# Supplementary material for: Genome sequencing and physiological characterization of three Neoarthrinium moseri strains
Source: BMC Microbiol. 2025 Aug 21;25:526. doi: 10.1186/s12866-025-04274-z (PMC12369201; doi:10.1186/s12866-025-04274-z)
Supplement: Supplementary file 2 — Supplementary Material 2. [file 12866_2025_4274_MOESM2_ESM.xlsx]

## Sheet: ITS
	N. urticae IMI 326344	N. trachycarpi CFCC 53039	N. trachycarpi CFCC 53038	N. moseri TUCIM 5799	N. moseri TUCIM 5827	N. moseri CBS164.80	N. lithocarpicola CFCC 54456	N. lithocarpicola CFCC55883
N. urticae IMI 326344	100	99.79	99.79	99.58	99.79	99.79	99.16	99.16
N. trachycarpi CFCC 53039	99.79	100	100	99.79	100	100	99.37	99.37
N. trachycarpi CFCC 53038	99.79	100	100	99.79	100	100	99.37	99.37
N. moseri TUCIM 5799	99.58	99.79	99.79	100	99.79	99.79	99.16	99.16
N. moseri TUCIM 5827	99.79	100	100	99.79	100	100	99.37	99.37
N. moseri CBS164.80	99.79	100	100	99.79	100	100	99.37	99.37
N. lithocarpicola CFCC 54456	99.16	99.37	99.37	99.16	99.37	99.37	100	100
N. lithocarpicola CFCC55883	99.16	99.37	99.37	99.16	99.37	99.37	100	100

## Sheet: lSU
	N. moseri CBS164.80	N. urticae IMI 326344	N. moseri TUCIM 5799	N. moseri TUCIM 5827	N. lithocarpicola CFCC 54456	N. lithocarpicola CFCC55883
N. moseri CBS164.80	100	99.69	99.75	99.75	99.38	99.38
N. urticae IMI 326344	99.69	100	99.69	99.69	99.37	99.37
N. moseri TUCIM 5799	99.75	99.69	100	100	99.63	99.63
N. moseri TUCIM 5827	99.75	99.69	100	100	99.63	99.63
N. lithocarpicola CFCC 54456	99.38	99.37	99.63	99.63	100	100
N. lithocarpicola CFCC55883	99.38	99.37	99.63	99.63	100	100

## Sheet: tub2
	N. trachycarpi CFCC 53038	N. trachycarpi CFCC 53039	N. moseri CBS164.80	N. moseri TUCIM 5799	N. moseri TUCIM 5827	N. lithocarpicola CFCC 54456	N. lithocarpicola CFCC55883
N. trachycarpi CFCC 53038	100	100	99.78	98.66	98	86.85	86.85
N. trachycarpi CFCC 53039	100	100	99.78	98.66	98	86.85	86.85
N. moseri CBS164.80	99.78	99.78	100	98.44	97.77	87.09	87.09
N. moseri TUCIM 5799	98.66	98.66	98.44	100	98.44	86.85	86.85
N. moseri TUCIM 5827	98	98	97.77	98.44	100	85.92	85.92
N. lithocarpicola CFCC 54456	86.85	86.85	87.09	86.85	85.92	100	100
N. lithocarpicola CFCC55883	86.85	86.85	87.09	86.85	85.92	100	100
