# Supplementary material for: Genome sequencing and physiological characterization of three Neoarthrinium moseri strains
Source: BMC Microbiol. 2025 Aug 21;25:526. doi: 10.1186/s12866-025-04274-z (PMC12369201; doi:10.1186/s12866-025-04274-z)
Supplement: Supplementary file 3 — Supplementary Material 3. [file 12866_2025_4274_MOESM3_ESM.txt]

>TUCIM5799_ITS
TTATTGATATGCTTAAGTTCAGCGGGTATTCCTACCTGATCCGAGGTCAACCATTAAAAATTTGGGGGTT
TAGCGGCAAGAGCTACAGCACCTGACAAAAGCGAGATAAAAAATTACTACGCTCAGAGGACACTATAGTT
CCGCCGTTGTTTTTCAGGAACTACAATACAGTAGATTCCCAACACTAAGCTAGGCTTAAGGGTTGAAATG
ACGCTCGAACAGGCATGCCCACTAGAATACTAATGGGCGCAATGTGCGTTCAAAGATTCGATGATTCACT
GAATTCTGCAATTCACATTACTTATCGCATTTCGCTGCGTTCTTCATCGATGCCAGAACCAAGAGATCCG
TTGTTGAAAGTTTTGACTTATTAAAATAAGACGCTCAGATTCATTTAAAAATAACAAGAGTTTGAAATTC
CACCGGCGGGGTGCGCTACAGGGTAGGCCCTTACAGGGTAGCTACAGGGTAGGCTCCGCCGAGGCAACAA
TGGTAAGTTCACATGGGTTTGGGAGTTTTATAAACTCTATAATGATCCCTCCGCTGGTTCACCAACGGAG
ACCTTGTTACGACTTTTACTTCC
>TUCIM5799_LSU
GACGATCGATTTGCACGTCAGAACCGCTGCGAGCCTCCACCAGAGTTTCCTCTGGCTTCACCCTATCCAC
GCATAGTTCACCATCTTTCGGGTCCGAACATTAATGCTCTTACTCAAATCCATCCGAAAACTTCAGGATC
GGTCGATGATGCACCCGTAAGGGCTCTCACCTCCGTTCACTTTCATTACGCGTGAGGGTTTAACACCCAA
ACACTCGCATAAATGTTCGACTCCTTGGTCCGTGTTTCAAGACGGGTCGTTGATGACCATTACGCCAGCA
TCCTTGCAGATGCGCGAACCTCGGTCCCCGTAAAGGTATTATTTAGCAGGCTATAACACTCCCGAGGGAG
CCACATTCCTACTAATTTTATCCCTCTACAGAAACCGATGCTGGCCTTCACTAGGAAAAGTGCACCGGTG
AGAACACCGGATGATCCTCCTAGAAAAAGTCTGGTCATAAACGCTTCCCTTTCAACAATTTCACGTGCTA
TTTAACCCTCTTTTCAAAGTACTTTTCATCTTTCGATCACTCTACTTGTGCGCTATCGGTCTCTGGCCAG
TATTTAGCTTTAGAAGAAATTTACCTCCCATTTAGAGCAGCATTCCCAAACTACTCGACTCGTCGAAAGA
GCTTTACAGAGGCTTGGTATCCAATCGTACGGGGCTCTCACCCTCTAAGGCGTCCCGTTCCAGGGAACTC
GAAAGGTACCTCACCAAAAGCATCTTCTACAAATTACAATTCGGACCCAAGGGCCAGATTTCAAATTTGA
GCTGTTGCCGCTTCACTCGCCGTTACTAGGGCAATCCCTGTTGGTTTCTTTTCCTCCGC
>TUCIM5799_tub2
CCGCTGCCGAGCCCGACGACATCAGCGACGTCGAGACTCCCGCGACGGACGAGACGACGCGCTGTTTCGG
CCTGGGCTGTATATAAAATGGGAATCTGGGGGAACAAAACCGCTGACAATCATCTTTTACTACAGGCAAA
ACATCTCTGGCGAGCACGGTCTCGACAGCAACGGTGTGTACGTACACATCTCCCATCCCTTCTCCCCCAT
CTCAGGAGTACAGCACACTGACCGTCCTGTGTCTGCAGCTACAATGGCACCTCCGAGCTCCAGCTTGAGC
GCATGAGCGTCTACTTCAACGAGGCCTCGGGCAACAAGTACGTTCCCCGTGCCGTCCTCGTCGATCTCGA
GCCCGGTACCATGGACGCCGTCCGTGCCGGTCCCTTCGGCCAGCTCTTCCGCCCCGACAACTTCGTCTTC
GGTCAGTCCGGTGCTGGCAACAACTGGGCCAAGGGTCACT
>TUCIM5827_ITS
TTATTGATATGCTTAAGTTCAGCGGGTATTCCTACCTGATCCGAGGTCAACCATTAAAAATTGGGGGGTT
TAGCGGCAAGAGCTACAGCACCTGACAAAAGCGAGATAAAAAATTACTACGCTCAGAGGACACTATAGTT
CCGCCGTTGTTTTTCAGGAACTACAATACAGTAGATTCCCAACACTAAGCTAGGCTTAAGGGTTGAAATG
ACGCTCGAACAGGCATGCCCACTAGAATACTAATGGGCGCAATGTGCGTTCAAAGATTCGATGATTCACT
GAATTCTGCAATTCACATTACTTATCGCATTTCGCTGCGTTCTTCATCGATGCCAGAACCAAGAGATCCG
TTGTTGAAAGTTTTGACTTATTAAAATAAGACGCTCAGATTCATTTAAAAATAACAAGAGTTTGAAATTC
CACCGGCGGGGTGCGCTACAGGGTAGGCCCTTACAGGGTAGCTACAGGGTAGGCTCCGCCGAGGCAACAA
TGGTAAGTTCACATGGGTTTGGGAGTTTTATAAACTCTATAATGATCCCTCCGCTGGTTCACCAACGGAG
ACCTTGTTACGACTTTTACTTCC
>TUCIM5827_LSU
GACGATCGATTTGCACGTCAGAACCGCTGCGAGCCTCCACCAGAGTTTCCTCTGGCTTCACCCTATCCAC
GCATAGTTCACCATCTTTCGGGTCCGAACATTAATGCTCTTACTCAAATCCATCCGAAAACTTCAGGATC
GGTCGATGATGCACCCGTAAGGGCTCTCACCTCCGTTCACTTTCATTACGCGTGAGGGTTTAACACCCAA
ACACTCGCATAAATGTTCGACTCCTTGGTCCGTGTTTCAAGACGGGTCGTTGATGACCATTACGCCAGCA
TCCTTGCAGATGCGCGAACCTCGGTCCCCGTAAAGGTATTATTTAGCAGGCTATAACACTCCCGAGGGAG
CCACATTCCTACTAATTTTATCCCTCTACAGAAACCGATGCTGGCCTTCACTAGGAAAAGTGCACCGGTG
AGAACACCGGATGATCCTCCTAGAAAAAGTCTGGTCATAAACGCTTCCCTTTCAACAATTTCACGTGCTA
TTTAACCCTCTTTTCAAAGTACTTTTCATCTTTCGATCACTCTACTTGTGCGCTATCGGTCTCTGGCCAG
TATTTAGCTTTAGAAGAAATTTACCTCCCATTTAGAGCAGCATTCCCAAACTACTCGACTCGTCGAAAGA
GCTTTACAGAGGCTTGGTATCCAATCGTACGGGGCTCTCACCCTCTAAGGCGTCCCGTTCCAGGGAACTC
GAAAGGTACCTCACCAAAAGCATCTTCTACAAATTACAATTCGGACCCAAGGGCCAGATTTCAAATTTGA
GCTGTTGCCGCTTCACTCGCCGTTACTAGGGCAATCCCTGTTGGTTTCTTTTCCTCCGC
>TUCIM5827_tub2
CCGCTGCCGAGCCCGACGGCATCAGCGACGTCGAGACTCCCGCGACGGGCGAGACGACGCGCTGTTTCGG
CGTGGGCTGTATATAAAAAGGGAATCTGGGGAAACAAAACCGCTGACAATCATCTTTTACTACAGGCAAA
ACATCTCTGGCGAGCACGGTCTCGACAGCAACGGTGTGTACGTACACATCTCCCATTCCTTCTCCCCCAT
CTCAGGAGTACAGCACACTGACCGTCCTGTGTCTGCAGCTACAATGGCACCTCCGAGCTCCAGCTTGAGC
GCATGAGCGTCTACTTCAACGAGGCCTCGGGCAACAAGTACGTTCCCCGTGCCGTCCTCGTCGATCTCGA
GCCCGGTACCATGGACGCCGTCCGTGCCGGTCCCTTCGGCCAGCTCTTCCGCCCCGACAACTTCGTCTTC
GGTCAGTCCGGTGCTGGCAACAATTGGGCCAAGGGTCACT
