# Supplementary material for: Genome sequencing and physiological characterization of three Neoarthrinium moseri strains
Source: BMC Microbiol. 2025 Aug 21;25:526. doi: 10.1186/s12866-025-04274-z (PMC12369201; doi:10.1186/s12866-025-04274-z)
Supplement: Supplementary file 12 — Supplementary Material 12. [file 12866_2025_4274_MOESM12_ESM.xlsx]

## Sheet: gcf_assignment
strain	BGC	gcf_id			gcf_id	CBS 164.80	TUCIM 5799	TUCIM 5827
CBS16480	CBS16480/JAFEVA010000070.1.region001	1			1	X	X	X
TUCIM5799	TUCIM5799/JAFIMR010000003.1.region005	1			2	X	X	X
TUCIM5827	TUCIM5827/JAFIMQ010000022.1.region002	1			3	X	X	X
CBS16480	CBS16480/JAFEVA010000020.1.region001	2			4			X
TUCIM5799	TUCIM5799/JAFIMR010000005.1.region001	2			5	X	X	X
TUCIM5827	TUCIM5827/JAFIMQ010000077.1.region001	2			6	X	X	X
CBS16480	CBS16480/JAFEVA010000004.1.region001	3			7	X	X	X
TUCIM5799	TUCIM5799/JAFIMR010000008.1.region003	3			8	X	X	X
TUCIM5827	TUCIM5827/JAFIMQ010000012.1.region003	3			9	X	X	X
TUCIM5827	TUCIM5827/JAFIMQ010000010.1.region001	4	RiPP-like	BiG-SCAPE clusters with gcf 15	10	X	X	X
CBS16480	CBS16480/JAFEVA010000096.1.region001	5			11	X	X	X
TUCIM5799	TUCIM5799/JAFIMR010000029.1.region003	5			12	X	X	X
TUCIM5827	TUCIM5827/JAFIMQ010000042.1.region003	5			13	X	X	X
CBS16480	CBS16480/JAFEVA010000031.1.region001	6			14	X	X	X
TUCIM5799	TUCIM5799/JAFIMR010000026.1.region001	6			15	X	X
TUCIM5827	TUCIM5827/JAFIMQ010000029.1.region001	6			16	X	X	X
CBS16480	CBS16480/JAFEVA010000103.1.region001	7			17			X
TUCIM5799	TUCIM5799/JAFIMR010000044.1.region002	7			18	X	X	X
TUCIM5827	TUCIM5827/JAFIMQ010000098.1.region001	7			19	X	X	X
CBS16480	CBS16480/JAFEVA010000057.1.region002	8			20			X
TUCIM5799	TUCIM5799/JAFIMR010000029.1.region001	8			21	X	X	X
TUCIM5827	TUCIM5827/JAFIMQ010000042.1.region001	8			22			X
CBS16480	CBS16480/JAFEVA010000125.1.region001	9			23	X	X	X
TUCIM5799	TUCIM5799/JAFIMR010000043.1.region001	9			24	X	X	X
TUCIM5827	TUCIM5827/JAFIMQ010000019.1.region001	9			25	X	X	X
CBS16480	CBS16480/JAFEVA010000034.1.region001	10			26	X	X	X
TUCIM5799	TUCIM5799/JAFIMR010000014.1.region001	10			27	X	X	X
TUCIM5827	TUCIM5827/JAFIMQ010000007.1.region001	10			28	X	X	X
CBS16480	CBS16480/JAFEVA010000004.1.region002	11			29	X	X	X
TUCIM5799	TUCIM5799/JAFIMR010000008.1.region002	11			30	X	X	X
TUCIM5827	TUCIM5827/JAFIMQ010000012.1.region002	11			31	X
CBS16480	CBS16480/JAFEVA010000110.1.region001	12			32	X	X	X
TUCIM5799	TUCIM5799/JAFIMR010000073.1.region001	12			33	X	X	X
TUCIM5827	TUCIM5827/JAFIMQ010000009.1.region002	12			34	X	X	X
CBS16480	CBS16480/JAFEVA010000005.1.region001	13			35	X	X	X
TUCIM5799	TUCIM5799/JAFIMR010000006.1.region002	13			36	X	X	X
TUCIM5827	TUCIM5827/JAFIMQ010000003.1.region002	13			37	X	X	X
CBS16480	CBS16480/JAFEVA010000079.1.region001	14			38	X	X	X
TUCIM5799	TUCIM5799/JAFIMR010000018.1.region001	14			39	X	X	X
TUCIM5827	TUCIM5827/JAFIMQ010000011.1.region001	14			40	X	X	X
CBS16480	CBS16480/JAFEVA010000011.1.region002	15	RiPP-like	BiG-SCAPE clusters with gcf 4	41	X	X	X
TUCIM5799	TUCIM5799/JAFIMR010000013.1.region002	15	RiPP-like	BiG-SCAPE clusters with gcf 4	42	X	X	X
CBS16480	CBS16480/JAFEVA010000022.1.region001	16			43	X	X	X
TUCIM5799	TUCIM5799/JAFIMR010000041.1.region001	16			44		X	X
TUCIM5827	TUCIM5827/JAFIMQ010000043.1.region001	16			45	X	X	X
TUCIM5827	TUCIM5827/JAFIMQ010000044.1.region001	17	RiPP-like		46	X	X	X
CBS16480	CBS16480/JAFEVA010000017.1.region001	18			47	X	X	X
TUCIM5799	TUCIM5799/JAFIMR010000031.1.region001	18			48	X	X	X
TUCIM5827	TUCIM5827/JAFIMQ010000006.1.region002	18			49	X	X	X
CBS16480	CBS16480/JAFEVA010000018.1.region001	19			50	X	X
TUCIM5799	TUCIM5799/JAFIMR010000003.1.region004	19			51	X	X	X
TUCIM5827	TUCIM5827/JAFIMQ010000022.1.region001	19			52			X
TUCIM5827	TUCIM5827/JAFIMQ010000074.1.region001	20	RiPP-like		53	X	X	X
CBS16480	CBS16480/JAFEVA010000074.1.region002	21			54	X	X	X
TUCIM5799	TUCIM5799/JAFIMR010000028.1.region002	21			55		X
TUCIM5827	TUCIM5827/JAFIMQ010000136.1.region001	21			56	X	X	X
TUCIM5827	TUCIM5827/JAFIMQ010000105.1.region001	22	indsynth or dmat or indole_PTase		57	X	X	X
CBS16480	CBS16480/JAFEVA010000051.1.region001	23			58	X	X	X
TUCIM5799	TUCIM5799/JAFIMR010000028.1.region003	23			59	X	X	X
TUCIM5827	TUCIM5827/JAFIMQ010000099.1.region001	23			60	X	X	X
CBS16480	CBS16480/JAFEVA010000002.1.region001	24			61	X	X	X
TUCIM5799	TUCIM5799/JAFIMR010000006.1.region001	24			62	X	X	X
TUCIM5827	TUCIM5827/JAFIMQ010000014.1.region001	24			63	X	X	X
CBS16480	CBS16480/JAFEVA010000013.1.region001	25			64	X	X	X
TUCIM5799	TUCIM5799/JAFIMR010000002.1.region001	25			65	X	X	X
TUCIM5827	TUCIM5827/JAFIMQ010000053.1.region001	25			66	X	X	X
CBS16480	CBS16480/JAFEVA010000056.1.region001	26			67	X	X	X
TUCIM5799	TUCIM5799/JAFIMR010000037.1.region001	26			68	X	X	X
TUCIM5827	TUCIM5827/JAFIMQ010000079.1.region001	26			69	X	X	X
CBS16480	CBS16480/JAFEVA010000047.1.region001	27			70	X	X	X
TUCIM5799	TUCIM5799/JAFIMR010000003.1.region001	27			71	X	X	X
TUCIM5827	TUCIM5827/JAFIMQ010000073.1.region001	27			72	X	X	X
CBS16480	CBS16480/JAFEVA010000022.1.region002	28			73	X	X	X
TUCIM5799	TUCIM5799/JAFIMR010000063.1.region001	28			74	X	X	X
TUCIM5827	TUCIM5827/JAFIMQ010000017.1.region001	28			75	X	X	X
CBS16480	CBS16480/JAFEVA010000084.1.region001	29			76	X	X	X
TUCIM5799	TUCIM5799/JAFIMR010000010.1.region003	29			77	X
TUCIM5827	TUCIM5827/JAFIMQ010000061.1.region001	29			78		X	X
CBS16480	CBS16480/JAFEVA010000063.1.region001	30			79	X	X	X
TUCIM5799	TUCIM5799/JAFIMR010000035.1.region002	30			80	X	X	X
TUCIM5827	TUCIM5827/JAFIMQ010000032.1.region002	30			81	X	X	X
CBS16480	CBS16480/JAFEVA010000115.1.region001	31	RiPP-like		82	X	X	X
CBS16480	CBS16480/JAFEVA010000035.1.region001	32			83	X	X	X
TUCIM5799	TUCIM5799/JAFIMR010000012.1.region001	32			84	X	X	X
TUCIM5827	TUCIM5827/JAFIMQ010000019.1.region002	32			85	X	X	X
CBS16480	CBS16480/JAFEVA010000046.1.region001	33			86	X	X	X
TUCIM5799	TUCIM5799/JAFIMR010000059.1.region001	33			87	X	X	X
TUCIM5827	TUCIM5827/JAFIMQ010000100.1.region001	33			88	X	X	X
CBS16480	CBS16480/JAFEVA010000021.1.region002	34
TUCIM5799	TUCIM5799/JAFIMR010000034.1.region002	34
TUCIM5827	TUCIM5827/JAFIMQ010000036.1.region001	34
CBS16480	CBS16480/JAFEVA010000001.1.region002	35
TUCIM5799	TUCIM5799/JAFIMR010000004.1.region001	35
TUCIM5827	TUCIM5827/JAFIMQ010000002.1.region002	35
CBS16480	CBS16480/JAFEVA010000028.1.region001	36
TUCIM5799	TUCIM5799/JAFIMR010000002.1.region002	36
TUCIM5827	TUCIM5827/JAFIMQ010000018.1.region001	36
CBS16480	CBS16480/JAFEVA010000025.1.region002	37
TUCIM5799	TUCIM5799/JAFIMR010000050.1.region001	37
TUCIM5827	TUCIM5827/JAFIMQ010000059.1.region001	37
CBS16480	CBS16480/JAFEVA010000011.1.region001	38
TUCIM5799	TUCIM5799/JAFIMR010000013.1.region001	38
TUCIM5827	TUCIM5827/JAFIMQ010000001.1.region004	38
CBS16480	CBS16480/JAFEVA010000001.1.region001	39
TUCIM5799	TUCIM5799/JAFIMR010000019.1.region001	39
TUCIM5827	TUCIM5827/JAFIMQ010000002.1.region001	39
CBS16480	CBS16480/JAFEVA010000003.1.region002	40
TUCIM5799	TUCIM5799/JAFIMR010000001.1.region002	40
TUCIM5827	TUCIM5827/JAFIMQ010000003.1.region003	40
CBS16480	CBS16480/JAFEVA010000027.1.region002	41
TUCIM5799	TUCIM5799/JAFIMR010000036.1.region002	41
TUCIM5827	TUCIM5827/JAFIMQ010000009.1.region004	41
CBS16480	CBS16480/JAFEVA010000064.1.region001	42
TUCIM5799	TUCIM5799/JAFIMR010000052.1.region001	42
TUCIM5827	TUCIM5827/JAFIMQ010000009.1.region001	42
CBS16480	CBS16480/JAFEVA010000076.1.region001	43	only RiPP-BGC identified as such by BiG-SCAPE
TUCIM5799	TUCIM5799/JAFIMR010000044.1.region001	43	only RiPP-BGC identified as such by BiG-SCAPE
TUCIM5827	TUCIM5827/JAFIMQ010000037.1.region001	43	only RiPP-BGC identified as such by BiG-SCAPE
TUCIM5799	TUCIM5799/JAFIMR010000045.1.region001	44	RiPP-like
TUCIM5827	TUCIM5827/JAFIMQ010000021.1.region001	44	RiPP-like
CBS16480	CBS16480/JAFEVA010000001.1.region003	45
TUCIM5799	TUCIM5799/JAFIMR010000004.1.region002	45
TUCIM5827	TUCIM5827/JAFIMQ010000064.1.region002	45
CBS16480	CBS16480/JAFEVA010000019.1.region001	46
TUCIM5799	TUCIM5799/JAFIMR010000062.1.region001	46
TUCIM5827	TUCIM5827/JAFIMQ010000129.1.region001	46
CBS16480	CBS16480/JAFEVA010000092.1.region001	47
TUCIM5799	TUCIM5799/JAFIMR010000010.1.region001	47
TUCIM5827	TUCIM5827/JAFIMQ010000030.1.region001	47
CBS16480	CBS16480/JAFEVA010000090.1.region001	48
TUCIM5799	TUCIM5799/JAFIMR010000034.1.region001	48
TUCIM5827	TUCIM5827/JAFIMQ010000096.1.region001	48
CBS16480	CBS16480/JAFEVA010000032.1.region001	49
TUCIM5799	TUCIM5799/JAFIMR010000017.1.region001	49
TUCIM5827	TUCIM5827/JAFIMQ010000044.1.region002	49
CBS16480	CBS16480/JAFEVA010000016.1.region001	50	RiPP-like
TUCIM5799	TUCIM5799/JAFIMR010000003.1.region002	50	RiPP-like
CBS16480	CBS16480/JAFEVA010000040.1.region001	51
TUCIM5799	TUCIM5799/JAFIMR010000018.1.region002	51
TUCIM5827	TUCIM5827/JAFIMQ010000055.1.region001	51
TUCIM5827	TUCIM5827/JAFIMQ010000015.1.region001	52	NRPS	BiG-SCAPE clusters with gcf 86: is a part of JAFIMQ010000010.1.region003
CBS16480	CBS16480/JAFEVA010000049.1.region001	53
TUCIM5799	TUCIM5799/JAFIMR010000017.1.region002	53
TUCIM5827	TUCIM5827/JAFIMQ010000109.1.region001	53
CBS16480	CBS16480/JAFEVA010000003.1.region003	54
TUCIM5799	TUCIM5799/JAFIMR010000001.1.region001	54
TUCIM5827	TUCIM5827/JAFIMQ010000095.1.region001	54
TUCIM5799	TUCIM5799/JAFIMR010000009.1.region002	55	RiPP-like
CBS16480	CBS16480/JAFEVA010000009.1.region001	56
TUCIM5799	TUCIM5799/JAFIMR010000009.1.region003	56
TUCIM5827	TUCIM5827/JAFIMQ010000028.1.region001	56
CBS16480	CBS16480/JAFEVA010000022.1.region003	57
TUCIM5799	TUCIM5799/JAFIMR010000058.1.region001	57
TUCIM5827	TUCIM5827/JAFIMQ010000017.1.region002	57
CBS16480	CBS16480/JAFEVA010000008.1.region004	58
TUCIM5799	TUCIM5799/JAFIMR010000003.1.region003	58
TUCIM5827	TUCIM5827/JAFIMQ010000056.1.region001	58
CBS16480	CBS16480/JAFEVA010000008.1.region003	59
TUCIM5799	TUCIM5799/JAFIMR010000033.1.region001	59
TUCIM5827	TUCIM5827/JAFIMQ010000048.1.region001	59
CBS16480	CBS16480/JAFEVA010000021.1.region001	60
TUCIM5799	TUCIM5799/JAFIMR010000011.1.region001	60
TUCIM5827	TUCIM5827/JAFIMQ010000036.1.region002	60
CBS16480	CBS16480/JAFEVA010000051.1.region002	61
TUCIM5799	TUCIM5799/JAFIMR010000028.1.region004	61
TUCIM5827	TUCIM5827/JAFIMQ010000080.1.region001	61
CBS16480	CBS16480/JAFEVA010000004.1.region003	62	only BGC grouped together with MIBiG BGC (scytalone/T3HN) by BiG-SCAPE
TUCIM5799	TUCIM5799/JAFIMR010000008.1.region001	62	only BGC grouped together with MIBiG BGC (scytalone/T3HN) by BiG-SCAPE
TUCIM5827	TUCIM5827/JAFIMQ010000012.1.region001	62	only BGC grouped together with MIBiG BGC (scytalone/T3HN) by BiG-SCAPE
CBS16480	CBS16480/JAFEVA010000003.1.region001	63
TUCIM5799	TUCIM5799/JAFIMR010000001.1.region003	63
TUCIM5827	TUCIM5827/JAFIMQ010000003.1.region004	63
CBS16480	CBS16480/JAFEVA010000039.1.region001	64
TUCIM5799	TUCIM5799/JAFIMR010000047.1.region001	64
TUCIM5827	TUCIM5827/JAFIMQ010000031.1.region002	64
CBS16480	CBS16480/JAFEVA010000005.1.region002	65
TUCIM5799	TUCIM5799/JAFIMR010000006.1.region003	65
TUCIM5827	TUCIM5827/JAFIMQ010000003.1.region001	65
CBS16480	CBS16480/JAFEVA010000074.1.region001	66
TUCIM5799	TUCIM5799/JAFIMR010000028.1.region001	66
TUCIM5827	TUCIM5827/JAFIMQ010000142.1.region001	66
CBS16480	CBS16480/JAFEVA010000083.1.region001	67
TUCIM5799	TUCIM5799/JAFIMR010000012.1.region002	67
TUCIM5827	TUCIM5827/JAFIMQ010000092.1.region001	67
CBS16480	CBS16480/JAFEVA010000027.1.region001	68
TUCIM5799	TUCIM5799/JAFIMR010000036.1.region001	68
TUCIM5827	TUCIM5827/JAFIMQ010000009.1.region003	68
CBS16480	CBS16480/JAFEVA010000001.1.region004	69
TUCIM5799	TUCIM5799/JAFIMR010000004.1.region003	69
TUCIM5827	TUCIM5827/JAFIMQ010000064.1.region001	69
CBS16480	CBS16480/JAFEVA010000009.1.region002	70
TUCIM5799	TUCIM5799/JAFIMR010000009.1.region001	70
TUCIM5827	TUCIM5827/JAFIMQ010000001.1.region003	70
CBS16480	CBS16480/JAFEVA010000014.1.region001	71
TUCIM5799	TUCIM5799/JAFIMR010000022.1.region001	71
TUCIM5827	TUCIM5827/JAFIMQ010000008.1.region001	71
CBS16480	CBS16480/JAFEVA010000007.1.region001	72
TUCIM5799	TUCIM5799/JAFIMR010000015.1.region001	72
TUCIM5827	TUCIM5827/JAFIMQ010000001.1.region001	72
CBS16480	CBS16480/JAFEVA010000057.1.region001	73
TUCIM5799	TUCIM5799/JAFIMR010000029.1.region002	73
TUCIM5827	TUCIM5827/JAFIMQ010000042.1.region002	73
CBS16480	CBS16480/JAFEVA010000097.1.region001	74
TUCIM5799	TUCIM5799/JAFIMR010000070.1.region001	74
TUCIM5827	TUCIM5827/JAFIMQ010000051.1.region001	74
CBS16480	CBS16480/JAFEVA010000036.1.region001	75
TUCIM5799	TUCIM5799/JAFIMR010000031.1.region002	75
TUCIM5827	TUCIM5827/JAFIMQ010000060.1.region001	75
CBS16480	CBS16480/JAFEVA010000041.1.region001	76
TUCIM5799	TUCIM5799/JAFIMR010000010.1.region002	76
TUCIM5827	TUCIM5827/JAFIMQ010000065.1.region001	76
CBS16480	CBS16480/JAFEVA010000070.1.region002	77	PKS
TUCIM5799	TUCIM5799/JAFIMR010000003.1.region006	78	PKS/NRPS
TUCIM5827	TUCIM5827/JAFIMQ010000108.1.region001	78	PKS/NRPS
CBS16480	CBS16480/JAFEVA010000039.1.region002	79
TUCIM5799	TUCIM5799/JAFIMR010000037.1.region002	79
TUCIM5827	TUCIM5827/JAFIMQ010000031.1.region001	79
CBS16480	CBS16480/JAFEVA010000025.1.region001	80
TUCIM5799	TUCIM5799/JAFIMR010000032.1.region001	80
TUCIM5827	TUCIM5827/JAFIMQ010000114.1.region001	80
CBS16480	CBS16480/JAFEVA010000008.1.region002	81
TUCIM5799	TUCIM5799/JAFIMR010000020.1.region002	81
TUCIM5827	TUCIM5827/JAFIMQ010000048.1.region002	81
CBS16480	CBS16480/JAFEVA010000085.1.region001	82
TUCIM5799	TUCIM5799/JAFIMR010000035.1.region001	82
TUCIM5827	TUCIM5827/JAFIMQ010000032.1.region001	82
CBS16480	CBS16480/JAFEVA010000089.1.region001	83
TUCIM5799	TUCIM5799/JAFIMR010000013.1.region003	83
TUCIM5827	TUCIM5827/JAFIMQ010000010.1.region002	83
CBS16480	CBS16480/JAFEVA010000008.1.region001	84
TUCIM5799	TUCIM5799/JAFIMR010000020.1.region001	84
TUCIM5827	TUCIM5827/JAFIMQ010000001.1.region002	84
CBS16480	CBS16480/JAFEVA010000069.1.region001	85
TUCIM5799	TUCIM5799/JAFIMR010000056.1.region001	85
TUCIM5827	TUCIM5827/JAFIMQ010000068.1.region001	85
CBS16480	CBS16480/JAFEVA010000012.1.region001	86
TUCIM5799	TUCIM5799/JAFIMR010000051.1.region001	86
TUCIM5827	TUCIM5827/JAFIMQ010000010.1.region003	86
CBS16480	CBS16480/JAFEVA010000066.1.region001	87
TUCIM5799	TUCIM5799/JAFIMR010000023.1.region001	87
TUCIM5827	TUCIM5827/JAFIMQ010000041.1.region001	87
CBS16480	CBS16480/JAFEVA010000017.1.region002	88
TUCIM5799	TUCIM5799/JAFIMR010000005.1.region002	88
TUCIM5827	TUCIM5827/JAFIMQ010000006.1.region001	88
