# Supplementary material for: Genome sequencing and physiological characterization of three Neoarthrinium moseri strains
Source: BMC Microbiol. 2025 Aug 21;25:526. doi: 10.1186/s12866-025-04274-z (PMC12369201; doi:10.1186/s12866-025-04274-z)
Supplement: Supplementary file 13 — Supplementary Material 13. [file 12866_2025_4274_MOESM13_ESM.xlsx]

## Sheet: Tabelle1
Statistics on growth optima and stress tolerance
Two-Way ANOVA			Adjusted p-value	Summary
Multiple Comparison with Tukey correction			p > 0.1234	ns
95% Confidence level			0.1234 > p < 0.0332	*
alpha threshhold = 0.05			0.0332 > p < 0.0021	**
			0.0021 > p < 0.0002	***
			p <0.0001	****
Colony radius on day 11 [mm]						Relative to growth on 0M of each strain [%]
	NaCl-concentration [M]		Significance	p-value		NaCl-concentration [M]		Significance	p-value
	0.0	CBS 164.80 vs. TUCIM 5799	****	<0.0001		0.0	CBS 164.80 vs. TUCIM 5799	ns	>0.9999
		CBS 164.80 vs. TUCIM 5827	****	<0.0001			CBS 164.80 vs. TUCIM 5827	ns	>0.9999
		TUCIM 5799 vs. TUCIM 5827	****	<0.0001			TUCIM 5799 vs. TUCIM 5827	ns	>0.9999
	0.5	CBS 164.80 vs. TUCIM 5799	****	<0.0001		0.5	CBS 164.80 vs. TUCIM 5799	***	0.0008
		CBS 164.80 vs. TUCIM 5827	****	<0.0001			CBS 164.80 vs. TUCIM 5827	****	<0.0001
		TUCIM 5799 vs. TUCIM 5827	****	<0.0001			TUCIM 5799 vs. TUCIM 5827	****	<0.0001
	1	CBS 164.80 vs. TUCIM 5799	****	<0.0001		1	CBS 164.80 vs. TUCIM 5799	**	0.0086
		CBS 164.80 vs. TUCIM 5827	****	<0.0001			CBS 164.80 vs. TUCIM 5827	**	0.0036
		TUCIM 5799 vs. TUCIM 5827	****	<0.0001			TUCIM 5799 vs. TUCIM 5827	ns	0.943
	1.5	CBS 164.80 vs. TUCIM 5799	ns	0.9153		1.5	CBS 164.80 vs. TUCIM 5799	****	<0.0001
		CBS 164.80 vs. TUCIM 5827	ns	0.4687			CBS 164.80 vs. TUCIM 5827	***	0.0001
		TUCIM 5799 vs. TUCIM 5827	ns	0.2639			TUCIM 5799 vs. TUCIM 5827	****	<0.0001
	2	CBS 164.80 vs. TUCIM 5799	ns	0.2396		2	CBS 164.80 vs. TUCIM 5799	****	<0.0001
		CBS 164.80 vs. TUCIM 5827	ns	0.8857			CBS 164.80 vs. TUCIM 5827	*	0.0309
		TUCIM 5799 vs. TUCIM 5827	ns	0.1006			TUCIM 5799 vs. TUCIM 5827	****	<0.0001
	2.5	CBS 164.80 vs. TUCIM 5799	ns	0.2791		2.5	CBS 164.80 vs. TUCIM 5799	*	0.0189
		CBS 164.80 vs. TUCIM 5827	ns	0.7278			CBS 164.80 vs. TUCIM 5827	ns	0.1451
		TUCIM 5799 vs. TUCIM 5827	ns	0.0664			TUCIM 5799 vs. TUCIM 5827	****	<0.0001
Colony radius on day 11 [mm]						Relative to growth on pH 5 of each strain [%]
	pH		Significance	p-value		pH		Significance	p-value
	2	CBS 164.80 vs. TUCIM 5799	***	0.0004		2	CBS 164.80 vs. TUCIM 5799	****	<0.0001
		CBS 164.80 vs. TUCIM 5827	ns	0.7365			CBS 164.80 vs. TUCIM 5827	***	0.001
		TUCIM 5799 vs. TUCIM 5827	****	<0.0001			TUCIM 5799 vs. TUCIM 5827	****	<0.0001
	3	CBS 164.80 vs. TUCIM 5799	*	0.0258		3	CBS 164.80 vs. TUCIM 5799	****	<0.0001
		CBS 164.80 vs. TUCIM 5827	****	<0.0001			CBS 164.80 vs. TUCIM 5827	****	<0.0001
		TUCIM 5799 vs. TUCIM 5827	****	<0.0001			TUCIM 5799 vs. TUCIM 5827	****	<0.0001
	5	CBS 164.80 vs. TUCIM 5799	****	<0.0001		5	CBS 164.80 vs. TUCIM 5799	ns	>0.9999
		CBS 164.80 vs. TUCIM 5827	****	<0.0001			CBS 164.80 vs. TUCIM 5827	ns	>0.9999
		TUCIM 5799 vs. TUCIM 5827	****	<0.0001			TUCIM 5799 vs. TUCIM 5827	ns	>0.9999
	7	CBS 164.80 vs. TUCIM 5799	ns	0.0955		7	CBS 164.80 vs. TUCIM 5799	****	<0.0001
		CBS 164.80 vs. TUCIM 5827	ns	0.9947			CBS 164.80 vs. TUCIM 5827	****	<0.0001
		TUCIM 5799 vs. TUCIM 5827	ns	0.078			TUCIM 5799 vs. TUCIM 5827	****	<0.0001
	8	CBS 164.80 vs. TUCIM 5799	ns	0.1373		8	CBS 164.80 vs. TUCIM 5799	****	<0.0001
		CBS 164.80 vs. TUCIM 5827	ns	0.5627			CBS 164.80 vs. TUCIM 5827	****	<0.0001
		TUCIM 5799 vs. TUCIM 5827	*	0.0137			TUCIM 5799 vs. TUCIM 5827	****	<0.0001
	9	CBS 164.80 vs. TUCIM 5799	****	<0.0001		9	CBS 164.80 vs. TUCIM 5799	****	<0.0001
		CBS 164.80 vs. TUCIM 5827	***	0.0006			CBS 164.80 vs. TUCIM 5827	****	<0.0001
		TUCIM 5799 vs. TUCIM 5827	****	<0.0001			TUCIM 5799 vs. TUCIM 5827	****	<0.0001
Colony radius on day 11 [mm]						Relative to growth at 28 °C of each strain [%]
	Temperature [°C]		Significance	p-value		Temperature [°C]		Significance	p-value
	37	CBS 164.80 vs. TUCIM 5799	****	<0.0001		37	CBS 164.80 vs. TUCIM 5799	****	<0.0001
		CBS 164.80 vs. TUCIM 5827	ns	>0.9999			CBS 164.80 vs. TUCIM 5827	ns	0.3246
		TUCIM 5799 vs. TUCIM 5827	****	<0.0001			TUCIM 5799 vs. TUCIM 5827	****	<0.0001
	28	CBS 164.80 vs. TUCIM 5799	****	<0.0001		28	CBS 164.80 vs. TUCIM 5799	ns	>0.9999
		CBS 164.80 vs. TUCIM 5827	**	0.0026			CBS 164.80 vs. TUCIM 5827	ns	>0.9999
		TUCIM 5799 vs. TUCIM 5827	****	<0.0001			TUCIM 5799 vs. TUCIM 5827	ns	>0.9999
	21	CBS 164.80 vs. TUCIM 5799	****	<0.0001		21	CBS 164.80 vs. TUCIM 5799	****	<0.0001
		CBS 164.80 vs. TUCIM 5827	****	<0.0001			CBS 164.80 vs. TUCIM 5827	****	<0.0001
		TUCIM 5799 vs. TUCIM 5827	****	<0.0001			TUCIM 5799 vs. TUCIM 5827	ns	0.9686
