# Supplementary material for: Genome sequencing and physiological characterization of three Neoarthrinium moseri strains
Source: BMC Microbiol. 2025 Aug 21;25:526. doi: 10.1186/s12866-025-04274-z (PMC12369201; doi:10.1186/s12866-025-04274-z)
Supplement: Supplementary file 16 — Supplementary Material 16. [file 12866_2025_4274_MOESM16_ESM.zip › BiGSLICE/input/datasets.tsv]

CBS16480	Nmoseri/CBS16480	taxonomy/taxonomy.tsv	Neoarthrinium moseri strain CBS16480
TUCIM5799	Nmoseri/TUCIM5799	taxonomy/taxonomy.tsv	Neoarthrinium moseri strain TUCIM5799
TUCIM5827	Nmoseri/TUCIM5827	taxonomy/taxonomy.tsv	Neoarthrinium moseri strain TUCIM5827
