# Supplementary material for: Genome sequencing and physiological characterization of three Neoarthrinium moseri strains
Source: BMC Microbiol. 2025 Aug 21;25:526. doi: 10.1186/s12866-025-04274-z (PMC12369201; doi:10.1186/s12866-025-04274-z)
Supplement: Supplementary file 16 — Supplementary Material 16. [file 12866_2025_4274_MOESM16_ESM.zip › BiGSLICE/input/Nmoseri/CBS16480/JAFEVA010000001.1.region001.gbk]

LOCUS       JAFEVA010000001        44039 bp    DNA     linear   PLN 06-APR-2022
DEFINITION  Neoarthrinium moseri strain CBS 164.80 scaffold1_Wmoseri_CBS_16480,
            whole genome shotgun sequence.
ACCESSION   JAFEVA010000001
VERSION     JAFEVA010000001.1
KEYWORDS    .
SOURCE      Neoarthrinium moseri
  ORGANISM  Neoarthrinium moseri
            Eukaryota; Fungi; Dikarya; Ascomycota; Pezizomycotina;
            Sordariomycetes; Xylariomycetidae; Xylariomycetidae incertae sedis;
            Neoarthrinium.
COMMENT     ##antiSMASH-Data-START##
            Version      :: 7.1.0
            Run date     :: 2023-12-04 12:18:39
            NOTE: This is a single region extracted from a larger record!
            Orig. start  :: 357045
            Orig. end    :: 401084
            ##antiSMASH-Data-END##
FEATURES             Location/Qualifiers
     protocluster    1..44039
                     /aStool="rule-based-clusters"
                     /category="NRPS"
                     /contig_edge="False"
                     /core_location="[20000:24039]"
                     /cutoff="0"
                     /detection_rule="cds((PP-binding or NAD_binding_4) and
                     (AMP-binding or A-OX))"
                     /neighbourhood="20000"
                     /product="NRPS-like"
                     /protocluster_number="1"
                     /tool="antismash"
     proto_core      20001..24039
                     /aStool="rule-based-clusters"
                     /tool="antismash"
                     /cutoff="0"
                     /detection_rule="cds((PP-binding or NAD_binding_4) and
                     (AMP-binding or A-OX))"
                     /neighbourhood="20000"
                     /product="NRPS-like"
                     /protocluster_number="1"
     cand_cluster    1..44039
                     /SMILES="NC([*])C(=O)O"
                     /candidate_cluster_number="1"
                     /contig_edge="False"
                     /detection_rules="cds((PP-binding or NAD_binding_4) and
                     (AMP-binding or A-OX))"
                     /kind="single"
                     /product="NRPS-like"
                     /protoclusters="1"
                     /tool="antismash"
     region          1..44039
                     /candidate_cluster_numbers="1"
                     /contig_edge="False"
                     /product="NRPS-like"
                     /region_number="1"
                     /rules="cds((PP-binding or NAD_binding_4) and (AMP-binding
                     or A-OX))"
                     /tool="antismash"
     gene            78..646
                     /locus_tag="JN550_000098"
     mRNA            join(78..239,294..376,427..532,587..646)
                     /locus_tag="JN550_000098"
                     /product="hypothetical protein"
     CDS             join(78..239,294..376,427..532,587..646)
                     /codon_start=1
                     /locus_tag="JN550_000098"
                     /product="hypothetical protein"
                     /protein_id="KAI1877916.1"
                     /transl_table=1
                     /translation="MGFFKTLACAALAAIPITSAYINNLSSPDTAVAGSKITATLTTSI
                     YVQNFIDYSIIWGLAPAAWDCGETICIGQQIDYTSIYPGSVPLNSFTVNLTIPDSISAG
                     DYKLVAAVPYLVGASGTIGTNAFYTNLTVAAA"
     PFAM_domain     join(132..239,294..376,427..532,587..631)
                     /aSDomain="Nis1"
                     /aSTool="clusterhmmer"
                     /database="35.0"
                     /db_xref="PF19271.2"
                     /description="Nis1 family"
                     /detection="hmmscan"
                     /domain_id="clusterhmmer_JN550_000098_0001"
                     /evalue="1.30E-28"
                     /label="JN550_000098"
                     /locus_tag="JN550_000098"
                     /protein_end="132"
                     /protein_start="18"
                     /score="100.0"
                     /tool="antismash"
                     /translation="SAYINNLSSPDTAVAGSKITATLTTSIYVQNFIDYSIIWGLAPAA
                     WDCGETICIGQQIDYTSIYPGSVPLNSFTVNLTIPDSISAGDYKLVAAVPYLVGASGTI
                     GTNAFYTNLT"
     gene            1421..2317
                     /locus_tag="JN550_000099"
     mRNA            join(1421..1423,1488..1544,1602..1617,1674..1802,
                     1875..1891,1997..2192,2250..2317)
                     /locus_tag="JN550_000099"
                     /product="hypothetical protein"
     CDS             join(1421..1423,1488..1544,1602..1617,1674..1802,
                     1875..1891,1997..2192,2250..2317)
                     /codon_start=1
                     /locus_tag="JN550_000099"
                     /product="hypothetical protein"
                     /protein_id="KAI1877917.1"
                     /transl_table=1
                     /translation="MARELSPEEIQVFKDLFDSYDPDKDGSITVEEFAKVMSSAPGKQP
                     TQAEVEQIIKEVDLDGDGTINFNEFITMMTGQPYPPKDEEDAEYSKAWKEYEPSLNGSI
                     TASQFRQLMNGLGDPVTDVEVEQLLNNVDGEGKLSYKDYVHFMKNRNIEDDIVSGYQ"
     PFAM_domain     join(1518..1544,1602..1617,1674..1802,1875..1891)
                     /aSDomain="EF-hand_7"
                     /aSTool="clusterhmmer"
                     /database="35.0"
                     /db_xref="PF13499.9"
                     /db_xref="GO:0005509"
                     /description="EF-hand domain pair"
                     /detection="hmmscan"
                     /domain_id="clusterhmmer_JN550_000099_0002"
                     /evalue="2.30E-17"
                     /gene_ontologies="GO:0005509: calcium ion binding"
                     /label="JN550_000099"
                     /locus_tag="JN550_000099"
                     /protein_end="74"
                     /protein_start="11"
                     /score="63.3"
                     /tool="antismash"
                     /translation="VFKDLFDSYDPDKDGSITVEEFAKVMSSAPGKQPTQAEVEQIIKE
                     VDLDGDGTINFNEFITMM"
     gene            complement(2550..3872)
                     /locus_tag="JN550_000100"
     mRNA            complement(join(2550..3058,3116..3872))
                     /locus_tag="JN550_000100"
                     /product="hypothetical protein"
     CDS             complement(join(2550..3058,3116..3872))
                     /codon_start=1
                     /locus_tag="JN550_000100"
                     /product="hypothetical protein"
                     /protein_id="KAI1877918.1"
                     /transl_table=1
                     /translation="MPRLELPGLGPLARAKALPLPVIRVIALLVLANAVVWAAVGVVLH
                     YYPSMISPAVLSYTLGLRHALDADHISAIDLMTRRLIASGQRPVTVGTFFSLGHSTIVI
                     ITCIVVAATSGALRDRFDNFEYIGGIIGTSVSAAFLILLSLGNGWVLYRLVKRLRQVLN
                     QPYPHDAAGSTDGDEAAANLQLEGAGFMATIFRKLFRIVDRPWKMYPLGVLFGLGFDTS
                     SEIAVLGIASIQGAQGTSLWIILIFPLLFTAGMCMLDTTDGALMMALYTSKAFARDTVA
                     ILYYSIVLTGITVFVSAFIGIVQVLSLAQNVAEPEGSFWDGVSAIGDNFEIIGGSICGL
                     FLVVGLGSVFLYKPWRRRMERRRARQLPSNDLEDDLERTPALIESSEAEYAPAEPRDSV
                     EHSKPSPGKQKPSETHTSIGLS"
     PFAM_domain     complement(join(2769..3058,3116..3719))
                     /aSDomain="NicO"
                     /aSTool="clusterhmmer"
                     /database="35.0"
                     /db_xref="PF03824.19"
                     /db_xref="GO:0005886"
                     /db_xref="GO:0015099"
                     /db_xref="GO:0035444"
                     /description="High-affinity nickel-transport protein"
                     /detection="hmmscan"
                     /domain_id="clusterhmmer_JN550_000100_0003"
                     /evalue="4.30E-73"
                     /gene_ontologies="GO:0005886: plasma membrane"
                     /gene_ontologies="GO:0015099: nickel cation transmembrane
                     transporter activity"
                     /gene_ontologies="GO:0035444: nickel cation transmembrane
                     transport"
                     /label="JN550_000100"
                     /locus_tag="JN550_000100"
                     /protein_end="349"
                     /protein_start="51"
                     /score="246.2"
                     /tool="antismash"
                     /translation="SPAVLSYTLGLRHALDADHISAIDLMTRRLIASGQRPVTVGTFFS
                     LGHSTIVIITCIVVAATSGALRDRFDNFEYIGGIIGTSVSAAFLILLSLGNGWVLYRLV
                     KRLRQVLNQPYPHDAAGSTDGDEAAANLQLEGAGFMATIFRKLFRIVDRPWKMYPLGVL
                     FGLGFDTSSEIAVLGIASIQGAQGTSLWIILIFPLLFTAGMCMLDTTDGALMMALYTSK
                     AFARDTVAILYYSIVLTGITVFVSAFIGIVQVLSLAQNVAEPEGSFWDGVSAIGDNFEI
                     IGGSICGLFLVVGLGSV"
     gene            7715..10935
                     /locus_tag="JN550_000101"
     mRNA            join(7715..8164,8225..8498,8556..8653,8704..9105,
                     9163..10935)
                     /locus_tag="JN550_000101"
                     /product="hypothetical protein"
     CDS             join(7715..8164,8225..8498,8556..8653,8704..9105,
                     9163..10935)
                     /codon_start=1
                     /locus_tag="JN550_000101"
                     /product="hypothetical protein"
                     /protein_id="KAI1877919.1"
                     /transl_table=1
                     /translation="MPRPRSRREISDYSSSDSEEEIPRRTTRPKTRKNLDAFGYSSSSG
                     SEDDRNRKSAGSNTNQNQKKKKKRKPSPQRSINRIWRHFAAKKFTKALSILPFDPVPLP
                     TNQDRPNELLSAGYERAVEECRRKVKKIIQECRRVNTRYRDPGWDIDWDLKMVKGNCLN
                     YLGSNKFDIAGPRLSSSTSIPKSVKRVHEIYPNPTFMEDLDAGDVKQGNLGNCWLIASL
                     SALANVEDGIKRMCVEYDTRIGIYGFVFYRDGEWVYSIVDDKLFLTSPNWDSPSLQRDL
                     LSQIDRENEDAEQVYRKTYQTGSKALFFGSNKNQNETWVPLIEKAFAKVHGDFSSLIGG
                     WIGEGLEDLSGGVTTELLGSDILDLDGFWENDLCKVNQEFMFGCSTGLLDGGYGERNGI
                     REGHAYVVMDARTLKNGERLVKLRNPWGKLKKGIWDGPWSDGSKEWTNEAKEELGHQFG
                     NDSVFWIRYEDLLRKFQHFDRTRLFRDPDWRCCQRWIGVDVPWKPQYNEKFHITLTKES
                     PLVLVLSQLDNRYYKGLHGQYSFRLHFRLHEQGRPESEDYIVRSHGNYLMDRSVSIELP
                     CMEPGKYSVFVSVVGERDTDVSTVEDVVKRECKKRQEHDKLASVGYAYDLAHAKGVAHL
                     EQVAQLRKQSDAKKASSSRKQERRKLWEKRHLNRDISKKQQKKNSEKRDRNREAREAER
                     KKKEEAEAAVRKKEEEAEAAERKKKEEAEEAERKKQEAEKPQDKAVQTDKNDASAENSH
                     TKADSSSSGQDAAKSEETKDSQAAGQEEQTKPEDKLAEAKSAPPPPPSETKRDYSSDND
                     SSDSPVSDWEELYSSDDMSKKPRMAPPPPPPANNDKTVETDDEAGLPDPWNAICIVGFR
                     VYSKDENLDLRVVIEGGELAEGGMGEKGAQDIDNAQINAAGEREKNNENEKVKDEVEII
                     DGAPVVRAKVQPEENTEKADANIADDNKPDAPEYDVQSINSDESSSPVPTPGEEHDDPS
                     QNCTPQGVS"
     PFAM_domain     join(8333..8498,8556..8653,8704..9105,9163..9369)
                     /aSDomain="Peptidase_C2"
                     /aSTool="clusterhmmer"
                     /database="35.0"
                     /db_xref="PF00648.24"
                     /db_xref="GO:0004198"
                     /db_xref="GO:0006508"
                     /description="Calpain family cysteine protease"
                     /detection="hmmscan"
                     /domain_id="clusterhmmer_JN550_000101_0004"
                     /evalue="1.60E-56"
                     /gene_ontologies="GO:0004198: calcium-dependent
                     cysteine-type endopeptidase activity"
                     /gene_ontologies="GO:0006508: proteolysis"
                     /label="JN550_000101"
                     /locus_tag="JN550_000101"
                     /protein_end="477"
                     /protein_start="186"
                     /score="191.7"
                     /tool="antismash"
                     /translation="VKRVHEIYPNPTFMEDLDAGDVKQGNLGNCWLIASLSALANVEDG
                     IKRMCVEYDTRIGIYGFVFYRDGEWVYSIVDDKLFLTSPNWDSPSLQRDLLSQIDRENE
                     DAEQVYRKTYQTGSKALFFGSNKNQNETWVPLIEKAFAKVHGDFSSLIGGWIGEGLEDL
                     SGGVTTELLGSDILDLDGFWENDLCKVNQEFMFGCSTGLLDGGYGERNGIREGHAYVVM
                     DARTLKNGERLVKLRNPWGKLKKGIWDGPWSDGSKEWTNEAKEELGHQFGNDSVFWIRY
                     EDLLRKFQHF"
     gene            complement(11373..12240)
                     /locus_tag="JN550_000102"
     mRNA            complement(join(11373..11780,11863..12240))
                     /locus_tag="JN550_000102"
                     /product="hypothetical protein"
     CDS             complement(join(11373..11780,11863..12240))
                     /codon_start=1
                     /locus_tag="JN550_000102"
                     /product="hypothetical protein"
                     /protein_id="KAI1877920.1"
                     /transl_table=1
                     /translation="MSSVPPAPPRPLSIAILLNSYKSRFLPAIQASYVRTISAVAPDAE
                     LSFFEPANKGEFPDPASFDLIVFGGANVDARRSHPWILKLHDFLRELVLRHPNKKVLGI
                     CWGHQTIARVFGGEIADMDVPEMGVTTIELTDAGRQFFPHATSSGVLSIHQHHRREVAL
                     PGKGFRQLAFENQVLINEKNSILTLQGHPEKDAQTARLRMHDSMRWYGFDALDEKSWAK
                     LDAQIESEHEGQIIWQRILEWIDEPVLGSGMRMGRELKM"
     PFAM_domain     complement(join(11559..11780,11863..11952))
                     /aSDomain="GATase"
                     /aSTool="clusterhmmer"
                     /database="35.0"
                     /db_xref="PF00117.31"
                     /description="Glutamine amidotransferase class-I"
                     /detection="hmmscan"
                     /domain_id="clusterhmmer_JN550_000102_0005"
                     /evalue="6.20E-09"
                     /label="JN550_000102"
                     /locus_tag="JN550_000102"
                     /protein_end="200"
                     /protein_start="96"
                     /score="36.0"
                     /tool="antismash"
                     /translation="PNKKVLGICWGHQTIARVFGGEIADMDVPEMGVTTIELTDAGRQF
                     FPHATSSGVLSIHQHHRREVALPGKGFRQLAFENQVLINEKNSILTLQGHPEKDAQTAR
                     "
     gene            complement(13740..14639)
                     /locus_tag="JN550_000103"
     mRNA            complement(13740..14639)
                     /locus_tag="JN550_000103"
                     /product="hypothetical protein"
     CDS             complement(13740..14639)
                     /codon_start=1
                     /locus_tag="JN550_000103"
                     /product="hypothetical protein"
                     /protein_id="KAI1877921.1"
                     /transl_table=1
                     /translation="MRPQIALLTLSLLIAHGYRILQTNEDGWAALYLRSLFNALKASGH
                     DLVLVAPAENKTGSGSRDEQPRTRLESCHFNSCTVSPQVPETFGENKTQQRLYWVNSFP
                     ITSLRVAVTRIVENFWFGKRADLVISGPHSGTTLGSQVLSSGTIGAAAYAAEALFLPAL
                     AFSGASEADLPWNTTAIPESSVVYTELAEFLTSRVLDIGEPYLPDNTFLNVNFPKIESK
                     CRDPEDFEWILSRINSIAIEPDVRHCNKNRLPTEAEVISKGGCRISVSLGEGTTKLTAP
                     GWKQIQLRDNLESLWSCL"
     PFAM_domain     complement(13977..14582)
                     /aSDomain="SurE"
                     /aSTool="clusterhmmer"
                     /database="35.0"
                     /db_xref="PF01975.20"
                     /db_xref="GO:0016787"
                     /description="Survival protein SurE"
                     /detection="hmmscan"
                     /domain_id="clusterhmmer_JN550_000103_0006"
                     /evalue="2.50E-30"
                     /gene_ontologies="GO:0016787: hydrolase activity"
                     /label="JN550_000103"
                     /locus_tag="JN550_000103"
                     /protein_end="221"
                     /protein_start="19"
                     /score="105.8"
                     /tool="antismash"
                     /translation="ILQTNEDGWAALYLRSLFNALKASGHDLVLVAPAENKTGSGSRDE
                     QPRTRLESCHFNSCTVSPQVPETFGENKTQQRLYWVNSFPITSLRVAVTRIVENFWFGK
                     RADLVISGPHSGTTLGSQVLSSGTIGAAAYAAEALFLPALAFSGASEADLPWNTTAIPE
                     SSVVYTELAEFLTSRVLDIGEPYLPDNTFLNVNFPKIES"
     gene            complement(15399..16100)
                     /locus_tag="JN550_000104"
     mRNA            complement(15399..16100)
                     /locus_tag="JN550_000104"
                     /product="hypothetical protein"
     CDS             complement(15399..16100)
                     /codon_start=1
                     /locus_tag="JN550_000104"
                     /product="hypothetical protein"
                     /protein_id="KAI1877922.1"
                     /transl_table=1
                     /translation="MAENNPDVMNQLATKLGLSSELQFYDVYSLDEPELLAHIPRPVMA
                     LLVIIPLTPAWDRSRKAEDANKEPYTGSGPDEPVIWFKQTIGHACGSIGVLHSLINGPA
                     VDFIRHDSDLAAIRSLAIPLDMTKRAEMLYNSEPFELAHKSVEQAGDSYADPTDGRDGG
                     HFVSFVKSGGKLWELEGSRNGPLERGSLSDDEDVLSPRALDMGIKRIIKLNADDGGENL
                     GFSCIALARRP"
     PFAM_domain     complement(15501..16094)
                     /aSDomain="Peptidase_C12"
                     /aSTool="clusterhmmer"
                     /database="35.0"
                     /db_xref="PF01088.24"
                     /db_xref="GO:0004843"
                     /db_xref="GO:0006511"
                     /description="Ubiquitin carboxyl-terminal hydrolase, family
                     1"
                     /detection="hmmscan"
                     /domain_id="clusterhmmer_JN550_000104_0007"
                     /evalue="2.20E-44"
                     /gene_ontologies="GO:0004843: cysteine-type deubiquitinase
                     activity"
                     /gene_ontologies="GO:0006511: ubiquitin-dependent protein
                     catabolic process"
                     /label="JN550_000104"
                     /locus_tag="JN550_000104"
                     /protein_end="200"
                     /protein_start="2"
                     /score="151.9"
                     /tool="antismash"
                     /translation="ENNPDVMNQLATKLGLSSELQFYDVYSLDEPELLAHIPRPVMALL
                     VIIPLTPAWDRSRKAEDANKEPYTGSGPDEPVIWFKQTIGHACGSIGVLHSLINGPAVD
                     FIRHDSDLAAIRSLAIPLDMTKRAEMLYNSEPFELAHKSVEQAGDSYADPTDGRDGGHF
                     VSFVKSGGKLWELEGSRNGPLERGSLSDDEDVLSP"
     gene            complement(17709..19133)
                     /locus_tag="JN550_000105"
     mRNA            complement(join(17709..18691,18759..18892,18970..19133))
                     /locus_tag="JN550_000105"
                     /product="hypothetical protein"
     CDS             complement(join(17709..18691,18759..18892,18970..19133))
                     /NRPS_PKS="Domain: Aminotran_5 (86-409). E-value: 3.6e-46.
                     Score: 149.6. Matches aSDomain:
                     nrpspksdomains_JN550_000105_Aminotran_5.1"
                     /codon_start=1
                     /gene_functions="biosynthetic-additional
                     (rule-based-clusters) Aminotran_5"
                     /gene_functions="biosynthetic-additional (smcogs)
                     SMCOG1139:aminotransferase class V (Score: 207.9; E-value:
                     3.9e-63)"
                     /gene_kind="biosynthetic-additional"
                     /locus_tag="JN550_000105"
                     /product="hypothetical protein"
                     /protein_id="KAI1877923.1"
                     /sec_met_domain="Aminotran_5 (E-value: 9.3e-45, bitscore:
                     148.6, seeds: 34, tool: rule-based-clusters)"
                     /transl_table=1
                     /translation="MTADVSRRDDDRRIHPATVPYDVESVRQHFPALRGERIPLNNATG
                     SLVYEGAVKAIANAMSTYQLDFIGGDTISQLYIDQRKSKYVELAAFMNAEPDEIAFGPS
                     TSGLIRNVTTSLRPLLNSDSEMIVSELCHEAGVTSWVALARSLGIEIKWWPPPGGKGDT
                     AAKLSIETLKPLLSPKTRLVACGHVSNIFGTIHDIRAVADVVHTIPGAMLSVDGVAWAP
                     HRPIDVKAMDVDFYFFSWYKLFGPHFAQVYARSSVQQRYMTSLNHYHIDPTPLDVKVRL
                     GTNCFEFEDGVLEIVRYIQRIGWDNIIAHEVVLVRPLLEYLNSHPEWFTLYGEKSSDPK
                     LRVSLVSFTVNGVPSKVIAKIIHESSPCRILAGSAYSLRPVHDVLGLGEDGVLRVSLVH
                     YNNLQDVQTFINVLDRVVQAHFKDRAR"
     aSDomain        complement(join(17763..18691,18759..18798))
                     /aSDomain="Aminotran_5"
                     /aSTool="nrps_pks_domains"
                     /database="nrpspksdomains.hmm"
                     /detection="hmmscan"
                     /domain_id="nrpspksdomains_JN550_000105_Aminotran_5.1"
                     /evalue="3.60E-46"
                     /label="JN550_000105_Aminotran_5.1"
                     /locus_tag="JN550_000105"
                     /protein_end="409"
                     /protein_start="86"
                     /score="149.6"
                     /tool="antismash"
                     /translation="ELAAFMNAEPDEIAFGPSTSGLIRNVTTSLRPLLNSDSEMIVSEL
                     CHEAGVTSWVALARSLGIEIKWWPPPGGKGDTAAKLSIETLKPLLSPKTRLVACGHVSN
                     IFGTIHDIRAVADVVHTIPGAMLSVDGVAWAPHRPIDVKAMDVDFYFFSWYKLFGPHFA
                     QVYARSSVQQRYMTSLNHYHIDPTPLDVKVRLGTNCFEFEDGVLEIVRYIQRIGWDNII
                     AHEVVLVRPLLEYLNSHPEWFTLYGEKSSDPKLRVSLVSFTVNGVPSKVIAKIIHESSP
                     CRILAGSAYSLRPVHDVLGLGEDGVLRVSLVHYNNLQDVQTF"
     PFAM_domain     complement(join(17763..18691,18759..18798))
                     /aSDomain="Aminotran_5"
                     /aSTool="clusterhmmer"
                     /database="35.0"
                     /db_xref="PF00266.22"
                     /description="Aminotransferase class-V"
                     /detection="hmmscan"
                     /domain_id="clusterhmmer_JN550_000105_0008"
                     /evalue="2.50E-43"
                     /label="JN550_000105"
                     /locus_tag="JN550_000105"
                     /protein_end="409"
                     /protein_start="86"
                     /score="148.6"
                     /tool="antismash"
                     /translation="ELAAFMNAEPDEIAFGPSTSGLIRNVTTSLRPLLNSDSEMIVSEL
                     CHEAGVTSWVALARSLGIEIKWWPPPGGKGDTAAKLSIETLKPLLSPKTRLVACGHVSN
                     IFGTIHDIRAVADVVHTIPGAMLSVDGVAWAPHRPIDVKAMDVDFYFFSWYKLFGPHFA
                     QVYARSSVQQRYMTSLNHYHIDPTPLDVKVRLGTNCFEFEDGVLEIVRYIQRIGWDNII
                     AHEVVLVRPLLEYLNSHPEWFTLYGEKSSDPKLRVSLVSFTVNGVPSKVIAKIIHESSP
                     CRILAGSAYSLRPVHDVLGLGEDGVLRVSLVHYNNLQDVQTF"
     gene            20001..24039
                     /locus_tag="JN550_000106"
     mRNA            join(20001..20441,20501..21572,21713..24039)
                     /locus_tag="JN550_000106"
                     /product="hypothetical protein"
     CDS             join(20001..20441,20501..21572,21713..24039)
                     /NRPS_PKS="Domain: AMP-binding (239-626). E-value: 7.5e-82.
                     Score: 266.9. Matches aSDomain:
                     nrpspksdomains_JN550_000106_AMP-binding.1"
                     /NRPS_PKS="Domain: PP-binding (826-874). E-value: 1.7e-08.
                     Score: 26.8. Matches aSDomain:
                     nrpspksdomains_JN550_000106_PP-binding.1"
                     /NRPS_PKS="Domain: TD (927-1175). E-value: 3.9e-46. Score:
                     149.1. Matches aSDomain: nrpspksdomains_JN550_000106_TD.1"
                     /codon_start=1
                     /gene_functions="biosynthetic (rule-based-clusters)
                     NRPS-like: AMP-binding"
                     /gene_functions="biosynthetic (rule-based-clusters)
                     NRPS-like: PP-binding"
                     /gene_functions="biosynthetic (rule-based-clusters)
                     NRPS-like: NAD_binding_4"
                     /gene_functions="biosynthetic-additional (smcogs)
                     SMCOG1002:AMP-dependent synthetase and ligase (Score: 233;
                     E-value: 8.6e-71)"
                     /gene_kind="biosynthetic"
                     /locus_tag="JN550_000106"
                     /product="hypothetical protein"
                     /protein_id="KAI1877924.1"
                     /sec_met_domain="AMP-binding (E-value: 3.3e-84, bitscore:
                     278.3, seeds: 400, tool: rule-based-clusters)"
                     /sec_met_domain="PP-binding (E-value: 2.2e-07, bitscore:
                     26.8, seeds: 164, tool: rule-based-clusters)"
                     /sec_met_domain="NAD_binding_4 (E-value: 5.8e-43, bitscore:
                     142.3, seeds: 102, tool: rule-based-clusters)"
                     /transl_table=1
                     /translation="MPSSIAITVPSKSTLDVFCSTNKVSPASIVKLAFATVVHRYFDLP
                     EFTCAEVLSKDHDDHTRDTIIRSRQVQYVPELASTTSIRAAFSLRETDLPSDNDLAPLL
                     VNLTLAATPNGGLLANKPTASLVLTKIVFTPMEALCSSLAAQKNGQGLVVCFDEVSLSA
                     HMLYNIDQVSEFMATGFADAFSASLQCISSIPIDTVIADLDICGAQSRATISKWNQHST
                     SVHNKLLHDLVGQGFIHKPDAIAILSWDGQMSYSELDKRSSALAAYLMDTYDLKLGKKV
                     AICFEKCTWAIVSMLAILKAGAAYCCLDPSHPRARHDSIIHTLKAPLVLTSTLYEGCFD
                     GHCVLVPTVELVRQQRHYRPTNVQPSDICIVAFTSGSTGNPKGIVHTHNSLVTGIISNA
                     TPQYLDREGVSTYQWSSFTFDVSMIEIYAPLIYGGRICIPSDEERLNNVEESMNRMAVN
                     WAYFTPSFARLFAQYNLPSLQTLLMGGEVVTSDDINAWNDRVKVIHSYGPAESATFFLA
                     EFNGPCPKIVPIGPAPNTYAWIVDPDNPELLSPLGAIGEMLYEGPGLLKEYLGDPKKTK
                     EVLIDAPSWRRNLDAPASLFKLYKSGDLVRYLPDGTMMYIGRKDTMVKVRGQKLEVEEV
                     ESVIRKSLGRSRQLAVDVVSSVEKDQQVDANIKSRLPITGDVAVDLVELHDSGPRLVAF
                     LKCSEDRDLGGNNNGGGSGTLQSSSVSDEKLSILIAQIRSRLNETLPEYMVPRIYIPLA
                     TLPINSNGKVDRKKLKEHARSLSTSELFKYTESGSSEEVLTEIPQDDTVALEVSEILVN
                     VLRRPESKGESPLKGKNATLENLGLDSLRTVSLARSINDFYGLNIPVKTFRRANLNVRD
                     IAEIVRSWDQVVPQSEEQARAANILQDIEELDKEMAEVQPNQHVLPKIRLQTGKSVVFL
                     TGATGFLGSQILRQLLALASVSKVIVLVRARDASVGFQRIVAAGTTARWWSPALASRVE
                     VWPGDLAQPRLGVSMDQWARLEGTCVQESEGVTAIIHNGAVVNWSSSYERLRVTNVLST
                     MQLLKLALVGSGPLQHFTYISGGDMHLSEIAVRDDSSHLSSANGYSQSKFASGVLVDRC
                     MARAPAGQRINTVKPGIIIGTATEGIANTDDFIWRLVAGACEAGAFVDGEQDAIVSLAG
                     ADHVAQRIIHACLGSQCERDSAPEALKMTEGIPVREFWRVVSEGTGLKLRAIDSDEWLR
                     VVNANVSRQGSSHLLWPVMEWVEQRKGRIGDARLTMCNASSCSGHCLDPGYIAA"
     aSDomain        join(20777..21572,21713..22077)
                     /aSDomain="AMP-binding"
                     /aSTool="nrps_pks_domains"
                     /database="nrpspksdomains.hmm"
                     /detection="hmmscan"
                     /domain_id="nrpspksdomains_JN550_000106_AMP-binding.1"
                     /evalue="7.50E-82"
                     /label="JN550_000106_AMP-binding.1"
                     /locus_tag="JN550_000106"
                     /protein_end="626"
                     /protein_start="239"
                     /score="266.9"
                     /specificity="substrate consensus: X"
                     /tool="antismash"
                     /translation="KPDAIAILSWDGQMSYSELDKRSSALAAYLMDTYDLKLGKKVAIC
                     FEKCTWAIVSMLAILKAGAAYCCLDPSHPRARHDSIIHTLKAPLVLTSTLYEGCFDGHC
                     VLVPTVELVRQQRHYRPTNVQPSDICIVAFTSGSTGNPKGIVHTHNSLVTGIISNATPQ
                     YLDREGVSTYQWSSFTFDVSMIEIYAPLIYGGRICIPSDEERLNNVEESMNRMAVNWAY
                     FTPSFARLFAQYNLPSLQTLLMGGEVVTSDDINAWNDRVKVIHSYGPAESATFFLAEFN
                     GPCPKIVPIGPAPNTYAWIVDPDNPELLSPLGAIGEMLYEGPGLLKEYLGDPKKTKEVL
                     IDAPSWRRNLDAPASLFKLYKSGDLVRYLPDGTMMYIGRKDTMVKVR"
     PFAM_domain     join(20777..21572,21713..22077)
                     /aSDomain="AMP-binding"
                     /aSTool="clusterhmmer"
                     /database="35.0"
                     /db_xref="PF00501.31"
                     /description="AMP-binding enzyme"
                     /detection="hmmscan"
                     /domain_id="clusterhmmer_JN550_000106_0009"
                     /evalue="6.50E-69"
                     /label="JN550_000106"
                     /locus_tag="JN550_000106"
                     /protein_end="626"
                     /protein_start="239"
                     /score="232.7"
                     /tool="antismash"
                     /translation="KPDAIAILSWDGQMSYSELDKRSSALAAYLMDTYDLKLGKKVAIC
                     FEKCTWAIVSMLAILKAGAAYCCLDPSHPRARHDSIIHTLKAPLVLTSTLYEGCFDGHC
                     VLVPTVELVRQQRHYRPTNVQPSDICIVAFTSGSTGNPKGIVHTHNSLVTGIISNATPQ
                     YLDREGVSTYQWSSFTFDVSMIEIYAPLIYGGRICIPSDEERLNNVEESMNRMAVNWAY
                     FTPSFARLFAQYNLPSLQTLLMGGEVVTSDDINAWNDRVKVIHSYGPAESATFFLAEFN
                     GPCPKIVPIGPAPNTYAWIVDPDNPELLSPLGAIGEMLYEGPGLLKEYLGDPKKTKEVL
                     IDAPSWRRNLDAPASLFKLYKSGDLVRYLPDGTMMYIGRKDTMVKVR"
     aSModule        20777..23724
                     /complete
                     /domains="nrpspksdomains_JN550_000106_AMP-binding.1"
                     /domains="nrpspksdomains_JN550_000106_PP-binding.1"
                     /domains="nrpspksdomains_JN550_000106_TD.1"
                     /final_module
                     /locus_tags="JN550_000106"
                     /monomer_pairings="X -> X"
                     /starter_module
                     /tool="antismash"
                     /type="nrps"
     CDS_motif       20945..20986
                     /aSTool="nrps_pks_domains"
                     /database="abmotifs"
                     /detection="hmmscan"
                     /domain_id="nrpspksmotif_JN550_000106_0001"
                     /evalue="2.80E-04"
                     /label="NRPS-A_a2"
                     /locus_tag="JN550_000106"
                     /protein_end="309"
                     /protein_start="295"
                     /score="14.3"
                     /tool="antismash"
                     /translation="LAILKAGAAYCCLD"
     CDS_motif       21170..21223
                     /aSTool="nrps_pks_domains"
                     /database="abmotifs"
                     /detection="hmmscan"
                     /domain_id="nrpspksmotif_JN550_000106_0002"
                     /evalue="5.70E-07"
                     /label="NRPS-A_a3"
                     /locus_tag="JN550_000106"
                     /protein_end="388"
                     /protein_start="370"
                     /score="22.0"
                     /tool="antismash"
                     /translation="VAFTSGSTGNPKGIVHTH"
     CDS_motif       21847..21930
                     /aSTool="nrps_pks_domains"
                     /database="abmotifs"
                     /detection="hmmscan"
                     /domain_id="nrpspksmotif_JN550_000106_0003"
                     /evalue="5.90E-08"
                     /label="NRPS-A_a6"
                     /locus_tag="JN550_000106"
                     /protein_end="577"
                     /protein_start="549"
                     /score="25.1"
                     /tool="antismash"
                     /translation="PLGAIGEMLYEGPGLLKEYLGDPKKTKE"
     CDS_motif       22042..22107
                     /aSTool="nrps_pks_domains"
                     /database="abmotifs"
                     /detection="hmmscan"
                     /domain_id="nrpspksmotif_JN550_000106_0004"
                     /evalue="1.60E-07"
                     /label="NRPS-A_a8"
                     /locus_tag="JN550_000106"
                     /protein_end="636"
                     /protein_start="614"
                     /score="23.7"
                     /tool="antismash"
                     /translation="YIGRKDTMVKVRGQKLEVEEVE"
     PFAM_domain     22621..22821
                     /aSDomain="PP-binding"
                     /aSTool="clusterhmmer"
                     /database="35.0"
                     /db_xref="PF00550.28"
                     /description="Phosphopantetheine attachment site"
                     /detection="hmmscan"
                     /domain_id="clusterhmmer_JN550_000106_0010"
                     /evalue="1.20E-05"
                     /label="JN550_000106"
                     /locus_tag="JN550_000106"
                     /protein_end="874"
                     /protein_start="807"
                     /score="25.7"
                     /tool="antismash"
                     /translation="EILVNVLRRPESKGESPLKGKNATLENLGLDSLRTVSLARSINDF
                     YGLNIPVKTFRRANLNVRDIAE"
     aSDomain        22678..22821
                     /aSDomain="PP-binding"
                     /aSTool="nrps_pks_domains"
                     /database="nrpspksdomains.hmm"
                     /detection="hmmscan"
                     /domain_id="nrpspksdomains_JN550_000106_PP-binding.1"
                     /evalue="1.70E-08"
                     /label="JN550_000106_PP-binding.1"
                     /locus_tag="JN550_000106"
                     /protein_end="874"
                     /protein_start="826"
                     /score="26.8"
                     /tool="antismash"
                     /translation="GKNATLENLGLDSLRTVSLARSINDFYGLNIPVKTFRRANLNVRD
                     IAE"
     aSDomain        22981..23724
                     /aSDomain="TD"
                     /aSTool="nrps_pks_domains"
                     /database="nrpspksdomains.hmm"
                     /detection="hmmscan"
                     /domain_id="nrpspksdomains_JN550_000106_TD.1"
                     /evalue="3.90E-46"
                     /label="JN550_000106_TD.1"
                     /locus_tag="JN550_000106"
                     /protein_end="1175"
                     /protein_start="927"
                     /score="149.1"
                     /tool="antismash"
                     /translation="VFLTGATGFLGSQILRQLLALASVSKVIVLVRARDASVGFQRIVA
                     AGTTARWWSPALASRVEVWPGDLAQPRLGVSMDQWARLEGTCVQESEGVTAIIHNGAVV
                     NWSSSYERLRVTNVLSTMQLLKLALVGSGPLQHFTYISGGDMHLSEIAVRDDSSHLSSA
                     NGYSQSKFASGVLVDRCMARAPAGQRINTVKPGIIIGTATEGIANTDDFIWRLVAGACE
                     AGAFVDGEQDAIVSLAGADHVAQRII"
     aSDomain        22981..23949
                     /aSDomain="TIGR01746"
                     /aSTool="tigrfam"
                     /description="Thioester-redct: thioester reductase domain"
                     /detection="hmmscan"
                     /domain_id="TIGRFam_JN550_000106_0001"
                     /evalue="6.00E-67"
                     /identifier="TIGR01746"
                     /label="JN550_000106"
                     /locus_tag="JN550_000106"
                     /protein_end="1250"
                     /protein_start="927"
                     /score="224.4"
                     /tool="antismash"
                     /translation="VFLTGATGFLGSQILRQLLALASVSKVIVLVRARDASVGFQRIVA
                     AGTTARWWSPALASRVEVWPGDLAQPRLGVSMDQWARLEGTCVQESEGVTAIIHNGAVV
                     NWSSSYERLRVTNVLSTMQLLKLALVGSGPLQHFTYISGGDMHLSEIAVRDDSSHLSSA
                     NGYSQSKFASGVLVDRCMARAPAGQRINTVKPGIIIGTATEGIANTDDFIWRLVAGACE
                     AGAFVDGEQDAIVSLAGADHVAQRIIHACLGSQCERDSAPEALKMTEGIPVREFWRVVS
                     EGTGLKLRAIDSDEWLRVVNANVSRQGSSHLLWPVMEWVEQR"
     PFAM_domain     22987..23718
                     /aSDomain="NAD_binding_4"
                     /aSTool="clusterhmmer"
                     /database="35.0"
                     /db_xref="PF07993.15"
                     /description="Male sterility protein"
                     /detection="hmmscan"
                     /domain_id="clusterhmmer_JN550_000106_0011"
                     /evalue="1.00E-40"
                     /label="JN550_000106"
                     /locus_tag="JN550_000106"
                     /protein_end="1173"
                     /protein_start="929"
                     /score="139.7"
                     /tool="antismash"
                     /translation="LTGATGFLGSQILRQLLALASVSKVIVLVRARDASVGFQRIVAAG
                     TTARWWSPALASRVEVWPGDLAQPRLGVSMDQWARLEGTCVQESEGVTAIIHNGAVVNW
                     SSSYERLRVTNVLSTMQLLKLALVGSGPLQHFTYISGGDMHLSEIAVRDDSSHLSSANG
                     YSQSKFASGVLVDRCMARAPAGQRINTVKPGIIIGTATEGIANTDDFIWRLVAGACEAG
                     AFVDGEQDAIVSLAGADHVAQR"
     gene            complement(25231..26372)
                     /locus_tag="JN550_000107"
     mRNA            complement(join(25231..26234,26291..26372))
                     /locus_tag="JN550_000107"
                     /product="hypothetical protein"
     CDS             complement(join(25231..26234,26291..26372))
                     /codon_start=1
                     /locus_tag="JN550_000107"
                     /product="hypothetical protein"
                     /protein_id="KAI1877925.1"
                     /transl_table=1
                     /translation="MEFTIQPPTNPVDRRRHQNRIAQRKFRQKRDQNLAATSRAACGSS
                     PLAAPAVVDSSIDPQPIGEATFTSLLAFTHQPDAAFAGEDYLGPDAASAWSKSATPAVV
                     DPNHEPHGQPTNPPPIEEVNFASLLAFENQPNTAFASEDYLVQLLSSVAAADTTSTPDL
                     VGGTASAWNDSAATALTTTGKSATPWLDDGLNPAPYEHARPRHLGSVGSLHIAAQKGNE
                     RILRLLLQHHSNANDKDSDGRTPLMHATMCDHVGSMRTLLAHGARIGDTDNESRSSLHW
                     AVLCRRHSALEVLLDYYSEKSAARSCDINACDDAGWSPLHMAIDRGFEAGVVLLLGHGA
                     NVHTKAHKGPYAKGPSPAPAV"
     PFAM_domain     complement(25414..25680)
                     /aSDomain="Ank_2"
                     /aSTool="clusterhmmer"
                     /database="35.0"
                     /db_xref="PF12796.10"
                     /db_xref="GO:0005515"
                     /description="Ankyrin repeats (3 copies)"
                     /detection="hmmscan"
                     /domain_id="clusterhmmer_JN550_000107_0012"
                     /evalue="5.40E-14"
                     /gene_ontologies="GO:0005515: protein binding"
                     /label="JN550_000107"
                     /locus_tag="JN550_000107"
                     /protein_end="301"
                     /protein_start="212"
                     /score="52.7"
                     /tool="antismash"
                     /translation="LHIAAQKGNERILRLLLQHHSNANDKDSDGRTPLMHATMCDHVGS
                     MRTLLAHGARIGDTDNESRSSLHWAVLCRRHSALEVLLDYYSEK"
     gene            30944..31464
                     /locus_tag="JN550_000108"
     mRNA            join(30944..31019,31148..31464)
                     /locus_tag="JN550_000108"
                     /product="hypothetical protein"
     CDS             join(30944..31019,31148..31464)
                     /codon_start=1
                     /locus_tag="JN550_000108"
                     /product="hypothetical protein"
                     /protein_id="KAI1877926.1"
                     /transl_table=1
                     /translation="MEVARNILAVIWTGLELPACALVGRCAPGGLKVEDREHPGKSVPN
                     YSESPTEAGVYVSDSLAQPINYYLRACVHQVVSPILMQDKASNALLERCFPIPTFDNSV
                     FHSSVGPFEKYVLSESERQYGELKAL"
     gene            32734..33794
                     /locus_tag="JN550_000109"
     mRNA            join(32734..32871,32958..33794)
                     /locus_tag="JN550_000109"
                     /product="hypothetical protein"
     CDS             join(32734..32871,32958..33794)
                     /codon_start=1
                     /locus_tag="JN550_000109"
                     /product="hypothetical protein"
                     /protein_id="KAI1877927.1"
                     /transl_table=1
                     /translation="MADMFHIRAPSNLPSLVKSAFSKAKASGDLTYYPTRVALLELSSI
                     PFQLRFSPSLASKPKAPKPKEPGAKPFNPFENPLPSMTVSELPPSHALVLNKFAIVPEH
                     FILITKSAKPQTHVLEQDDIAATYACIKAYRDNGKELFAFFNSGPHSGASQPHRHLQLL
                     PVDEMRAGLEDIKGEPQWGILAEEVQRRTSDLPFAVLTETIAPEMAPEELHRKYLSLYR
                     RAVNLVLPNSDAPAEGEAKISYNMAMTSTTLAVCPRRAEGASIQSKTGDDAGFVALNGT
                     LLAGTALVKNESEWDALRESPEKLLGVLNQIGIPSHDTINGNL"
     PFAM_domain     join(32758..32871,32958..33320)
                     /aSDomain="Ap4A_phos_N"
                     /aSTool="clusterhmmer"
                     /database="35.0"
                     /db_xref="PF19327.2"
                     /description="Ap4A phosphorylase N-terminal domain"
                     /detection="hmmscan"
                     /domain_id="clusterhmmer_JN550_000109_0013"
                     /evalue="5.10E-31"
                     /label="JN550_000109"
                     /locus_tag="JN550_000109"
                     /protein_end="167"
                     /protein_start="8"
                     /score="107.6"
                     /tool="antismash"
                     /translation="APSNLPSLVKSAFSKAKASGDLTYYPTRVALLELSSIPFQLRFSP
                     SLASKPKAPKPKEPGAKPFNPFENPLPSMTVSELPPSHALVLNKFAIVPEHFILITKSA
                     KPQTHVLEQDDIAATYACIKAYRDNGKELFAFFNSGPHSGASQPHRHLQLLPVDE"
     PFAM_domain     33399..33764
                     /aSDomain="ATP_transf"
                     /aSTool="clusterhmmer"
                     /database="35.0"
                     /db_xref="PF09830.12"
                     /db_xref="GO:0003877"
                     /description="ATP adenylyltransferase C-terminal domain"
                     /detection="hmmscan"
                     /domain_id="clusterhmmer_JN550_000109_0014"
                     /evalue="3.80E-22"
                     /gene_ontologies="GO:0003877: ATP adenylyltransferase
                     activity"
                     /label="JN550_000109"
                     /locus_tag="JN550_000109"
                     /protein_end="315"
                     /protein_start="193"
                     /score="78.5"
                     /tool="antismash"
                     /translation="DLPFAVLTETIAPEMAPEELHRKYLSLYRRAVNLVLPNSDAPAEG
                     EAKISYNMAMTSTTLAVCPRRAEGASIQSKTGDDAGFVALNGTLLAGTALVKNESEWDA
                     LRESPEKLLGVLNQIGIP"
     gene            complement(34162..35281)
                     /locus_tag="JN550_000110"
     mRNA            complement(join(34162..34335,34400..35281))
                     /locus_tag="JN550_000110"
                     /product="hypothetical protein"
     CDS             complement(join(34162..34335,34400..35281))
                     /codon_start=1
                     /locus_tag="JN550_000110"
                     /product="hypothetical protein"
                     /protein_id="KAI1877928.1"
                     /transl_table=1
                     /translation="MYSPPHFTFDNDYPSQYSMPAIFGDTSTANYLGLQHDLAGNGWSS
                     NQGMSYLPDAAPGNPRVSPAGTAYSSFSSSGASDAMASMSLDTPMLNHARPSDMIISCP
                     STVSPKVLRINPSPAPTSSSESVHAALYSASDSQLSSSSSFDQSYLPTVPTSSSKRLNA
                     KGRKQLPDKPRKSSNTDVPAPSARSRGSSRQNQPAEQQALTCHPKSLVEIKPKPARSAV
                     VESPAAELPPQAIERNKKDKFLVDSKLAGMTYKEIRRKGGFTEAESTLRGRFRTLTKNK
                     EARVRKPEWTDTDIRLLKKAVRKFAKGEDVTPSKIPWKQVSEYITTHGGSYQFGNATCR
                     RRWDELVDQGE"
     gene            41055..41675
                     /locus_tag="JN550_000111"
     mRNA            41055..41675
                     /locus_tag="JN550_000111"
                     /product="hypothetical protein"
     CDS             41055..41675
                     /codon_start=1
                     /locus_tag="JN550_000111"
                     /product="hypothetical protein"
                     /protein_id="KAI1877929.1"
                     /transl_table=1
                     /translation="MCGRLDCGLHGDGMHRGSQLDADVVLSQELRRWTSVGEAILSTDG
                     NVRVCASAIAWKEVIWVNSEANLSLWSPGPLDALATSFHTTLPSLTALRPVFPLSGETI
                     PPATITRAHLAGAIAGGVAGFLLLIAVAVSMRQQALVRRERQTCEFTYERALAPGESHA
                     MSGERGLVLDLTGKLSHMRARCPSCQNDRKDSMNFMLTPDRIP"
ORIGIN
        1 cacctgaaca tcacctatat cgtcttgttc acaatttggc tctaggttga tcacaccaaa
       61 cccaacgtaa ggtcgagatg ggtttcttca agactcttgc atgtgctgct ctcgcagcaa
      121 tccccataac ttccgcctac atcaataacc tgagttctcc tgacactgcg gtcgccggca
      181 gcaaaatcac ggcaaccctc actacgtcta tctacgtaca gaacttcatt gattattctg
      241 taagcgtatc ctagtcctaa tgcgttagct ctcttcgggc taacaagcgt tagattatct
      301 ggggtcttgc tccagccgcc tgggactgcg gtgaaactat ctgcattggg cagcagatcg
      361 actacacgtc aatctagtaa gcattagtat tgcccgatgg tcaggaggtg ttctaacctt
      421 cttcagccct ggttcagtcc cattgaatag cttcactgtc aacctcacaa ttcctgacag
      481 catttctgcg ggtgactaca agctcgtggc agctgttcct tacttggttg gcgtaagtaa
      541 ctttctgtcc aagatcattg ctcgacaatt ctcacatcac caacaggctt caggtaccat
      601 tgggaccaat gctttctaca ccaacctaac tgtcgccgct gcttagtgtc gatatctctg
      661 tgcgtgatac aaagagacgg gtgccgcaga tttaggagta tcacctacaa cattgcataa
      721 cggaaggcat tggctgtgag ttactttgat gttatatctc tcgaggtcaa ttgatgtttc
      781 ttatcgccca tttgactctg ggccattgaa attgctggaa attccactgc ggccaagttc
      841 caggtgccct tcaggaggtt ttccactcct cacgctagca cgagcaaatg aagctatcct
      901 gcattaatat ttgagtgcgg gcgggtccca ttgaaagtgt gcctgcccct tttcacccac
      961 ccacacttga tgtcggcagc gatagtccgg caacagcgta cgcagtggtg acggatgaac
     1021 caatatctct agcattttag gtcccaatta gctcttggcg cggcgctttt gatgtgcgaa
     1081 gccttcaaat cgaattaaga gcactattcc cactgcgtcc tctcttggcg cttgcgtgta
     1141 ccagggtgag gaccgacggg gcggggtgga gaggccactg cgggcccgtg tcaaccctcg
     1201 tgttgatcat gcagttcgct cagagcgatg cccaggagat tgtttcatcc acgggacgag
     1261 cttgctgtca aaccggctcc cccttgcaca taagtatcgc gctcaccacg gcttgtcgaa
     1321 atttgttcat cgttcattgt ctcgtccgag gagccggtaa cgccttagat cgtcgcacga
     1381 aagcgtcctg aacaaccccg caagcagaaa agctgagaag atggtgggtt cagcaactca
     1441 ccgtggtact gatacgggac atgcagccag ctaactcgca tgcgcaggct cgtgaattgt
     1501 ccccagaaga aattcaagtc ttcaaagacc tctttgattc atacgtaagg gttcaccacc
     1561 acgtttctcc atctacggct tgagcgctga ctgctaccta ggatcccgac aaagatggta
     1621 ggcttctttc cagggcttct gtaatcaagg gatctttcta acaatccagg aaggcagcat
     1681 cacagtcgaa gagttcgcca aagtgatgtc ctcggctcca ggaaagcaac ccactcaagc
     1741 agaagtagag cagatcatca aggaagttga tcttgatggt gacggaacca ttaacttcaa
     1801 cggtaagatt gtacaccaca ataagaactt tcgctttaat atctggacct aaaatgctaa
     1861 ctctctttta ccagaattca tcaccatgat ggtatggcac tcccagagtt ccaatttccg
     1921 tctctgagtt acttccgatg ttgccacaag acgtatatct ttggacaaga aaagctgacc
     1981 tctgattgtc gcacagacgg gacaacctta ccctcccaag gacgaggaag atgccgaata
     2041 ttccaaagca tggaaggaat atgagccgtc tctaaacggt tcgattactg caagccagtt
     2101 ccggcaactc atgaacggac tgggagaccc ggtcactgat gtcgaggttg agcagctgct
     2161 caacaatgtt gatggcgaag ggaaactgtc ctgtaagcat ttacgcgctg gatcgtcgaa
     2221 gaagaaaaaa acaggctgac catgcttaga caaggattat gttcatttca tgaagaacag
     2281 gaacatcgaa gacgatatcg tgagcggata ccaatgataa atgccaatag attcatgtct
     2341 cgcatcttga gctgagttta gattatgaat acaactttct agacatgtac catgaggact
     2401 tgagttaccg aatctggcga tatcaatgca attctatgag gtcaagtcac ccgtctccag
     2461 cgcgaacctt gcaacttatt cctatctatt ttcttctacc tctatcttgt acttggtacc
     2521 gtatcatgcc ggctttcatt gtggcgatct cagctaaggc caatagatgt atgcgtttct
     2581 gagggtttct gcttgccagg cgatggtttt gaatgctcta ccgagtctct cggttccgcc
     2641 ggagcatatt ctgcttcaga agattcaatc agagcagggg tccgctcaag atcgtcttcc
     2701 aaatcattcg aaggaagctg acgtgcccgg cggcgctcca tcctgcgccg ccaaggcttg
     2761 taaagaaaga ctgaaccaag tccaaccacg agaaacaagc cacatatgct gcctccgata
     2821 atctcgaagt tgtctccgat tgcactcacc ccatcccaga agctgccttc gggctccgct
     2881 acgttttgcg caagcgatag cacctgaact atccctataa atgcggatac aaagaccgtg
     2941 atgccggtca gaacgatcga gtaatacagg atggcgacag tgtctcgtgc gaaggccttg
     3001 gacgtgtata gcgccatcat caaggcacca tcagtagtat ccagcataca cataccagct
     3061 gtgtttgtca gccttgagac attacgaaaa agctgcgagg ataggctcaa cttaccggtg
     3121 aagagcaggg ggaagatgag gatgatccac aagctcgttc cttgtgctcc ctggatgctg
     3181 gcgattccca gcacggcaat ttcggaactc gtatcgaacc ccagaccaaa gagaacaccc
     3241 aagggataca ttttccacgg tcgatccacg atacgaaaca gcttgcggaa gatcgtagcc
     3301 atgaaaccag cgccttccag ttgcagattt gcagctgctt catctccgtc cgtggaaccc
     3361 gctgcatcgt gtggataagg ctggttcaaa acctgacgca accgcttcac caggcggtac
     3421 agcacccagc catttccgag ggagagcaag atcaagaatg ccgcactaac acttgtgccg
     3481 atgatgccgc cgatgtattc gaagttgtca aaccgatcgc gcagtgctcc cgaagtagct
     3541 gccaccacaa tacaggtgat gatcacgatt gttgaatgac ccaggctgaa gaacgtgcct
     3601 actgtaactg ggcgttggcc agaggcgatc aagcgccgcg tcatgaggtc gatggcggaa
     3661 atgtggtcag catcaagcgc gtgtctcaac cccagggtat aagacagcac agctggtgaa
     3721 atcatggatg ggtagtagtg caagaccacg cccactgccg cccataccac cgcattcgcc
     3781 aacaccagaa gcgcgatcac tcgaataaca ggcaaaggca atgccttcgc ccgggctaag
     3841 gggccgaggc ccggaagctc taggcggggc atttctgggg acgccgcacc gtgatcgttt
     3901 cgagttggca gtaatataag tcttacggtc tatgccattc cgccctcgaa acattcagag
     3961 aaaagcacgt tcaggcatct aaaaattcca ctgacttgag gttattttcg agcaaaaatt
     4021 tattgcgtgc tctgcaaccc ctcctcgtac cccacagcca catgcagctt cgtcgaccaa
     4081 ggtgccgcta ttaaacgttt cccgcaggct agtacacatg taggcgtaga cgctgcagat
     4141 aagatgataa cgttctgcca tggtattaca cgccggaacg attcgaaacg ctttattggc
     4201 cgatgaacat acagttgata ttaatctctg tgcagtaggc aagccaggca gaatgcatgt
     4261 tatttgaatt gggcttcgaa gcttggtcag ggacttgtca ggtccgccac gttcatcggg
     4321 aggccttagg cccttgacaa atcagatcac aggagtaatg ggaaaagttg tgtatactca
     4381 ctcgccagtg tatattttcg agttacacaa ccatttatat atcagatggc tgaaattaag
     4441 gtgatcaact gacacgttac catgattcat attacgacgg ctacgaggaa aaaaagttag
     4501 taccttaact tgccatgagg cggatgagct tcatggcaat cacgctcaac caaggcttat
     4561 ttaacatata cggaggggga tatgtgcgac tagttaacca ccagcaaccc cgttagctat
     4621 tagacgatat agctcagact gtgctcttgt atgccaagca agttcgcgca acctcaaatc
     4681 tacgtagtat aatggaagaa tgctggtgcc gcactcggaa ttgttcacct ctatacgcta
     4741 cgcgcctatc tcaggaagat agtggcgcgg tcgtgacgct tacaaagtgt gattcgatga
     4801 gtcagttgct catgcagcgt cgatttctga gtaagtcgtt gcatcggcaa atcccttggg
     4861 ccaacggcgt taccgactac ggatgtctaa aacatgtcgc agacccggcg ttaccggccg
     4921 gctgggtgct gaccgtcaac tatcagaccg aacggttgaa aatcccatac gggggtttca
     4981 tttccagaag acgatggcgt ggcgatctga agatcgccat cttgaacctt attggatagt
     5041 ccgaagtgta cctgtcgcca tggtggtcca tgccggtgga gaaaccaagc tttaagtgag
     5101 ccggattatc ggcattgatg gcgggctact gtgacagctt ccggaaatct tgcgtaccag
     5161 ccagccctgt tgaaaaggca gcgtaggcaa cactggcttt caagcacccg cgtgtcgata
     5221 tgcttcaagg caacaaggcg tgtactatca aacacaaggc ccactagccc tgtagccttg
     5281 ggctggatat gtctttgggg gtatttgaca ttcgcgatga tttttatgcg gctttctcgg
     5341 tgatcgaaag ggtctccgtc tctggcgacg ctggggcgca tggctctgcg gtgtctcggt
     5401 tctgatgaga cactccttat catccctatc tctggggcac tcaattagca aagatcggct
     5461 aggggtccat ccacgccgat tgaggaggat gcacgatgga gctgtaaact agacccacgc
     5521 cgccacggaa gtaccttccc cagaccttta cccatggcta ctggcagccc cccagttgcc
     5581 cagcgcatcg caccacgtat ccatgaatca gtcccaactc gccctcaccg ggaccacgag
     5641 ttgcagatag ctggcaatcg gtcgggacgt ggggaatgcc actcgctcga ggtgcagaaa
     5701 cacgtctgca gctcgcggag gacctgattt gttgtggttc gtgtaagcag gtcggatggg
     5761 ttcatgaagc caaggccaat acagcaagag gatgactgag ccgtgtccta cagtcgagta
     5821 ggcactggct tccagcgttt cggaccactc ggctgcaggc tgccatcagg ctactggtcc
     5881 atctccccac cagatgaggc ggccgcaatt gtgcggctgg cggctctccg cgtgtctcca
     5941 cgcaaccgcg cctcgagtcg tgcgcacgtc cggttcgcca tctgtgaagg tgaacctctc
     6001 tcgcatccca cgtttcgaac gcagagtggc caaagcagac tcgcgcagat atataccgta
     6061 gtacggtatg tgtgctgcat agcaaatcat gtgtgtgtgg aggggttgct cggagtatgc
     6121 agcgtagagt atggggagca tgtgccgacg tcgaagtgag gacggcatat cgtccaccaa
     6181 cagaccttct gcatgcagta gccaacccgc agcagagaca agatcaggca cagggagcag
     6241 agcgcaactg tccttctgtt gtggctgtgg ttaatacact ctgcgatgca tctgccactc
     6301 tggccaagtt gaattcatag ctgtctacaa ggcagcacta gcactgcctt cgccatccct
     6361 accccgagaa aaagtctata tcgcattgaa aggcaaccag gctgcgccga actgagtcgc
     6421 ggccaagctt gccaggctgg gggtggtgtg ccgcctgact ttgaaggaca cggcgttggg
     6481 ggccgagact gccaaagcca atgacgatcc cccaagcaag gccttatcgg ggacaattgc
     6541 gcgatgtggt cagcaagctt acatacgtgc ggacgcagct cattgttgac aaattaattg
     6601 ctctgttgga cgatccatct gaccgtttcg aatcattgaa ctgcggcgtg gatcaattcg
     6661 cgaaagacac agacggtgaa tgctctgtgc tgctcgagcg ctgttctggt gaggttctcg
     6721 ccagtcggtg aaacactcca gcggggacac acggtgcaga ttaccacatc tcgtgccccc
     6781 gaatccccag tgattgaagg cccggccccc cgaccgtggc gaggaccctg aattctcgaa
     6841 atggaaaaac aacgaatcca gccctgcgtt tagtggtacg aggttcccac ccgggggccg
     6901 gggccagctt atccccccca accgaatcaa gcgacaggcc cgccaatgcg ccacgggtcg
     6961 ggcgcgacag gggtctcctg acagcgtgca ggcgtgcctc tcccaaaaca gcgcttgcca
     7021 tgcagggtcg cacggggtca caactgttca gtaccacgac tattgcgctg atccagggtc
     7081 cacgggtgct gttggcttcc ctagcttaca cctcgactct ctccacggta ccagtggcca
     7141 cggccccggc gagatcgcct cgttgcgcca tccctccatc gccaatcacg gccgggatat
     7201 ggctgtctgg atccggcttc gcttgttctc ctatcagtac tggcctggcc tcttatacct
     7261 agtcattccg ccctctccaa agtcggtgag ttttggtcct ctcgcatttc ctcctcttga
     7321 tgtgtatgcc ttcctccaca tcccctgcct tctttcaaac gttcttgctt tgagggaacc
     7381 aacccattgg ttctgtgcct atctttaaac ttgtagagtt accgttcaag actgcgggcc
     7441 actgtatctt gctttgagcc tgccgaggtt gtcaacaacc cgttcttgga ctgtgtgtga
     7501 atactcgtat aaggtgagct ccccagcctt gttgtcgagc agtccttgct gccttgttct
     7561 gcacccacga tcttagtcgt tggaccatcg ctggttctgg tcttatcagt aacactggcg
     7621 ctaacaacga gccaagcccg cagtccttcg ctatctcatc agtcgaacga tttataccaa
     7681 acgccccaga ctttcattac gaacgcgacg aatcatgcct cgcccacgct cccggagaga
     7741 gatctctgac tacagctcct cggactctga ggaggagatt ccacgtagaa cgaccaggcc
     7801 caaaacgaga aagaaccttg atgcattcgg atacagctcc tcgtccggat ccgaggacga
     7861 cagaaatcgg aaatcggccg gctcgaacac caaccagaac cagaagaaga agaagaagcg
     7921 caagcctagc ccccagcgga gcatcaacag aatttggaga cactttgccg caaagaagtt
     7981 taccaaggcg ctttctatct tgcccttcga cccagtgcca ttgccgacca accaagaccg
     8041 accaaatgag ttgcttagcg caggatacga gcgcgctgtt gaagagtgca gacggaaagt
     8101 gaagaaaatc attcaagaat gccggagggt gaacacaaga taccgagatc ctggttggga
     8161 cattgtaagt ttaaatctac aaaccttggg ttatagagaa gacagcattg acaataccat
     8221 ccaggactgg gacttgaaaa tggttaaggg caattgtctc aactatctcg gttccaacaa
     8281 gttcgacatt gctggacctc gtcttagctc aagcacgtcg attcccaaat ctgtcaagcg
     8341 tgtccatgaa atttacccca atccgacatt catggaagac ttggacgcgg gcgatgtgaa
     8401 acagggcaat cttggcaact gctggctgat tgcaagtttg agcgccttgg ctaacgtaga
     8461 ggacggcatc aagagaatgt gtgtggagta cgatactcgt aagcctatcg catagacctg
     8521 tttaggcttg gtgcagctgc taatgaccga gctaggcatt ggaatatatg ggtttgtctt
     8581 ctatcgcgat ggagaatggg tctactctat cgtcgacgac aagcttttcc tgacctctcc
     8641 aaactgggat tcggtaagcc cctcggtgtc cacaaatcga gcagccgcta attcgatgca
     8701 tagccaagtc tccaacgtga tctgctgtcg cagattgacc gtgaaaatga ggacgccgaa
     8761 caggtctacc gtaagacata tcaaaccggg tccaaggcac tcttctttgg ctcgaacaag
     8821 aaccagaacg agacctgggt cccactgatc gagaaggctt ttgcaaaagt ccacggcgac
     8881 ttttcttcct tgattggtgg ttggattggt gaaggcctgg aagatctcag tggtggtgtg
     8941 actaccgagc tccttggcag tgacatccta gacttggacg gtttctggga gaatgatctg
     9001 tgcaaggtaa accaggagtt catgtttggt tgctccaccg gcctgcttga cggcgggtat
     9061 ggcgagagaa atggcatccg agaaggccat gcttacgttg ttatggtggg tgttcccata
     9121 aatgtgcagt aacgttgata gcacccacta acttttgcat aggacgcaag aactttgaag
     9181 aatggagagc gccttgtcaa attgaggaac ccttggggta agctcaagaa aggcatctgg
     9241 gatggcccat ggtccgatgg ctccaaggag tggaccaacg aagccaagga agagctcggg
     9301 catcagtttg gcaacgactc ggtcttctgg atcaggtacg aagacctgct tcggaagttc
     9361 caacacttcg atcgcacccg tctcttcaga gatcccgatt ggcgttgttg ccaaagatgg
     9421 atcggtgttg atgtgccgtg gaagcctcag tacaacgaga agtttcacat cactttgacc
     9481 aaggagtcac ctttggttct cgtcctgtct cagctggaca acaggtacta caagggtctc
     9541 cacggtcaat atagcttccg gttgcatttc cgtcttcacg agcaggggcg acccgagtct
     9601 gaggactaca ttgtcagatc ccacggaaac tacctcatgg atcgctcggt atcgatcgag
     9661 ctgccgtgca tggagccagg aaaatactcg gtcttcgtca gtgtagttgg tgagagagac
     9721 actgacgtct ctaccgtcga agatgtcgtt aagcgtgagt gcaagaaacg acaggaacac
     9781 gacaagcttg cctcggttgg atacgcctac gacctcgcac acgccaaggg agttgcacat
     9841 ctggagcaag tcgctcaact tcgcaagcag tctgatgcaa agaaggccag ctcttcgagg
     9901 aagcaggagc gtcgcaagct ttgggagaag cgccacctca accgcgacat ctccaagaag
     9961 caacagaaga agaattccga gaagcgcgac cgtaaccgcg aagcccgtga agctgagcgc
    10021 aagaagaaag aagaagcgga agccgctgtg cgcaagaagg aagaggaagc tgaggctgcc
    10081 gagcgcaaga agaaagaaga ggccgaggaa gctgaacgga agaagcagga ggcagagaag
    10141 ccccaagaca aggctgtcca gaccgacaag aatgatgcgt ctgcagagaa ctctcacacc
    10201 aaggccgact cgtctagctc tggccaagat gctgcaaaga gtgaagaaac caaggattcg
    10261 caggcagccg gccaagaaga gcagacgaag cctgaggata agctggccga ggccaagtct
    10321 gcccctccac ctcctccctc agagaccaag cgcgactact cgtcagacaa tgattcttct
    10381 gatagtcctg tttcggactg ggaggagctc tacagcagcg acgacatgtc gaagaagcct
    10441 cgcatggcgc cacctccacc tccgcctgct aacaacgaca agaccgtgga gactgacgac
    10501 gaagctggcc tgccggatcc ctggaatgcc atctgcattg ttggtttccg agtctactcc
    10561 aaggatgaaa acttggacct acgcgttgtg atcgaaggcg gtgagctcgc cgagggcggt
    10621 atgggtgaga agggtgcgca ggacatcgac aacgcccaga tcaacgctgc cggcgagcgg
    10681 gagaagaaca acgagaacga gaaggtcaag gacgaggtcg agatcatcga cggcgccccc
    10741 gttgtcaggg cgaaggtgca gcctgaagag aacaccgaga aggcggacgc gaacatcgcc
    10801 gacgataata agccggatgc tccagagtat gatgtccagt ctatcaactc ggacgagtcc
    10861 tccagtcctg tgccaacccc gggtgaagaa cacgacgacc cgagtcagaa ttgcacccca
    10921 cagggagtgt catagacact atggcaagaa cacgaaatgc cacattagat ctgcttctca
    10981 tcgttttgat gttttttatg acgagagcat cgcgcagcga agaagattga ctagagatca
    11041 gttcgctaga ttctgtttta cccggcgtac taatacgtct tgcttttatt acgggcattt
    11101 tcacgatggt ggttcttgaa tttgggcaga gttcgatcac ggttgcttta tggtctgcag
    11161 atttggcgat acctttcgtt tggacatcat gacaagagaa tttgcctttg atatatacta
    11221 cagactagat ctgagaataa cagaacaccc catacctata ttgaacagcc agaaggttaa
    11281 agacagtgac acttcagatt ctccgagaaa acaaaacttg gcagtgagcc acgccgcctg
    11341 gatatcaaca ccatcaagtc agataatcac agtcacatct ttaactcccg gcccatcctc
    11401 ataccagacc caagaacggg ctcatcaatc cattccagga ttcgctgcca tatgatttga
    11461 ccttcatgct ctgattctat ctgagcatca agcttggccc aggacttttc gtccaatgca
    11521 tcaaatccgt accaccgcat tgaatcatgc atccgcagtc tcgctgtctg tgcatccttc
    11581 tcaggatgcc cctgcagagt caggatggaa ttcttctcgt tgatgagaac ctgattctca
    11641 aaagctagtt gccgaaagcc cttccctggc aaggcgactt cgcgcctgtg atgttgatga
    11701 atggacagca cgccactgct ggtggcgtgg gggaagaact gcctccccgc gtccgtgagc
    11761 tcgatcgtgg tcacgcccat ctcagaatct agtcagcccc aacctctctc aatgtaccaa
    11821 actggctggc aaaagcatct tctcgggagg tagatgactt acctctggta catccatgtc
    11881 ggcgatctca ccaccgaaga cccgggcaat agtttggtga ccccagcaga taccaagcac
    11941 cttcttatta ggatgtcgca ggaccagttc acgcaggaaa tcatgcagct tcaagatcca
    12001 agggtgggac ctcctcgcat cgacgttggc gcccccaaag acgatcagat cgaacgatgc
    12061 cgggtctggg aactcaccct tgttggcggg ctcgaagaaa ctgagctcgg cgtccggcgc
    12121 gaccgcggat atcgtcctga cataagatgc ctgtatcgcg ggcaggaatc tcgacttata
    12181 cgagttgagg aggatagcga tgctcaacgg ccttggtggt gccggtggga cggaagacat
    12241 aacgctagca atgcaagtaa acaaaccccc acaagaaact caagtctcac tatacacggc
    12301 gagccttcat gaagatgtct gttgaagaca cttctgcgat atggtgattg ttgaagacgg
    12361 tgtgcggtac cgtgtccacg cgtgctgctg atggagaaaa ggtcacgaag tccgaaactc
    12421 agctgtctca tgacgacgtt ggcgccttcg cagcgctagg accacgctgg gcgccatccc
    12481 ggcccgctgt ccaatcggca cctgaacagt tcagcgcatc aataaactag gatcataccg
    12541 gcctaaccat gcgaaaacaa gtactctatg tactttggga atttattaat gtgaacttga
    12601 cttctgtaaa gacctgttca cagcattgac tccggctttg actagatatg ttcactacta
    12661 cttaattgat gttaaaagaa cgagaaactg actagaatca agtatatcca taatcttctc
    12721 tcagcctcga ctttgctggg agtattcttg gggagtagtc cctgtgtgta tgccgccgcc
    12781 gccgataccc ttggcacgcc ttgttcttat gcgagctcgc gtcgttacac gaacctcgag
    12841 tggccagaca tggacaatgg ttgattgagc cggtcgcttc catctcgaag cagagcacgt
    12901 cctcctcttg tgcaagctta tcgcggatgt atacaacctt gatgaactgg ttggccggta
    12961 caaggagacc gtagtgcgca gtcaaaatat ctctatactc gtcgctggtt aagcatggaa
    13021 cccaattcgt aggctggcaa tcacagcagc cggtcgctat cggaatcctg tcgctgataa
    13081 ttctgtcgaa gttgtggtta atttagaagt ccttggttga ttatatcttc tagttgagcg
    13141 ccgtctatct cgtgcgctgc cctgaggctg ctgaccgccg tccgaggcac gttaggcacc
    13201 tgactgagaa agcctgctat ctgagacttc tgctcttgca ttgtcttgcc aaagtcattt
    13261 tgaagcagac cgctcttcgc accccgtgga gagctcacaa caacgtcccc aggacgaagt
    13321 cagtcgatat agcgcaaatc aagccaacag tgtacccaat aggatcagtc atgcttaata
    13381 ttgaaagacg agctggcgac agtatggatg cttattgtcg tacatacggt aggttaggtg
    13441 caggcagaga gagttaggtg ttgtaaaggc tgaatcttgc ttccttagcc gttagacagc
    13501 caggaatgca attatagatc cccggggcct ggttgtagcc agcggtccat catagcactt
    13561 atgctattat aacgacgaga acgtggttgt caccagcatt actcctcagc agggctgtcc
    13621 aatccccaat ccgctgttta tcatccgctg gtttaaccca atgagatatg ccttactgcc
    13681 agcctcagga agacggcggc acagattagg ccaacttatc aatactcctc gaggtgtagt
    13741 tacaagcagc tccaaaggct ctcaaggttg tcccgcaatt gaatttgctt ccaccctggc
    13801 gcagtaagct tggttgtccc ctcgcccaga ctgaccgaga tacgacaacc gcctttcgaa
    13861 atcacctctg cctctgttgg caggcgattt ttgttgcaat gtctaacatc tggctcaatg
    13921 gcgatggagt tgatacgact gagtatccac tcaaagtcct ctgggtctcg gcatttgctt
    13981 tctatcttgg gaaagttgac gttcaagaag gtattgtcgg gaagatacgg ttctccaata
    14041 tctaggactc gacttgtgag aaattcggcc agttctgtgt agactacact actttctggg
    14101 attgcagtag tgttccaggg taagtcggct tctgaagccc ctgagaaggc gagagctggg
    14161 aggaatagtg cctcggccgc atacgcagca gcacctatgg taccagagga aaggacctgt
    14221 gaacccaatg tcgtaccact gtgaggtccg gagataacga gatcggcccg cttcccaaac
    14281 cagaagttct ctacgatacg tgtgacagca accctcagag acgtgatggg aaaagaattt
    14341 acccaataca aacgttgctg agtcttattt tccccaaatg tctcaggaac ttgaggcgat
    14401 actgtgcaac tattgaagtg gcagctttcg agacgggttc ttggttgttc atcacgagaa
    14461 cctgatcctg tcttgttttc tgctggtgct acgaggacca gatcatgtcc cgaagctttg
    14521 agagcgttaa agagcgatct aaggtagagc gcggcccaac catcctcatt ggtttgcaag
    14581 atgcgataac cgtgtgcgat gagtagagag agtgtcagta gggcgatttg gggacgcatt
    14641 gtgacattgg ttggtctgga tacaggagtc ggatatttgt gtgcagaagt gaattcaaat
    14701 atatcctcct gtccaaattg gcttggccag ctgcccttat gtgtctattt acttgcgcag
    14761 gtctttagac tttggcggaa ttcaccacaa gcaacttaac gtttggtatg ccgaacaaaa
    14821 ttgcgcgtta ccgacgaaag aattcaagaa gcattcattc aactgaggaa aagaaaagct
    14881 tgactcgaga ttgcagtaat aaaatgccaa actgcagagc atctacatag gtattttcgc
    14941 agggttatgc caacatgata ccagcttatt gataccttga cccgttccat agtacactcc
    15001 tcgaccgggg cgcaaatttc aacgtggaag ggggagaata cggcagtgct ctatagtctg
    15061 cttcttcaga agagcacgag aagactttag agatgcttct agagggccat cccacgctag
    15121 gccgtaggct aggggactac ggcaatcttt tcacgatcag aacatctgca tgacacgtct
    15181 gcctactctg tgcaactatg ggtcgatatt tctccctgag aagcttgcag acatgctaat
    15241 gcggtccgtc tccctgctaa aacgtagaga aattcgagtg ccgcttctgg cctcgtgtcg
    15301 atctgtgtag caagacaatg tcttctcgag cctaatcagg tgctccgaac acagcatagc
    15361 atatccgtaa tgcgtgtatg ccgattgcct gtcagagtct atggcctgcg agccaaagca
    15421 atgcagctaa aaccaaggtt ctcccctccg tcatccgcat tcaacttgat gattctcttg
    15481 atgcccatgt caagtgctcg cggactgaga acgtcctcgt catcggaaag acttcctctc
    15541 tctagaggac catttctcga cccttcaagc tcccagagct tcccaccgct cttgacaaaa
    15601 ctcacaaaat gcccaccatc acgcccatcc gtcggatccg catagctgtc gccagcctgc
    15661 tcgaccgact tgtgagcaag ttcgaatggc tcgctgttat acagcatttc ggcgcgtttg
    15721 gtcatatcca gcggaatggc aaggctccgg atcgccgcga gatctgaatc atgcctgata
    15781 aagtcgacgg ccggaccgtt gatcaagcta tggagcaccc cgatcgagcc gcaggcgtgg
    15841 ccgatggtct gcttgaacca gatgactggc tcgtcagggc cagagccagt gtagggttct
    15901 ttgttagcat cctcagcctt gcgactccga tcccaagctg gtgtaagtgg aatgataacc
    15961 agcaaggcca tgacaggtcg agggatatgt gcgagtagtt cgggttcatc caaggaatag
    16021 acgtcgtaga attggagctc ggacgataga cccaatttcg ttgccaattg gttcattaca
    16081 tcggggttat tctctgccat ttgcgataag tttctattca aaggtaagtg gtccatgagg
    16141 gctaaggtct cttaccaagc attacccatg tcttcccttc cattttggag aacaatagat
    16201 ggaaatgtcg aaaagtcaga aatgttggca ggaaggagat ggtgtagaga tttcaggatc
    16261 caatatttca gagctctcac aaaatagggt acccgacaaa agctatgaga agatcaaaga
    16321 ctaccaatgc aggaagctgg atgtcgtgat acaagcggac gtactgtgct ggcggggcga
    16381 tatttatccg cgccggtctc cgccttgatg ccttgagttt gccttgagtt tacgcaaggc
    16441 cttcttcaga tacccaaaaa tggtccgtgt gcctccctag attggcatgg tgcatttgaa
    16501 tataaaatgg tctgtgaagg agaggtggcg aaagggggag ggctcgcctt aaggttgttt
    16561 ctgatttagg tataattgat ttgggaccgg ggtttgtata gcgtataaca tgtatggcgt
    16621 gagtgtggcg cgtattaagg gcgggaggag aattgtgttt aaattgggta taataaagct
    16681 tggtgtagac gctaggggtg gagcgccggc gccagcctag ttaacattca taccacccca
    16741 cagcagacac catcgttcta ggctgtatag gctcgagaat acgctgttga gagatattcg
    16801 gtgattactc gaggttcctc gcatgtttgc atcgtggttc gtggtcccac agcaaacata
    16861 actttggatg attggactaa attatttgta gagatagctt tacggagtgg tcaatctggt
    16921 tgacccgtat tcattgattg gctccgaatc gtcagtatga ataagtagga tacgtatacc
    16981 aacaagtcta gggctgggtc tcaaacatta ttgctctatt tggcggtcgt ggggtgccga
    17041 gcctttggca agcacgaggc ctgggccgtg acaatccccg gacgacgact tgggattgac
    17101 caacacatca tgacctggga tcaacgctga atgatcgaca tcctccttat gatcgctttc
    17161 gtatcgtgct atgctcttac agtcttgcaa tacttgttga agcgaagtat aaccaaattt
    17221 cccaccagcc tacttctgcc tctttcacat acctggattt tcccccgttg gttaattggc
    17281 catctggaga aatcagacta cattattaca tcgccttccg cattgttgtg attggtgctg
    17341 attggtgcct ccatgtaaga atcaactagc actcaagtat cattgcaccg tgcgaaggaa
    17401 aatgcaaaga aggaaatcac aacgcatgat cacatgggaa ttcctcgtat cccctgaagc
    17461 gtgctgaagc aaaatgagag aaagtctgtt ggcgttgcat ttacacgttc atctaagacc
    17521 ccagatttgt caacaatacc gtagtcgctg catcagagtg tcgaatatgt tgccaatagc
    17581 ggcgctggca ttgagcaagc gccttcgaac tctcctcgct taagtttata tgctgtattt
    17641 atggtgaaat ctatggtctg ctgaggcgat aatgttccct ttcaaatgct tcatatacac
    17701 gctgattatc atcgagctcg atccttgaaa tgtgcttgta ctacacgatc cagaacattg
    17761 atgaatgttt ggacgtcttg aaggttattg tagtggacca ggctcacacg aagcacaccg
    17821 tcctcaccca gtccaaggac gtcatgcacc ggtctgagag aataagcgct ccctgccaag
    17881 atacggcatg gtgacgactc gtgaattatt ttggcgatca ccttggaggg cactccgttg
    17941 actgtgaacg aaacaagaga cactcgaagc ttcggatcgg acgacttttc gccgtaaagg
    18001 gtgaaccatt ccgggtgtga attaaggtat tcaagcagag gccggacaag gactacctca
    18061 tgtgcaatga tgttatccca accgatgcgc tgaatgtacc gtactatctc aagtacacca
    18121 tcctcgaact cgaagcagtt tgttcccagg cggactttga cgtcaagggg tgtgggatcg
    18181 atatggtaat gattcagact cgtcatgtat cgttgctgta cggagctgcg ggcgtacact
    18241 tgcgcgaagt gcggcccgaa caacttgtac cagctgaaga agtagaagtc aacgtccatt
    18301 gctttgacat caatgggccg gtgaggagcc catgctactc cgtcaaccga gagcatggca
    18361 cccggaatcg tgtggacaac atctgcaact gcacgaatgt catggatggt accgaatatg
    18421 tttgatacat ggccacaagc gacaagtcta gtcttggggg aaagcagcgg tttcagagtc
    18481 tcgatgctga gtttggcagc agtatcgcct ttcccaccag gcggtggcca ccattttatt
    18541 tcgatgccca aggagcgtgc aagagccacc cacgatgtca cgccggcttc atgacacaat
    18601 tcagaaacaa tcatttccga gtcggaattg agcaacggac gcaaggaggt agtcacattg
    18661 cgaatgaggc cactggtcga gggtccgaaa gctgcacagg gctgtcagat agcgttttgg
    18721 catacattgc aatcttgctg atgccagcta caacgtacca atttcgtcgg gctcggcgtt
    18781 catgaaagct gccagttcca cgtacttcga cttccgctgg tcaatgtaaa gctggctgat
    18841 tgtatcacca ccgatgaagt caagttgata ggttgacata gcgtttgcga tgctgactta
    18901 atcattagct ccgcctccgg cttctaggtg tggactatgt acactgaaag gtaaatgaac
    18961 catacttacg ccttgacagc gccttcatac accaagctac ctgtggcgtt attgagagga
    19021 atcctctctc cccgcaaagc tggaaagtgt tgtcgaacgc tctcgacatc gtaggggacc
    19081 gttgcggggt gtatgcgacg atcatcatca cgtctggaga catcggccgt catggtggcg
    19141 aagggttatt tagagaggta caagagtgat gggcaattat taccacatgg gcacgttctt
    19201 ctagagacgc aggctgacta tatatgcgtg tttcgtactt ccaaaaagcg aaggtcagag
    19261 cattgggttg cagatcgcca atctgtagca tccatgaagc ctttgacgag atccgggacc
    19321 tgatttcatg ctggcagtct gtccaatatc tccgtttgtt gtaagctgac cttgcagggc
    19381 tgatcttgca ggaagttgtg taagctgatc ttgcaggtat gatagctgcg ctgctttgcc
    19441 tttacgtgtc ttcctgaaaa gcaggccgtt cattgcgcag cctgcaatcg cgacatgaaa
    19501 tgagactata ccgcgaaagt ggggaatatc taatccttgt ctgaggtttg ctaagctttc
    19561 agtatccctg taccttatgt actgcccttg caggaaggga tgtaagctgc tgaccttgca
    19621 ggcagggatg taagctgtcg gcacctcgtc atgggcgcca cctgctgcac atgaagttgc
    19681 tcatgatact agtcgaactt ggcagccttt cattctcatc gagcaatagc ccggcgttgt
    19741 ccttgacttt tactcgcttc agtaaagacc caagataggt ggggctgtgt ctgttgaaag
    19801 agtttgctgt ggtaagaaag gtaagtcgga ctcactcctg atattatcag tgtcgatgcc
    19861 gggcacaggt attactgttg tctgcccacc tcaactcaga ccggctctcc ctcgtattct
    19921 attgaccaca cgaaatagtg ccacaatccc cctctttcag tctttttgtt ttgttgtgga
    19981 gactaaagat cagaacaatc atgccgtcct cgattgccat cacggtgccc tcaaagagca
    20041 cgctggatgt cttctgttca accaacaagg tttcgccggc atcaatagta aagctagcgt
    20101 ttgcaacagt ggttcatcga tacttcgatc ttcccgagtt cacctgcgcc gaagttcttt
    20161 caaaagacca tgatgaccac acacgcgaca caataatcag gagccggcag gtgcaatacg
    20221 tcccagagct cgcctctacc acctcaatcc gcgcggcttt ctctctcaga gagacagacc
    20281 tgccgtccga caatgacttg gcgccgctcc tggtcaatct tactctcgct gcaacgccaa
    20341 acggcggact gctcgccaat aagcccacag caagcctcgt cctcacgaaa attgttttca
    20401 ctccaatgga ggcattatgt tctagccttg ctgcacagaa agtaagttgc ctggggatat
    20461 agagctcctc aaatgcgtct cgctgaccaa gtctttatag aacggccaag gccttgttgt
    20521 atgctttgac gaagtgtcac tgtcggcaca tatgctctac aatatcgatc aagtctctga
    20581 atttatggcc acagggttcg cggacgcctt ttctgcatct cttcaatgca tatcctccat
    20641 cccaatcgat acggtcattg cagacttgga tatctgcgga gcgcaaagcc gagcaactat
    20701 atccaagtgg aaccagcatt ccacaagtgt tcacaataaa ctgctccatg acttggtagg
    20761 acagggtttc atccacaagc ctgatgcaat agccattcta tcctgggatg ggcaaatgtc
    20821 gtattcggag ctggataagc gctcttctgc ccttgcagca tatctcatgg acacgtatga
    20881 tttgaagctg ggtaaaaaag tggctatatg cttcgagaaa tgtacctggg ccatcgtttc
    20941 catgctggca atactcaaag ctggagcggc atattgctgt ctcgatccga gccatccacg
    21001 cgcccgtcac gattccatta tccacacgct caaagcaccg ctcgtactca cgtctactct
    21061 atacgaaggc tgttttgatg ggcactgcgt gttggtcccg actgtggagc ttgtccgcca
    21121 acaacgtcac taccggccaa caaacgtcca gccgagcgat atatgcatcg tggccttcac
    21181 ttccggtagc actggaaatc ccaaaggcat cgtgcataca cacaactctc tggtcacggg
    21241 tattatttcc aatgccactc cgcagtatct cgatcgggaa ggtgtttcaa cctatcagtg
    21301 gtcgagtttc accttcgatg tcagcatgat agagatctat gcacctttga tctatggcgg
    21361 acggatttgt attccctcag acgaagagcg cctcaacaat gtggaggaga gcatgaatcg
    21421 aatggccgtc aactgggcct acttcactcc atcctttgcg cgcttattcg cacagtataa
    21481 ccttcccagt ctgcagacct tgctcatggg aggcgaggtc gttacttccg atgatatcaa
    21541 tgcgtggaac gatcgcgtca aggtcattca ttgtaagttc ttggtgggga catgtacccc
    21601 tttttccatt ttcgcaccat tctcaagaaa gcgtcatacg tagttctaga actccagaag
    21661 aaggttttga ttgtcgcaat atagacctgc tctgctaacc gccgaaatcc agcatatgga
    21721 ccggccgagt cggctacttt tttcctggcc gagttcaatg gtccttgccc caaaattgta
    21781 cctatcggac cagcccctaa cacatatgct tggatcgtgg accctgacaa tcctgagctt
    21841 ctgtcgcctc taggtgcaat cggagagatg ctctatgagg gccctggtct cctgaaagaa
    21901 tatctcgggg accccaagaa gacgaaggaa gtcttaatcg acgccccttc gtggaggcgg
    21961 aatcttgatg ctccggcctc gttgttcaag ctctacaaaa gcggtgatct tgtgcgctat
    22021 ctgcctgatg gtacaatgat gtatattgga cggaaagaca cgatggtcaa agtgagagga
    22081 cagaagctcg aagtcgaaga agtagaatcg gtcatacgca aaagcctagg tcgatcaagg
    22141 caattggctg tcgacgtggt ctcgtcggtt gagaaggatc aacaggttga tgcaaatatc
    22201 aaatcgaggc ttccaataac tggtgatgtc gccgttgact tggtggaatt gcacgatagt
    22261 ggacccaggc tggtagcgtt cctaaaatgc tcagaggatc gagatttggg tggaaacaac
    22321 aacggcggag gctctggtac gcttcagtcg agctctgtat cggatgagaa gttgagcata
    22381 ctgattgccc aaatccgctc tcgtctcaac gagactctgc ctgaatatat ggttcctcgg
    22441 atatacatac ctctcgccac gcttccaatc aattcgaatg gaaaggtcga ccgtaagaag
    22501 ctcaaggagc atgctcggag cctttcgaca agcgagctgt tcaagtacac tgaatctggt
    22561 tcgagcgagg aagtcctgac cgagataccc caggatgata cagtcgcgct cgaggtcagt
    22621 gagatacttg tcaatgtcct ccgcaggcca gagtcaaagg gagagagtcc tctaaaggga
    22681 aagaatgcca cattggaaaa tttaggcctc gactcgctac gaactgtttc acttgcaagg
    22741 tcaattaacg atttttatgg cctcaacatc ccagtcaaga cttttaggag ggccaacctg
    22801 aacgttcggg atatcgccga gattgtacgc agctgggacc aggttgtccc gcaatctgaa
    22861 gaacaagcca gagcggccaa tatcttgcaa gacatcgagg agcttgacaa agaaatggca
    22921 gaagtgcagc ccaaccaaca cgtcctgcca aagataaggt tgcaaacagg taaaagtgtg
    22981 gtattcttga caggggcgac gggtttcctt ggcagccaaa tccttcgaca gctgctggct
    23041 cttgccagcg tatcgaaagt gatcgtgcta gttcgggcga gagatgccag tgtcggcttt
    23101 caacggatcg tggcagccgg caccaccgct agatggtggt cacctgcgct ggcaagccgt
    23161 gttgaagtct ggccaggaga ccttgcacag ccgcggctgg gtgtttccat ggatcagtgg
    23221 gcacgcctcg agggcacatg tgtccaggag tcagaaggag tcaccgccat catacataac
    23281 ggagccgttg tgaactggtc ctcgagctat gagcgactgc gtgtgacgaa cgtcctcagc
    23341 actatgcaac tcttgaagct cgcgttggtg ggatctggac ccctgcaaca cttcacctac
    23401 atctcgggcg gcgatatgca cctttcagag atcgcagtaa gagacgactc ctctcatctc
    23461 tcatccgcaa acggctattc gcaatccaaa tttgcatctg gtgttctagt tgatcggtgc
    23521 atggctcggg ctcccgctgg ccagcgtatc aacacggtca agcccggcat tatcatcgga
    23581 acagcgaccg aaggtatcgc taacacagat gacttcatct ggcggctagt cgcaggggca
    23641 tgtgaagccg gggccttcgt tgatggcgag caggacgcga tagtttccct cgcgggggca
    23701 gatcatgtcg cgcaacgcat catccatgcg tgcctcggta gccaatgcga gcgcgatagc
    23761 gcacccgagg ctctgaaaat gactgaagga atccccgtgc gcgaattctg gagggtagtc
    23821 tcggagggta ctggactgaa gctgcgcgcg atagactccg acgagtggct ccgggtggtg
    23881 aacgcgaatg tgtcccggca agggtcttca catctcctct ggcctgtcat ggaatgggtg
    23941 gaacagcgca aaggaagaat cggcgatgcc cgtctgacga tgtgtaacgc aagcagctgc
    24001 agtggtcact gtctcgatcc gggttatatc gcagcatgaa tcttgcccgc caggaagttt
    24061 ccaacttttt agcattaatc gttcgcaaac atgatcctta ccaaggccgg agcggccagg
    24121 agctagagat ttacaatgca acacgttagc gtcacatcga tgtaaacagg ggtataatta
    24181 tcctatttgc gcctcattga agcaacgagt ttgagtacac aactagtcag gacagaaaca
    24241 gcatcataca tataatccca gaatttaact gtcattcttg cacaatgact aaaagcaaga
    24301 ccgtagattc gatagtaagc aatactgaaa gaaatgtcta aatgtaatgg ttttcgctgt
    24361 gacatctgaa ttttgcagta catatacgct gtgttgtggt aatcggatag agctttcaat
    24421 tacagtcatt gacaaggaca aaaacttgac gagttgcaca gtcaaaatcg ggtcaatctg
    24481 ccatcacata cacacatgta tttcaggcca ttggtggtca cccggccggg cagagtggac
    24541 cgtacagctc accgcttatt ttcgaagcat atcagttgcc ttttatgaac cgccttcaca
    24601 tttgaactga attctaatta aggaacttga caaccaggcc tttttttcca tgatttctgg
    24661 gctttttatc tctattctcg gcaggcacac attctatatg gacttggagg tggtctgcta
    24721 tatacgctga gcatgggctc aaccctgact gcggcaatcc gcttccaaat tctgctgggt
    24781 gccgggtagg gtattttcac acaagcccca gtcattgtcg cacatgcggc atcaaggctg
    24841 gaggatatcc cagcctttac ggcaacggtt ctgtttgggc aactcccgct aaccgcatgc
    24901 ttctcataat gactcggctc ccttcgcagt tttccatacg actggcggcg ctgtctgcat
    24961 atcaagtagc cggtctatct tttagaacca gctgattgtc agcctacaga ggctagttcc
    25021 tgttctactg tattcgatca gtactgtgta taatggagta aaagccctct tgttcttcct
    25081 gaccaaacga atgaacgcca aggagacccg gagcaacgcc aagacaagac agaaaaagag
    25141 ttgtgactac aggaaaagga agagaaagac ctttgaaatc taatcagcac gaataaagtc
    25201 tctgataggt cttcccatga caggattgcc ttagacagcc ggggcagggc tcggaccctt
    25261 ggcgtacgga cccttgtgcg ccttggtatg cacatttgcg ccgtgaccca gcagcaggac
    25321 gacgccggcc tcaaacccac ggtcgatggc catatgcagc ggactccacc ccgcatcgtc
    25381 gcaggcgttg atgtcacaag accgggcggc gcttttctca gagtagtaat ccagcagcac
    25441 ttcgagggcg ctgtgtcggc ggcacagcac agcccagtgc agactcgagc ggctctcgtt
    25501 gtcggtatcg ccaatacgcg ctccatgggc cagcaacgtc cgcatggaac cgacgtggtc
    25561 gcacatagta gcgtgcatca gtggcgtgcg gccgtcgctg tccttgtcgt tggcattgct
    25621 gtgatgctgc aggagcagcc gcaatatccg ctcgttcccc ttctgcgctg caatgtgcaa
    25681 cgagccaacg ctgccgagat ggcgaggtct ggcatgctcg tacggcgccg gatttaggcc
    25741 gtcgtcgagc caaggtgtgg ccgatttgcc tgtggtagtc agggccgtgg cggcgctatc
    25801 attccacgcg ctggccgttc cgcccaccaa gtcgggggtg gacgttgtgt cggcggcggc
    25861 gacgcttgac agcagctgca ctaggtagtc ctcgctagca aaggccgtat taggctggtt
    25921 ctcaaaagct aagaggctag caaagttgac ctcttcaatg ggtggcgggt ttgtaggctg
    25981 cccatggggt tcgtggtttg ggtcgacgac ggcaggtgta gccgatttgc tccatgcgct
    26041 ggccgcgtcg gggcccaggt agtcctcacc cgcaaatgct gcatcaggct ggtgcgtgaa
    26101 agccaagagg ctagtaaagg tggcctctcc aatgggctgg gggtcgatgc ttgaatcgac
    26161 gacagcaggg gccgccagtg gagacgagcc acacgcagca cggctcgtgg ccgccagatt
    26221 ctggtctctt ttttctgtaa cgcctgtcaa cccaggcaat gcctacctac aagtatggcg
    26281 gtggactcac ggcggaactt cctctgggcg atgcggttct ggtgccggcg gcggtccacc
    26341 gggttcgtag gcggctggat tgtgaattcc atgacgtcgg cctggtgggc acccaattcc
    26401 gtagggaggc caccaacaag attcaggagc gtaggtattc agttcgactt gggtgaggtc
    26461 cggggactga caggtcaatt attgggtttg tttaaagacc ggcagcctcc caccggctct
    26521 agcaggctcg cacacgcggt tcaaagccgt gtcttggcga acggcaggct gcctcgttga
    26581 ccgatctcaa gtggaggagc atgtagaatt cagtgtcatg tccgtctgtc tctatcagca
    26641 aagaggggca agcaaacggt cgcagcaccc gggggtcagc aaattgcacc atccggtcgg
    26701 catggaattg ttagcatgca tcccatcggc tcttctaata taaaaagtgg tgggaggatg
    26761 tgggccgcct agtgcagaaa cccccctgca cgtagtatga cgatcgagta tggggttgag
    26821 accctggtgc agttgaggtg agatgagatt cggcatccag ttcatcgaca tcctgccgct
    26881 cttgttaccg tccttggagc agaaaacata ccgcgcaagc gagtgataaa acagcgcttt
    26941 actaaagccc cgggttatta tatactcaat actctgtaaa agtggtttta acgagtagtc
    27001 ataagttaat aaatggttag gtccttgaac ccctattcaa ccgacgcaag atgtcgatat
    27061 accaaattgt tggtgcaagt cctgttaaga gttgaggctg gtggctctat ccataaaggg
    27121 tataccgttg aagcccaaaa ggttcctacg ctttgacacg aaccaaatac tagaagatat
    27181 ccaatcagat aattacaact tactattatt cctagaaaag tctcttttcc ctcgctatta
    27241 tcggccttcc tataccaata agtactggac agtgcttttt gcttctatgg gagcctgtcc
    27301 gtgtcaacgg tagaaattct cagagtttca acggtagtta cggcatctta cgatctgatc
    27361 gcgagttgtt cgggttccca ctttcgactt aatagttacg taacttgcaa ataagctttt
    27421 tcttgctgca caaaaggcgg gagatacatt ccgacctgtg cctccggggg agacggatca
    27481 gccgcgattg gctgtcatga ttagagttct gctcagtccg gcaatgctca tgtcgatctc
    27541 acgggaggag ccgtcggcta gcctagtggc catgcaacct cgacagggct cgactcatga
    27601 ctcgagcatc cttgtaagct cgccagcatc gcgcgacagt tgtaccgata gccgaagaac
    27661 caccttcctt gattctacat gatacgcagg caaagcctat cgtatgactt tatggtcacc
    27721 aatgccttac taaccgatgt ggtttgagat ctgctgggcg ctccctgacc caaagtgcat
    27781 cttgggactc attcggcttc aagcacggta gtgcattcct ggtaactaat gtcggagcag
    27841 taagagatct gatgctatgt cgagcgaata tcaattgtca tggagcatat tatttaagta
    27901 tactaacatt tcccatcacc tggaagttgt tgcattctcc ctagatccct gcgtccaatt
    27961 acagtatccc ctccgcgact ttttcgttga ttttcttatg attttcctcg ttgcggtcga
    28021 atgtttccgg ttttcatact tgttggtgcc ggcaaacgtt tggaggtaac ctatacccac
    28081 ctgacttgcc aagggtacct caaacacaca agaggagtgt gtaaaaaata ctatcagtca
    28141 tcgagcagcg ggagcactta tccagtttcg atcgttacct taatagttgc agctgtggcg
    28201 cctgctatat ccttccaaga tgctgtccgg ctgaaccagt ctacctcgat ctcgctggca
    28261 caggccgcaa atagtttccg cttcccattg gcatcggcgc agacttctac gcagctaggg
    28321 ctaatcagcc tatccatcgt tgacttagac ctagctcatc catccctagt ctgtgcaagg
    28381 tcagttttta caagacaacc atcaaaacaa ttcacggtat aggccgtctt gccgtccgag
    28441 cacctgtgga acctgtcgca agctgacagt acatccgcca ccatctccac ccaaattatg
    28501 cgtagcggct tgttggatcg ctttgagtgg catatggtac ccgtcgtatt gattccgcac
    28561 tgaaattcga gtaccacaaa tagccaccgt caatatccaa ccggtcgacg ccagatacca
    28621 catttctatc cgaaggctat accgagctct tgtccgtgag cagggccgag cttcggcaca
    28681 tcttcgtgtg tagacttaaa cttatgacat ttattgcccg gatctgcgac taagatggca
    28741 ttctcgttga ccgggcagag tccaagtggt atgccagtat tccgtacctc accctgccta
    28801 atcgctgccg tgtatctcgc tcgtttacgt ccaggtgtca ggaacaaaac ccgctccacc
    28861 tatatccggc cggatcacta agatcggaag tgaggacggt atagagatcg cgttgagtaa
    28921 tgcgtagtaa gatgtgtggc ccggcctcag ggctttcagg atcgaggtcg tagcacgcgg
    28981 gcgcgtttgg gcaagttatt aatatatgtt tattcgggca gaatgccaag gactcgtacc
    29041 acccatcctg ctgcagctcc gtgataagga taacgcccac gacggggtca tcactggtca
    29101 agatcgttcc ggtaccagga aacttgacta ttggtagcgt atgagggtgg aaaggttgca
    29161 atgattggcg ataagggctg agtagcagcg gttgaaaccc caagtagacg gtgccaaggc
    29221 cgtcgccgca aggcaactgg cagtggctaa tacccaccca cgctgatcag ctggataatc
    29281 gccgctggta gtagtgtgcc gggatgctca aatcgctaag gcgccccgcg cgtcgaggcc
    29341 cttaaccaat gcttagtgat acaaatcata ctcggcgggc agcgctggga aggcgacaag
    29401 ttgcatcttc cttcactgct ggtgtacacg cagtcataaa gggatagtcg gccgtcagcc
    29461 tcccgacccg ggacccgctt taagcagcac gacgcgtgtc tcgacggact ccgagccgaa
    29521 atggaactca ctgcccacca gcgttgcgag tccctcatta tattccgggt acgctccgtg
    29581 gacgaaccat gaaggcgatg tcagtaaaac cagaagcagc acggccactg tttgcgagtc
    29641 agggtcatgt ggctcctgag ttgattggac ctttcctata ggtttgtcac cgtcgatgta
    29701 ctcgaaggtt attcagcaaa gtcgaagaga ttggctcagc tgagtgttta ggttcgcgct
    29761 agggcttgta ccgtagccgc gacaagtacc aaagcaagcg aatgccaacc tcgctgcatg
    29821 caacttgaaa tcggaaatgc aggggggttt catttgcaaa aaggcgcatc gattcgtccg
    29881 attcacagat tgtcgagttt ccaagccagg ataccgctaa aaactcagat acttggaacg
    29941 ggtccacacg gaccagcttc cgttagagca taaaagtact ggccaatttt tattgaatgg
    30001 acccgccggt aatagcgagg gagatagggt actatcttag gtataggagg cagcttcctc
    30061 catttgattg gacatgctgt attacttggt ccgtgaagac ccgttccaag tttctgagct
    30121 tcaccggttc ctatagtagt gctcatgtcc ggtaagatgt cacatcaata atgcaacata
    30181 gtcacacggg ttgcatgcca ctgtctgcaa gtactttcat ctttctccgg ggcggcacaa
    30241 ccgccgcata cgtaggaaag accaggaaag ggctcaaaca gcgtccgaag agccctttac
    30301 aaagcccaag gctagttgca aaagactggg tgcgacccac tacggggtac gagttacagt
    30361 aactacagac tggctcgctc gagattgccc cgagccccag atttggcgag gttaatcggg
    30421 cctgagggac cccactattc agactccgaa gttgcatata atgttgttga catactagtc
    30481 gcactcactg cgactcaacg ctttctgact ggtccgcggg aggaagatct gctaccataa
    30541 ggggagttca agactgtcga tcttcgttgc gtccttttcc atggaatgtt gaactaccaa
    30601 ctgggaacgt atctgcgtcc tgacaagcgg gattcgaatg cgggatcagc cgggcgcttg
    30661 tctctgactg tgttgtaaat cggctgaaag tttgaatgaa cgctggaagt cccgccaata
    30721 cggcaactat tggctattag cacaggtttt atggtatttc ttacttatga aacctgccgg
    30781 caggaacgta tggctcggca catctgtaaa tgagaagagt tggagagttg cgccacgtaa
    30841 gagagttacg tggcgcaatc acgaggagtt tcctagcaag tggcccgctg agtccgtcat
    30901 cccagcgttc cgtactttct tgcaaagaca tctgaatatc tgcatggagg tggcgcggaa
    30961 catcttggct gtcatctgga ccgggttgga gctcccggcc tgcgcgctgg taggacgttg
    31021 ttcgtctcga gccgacgaga tcagacccaa ctatatccgc cgccgcccat aaagaagcta
    31081 gcgtctggta agcagaagcg cgggtagcca cacacggact ttagagtgat caatatactc
    31141 tcccaaggcg ctccaggtgg cctcaaggtg gaggatcgtg agcatcctgg caagtccgtt
    31201 ccgaattaca gcgaatctcc caccgaagct ggcgtctatg tgagcgacag cctggcccag
    31261 ccgatcaatt attatctgcg tgcctgcgtg caccaggttg tgtcaccgat tctcatgcag
    31321 gacaaggcct caaacgctct cctcgagagg tgcttcccca tccccacgtt cgacaattct
    31381 gtcttccata gcagcgtcgg gcctttcgaa aagtacgttt tgtccgaaag cgagcggcag
    31441 tacggagaat tgaaagcact gtagctgcac agaaagcggg atgcagaaat tgtacgagac
    31501 tgcaatctac tagatgcatc ttgccgttgg tctggctctg ctgaataaat ccaggccatt
    31561 tgttcctagg tctttaacgg tctagttcgg cttcatctat aagggccctg gccttcgaca
    31621 cattcagtta gaatgacctc ggccaggttt atcattcttg caaaagcaaa tagtttccca
    31681 atagcttaga cgagtgaaat ctccccaaga tcgcgtggct gcacagcatg atttgcgtgg
    31741 tgtcccttgc agcatatata tcagcttaac aaagcttccc ttataatccg tcgacaagtt
    31801 tcctctattc aaaaagcaac cattactgtc cataaatgca tgtatgccaa ataatgtaga
    31861 acggagaaag gagagcggac gaggagcctg aattctgcgc cgcgctttct cagttgaaaa
    31921 aaaaaaagtt gaaaaaaaaa aaaaaaaaaa aaaaaaaaaa aaaaaaaacc tcggctctct
    31981 ttctttggcg atgaaacagg ttatttggat gattcaaatc ctgggccaat ctccgggaag
    32041 ctactcggag gaggaccaga tggttgtctg tatcatatac aattcacatt ggatcatcgc
    32101 aaacccgctg gaagagcatc ctcgaaatcc cgtgcactag gccggcgggc agctcttcgc
    32161 tgaagaccct tcaaccttaa gagaaaaccg tgaggcactg tctagacttc tccatcggca
    32221 tcgatagggt cttgagatcc aaatcagcaa cctccagaac cacgcagaaa ccgacgacga
    32281 tatccagttc tacaattttg acagatagga aaggaattgg tagcaaaact tgaggcaact
    32341 gcctataaag aagttttgtg cgtggattga gaggatccct tgccatatac aggagccgat
    32401 tctacttgag cgtggcaacg aatacttgaa aggacggcca attcgtgcta acaagcccaa
    32461 tacataatgg acagatccat cagggaactc aatcgtggac aaaaataggt ctggttgggt
    32521 gcaaatgaat aagtaactac aattagtcaa ctcaaggtgt tgtggtccat caagtcacgg
    32581 ttcatttgca caggtggcgg ccaactgacg atgtagtccc tgctgtgctg acggctggat
    32641 acttttggta gcgttctccg taacttggcc taggacgcct attccattcg caccactcac
    32701 atcatcgact ccaggtagca actttcagcc gccatggccg acatgttcca tatacgcgca
    32761 ccatcaaacc tcccgagcct ggtgaagtcg gcattttcca aggcaaaggc cagtggcgat
    32821 ttgacgtact accccacacg ggttgcgctc ttggaactga gctcgatacc cgtacgttgc
    32881 ccatagaccg cagcaggcgt aaacttgttg tccctgccga tgaatgtgca cttacagtat
    32941 gatgactccc tgtgtagttc caactgcgct tctccccatc cctggcctcc aagccaaagg
    33001 cacccaagcc caaggagcct ggtgccaagc ccttcaaccc cttcgagaac ccccttccgt
    33061 ctatgacggt ctcggagttg cccccttccc acgctttagt tctgaacaag ttcgcaatag
    33121 taccggaaca ctttatcctc atcactaagt cggcaaagcc gcagacccac gtgctagagc
    33181 aggacgacat cgcagcgacg tatgcctgca tcaaggcgta ccgcgataac gggaaagagt
    33241 tattcgcatt tttcaactct ggcccgcact caggcgccag tcagccccat agacatcttc
    33301 aactcctgcc tgtcgacgag atgagagctg ggcttgaaga catcaagggg gagccgcaat
    33361 ggggcattct tgcagaggag gttcagaggc ggacgagcga cctgcctttt gctgtcctca
    33421 ctgaaactat agctccagaa atggcacctg aggaacttca cagaaagtac ttgagtctgt
    33481 ataggcgggc cgtgaatctg gtactcccga atagcgacgc acctgcggaa ggtgaggcaa
    33541 agatcagcta taacatggcc atgacgagca cgacgttggc tgtatgccct aggcgtgccg
    33601 agggggcctc gatacaaagc aagactgggg atgatgccgg tttcgtggct ctcaatggaa
    33661 cgctacttgc cggtactgcc ttggtaaaga atgagtcgga gtgggatgcc ctcagagaaa
    33721 gtccggagaa gctactcggc gtgctcaacc agatcggcat tccatctcat gatacgatca
    33781 atggcaactt gtgaggtgca agtaagaagc ttgttacgaa agggaattag actatggact
    33841 acctagactc aaagtgtaga ccgagcggtc aggagatgtt gtttcccctg ccagaaactc
    33901 ttgagacgag aaaaggaacg ccgactttac caacaatgct agacaaaaac aaaattgaat
    33961 gggttgtccc cacgtaagta cagtcgcgtc ttttccttta caagtaaggc ctttccacaa
    34021 gtcatccatg atcgtcatgc tatgctccat actcgtacat tcatgtccga agccatcatg
    34081 gcgtgtggcc ctcgacacac tttagcttgc catggagata tgatcggatc ttctttctcc
    34141 agtgttgatg gcttgttgtg cttactctcc ttggtcaacg agctcgtccc atcgccggcg
    34201 gcaagtcgcg ttgccgaatt ggtacgagcc accatgggtg gtgatgtact cggaaacctg
    34261 cttccagggg atcttgctcg gcgtgacatc ctcgcccttg gcgaactttc gcacagcctt
    34321 cttgagaagg cgaatctgtt gcgtacaaga gtcagcaagg acaccacgat gaaagtgatg
    34381 tgtgagacga gagacttaca tctgtgtcgg tccactcggg cttgcgaact ctcgcttcct
    34441 tgttcttggt cagggttcga aagcggccgc gcagtgtcga ctcggcctct gtgaagccgc
    34501 ccttgcgtcg tatctccttg taagtcatac cagccagctt ggagtcgaca aggaacttgt
    34561 ccttcttgtt gcgctcaatg gcttggggcg gcagttctgc agctggcgac tcgaccacag
    34621 cactgcgtgc aggtttgggc ttgatttcga ccagactttt ggggtggcag gtcaaggcct
    34681 gctgctctgc gggctgattc tggcgcgacg agcctctgct tctagccgac ggagctggta
    34741 cgtcggtgtt gcttgatttt ctcggcttgt ctggaagctg cttgcgaccc ttggcgttga
    34801 gtctcttgga tgaagaagtc ggaacggtcg gcaggtagga ctggtcgaag gatgatgagc
    34861 tcgatagctg gctatcgcta gcagaataga gtgcggcatg taccgactcg gatgaggatg
    34921 tcggggcagg ggaagggttg atgcggagaa ccttgggtga tacggttgag gggcaagaga
    34981 tgatcatgtc tgagggtctg gcatggttca acatgggagt atcaaggctc atcgaggcca
    35041 tggcgtccga tgctccggac gacgagaagc tgctgtatgc agtgccggcg ggactgacac
    35101 gggggttgcc cggagcggca tccggcaggt aggacattcc ctggttagaa gaccagccgt
    35161 tgccggccag gtcatgctgc aagcccaggt agttggcagt agaagtgtcg ccaaaaatgg
    35221 ccggcattga gtactggctg gggtagtcgt tgtcgaaagt aaaatgggga ggggaataca
    35281 tgttggtgtg agctgtctgg aacgtgggcc aatacatgtg ctgagaggtg ctgttgttgt
    35341 tgttgccgct gctgttgctt tctgcagttc ctttgttgag gagttgatgg tccagatggt
    35401 tattatgggt gtgactcgga tccgctgtcc gtcctgagac aacatagccg cctggtgttt
    35461 gatgggctgt gtggttaggc gccggcaggc cgtcgaacac ggggaagtag tcaccgctgt
    35521 acatgtcttc ggtctgtacc gtctctgcgg tcagttcatc attgcaaaga gggttttcta
    35581 aggcgatccc atgacatgtt ggaggagtga ttcaggctag agcggggggc ttttgacatc
    35641 ggatgatacg tacgagataa ttctcatcgc cgccatcgat gacttgaggt acacactgtc
    35701 ctgtctccat catcacttgt cctcggtgaa gtgtgaagtg gtgtcggact tcgctgtgat
    35761 gtcgtggttc ttgtgcttga tgctggtgta ggccgtgggt ctggacttgg cgagggcaat
    35821 gagacaaggc tttactccaa gcccttagat cttgtggtgt gagatgattg agatggccgg
    35881 agaggagatt ctctgcaagc tgttgccttc ttctggtcct gtcttgctgc ctctgtcgca
    35941 gctgagacct aagctcacct acagctccag tattcacctc aatgttgttg caattattca
    36001 agcagccgag ctgtccaccc cgcaatgaat aatcgtccca tacattatga acttggggct
    36061 gggtctcgca gataaacatt gtgaccctta accttgatca agatccagtt cagtgcctcc
    36121 tgcgcgtctg tcttctggca gggttcagtt tgtatctgca agctgtggtc tagcttggcg
    36181 ttgcagtcgt tccccccctt tcgcgccgca atattcgcct ctactactgc tttattcccg
    36241 tctcccacag tttgttccga tcgattgtca ggcagtagac caacgagatg agaagcgaga
    36301 cttcaccgct gattctcttc acttccgaac aaggccttgg ccagccaagg aataccgatg
    36361 ccgatggtac cgaggacccg ctcttgaagg ttgaaagggg agatgttggg tagacacaca
    36421 gtcggcacct tgagacctgg cggtcaggaa ccgcaggtga tgttgcagca gatttggtgc
    36481 gggttcccgt taggctggga gtcacgaact ggtttccgga tgatctggag tgttacagct
    36541 gggcagcatg aacaggcttg gggagggagt caaggttggg ctccgagtgg cgacactacc
    36601 acgatagcaa ctagctattg atctgtgagc aaggacagtt gcaacgaatc tctggaagtt
    36661 ggccactcac gcagaattct ggacaggaag gatgaccacg gttatatctc ttgttgtcaa
    36721 gcagcacgac ttacaagagc aaggacaacg cagaaaatat acactagata ctgtatattg
    36781 ttccaaaagg tgttctgatg atggaataaa gtttcaagat gcaagcaagc tttagacata
    36841 atcatctcca tctcagctcg atctcttcga tatattctgt tcctcaggaa aacccgccat
    36901 tgtccttttc cgagtcccgc cccaaccaca agatacccgc agtttccgtc accagaagag
    36961 ttcaatgagt gggtagatat ggggaagtgg aggctcggga aggcaggtct ttctgaattc
    37021 gtcccatgat tgcccaatgt gtccggacag agccgtcgag taatcttgtc tcccgcttca
    37081 cctgatcgta catgggtctt gacagcaaag ttgaacagcc agaaagatga ttcgaaacgt
    37141 caagtttttt gctatatcgc attacgtcga aagtctatca catatgacat ctgcggctct
    37201 tcttgaaaac ggtagcgaga caccattgac ggcaggatgg gcaactgata tgattggttc
    37261 ccgcaatgaa tgcaaaccat atgaagcgcg accctatggg cttagctaag gtgcgttgca
    37321 gaatgcgtgc caagcccttc agagggggtt ctggaggtca caagatcatt gcagccgccg
    37381 tcactgcaag gctgcaagta agcaacgtgt ggtcgagtgt ttggtaccat atacatccca
    37441 ttagatagcc cccaccatgt ccgtctttga gccgcagaca gccaagcatc ttaacgtcgt
    37501 taggtattgg cttaaaaaaa ggcggcctgt tgcagaatga tgtatcttat tggttctctt
    37561 cccttcgaat ctacacagat cctggtggag tatgctctcc gcaatccggg aagctgctca
    37621 ctgccaacat cccatgactt tctgggcctg tcgttggtcc aaagagtaga gacttgcttg
    37681 acttccgaga caaggacgtg gattgaagtg ggttgaaatt tgggcagata cacgcttgtc
    37741 ttggtaccga tcagcagggt aagatactcg caatatcgta cgaggccgtt gcctctaagg
    37801 ctctacctct accatgctcc atcctctttg cgcggatccg atccgtggca cttgggagaa
    37861 aatgacaaaa ctatgagata tcatattgat agatgatgat cttcgacaag gtttatccta
    37921 gattctagat ccatatcact atatgccggc aggggtccgc accaaccgac tacccgtttg
    37981 ggctctacac atgtaacccg ttctgcacat gcatgagctg cgggggccaa actgggttgc
    38041 taccacagat tgagctgcca ggtaatttga cgttggaatc tgacgtgcga acactgcagg
    38101 ttgtatgcaa gctgggtcca ggccagtacc tacgtcgaca gggcagactt tgtccacaac
    38161 gcggcatatt ccgagtggaa attgctaaat cctggagata ggctggataa atcacctctg
    38221 ttgggtttgc gttggagcaa tgacgggaat gactgcgata atctcggctc cttcggaaag
    38281 ctattcagaa gcgacattga cttggatgtt ttgctaggtc agatacgcca tactttggct
    38341 tgaagagaaa agtcttcagc acttggacga agacatgcac gtcatctccg ttatgtccct
    38401 cagccaataa ccaacgagcc ggtagggttg catatgcaca tgtagcatat gtattggctg
    38461 cgtgaacagc tggcgagtgg cgacgccaag ttcgtttccg tcacttgctc tgcagttcta
    38521 ggcgcaacac agtcgaagat gttcgtttga gacaagtcat atttgctgcc gatgacggaa
    38581 ccaagtatac aaaccgctgg gaacttgggt gtatgtgtgt ccttattggt tcatggtagg
    38641 tagacagcca tactcaaggc gatggctgtg cacggagtcg acggcctggt gacctcggcg
    38701 gcatggctgg atctacagca aatctggcca gcacgggacc tgtcatatgt ttgacagctg
    38761 cttctcgatg caatgacaca ctagcacatc tggataatcc tggctgcata atactgtagt
    38821 tcggcatcct tgctcttatt gcaggtccat ctccttctat tcttgtacgg ttccactagg
    38881 gtgatctgta ttcagaaacg cgacagtgac gtgggcatag tattatgatt tgtatcttat
    38941 aatgcatact tgcgaccaca aaatcaaagt cccatggaca ccttgtgaga taacgggcaa
    39001 tgagaaatta aatacgggta tggaaccgcc gtcgaatatc tacacgtaac gctctgatgc
    39061 ctttcaagtg cccactcaga tttagcgtcc caacacgttt atatgaggca gaattcaaca
    39121 cgtatctgca gcttgatcct ttcgaggaac cgactttcgc gtaattatga gagatcctgt
    39181 tagaacaaga gatcggactc ctttgtgtat cgcaaatgat atatcatttc aataaacaaa
    39241 tagacccagc aggctgttca tctgctttgt ttgcatcgat gcgaatgatc ctgctctcca
    39301 gcccaatgcc catgtcggga gatatttgcc caaaggtgta acactggcat gtcgcttttt
    39361 gcttgttttt cattttcatc atctttctct gaggcccctc cggaatatct ctatgctgtg
    39421 ggtggcacgg gaaagactct gcagttagga gaccacggag gacaccagta ggtggaaatg
    39481 agttacattt atccactgcc agtttgggac gggacatatg attggatatg ctctgagggg
    39541 aactctattt gctttactcg ggttttcaat tccacaatgt gagatactca tcacctttag
    39601 gactccaggc agctggtggc aattaacgct ctagacgaaa gacctcccac tatgtaatcg
    39661 tcaatctgca ggttgtttag aggtaaaagt gccggacgag ggtgttgcat ttatcagata
    39721 gcttgttgag cccactctcc atctcgctta ggtcagtgct tgtgatagtc agttcgggtc
    39781 ccgatttaca tgagatactt gatcagggat gcaatccgat accgagctag agtcgccgta
    39841 caagtggcat cccctaggac ttacttgcac atttggctga gcaacgatta ttgtgcacaa
    39901 gtggtcgaat ttcatatcgc tctcctctcc attccttggg ctagtccaat cgggatcttg
    39961 gacattccct ttcagtgcta tgaagtactc catgtctcgc ggactaagct acacagcagt
    40021 agcacaaata gcaactacat gttgcgatag atacgtcact tcagtgctgg ctgactgaaa
    40081 cacaagtcac tgccacggtt atcactttga ttgcgactat gaaacctact cgcttctcaa
    40141 acgtataatg aagacgccac cactgcatag gacagaaact ttcacacctt atgagcagcc
    40201 ggagcacagt tttctgacaa agcaattcag gctttcgctc gtcttcattg tgtggtaact
    40261 ggcgtggtat gtgctattcg ccctttccta gctgggctat gattactgac ccagctgctc
    40321 atagtctgcc gagtgtcgat tcaatggtac tcccgatcag atcgttaaag gactgcagta
    40381 tgtatctgcg ttacgatagc ctatatcagt aagtttcaag tatctcatca ttttcagtaa
    40441 gccttaaaat attgcggcca acacaatgaa ggctggagag ctggttgcgc aaccttctta
    40501 ctctcgcacg ctctcgtgac acactatgca atgaacaaga cacgttttgg tcactgtgac
    40561 ctcgccatag atgcagggct ttccacccga aggggtagaa ttgtattttc aatcgtgttc
    40621 cctcgacaac tcatctttgg atatcttgaa gacgaacact gcatagctaa ttgtcagtgt
    40681 ccactcagcg taatctctaa caccgtggtc acctacccaa tggcatcgtc gactttcagt
    40741 actttagcgg catcgaacac ggccttttcc ccggcacaaa taacccaata ttctccagta
    40801 agtccacagg actgtgatgt gcaccggcat gacctctggt gtccagcctt ccccaatggc
    40861 gccgactgct ttgctggaga cttctacgcg gactgttctt ccgaattcta tcgtccgtca
    40921 tgttttccgc ctcaatatac agagatctac agctcggaag ggctctagtg tagtcccatg
    40981 actaggtggt ctggtcatat ctatactgac ctacaaccag cagattactt ataatacgca
    41041 ttccctggca cggcatgtgc ggacggctgg actgcggcct gcacggtgac ggtatgcata
    41101 gaggcagcca actcgacgca gacgtggtgc tgtcccaaga gctacgacgc tggacgagcg
    41161 ttggtgaagc gatactatct actgatggca acgtgcgcgt ctgtgcgagt gcgatcgcct
    41221 ggaaggaggt catatgggtt aattcggagg cgaatctttc attatggtct cccggtcccc
    41281 ttgatgcgtt ggcaacgtcg ttccacacga cgctgccatc gctgactgcg ctccgtcctg
    41341 tattccctct ctcaggcgag acaatccctc ccgctaccat taccagggca catctggctg
    41401 gggcaattgc cggaggagtg gccgggtttc tcctgctcat cgctgtcgct gtctctatgc
    41461 ggcagcaggc acttgttaga cgggaaaggc aaacttgcga gttcacgtat gaaagggcat
    41521 tagcaccagg cgagagccat gccatgagcg gggagagagg attagtgttg gatttgacgg
    41581 gaaagctgag ccacatgcga gcgaggtgcc cgagctgcca gaacgatcgg aaagacagca
    41641 tgaacttcat gcttactcca gaccgcatac cataatgttg ggcaggggtc gccagtggtc
    41701 gccaagccca gtgaaatgga ggcgtgaagc acttccttag agtcgctttg tatgatcctt
    41761 ggcgggcgcc caccatgcac cgagaggaga cctatggcag aatccttcgg tatttagtat
    41821 agagcatgac tagaggatat ttatacggca gtcgttcgta tcaccaacct tgtggtgaag
    41881 tgcagcggca gttgttgttc ttgttggtag atctccgtaa gcattgtgtg cagctacggc
    41941 gtataccccg gattatgaca tcaggctagc gtcggcgcga tgcaacgccc acgtaccgta
    42001 gtacctacac ccccctgcag aaacgccaag cgagagctcc ccttgtgaca aagataagcg
    42061 tcacaaggct cagtgacgac ttgacctcgc ccgtctggag cacgtccctg tggcacttgt
    42121 tctcccaagt ccaagttcac aaacccacca tacacaatgg tgagtgcgat atacccgcta
    42181 cctcatgctg ccgggcttct acgctcttca acagcctgct acaagatgct cgccctgcgg
    42241 aagctgctcc cagcctcccc gtcgctaggg cacgtgagca atgctgggag gaccgagagc
    42301 tgaccagaga cattcccagg cttccgcaac gactccgctg ttagcagacg accggcgccg
    42361 gttgtctgcc gactcggcaa tgtccgactc cgaagacgat gccctccgcg gcgacgcccc
    42421 ttccacccac tccggccggt cgtggcacct ccgactgcgc gagaccctga tcttcatctg
    42481 ggcgcttctc gccaccgccg gggtgctcat cctggccgtc tggatgtccc acaagtcgca
    42541 gaccaacctc gagaagccca gcggcaagcg gaacctgatc ttcatggtct cggacggcat
    42601 gggccccgcc tcgctctcgc tcacacggtc cttccggcag tacaccgagg gcctggagtt
    42661 cggggatacc ttgaccctgg acaagcactt ctggggcagc agtcgcaccc gcagcgcctc
    42721 atccctggtt acagattcgg ccgccggggc cacagccttc agctgcgccc ggaagagcta
    42781 caacggcgcc atctccatgc tgccagatca gactccctgc ggcacagtcc tggaggctgc
    42841 caagcgagct ggtttcatga ccggcctcgt agtgacgacc gacatcaccg acgcgacccc
    42901 cgcttgcttc tcggcgcacg tggacgtgcg cgagcaggag gacgagatcg cgctccagca
    42961 ggtcggcgag ggtcctctcg gtcgagtggt ggatttgatg ttcggtggcg gaagatgcca
    43021 tttcctcccc aacaccactc aggggagttg ccgagccgac gacattgatg tcgtgggcat
    43081 tgctcaggag aagcacgagt tcacctacgt cgatgaccgt gctggattcg acgagttctg
    43141 ggagggcaga agcgacgtcc ccctcccaat gctaggactc tttgcgccca ccgacattcc
    43201 tttcgagcta gaccgccgca acatggacga tgtgtacccg agcttgagtg agatggccaa
    43261 gaccgccatt aaggccctgg agaaggcgac ggccaacagc gacaagggat tctttctcat
    43321 gattgaaggc agcaggattg accatgcagg ccacatcaac gacccggccg ctcaggttcg
    43381 agaggtcctc gagtacgaca aggcattcaa aattgttgta gattatctgg aagagagcaa
    43441 gacaccgggc gttttggttg caacaagtga ccatgagact ggtggcctct ccgttgccag
    43501 acgtaagtaa tcttttcaag ccgtcttgtc ttcgtttttg ttgctgactt cttctccaga
    43561 gctcacccca gagtacccgg attacctgtg gtatcctgcc gttctggcca atgcctcgtc
    43621 atcttcgcta tatcttgcac acaaactaca tgaacatttg gcatcacttc ccgcaagcga
    43681 cgcgcaatca gataaagatc tcaagactta catcaaagag ttgattgttt cagatttggg
    43741 cattctggat gcctcggacg aagaggtttc cacgattgcc aagtacccgg tggccgcgca
    43801 accgttgttt gcgaggatgg tcagcactcg cgcgcagatt ggctggagca cccacggcca
    43861 ttcagccgta gatgtcaaca tctacagctc gggcgggcct ggcacagacg caatcagagg
    43921 aaacgttgag aacacagacg tcggcaagtt tttgcgagaa tatatcgatg tagacgtcga
    43981 cgccatcact ctggagctgc gggagaagat ggagcgtaga ccgaagacca ccgcggctg
//
