# Supplementary material for: Genome sequencing and physiological characterization of three Neoarthrinium moseri strains
Source: BMC Microbiol. 2025 Aug 21;25:526. doi: 10.1186/s12866-025-04274-z (PMC12369201; doi:10.1186/s12866-025-04274-z)
Supplement: Supplementary file 16 — Supplementary Material 16. [file 12866_2025_4274_MOESM16_ESM.zip › BiGSLICE/input/Nmoseri/CBS16480/JAFEVA010000001.1.region002.gbk]

LOCUS       JAFEVA010000001        61133 bp    DNA     linear   PLN 06-APR-2022
DEFINITION  Neoarthrinium moseri strain CBS 164.80 scaffold1_Wmoseri_CBS_16480,
            whole genome shotgun sequence.
ACCESSION   JAFEVA010000001
VERSION     JAFEVA010000001.1
KEYWORDS    .
SOURCE      Neoarthrinium moseri
  ORGANISM  Neoarthrinium moseri
            Eukaryota; Fungi; Dikarya; Ascomycota; Pezizomycotina;
            Sordariomycetes; Xylariomycetidae; Xylariomycetidae incertae sedis;
            Neoarthrinium.
COMMENT     ##antiSMASH-Data-START##
            Version      :: 7.1.0
            Run date     :: 2023-12-04 12:18:39
            NOTE: This is a single region extracted from a larger record!
            Orig. start  :: 1028529
            Orig. end    :: 1089662
            ##antiSMASH-Data-END##
FEATURES             Location/Qualifiers
     protocluster    1..61133
                     /aStool="rule-based-clusters"
                     /category="RiPP"
                     /contig_edge="False"
                     /core_location="[30000:31133]"
                     /cutoff="20000"
                     /detection_rule="DUF3328"
                     /neighbourhood="30000"
                     /product="fungal-RiPP-like"
                     /protocluster_number="1"
                     /tool="antismash"
     proto_core      30001..31133
                     /aStool="rule-based-clusters"
                     /tool="antismash"
                     /cutoff="20000"
                     /detection_rule="DUF3328"
                     /neighbourhood="30000"
                     /product="fungal-RiPP-like"
                     /protocluster_number="1"
     cand_cluster    1..61133
                     /candidate_cluster_number="1"
                     /contig_edge="False"
                     /detection_rules="DUF3328"
                     /kind="single"
                     /product="fungal-RiPP-like"
                     /protoclusters="1"
                     /tool="antismash"
     region          1..61133
                     /candidate_cluster_numbers="1"
                     /contig_edge="False"
                     /product="fungal-RiPP-like"
                     /region_number="2"
                     /rules="DUF3328"
                     /tool="antismash"
     gene            1681..2974
                     /locus_tag="JN550_000318"
     mRNA            join(1681..1795,1852..2202,2298..2599,2927..2974)
                     /locus_tag="JN550_000318"
                     /product="hypothetical protein"
     CDS             join(1681..1795,1852..2202,2298..2599,2927..2974)
                     /codon_start=1
                     /locus_tag="JN550_000318"
                     /product="hypothetical protein"
                     /protein_id="KAI1878136.1"
                     /transl_table=1
                     /translation="MPSLYRACLAVPAFLALAHAQAVIVSAKGDKGTSLPLQVDTTKSD
                     ANVINTQEITDNVVNECGRTLLAGNIDIGEQTEIQLSNKTVTQVTKGSKVAVTINQLTA
                     DGAGPFTCDMDQASNIQGATGQTPLDVTEKDAGNGVTQLTVTMPQDMTCIGASTGNVCT
                     VRCFNAAKAGPFGGCFAVQQTDVTPNQNTPQNIATAQTLQGITAQVLQNQKDLGVAVKA
                     NADAPTQADQGVLAVDELLNTDSKAQATAGAANATGRNGQNKNARAFAA"
     PFAM_domain     join(1854..2202,2298..2359)
                     /aSDomain="Egh16-like"
                     /aSTool="clusterhmmer"
                     /database="35.0"
                     /db_xref="PF11327.11"
                     /description="Egh16-like virulence factor"
                     /detection="hmmscan"
                     /domain_id="clusterhmmer_JN550_000318_0015"
                     /evalue="2.20E-29"
                     /label="JN550_000318"
                     /locus_tag="JN550_000318"
                     /protein_end="176"
                     /protein_start="39"
                     /score="103.3"
                     /tool="antismash"
                     /translation="DTTKSDANVINTQEITDNVVNECGRTLLAGNIDIGEQTEIQLSNK
                     TVTQVTKGSKVAVTINQLTADGAGPFTCDMDQASNIQGATGQTPLDVTEKDAGNGVTQL
                     TVTMPQDMTCIGASTGNVCTVRCFNAAKAGPFG"
     gene            complement(3580..4713)
                     /locus_tag="JN550_000319"
     mRNA            complement(3580..4713)
                     /locus_tag="JN550_000319"
                     /product="hypothetical protein"
     CDS             complement(3580..4713)
                     /codon_start=1
                     /locus_tag="JN550_000319"
                     /product="hypothetical protein"
                     /protein_id="KAI1878137.1"
                     /transl_table=1
                     /translation="MTSNPFPVVDIHTHMYPPEYVKILENRSDIPLIRRFAGAKDPRYI
                     ILPAEAESLDKAGEDGAPLPGRPVTSHYSSLQQKIHFMDTHRIDISVISLANPWLDFVA
                     TSEAASTAVSVNEEFESMCASQPGRLYFFATLPLTAPQGELLSAIDFVKGLKHCRGVIL
                     GTSGLGKGLDDPELIPVFKALAKNGLTIFLHPHYGLPSEVWGPRATAEYGHVLPLALGF
                     PLETTIAVARMYLAGVFDEVPDLRMLLAHSGGTLPFLAGRIESCIVHDGHLVREGKVGS
                     GRRTVWQVLKEQIYLDAVIYSEVGLKAAIDASGVDRLMFGTDHPFFPPLTSDEQGEWES
                     MTWNKTAVEKALGEGSEGTKAVMGGNAVKILRLSEDA"
     PFAM_domain     complement(3595..4689)
                     /aSDomain="Amidohydro_2"
                     /aSTool="clusterhmmer"
                     /database="35.0"
                     /db_xref="PF04909.17"
                     /db_xref="GO:0016787"
                     /description="Amidohydrolase"
                     /detection="hmmscan"
                     /domain_id="clusterhmmer_JN550_000319_0016"
                     /evalue="3.40E-25"
                     /gene_ontologies="GO:0016787: hydrolase activity"
                     /label="JN550_000319"
                     /locus_tag="JN550_000319"
                     /protein_end="373"
                     /protein_start="8"
                     /score="89.5"
                     /tool="antismash"
                     /translation="VDIHTHMYPPEYVKILENRSDIPLIRRFAGAKDPRYIILPAEAES
                     LDKAGEDGAPLPGRPVTSHYSSLQQKIHFMDTHRIDISVISLANPWLDFVATSEAASTA
                     VSVNEEFESMCASQPGRLYFFATLPLTAPQGELLSAIDFVKGLKHCRGVILGTSGLGKG
                     LDDPELIPVFKALAKNGLTIFLHPHYGLPSEVWGPRATAEYGHVLPLALGFPLETTIAV
                     ARMYLAGVFDEVPDLRMLLAHSGGTLPFLAGRIESCIVHDGHLVREGKVGSGRRTVWQV
                     LKEQIYLDAVIYSEVGLKAAIDASGVDRLMFGTDHPFFPPLTSDEQGEWESMTWNKTAV
                     EKALGEGSEGTKAVMGGNAVKILRL"
     gene            5487..6609
                     /locus_tag="JN550_000320"
     mRNA            join(5487..5528,5581..6410,6477..6609)
                     /locus_tag="JN550_000320"
                     /product="hypothetical protein"
     CDS             join(5487..5528,5581..6410,6477..6609)
                     /codon_start=1
                     /gene_functions="biosynthetic-additional
                     (rule-based-clusters) 2OG-FeII_Oxy"
                     /gene_kind="biosynthetic-additional"
                     /locus_tag="JN550_000320"
                     /product="hypothetical protein"
                     /protein_id="KAI1878138.1"
                     /sec_met_domain="2OG-FeII_Oxy (E-value: 4e-19, bitscore:
                     64.5, seeds: 135, tool: rule-based-clusters)"
                     /transl_table=1
                     /translation="MEKAAVENEGLMIPLIDFSVFLNGNPEERKETANAVLHGFQTAGF
                     IYLKGLPFSSDYRQHIFNTSAKYFRLPVDTKMSHCWTTPAANRGYSAPGREKTTELTNI
                     EDIKKLREGNPDLKESLEIGREGVPDHPNHWPEEKGELEGFKSIMTKFHDQCKELHMEV
                     MRAIAVGMGLDETFFDTFTDEGDNTLRLLHYPEVRKDVFTINPGQVRAGAHSDYGSITL
                     LFQDMRGGLQVKSPNGTFVDATPIQDTCVVNAGDLLARWSNDTIKSTIHRVVEPPSGDG
                     PVHPARYSIAYFCNPNFKSHIEAIPGTFSGESEKKYPGINSGDYLVQRLAATY"
     PFAM_domain     join(5523..5528,5581..5952)
                     /aSDomain="DIOX_N"
                     /aSTool="clusterhmmer"
                     /database="35.0"
                     /db_xref="PF14226.9"
                     /description="non-haem dioxygenase in morphine synthesis
                     N-terminal"
                     /detection="hmmscan"
                     /domain_id="clusterhmmer_JN550_000320_0017"
                     /evalue="9.70E-22"
                     /label="JN550_000320"
                     /locus_tag="JN550_000320"
                     /protein_end="138"
                     /protein_start="12"
                     /score="78.1"
                     /tool="antismash"
                     /translation="IPLIDFSVFLNGNPEERKETANAVLHGFQTAGFIYLKGLPFSSDY
                     RQHIFNTSAKYFRLPVDTKMSHCWTTPAANRGYSAPGREKTTELTNIEDIKKLREGNPD
                     LKESLEIGREGVPDHPNHWPEE"
     PFAM_domain     join(6100..6410,6477..6492)
                     /aSDomain="2OG-FeII_Oxy"
                     /aSTool="clusterhmmer"
                     /database="35.0"
                     /db_xref="PF03171.23"
                     /description="2OG-Fe(II) oxygenase superfamily"
                     /detection="hmmscan"
                     /domain_id="clusterhmmer_JN550_000320_0018"
                     /evalue="1.20E-17"
                     /label="JN550_000320"
                     /locus_tag="JN550_000320"
                     /protein_end="296"
                     /protein_start="187"
                     /score="64.4"
                     /tool="antismash"
                     /translation="TLRLLHYPEVRKDVFTINPGQVRAGAHSDYGSITLLFQDMRGGLQ
                     VKSPNGTFVDATPIQDTCVVNAGDLLARWSNDTIKSTIHRVVEPPSGDGPVHPARYSIA
                     YFCNP"
     gene            7145..8314
                     /locus_tag="JN550_000321"
     mRNA            7145..8314
                     /locus_tag="JN550_000321"
                     /product="hypothetical protein"
     CDS             7145..8314
                     /codon_start=1
                     /locus_tag="JN550_000321"
                     /product="hypothetical protein"
                     /protein_id="KAI1878139.1"
                     /transl_table=1
                     /translation="MKKTLLLTYIHGFKGGEDTFGTTGDFAEHLAALVGAELPKVQIRT
                     LVYPKYETRGDLTECVARFRDWLLEKVIDLEVAAGTPSPTVDPSVRTILIGHSMGGIVA
                     ADTAIALANEKVIPSTAEEEGDGEKEVGGHAVNSLMFPYIQGVLAFDTPYLGIAPGVVA
                     HGAEGHWQTASAAISQLSGLGAIWSGGKAAEKATAQPERKPVAALEAPPSKDNKKGGLW
                     NNWSQMAMYAGGAAALAAGGAAAYMKRQQISEGWGWIGSHLEFVGCLARGEDLRKRMAN
                     MMRLNKELDVGFANLYTRLGRAADSKQVSTVGLVMGNQRTFCNLPTRGAAGEWREAVND
                     AAKDETGAHMAMFESAQNPGYIQLSEDAKNLIVSWAKNEWYETSNIELE"
     gene            complement(8556..9305)
                     /locus_tag="JN550_000322"
     mRNA            complement(join(8556..9001,9083..9305))
                     /locus_tag="JN550_000322"
                     /product="hypothetical protein"
     CDS             complement(join(8556..9001,9083..9305))
                     /codon_start=1
                     /locus_tag="JN550_000322"
                     /product="hypothetical protein"
                     /protein_id="KAI1878140.1"
                     /transl_table=1
                     /translation="MASDAAKPVKRSSPVKNGYLILYNAVSTILWATVLGRTVGTNIIR
                     GPAFVYLSTGNFVLWTQTLMILDVLHGLFGIVRSDPVTAALQVGSRYVAVWAVQYPFPA
                     LCSSPIYSSMLFAWSLTEVIRYGYLAVKLMGWEPYPFFWVRYSSYRILYPIGILSEMGM
                     MYLALVPAAQKFGQLYQLFLMACLFIIWPAGAYILIGHMNRQRRKVLKAAKAQDTKATQ
                     "
     PFAM_domain     complement(join(8592..9001,9083..9122))
                     /aSDomain="PTPLA"
                     /aSTool="clusterhmmer"
                     /database="35.0"
                     /db_xref="PF04387.17"
                     /description="Protein tyrosine phosphatase-like protein,
                     PTPLA"
                     /detection="hmmscan"
                     /domain_id="clusterhmmer_JN550_000322_0019"
                     /evalue="1.80E-45"
                     /label="JN550_000322"
                     /locus_tag="JN550_000322"
                     /protein_end="211"
                     /protein_start="61"
                     /score="154.6"
                     /tool="antismash"
                     /translation="QTLMILDVLHGLFGIVRSDPVTAALQVGSRYVAVWAVQYPFPALC
                     SSPIYSSMLFAWSLTEVIRYGYLAVKLMGWEPYPFFWVRYSSYRILYPIGILSEMGMMY
                     LALVPAAQKFGQLYQLFLMACLFIIWPAGAYILIGHMNRQRRKVLK"
     gene            10541..11605
                     /locus_tag="JN550_000323"
     mRNA            10541..11605
                     /locus_tag="JN550_000323"
                     /product="hypothetical protein"
     CDS             10541..11605
                     /codon_start=1
                     /locus_tag="JN550_000323"
                     /product="hypothetical protein"
                     /protein_id="KAI1878141.1"
                     /transl_table=1
                     /translation="MIGLRSVDTEQPADLTKRQISFANGGISIGGLTLGGGGKGQTAEG
                     GAKAGEGQGAATNKTAEGIAALRGARNNTGGGLTVGGVTLGGAGGGITFNNGANNAEKG
                     QKQGQPAEAQPAEGVAAAPGAGEKATPAAGEKAAPAEGEKASPAEGEKAAPAEGEKAAA
                     PGEGQAKPAAGEAAKTPEEIAAVKESEQFNENLGIITDKNGNAVNLGGDLGITKGSDGS
                     TSVGGEAGINILPRAAGSLIVTPAPAKAQEAPSVPSLPKVPAALAAPSLPALPKAAPAA
                     PAPVAVASVPPLPKAAPAAPAPIPAATVPALPAVLPPSQGEAKNPGAPVMAPAASAAPV
                     AEIPDFVPGTDPTA"
     gene            14097..15459
                     /locus_tag="JN550_000324"
     mRNA            join(14097..14292,14356..14418,14478..14925,15009..15459)
                     /locus_tag="JN550_000324"
                     /product="hypothetical protein"
     CDS             join(14097..14292,14356..14418,14478..14925,15009..15459)
                     /codon_start=1
                     /locus_tag="JN550_000324"
                     /product="hypothetical protein"
                     /protein_id="KAI1878142.1"
                     /transl_table=1
                     /translation="MMNFRDGEMVPNRNFTSEFLTDPVNYPPSPQQSVAIAITIAFPAA
                     ALVVVVTRIAGRLSSRQFGWDDGLVCIAMVFSILETAASYMYIKTNFIGISLRNIPPHD
                     PTPGAIWNYAIQILYNPILALVKTSILLFLLRLFGQKPGVRRFIIWLNTANILNMFAIF
                     FAIVFQCFPIEKIWDPTRPGSCVDRRVLFVTSSSINILTDLLVLGLPLRIFLDLKIPRR
                     TKIALMVVFLLGFTVTIVGIIRLALLIQGLFMLIELPDPTANIGFVTSAIETNLFLITA
                     SAPALRPLLRAWFPKVFGLGRDEVEGATERRVIGTTAATQLQTRLTRMKSSRTALRSQS
                     PTPSEDDLVMSYNGIMRRSDIIVRYDPRLTSRDGEGGDGRIEKWV"
     gene            19626..21173
                     /locus_tag="JN550_000325"
     mRNA            19626..21173
                     /locus_tag="JN550_000325"
                     /product="hypothetical protein"
     CDS             19626..21173
                     /codon_start=1
                     /locus_tag="JN550_000325"
                     /product="hypothetical protein"
                     /protein_id="KAI1878143.1"
                     /transl_table=1
                     /translation="MMLNPRSYLYSRRQVPSTSPTLATAAPNTGFPSKRRDENITVTPI
                     KNSNADLTSRPTTAMPKRKESSNLSRSPPTTGTTMAAAVARPNTPTSAVQIPVKNKQEA
                     SYSHNSRYDAPRRQASSQRRRDRHSPDGLPPSVAALLAITSIPPPSKRAGSRQRMTVDS
                     IVPRSQVSEKELSQELSLSSFNRTPMDVLLSPPDEPMEEDASVTSDSCMASVLSTRAAS
                     FDSLPSLGDSLGTTLPSVDSPVTPRSRRFRPPRRSLEPVSSPPGEQAEHPLWVDPDVEV
                     DEMDFSVFDPSAVSTDKQQANVFLPLKTAFKSNLTASLRALRSAARSLSTFTASSVPPE
                     DLLTRSILTMDPRVPFTDERRPPVLDEEPSEAMRRYLNPTDSARLDLRTTPATGPTTRS
                     YTASIQMQTYKVSRSKSAPATSTRKASSPPPSTASTKSPVPPTFPPGPRQREIRENADF
                     IRIAVLEHLMRKRGKFDNSQEGHARWLLPPRKPSAKPYEIGSDGIPIRWIPISQDTS"
     gene            25615..27102
                     /locus_tag="JN550_000326"
     mRNA            join(25615..25893,25958..26254,26401..26949,27004..27102)
                     /locus_tag="JN550_000326"
                     /product="hypothetical protein"
     CDS             join(25615..25893,25958..26254,26401..26949,27004..27102)
                     /codon_start=1
                     /locus_tag="JN550_000326"
                     /product="hypothetical protein"
                     /protein_id="KAI1878144.1"
                     /transl_table=1
                     /translation="MKRSLLSLAAGITAAAAAQTSYLAWATDSFLRRGVTQDFHYTTAT
                     LYLGYEAAYSLTKNETLYSWYQSQIDGILNDDGTIKKWNYSFHSLDEYQSPRVLGSFVH
                     EAYPGDLAADWCLKRIANNFIYWYEETGDEKYKNAADIVRNQMNNHPRTPSGGFWHREP
                     TYPNQMWLDGIFMADSFYAKWTSLYDADNTTAWDDILLQFDNIEAHCRNATSGLLVHGY
                     DESKKAVWADPVTGGAPLVWNRAVGWYFISLLEVLPIWPQSHAGYAKLLNYFTTLAAAL
                     KTTQDESGGWWLIMNEPYPGAEGNYIESSASAMFTLGWLKGIRLGYISSDEYLEVAKKG
                     YALLTEDFVIPNANGTMSWDGTVVVGSLSSNGSYEYYINVPIAMNDYKGAGPFMLAAYE
                     MESWASSA"
     PFAM_domain     join(25720..25893,25958..26254,26401..26949,27004..27081)
                     /aSDomain="Glyco_hydro_88"
                     /aSTool="clusterhmmer"
                     /database="35.0"
                     /db_xref="PF07470.16"
                     /description="Glycosyl Hydrolase Family 88"
                     /detection="hmmscan"
                     /domain_id="clusterhmmer_JN550_000326_0020"
                     /evalue="2.80E-68"
                     /label="JN550_000326"
                     /locus_tag="JN550_000326"
                     /protein_end="401"
                     /protein_start="35"
                     /score="230.6"
                     /tool="antismash"
                     /translation="TQDFHYTTATLYLGYEAAYSLTKNETLYSWYQSQIDGILNDDGTI
                     KKWNYSFHSLDEYQSPRVLGSFVHEAYPGDLAADWCLKRIANNFIYWYEETGDEKYKNA
                     ADIVRNQMNNHPRTPSGGFWHREPTYPNQMWLDGIFMADSFYAKWTSLYDADNTTAWDD
                     ILLQFDNIEAHCRNATSGLLVHGYDESKKAVWADPVTGGAPLVWNRAVGWYFISLLEVL
                     PIWPQSHAGYAKLLNYFTTLAAALKTTQDESGGWWLIMNEPYPGAEGNYIESSASAMFT
                     LGWLKGIRLGYISSDEYLEVAKKGYALLTEDFVIPNANGTMSWDGTVVVGSLSSNGSYE
                     YYINVPIAMNDYKGAGPFMLAAYEME"
     gene            28089..29160
                     /locus_tag="JN550_000327"
     mRNA            join(28089..28608,28656..29074,29122..29160)
                     /locus_tag="JN550_000327"
                     /product="hypothetical protein"
     CDS             join(28089..28608,28656..29074,29122..29160)
                     /codon_start=1
                     /gene_functions="biosynthetic-additional
                     (rule-based-clusters) PhyH"
                     /gene_kind="biosynthetic-additional"
                     /locus_tag="JN550_000327"
                     /product="hypothetical protein"
                     /protein_id="KAI1878145.1"
                     /sec_met_domain="PhyH (E-value: 1.6e-11, bitscore: 40.4,
                     seeds: 39, tool: rule-based-clusters)"
                     /transl_table=1
                     /translation="MPHASSPTPEAPLYVNDGRLLPEQTGYLRPSSPDEPLEVLRDRYH
                     NDGYLFLKGLIPRNDVIKAREAYFELLSPSGVLAPGTAPADGIFDSSRNKLDFPGIGAG
                     SADANGRPSGGVFVDLALKAHTEPFYKDVFCKNPALLAFISKFTGWNENTLALTRTLLR
                     NNTPGNKAIGVHYDQIFLRHGEDTSVTAWVPMGDIALDGGGLIYLEKGQTLGEEIERDF
                     YRKATETGLTELEAKDAFNKNMMSGGLLADGPKDFGEQYKRRWLVTTYEAGDVVLHTPY
                     TIHASTINYDAKNIIRLGTDLRFVDSSRPYDMRWTNDYRFGDGV"
     PFAM_domain     join(28218..28608,28656..29002)
                     /aSDomain="PhyH"
                     /aSTool="clusterhmmer"
                     /database="35.0"
                     /db_xref="PF05721.16"
                     /description="Phytanoyl-CoA dioxygenase (PhyH)"
                     /detection="hmmscan"
                     /domain_id="clusterhmmer_JN550_000327_0021"
                     /evalue="4.20E-10"
                     /label="JN550_000327"
                     /locus_tag="JN550_000327"
                     /protein_end="289"
                     /protein_start="43"
                     /score="40.4"
                     /tool="antismash"
                     /translation="YHNDGYLFLKGLIPRNDVIKAREAYFELLSPSGVLAPGTAPADGI
                     FDSSRNKLDFPGIGAGSADANGRPSGGVFVDLALKAHTEPFYKDVFCKNPALLAFISKF
                     TGWNENTLALTRTLLRNNTPGNKAIGVHYDQIFLRHGEDTSVTAWVPMGDIALDGGGLI
                     YLEKGQTLGEEIERDFYRKATETGLTELEAKDAFNKNMMSGGLLADGPKDFGEQYKRRW
                     LVTTYEAGDVVLHTPYTIHASTIN"
     gene            30001..31133
                     /locus_tag="JN550_000328"
     mRNA            join(30001..30295,30356..30585,30637..30726,30812..30884,
                     30964..31000,31064..31133)
                     /locus_tag="JN550_000328"
                     /product="hypothetical protein"
     CDS             join(30001..30295,30356..30585,30637..30726,30812..30884,
                     30964..31000,31064..31133)
                     /codon_start=1
                     /gene_functions="biosynthetic (rule-based-clusters)
                     fungal-RiPP-like: DUF3328"
                     /gene_kind="biosynthetic"
                     /locus_tag="JN550_000328"
                     /product="hypothetical protein"
                     /protein_id="KAI1878146.1"
                     /sec_met_domain="DUF3328 (E-value: 1.1e-24, bitscore: 82.9,
                     seeds: 45, tool: rule-based-clusters)"
                     /transl_table=1
                     /translation="MSNDRYQSLRPDDRDEIDDLDAHIDDHIDLDEKDYLHTPRRSRRA
                     KILEALNRYRWVIDGVLIGLIVMLLLDRHWDWRSNGEDEGLEGAGDVTGFAPQFSQKIV
                     TFSPDPMFVPENTSEFWSDEVRQKWLGLVPKGLGYLNIEHPEKYRDLPATLVGYKGKYV
                     VTTSMTHQLHCLYSIAEVFSAYTSGNQSRIPFETPWHLAHCFDYIRQGIMCAGDVALEG
                     RQTTFPEGFDGSDGWDAKHVCKSYDEVLDYLNRNRADDEVWI"
     PFAM_domain     join(30412..30585,30637..30726,30812..30884,30964..31000,
                     31064..31103)
                     /aSDomain="UstYa"
                     /aSTool="clusterhmmer"
                     /database="35.0"
                     /db_xref="PF11807.11"
                     /db_xref="GO:0043386"
                     /description="Mycotoxin biosynthesis protein UstYa"
                     /detection="hmmscan"
                     /domain_id="clusterhmmer_JN550_000328_0022"
                     /evalue="2.90E-23"
                     /gene_ontologies="GO:0043386: mycotoxin biosynthetic
                     process"
                     /label="JN550_000328"
                     /locus_tag="JN550_000328"
                     /protein_end="255"
                     /protein_start="117"
                     /score="82.9"
                     /tool="antismash"
                     /translation="SEFWSDEVRQKWLGLVPKGLGYLNIEHPEKYRDLPATLVGYKGKY
                     VVTTSMTHQLHCLYSIAEVFSAYTSGNQSRIPFETPWHLAHCFDYIRQGIMCAGDVALE
                     GRQTTFPEGFDGSDGWDAKHVCKSYDEVLDYLNR"
     gene            31870..33254
                     /locus_tag="JN550_000329"
     mRNA            join(31870..32337,32473..32886,32997..33254)
                     /locus_tag="JN550_000329"
                     /product="hypothetical protein"
     CDS             join(31870..32337,32473..32886,32997..33254)
                     /codon_start=1
                     /gene_functions="biosynthetic-additional (smcogs)
                     SMCOG1083:oxidoreductase (Score: 124.4; E-value: 1e-37)"
                     /gene_kind="biosynthetic-additional"
                     /locus_tag="JN550_000329"
                     /product="hypothetical protein"
                     /protein_id="KAI1878147.1"
                     /transl_table=1
                     /translation="MPTEFISVTFPNSATEINSGPNPTDIDPTYLVRYARTLDDYGFNY
                     TLVPYGSGSFDPFTIGATIAAVTKQIKVIIALRPNTMYPTVAAKALATLDQLSQGRVVV
                     HFIAGGSDAEQAKEGDFLTKDQRYGRLEEYIKILRRAWESKEPFDWEGKYYQFKQFSNG
                     VQPTKGSIPVSVGGSSDEAYRIGGSLGDIFGLWGEPLKETKDQIDRIYAEAEKAGRKDR
                     PKIWVTFRPITAETDDLAWAKAHRTLDALKGGKPLGGIVPATSSTPQNVGSQRLLEIAA
                     RGEVQDRALWYPTVTATNARGASTALVGSYQTVSDSILDYVNLGCELISIRGYDNYNDA
                     VDYGRYILPNVREALVEKEKGTSEVKEPNGSSTVQTESG"
     PFAM_domain     join(31915..32337,32473..32886,32997..33089)
                     /aSDomain="Bac_luciferase"
                     /aSTool="clusterhmmer"
                     /database="35.0"
                     /db_xref="PF00296.23"
                     /db_xref="GO:0016705"
                     /description="Luciferase-like monooxygenase"
                     /detection="hmmscan"
                     /domain_id="clusterhmmer_JN550_000329_0023"
                     /evalue="7.10E-68"
                     /gene_ontologies="GO:0016705: oxidoreductase activity,
                     acting on paired donors, with incorporation or reduction of
                     molecular oxygen"
                     /label="JN550_000329"
                     /locus_tag="JN550_000329"
                     /protein_end="325"
                     /protein_start="15"
                     /score="229.4"
                     /tool="antismash"
                     /translation="EINSGPNPTDIDPTYLVRYARTLDDYGFNYTLVPYGSGSFDPFTI
                     GATIAAVTKQIKVIIALRPNTMYPTVAAKALATLDQLSQGRVVVHFIAGGSDAEQAKEG
                     DFLTKDQRYGRLEEYIKILRRAWESKEPFDWEGKYYQFKQFSNGVQPTKGSIPVSVGGS
                     SDEAYRIGGSLGDIFGLWGEPLKETKDQIDRIYAEAEKAGRKDRPKIWVTFRPITAETD
                     DLAWAKAHRTLDALKGGKPLGGIVPATSSTPQNVGSQRLLEIAARGEVQDRALWYPTVT
                     ATNARGASTALVGSYQTVSDSILDYVNLG"
     gene            33944..35830
                     /locus_tag="JN550_000330"
     mRNA            join(33944..34022,34081..34159,34213..35830)
                     /locus_tag="JN550_000330"
                     /product="hypothetical protein"
     CDS             join(33944..34022,34081..34159,34213..35830)
                     /codon_start=1
                     /locus_tag="JN550_000330"
                     /product="hypothetical protein"
                     /protein_id="KAI1878148.1"
                     /transl_table=1
                     /translation="MRFSTLAILAFVGGAFARCSDDRCLRAVNGAPSRSRISDCQSFFR
                     VTVTPSTSTVTTTVSVGTTDITTATATRTVIATEVASKRWENQREVLDILLRRPTRPLS
                     SATSAAQKTPRYAAACASAAAYSSACSCLGVKHSTITVSTAKATKTVIVSKATTITAVK
                     TVVTTQLYVPISNSSAIFANSTRAIFTNSTSLGNNGTSSTTLSISGSTLTQTDSMSLTS
                     SQLIPNSVSSASSDGRSTSSGDITSKAGTTAITTSSAMFANSTRAFSPSNATAPSLNST
                     GIGHFPNTTSLVPAANATSTGRFLNTTTVSAVMNATVPTTLAKPANMTSAPFLNATSAV
                     VNSTTSAPFINTTVAVLNATTSAPFLNTTARPLNATSAAPFLNTTTSAPFMNATSIPML
                     NTTRPPFANATTRPFLNSTSVRFSNTSTSVATPTPTTTLDLTCGETATPFMLQVSQPSG
                     LFDGWFLKMVGDAILFSSSANYSTKFSVESSGHLCAVGYIGESGHPAIGIAETKDGLTG
                     SAIYFVDGARVKDMGKVGYGALDCAVDDDLQCGARDMEHWVACGLGLDISSDAGPNVVV
                     DTFNCTSISLSAIYE"
     gene            36158..37651
                     /locus_tag="JN550_000331"
     mRNA            36158..37651
                     /locus_tag="JN550_000331"
                     /product="hypothetical protein"
     CDS             36158..37651
                     /codon_start=1
                     /locus_tag="JN550_000331"
                     /product="hypothetical protein"
                     /protein_id="KAI1878149.1"
                     /transl_table=1
                     /translation="METQTGERHEEAVNTIASVVRLFHATQRPFRNYHGSTNSTRTSER
                     RADNTVDTSQLTHVIRVDREKKVALVEPNVPMDILVEACLKERLVPLVVMEFPNITVGG
                     GFSGSSGENSSFRYGPFDSTINWIEIVLPNGEVRRASKTSNPDLFWGAASGFGTLGVVT
                     LLEVQLKAARSYVELTYHPFSTVSDASANMQKQAQDGAVDFLDGIAFSPSLTVVCSGRL
                     VDEVPSPASPLRFARRKDPWFYSHVKQRMGGTTRPTTDYVCLVDYLFRFDRGGFWVAKY
                     AFSYFFTPFNRMTRSLLDRYLRAKVMYAALHKSQLADDYIVQDVGVPYEQVGEFSSWLD
                     ANLRTYPLWLCPLRVRRDATDARHGLHAEFADSTTPEFLMNFGIWRPGSLDHDQFVQQN
                     RGLEKKVQELGGKKWLYAHAYYTEDEFWASYDRESYDTLRRTYSATYLPSVYDKVKVDP
                     QNRANRKKPFHGVRPLQGLYGVYKAWRGGDYLLVRKQSN"
     PFAM_domain     36194..36577
                     /aSDomain="FAD_binding_4"
                     /aSTool="clusterhmmer"
                     /database="35.0"
                     /db_xref="PF01565.26"
                     /db_xref="GO:0050660"
                     /description="FAD binding domain"
                     /detection="hmmscan"
                     /domain_id="clusterhmmer_JN550_000331_0024"
                     /evalue="1.50E-16"
                     /gene_ontologies="GO:0050660: flavin adenine dinucleotide
                     binding"
                     /label="JN550_000331"
                     /locus_tag="JN550_000331"
                     /protein_end="140"
                     /protein_start="12"
                     /score="60.5"
                     /tool="antismash"
                     /translation="VNTIASVVRLFHATQRPFRNYHGSTNSTRTSERRADNTVDTSQLT
                     HVIRVDREKKVALVEPNVPMDILVEACLKERLVPLVVMEFPNITVGGGFSGSSGENSSF
                     RYGPFDSTINWIEIVLPNGEVRRA"
     gene            complement(37855..39472)
                     /locus_tag="JN550_000332"
     mRNA            complement(join(37855..38968,39036..39079,39131..39277,
                     39335..39472))
                     /locus_tag="JN550_000332"
                     /product="hypothetical protein"
     CDS             complement(join(37855..38968,39036..39079,39131..39277,
                     39335..39472))
                     /codon_start=1
                     /locus_tag="JN550_000332"
                     /product="hypothetical protein"
                     /protein_id="KAI1878150.1"
                     /transl_table=1
                     /translation="MKYHSLGSLAILAASQLAIAKEIANPAKQEIYESGQIHETIMSKK
                     HALWDSRRAQGVYDSTQYKSYSAEAGPVLCQDGVAAVIPGDANNTFRCNAIDFYDFKSH
                     ADLGSNGGEGSSSWGWTSPEGREFVAVAQSDGAAFAEINKDGKLIYLGRLPQYTTAEPS
                     LWREIRGYKNYIVIGSEAYYHGVQIFDMSKLLEVDPASPKVFNNKEDLTGHFNELPVGR
                     THNVVVNEEMQYAVAVGAQPRNSSCKSGLIFIDLTDPSAPFSPGCAGGDGYVHDAQCLV
                     YRGPDEKYNEREVCYGYNEDTLTIFDVTDKNSTTIISRTSYEGASYTHQGWVLDKQWQE
                     YLVLDDEYDEVDEAGEGAAGYPVSYFWDIKSLEAPKLTGLYRSSTKGIDHNQFVIDGFA
                     YQSNYGTGLRILDVSSIPQDPTGAGVKEVGFFDIYPEDDDAEDGGIVEFSGTWSHYPYF
                     KSGYILVNTMERGAFVVKRSSI"
     aSDomain        complement(join(37870..38968,39036..39079,39131..39154))
                     /aSDomain="TIGR04312"
                     /aSTool="tigrfam"
                     /description="choice_anch_B: choice-of-anchor B domain"
                     /detection="hmmscan"
                     /domain_id="TIGRFam_JN550_000332_0002"
                     /evalue="3.30E-96"
                     /identifier="TIGR04312"
                     /label="JN550_000332"
                     /locus_tag="JN550_000332"
                     /protein_end="476"
                     /protein_start="87"
                     /score="320.7"
                     /tool="antismash"
                     /translation="NNTFRCNAIDFYDFKSHADLGSNGGEGSSSWGWTSPEGREFVAVA
                     QSDGAAFAEINKDGKLIYLGRLPQYTTAEPSLWREIRGYKNYIVIGSEAYYHGVQIFDM
                     SKLLEVDPASPKVFNNKEDLTGHFNELPVGRTHNVVVNEEMQYAVAVGAQPRNSSCKSG
                     LIFIDLTDPSAPFSPGCAGGDGYVHDAQCLVYRGPDEKYNEREVCYGYNEDTLTIFDVT
                     DKNSTTIISRTSYEGASYTHQGWVLDKQWQEYLVLDDEYDEVDEAGEGAAGYPVSYFWD
                     IKSLEAPKLTGLYRSSTKGIDHNQFVIDGFAYQSNYGTGLRILDVSSIPQDPTGAGVKE
                     VGFFDIYPEDDDAEDGGIVEFSGTWSHYPYFKSGYILVNTMERGAFVVK"
     gene            complement(41048..42762)
                     /locus_tag="JN550_000333"
     mRNA            complement(join(41048..42021,42079..42144,42195..42762))
                     /locus_tag="JN550_000333"
                     /product="hypothetical protein"
     CDS             complement(join(41048..42021,42079..42144,42195..42762))
                     /codon_start=1
                     /locus_tag="JN550_000333"
                     /product="hypothetical protein"
                     /protein_id="KAI1878151.1"
                     /transl_table=1
                     /translation="MRPAQYLGVLSVLSLPVYADWQFRSRSDLAPPRLNITIPATQDVE
                     KGYLFLAPFAGLPDTPTEQHGPRQAGPYIFRDDGDLVWSGYGIYSIWTTNFQAGRWNGK
                     DIIFSFEGDHNPGYGHGHGHVTFMDSHYETIRELRAGNHKLVDKHEFHIVNEKTGLIQV
                     YQPVPRDLAPWGGSSEQQWIVNAIIQELDITTGDLLFEWSSLDHISPDEAILPLNPGQA
                     GSGYNSSDAWDYFHINSVDKDADGNYLISARDACSIHKINGTDGSIIWKLNGKDSTFKV
                     PDNTKFCFQHHARWMKQSADIEIISFYDNSAHGTEHGGGHEVHTAPTSSGKIVRLNTTS
                     WEAELVQGFFPPDDLLSKSQGSTQTLPNGNVLVGWGSEGAVTEFLPNGTAIFHAYMDSG
                     DLGAGVENYRAFRYNWTGIPNEEPSLIALESGDSTTLHVSWNGDTETRIWRFYATDGKG
                     FKELLGEVDRKSFETSLRVPRKKVKFALAEAIGENGTILRVTRSAAAEPDYAPLRGSFG
                     LPNSDHIGRYDGQKPFAV"
     PFAM_domain     complement(join(41474..42021,42079..42144,42195..42459))
                     /aSDomain="Arylsulfotran_2"
                     /aSTool="clusterhmmer"
                     /database="35.0"
                     /db_xref="PF14269.9"
                     /description="Arylsulfotransferase (ASST)"
                     /detection="hmmscan"
                     /domain_id="clusterhmmer_JN550_000333_0025"
                     /evalue="8.00E-75"
                     /label="JN550_000333"
                     /locus_tag="JN550_000333"
                     /protein_end="394"
                     /protein_start="101"
                     /score="252.1"
                     /tool="antismash"
                     /translation="NGKDIIFSFEGDHNPGYGHGHGHVTFMDSHYETIRELRAGNHKLV
                     DKHEFHIVNEKTGLIQVYQPVPRDLAPWGGSSEQQWIVNAIIQELDITTGDLLFEWSSL
                     DHISPDEAILPLNPGQAGSGYNSSDAWDYFHINSVDKDADGNYLISARDACSIHKINGT
                     DGSIIWKLNGKDSTFKVPDNTKFCFQHHARWMKQSADIEIISFYDNSAHGTEHGGGHEV
                     HTAPTSSGKIVRLNTTSWEAELVQGFFPPDDLLSKSQGSTQTLPNGNVLVGWGSEGAVT
                     EFLPNGTAIFHA"
     gene            43779..45682
                     /locus_tag="JN550_000334"
     mRNA            join(43779..44283,44334..44848,44907..45228,45278..45420,
                     45494..45682)
                     /locus_tag="JN550_000334"
                     /product="hypothetical protein"
     CDS             join(43779..44283,44334..44848,44907..45228,45278..45420,
                     45494..45682)
                     /codon_start=1
                     /gene_functions="transport (smcogs) SMCOG1005:Drug
                     resistance transporter, EmrB/QacA (Score: 291.7; E-value:
                     1.3e-88)"
                     /gene_kind="transport"
                     /locus_tag="JN550_000334"
                     /product="hypothetical protein"
                     /protein_id="KAI1878152.1"
                     /transl_table=1
                     /translation="MAAVKGAALVPGAASAAIRDGGIATQHPVDSQGVEAAESQPLLGL
                     TAPSEDAWKAPKHFLFIETAIFSNVFLYGFDSTITAATYAVISSEFDAVNTASWLTTSY
                     LVTSTAFQPLYGRISDIFGRRICFFISTITFALGCLGCGVAEDFILLNLMRALTGFGGG
                     GLMTMATIVNSDMIPFKKRGMYQALQNASFGFGAICGASFGGSIADNIGWRWCFLLQVP
                     VSAVAFVLGYLVIKNPQTRFHEQSFRETWRAVDVSGALLLVTAISVQLVGLSLGGNELP
                     WGSPWVIGSLIGSVILFVVFLIVEARTSAIPVIPLRMLKGRLPTSTQITNVCVGLSAYA
                     YLFMLPLFFQVVLLDSATKAGARLAIPSLASPIGGLIAGVVMSRYGKLTTLVRVGAFLM
                     AAGNALVTSLQFEDSTWKYYAYIFPANLGQGIVYPGLLFTSLATFEHSDHAVCASTVYL
                     IRSLGTVWGVSITSAILQTTLSVQLPNALNDVPDKWTIIDAIRHSVEALKELPPDIQLK
                     ARLVYYRGLQYSFAASTGIAIIALVTSMLLNGKGLRKTSS"
     PFAM_domain     join(43974..44283,44334..44848,44907..45228,45278..45336)
                     /aSDomain="MFS_1"
                     /aSTool="clusterhmmer"
                     /database="35.0"
                     /db_xref="PF07690.19"
                     /db_xref="GO:0022857"
                     /db_xref="GO:0055085"
                     /description="Major Facilitator Superfamily"
                     /detection="hmmscan"
                     /domain_id="clusterhmmer_JN550_000334_0026"
                     /evalue="2.80E-47"
                     /gene_ontologies="GO:0022857: transmembrane transporter
                     activity"
                     /gene_ontologies="GO:0055085: transmembrane transport"
                     /label="JN550_000334"
                     /locus_tag="JN550_000334"
                     /protein_end="467"
                     /protein_start="65"
                     /score="161.5"
                     /tool="antismash"
                     /translation="IFSNVFLYGFDSTITAATYAVISSEFDAVNTASWLTTSYLVTSTA
                     FQPLYGRISDIFGRRICFFISTITFALGCLGCGVAEDFILLNLMRALTGFGGGGLMTMA
                     TIVNSDMIPFKKRGMYQALQNASFGFGAICGASFGGSIADNIGWRWCFLLQVPVSAVAF
                     VLGYLVIKNPQTRFHEQSFRETWRAVDVSGALLLVTAISVQLVGLSLGGNELPWGSPWV
                     IGSLIGSVILFVVFLIVEARTSAIPVIPLRMLKGRLPTSTQITNVCVGLSAYAYLFMLP
                     LFFQVVLLDSATKAGARLAIPSLASPIGGLIAGVVMSRYGKLTTLVRVGAFLMAAGNAL
                     VTSLQFEDSTWKYYAYIFPANLGQGIVYPGLLFTSLATFEHSDHAVCASTVYLIRSLGT
                     VWG"
     gene            complement(46071..47960)
                     /locus_tag="JN550_000335"
     mRNA            complement(join(46071..46886,46966..46981,47113..47640,
                     47689..47960))
                     /locus_tag="JN550_000335"
                     /product="hypothetical protein"
     CDS             complement(join(46071..46886,46966..46981,47113..47640,
                     47689..47960))
                     /codon_start=1
                     /locus_tag="JN550_000335"
                     /product="hypothetical protein"
                     /protein_id="KAI1878153.1"
                     /transl_table=1
                     /translation="MISSQHKASGLRDPVPQPTAKIASDSDGSSRLSSPGGTAPRFPAG
                     EHEWEALRPVIEELYVTRNLPLRGVVHHIRTEYGFKARHVMRTPAFERMYKTRLTRWGM
                     RKSSEAKAVQSTRLGRQVARQIGGGSRSSTPGSIAIYAPSTRLLMHESRTASYLDAALR
                     GFRSFNVSWAETDPRWREISRYKSDSLSVQQFPLKDNLRMATSYLESGDYPAGGRFLRL
                     AFLAIEEVLMDDHISSATDLFVACPLMIFKLQQPLRDEIIKAYSKYLYQQSSIIRKAHP
                     IAAVARSLHEAASVGGMQRVISVISKLVRLQYDTYVRLRGLDVASANKLSVYAHGVQDR
                     DLQLQSMGNFMTIARQASAELGEDNIDARVLWGVALTLRADLELFDDTFRKAAERLCTT
                     CAKMYKCYREKPPEIWVYDYYENWIYRSGHFLLMKYWLAKGGLDQVIEHSRAAVQLNGA
                     PDGVWKMFAAAVEKLLRARGLLGEADRLAERRRELDMTPEVREALEKKEASELSVIANQ
                     RTSIKEEKGTDEEDTDDEDAFKTVSV"
     PFAM_domain     complement(join(47595..47640,47689..47825))
                     /aSDomain="Clr5"
                     /aSTool="clusterhmmer"
                     /database="35.0"
                     /db_xref="PF14420.9"
                     /description="Clr5 domain"
                     /detection="hmmscan"
                     /domain_id="clusterhmmer_JN550_000335_0027"
                     /evalue="6.90E-16"
                     /label="JN550_000335"
                     /locus_tag="JN550_000335"
                     /protein_end="106"
                     /protein_start="45"
                     /score="58.4"
                     /tool="antismash"
                     /translation="EHEWEALRPVIEELYVTRNLPLRGVVHHIRTEYGFKARHVMRTPA
                     FERMYKTRLTRWGMRK"
     gene            complement(48832..51094)
                     /locus_tag="JN550_000336"
     mRNA            complement(join(48832..49012,49074..49128,49237..50240,
                     50306..50673,50828..51094))
                     /locus_tag="JN550_000336"
                     /product="hypothetical protein"
     CDS             complement(join(48832..49012,49074..49128,49237..50240,
                     50306..50673,50828..51094))
                     /codon_start=1
                     /locus_tag="JN550_000336"
                     /product="hypothetical protein"
                     /protein_id="KAI1878154.1"
                     /transl_table=1
                     /translation="MSNSSDDTATEAFPPALDVTVSSPGLSEVTSPPSRQQHHVDFALN
                     VDTRAPQSAPRPSPLSPRSPGFGGVTRSDTELSRSGVRRRNTRANTFKTIQEYDEFEEL
                     SRPGWQPGAEPGVDTTKTEQGHAVMGLHANCQITIVDFSQDNLAIHELDNSELVDFLQQ
                     PQPDWVKCRWINVNGLSWDVIQALGNYKNLHRLAIEDIMNTRNRTKVDWYQHHAFMILT
                     CQKLVRMIDDDSSDDEDARDGHSVRSHGSKKGIKKNIKRWWSSTKEKHTATPSASNIEK
                     GNNIPPLNDILSHQATGLSDVFNPNTLTTLQRYRASSNEARNDFMERHSALASRGLAVT
                     AEQVAMFVTSDNTVIAFFEQSADDVERPILARLASPDTILRQSCDASMVGQAIIDAVID
                     MAIPVSACYADVIADLELEVLLQPSIKQTRSLYIIQSEINKMAGLINPIASIISAMRDH
                     KTTLSQDHAEMKLQDPLGGVIITPMTYTYLGDVYDHCVLISENLVTIRKSADGLIDLIF
                     NTISAYQNESMKQLTVVTIIFLPLTFLTGYFGQNFVLFDAIQGSVITFWQIAIPVTFGI
                     ILILMRLVIYEYFRSFFDRTHVRTVRKRKKERVDRAKTLRKVDVARTF"
     PFAM_domain     complement(join(48967..49012,49074..49128,49237..49978))
                     /aSDomain="CorA"
                     /aSTool="clusterhmmer"
                     /database="35.0"
                     /db_xref="PF01544.21"
                     /db_xref="GO:0016020"
                     /db_xref="GO:0030001"
                     /db_xref="GO:0046873"
                     /db_xref="GO:0055085"
                     /description="CorA-like Mg2+ transporter protein"
                     /detection="hmmscan"
                     /domain_id="clusterhmmer_JN550_000336_0028"
                     /evalue="5.40E-18"
                     /gene_ontologies="GO:0016020: membrane"
                     /gene_ontologies="GO:0030001: metal ion transport"
                     /gene_ontologies="GO:0046873: metal ion transmembrane
                     transporter activity"
                     /gene_ontologies="GO:0055085: transmembrane transport"
                     /label="JN550_000336"
                     /locus_tag="JN550_000336"
                     /protein_end="580"
                     /protein_start="299"
                     /score="65.5"
                     /tool="antismash"
                     /translation="SDVFNPNTLTTLQRYRASSNEARNDFMERHSALASRGLAVTAEQV
                     AMFVTSDNTVIAFFEQSADDVERPILARLASPDTILRQSCDASMVGQAIIDAVIDMAIP
                     VSACYADVIADLELEVLLQPSIKQTRSLYIIQSEINKMAGLINPIASIISAMRDHKTTL
                     SQDHAEMKLQDPLGGVIITPMTYTYLGDVYDHCVLISENLVTIRKSADGLIDLIFNTIS
                     AYQNESMKQLTVVTIIFLPLTFLTGYFGQNFVLFDAIQGSVITFWQIAIPVTFGIILIL
                     "
     gene            complement(52224..52610)
                     /locus_tag="JN550_000337"
     mRNA            complement(52224..52610)
                     /locus_tag="JN550_000337"
                     /product="hypothetical protein"
     CDS             complement(52224..52610)
                     /codon_start=1
                     /locus_tag="JN550_000337"
                     /product="hypothetical protein"
                     /protein_id="KAI1878155.1"
                     /transl_table=1
                     /translation="MQTVGNENREAFSKVIFHAKAIDANIDNRHIRLFPAWHRQPEHSH
                     ILGREVVSSADDDVRPLRTIVDDGAVELPPNPHPDMAKQKFSCQLQVSIPDRRIPALVP
                     SLVLFSRRASVREFGTGIIKMEGV"
     gene            complement(53181..54204)
                     /locus_tag="JN550_000338"
     mRNA            complement(join(53181..53282,53341..54204))
                     /locus_tag="JN550_000338"
                     /product="hypothetical protein"
     CDS             complement(join(53181..53282,53341..54204))
                     /codon_start=1
                     /locus_tag="JN550_000338"
                     /product="hypothetical protein"
                     /protein_id="KAI1878156.1"
                     /transl_table=1
                     /translation="MAASGGPSSPNARNSSSSSSSTAATPRTAPHLPTPLEVLVLAVYP
                     VLLIFGTLFSVLSPETRAVPYDATGQSHVQHDAPSYFARKNNLFNTLFVKRGWGWITLA
                     FVAFLLTHPALASPTRKLKAGIRWALVTGWWVIVTQWCFGPALIDRGFRYTGGKCEVAE
                     TAVFEGSNDKADVFTAAACKASGGRWSGGHDISGHVFLLVLGSWFLLQEVGWVVARRGV
                     FGRRDERCVVMADGAVKGASVEAEKEDRTANQGELGLGGKFAIALVGLCLWMLLMTAIY
                     FHTWFEKLTGLLVALTGIYAVYYLPRWIPVLRSIVGLPGI"
     PFAM_domain     complement(join(53238..53282,53341..53970))
                     /aSDomain="Scs3p"
                     /aSTool="clusterhmmer"
                     /database="35.0"
                     /db_xref="PF10261.12"
                     /db_xref="GO:0005789"
                     /db_xref="GO:0019915"
                     /db_xref="GO:0106399"
                     /description="Inositol phospholipid synthesis and
                     fat-storage-inducing TM"
                     /detection="hmmscan"
                     /domain_id="clusterhmmer_JN550_000338_0029"
                     /evalue="1.60E-77"
                     /gene_ontologies="GO:0005789: endoplasmic reticulum
                     membrane"
                     /gene_ontologies="GO:0019915: lipid storage"
                     /gene_ontologies="GO:0106399: acyl-coenzyme A diphosphatase
                     activity"
                     /label="JN550_000338"
                     /locus_tag="JN550_000338"
                     /protein_end="303"
                     /protein_start="78"
                     /score="260.5"
                     /tool="antismash"
                     /translation="PSYFARKNNLFNTLFVKRGWGWITLAFVAFLLTHPALASPTRKLK
                     AGIRWALVTGWWVIVTQWCFGPALIDRGFRYTGGKCEVAETAVFEGSNDKADVFTAAAC
                     KASGGRWSGGHDISGHVFLLVLGSWFLLQEVGWVVARRGVFGRRDERCVVMADGAVKGA
                     SVEAEKEDRTANQGELGLGGKFAIALVGLCLWMLLMTAIYFHTWFEKLTGLLVALTGIY
                     AVY"
     gene            complement(55255..58321)
                     /locus_tag="JN550_000339"
     mRNA            complement(join(55255..55829,55904..56130,56205..58321))
                     /locus_tag="JN550_000339"
                     /product="hypothetical protein"
     CDS             complement(join(55255..55829,55904..56130,56205..58321))
                     /codon_start=1
                     /locus_tag="JN550_000339"
                     /product="hypothetical protein"
                     /protein_id="KAI1878157.1"
                     /transl_table=1
                     /translation="MGLSKLFAASLLAMGLFNPTAAVPTTSELEARQQASSYWLPNMDR
                     QEVAAFAGDSSFKVFRNVKDYGAVGDGTTDDTAAINKAVQDGNRCMKGCDSQTAKPALV
                     YFPPGTYLVSEPIIQTYYTQFIGDAVTLPTLKASSSFTGMAVIDADPYEEGVNWYINQN
                     NFFRQVRNFVIDITALPPGAGACIHWQVAQATSLQNIVFNMNPDKSAANAQKGIFMDNG
                     SGGFMADLTFNGGGFGAFIGSQQFTTRNMTFNNCNTAIYLNWCWLWTMQEININNAQIG
                     IDMSSGGVGNIQAGSLLLLDSKISGTPIGINTLYQTDLTMTNNTLILDNVDMTEGVTTA
                     IRFAGDNSTLLAGGQVIAAFAQGRTYDGNAGKAVQAARSGISKPEGLMSDGKVFTRTKP
                     QYQELQKGSFVSVRSSGAKGDGVTDDTAAIQKIFDSVQAGSVVYFDHGAYIISDTIKVP
                     KEIKVVGEMWPLLMADGAKFNDKANPKPVFQVGEAGDVGNVEFSDLIIETKGPAPGAIL
                     MQWNLAGSSAGAAGLWDVHFRIGGTSGTELQSDKCTKNPNATHGANEECEGAFLLFHAT
                     QTASVYVENCWFWVADHELDITDHNQIDIYNGRGVLLESQNPVWFWGTASEHNQMYNYQ
                     ISNAQNVWMSVIQTETAYMQGNPDATTPFPVNEGFNDPDFATSCTDGSTSCARTWGLRV
                     TNSSDIFVFGGGLYSFFENYGQDCLLTQSCQDHMVSIESSSVHLFGISTKASVNMITLD
                     GQSVALDKDNRNTFCAAIAQFESEGGPAGNGSGSGGSGSGSSSSASKSATATIKPSSTA
                     GGSGSAPSSTAASPTQSSGSGSGSGTGGGYGSGSGSGSQSSGTEAGATTTAAVPASTAT
                     TSPSQGSGSGSGSGSGSGSGSGSDSGSGSGSGSGSGSGGSGSGTDSVTTIPITSTLPAS
                     TSTQAAATQTVTTGSGTVPDQAKAVTVTVTATVTATGLCAAS"
     PFAM_domain     complement(56921..57097)
                     /aSDomain="Pectate_lyase_3"
                     /aSTool="clusterhmmer"
                     /database="35.0"
                     /db_xref="PF12708.10"
                     /description="Pectate lyase superfamily protein"
                     /detection="hmmscan"
                     /domain_id="clusterhmmer_JN550_000339_0031"
                     /evalue="4.60E-14"
                     /label="JN550_000339"
                     /locus_tag="JN550_000339"
                     /protein_end="467"
                     /protein_start="408"
                     /score="52.9"
                     /tool="antismash"
                     /translation="FVSVRSSGAKGDGVTDDTAAIQKIFDSVQAGSVVYFDHGAYIISD
                     TIKVPKEIKVVGEM"
     PFAM_domain     complement(57473..58144)
                     /aSDomain="Pectate_lyase_3"
                     /aSTool="clusterhmmer"
                     /database="35.0"
                     /db_xref="PF12708.10"
                     /description="Pectate lyase superfamily protein"
                     /detection="hmmscan"
                     /domain_id="clusterhmmer_JN550_000339_0030"
                     /evalue="4.70E-84"
                     /label="JN550_000339"
                     /locus_tag="JN550_000339"
                     /protein_end="283"
                     /protein_start="59"
                     /score="281.7"
                     /tool="antismash"
                     /translation="FRNVKDYGAVGDGTTDDTAAINKAVQDGNRCMKGCDSQTAKPALV
                     YFPPGTYLVSEPIIQTYYTQFIGDAVTLPTLKASSSFTGMAVIDADPYEEGVNWYINQN
                     NFFRQVRNFVIDITALPPGAGACIHWQVAQATSLQNIVFNMNPDKSAANAQKGIFMDNG
                     SGGFMADLTFNGGGFGAFIGSQQFTTRNMTFNNCNTAIYLNWCWLWTMQEININNAQIG
                     ID"
ORIGIN
        1 gaggcaaagg ccaatcagag ttgactaatt ctccttccat acccggagga agtctgttcc
       61 cttccttcat agaccataga ccatagaccc tccttcctag caccaattac tatgattccc
      121 aagacccaca tgtcggaata acagtgccct gtccgatgca aactttcctt gactgcgggc
      181 tttgctgcct tgaccaacat gcgaatcagg ccaagagaaa gctctacctc gaacagcaca
      241 accgcagtaa acactagatg gttcagtttg gtagcgtcat gacagtctca acagagacat
      301 acacttcttg cctagagagg gcttctaaga acactttggg agtactctca cgaatgagcc
      361 ctccactttg agtttagcga caagtacatc gtacttatga ttctacgttg gccaacatac
      421 tggcactgtg gctttgtcaa gatgtcatga gttcaaaact gttgcacaat gagcatggcc
      481 tatccatgta acaacagctt ttgtgttacg tacgagaact tatcctcgac tatgcactga
      541 taatcaccca aactgagcag ggtaaatata ctacctctgt gtgctggtag tactgtcacg
      601 aacgaagggc gggttggctc ctgcatcgct cagcatggct gcctttacgt gttggatggc
      661 tagcaaattt cgggacgctg gatgcccgga ggcgaagtat agttatgtgt tcttgaagat
      721 ggagcatccc aacttgcaag agaccgagtc atacagccgt gaacttcgcc gtattaaagg
      781 tagcgctgct tgtctgcctg agcacctgca acgaggctcc actcacaacg acaggggctc
      841 tactgccacc tggaggtctg ccaagacatc agatcagccc actgatgttt tcgattgtcc
      901 gggaataacc aaggaaacac cctcgcctgg tcttcctgct caaagcgatg ggtcgatgga
      961 tcttgtcttt gaagcaggtg tgacactcgc aaggggattt tcgaccaagc tgtcgaggac
     1021 tccgtgtgag catatttgct ttgaaaaaca tccacgcctt tggagtgatt tgcgccatta
     1081 tgtaggacct tgtgttctta tacttgagtt tgagaggtgc agattatacc ctgagtttac
     1141 caacgacagc aaccatcgct gaaaaaagca tagtaatagc ggtgccgagc agcactcaaa
     1201 aaatagagtt aagcgccagc cctctgcata cgagcctcaa tggggccaca acgaccctgt
     1261 agttgtcgcg ggccggtgga tctcggtaga ttcccccaac ttcatgaccc ccgtccccac
     1321 cgaatgggtc tccaccactg cagcggctct aacgggaggt gtagcagatg atcgtcgcag
     1381 atgattttcg caaccccctg ggtggatccg atgtttggta ggccggttga cttgtctgat
     1441 gggagggatg aagtcaatgt caagatgggt ctcgatataa gagtttgaga actgcaggaa
     1501 gcatgtgtgc tcttggggtg ctgccatctg ccactcgtct tcatttctgt atacagcagc
     1561 cggtctggtt ctgttttcct ttaccattct ccttcttttc gcctgtatag ttcgtttctt
     1621 cgtcgtgctg tgcacaagtt ttaaccctac ttcattctac tcatcttata gaaataaaaa
     1681 atgccttcgc tttaccgggc ttgcctcgcc gtgcccgcct tcttggctct tgctcacgca
     1741 caagctgtca tcgtttctgc aaagggtgac aagggaacga gtctgccgct tcagggtatg
     1801 ttgttctcaa agaatatcac caaagaatcc cattcctaac atttacgaca gtcgacacta
     1861 ccaagtccga cgccaatgta ataaatacac aagagattac cgacaatgtg gtcaacgagt
     1921 gcgggaggac cttgctcgcg ggtaacattg acattggaga gcagacagag atccagctct
     1981 ccaacaagac cgtgactcag gttaccaaag gcagcaaagt ggcagtcaca atcaaccaac
     2041 tgaccgccga tggtgccggt ccatttacat gcgacatgga tcaggccagc aatatccaag
     2101 gtgctacggg tcagactcct ctggatgtca ccgagaagga tgccggaaac ggagtcacac
     2161 agctgactgt gaccatgcca caagacatga catgcatcgg tggtaagtac aaccggtttt
     2221 acaccattat gacatccccc ggctgctctt gagtagggtg gtccagctat gcaagacctc
     2281 actaactcgt tcgtcagctt cgaccggcaa tgtatgcaca gtcagatgct tcaacgcagc
     2341 aaaggctggt ccgttcggcg gctgcttcgc agtacaacag acagacgtta ctccaaacca
     2401 gaacacgccg cagaacattg ctacggccca gacactccag ggaatcacgg cccaggtcct
     2461 ccagaaccaa aaggacctcg gagtcgccgt caaggccaac gcagacgcac caacacaggc
     2521 tgaccagggc gttctcgccg tggatgaact cctgaacacc gactcgaagg ctcaggccac
     2581 cgcaggcgct gctaatgcgg tggcgacggg cggtgccacc actggcaatg gcaacaacaa
     2641 tggaaatggt cgtggcaacc gtggcaaggg caatggccgt ggaaatgccg gtaatgccaa
     2701 tggcaatgct ggcaatgcca atgctaacac cggcaacgct ggcaatgcca acgctaacac
     2761 tggcaacgct ggtaatgcga atgctaatac tggcaacgct ggtaatgcca atggaaatgc
     2821 taacggaaac gccaatggta acgcccgtgg aaatgccaat ggtaacgcaa acgccaatgg
     2881 taatgccaat ggcaatgcta acgccaacgg taatgccaac gcccagacag gcagaaatgg
     2941 ccagaacaag aatgcaagag cctttgctgc ttaagcgaga tgttgctgtc ctggactgga
     3001 agaccatgcc gactggaaag gactactcct tgacatccct gccagggctt ccaagccaag
     3061 ttgtatatcg accggttcat tacataaata gctagtaaac ttataacgaa aagagatatg
     3121 gcatatcaat aggggcattc ccagtgacca cttcctatac catgtcggct gtgattagct
     3181 tgtttcatat tgtacgatga gacagcacct ctgatcagag attcatccgt ttggactcac
     3241 tgatgctgct tgactccgta cattgacaga gctaatggtc ccgtcagcca acatcatacc
     3301 aggatgattc cttcgtgaaa gccaggcaga gctgaggctt cacaaacgat gttactacga
     3361 ccacacgaat atatgctggt cgaattctcc tcaaatccct tatcatccga gatcaattga
     3421 ctgagtggtc acacttcacg tgggaggtag tcccagtgat agaaaatgtg taacttattc
     3481 atatgctgtc tatatgcttc ctctagacga aacatgtaat cgtccagtat gtccaagtct
     3541 aagccttcag agcgccaacg agttatccac tatattgcat tatgcgtcct cactcaatcg
     3601 caatatctta accgcgttgc cccccatcac agccttggtg ccttcactcc cctcgccgag
     3661 cgccttttca acggctgtct tattccacgt catgctctcc cattctccct gctcgtcgct
     3721 cgtcaggggc gggaagaagg ggtgatcagt accaaacatc aacctgtcga caccgctggc
     3781 gtcaatggcg gccttgagtc cgacctctga atagatcacc gcatcgaggt agatctgctc
     3841 cttcagtacc tgccacactg tacgtcggcc ggagccgacc ttgccctccc gcaccaggtg
     3901 gccatcgtgt acgatgcagc tctcaatacg tcccgcgaga aacggcagtg tgccaccact
     3961 gtgcgcgagc agcatccgaa gatctggcac ctcgtcgaac actcccgcaa ggtacatccg
     4021 tgccacggca atggtggtct cgagagggaa cccaagagcc aggggcagaa catgaccgta
     4081 ctcggccgta gcccgcgggc cccagacctc gcttggcaga ccgtagtgcg ggtgcaggaa
     4141 gatcgtcaac ccattctttg ccagcgcctt gaacaccggg atcagctctg ggtcgtcgag
     4201 gcccttgccc agccccgaag tccccaggat cacgccccgg cagtgcttga gccccttgac
     4261 gaaatctatg gcggatagga gctctccttg aggtgccgtc agcggcagcg ttgcgaagaa
     4321 gtacagccgt cccggctgcg aggcgcacat gctctcgaac tcctcgttaa cgctcacagc
     4381 tgtcgaggca gcctcggagg tggcaacgaa gtcaagccag gggttggcga gggagatgac
     4441 cgagatgtcg atcctgtgcg tgtccatgaa gtggattttc tgctgcagcg aagagtagtg
     4501 gcttgtcacc ggccggccgg gcagcggtgc gccatcctcc ccggccttgt ccagcgactc
     4561 ggcctcggca ggcaggatga tataccgcgg gtctttggca ccggcgaacc gcctgatcaa
     4621 aggaatatcc gagcggtttt ctaggatctt cacgtactct ggcgggtaca tgtgcgtgtg
     4681 tatgtccacc acgggaaagg ggttggaagt catcttgaag gagtgtattg ccttgaaagg
     4741 ggctaaaggg tggatgaatg tggtaagaga tgcccgattg tatatatccg tgtctcacga
     4801 tagcatccac tcggtctcta cagagcatcg atcagttgat gtatggagga ggaaggtgtg
     4861 tttcaagtgg tctcgatgaa ttcgtggggc tgctgtagtg ccaagagggg ggtcattgac
     4921 taagttggga agtatacgca cccgctagcc tagtgaccac actagagaag atgaacaagg
     4981 taggctggta ggatcttggt agttatctta gcagtggaag tgagcttagg attctgaaga
     5041 agagcacact ccaagatact cctgctgtga agttctcgtg acgatcaccg gcggttatcg
     5101 tatctcgacc ggacctagcc gtcggagcct agaccccaca ttggccgtga agctaagaca
     5161 gcttatctag cggggtatta ttcgttcggt ttattaacac tgttgactgc acttttgagg
     5221 tggaatacta cttgatgcac aagagtgttt taaaattgaa ttaaggcctg ccagccagta
     5281 cattctggct ccgtcgcacg agactcgcat ttcagatccg agcttgcgag caagagcgaa
     5341 cctcagtagg tatcccaaaa aaccgtcgtg tataagtcaa ggagcgttga aaaccagacg
     5401 tcgtatctct tactcgacga cagacttcgt gatactcgtt caaacacctg acgtatttgg
     5461 acgccccgac gctcatcaca gtaaagatgg aaaaagcagc agttgaaaat gagggtctca
     5521 tgatcccggt acctatactc ctccattcga cgacgtccgc gaggtactaa gtttgagcag
     5581 ctcattgact tttcggtgtt tctgaatgga aacccagagg agagaaagga gactgccaat
     5641 gctgtcctcc atggctttca aactgcgggt tttatctacc tgaagggtct gccattctca
     5701 tcagactacc gccagcatat cttcaacact tccgccaagt actttcggct gcctgtagac
     5761 acgaagatgt cacactgctg gacgaccccg gcggcaaacc gcggctactc ggcgcctggt
     5821 cgtgagaaga caacggagct taccaacatt gaggatatca agaaactacg cgagggcaac
     5881 ccagacttga aggagtctct agagattggc cgtgaggggg tcccggatca cccaaatcac
     5941 tggccagagg aaaagggcga actggagggg ttcaaatcca tcatgacaaa gttccacgat
     6001 cagtgcaagg agctgcatat ggaagtcatg cgcgccattg cggtaggcat gggtttagac
     6061 gagacctttt ttgacacctt cacggacgag ggcgacaaca ctctgcgcct cctgcattac
     6121 cccgaggtgc gcaaggatgt tttcacgatc aacccaggac aggttcgcgc tggtgcccac
     6181 agcgattatg gcagcatcac gctgctcttc caagatatgc ggggcgggct acaggtcaag
     6241 agcccgaatg ggacgtttgt agacgccacg ccgatccagg acacatgcgt ggtgaacgca
     6301 ggtgacctcc ttgcgagatg gagcaatgac acaatcaaga gtactattca ccgcgtcgtc
     6361 gaaccgccaa gcggtgatgg accggtgcat ccggccagat acagcattgc gtaagttgaa
     6421 gcttttttta tccacgtcaa gagtgttgca agcactggct aaccttgggt gcacagatac
     6481 ttctgcaatc ccaacttcaa gagccacatc gaggcgatcc cgggaacctt ctcaggagag
     6541 agcgagaaga aatacccagg tatcaacagc ggagactacc tggttcagag actggctgcg
     6601 acttactaga taaaaaatcg ttccttcatg tagagaggaa gatacgagaa attggcggcg
     6661 aaccttggtg acgagaatgt atgatgtgat gatggtgttg gtagaattat gactagacga
     6721 caatgctata cgcaagaatc caaacgttga ccaatgaaac tgaattatgc aaaccggaag
     6781 aaccatatcc aaggatgccg ttttgactta attgacttgc aacttgagaa acagttatgg
     6841 tggacagaac gctcaagagt tgatgctaca tcgacggatg gcagtggtcg tgcctccgtc
     6901 agtggaagct ggggtaactc gtgaagtgcc tgaagcggag cccttcggct ggtgtcccac
     6961 taacatagcc ccccgccatg cacgtcactg ctgaccggcg gctcagctgc ataatgccat
     7021 ctatcccata actctcacgc tatgcctggt gctagacact gagcggcagg cattgtcgca
     7081 ttctcgaatc tcgtcgatac tacttcttct ccttcaagtc gatggatcgc cttccctgcc
     7141 caagatgaag aaaacgcttc tcctcacgta catccacggc ttcaaaggcg gcgaggacac
     7201 ctttggcacc acgggcgact tcgccgagca cctggccgcc ctggtcggcg ccgagctgcc
     7261 caaggtgcag atccgtaccc tcgtgtaccc caaatatgag acgcgcggcg acctcaccga
     7321 gtgcgtcgcc cgcttccgcg actggttgtt ggagaaagtc atcgacctcg aggtggccgc
     7381 cggcaccccg agccccaccg tcgaccccag cgtccggacc atcctgatag ggcactcgat
     7441 gggcggcatc gtggcggcgg acacggccat cgcgctggcc aatgagaaag tcataccctc
     7501 aaccgctgag gaagaaggcg acggagagaa ggaagtgggt gggcatgcgg tcaatagcct
     7561 catgttcccg tatattcaag gcgtcctcgc cttcgacaca ccgtacctgg gtatcgctcc
     7621 tggcgtcgtt gcccatggag ccgaggggca ttggcagacc gcctcggccg ctatatcaca
     7681 actgagtgga ctgggcgcta tctggagtgg agggaaggct gccgagaaag cgacggcgca
     7741 accggagagg aagcctgttg cggctctcga ggcgcccccg tcgaaggaca ataagaaggg
     7801 cgggctctgg aataactgga gccaaatggc catgtatgct gggggcgctg ctgccctcgc
     7861 cgccgggggt gccgcagcgt acatgaagag gcagcagatc tcggagggct ggggctggat
     7921 cggcagccat ctggaattcg tagggtgcct ggcgcgaggc gaggacctaa ggaagcggat
     7981 ggcgaacatg atgcgcctca acaaggagct ggatgtcggg ttcgctaacc tgtacaccag
     8041 gctcggccgc gcagccgact cgaagcaagt cagcacggtt gggctggtca tgggcaatca
     8101 gaggaccttc tgcaatctgc cgacccgcgg ggccgccggt gaatggaggg aggccgtgaa
     8161 cgacgcggcg aaagacgaga cgggcgcgca tatggccatg tttgaatccg cgcagaaccc
     8221 tggctacatt caactctcag aggacgcaaa gaatttgatc gtaagctggg cgaagaatga
     8281 gtggtacgag acaagcaaca tagaactgga atgaaggaac tcttcggcag gctgggtttg
     8341 gctgatttgt cttgcgccat atgatacctc ttttgctttt ggctggtcgg cgttcggtat
     8401 tatatagaac aacattacta tatgtgcagc gtatgtctaa gtattacgat atatcgcgcg
     8461 gattccaacc acgcctgtgt ggtcagtcct ctagtggtat ccatgatcgc gcaagtattc
     8521 cccctcttct ctcacgttgt gctgcagccc gccctctact gtgtagcctt cgtgtcctgc
     8581 gccttcgcag ccttcaggac ttttctcctc tgtcggttca tgtggccaat taggatatat
     8641 gcgccggcgg gccagatgat gaacaagcaa gccatgagga acagctggta cagctgccca
     8701 aacttctgcg ccgccggtac cagggcgagg tacatcatgc ccatctcgct cagaatgccg
     8761 atggggtaca ggatgcggta cgagctgtag cgcacccaga agaatgggta tggctcccat
     8821 cccatgagct tgacagccag gtacccgtaa cggatgacct cggtcagcga ccaggcgaac
     8881 agcatggacg agtagatggg cgaggagcag agggccggga acgggtactg gacggcccag
     8941 acggcgacgt agcgcgagcc gacctggagg gcggccgtga cggggtcgga gcgtacgatg
     9001 cctgcgagaa acccgtgtta gtcaaactgc tttcaggagc caaccatttc gcgtcaaaga
     9061 ggggctcaga ggggagatat accgaatagc ccgtgcaaga cgtccaagat catcagcgtc
     9121 tgcgtccaaa gcacaaagtt gcccgtggag aggtagacga aggccgggcc cctgataatg
     9181 ttggtgccga cagtccgccc gagcacagtg gcccagagga tggtggagac ggcattgtag
     9241 aggatcaggt acccgttctt gacgggcgac gatcgcttga cgggctttgc tgcgtccgaa
     9301 gccattttga cgcgatcgct gtacggggcg ctgtcttggg agtgatggga aaagctcgcg
     9361 atggttgatg ccggttcaaa ttttggcgtt gaccttgccc gaggtgtcat cacccgctgt
     9421 ggacccctgg aaaacgttgg ggtctagcgg catcttgggg cagggggtgg atcggcaggt
     9481 accgcatggt tggcatgtgc aaatgccact aaacaatggc ccatccatgg ctcaaaagca
     9541 acctacctag ccgcagtgga ccgacccatc agcaccgctc tccaagtcct tctctctatc
     9601 gatggctgaa gctctgtgat gcccccatcc acttcttaag gcgtcatgga tctaacagca
     9661 ttccctgcct gttcgtaccc aaagcacgtt tgctacgttc attggtatcg cgagcattcg
     9721 ggcaagcagg atccgatgtt tgacgctgac gtttcgttac attcgtccgc catggcacag
     9781 ttggaaacat tgattcagct gcattatcag ccgagtcata tagagccttc ctcaccttgc
     9841 gcgtaggagt gcctagtgac gaaatgagag aagatgatgg attgcactca cagaaatcta
     9901 accgggtcag ttccagagtc gactggggca gggtcatgag gcatgcaagt gtcatgtcag
     9961 cgacctggaa cgtgccaagg gttttgcccg atgttctggg tcactctacg cactggaaac
    10021 accactcaaa gcccaaagga gcgttttcag tcacgaagcc aagagagtat ttaaagaaaa
    10081 atttcaatgc ttatattcta gtgctaccat agtacagtta tgcctgggca ggtctgtgtg
    10141 ttagccagca agggcttgtc agcaggcatg ggtcaacctc aagaggtgaa agtgtggata
    10201 tactgcacat catatcagct cagtttctag gtgcttcgcc ttcgaggttt ttttttacag
    10261 catactatcg acccgagtct tgaagcttca ggtctctcct tttttttttt tttttttctc
    10321 ttctttagtc cagcttgtac taatctttcg aggggcgggc tcctctttaa tcgcgaatat
    10381 gcgtattaca tctcttcttc tgggggctct ttctattgcc aatctggtgt catgcgagag
    10441 tactcggcat tctgtaagca atcaatgatc tacaccaggg aatatcacgg gactgatcac
    10501 gcgaggctta tagggcagtt tggctagccg agcaaaagcc atgatcggct tgagatcagt
    10561 cgacacggag cagcccgcgg atctgactaa gcgccagatc agctttgcta acggcggcat
    10621 atccatcggt ggactgacac ttggtggggg agggaagggc cagactgctg aaggcggagc
    10681 aaaggctggc gaaggacaag gtgcggcgac caacaagaca gccgagggca tcgctgctct
    10741 tcgcggcgcg aggaacaaca ctggcggcgg tctcacggtt ggcggcgtga cgctgggcgg
    10801 ggctggtggc ggcatcactt tcaacaacgg tgctaataat gcagaaaagg ggcagaagca
    10861 gggacaacca gcagaagcac agccggctga gggcgtggct gctgctccag gggcaggcga
    10921 gaaggcaaca cccgctgctg gagagaaagc ggcacccgcc gagggggaga aagcatcgcc
    10981 cgccgaggga gagaaagcag cgcctgctga gggtgaaaaa gctgctgctc ctggagaagg
    11041 tcaagccaag ccggctgctg gtgaggcagc caagaccccc gaagagattg ccgccgtgaa
    11101 ggagtcggag caattcaatg agaatctcgg catcatcact gacaagaacg gcaacgcggt
    11161 gaacctgggt ggcgatctcg gcatcaccaa gggctcggat ggcagcacct ctgtcggtgg
    11221 tgaggctggc atcaacattc ttccacgagc tgctgggtcc ttgatcgtga caccggcacc
    11281 ggccaaggct caagaggcac cgtctgtgcc ttctctcccc aaggtacccg cagctctggc
    11341 cgcaccgtct ctcccggcgt tgccgaaggc agcaccggca gcccctgccc ccgtcgctgt
    11401 tgcgagtgtc ccaccgctgc cgaaggccgc tcctgcggct ccggctccga tccctgctgc
    11461 gactgttcca gctctgcctg ctgtcttgcc acccagccag ggggaagcta agaatccggg
    11521 tgcccccgta atggcacctg ctgcgtctgc ggcccctgtt gccgagattc ctgattttgt
    11581 ccctggaacg gatccgactg cttgaaatga caagctcatg cagtggaggt cggaacagaa
    11641 tagggaataa gaatgtctcg ctactctata gcaaatatgc cacctacatg tacttatcgt
    11701 cgtacgttct ttcaaggtag taatttacga tcagaaatag cggaatcgca agtcaatggc
    11761 gtttcaagtc ttgggctacc ctcacaagag gtggcagaaa tataggcata tatagtgagt
    11821 gaccaaaatg ttcgactagt gctattgctt acagtcatct tgtcttaaat atgctttagt
    11881 gtaaaataaa cgggtatgct gctcaactcc gccgcgttgg cgtcatacat gagaaggcca
    11941 ctatacacgc gaatggcctc aaccagccgc ctttgtcttc acctctgacg gatcatcagg
    12001 ccatactgct acctgaccct gcgaatcatc acccgcctcg gcccaccagt tttcagcctg
    12061 tacagcaatt gtctgagaaa cgaaacacac taaagacgat gagcgtaact tttgccgaaa
    12121 tggcgttgac cgatttgctc aatactagag ggctggacct cattgcgtgc tatgaggcta
    12181 ttgggccgcg cgattgcgat ctcgtccccc tcactgtagc tccaactata taccacactg
    12241 ttcccccatt ccaatgcaat gacctgggag ttcaccgcga agtcttataa ttacatttgg
    12301 tatccggcaa aggctcacat gagaatctat tgggttgttc gaagggagtt ggatatgcaa
    12361 tgggttcgag gtggaatatg tgatttggct gtttgaggat tttctgcaac gctcgttccc
    12421 gctgatcgac ccgcgtaaat gcgaccgact cagagttggt ctcgccacga gatgggaaga
    12481 agtcattacc acaacatcga ttatggctgg caagacaatc acaataagga caggttgctc
    12541 cagagttggt tcgccacgcc catgcacggc agcgcatagt tggaatagcc ggaccacttc
    12601 ttcgccgcag ctggatccgg ctctaagctt tcatctgaag atgaaatttc atctacaccg
    12661 attctccaag gttggtcatc caatcagcac tggatgattg ggctctccag cgagcgctga
    12721 tccgtatccg agccgaagta atctgaaaca cagttgtctg ttcgcagaac caaactcctc
    12781 ggtgtgcctg ggcgcacccg actggctacg tcgcacaggg gaaggcttaa tcgattgagc
    12841 cgcatgatct gtcgcctccg tcgctatact ctgttcccac ctccccagac ccagccggat
    12901 gcttggcggc agccgcccgt cttgcaggtc ctcaaacccg cgtctgcact tctgcgacag
    12961 ctcagctgcg ttcagccggc gactcaaaca atgttcttgc cgtgcttcga gaagcctgcg
    13021 tcgaatggcc ccggtggtct cgggaacgcc aactagcggt ggtatgctca gtttgcacgc
    13081 tcgagtcgtc gtggtcaact aagcgagaca ccggcatagt gcactgtttg cataaaaccc
    13141 gaccttcgcc gtcaactcta tcctgtgtga tctacaatca gccatttggc ttcaagtcga
    13201 ggcctttcgt ctgaactaag cctggacgct cagatcggat cgccacctcc ccgtgttatt
    13261 catcccattc aacgtcctca aagggtcttg acggaagatc gccaccagag caagcgagca
    13321 caggggcata tttcgatggc atttcctgac aaatttgctc cgctgacttg gtccttccac
    13381 ttgaacctct ctgtgctagt tcatgacgag ctcttgttcc gatggaggaa tctactcatg
    13441 tccatatttt gcaatcggaa tcaaaggtcg tgcagctcaa cacggtaggt ctaaatgttt
    13501 tagaatcggg cagacatccg agaagcacca aggctgtcac ttgcttgtcg tttgccatgc
    13561 gctttcggga agtgggcctt cctctgcatg cccgatgcga ggcaattgtg ggagaggagg
    13621 gaggaaacca tttctttggt tcatcccaag tgccttgtct acgcctatcc tgcctccagg
    13681 cagggattct ccatacagag ttcatggcga tcctccacaa cgaaagcctg acacatgcgg
    13741 ctgatttaac cggctggggt gggctctatc ccgtcagtgg tctttcgaga catagtctcg
    13801 ggaggcaaca attacacatc tttcgactta gccaaggcat ggaagaggcg tcgacctgcg
    13861 taggtatctg tcatcagtta tgatgtcgta tcgttctata tctcatgact tatcccgctc
    13921 ttttatgata tgccatcgat atcatgaccg gtctctcctt catattccct cctttacact
    13981 caatctcata tatacgtgtt gcacatcact ttcgtttcta attttcttac gcccccaata
    14041 ttgctcatct atgtgaaaac gaatatcagt cttcgaggca atactatctt gaaaggatga
    14101 tgaactttcg agatggtgag atggttccta accggaactt cacctcagag ttccttaccg
    14161 acccagtcaa ctatccgccc agtccacagc agagtgttgc gatagcaatc actattgcgt
    14221 tccctgctgc tgcactggtg gtagtagtga cgagaattgc tgggaggtta tcatcacgac
    14281 agtttggctg gggtaagcag aagcactgga gtcgaaatag ttcaccgcga ttccagtagc
    14341 tgacactttc tacagacgat ggcctcgtgt gtattgccat ggtattctca atccttgaga
    14401 cagctgcaag ttatatgtgt aagccccttc tgtccgagct acaacccttc gagcaatttt
    14461 gattgacagt gcctcagaca taaagacaaa cttcatcggt atatccttga ggaatatccc
    14521 gccacatgac ccgacgcctg gcgcaatatg gaactatgcg attcagatcc tctacaaccc
    14581 gatcctcgcc ctggtcaaga cctcgatcct cctgttcctg cttcggttgt ttggacagaa
    14641 gccaggtgtg cgccgcttca tcatctggct gaacacggcc aacatcctca acatgttcgc
    14701 cattttcttc gctatcgtat tccaatgctt cccaatcgag aagatatggg acccaacgcg
    14761 gcctgggtct tgcgtcgaca ggcgtgtgct tttcgtcacg agcagtagca tcaacatcct
    14821 cacggacttg ctggtgctgg gcctcccgct ccgaatattt cttgacctca aaatcccacg
    14881 ccgaaccaag atcgcactga tggtggtctt cttgttgggt ttcacgtacg tatcccgtct
    14941 ttctctacgt ctacctgtcc cttgtcacag ggcatgtgat gaatttgggt ctaacgacag
    15001 ctgtgcaggg tcaccatcgt cggcataata cggttggcgt tactgatcca aggtctgttc
    15061 atgctgatcg agctgccgga cccgacggcc aacatcggct tcgtgacctc ggccatcgag
    15121 accaacctgt tcctgatcac ggcgtcggcc ccggcgctgc gcccgctgct gcgcgcctgg
    15181 ttccccaagg tcttcgggct cggccgcgac gaggtcgagg gcgccacaga gcgccgggtc
    15241 attggcacca cggcggccac gcagctgcag acgcgcctca cgcgcatgaa gagcagcagg
    15301 accgccctgc ggagccagag ccccacgccc agcgaggacg acctggtcat gtcgtacaac
    15361 ggcatcatgc gcaggagcga catcattgtg cgttacgatc ccaggctgac gagtcgtgat
    15421 ggggagggcg gagatggcag gatagaaaag tgggtttgag aggatatcag aaacacagag
    15481 aattaggcca tcttttgaca ttcaacgggt tcacgactat ggcgtttcgg tttaatgctt
    15541 ttggtgtggc actgggacag gaacggcgcc tccggatggg tttgattctc aataataggg
    15601 ttgcatctgc tggaaacaag ttgggagtct tcagacacca caatccggga gcgtttagtc
    15661 tatgactata ggggctgttg tacatttaag ctcgtggtca tatggcattt gcacgctcgt
    15721 caaaatggac gttgtttgat atcgaagctg agcatatctt ccattagtct ctcgcggtgt
    15781 tgggtatgag tgcaccggtc catatacaga ggttccggcg tatacttata tcgagcacac
    15841 ttaaaaattt caggcaggct actcctatcc ttataggggt ttggcgttgg ataagctgtc
    15901 tctcaacgcg aagtcacata cgaagaaccg gtaatactgg atccaagaaa tgaagcagtg
    15961 aaatcatgtg tctatcaagt cataattaag ccatcatgaa atattccaac acgtagatgc
    16021 catttgtatg aagtgcagaa gagcattatg ctgggcgatt ctcatgactt ttaatagaag
    16081 cacggggtag gtcgcccgtc catgcgtgtg tgtggtctat cttcccactt gatgcccatt
    16141 gcagtaaagg ctggacccaa ctcgcaaatc tttgggttcg tcgtttttcc tgatacgtat
    16201 ttggtacgca ctggttctag tggaaatgta gcttcttgat atggtcattg catcgtcacc
    16261 actatccacg aggcgcattt gttgcttgca gttgttttgg gcctggatat acttctgtgc
    16321 tcctggctaa gaaggaccgg tctaatcttc cttgggcgag cctcgtcact gccgtactgc
    16381 atattctatg agggtttgtg ccgtatcatg tggaaatctt taggctctga tgcaagtgag
    16441 caccaaacgt agggtctctt tgatgctagt gcgatatgta tttcatcact ggttagccat
    16501 gccgaggagg tcaatggtgt gactagtgcc atcgatcatg acgggggtaa taaggtgtcc
    16561 agtccatgac cttttgattc atagtactgc tttgagttga aagctgctgc tgccaagctt
    16621 atggggtcga cggtagtcga taggtgttga ttatcgtgat aaaactaggt ttagtcctac
    16681 tccacttagt ttgcgggcgg caccagcaga gagtgggatg cctgcgggtt tgctgcgttg
    16741 tctctgcggc gagccccatc gagtaaaccc gccaaaatta agggtccaag acggagataa
    16801 ccggcacgcg cactcataga tcagacacgg ccgatcaggg agactcgaag cggttcagaa
    16861 cgaggaacag aaatgtacgg atactgagcc aataaatcgt ggatgagtga ctgagatacc
    16921 catgtggctt gtgacaactg tcgcgtgtgc tattgatgtc attcggtgca tacgtttgcg
    16981 gggaaagcga atgggatgtc gatgataagg gattacccca ttgacggact tgcattgcgt
    17041 aaagggtggg tggagttggg ggtcggacga agccgctggc cgttgcgcga tagagctttg
    17101 ggatcggata ctttgtgcaa gccacgcggg cgatcgcaca agcttcttca cgagttggat
    17161 gggtgacatg gggttttggg atgaggactc tacatagtag ctgcctggca gagccgaaca
    17221 cgtcaagatt ttgccttgtt tccgcggaat gaccgcaagc gcagtgtgcg agtcatggcc
    17281 tggagaagca gacagggcag atcttgttca tactatgtag tgagtgacag ctgggccggt
    17341 ctgggttggt gcaagttttt gcgctgttga attctgctgc accttgggca ggcaaatatt
    17401 acctaagacg gcaagccgta gatatagtaa aggcactgga tacagcctat tcaaccgtcg
    17461 cttggagcaa gctggctaac aggaccttgt tcactcctag tactactgta gaatcatcaa
    17521 tcgtacccga cggggctact gctctggagt cagcagtgtt agttggagat tcgtatttcg
    17581 gtgcttctag tgggcttaag gcgatctcct agcagcccag gtcgttttgt gcgactgacg
    17641 aaaagctggg atggagggct ggcttaggcg ctctttctac tgcgagattc ccaagcaagc
    17701 cagggccgcc agaagttgat ggagactgga cgggggatga ctaccgtagt aagagtcaca
    17761 ggctcacagc gggcactgcg gcatccacga tgggtcgtag aaccgatgga atattcttca
    17821 agctccaccc agtccctttg aacccacacg ggggagagag ggtttccttt acttaaattg
    17881 cggagtgcga tttgacatga tatttgaatg aagcgtgcaa aatcactgtc ggtaccatct
    17941 cggaggaccc taaaaaggcg ctgtttgggt tgtgcttcgg tcaagctgct ttggctgcta
    18001 cgagggaaaa aaaacccccc cgccagtctg cccactgccc agtcttctag tgagagagtg
    18061 ccgaggtcga atttctcagg gtcctggggt ctgccgtctg tgattgttgg gaaggcctta
    18121 ttgcaaggat acgaaggaag gggtcaggta tgcgggcagg gtgtaacacg gggcaaacgg
    18181 aggtgagagt tgccagcgtg gcctggtcgt gatgaagcat gctgcatgcc actggaaggg
    18241 ggaactaata atattcttgc acagattttg tctcctgttc ccagccatgc cggaagaggt
    18301 gaagtattaa cttaaggcgc gaaaaatggc gctgtctgtc cagcggtcaa ataatcaagt
    18361 caaccatggg gcgttatata ggacatcctt agtacagcaa agttgctcag gctttttctt
    18421 agattgactc ttagactatg ggctcttgtg taggtggaat gtgcagccgg tattgttggt
    18481 ttcctatcag ctgcaccctc aacctcaacc ctccccaaga tcctaacctt cctacgcgtt
    18541 actgtacgat agatggttag ttactgtact gtggtacaag ctgacgattg gacgtgggtg
    18601 aagccccact gaggagcctg tgtacttccc ccatgcggca ggcgactgca gtggtgcccg
    18661 gaacgaacca gggagccagg gagccaggga gcctaattgt accctggtcc gttggttcgc
    18721 tcgtgcacgg aatacgtcag gacggaaagc gcgggatatg cgccaggggg gcaggggggc
    18781 agagcgcagg cgaggcggtc tccgaccggg agtcagccca gcacaatcag gtcgtccgtt
    18841 atctcggggc cctctattgg gtgctgtact gtacagttcg tacagacagc cagcaccaga
    18901 ccagagtgtc gactgcagct ggctctgaat cacaatagct caagcctccc aaatacatgg
    18961 gtacctgaca tgttctatcg cctctctccg tcttcttttt cttccctcca tctccccaaa
    19021 gagctgttgt tgctttccac gccgtccgcg tagcaccgct ctgcgacagt aagacaatcc
    19081 gtcagcccac ctgagtcgcg cccggtttgg acccttggat tgtcagatgc actttggaca
    19141 gggtacccat cggctgagag gcgcaaccgc ttgaaagagg gaggacagag gcatctgcgt
    19201 caccttgacc accgacaaag tcgaagggga cgaggccact ctttcttctc gccagttcat
    19261 caacgaaccg aaggctgctt attatccttt gagcccaccg ctgtacctcg ttcgcacacg
    19321 acatcatctt ttttggggcg accctgttcc cgcattgccg gattccgccc tgcattctac
    19381 gtggccgaga cctgctagag ccgctctttt acgtaaacgg agctttcctg gtgcaggaca
    19441 cgatcgaacc gactcaagca ccacacgcga cggattaccc ttccctgccc tgcagcgctc
    19501 tttgcagtgg ttccttgcgg aacagccccg ccgccgccag aaactgggaa ccccggtgag
    19561 ggcgcccgtt ccaagtattg ttatccatag ggcgggcgcg cgcagactat ggaaggccgg
    19621 ccatcatgat gctgaacccc agatcctact tgtactcccg ccgacaagtt ccctccacct
    19681 caccaaccct tgccacggca gccccaaaca ctggtttccc atccaaacgg agagatgaaa
    19741 acatcaccgt cactcccatc aagaactcga atgcagacct caccagtcgg ccgaccactg
    19801 ctatgcccaa acgcaaggaa tctagcaacc taagccgcag cccaccaacc acaggcacaa
    19861 ccatggccgc tgccgttgcg cgaccaaaca ccccgacgag cgcagtccag atccctgtca
    19921 agaacaagca agaggcatct tactcccaca actcccgata cgatgctcca cgacggcagg
    19981 cctccagcca gcggaggcgc gataggcact cgccagatgg cctcccaccc tcggtggctg
    20041 ctttgcttgc catcacaagt atcccgccgc ccagtaaacg agcgggctcc cggcaacgga
    20101 tgactgtaga ctctattgtc ccacggtctc aagtctcgga gaaggagctg agccaggagc
    20161 tcagtctatc atcgttcaat cgcaccccca tggatgtact tctcagtccg ccggatgagc
    20221 ctatggagga ggacgcatct gttactagcg atagttgcat ggcttctgtt ctttccactc
    20281 gtgcagcatc cttcgatagt ctgccatccc tcggggattc tttggggaca acgctaccct
    20341 ctgtcgatag tcccgttact ccaagaagca ggcggtttcg tccgccccga agatcccttg
    20401 agcccgtttc ttctccgccg ggtgagcagg cagagcaccc tctctgggtc gatccagatg
    20461 tcgaggttga tgaaatggat ttcagtgttt tcgatccgtc ggcagtatca acggacaagc
    20521 agcaggccaa cgtcttctta ccgctcaaaa cggcgttcaa gtcgaatctg acagcatcgc
    20581 tccgcgcatt gcgctcagcg gcccggtcgt tgtcgacgtt tacggcttct tcggtcccgc
    20641 cggaagatct acttacgcgc tctattctca ctatggatcc tcgggtacca tttacagacg
    20701 agcggcgacc gcctgtgctt gacgaggagc caagtgaggc aatgcgccga taccttaacc
    20761 ctacagatag tgcccggctc gatctacgga cgaccccagc cacgggacct acgacacgca
    20821 gttatacggc gtccattcaa atgcagacat acaaagtctc acgttctaag agcgccccgg
    20881 ccacatcaac ccgcaaagca tcctcgccac ctccgtcaac agcctcaact aaatccccgg
    20941 ttccccctac gttcccccca ggtcctaggc aaagagaaat tcgcgaaaac gctgatttta
    21001 ttcgtattgc cgtattggaa cacctgatgc gcaagagggg caagttcgac aactcacaag
    21061 aagggcacgc tcgttggctg ttgcctccca ggaagccgag tgcgaagcct tacgagattg
    21121 ggtctgacgg catacctatt cgatggattc cgatctctca agacacctct tagtcactcg
    21181 acaaaaatgt tgcagcaaca aggtcacaaa tccgcggtga aacgaaaagc gtggagcgtc
    21241 atattaaaga ctcagcgcaa gcaccaatca acaatcaagg ctcgtgtgct tttcttcacc
    21301 attaccccat ggaaacaggg tatactggcc ccagccgaca tgcaactcac ggttgggcat
    21361 gacgacaaag actcgaccag gccaacgctc aacacgtgtc aataccgttc gaagcggaag
    21421 caaggcgact tgtgcgtcac ttttcctcgg cgacacccaa cctaacaatt cgggatctga
    21481 ccgacgaatc cggcgccttc catttgcaca ctccgccgaa atcgcaagct cccgacccgc
    21541 cgtttacgtt aaaccacact agtcttcggc actcgcgaaa acacgccgac acgcctcttg
    21601 cgtaagacgc tttcagggtt cagatcattt aaccaggggt agggcagccc tgtgtgtact
    21661 acccgacgtt tcggtcggta gcgatacggg caatgcacca gaaattttct agaagatatt
    21721 ggtcaggaac agagcggtcc gctctcccga ttccgtccga tgagcctttt ttgggaggga
    21781 ggattcgcta ttcagcgcct aatgtcacga attcagtgac attcatttac tatccattct
    21841 ggagggtgtt tgctgatggc cctcaaatcg gggtccgggc ttttcggatg tgcgacacaa
    21901 tggggaacct gggcattaca caacgctgtg attctcggaa ttcccatcct gcgaactgga
    21961 agccagcgcg agcatccata cagctggttc aacacccgtt aaaccgagct ggtgttgtcg
    22021 ctctctgatt cagcacgtcc agggtcaacg ttctggttag caatacttgt tcctactgtt
    22081 ggccctcggt caatttgatt ttcgggaaca cccttttgtt tttgcgcatt ttgcggttca
    22141 ccagaaatac ccggcaagcg cgctcatttt tagggcatca ttacccgtac aagccttact
    22201 ttttcttttc ctttgttgtg catgcatctt gtttgcaggg gtccaatcga aatggacaaa
    22261 ggttgcattg ggaaggtgtt gatctttgac ttggtttggc agattcaatg agcatgcatc
    22321 cttggcgttt gggtaggagc gatcatacag ttctcagatc atttacaggt gtagaaggga
    22381 tcgcatggct ccttgttttc tgttttccgc aaggtatccc gcattgcagg tgggatgtcg
    22441 aggacttgat gcgcaagacc ctgggaattg gtccctgcat gactgcttaa cttgggttat
    22501 cgtgttttgg ttatgagcgc gcggtgcgaa ccgcaaagcg ccagcagtgc ctagtactgc
    22561 actttgagat gcatagaagt gcggctaggg gtctggcagg cggtgtgatc cgtcctcttt
    22621 tttgtgcata tatacccagt ctatcccggt gggctggctc gcatggccgg atggccctcc
    22681 gattagctag ttaagtgaaa ctacattaag actacgtcga aaatattctt gtgaatgtgc
    22741 tcgcatccgt ttggggcatt gaagtccaga ctttcgccgc aggggccctt cctgatcacc
    22801 ttccagatca gggaggatgt gctgcaactt acacagtact tgtgcgcact gaagtggatt
    22861 catgcttact gcctgcgtct gtagcccttt gttccaatag agaccaaaat atccaagatc
    22921 ccgaagagga agttttccac atgcgtcagc aggtgagtgg attacccatc gttcgttcgt
    22981 atgccctagg atgctagcgg acctggttgc cgatatgagc agtcccagcc aaatatatag
    23041 tctactagct cgaactacgt ttcttcaagg caggaattgt aacaaggggc attggatccg
    23101 tgggcaagac atcaccgcag tacctactgg cttccattga acggctgtct agccggtatc
    23161 gaatatgata gtaaaaggcg gcgcctcata agggttcagc atgactatcc aataagagag
    23221 tctgaataaa acccatggat cgattgtaca gaagtctatt cataaacctc catctccaac
    23281 cttagctcta tctctgtcca gcgcgccgtg ctacccgata tctcataaca accctctgcg
    23341 tcgtgttcgc cgtgttcgct atactcgcta tgtttgtcag gtagtcgtgt tttatcttga
    23401 ggaagagcac caccagcagg acatttgcaa gcagccagac gacacatagg aggccaaggc
    23461 agagccagaa cctgtagtgc catgctatgc gctggtagct cggtatcata atgactttcc
    23521 ctgtggcttt gatagtgatg gtagtgtgta cgctcctggc ctcacggctc ataagtagtt
    23581 gatagttgat agatcgcaat gtcattgaat agtctctacg ctcgtttggt gtcagcttcg
    23641 tgaagaggct gtgagcggct tgcatgggct aagaatggtt gtaggaccaa ggaccctccg
    23701 tctagactca gctcacaacg gcaaactatc agaattccta ttttgtgata caagggtgag
    23761 tcagaagatg gatgagaact catatgcggt tggttatctt ttaactcaat ggaatgtacg
    23821 ccgttacagg cgacccagga tggcttggat ggtacaaatt caattgcaga tacgaccgta
    23881 acgatctctc ccaagcagcc tgccgcgttg ttggagaata atcataagct tggaactcaa
    23941 gaaattagtg accttcttct gccggccgtg actatcagca ttgtttacta tgggtatttc
    24001 tcctgcaaga tgaatgcgaa gtttatcata gctctgtgta atagccaatt gatgacgagt
    24061 gaaaggatca ggatacagat tctcctcgtc cacgatagag acctacagag tttgcttcac
    24121 gtggggggtt tacctaaggt gaatacagac atagcattag cctaatttgg tttctgatat
    24181 tttggctccg gagtttcctc taaagtattg aatcatcctc taggcctacc ctgccaatca
    24241 tgttggccca aagccccggg gaggatgagc gcaaggtctt caagtctcac caatcagaca
    24301 ttgagccaat attggctcca gctataagtc ttcgcagagg tatctggaag tccacgtatg
    24361 ggcacgcggc gcaaggcgac cgtactccac tgggtaataa gagatataat actcaccgcg
    24421 ttgttgatcg cattttgcag aaacactgaa acaaaccagc tctttcggtt tatcagattg
    24481 cggcctccac atcgaagcaa gacatgttta tatcactctc ttcgccagac cgaaaaagga
    24541 ttgactaatt gctagcctca caaaacgctg taacagtctt tctcgctata atccaactac
    24601 cgttcctcga tgctgttcgc cccaatgaat gtggcatctc ccagtcattt gaggtgagag
    24661 gcctctagag cccgctgatc ttgtccaatt ctggatatac agttgatagg tgtgaacctt
    24721 cgttcaaaag ctaaacatga cgagataaac tagctagctg gtcttccttc ggcactctct
    24781 gactaaggat gttgtacgag actacgaggg ccatgcccag attgagctcg ggtttgatga
    24841 aaaggccggc ccgagggcgc aattacatcc caccgtagaa gcacaaccgg agaaccccaa
    24901 ggctgtcatc tggggcagtt gtgcgccaag ctgtcgtctt tgaattttcc tatggtggaa
    24961 aaataaaacc ggccagaaag tttgtttggc aaggcgcgaa cccccgtctc ttggaaagaa
    25021 cttggctctt ggaattagcc aagagaattg cattcagcga tgtctccata tacacgtgga
    25081 tacctccttg caacttaaat gtgcctaaac ggaaagacat tatacttgtc aatcactgaa
    25141 ctggtacgta acaatataga aggtgcaaag ttgtgaaggc gccgttaaaa ggtgatccaa
    25201 tggcaccact ttggggcgtt atacctgcgt gcgaccactg aagcccctat tatatggggg
    25261 ttctctcact ggagcccatg tcgccaagcc cgccaatgtc gcattcatag ggcaatgctc
    25321 agcgaatcgc aaattgttgc agtcccttaa tcaatttccc accaattggt gagccgtgaa
    25381 ccgcatcacg gtgaactatg atagcctctt cagtagagat caccgcaatc caccattggt
    25441 ccctgatatt agaaaaccaa tatatcagat aagccgcagc cttggctggg aacggggatg
    25501 gattgtaagt ttgctttttg gagtataaag agctctgcct gttcggtgtt tcagatcagc
    25561 ctgatagact gcatccttcg gtagtttcag tggaccaggt acctgtactg caaaatgaag
    25621 agatcactcc tatccttggc agccggcatt accgccgccg cggcggcgca aacttcatac
    25681 ctggcctggg caacggactc cttcctcagg cgcggcgtca cccaggattt ccactacacg
    25741 acggcaacgt tgtacttggg atacgaggct gcgtacagct tgaccaagaa tgagactctc
    25801 tattcgtggt atcagagcca gattgacgga atcctcaatg atgacggcac gatcaagaag
    25861 tggaactatt cgtttcacag ccttgacgaa tacgtaagtt acatcactca tcgagcaatc
    25921 tggggtgtca tttttagtcg cagaagatgc actatagcaa tcaccaagag tgctaggctc
    25981 ctttgtccac gaagcatacc ctggggatct ggcggctgac tggtgtctca agcgcattgc
    26041 caacaacttc atctactggt acgaagagac tggcgatgag aagtacaaga atgccgcaga
    26101 tatcgttcga aaccagatga acaaccaccc acgcactcca tccggaggct tctggcaccg
    26161 cgagcccact taccccaacc agatgtggtt ggacggtatc ttcatggctg atagcttcta
    26221 cgcgaagtgg acaagcctat atgacgccga taacgtaagt cacttccaaa atacgattga
    26281 gacgcatgtc gaggcccagc cttgctccgg ccatgaggcc caccgctcgg ctcgtccacc
    26341 agagccatgc tttgacgccc cgtcattccc agtttagttt tagtgctgat caatatatag
    26401 accactgcat gggacgacat tcttctgcag ttcgataaca ttgaagctca ttgccgcaat
    26461 gccaccagcg gactactggt gcacggctat gacgaaagca agaaagcggt ctgggcagac
    26521 ccagtgaccg ggggagctcc tttggtttgg aatcgcgccg tgggctggta cttcatctcc
    26581 cttctcgagg tccttcccat ctggccccaa tcgcacgcag gatacgccaa gctcctcaac
    26641 tacttcacga cacttgccgc agctctgaaa actacacaag atgagtcagg cggttggtgg
    26701 ctgatcatga acgagcctta ccccggagcc gaagggaatt acattgagag cagcgcatcg
    26761 gcaatgttca cactcggctg gctgaagggt attagacttg gatatatcag cagtgatgaa
    26821 tatctcgagg tcgcgaagaa gggctatgcg cttctgaccg aagactttgt gattcccaac
    26881 gcgaacggaa ccatgagctg ggatggtacg gtcgtagttg gttccctcag cagcaacgga
    26941 tcatacgagg taagtacagt ccaaaaaatt ttgcgcaatg atctacttgc taagagacca
    27001 tagtactaca tcaacgtgcc gattgcgatg aatgactaca agggtgctgg gcctttcatg
    27061 ttggctgcgt atgagatgga aagctgggcc tcaagtgcat aaatggccga ggtcggatat
    27121 tttccagcat ggctctgtct tgctgaacaa tataaattag ctaataaagc tcaccattga
    27181 gctctagagc aaaccaatct aaaagatagc tattccaaca ttcctatgct cgataacgtc
    27241 gccgtaaatt ggcaaaacta aggtggaagg atttgccgtc tggttgcttc acgaccaatt
    27301 ttacgttcga ggctgcggga tgcacaccct cgatggctgt gcagctgcca tacacagttt
    27361 ggtttcgtag agtattgcct tgatcgactt taaggggaag accggcccca gatctgcaag
    27421 gtggagtatg tggcgggaaa cggtatggac tgatgtaaga tgtgcgggga gcgcagtaga
    27481 atggaaattc ggcccaatga tgtgacgagg gaatataatg tatacctaaa gtagttcgag
    27541 ccgataggca gtgtttggga gttgagacac ttggtcctct ccgtcacaat agagtcgctg
    27601 aaggtggaac ggaatcaagg ggacgatgga tgttgtgaag atagggaaga tgcataatcg
    27661 aagtacatct gctagttctt gtgctagagc tactgaatac cagaaccaga tttgttgctc
    27721 gtctgagccc ggttgataca cgtcgaagac atgagtggaa gactactctg caccaactcg
    27781 caatatcctt ttcgactgag gctttcattc gataggtcga ctaatccaga attatggcca
    27841 ctaaaagcag cttcgctcgc cgaaaagttt cccaataggc aagtctcgga tggaagagac
    27901 gaaaccggcc acagctagcg aaggcaattg cggggtgagc taactagact gcctgggcag
    27961 cccttatatt cgatttataa gtaggtgttc ccctactgcc ctatgggtat tatcaggtat
    28021 ttttttttcc tttccatcga acgtcgacga cattatttct tctagagctt gaacgagtct
    28081 ccttcaacat gccacacgca tcaagcccga cccccgaggc tccgttgtat gtgaatgacg
    28141 gccgcttgct acctgagcag accggctact tgcgaccttc atcaccggac gagccacttg
    28201 aagtgttgcg tgatcgttat cataatgacg gatatctatt cctgaaaggg ctgattccaa
    28261 ggaacgatgt tatcaaagcc cgagaggcat actttgaact tctatctcct agtggagtcc
    28321 ttgctcctgg gactgctcct gcggacggca tatttgacag ttctagaaac aagctcgatt
    28381 tcccagggat aggagccggt tctgcggatg caaatggccg accgagtggt ggggtcttcg
    28441 ttgacctcgc cctcaaagcc catactgaac cattctataa ggatgtattc tgcaagaacc
    28501 ctgcgcttct agccttcatt tccaagttca ccggctggaa tgagaacact ctggcattga
    28561 caagaactct gttgaggaat aacacccctg gaaataaggc cataggcggt gagttttctc
    28621 ttgtaaccgt ggtcaatgat ccctgactgg tccagtccat tacgatcaga tattccttcg
    28681 ccacggcgag gatactagtg taacagcttg ggttccgatg ggcgacatcg cattggatgg
    28741 aggaggtctc atatatctgg agaaaggcca gacactagga gaggagatcg aaagggactt
    28801 ttatcgcaag gccacagaga ccgggctgac cgagttggag gcaaaggacg ctttcaacaa
    28861 aaacatgatg agtggcggcc ttctcgccga tggaccaaaa gactttggag aacagtacaa
    28921 gaggcgctgg ttggtcacta catacgaagc tggagatgta gtcctgcaca ctccatatac
    28981 catccatgct tcgacaataa actatgatgc caagaacatc atcaggctcg gcactgattt
    29041 gaggtttgtg gactcttcac gaccgtacga catggtaagc cgcgctgcca gactcactct
    29101 atgtctacta acgctgcgca gaggtggacc aacgattaca ggtttggcga tggggtctaa
    29161 tagactgctt cggattcagt acgagtttat tctatcttaa tcgcatgcat tcaagctgaa
    29221 cactgtgaag gtgaaacact atcactaatg gaagtcaagc tcaacaccag ccatgcgaag
    29281 tgagatggta caggtggcta tgttccgccc gcgacatttc gacttgacca catgtcgact
    29341 ttgccagaga aacataatta gaaacaatta actcaggctc gtcgactgta ctcaatgcaa
    29401 gactacggct gcgccctgtg cgggacccac ttcgtagatc acggcactcg cgagcttacg
    29461 aaggttcgcc cccttcatgc aacgaacgaa tgcagtaatc atgaatcaaa gcaaccctct
    29521 tcactcagct ggaatagttc atcggaataa tccatctgaa gtaaaaacaa tatgttgatc
    29581 agaggatagg gtggcgaagc ccattcctct gggcaggggt ctgatttcgt ttcagattgc
    29641 cgagtccctt gactttgaaa cgtcaagtgc acgatggccc ccagtgcact ctgctgacat
    29701 cgtgtgatct caagttgagg aaaactacac tacagataat tttcaacgat ctcatagttt
    29761 tcagctagat ccgcctttct cccgctaatc ggttgaatac cgacttttga tatccaagca
    29821 gtccgcttcc tcgatccatt cgaactgtga caaggcagtc cgcaagtcga cgccagacga
    29881 caaaggtctg cgtttcattt gaccaggcgg cgcgcgacca cgtggtttag cgactgaaga
    29941 atctacaaca gaccttgccc agtgtcaagt cagggtgggg tataagcatt tggagcagtc
    30001 atgtcgaacg atagatacca gagtcttaga ccagacgacc gcgatgagat agacgacctg
    30061 gatgcgcata ttgacgatca tatcgatcta gacgagaagg actacctcca cacgccgcga
    30121 cgttcgaggc gagctaaaat ccttgaggca ttgaatcgct accgctgggt aatcgatggg
    30181 gtactgattg ggctcattgt gatgctgctc ttagatcgac attgggactg gcggagcaac
    30241 ggcgaagatg agggcctcga aggtgccgga gacgtgacag gctttgcgcc tcagtgtaag
    30301 tttgtgtcac ccggtcctct gggttctatg cactatggta ctgatgcccg acaagtttcc
    30361 cagaaaattg ttactttcag tccagatcct atgttcgtgc ctgaaaacac gtcggagttt
    30421 tggtcggacg aagttcgtca gaagtggctg ggacttgtcc ctaagggcct gggatatctc
    30481 aacatcgagc accccgaaaa ataccgcgac cttcctgcca cactagtcgg ctataagggc
    30541 aaatacgttg tcacaacatc aatgacccat cagttgcatt gcctggtaag aatttgaagc
    30601 catgatgact catggacacc atctaatgcc acctagtatt cgatagcaga agtgtttagt
    30661 gcatatacct cgggaaacca atctcgaatc cccttcgaga caccatggca tctcgcacac
    30721 tgttttgtaa gctctagccc tgagtaaact tttcgttcct gaaagcatac ttacgatggg
    30781 cattttatga ctgaccgtta tctctgcaaa ggactatatc aggcaaggca tcatgtgtgc
    30841 aggtgacgtt gccctcgaag gacggcaaac aactttccca gaaggtgagt catacttcgc
    30901 acaaatggct tacgacaaag ctgtgagaag ttgtacggcg atggttcgct gacctcatca
    30961 taggatttga tggtagtgat ggttgggacg ccaagcatgt gtaagtaacg atactcctgc
    31021 accaccgaga agattagagc taacggcgtt tcgtacgcac caggtgcaag tcgtatgacg
    31081 aggtccttga ctatctcaat agaaacagag ctgatgacga ggtttggata tgaaagtatg
    31141 gttaggacca cttgcattgg ttggagttaa ggtatatgcg atgaggataa gaggtgttgg
    31201 cgtactaaag tcccatcaag acaacccacg cattcgcaaa cagtatagta ggctgcgcac
    31261 gtgcatgggc gacaaaaatt gaggactaga tgttgctagc cactcaaatc ttggatcatg
    31321 attacttgag cgtcactcca tctgtttgcg acaagcatcc agacatctct gcctctgtaa
    31381 aggaattgaa caaccttctg cagcgaatat ggcccgaatg caatcaaagt gttatccagt
    31441 ttctgtgttg gcattcaagg ggtgttatgc ccatggcttg gaattccggt gttgtctgaa
    31501 ggagttagcc caagtcaatc gtgccagccc agtgggtgga agttaaagcg ccaaactgcc
    31561 caggtatgct gatagcacca ctgcgatact gagacatgta tttgcagcca atctctccaa
    31621 cctgacgcaa tctcatatct ccgatggaca attttgaggc ttcttgttgg ctcgcgacta
    31681 taaagatggg ccttacaccg aggtcggcaa ctgtccgata ttgcgtgatt cgtcgtgcga
    31741 tgatgccatg catacaagat ggagttactc acgcttataa atcgagatca acttgataca
    31801 ttaaagcctc gctttgcaag ataaattata caaacaagta cctcaaacca aataatcaca
    31861 atcgcaaaaa tgcctaccga gttcattagt gtaacctttc ccaactcagc aacggagatc
    31921 aactcgggac ctaacccgac tgatattgat ccgacttatc ttgttcgcta cgcaagaact
    31981 ctagatgact atggattcaa ctacacgttg gtgccgtacg gctcggggtc atttgacccc
    32041 ttcaccattg gtgctacaat agcggcagtg acgaagcaga tcaaggtcat catcgcactg
    32101 cgtcccaata caatgtaccc aacagtggct gcaaaggctt tggctacgct agatcagctc
    32161 agtcaaggac gtgtagtcgt acatttcatt gctgggggaa gtgacgccga gcaggccaaa
    32221 gaaggtgact tcttgaccaa ggatcagcga tatggccgtt tggaggagta catcaagatt
    32281 cttcgtcgcg cctgggaatc taaggagcct tttgattggg aagggaagta ttatcaggtg
    32341 agaaccctag tgcaagaatg attcaagtga ctctcggtag ctgctgggga atggcctgct
    32401 tgagaccagt taatgctttg cgacatttcg tcaccactac aatgaggaat gattcgctaa
    32461 cacaaggact agttcaaaca attcagcaat ggagtccagc caaccaaagg gtcgattcct
    32521 gtctcagttg gtggctcttc tgatgaagcc taccgcatcg gagggtccct aggcgacata
    32581 ttcgggttat ggggagagcc gttgaaggaa accaaagatc aaatcgatcg catctacgca
    32641 gaagctgaga aggctggccg taaagaccgc ccaaagatct gggtcacctt ccgtcccatc
    32701 accgcagaga ctgatgatct cgcttgggcc aaggcccacc gaacgctgga cgctctgaaa
    32761 ggaggcaagc ctctaggggg aattgtgcca gcgaccagta gtacgcctca gaacgttggg
    32821 tctcaaagat tactcgagat cgcagcccgc ggcgaagtgc aagatcgtgc cctctggtat
    32881 cccacagtaa gtcttccact catcagaata gattcatgag tacaagcatt gcgagcgacg
    32941 aatggtttga tcgtgcacac agatcatggg gcaatctact aactgctacc tcgcaggtca
    33001 ctgccaccaa tgcgcgagga gcatctactg cactggttgg ctcttatcag actgtctccg
    33061 attccatctt ggactatgtc aacctcggct gcgagctcat ctccattcgt gggtacgaca
    33121 actacaatga tgccgttgac tatggccgct acatattacc aaacgttcgc gaggcactgg
    33181 tagagaaaga aaagggcaca agcgaagtca aggagcctaa tggttctagt accgtccaga
    33241 ccgaatctgg ctgagatcga attcccgatg ataatcccaa atttccttgt ttaaatgtgc
    33301 gataaagtag aaagcgaata ttgtgggaag gacacttcca tatgaagcta ttagattgaa
    33361 tacaacgaga tctacgatta cttgccgatg atttgcagaa aacatgccca gttcttacat
    33421 gtctacatag cttgcacgca tctcattttg cgcggtgaca gacttccgtc tcgtaacatt
    33481 cttcattatg aacgtcggcg ttgcattcac tccgagtaag cgaacagcgc aaagtgaaag
    33541 aatcatatca tatgctggag agagttttgc gagcgacgcg ccgttcacgt ctgcataccc
    33601 cgtgagtgtg catcgtgaac aagggaaaga aatcggtctt gatgtcgtag ggccgagcag
    33661 gcatgctgtg ctagtctggg tctaggctct atatcgacag ggggtcccct gggcgaaact
    33721 gggatactga ttggggtacc acatctcgaa gcaggtccga tgcatgacag cgcaattaaa
    33781 gtgcccggca cgctcttgac atgttccaag tttccttgct ttgacaattg gataaaatga
    33841 ggggcgctcc ccagcttcga ttgccgaagc aaccttcgat tgaactgtca agctcgcttg
    33901 acttgacgat ggatcttggt ggtggctgtc ggtgattcca gaaatgcggt tttctacgct
    33961 ggcgattctg gcctttgtcg ggggagcatt cgcaagatgt tcggacgaca gatgcttgcg
    34021 gggtgagaat aaacatacaa cgccatcacg atgtggactg tgaggctaat accgattcag
    34081 cggtgaacgg cgcgccgtcg cgatccagaa tatccgactg tcagagcttc tttagagtta
    34141 cggtaacgcc atcaacaagg tatatcaaaa cagtgtctgt gtgtatggtt cctgtgtcta
    34201 attttcgcat agcaccgtca ccacgacggt cagtgtcgga accactgata tcactacagc
    34261 cacagccacg aggaccgtca ttgcgacgga ggtcgcatcg aagagatggg agaatcaacg
    34321 tgaggttctc gatatcctat tgaggcgtcc tacacgacct ttaagttctg cgacctctgc
    34381 ggcgcaaaag acccccagat acgcggcagc gtgtgcttct gcggccgcat actcgtccgc
    34441 atgttcctgc ttgggagtga aacactctac aataactgtc tccactgcaa aagcaacgaa
    34501 gacagtcatc gtctccaaag ctactaccat aactgcggtg aaaaccgtcg taacgactca
    34561 attatatgtt cccatcagta atagctcggc cattttcgcc aactccacca gggcgatttt
    34621 cacaaactcg acgtctttag gcaataatgg cacaagctcg accacgctct cgatctctgg
    34681 ctcgacactg acccaaactg attcgatgag tctgacgagc tcccagttga tccccaattc
    34741 agtcagcagt gctagtagtg atggccgctc tacaagttcg ggtgatataa cgtccaaggc
    34801 cggaacaacg gctatcacga caagctctgc aatgttcgcc aacagcacga gagcgttctc
    34861 accttcgaat gccacagctc catctctcaa cagcaccggc atcggtcact ttccaaacac
    34921 aacctcgttg gtgccagctg ccaatgcaac aagtacaggt cgtttcctga atacgacgac
    34981 cgtttcagct gtaatgaatg cgacagtgcc gacaacattg gcgaagcccg ctaatatgac
    35041 atccgcacca ttcttgaatg caacatcagc tgtggtgaac agcacgacct ctgccccgtt
    35101 catcaacaca acggttgcgg tcttaaacgc gacaacttca gcaccttttc tgaacacgac
    35161 agcacgaccg ttaaacgcaa cgtccgcggc acctttcctg aacaccacga cttcggcgcc
    35221 ttttatgaat gctaccagca ttccgatgtt gaacaccacg aggccaccgt ttgccaatgc
    35281 aactactcgc ccgtttttga actcaacctc agtgcgtttc agcaatacaa gcacgtcggt
    35341 cgccaccccg actccaacga caacgctcga cctgacttgc ggagagaccg caactccttt
    35401 catgctccaa gtttctcagc cttctggtct tttcgacgga tggttcctga agatggtcgg
    35461 agatgctatt ctgttcagct cttccgcgaa ttactcgacc aagttcagtg ttgagagctc
    35521 agggcacctc tgtgctgttg ggtacattgg tgagagtgga caccccgcca ttggcatcgc
    35581 cgagaccaaa gatggcctca ccgggagcgc catatatttt gtcgacgggg caagggtcaa
    35641 agacatgggg aaggtgggat atggtgcact cgactgtgct gtagacgatg atcttcagtg
    35701 cggcgcccga gacatggagc actgggttgc ctgcgggctc ggccttgata tctccagcga
    35761 tgcagggccg aacgtggttg tcgatacatt caactgtacc agcattagtt tatctgctat
    35821 ttatgaatag aactttggtt cttgccatgc caagaatccc cagcacgccg ttctgtatga
    35881 cgaggggagg gcagattagt catcgcgacc cacaacgtca gcacgcttac cctgaaggat
    35941 acctagacag gtctgggttt ttcggcctca ttatgtcgac aacgcgtcct gggcctgaca
    36001 gcaatcccgc agagtggaca tcacaattct tttaggcggg cggtctgctg ttgcgaaggt
    36061 tgagcgctca tcctgttctg cgcgttgtct gacgcgacgg gcatccgatc gtgacccata
    36121 ttctttccag ttgccgatca accttggctt gtgaccaatg gaaactcaga caggggaacg
    36181 gcatgaagaa gcagtcaata ctatagccag tgttgtccgc ctattccacg ccacccagag
    36241 gcccttccga aattaccatg ggtcaaccaa tagcacgcgt acctctgaga ggcgggcgga
    36301 caacactgtc gacacaagcc aactgaccca tgtgatccgg gtcgaccgtg agaagaaggt
    36361 cgctttggta gagccgaatg tgcccatgga tattcttgtc gaagcctgct tgaaggaacg
    36421 tctggtgccg cttgttgtca tggagtttcc caatatcact gtgggtggcg ggttttccgg
    36481 atcatccgga gaaaatagtt cctttcgtta cgggcctttc gactcaacaa tcaactggat
    36541 tgagatcgtt ctcccaaacg gagaggtcag aagggcctcc aagaccagta atcctgatct
    36601 gttctgggga gcagcgtcag gcttcgggac gttgggtgtc gtcaccctct tagaggtgca
    36661 actgaaggcg gcaaggtcat acgtcgagtt gacataccac cctttttcga cagtatcgga
    36721 tgcttccgcc aacatgcaga agcaggccca ggatggcgct gttgatttcc tggacgggat
    36781 tgcgttctct cccagtctca ccgtcgtctg ttcagggcgc ttagttgacg aagttccaag
    36841 cccagcctcg cccttgcgct tcgcaagacg taaagatcct tggttctact cacacgtgaa
    36901 gcagcggatg ggaggtacta ccaggccgac cacggactat gtgtgcctgg tagactacct
    36961 gtttaggttt gatcgtggag gcttctgggt tgccaagtac gcttttagtt atttctttac
    37021 gccgttcaac cgcatgacgc ggtcgttgtt ggaccgttat cttcgagcga aagtcatgta
    37081 cgctgcgttg cataaaagcc aactggcaga cgactacata gtccaggatg ttggtgtacc
    37141 atacgagcag gtcggcgaat tctccagctg gctggatgca aacctaagga catacccatt
    37201 atggctttgc cccttacgtg tgcgacgcga tgcgactgat gcacgacatg gattgcatgc
    37261 ggagttcgcc gattccacca caccagaatt cctcatgaat ttcgggatct ggaggcctgg
    37321 ttctttggat catgaccaat ttgtgcaaca gaaccgcggt ctcgagaaga aagtacagga
    37381 gctgggaggg aagaaatggc tatatgccca tgcctactac actgaagatg aattttgggc
    37441 atcctatgat agagaatcat acgatactct gcgtaggaca tattcggcga cctatttgcc
    37501 cagcgtatat gacaaggtta aggtcgatcc tcagaaccga gcgaatcgga agaagccctt
    37561 ccacggagtc cgtccactac agggcctcta tggagtatat aaggcttgga gaggcggcga
    37621 ttatttgctc gtaaggaagc aatcgaattg aaggagttat ttcaatgtgc tgggcctgca
    37681 cggtgaatac gagttggctc aaaaatgaat cagaaatcca ggtcgactca gcacgatgaa
    37741 gttaccgaag ccttcttcag tttaagttgt actataggga tggaaaatat agtaatggca
    37801 gtatattctc atcattagac attcccgtat gttatgctaa gttttctctc taatttagat
    37861 gctgcttcgc tttacgacga acgcgcctct ctccatggtg ttgacgagga tgtacccact
    37921 cttgaagtag gggtagtgag accaagtacc cgagaactcg acgataccgc catcctcggc
    37981 gtcgtcgtct tcagggtaga tatcaaagaa gccaacctct ttgacaccgg cgccagtggg
    38041 atcctgtggg atggatgaga cgtccagaat acggagaccg gtaccgtagt tgctctggta
    38101 tgcgaagccg tcgatgacaa actggttgtg gtcgatgccc ttagtggagc tacggtacag
    38161 accggtaagc ttgggagcct caagcgattt gatgtcccag aagtagctga cggggtaacc
    38221 cgcagctccc tcaccggcct cgtcgacctc atcatattcg tcgtcgagaa cgagatactc
    38281 ctgccattgc ttgtccagaa cccatccctg gtgtgtgtaa gatgcaccct cgtagctggt
    38341 acgcgagatg atggtggttg agttcttgtc ggtgacgtcg aagatagtga gcgtgtcttc
    38401 attgtagcca tagcacactt cacgctcgtt gtacttctcg tcaggtccac ggtagacaag
    38461 gcattgagca tcgtggacat agccgtcgcc gccagcgcag ccaggggaga agggggcact
    38521 ggggtccgtc aagtcaatga agatgagacc ggacttgcag ctgctgtttc gcggctgggc
    38581 accgacggca actgcgtact gcatctcctc gttaacgacg acattgtggg tgcgtccaac
    38641 tgggagttcg ttgaagtggc cggtaaggtc ctccttgttg ttaaagacct tagggcttgc
    38701 tgggtcaacc tccagaagct tcgacatgtc gaagatctgt actccatggt agtaagcctc
    38761 ggagccgatg acgatgtagt tcttgtatcc ccggatctcc ctccagagag aaggctctgc
    38821 cgtagtgtat tggggcaggc gtccaaggta aatcagcttg ccgtccttgt taatctctgc
    38881 gaaggcagca ccgtcacttt gtgccacggc aacaaactcc ctgccctccg ggctggtcca
    38941 tccccaggaa gaggagccct ctccaccgct attgcaagtg ttaggggtca ttgacttcac
    39001 ttatagaacg cagcatggct ctggtcgata cttactttga tcctaggtct gcgtggctct
    39061 tgaagtcgta aaagtcgatc tgtgtcatgt tagtctctcg aaaaagagta tatagaccag
    39121 cttgacttac ggcgttgcag cggaaggtgt tgttagcatc acccggaatg acagcagcta
    39181 caccatcttg gcaaagcaca ggaccagctt cggcgctgta gctcttgtac tgagtggagt
    39241 catagactcc ctgggcccga cgagagtccc acagggcctg ttgtgttgtg ttagtgacat
    39301 cgactctcta tcttcttgat atgtgacgac ctacatgttt cttgctcatg atagtctcat
    39361 gaatctgccc actctcgtat atttcttgct tggccgggtt ggcaatctcc tttgcaatag
    39421 caagttgaga tgccgccaag atggcaagag atcccaggct gtggtacttc atgattgcag
    39481 cttgatcagg tgtattgaac tggcgatgaa cagctggacg acaaagtcgt acaagtcatc
    39541 ctcccgtgag gcaacttgag cctacttata tcggcttccc gagcgctgcc ggcagtcatt
    39601 ccatgggtca tatcacgcta tcttgcggtg cataccgaaa agggtaggca gataataccc
    39661 atgtcacggc aacagtcgtg tgtagcattt ttgccgctcg gcacagcttg gcaaaggctt
    39721 ggcgacccca gatgaatccg gttcacgatg gacttacacg cgtggaccaa tcagatggct
    39781 cgctgataaa ttcgacaatt atcccacgat cggcgagcca aggcgttaaa tgtacgccag
    39841 gacggttcgc tgcaatgcta ccttctcgtt gtgcgagcct cttcttgttg cataggccaa
    39901 gcggtaaagg ttaatccagt catgtggggg gcttttcgcc atactcgcat ttgttgacgc
    39961 cttggatgcc caagtccgga gatgtcttgc tgctgcaaga gctatacccg ctgactggcc
    40021 acttgtaaga gtatcaaaac ccgagtgcta ctgtaggggt gaatatgcaa gccaccatcg
    40081 cggccccagt attacgatca tgtttgcctg cgcctgaacc gatatccggt tgagttgcat
    40141 tgagatcatc ccggcatgct gccatctgaa taaacacttg gcttttctaa gctttcccgg
    40201 cacggttagg agcggccaag agtagaagca gaagcatgtc ggagcgtccc gtcgcgtatc
    40261 tcaagggctt ctaactccga aatgatacta cagatctgat ttaaggcgat ggagtcaatt
    40321 tctgcttcca acggcttggc tggtctaaag caagtcaagt aacgcaatat cgtgaggtga
    40381 tgattctgtt tgcagcaaac ccgacttgag tctattcaat ggaactctgc caatgccttt
    40441 gaaatcaatg cccaacgtaa ctcaactgta gggaaacgtc tagctctcaa acacaacata
    40501 gcactcggaa ccggacttcg gagttcagcg caatgaagtc acgaaaaggc tctttacggt
    40561 ccaagtagcg ctcattacgg ccgtcaaggt tattctggtt ccgtgccttc ttagcattcg
    40621 atacagttac ccaagaggga aagtctggca gatatagaag agcctcgcaa acttggagct
    40681 atgcatggca agcttggcag cggatacctg taggtagttc gcttgcactt ttgattaact
    40741 atgaatgaat gtaagacgta atagactcct tcactagtct aatttgtggg cacccacaac
    40801 gaaaaagcct cagaccaagg taagccaagt gtatacgacg tgaaactgcc ctaagcgctc
    40861 actacccagg gacggagggc caagagaatg taatttggtt ctgagcaaac ataccaaccc
    40921 cgggattcca acattaaaga aaggcaagaa ttgaaggcct aagaaggaaa ctcgattcaa
    40981 ccaccctgaa tagatctcct gacttgattc gcggaaccga gtgctacaca cccgtcaaaa
    41041 ggtgcttcta gactgcgaaa ggtttctgac cgtcgtatcg tccaatatgg tcggagttcg
    41101 gcaggccgaa agaccctcgc agaggtgcat agtctggttc agctgccgca ctgcgtgtca
    41161 ccctgaggat cgtcccattt tcgccgattg cttctgcaag ggcaaacttg actttcttcc
    41221 tcgggacccg aagagaagtc tcgaagcttt tgcggtcaac ctcacctagg agctccttga
    41281 aacctttccc gtcggttgcg tagaatcgcc agatgcgcgt ttcggtatcg ccgttccagc
    41341 tgacatggag cgtagtactg tcgccggact caagagctat gagggaaggc tcttcgttgg
    41401 gaatccctgt ccagttatat cggaacgcgc gataattttc aaccccagca cccaggtctc
    41461 ccgaatccat atatgcgtga aagatcgcgg ttccgttcgg gaggaactca gtcacagcac
    41521 cttcagatcc ccagcctact aaaacattgc cattggggag agtctgggtt gaaccttgag
    41581 actttgatag caagtcatca gggggaaaga agccttggac cagttcagct tcccacgaag
    41641 tcgtattgag cctcacgatc ttcccgctgc ttgttggcgc cgtgtgaact tcgtgacctc
    41701 cgccatgctc agtgccatgc gcgctgttgt catagaagct tataatttct atgtcagctg
    41761 actgcttcat ccatcgtgca tggtgctgaa agcagaactt tgtgttgtcg gggactttga
    41821 aggtactgtc tttcccattg agtttccaga taatgcttcc gtcggtgccg ttaatcttat
    41881 ggatgctaca tgcgtccctt gcagagatca gatagtttcc atcggcatcc ttatcgacgc
    41941 tgttgatgtg gaaatagtcc cacgcgtctg agctgttgta tccggagccg gcttgtccag
    42001 ggttaagagg cagaatagct tctgtattga tccttcatca gtcacctaag gcaaatatca
    42061 tagggtggta taacataccg tctggggaaa tatgatcaag actagaccat tcgaatagaa
    42121 gatcgccagt tgtgatatca agttctggaa aggtcagctg tctacgacgt atcagaacca
    42181 ttagcagctc ataccctgaa tgatggcgtt cacaatccat tgctgctcgg agctgcctcc
    42241 ccaaggagcc aaatctctgg gtactggttg atagacttgt atcaagccag ttttctcatt
    42301 gacaatgtga aactcatgtt tgtcgacgag cttgtgattc ccggcgcgaa gctctcttat
    42361 ggtctcgtaa tgtgagtcca tgaatgtgac atggccatga ccgtgcccat aacctgggtt
    42421 atgatctcct tcaaagctga agatgatgtc cttaccattc cagcgcccgg cctggaaatt
    42481 tgtcgtccaa atactgtaga tgccgtatcc agaccacacg agatcgccat cgtcccggaa
    42541 gatgtatggc cctgcctgtc tgggaccatg ctgttcggtt ggtgtgtcag gcaacccggc
    42601 gaacggagca agaaagagat atcccttctc gacatcctga gtagctggga tcgtgatatt
    42661 cagccgagga ggagcaaggt ctgagcgaga cctgaactgc cagtccgcgt atactgggag
    42721 gcttaggacg gacagaactc cgagatactg agcgggtctc atggcggtag tgttcggatt
    42781 cgacgggtac tggctatgtc agaaatcacc tccatcttac cagtgttgag gagggtacat
    42841 taaccttggc gagagaacat aagccctaga taacccttct gtattttgac aatccgcaga
    42901 tgtccaagtg agtctgcact ccacgtatta ccaactggaa acagtagttt tggtgtgtaa
    42961 ttgagcttta gtctttccac tcggtgctac gaagttattt catgactata agaggagtag
    43021 actactggtc aagactatga cgacataaac agccaataga ggccctctgg ccagaagccg
    43081 aagtcgcaat cctagcaggt atgaattggc gaatcactgc tgagtagaac ataaatcatg
    43141 cttatgaaat gcattgcgcg aaaactaaac ggtgctccaa accttgcaag agggtctaag
    43201 tgtggtaaag tgcagatgca caacgcagtg agtcaccccg aaaccacatc cgtttggact
    43261 cttgaaccca catcttccat gcttgagttc gttgcgtgct aatcgagcta gattgcacca
    43321 caccttagcc tctaaatcta gacgcaccaa atccttagaa agctccttgc ccttggctgc
    43381 gaggctggct aagcttggaa atcaggggat ttgtgatgaa aattacatct tacgtgcttg
    43441 gtgattgtca aatggcacca aacagatatc cggcctgcgg ggttgccgag aagttcaaga
    43501 gtatacatag ccaatcgcag cgacccgcca tgtagtcagc gatcaggagc cgaatcaccg
    43561 gagtaccact gtaattggtt acattattag tggcgcacag tggctagcat tctagcctta
    43621 tacgatgtat ccccactaag aacaattttt tgatatatcg ttgcccgcca gaccagcatt
    43681 ctgtgtgacc ttgaggaaga aattactccc atagctgtgc ctaactctct ggaattgtaa
    43741 ggccagcttg ctcagcccac gtgacgcggg aattcccaat ggctgcagtg aaaggcgccg
    43801 cactagtgcc aggtgccgct tccgccgcta tacgggatgg aggaatagca acccaacacc
    43861 cggtcgatag tcaaggagta gaggctgccg aatctcagcc tcttctcgga ctgacagctc
    43921 cgagtgagga cgcatggaaa gcaccgaagc actttctctt tattgagacg gcgatcttct
    43981 caaatgtgtt cttgtacggc tttgactcga cgatcactgc agcaacatat gccgtgatca
    44041 gttccgagtt tgatgcagtc aatacagcgt cgtggttgac gacatcgtat ctcgtcacca
    44101 gtactgcctt ccagccactg tatggccgca tatccgacat cttcggacgg cgtatctgct
    44161 tctttatctc gactattacg tttgcgctgg gatgcctcgg atgcggtgtt gctgaagatt
    44221 ttatccttct gaacctgatg cgcgctctta cgggttttgg aggtggtggc ttgatgacaa
    44281 tgggtatgta tcctagctcc tcgactcttg attctgctaa gtatcgaaac tagccacaat
    44341 tgtcaactcg gatatgatcc cattcaagaa gcgaggaatg tatcaggcat tgcagaatgc
    44401 gagtttcgga tttggggcta tatgcggcgc ttcgtttgga gggtcgattg cagacaacat
    44461 cgggtggagg tggtgtttcc tactacaggt cccggtgtca gcagtcgctt ttgtgttggg
    44521 ctaccttgtg atcaagaacc cccaaacgcg ctttcatgaa caaagcttca gagaaacatg
    44581 gcgggctgta gatgtttccg gtgcactcct actggtcacc gcgatatcgg tccagctggt
    44641 cgggctgagc ctcgggggta acgagcttcc ctggggaagc ccctgggtta tagggtctct
    44701 cattggcagc gttatcttgt tcgtggtatt cctcatagtg gaagctcgta catcagcaat
    44761 cccggtcatt ccactgcgga tgctgaaggg acgacttcct acatcaactc agatcaccaa
    44821 tgtttgtgtt gggttatctg cttacgcggt aagttaattg ctggtcacgg tatgatcgca
    44881 ttgtctggaa ctgactgttc ccctagtatc tcttcatgtt acctctattc tttcaggttg
    44941 tattgctcga ctctgcgacg aaagcaggag ctcgcctagc gattccttct ctagcgagtc
    45001 caattggggg gttgattgca ggtgttgtca tgtcacgcta tggaaaactg accaccttgg
    45061 tgcgggtcgg agcttttcta atggccgcag gaaatgcgtt ggtcacttca ctgcagtttg
    45121 aggattctac ctggaagtat tatgcgtaca tcttcccagc gaatctcggc caagggatcg
    45181 tgtatccagg cttgctcttc acttcgctcg ctacatttga acattccggt aaatcacact
    45241 cctgttcttg ttcgacgttg cctctaatgc attctagatc atgctgtttg cgcatcgacc
    45301 gtctacctta tcagatccct gggcacagtc tggggcgttt cgatcacttc ggcaattctt
    45361 cagaccactc tcagcgtcca attgccaaat gcgctaaatg atgtacccga taaatggaca
    45421 gtacgaccct ttttataccc gccttctccc gatacctgta gctgttcttg gcactaataa
    45481 gttattgtgg tagattatcg atgcgatccg acattccgtc gaggcattga aggagctacc
    45541 tcccgacatc cagcttaagg ctcgactcgt gtactaccgt ggactccagt actcatttgc
    45601 cgcatcaaca ggcattgcta ttatcgctct cgtcacttcc atgttgttga acggcaaagg
    45661 gttgcgcaaa acgagcagct aaacaagccc agggcggttt cttgctggcg cgcgtgaatg
    45721 atgttggtca gctaacttac agcaaaggac gggtttatct aaggttgtat agtgtggaca
    45781 ggaatctttc tgtgatgttt taccagtcta aatagcgtca aagaacctca gctgtcggtt
    45841 ttcattgata tatcggtgaa agatgaagta atactcttgc acaacatagc gccttgttct
    45901 atagacttct agttcgttac aatgcttcca aacggtaatt catggaagcc acaaatcttg
    45961 ccagtgaata ttttgaatac caatctatat gtcgatccat tttgcaatgt tgctcggcag
    46021 atgaacttac gcaaggtaag tcaaccaggt tgaggttttc cgtgcccgag tcagacagac
    46081 actgtcttaa acgcgtcttc atcgtccgta tcctcctcat ccgttccttt ctcctcctta
    46141 atgctggtcc tttggttcgc gatgaccgat agttctgatg cctccttctt ttccaaagcc
    46201 tctcggactt cgggtgtcat gtcgagctct ctacgtcgct ctgccagtcg atctgcctca
    46261 cctaaaaggc cacgagccct caacagcttc tccacagccg cggcaaacat cttccatacc
    46321 ccgtccggag cgccattcag ttggacggcc gctcggctat gctcaatcac ttggtccagc
    46381 ccgcccttgg caagccagta tttcatgagc aagaagtgac cgcttcggta gatccagttt
    46441 tcatagtagt cgtagaccca tatctccgga ggcttctcgc gatagcactt gtacattttt
    46501 gcacatgttg tacataatct ctcggctgcc ttccggaatg tgtcgtcgaa taactcgaga
    46561 tctgcccgga gcgtcaaagc gaccccccag agcactcgag cgtcgatatt gtcctcgcca
    46621 agctccgctg aggcctggcg tgctattgtc atgaagttgc ccatggactg gagttgtaga
    46681 tctctatcct ggaccccatg ggcataaacc gagagcttgt tcgccgaagc aacgtcgagg
    46741 ccccgtaggc gaacgtatgt gtcatattga agtcgaacta gttttgatat aaccgaaatc
    46801 actcgttgca tgccgccgac tgacgctgct tcatgcaggc tgcgtgcaac tgcggcaatg
    46861 gggtgggcct ttctaataat tgatgacttt acggggtcag tgatgactgc caaatctgtt
    46921 tggacacttg ttcccatatg ccacacgagc gagtgacaca cgtacctgtt gatatagata
    46981 tctacatcga tcagagtcag cgttgcgtca aaacggcgat gattgatcag aacccaaact
    47041 agattggata tctcctcttt tcttccctac tgatttcgcc cggtgaggga tgcaacgaaa
    47101 ctctgggctt acttgctata tgctttgata atctcgtccc gcagaggttg ctgcaactta
    47161 aaaatcatga gcgggcatgc cacaaataga tccgtggcac ttgagatgtg atcgtccatg
    47221 agaacctcct cgatggccag gaatgcaagc cgcaggaatc tgcccccggc cgggtagtcg
    47281 ccggactcga ggtagctcgt ggccatgcga aggttgtcct tcagtgggaa ctgctggaca
    47341 gagagggagt ccgacttgta ccgggatatc tcgcgccaac gcggatccgt ctcggcccag
    47401 gacacattga agctgcgaaa gccccgcaga gccgcatcca ggtaggatgc agtccgactc
    47461 tcatgcatca acaagcgcgt gctcggagcg tagattgcga ttgagccagg ggtggaagag
    47521 cgcgagcctc cgccgatctg ccttgcgact tgtctcccca gtctcgtgct ctgcaccgcc
    47581 ttggcttcgc ttgactttct catgccccat cgagtgagtc gggtcttata cattcgctca
    47641 ctgaagagaa cttaggttag gagcaggaaa cacttgacaa ggaccaacaa tgcgggtgtg
    47701 cgcatgacgt gcctagcttt gaagccatat tctgtcctga tatgatgtac tacgccccgg
    47761 agtgggaggt tccttgtaac ataaagctct tcgataaccg gccgtagtgc ctcccattca
    47821 tgctcaccag cagggaaacg cggagcggtt cccccgggcg aggatagacg cgaggatcca
    47881 tcactgtccg aagcgatctt tgccgtaggt tgagggactg gatctcgaag tccagaagct
    47941 ttgtgttgag aactgatcat tctcggacca tgcttaccaa tcagtgcgat gctgctgctc
    48001 cgatgcacac ggtcgttgcg aaaacgtggg cagataggtg cggaatccca ttcgggcagt
    48061 agaagtaccg tgcataatgc acagctgtag cctcttgttc tgcagtcaca tgtttcccga
    48121 caggggtctt gcttactgcg gcacagagcc tggtagaaat aatggcgagc ttccttgtct
    48181 tactctggtg tactgcattt ctatgataac tggcagcaat tgataactgg cataaatatc
    48241 taatatattg tctctatcta aagatgaatg gtatcttcta gtctgtgctc ttcgttatga
    48301 actccaagga gcgaccctgt agcggccgta tagacaatgc aaccccttcc cgcagtgtgt
    48361 ccaagagggt tgtcgctctg acccaaggca ctttaagtgt ccttggagca aggcgcataa
    48421 tgatatcttg tagtccgaac gcgtaaaacg caacggcatc acaacgactt gactttggcg
    48481 gttacaccaa tcaaggaagt tgacggattc aagtacaatg atcactctca atggggtatc
    48541 aagggggtcc ttaagccatg actgtggctg agctacggtg gatgagcagg cgctatgctt
    48601 gacaacctga ggcgagtgac cttggagccg gatctgaggc tctggtctat gggtatcaaa
    48661 acggcgggta caggaaccgc tatgcgtagc ccaaacttgg tcagaataag tcggctgaac
    48721 ccaactccgt ctatatatcc cgaggtggat tggccccggg cgtctgagcc aggccgtagg
    48781 tattgtcatt cctggagaac gttgatggaa actggtgcgg ctgtctgtga cctagaaagt
    48841 cctagcaaca tcaactttgc gcagtgtttt cgctctgtca actctttcct tcttcctctt
    48901 ccgtacagtc cgcacatgcg tgcggtcaaa gaatgagcgg aagtactcat agataactag
    48961 acgcatgaga atgagaataa ttccgaatgt gacggggatc gcgatttgcc agctgtcttc
    49021 cagttagtgc gagttgccag gagtaaggcc acagccaggg aatggagtct tacaaggtaa
    49081 tgacgctccc ctgaattgca tcaaacaaaa caaagttctg gccgaaatct gtccagagaa
    49141 ataagttagc ctgattcatt acactttaca caagaacata tcaatcttgt ataacaccgg
    49201 gtcaagcaag aggatttggc gaattttggc acttacatcc agtaaggaaa gtcaacggta
    49261 ggaaaataat cgtcactacc gtcaactgct tcatgctctc gttctgatat gcggagatag
    49321 tgttgaaaat caggtctatc aaaccatccg cggatttcct gatcgtgacc aggttctcgg
    49381 aaatcaagac acagtgatcg tacacatctc caaggtacgt gtaagtcatg ggcgtaatga
    49441 tgacgccgcc taaggggtcc tggagcttca tctcggcatg atcttgagac agcgtcgtct
    49501 tgtgatcgcg catagccgag atgatggagg cgatagggtt gatcaagcca gccattttgt
    49561 tgatttccga ctggataatg tacaggctcc tcgtctgctt gatgctgggt tgcagaagaa
    49621 cttcgagttc cagatcagct atgacatcgg cgtagcaagc cgatacggga atggccatgt
    49681 cgataacggc gtcgataatc gcttgtccta ccattgatgc atcacaagac tgtcgcaaaa
    49741 ttgtgtcggg actggcaagt cttgcgagaa ttggcctctc tacatcatcg gctgactgct
    49801 cgaagaaggc tatgactgtg ttgtctgaag tgacgaacat agcgacctgt tcagctgtaa
    49861 cggccaggcc tctggaagca agcgcactat gcctctccat gaagtcattt cgcgcctcgt
    49921 tggaagacgc ccgatatctt tgcagcgtag tgagagtgtt ggggttgaaa acatccgata
    49981 gccccgtggc ttggtgggaa aggatatcat tcagcggcgg tatgttgttg cccttctcta
    50041 tgttactggc tgaaggcgtt gcggtgtgtt tctccttcgt agaggaccac catcgcttga
    50101 tgttcttctt gatgcctttc ttggagccgt gacttctgac gctatggccg tcgcgcgcat
    50161 cttcatcgtc gctgctatcg tcatcgatca tgcgtaccag tttctggcag gttaagatca
    50221 tgaaagcgtg gtgttggtac ctttgataac acattgtcag cctccttgca ttgcaaggag
    50281 caattctggt ctgtggcgca cttaccagtc gaccttggtt cgattccttg tattcataat
    50341 gtcttcaata gccaacctat gcaagttctt gtagttgccc agggcttgta taacatccca
    50401 gcttagcccg ttgacgttga tccagcggca cttgacccag tcaggctggg gttgctgcaa
    50461 aaagtcgact aactctgagt tgtccagttc gtggatcgcg aggttgtcct ggctaaagtc
    50521 gacgatagta atctggcaat tggcatgcaa ccccatgact gcgtggcctt gttcggtttt
    50581 ggtggtatcg actccgggct cagcccccgg ctgccacccg ggccgggaga gttcctcgaa
    50641 ttcatcgtac tcttggatcg tcttgaaggt gttctggtcg agagcaagtc agcatctagt
    50701 aacgcaaccg atcctgttca tctgcgccgt gcggccatcc tgttggtcac cccttggaag
    50761 ggacgagttt ctctcacgaa accccacctg cgccaggaga aagggaatgc gacggtccat
    50821 tacgtacggc acgagtattg cgtcgcctca ctccactacg cgagagctcg gtgtccgatc
    50881 gcgtgacgcc cccgaaccca ggactccttg gggagagcgg cgaggggcgc ggtgccgact
    50941 ggggcgctcg ggtatcgaca ttgagggcga aatcgacgtg atgttgttgc cgcgaagggg
    51001 gtgaggtgac ttcggacagg cctggggacg agactgtcac gtctagagcg ggcgggaagg
    51061 cctcggtcgc ggtgtcgtct gaagagttcg acatgtttgc ctacgtcccc atgccagacg
    51121 gaactaggac cgcggcggga gcttgatgtc ttggcaatgg atgggaatgg gagagatgga
    51181 gctgttcccg ggccgttgtt gcagataagc ttaaagcagt tcggccggcc gaactagtct
    51241 cgatgcccag acgcgatgac gggcggtgga tcgcaaccta ccaagataag tatggaagta
    51301 gtggtataag gctgagtttc cctttttgca acttctcatg tacatcatag aaaggtggaa
    51361 acagtaccga tttccgatgc tcgttcgagc tcctattcag ctcttgttca gcgcgaaatc
    51421 cagggtggcc ttcaggggtt gcccatcaaa cagtgggggc agcgccaccc ggcatcttcc
    51481 ttcagattac cagcatccaa agttgtaccc ctgtcctatc gagttaaagt acttctaccc
    51541 agcagagacg aggcaaagac ttttttggat aagcgtcgcc ccgggcatgc acgtggaaag
    51601 tcaacaaggc tttggagaaa agaagaaagt atgaattgac cacctgaact gcatagtcag
    51661 acaccagtat atcccagtgt tgacgaaccc gccagtgttc ccgtcttggt tcccattgtg
    51721 acctccgaag cgcaactgta cgagtgaaaa ggggtacctt tgtcctatca agcatctttc
    51781 ccggataccc ttgggatgtg tctgccgtat ctttaccaat ctggcaccat gtatccatgt
    51841 cttgaagccg ccccggcttg ctttacttgc ttggctggca acctaagtta gatgatcaga
    51901 gctgcccacc cccagcggat agcctcgtca ttgtatcacc aacgaccacc ccattgcatg
    51961 gcgcatatcg tcttgtgcct gtacgcgcaa tggactcacg cctttatcct acctcacgca
    52021 caaactcaag ctgattcact atgttttgaa ttcgcggctt tcggatgaac ttgagcagcc
    52081 tccgccagag gccgtttccg ttcttcactt tctctcacgg caccgtgacc cggcgccgca
    52141 gccttccgca tgctacggtc cggtcaggtg cgcgaaaggc agtcctgaat gcatcggttg
    52201 ctgggacagt cgctctggca atctcacaca ccctccatct taattatccc tgtaccgaac
    52261 tcccggacgg atgcacgcct gctgaacaaa acgaggcttg gcaccagggc tgggatacgg
    52321 cgatccggaa tggagacttg aagctggcaa gagaacttct gtttggccat atccggatgt
    52381 ggattgggtg gcagttcgac agccccatca tcgacgatgg tcctcagggg tcggacgtcg
    52441 tcgtcggcac tggataccac ttcgcgtccg aggatatgag agtgttctgg ctgcctgtgc
    52501 caagctggaa ataatctgat atgccggttg tctatgttgg catcaatggc tttggcatgg
    52561 aagatgacct tggagaatgc ctcgcgattc tcattgccta ccgtctgcat gatcgcgtga
    52621 aaaagtggca ggcggaaagt gaaatgtcca acaaatactg cctggtcctc cactcctgca
    52681 ataaaacatt gttttaggac tgcggacgtg gatgatttgt tgcttgatgt tcttgacgta
    52741 tatgatgtcg tagcagaaaa ctcggcgccg tagtacgatt ggccctattc acagggaagc
    52801 aagcacattc aatccagata cgtataatca gatgaaactg gggttacgta ttttaatcgt
    52861 aaagcgtagg caggcttcga gaatcagtgc cacctactgt caccaaacaa cgatggattg
    52921 agaaggctat ctcgccgacc aggtgatctt tcagttgcta catatagacc tttcatgcat
    52981 gtccatgacc ggggttacta gaccgtcaga gggtgattgc aggggagcat cttgtgggtt
    53041 ggcatcgaac cctgcaagtt ctataacaca ttaatttatt tctactattg tggagttacg
    53101 gtctgtttca tccaccactg ggtatctctt tcgcccgtca tgatgcccat gtctataaga
    53161 tggtcttttc tcgaaccgat ttatatccct ggaagtccca cgatgctccg gagaacagga
    53221 atccatcgag ggaggtaata gacagcatag atgccggtca aggccacgag gagccccgta
    53281 agctgcaact tcatgttagc gtccactgga tataggatag accaaatagt cgagactgac
    53341 cttctcaaac caggtgtgaa agtagatggc cgtcataagg agcatccaca ggcacagtcc
    53401 gaccagcgcg atggcaaact ttcctcccag gcctagctcg ccctgattcg cagtcctgtc
    53461 ctccttctcg gcttcaacgc tggcaccctt cacggcgccg tcggccatga cgacacatcg
    53521 ttcatccctg cgcccgaaga cgccgcggcg agccacaacc cagcccacct cttgcaacag
    53581 gaaccagctg cccaggacta ggaggaacac atggccgctg atgtcgtggc cgccgctcca
    53641 cctcccaccc gaggccttgc acgcggccgc agtgaagacg tcggccttgt cgttggagcc
    53701 ctcgaagacg gccgtctcgg cgacctcgca cttgccgccc gtgtagcgga agcccctgtc
    53761 gatgagggcg ggcccgaagc accactgcgt gacgatgacc caccagcccg tgaccagggc
    53821 ccagcgtatg ccggccttga gcttccgcgt gggcgaggcg agcgccgggt gggtgagcag
    53881 gaaggccacg aaggcgaggg tgatccagcc ccagccgcgc ttgacgaaga gcgtgttgaa
    53941 gaggttgttc ttgcgggcga agtagctggg cgcatcgtgt tggacgtggg actggcccgt
    54001 cgcatcgtac ggcacggcgc gtgtttccgg gctcaagacg gagaagagcg taccaaagat
    54061 gagcaggacc gggtagacgg ccaggacgag gacctcgagg ggcgtcggga ggtggggtgc
    54121 agttcgtggg gtcgccgcgg tgctgctgct gctgctgcta ctgttgcgag cgtttggtga
    54181 cgatgggcct ccggaggctg ccattttcac tggccgtgat cttagagaat aactgtcggc
    54241 catgtgggac gaggcaccat gaagtggcag gttggggggt ttgtggtgtg gtgtagtagt
    54301 tttcttcgat agcagatctt gcgcagatgg atcagtaggg agctcgtgac actcttgtca
    54361 gaaattgtct tggcgccaac gagccgaggg atcgacacga gggtcagtga ctattaacag
    54421 aaaacgagtt ctttgaaagg tggctgcaac gatgtttgcc tgaagccatc tagttccacg
    54481 agcttctggt ttacagacaa ttgagcgatg acgttgacac tggccggcca gcctactgga
    54541 acgtccgctg tgacgggcgc cacagttgcc gaggtgtggc cgcgccaaaa tcgacatccc
    54601 tgttcaggta ccgtgcgtga ttacaggaca ccaccctctt tgcctctggt ggcaatctaa
    54661 cttacatcag ttgtgcctga cagcctggca agcttggagt cagcccacag gtcatcagaa
    54721 gtggttctga tcgcaccgca aacatagtgt tataaagtca acatgggatt tcccaggttc
    54781 atacgaatgc gactcatgtt gatgctatag gatctacaag agctgtggca tctgggccac
    54841 gcgcttctcg ggaaattgcc atctataatg gaaagggtat acacgaaaca tccgccgctg
    54901 aactgtttct tttcttgtcc cgccaaaaac tcctgagacc tctgctaggt catgaatgca
    54961 aacctgccct gttccctatg tgtatcatga aaagaagaag agaaaagtat tcgttcaaat
    55021 gccctcgggg ccaaaaggtg gaaaagaagt gaagaatgtt gtcgccgtgc gagaagtctc
    55081 gtgggcgaca agatatgtat gtaggtatcg aaccgaagag aacagggaca ggcctcacac
    55141 tcatggatga ctacagtttg gtgatgttgt agtcgtagtc gttgtggttg ctgtcactgt
    55201 tgagggcgcg actggttggg caggactgcc ttgtcctgta ggtgctgttg tagcctacga
    55261 cgcagcacac agtcccgtgg cagtcactgt tgcagtgacc gtgaccgtga cggctttcgc
    55321 ttggtcgggg acggtaccac tcccagtcgt cacggtctgg gtcgcagcgg cctgggtcga
    55381 cgtactggcc gggagagttg aagtgatcgg aatcgtcgtc acactgtcgg ttcctgaacc
    55441 agagcctccc gacccactgc cggaaccgct gccggaaccg ctgcccgagt cactgccaga
    55501 accactgccg gaaccactgc cagagccgct tcctgagccg ctaccctgag aaggagaagt
    55561 ggtggcggtt gatgcgggga cagcagcagt cgtcgtggcg ccagcctctg tgcctgagct
    55621 ctgagaccca gatcctgaac cggatccgta gccgcctcca gttccagatc cagagcccga
    55681 accgctggac tgagtcggcg aggctgccgt tgaggacgga gccgagcccg agcctcctgc
    55741 agtgcttgat ggcttgatgg tggccgtggc agactttgat gcagaggacg aggaaccgct
    55801 accactgccg cctgagccag aaccgtttcc tggacgtgga aaatcagcaa cttgatccta
    55861 caagtaacga tcgttccaaa ggaagccagg agatatcact taccagcagg gccgccctca
    55921 ctctcgaact gagcaatcgc ggcgcagaag gtatttcggt tgtccttgtc cagtgccacc
    55981 gactgaccgt ctaaggtgat catgttgacc gacgccttgg tgctgatacc gaagaggtga
    56041 acgctggagc tttcgatgct gaccatgtgg tcctggcagc tctgagtaag aagacaatcc
    56101 tggccgtagt tctcaaagaa ggaatagagc cttgagagag attttgttag tcatcaccgg
    56161 cctcaacaat ttcaagtaaa ggggaagagg aactgagtac gtacccgcca ccgaagacga
    56221 agatgtccga cgagttggtc acacggagac cccaggtgcg agcacacgaa gtggaaccat
    56281 ccgtgcagct ggttgcgaag tcagggtcgt tgaatccttc attgaccggg aagggcgtgg
    56341 ttgcgtcagg gttgccttgc atgtatgccg tctcggtctg gatgacagac atccacacgt
    56401 tctgggcgtt ggagatctgg tagttgtaca tctgattgtg ctcggatgca gtaccccaga
    56461 accaaacggg gttttgggac tcgagaagaa caccacggcc gttgtagata tcaatctggt
    56521 tgtggtcggt gatgtcgagc tcgtgatcgg caacccagaa ccaacagttc tcaacgtaga
    56581 cggaggcagt ctgcgtggcg tggaacagca agaatgcacc ctcgcactcc tcattggcac
    56641 cgtgtgtggc gttggggttc ttcgtgcact tgtccgactg gagctcagtg ccggaagtgc
    56701 cgccaatacg gaagtgaaca tcccacagac cagcagcacc agctgaggat ccagccaagt
    56761 tccactgcat gaggatagcg cccggcgcag gtcccttggt ctcaatgatc aggtcagaga
    56821 attcgacatt gccaacgtcg ccagcctcgc caacctggaa tacaggctta gggttcgctt
    56881 tgtcgttgaa cttggcacca tctgccatga ggagcggcca catctctccg acaaccttga
    56941 tttccttggg gactttgatg gtatccgaga tgatgtaagc accgtgatcg aagtagacaa
    57001 cgctaccggc ctggacactg tcgaaaatct tctggatggc ggctgtatcg tcggtgacac
    57061 cgtctccttt ggcgccagag gatctgacgc tgacaaagct gcccttctgg agctcttggt
    57121 actgaggctt ggtccgcgta aagactttgc cgtcgctcat caaaccctcc ggctttgaga
    57181 taccgctccg cgcagcttga acagccttgc cagcgtttcc gtcgtaggtc cggccttggg
    57241 cgaaagcagc aatcacctgg ccacccgcga gcagagtgct gttgtcacca gcaaagcgaa
    57301 tggcggtcgt cactccctcg gtcatgtcga cgttgtccag aatcaaggtg ttgtttgtca
    57361 tggtgaggtc tgtctggtag agggtgttga ttccgatggg cgtgccggag atcttgctgt
    57421 cgagaagcaa gagactacca gcctgaatgt tgccaacacc accgctggac atgtcgatac
    57481 cgatctgcgc attgttgata ttgatttcct gcatggtcca gagccaacac cagttaagat
    57541 agatggcggt gttacaattg ttgaacgtca tgttgcgagt ggtgaactgc tggctgccga
    57601 taaaggcgcc aaagccgccg ccgttgaatg tcaagtcggc catgaagcca ccggatccgt
    57661 tgtccatgaa gatacccttc tgggcgttgg cggcactctt gtcggggttc atgttgaaga
    57721 caatgttctg caagctcgtc gcctgggcga cttgccagtg gatacaggca ccagcgcccg
    57781 ggggcagtgc tgtaatgtcg atgacgaaat tgcgtacctg gcggaagaag ttgttctggt
    57841 tgatgtacca gttgacgcct tcctcgtaag ggtctgcatc gatcacagcc ataccggtga
    57901 agcttgacga agctttgaga gtgggcaggg tgacggcgtc accaatgaat tgcgtgtagt
    57961 aggtctggat gatgggctcg ctgacaaggt aggtaccagg ggggaagtag acgagagcag
    58021 gcttggcagt ctgagagtca catcctttca tgcaacggtt gccatcctgt acggccttgt
    58081 tgatggcagc cgtgtcatca gttgtgccat caccgaccgc accatagtct ttcacattgc
    58141 ggaagacctt gaagctgctg tccccagcaa aggcagctac ttcttgacgg tccatgttgg
    58201 gaagccagta gctcgaggcc tgctggcgag cttccaactc acttgtcgtc gggacagcgg
    58261 ctgtggggtt gaagagaccc atggccaaga gagaggccgc gaagagcttt gaaagcccca
    58321 tggtgaagat agaaccagct attcgtagat ggactcgaga ggttctgcag cagaaagaac
    58381 ggtttatgac ttgtctggtg agaggtcagc aaatattcca cctgggaatg aaatagtggg
    58441 aggagaaatg tgtaggcgag tctgttgtga aaagagtgtt gacgaagata gtcgagttgg
    58501 tgttgatcga aaggcaaaaa ttaggaaaag gccaagaaag tttggccagt tcctatagag
    58561 ctcgaagatt tatagggaaa cacacgtgca acggtgaatc aaaggctttg tgatgtattg
    58621 ttgcctcgaa gggtgagtgg tagacaatgg cggttgttcg cgaaggtgcg tgatgtggag
    58681 tcgacaaagg tgaaccaggc agtccaatac ccggcgtcca agaccggttg aagggaggcc
    58741 cgcgtttgtc accaaatgaa tgaaggcaat aaattctccc aagggaagaa aaaattttca
    58801 cttactacca agagcgcggt ggtgaaacga ttcagccacg tgacgagtga agggagggtt
    58861 tacagtcaaa ggtcggatgt gtatggtgtt tttcttccag agaatgaatg aatgaatatt
    58921 gagcagtggg tgttctctgg gagaaggcaa ccaccgagaa gatgaaccaa aaatgaatgc
    58981 gtccagacgt caacagaaaa gtaggtatga ataggacaag tgacggtggt cggtgttgtg
    59041 gtgaaggaaa ggtggacgtg gaacgggccg cggagcaacg agagaggtgc agtagacggg
    59101 gccagcagtt ttaatatcaa cgacagcaac acgcttccgt acgccgttgc ctcactagca
    59161 ataaggtccg ggatctttcc cgtccatgga tgatttccta ttcattcatg gacgacaggc
    59221 acgactagcc ttgttcacaa attgtccgat ctcccgccag ccattggtag tggcgaggca
    59281 cacaaaccgg cgctactcca gtctccccca tgcacgtatt ctgggccact tcctaatacg
    59341 gcgcttctga tctctatgca acctcctgta atactttaat tgagagatgc acccatgcac
    59401 gtgtggggaa caccttgaac tggccatgcc ctgttatttc cttgcccctt tcaggttctg
    59461 cgtattggta cgtgacgtgt ggttgatgcg gctggagcaa cccgagacaa atctcccgcc
    59521 cttgcgtacc ggtaccctgc ccaccaacgg aatgggagcc aagggcgggc aggggccgga
    59581 gagaatcaat gccaacctag acatgcccat cggcagtgaa agcgagagaa tccttccatt
    59641 ggccaagagg acaccacggt ccaaacgcgc cagcaacatg ggagcacgaa agcaagataa
    59701 tccatgtcta tgcctctaga gcattgactg cgaatctaca acatcagacg agaggcaaca
    59761 ttgggagcgt cccaatggct gcttgatgtt gggcagacgc agattaggga aggggtcgac
    59821 ttgctcgctt ccacgggctc gtggctgttg agtacagttg ccgagagttg gacagcatcg
    59881 cgcatagtta acaagtgacg aggcacagtc accaccattg gatttgcggc gtgcctggtg
    59941 cctgttcatg tgctcccacg ctgttcctgc agctcaccaa accaccaccc acgcaccttg
    60001 tgcagcgatc agggatggag gagatccgcg gcgatcctta gtaacgagct ccccgaatcc
    60061 taaattgagg tcactggaaa gtctacgcac gcatgctctc gcgacggacc gggagcacgg
    60121 aggcgcttaa cccacctggc ttgcgtatgc gcgtgcccgc aaatctgccc tgcaccatcg
    60181 ccgtcacgat cgcctgaagc aatggcttcc cggggatgca cggaggagcc atcgtcgaga
    60241 aacaccggct tgggcccagc gtcggcgctt gaggagcttg gagatttgac agccacctgg
    60301 agaagggggg cgacgaagac ccctggtgcc cgatgtttca gatgtggggg atcttcctta
    60361 gcctctggtg ctgctgggtg gcaccgattg gctgggagct ctccaagggg atcgggagtc
    60421 gggcatgtgc caccactcca gaagggcacg ccaaccccgt ttcgacattc tcgtttcaac
    60481 atcaggcgtt taccacctgc aatttgacgg agtactgctc gttggacgag aacgtttctt
    60541 gagaccgctc tgactacatg ctagttggac agcaacgcgg cctgtattcg cctgtatcga
    60601 ctgtgagcaa cgtgttggcg tcattgcacg aggtcgtcgt gcatcgggtg tatactgtcg
    60661 gtcgtacccc agaagaggcc tagaaccgga gtgtttggcg gacttcaagt atcacggatg
    60721 gcaacgccca ttatgtgatg atggctcatc actgacgcct tgagcactta tgggataaga
    60781 cttacaaatt tagcaacagc agcgtcaact acttcggcct actgaacact gaccccacgg
    60841 atatggccaa tactagaccc tagtcgaaga gaggctcctc tccatcaatg cgagatttcc
    60901 aatctattcg cccacatccg tcctagttta tgaaagatac gatatatatc gcatcaacac
    60961 tgctcttctc taaaagtctg ccagaaccct cttgcgattt tccgccgctt gcttgaatgc
    61021 ccgaatcgtt ggagctatac cgtcccatcc atggaccaga cctgcgtata agtgaaactc
    61081 tacgccattg tttgccgtcg ccagcttccc tgcaaatgcg atattctctg cct
//
