# Supplementary material for: Genome sequencing and physiological characterization of three Neoarthrinium moseri strains
Source: BMC Microbiol. 2025 Aug 21;25:526. doi: 10.1186/s12866-025-04274-z (PMC12369201; doi:10.1186/s12866-025-04274-z)
Supplement: Supplementary file 16 — Supplementary Material 16. [file 12866_2025_4274_MOESM16_ESM.zip › BiGSLICE/input/Nmoseri/CBS16480/JAFEVA010000001.1.region003.gbk]

LOCUS       JAFEVA010000001        67389 bp    DNA     linear   PLN 06-APR-2022
DEFINITION  Neoarthrinium moseri strain CBS 164.80 scaffold1_Wmoseri_CBS_16480,
            whole genome shotgun sequence.
ACCESSION   JAFEVA010000001
VERSION     JAFEVA010000001.1
KEYWORDS    .
SOURCE      Neoarthrinium moseri
  ORGANISM  Neoarthrinium moseri
            Eukaryota; Fungi; Dikarya; Ascomycota; Pezizomycotina;
            Sordariomycetes; Xylariomycetidae; Xylariomycetidae incertae sedis;
            Neoarthrinium.
COMMENT     ##antiSMASH-Data-START##
            Version      :: 7.1.0
            Run date     :: 2023-12-04 12:18:39
            NOTE: This is a single region extracted from a larger record!
            Orig. start  :: 1330347
            Orig. end    :: 1397736
            ##antiSMASH-Data-END##
FEATURES             Location/Qualifiers
     cand_cluster    1..67389
                     /SMILES="NC([*])C(=O)NC([*])C(=O)O"
                     /candidate_cluster_number="1"
                     /contig_edge="False"
                     /detection_rules="cds((PP-binding or NAD_binding_4) and
                     (AMP-binding or A-OX))"
                     /detection_rules="cds((PP-binding or NAD_binding_4) and
                     (AMP-binding or A-OX))"
                     /kind="neighbouring"
                     /product="NRPS-like"
                     /protoclusters="1"
                     /protoclusters="2"
                     /tool="antismash"
     region          1..67389
                     /candidate_cluster_numbers="1"
                     /candidate_cluster_numbers="2"
                     /candidate_cluster_numbers="3"
                     /contig_edge="False"
                     /product="NRPS-like"
                     /region_number="3"
                     /rules="cds((PP-binding or NAD_binding_4) and (AMP-binding
                     or A-OX))"
                     /tool="antismash"
     protocluster    1..43425
                     /aStool="rule-based-clusters"
                     /category="NRPS"
                     /contig_edge="False"
                     /core_location="[20000:23425]"
                     /cutoff="0"
                     /detection_rule="cds((PP-binding or NAD_binding_4) and
                     (AMP-binding or A-OX))"
                     /neighbourhood="20000"
                     /product="NRPS-like"
                     /protocluster_number="1"
                     /tool="antismash"
     proto_core      20001..23425
                     /aStool="rule-based-clusters"
                     /tool="antismash"
                     /cutoff="0"
                     /detection_rule="cds((PP-binding or NAD_binding_4) and
                     (AMP-binding or A-OX))"
                     /neighbourhood="20000"
                     /product="NRPS-like"
                     /protocluster_number="1"
     cand_cluster    1..43425
                     /SMILES="NC([*])C(=O)NC([*])C(=O)O"
                     /candidate_cluster_number="2"
                     /contig_edge="False"
                     /detection_rules="cds((PP-binding or NAD_binding_4) and
                     (AMP-binding or A-OX))"
                     /kind="single"
                     /product="NRPS-like"
                     /protoclusters="1"
                     /tool="antismash"
     gene            complement(4698..6288)
                     /locus_tag="JN550_000419"
     mRNA            complement(join(4698..4791,4842..5823,5883..5933,
                     5997..6288))
                     /locus_tag="JN550_000419"
                     /product="hypothetical protein"
     CDS             complement(join(4698..4791,4842..5823,5883..5933,
                     5997..6288))
                     /codon_start=1
                     /locus_tag="JN550_000419"
                     /product="hypothetical protein"
                     /protein_id="KAI1878237.1"
                     /transl_table=1
                     /translation="MATTEKSTAAYGHDTIDPARASSPSINAPSEKVAETREVFKTTED
                     GVDFRTVSWQLATVIFLKINFAMSILAVPGALGTLGAIGGSLSIVAWEALNTYTAILIG
                     DFRSRHPECHTLADACHILWGPLGREICGVMILVAQILVTAAGIVSVSTAFNALSNHST
                     CTVTFAFISAVLITGFSAVRTFARLGWLTWLGFVTFFIAVFVFVVAVTQQDRPAAAPPT
                     GDFELGWTALAYPTFAAGMTASANIFLCGSGSFMYLPIISEMRRPQDYRKAALWTGLLV
                     GAMYLTFSLVIYRYCGQWLTTPAFGSAGSLFKKIAYGIALPGLVIGNGIYQHVAAKYLF
                     VRVLRDSKHLQEGTVVHWSTWIGINVVLGALSFIISQAVPILDYLLGLTGSLFSAPFCL
                     IFPALFWMHDFKGYKTLSGKNKALWWLHAVIILIGLFMVVGGTYGVALSIRNAFATGLI
                     SKVFDCADNSGYIS"
     PFAM_domain     complement(join(4782..4791,4842..5823,5883..5933,
                     5997..6138))
                     /aSDomain="Aa_trans"
                     /aSTool="clusterhmmer"
                     /database="35.0"
                     /db_xref="PF01490.21"
                     /description="Transmembrane amino acid transporter protein"
                     /detection="hmmscan"
                     /domain_id="clusterhmmer_JN550_000419_0032"
                     /evalue="4.40E-30"
                     /label="JN550_000419"
                     /locus_tag="JN550_000419"
                     /protein_end="445"
                     /protein_start="50"
                     /score="104.8"
                     /tool="antismash"
                     /translation="TVSWQLATVIFLKINFAMSILAVPGALGTLGAIGGSLSIVAWEAL
                     NTYTAILIGDFRSRHPECHTLADACHILWGPLGREICGVMILVAQILVTAAGIVSVSTA
                     FNALSNHSTCTVTFAFISAVLITGFSAVRTFARLGWLTWLGFVTFFIAVFVFVVAVTQQ
                     DRPAAAPPTGDFELGWTALAYPTFAAGMTASANIFLCGSGSFMYLPIISEMRRPQDYRK
                     AALWTGLLVGAMYLTFSLVIYRYCGQWLTTPAFGSAGSLFKKIAYGIALPGLVIGNGIY
                     QHVAAKYLFVRVLRDSKHLQEGTVVHWSTWIGINVVLGALSFIISQAVPILDYLLGLTG
                     SLFSAPFCLIFPALFWMHDFKGYKTLSGKNKALWWLHAVIILIGLFMVVGGTYGV"
     gene            10008..10394
                     /locus_tag="JN550_000420"
     mRNA            10008..10394
                     /locus_tag="JN550_000420"
                     /product="hypothetical protein"
     CDS             10008..10394
                     /codon_start=1
                     /locus_tag="JN550_000420"
                     /product="hypothetical protein"
                     /protein_id="KAI1878238.1"
                     /transl_table=1
                     /translation="MEVRSLERTGPFKRGVMFTTWKDLGSGNCSNSKEWRSHVQGPKVF
                     DTGHPFFGGSIGHDTRAECDGGATINGPFYFLEPWGLASKAYFHLKQGKRQAVTLGPKI
                     DPETGLITDTKKPCSDYTWRSDII"
     gene            complement(10978..12149)
                     /locus_tag="JN550_000421"
     mRNA            complement(join(10978..11480,11596..11710,11808..12149))
                     /locus_tag="JN550_000421"
                     /product="hypothetical protein"
     CDS             complement(join(10978..11480,11596..11710,11808..12149))
                     /codon_start=1
                     /locus_tag="JN550_000421"
                     /product="hypothetical protein"
                     /protein_id="KAI1878239.1"
                     /transl_table=1
                     /translation="MADIQGPSTPLGGGPPSPLLDPLTALGLLPPPGFTSVAIPLPRGS
                     LYLRPLDTPRTTPSSSSSSPAAAAAFITASPSSIRPAARASRRLPAPSKPEPNGAYTLL
                     IVDDNPIQRKIVSKICERWGQPYELAENGQQAVDMYKRNPERYRCILMDLVMPVLDGFE
                     ATKQIRAFEEESWNEATSSSSFLSPSSSSSSSLYYTPSFLASTRRTAATAPDGARAPPP
                     EPVRRAVIIALVPGYAITGLRQRIADTGFDLSLSHPLHLGTLSNMLFSGPEANVVSLYG
                     GVDARRLREAGYPLQPGLRKPSTIGQLEVGEVLGMAVV"
     PFAM_domain     complement(join(11422..11480,11596..11710,11808..11840))
                     /aSDomain="Response_reg"
                     /aSTool="clusterhmmer"
                     /database="35.0"
                     /db_xref="PF00072.27"
                     /db_xref="GO:0000160"
                     /description="Response regulator receiver domain"
                     /detection="hmmscan"
                     /domain_id="clusterhmmer_JN550_000421_0033"
                     /evalue="5.00E-13"
                     /gene_ontologies="GO:0000160: phosphorelay signal
                     transduction system"
                     /label="JN550_000421"
                     /locus_tag="JN550_000421"
                     /protein_end="172"
                     /protein_start="103"
                     /score="49.3"
                     /tool="antismash"
                     /translation="LIVDDNPIQRKIVSKICERWGQPYELAENGQQAVDMYKRNPERYR
                     CILMDLVMPVLDGFEATKQIRAFE"
     gene            complement(12898..14318)
                     /locus_tag="JN550_000422"
     mRNA            complement(join(12898..13812,13944..14318))
                     /locus_tag="JN550_000422"
                     /product="hypothetical protein"
     CDS             complement(join(12898..13812,13944..14318))
                     /codon_start=1
                     /locus_tag="JN550_000422"
                     /product="hypothetical protein"
                     /protein_id="KAI1878240.1"
                     /transl_table=1
                     /translation="MAEYDLLPKLVGHLDRHLIFPLVEFAANQVPEDDDAKNLEFTRVK
                     YELLKTTNMTDFIGSLKAELDGLDEAPAEFNDKRQKVLSRLEQFEDETSKITDLLGREE
                     VVNNLRSDKVANLEFLKKEHDVTIENVNALYDFGNFQYSCGNYAAASELLYQFRVLSTD
                     NDKVAAATWGKLASEILTTNWKEAVEELQKVKESIDGKLFNNPLAQLNNRTWLIHWALF
                     PLFNDDSTRDQLLDLFFSPPFINTIQTSCPWILRYLAASVITGRGRTRSTGQYQKQLKD
                     IVRIVKQEAYEYTDPVTDFVRALYIDFDFEEAQRQLSLAEEILKSDFFLISTAEAFVDA
                     ARHLISESYCKIHARIDIKDLSARLGLGQDEGEKWIVNLIRDTRVDAKIDYKEGTVVMN
                     HPPSSVYQQVIERTKGAFFRTQVLSAAVAR"
     PFAM_domain     complement(12991..13263)
                     /aSDomain="PCI"
                     /aSTool="clusterhmmer"
                     /database="35.0"
                     /db_xref="PF01399.30"
                     /description="PCI domain"
                     /detection="hmmscan"
                     /domain_id="clusterhmmer_JN550_000422_0035"
                     /evalue="6.60E-12"
                     /label="JN550_000422"
                     /locus_tag="JN550_000422"
                     /protein_end="399"
                     /protein_start="308"
                     /score="46.0"
                     /tool="antismash"
                     /translation="DFEEAQRQLSLAEEILKSDFFLISTAEAFVDAARHLISESYCKIH
                     ARIDIKDLSARLGLGQDEGEKWIVNLIRDTRVDAKIDYKEGTVVMN"
     PFAM_domain     complement(join(13765..13812,13944..14306))
                     /aSDomain="eIF3_N"
                     /aSTool="clusterhmmer"
                     /database="35.0"
                     /db_xref="PF09440.13"
                     /description="eIF3 subunit 6 N terminal domain"
                     /detection="hmmscan"
                     /domain_id="clusterhmmer_JN550_000422_0034"
                     /evalue="1.80E-46"
                     /label="JN550_000422"
                     /locus_tag="JN550_000422"
                     /protein_end="141"
                     /protein_start="4"
                     /score="158.0"
                     /tool="antismash"
                     /translation="DLLPKLVGHLDRHLIFPLVEFAANQVPEDDDAKNLEFTRVKYELL
                     KTTNMTDFIGSLKAELDGLDEAPAEFNDKRQKVLSRLEQFEDETSKITDLLGREEVVNN
                     LRSDKVANLEFLKKEHDVTIENVNALYDFGNFQ"
     gene            14957..15478
                     /locus_tag="JN550_000423"
     mRNA            join(14957..15358,15428..15478)
                     /locus_tag="JN550_000423"
                     /product="hypothetical protein"
     CDS             join(14957..15358,15428..15478)
                     /codon_start=1
                     /locus_tag="JN550_000423"
                     /product="hypothetical protein"
                     /protein_id="KAI1878241.1"
                     /transl_table=1
                     /translation="MFSRTLRPLRAANALRTATPTYRMSPVALRTLTTEAASASASEPS
                     TAQQTPSAIPQTPEAPARSPSQLPYFVGRNRLNNFGIYEKRLRGGTMKKTLLKKGEGNL
                     QALRHDVAEALSLPAKEVRVNNVTGHIEIKGHRRDGIAMFLKNMGF"
     PFAM_domain     join(15158..15358,15428..15475)
                     /aSDomain="Img2"
                     /aSTool="clusterhmmer"
                     /database="35.0"
                     /db_xref="PF05046.17"
                     /db_xref="GO:0003735"
                     /db_xref="GO:0005840"
                     /db_xref="GO:0006412"
                     /description="Mitochondrial large subunit ribosomal protein
                     (Img2)"
                     /detection="hmmscan"
                     /domain_id="clusterhmmer_JN550_000423_0036"
                     /evalue="1.60E-19"
                     /gene_ontologies="GO:0003735: structural constituent of
                     ribosome"
                     /gene_ontologies="GO:0005840: ribosome"
                     /gene_ontologies="GO:0006412: translation"
                     /label="JN550_000423"
                     /locus_tag="JN550_000423"
                     /protein_end="150"
                     /protein_start="67"
                     /score="70.0"
                     /tool="antismash"
                     /translation="LPYFVGRNRLNNFGIYEKRLRGGTMKKTLLKKGEGNLQALRHDVA
                     EALSLPAKEVRVNNVTGHIEIKGHRRDGIAMFLKNMGF"
     gene            16762..17517
                     /locus_tag="JN550_000424"
     mRNA            join(16762..17018,17125..17268,17331..17517)
                     /locus_tag="JN550_000424"
                     /product="hypothetical protein"
     CDS             join(16762..17018,17125..17268,17331..17517)
                     /codon_start=1
                     /locus_tag="JN550_000424"
                     /product="hypothetical protein"
                     /protein_id="KAI1878242.1"
                     /transl_table=1
                     /translation="MFISCPRRNGLQRSPNQLATTLQHRTKFQQHQARLLEQHRSLDLG
                     TQQCSQSGRVLNQASQVFKQHRGLDVNLDYLPNSTPKVREHSATSGPTETTSTSSTASS
                     SSETNSTSTSTTSTTVVSSTMTSSTTTSTSPTATNVVQNPGFEDNGGTTGLCNVHHFVA
                     GFADVFTLALSCTPGFVVSLTVGVDNFVVTPV"
     gene            18680..19752
                     /locus_tag="JN550_000425"
     mRNA            join(18680..18803,18854..19093,19151..19752)
                     /locus_tag="JN550_000425"
                     /product="hypothetical protein"
     CDS             join(18680..18803,18854..19093,19151..19752)
                     /codon_start=1
                     /locus_tag="JN550_000425"
                     /product="hypothetical protein"
                     /protein_id="KAI1878243.1"
                     /transl_table=1
                     /translation="MPSVNILKFGVSSPADVTPIQGLLRAGYDPSQVLALIGKSEGNGC
                     VNDFSRTLSAMVWEPMLPKDSVTVFSGGTEGVISPHVTFLVKEHGGANTGLLATVGRTR
                     KLDPHEIGTADHAREVAVLVKCPLLTTNKLQEIRAAGKTPPTSDTYQSMAKSRYASAVG
                     VAVALGEVAEGEVDAAIESGTTWSAAASCSSGAELEDCHILVLASSPEPGRLRATSTFM
                     EDAIDGRAVVEALGEVNRDQGQVLQVFVKAEADPTGEIRGKRHTMNTDSDILSTRHARA
                     AVGGLVAGLTGDTQLYVSGGAEGQGPPGGGSFCLVYTCPE"
     PFAM_domain     join(18695..18803,18854..19092)
                     /aSDomain="Amido_AtzD_TrzD"
                     /aSTool="clusterhmmer"
                     /database="35.0"
                     /db_xref="PF09663.13"
                     /db_xref="GO:0016812"
                     /description="Amidohydrolase ring-opening protein
                     (Amido_AtzD_TrzD)"
                     /detection="hmmscan"
                     /domain_id="clusterhmmer_JN550_000425_0037"
                     /evalue="1.30E-30"
                     /gene_ontologies="GO:0016812: hydrolase activity, acting on
                     carbon-nitrogen (but not peptide) bonds, in cyclic amides"
                     /label="JN550_000425"
                     /locus_tag="JN550_000425"
                     /protein_end="121"
                     /protein_start="5"
                     /score="106.8"
                     /tool="antismash"
                     /translation="ILKFGVSSPADVTPIQGLLRAGYDPSQVLALIGKSEGNGCVNDFS
                     RTLSAMVWEPMLPKDSVTVFSGGTEGVISPHVTFLVKEHGGANTGLLATVGRTRKLDPH
                     EIGTADHAREVA"
     aSDomain        join(19057..19093,19151..19731)
                     /aSDomain="TIGR02714"
                     /aSTool="tigrfam"
                     /description="amido_AtzD_TrzD: ring-opening
                     amidohydrolases"
                     /detection="hmmscan"
                     /domain_id="TIGRFam_JN550_000425_0003"
                     /evalue="2.20E-54"
                     /identifier="TIGR02714"
                     /label="JN550_000425"
                     /locus_tag="JN550_000425"
                     /protein_end="315"
                     /protein_start="109"
                     /score="182.8"
                     /tool="antismash"
                     /translation="EIGTADHAREVAVLVKCPLLTTNKLQEIRAAGKTPPTSDTYQSMA
                     KSRYASAVGVAVALGEVAEGEVDAAIESGTTWSAAASCSSGAELEDCHILVLASSPEPG
                     RLRATSTFMEDAIDGRAVVEALGEVNRDQGQVLQVFVKAEADPTGEIRGKRHTMNTDSD
                     ILSTRHARAAVGGLVAGLTGDTQLYVSGGAEGQGPPGGGSFCL"
     PFAM_domain     join(19090..19093,19151..19737)
                     /aSDomain="Amido_AtzD_TrzD"
                     /aSTool="clusterhmmer"
                     /database="35.0"
                     /db_xref="PF09663.13"
                     /db_xref="GO:0016812"
                     /description="Amidohydrolase ring-opening protein
                     (Amido_AtzD_TrzD)"
                     /detection="hmmscan"
                     /domain_id="clusterhmmer_JN550_000425_0038"
                     /evalue="8.50E-72"
                     /gene_ontologies="GO:0016812: hydrolase activity, acting on
                     carbon-nitrogen (but not peptide) bonds, in cyclic amides"
                     /label="JN550_000425"
                     /locus_tag="JN550_000425"
                     /protein_end="317"
                     /protein_start="120"
                     /score="242.3"
                     /tool="antismash"
                     /translation="AVLVKCPLLTTNKLQEIRAAGKTPPTSDTYQSMAKSRYASAVGVA
                     VALGEVAEGEVDAAIESGTTWSAAASCSSGAELEDCHILVLASSPEPGRLRATSTFMED
                     AIDGRAVVEALGEVNRDQGQVLQVFVKAEADPTGEIRGKRHTMNTDSDILSTRHARAAV
                     GGLVAGLTGDTQLYVSGGAEGQGPPGGGSFCLVY"
     gene            complement(20001..23425)
                     /locus_tag="JN550_000426"
     mRNA            complement(join(20001..22469,22531..22693,22755..22993,
                     23048..23425))
                     /locus_tag="JN550_000426"
                     /product="hypothetical protein"
     CDS             complement(join(20001..22469,22531..22693,22755..22993,
                     23048..23425))
                     /NRPS_PKS="Domain: AMP-binding (69-365). E-value: 1.1e-31.
                     Score: 101.7. Matches aSDomain:
                     nrpspksdomains_JN550_000426_AMP-binding.1"
                     /NRPS_PKS="Domain: PP-binding (597-661). E-value: 4.4e-12.
                     Score: 38.3. Matches aSDomain:
                     nrpspksdomains_JN550_000426_PP-binding.1"
                     /NRPS_PKS="Domain: TD (703-946). E-value: 1e-38. Score:
                     124.8. Matches aSDomain: nrpspksdomains_JN550_000426_TD.1"
                     /codon_start=1
                     /gene_functions="biosynthetic (rule-based-clusters)
                     NRPS-like: AMP-binding"
                     /gene_functions="biosynthetic (rule-based-clusters)
                     NRPS-like: PP-binding"
                     /gene_functions="biosynthetic (rule-based-clusters)
                     NRPS-like: NAD_binding_4"
                     /gene_functions="biosynthetic-additional (smcogs)
                     SMCOG1002:AMP-dependent synthetase and ligase (Score: 78.5;
                     E-value: 6.2e-24)"
                     /gene_kind="biosynthetic"
                     /locus_tag="JN550_000426"
                     /product="hypothetical protein"
                     /protein_id="KAI1878244.1"
                     /sec_met_domain="AMP-binding (E-value: 9.9e-24, bitscore:
                     79.1, seeds: 400, tool: rule-based-clusters)"
                     /sec_met_domain="PP-binding (E-value: 5.8e-11, bitscore:
                     38.3, seeds: 164, tool: rule-based-clusters)"
                     /sec_met_domain="NAD_binding_4 (E-value: 1.6e-37, bitscore:
                     124.5, seeds: 102, tool: rule-based-clusters)"
                     /transl_table=1
                     /translation="MLSPSDLQNSENAVKTSRMAMSSMTLPPEPVNVTGRQRDLLPTMV
                     DQLACDSPDVVYGLWPIMPTSYEAGFRAVTYRQLANVVNGLAWWLVENLGPGQAGEALA
                     YVGPNDVRLSALLLAAVKAGYTLFLASPRNSPAAHQALFDSLKCKTLVTPEPIPSPALA
                     IIEAVRPRHLKAPGIEELLGSSYLPFQYAKTLDEGLHDPVMIIHTSGSTGLPKPLIWTH
                     ETVLRHQNASGSRAVEGIPSLEKLYLGKRVMVTVPPFHGAGLGQFLLYAIPFGNTVIAP
                     AATAIVTAQGLVDALQRIPADLALLVPSVVVELAQNPHLLDYCAKHLELIVYIGGDLPQ
                     AIGDVVAAKMPLRCQWGASEVGMPQQLIPTELDPRTDWRYIRFHPCTGATFEEVADGTY
                     ELVIRRDRALTGTQTTFTIRGKEHLDSYRTQDLFAPHPTVPDTWSWKARADDIIVFLNG
                     EKTNPVSMEQHIVSNNPELGGVIVIGAQRFQAALLIEPVDSNLTTAEQASLIERVWPSV
                     EEANRVAPAHARVEKSLIFVTSPERPLIRAGKGTLQRAASLALYKAEIDKVYLETEDVQ
                     VELGDSITFEALDNAEVVAQHIRECVTVVTHWPSPDDSANFFERGMDSLQALQITRTLR
                     RGFGRPDLGLSTVYQNPTVSQLATAILSTHSDVQTDRDIMEPLLATYTNLIHQLPVLKN
                     DVPKRQSADVLLTGSTGALGTFILKALLERKGIGHIYCLNRGSDGGISAQVDRFTAHKL
                     ATSDFQDRVTFLQTDLAHPKLALDENMYDRLRTRVGFIIHNAWPVNFNLNLAAFRPQLA
                     GVVNIFSLAAAATHSTRVLFISTVGTMAGRPGDVGPAPETILTSFDTPHASGYTRSKYL
                     SELLCDAASNQLRIPTSIVRVGQVAGSVKYPGIWNPKEWFPSLVISSVHLGCLPENLGT
                     FSNIDWVPSDMLSDVLVDLAVRPAENLAEIVGTKVFNLRNPYVLAWDKLIPTVQDVIQT
                     HLESKLDVVAPSLWLDRLQKASEKDSQDPAVSVTVNPAIRLLSFYRDGLWADRVEMKPM
                     SVEHTLAASSTLRSLTAVQPDWIRKWIQEWLLGL"
     aSDomain        complement(20412..21140)
                     /aSDomain="TD"
                     /aSTool="nrps_pks_domains"
                     /database="nrpspksdomains.hmm"
                     /detection="hmmscan"
                     /domain_id="nrpspksdomains_JN550_000426_TD.1"
                     /evalue="1.00E-38"
                     /label="JN550_000426_TD.1"
                     /locus_tag="JN550_000426"
                     /protein_end="946"
                     /protein_start="703"
                     /score="124.8"
                     /tool="antismash"
                     /translation="VLLTGSTGALGTFILKALLERKGIGHIYCLNRGSDGGISAQVDRF
                     TAHKLATSDFQDRVTFLQTDLAHPKLALDENMYDRLRTRVGFIIHNAWPVNFNLNLAAF
                     RPQLAGVVNIFSLAAAATHSTRVLFISTVGTMAGRPGDVGPAPETILTSFDTPHASGYT
                     RSKYLSELLCDAASNQLRIPTSIVRVGQVAGSVKYPGIWNPKEWFPSLVISSVHLGCLP
                     ENLGTFSNIDWVPSDMLSDVL"
     aSModule        complement(20412..23218)
                     /complete
                     /domains="nrpspksdomains_JN550_000426_AMP-binding.1"
                     /domains="nrpspksdomains_JN550_000426_PP-binding.1"
                     /domains="nrpspksdomains_JN550_000426_TD.1"
                     /final_module
                     /locus_tags="JN550_000426"
                     /monomer_pairings="X -> X"
                     /starter_module
                     /tool="antismash"
                     /type="nrps"
     PFAM_domain     complement(20415..21134)
                     /aSDomain="NAD_binding_4"
                     /aSTool="clusterhmmer"
                     /database="35.0"
                     /db_xref="PF07993.15"
                     /description="Male sterility protein"
                     /detection="hmmscan"
                     /domain_id="clusterhmmer_JN550_000426_0041"
                     /evalue="2.50E-35"
                     /label="JN550_000426"
                     /locus_tag="JN550_000426"
                     /protein_end="945"
                     /protein_start="705"
                     /score="122.0"
                     /tool="antismash"
                     /translation="LTGSTGALGTFILKALLERKGIGHIYCLNRGSDGGISAQVDRFTA
                     HKLATSDFQDRVTFLQTDLAHPKLALDENMYDRLRTRVGFIIHNAWPVNFNLNLAAFRP
                     QLAGVVNIFSLAAAATHSTRVLFISTVGTMAGRPGDVGPAPETILTSFDTPHASGYTRS
                     KYLSELLCDAASNQLRIPTSIVRVGQVAGSVKYPGIWNPKEWFPSLVISSVHLGCLPEN
                     LGTFSNIDWVPSDMLSDV"
     aSDomain        complement(21267..21458)
                     /aSDomain="PP-binding"
                     /aSTool="nrps_pks_domains"
                     /database="nrpspksdomains.hmm"
                     /detection="hmmscan"
                     /domain_id="nrpspksdomains_JN550_000426_PP-binding.1"
                     /evalue="4.40E-12"
                     /label="JN550_000426_PP-binding.1"
                     /locus_tag="JN550_000426"
                     /protein_end="661"
                     /protein_start="597"
                     /score="38.3"
                     /tool="antismash"
                     /translation="IRECVTVVTHWPSPDDSANFFERGMDSLQALQITRTLRRGFGRPD
                     LGLSTVYQNPTVSQLATAI"
     PFAM_domain     complement(21267..21458)
                     /aSDomain="PP-binding"
                     /aSTool="clusterhmmer"
                     /database="35.0"
                     /db_xref="PF00550.28"
                     /description="Phosphopantetheine attachment site"
                     /detection="hmmscan"
                     /domain_id="clusterhmmer_JN550_000426_0040"
                     /evalue="7.00E-10"
                     /label="JN550_000426"
                     /locus_tag="JN550_000426"
                     /protein_end="661"
                     /protein_start="597"
                     /score="39.2"
                     /tool="antismash"
                     /translation="IRECVTVVTHWPSPDDSANFFERGMDSLQALQITRTLRRGFGRPD
                     LGLSTVYQNPTVSQLATAI"
     aSDomain        complement(join(22155..22469,22531..22693,22755..22993,
                     23048..23218))
                     /aSDomain="AMP-binding"
                     /aSTool="nrps_pks_domains"
                     /database="nrpspksdomains.hmm"
                     /detection="hmmscan"
                     /domain_id="nrpspksdomains_JN550_000426_AMP-binding.1"
                     /evalue="1.10E-31"
                     /label="JN550_000426_AMP-binding.1"
                     /locus_tag="JN550_000426"
                     /protein_end="365"
                     /protein_start="69"
                     /score="101.7"
                     /specificity="substrate consensus: X"
                     /tool="antismash"
                     /translation="GFRAVTYRQLANVVNGLAWWLVENLGPGQAGEALAYVGPNDVRLS
                     ALLLAAVKAGYTLFLASPRNSPAAHQALFDSLKCKTLVTPEPIPSPALAIIEAVRPRHL
                     KAPGIEELLGSSYLPFQYAKTLDEGLHDPVMIIHTSGSTGLPKPLIWTHETVLRHQNAS
                     GSRAVEGIPSLEKLYLGKRVMVTVPPFHGAGLGQFLLYAIPFGNTVIAPAATAIVTAQG
                     LVDALQRIPADLALLVPSVVVELAQNPHLLDYCAKHLELIVYIGGDLPQAIGDVVAAKM
                     PLRCQWGASEVGMPQ"
     PFAM_domain     complement(join(22158..22469,22531..22693,22755..22993,
                     23048..23224))
                     /aSDomain="AMP-binding"
                     /aSTool="clusterhmmer"
                     /database="35.0"
                     /db_xref="PF00501.31"
                     /description="AMP-binding enzyme"
                     /detection="hmmscan"
                     /domain_id="clusterhmmer_JN550_000426_0039"
                     /evalue="1.20E-27"
                     /label="JN550_000426"
                     /locus_tag="JN550_000426"
                     /protein_end="364"
                     /protein_start="67"
                     /score="96.7"
                     /tool="antismash"
                     /translation="EAGFRAVTYRQLANVVNGLAWWLVENLGPGQAGEALAYVGPNDVR
                     LSALLLAAVKAGYTLFLASPRNSPAAHQALFDSLKCKTLVTPEPIPSPALAIIEAVRPR
                     HLKAPGIEELLGSSYLPFQYAKTLDEGLHDPVMIIHTSGSTGLPKPLIWTHETVLRHQN
                     ASGSRAVEGIPSLEKLYLGKRVMVTVPPFHGAGLGQFLLYAIPFGNTVIAPAATAIVTA
                     QGLVDALQRIPADLALLVPSVVVELAQNPHLLDYCAKHLELIVYIGGDLPQAIGDVVAA
                     KMPLRCQWGASEVGMP"
     protocluster    22481..67389
                     /aStool="rule-based-clusters"
                     /category="NRPS"
                     /contig_edge="False"
                     /core_location="[42480:47389]"
                     /cutoff="0"
                     /detection_rule="cds((PP-binding or NAD_binding_4) and
                     (AMP-binding or A-OX))"
                     /neighbourhood="20000"
                     /product="NRPS-like"
                     /protocluster_number="2"
                     /tool="antismash"
     proto_core      42481..47389
                     /aStool="rule-based-clusters"
                     /tool="antismash"
                     /cutoff="0"
                     /detection_rule="cds((PP-binding or NAD_binding_4) and
                     (AMP-binding or A-OX))"
                     /neighbourhood="20000"
                     /product="NRPS-like"
                     /protocluster_number="2"
     cand_cluster    22481..67389
                     /SMILES="NC([*])C(=O)NC([*])C(=O)O"
                     /candidate_cluster_number="3"
                     /contig_edge="False"
                     /detection_rules="cds((PP-binding or NAD_binding_4) and
                     (AMP-binding or A-OX))"
                     /kind="single"
                     /product="NRPS-like"
                     /protoclusters="2"
                     /tool="antismash"
     CDS_motif       complement(join(22645..22693,22755..22762))
                     /aSTool="nrps_pks_domains"
                     /database="abmotifs"
                     /detection="hmmscan"
                     /domain_id="nrpspksmotif_JN550_000426_0001"
                     /evalue="3.60E-04"
                     /label="NRPS-A_a3"
                     /locus_tag="JN550_000426"
                     /protein_end="222"
                     /protein_start="203"
                     /score="13.5"
                     /tool="antismash"
                     /translation="MIIHTSGSTGLPKPLIWTH"
     gene            25510..28197
                     /locus_tag="JN550_000427"
     mRNA            join(25510..27123,27178..28197)
                     /locus_tag="JN550_000427"
                     /product="hypothetical protein"
     CDS             join(25510..27123,27178..28197)
                     /codon_start=1
                     /locus_tag="JN550_000427"
                     /product="hypothetical protein"
                     /protein_id="KAI1878245.1"
                     /transl_table=1
                     /translation="MLHQTEYVPQQYKLKETPETVNERVETSIFLQSFAAKELTRLPSS
                     WSFEALRSNVFRTTFSTPEHPLPPFPSAVRPCPKFDGITPSVTGGNDGCSRSITLGKVK
                     VVVEWSGAPLVSVFLDGSPTAIHKDLPFRSYATDSTGVAHYTAYKKDTLHVGLGEKAAP
                     MDLGGRGFLITASDTFGYDAYRTDPLYKHIPLLINVTSEGCIGIFSTSHARGSWAVGSE
                     IDGMWGHYKVYRQAHGGLEEYLIVGSTVAEVVRSYAELVGFPLLVPRYMMGYVGGGMKY
                     SMEDSPRACDSILNFIKNCEKHDMPCSAFQMSSGYTVAETEPKTRNVMTWNRHRFPDPR
                     AFTRECHQHGVRLLANVKPYVLANHPNYRELQENGAFFTDPATKATAVARLWSAGGGES
                     GEGSHIDFTSAAGYDWWYKGVQDLKNVGIDAMWNDNNEYNMPSDDWQCALEKVVVPEGL
                     SRRDIGLWGRAMNTELNGKSSHDATVEAEPDARPFVLTRSATAGTMKYCASSWSGDNVT
                     SWEGMKGANALALNAGFSLLQCYGHDIGGFEGPQPTPEHLVRWIQLGIHSPRFVINCYK
                     TNPDDNLIGDVIEPWQYPSVNPIIRTAIKRRYELVPYTYSQMLKSHREAIPPQRWTGWG
                     YESDSNVWSKEILKGDTQYWFGDALLIAGVYEPGVSSAKVYLPGHATDPGFLNLSAPHQ
                     YLQSGKWHEISSTWHTSIPVLARIGSAIPVGKCIPTTCRAENDPEFPNMAKDDWRGVEI
                     FPPPAPHHPGLPSNIDSAKGSSGPGNWFTSDWLEDDGVSPAHKADLFMVNVSYRVSDND
                     IEVKVICKKEGDFEPLWANDGLTIILPVGDERSVKVAGENQTATLEGNRDEKGRRTWKV
                     AVEHST"
     PFAM_domain     25972..26145
                     /aSDomain="Gal_mutarotas_2"
                     /aSTool="clusterhmmer"
                     /database="35.0"
                     /db_xref="PF13802.9"
                     /description="Galactose mutarotase-like"
                     /detection="hmmscan"
                     /domain_id="clusterhmmer_JN550_000427_0042"
                     /evalue="3.00E-10"
                     /label="JN550_000427"
                     /locus_tag="JN550_000427"
                     /protein_end="212"
                     /protein_start="154"
                     /score="40.4"
                     /tool="antismash"
                     /translation="VGLGEKAAPMDLGGRGFLITASDTFGYDAYRTDPLYKHIPLLINV
                     TSEGCIGIFSTSH"
     PFAM_domain     join(26236..27123,27178..27729)
                     /aSDomain="Glyco_hydro_31"
                     /aSTool="clusterhmmer"
                     /database="35.0"
                     /db_xref="PF01055.29"
                     /db_xref="GO:0004553"
                     /db_xref="GO:0005975"
                     /description="Glycosyl hydrolases family 31"
                     /detection="hmmscan"
                     /domain_id="clusterhmmer_JN550_000427_0043"
                     /evalue="4.70E-96"
                     /gene_ontologies="GO:0004553: hydrolase activity,
                     hydrolyzing O-glycosyl compounds"
                     /gene_ontologies="GO:0005975: carbohydrate metabolic
                     process"
                     /label="JN550_000427"
                     /locus_tag="JN550_000427"
                     /protein_end="722"
                     /protein_start="242"
                     /score="322.7"
                     /tool="antismash"
                     /translation="YLIVGSTVAEVVRSYAELVGFPLLVPRYMMGYVGGGMKYSMEDSP
                     RACDSILNFIKNCEKHDMPCSAFQMSSGYTVAETEPKTRNVMTWNRHRFPDPRAFTREC
                     HQHGVRLLANVKPYVLANHPNYRELQENGAFFTDPATKATAVARLWSAGGGESGEGSHI
                     DFTSAAGYDWWYKGVQDLKNVGIDAMWNDNNEYNMPSDDWQCALEKVVVPEGLSRRDIG
                     LWGRAMNTELNGKSSHDATVEAEPDARPFVLTRSATAGTMKYCASSWSGDNVTSWEGMK
                     GANALALNAGFSLLQCYGHDIGGFEGPQPTPEHLVRWIQLGIHSPRFVINCYKTNPDDN
                     LIGDVIEPWQYPSVNPIIRTAIKRRYELVPYTYSQMLKSHREAIPPQRWTGWGYESDSN
                     VWSKEILKGDTQYWFGDALLIAGVYEPGVSSAKVYLPGHATDPGFLNLSAPHQYLQSGK
                     WHEISSTWHTSIPVLARIGSAI"
     gene            29339..30387
                     /locus_tag="JN550_000428"
     mRNA            join(29339..29799,29961..30225,30304..30387)
                     /locus_tag="JN550_000428"
                     /product="hypothetical protein"
     CDS             join(29339..29799,29961..30225,30304..30387)
                     /codon_start=1
                     /locus_tag="JN550_000428"
                     /product="hypothetical protein"
                     /protein_id="KAI1878246.1"
                     /transl_table=1
                     /translation="MVNPPSIPGYHIKWSDAFAGNSGMLPDESKWEIIDRYLNVNNEQE
                     TYKKNSKNIQRSGGGTLQLVPWKDGSAPHGWSSGRIESHYTFTPVAGGKTLAEAKIRFG
                     SAAIANKQGIWPAFWILGDKLRHGGSWPACGELDILETVNGKLTGYGTVHGGTYPGGIF
                     NEPNGIQGHIEIPNQGWHVWRMVWDRSHGSWRDETITWFMDGKQFHQISGSRINDEQAW
                     GVLCHSPLYFILNVAVGGGWPGNPNDQTKQGYESMMEVEYVAHHTTK"
     PFAM_domain     join(29480..29799,29961..30225,30304..30366)
                     /aSDomain="Glyco_hydro_16"
                     /aSTool="clusterhmmer"
                     /database="35.0"
                     /db_xref="PF00722.24"
                     /db_xref="GO:0004553"
                     /db_xref="GO:0005975"
                     /description="Glycosyl hydrolases family 16"
                     /detection="hmmscan"
                     /domain_id="clusterhmmer_JN550_000428_0044"
                     /evalue="5.60E-17"
                     /gene_ontologies="GO:0004553: hydrolase activity,
                     hydrolyzing O-glycosyl compounds"
                     /gene_ontologies="GO:0005975: carbohydrate metabolic
                     process"
                     /label="JN550_000428"
                     /locus_tag="JN550_000428"
                     /protein_end="263"
                     /protein_start="47"
                     /score="61.9"
                     /tool="antismash"
                     /translation="KKNSKNIQRSGGGTLQLVPWKDGSAPHGWSSGRIESHYTFTPVAG
                     GKTLAEAKIRFGSAAIANKQGIWPAFWILGDKLRHGGSWPACGELDILETVNGKLTGYG
                     TVHGGTYPGGIFNEPNGIQGHIEIPNQGWHVWRMVWDRSHGSWRDETITWFMDGKQFHQ
                     ISGSRINDEQAWGVLCHSPLYFILNVAVGGGWPGNPNDQTKQGYESMMEVEYV"
     gene            complement(30678..31292)
                     /locus_tag="JN550_000429"
     mRNA            complement(join(30678..31176,31228..31292))
                     /locus_tag="JN550_000429"
                     /product="hypothetical protein"
     CDS             complement(join(30678..31176,31228..31292))
                     /codon_start=1
                     /locus_tag="JN550_000429"
                     /product="hypothetical protein"
                     /protein_id="KAI1878247.1"
                     /transl_table=1
                     /translation="MKCDRALQCILGGWGYLNATLTNTTSGAIIPEWHSIYPSGGSVYA
                     PSGHISFVITANDTTQPEFRPKTVSLPAQPSDSQADWATVAQHSLGVFGTFQFSNVSCS
                     GSGKGKEKDCKGNKGDHGNESGPSGTLTVNITSATLPSDIGYQYVNTFKFTDDCNKHVL
                     VADFGGGLVQTVWFYRLPQFDVFA"
     PFAM_domain     complement(join(30774..31176,31228..31259))
                     /aSDomain="Lipocalin_5"
                     /aSTool="clusterhmmer"
                     /database="35.0"
                     /db_xref="PF13924.9"
                     /description="Lipocalin-like domain"
                     /detection="hmmscan"
                     /domain_id="clusterhmmer_JN550_000429_0045"
                     /evalue="1.70E-07"
                     /label="JN550_000429"
                     /locus_tag="JN550_000429"
                     /protein_end="156"
                     /protein_start="11"
                     /score="31.3"
                     /tool="antismash"
                     /translation="GGWGYLNATLTNTTSGAIIPEWHSIYPSGGSVYAPSGHISFVITA
                     NDTTQPEFRPKTVSLPAQPSDSQADWATVAQHSLGVFGTFQFSNVSCSGSGKGKEKDCK
                     GNKGDHGNESGPSGTLTVNITSATLPSDIGYQYVNTFKFTD"
     gene            34157..35533
                     /locus_tag="JN550_000430"
     mRNA            34157..35533
                     /locus_tag="JN550_000430"
                     /product="hypothetical protein"
     CDS             34157..35533
                     /codon_start=1
                     /locus_tag="JN550_000430"
                     /product="hypothetical protein"
                     /protein_id="KAI1878248.1"
                     /transl_table=1
                     /translation="MSAFVNWESLLSPASPKEKVKAPAPPPRGNTAVPVPPELPSASVP
                     WATAATIGAVILSTLLILYLVRSNARAKSTATRLAATKQRQDEAIIAAVQKTLGEQIKA
                     TEEKFQQTLDRRIKDIQETSQQTLDGRISAIEETSQQMLDSRIAAIEEAFQQTLDHRIA
                     EIEDAIRRRVNQRLEALESKIKMDQEAIDSLHNAINQRMEILEDGVRILDGKQLDQEAT
                     HITSRSLGQRLETVEGSLQALDAKTRASSQRIEAVDDSARVIDSRTKALSQRMEAVEDN
                     LSATDGQVTLLSHDASRGVDAIERLQKQVKNLPGNEKLRELTGALEERFKELESRINQY
                     QLAIEEARAEPEPEPEPRLTWSHIESQEIEPTGPIYVRPSYGHSPTLSYDGSLPPTPSS
                     SGRSYSFTSSNAGYPITTPTNSKRRRMEMAAGFQDTTFASRQKLFNSRQEMHQRKDSIL
                     "
     PFAM_domain     36788..37015
                     /aSDomain="HET"
                     /aSTool="clusterhmmer"
                     /database="35.0"
                     /db_xref="PF06985.14"
                     /description="Heterokaryon incompatibility protein (HET)"
                     /detection="hmmscan"
                     /domain_id="clusterhmmer_JN550_000431_0046"
                     /evalue="1.10E-05"
                     /label="JN550_000431"
                     /locus_tag="JN550_000431"
                     /protein_end="76"
                     /protein_start="0"
                     /score="25.9"
                     /tool="antismash"
                     /translation="MGRIYAGADAVFAWLGPANHKLEPLFKSFSPAIFDLDGLYTSLWI
                     GQSDKLPMECVRAVEDIASRPYWKRGWIRQE"
     gene            36788..37591
                     /locus_tag="JN550_000431"
     mRNA            36788..37591
                     /locus_tag="JN550_000431"
                     /product="hypothetical protein"
     CDS             36788..37591
                     /codon_start=1
                     /locus_tag="JN550_000431"
                     /product="hypothetical protein"
                     /protein_id="KAI1878249.1"
                     /transl_table=1
                     /translation="MGRIYAGADAVFAWLGPANHKLEPLFKSFSPAIFDLDGLYTSLWI
                     GQSDKLPMECVRAVEDIASRPYWKRGWIRQELHFAKRVNLICGQTMIPAGQLSHVLESL
                     PSGIDQEPDISDLKRHISSAMNYFSWKANKSLLDLLEAYGASECSVKHDRIYSLLPMAS
                     DSPEARGYRVEYGWSYEEVVVKTAAFCECSSAEQRHRLLLTLGDKAQVDEGYSTSLDNL
                     SRCCDYIARQHEDGMSWADTMNMSYDLIRQDAGMQQRRGIHARSC"
     gene            38265..39280
                     /locus_tag="JN550_000432"
     mRNA            join(38265..38775,38829..39280)
                     /locus_tag="JN550_000432"
                     /product="hypothetical protein"
     CDS             join(38265..38775,38829..39280)
                     /codon_start=1
                     /locus_tag="JN550_000432"
                     /product="hypothetical protein"
                     /protein_id="KAI1878250.1"
                     /transl_table=1
                     /translation="MSSNDMNVKVFDLQLFIDDEDEEDIAYKQKLQSLVNGTVTPSQAA
                     TGFDHWIVEGANNRLKWLEQRVDPRSLTAEEEESGMTMRVIAPNASGKIEMVFPTIARL
                     STAFPPFHPGQDAIVQFLEALRALPEHQVPDGIPSEDPSSRDYLMTLWPFGGNWMALAE
                     HFRREADTYSYPYSDIETLGSETRYRWRNFQSAIARITALGLIDCSFLSALGDIVPSSR
                     NYVDLEQRKVGGPNRLAGCAVAAAQWVMWPGEGLFVYQQCKKVEKVSGPRDMWSRERWE
                     LWKEQFTFVSEDERFDPEARLVCKLSREQMIGYEEEDGI"
     PFAM_domain     join(38571..38775,38829..39178)
                     /aSDomain="DUF3632"
                     /aSTool="clusterhmmer"
                     /database="35.0"
                     /db_xref="PF12311.11"
                     /description="Protein of unknown function (DUF3632)"
                     /detection="hmmscan"
                     /domain_id="clusterhmmer_JN550_000432_0047"
                     /evalue="1.00E-11"
                     /label="JN550_000432"
                     /locus_tag="JN550_000432"
                     /protein_end="287"
                     /protein_start="102"
                     /score="45.7"
                     /tool="antismash"
                     /translation="RLSTAFPPFHPGQDAIVQFLEALRALPEHQVPDGIPSEDPSSRDY
                     LMTLWPFGGNWMALAEHFRREADTYSYPYSDIETLGSETRYRWRNFQSAIARITALGLI
                     DCSFLSALGDIVPSSRNYVDLEQRKVGGPNRLAGCAVAAAQWVMWPGEGLFVYQQCKKV
                     EKVSGPRDMWSRERWELWKEQF"
     gene            complement(40669..41238)
                     /locus_tag="JN550_000433"
     mRNA            complement(40669..41238)
                     /locus_tag="JN550_000433"
                     /product="hypothetical protein"
     CDS             complement(40669..41238)
                     /codon_start=1
                     /locus_tag="JN550_000433"
                     /product="hypothetical protein"
                     /protein_id="KAI1878251.1"
                     /transl_table=1
                     /translation="MSVFAPRFYNEPSFNGLFRLLDDFDKYSSQSSTDDRVGRRQHLPT
                     FTPKFDLKETETTYELHGDLPGINKDDVHLEFTNDHTLRISGKVERSYTSGDEETSNPK
                     EGVVATEEKEKPTEVAKTSDADKQVSATPKTKYWVSERSIGEFSRSFSFPTHVNPEAIS
                     AKLEHGVLNVVVPKANKPEGRRIAIQ"
     PFAM_domain     complement(40672..41085)
                     /aSDomain="HSP20"
                     /aSTool="clusterhmmer"
                     /database="35.0"
                     /db_xref="PF00011.24"
                     /description="Hsp20/alpha crystallin family"
                     /detection="hmmscan"
                     /domain_id="clusterhmmer_JN550_000433_0048"
                     /evalue="4.10E-13"
                     /label="JN550_000433"
                     /locus_tag="JN550_000433"
                     /protein_end="189"
                     /protein_start="51"
                     /score="49.5"
                     /tool="antismash"
                     /translation="LKETETTYELHGDLPGINKDDVHLEFTNDHTLRISGKVERSYTSG
                     DEETSNPKEGVVATEEKEKPTEVAKTSDADKQVSATPKTKYWVSERSIGEFSRSFSFPT
                     HVNPEAISAKLEHGVLNVVVPKANKPEGRRIAIQ"
     gene            41509..42249
                     /locus_tag="JN550_000434"
     mRNA            join(41509..41565,41788..42249)
                     /locus_tag="JN550_000434"
                     /product="hypothetical protein"
     CDS             join(41509..41565,41788..42249)
                     /codon_start=1
                     /locus_tag="JN550_000434"
                     /product="hypothetical protein"
                     /protein_id="KAI1878252.1"
                     /transl_table=1
                     /translation="MLVVAAGSFQRLGGPTLTKPSLSKHYLNQNIDASRLPNVDDLLVT
                     TDNPAHTNLEGLDHARCAALQKYLAQYAWLAEGRDLTRLYENNNWYTAYGAKADALRPR
                     REPSLAAFLADVTIPPSNAQEPAPSFLWTSELSEPSGMFYDGTRHELAVADPKLQGYGV
                     EKLAVNNPK"
     gene            complement(42481..47389)
                     /locus_tag="JN550_000435"
     mRNA            complement(join(42481..46336,46395..46694,46746..47389))
                     /locus_tag="JN550_000435"
                     /product="hypothetical protein"
     CDS             complement(join(42481..46336,46395..46694,46746..47389))
                     /NRPS_PKS="Domain: AMP-binding (52-415). E-value: 6.7e-59.
                     Score: 191.3. Matches aSDomain:
                     nrpspksdomains_JN550_000435_AMP-binding.1"
                     /NRPS_PKS="Domain: PP-binding (668-733). E-value: 1.5e-14.
                     Score: 46.2. Matches aSDomain:
                     nrpspksdomains_JN550_000435_PP-binding.1"
                     /codon_start=1
                     /gene_functions="biosynthetic (rule-based-clusters)
                     NRPS-like: PP-binding"
                     /gene_functions="biosynthetic (rule-based-clusters)
                     NRPS-like: AMP-binding"
                     /gene_functions="biosynthetic-additional (smcogs)
                     SMCOG1002:AMP-dependent synthetase and ligase (Score:
                     218.1; E-value: 2.9e-66)"
                     /gene_kind="biosynthetic"
                     /locus_tag="JN550_000435"
                     /product="hypothetical protein"
                     /protein_id="KAI1878253.1"
                     /sec_met_domain="AMP-binding (E-value: 8.2e-65, bitscore:
                     214.4, seeds: 400, tool: rule-based-clusters)"
                     /sec_met_domain="PP-binding (E-value: 2e-13, bitscore:
                     46.2, seeds: 164, tool: rule-based-clusters)"
                     /transl_table=1
                     /translation="MSSSTLDDGMSIVGHLPNLQTPAIYSSSVKDFITHSQLRQYVESF
                     RLPSTHPSKKEIVAVALPNGPLLAATIIAVSTYYVAAPVNPSVGVEQFKADVIQAGATI
                     VLTTHEDSNKLGLGDSWVVDAGITVCLARLEPDMTITVTDHTGGSLVGLATVKPSTPRD
                     TAIQLFTSGTSGNKKLVPISIGAVLSGAQMVIKSWGLTADETCLNMMPLHHVGGLLRNV
                     FAPIFAGGSTICCPAFDPGLFWDLVDQELPTWYYASPTMHSLILSEGLHRQFDMKKSRI
                     RLICNAAGGLLPALACQLRDTFNCTVLPSYGMTECMPISTPPLNYKLDREGTSGISVGP
                     ELCILDGAGKAAFPNIIGHISVRGSPVFEGYLRPDGTLDKSSFTEEGWFDTGDLGYMDT
                     DGYLYITGRSKEVINRGGEIISPFEVENAIISAAGDPDSPIYGRVTQALAFGLSHDVLQ
                     EVVGIVLVTPNDEPRVDVRLLHQSLRSLLQQAKWPALIVYMEDVPKRNNKVLRTNLAKR
                     LGLPEQTGSTPFLEKHWEAVCPPVDTALATPIDATVCALDISQLQEAASQITPTTIETY
                     VDISPVDGRPEMFLAPRPTTEVSRESGTGAGAELKQLLPARTHNYNIPERIQYLDQPIP
                     LCGCGTVDKEKLRAMSVEQLNSAENALAASLEEAVLHIIAKVLSRSPTEIEVTADFFAI
                     GGDSILAGRLLSMLRSEYKVSLPIEFIFNHGSARDIAKELEAEGASLDDSDGSTTFDEK
                     DFNLTGKQYSSTNLFLMFLQLVPMMILYPMRRALQWTVFLVALSSTLTWQTNESVWGRL
                     LVLILSIAFSKIVIGLVSPWFGIAAKWVIIGKYRTGYYPMWGPYHTRWWLVQKIIDITG
                     MGFFGSTNWSKCLYYRMMGAKIGKNVTINGARTGEWDLLEIGDGAVLEHCTLRPFAGER
                     NTTMYLGPITIGRNAVVNKSSIVAPGCIVPNNACIGPNSSAWELEDADESFRDLPSSNI
                     PGSHWVLTLFATVPLSFFSHVISLIPWALGLLGLVMAQPIETLNPVRSVIHWFASGGRV
                     GYHYLALVLRSTLSPFFIFAFAVSMRLFLDVWFGRLSPGPAVTRSNIDRWRMALMKTLM
                     PVSKLHGMTEILGQHYEGTSIAVRLLGGKVGKRVYWPGTGPSIGDYHLIDIGDDVVFGS
                     RSHLVTSDGISSEKVKIGDNAMIADRVCLLPAVTIGNGTVMGSGALTRRGKSYEDNSTW
                     VGSRGGDSIHLSRPRPKHVDSEKSDTYQGKEQKVAQVDVQELSSGVSSSSSSTLGPTSP
                     TVLSPKASSQQLAMGTVKSFPLSEKSSRQVLFTQEALQPQEELTLSPFGRAFYLKKAPY
                     KVFGQGVIFLYSALITAFTAAYWNVAFILSIQIVYWIRFDHLLGRGFWSDALHVWGFMT
                     AAIAIITSTLAVVALGLVITAKWVLLGHRKPGNYDWDKSSYCQRWQLFLSIERLRRHCY
                     RGHGILGMLTGTHWIVMYFRALGARIGKDCALFVNGAPSLMFTEPDLLTMGDRVVVDDA
                     SLVGHINSRGTFDLNELHVGDRCVLRTGSRLLSGASMQNDSCLLEHTLVMGGDVVDERT
                     TLQGWPARVFKGDTAGHTRA"
     aSDomain        complement(45082..45276)
                     /aSDomain="PP-binding"
                     /aSTool="nrps_pks_domains"
                     /database="nrpspksdomains.hmm"
                     /detection="hmmscan"
                     /domain_id="nrpspksdomains_JN550_000435_PP-binding.1"
                     /evalue="1.50E-14"
                     /label="JN550_000435_PP-binding.1"
                     /locus_tag="JN550_000435"
                     /protein_end="733"
                     /protein_start="668"
                     /score="46.2"
                     /tool="antismash"
                     /translation="AVLHIIAKVLSRSPTEIEVTADFFAIGGDSILAGRLLSMLRSEYK
                     VSLPIEFIFNHGSARDIAKE"
     aSModule        complement(45082..47233)
                     /complete
                     /domains="nrpspksdomains_JN550_000435_AMP-binding.1"
                     /domains="nrpspksdomains_JN550_000435_PP-binding.1"
                     /locus_tags="JN550_000435"
                     /monomer_pairings="X -> X"
                     /starter_module
                     /tool="antismash"
                     /type="nrps"
     PFAM_domain     complement(45085..45276)
                     /aSDomain="PP-binding"
                     /aSTool="clusterhmmer"
                     /database="35.0"
                     /db_xref="PF00550.28"
                     /description="Phosphopantetheine attachment site"
                     /detection="hmmscan"
                     /domain_id="clusterhmmer_JN550_000435_0050"
                     /evalue="7.30E-12"
                     /label="JN550_000435"
                     /locus_tag="JN550_000435"
                     /protein_end="732"
                     /protein_start="668"
                     /score="45.6"
                     /tool="antismash"
                     /translation="AVLHIIAKVLSRSPTEIEVTADFFAIGGDSILAGRLLSMLRSEYK
                     VSLPIEFIFNHGSARDIAK"
     aSDomain        complement(join(46036..46336,46395..46694,46746..47233))
                     /aSDomain="AMP-binding"
                     /aSTool="nrps_pks_domains"
                     /database="nrpspksdomains.hmm"
                     /detection="hmmscan"
                     /domain_id="nrpspksdomains_JN550_000435_AMP-binding.1"
                     /evalue="6.70E-59"
                     /label="JN550_000435_AMP-binding.1"
                     /locus_tag="JN550_000435"
                     /protein_end="415"
                     /protein_start="52"
                     /score="191.3"
                     /specificity="substrate consensus: X"
                     /tool="antismash"
                     /translation="SKKEIVAVALPNGPLLAATIIAVSTYYVAAPVNPSVGVEQFKADV
                     IQAGATIVLTTHEDSNKLGLGDSWVVDAGITVCLARLEPDMTITVTDHTGGSLVGLATV
                     KPSTPRDTAIQLFTSGTSGNKKLVPISIGAVLSGAQMVIKSWGLTADETCLNMMPLHHV
                     GGLLRNVFAPIFAGGSTICCPAFDPGLFWDLVDQELPTWYYASPTMHSLILSEGLHRQF
                     DMKKSRIRLICNAAGGLLPALACQLRDTFNCTVLPSYGMTECMPISTPPLNYKLDREGT
                     SGISVGPELCILDGAGKAAFPNIIGHISVRGSPVFEGYLRPDGTLDKSSFTEEGWFDTG
                     DLGYMDTDGYLYITGRSKEVINR"
     PFAM_domain     complement(join(46036..46336,46395..46694,46746..47233))
                     /aSDomain="AMP-binding"
                     /aSTool="clusterhmmer"
                     /database="35.0"
                     /db_xref="PF00501.31"
                     /description="AMP-binding enzyme"
                     /detection="hmmscan"
                     /domain_id="clusterhmmer_JN550_000435_0049"
                     /evalue="3.20E-58"
                     /label="JN550_000435"
                     /locus_tag="JN550_000435"
                     /protein_end="415"
                     /protein_start="52"
                     /score="197.5"
                     /tool="antismash"
                     /translation="SKKEIVAVALPNGPLLAATIIAVSTYYVAAPVNPSVGVEQFKADV
                     IQAGATIVLTTHEDSNKLGLGDSWVVDAGITVCLARLEPDMTITVTDHTGGSLVGLATV
                     KPSTPRDTAIQLFTSGTSGNKKLVPISIGAVLSGAQMVIKSWGLTADETCLNMMPLHHV
                     GGLLRNVFAPIFAGGSTICCPAFDPGLFWDLVDQELPTWYYASPTMHSLILSEGLHRQF
                     DMKKSRIRLICNAAGGLLPALACQLRDTFNCTVLPSYGMTECMPISTPPLNYKLDREGT
                     SGISVGPELCILDGAGKAAFPNIIGHISVRGSPVFEGYLRPDGTLDKSSFTEEGWFDTG
                     DLGYMDTDGYLYITGRSKEVINR"
     gene            complement(52133..52867)
                     /locus_tag="JN550_000436"
     mRNA            complement(52133..52867)
                     /locus_tag="JN550_000436"
                     /product="hypothetical protein"
     CDS             complement(52133..52867)
                     /codon_start=1
                     /locus_tag="JN550_000436"
                     /product="hypothetical protein"
                     /protein_id="KAI1878254.1"
                     /transl_table=1
                     /translation="MSQTRILPMYPPTDRIGDDQKRERWSSQVKQVVWSQNYPQRRKPI
                     LTNYWIEDELKNRGLVGDSTPPAVASQILEERRSLTDGERLIMRRLTEVENDNSRLKTM
                     YNQVSNGLMTLRGWFDGSTKERPRNAASQRLDRIRRELDALTSEYRARHPDYTGLERVS
                     SPESPYSRALHHLRRPDSQVHRGVRGMNKEVDALIATCKSCEHQDILVDWTYVQRLFFL
                     AVYTLVVLVILLNLGFELDLID"
     gene            53744..54016
                     /locus_tag="JN550_000437"
     mRNA            53744..54016
                     /locus_tag="JN550_000437"
                     /product="hypothetical protein"
     CDS             53744..54016
                     /codon_start=1
                     /locus_tag="JN550_000437"
                     /product="hypothetical protein"
                     /protein_id="KAI1878255.1"
                     /transl_table=1
                     /translation="MDSSTPMEVDAPKNKRCRSPDKGDAARKKPAVEQTVRTAPITLST
                     EMMLDKSADRPVTPSGGRPRSNAVWTPTNQLHASSPDCKVIMAGL"
     gene            complement(54565..55494)
                     /locus_tag="JN550_000438"
     mRNA            complement(54565..55494)
                     /locus_tag="JN550_000438"
                     /product="hypothetical protein"
     CDS             complement(54565..55494)
                     /codon_start=1
                     /locus_tag="JN550_000438"
                     /product="hypothetical protein"
                     /protein_id="KAI1878256.1"
                     /transl_table=1
                     /translation="MDVNLENPETQLGVNGRQLRRLSRRLRPATARGLRNGLNSSLYSQ
                     YTGCWKYSQHAQAKINARVNRSNRQRKAANDSCRWAIDNEDGASLARSNLWLPSDGSRQ
                     KPQLKRQEAFRVPEMVFVSDVIENDSDLYRLGLLYDDEHARGSGFDLNAIVHSDPVYAI
                     RPAKRTRKSRCNQCTSGGNFDKSLWLDLPFDEDLSLAELLSAEFGGTSAAINEPTPIQD
                     RQVDLALPTPLHIIYELTESSTHSLAARPARRHVLDTDSCSDEEDCDGWNVVPLLHRED
                     SGLTALTDDSEDNPDAATTEAWIMLGET"
     gene            complement(56391..58152)
                     /locus_tag="JN550_000439"
     mRNA            complement(join(56391..56513,56577..57751,57803..57868,
                     58014..58152))
                     /locus_tag="JN550_000439"
                     /product="hypothetical protein"
     CDS             complement(join(56391..56513,56577..57751,57803..57868,
                     58014..58152))
                     /codon_start=1
                     /gene_functions="biosynthetic-additional
                     (rule-based-clusters) p450"
                     /gene_functions="biosynthetic-additional (smcogs)
                     SMCOG1034:cytochrome P450 (Score: 239; E-value: 1.7e-72)"
                     /gene_kind="biosynthetic-additional"
                     /locus_tag="JN550_000439"
                     /product="hypothetical protein"
                     /protein_id="KAI1878257.1"
                     /sec_met_domain="p450 (E-value: 3.5e-53, bitscore: 176.4,
                     seeds: 50, tool: rule-based-clusters)"
                     /transl_table=1
                     /translation="MAFTYLTFATAAFAILSVLLIAARIQDYVSLKHIPGPSAARWTDL
                     WMIRAQLSGRMQLILREQDLRYGGKLLRIAPKWVVCNDPAEIRKIWGVRTQWQRPDWYR
                     GLRVDPYRDNSFSTIDDQRHETLRSKIAPGYAGKDVDKLQELVDEQVAELINLLESRYL
                     SSKEEFKPVDFASKVPFFTLDVISSLAFGKPFGHLKADADIFRWLEMVEKTVPFMLTVA
                     LMPWVLDILQSKRMRSFLPDARNIQGIGTVMHIGHSVVAERYQAHAPVQRDMIGSFIAH
                     GLSQEDCEGESLVQILAGSDTSATAIRSTILFLMTNPLAYHRFQEEIDEAVANGKISSP
                     ITNAEAQNFAYLQAVIREGLRLWPPASGLLPKMSKKDEVVCGVSIPAGTHVAWNPWSVM
                     RDREVFGQDAELFRPERWLDAPEEQGRLMDLTIMMAFKGGSKWECLGKNIAFLELNKIY
                     VELLRRFDFTLIDPTNPWKVWNAAVSIQTDMFVKITRRAARS"
     PFAM_domain     complement(join(56457..56513,56577..57608))
                     /aSDomain="p450"
                     /aSTool="clusterhmmer"
                     /database="35.0"
                     /db_xref="PF00067.25"
                     /db_xref="GO:0004497"
                     /db_xref="GO:0005506"
                     /db_xref="GO:0016705"
                     /db_xref="GO:0020037"
                     /description="Cytochrome P450"
                     /detection="hmmscan"
                     /domain_id="clusterhmmer_JN550_000439_0051"
                     /evalue="9.30E-52"
                     /gene_ontologies="GO:0004497: monooxygenase activity"
                     /gene_ontologies="GO:0005506: iron ion binding"
                     /gene_ontologies="GO:0016705: oxidoreductase activity,
                     acting on paired donors, with incorporation or reduction of
                     molecular oxygen"
                     /gene_ontologies="GO:0020037: heme binding"
                     /label="JN550_000439"
                     /locus_tag="JN550_000439"
                     /protein_end="479"
                     /protein_start="116"
                     /score="176.4"
                     /tool="antismash"
                     /translation="STIDDQRHETLRSKIAPGYAGKDVDKLQELVDEQVAELINLLESR
                     YLSSKEEFKPVDFASKVPFFTLDVISSLAFGKPFGHLKADADIFRWLEMVEKTVPFMLT
                     VALMPWVLDILQSKRMRSFLPDARNIQGIGTVMHIGHSVVAERYQAHAPVQRDMIGSFI
                     AHGLSQEDCEGESLVQILAGSDTSATAIRSTILFLMTNPLAYHRFQEEIDEAVANGKIS
                     SPITNAEAQNFAYLQAVIREGLRLWPPASGLLPKMSKKDEVVCGVSIPAGTHVAWNPWS
                     VMRDREVFGQDAELFRPERWLDAPEEQGRLMDLTIMMAFKGGSKWECLGKNIAFLELNK
                     IYVELLRRFDFTLIDPTNPWKVW"
     gene            complement(58564..59538)
                     /locus_tag="JN550_000440"
     mRNA            complement(58564..59538)
                     /locus_tag="JN550_000440"
                     /product="hypothetical protein"
     CDS             complement(58564..59538)
                     /codon_start=1
                     /locus_tag="JN550_000440"
                     /product="hypothetical protein"
                     /protein_id="KAI1878258.1"
                     /transl_table=1
                     /translation="MRASVSTLICAYALCFAPTRATLPSKRGLAYTGSDDQADTRLLLS
                     AQSPISWYYTWSLYQAQSANDSVAFLPLIHNTDDASNSDLTTILDRLPSSSTHLLTFNE
                     PDGTTDSGGSSIEPEDAAKSYLNHIAPLRSSDSRQWNISHPSVTGSGQGLNWLQRFNSS
                     CYELDDAGCPMDFVAVHWYGDFAGLASWLGTLHEFYTENSTTNADLKFWITEMALPQQD
                     EDATVAMMNQSLAYLDDLDYVEGYAWFGAFRSDSANEWTGDAVSLFDDHGGLTELGSLY
                     LGGEQNGFAEGTKGEGNSAAVPSTSMSTCSLILTGLAMTLLLW"
     PFAM_domain     complement(58696..59457)
                     /aSDomain="Glyco_hydro_cc"
                     /aSTool="clusterhmmer"
                     /database="35.0"
                     /db_xref="PF11790.11"
                     /description="Glycosyl hydrolase catalytic core"
                     /detection="hmmscan"
                     /domain_id="clusterhmmer_JN550_000440_0052"
                     /evalue="4.10E-62"
                     /label="JN550_000440"
                     /locus_tag="JN550_000440"
                     /protein_end="281"
                     /protein_start="27"
                     /score="210.0"
                     /tool="antismash"
                     /translation="GLAYTGSDDQADTRLLLSAQSPISWYYTWSLYQAQSANDSVAFLP
                     LIHNTDDASNSDLTTILDRLPSSSTHLLTFNEPDGTTDSGGSSIEPEDAAKSYLNHIAP
                     LRSSDSRQWNISHPSVTGSGQGLNWLQRFNSSCYELDDAGCPMDFVAVHWYGDFAGLAS
                     WLGTLHEFYTENSTTNADLKFWITEMALPQQDEDATVAMMNQSLAYLDDLDYVEGYAWF
                     GAFRSDSANEWTGDAVSLFDDHGGLTELGSLY"
     gene            60392..61651
                     /locus_tag="JN550_000441"
     mRNA            60392..61651
                     /locus_tag="JN550_000441"
                     /product="hypothetical protein"
     CDS             60392..61651
                     /codon_start=1
                     /locus_tag="JN550_000441"
                     /product="hypothetical protein"
                     /protein_id="KAI1878259.1"
                     /transl_table=1
                     /translation="MDSAAQNGGAGQRAVDRNGHSQQHSDPGRILNRLKHWTWANYTFP
                     MATGGVALLLSEQTQAYKFDGLQTIGKVVYIFDLFIFTMVTAAIVCRFCMFPGTLKASI
                     THPTEGLFLGTSTLSLASIIAGIARYGIPACGPWLVTVYRVLFWIYFAITFLIAVGQYA
                     LLFTLPALKIRDMTPAWDLPIFPYMLSGTLAATGASLQPPSQAVPMIVAGLTAQGLGML
                     VSMIMYASYVRRMIQWGFPSPNSRAGMFIAVGPPSFTSLAIIGMANNFPTTYDYFGNAE
                     LTMQIFRAIATMVSVFIWSLSLWFFAIAVVACLAARKHMTFRLNWWAFVFPNVGFTIAV
                     LNIGKALESPGIKWVGTIMTILLVCTWLCVFGSHIRAFIRRDIVYDGKDEDVYLDETEH
                     AHAKLENAGLSDQERLLKQA"
     PFAM_domain     60497..61510
                     /aSDomain="SLAC1"
                     /aSTool="clusterhmmer"
                     /database="35.0"
                     /db_xref="PF03595.20"
                     /db_xref="GO:0016020"
                     /db_xref="GO:0055085"
                     /description="Voltage-dependent anion channel"
                     /detection="hmmscan"
                     /domain_id="clusterhmmer_JN550_000441_0053"
                     /evalue="1.60E-81"
                     /gene_ontologies="GO:0016020: membrane"
                     /gene_ontologies="GO:0055085: transmembrane transport"
                     /label="JN550_000441"
                     /locus_tag="JN550_000441"
                     /protein_end="373"
                     /protein_start="35"
                     /score="274.2"
                     /tool="antismash"
                     /translation="HWTWANYTFPMATGGVALLLSEQTQAYKFDGLQTIGKVVYIFDLF
                     IFTMVTAAIVCRFCMFPGTLKASITHPTEGLFLGTSTLSLASIIAGIARYGIPACGPWL
                     VTVYRVLFWIYFAITFLIAVGQYALLFTLPALKIRDMTPAWDLPIFPYMLSGTLAATGA
                     SLQPPSQAVPMIVAGLTAQGLGMLVSMIMYASYVRRMIQWGFPSPNSRAGMFIAVGPPS
                     FTSLAIIGMANNFPTTYDYFGNAELTMQIFRAIATMVSVFIWSLSLWFFAIAVVACLAA
                     RKHMTFRLNWWAFVFPNVGFTIAVLNIGKALESPGIKWVGTIMTILLVCTWLCVFGS"
     gene            complement(63273..63953)
                     /locus_tag="JN550_000442"
     mRNA            complement(join(63273..63364,63431..63953))
                     /locus_tag="JN550_000442"
                     /product="hypothetical protein"
     CDS             complement(join(63273..63364,63431..63953))
                     /codon_start=1
                     /locus_tag="JN550_000442"
                     /product="hypothetical protein"
                     /protein_id="KAI1878260.1"
                     /transl_table=1
                     /translation="MQIIKPLFALFCAHLAIASPITTNGHPSVELTERAPPPPSDALKK
                     WNDEKGVPGNALTEGLHIFKAKYPRDEVKDQGLSDLIKEARNFLDANHYVLVSVEVKQK
                     ERGPPKKKEKYLDVGDVKFFDIAVDKDGKVKSNKEGATYNFAKAEEDKVEHQYLKKLGG
                     KVKSFTGITPVGKEYVSQHETYDPKTNNCMTFVDEVAKDLN"
     gene            65036..66115
                     /locus_tag="JN550_000443"
     mRNA            65036..66115
                     /locus_tag="JN550_000443"
                     /product="hypothetical protein"
     CDS             65036..66115
                     /codon_start=1
                     /locus_tag="JN550_000443"
                     /product="hypothetical protein"
                     /protein_id="KAI1878261.1"
                     /transl_table=1
                     /translation="MGKMWYPPETYLDKWAAENELSAARFVARLDEVARNDLQITPAKL
                     ARIDKYCVVQNGDPVISEASFESLLTSFYPAPSGPPILKKAAPVLFRMLVYLSRYPFMP
                     ELATEQKGENAHLSRNGLVRAVLIAHKDRARRTVGGYGGGHTRTRTAGDHRRLLFQGLA
                     VQLKSDPQGYEEKVWQADAALRARRFYSGISDEVSCPDNALTNRDEIGDELFHDVVDFM
                     CQLLPDWEENTVRRENLLGLAKGMIQEEGLCRVPLQRYELRRADFEALVEMLFLVYESG
                     EETLPTDFAKRRDQVVEQFFGQRQGIDFKVFDEVSGSGRTDFDTGSAGGNFAGGDDYKP
                     SLLEMLYWMLDELFKETAT"
ORIGIN
        1 agggttccat agcatgggct tggatgatca cgatttcgac ggcctcactc aagagatact
       61 gttcaccaag attcacagta tttccgtgga caacagcaat gtacggtatt ccctctccaa
      121 gacgccagca cggtcacaat gcaaagtctt ctgccttcca gggccacagt ctgttgtgga
      181 tgagcgaaat cgccatcaag tcgtcattgg tatacaagac tcgatggaaa agcgtctcca
      241 gcttttgata ctccatctgc agacaagcat caagccctcg tccagtcctg ggtcaaacac
      301 cgttgtcacg tttgggcaat tacggaaggc acataacgtc attgattcct gtaagctcgt
      361 tgatggcaac gtggcaatga tccttgtgct atcggagtca gttgacggta cccgcgagct
      421 tagcctgcag gcgccttgga gcgaacttac atctatcaac cttccttcaa agctcctgct
      481 ttcaaacacg cgaggcctgg acgatcgggg aagccttctt gtacgagaag tgggaatagg
      541 gagggccata actcccgtcg tcggagagct tgcggctctg tgccatccca aactgaatgg
      601 agtcgtcagc atcttcgatg gagaaagcca gcaagtccat caagttcgca ttcagctaaa
      661 gcccacccga ccacaagtga caaagatctt tgatgccttt cgggcaatct tgccgccggc
      721 tgtgggtgat gttttgctag ctggctggtg gcacgtggtg gcatggatac gccaggagca
      781 tgttgaggtt gctgacattg agtggtccgc tatggcaatt cagctcttca caattttcct
      841 tgccctagac acgcatgtac cttcggcatc tccagataca tactcctcgc cgactcatcg
      901 gagaaaccgg agccttctta gatcaagtag cggcgcatac gttgatttca atgattggga
      961 tacgatgaac gtcttcgaga ctccaaactc tgcaacccat ccatcttgga tggccggacg
     1021 tccatggcaa tgggttatgg aagaagaaga attaacagcg aatctgttcc agccgagcca
     1081 agggagacaa gaagaaatag gtttcctagt atcccatata aggcacgccc aaagtttcat
     1141 ggcttcgacg atgggcgatg cagcttgtgg tcaggccgga tacttaccca cggctcagag
     1201 ccacacggag cagagtcgca tgaagcaagc gcaagacatt atggttgcat tacatctctt
     1261 actagaggag cagaaactcg acataacggc acagcatctc agttcgccgg catcagtcga
     1321 cctggcaatt ctcgtgctcc aaattacgaa atggctagac tggcatcagt ggactcacaa
     1381 ttacgaactt gacatgcctt tggactttgc agactcacaa gccaatacgt tgcagcgcca
     1441 tctgtcgcca aaaccggcag aaccagcgct ttggagtgtt ttcgaatggc tacaagccgg
     1501 tctggttctc gaaagcggac cgcttgacat gcctgttatt ctgactactg catccgggaa
     1561 tgttttacct cgtatcaaga ttttcgggcg tctgtttgaa tgcctcagaa cgaagcctaa
     1621 atcgcccgtg gactttgttg aggctatgta tgaaagcggc attacacctg tgactctgga
     1681 gtccttgccg gaggccatac tcgttccatt acaagatgcg atatctcagt gccaagcacg
     1741 gccgccgcca gcatggccca gcagcttgct tcaacttgtg gatcggagtg atgtcgactc
     1801 ggttttgtcg cccgcagacg agtctcatct acggtcctca aacctagcgg tatgtattct
     1861 caacgttggc acacgtgttc ttttactgat tcatagtaga tgtcatcgca ccttgcaact
     1921 tgggacttca attctctatg ccagaatatc atggatttca acgactcacc tgctgatgac
     1981 atagcagaga gcgacaagca agcagtcatc cgagcaatat tcaaagaaga tcgtcgttta
     2041 gaagagatca ggcttatgct caacacgacg aagccaagac ttgtgcgctt agaacatcag
     2101 tctgactggt ccgagccgtt ctacctggaa cagcagaagg agctggtgac ccgcctcgct
     2161 accaacacgc tgtcgattcc tgcaggcagg ggcatcatga attatggctt gcgctttccc
     2221 cttctgactc agaaatttca catcaatggc tttgtgctaa attgcacagt ccgaccaacc
     2281 aatgtcaccg ttggcgttga caaatctctc ttttcggaag agaagattgc gtgggccttc
     2341 tttcactctg gcgttgctgc aggcctgtca atatctcgcc aggccaaggg cattgatacg
     2401 tcctggattt tatacaacaa acccggcaac gatctcaaca atcggcacgc agggttctta
     2461 cttgcccttg gtctcaacgg tcacctgaag ggcattgcta aatgggtagc tttcaagtat
     2521 ctgacaccaa aacatacaat gacgtcgatt gggctccttc ttgggctggc cgcttcgtac
     2581 atcggcacaa tggactcctt aatcacacgc cttttgtcgg tacatgtcac tcggatgctg
     2641 ccacgaggtg cagcagaatt gaatttatct cctctgacgc agacgactgg aattatgggc
     2701 attggcttgc tatattgcaa cagccaacat cgccgaatga gcgagatcat gatgtctgag
     2761 atcaagcatg tcgaaaccga agatgaggaa gagccacttc gaagtgagtg ctatagactc
     2821 gccgcaggct ttgcccttgg attcatcaat cttgggaagg gcacagacct gaagggccta
     2881 cacgatatgc gaatcaccga gcaactctta acactggcat cgtcgagtaa gaaggttgag
     2941 ttggtccaca tcttggacag atccagcgcc gccgctgtta tggcaattgc cctgatctat
     3001 atgaaatccg aagatcatat agtagctcga aagatcgatg ttcccgacgc cctcttgcaa
     3061 ttcgactaca tcaggcccga catactgttg ctgcgaactg tggctaaaca tctcatatta
     3121 tggtccgaaa tcaagccgac ccatcattgg atccgtaaga atcttcctgc tcgttaccac
     3181 tcccgtgtca accccccaac acagcccttt gacaacccat cccgtggcca gctcaattcc
     3241 actcacctgc ccttcctcac catacttgcc gggctgtgtt atgctgttgc cttgcgttac
     3301 gcgggttctg gcgacctacg cgtccgcgat ttgttgctgg tatatctcca gcgcttctac
     3361 ggctactgtc gtgctgcatc gcccaaggca aatttcgatg atcggactgt acacgtcacg
     3421 gcacgaatgt gtcttgacgt ggttgcactc tccactgcgg ctgtgatggc tggaactggt
     3481 gatcttaaag tcctgcggat acttcgttct cttcatggtc gaaatgacac cgaaacaacg
     3541 tatggctcgc acatggcgac gcatatggct attggcgtat tgtctcttgg ttgcgggacg
     3601 cagactttca gcacttccaa tatcgcgatc gcgtcgctgt tagttgcttt ttatcccgtt
     3661 ttcccggatc aagtgcagga taataagagt catctgcaag ccttccgcca tttctgggtt
     3721 ctggccactg acccccgttg cttggttacc aaggacgttg ccacgaatgc ccctgtcagc
     3781 gtaccggtca ctatcaggtt tcaagatggc cggcccgagg aggctagaac cacaccttgc
     3841 cttttgcccc ctctcagtga catctccagc gtccgcactg acagccccga attctggaac
     3901 ctcgacctag tctttactgg tccggagggg ggtaagctcc tggagaagtt cgtgagcaac
     3961 caagtcttgt atctacgcag gcggccggtg ggcggcagtc cattctcggc tacaatgttg
     4021 gcactcggtc gcgaagattc ttccaatgca cctgcagaag acgcgacgca accattggaa
     4081 tggttgtttg attctgcacc gagccttaac cgcctgactc ataccgaacg gagtgtggtt
     4141 ttagacagtg gagttggtgg accggacgtg agtcatagca aaagcagcgt ggttgatgcc
     4201 agactggcac ttgaagcagg gctcgaccat gggggaaggg atgatctact cggcatcagg
     4261 gggctttttg agtggtatga gtggaaagca aaaaagactg gaggtggtgg taaccaagtc
     4321 ctagaggaca cgacctggaa cagtgagggc tggttgaggg gtagcatcgt cgaagaactc
     4381 aaaggcaagg tctggttgac tggccgcgag accggatagg gagactgggc acgtgctgta
     4441 caagagctag cgggcggtgc gtatgagaaa catgtatcaa gagtccacga atgactggaa
     4501 tgaggaatga tcacgcgttt taggttgatt taatctgcta cgaaatcgcc agagggctaa
     4561 tgcatgcacc caagcgccct gattcactgt cgcggatagg ttgtgaacat ggatacctaa
     4621 cactgtattc atagtttttt gcacacgctt cgtcctagtt ggacttgtat tccaagccac
     4681 gccctcaatg ccatgaccta agatatatat ccagagttat cggcgcagtc aaacaccttg
     4741 gagatcaggc ctgtggcgaa ggcgttccga atcgacagag caacgccata cctaaaccct
     4801 gttagcatcg ttgaaggggc aaaggatcca gatgtactta cgtgccgccg accaccatga
     4861 agaggccaat taggataatc actgcgtgta gccaccatag agccttgttc ttgcccgaca
     4921 gtgtcttgta ccccttaaag tcatgcatcc agaacagcgc cgggaaaatg aggcagaacg
     4981 gtgctgagaa cagggaccca gtgagaccga gtaggtagtc taggatcggc acggcttgcg
     5041 agatgatgaa cgacaaggca cccaggacaa cattgatacc gatccacgta ctccagtgca
     5101 ccacagttcc ctcctgcaga tgcttcgagt ccctgaggac tctcacaaac aggtacttag
     5161 cagccacatg ctggtagatg ccgttaccga tgaccagccc aggaagtgcg ataccgtatg
     5221 caatcttctt gaacaaggac ccagcgcttc caaacgccgg cgtggtcaac cactgcccgc
     5281 agtagcggta gatgaccagc gagaaggtca gatacatggc gccgaccaac aggccagtcc
     5341 acagggccgc cttgcggtag tcctgaggcc ggcgcatctc ggagatgatg gggaggtaca
     5401 tgaaggagcc gctgccgcac aggaagatgt tggccgatgc cgtcatgccg gcggcgaagg
     5461 tcgggtaggc gagcgcggtc cagcccagct cgaagtcgcc cgtcggcggc gccgccgccg
     5521 gccggtcctg ctgcgtcacg gccacgacga agacgaagac ggcgatgaag aaggtgacga
     5581 agcccagcca ggtcagccag cccagccgcg cgaaggtgcg cacggccgag aagcccgtga
     5641 tcagcaccgc ggatatgaag gcgaaggtca cggtgcaggt gctgtggttc gagagcgcgt
     5701 tgaacgccgt cgacaccgaa acgatgccgg cggccgtgac gaggatctgt gcaacgagga
     5761 tcatgactcc gcagatctca cggcccaggg gaccccatag aatgtggcag gcatcggcga
     5821 gagctatcgt cggtttagcg acaggggcaa caggacacgg ctacaggagg ccatgtactt
     5881 actgtggcac tcggggtgac gactacggaa gtcaccgata aggatcgcgg tgtctgtgga
     5941 tatatgtact cagcagatgt tttattgata gacacaatga cttggagatt acttacaagt
     6001 attcaaagcc tcccaagcca cgatggacag cgaaccgccg atagcgccca gtgtaccaag
     6061 agctccgggc acggccagga tgctcatggc aaagttgatc ttgaggaaga tgaccgtggc
     6121 gagctgccag ctgacggtcc ggaagtcgac gccatcctcg gtcgtcttga agacctcgcg
     6181 cgtctcggcc accttctcgc tcggggcgtt gatgctaggg ctgcttgcgc gggcagggtc
     6241 aatggtatcg tggccatagg cggccgtcga cttctccgtg gtcgccattg ttaacttgct
     6301 ttccactggt ttttgcgatg gaggcctggt gaggtaagaa tatggtgctg gagttgtgca
     6361 cgcatattat agtctctggt cattgtgtct ctatccctgg cgttatctac aactgaccgg
     6421 cctatactcc ctggaggtta gccgagttag agtaaggttt gtgctacggt acatagggtt
     6481 agtggctcgt gagtgagcgg cccgcgcacc aaggcgctct gctattggcc aagatctctg
     6541 ccgcttaggg ggccatacga tagctaccgc gataagttgc attattggca cgtaagcaga
     6601 ctctggggta accggggtag tggacccttg gagcgtctta tctaccttga ttcaagtttc
     6661 ccgtgcccat tctccaccag gccatttcgt ctactgtatc tgaatcagtc catcgacaga
     6721 ggctagatcg atctacagat ggctccagga gattggagac acccagctga cactggcttc
     6781 tcgcctccat gtccctcctc ctacacgtca cttatcacag tggcttgacg atagcttcgc
     6841 cctggctgaa agctccaacg tctccatatt ccggattatt aatacagtcc gacctccacc
     6901 ggatgagtcg tgtgttatcg ctcagcgctg agcttagtct agtcctttac ccgctcatct
     6961 ccaaccccct tctgagttca ctcgtcggga agccgtgaag caacacagcg ctattcgtct
     7021 tgcactggga aggaatagac gacggagata ttcgaggaga ggaccagcct ttcggaaagt
     7081 atgtaaccag cttcatttcc acagcacttg accaccactg agctagagta cgagcccctt
     7141 tgatccatga tgcctgcgcc ggtaacacgt tcaaaaagtg cagaggtatt aaggctagct
     7201 accgtgactc tcttttaggt gtagagcttg gtatcagtta agaattgatt aatttgacag
     7261 tattaccact ggtattaaac agaatgacac gagctgccca cttgtggcca taacatgctg
     7321 gggaaaggac aaagactctc gcagagcctc gcaggtacca gggagatgga agcatctagg
     7381 caattaagaa ctcgaacctg tccggagctc gtatgtctag atgtgtgccc caagactgcg
     7441 ccagtatcgg ccgccaccac tatcactggg cacacacagg attatcagaa ggccaaccaa
     7501 gtcaaacgcc cctcggatac gagagcctac cgcggcctcg accatcagag ctcccagaac
     7561 cgctcctatc ttgacaccat ccgccgatgc agctcctagc gaaactagag gcacctggag
     7621 aagaatcgac tgctggagcc gagaagtcgg actgcagata ccgtttggaa atcatctcaa
     7681 cctgcagccc attgagaaca gagtaagctc tagccggaaa atgatgtcca ctctccagcg
     7741 taacctcgca gctcgaaggg cttcacactt gttgtggcgg caatgcgctg tggccaatat
     7801 ccagcaaaac gcaccgtgac agcctgtgtt ggtcctatca aggagcagcg cttgctttcg
     7861 cgtgagcact ggctgtgacc ttttttcaac aagaggatag aggctgatta gagcactgta
     7921 atgtgatgcg ggcttctccg tgggttgaac atgaagcgga catgcagcag cgattgtatt
     7981 agccatgcga tgctggctgg tagaggtatc tcacttatgc cgacttatgg aggttgagaa
     8041 agattcccaa ggggtcttcg aaggagtcca actggagcca gggtggttat tccattggtg
     8101 acctggtttg acgtagtctg gcgaaatggc ataaccaccc tgcggaggcc ataatatttc
     8161 ccccccgggg gttgccaccc caagagctgc tacgcgtttg ctcgacgccg gatcaacaag
     8221 ttttcatttc attcttctga ggacctctat gcccgtcgct cgtctttcgg cggctgttcg
     8281 tgagctggtc accaggcgac ctgcatcatt tcgcagtgac gtgacgcttc agctttacat
     8341 tggtgccttt cgactagggg ctcggaacct cagtcacact tgatatctcg aacgcgtgcg
     8401 atgaatacgt atccctttct gcaaccatct caatcgaccg tcctatcggg aagtctactc
     8461 gcacaaggcg cttcatcttg ggtagccacc ggagtcattg ccatgtgcgg cactcctgat
     8521 tctgcaacca ctggatgtgg tgatctcatt gctcatcgga gcagggaaag tcataagaaa
     8581 tcccctgccg gaagcttcat cgacgccttt tcgagtattg agccgcatca aggcaatcaa
     8641 ggaggtggtg tgttcaactc gtattcaatg tcctgtcatc tgctgatatc tttgaagata
     8701 ccactgcatc accaccgtcc aactcccacc ccgactcgat gggtagcccg attcatgaga
     8761 acccgaacgg agacgccttc gagcaaagag agcccataca tcaacctgca cacaagctta
     8821 agtcggaccg agtagcatat cggccgaacg ttccttaccg caaggagagt ggcagagata
     8881 aaatcaaaga ggtgggcaga cgcctacgtt tgccactgca ggagatacag gtctcacagc
     8941 ccaacgacga agacccagac cctcttctgg tgtcttcctc aagattatca tggcgagcct
     9001 ccggatcttg gcgaaattac cttggacgcg acgcgctcca caacaagcca gttcacaaaa
     9061 gccgacatgt ttgggctttg ccagcagcgc gaaaactgcc tcggcgaaag ttttccgtcc
     9121 ctaagctatt gggagttggc aagtctgaga ttgaaagatt gccacttgac acccttttat
     9181 gcgtattaga cctcttgcca ctttcgtcga ttgcctcact tgctctggcg aactctgcca
     9241 tgatgtgtcg gctctcggag ttcctacaaa agattggcaa ggatgatcat cagcgcgata
     9301 cgtttctaca gatactgcaa cgcgagcctc ggtatgatgg atttactcac tgcggaatgt
     9361 gcaacaagtt gcacgacccc ctaaagtcgt tgatgaccaa gtcgagactg tattcctgtg
     9421 ctatgccagc gtacacaggc caccaccttc cgaggcgagt gactgcgaac atggtggacg
     9481 cggtgatgga aaagaagaaa tcgggccaga gttacgacca cttgctctcg cagatgaaca
     9541 cgacaaggac cttgcagaca gccggtttct ttctacaaat agagcacaaa tgcattgttc
     9601 gaggagggaa actgtttctg aaaacacgtc agtactggtt cacggactcc atttcgtcgc
     9661 gcgcctcctg ggagctggat cgagcctgca aagactatcg ccagtcggcc agattcgaac
     9721 aactgatcca tggtttcgac cctatctgcc aacattggtc ttgtcagaga tttctgcatg
     9781 ccatctgtga atggccaaac gaggaggaat gggtataccc ccatagagct tgtttgaatg
     9841 agtgcgatgc gaaggattat catggtcaca cgaaccaatg cttcgacgac tcccccttag
     9901 taccggaaga aaaaacttgc gaaatcgtcg agagaattct tggagttggc ttgggtgttg
     9961 accattgcca tgggctgacg catacttgtt caacttgttt taccgacatg gaggttcggt
    10021 ccctggagag gactggaccg ttcaaacgag gcgtcatgtt caccacctgg aaagatctag
    10081 ggtccggcaa ctgcagtaat agcaaggaat ggaggtcaca tgtgcaaggc cccaaggttt
    10141 tcgacactgg gcacccattt ttcggcggaa gtataggcca tgatactcgg gctgagtgcg
    10201 acggtggagc cactatcaat ggcccctttt acttcttgga gccctgggga ctggcgtcca
    10261 aggcctattt tcatctcaag cagggcaagc gacaggctgt cacactgggc cccaagattg
    10321 acccggagac cggcttgatc actgacacga agaagccatg cagtgactac acctggaggt
    10381 cggacattat ttgaaacaag caaggttgag gaacgtgaga aggtttctgc tgtcaggcgg
    10441 tcattgagag gtctgaacct tgagaaaaag gacgctggaa acgcgtacgt aaccgagaac
    10501 ggtacgttac gtgagttgtt tattactgta ggatacaagg aatggtgggc gtattggtac
    10561 aggcattatt ccgcatggag aaatgcgtct tcacaaggga gggcgtgccg tctctggctt
    10621 cagagggaat attcgatgcc gaaattgaga atggcaatct gcagataatt cagtcctgat
    10681 gtctaaccgt gaaaacccca aagccgaatg cgccaggaaa tgccacgctg tgccccccaa
    10741 tgatataaca acccaagatt ctctactcat acacagtcta tcatacaaac gctcctatcc
    10801 ataaccgccc tcaacttcgt aaatctggct tctgtgccaa tccgctttct accatccatc
    10861 gttactgctg ctgaaacact cgactgatca gcaatgggcc aagagatttt ttttgggacc
    10921 cctaggagtt ttgaggttac ggaggaggag gcaacgaaaa ataggggcgt tatcgtacta
    10981 gacgaccgcc atgcccagga cctcgccgac ctcgagctgg ccgatggtgc tgggcttgcg
    11041 caggccgggc tgcagcgggt agccggcctc gcgcaggcgg cgggcgtcga cgccgccgta
    11101 caggctgacg acgttggcct cgggcccgct gaacagcatg ttggacagcg tgcccaggtg
    11161 cagcgggtgg ctgaggctca ggtcgaaccc cgtgtcggcg atgcgctgcc gcagccccgt
    11221 gatggcgtag cccggcacca gcgcgatgat gacggcgcgc cgcaccggct cgggcggcgg
    11281 cgcccgcgcg ccatcgggtg ccgtagcggc ggtccgcctt gtggaggcga ggaaggaggg
    11341 cgtgtagtac agagaggagg acgatgacga cgacggcgat aggaaggatg atgacgatgt
    11401 cgcctcgttc cacgactcct cctcaaaagc ccggatctgc ttcgtggcct cgaagccgtc
    11461 cagcacgggc atgacaaggt ctgcggtgta tgttagcttc gcaaatcgta acacaaaatt
    11521 taagtatttc gacactgtcc gttttctata cgccgcgaaa acgacggagt tggcacgtag
    11581 aggagaggca ctcacccatg aggatgcatc ggtaccgctc agggttccgc ttgtacatgt
    11641 caacggcctg ctggccgttc tcggccagct cgtacggctg gccccatcgc tcgcagatct
    11701 tgcttacgat ctgtgaaaga gtacattgag gttagcatca cgggtataag tatacattta
    11761 tgaacactca agaaaaaaag ccgatgttgg gtctgcgaca agtttacctt tcgctgaatc
    11821 gggttgtcat ccacgatcag gagcgtgtag gccccgttcg gttcgggttt cgaaggcgcc
    11881 gggaggcggc ggctggccct ggcggcaggg cgtatggaag agggcgaggc ggtgatgaag
    11941 gcggcggcgg cagcggggct cgacgacgac gacgacggcg ttgtccgggg ggtgtcgagc
    12001 ggtctcaggt acagcgagcc gcgaggcagc gggatggcga cggaggtgaa gccgggcggc
    12061 ggcagcaggc ccagggcagt caacgggtcg agcagcgggc tgggtgggcc gccgccgagg
    12121 ggcgtggatg ggccttgaat gtccgccatg gtgatggggc tcggcggtca cattggaatg
    12181 cagacaagcc agacctgcgg tgctacctgt ggcggacgcg ggcgccggcg gtcatggttt
    12241 ggtgatggtc gggagatggg caatcgggca agggggaggg aggagagagg ctttttttcc
    12301 aggttgcttt tgtggactgc gtttgcaggg ccatcctgaa gttatgggca gcggatggct
    12361 ggctggcaag ctggctggct gggtggaaat gcagggtccc agtgatcagc agagtcacgt
    12421 cgtgttgacg gtttggtggg gtcgccgatc tctacgtcac gccaaccgga cggcagcggc
    12481 tctcgcacaa cgccaaagtg gcctgacgag cccaacgggg ttgtaaccgg ggttgtaaca
    12541 gtgtgtaacg agagtctctt ggcaccatga ttcgtcaacc tccgccgcgg atgcaacggc
    12601 gaaagcggcc cacggtttag atgcgatcaa gaacaaacac agagacagaa cgagaaagag
    12661 agccagcgat tgtcgccggt gccagaagat gttttgaacc tcgttagcct cgaagcaaaa
    12721 tgctattatc catacaagtc aagcaagcaa gtctatccgc ctatttggtt tttggccgat
    12781 accagacgcc ctataacgcc gcgcatgcat gcctcactac ttcctcgtga atcactgtcc
    12841 cacgggcccc caccctcttc aggctcagct gaatggtgcc cttctcgccg gcccgctcta
    12901 tcgggctacg gctgcactca gtacctgagt ccggaagaag gcgcccttgg tccgctcaat
    12961 cacctgctgg tagacgctgc tcggcgggtg gttcatgacc acggtgccct ccttgtagtc
    13021 gatcttggcg tcgacgcggg tgtctctgat gaggttgacg atccacttct cgccctcgtc
    13081 ctggcccaga cccagacgtg cactcaaatc cttaatgtcg atgcgggcgt ggatcttgca
    13141 gtagctttcc gagatcaggt gtctggctgc gtccacgaag gcctcggcag tcgagatcag
    13201 gaagaaatcg gacttgagga tctcctcggc cagcgacagc tggcgctgtg cctcctcgaa
    13261 gtcaaagtcg atgtagagag cgcggacaaa gtcggtgacg gggtccgtgt actcgtaggc
    13321 ctcctgcttg acaatgcgca caatgtcctt gagctgcttc tggtactggc cggtgctcct
    13381 cgtgcggccg cggccggtga taacggaagc ggcgagatat ctcaggatcc aggggcagct
    13441 ggtctggatg gtgttgatga agggggggct gaagaagagg tccagcagct ggtcgcgcgt
    13501 ggagtcgtcg ttgaagaggg ggaacaaggc ccagtggatg agccacgtcc ggttgttgag
    13561 ctgtgcgagg gggttgttga acagctttcc gtcgatgctc tccttgacct tctgcagctc
    13621 ctcgacggcc tccttccagt tggtggtgag gatctcagag gccagctttc cccaggtggc
    13681 ggcggcaacc ttgtcgttgt cggtggacag cacacggaac tggtacagca gctccgaggc
    13741 ggcggcgtag tttccgcagc tgtactggaa gttgccaaag tcgtagagcg cattgacgtt
    13801 ctcgatagta acctattggg gggactggta agcaagggtg attttttttg gaggaagaga
    13861 tgtgcctagg atctggaata tgccgagatg caagcagact agaagcaagc agaagacgaa
    13921 ggcaatcgag agaaaagacg tacgtcgtgc tccttcttca ggaactccaa gttggcaacc
    13981 ttgtcgctgc gcaggttgtt gacgacctcc tcgcggccca gcaggtcggt gatcttgctg
    14041 gtctcgtcct cgaactgctc gaggcgcgac aggaccttct ggcgcttgtc gttgaactcg
    14101 gcgggggcct cgtccaggcc gtcgagctcg gccttgaggc tgccgatgaa gtcggtcatg
    14161 ttggtggtct tgagtagctc atacttgacg cgggtgaact cgaggttctt ggcgtcatcg
    14221 tcctcgggga cctggttggc ggcgaactcg accaggggga agatgaggtg gcggtccagg
    14281 tggcccacga gcttgggcag cagatcgtat tcggccatgt tgtcgcgatc ggggtgacga
    14341 gagatggtcg agatcgggtc tgggggtgtg tgtgtgtatg tgtgtgtgtg gttgaggctg
    14401 gctcaggttc gacggcgatg gcgatggcga tggcgatggc gatggcgatg gcggggcagt
    14461 caccgaattt gcacacaatc gctttgccca cgagaaagtt gaggcgcggg ttgtggacct
    14521 cgctcccaga atcaggccgc tgggggggag aagggttgcc cgagaatttg ccgtgggaac
    14581 gagttaacta gggaccgccc gtcggccagt gagtggttcg tttttttagt gagctcaggt
    14641 ccgcaggtaa gtaaaatcca ctgttcatag gccgtcggtg ccggatcatt agtggcaccg
    14701 accacaatca ctggctccca tccctggaac aagactcctg gaacaccccc ctgcagcagg
    14761 tgttcggctc tgtccagtac tagccccccc ccagacagcc caggccaagg ctgcagctcc
    14821 aactgcaaat cggacaggcc attggcgaca gggctccaaa aaagtttccg aagctcgaac
    14881 ggttcgcgac tccaaagcaa cgggttccaa caagttcgtt ccagcctggg aaacactgct
    14941 ccttcgcccg cccaacatgt tctcgaggac cctccggccg ctgcgggcag cgaatgccct
    15001 gcggaccgca acaccgacct atcgcatgag ccccgtggcc ctgcggaccc tgaccaccga
    15061 ggccgcctct gcctctgcct cagaaccgtc aaccgcgcaa cagaccccca gcgccatccc
    15121 gcagacgccc gaagcgccgg cgaggtcgcc cagccaattg ccctacttcg tcggccgcaa
    15181 caggttgaac aactttggaa tctacgagaa gagactgcgc ggtggcacca tgaagaagac
    15241 gctgctgaag aagggagagg gcaacctgca ggccctaaga cacgacgtcg ccgaggccct
    15301 gagtctgccc gccaaggagg ttcgggtgaa caatgtgacg ggccacatcg agatcaaggt
    15361 aggccacgtg aatcccggga tattgtatct tgtctttccg aggcgcacac tctaaccctc
    15421 gttccaggga caccgaaggg atggcatagc catgttcctc aagaacatgg gcttctaaat
    15481 acgcctttct cacgacacaa ccatgtattt tacttgtatt catgcgtcag gccgaatggc
    15541 gcacatacac ctatccatgt acgatagaga ccaccgccaa ataacggcat gtcggacgac
    15601 ggtagagatg cccgttttag aggtcaggtg gtgagatata gggccaaacg gcaacatcgt
    15661 cgattgggga tggccgtcaa gccggttatg ggcgcttcgt atgccaaggg tgagacagca
    15721 acggccgtcc cacggaaata ggatacgacc tgaccttgct gggctctcct cagttccgac
    15781 tctagctttt cttggtatat aataagagca tcagagactc gcttcgccag aagtctagca
    15841 taaaaatttg tcatattgta cgttgatcag cgtctgcggc ccgtactggt gatcgccatt
    15901 ggtgtgacca atcatgtact gggtgtctgg atttggccac aggggcagcg cctaccactc
    15961 tcaggtatca gggttggaca acgaccaagt atcgcttggc ttatgtaaat gatgctggag
    16021 gcttctgact tcatggcttg gagcaaggca cgtagcactg ctacgaccat cttccgttct
    16081 caaatgcgtt ttcccgggcg accgtgactc aatgcgccca tctttgcgca catccggtca
    16141 ttataccttc caggtatcgt tctataattg ccattcaagc accagcctcc aaaggcccat
    16201 gcgccttcga gtcgcggtat cccaactcct taagcaatcc cgatatctcc tgtccatcag
    16261 catccgcgta gtgtcacagc atactggccc cacgtctagc atgtatagcg aaacgggtga
    16321 atggtgcctt cgtgtggatt ttgtcaacca gaaccgtgag accgacgctc ccaagtcgta
    16381 tccgctgcta ggctacttac ttgttagatt gaagcctcag gatatacagc aggagtcagt
    16441 ttacaatctg caggtaagac tttcacgcac ttgtagaaac aggctgatac gtgctgaaat
    16501 tgcgtttctg ttacggtgta atgcccttgg gagccttaaa caacagcttg tctaagaaaa
    16561 atgtatggaa ttctgaagat gaatattaca aaaagtaggg cctggaattg taccattttg
    16621 aagtattctc tttaatcgcg atcccccttt catttctctt ctgtctcttg tggtgttctg
    16681 tgcctctcta tgaactccca tctccgagac tccctattgc tgcgctatat ctctctggtt
    16741 tgcgctcgtc gtcgacaaac catgttcata tcatgcccac ggcgaaacgg cttacaacgt
    16801 tctcccaacc agcttgccac caccctacaa caccgcacca agttccagca gcatcaagcc
    16861 cgtctcctcg agcagcatcg tagtctcgac ctcggaacac agcagtgcag ccagtccggc
    16921 cgtgtactca accaagcatc ccaagtcttc aagcagcacc gcggcctcga cgtcaacctc
    16981 gactatctac ccaactcaac ccccaaagtc cgcgagcagt attgtaccct caaccacaac
    17041 ggttaccctg acctcaagct cgacctcggc aaccatcacc tctaacgtga actctacgac
    17101 ctccacatct accagctcta ccagctccgc cacctccggt ccaaccgaaa ctacctcgac
    17161 cagctctact gcgtccagtt catctgaaac caactcaacc tccacctcca cgacttcgac
    17221 caccgttgtc agcagtacga tgacctcaag cactaccaca tccacaaggt acagtctggc
    17281 ctaattctct ggcggtgatt agcgcttcag gtagctaaaa ttcaacacag ccctacagct
    17341 accaatgttg tccaaaatcc tggattcgaa gataacggcg gcaccacagg actatgtaac
    17401 gtacaccact ttgtggccgg gtttgccgat gtgttcaccc tggccctctc ttgtacgcct
    17461 ggttttgtag tttccctcac ggtgggcgta gataactttg tcgtcactcc agtctgaaga
    17521 gctgatgtac gaagccattg gtgttttatc taagttatca tattccgaag gtgcattcag
    17581 aatgatatat aattgagaca acctgcgtat aactattagt aatcatacgc atgatatatg
    17641 tagtaacggg gggctccaag ttccgtacag agaaggcacc agagatcgta tggctagtat
    17701 aagcacgctt cttcatggta atcattcctt tttcatttcc tcccccctcc cttttctttc
    17761 tgtccttgcg tctcatgttg acgaccttca cctctacatg catggacatg tgtattaggt
    17821 catatctctc gtcagtaggc atgaggcaga tacaaacggg agagcaaacc cgaatcgtag
    17881 ataggaacag tattcgggac aactggcctc tagtcgggag acggaggcat gatacttggc
    17941 cgtgttctca gtatgcgata tcagtgttga ggagaacctc tgggtaaatg tagaacaagc
    18001 tctgcttgca tactggttgg tcaaaatctg ttcaactgct tcgtcttcct tccgtgatcc
    18061 aataatgcca gtgcactgtc cgcgcatgct caaggcatag tatccagtca cgttatatcc
    18121 gaaacctgct accgtaaaaa ggttgtagac gatgtggctg cattagtgtc aagaaagatt
    18181 atgatggtca taccctcttg atgttgtatt gaaactataa ttccgttgac tgatcattct
    18241 ggaaacatct ggatgcattc ttcttttccc agtccaacaa tttaggaagc agagatgatg
    18301 ccaaatactc aatcaacttt aatgtatagg gggtctattc tagaaattgc atttggtcca
    18361 tttgtctcga aataaagctt atcagtgata cacacttaga ggatcatcat ctttgcgtat
    18421 ctatactcca ccctaggact ccaagtcaaa aaccgggcag cgacaacgga taagcggggc
    18481 gtgactgaca ccggcttacc gtttcctcgc ttggatgcct acttgagtgc actccatgat
    18541 gagcaaactc aaattagcct acaggctacg ttcgacagaa aattcttttc ttatgcagca
    18601 gcctgggttc tgttaattgt caagaagctg cttggctcag gtctgtacta tagttttggg
    18661 atgtccagct gatgacatca tgccgtccgt caacattctc aagtttgggg tatcgtcgcc
    18721 cgccgatgta acgcccatcc aagggctttt gagggctggc tacgacccgt cccaggttct
    18781 cgcactgatt ggcaaatcgg aaggttcatt ccctggccat gacagtgtgg tccagcacta
    18841 acgcggcgca taggcaatgg gtgtgtcaac gacttctccc gtacgctgag cgcgatggtc
    18901 tgggagccga tgttgcccaa ggactccgtc acggtgttct ccggaggcac agagggcgtt
    18961 atcagcccgc atgtcacctt tctcgtgaag gagcacgggg gcgccaatac gggtctgctc
    19021 gctaccgttg gccggacccg aaagctggat cctcatgaga tcgggactgc cgaccacgcc
    19081 cgtgaagttg ccggtacggt atctcggctt gtggaagaac tagaatcgtc taaaaacgcg
    19141 atacatttag ttttggtcaa gtgtccactc ctcacaacga acaagctcca ggagatacgt
    19201 gccgcaggga agacacctcc aacatcagac acgtaccagt ccatggccaa gtcacgatat
    19261 gcgagtgccg ttggcgtggc tgttgcattg ggagaagtgg cagagggcga agtcgacgct
    19321 gccattgagt cgggcaccac gtggagcgcg gctgccagtt gcagctcagg ggcagagctg
    19381 gaagattgcc acatcctagt gttggcatcg tcgcctgagc caggccggtt gagggcgaca
    19441 tccacattca tggaagacgc cattgacggc agagcggttg tggaggccct gggggaggtg
    19501 aaccgtgacc aaggccaggt cttgcaagtg tttgtgaaag ccgaggcgga tccgacaggg
    19561 gagatcaggg gtaaacgtca caccatgaac acggacagcg atatcctgag cactcgacat
    19621 gctagagctg cagttggtgg ccttgtcgct ggactcacgg gtgatactca attgtatgta
    19681 agcggtggag ctgagggaca aggcccaccg ggaggaggga gcttttgctt ggtatacacc
    19741 tgcccagaat aattttgtga gggagctaca aatctttgaa tgtcacacag ggtacataag
    19801 gacctgttct cctgcgcgcc ttcctccagc ctcattcgtt atttacagtg gtctttgggt
    19861 cctccatatc agattgtctt gagaagttta cgaaatcacg aaaagcaaac agagtgcttt
    19921 ctccgagttc ttattaccac tgaccatacc agtcttcttg atatcaagtt tacacactgt
    19981 ggcttgatta aagacggtag ctatagaccc aaaagccact cttgaatcca tttgcgaatc
    20041 cagtcaggct gcacggctgt cagactacga agcgttgagc tcgcagccaa ggtatgttcc
    20101 acagacattg gcttcatctc cactctgtca gcccacaaac cgtctctgta gaagcttaag
    20161 agtctgatag ctggattgac agttacagag acggcaggat cttgactgtc tttctcagaa
    20221 gccttctgca gtcggtccag ccataacgag ggtgccacaa cgtcgagctt gctttctaga
    20281 tgtgtctgga tgacatcctg tacggttggg ataagcttat cccaggctaa gacatacgga
    20341 ttgcgcaggt tgaacacttt agtgccaaca atctccgcca ggttctctgc aggtcgcact
    20401 gctaggtcca ccagtacatc agacagcatg tccgatggca cccagtcgat gttagagaaa
    20461 gtccccaaat tctccggtaa gcagccgagg tgcacagagc taatgacaag gctcgggaac
    20521 cactctttgg ggttccaaat accaggatac ttcactgagc cagccacctg gcctacgcga
    20581 acaatgctgg tagggattct caattgattg ctcgcggcat cgcagaggag ctctgacagg
    20641 tatttgcttc gggtatagcc actggcatgc ggcgtatcga aagacgttaa gatggtttct
    20701 ggcgcaggcc cgacatcacc tggccgtcca gccatagtac caaccgtgga tatgaatagg
    20761 actcttgttg aatgggtcgc ggccgccgcg agggagaaaa tgtttaccac accggccagt
    20821 tgcggtcgga atgctgcaag gttgagattg aagttgacgg gccaggcgtt atggattatg
    20881 aacccaactc gagtgcgcag cctgtcatac atgttctcgt cgagcgcaag tttagggtgc
    20941 gccaggtctg tttgaagaaa agtgacacga tcctgaaaat cacttgtcgc aagcttatgg
    21001 gcagtgaacc tgtcgacttg agccgaaatt cccccatctg aaccacgatt taagcagtag
    21061 atatgcccaa tgcccttgcg ttcgagcaac gcctttagaa taaaagtacc aagggcacca
    21121 gtggagcctg ttaggaggac atccgcggac tgtctcttgg gtacatcgtt ctttagcact
    21181 gggagttgat gaattaggtt agtatacgta gccagtagtg gctccataat gtcccggtcg
    21241 gtctgaacgt cagaatgagt cgaaaggatg gctgtcgcta gttgagatac tgtagggttc
    21301 tggtagactg tggataaccc aaggtcgggt cgaccgaatc ctcgccgtaa ggttcgagtt
    21361 atttgtagtg cctgtagcga atccatcccc cgctcaaaga agttggcgga atcgtcaggg
    21421 gaaggccagt gcgtaacgac agtgacacac tccctaatat gctgcgcgac aacctcagca
    21481 ttgtcaagtg cttcaaatgt tatactatct cccagctcta cctgaacatc ttccgtctcc
    21541 agatatacct tgtcaatctc ggctttatat aaggcaagac tggcagctct ttgcagtgtc
    21601 cctttgccag cacgaatcag aggtcgttcc gggcttgtga cgaagatcaa cgacttctca
    21661 actcgcgcat gcgcgggagc aactcggtta gcctcctcta cgctgggcca tacgcgctcg
    21721 atcaaagagg cctgttcggc cgtggtcaag ttgctatcaa caggttcaat gagaagtgca
    21781 gcttggaacc gctgggctcc aatgacaatg acacctccga gttcggggtt gttggacaca
    21841 atgtgctgct ccatggagac aggattcgtc ttctctccgt tcaggaagac aatgatatca
    21901 tcggcccggg ccttccatga ccacgtatcc ggcacggtcg gatgtggagc aaacagatcc
    21961 tgagtgcgat aagaatctag gtgttctttg cctcgaatag taaacgttgt ttgcgtacca
    22021 gtaagcgccc gatcacgccg gattaccagc tcataagtgc catctgcaac ctcctcaaat
    22081 gtagcacctg tacaaggatg gaagcgaatg tagcgccagt cagttcgagg atccagctct
    22141 gtaggtatca attgctgagg cattccaacc tccgacgccc cccactggca ccgcagcggc
    22201 atcttggctg cgacaacgtc tcctatagct tgcggcaggt cgcctccaat atagacgatg
    22261 agttcaagat gcttagcgca ataatcaaga aggtgagggt tctgagccaa ctcaaccacc
    22321 actgacggca ccaataaagc caaatcggcc ggtattcgtt ggagagcatc cacaaggccc
    22381 tgtgcggtga cgatcgctgt agccgctgga gcgatgaccg tgttaccgaa tgggatggca
    22441 tacagaagga attggccaag accggcgccc tgatcatcaa ggttagttgg ttcgctgtaa
    22501 gttttcctct gtcacgttgg acggccttac atgaaacggt ggcactgtta ccatcacccg
    22561 cttgccaagg taaagcttct ctagtgaggg aatcccctcc acggctcggc ttccagaggc
    22621 attctgatgt ctcagtactg tctcgtgggt ccagatcaac ggttttggta agcctgtcga
    22681 tccagatgta tgtctatggt ttttgcatta gatataaacg cgaaaaaagt tttctagtag
    22741 ctgcagatcc tcacatgatc atgacagggt cgtgtaggcc ctcatccaac gtctttgcat
    22801 attgaaatgg aagatacgat gatccaagca gttcttcaat accaggagct ttcagatggc
    22861 gtggcctaac ggcctcaatg attgcgagtg ccggcgacgg tattggctct ggtgttacca
    22921 gagttttaca tttgagcgaa tcaaacaatg cctgatgggc agcgggactg ttgcgtggtg
    22981 aggccaggaa aagctgtcgt cgattccgtt agcgtgggca attccactgc aatgtggcgt
    23041 gcactaccgt atacccagcc ttgacggccg ctaataacag cgcagagagc cgaacatcat
    23101 tggggccgac ataagccaac gcctcgccgg cttgtccggg cccgagattc tccacaagcc
    23161 accatgccaa gccgttcaca acgttggcta gttgccggta ggtcacggca cggaagccgg
    23221 cctcatacga tgtaggcatt attggccata gcccataaac gacgtccgga ctgtcgcaag
    23281 ccagttgatc aaccatggta gggagcagat cgcgctgccg cccggtaaca ttgactggct
    23341 ctgggggaag agtcatggac gacatggcca tgcgtgaggt tttgacagcg ttttcactgt
    23401 tctgtagatc agatggcgac agcatgatga gaatactctt tgcggtggtt ttcgacggtg
    23461 gcgaagagta gaaaaccagg cttcggttgt aagaccgatc cccgctccag tgcctcctgg
    23521 ctgatgcgcg cacagcgagg gagcagttat atccaatgcc atgcaaggga gtcttaccac
    23581 gccttgtcgt gacgcctatt ggaagcaaac tgagcgcaag tgggtcaatg agttttgaat
    23641 cgaagaatgt cagatcatct tcatgggctc gtcatctctc ctaacggcta tttcgtcacc
    23701 gaaaagagat atgaaggaga ctaggttcta ttttggacag cagaagctct ttcattatca
    23761 gcgaatcgct ctaggaaacc tcgggctttt gtcgcttctc tctcaagcgc tcgaccgctt
    23821 gctattgcct gtctcactgc accgcttacg gtgcacctcg tcggtcgcca ttattccact
    23881 ggcccggaac tttgtcttgc ttaatacttc gcccaatgca gcatcaacta ggttgagact
    23941 gtctccgctc gaatcccctc ctttttagac atgacataag ccttaaccaa ggttattggt
    24001 agggcttacc ttcagtcatg ttttacgatg ctaccttgcc acattcccag gagatcgtta
    24061 atgcagtttc gggctaatgg aattgttcac tatctgtacg cccttcaagt agtcctgaac
    24121 ccaaaaatga ggtatgacgg cagtagcctg cccgccctct tctagagtgc aacatgcgaa
    24181 gcaaatagcc tttgtggatt tagtgaaggc ctcaaggtgt aatatatgcc agatctagat
    24241 catcacattc cctgagataa aacaggttct atcatggaag gtgaccgtag tatataggtc
    24301 cactatagta ctcgtaagtc tcgactaaca ttcgctatct cagggctgtt caaatgcctt
    24361 aatactgggt atggtacgct atgccagttg gtcgatgttg gattgtttag ctttgcgtga
    24421 tcgacttaca agatcgatct aatgggctag atgctgcgta taaccacaac ctgcatcagc
    24481 cgcacagagc cttggcaagc atctcagacc gaaaggtcta aacagtatca ggctgcattg
    24541 tttctttagg cattgtgatt tgatcgaaca ttactatttg ttgtgcagtt tgcacaaagc
    24601 cctgcccttg tgtaatcact taggggctcg cttgcattca tgtaagagta ttatgaaaga
    24661 agcccctcag gaacgggatt atctggtgtt atgtgtcaaa agcgcgtgaa ctgcagccag
    24721 cccccttgca ggtacaactc atcgacttgg caattactct gcacacaatc tctagggtac
    24781 ctgccatcgg ctgtgtattc actgatggat actaggaccc tgcaatgcat ggactcccgt
    24841 cgagtcaggt acattgcagt aaggtcatgc cggaatgatt ggctgttgct ggagcctcaa
    24901 tgaggggggt accccaacca gatgctagca tgcactaccc acagccggtt tgccagaaca
    24961 cagtggttgc ctgctaggct ctcgcagacc aatatccggt agcgcatttc ttcggagagt
    25021 ctgaattatc gttgcacctg attcataata aaatgctatc gatatttccg aaagatgatg
    25081 acccacttat gcctccgtag cgagcagctt gcttgctcag agtccggcta cggcctagac
    25141 aagttggggt acagtaatgg ttccccagac tccaccggac tagaccccga cactgtggag
    25201 aaagctgcgc ttgggggtgc ttcaacagcc cctgtatgga aaatcgatgt gatgactctg
    25261 ctcgtgaagc ttcatcccgc gggatgaagt ccgtccccgc tccgatatgt ctccacatgg
    25321 agacgaggtt tggtctggtc agccgatcga ggaccccgat gcccctcacg atacgtgtat
    25381 gggaactgtc aaccacgggc atatggaccg tactgaaata tcagttcatc ctacaactgc
    25441 ccgcacgctt gtggagagct atccgtttta tttcgcaaat ctctgtgatt ctgtgcaata
    25501 cctgcaaaaa tgttacacca gactgaatat gtgcctcagc aatacaagct gaaggaaacg
    25561 ccggaaactg ttaacgagcg tgtggaaacc tccatcttcc tgcaatcgtt tgcggcgaaa
    25621 gaactcacaa gactcccctc ctcttggagc tttgaagctc ttcgaagtaa cgtttttcgc
    25681 acaaccttct cgacgcccga gcacccattg ccgccattcc caagtgcggt gcggccatgt
    25741 cccaaattcg acggcataac gccttccgtc actgggggga atgatgggtg ttcacgtagt
    25801 attaccctcg gaaaggtcaa ggttgtggtt gaatggtcgg gagcaccttt agtttctgtt
    25861 ttcctcgatg gttcgccgac ggctatccat aaagacttgc ctttccgctc ttatgctacc
    25921 gattctacag gagttgctca ctacacagcc tacaagaagg acacccttca tgtcggcctt
    25981 ggtgagaaag ctgctcccat ggacttgggc ggacgtgggt tcctcataac tgcctcggac
    26041 acttttggtt atgacgcata tcgtactgat ccactttaca aacacatccc ccttctgatc
    26101 aacgttactt ctgaaggctg catcgggatt ttctcgacct cccatgctcg aggaagttgg
    26161 gcagtaggat ccgagattga tggcatgtgg ggacactaca aggtgtaccg acaagctcat
    26221 ggaggtctcg aggagtatct cattgtaggg agtaccgttg ctgaggtcgt ccgatcgtat
    26281 gcggaactcg tcgggtttcc actcttggta ccacggtata tgatgggcta tgtcggtggc
    26341 ggtatgaaat acagtatgga agactcgcca cgggcttgcg acagcatttt gaactttatc
    26401 aagaactgcg aaaaacacga catgccgtgt tcggctttcc aaatgagctc gggctacact
    26461 gtagccgaga ctgagcccaa gaccagaaac gtgatgacat ggaaccggca cagatttcct
    26521 gatccacgag ctttcaccag agagtgccat cagcacggag tacgtcttct agccaatgtc
    26581 aagccttacg ttttggcgaa tcatcccaac taccgggaat tgcaggaaaa tggggcattt
    26641 ttcacggatc cggccaccaa agcgaccgca gtcgccagac tgtggagtgc cggtggtggt
    26701 gagagtgggg aaggcagtca tatagacttt acatcggctg ctggatatga ctggtggtac
    26761 aaaggagtcc aagatctcaa aaacgtaggg atcgatgcca tgtggaacga caacaatgag
    26821 tataatatgc cgagcgatga ttggcaatgc gcactagaga aagttgtggt ccctgaaggg
    26881 ttgagccgtc gagatattgg cctttggggt cgagctatga acacagaact caacgggaag
    26941 agttctcatg atgcgacagt cgaagctgaa ccggatgctc gtccttttgt acttactcgg
    27001 agtgctactg ccggcacaat gaagtactgt gccagttcat ggagcggtga caatgtcaca
    27061 agctgggagg gcatgaaagg ggccaatgcc ttagccctca acgccgggtt ctctcttctt
    27121 caggtacgtc tgaatacatg gctccgaatc caaccttata gaatctaaag tttgtagtgt
    27181 tatggtcatg atattggcgg gtttgaaggc cctcagccaa cccctgagca tctcgttcga
    27241 tggattcaac ttggaattca ttcgcctcgc tttgtcatca attgctacaa gacgaatccg
    27301 gacgacaacc tgattggcga cgtgattgag ccctggcaat acccatcggt aaaccctatt
    27361 attcgaactg ccataaaacg acgctacgag ctcgtcccct acacatactc acaaatgctc
    27421 aagtctcatc gtgaggctat tccacctcag cgctggaccg gctggggtta tgaatctgac
    27481 tccaacgtct ggtcaaaaga aatactcaaa ggcgacacgc agtattggtt tggtgatgcg
    27541 ctacttatag ccggcgttta tgagccagga gtgagctctg caaaggtcta cttgcctggg
    27601 cacgccacgg accctgggtt cctgaatttg tcagctccac atcagtatct tcaatccggc
    27661 aagtggcatg agatctcatc tacttggcat acttcgatcc cggtgttagc tcgtataggg
    27721 tctgccattc ccgtaggcaa atgcatacca acgacttgtc gggcggagaa cgacccagag
    27781 ttcccaaata tggccaagga tgactggcgt ggggttgaga tattccctcc tccggctccc
    27841 catcaccctg ggctgcccag caacattgat agcgcaaaag gttcttcagg tcccggaaac
    27901 tggttcacca gtgactggct agaagatgac ggcgtgagcc ctgcgcacaa ggcagacctt
    27961 tttatggtca acgtctcata ccgtgtgtcg gataatgata ttgaagtgaa ggtgatttgc
    28021 aaaaaggagg gcgactttga accgctttgg gccaacgatg gtctcactat catattacct
    28081 gttggcgatg aaagatcagt caaggttgca ggcgaaaacc agacagcaac tctggagggg
    28141 aaccgtgatg agaagggcag acgcacatgg aaggtcgcag tagagcatag tacttgagtg
    28201 ttcgggcttt actttacttt atgagataga cttagaccac aacaagggtg acgagtgcct
    28261 ccctttcgag cgcggaggcc atgaatgtcg aaccattttg ctccactttc acaaatatgt
    28321 atcaaaacct cttggcagaa tcaaggcgtt cttctgtgcc agtgtggaac ttgactaagt
    28381 agtaggcaaa atccaacatt tataggcttc agtaaaactg gcctctctag tggtatacac
    28441 agctggtcat gggtttgatt tggctgagac acatggattg gagggaacac cttatagtgt
    28501 tcagagcaaa acagtcctat tccaagtcat aagtgacata tggatgtatg agaacctacc
    28561 ttcatctctg aagtcacccg atacgaacca cacttggtca gaggaacatg acacgactgc
    28621 aaggcggatc tccctgttgc tctgaaaaag gccgctccga agccgttcaa acaattgcgg
    28681 aatatcgcgc gaagctagac cggccatccg gacgtgttca aagctactgt attgctgttg
    28741 attttaacta agttagcctg cttactcatg gctaagcttt tcttgcacgt gctcgtgaga
    28801 aggctctgca gctcttaaaa ctattgacag ctgacgcgaa ccgccctcag tcagcttacg
    28861 ccatagcgtc acgagataca ctgcagtctc agagccgggc agtgagctca aatagcgcgg
    28921 aagctcccgt catcaattta agcattggat agccggtgtg atggcccctt gcataagctt
    28981 cctagtgcgc caagctgtta tagactagat ccaacaatgt agtcccaccc tgtatgccca
    29041 aaccggccta gcaggtcgat ttggtaaaca tacatagcct tttcgcaata aatcaggacg
    29101 gaatagttcc accatcttac ggcagcttat gcaggagtgc ttcagcctcc tcaagaccag
    29161 gtcaggtgtt cagtttgcta ctatcagagc gtgatgggag atgtatttca ccaggctatc
    29221 tatatataag gctatattgg gtccgtcatt gtcctccttg tcttctgctc tgtagacata
    29281 gatcgcttca cttcatagaa ttcctccaat tttatctttc aatctttcca acgcgaacat
    29341 ggtcaaccca cctagcattc caggctacca catcaagtgg tctgacgcct tcgctggaaa
    29401 ctcgggtatg ctcccagacg agagcaagtg ggaaatcatc gatcgttacc tcaatgtgaa
    29461 caacgaacaa gagacgtaca agaaaaactc gaagaacatc cagcgcagcg gtgggggtac
    29521 tctacagctc gtgccatgga aagatgggag cgctcctcac ggctggagct cgggacggat
    29581 cgagtcgcac tacacgttta cgcctgttgc gggcggcaag acgttggccg aggccaagat
    29641 ccgatttggc tccgccgcca tcgccaataa acagggcatt tggcccgcct tctggatttt
    29701 aggcgacaag ttgcgccacg gaggcagttg gcccgcatgt ggcgagctag acatcctaga
    29761 gacggtcaac ggaaagctga ccggctacgg tactgtacag tatgtatatc tgaagctgtc
    29821 tcccccctac ctgaaccatt ccgaaagaat actgctctat aaagtctttc aattcctttt
    29881 tctatcgaat aacaactgca tcgaatccgt tcatactgct cggaaaggga attaataatt
    29941 ctgttctaat gtatgtgtag tggaggtacg tatccaggtg gcattttcaa tgagccgaac
    30001 ggtatccaag gccacatcga aatccctaac caaggctggc atgtttggcg aatggtctgg
    30061 gaccgcagcc acggttcgtg gcgagacgag accatcacat ggtttatgga cgggaagcag
    30121 ttccaccaga tcagtggttc ccgcatcaac gatgagcagg cttggggcgt cttgtgtcac
    30181 tcgcctcttt acttcatcct caacgtggcc gttggcggag gttgggttag tttacctccc
    30241 ctgaactgaa aacagctcaa atcatctatc tctacaacct ggtgctgacc ttcttactcg
    30301 cagcctggca accccaacga tcaaactaag cagggttacg agagtatgat ggaggtcgaa
    30361 tacgtggctc accatactac caagtaaagg gatattgcaa gactagtaaa tttcgaactt
    30421 gcgtttcttt ttacttcctt agtatagacg ggttggcatg gacttatttg tgtggtttcg
    30481 cgaacttgat tgtaattgaa ctcaaatttc cgatctctct cgaatattca agtaactcga
    30541 tggcgccatc gtggtaaagg aaaatatagg tggccacgtc ttatatattt gagaggtctc
    30601 aaaaccttag taatgacaac aaggacacca cagatcaatc atagtctttg aaaatttctt
    30661 gtgctaaatt atttagctta agcaaagaca tcgaactggg ggagacggta aaaccaaacc
    30721 gtctgcacca agcccccacc gaaatcagct acaagaacat gcttattgca atcatctgtg
    30781 aacttgaagg tgttgacata ttgataccca atatcgctgg gaagcgtagc ggacgtaatg
    30841 ttgacagtca gagttcctga aggaccgctc tcattgccat gatctccttt gtttcccttg
    30901 caatcctttt ctttgccctt gccactacca ctgcaggaaa cgttcgagaa ttggaaagtt
    30961 ccaaagacgc caagactatg ctgcgcaacg gtggcccagt ccgcctgaga gtctgagggc
    31021 tgcgcgggca gggagacggt tttggggcga aactcgggct gagtcgtgtc attggcggtg
    31081 atgacgaagg atatatgacc ggagggagcg tagaccgagc cgcctgaggg atagatgctg
    31141 tgccactcgg ggatgattgc gccggaagtg gtattactgg tgttggccat gagactagtg
    31201 aaatttggat gtagagggtg aactcacgtt aacgtggcat taaggtatcc ccaaccgccc
    31261 aatatgcatt gcagagccct gtcgcatttc atctcgatag tttttgtgga cggaagccca
    31321 tgagagcaca ccaagaactg tgaaagagcg attgctccgg aatgggcagc ctcggtaggc
    31381 tcttctggtt ttatatagtt gtgccgtact ctggtaacca ttcctcaata tcccttggca
    31441 gccaaggcgc acgccatgga gcaccaacac cttgcctaca tcatggtttg gagatgcgtt
    31501 tcagccgtag ccaaatagcc aggaataatc gtggattgac catcttacac aatggccacg
    31561 tccaaatcgt ggaccattgc aggaagacgt attagaaaac aggacacagc gaaatcggcc
    31621 gttccccaca ccacaagctg ttagccggtt tcgctgtgtc cgattttcta atacgtctgc
    31681 ctgcattgtt ggcctggtcg acgccgtgtc gcgcatgggc ggactagtat cgaagtttga
    31741 tacaactatt agacaagact caggctttat gatttgatca ctggcccaaa gaaaatgctg
    31801 gccggtcgtg ttgagctaat accgttgtgt tttagacagc cttctgtggc gcgctattgg
    31861 agtctcttta tctcggattg ttccgagtct caggacagct tgtgtacagt tttttgggcc
    31921 caggaatttc ttgcctgtaa tacgatgggc attcgcaaga aaaaaaatat tgccagcgat
    31981 agtcgtgaaa ggatgcacaa ggaaatcgag ttcgtttgac gccaattgcc tttcaaggcg
    32041 gtgttggatc aatttgtaca aatggttact caagtcctgc atttcctcgt gatgcccgta
    32101 gcaggacatg agaagtgtag tgcagagaga ctttgcaaat gaagtgtaac attctgttta
    32161 cccaaggttg ttaatttcag tatccaatgg taagtcaaac cttgtaaggg gcttcactgc
    32221 caaccaaccg actgagtaac cttcacagct ctatcgagtt gttgacaact ttgtagatca
    32281 tattctgata gccatcatta gctcttgtgt ttcctactct gaatcgtgct ttctctccat
    32341 ccgaccaatc tcttaatatt acctgaattt gatgcaacta gtacttaagg agaattgtaa
    32401 gtgcctaatg gcctgcacag tacccataac cgagctagac gtgcgcttca atcgcaatcg
    32461 tttacgtagg catttatcca agtgcttgcc tcgcggtacg tgcatcgaag ctccagcagc
    32521 ctcgaggtac atactggaac gtatgcacga aaggggtgtc acagtcagaa gactttgact
    32581 gatggtgggc atcagctact agagtatggg cacaactttg tctttctaac acatagttaa
    32641 agagcgcatc atggagaaca tagaattata tgataaaatt cgtcgatgaa gataatagcc
    32701 ggaggctaca gccgagatct cacagtcaga tctggaaaac aacaagttca acagtgtgta
    32761 tgccaaatag tgcacctata catagacata gtttaaatgg taatacattg agatgatgcg
    32821 tatcttgaca ccaaatggga ctcccatgag tagttacatc cctagtattt ctattactta
    32881 gagttgtttg gccacttctg ttcaacatct ccagccattc tgcgaaccga gaggtaatcc
    32941 gaattgctga aacatctggc aacgacattt tgaatgcgtg acccaatttt tcatgtatgt
    33001 ttcagatgtt ccaaggataa aggggacaga aaatgcggca ggagtttact agaacgaagt
    33061 caccaaaagt aaatcttggc gtcagtcggg atttggagta actattgact aaacaactta
    33121 gtgcaagtta agcgcgaact tttcatctaa gcactagtgg tttagtggta aaatccatcg
    33181 ttgccatcga tgggccccgc gttcgattcg cggctagtgc aattacattt ttgccgtgtg
    33241 actctgaact gttatcttgc cgaacttgtc tgcctccgtc ttctttttgc ccctacgggc
    33301 gcgggttcgc gcgatttaca tttgcaaagc gtgcgcgaaa ctcatctcat gttactatac
    33361 agctctgggt gtttcaaaca gcgtgtaccg catgggctcg gtaaaagaaa gaatgcatcg
    33421 tcgcagatcg aggctctgcc aatggctagg cgctttatag aaattcatta tcggttgctg
    33481 tgctccctgt ctttgtacct atcttgacca gtatgcgtag cctagcgact ctacacactt
    33541 cgcgggatct ctgtaaggct ggagctttct cggctggatg aaataggcgg acatgattcc
    33601 ctgagtaatg caagcaattt actgtcacta tatgcagagt tcaatacctc aagaacgaag
    33661 gcgcacgttt caacggtgat cgacgccacc attgactggt aacggccggg ctttcagggg
    33721 tgatcctgtg cagccagacc tgcgtcgcct gagtcaatag tccaataagc tttgatggcg
    33781 cattaagtcg ctcagactca accatataat taccatgcta tactcggcgc tggaacttca
    33841 tgagtgattt gcaactctgt gagaagccaa agctaccctt ttctgtacgt ttcgaaggcc
    33901 agcatcacac cgccctcgcg agactcgaat accccaactg gcggtcatga cgcgaaatgg
    33961 tcgcgcggca ccctgcacag acccaccgtt catctggtgt gctggcaatc tggcggtgac
    34021 agacgggtcc aaatgtaacg cagccccacc gtgaactcac aaatttcgtg accagccacg
    34081 cgccttgttg gcaattcctc gttcatgcgc tctgttatat ccccaagcag gttgttattc
    34141 ccaggtaagt ttggttatgt cggcgtttgt gaactgggaa agccttcttt caccggcttc
    34201 cccaaaggag aaggtgaagg ccccggcgcc gccgccgcga ggcaacacgg ctgtgccggt
    34261 gccgcccgag ctgccgagtg cttcggtccc ttgggccacc gcggccacca tcggtgccgt
    34321 catcttgagc acgctgctca tactctacct cgtgcgcagc aatgcgcgcg ccaagtcgac
    34381 agccacgcga ctcgctgcga ccaagcagcg acaggatgag gcgattatcg ctgcggtgca
    34441 gaagactctc ggtgagcaga tcaaagccac cgaggagaag ttccagcaga ctctggatcg
    34501 ccgaatcaaa gatatccaag agacgtccca acagactcta gatggccgga tctcggcaat
    34561 cgaagagacc tctcagcaga tgctagatag tcggatcgcg gctatcgaag aagccttcca
    34621 gcagactcta gatcaccgca tcgcagagat cgaggacgcc atcaggcggc gtgtcaacca
    34681 gagactcgag gcgcttgagt ccaaaatcaa gatggaccag gaggctattg atagcttaca
    34741 caacgccatc aatcagcgaa tggagatcct tgaagacggg gtgcgcatcc ttgacggcaa
    34801 gcagctagac caggaagcca cacatatcac cagcaggtca ttgggccaga gactcgagac
    34861 agttgaggga tcgctccaag cactagacgc caagacaagg gcgtcaagtc agaggatcga
    34921 ggccgtggat gacagcgcgc gcgtcatcga cagcaggacc aaagcactta gccagcgcat
    34981 ggaggcggtg gaggataacc tcagcgcgac tgacggtcaa gttacactgt tatcgcatga
    35041 tgcgagccgt ggagtcgacg ccattgagag gttgcagaag caggtgaaga atctgccagg
    35101 aaacgagaag ttgagggagt tgacgggtgc cttggaggag aggttcaagg aattagagag
    35161 ccgcatcaac cagtaccaac ttgcgataga agaggctcgc gcggaaccgg aaccggaacc
    35221 ggaaccaaga ctcacttggt cacacatcga gagccaggag atcgaaccaa ccgggcccat
    35281 atacgtcagg cccagctacg gccactcgcc gacattgtca tacgacggct ctttaccccc
    35341 aactccttca tccagcggtc gctcatattc gttcacgagt agtaatgctg gttatccaat
    35401 tacaacacca acaaactcaa agagaagacg gatggagatg gcggcgggtt ttcaggatac
    35461 gactttcgcc tcaagacaga agctgttcaa cagcagacag gaaatgcatc aacgcaaaga
    35521 ttctattttg taaagggata tcactcattg aaggataata tttcattttg tcagggtggt
    35581 acaggcatct ctgtttagac ggatcacaca agctggtcca ttgatttttg ggaggagttg
    35641 ttcactcgaa gcagcaatgc atatgatacc aaggacgtta ctgcgagtaa atgagtacgt
    35701 catctaatta cccatataat gcggagtaat gaagagaacc ggttaatttt atttggaaag
    35761 acttcgaaga ctacagcggc tagctagacg tctcggtgtg ttctgtgagg gttcgcaggc
    35821 ttgtggcatt tgcattggat actggtgcgc catgaccaaa tttgcttttt gtttcattaa
    35881 tccgacaacg gttagcgggt tggttgaggg gcacagcctc cacggctctg acactgcgcc
    35941 tcttcagctg cctcttcgca aagtctaaga tggtctttat cttggcggcg acccccatgc
    36001 gattcacaat tagcccaacc aagcaaatct gacgagagag aagccgttta acgtttcgca
    36061 gaatcgacca gcagttactc ttgtgtaaag tagcaaatgc ccactaataa gaggaggctc
    36121 aagtgtgttt ctgccaccca acgggactac actaggtgtg cctagtattc ttggatttta
    36181 gagccactca gcgcaagtat attagctatg cggctaaaca attctctggc ttggttttca
    36241 ccagcactaa tgatgcttgt aacagatgcc accgcaaaca atcttctcat cagtttcgga
    36301 gttcagggca aagctagaag ggctacgcaa tcatctccgc gagcttcgag catcttggaa
    36361 gtcagccgta cagtcgaaga cctcgaatca gcacccttca ccgcaacaac tctataaacc
    36421 attatatccc gtcaggacca acatccgcct tttgaaattt caaactcgca agccccgtga
    36481 atctgtgcac agggagaaca caagaagatg tctagaatgc actatggaat catatacgtt
    36541 cgaacggcta aaactagcac ctatccagta ctacgctcta tcctatacgt ggggaagcga
    36601 acgcccgtca accagatcac gtatccgtat caatgggtac tctgttcaga tatctgagaa
    36661 tctacaggaa gccttgcggg ccattgtaaa catgcagcaa aacgaacttg gatatatgtt
    36721 gttgtgggtt gatgcgttat gcatagatca aggaaacatc caagagagaa ataaccaaat
    36781 atctgtcatg ggccgcatat acgctggcgc agacgctgtt ttcgcttggt taggtcccgc
    36841 aaaccacaag ttggagcctt tattcaagtc cttcagccca gcaatctttg accttgacgg
    36901 cttatataca tctctttgga ttgggcagag cgacaaactg ccaatggagt gtgttcgcgc
    36961 ggtcgaagac atagcatcca ggccttactg gaaacgggga tggatccgac aggaactgca
    37021 ctttgcaaag cgagtcaact tgatctgtgg tcaaaccatg atacctgcag gacaactttc
    37081 tcatgtgcta gagtctcttc cttcgggaat tgatcaagag ccggacatat ctgatctcaa
    37141 acggcatatt agttctgcaa tgaactactt cagctggaaa gccaacaaga gcttattgga
    37201 cttgttagag gcctacggag ccagcgaatg tagcgttaaa cacgaccgaa tttactcgct
    37261 gcttccaatg gccagcgatt caccagaagc cagaggttat cgagtggagt acggctggtc
    37321 gtacgaggag gtagtggtca agacagccgc cttctgtgag tgctcctcag ctgagcagcg
    37381 gcataggctc ctcctcaccc taggggataa ggcacaggta gacgagggct attcgacatc
    37441 gcttgataat ctttcaagat gctgcgatta cattgcgaga caacatgaag acggaatgtc
    37501 gtgggccgac acaatgaaca tgtcatatga cttgatacgc caggatgctg gaatgcaaca
    37561 gaggcgtggc attcacgctc ggtcctgcta ggagactcgg caacagtaac cgcaatttga
    37621 gaaaccaact tatttgcagc tcatcctgga aatccaaatc cttttataca aaagggagaa
    37681 aaatgaaaag gaaagagaga acctttaata caagtaagaa tgcgtcatag tccttagtta
    37741 catatcatgt gcgtccacaa cgtatacgaa atcctcctag ccgcccatct tactcatggt
    37801 acggctctct tcgatggggc tactcaggcg cagtggcaaa atacgctttg ggccggagac
    37861 cgtcatagtc atataagggg gaggatatga cgagagtcta gcggtgttgc aaactatcat
    37921 cccatacgtc aacttcaact gtgtcagcca ccggttaaat atgacgtcat gaaaggtaca
    37981 gctcagtttc tatttcgaag atgcagctcc tcagtaacgg tcgatcatga attcctcacg
    38041 ctgcgtcaaa tttgatcatc agcaacgcct tgtgtgggag cggccggcct gtctgcggcc
    38101 agagaagaga ttttgggcat caaatccccc ttttcgctgt taaatgtctc gaccgaaccc
    38161 ttggtcatcg cttgacgtcc ataccttgtc ggtgaattca gtctttttac aaatacactc
    38221 tagcctttaa aatacgccga aatacattga agatcacatc tagaatgagc agcaatgaca
    38281 tgaatgtcaa ggtcttcgac ctgcaattgt tcatagacga tgaggacgag gaagatattg
    38341 cctacaaaca gaaactgcag agcttggtta atggaacagt gaccccaagc caagcagcca
    38401 ccggcttcga ccactggatt gttgaaggtg ccaacaatcg tctaaaatgg ctagagcagc
    38461 gggtcgaccc cagaagcttg actgctgaag aagaagagag cggtatgacc atgcgagtga
    38521 tagctcccaa cgccagcggg aaaatcgaga tggtctttcc gactatcgcc aggctgtcca
    38581 ccgcatttcc gccgtttcac cctggacagg atgcaatcgt ccagttcctc gaggcactca
    38641 gagcgctgcc cgaacaccag gtgcctgacg gcatcccatc cgaggacccc agtagcaggg
    38701 attatctgat gacgctttgg ccgtttgggg gaaattggat ggccttggcc gaacatttcc
    38761 gcagagaagc agacagtatg ctttccacat tcgtcgactt gcttcctctc gctgatcaat
    38821 gcgcctagcc tattcttacc catactctga tatcgagacg cttggtagcg aaactcgata
    38881 ccgctggcgg aacttccaat ccgccatcgc gcgcatcact gctctaggcc ttatcgactg
    38941 cagctttctc tctgcgctcg gtgacatcgt accatcgagt cggaattatg tcgacctgga
    39001 acagcgcaag gttggcggac ccaacagact tgcgggttgt gcggtggcag ctgcgcagtg
    39061 ggtcatgtgg cctggtgagg gtctctttgt gtatcagcag tgtaagaagg tcgaaaaggt
    39121 gtccgggcca cgagatatgt ggagtcgaga aagatgggag ttatggaagg aacagttcac
    39181 ctttgtgtca gaagatgaaa ggtttgaccc cgaggcacgg ctggtgtgca aactgtcaag
    39241 ggagcagatg atcggctacg aagaggaaga cggcatctag cacaccctct tgagacaaga
    39301 tgcctgagac atccatcgtc agatatgtat tatgctggag actgcgagtt atgggtgctt
    39361 gggtaatcat gtaggtaaca ctaggcggaa gcaacgcagc tgttccatct ccacaattgg
    39421 atacccgctt caacgccgac gacccacacc gcattacaat ccgttctggc aaccaatagc
    39481 gtactccttg cgctggtggt gggagtttaa tgtccttcac tgacatatct catggggtgt
    39541 taatatatgc ggaaatgggg aggaatgctt tgattgttaa ccaaatggtg ccatccggcg
    39601 ccaactcgtc tgttgatgct gtgccaggaa acaaggcgtt cctgcccgat gttgtccttc
    39661 gcgcctcgat gaatctcatc ctgcgatcgt ctgtagctaa acatctcaat aggctttcag
    39721 tccatgcctt acgctgcttt cttgacatgt gatttatcat gatctccatg accctgttcc
    39781 tgatcgcatc tgctgaggtg ctgtccaatc tgccacttgt gtgtttcttt accacacgcg
    39841 cttgctgtac aacgccgcca ccaataatga gcggtatact caaaatatcc gagggactca
    39901 tccactgggc cgccaaagcc gagccacatc tatatattca ttggagtcat gtctcagaca
    39961 tatgatatcc gaggcggcac tgtcttggtc gaagttccag accatcaagt aggcaataca
    40021 ctagtcgccg tggttggacg taagtgacac gaacgacatg tgtatagtct gatagctgag
    40081 tcaatttccg tagctaaggc cgaaagtaat agaagcggtg gaaccggaag tctaacaaaa
    40141 aattactacg tacttacgat aatctttaac atagtcttac gccgctcaca gatttcatca
    40201 ttgaatttgg aatgtaatct tataaatata atagacaaga caacgttaaa gtatttgatt
    40261 acaagactta tcacggcacg atgaatgagt taaggctctg ttgtaaatcc tattattgta
    40321 aacctaaacc tatagaggaa agtgttaaag ggattgtgag gtcaggtata atcagaagtc
    40381 caaatgtatg gttcaattca tgaagagact gaatcttgtc ccctttctga gagaagggac
    40441 aagataggga ttatatagcg gacactgttc ggtgtctcac cgaaccttct gtaaacctaa
    40501 tgcactgccg tgacacaaag gaaagaagaa ctcccaccac agtaatcagc tgtatcagcc
    40561 gacccctaac aagatttccc ttataaaccc ggactggata tcaatgagcg aattcattcc
    40621 cgtcatggat ttgcgccatt aactgactag agcccacacc cccttagttt actggattgc
    40681 aatgcgtcgg ccttcaggct tgttggcctt cgggacgacc acgttcagaa caccatgctc
    40741 caacttggcc gagatggcct cagggttgac atgagtgggg aagctgaacg agcgtgagaa
    40801 ttcgccaatg ctacgctcgg acacccagta cttggtcttg ggagttgcag acacttgctt
    40861 gtctgcgtcg gatgtcttgg cgacctcagt gggtttctcc ttctcctccg tagcgactac
    40921 tccctctttg ggattggaag tctcttcgtc cccactggtg taagaccgct ccaccttgcc
    40981 ggagatgcgc agtgtgtggt cgttggtgaa ctcaaggtgc acgtcgtcct tgttgatgcc
    41041 tggaagatcg ccgtgaagct cgtaagtcgt ctcggtttcc ttcaggtcga atttgggagt
    41101 gaatgttggt agatgctgac gacggcctac tctgtcgtct gtggacgatt gagaggagta
    41161 cttgtcgaag tcgtcaagca gccggaatag cccgttgaag ctgggctcat tgtagaatct
    41221 tggtgcaaag acagacatgt tgtttgtgtt gttgcgtgtt ttggatgtgt ttttggagtt
    41281 gcgtatatga aggagactat gttcgtaact ttgcttgcgt gttctgttga tcttgtggta
    41341 tggaaattgt atcatgactg agatgaccga cgctcattat atacacatcg tggctgcaaa
    41401 gcagtgatgc gcaattatca taatcaggcg tttctacaat attcctcatt gcacgttgat
    41461 gcgactttgc gtcacttgtc gtccctcgaa gcaacatcga ggttcgcgat gctggtcgtc
    41521 gcagctggaa gtttccagag gcttggcggg cccactttaa ctaaggttcc tgaatctggg
    41581 gggtgggggg agctcgggtg gggtacagct acagtacaca gtccaaacct cccaatcgag
    41641 tcgttctgtg catgcagaac ccatagtcga caataattag ttatagacca taacctactt
    41701 gagcgcaagc atgcgcctac atgctttttt tgactgccgc tattgaacgg ctaacctcct
    41761 ccataacgac taaactcatt ctgcaagcca tccctatcaa agcactattt gaatcagaat
    41821 atagatgcct cccggctccc caacgttgac gaccttctgg tcacgacgga caacccagcg
    41881 cacaccaact tggaggggtt ggatcacgca cggtgcgcgg ctttgcaaaa ataccttgcg
    41941 caatacgcct ggctcgctga gggccgcgac ctaaccagac tgtacgagaa caacaattgg
    42001 tacaccgctt acggtgctaa agccgatgct ctccgtccgc ggcgagagcc ctcactggcg
    42061 gcatttcttg ccgacgtcac gatccctcct tctaatgctc aggagcccgc gccctccttt
    42121 ctctggacta gcgagctctc tgaaccatcc ggaatgttct atgatgggac acgacacgag
    42181 ctagcagtgg cagatcccaa gctgcaagga tatggagttg aaaagcttgc agtaaacaac
    42241 ccaaagtaac agtgtatttt atgagatagt gctaaacatc tagtagatgt tgtcctccgg
    42301 ctcttatccg gctctgtcga aggcggacca tgagcagtta cacataccat taagcagtca
    42361 tggcccagtg aatgtcaaag tgcgaatagt cgcttacgag tctagtggtt tcatacgtac
    42421 atacagtgca gactctgatt actctattat attccaagac ttcaggacat acaatccaaa
    42481 ttacgcccgg gtgtgaccag cagtgtcgcc cttgaacacc cgcgctggcc aaccctgcag
    42541 tgtcgttcgc tcatccacga catcgccacc catcactagg gtgtgttcca gaagacaact
    42601 gtcattctgc atgctagctc ccgagaggag tctgctccca gtcctcaaca cacacctgtc
    42661 accaacgtga agttcgttca agtcgaaagt gcccctactg ttaatgtgcc caacgagact
    42721 agcgtcgtct accactactc tgtcccccat ggtcagaaga tcaggttcag tgaacatcaa
    42781 actcggcgcg ccattcacaa acagcgcaca gtccttgccg atgcgtgcgc ccagtgctcg
    42841 gaagtacatg acgatccagt gcgtgcctgt tagcatcccg agaataccat gcccacggta
    42901 gcagtgacgt cgaagcctct caatgctgag aaacagctgc cacctctggc aatagctact
    42961 cttgtcccag tcatagttac ctggcttccg gtgtccaagt agaacccact tcgccgtgat
    43021 gaccaagcca agtgccacaa cggctagagt tgaagttata atggcaatag ctgccgtcat
    43081 gaagccccag acgtggagtg cgtcactcca gaagcctctg ccgagtaggt ggtcaaatct
    43141 gatccagtag acaatttgaa tagagaggat gaaagcaacg ttccagtacg ctgctgtaaa
    43201 tgctgtgatc agagcagaat acaagaagat gacgccttgt ccaaagacct tgtaaggggc
    43261 ttttttgagg tagaaagctc gaccaaaggg actcagcgtc agttcctcct ggggctgtag
    43321 tgcttcttgg gtaaacaaca cctgtcggct tgatttctct gataatggaa atgattttac
    43381 tgtgcccatt gccaactgtt gactgcttgc cttcggagat aaaactgtcg gtgacgttgg
    43441 cccaagtgta gacgacgaac ttgagcttac gccactggaa agttcctgaa catccacctg
    43501 ggcaaccttc tgttctttac cctggtatgt atccgacttt tcggaatcca cgtgctttgg
    43561 ccttgggcgg gagaggtgga tggaatcccc tcctctggag cctacccagg tgctgttatc
    43621 ttcgtaggac tttccacgtc tggtcaaggc accggaaccc attaccgtac cattgccaat
    43681 cgtgacggca ggaagaaggc agacacggtc ggcaatcatg gcattatcgc cgatcttgac
    43741 cttctccgag ctgataccat cggaagtgac aagatgcgat cgagaaccaa agacaacgtc
    43801 gtcgccaatg tcaattaaat gatagtctcc aattgatggg cctgtgccgg gccagtaaac
    43861 acgcttgccg acttttcctc ctagtaaacg gacggcgata gaggttcctt cgtagtgctg
    43921 accgagtatt tcagtcatgc cgtgaagctt tgagactggc atcaaagttt tcatgagagc
    43981 cattcgccat cgatcgatgt tgctgcgggt gacagctggt cctggggaca gcctcccgaa
    44041 ccagacatcc aagaatagtc tcatagaaac cgcaaaggcg aagatgaaga acggactgag
    44101 cgtggaccta agaaccagag ctaggtaatg atacccaact cttcctccag atgcaaacca
    44161 gtggatgacg ctgcggacgg gattcagagt ctcgatcggt tgagccatga ctagacccaa
    44221 cagaccgagt gcccatggga tcagggaaat gacgtggcta aagaaggata gggggacagt
    44281 agcgaacaga gtcagtaccc agtgagagcc agggatgttt gatgatggga ggtcgcgaaa
    44341 gctctcgtcg gcgtcctcca gttcccatgc ggacgagttg ggtccaatgc aagcattgtt
    44401 ggggacgata cacccgggcg caacgatgga ggacttgttg acgacagcat tacgaccaat
    44461 ggtgatcgga ccaagataca tcgtcgtgtt tctctcacca gcgaatggtc gaagagtaca
    44521 gtgttcgagg acggcgccat ctccaatttc gaggaggtcc cactcgccag tgcgggcgcc
    44581 gttgatagta acattcttcc caatcttggc tcccatcatc cggtagtaca agcacttgga
    44641 ccagttggta gagccaaaga atcccatgcc agtaatatca ataatctttt gaaccagcca
    44701 ccaccgggtg tggtaaggtc cccacatggg atagtagcct gtcctgtatt tcccaatgat
    44761 cacccatttt gctgcaatgc cgaaccaagg ggaaaccaga ccgatgacaa ttttcgagaa
    44821 ggcgatgctg agaataagaa cgagtagacg gccccatact gactcgttcg tttgccaggt
    44881 taaagtagaa ctcagagcaa ccagaaacac tgtccattga agcgcgcgac gcatggggta
    44941 tagaatcatc atcggtacaa gctgaaggaa catcaggaac aagttggtcg agctgtactg
    45001 tttgcctgtc aggttaaaat ctttctcgtc aaacgtagtg cttccatcgg aatcgtccag
    45061 cgaagcacct tctgcctcca gctccttggc tatgtcgcga gctgacccat ggttgaagat
    45121 gaactcaatg ggcagcgaga ctttgtactc gctcctcagc atggacaaca atcggccggc
    45181 tagaattgag tctccaccaa tggcgaagaa gtctgcagtg acttcgattt cagtaggact
    45241 ccttgatagt accttggcaa taatatggag aacagcctct tcgagactcg cagctagggc
    45301 gttctctgcg ctgttgagct gttcgacgct cattgcgcgt agcttctcct tatcaacagt
    45361 accgcatccg cacaatggga tcggctgatc taggtactgt atcctctcgg gaatgttgta
    45421 gttgtgagtc cgagctggga gaagttgttt gagttctgcg ccggcgccag tgccagactc
    45481 cctcgaaacc tcagtagtag gccttggtgc aaggaacatc tcaggtcgcc cgtcgacagg
    45541 agatatgtcg acataagtct cgatagtagt cggcgtgatc tggctggcgg cttcttgtaa
    45601 ttgagagatg tctagagcgc acacggtagc gtcgatgggg gttgccaagg ctgtgtccac
    45661 cggcggacac acagcttccc agtgcttctc aaggaatggt gtagatcctg tctgctctgg
    45721 taaacctagg cgcttcgcta gatttgtacg caataccttg ttgtttctct ttgggacatc
    45781 ttccatgtaa acaatgagcg ctggccactt ggcttgctgg agcagcgatc tgagactctg
    45841 gtgcagaagg cgaacatcaa ctcgcggctc gtcatttggc gtgactaaca caatgccgac
    45901 tacttcttga agcacatcat gagagagccc aaaggctaac gcctgggtga ctctcccgta
    45961 gatggggctg tcggggtcgc cagcggcaga tataatcgca ttctcgacct cgaagggtga
    46021 aatgatctca ccgccacggt tgatgacttc cttggaccga cctgtaatgt aaaggtaccc
    46081 atctgtgtcc atatagccca agtctcctgt gtcaaaccat ccctcctcgg tgaaagaaga
    46141 cttgtctaag gtaccatccg gtctcagata gccttcgaag acaggagacc cacgtacgct
    46201 aatgtggcca atgatattag gaaacgcggc ctttccagcg ccgtcaagga tgcagagttc
    46261 tgggccgaca gaaatcccag acgtgccttc gcgatccaac ttgtagttta gaggtggcgt
    46321 cgagattggc atacatctgt atcgcaatta gcttgaatag ctagaatcgg tctgaaggtg
    46381 gttctatcac ccactctgtc attccataac ttggcagtac ggtacagttg aaagtgtctc
    46441 gcagttgaca ggcaagagca ggtaataagc cgccagcagc attgcaaatc aaccggattc
    46501 gactcttctt catatcgaac tgtcggtgca ggccttcact aaggattaag gagtgcatcg
    46561 tgggcgatgc gtagtaccat gttggaagct cttggtcgac gaggtcccag aacaaccctg
    46621 gatcaaatgc tgggcaacat atcgttgagc cacctgcaaa gatgggagcg aagacgttac
    46681 gtagtaagcc cccactgtgt ggtgttaaag aggatggtct tgtttgggag ggtaggtaaa
    46741 ctcacacatg gtgaagaggc atcatattta ggcacgtctc atctgcagtc aagccccaag
    46801 acttgataac catctgggct ccacttaaga cagctcctat tgatattggc actagcttct
    46861 tgtttccaga tgtgccactt gtgaacaatt ggatagctgt gtcccgggga gtgcttggtt
    46921 tgacggtagc tagtcccacc aaactgcccc cggtgtgatc agtaactgtg attgtcatgt
    46981 ctggctccag ccgagccagg cagaccgtga ttcctgcatc tactacccac gagtccccca
    47041 gtcccaactt atttgagtcc tcatgggtgg ttaagacaat cgtggcgccg gcctggatga
    47101 catctgcctt aaactgctca acgccaacgc tagggttgac cggggccgcg acatagtaag
    47161 tcgatacggc aatgatggtg gccgcgagaa ggggcccatt gggtagcgca acagctacga
    47221 tctccttttt cgaaggatga gtcgatggaa gacggaaact ctcgacgtat tgtctaagct
    47281 gagaatgtgt aatgaagtct ttcaccgagc ttgagtagat tgctggtgtc tgtaggttgg
    47341 gcagatgtcc cacgatggac atgccgtcat ccaaagtaga agaagacatg ttcaacgcca
    47401 gggttgagtc accgcaactg tctcttcagt agcagggata tccggcggat attgtcttgg
    47461 tcacttggcg atggaagatc aggctggtac acaagcgagg taaggtctca cggcttgcct
    47521 catatatgta gtctatacca cgacaccatc tgccagactc attaataacg atctgcatgg
    47581 gtgggattat atcccgctgc atatgcttca tggcgactag gctgtatctc ggcttgtact
    47641 tccaaagctg ccgggttctc tcgtaaagac ttgaccaggt cgtcccgaac ggagcccagt
    47701 ccgtcgagaa tattctccga atacttatcg gacgactact acactgcatg gttgcttctc
    47761 cttccgttac ggtcaaacat tgctctgatc gtcagtcgca tcgggagcgt tagattcatg
    47821 atctaactag aatgtattct tttgggggta atagggggca tcatggccgg tttgataccg
    47881 caacgaccga ctatcgggtc ttggcctcgt cgagaaggtc gaacccaata gacaaactta
    47941 ctgatccgac accaggcaag gcattcgatt ggtggctgcg cgatgcaacc tcagaactgc
    48001 acgttttcca cctcgtgctg ccccgttgtt acctggtatt catggccgct tacattcctg
    48061 acgactttga acgtggagtc gcaccgtgtc gaggtgggca gcgtcgacct tgatacgcgg
    48121 gacacatgcc atccactgca gctgaatggt tcggcctcct cggtggcatc tgtgtctctg
    48181 gggctcgttt tcctgcagat cgatttgcga gctcacttaa gcactgtaga tgctgttggc
    48241 aagaatctgg gcaagagcat ggccaggggt aggtgcatta tcgccgacga tccaggaacc
    48301 tgaatcactc caccttccag ttccggcagc gcaattctca cgtacatcag tccttgacat
    48361 acgtgatgca cgcaaatatc ggtctgagtg agccagcagc aaaccaaatc tgttcatctt
    48421 gatagctgct cctcaggatc gaggatgatt ggttcaggtt cgatgtcgca agcgctgcgt
    48481 cgacttgttt gggcaggact tggcatacaa aatatgggta tagaattacc aggttagatg
    48541 gagacagaca gattggccca cccacgtggg attgatctct tgtcaccggg tggttgcaca
    48601 gcaagtatgt acgtgccaac ccagcgcgcc cagctgtcag tttggcgagg acaaggacgg
    48661 gagagagaga agaatgttgt tcttgcgcat tcggtttcac agcatcaagc cacgcgccac
    48721 ctagcagcca gtgacgtagg gatgcaggca atcgcagtta taattaggcc tgtgtctgca
    48781 ggccagcggc tgttcgcccg tcacatgaga gacgttgcat ccctcctccg ccaagaccac
    48841 aagtgatgct gtgcatctgg gagggctcgg agggcttctc aggtccgctg gactggcagg
    48901 cgcggttcgt cccggggtct tgggtaccta cgtgggtatc catagctggt caatctccgt
    48961 cgtaatcagc agtcacactc aactggcgcc ggcatttgac gagaaccggg gcgccaacgg
    49021 ataccgtggg tcgtgggtcg tgggtcgtgg ttttgtggac ggggtcgcga gtatctgccc
    49081 tgaacatgtc cgatgtcgtg ccaagaggct cggcgaccgt aaacgatttc gggtgcgcaa
    49141 gtggctggga ttagtggctg attcaataat aagctcaacg tcgcggtgca tcaattcctg
    49201 ggcatatgca ctgcgctgca ctacactcta ctgcacggct gtaccgtgca ctggttttcc
    49261 tgcacttgat attactgcta acacgagggc cgaccacccc gtccgccggc atcctttacc
    49321 gtgtttcctt cgctgctgat gcaaataatg ttgcccgcat cgctgctggc tgcttatgtg
    49381 cccgtgattc caccaatgtt caagatgtct ttgcgcccaa gtgcgcctcg atgcgacgat
    49441 tgagggcttg gcctctgtca ttaccccgag gactgacttc gcctgccagc ccgtgtcgcc
    49501 agtttcgagc cttgcgtcaa aacagagtat gcgggtaagg ttgcaattaa gctcaagata
    49561 tcgcaggaaa cagcccgacg tttcattggc cgtcctggcg tcccatgcga agatgcacca
    49621 aggtttgccg tttttgcctt tcagccgcaa catcagaggc aaggcccact caatggtgct
    49681 tatcgtcctg gtagataccc gtggagctaa gttaggcgcc ggtcgtcgct ctgagtccta
    49741 gcctggagtc gctaacttac acggtggagc tgatcgtcat caggatcccg gcatatagag
    49801 acgattaggt tgcagtagat gcgaccaact gataacttgt atgcaccaga cacgggatgc
    49861 tccccgaatg tggcagagca gcagccgctt cgtttcctca tcgtcccgag tttcatgtga
    49921 aagaggaagg ccagggtcgg ccacgggtag attgctgcta gatcggagtc tgaagtccaa
    49981 agatcgacag ggacccgtaa caccggattt cgctctgatt agagtccagg taacgggagg
    50041 tgccgttttg ggcaagtcaa ttgcgaagat ctcaattgaa ggaccaccgc cgcccactca
    50101 agtctcacgg tttcacttgt tgctcgtggt tccgccaggg ttcgaaaagt gatagagcag
    50161 catgacgggc tctatcaccg tcggtaacag tattggaata gctcgcagga gctgacatca
    50221 gacccgccca tgccttcacc gcaggtctcc cccgtggaaa tagagttgcc atcggcagtg
    50281 cagaacggaa actcgcatca ggctagatgg actctgcaat gctgtcgcat cccagagagc
    50341 tgccgtgcca cctcagaaaa tgcagccaag actattgttt gggtagaatt tccgtcgatg
    50401 aggcagacaa acgtcgataa ccatgtcgct cggtggcgcg aacgcggtgt tgcttgcggc
    50461 ttgatcttac ttcgcataat caagcaaagc ccgtaaagat ctccaggatg acattgctgc
    50521 aacttcgcac actaatgcaa aacccggtga agatgggggg gtcatattga tacgaagact
    50581 actcgctata gcgctggacc atgttgatat ctggtcctcc tgggtatgct accgttccac
    50641 tctaatctac cgaagatatc tacgcctctt ggcattcact gaagccagta cgaagctccg
    50701 tacagcaaca cattgagtgt aacgaaggag ctctgccgtg ttgatagctc tagctcgcca
    50761 tgatctatag gcttacgacg ctcgtcaatg ttttttgatg atgtagacat agtcagcacg
    50821 aacgctacta taacattgaa tgcaactgcc aaccaagcac gcccggagtc tcctctattc
    50881 agtatctacc gactcttgag cttattcagg tgtgaatccg agttatgctg tggaccagac
    50941 cgaccgactg ccgctgtcaa accggcccca catgcccgtg ttggtcatta tgaggcttct
    51001 ctcacagccg aaagcaactg tatctcggtt ccataaggac ggcatctatc tttcgttgca
    51061 ccgagcacac atcattgaac tgtgggggtc aaaactccgc tggtattgcc acatgcaagg
    51121 accaagttct ccatgccgcg cggcagttac atatatacaa ggtctgccag gtgttgcaac
    51181 cttgaagaat cgaatactca aaggagaagc ttctgacact gaccaatctt ataacactat
    51241 actgctcgtt tatatggtaa caagtccgtc ttggcagtat aggattctgt gtctcaacac
    51301 cggcatttgt tgacttgacc tccgcgcccc ggccgtgtga ttcaccaagc ttttcgctcc
    51361 cttggatttt tcgacagggc acaaagataa tttcacgcga aattaaccca tagatactct
    51421 caagatggat tcggagctgc tggcctcaca tcgactactc ctgctttcag aacagcatcc
    51481 tacagggcat gacgtgcctc aggccgctac cgacctcaag tgatcgtccc gttttctact
    51541 tccagaactc tcatgacact gatagcacca gtttcaagca cttgaagcag tgatgttcca
    51601 ctctatgtgt gaatatagta gtatgaacgc tatatgagag gcaaagaaag tctgctgact
    51661 atatgctgct agccgtgtga gtgaatccaa tcactgggtt cctacgttga atccgatttc
    51721 aagtccaaag gtctagcgat gtatctcaac aatgacacgc atatattgcc aatattctct
    51781 gcatcacatt ctaaattatc tgtcacatta agaatcgagc agaatactag cgcagagtga
    51841 agtgagctac aagcatagag tacacattga tggtgctggt tctataaact gtgatctgct
    51901 ctctttgaag aaattccaaa caacatccta ggaagtcctt ggaggttcac cgtcggagct
    51961 tcaataaccc ttgagacttc catagcaaag ataccgacga cttttcaacc accgtgttta
    52021 agaatatgca taatgttctg aaacatttgg aatggagcag tttacttcat acttgatgga
    52081 ctttgcgagt gagaggctgg attaatacaa ccaggcaaat gtaataacat gactaatcaa
    52141 tcaagtctag ctcgaacccg aggttgagca aaatgaccaa caccacgaga gtatatacag
    52201 ccaagaagaa tagtctctgt acataggtcc aatccacgag tatgtcttga tgctcgcatg
    52261 atttacaggt cgcgatcagc gcgtcaactt ccttgttcat tcctctcacg cctcgatgca
    52321 cctgagaatc cggccgtcgt aagtgatgaa gtgctcgact ataaggactc tctggcgatg
    52381 aaaccctttc aagacctgta taatccggat ggcgggctcg atattcactt gtcagggcat
    52441 cgagttccct tcgtatgcga tccagcctct gtgatgccgc atttcgaggt cgttccttgg
    52501 tcgatccatc aaaccatcct cgcaaagtca tcagaccgtt gctgacctgg ttgtacatcg
    52561 ttttcagccg ggagttatcg ttttcgactt cagtcagcct tctcatgatc aatcgttccc
    52621 cgtccgtcag gcttcgcctt tcttcgagga tttgactagc tacagctggt ggtgtgctat
    52681 cgccaacgag accacggttc ttcagctcat cctcaatcca atagttagta aggataggtt
    52741 tgcgcctttg tggataattc tgggaccaca ctacctgttt cacttgcgac gaccatcttt
    52801 cacgtttctg atcgtctcct atacgatccg tcggcggata catcggcagg atacgtgtct
    52861 gtgacatggt cagagtttcc aagtgcagcc aaagagcaca cgcttcaccc ttggattttc
    52921 caagacctca gattaattac atagctcctt gacgactgct ccctctgacc tttgttatgc
    52981 atcctcaccg attggtttct ttgtaagaac cgccaatgac tgctaataga cagctatcca
    53041 ttgtccttcc gcaaacaaaa gggaaccaag tagagtgata cctctgttgc gacaagaaat
    53101 ccgttgggcg agctcctttt ctgatgcgct atatatactg tatgcatcca taattccgat
    53161 taaggagaac cacttgatca aactctggat caaattccgg tagggtagca gaggctgagg
    53221 tatgctgtac gtagcatttg gcatctatta gctccagggg tcaggcttgg aggtctcctc
    53281 ccagctagcc attgcttgac tggactacca tatgaaactt gaactttcga tgtctttacg
    53341 gcgcgggatt cgtgacaagt ataggaccgc atctatgtgt atcctcgtcg cctcgttcac
    53401 gtgatgtacg attggactgt gcataccaat gagatgctgc agaacacggc gcatgtatca
    53461 acctgagaca aagcacatag accactctca attggcacaa cagtggctgc ggggccccac
    53521 acgagctcgt gatccacccc ggccggaaac ggcgcggttt ggccagtttc cagattgtta
    53581 cagaagggct gttaagcttc cccgcctcgg atgacccgat tcgagtcagt cgaagaatca
    53641 accccagcgc gacgcctcat ccctctcttc ccttctttca acactcatcc cgcccttctg
    53701 tgatctcaac atcacttccc ctcaggcaga agcagcattc agaatggaca gttcaacgcc
    53761 catggaagtt gatgcgccca agaacaagcg gtgccgctcg cccgataagg gcgatgccgc
    53821 caggaagaag ccggccgtgg agcagacggt cagaactgcg ccgattactc tgtcaactga
    53881 gatgatgctt gacaagagcg cggaccgccc tgtcacgccc agcggaggcc gcccgagatc
    53941 gaacgcggtt tggacgccta ccaaccagct ccacgcgagc agtcctgatt gcaaagttat
    54001 aatggctgga ttatgagcgt tctgaaccac cgagctcggt gcgcaaagcc cgccttgtgg
    54061 gcaaatcgcc ggggtctgaa aatggcccca ccggcacaat agaaccaacc acacctgttc
    54121 ccacacctgt tctcacacct ggacacaaaa ggcaaactgg attcaccaag aaattttgta
    54181 ctaacgctag aaataacgtg tttctaccaa aataaaggaa atagggcgaa ttcaaaaacc
    54241 ataggaagga tatcaagcct tgggtatcat tcagaagcag atgcccaggt atcttaaagg
    54301 cttcaggcgc cagatgatgc agatctgcgg gcatttcccc attcgcgacg ggatggcgag
    54361 ctcaagcaac cagtgtcgcg agcacacagc tatctcgtca ccttcatccc cttccttctc
    54421 gactccgaat ggtctcaaga tatcatgatt gcccgcacgc ctgagcctgg gcagggatat
    54481 agaggaccag tccgggcagc tttgttggct gtccatcgct gtcgagatcc aagggcattc
    54541 ggggacctca tattcggact tgcttcaagt ctcacccaac attatccagg cttcggtggt
    54601 ggcagcgtcg ggattgtcct cactgtcatc ggtcagagca gttagaccgg aatcctctcg
    54661 atgtaaaagc ggaacaacat tccaaccatc gcagtcctcc tcgtcggaac aagaatcagt
    54721 atcaagaaca tgacgtcgcg ctggacgcgc agctaacgag tgtgtcgagc tctcagtgag
    54781 ctcgtagatg atatgtaaag gcgtgggtag ggcaaggtca acctgacggt cttgaattgg
    54841 agttggctca ttgatcgccg ctgaagttcc gccaaattcg gctgatagaa gctccgcgag
    54901 cgaaaggtct tcgtcgaagg gaagatcgag ccaaagtgac ttgtcaaagt tgccgccact
    54961 ggtacattga ttgcatcggc tcttacgtgt gcgtttggcc ggtcggatag cgtaaacagg
    55021 gtcagagtgg acgatggcgt tgaggtcgaa gccagaacct cgtgcatgtt catcgtcgta
    55081 caggagacct agacgatata agtcagagtc attctcaatg acatctgaaa cgaagaccat
    55141 ctcaggcact cggaaggctt cttggcgttt taactggggc ttctgccggc taccgtcgct
    55201 gggcagccac aagttgctgc gcgccagcga ggcgccatct tcattgtcga tggcccatct
    55261 gcaagaatcg tttgccgcct ttctctgtcg gttgctacgg ttgacacgtg cgtttatctt
    55321 tgcctgggcg tgctgggaat atttccagca cccagtgtac tgagaataca aagaggagtt
    55381 caagccgttc ctgagacctc gagctgtggc aggcctcaag cgtcgactga gccttcttag
    55441 ttgccggcca ttaacgccta gttgcgtttc tggattctct agattgacat ccatgatggg
    55501 cgtttctatg ctgttatatg cggttgagga tgaagacaga tttatgaaaa caagggcgaa
    55561 ggcaagtagg atgtataggc tccaatgcgc aggacgctcg attgtgtgag tgtaccggtg
    55621 tgtggaggcc aagtgcaggt actagaattt cgatgaagag atgctttata agacctttga
    55681 tgcctagatc tccttatact gttgattgga tccgtgtccc atccgtagga gtcatcgagg
    55741 taagctctta cccgggttct caatactcac cctaattggc tcgcctagtg gagtgactca
    55801 cgagacccga gcccagtggc gcagcgcccc cgaggcagaa ccaagcagcc tacaagcagc
    55861 agtgcgtctc cgcgcagtag cgattcaatt gggcaattaa aagagtcact gaagctcagc
    55921 tgagcactgc caggttttgc gaattcagtt gggtcaagga atgtctgtcc cccacgtcaa
    55981 tgctcaggaa atcctgactc agaagagctt caatggctac cgaatcctca gcactccatt
    56041 gcatcgcccc ttgcgtgatt gtagtgcatg ttatgggtcc agtgaggttg gccgacaacc
    56101 cacaaacctt acattatgaa cgtccacatg ggcgacaagc cctcgtgctc agtgtttgac
    56161 agggcgattg tctcgggagg ctttccaaat aagaattcat gtagttgtct tgagtgagac
    56221 gacaatgtca tggtcattgt ccagccactg gccattgctg tccctcttcc tttaccaatt
    56281 gcaaacatcg aattacaggg cagcaggata cgattggatt gccaacacac cctagacttg
    56341 aacaaacacc acaatttcta actttatcct taccactctc tcaagcagta ctaggaccga
    56401 gctgcacgcc gggtaatctt gacgaacata tccgtctgga tgctaacagc cgcattccac
    56461 accttccacg ggtttgtcgg gtcaatcaga gtgaaatcga atcgccgcaa cagcttcgta
    56521 aacgggtcag aagaccaaca taaaaacatg cgcggacttc ggtgttatga acttacttcg
    56581 acgtagatct tgttcaattc caggaaagct atgttcttcc ccaggcattc ccatttactt
    56641 ccgcctttga acgccatcat gatggtcaag tccatcagcc gcccctgctc ttcgggggca
    56701 tccaaccatc tctctgggcg gaacagttct gcgtcttgac cgaaaacctc gcggtctcgc
    56761 atgactgacc acggattcca cgccacgtgt gtcccagccg ggatggacac gccgcacacc
    56821 acttcatcct tcttagacat cttgggtagt agtccgcttg ccggtggcca tagacggagt
    56881 ccctcacgga tcaccgcttg aagataggcg aagttttggg cttcagcatt ggtgatgggc
    56941 gacgaaatct taccattggc aactgcttcg tcgatctcct cttggaagcg gtgataagcc
    57001 aacgggttgg tcatgaggaa taatattgtg ctgcggatag cggtggctga ggtatcagat
    57061 ccggcgagga tctggacgag agattcgcct tcacagtctt cctgactgag tccatgagcg
    57121 atgaaagatc cgatcatatc tctttggact ggcgcatggg cctggtatct ttctgcaacc
    57181 acgctgtgac ctatgtgcat gacggtcccg ataccttgga tgttcctcgc gtcaggcaaa
    57241 aatgaccgca tccgctttga ctgcaatatg tcaagcaccc agggcatcag ggccacggtc
    57301 agcatgaaag gtaccgtctt ctccaccatc tccaaccagc ggaatatgtc cgcatccgct
    57361 ttaagatggc caaacggctt cccaaatgcg agcgaagaga tgacgtcgag ggtgaagaaa
    57421 gggaccttgc tggcaaagtc gactggcttg aactcttcct tcgaagacaa gtacctcgac
    57481 tcgagaagat tgatcagctc cgctacctgc tcgtcaacaa gctcctgcag tttatcaaca
    57541 tccttgcctg cgtatcccgg tgcaatcttg gacctcagcg tctcgtgtct ctgatcgtca
    57601 atggtgctga aagagttgtc ccggtacggg tcgactctca ggccacggta ccagtcgggt
    57661 cgctgccatt gcgtgcggac accccatatc ttacgaatct ctgcggggtc attacataca
    57721 acccatttcg gagcgattct taatagtttt cctgcgtcat tatgagtgac cattccaact
    57781 tgttgaggta gcagcatctt accgccgtat cgcaggtctt gttctctgag tatcagctgc
    57841 atccgtccgc tgagctgcgc tcggatcact gcagaatcaa tcactagctg tttaatttcg
    57901 ggtttccgcc ctgcctgatt tggatttgag ttgccttgat gccagcctgc tgtcgttatc
    57961 gggtagagga gtaggcatga ccagggtacc ttagtggttg atgtactact tactccacaa
    58021 gtcagtccaa cgcgccgctg atgggccggg tatatgcttc agtgagacat agtcctggat
    58081 gcgtgctgcg attagcagga cggaaagaat tgcaaaggcc gccgtggcga aagtgagata
    58141 agtgaacgcc atgatgggag tattcgtcaa ggagacaatt agcacgaggg aagattctcg
    58201 gaatgttcac ctgagccaga ctgggctata tacgactccg atgcacgcta agagctgaca
    58261 tgttcaagtc tcctcaatct tcaccaatat atacccctgt attactcatg tattgtcctt
    58321 ttggcgtcag agccaatcag gtgtaaacac cccttgcttc cccactacat tgcctagtac
    58381 cgtgtggttt gggggcttcc atgtctgcta taatttcgga gaaccgttga ctttatgttc
    58441 agttatgtga agactatata catcgatact gtaatgttct atgagcaatg ttgatcccat
    58501 catgattcgt tcaatctttc atcataatca gaccagctga ctccatactt cagatcctta
    58561 acttcaccag agcaataagg tcatagccag gccagtcaat atcaaagagc aagtagacat
    58621 agacgtgctc ggaaccgcgg cagaatttcc ctctccctta gtcccctctg caaagccgtt
    58681 ctgctcaccg ccaagataca aggatccgag ctcggtcagg ccaccgtgat catcaaacaa
    58741 agacacagcg tcgcctgtcc actcgttggc gctgtctgat ctgaaggcac caaaccaagc
    58801 gtagccctcc acgtagtcta ggtcgtccag atacgcgaga ctctgattca tcatggcgac
    58861 ggtggcatct tcgtcctgct gcggtagcgc catctccgtg atccagaatt tgaggtcggc
    58921 gttcgtggtc gagttttcag tgtagaactc atgcaacgtc cctagccagg acgcaagccc
    58981 ggcgaagtct ccataccaat gcacggccac gaaatccatt gggcatccgg cgtcatcgag
    59041 ttcgtagcac gacgagttga atcgctgcaa ccagttcaga ccctggcccg acccggtcac
    59101 actcgggtgg ctgatgttcc actgccggga atcagatgat ctcaggggtg cgatgtggtt
    59161 caagtaagac ttcgcggcgt cctcgggctc gattgagctg ccgcccgaat cggtggtgcc
    59221 atcgggttcg ttgaaggtga gcaggtgggt tgatgagctt ggtagtcggt caaggatggt
    59281 agtaagatcc gagtttgatg cgtcgtcagt gttatgtatc aacggcaaga aggcgacgga
    59341 gtcattggct gattgtgctt ggtagagcga ccatgtgtag taccaagata taggagactg
    59401 ggctgagagc agtagtctcg tgtctgcttg gtcatcgctg ccggtgtatg ccagtccgcg
    59461 cttcgagggt agcgtggcac gggtcggcgc gaaacagagt gcatatgcac agatcaaagt
    59521 ggaaaccgag gctcgcatag ctgctggtgt tcctgcgtcg aggctcttta cttcaggcgg
    59581 tccgaactat ataacacagg gctgatattg aaactgaatg cattccattc gtaaggtagc
    59641 aattgacatc ctgcgaatta tcttttattt caacgatgac ccgagagttg aagagcttgc
    59701 actcttcagt ggcattcctt ggaattactc gcacatccag gttaccatga ggtgtgacgt
    59761 catccctgac cgcccaattg tgcgccaagc ctttgcgcgc tcggcgagga aacccaacaa
    59821 accatacgga ttgtgtggta tatgtaaagc ttccacattg aaaaacctcg tcagattctt
    59881 cgtccccggt agctcctcgc ctggtgttca ccggaagcat cagcactatg cctgggtcca
    59941 agaggcaaac aagcaatccc agcagtcggc ccgagactag actcatcact ccgaacacgg
    60001 tatggccatg gccatggtga gtctcaaacg tggaacatgt cggatggcca cagggagtta
    60061 tcgggtcttt agtcttggtt ccaaaacaga gtttgtgatc ttcacgtcat gggtagattt
    60121 tcgagcctca tcgtatcacg aatggccccg cagagtggat gagtaagctg cagtgcatgc
    60181 agcaatcaac tttaaaaagc gagttgcgag tatacccgac gacatttcat gcgtttccga
    60241 gagtttcaca ctggattccc actctgtctt cgtggttgac gtttcactct agattccgtg
    60301 ccgaaggggc ctctgaaaga ctgtttgagc aagaggggtc aatttgtgca gcttatgctg
    60361 ttgggccgga gtgacagcac gcgccagagt catggacagc gcggcacaga acggcggtgc
    60421 aggccagagg gccgttgacc gtaatggaca ttctcagcaa cacagtgatc ccggcagaat
    60481 cctgaacaga ctcaagcatt ggacatgggc aaactacacg tttcccatgg cgaccggcgg
    60541 cgtggcgctt ctgctgtcag agcagacaca ggcgtacaaa tttgatggac tgcaaacgat
    60601 cggaaaggtg gtttacatct ttgacctctt cattttcacc atggttacgg cagccatcgt
    60661 ctgtcgcttt tgcatgtttc ctggaaccct gaaggcgtcg attacccacc ctaccgaagg
    60721 tcttttcctg ggaacatcaa ccttgagcct ggcttccata atcgctggca tcgctcggta
    60781 tggaatcccg gcctgcggac cctggctggt cactgtctat cgagtcttat tctggatata
    60841 cttcgccatc actttcttga ttgccgttgg ccagtatgct cttctgttca cgctgccggc
    60901 gttgaagatc agggatatga ctccggcttg ggacttgcca atcttccctt acatgttgtc
    60961 cgggaccctt gctgccacag gtgcatctct ccagccacca tcgcaagccg tacccatgat
    61021 cgttgctggg ttgactgctc agggactggg gatgctcgta tccatgatta tgtacgccag
    61081 ctatgtccgg cgcatgatcc aatggggatt cccatctcct aactcgaggg ctggaatgtt
    61141 cattgcagtc gggcctccct catttacaag cctggcaatc atcggcatgg caaacaactt
    61201 cccgacaaca tacgactact tcggcaacgc tgagctcact atgcagatct ttcgcgccat
    61261 agcaacaatg gtcagcgtat tcatatggtc gctcagtctt tggttttttg ctatcgccgt
    61321 cgttgcctgc cttgcagcca gaaaacatat gaccttccga ctcaactggt gggcttttgt
    61381 gttccctaat gttgggttca caattgccgt cctaaacatc ggtaaagcgc tggaaagccc
    61441 aggaatcaag tgggttggaa ctattatgac aatactgctc gtctgcactt ggttatgtgt
    61501 gttcggcagt cacatccggg cgtttatcag aagagacatt gtctacgatg gcaaggacga
    61561 ggatgtttat cttgacgaaa cggagcacgc ccatgctaaa ctcgagaacg ctggattatc
    61621 ggatcaggag cgactgctca aacaagcttg agttagccct aggggcgcgt aggggcggtt
    61681 attccacagt ttccaaggca caagacaatg acaactaagg ctcccctgga gttggccctt
    61741 gaagtagaaa gatatcctta gctcaagtgg atagatgtac cagtagtctg aactagtaat
    61801 cggatgcaaa cgctggcaga gtccttgcta ggtcatggta acaagccgcg tttccataag
    61861 gcccaagggt aggagtaacc acctgtgagt gccccacaaa cattgataga cctttttaag
    61921 tgcacaagag gccatacttt tcaaaggcaa tttttgtcac acttaaacgc gcgcgagagc
    61981 atgggaattg acttgagttg atccttgagg agctacaaaa gaaatgggct gatgagcctg
    62041 ctatataggg ggtgatcccc cggattaatg ttgttccgct cctctatata tctcctatat
    62101 cgtgacaatt tttactactc ccgtgacctt ttcttttata ttataaaaat atccacgata
    62161 aaatttctat ccatattcac ccatggataa aatgggtaaa gatggcccgt gcatgggtac
    62221 tttagctgtc tagactcaca ccatgacccc gaaacggggg catgtcgagg acgtcacacc
    62281 actatggaat gaccccgaaa tgcaagactc tccgctgcat gtactctgtg caacccttcc
    62341 aaacacattc ccgcacttga gtaagcttta catctcgttc cagtggtggc cgagtccgtc
    62401 tgggcagaag tgggtaaggc acgatgacat ctccgaggtt gaaacccttt tcctggggcc
    62461 cgtagagaat atgctatacg cgctacgccc cggggtagat atgcagttca atgcggcaat
    62521 ccaacacggt tcatggtatg ttctaagcgt caaatacaac accttactgg gtaaggattt
    62581 gagggctgag tggtccggtg gtatacgtgg taggttctgg aagtccctcg gccagcctac
    62641 agacagttcg catatcaatg ggggaaacaa atgacgatgc gcacaatgga tattggatct
    62701 gtggcggcag gggtgatacg gaggatgtat tagaccgtta ctagaatagg tccaattggg
    62761 gtgataagtg gacgggaaca ccagaaacct tctgaatacc atcttccctc tcgagctatg
    62821 agtgaaacag ctcattgtga tcataacagt ggagtgagta gcagaagagg caatttcaaa
    62881 acagtgagag ctgcgaggtt cagtgaagct atggtcagag agacgacaag agtatcattg
    62941 caagcaaacg tttactgcac taatttagct catggcggca acacatctta cggttgtagg
    63001 atacttaata ctaaggaact tgcctaaaat gggaaatttt cagcgataca gagcctataa
    63061 agtaaaagga tattcaggat attgtagatg cgaagaccat gatatattgg aatactggtc
    63121 gagaccagtg gctaccttaa gtctctgcgt aagctcctag agtgctgtca tctccaagct
    63181 gacgtctatc acttctaaat gattttaagg ccaagaaatc atgtataggt cagcaaggct
    63241 aagttacccc cttgccgtct cgtgttaggc gctcagttga gatccttggc gacctcatcc
    63301 acaaatgtca tgcagttgtt cgtcttaggg tcatatgttt cgtgctgtga aacatactcc
    63361 ttgcctgtag cgcataagtg ttagcaattc tgtccttcca gtatggtggt gcttttatgc
    63421 acaaacatac caacgggggt gatcccagtg aagcttttaa ccttgccacc cagtttcttc
    63481 aggtactggt gctcaacctt atcttcttcg gccttggcaa aattataggt tgcgccctcc
    63541 ttgttcgact tgaccttgcc gtccttatcg acggcgatgt cgaagaactt gacgtcgccg
    63601 acatcgagat acttctcctt cttcttgggc gggcctcgct ccttttgctt gacctcgacg
    63661 gacaccagga catagtggtt tgcatccaag aagttacgtg cctctttgat aagatctgac
    63721 agaccttggt ctttgacctc atcacgtggg tacttggctt tgaaaatatg caagccctcc
    63781 gtcagcgcgt ttccaggaac gcctttctca tcgttccact tcttgagagc atcgcttggt
    63841 ggaggagggg cgcgctcagt gagctcaaca gagggatgcc cattggtagt aatgggggat
    63901 gcgatggcga ggtgcgcaca gaagagcgcg aaaaggggct taatgatctg catcttagaa
    63961 agtaataaaa cctttgcgga ttgataatca ggactgatat aaatgtgatg gaaccgtaaa
    64021 tagtgataga aaacagttaa ttgctagttg aagtgggtga ggacagagtg ccatattgcg
    64081 tgacgacgtc cttggtatat atagaaaagc tacgagaagt atgggatttc aatcattgcg
    64141 caatcatgtc tgtttcaatc gacttcaaca atagatctta gtctcatcat gcccatcaac
    64201 gactgatgat gaacaccaaa ggatcaggac agcctcaaga aggaagccag atcgtcgcct
    64261 gtaatacggg atagcatgag cggcctcgta acatggtgtt gaacaaagtt gagaacccat
    64321 gagtataagc ctcatactgc atggagaaac cattctgaga acaagtcgtc gatcagttct
    64381 tgtctgtgcc gtatacgata gagtcgcccg attttgtcgt agaggagaga tcaacagagc
    64441 atctacgcct cgtgcttact catattctat tccaggaacg gtgcagtgaa acagaatccg
    64501 ctgcgcgcag ctggagtaga tcatcgatcg gtgtaccttt ccaaacttca attgcgttat
    64561 gtaagcatcc tgatagtatt tgctgcgcga gtgcgatgaa atacaggctg acggctgagt
    64621 ggcttagctc ggaagggact cgtcgatcat tgacaccagc gagtctcacc cagttggtgc
    64681 acaaatgcca cggtatttct ttttatttta gtgttggaaa ttgcttggtt gatcaccaga
    64741 agtatgaaag cgtaatttca atttgatgat ttgttctgga ttttgatcag gtttggtgaa
    64801 gacatcattg atttctattt ctgtccggcg aactcctacc gtggctgtag gccgggcagt
    64861 gttacgtaac aaggctattc ccgccacgac accgacagaa agctcatggt tataacatgg
    64921 ccattctgcc gccttgtcct ggaggaaaac agagccatca ctgaacagac cacttcctcg
    64981 caagtccaaa ttgtgaatct ttcaactacg ctccaacgct ttccttcacc acgccatggg
    65041 gaaaatgtgg tacccaccgg agacgtatct cgacaagtgg gcggcagaaa atgagctctc
    65101 ggccgcgcgc tttgtcgcac gtctcgacga ggtcgcaaga aatgacttgc aaattacgcc
    65161 cgccaaactc gcgcgcatcg acaaatactg cgttgtccag aacggcgacc ctgtcatatc
    65221 cgaagcctca tttgaaagcc tcctcacctc tttctaccct gcacccagtg gcccgcctat
    65281 cctcaaaaag gctgctcccg tactcttccg catgctcgtt tacctgtcgc gatacccctt
    65341 tatgccagag ctggcaacag aacaaaaagg tgaaaatgca caccttagcc gcaacggtct
    65401 tgttcgggcc gttctcattg cgcacaaaga tcgagcaaga cgaaccgttg gcggctatgg
    65461 tgggggtcac acacgcacac gcacagcagg agaccacagg cggttactgt tccagggcct
    65521 agcagtccag ctaaagtcgg atccgcaagg gtatgaggag aaagtgtggc aggcggacgc
    65581 tgccctgcgc gcaaggagat tttacagcgg tatttcagac gaggtgtcct gcccggacaa
    65641 tgcgctgaca aatcgggatg agatcggaga cgagcttttc cacgatgtgg tggatttcat
    65701 gtgtcaacta ctgcctgatt gggaggaaaa tactgtaaga agggaaaatc tcctgggact
    65761 agcgaagggt atgatacagg aggaagggtt atgtcgtgtg ccattgcaga ggtacgaatt
    65821 gaggagggcg gactttgagg cgctagtgga gatgcttttt ctggtttacg agtcgggaga
    65881 ggagacgtta cctacagact ttgccaaacg cagagatcag gtagtagagc agttcttcgg
    65941 gcagaggcaa ggaattgatt tcaaggtctt cgatgaggtc tcaggaagcg ggaggacaga
    66001 ttttgatacg ggctccgctg gtggcaactt cgccggtggt gatgactaca aaccctcctt
    66061 acttgagatg ctatactgga tgctggatga gctcttcaaa gagaccgcca catgaatatc
    66121 tcgcaattct gaaataaggt tcatcatgca cagttttcaa accttgttag gtgaaataat
    66181 gtttaaacgt catatatggc atgatgcttt ctgtccttgg ttctgaaaag ctcgactttg
    66241 aattccctct atggcaacac ctcagcatct atatgggctt atgcaagact ttaaggtagc
    66301 tgttatccag aaatgaaaaa atagcaacaa aactttcgag gaagaaaatt tgtgaatata
    66361 tctctgccca gaaggattca aatgagcgcc gtagtcttgt cccaggtgaa cgaaaggagg
    66421 tagttggcag actttgccat gcatttgggc gtttcgatgg actgggttta gtgcatacct
    66481 ttgcaggacg agttatcctt ttagcccctc tcagtagttc agctgacact agtacctcct
    66541 cacaaacaaa ttgatcaacc caacctgagt caggcatttg actataacct tcgcctgccc
    66601 ttgtctagat ctttcggttt caagcgaaca gaatgcgaca gaatgcgact tctgaacacc
    66661 caatctctaa ccctcaaggt gtttggctca gagctgcctg agtacgcgat cttgtcgcac
    66721 acgtggggct cagatgagga cgagatttcg ttcctagagc ttcggcaaaa caatcacaac
    66781 ctgcttggga ggagcgggta ccagaagata attagtttct gtgaagttgc ccgccagaat
    66841 gggtacgatt gggcgtgggt tgatacttgc tgtattgaca agaccagcag tgctgagcta
    66901 tcggaagcca tcaattcgat gtttcagtgg tataaatcgg ccgatgtttg ctatgcctac
    66961 ctagaggacg tcgacgaggg cagcaaaata gagaattctc gatggtttac cagaggctgg
    67021 actttgcagg agctactggc tcctgactct gttgagttct atgatcagca ttggaatgaa
    67081 cttggaacga aaagtgacct tcgggacaca atttccgcca tcactggaat cgatagtgat
    67141 gcgcttcgaa acagcctcaa gccaagctac tacacagtgg cacttcgaat gtcctgggca
    67201 gccaacagaa ccactaccag agaagaggat ttagcctaca gcctcttggg gattttcgag
    67261 gtcaacatgc cgttgttgta tggcgaaggc agaaagtcct ttcagcgact acaagatgag
    67321 atattcaaaa cttcggaaga ctacacattg ttggcctgga gaagccgacc aaggatgcaa
    67381 ggagatatg
//
