# Supplementary material for: Genome sequencing and physiological characterization of three Neoarthrinium moseri strains
Source: BMC Microbiol. 2025 Aug 21;25:526. doi: 10.1186/s12866-025-04274-z (PMC12369201; doi:10.1186/s12866-025-04274-z)
Supplement: Supplementary file 16 — Supplementary Material 16. [file 12866_2025_4274_MOESM16_ESM.zip › BiGSLICE/input/Nmoseri/CBS16480/JAFEVA010000001.1.region004.gbk]

LOCUS       JAFEVA010000001        47418 bp    DNA     linear   PLN 06-APR-2022
DEFINITION  Neoarthrinium moseri strain CBS 164.80 scaffold1_Wmoseri_CBS_16480,
            whole genome shotgun sequence.
ACCESSION   JAFEVA010000001
VERSION     JAFEVA010000001.1
KEYWORDS    .
SOURCE      Neoarthrinium moseri
  ORGANISM  Neoarthrinium moseri
            Eukaryota; Fungi; Dikarya; Ascomycota; Pezizomycotina;
            Sordariomycetes; Xylariomycetidae; Xylariomycetidae incertae sedis;
            Neoarthrinium.
COMMENT     ##antiSMASH-Data-START##
            Version      :: 7.1.0
            Run date     :: 2023-12-04 12:18:39
            NOTE: This is a single region extracted from a larger record!
            Orig. start  :: 1474368
            Orig. end    :: 1521786
            ##antiSMASH-Data-END##
FEATURES             Location/Qualifiers
     protocluster    1..47418
                     /aStool="rule-based-clusters"
                     /category="PKS"
                     /contig_edge="False"
                     /core_location="[20000:27418]"
                     /cutoff="20000"
                     /detection_rule="cds(PKS_AT and (PKS_KS or ene_KS or mod_KS
                     or hyb_KS or itr_KS or tra_KS))"
                     /neighbourhood="20000"
                     /product="T1PKS"
                     /protocluster_number="1"
                     /tool="antismash"
     proto_core      20001..27418
                     /aStool="rule-based-clusters"
                     /tool="antismash"
                     /cutoff="20000"
                     /detection_rule="cds(PKS_AT and (PKS_KS or ene_KS or mod_KS
                     or hyb_KS or itr_KS or tra_KS))"
                     /neighbourhood="20000"
                     /product="T1PKS"
                     /protocluster_number="1"
     cand_cluster    1..47418
                     /SMILES="C([*])C(-O)"
                     /candidate_cluster_number="1"
                     /contig_edge="False"
                     /detection_rules="cds(PKS_AT and (PKS_KS or ene_KS or
                     mod_KS or hyb_KS or itr_KS or tra_KS))"
                     /kind="single"
                     /product="T1PKS"
                     /protoclusters="1"
                     /tool="antismash"
     region          1..47418
                     /candidate_cluster_numbers="1"
                     /contig_edge="False"
                     /product="T1PKS"
                     /region_number="4"
                     /rules="cds(PKS_AT and (PKS_KS or ene_KS or mod_KS or
                     hyb_KS or itr_KS or tra_KS))"
                     /tool="antismash"
     gene            complement(1362..3662)
                     /locus_tag="JN550_000469"
     mRNA            complement(join(1362..1400,1480..1748,1838..1993,
                     2060..2630,2688..3003,3068..3171,3227..3256,3387..3419,
                     3480..3662))
                     /locus_tag="JN550_000469"
                     /product="hypothetical protein"
     CDS             complement(join(1362..1400,1480..1748,1838..1993,
                     2060..2630,2688..3003,3068..3171,3227..3256,3387..3419,
                     3480..3662))
                     /codon_start=1
                     /gene_functions="transport (smcogs) SMCOG1005:Drug
                     resistance transporter, EmrB/QacA (Score: 307.1; E-value:
                     2.6e-93)"
                     /gene_kind="transport"
                     /locus_tag="JN550_000469"
                     /product="hypothetical protein"
                     /protein_id="KAI1878287.1"
                     /transl_table=1
                     /translation="MTPADDTTAIPNGHGHDEDKTSESSTRVPDNVQDVEKSDGGAAKG
                     VETPDQEPKRTVTGLKWFIIYTSLMSTVLLFALDNTIVATIQPDIVEAFNDQQDLAWIG
                     VSFILGQVVILPVGKAYGIFNMKWLFLISLILFEGGSAICGAAPNMAAIIIGRAIAGVG
                     GAGVYVGGLTYISVLTTPHERPLYLAILMSVWGFGNVLGPIIGGSFAVSSATWRWGFYI
                     NLPIAGLFAPAFMFLMPNLNAMPDTPFMKKLRMQDWVGITVFTALMACFCMAGSFGGTL
                     YAWDSGSEIALWVVTFVLFIAFILVTIYHPLVPAEARLLPVQFMVTRDLIIIPLQAFLV
                     AGSMMMSIYYTPLVFQFTRGDSPLMAGVRILPLICMIVFGCLFNGFAMPKFGYYLPWYV
                     VGNALLVAGAALMTTIDSSISNSALYGYTVIIGLGVGAFQSAGIGVASALAPASEISNV
                     VSVMTIAQIIGITFALAIPGSIFQNKAMQYIAAALPDIPHEHLAELITGASGKFYKSLS
                     KSDQLLVVDQITAAISEAFYYLVGATAIGFITSFFLSPKKLFLSGGSVA"
     PFAM_domain     complement(join(1723..1748,1838..1993,2060..2630,
                     2688..3003,3068..3171,3227..3256,3387..3392))
                     /aSDomain="MFS_1"
                     /aSTool="clusterhmmer"
                     /database="35.0"
                     /db_xref="PF07690.19"
                     /db_xref="GO:0022857"
                     /db_xref="GO:0055085"
                     /description="Major Facilitator Superfamily"
                     /detection="hmmscan"
                     /domain_id="clusterhmmer_JN550_000469_0054"
                     /evalue="2.90E-27"
                     /gene_ontologies="GO:0022857: transmembrane transporter
                     activity"
                     /gene_ontologies="GO:0055085: transmembrane transport"
                     /label="JN550_000469"
                     /locus_tag="JN550_000469"
                     /protein_end="473"
                     /protein_start="70"
                     /score="95.6"
                     /tool="antismash"
                     /translation="STVLLFALDNTIVATIQPDIVEAFNDQQDLAWIGVSFILGQVVIL
                     PVGKAYGIFNMKWLFLISLILFEGGSAICGAAPNMAAIIIGRAIAGVGGAGVYVGGLTY
                     ISVLTTPHERPLYLAILMSVWGFGNVLGPIIGGSFAVSSATWRWGFYINLPIAGLFAPA
                     FMFLMPNLNAMPDTPFMKKLRMQDWVGITVFTALMACFCMAGSFGGTLYAWDSGSEIAL
                     WVVTFVLFIAFILVTIYHPLVPAEARLLPVQFMVTRDLIIIPLQAFLVAGSMMMSIYYT
                     PLVFQFTRGDSPLMAGVRILPLICMIVFGCLFNGFAMPKFGYYLPWYVVGNALLVAGAA
                     LMTTIDSSISNSALYGYTVIIGLGVGAFQSAGIGVASALAPASEISNVVSVMTIAQIIG
                     ITFA"
     gene            complement(4655..6320)
                     /locus_tag="JN550_000470"
     mRNA            complement(join(4655..5158,5213..5583,5647..5918,
                     6019..6320))
                     /locus_tag="JN550_000470"
                     /product="hypothetical protein"
     CDS             complement(join(4655..5158,5213..5583,5647..5918,
                     6019..6320))
                     /codon_start=1
                     /gene_functions="other (smcogs) SMCOG1087:hypothetical
                     protein (Score: 217.8; E-value: 4.7e-66)"
                     /gene_kind="other"
                     /locus_tag="JN550_000470"
                     /product="hypothetical protein"
                     /protein_id="KAI1878288.1"
                     /transl_table=1
                     /translation="MSDTESRFRVIVIGGGIAGLSASHMLQKAGIDHIVLERRSEVARL
                     EGGSMFIYPHGSRILDQLGCLDTVQKGTVPPGRWFIRLPGGKKILESTFFSHIQKNHGY
                     NMLIFERPKLLRDLYETLPDKTRVRTNASVDSIKQDENGVDVVLSNGEVERGDLVLGCD
                     GVYSTVRSAMWDAANAASPGMITVKEKRAISADWYCLVFVTPGIPELSETDMTVINSAE
                     HTHLFTLTPKKGFFSVYFLLDKPFPWPKRAKRFTEQDAEDLARSVADHPLSDTVMFGEV
                     WKRRLRSSVIHLEEGVLDHWYHGRIALAGDSAHKVMPNMGLGGNSSMESVAVLTNRLRQ
                     MLVDTNWRKPSSAKLEETLAAYQEERVGRMKHIFKFSSNMSQGWRTPWYKFLSTWIIPV
                     IPDSMLAAEMSKIISGAPRLDFLEVKDLPPGRVPWEYVANKKRSTEGGIVGGNKLSSLS
                     LVTALGVALYYYYGVRPLPLPSLA"
     PFAM_domain     complement(join(4985..5158,5213..5583,5647..5918,
                     6019..6296))
                     /aSDomain="FAD_binding_3"
                     /aSTool="clusterhmmer"
                     /database="35.0"
                     /db_xref="PF01494.22"
                     /db_xref="GO:0071949"
                     /description="FAD binding domain"
                     /detection="hmmscan"
                     /domain_id="clusterhmmer_JN550_000470_0055"
                     /evalue="1.50E-31"
                     /gene_ontologies="GO:0071949: FAD binding"
                     /label="JN550_000470"
                     /locus_tag="JN550_000470"
                     /protein_end="373"
                     /protein_start="8"
                     /score="110.1"
                     /tool="antismash"
                     /translation="RVIVIGGGIAGLSASHMLQKAGIDHIVLERRSEVARLEGGSMFIY
                     PHGSRILDQLGCLDTVQKGTVPPGRWFIRLPGGKKILESTFFSHIQKNHGYNMLIFERP
                     KLLRDLYETLPDKTRVRTNASVDSIKQDENGVDVVLSNGEVERGDLVLGCDGVYSTVRS
                     AMWDAANAASPGMITVKEKRAISADWYCLVFVTPGIPELSETDMTVINSAEHTHLFTLT
                     PKKGFFSVYFLLDKPFPWPKRAKRFTEQDAEDLARSVADHPLSDTVMFGEVWKRRLRSS
                     VIHLEEGVLDHWYHGRIALAGDSAHKVMPNMGLGGNSSMESVAVLTNRLRQMLVDTNWR
                     KPSSAKLEETLAAYQEERVGRMKHI"
     gene            7016..8225
                     /locus_tag="JN550_000471"
     mRNA            join(7016..7392,7463..8225)
                     /locus_tag="JN550_000471"
                     /product="hypothetical protein"
     CDS             join(7016..7392,7463..8225)
                     /codon_start=1
                     /locus_tag="JN550_000471"
                     /product="hypothetical protein"
                     /protein_id="KAI1878289.1"
                     /transl_table=1
                     /translation="MQKPFRPKAAISTFPNSERHFRLLFYTAVALLWGASVLNGTIKAL
                     LVAVWNGRLEDGTLLRRDYTGFPPLDYPLAVLVAFFFSGTNGQNEAYSLFLFDLYINLQ
                     LGYLWLYVEAARPGQKPRWIQSPIYFALLWQACGGAVAFPLYFGLHIRWASQERPAQVV
                     DLHKARALPLAFILGAAAPMIVLMAPTWLGPEARSPASQQMIVALFQPSPVLFSLLLTL
                     FTRASEYVGRDGRNIGPDGPRDNRVVRRWVQGSYLAATAVSVIGRLYVLIRVFTAEKGD
                     SVNLLRMYVPHPFSGPVGTTVVLAGGPWLFLQWDSIVISLASSFWALVLLEKDGVVRES
                     IAIVALVLAAGSVVLGPGATATMALYLRESHLPERMKCT"
     gene            complement(8637..9308)
                     /locus_tag="JN550_000472"
     mRNA            complement(8637..9308)
                     /locus_tag="JN550_000472"
                     /product="hypothetical protein"
     CDS             complement(8637..9308)
                     /codon_start=1
                     /locus_tag="JN550_000472"
                     /product="hypothetical protein"
                     /protein_id="KAI1878290.1"
                     /transl_table=1
                     /translation="MPSTAHPGGGVGALPNGSSHPDLLFQPHDMHLSGSELPDPSVWQA
                     LGRQATMDPFSVGEDMNIDSVGLDFYAQNGFDCRKDINEETGAAILGPVISFSSTVLRS
                     QAEASVMGSLIADYIAWLRKVPPGGGGSVNEGPHYVGILETLETRVRELCDSSQSKSNS
                     ALRELITALEGIAPPGGAMATRLASLDEELQDQARERAEFFRSRYNICALLTEQARNIS
                     Q"
     gene            complement(11465..12070)
                     /locus_tag="JN550_000473"
     mRNA            complement(11465..12070)
                     /locus_tag="JN550_000473"
                     /product="hypothetical protein"
     CDS             complement(11465..12070)
                     /codon_start=1
                     /gene_functions="biosynthetic-additional (smcogs)
                     SMCOG1001:short-chain dehydrogenase/reductase SDR (Score:
                     133.6; E-value: 1.4e-40)"
                     /gene_kind="biosynthetic-additional"
                     /locus_tag="JN550_000473"
                     /product="hypothetical protein"
                     /protein_id="KAI1878291.1"
                     /transl_table=1
                     /translation="MAASFQDKLVVITGAASGIGRETAKILASRGALLSLSDITEDGLH
                     TLKAEIEGITGNVGTAPFTSVVDVRSQDACRDWITATVSHFGGRPIDGAANLAGVVTLP
                     KAAATDSRVASDAEIDFIFDVNVKGTINSLRAELPHMREGSPGVNGSAIVNAGSLSGLM
                     GLGGYMPYVASKHAVIGITRTVAKEEGLRGIRVNAIAP"
     PFAM_domain     complement(11468..12049)
                     /aSDomain="adh_short"
                     /aSTool="clusterhmmer"
                     /database="35.0"
                     /db_xref="PF00106.28"
                     /description="short chain dehydrogenase"
                     /detection="hmmscan"
                     /domain_id="clusterhmmer_JN550_000473_0056"
                     /evalue="2.00E-36"
                     /label="JN550_000473"
                     /locus_tag="JN550_000473"
                     /protein_end="201"
                     /protein_start="7"
                     /score="125.4"
                     /tool="antismash"
                     /translation="KLVVITGAASGIGRETAKILASRGALLSLSDITEDGLHTLKAEIE
                     GITGNVGTAPFTSVVDVRSQDACRDWITATVSHFGGRPIDGAANLAGVVTLPKAAATDS
                     RVASDAEIDFIFDVNVKGTINSLRAELPHMREGSPGVNGSAIVNAGSLSGLMGLGGYMP
                     YVASKHAVIGITRTVAKEEGLRGIRVNAIAP"
     gene            12726..13512
                     /locus_tag="JN550_000474"
     mRNA            join(12726..12813,12868..12902,12964..13100,13168..13286,
                     13364..13512)
                     /locus_tag="JN550_000474"
                     /product="hypothetical protein"
     CDS             join(12726..12813,12868..12902,12964..13100,13168..13286,
                     13364..13512)
                     /codon_start=1
                     /locus_tag="JN550_000474"
                     /product="hypothetical protein"
                     /protein_id="KAI1878292.1"
                     /transl_table=1
                     /translation="MTSGLKGFAALKPAVISKVNVDVTKIHPFGAAHNGSRLTHFECPT
                     GSIESVPGFEPAFKADITFGGDWFSMDADGEHGRVDFRGIARTEDGNEIDVRVFGIVKM
                     GPEASKLFNLQPDMATVPFGWITAKAEYIVSDPRLKVLENSILVGNASAIVDANGVTIE
                     NRQSIVVATTAE"
     PFAM_domain     join(12756..12813,12868..12902,12964..13100,13168..13286,
                     13364..13470)
                     /aSDomain="DUF3237"
                     /aSTool="clusterhmmer"
                     /database="35.0"
                     /db_xref="PF11578.11"
                     /description="Protein of unknown function (DUF3237)"
                     /detection="hmmscan"
                     /domain_id="clusterhmmer_JN550_000474_0057"
                     /evalue="1.50E-20"
                     /label="JN550_000474"
                     /locus_tag="JN550_000474"
                     /protein_end="162"
                     /protein_start="10"
                     /score="73.7"
                     /tool="antismash"
                     /translation="LKPAVISKVNVDVTKIHPFGAAHNGSRLTHFECPTGSIESVPGFE
                     PAFKADITFGGDWFSMDADGEHGRVDFRGIARTEDGNEIDVRVFGIVKMGPEASKLFNL
                     QPDMATVPFGWITAKAEYIVSDPRLKVLENSILVGNASAIVDANGVTI"
     gene            complement(14002..15706)
                     /locus_tag="JN550_000475"
     mRNA            complement(join(14002..14508,14580..14947,15032..15303,
                     15405..15706))
                     /locus_tag="JN550_000475"
                     /product="hypothetical protein"
     CDS             complement(join(14002..14508,14580..14947,15032..15303,
                     15405..15706))
                     /codon_start=1
                     /gene_functions="other (smcogs) SMCOG1087:hypothetical
                     protein (Score: 220.2; E-value: 8.6e-67)"
                     /gene_kind="other"
                     /locus_tag="JN550_000475"
                     /product="hypothetical protein"
                     /protein_id="KAI1878293.1"
                     /transl_table=1
                     /translation="MAESKSPFRVVIIGAGVTGLVASNCLQIAGIDHVVLERRDNVAPP
                     EGASIGMYPHGARVLHQIGALKGVLAACTATDRWFYRGAEGEMLMNNGFFRHVEKNFGV
                     GYILLERREFLQILYDSLPDKSYIKTGCGVKEVKHVGDQVQVTLYNGQVETGDIVLGCD
                     GAHSIVRSIMWEHANRITPGLITAKEKANYRTDWKAVIGVAPQMPGLGVQDMTSVSDKG
                     KTFIAFSQPDRIYFFFIFRVDEPYTWPGRPNSKDADRDALVESVADHPISDTLLFGELW
                     KKRFRGELLYLEDGVYDHWHSGRIVLTGDAVHKFTPNMGFGGNCGIESTAVLCNHLNRI
                     LSENKGRKPSQEQLSEIFELYQNRQVPRMKEISELCRLVTKVQAWETPYHKFVDTWVFP
                     MQSDKELANQLTEIIRRGAKLDYVDDAGFGPGTVTWIDHETEKVSQGSSIASRIVRLVG
                     AGAAILAVLQGFRFFTFASASVAP"
     PFAM_domain     complement(join(14419..14508,14580..14947,15032..15303,
                     15405..15682))
                     /aSDomain="FAD_binding_3"
                     /aSTool="clusterhmmer"
                     /database="35.0"
                     /db_xref="PF01494.22"
                     /db_xref="GO:0071949"
                     /description="FAD binding domain"
                     /detection="hmmscan"
                     /domain_id="clusterhmmer_JN550_000475_0058"
                     /evalue="2.40E-22"
                     /gene_ontologies="GO:0071949: FAD binding"
                     /label="JN550_000475"
                     /locus_tag="JN550_000475"
                     /protein_end="344"
                     /protein_start="8"
                     /score="79.8"
                     /tool="antismash"
                     /translation="RVVIIGAGVTGLVASNCLQIAGIDHVVLERRDNVAPPEGASIGMY
                     PHGARVLHQIGALKGVLAACTATDRWFYRGAEGEMLMNNGFFRHVEKNFGVGYILLERR
                     EFLQILYDSLPDKSYIKTGCGVKEVKHVGDQVQVTLYNGQVETGDIVLGCDGAHSIVRS
                     IMWEHANRITPGLITAKEKANYRTDWKAVIGVAPQMPGLGVQDMTSVSDKGKTFIAFSQ
                     PDRIYFFFIFRVDEPYTWPGRPNSKDADRDALVESVADHPISDTLLFGELWKKRFRGEL
                     LYLEDGVYDHWHSGRIVLTGDAVHKFTPNMGFGGNCGIESTAVLCNHLNRILSEN"
     gene            complement(16772..18935)
                     /locus_tag="JN550_000476"
     mRNA            complement(join(16772..17023,17132..17798,17855..18587,
                     18717..18839,18896..18935))
                     /locus_tag="JN550_000476"
                     /product="hypothetical protein"
     CDS             complement(join(16772..17023,17132..17798,17855..18587,
                     18717..18839,18896..18935))
                     /codon_start=1
                     /gene_functions="other (smcogs) SMCOG1092:hypothetical
                     protein (Score: 202.2; E-value: 3e-61)"
                     /gene_kind="other"
                     /locus_tag="JN550_000476"
                     /product="hypothetical protein"
                     /protein_id="KAI1878294.1"
                     /transl_table=1
                     /translation="MEAEQVDCVVVGTGWTGLISAKTYLDFEPQANLILIDNGESIGGS
                     WRIERIYPSLYAQVKYGQFEYSFFPMRREGISDDGYIPGDTINKYLVEFAEKYDLSRRS
                     RLSTTIRQITRLPGRGWRLDLGDEKAPVQCAKLIYSSGPTSHAVIPSWPMSDFDIPIIH
                     STETGTHLDALDKIQRATVVGGAKSAFDTVFLLLNAGKKVDWIIRKDGAGAAALMPPSI
                     FGLVNTIDVMSTRIFASFGASIMATKGLSYKFIHRTTLGLACHKVFWRITNWIADRHAG
                     YNRSSNAAKLRPLPHGEGIFWANGGLGCASVPNFWKVFHAGDVTVHRTEPESFVDNTVK
                     LRNGTQLKTDYVILCTGFDKNYDPFDDDLEVQCGLKLDSTEKGKWARLETRAAKTVDVL
                     LPVLRESGVPLRDLETMKTETINGEKKQLSFGPSRHYRRMVAPKLAAEGDRSIFFPGLM
                     HNVYTPLVGEVQALWGVAFMLGLHDVPSLPEMEEEAAVWNAWTAKRYLTQGRKHSYGIY
                     DFISYIDLLLSDLGIQTRRKTNPFADKFLPYYPKHYRGIIDEFRQVQSWKREGKSEAVD
                     SGVGAVKIVLVGLLVAFFATILFGLYGR"
     gene            20001..27418
                     /locus_tag="JN550_000477"
     mRNA            join(20001..20172,20259..20367,20445..21560,21612..26511,
                     26567..27418)
                     /locus_tag="JN550_000477"
                     /product="hypothetical protein"
     CDS             join(20001..20172,20259..20367,20445..21560,21612..26511,
                     26567..27418)
                     /NRPS_PKS="Domain: PKS_KS(Iterative-KS) (51-481). E-value:
                     2.2e-158. Score: 519.4. Matches aSDomain:
                     nrpspksdomains_JN550_000477_PKS_KS.1"
                     /NRPS_PKS="Domain: PKS_AT (595-908). E-value: 4e-96. Score:
                     313.7. Matches aSDomain:
                     nrpspksdomains_JN550_000477_PKS_AT.1"
                     /NRPS_PKS="Domain: PKS_DH (988-1161). E-value: 7.3e-23.
                     Score: 73.6. Matches aSDomain:
                     nrpspksdomains_JN550_000477_PKS_DH.1"
                     /NRPS_PKS="Domain: PKS_ER (1679-1984). E-value: 4.2e-55.
                     Score: 178.9. Matches aSDomain:
                     nrpspksdomains_JN550_000477_PKS_ER.1"
                     /NRPS_PKS="Domain: PKS_KR (2008-2180). E-value: 3.9e-56.
                     Score: 181.7. Matches aSDomain:
                     nrpspksdomains_JN550_000477_PKS_KR.1"
                     /NRPS_PKS="Domain: PKS_PP (2292-2358). E-value: 8.6e-07.
                     Score: 21.1. Matches aSDomain:
                     nrpspksdomains_JN550_000477_PKS_PP.1"
                     /codon_start=1
                     /gene_functions="biosynthetic (rule-based-clusters) T1PKS:
                     itr_KS"
                     /gene_functions="biosynthetic (rule-based-clusters) T1PKS:
                     PKS_AT"
                     /gene_functions="biosynthetic-additional
                     (rule-based-clusters) ADH_N"
                     /gene_functions="biosynthetic-additional
                     (rule-based-clusters) adh_short"
                     /gene_functions="biosynthetic-additional (smcogs)
                     SMCOG1022:Beta-ketoacyl synthase (Score: 202.7; E-value:
                     1.7e-61)"
                     /gene_kind="biosynthetic"
                     /locus_tag="JN550_000477"
                     /product="hypothetical protein"
                     /protein_id="KAI1878295.1"
                     /sec_met_domain="itr_KS (E-value: 8.7e-161, bitscore:
                     530.9, seeds: 96, tool: rule-based-clusters)"
                     /sec_met_domain="PKS_AT (E-value: 5.3e-95, bitscore: 313.7,
                     seeds: 1682, tool: rule-based-clusters)"
                     /sec_met_domain="ADH_N (E-value: 3.5e-07, bitscore: 25.6,
                     seeds: 66, tool: rule-based-clusters)"
                     /sec_met_domain="adh_short (E-value: 8.4e-49, bitscore:
                     161.4, seeds: 230, tool: rule-based-clusters)"
                     /transl_table=1
                     /translation="MPGLIVQSRTSSEGPHASRQGSSRNSVIEDDYPAATFPGYAEKPL
                     DEQLEPIAVIGMGCRLPGDVGSPADFWDMIMSKGTGQTPKVPASRFNIDAHLHKNNDRP
                     GSFAVPGGYFLKGDLSDFDPALFNITPIEAMWMDPQQRKLLEVVYEALESGGISLEAIA
                     GTRTAVFAASFTADWQQMSFKESSFRHSLSATGVDPGIISNRISHVFNLNGPSIVCNTA
                     CSSSVYALHNACNALRNGEAEGAIVGGVNLIITVDQHMNTAKLGVLSPTSTCHTFDTSA
                     DGYGRADAVGAVYLKRLSDAVRDGDPIRGVIRSSATNSNGKVPAVGITYPNRDGQADVI
                     AHAYQRGGDLDPRLTGYFECHGTGTAIGDPIEVEAVSIAMNKTRQADEDPLWIGAVKTN
                     IGHSEAASGLSALIKAILMVERGVIAPTRGVVEPNPKIKWDDWKVRVVNNPIPFPAHLP
                     VKRVSINSFGYGGTNAHVIVEAADSLLKREQTYKYVDVNTEKRRKKGPRRAAHKKRPFL
                     LPFSAHDRPTLQRNIAAHAKVAANYDLLDLSHTLSSRRSVLASKGFTVASHKNLEEIFS
                     DVSTSFTFADKKKTPTLGFVFTGQGAQWARMGSDLMANSPRFLRSIRNLDLALEELHDG
                     PSWSIEDVLLEPAETSRVSEAEFSQPLCTAVQIALVQLLEYWGIRPVVTVGHSSGEMAA
                     AYAAGLISATEAITLAYYRGVVTRDVDTKGAMMAVGLGAEAVTPYLQGFDGKIVIACHN
                     SPAGVTLSGDADALEEVKAKLVNDGVFARIVLTNGKAYHSHHMAPVSSNYEKLVRAARE
                     YTPFDLAVPTTARMVSSVTNSIIPEMTHLDETYWSKNLRSPVLFNQAVQTILTSKEFSN
                     VDLLVEIGPHSAMKGPIQQIKAELKASKIDYLPTLLRGHDCAVQLLNLAGEMFLRSYPM
                     DMERVTTAYVEETTSSGKLSTTKGSIIVDLPPYQWNYTRPFWAENRASREQRVPKFPRH
                     DVLGQIVIGSSLAEPTWRNVLRARDLPWLKDHNLGGANIFPAAGYFAMAMEAVTQLNEL
                     SESPVTIQSYVLRDVSIQKALVTPDTDDGIEVMLNLRPSIYSGESTTTWWDFGVSSIDT
                     DGVLKEHMVGSIAINARQRGVEPRKVPDAPQRASGKAWNEALRDVGFDYGPTFQDMDDI
                     RFDGKNYWSSCTTNIKTQVDESLGESRYPLHPASIDSVLQLCIAAIHAGRTNAMEYGAI
                     PIQVDEVTIWPPTKEQIDTAKASAYAWCDQRGIRNFETGAQMTADDGEVVVEITSLRCV
                     SYEAGVPQKAESALSEAPYGKMAWEVDFDSLQSVSDVNGLTSADLTNLALFKNPGWKVL
                     HLGTSHVHEVLKKNPRADYTIAVMLDSEVEAVRAALVNYQSAKVAKLEDIYALSAESYD
                     VVVVDQDKYATKYVLPRAWHTLKSHGHAFIDFVDNILDLELGGLERTLKSNTGTTITQK
                     AKESVNGHANCIRSQKLTTQLVYRKQQADIIPIVRAALQSLDWGVEVIPLAKAVQSGVK
                     GHVIILADFEGPLLHTVNKSEFESIQEIINTASSLLWVTSGGLLEGKHPEFAMVSGLLR
                     TVTSEQASLDFRTIDVDVGSVTSDQIAAAIIEVAKKQASTDEEDPDRELCLSNGKTYIS
                     RLVRNHYLNTIFAAEHPEPKEFSTGDHIVASISGGKVLFHQIAAEEEIQPGFVQIEVQA
                     SGLTKEGVLVITGQDYPITFSHEIGGIVHKIGSDVSGFQPGDRVVGFNADKLGSFQQVP
                     ASMLYKLDDRDNLNEAVSVLVAYASALYGLETLARVEPEEKVLILPNTGASGIAAIKVA
                     QAAGAFPLVIAETTDEVNFLQTHLGLDENQVIQLSNDGSVLEQLKRLTGGHGADVVFSG
                     GSTDVNIAREAWRSITRFGRFLDGGRKDVLRRNALDIVPVQRGALYLPFDILDLYEHRP
                     KTLAKFIPRIISMLRDGSITSPGTEQIVGLADLNKAVGVFSDALGAPKVVIRYEACETP
                     LMVLPARPKLEFSPDSTYLLVGCLGGLGRSLTSWMMESGARRFVFLSRSGADSPSAATL
                     IKDIEAAGAITQVIRGDATSHADVVRAVQSVSKENPIKGVVHAAMVLRDGLFHNMSYEN
                     WITAVQPKIQGASNLHSVLANEPLDFFLMTSSVSGVLGNPAQGNYAAANSYLDSLARHR
                     LSAKQTAVSLVLPMVLEVGVVAENTELEQALKRKGMYGIDEEHLLQGFEAAITSGKSDR
                     PVDHVVVGLDPSKLQKAVSDPTVTDSYYLEDKRLSQVVHDMNSTADDSAGGGAGGQSIL
                     ATISSAASPGEAVDAVTGHFVEKLARMLLLDDDAFEPEVKSIASYGIDSMIGAELRKWI
                     FKEYKMDVPFQQLLAPTLTINKFAVQVSAHHGVSAS"
     PFAM_domain     join(20148..20172,20259..20367,20445..21066)
                     /aSDomain="ketoacyl-synt"
                     /aSTool="clusterhmmer"
                     /database="35.0"
                     /db_xref="PF00109.29"
                     /description="Beta-ketoacyl synthase, N-terminal domain"
                     /detection="hmmscan"
                     /domain_id="clusterhmmer_JN550_000477_0059"
                     /evalue="1.30E-66"
                     /label="JN550_000477"
                     /locus_tag="JN550_000477"
                     /protein_end="301"
                     /protein_start="49"
                     /score="224.9"
                     /tool="antismash"
                     /translation="EPIAVIGMGCRLPGDVGSPADFWDMIMSKGTGQTPKVPASRFNID
                     AHLHKNNDRPGSFAVPGGYFLKGDLSDFDPALFNITPIEAMWMDPQQRKLLEVVYEALE
                     SGGISLEAIAGTRTAVFAASFTADWQQMSFKESSFRHSLSATGVDPGIISNRISHVFNL
                     NGPSIVCNTACSSSVYALHNACNALRNGEAEGAIVGGVNLIITVDQHMNTAKLGVLSPT
                     STCHTFDTSADGYGRADAVGAVYLKRLSDA"
     aSDomain        join(20154..20172,20259..20367,20445..21560,21612..21657)
                     /ASF="found active site cysteine: True, scaffold matched
                     GSSS: True"
                     /ASF="found active site histidines: True"
                     /aSDomain="PKS_KS"
                     /aSTool="nrps_pks_domains"
                     /database="nrpspksdomains.hmm"
                     /detection="hmmscan"
                     /domain_id="nrpspksdomains_JN550_000477_PKS_KS.1"
                     /domain_subtypes="Iterative-KS"
                     /evalue="2.20E-158"
                     /label="JN550_000477_PKS_KS.1"
                     /locus_tag="JN550_000477"
                     /protein_end="481"
                     /protein_start="51"
                     /score="519.4"
                     /tool="antismash"
                     /translation="IAVIGMGCRLPGDVGSPADFWDMIMSKGTGQTPKVPASRFNIDAH
                     LHKNNDRPGSFAVPGGYFLKGDLSDFDPALFNITPIEAMWMDPQQRKLLEVVYEALESG
                     GISLEAIAGTRTAVFAASFTADWQQMSFKESSFRHSLSATGVDPGIISNRISHVFNLNG
                     PSIVCNTACSSSVYALHNACNALRNGEAEGAIVGGVNLIITVDQHMNTAKLGVLSPTST
                     CHTFDTSADGYGRADAVGAVYLKRLSDAVRDGDPIRGVIRSSATNSNGKVPAVGITYPN
                     RDGQADVIAHAYQRGGDLDPRLTGYFECHGTGTAIGDPIEVEAVSIAMNKTRQADEDPL
                     WIGAVKTNIGHSEAASGLSALIKAILMVERGVIAPTRGVVEPNPKIKWDDWKVRVVNNP
                     IPFPAHLPVKRVSINSFGYGGTNAHVIVEAA"
     aSModule        20154..27343
                     /complete
                     /domains="nrpspksdomains_JN550_000477_PKS_KS.1"
                     /domains="nrpspksdomains_JN550_000477_PKS_AT.1"
                     /domains="nrpspksdomains_JN550_000477_PKS_DH.1"
                     /domains="nrpspksdomains_JN550_000477_PKS_ER.1"
                     /domains="nrpspksdomains_JN550_000477_PKS_KR.1"
                     /domains="nrpspksdomains_JN550_000477_PKS_PP.1"
                     /iterative
                     /locus_tags="JN550_000477"
                     /monomer_pairings="pk -> pk"
                     /tool="antismash"
                     /type="pks"
     CDS_motif       20803..20850
                     /aSTool="nrps_pks_domains"
                     /database="abmotifs"
                     /detection="hmmscan"
                     /domain_id="nrpspksmotif_JN550_000477_0001"
                     /evalue="4.40E-04"
                     /label="PKSI-KS_m3"
                     /locus_tag="JN550_000477"
                     /protein_end="229"
                     /protein_start="213"
                     /score="12.8"
                     /tool="antismash"
                     /translation="GPSIVCNTACSSSVYA"
     PFAM_domain     21091..21450
                     /aSDomain="Ketoacyl-synt_C"
                     /aSTool="clusterhmmer"
                     /database="35.0"
                     /db_xref="PF02801.25"
                     /description="Beta-ketoacyl synthase, C-terminal domain"
                     /detection="hmmscan"
                     /domain_id="clusterhmmer_JN550_000477_0060"
                     /evalue="2.30E-29"
                     /label="JN550_000477"
                     /locus_tag="JN550_000477"
                     /protein_end="429"
                     /protein_start="309"
                     /score="101.9"
                     /tool="antismash"
                     /translation="GVIRSSATNSNGKVPAVGITYPNRDGQADVIAHAYQRGGDLDPRL
                     TGYFECHGTGTAIGDPIEVEAVSIAMNKTRQADEDPLWIGAVKTNIGHSEAASGLSALI
                     KAILMVERGVIAPTRG"
     CDS_motif       21232..21279
                     /aSTool="nrps_pks_domains"
                     /database="abmotifs"
                     /detection="hmmscan"
                     /domain_id="nrpspksmotif_JN550_000477_0002"
                     /evalue="3.50E-04"
                     /label="PKSI-KS_m5"
                     /locus_tag="JN550_000477"
                     /protein_end="372"
                     /protein_start="356"
                     /score="12.7"
                     /tool="antismash"
                     /translation="YFECHGTGTAIGDPIE"
     CDS_motif       21343..21387
                     /aSTool="nrps_pks_domains"
                     /database="abmotifs"
                     /detection="hmmscan"
                     /domain_id="nrpspksmotif_JN550_000477_0003"
                     /evalue="3.10E-03"
                     /label="PKSI-KS_m6"
                     /locus_tag="JN550_000477"
                     /protein_end="408"
                     /protein_start="393"
                     /score="10.3"
                     /tool="antismash"
                     /translation="GAVKTNIGHSEAASG"
     PFAM_domain     join(21460..21560,21612..21909)
                     /aSDomain="KAsynt_C_assoc"
                     /aSTool="clusterhmmer"
                     /database="35.0"
                     /db_xref="PF16197.8"
                     /description="Ketoacyl-synthetase C-terminal extension"
                     /detection="hmmscan"
                     /domain_id="clusterhmmer_JN550_000477_0061"
                     /evalue="2.30E-22"
                     /label="JN550_000477"
                     /locus_tag="JN550_000477"
                     /protein_end="565"
                     /protein_start="432"
                     /score="79.7"
                     /tool="antismash"
                     /translation="PNPKIKWDDWKVRVVNNPIPFPAHLPVKRVSINSFGYGGTNAHVI
                     VEAADSLLKREQTYKYVDVNTEKRRKKGPRRAAHKKRPFLLPFSAHDRPTLQRNIAAHA
                     KVAANYDLLDLSHTLSSRRSVLASKGFTV"
     CDS_motif       21997..22050
                     /aSTool="nrps_pks_domains"
                     /database="abmotifs"
                     /detection="hmmscan"
                     /domain_id="nrpspksmotif_JN550_000477_0004"
                     /evalue="6.30E-06"
                     /label="PKSI-AT-mM_m1"
                     /locus_tag="JN550_000477"
                     /protein_end="612"
                     /protein_start="594"
                     /score="18.5"
                     /tool="antismash"
                     /translation="FVFTGQGAQWARMGSDLM"
     PFAM_domain     21997..22977
                     /aSDomain="Acyl_transf_1"
                     /aSTool="clusterhmmer"
                     /database="35.0"
                     /db_xref="PF00698.24"
                     /description="Acyl transferase domain"
                     /detection="hmmscan"
                     /domain_id="clusterhmmer_JN550_000477_0062"
                     /evalue="1.70E-54"
                     /label="JN550_000477"
                     /locus_tag="JN550_000477"
                     /protein_end="921"
                     /protein_start="594"
                     /score="185.6"
                     /tool="antismash"
                     /translation="FVFTGQGAQWARMGSDLMANSPRFLRSIRNLDLALEELHDGPSWS
                     IEDVLLEPAETSRVSEAEFSQPLCTAVQIALVQLLEYWGIRPVVTVGHSSGEMAAAYAA
                     GLISATEAITLAYYRGVVTRDVDTKGAMMAVGLGAEAVTPYLQGFDGKIVIACHNSPAG
                     VTLSGDADALEEVKAKLVNDGVFARIVLTNGKAYHSHHMAPVSSNYEKLVRAAREYTPF
                     DLAVPTTARMVSSVTNSIIPEMTHLDETYWSKNLRSPVLFNQAVQTILTSKEFSNVDLL
                     VEIGPHSAMKGPIQQIKAELKASKIDYLPTLLRGHDCAVQLLNLAG"
     aSDomain        22000..22938
                     /ASF="Neither malonyl-CoA or methylmalonyl-CoA specific"
                     /ASF="found active site serine: True, scaffold matched
                     GHGE: True"
                     /aSDomain="PKS_AT"
                     /aSTool="nrps_pks_domains"
                     /database="nrpspksdomains.hmm"
                     /detection="hmmscan"
                     /domain_id="nrpspksdomains_JN550_000477_PKS_AT.1"
                     /evalue="4.00E-96"
                     /label="JN550_000477_PKS_AT.1"
                     /locus_tag="JN550_000477"
                     /protein_end="908"
                     /protein_start="595"
                     /score="313.7"
                     /specificity="substrate consensus: pk"
                     /specificity="PKS signature: Malonyl-CoA"
                     /specificity="Minowa: mmal"
                     /tool="antismash"
                     /translation="VFTGQGAQWARMGSDLMANSPRFLRSIRNLDLALEELHDGPSWSI
                     EDVLLEPAETSRVSEAEFSQPLCTAVQIALVQLLEYWGIRPVVTVGHSSGEMAAAYAAG
                     LISATEAITLAYYRGVVTRDVDTKGAMMAVGLGAEAVTPYLQGFDGKIVIACHNSPAGV
                     TLSGDADALEEVKAKLVNDGVFARIVLTNGKAYHSHHMAPVSSNYEKLVRAAREYTPFD
                     LAVPTTARMVSSVTNSIIPEMTHLDETYWSKNLRSPVLFNQAVQTILTSKEFSNVDLLV
                     EIGPHSAMKGPIQQIKAELKASKIDYLPTLLR"
     CDS_motif       22246..22356
                     /aSTool="nrps_pks_domains"
                     /database="abmotifs"
                     /detection="hmmscan"
                     /domain_id="nrpspksmotif_JN550_000477_0005"
                     /evalue="4.80E-09"
                     /label="PKSI-AT-M_m3"
                     /locus_tag="JN550_000477"
                     /protein_end="714"
                     /protein_start="677"
                     /score="28.2"
                     /tool="antismash"
                     /translation="GIRPVVTVGHSSGEMAAAYAAGLISATEAITLAYYRG"
     CDS_motif       22735..22782
                     /aSTool="nrps_pks_domains"
                     /database="abmotifs"
                     /detection="hmmscan"
                     /domain_id="nrpspksmotif_JN550_000477_0006"
                     /evalue="1.30E-03"
                     /label="PKSI-AT-mM_m8"
                     /locus_tag="JN550_000477"
                     /protein_end="856"
                     /protein_start="840"
                     /score="11.4"
                     /tool="antismash"
                     /translation="LDETYWSKNLRSPVLF"
     aSDomain        23179..23697
                     /ASF="catalytic triad H,G,P inconclusive"
                     /aSDomain="PKS_DH"
                     /aSTool="nrps_pks_domains"
                     /database="nrpspksdomains.hmm"
                     /detection="hmmscan"
                     /domain_id="nrpspksdomains_JN550_000477_PKS_DH.1"
                     /evalue="7.30E-23"
                     /label="JN550_000477_PKS_DH.1"
                     /locus_tag="JN550_000477"
                     /protein_end="1161"
                     /protein_start="988"
                     /score="73.6"
                     /tool="antismash"
                     /translation="HDVLGQIVIGSSLAEPTWRNVLRARDLPWLKDHNLGGANIFPAAG
                     YFAMAMEAVTQLNELSESPVTIQSYVLRDVSIQKALVTPDTDDGIEVMLNLRPSIYSGE
                     STTTWWDFGVSSIDTDGVLKEHMVGSIAINARQRGVEPRKVPDAPQRASGKAWNEALRD
                     VGFDYGPTFQ"
     PFAM_domain     23179..24087
                     /aSDomain="PS-DH"
                     /aSTool="clusterhmmer"
                     /database="35.0"
                     /db_xref="PF14765.9"
                     /description="Polyketide synthase dehydratase"
                     /detection="hmmscan"
                     /domain_id="clusterhmmer_JN550_000477_0063"
                     /evalue="4.20E-69"
                     /label="JN550_000477"
                     /locus_tag="JN550_000477"
                     /protein_end="1291"
                     /protein_start="988"
                     /score="233.2"
                     /tool="antismash"
                     /translation="HDVLGQIVIGSSLAEPTWRNVLRARDLPWLKDHNLGGANIFPAAG
                     YFAMAMEAVTQLNELSESPVTIQSYVLRDVSIQKALVTPDTDDGIEVMLNLRPSIYSGE
                     STTTWWDFGVSSIDTDGVLKEHMVGSIAINARQRGVEPRKVPDAPQRASGKAWNEALRD
                     VGFDYGPTFQDMDDIRFDGKNYWSSCTTNIKTQVDESLGESRYPLHPASIDSVLQLCIA
                     AIHAGRTNAMEYGAIPIQVDEVTIWPPTKEQIDTAKASAYAWCDQRGIRNFETGAQMTA
                     DDGEVVVEITSLRCVSYEAGVP"
     CDS_motif       23263..23340
                     /aSTool="nrps_pks_domains"
                     /database="abmotifs"
                     /detection="hmmscan"
                     /domain_id="nrpspksmotif_JN550_000477_0007"
                     /evalue="2.20E-09"
                     /label="PKSI-DH_m2"
                     /locus_tag="JN550_000477"
                     /protein_end="1042"
                     /protein_start="1016"
                     /score="29.8"
                     /tool="antismash"
                     /translation="WLKDHNLGGANIFPAAGYFAMAMEAV"
     aSDomain        25252..26166
                     /ASF="ER configuration inconclusive"
                     /aSDomain="PKS_ER"
                     /aSTool="nrps_pks_domains"
                     /database="nrpspksdomains.hmm"
                     /detection="hmmscan"
                     /domain_id="nrpspksdomains_JN550_000477_PKS_ER.1"
                     /evalue="4.20E-55"
                     /label="JN550_000477_PKS_ER.1"
                     /locus_tag="JN550_000477"
                     /protein_end="1984"
                     /protein_start="1679"
                     /score="178.9"
                     /tool="antismash"
                     /translation="IAAEEEIQPGFVQIEVQASGLTKEGVLVITGQDYPITFSHEIGGI
                     VHKIGSDVSGFQPGDRVVGFNADKLGSFQQVPASMLYKLDDRDNLNEAVSVLVAYASAL
                     YGLETLARVEPEEKVLILPNTGASGIAAIKVAQAAGAFPLVIAETTDEVNFLQTHLGLD
                     ENQVIQLSNDGSVLEQLKRLTGGHGADVVFSGGSTDVNIAREAWRSITRFGRFLDGGRK
                     DVLRRNALDIVPVQRGALYLPFDILDLYEHRPKTLAKFIPRIISMLRDGSITSPGTEQI
                     VGLADLNKAVGVFSDALGAPKVVI"
     PFAM_domain     join(26236..26511,26567..26821)
                     /aSDomain="KR"
                     /aSTool="clusterhmmer"
                     /database="35.0"
                     /db_xref="PF08659.13"
                     /description="KR domain"
                     /detection="hmmscan"
                     /domain_id="clusterhmmer_JN550_000477_0064"
                     /evalue="9.10E-58"
                     /label="JN550_000477"
                     /locus_tag="JN550_000477"
                     /protein_end="2184"
                     /protein_start="2007"
                     /score="195.2"
                     /tool="antismash"
                     /translation="STYLLVGCLGGLGRSLTSWMMESGARRFVFLSRSGADSPSAATLI
                     KDIEAAGAITQVIRGDATSHADVVRAVQSVSKENPIKGVVHAAMVLRDGLFHNMSYENW
                     ITAVQPKIQGASNLHSVLANEPLDFFLMTSSVSGVLGNPAQGNYAAANSYLDSLARHRL
                     SAKQTAVSLVLPMV"
     CDS_motif       26239..26337
                     /aSTool="nrps_pks_domains"
                     /database="abmotifs"
                     /detection="hmmscan"
                     /domain_id="nrpspksmotif_JN550_000477_0008"
                     /evalue="4.90E-15"
                     /label="PKSI-KR_m1"
                     /locus_tag="JN550_000477"
                     /protein_end="2041"
                     /protein_start="2008"
                     /score="48.0"
                     /tool="antismash"
                     /translation="TYLLVGCLGGLGRSLTSWMMESGARRFVFLSRS"
     aSDomain        join(26239..26511,26567..26809)
                     /ASF="KR domain putatively catalyzing D-configuration
                     product formation"
                     /ASF="catalytic triad S,Y,N found: True"
                     /aSDomain="PKS_KR"
                     /aSTool="nrps_pks_domains"
                     /database="nrpspksdomains.hmm"
                     /detection="hmmscan"
                     /domain_id="nrpspksdomains_JN550_000477_PKS_KR.1"
                     /evalue="3.90E-56"
                     /label="JN550_000477_PKS_KR.1"
                     /locus_tag="JN550_000477"
                     /protein_end="2180"
                     /protein_start="2008"
                     /score="181.7"
                     /specificity="KR activity: active"
                     /specificity="KR stereochemistry: (unknown)"
                     /tool="antismash"
                     /translation="TYLLVGCLGGLGRSLTSWMMESGARRFVFLSRSGADSPSAATLIK
                     DIEAAGAITQVIRGDATSHADVVRAVQSVSKENPIKGVVHAAMVLRDGLFHNMSYENWI
                     TAVQPKIQGASNLHSVLANEPLDFFLMTSSVSGVLGNPAQGNYAAANSYLDSLARHRLS
                     AKQTAVSLV"
     CDS_motif       26669..26776
                     /aSTool="nrps_pks_domains"
                     /database="abmotifs"
                     /detection="hmmscan"
                     /domain_id="nrpspksmotif_JN550_000477_0009"
                     /evalue="2.60E-21"
                     /label="PKSI-KR_m4"
                     /locus_tag="JN550_000477"
                     /protein_end="2169"
                     /protein_start="2133"
                     /score="68.2"
                     /tool="antismash"
                     /translation="LDFFLMTSSVSGVLGNPAQGNYAAANSYLDSLARHR"
     aSDomain        27146..27343
                     /aSDomain="PKS_PP"
                     /aSTool="nrps_pks_domains"
                     /database="nrpspksdomains.hmm"
                     /detection="hmmscan"
                     /domain_id="nrpspksdomains_JN550_000477_PKS_PP.1"
                     /evalue="8.60E-07"
                     /label="JN550_000477_PKS_PP.1"
                     /locus_tag="JN550_000477"
                     /protein_end="2358"
                     /protein_start="2292"
                     /score="21.1"
                     /tool="antismash"
                     /translation="AASPGEAVDAVTGHFVEKLARMLLLDDDAFEPEVKSIASYGIDSM
                     IGAELRKWIFKEYKMDVPFQQ"
     gene            complement(28295..32528)
                     /locus_tag="JN550_000478"
     mRNA            complement(join(28295..28489,28565..29222,29276..29625,
                     29689..30047,30639..30717,30768..31850,31908..32528))
                     /locus_tag="JN550_000478"
                     /product="hypothetical protein"
     CDS             complement(join(28295..28489,28565..29222,29276..29625,
                     29689..30047,30639..30717,30768..31850,31908..32528))
                     /codon_start=1
                     /gene_functions="biosynthetic-additional
                     (rule-based-clusters) Pkinase"
                     /gene_functions="regulatory (smcogs)
                     SMCOG1030:serine/threonine protein kinase (Score: 75;
                     E-value: 1.2e-22)"
                     /gene_kind="regulatory"
                     /locus_tag="JN550_000478"
                     /product="hypothetical protein"
                     /protein_id="KAI1878296.1"
                     /sec_met_domain="Pkinase (E-value: 3.9e-24, bitscore: 80.9,
                     seeds: 54, tool: rule-based-clusters)"
                     /transl_table=1
                     /translation="MISITTTDIYDELNFRHTKESADVVGGQEFVPVQWQASVLTTANV
                     KATLSQAGLSASSLVDFVIHKASKVFLTLVFAGNVDCLTGLHSAGFDDDALPIGMEQGP
                     VGAGLESRVPRFTVASMNKTTHKLETVWSIFDTWPTRQIRAFEQNQWQFLAPTFTDDRF
                     FYALHKKCPLPLVSVLKADDNEGDLPTGSGNYSTVYRLGICTEKAQSPIALKVFREDLK
                     KYFLREMDTLRKIRAIKHQHLITPIAAFEKGNKRCFMFPWADGGNLLEFWRVTDSRHGP
                     RPFPAALVSWSLQQMCGLADCLVTLYEHNCRHGDLKPGNILHFKDGGENGRLVIADFGL
                     AKFHLLDTTRRRDKSSIFDRTLRYEPPEMELENDDERETPRSRSYDVWSMGCILLEFCI
                     WLVYGWDYLELFIRGSLNEKFWELKAGVPHVHHRVQEEICSILEHLKADAAVKDIVTLI
                     RDRLLVIRPLRSSDSPSVHRATAHELLEGIRALSQRAFIEEEYLKGPVVSQRTNMGDSL
                     TVREKTIVPMRSQDRSVPPSNESGPRILVRAATGDLDVSQSIKKPDVHPQTYVSRTSSP
                     GTKQKNIVLTTVHFWNPEPNPQTVESLQLGFPALPQAASSQQFELLRQWLRLCDDTHDC
                     CRQKLAERLPEMPTRVLDVGGGTIRLVETCNGVKGRYVALSHCWGNLKESEKFCAKKED
                     MAHLKQHIDYNRLPLTFRDADNKEDWESESQNMESVFSSAYCTLAASSAKSSIDGFLKT
                     ERAPRTCVTHVSANSGTMYLCNAIDNFQKDVEEGVLSTRGWVFQERALSRRTIYFTSNQ
                     LYWECGQGIRCETLGTLRNPVAALMGDSNFPDLAFSYFKGGRIVLLHRLYQMYSKLSFT
                     NPTDRSVALLGLEKRLSRTFQTRAEYGIVQEYMERDLLWHRERNGEMLTRIRYPHDRRV
                     PSWSWMAHTGAIEHLSIPFDDTDWCRENIRTSINSGSLREAEAHGGAQLTVAVKRLNAS
                     QVDLRTKVIRDNEDESTHEASLRCVVIGIGRTSDEAEDRRIHYVLVVKPSSSGSNSYER
                     IGSAAEAALQKVLQAELDVHFEDARIDAREHSIVEKRAMMTTALFAPLPRRLIATLDDQ
                     EGAGAYR"
     PFAM_domain     complement(join(29374..29625,29689..29817))
                     /aSDomain="HET"
                     /aSTool="clusterhmmer"
                     /database="35.0"
                     /db_xref="PF06985.14"
                     /description="Heterokaryon incompatibility protein (HET)"
                     /detection="hmmscan"
                     /domain_id="clusterhmmer_JN550_000478_0066"
                     /evalue="1.30E-07"
                     /label="JN550_000478"
                     /locus_tag="JN550_000478"
                     /protein_end="798"
                     /protein_start="671"
                     /score="32.2"
                     /tool="antismash"
                     /translation="YVALSHCWGNLKESEKFCAKKEDMAHLKQHIDYNRLPLTFRDADN
                     KEDWESESQNMESVFSSAYCTLAASSAKSSIDGFLKTERAPRTCVTHVSANSGTMYLCN
                     AIDNFQKDVEEGVLSTRGWVFQE"
     PFAM_domain     complement(join(31278..31850,31908..31958))
                     /aSDomain="PK_Tyr_Ser-Thr"
                     /aSTool="clusterhmmer"
                     /database="35.0"
                     /db_xref="PF07714.20"
                     /db_xref="GO:0004672"
                     /db_xref="GO:0006468"
                     /description="Protein tyrosine and serine/threonine kinase"
                     /detection="hmmscan"
                     /domain_id="clusterhmmer_JN550_000478_0065"
                     /evalue="4.80E-15"
                     /gene_ontologies="GO:0004672: protein kinase activity"
                     /gene_ontologies="GO:0006468: protein phosphorylation"
                     /label="JN550_000478"
                     /locus_tag="JN550_000478"
                     /protein_end="398"
                     /protein_start="190"
                     /score="55.7"
                     /tool="antismash"
                     /translation="GSGNYSTVYRLGICTEKAQSPIALKVFREDLKKYFLREMDTLRKI
                     RAIKHQHLITPIAAFEKGNKRCFMFPWADGGNLLEFWRVTDSRHGPRPFPAALVSWSLQ
                     QMCGLADCLVTLYEHNCRHGDLKPGNILHFKDGGENGRLVIADFGLAKFHLLDTTRRRD
                     KSSIFDRTLRYEPPEMELENDDERETPRSRSYDVWSMGCILLEFC"
     gene            35255..38461
                     /locus_tag="JN550_000479"
     mRNA            join(35255..36376,36432..37259,37337..37579,37640..38461)
                     /locus_tag="JN550_000479"
                     /product="hypothetical protein"
     CDS             join(35255..36376,36432..37259,37337..37579,37640..38461)
                     /codon_start=1
                     /gene_functions="biosynthetic-additional
                     (rule-based-clusters) Pkinase"
                     /gene_functions="regulatory (smcogs)
                     SMCOG1030:serine/threonine protein kinase (Score: 77.1;
                     E-value: 2.6e-23)"
                     /gene_kind="regulatory"
                     /locus_tag="JN550_000479"
                     /product="hypothetical protein"
                     /protein_id="KAI1878297.1"
                     /sec_met_domain="Pkinase (E-value: 4.7e-23, bitscore: 77.4,
                     seeds: 54, tool: rule-based-clusters)"
                     /transl_table=1
                     /translation="MEHSLSKQTRFMSRERSPNPGIRVSVASSVEHDLDRYDHADGLAR
                     ELQAYGLPDKSQLSPDDEDYSSSSDFVSIKNVEDFGFGASWSRQLQKYASSDHTPNVIG
                     LDIEQSAPEKEQENDSGPNISHPSDADLLRIGEFLASPPPAKRASAQDFRAHLEKDLSE
                     EVTVSYLERQLHLAQLDSKHDSNSAYEYFIPQDKLFTILSKNNVMYLFQHIFPDDSPRQ
                     IRDRVAIVCSENHSVSRRLILAVLIIIGKAHYIDDFLRHSICDINLPLRPHRTQDEALS
                     RKNPFHRRQDDDSLTPLTVFHNWEQRALRFFLHTQYEVLAPFLEVGGPRVCFYKFDPKT
                     PLPFLECTWVQNGGHGTVWRVKIHPAHHGFRHSLGSENPFFAVKAVHSKKYERYRDEVK
                     VLERFSGSATGHPHLIRLFMAFKHGENYYLLFPWATGNLTDLWRTDPLPTRSAEKTRWL
                     FDQCLGIADGLKKIHRHGSWPKQQRSGGHSQQEENGKDLGRHGDIKPENILCFDMDHSV
                     EQRLVIADFGLTKFHSSQATSEITTPSNLRGLTRTYRPPEFSLEAPVSQKCDVWSLGCL
                     YLEFITWYLVGFDKTRAQSPGTFNSLRLQDDDKSDPGLFAEDIAEDKFFNLYPQCNDGR
                     GTFQYAADVKTSVRKWIIYLRGLEQCSEAIQDFLNLIEIHMLVPVIHMRADMRNVQRRL
                     KIMADRCNGSDNYCTVRPLTTPDHSRPKAAPAIGGLRPAIHQRMLRPEHSTGADSGRLL
                     LDTEIDSELFREGLIDDGQNAERGLGVSTSRPMLPNGPHDQPTSRRPYLGDKRAPAFVP
                     QESTMTVPDSQSSRTHAPSTSATTPPGSAHNSHEDFRMISDVPRSLTSTFSTTATENSR
                     ERVLKGNAKRAPRSTEVRDGAPAPRYQGSLRATSPADGRLPSTATSYTAASDNPVAYDD
                     THRETEHKAHVLPVGVLHRDAPMADERRRILSQHREQRSLQRFRRRLRRICKDLREIFT
                     ILDPHKRRRSAHLAL"
     PFAM_domain     36450..37061
                     /aSDomain="Pkinase"
                     /aSTool="clusterhmmer"
                     /database="35.0"
                     /db_xref="PF00069.28"
                     /db_xref="GO:0004672"
                     /db_xref="GO:0005524"
                     /db_xref="GO:0006468"
                     /description="Protein kinase domain"
                     /detection="hmmscan"
                     /domain_id="clusterhmmer_JN550_000479_0067"
                     /evalue="4.60E-19"
                     /gene_ontologies="GO:0004672: protein kinase activity"
                     /gene_ontologies="GO:0005524: ATP binding"
                     /gene_ontologies="GO:0006468: protein phosphorylation"
                     /label="JN550_000479"
                     /locus_tag="JN550_000479"
                     /protein_end="584"
                     /protein_start="380"
                     /score="68.9"
                     /tool="antismash"
                     /translation="FAVKAVHSKKYERYRDEVKVLERFSGSATGHPHLIRLFMAFKHGE
                     NYYLLFPWATGNLTDLWRTDPLPTRSAEKTRWLFDQCLGIADGLKKIHRHGSWPKQQRS
                     GGHSQQEENGKDLGRHGDIKPENILCFDMDHSVEQRLVIADFGLTKFHSSQATSEITTP
                     SNLRGLTRTYRPPEFSLEAPVSQKCDVWSLGCLYLEFITWY"
     gene            39810..40988
                     /locus_tag="JN550_000480"
     mRNA            39810..40988
                     /locus_tag="JN550_000480"
                     /product="hypothetical protein"
     CDS             39810..40988
                     /codon_start=1
                     /locus_tag="JN550_000480"
                     /product="hypothetical protein"
                     /protein_id="KAI1878298.1"
                     /transl_table=1
                     /translation="METTGLKSVPSLTLRATSRPDDRTNQVSQSPQDLASCGAALHLED
                     SSASTHKDVGEPQFSHRTSTSPISHSAPPRAPRLGSVPYDRMASLLEVDHFRLPSPETD
                     TSRRSTGDTSITEPFDSSPVLSIKPFRPQSPVQSRKRKIPYSARAARAAHKAARVGSKE
                     NSVRVPRRMSPANTTQLQSPISVDGDMSRVWQDLDGNKTIGDVESDTDAQPRKIAHIKN
                     GVVDIEFSNDESMDCEGKESPSDSSPQTREIRETRELRIPSGWTPINRDRNVAWESSTA
                     SSGAINPFKEKVSRKKPDRVGGGIVWSTLIDPLWRHDASLNMLAGRRKKAQARAEERQR
                     MLDLARVQGLPVAKKRRVEPSPASKRKRDAVGGSEATTESDEGHIMPMECDY"
     gene            complement(41316..41876)
                     /locus_tag="JN550_000481"
     mRNA            complement(join(41316..41365,41429..41523,41602..41876))
                     /locus_tag="JN550_000481"
                     /product="hypothetical protein"
     CDS             complement(join(41316..41365,41429..41523,41602..41876))
                     /codon_start=1
                     /locus_tag="JN550_000481"
                     /product="hypothetical protein"
                     /protein_id="KAI1878299.1"
                     /transl_table=1
                     /translation="MSAFLARRATAAPRFMRAFSSTSPRELAKITIVGNLAATPEVKAT
                     ASGREVVEYAVASNSGPRDNRVTSWFKVASFEPEGPRRDYLTNLPKGSTVYVEGNAVMS
                     TVPDANAEGKSRSFLNIYQTNFELLRRNHEAEGSE"
     PFAM_domain     complement(join(41352..41365,41429..41523,41602..41795))
                     /aSDomain="SSB"
                     /aSTool="clusterhmmer"
                     /database="35.0"
                     /db_xref="PF00436.28"
                     /db_xref="GO:0003697"
                     /description="Single-strand binding protein family"
                     /detection="hmmscan"
                     /domain_id="clusterhmmer_JN550_000481_0068"
                     /evalue="8.30E-15"
                     /gene_ontologies="GO:0003697: single-stranded DNA binding"
                     /label="JN550_000481"
                     /locus_tag="JN550_000481"
                     /protein_end="128"
                     /protein_start="27"
                     /score="54.9"
                     /tool="antismash"
                     /translation="AKITIVGNLAATPEVKATASGREVVEYAVASNSGPRDNRVTSWFK
                     VASFEPEGPRRDYLTNLPKGSTVYVEGNAVMSTVPDANAEGKSRSFLNIYQTNFEL"
     gene            43604..45369
                     /locus_tag="JN550_000482"
     mRNA            join(43604..44201,44257..44770,44823..45369)
                     /locus_tag="JN550_000482"
                     /product="hypothetical protein"
     CDS             join(43604..44201,44257..44770,44823..45369)
                     /codon_start=1
                     /locus_tag="JN550_000482"
                     /product="hypothetical protein"
                     /protein_id="KAI1878300.1"
                     /transl_table=1
                     /translation="MTAVTYAPLAGPAPNGYAAGMRANQICRVSLAIIGTALLWVPFRL
                     LVQNREFVATVLVVDVAIINLFTIINASVWPNDHWDDWWDGQGLCDLEVYVTVPLHTLY
                     AACIFAIMRNLAHRLRLRRMGELTKREKRRETVLQAVILFTVPVIQLVCMWFVQTQRYL
                     IGGVLGCFASYDDDVLKIIVFNSPPALFAVFTVPFAYLTWKRFRQASKSTRAALQANTE
                     ASSRSHRARKRLYLMALSIITPYVPLQIAFLVYNAKTTQLHDYSLQQVHSGSSAYPWNA
                     VTFVPYWMINFVAMNQPYVAIVTAIPIVWFFGMTKEAIETYRKFLCRLGLSKCFPRLKD
                     PYEPDRPRSVIEPGRISRLSTSRYAITSIGSSHTGAGVRHSGLPNVHHQAIITSDGPYI
                     PPRHSSASGPSIPPRGSSLEGGILKRVQFAVKMPSIQSLRSLGKKKPKHESASGAIGDV
                     EQMIPLQDLGTGALPRTPGSAPSPQVPLTPFGPLTGEHGGGSVSTHDMCSSPFGELGTR
                     SQSANSLWPGLLGHLRGSSSSQRPVSEHFAGDAEA"
     PFAM_domain     join(43694..44201,44257..44624)
                     /aSDomain="STE3"
                     /aSTool="clusterhmmer"
                     /database="35.0"
                     /db_xref="PF02076.18"
                     /db_xref="GO:0004932"
                     /db_xref="GO:0007186"
                     /db_xref="GO:0016020"
                     /description="Pheromone A receptor"
                     /detection="hmmscan"
                     /domain_id="clusterhmmer_JN550_000482_0069"
                     /evalue="6.70E-61"
                     /gene_ontologies="GO:0004932: mating-type factor pheromone
                     receptor activity"
                     /gene_ontologies="GO:0007186: G protein-coupled receptor
                     signaling pathway"
                     /gene_ontologies="GO:0016020: membrane"
                     /label="JN550_000482"
                     /locus_tag="JN550_000482"
                     /protein_end="322"
                     /protein_start="30"
                     /score="206.2"
                     /tool="antismash"
                     /translation="LAIIGTALLWVPFRLLVQNREFVATVLVVDVAIINLFTIINASVW
                     PNDHWDDWWDGQGLCDLEVYVTVPLHTLYAACIFAIMRNLAHRLRLRRMGELTKREKRR
                     ETVLQAVILFTVPVIQLVCMWFVQTQRYLIGGVLGCFASYDDDVLKIIVFNSPPALFAV
                     FTVPFAYLTWKRFRQASKSTRAALQANTEASSRSHRARKRLYLMALSIITPYVPLQIAF
                     LVYNAKTTQLHDYSLQQVHSGSSAYPWNAVTFVPYWMINFVAMNQPYVAIVTAIPIVWF
                     FGMTKEAIETY"
     gene            complement(46629..47209)
                     /locus_tag="JN550_000483"
     mRNA            complement(join(46629..46791,46854..47209))
                     /locus_tag="JN550_000483"
                     /product="hypothetical protein"
     CDS             complement(join(46629..46791,46854..47209))
                     /codon_start=1
                     /locus_tag="JN550_000483"
                     /product="hypothetical protein"
                     /protein_id="KAI1878301.1"
                     /transl_table=1
                     /translation="MSIQQVPEIVVSTFNRGLDTFAHILSKAEQHAKENDIDVNSLVDA
                     RVVEDQLPLSFQVQFTSRVVRTNLGRLSGEVLPPWDENEKTFEDLKKRVERTQELVKSF
                     DLAKTQGKEGEKFEMHFKGQDHTIYLMDFMLTHVLPNFFFHISTAYSILRAKGVPLGKE
                     DWLGGFLGL"
     PFAM_domain     complement(join(46650..46791,46854..47185))
                     /aSDomain="DUF1993"
                     /aSTool="clusterhmmer"
                     /database="35.0"
                     /db_xref="PF09351.13"
                     /description="Domain of unknown function (DUF1993)"
                     /detection="hmmscan"
                     /domain_id="clusterhmmer_JN550_000483_0070"
                     /evalue="1.50E-48"
                     /label="JN550_000483"
                     /locus_tag="JN550_000483"
                     /protein_end="166"
                     /protein_start="8"
                     /score="165.1"
                     /tool="antismash"
                     /translation="IVVSTFNRGLDTFAHILSKAEQHAKENDIDVNSLVDARVVEDQLP
                     LSFQVQFTSRVVRTNLGRLSGEVLPPWDENEKTFEDLKKRVERTQELVKSFDLAKTQGK
                     EGEKFEMHFKGQDHTIYLMDFMLTHVLPNFFFHISTAYSILRAKGVPLGKEDWL"
ORIGIN
        1 gttgagacca tttaaaatca atcgcccacg atgaacttcg atatacccat ctcatagact
       61 acctacgtct aggcttacga tgcggcacag ttgtcatgat gcccgcacag ccctcaacat
      121 cggccgacct gccccgggtt ccaccaaacg tcgccgcggg aacttgtcga agcagccagc
      181 aaaatgaagc atgaaagaag aacatgaagc gactttgagt gggtccctcg ggcaactgtc
      241 gccgcgagaa acaatggaac gatttcgggc attgttgcac ttcagtgggg ttgtggtagc
      301 tcgcaggggt cagactctct agtcttgccg tctgccttct tgtacagtaa ctgcagctga
      361 ggatgccgga gggcgactgc agtaagcggc agtcatgcag ccccacagct tctcggccat
      421 ttttggccga ttggatactc tgacaagtgt acttgcaccc ccggtccgag ccgcattagt
      481 tccaagctgt acagagtacc gttctgccgt tgtgcttgca tcagcgagcg ggtgaacccg
      541 gccccgataa ctgcattagt tccgctcaca catcagctcg tcaattccca catctatgtc
      601 gttatggggc tccaacagaa accttacagg ctatgcatgc agtaagctgc agacctttcg
      661 ctagcatatc ttaggacgcc ttgatccggt ctagatagac ggtgatgatc gttactacat
      721 taggtagccg agtatcgaag aggaaatcct gatggcacgc ctatcatctt ccagtgaatg
      781 catctatctc cgagccccga gttgcctacg tccgagcttc tcaacaaatt tgaagctttg
      841 caatcagcac aattaacagc ctaacataaa agcagtgtac ctcatatatc aacagggcgt
      901 attaggggag atttgaaggg gacaaggctt tggaaagagg taggctcgtc tgtagaattg
      961 ggaagtggca tattgattca catcgtgctt cgtccccttt gctgttctat tattccgtct
     1021 aatgtgcagt tctatgaatt atgctgtggt tggaacgtgt gccttgtggt gctgagtaaa
     1081 agcacggcag acctaccatt aaaactagta atttctaaag taaacagaat caatgtacat
     1141 caaactgaga ggaccacgat ctaggatcgt gtcattctgt gagaacaagc tttggcaccg
     1201 aaaaataaca ggctgtcctt tcaacctagc gagacacagc tctttccccc gagatcctcg
     1261 gtacaacact caggcgtctt gtattcttcc cgttctccgg tcagatcctt aatcatggac
     1321 ccaagtcgag cggctccctc ctagtcatat agtatgagcc tctaagccac gctgccaccg
     1381 gaaaggaaga gtttcttggg ctgtgaaaat atgtttatta gcaaccacgc atcttgaggc
     1441 atgccatttt gaaaagcttc tagcaggaga tgaacttacg ctcaggaaga atgaggtgat
     1501 gaaaccaatc gctgtggcgc cgacaagata gtagaaagct tcactgattg ctgcagttat
     1561 ttggtcaacg accaatagct gatcagactt gctcagactt ttatagaatt tcccacttgc
     1621 tcctgtgatc aactcggcaa gatgttcatg tggaatgtca ggcaaggccg cagcgatgta
     1681 ctgcatggcc ttgttctgga aaatcgatcc tggaattgcg agggcaaaag taatgccgat
     1741 gatttgtgct acagaaaatt tctgtcagca atatgtcctt gggggtgggg ggtagggtaa
     1801 atatgtctcc atcgggggcc tccgcattat tacgtaccaa tggtcatgac agaaacgaca
     1861 ttgctgatct cggacgccgg agcgagcgct gatgcaacac caattccggc gctttggaag
     1921 gcgccgactc ctagcccaat aataaccgta tatccgtaga gagccgagtt agatattgaa
     1981 gagtcaatcg ttgctatgtc gcagtgatat tagcacaatc acccccagtt ttcggccaag
     2041 aatgagtggt ataacatact catcagtgca gcaccagcca ccagcaaagc attgccgacg
     2101 acataccaag gcaggtagta gccaaatttt ggcatagcaa agccgttaaa taggcagccg
     2161 aagactatca tacagatcaa aggcaggatg cgcacgccag ccatcaaggg gctgtctccc
     2221 ctggtaaact ggaacaccag aggagtgtag taaatgctca tcatcatgct acccgccacc
     2281 aggaaggcct gtaaaggtat gatgatgaga tcccttgtga ccatgaactg caccggcagg
     2341 agcctagctt cggcgggtac cagtggatga tatatggtga cgagaataaa ggcgatgaag
     2401 aggacgaacg tcacaaccca gagagcaatc tcggaaccgc tgtcccaggc gtaaagggtg
     2461 cctccaaaac tgccagccat acagaaacag gccatgagtg cggtgaagac ggtaatgccc
     2521 acccaatcct gcatgcggag tttcttcatg aagggcgtgt cgggcatggc gttcagattg
     2581 ggcatcaaaa acatgaaagc cggggcgaac aggccagcaa tgggaagatt ctatcggcca
     2641 tgtcaacatt tgcctctcca agtggccagg aagttctgag tactcacgat gtaaaatccc
     2701 catcgccaag tagcagagct gacggcaaag gagccaccaa tgatgggacc caggacgtta
     2761 ccgaaccccc atacggacat gagaatggca aggtaaagcg gacgctcgtg tggagtagtc
     2821 aaaacgctga tgtaggtcaa gcctccaacg tatacacctg cgccgccaac accagcgatg
     2881 gcgcgaccga tgatgatggc agccatgtta ggcgccgcac cgcagattgc gcttccaccc
     2941 tcgaacagga taagactgat caggaacagc cacttcatgt tgaaaattcc ataggccttg
     3001 ccactacacg gattattctt attagcgact tgatctcgaa acctggacaa gctgggtcga
     3061 tacgtacaca ggtagaatga cgacctgacc aagaataaag ctgacaccga tccatgccag
     3121 atcttgctga tcgttaaagg cctcaacgat atcaggctgg attgtggcga cctttgtggt
     3181 acatgagtaa tggtaaagca gggctttggg caagggctct actcacaata gtgttgtcca
     3241 aggcaaagag tagaacctat ccaagtcaga tgttagcatc tccaggacgt gccaaagtcg
     3301 cagctccatt ttccagaatt attcagctat cacacagaaa ggagactgga gcttggttcg
     3361 gtaggacggc gaattcgacc acttacggta gacatgaggg acgtgtagat aatgaaccac
     3421 taagccagac aagcggttag cagctatcgt gatagacctt tgaaatgcga tgtacttacc
     3481 ttcaggcctg taacggtcct cttgggctct tgatcgggcg tctcgacccc ctttgccgct
     3541 cctccatctg acttttccac gtcctgtacg ttgtctggaa ctctcgtgga ggactcagaa
     3601 gtcttgtcct cgtcgtggcc atggccattg gggatagcgg tggtgtcgtc ggcgggagtc
     3661 attcttgcgg cgtcgaatcg tgcctctaga atgttgatgg tatcggccaa ctcatgtgta
     3721 agagtgatcg agtcggaagc tttatgtgac ctttgaaacc acaaaaagag gggattcaat
     3781 ttgtaagctt cgggcagatc gctgcagctt ttttcaaagg cccatcacaa tgtcgaatac
     3841 ttttccaaag tgagtcgggt tggcatgcgc gagccgaaag taaacagaag ctcacgtcgc
     3901 tggaggccat agacggccgg tgactcgtga ttggctaacg gccggttcgg tccgagttga
     3961 ccgaaatttc agtgaacaca cttcgggcga ccagaccaac atagcttgat aaagattctg
     4021 ccatctggca ggtgaaggta ctcctaatat ctctttcacg actgccagct tgaatacaga
     4081 agtactgatg tttcgatgtg tctgtccttc tcacatatta gagctacttt tgctcagctg
     4141 caccgacggg cagttccagt ggactaatcg ccaaaagtta gtggattgat cgccaagact
     4201 tagcgcattg ctggccagga ttagggggct ccaacccctg gccattgcta caacagcttc
     4261 cacatcagat gccctcgagc tggtagaaat atctttgagc aatgtgacga atcaataagc
     4321 caaagttact atctagctag cacgtctata ccatagattg aacaactaaa ggtactgtga
     4381 gcctgaggcc ggtggttttc tgccgaatct gaggctctca gctgaagcag ctgagcatgg
     4441 atttcgggct agcattagtt cttagctccc acccgctcag ctcaggggcg aagcttggta
     4501 caccactgct cgaataactc tgagctgtag aaaggtcaat ccaaaccaaa acttctctcc
     4561 agtctagctt tccatcgatt ggagacttat atagtacttt ctaatctact tgtctatcga
     4621 tgggaccagt tactgctctt gcgcgctttt cttctcaagc cagggaaggg agaggaagtg
     4681 gcctcacacc gtagtagtaa tagagtgcga cccccagagc cgtgacaagg ctcaagctgc
     4741 ttaacttgtt cccaccgaca attcctccct cggtcgaccg cttcttgttc gctacatatt
     4801 cccagggcac ccgaccagga ggcagatctt ttacctctag aaaatccagc cgcggtgcac
     4861 cgctaatgat cttggacatc tcagcagcca acatgctgtc gggtatgacc gggatgatcc
     4921 aagttgacaa gaacttatac cacggggttc tccatccctg cgacatgttc gacgagaact
     4981 tgaatatatg cttcatgcgt cctactcgct cttcctggta agctgcgagt gtctcctcca
     5041 gctttgcgct gcttggcttt ctccagttgg tgtctacaag catctgacgc aagcgattgg
     5101 tcaagacagc aaccgactcc atgctcgagt ttccacccaa ccccatattc ggcatcacct
     5161 gctaatgtgt tataaaacag acgaggagga ataagccgcc acttccacat accttgtgag
     5221 cggaatcccc cgccaaggct atcctcccat gataccaatg gtccagaaca ccttcctcca
     5281 ggtggatcac gctcgatcgc agacgacgtt tccaaacttc tccaaacatg actgtgtcgg
     5341 acaagggatg atcagcaact gatcttgcca ggtcctctgc atcctgctcc gtaaaacgct
     5401 tcgctcgctt gggccacgga aacggcttgt ccagaagaaa gtatacgctg aagaagcctt
     5461 tctttggtgt caacgtgaac agatgagtgt gttcagccga gttaatgact gtcatgtcgg
     5521 tttcgctcag ctctggaatg cccggtgtca caaagacgag gcaataccag tctgcgctta
     5581 tagctgaggg acatctcgtt atcagtgatc tgcttttctt aaaggcgtac agttcaagga
     5641 acttacccct tttctccttc accgttatca ttcccggcga agcagcgttc gcagcgtccc
     5701 acatcgcact tctcaccgtg ctatagaccc cgtcacagcc caggaccagg tcgcccctct
     5761 caacctcacc gttactcaac acaacatcca ctccattttc gtcttgcttg atactatcca
     5821 cagacgcgtt ggttctgacg cgcgtcttgt ccggtaaggt ctcatataag tctcgaagga
     5881 gtttcggccg ttcaaaaatg agcatattat agccgtgact atcattatta gcgtaaatgc
     5941 gttgcgagtc aataatgctg gaaaacaggt tggtgtgctc atacgaacga gaaacgaatg
     6001 gacgtccggt taacttactt cttctggatg tggctgaaga aggtactttc cagtatcttc
     6061 ttgccgcctg gcagtctgat aaaccaacgg ccaggaggaa cggtaccctt ctgcaccgta
     6121 tccaggcatc ccagctgatc cagaatccgt gacccgtgcg ggtagatgaa catgctaccg
     6181 ccctccagcc gggcaacttc agatcggcgt tccagtacaa tgtgatcgat gccggccttt
     6241 tgaagcatat gagaggccga caggccggca atgccaccac caatgacaat gacacgaaag
     6301 cgcgactctg tgtcagacat gctgggcaag tagtatggtt actatgatgg aaaactagca
     6361 aagaacgtac gagaatgtac tgttggttgt tcccacaacc ttcacggcct aacgaattgc
     6421 atattgagtc tcaaagttac aacaggtggt cggtttaaat ctcgaagctt gagacgtgtc
     6481 ttccttctga aatatgagta attaccttat ctcatgattt tccatcgctg tattgctatc
     6541 aacattgatt acatcgcatg attcaattgc cgttcacccc ccgcatagaa tccggaaccc
     6601 caggccatgc tatgcacatg cccgggccgg ctgctccgtg tagaatgcag cagcgctttt
     6661 ttaccgcagc tcggtccggg cgggaccgtg gcttatcatc atggttatcg gtaaattcga
     6721 tcgtgactat gcaatgcacc tatgcatacg gcgtttgagt tctcctcatt cgactttcga
     6781 tcagccacgg ctggcaattc gaaggaatcc caccttgttg cctgtccccc tcgagagccg
     6841 cagcccaccg aagagaatcc aaaaggcttg ttcgaaggcc tcaatctctg ttgctgtagc
     6901 tcgggatcaa gcagaatatt ttattttgtt tcactgttct ttggtacgca gttgtgtgac
     6961 tctttcatcc cgtccacttg cagttgcgat acctcaacac tttagtcgtt ccatgatgca
     7021 gaaacccttt cgtcccaaag cggccatctc cacctttcca aatagtgaaa gacattttcg
     7081 acttttgttc tacactgccg ttgcccttct atggggtgct agtgtcttga atggaactat
     7141 caaggccctc ttggtagcgg tatggaatgg acgtctggag gatggcacgt tgctgagaag
     7201 ggactatacc ggctttcccc cattggacta cccactggca gtcttggtag cttttttctt
     7261 ctctggaacc aacggccaga atgaggctta ttctctcttt ctcttcgatc tatacataaa
     7321 tctgcagctt gggtatttat ggctgtatgt ggaggctgca cggccgggcc agaagccacg
     7381 ctggattcag aggtgggcta attctttccc gcactgcagg caacttgaga gtagtatgtg
     7441 ctaagaaaac tcgcgacgtt agtcctatct atttcgcgct tctttggcaa gcttgcggtg
     7501 gcgccgtagc tttcccactg tattttggcc tacacatccg gtgggcctcc caggagaggc
     7561 cagcacaggt ggtggacttg cacaaagccc gagctctgcc actggcgttc atactaggcg
     7621 ctgctgctcc catgattgtc ctgatggctc cgacgtggct tggcccggaa gcccggtctc
     7681 cagcatcgca gcaaatgatt gttgcactat ttcaaccgtc ccctgttcta ttctctttac
     7741 tgttgacctt gttcactcga gcatcggaat atgtcggccg tgatggtcgg aacattggtc
     7801 cagatggccc cagggacaac agagtggtga gacggtgggt tcaaggatca tacctggctg
     7861 ctacagcagt atcggtcatt ggccgcttgt acgtactcat cagagttttc actgccgaga
     7921 aaggtgactc ggtgaactta ctgcgcatgt atgtaccgca ccccttcagc ggacctgttg
     7981 ggacgactgt ggtccttgcc ggaggaccat ggctgttcct acagtgggac agtatcgtca
     8041 tcagcctggc aagttctttt tgggccttgg tacttctgga aaaagacgga gttgtgcggg
     8101 aaagtatagc aatcgtcgca ctagtattag ccgcggggag tgtagtgctt ggacctggag
     8161 caactgctac gatggcgtta tatcttcgag aaagccattt gcctgagagg atgaagtgca
     8221 cctagatact tagctgtctt tggcaagaga agcgtagtat actaggatag aggttatgtc
     8281 gacctcatgg ttgagtgaga ttggacgaat acaagttgca tatttgcaca gattgcatga
     8341 ctcctatgcg tcaaaggtag aaaaaggaac catttgctcg cctgctattc gtgctcagga
     8401 cggctttctt aaaacgaggg tgtttataca tgccagataa atagtgacat tatctatcac
     8461 aagtttacac accgtgttga actgccaagc actacgtttt tggtgggttc gtataaaaat
     8521 cccttcttca tcatgggatc tacctctact ttccattgca ccacgggtat tggatgacat
     8581 cagtctaata tgtggagctc tcattctatc accggcccaa ctgttatatc tttgtgtcat
     8641 tgtgagatgt tacgagcctg ctccgtcaga agggcgcata tgttgtaccg agagcggaaa
     8701 aattcggcac gctcgcgtgc ttggtcctgg agttcctcgt caaggctagc gagtcttgta
     8761 gccatagcac caccaggcgg tgcgatccct tccagtgccg ttatcagctc tcgcaacgcg
     8821 ctgttgcttt tggactggct actgtcacag agttcccgga cacgtgtttc gagtgtctcc
     8881 agaatgccca catagtgcgg gccttcattg accgagccgc caccgcctgg gggtaccttc
     8941 ctaagccagg ctatataatc cgcgatcaag gagcccatga cggacgcctc ggcctggcta
     9001 cggagcactg tagatgagaa ggatatcacc ggtccaagaa tcgccgcgcc tgtttcctcg
     9061 ttgatgtcct tgcggcaatc gaatccgttc tgggcgtaga agtcaagacc aacagaatca
     9121 atgttcatgt cctcaccaac cgagaacggg tccatagtgg cttgtcttcc caaagcctgc
     9181 catactgagg gatctggaag ctctgatccg gacaagtgca tatcatgtgg ctgaaataac
     9241 aggtctggat ggctggaccc attggggaga gcaccgacac cacctcccgg atgcgccgtc
     9301 gaaggcatat gaacagtcga aggggtcagg gtctgggagt cggggttgag gggcccgtcg
     9361 gaagtgtgtg aagatggtgg agtgactttg tcagccggag aaccgttcaa gcgagagatg
     9421 taggcctctg cttcttctga tcacgtcggc caccaggagc aagttagtca ttgcggcgtt
     9481 gagaacaagt atacaacttt gattctgggg cagtggggtg ggagaaaccc acctaggcgc
     9541 ttttgtaatg actccaccgt ctgagccaga tctgctttgg ttggtctctg cgtcggcaga
     9601 tacacgcact gctcgcccgc ctgtatgcat ttccgacact gcggctgctc acctccacac
     9661 ttgactttac ggtcccgaca taacttccca cacgttagct gagcgcatcg tgcttggaga
     9721 aatcgtcaca ccttgcatgc aacacgacgt gattgcccgc cattcggggt agccattttc
     9781 gcaacgggtg tggcgctgtc tcctcaaatg cgaggcgatt cagcaccact gggcggcgtc
     9841 ggtgtcgtaa aatgcagcag ttgttctgtt cctccgtgga cgccgtaagg cacacgccct
     9901 aggaagccaa ttgactgagc aggtcgttga gtcaacactc gcctccagga tggatcggcc
     9961 ttaagcacgc gcccgctatt cagtatagga tggcctgggt ttcgagcctc caaaaacgtg
    10021 gctaatcctc tcgaaggata acgcagcggg tggtcctttg ctagtcgctt tgcggaactg
    10081 cggggtagac tgttacggaa agtagtgtgt gtatgaatat gcaaatggca aatggcaagg
    10141 gcgagtatcg ttattgggtg gacgcggtat ctctgaattc gcgctctggc tgtcttctta
    10201 acaggacgga ggttacagtc agaggagtga gatgacgaaa acgagagatt cccgacggca
    10261 cttggtcgta gattgtcgaa ccatgggcgg atacaaccag gaggcttgac gggtttaatt
    10321 gtcagcagtg gcttcggccg ggcacaatcg tactagttat gcatgcttgt tatgcccgct
    10381 attacatgaa gtagtacacc cgcagatcac accatatttg ctgtgggtgt gattggctga
    10441 cagcggaggc gcggatttac cagttgagct gtgcgtcttg cagcagctcc atgccaccac
    10501 cagctttcct gacttaggtc gtggccatcc tcccgcacgc aataccgtag acacgttttc
    10561 cccggttttt actccgtctt ttgttccccc ttatcccacg agcttttggc aggggacctg
    10621 caagtggcaa gcgtccaatg caatgacctg aagaatcggt atcaatttcg cctaaaatgg
    10681 caaagttcca cttgacagcc gcaagtgaag atatatgcgt ctgcctcaag tgccgcggag
    10741 ctctgtactg agggcatgtg accagtactt tttgcaccac caaagatagc agggaatcga
    10801 cgtaccattc gggcgacctc gagtgatttg cagtcctgat cgtgcacgat ccggatcagc
    10861 gacttcctaa aagtactagc taactcttca agaatctaac agatcctcta ccacttcgtg
    10921 gcatagctgt cccgtattat caaccccatg accacgcgac ggggtatctc aacaagcaca
    10981 acggttgcca gtcatcccca agccatattc agtttgatac aaaagaaaac gaactacttc
    11041 caacacggca atggattgca gagcgcgcta agatgtgttg tgacaacatt gtgacaacgt
    11101 tgtgagattg attgtttatt gtcttctcta aatcagacta gtgtgctttc ctatcatccc
    11161 attcagccag cacaagacat acctccgtca attacaatcg gagcacctgt gataaatcca
    11221 cttcccgggc tcaggaggaa tgctactgtc tcagctactt ccaagggtgt tcccagtcgg
    11281 ccaagtgcgg ctgttggacc tctgccatac atatccgcgc ttgccgttac ccccattgat
    11341 tttgcaacgg cccgcagcat cggtgtatca atcaagccac tataggcggt tattataaag
    11401 aagctttatt gggaacgaag gaggatgggt gtcatgcaac agtccgaaga atggttaggt
    11461 gggcttacgg tgcgatagca ttaactcgga tccccctaag gccctcctcc ttcgctaccg
    11521 tgcgtgtgat tccaatgact gcatgcttgc tggctacata tggcatgtaa ccacccagac
    11581 ccatcagacc agagagactg ccagcgttga cgatcgcgct accattgacg cccgggctgc
    11641 cctcgcgcat gtgcggcagc tccgcacgca gcgagttgat ggtgcctttg acgttgacat
    11701 caaaaatgaa gtcgatctcc gcgtcactgg caactctact gtcggttgct gccgccttgg
    11761 gcaaggtcac aacgcctgca aggtttgccg ctccatcaat cggccgcccg ccaaagtggg
    11821 agaccgtggc ggtaatccag tcgcggcacg cgtcctggga gcggacatca accacggatg
    11881 tgaatggcgc agtacctacg tttcccgtga tcccctcgat ctcagctttc aaggtatgca
    11941 ggccgtcctc ggtaatatcc gagagggaga gaagcgcacc gcggctggca agaatcttgg
    12001 cggtctcgcg gccgatgccg gaagctgcgc cggtgatcac aaccagcttg tcctggaaag
    12061 aggccgccat tatgatgaat tagcgatgat caaattgggt cgatctgaac actgaatgca
    12121 cgtggattgg ttttgcagtc ttcgtatcta ggtgatcgat gctacagcaa caaagaagac
    12181 aagcaactcg tcaatactcg tctcccaact ttgccatccg agcggacaga gacgtgtatg
    12241 tagcctcagt gaaactattc ccttgcctgc aggtccattg tacagactac atgggaaatg
    12301 cagatgagtg ccactgcagt tacatgctat gccttactag tagccccacg cttgatcgac
    12361 aaggccgtcc ttctggtgtt cgtgccggaa acgagactag cccggcaaaa aacgcccgtt
    12421 gcctcatctt agttgccggt aacaaaccaa tacgcccggc ctcgaagttg gtgtgggact
    12481 acatgggggt tttggcgtgg ttcatctgcg ggccgcgcgg accgagatac gtcagatcga
    12541 aagtgggtca aatgcagatc ctataacgat ctgggggttg cagacaaagc cttacaatcc
    12601 atacagcgtt gttctcgaag tttgtgttcc tatttagcct tctagaatag aatcttaact
    12661 agtgacaggt cttctaacgc actcgcgacc cctttttaca ctttgcacgt aaattcacta
    12721 acacaatgac ttcaggattg aagggattcg cggccttgaa acccgccgtt atttcaaagg
    12781 tcaatgttga cgtgactaaa atccatcctt ttggtaggct ctactcgaat atatgaagtt
    12841 tgttaggcgg gtgctgatct gcgacagggg cggcccacaa tgggtctagg cttacacatt
    12901 tcgtaagcga tcagagcttg gtccctatat taactcatcg gctgatacgt ctcttttctc
    12961 taggaatgcc ctactgggag tattgaatca gttccagggt tcgagccggc cttcaaagct
    13021 gatatcactt tcggcggtga ctggttttcc atggacgcag acggggagca tggccgcgtc
    13081 gacttcagag gaatcgccag gtgagtcttc gaatctcctt caagattgag tatggctata
    13141 aaactgacat gaaaacttac attgcagaac agaggatggc aacgagattg acgttcgtgt
    13201 ctttggcatt gtgaaaatgg ggcctgaggc gtccaagctt ttcaatctgc agccggacat
    13261 ggccacagtc ccttttgggt ggatcagtga gttcgcccaa ccccgtgata cgcttttatc
    13321 tttatttatt aatggcgcat caacggctaa tactcgtatg cagctgccaa ggctgagtac
    13381 attgtttcag accccaggtt gaaggtctta gaaaacagca ttcttgtagg caatgctagt
    13441 gcgattgttg atgccaatgg agttactatc gagaacaggc agtcgattgt tgtcgcaacg
    13501 accgctgaat aaaaaatggg atggtctgag ggtggcaact aggtccatag acatcttaag
    13561 gcgctcctta aaataggcaa aacattcatc tcgggagaaa tggtatcaat cttggattga
    13621 gaatattcgt atcgcgaaga ttatgacggt tcgccggtag ttatggaatg aacttctagg
    13681 aaagttttat cctgaatgtg aatcttcatt cactcacatt caccaaagtc ttgaaggcct
    13741 ttctgcaatg tatatcttcc ctttcactct acagctgagg gctttccctc gttgttaaag
    13801 tctgcgctat atttgatcct catacagctt ggtataaacc cgcttctctc tagtctgaat
    13861 ctgaggagtg cgcagaaaag cctcctatga tctaggggat gactcaggca gtcgactaag
    13921 ttttcttgaa ccatatacag atgaagtcaa agatattctc ggatattcac cagaagtcat
    13981 cctggtaggc tacaataagt tctatggtgc tacagacgca gacgcaaaag tgaagaacct
    14041 gaacccttgc aaaacagcca gaatcgctgc cccagcgccg acaagtcgca ctattctaga
    14101 cgcgatagat gagccctgag aaaccttctc tgtttcatgg tcgatccatg ttacagtccc
    14161 cgggccgaag cctgcgtcat ccacgtagtc caatttcgca ccgcgccgga tgatttcagt
    14221 aagctggttt gcgagctcct tgtccgactg catagggaat acccaggtat ctacgaactt
    14281 gtgatacgga gtttcccaag cttggacctt tgtgaccagt ctgcagagct ccgatatctc
    14341 cttcatacga ggtacctgtc tgttttgata gagttcaaag atctcactca gctgctcctg
    14401 gctcggcttt ctacccttat tttctgatag tatccgattc aaatggttgc ataagacggc
    14461 tgtggactca ataccgcaat ttccaccaaa gcccatgttc ggggtaaact tttgtcaact
    14521 gtcagcaaag tgaaatgcga gtcggcgatc tgtgacaagg ctgatatatg ttcacatacc
    14581 ttgtgcacgg catcgccagt aagtacaatc cggccggagt gccaatgatc atagacacca
    14641 tcctcaaggt agagaagttc cccacgaaat cgcttcttcc acagctctcc gaagagaagc
    14701 gtatccgaaa ttggatgatc ggccacactt tctactaacg cgtcacgatc ggcatctttc
    14761 gagttcggcc gacctggcca agtgtatggc tcatcaacgc ggaagataaa gaagaagtag
    14821 atacggtcgg gctgagaaaa tgcaatgaag gtttttcctt tgtctgaaac ggatgtcata
    14881 tcctgtacac ctagacctgg catctgagga gcaactccaa tcacagcttt ccagtccgtc
    14941 ctgtagtctg ttttcaacgg gcttggatta gcgggcctga ttgtacaatg acaggaaacc
    15001 aggagctctg aggagtattg gattcactca ctagcctttt cctttgcagt aatgagccct
    15061 ggtgttatcc tattcgcatg ttcccacatg atgcttctca cgatgctgtg tgctccgtcg
    15121 caaccaagca cgatatcacc ggtctcgact tggccattgt agagcgtaac ctggacctgg
    15181 tcaccgacat gtttgacttc cttcacaccg catcctgttt tgatataaga cttgtccggg
    15241 agcgaatcgt atagtatctg gagaaactct cgccgttcca gaaggatgta gccaacaccg
    15301 aaactagtat tataaagact tgtgattagc tcattgattc ataagatgaa actttccatt
    15361 tcaagcagtc atggattgaa caggatgggg cagtagactc ttactttttc tccacatggc
    15421 ggaaaaatcc gttgttcata agcatttccc cctctgctcc gcggtaaaac catcggtcgg
    15481 tggctgtgca tgctgctaaa actcccttca aggccccaat ctgatgcagg acacgcgcgc
    15541 cgtgaggata catgccaata ctggctcctt ccggcggcgc aacattgtct cttctctcca
    15601 gaacgacatg gtcgatacct gctatctgca ggcagttcga tgcaacaagt ccggtcacac
    15661 cggcgccgat gatgacgact cgaaatgggg acttcgactc tgccatgact gcaaggatta
    15721 tacaggttat gagaagagtt gacgcccact tagccttacg tgtggattag tactggtatc
    15781 actgcaagtg gctgagagca agtaatatgt ctgtcattct tccctatcga actaatctac
    15841 cagcatcatc agattatctt gccactatct cggacgaggc cgctgaggac cagactatcg
    15901 agtagctatc cattgagttt aatccatcat acaccgtagt gccggccgct tgagctgaag
    15961 tacggacgca aagaaacatt gtggtccgaa cggcccgagc ggcccggcaa gggtgattag
    16021 attactggag actgtgggtg agccgtggag tggatactca cgggctatcc ttgtatggca
    16081 attcatttcc gctcggtgct tccggcccga gccgaacaag ccctgcagtc ttgtctttga
    16141 ctaggttccg ggaacagcct gttgcatttg cattgatacc agttcacaag ccttcgccgc
    16201 tggccccgat tcgtccactc acacgccaag aataaatcct tcacaggttg ggctccacca
    16261 ctcggtgccc gtgaggagta caacatgtgg gccaagcctg cgtctaggat attccggctc
    16321 cggtctgcaa ggggttatgt ttctatcaag gtctaatgcg atgttagtag gcctgtctat
    16381 ctgtgcgtct cttgaggatg accccttgtt cttgcagagg ctgagacaat ccatcggggg
    16441 gtaaagcgct gccaatccat gtttctcgtc tagcgccaag ctgtgcgcgc gcagcgttta
    16501 cttgtaaacc tactgtggga acaaacaata gtaaagatag aattaccaag cttttctacc
    16561 tgtagggact tgctgatccc acggtcaagg gacatcccat atagtctagt ttgatgacaa
    16621 ccaatcgaag ctgaaaggat aggccatcaa agtaaaatca atcgaatggc atgaagcgtc
    16681 agatgtatat agtgcatgag aatatgctat acgtaaacag tttttcgtac tttctctctc
    16741 ttgtgcctct tatgttagtc cagcatatca cttagcgacc atagaggcca aatagtatcg
    16801 tggcaaagaa tgcaacgaga aggccaacaa gcacaatttt caccgcaccg acccctgaat
    16861 cgactgcttc ggacttgccc tctcgcttcc atgattgcac ttggcgaaac tcatcaatga
    16921 tccctcgata atgcttcgga taatacggca gaaacttgtc cgcaaatgga ttagtcttcc
    16981 gtcttgtctg gatacccaga tcgctcagca ggaggtcgat gtactgttgc ttggtcagct
    17041 ttgaaattcg cccattaggc ttcccagcca tcgcccaata tcctcggtcg gattaaaggc
    17101 tcttcggata gtgtgtttaa tgaacactta ccgagataaa atcatatatg ccgtatgagt
    17161 gtttacggcc ctgagtgaga tatcgcttgg cggtccaggc gttccacact gctgcctcct
    17221 cctccatctc gggcagggat ggcacatcat gcaggccgag cataaatgca accccccaca
    17281 atgcctgcac ctcaccgacc agaggggtgt agacgttgtg catcaatcct gggaagaaaa
    17341 tggatctgtc accttctgct gcaagcttag gtgcgaccat acgtcgataa tgtcgggacg
    17401 gtccgaacga aagttgtttc ttctctccat tgatagtttc tgttttcatg gtttccagat
    17461 cacggagtgg gacgccagat tctcggagta cgggcagcaa cacatcaaca gtcttggccg
    17521 ccctagtctc gaggcgagcc cacttaccct tctcggttga gtcgagcttc aacccgcact
    17581 gcacctccaa gtcgtcgtca aatgggtcat agttcttgtc gaatccagta catagtatca
    17641 cgtagtctgt ctttagctgg gtcccgtttc gaagtttgac ggtgttgtct acaaatgact
    17701 ccggctcggt tctgtgaacg gtcacatctc cagcatgaaa caccttccaa aaattaggaa
    17761 cgctggcaca gccgaggcct ccatttgccc agaagatcct attgctccgg ttagttacag
    17821 ttatgtgtgt aggaagttgc agtgacgagt gtacccttcg ccatgtggaa gcggtctcaa
    17881 tttggccgca ttggaagacc tgttgtagcc agcatgtctg tcggcaatcc agttggtgat
    17941 tctccagaac actttatgac acgccagacc tagagttgtt ctatgaatga acttgtaaga
    18001 aaggcccttc gtagccataa tactagcccc aaaggaggcg aatattctag tggacatcac
    18061 gtcaatggta ttgactaggc cgaagatcga tggcggcatc agcgccgcag cgccagctcc
    18121 gtcctttcgg ataatccagt cgactttctt cccagcattg agaagaagga aaactgtatc
    18181 gaaagctgac ttcgctccac caaccactgt tgctctttgg atcttgtcga gggcatcaag
    18241 atgggtccct gtctctgtcg aatgaattat aggtatgtca aaatccgaca taggccaaga
    18301 aggaatgaca gcatgagatg ttggccccga cgagtagatc agtttggcac attgcactgg
    18361 agccttttca tctccgagat ccaatcgcca gccacgtcct ggcaggcgcg tgatttggcg
    18421 aatggtggtg gacagacggg acctccttga gagatcatat ttctctgcaa actcgacaag
    18481 gtatttgtta atggtgtctc ctgggatgta tccatcgtca ctgatgcctt cccggcgcat
    18541 agggaagaat gagtactcaa attgaccgta tttgacctgg gcgtatactg caatgcggga
    18601 atttagccat tactcttagg ctgcgaccaa catcttgagt tatgaatctt gaatgtgaag
    18661 agccaaagcc taaatctacg ctcaaactgt acaaaatgac tcgagataag acttacagct
    18721 gggataaatt ctctctattc tccacgatcc accgatagac tctccattgt cgatcaagat
    18781 caaatttgcc tgaggctcaa agtcgagata tgtcttcgca gaaatgagcc ctgtccagcc
    18841 tatatcaggg gatcagaaaa tggcaaagtc cgccaatcga gtggaacaaa cctaccggta
    18901 ccgaccacga cgcaatccac ttgttctgct tccattctgt tcaattgatg aatgttgaaa
    18961 gtcaacctac aaaacggtcc aacccttgaa gaacgcaatt tttcaagtat gatcaagaaa
    19021 ctaattttca ataaaatttc ccacaggatc tacaacacta ttgacctgtg tgcttatgtc
    19081 ctgcttcacc aactcctggt tgctggccaa ggtagtctac aggctgaatg acagcccatc
    19141 tcgtacgaca tctcagcgtt actaagcccc cataagagcg tgtagataga tactttagtc
    19201 taggttccag attttgcgcg gtgtaaacta gcaaagggtg gctcgggggt gcccggggaa
    19261 atcttgccga acatacccat cgaacattcc ggctagagtt gaccagtgca ttacccccgt
    19321 tctagaacat atcactaagt tcaatacata ggccccacct acacttcggc tccttccagc
    19381 cgttgccacg gcagtcttta cgcgacttcg cggcccggtt gatacgacat gaccaaggtt
    19441 agtgccgccg ataagagcta tattcgatca gattcgccgt agaaccttgg atattctgca
    19501 tctgtagcaa ggatttcctc tacctatagg caaaacagtg cgggtttcgg tatgtccaca
    19561 attttcacca gcttggccga tttgggcgcg tatgagatcc agcacctgta gtgcaaagca
    19621 ctgcgatagc tgatacttac ccaatccgct cccgcaaatg agtattttcg ggattgtttt
    19681 tgccggcaat gacccacacg ctacccggat ggatttcact ggtcgagaat gacctctgtc
    19741 ccactttccg gtattcagag caccatatca ccgaagaggt agactttgag gttatctatg
    19801 tagcacagag acttatagcc gaatacaaca agatccaaac gtatagaagc catatctagg
    19861 ccattgtatt cagaccatct tattttgggc gtcgcctggc agaccatatt ctctgtcatc
    19921 gtatattgta aggtcattaa caggccagaa tcgtcctaaa ctctcagcct ggttctattc
    19981 aatacaccat cgactgcaaa atgccgggct tgattgtgca gtcgaggaca tcctcggagg
    20041 ggccccatgc cagtaggcag ggctctagtc gcaactctgt gattgaagat gactatccgg
    20101 cggccacctt ccctggctac gcggagaaac ccctcgacga gcagttggaa ccgatcgcag
    20161 taattgggat gggtaagctg tggcgcgtgt ctgaattctt ttttttttct tttctttttt
    20221 ttcacattga gagactcata gcttacgggt gggctcaggt tgtcgattac ctggggatgt
    20281 tggatcgccg gccgatttct gggacatgat tatgagcaag ggaactggcc aaacacccaa
    20341 ggtaccagct tcacggttca acatcgagta cgtactattg attggcccta tcttagtcaa
    20401 tgccaacagg catacttgta cgacacaacc cctaatcttc atagtgcaca ccttcacaag
    20461 aacaacgatc gaccaggaag tttcgctgtt cccggcggtt atttcctcaa gggagatctg
    20521 tcagattttg atcctgccct tttcaatatt actccgatcg aggctatgtg gatggaccca
    20581 caacagcgaa agctactaga agttgtttat gaagcactgg agtccggtgg tatctcactc
    20641 gaagccatcg caggcacacg aaccgctgtt ttcgctgcta gcttcacagc tgactggcag
    20701 caaatgtcgt tcaaagagtc ttcgttccga catagtttgt ctgccaccgg tgttgaccct
    20761 ggtattatta gcaacagaat cagtcacgtc tttaacctaa acggccctag cattgtgtgc
    20821 aacacagcat gctcttcctc agtctatgcg cttcacaacg cctgtaatgc gttgagaaac
    20881 ggcgaggcgg agggcgccat cgttggtggt gtcaatttga tcatcacggt tgaccaacac
    20941 atgaatactg caaaacttgg ggttttatca ccaacgtcga cgtgccatac gtttgatact
    21001 agtgccgatg gctatgggcg tgctgacgct gtcggcgccg tctatctgaa gcgtctctct
    21061 gatgctgtca gagatggcga cccaattagg ggtgtaattc gatccagcgc aaccaactcg
    21121 aacggcaaag tccctgccgt tggcataacc tacccaaaca gagatgggca ggccgatgtg
    21181 attgcgcatg cctaccagcg tggaggagac ttagatcctc ggctcactgg ctatttcgag
    21241 tgccacggaa ccggaacagc tatcggcgac cccatcgagg tcgaggcggt gtcgatagcg
    21301 atgaacaaaa ctcggcaggc cgacgaagat cctctgtgga ttggcgccgt caagaccaac
    21361 atcgggcaca gtgaggctgc tagtggtctt tcggccttaa tcaaggctat ccttatggtc
    21421 gagcgaggtg ttattgcacc aactcgaggt gtcgttgaac cgaacccaaa gatcaagtgg
    21481 gacgattgga aagtcagagt cgtaaacaac cctatccctt ttcctgcaca cctaccagtg
    21541 aagcgtgtgt ctatcaacag gtaaggtcct accacctgat cttttgaaga gccaactaac
    21601 atctagatta gttttggtta cggcggcacc aatgctcatg tcattgtcga ggcagctgat
    21661 tccctgctaa agagggagca aacttacaag tatgtcgatg taaacacaga gaagcggcgc
    21721 aagaaaggcc ctaggcgtgc agcacacaaa aagcgaccat ttctgctgcc tttttctgct
    21781 catgacagac caacgctgca gcgcaatatt gccgctcatg ctaaggtcgc cgctaactac
    21841 gatctcctcg acttgtctca tacccttagc agccgtcgca gtgtcctggc aagcaaaggt
    21901 ttcactgtag ccagccacaa gaacctagaa gaaatcttca gtgacgtgag cacgagtttc
    21961 acatttgcgg acaagaaaaa gaccccaact ctgggtttcg tatttactgg tcaaggagca
    22021 cagtgggcgc gcatgggatc ggacttgatg gcgaatagtc ctcgattctt gagatccatc
    22081 cgcaacctgg acttggccct ggaggaactt catgacggcc catcatggtc gatcgaggat
    22141 gttcttcttg agcctgcaga gacctcccgt gtcagcgaag ctgagttctc tcagcctcta
    22201 tgtactgccg tgcagatcgc tctggtgcag ctgctcgagt attggggtat tcgccctgtc
    22261 gtgactgttg gtcactcttc gggggagatg gccgcagctt atgctgcagg cttgatatcg
    22321 gctacagagg ccattacgct tgcttactat cgtggcgtag ttacgcgtga cgttgatact
    22381 aagggcgcca tgatggctgt cggcctcggc gccgaagcag ttactccata ccttcaaggc
    22441 tttgatggca agatagtgat cgcatgtcac aactctccgg caggtgtgac attgagcgga
    22501 gatgcagatg ctctggaaga agtcaaggct aagctagtca acgacggcgt cttcgcgcgc
    22561 atcgtcttga caaacggcaa ggcataccat tctcaccata tggctccggt ctcgtccaat
    22621 tacgagaagc ttgtccgtgc cgctcgggaa tacacccctt ttgatcttgc tgtcccaaca
    22681 acagcgagaa tggtttcgtc ggtcaccaac agtattatcc cggagatgac ccatctggat
    22741 gagacatact ggagcaagaa tcttcgaagc ccagttctct tcaatcaagc ggtccaaacc
    22801 atcttgacga gtaaggagtt ttcgaatgtt gacctacttg tcgagatcgg accacactcc
    22861 gcaatgaaag gcccaatcca gcagattaag gcggagctca aagcctcgaa gattgactac
    22921 ctcccaacac tcttgagggg ccatgactgt gcagtgcagc tgctgaacct cgccggtgaa
    22981 atgtttctgc gcagctatcc catggacatg gaacgtgtga cgaccgcata tgttgaggag
    23041 accacgagca gcggcaagct gtctaccacc aagggctcca tcattgtcga ccttccccca
    23101 taccagtgga attatacccg tccgttctgg gcagaaaacc gtgccagccg tgagcagcgt
    23161 gtgcccaagt tccctagaca cgacgtgctt ggacagattg tcattggatc ctctttggct
    23221 gagccaacat ggagaaacgt tctccgtgcg cgcgatctgc cctggctgaa ggatcacaac
    23281 ttgggtgggg caaatatatt cccggcggct ggttactttg ctatggccat ggaggccgtc
    23341 actcagctga acgagttgag tgaatcccca gtgaccatcc agagttatgt attacgagat
    23401 gtctcaattc agaaggctct tgtgacgcct gacactgatg atggcattga agtcatgctc
    23461 aacctccgcc cctccatcta cagtggtgaa tccacgacga cctggtggga ttttggtgtt
    23521 tcatcgattg ataccgatgg cgttctgaaa gagcacatgg tcggcagcat cgccatcaat
    23581 gcacgtcagc gaggtgttga accgcgcaag gtgccggacg cgccgcagcg tgcaagtggt
    23641 aaagcttgga atgaagctct gcgtgatgtt ggattcgact acggtcccac gttccaagac
    23701 atggacgaca tccgctttga tggcaagaac tactggtcca gctgcaccac caacatcaag
    23761 acccaggtag acgagtcgct gggagaatca cgctatcctc tccaccctgc ttctatagac
    23821 tctgtcctgc agctatgtat cgcagctatc catgccggtc ggactaatgc aatggagtac
    23881 ggtgcaattc ccatccaagt cgacgaggtc acaatctggc cccctactaa ggagcaaatc
    23941 gacactgcca aggcaagtgc ttatgcttgg tgtgaccaac gcggtatccg caacttcgag
    24001 actggtgctc agatgactgc agacgatggc gaggttgttg tggaaatcac cagccttcgc
    24061 tgcgtcagct acgaggctgg agttccacaa aaggcagagt cagcgttgag tgaagcacct
    24121 tatggcaaga tggcttggga ggtggacttt gacagccttc agtccgtatc tgacgtgaat
    24181 ggtctgacga gcgcagacct gacaaatttg gcgttgttca agaacccggg gtggaaagtc
    24241 ctccatttgg gcacatccca cgtgcacgag gtcctcaaga agaacccgcg agccgactac
    24301 acaatcgccg tgatgttaga ttcggaggtc gaagccgtca gggcggccct ggtgaactat
    24361 cagagcgcca aagttgcaaa gctcgaggac atatacgccc tttctgcaga gtcgtatgat
    24421 gtcgtggtcg tagaccaaga caaatacgcg acgaagtatg tgcttccaag ggcttggcac
    24481 acattgaagt cccatggcca tgctttcatc gattttgttg acaatatcct tgatctcgaa
    24541 ttaggtggac ttgagcgcac cttgaagagc aatactggca ctactatcac ccagaaagcc
    24601 aaagaaagcg tgaatggaca cgcgaattgc atacgaagcc agaagcttac cactcagctg
    24661 gtgtaccgca agcagcaggc tgacattatt ccaatcgttc gcgccgctct tcaaagccta
    24721 gattggggtg ttgaagtcat tcccttggcc aaggctgtcc agtcaggtgt caaggggcat
    24781 gtcattatcc ttgccgactt tgagggccca cttctgcaca cggtgaacaa gagcgaattt
    24841 gagtcgatcc aggagattat aaacactgca tcatctcttc tatgggtaac ctctggtggc
    24901 ctgctggagg gcaagcatcc agaattcgcc atggtctcag gtcttctcag aaccgtgacc
    24961 tcggagcagg cttcccttga tttccgtaca attgatgttg acgtcggcag cgttacgtcg
    25021 gatcaaatag ctgctgctat catcgaagtc gctaagaaac aagcgtccac tgacgaggaa
    25081 gatccggatc gcgagctttg tctttccaac gggaagactt acatcagccg actggtcaga
    25141 aatcattacc tgaacacaat ctttgcagca gaacatcccg agccgaagga gttctctact
    25201 ggagaccata tcgtagccag tatttctggc ggtaaggtac ttttccatca aattgccgca
    25261 gaagaagaga tccagccggg ctttgttcag attgaggtcc aagcgagtgg cctcacaaag
    25321 gaaggcgttc tcgtcattac cggacaagac tatcccatca cgttcagtca cgaaatcggt
    25381 ggtattgtac acaagattgg atcagacgtc tcaggtttcc agccgggtga tagggtggtt
    25441 ggcttcaatg cagataagct cggcagcttt cagcaggtac cagcctctat gctttacaag
    25501 ctcgatgaca gggacaacct caatgaagct gttagcgtgc tggtagctta tgcatcagcg
    25561 ctctatggct tagaaactct tgctagggta gaaccggaag agaaagttct catcctgcct
    25621 aacaccggag cgagcggaat tgcagcgatc aaggtggctc aggcggccgg tgctttcccc
    25681 cttgtcattg ctgagaccac tgacgaggtc aattttctcc agacgcatct tggcctagat
    25741 gaaaaccagg tcattcagct ttcgaatgat ggttcagttc ttgagcaact caagcgactc
    25801 acaggcggcc acggtgcaga tgttgtgttt agtggtggaa gcacagatgt caacatcgct
    25861 cgcgaggcat ggcggtcaat cactcgattc ggtcgcttcc ttgacggagg ccgcaaagac
    25921 gtgttacggc gcaatgcctt agacatagtc ccggtccagc gcggcgctct ttatctccca
    25981 ttcgacatcc tagacctcta tgaacatcgt ccaaagactc ttgcgaagtt tatcccgaga
    26041 attatctcta tgcttcgaga tgggtccatc acgagtccag gaacagaaca gatcgtcggt
    26101 ctggctgatc tcaacaaggc tgttggtgtc ttctccgatg ccttgggtgc acccaaggta
    26161 gttattcgat acgaagcatg cgaaacaccg ctcatggtgc ttcccgcaag acccaagctc
    26221 gaattcagcc ctgactccac ctatctactt gtcggctgct tgggaggttt gggtcgcagc
    26281 ttgacatcct ggatgatgga gtctggtgcg cgaagattcg tttttctttc ccgctctggt
    26341 gcggattcac catcggcagc cacgctgatc aaggatatcg aagctgccgg agccatcact
    26401 caagtcatta gaggcgatgc cacctcgcat gctgatgtcg tccgagccgt gcaaagtgtt
    26461 tccaaggaga acccgatcaa aggtgtcgtc catgcggcaa tggtacttag ggtaagtgcg
    26521 ggttcctcga acttattgag ctattatgtt aatcttagtt gtgcaggatg gcctatttca
    26581 taacatgtcc tacgagaact ggatcactgc tgtccagcca aagatacagg gtgcctccaa
    26641 cctgcactcg gttctggcca acgagccgct tgacttcttc ctcatgacta gttctgtgtc
    26701 cggcgtcctc ggcaacccag cccaaggcaa ctacgctgca gcaaacagct atctcgattc
    26761 acttgctcga caccgtctct ctgctaagca gactgccgtc tccctcgtgc ttcctatggt
    26821 tctcgaggtg ggcgtggtgg ccgagaatac cgagctggag caggcgctca agcgtaaagg
    26881 catgtacggc atcgacgagg aacacctact tcaaggtttt gaggcagcca tcacatctgg
    26941 caagtctgat cgaccagtag accacgtcgt ggtcggactc gacccgtcca agctccaaaa
    27001 ggcagtgagc gatcccactg tgactgacag ctactacctc gaggataaga gactgagcca
    27061 ggttgtccac gacatgaact cgactgcaga tgactctgct ggtggaggtg ctggaggcca
    27121 aagcattctt gcgaccatca gttctgccgc gtctcccgga gaagccgtgg acgccgtgac
    27181 tggtcatttc gtcgagaagc ttgcgcgcat gctgctcctc gatgacgacg cgttcgagcc
    27241 agaggtcaag tccattgcgt cttacggaat tgacagtatg atcggcgctg agctgaggaa
    27301 gtggatattc aaggagtata agatggatgt gccgttccag caacttctcg ccccaacgtt
    27361 gaccatcaac aagtttgcgg tacaggtcag cgctcaccat ggtgtgtcgg cctcataaac
    27421 cattctatca ctctcatggg gcatatgtag ggaatgacga gcttcagctt gctgggtttt
    27481 agatacattg aaaattgtcg gaacatgcga tcgagtagag agaggccgat tcattcagca
    27541 gatggcaata ttagtctgac gctacccctg gagcgtgact tttctaagtg tatttagcgt
    27601 atagattcct agcttagata tttttttatt cttttcgttc atttcattgt tcttcgtaca
    27661 atctaatgtg aacgtggcct ccgatgacgg attgatccac ttgttcgcat gtcatggcca
    27721 tgctaaggct tttacagagt cccactcatg tcatctggta caaagctgga gaactatacg
    27781 caaattactt atatttgaca tcccccaggt gagagaagtt gtcatccaga gatagtcagc
    27841 ttctcagtcg caagctattc aaacaaaacc gtggctatca tatcgactgc cattagctga
    27901 aacgagacta tggtcagccg acgtttgaat atgcaaagac catagtacta cccttgcagt
    27961 tttgttggct cgttgctagc cgtcagatca taccagattc gggttcgcgg atattattct
    28021 tgccgacgac gggcttcatg tcaacccgat attgtgcttc agcttcctct gttaagtgaa
    28081 aatggatatg tagggtctat caacttcact acctttaccg agacccttgt tcagacaaca
    28141 ggccatgttt gaactgtagt cgtctgcgca ttcctcgcta ttcaatatag ttaaaccgga
    28201 atttgcagaa ttgggtgttg cggctgcaat tactgggcct caaatgaagc gggctaacag
    28261 ttgatcctat tgcggcggaa tgatgcgccg ttggctaacg atatgcacca gcaccctctt
    28321 gatcgtcgag agtagctata agccttctag gcaagggggc aaatagggcc gttgtcatca
    28381 ttgctcgctt ttcaacgatt gaatgttccc ttgcatctat ccgagcgtct tcaaaatgta
    28441 catcaagttc cgcctgaaga accttttgaa gagcagcttc ggccgcgctc tatgaaccga
    28501 tctattgtaa ggtcgcccaa gtatttggct cactggatat gtgatgagca agtaagcatc
    28561 caaccccgat acgttcgtaa gagtttgagc ctgaggaaga gggcttgacc acaagtacgt
    28621 agtgtatccg acggtcttca gcttcatcac ttgttcttcc tatcccaatg acgacacaac
    28681 gcagcgatgc ctcatgtgta ctctcgtcct cgttatcacg aataaccttt gttctcaagt
    28741 caacctgtga tgcattcaat cttttaacgg caactgtgag ctgtgcacca ccatgcgctt
    28801 cagcttcgcg tagagacccg ctgttgattg aggttcttat gttctctctg caccaatccg
    28861 tatcatcgaa tgggatggac aagtgctcga tcgctcccgt gtgcgccatc caggaccaag
    28921 atggaacacg acggtcatgc gggtaccgaa ttcgggtgag catctctccg tttctttccc
    28981 tgtgccagag taagtccctc tccatgtatt cctgtacgat tccatattct gccctagtct
    29041 ggaacgtccg gctgaggcgt ttctcgagac cgagcagggc caccgaacgg tctgttgggt
    29101 tggtaaagga cagcttggag tacatctggt agaggcggtg aagcaagacg atacggccac
    29161 ccttgaagta tgaaaacgcg aggtcgggga aattggagtc gcccataaga gcggcgacag
    29221 ggctagtgcc atgttgtcag taacttagtg tgtcgctgat ggggttccaa ctcactttcg
    29281 taacgtcccg agggtctcgc atcgaattcc ttggccacat tcccaataca attggtttga
    29341 agtgaaatat atagtccttc gcgatagggc tctttcctgg aaaacccacc ctcgagtact
    29401 gaggacgccc tcctctacgt ccttctggaa gttatcgatc gcattgcaaa ggtacatggt
    29461 accgctattt gcagaaacat gagtgacaca agttctgggg gctctctccg tttttaggaa
    29521 tccatcgatc gaggacttcg cagagcttgc ggcaagtgta cagtatgccg agctgaaaac
    29581 agactccata ttctgtgact cagattccca gtcttccttg ttgtcctgta tgatacacat
    29641 tgagtcgatc cagagatatt gaatacctag ttctcgagta catctcactg catctcggaa
    29701 agtcagggga agtcgattat agtcgatatg ttgtttgagg tgtgccatgt cttctttctt
    29761 ggcacagaac ttttcacttt ccttgaggtt gccccagcaa tgactgagcg ccacatatct
    29821 ccccttgacg ccgttgcatg tctccactag gcgaatggtg ccgcccccta cgtcaagcac
    29881 ccgcgtaggc atttcaggaa gtctctcggc cagcttctgt cggcaacagt catgggtatc
    29941 gtcgcaaaga cgcaaccatt gccgcaagag ttcgaattgc tgcgagcttg ccgcttgagg
    30001 cagcgccgga aaaccaagtt ggagagactc tactgtttga gggtttgctg cagagggacg
    30061 cttattaggt ctccagtgac gatcattgaa taagcaggcg gtcatggagt tggggttcac
    30121 aaacctgaat ctccataaat agatatgata ggggggccgt tgtggcctgc cctaagagtt
    30181 gacttgactc gaaccaactt gccagagctg ctacttggcg ttacagccga aagacattgg
    30241 taacacagtc tgcaaagatc gcagaagctt gaccgccttt cgagctgttg ttggtcgtag
    30301 agcagctcca acgacaacga gctgaagtcg atcagttcac attcagagca gaagtttgac
    30361 tggactgtag atggtttcag agcggagcag tctattcgtt gaaagaattc gatggcaaac
    30421 gtgttatctg ggatgtaatc ccattgattg ttgagatcag caatttgctg tgttggtcag
    30481 cgccacacac ctacctcact gacagctttc gaagggattg cttaccggct tagatggtta
    30541 gccttgtgca gcaataagcc tggagtaact taccatctat aatatgttaa tgcacttgcc
    30601 tttttgcagc tgtgagatta ataaaagggc aaacttacgt tctggattcc agaaatgaac
    30661 cgtagttagc acaatgttct tttgtttagt accaggggac gaggtgcgac ttacatacta
    30721 agaatgtaag tatactattg tgtcgtatct atataaaggt ggcttactgt ttgaggatgg
    30781 acatctggct ttttgataga ctgactaacg tctagatctc cggtggcagc tcgcactagt
    30841 attctggggc cactttcgtt gctgggaggt accgatctgt cctgagatct cataggaaca
    30901 atggtcttct ctcggacagt caaactgtcg cccatgtttg tgcgctgtga aaccactggg
    30961 ccctttaggt actcttcctc aatgaaagca cgctgagaaa gggccctgat tccttccaaa
    31021 agctcatggg ctgtcgctcg gtggacactt ggggaatcgc ttgacctaag tggccgaatc
    31081 actagcagcc tatctcgaat cagcgtgacg atatctttta cggccgcatc tgccttcaaa
    31141 tgctccagga tactgcaaat ttcttcctgg acacgatggt gcacatgtgg aactccggct
    31201 ttgagctccc agaacttttc attgaggctg cctcttatga agagttccaa gtagtcccat
    31261 ccatacacga gccagatgca aaactctaac aagatgcaac ccattgacca aacatcatag
    31321 ctgcgtgatc gaggagtttc tctttcgtca tcgttctcca actccatctc ggggggctcg
    31381 tatcgaagcg tgcggtcaaa aattgacgat ttgtcacgcc gccttgtcgt gtcgaggaga
    31441 tggaactttg caagaccaaa atctgcaatc acaagcctcc cgttctcccc tccatctttg
    31501 aagtgcagga tatttccagg ttttaagtca ccatggcgac aattgtgctc atacagggta
    31561 accagacaat ccgcgagccc gcacatctgc tgcaacgacc acgacaccaa agctgctgga
    31621 aacggccgcg gtccatgcct actgtcggtc actctccaga attcgagaag gttaccgcca
    31681 tctgcccatg ggaacatgaa acaacgcttg tttccctttt caaaggctgc aatgggggtg
    31741 atcagatgtt ggtgttttat agctcggatt ttccgcagtg tatccatctc tctgaggaag
    31801 tatttcttca ggtcttcgcg gaacaccttc aatgcaatgg gagattgggc ctagacgatc
    31861 tcgttaatat cgtgttctca atccgatgat gtggcatgct actgtacctt ttcagtacag
    31921 atgccaagcc tataaacagt gctgtaattt ccagaccctg tgggaaggtc tccctcatta
    31981 tcgtccgcct tcagcacaga taccaggggg agcgggcatt tcttgtgaag ggcgtagaag
    32041 aatctgtcgt ccgtgaaggt tggcgcgagg aactgccact gattctgctc gaatgccctg
    32101 atttgtcgtg tgggccaggt atcaaagata gaccagactg tctctagttt gtgagttgtt
    32161 ttattcattg aagcgaccgt gaaacgtggc acgcgacttt ccaagcctgc accaactggt
    32221 ccctgctcca tgccaatggg cagcgcatca tcgtcgaaac cagcggaatg cagtccggtc
    32281 aaacaatcaa cgtttccagc aaatactaaa gttaagaaca ctttgctagc cttgtgaatc
    32341 acaaaatcga ctaatgaact tgcagataat ccggcttggc tcagggtagc tttaacatta
    32401 gccgttgtca agacgctggc ttgccattga accggcacaa actcctgccc tccaaccaca
    32461 tctgcactct ccttagtatg tctgaagttt agttcgtcgt aaatgtcagt ggtcgttatg
    32521 gaaatcatgg tgtggctcct acaaaaagaa gtaatgccaa gcgttccgtg gatattggtt
    32581 tccaatagct ttacaatcgt acgaaatctt tgaaagaaac cgaacattga aaaatcaccc
    32641 agttatttaa atcggaatac caagctcgct tgcttagctg aaggtaacac aggatcttga
    32701 gttctcgacc atcgggagtc gcggcgctca gcctcatcac gcgggttcaa gcgaggcaag
    32761 tttgctcgaa tacgtactac aagtggaaga accatgtacc tgaaacttga ttggttccga
    32821 gtgcattcac ggcatcaagc gcccgagatc acgaggctat ggggcagtgt cagtgtaagc
    32881 gggtggcgca tgccgtgcat gcaggcacaa gggttgccta acgcacactc ttgggacccg
    32941 cgcacgcggt cattgggggc cacactctgc tttaaggaaa gcagatgctc tgggggccaa
    33001 aaccgctgtc cttctgtagc tgtgaccgat catcacgtac aatcgccaag taagccggct
    33061 cagaatagtt gagtgtgata aattttcctg cttgttcgtg cgtttgatgg gtattaatca
    33121 tttttctgct acatatactc ataagacgtg gtctgcttct ccatccgacg cttctgacag
    33181 cacgtcttct ctatctgtat ctcgactttg gccggaaata taccccttct cgtgtaatct
    33241 acgtgttttc gagtcctgtt cctagtcaaa ccacgttagc ctgcctcgat aatcgatgac
    33301 attctctcct tagtccgggc tcagacttgc gaagttgata ggcgagctgg acgtactgct
    33361 tcgaatccgg ctcctgtccg ccgaggtatt tgtatgtgaa tgacatatac gtcgttgcgc
    33421 atttctatcc tgaagctctc tctggcgcaa tgccgttgta atgatttgga tagctcttgt
    33481 ggacttcgta cgagattgga atgcacccgt attgtcttgg tgccaggagg caggctaacg
    33541 gcacttgaca taataagatg atcagttgtc gggatcgtgg aatgcgtgtc cacaatgctg
    33601 tatcggatca aatgttggtg ctgcgctagt actgaggcag gcttgtgtcg aatgacgatc
    33661 agtctttata gcaacgtatt cgctgcaatg ctgaatgctc aatgttgacc gactcggact
    33721 atataggtcg cagaggcaac cgcttatgtt gctcgtggtg ccaggctgag aatatggtca
    33781 gactggtgaa gtgtcatttc ggtgagtgca aaccaatgaa acgggggctg aaatagcatt
    33841 gcggatgcgg attcattatc agggctgagc ggtaaagcct ctggtgaccc ttcgtcacac
    33901 gtctcacacc cgaagctttt tgggcccatt ttggaccttg ggtccattcc tgggggtttt
    33961 tccacttggg cagccagccc acgggcgcgt ccgccacgct tgacttagcg cgtgacgcta
    34021 acgctgtctt accttctccg taaatccaag gcactgtcac tggacacggg tcaggatcca
    34081 aaaaaaaaaa aaaaaatgct ccgacaatga ccgaaccctc gtgtctgtgc ttcaagtcaa
    34141 tgtatctacc ctaggcaaag cagatcattt ccccgtggtc ttggtcctaa ggaagaggtt
    34201 gttggttggc tctggtccag gtcgatttga cccgttggtc ggcccgctgt ggggcaagta
    34261 acttataccc ctagagctag agagacaagc cctagagtct tcagaggtaa acaggagacc
    34321 gttttagtag gtaagttggt tggccactgc cgtttgtggt aaacccacca aggccttggc
    34381 ctcggggggc tgctaatgaa atggaaatag agctgacccg ctcggttcgg tcagtttttc
    34441 gaatcacagg gaccgcattc aatgccattc agatgcaaca tcttcaaacc attgtactgt
    34501 agcgcctggt tattgatgat ttggtggaat gacgtatcgg gagggctcca ggttagttgt
    34561 ctaccgtcgc tcttttccag aaggactcgg tgagatccat tggatccttc gcttacagtc
    34621 tgcctcattt ccttctgcgc gagtgttggt caccatgctc tttgcaagaa actcgggtgc
    34681 gaataacaga cagcctatat gcacagcctc ctgagtattt acagtggtat tccaacgacg
    34741 atgtgcaggt catggggaga caccgcattt cgcaaggctc tctcatcgca tgcatcgttt
    34801 ggtggtatcg agcctgcttc atgaggttga ccatcagtgg cgcagccgct gcttcgaact
    34861 ggaaatggag aatagccccc agagggctgc gaggaggagg ggtagtggct ctcatacacc
    34921 cctggcagtg agactttgct gaccactgag tgcaggagat acaagcccac aatgaggctt
    34981 tcgctgcaga tggacattta tgtcgcacag ctgcgggagc ccgccgcgag ccgggcttga
    35041 gggcgcgaac ctctcgagtt gtcatcgcaa attacaactc attgccttta attgtggcct
    35101 gagctgccat gagcgaagca actgtatcct tggtgtgttc gagcctcacg acccaacgct
    35161 ctggtgagcg cccaactgca ttggaaccac cataaggcca ccaactccca acgaaacact
    35221 ggctgagaat cgttggccgt gacttgctag cccaatggag cactctctca gcaaacagac
    35281 acgattcatg tcacgagaac ggtctccgaa ccctggcatt cgagtatccg tagcttcatc
    35341 ggttgagcac gacctggatc gatacgacca cgccgacggg ctggctcggg agttacaagc
    35401 atatgggctc cccgacaaaa gtcagctgtc accagatgat gaagattact cgtcgtcatc
    35461 agacttcgtg tcaattaaaa acgtcgaaga tttcgggttt ggggcttcat ggtctcgcca
    35521 gttacagaag tatgcttcca gcgaccacac accgaacgtc atcgggctgg acatagagca
    35581 gtcggcacca gaaaaagagc aagagaacga ttcagggcca aacatatcgc acccttccga
    35641 tgcagatttg ttacgaattg gcgaatttct cgcatctcca cccccggcga aacgcgcaag
    35701 cgcccaggat ttccgagcgc acctcgaaaa agatttgagt gaagaggtga cagtttcata
    35761 tctggaacgt caattacact tagcacagtt ggactcgaag catgactcca atagcgccta
    35821 tgagtacttc atcccccagg ataagctgtt cacgatcctg agcaaaaaca atgttatgta
    35881 cctcttccag catatatttc cggacgattc gccccgtcag atacgagata gagtagccat
    35941 cgtgtgtagt gagaaccatt ctgtcagccg ccgcttgata ctggcagtcc ttataataat
    36001 cggcaaagcc cactacatcg atgacttcct tcgtcacagc atatgcgata tcaatctccc
    36061 ccttaggcct catcgcacgc aagatgaggc actctcgagg aaaaatccat ttcatcgaag
    36121 gcaggacgac gacagcttga ctccacttac agtattccat aactgggaac agagggctct
    36181 gaggttcttc cttcatacac aatacgaggt ccttgcccca ttcttggaag ttgggggccc
    36241 gcgagtttgc ttctacaagt ttgaccccaa aactcccctc ccgtttctcg agtgtacgtg
    36301 ggtccagaac ggtggccatg gaacagtttg gagagtgaaa atccatcccg cccaccacgg
    36361 ctttcgacac tctctggtaa gtttagcaac gttctgcacc tcctgtgggt cggggactta
    36421 cctagtcgta gggaagcgag aacccttttt ttgcagtaaa ggctgttcat tccaaaaagt
    36481 acgagcgata tcgtgacgaa gtcaaagttc tggaacgatt tagcggcagt gcaactggcc
    36541 accctcatct catccggctt tttatggcat tcaaacatgg cgagaactat taccttcttt
    36601 tcccgtgggc tacaggcaac ctcacagacc tctggaggac cgatccgctg ccaactagaa
    36661 gtgccgaaaa gacgcgatgg ctctttgacc aatgccttgg gatagccgac gggttgaaga
    36721 aaatccatcg tcacggatct tggcccaagc agcaaagatc aggcggccat tcacagcagg
    36781 aggagaacgg aaaggatctc ggaaggcatg gggatatcaa accagagaac atactttgct
    36841 tcgacatgga tcacagcgtg gagcaacgtt tggtcattgc agacttcggc ctgactaagt
    36901 ttcactcgtc acaagctaca tcagagatca ctacccctag caaccttcgt ggcttgactc
    36961 gaacctatcg acctccggaa ttcagtctgg aagcacctgt gtcacaaaaa tgtgatgttt
    37021 ggagcctagg atgtctttat cttgagttta tcacgtggta ccttgtcgga ttcgacaaaa
    37081 cacgtgccca aagccctgga accttcaaca gtctacgcct tcaagatgac gataaaagtg
    37141 atcccggcct cttcgccgag gatattgccg aagacaagtt cttcaatctt tatccacagt
    37201 gcaacgacgg aagagggact ttccaatatg ctgcagatgt aaagacttct gttagaaagg
    37261 taagcataga tttgtggatt ctctagagtt catcgtttaa ttctggattc agaaattcta
    37321 acatggtgta atatagtgga ttatatatct gcgtgggcta gaacaatgtt cagaagctat
    37381 tcaagacttc ttgaacttga tcgaaattca catgctcgtt ccagttatcc atatgcgggc
    37441 ggacatgcgt aacgtccagc gcaggctgaa aatcatggca gatcgctgta acgggagtga
    37501 taactattgc acggtccgtc cattgactac gcccgatcat agcaggccta aagcagctcc
    37561 agctattgga ggtctcagag tacgcactat ttcactccca ccttcttcac cattgagata
    37621 cttactatga tgaaaacagc ctgcaattca tcagcgcatg ctgagaccag agcactccac
    37681 cggggccgat agtggccggc tacttcttga cacagaaatc gacagtgagc tattccggga
    37741 aggtctcatc gacgatggtc aaaatgcgga gcgtgggcta ggtgtttcaa catcacggcc
    37801 tatgcttccc aacggccctc atgaccagcc aactagtcga aggccatacc ttggcgacaa
    37861 aagagccccc gcctttgttc ctcaagagtc gaccatgacg gtcccagatt ctcaatcatc
    37921 aagaacgcac gcaccgtcca ccagcgccac aactccgcca ggcagtgccc acaatagcca
    37981 tgaagacttc aggatgatta gtgacgttcc tcgttctttg acttcaacgt tctcgaccac
    38041 tgccacggag aactcaagag agagagttct taaggggaat gcgaaaagag cacctcgatc
    38101 gaccgaggtc agagatggcg ccccagctcc gcgatatcaa ggatccttac gtgccacttc
    38161 acctgctgat ggccgacttc cgagcacggc aacgtcgtac actgcagcaa gcgataatcc
    38221 agtcgcatat gatgacacac atagagagac agagcacaag gcgcatgtac ttcctgtggg
    38281 agtcctgcat agggatgcgc ccatggcaga tgaacgacgg cgtattttat cgcagcacag
    38341 agagcagaga tctttgcaac gcttcaggcg acgacttcgc cgcatttgca aagacttgcg
    38401 ggagattttc acaatacttg acccacacaa gaggcgaaga tctgctcact tggccttatg
    38461 aaacgcgcca gggttgaggg agcgcctgct accatattga taccgcatca actacacaca
    38521 actctgcaac aaacattgta tataagcaac ctgcaagcga cgagcgtgac ataaagatac
    38581 ccctcaattg aaataccctc aatcattgca tttcaatctt attccttgtc tgtcaagtct
    38641 tgtgtggcct tcacctggct ctctggtaac cgaacgatgt gcctactaca catgcagcag
    38701 agttaggggt taatgctttc atatttagac gacctcataa aggcttactt tcagcctcag
    38761 acatttccaa tacctcaaga gtcacgattt atcagatctg aatggcgttt ctagagggag
    38821 ctgtgagtga ttgattggca ggctgtaaag tactgccatt ggccccgcca gaggtatgcg
    38881 cgatgtgtgg cactgcacta gatgacatag acgttgatcc ttaacttgtt tacataccga
    38941 tgcaatggga gaccaataag agagcaatga gagggcaggc tgtcacttcc ttgtcaaatg
    39001 ataccctctc tgaactcctc tccctagaac tgggcagtcg gagctcaaaa gcagaaatcg
    39061 caagcaccga gagtagggag aattgtacca catttcttga atcatttata ttgaacaatg
    39121 tgaggttaaa ccagcccgcc atctggaggc agatctagga gtcgttccta agcacaggcg
    39181 gcgaccatgc gcgcgcggta tacctatcct agttgggttt caaatggggg ttaatagaag
    39241 gacagtcacg aacaatgtgg ggcaagaatg atgggattga ttcattttaa ccaagtgaat
    39301 catagctggt tttgtgaaag cattgcagca aggcgtttgt ttcttgttga aagccagggc
    39361 cctataggct gaccagtcgc gaaccgcgcg agactcctgc tcaccaaccc gtgcgctggt
    39421 gctgcaacat accagaatgg acttgccgca cgtttgtaat taactagggg cacttcttaa
    39481 gggcaatgtc tgtctgctga gcaattgcag taactacttg ccctgattga atccgcgcta
    39541 gcagaccatg gccctttctt cgataccgac gagaaacagt tgacaccacg cccagctggc
    39601 aaggcacacc atctccctga cgttgcaagg cttttcactc tattccattc cgctcgaggc
    39661 tgttcttgaa tattcttctc acgttggcat cgggaaatcc atcacgcagc tcgagttttg
    39721 gcatcgttgt attttcagtc tttgtcgcgt tcagtatacg atctgcaagt atcctaccga
    39781 cgttagcaca acaaaagctg aaggcttcga tggaaactac tgggctcaag tctgttccat
    39841 cactcaccct ccgcgcaaca tcgcggcctg atgatcgcac gaaccaggtt tcccaatcgc
    39901 cacaggacct cgcctcttgc ggcgccgcgc tccaccttga agactcatct gcgtcaaccc
    39961 acaaggacgt aggtgaacct caattttctc accgcacttc tacgtctccc atctcacact
    40021 ctgcaccacc tcgagcaccg cgactgggct ctgttcctta tgacaggatg gcgagcctac
    40081 ttgaagtcga ccactttcga ctgccctctc cggagacaga tacatcacgt cgttcaacgg
    40141 gagacactag catcacagaa ccgtttgatt cctccccggt cttgagcatc aaaccattca
    40201 gaccccagag ccctgttcag agtcgtaaaa gaaaaattcc ctactcagcc cgagctgccc
    40261 gggctgcgca caaagccgcg agagtcggaa gcaaggagaa ttcagtacga gttccaaggc
    40321 gaatgagtcc tgccaatacg acccaacttc aatctcccat ctcggtggat ggggacatga
    40381 gtcgagtttg gcaagacttg gacggcaaca agaccatcgg cgacgtcgag agtgatacag
    40441 acgcgcagcc cagaaagatc gcccatatca agaacggggt cgtggacatc gagttcagta
    40501 acgatgaatc catggattgc gaaggtaagg agagcccgtc cgactcttcg ccgcagacac
    40561 gagagatacg agagacgcgg gaattgcgta taccttcagg ctggacgcca atcaaccgcg
    40621 atcgcaacgt cgcttgggag agcagcaccg caagttctgg cgccatcaac cccttcaagg
    40681 agaaggtatc cagaaagaag cccgacagag tggggggcgg catcgtctgg tcgaccctca
    40741 tcgaccccct ctggcggcac gatgccagcc tcaacatgct ggctggacgt aggaagaagg
    40801 cgcaggcgcg tgcggaagag cgccagagga tgttggatct ggctcgagtt cagggactgc
    40861 cggtggcgaa gaagcgccga gtcgagccaa gccctgcctc caagaggaag agggatgctg
    40921 ttggcgggtc cgaagcaacg acagagagtg atgagggcca catcatgcca atggaatgcg
    40981 actactgaag gaaaggcaca gcgaaggata atgtacaccg ccagacggga ttgtaagagt
    41041 gctgcatgca cgtggtgtag aaactgtcat taggagcacc agggacacgg agctgggatg
    41101 tcttttgcac acacactcgt gtattgggta tcatagttcc caaaacgtca tagaatacag
    41161 taaccctaga gccttcgata gacaaacaga accatataaa aaatcccacc gaagagtgga
    41221 gagtttctca aactcgatca aatacacaga cgcagcaacc agccgcccaa cgccgcacac
    41281 ataagtcctg ctcttggccg ctacgtggta gctgcttatt cggagccctc agcctcgtgg
    41341 ttccggcgca ggagctcaaa gttggctgtt cgcggccgtt agctcagctt gactctagag
    41401 tgccttggtg gcagattgtg gaactcactc tggtagatgt tcaggaacga ccgcgacttg
    41461 ccctcggcgt tggcgtcggg aacggtgctc atgacggcgt tgccctcgac gtagacggta
    41521 gatctggatt gcggaacaga accgattagc ctctgccccc cgtgtgccct ggttatctcc
    41581 gggcggagag gaactactca ccccttgggc aggttggtca ggtagtcgcg gcgcgggccc
    41641 tcaggctcga agctggcgac cttgaaccag ctggtgacgc ggttgtcgcg ggggcccgag
    41701 ttgctggcga cggcgtactc gacgacctcg cggccgctgg cggtggcctt gacctcgggg
    41761 gtggcggcca ggttgccgac gatggtgatc ttggccagct cgcggggcga ggtcgagctg
    41821 aaggcgcgca tgaagcgcgg ggcggcggtg gcgcggcggg cgaggaaggc agacatcttg
    41881 gtgtgttgct gaggcggaga agacggcttg gatgagagaa atggacagcg tcgaagtgaa
    41941 cgaatatcag ctctggacgg ttgggggggg aggggggtgc ttatcaggac tggcgatgcg
    42001 atgagggcga agtggacctc gagctttgaa tgcgcggcgg cagcttcgaa aatctggggg
    42061 cggtgcgcgt ttgcgacgcg gtcggctcga accaaggcga cccctaattt ccaatttccg
    42121 tgctgctgcc tgcatagagc atagagcaca aagcattaaa gcataaagca ttgagtggct
    42181 gcatggtccg agctccctca cgccagcccg accgacttgg cctttagcac tagagctagt
    42241 tgtgtgcctc gcataatcgc atgttgagac gacacggcaa ttttatgggg gccgacgtgc
    42301 cttgaaatgt ttctcaagac tatcctaggc aaggaataca aggcttctgg gaagtatcca
    42361 ttatgggtgg ctctaatcgg agagtacatc ttggtacttc ctcctccttc atcgcgtcgg
    42421 catgtccccg atgcccaggt cttatacttc cacggggcta gtatacccat atcgttcctt
    42481 cttttgataa cccaagtctg agctgagcac ccttcaagtc ttaggggctg caatatccta
    42541 ggccatcaga ttcgtgtgtc tggattctcg gtcatcgtgg ctcctgcttt gcccgttcgt
    42601 aggaggcagt ggtggctgtt tgacgcctgg ttgacaaaat gccttgatga atgccgcact
    42661 cagccctcgt cccctttcgc ttccttcatc gaagcagaga ggcgctcatc tcgaggatga
    42721 aagcatagat gcgtcctaca cagtctcttt agactgcttg attcatgata tggggcaagc
    42781 agcgatcatg gccgggaaac ccgcggcagt ctgctgacca actatcttgc tgactcttgt
    42841 cgaacagcaa cccacgtgga tttgtgtgtc tgaggatacc ttctaggcct gaaacttggg
    42901 cgaacagatt acgggctaca cacccagtga gatctagaca caacggggtt tcgtctgagg
    42961 cacatctgta caggagccca taggcaggct aggcattctt ctggtggccc tcgacgtcgg
    43021 tctttcgaaa cacttaattg cgtcttctcg gcactgagct gacacgtaat gtaaactgcc
    43081 gcgccttgag ataattggtg cagcacacgc atatggcacc tagtcgccat cgaggtacta
    43141 ggacagttga ctatcctgcg cgaacagaat taccaggcgt tcattaacgt ttgtgattgt
    43201 ttacatcgtc gtccgttggc agttgcccgc ttttcgacct tcgtcttaaa agtgaacttg
    43261 gtaatatggc tggctccagc atcgctgcgg tgactgaact cttcctcaac caggcaacga
    43321 gggggagatc ttcaccatct gctttcctca accacctttt ggatcgtaga aggagcaaaa
    43381 atccaacgaa atccaagctt catgatcgct tgacgcatcc tcattccttc gttcgcacac
    43441 agagccttca gctctctctc tttctgtgtt tgtgacttcg tgccggcgag gctagggcac
    43501 caaactgctc tgctgccgcc ggcggaattc gcacccatcc cgcttctggc actgttctct
    43561 ccaatgcttt caagaaacaa ttcgcctcga tcagacttcg atgatgacgg ccgttacata
    43621 cgcgccgctg gcgggtcctg cgcctaatgg atacgccgcg ggcatgcgcg ccaaccagat
    43681 ctgccgcgtt tcccttgcca tcatcggcac tgcgttgttg tgggtgccct tccgccttct
    43741 cgttcagaat agggagtttg tcgccacggt ccttgtggtc gacgttgcca tcatcaacct
    43801 cttcaccatc atcaacgcct ccgtctggcc aaatgaccac tgggacgact ggtgggacgg
    43861 acagggcctc tgcgacctcg aggtatacgt gaccgtccca ctgcacaccc tctatgctgc
    43921 ctgtatcttc gctatcatgc gaaacctcgc acaccggctc cgattgcgaa gaatgggcga
    43981 actcaccaag cgcgagaaga ggcgcgagac cgtccttcaa gccgtcatac tcttcaccgt
    44041 ccctgtcatc cagctcgtat gtatgtggtt tgtccagacg cagcgctacc tcatcggcgg
    44101 tgttttgggc tgtttcgcaa gctatgatga cgatgtgttg aagatcatcg ttttcaattc
    44161 accccctgct ctctttgccg tcttcacggt gccgttcgca tgtgagtaac gaacatcgca
    44221 ggatcccagg tctcagagat actgaccatc atatagatct cacatggaag cgtttccgac
    44281 aggcctcaaa atctaccagg gctgcgctgc aagcaaacac tgaggcctca tcgcgctccc
    44341 accgtgcccg caaacgactg tacttgatgg ccttgtccat catcacacca tatgtgcctc
    44401 tgcagattgc gttccttgtg tacaatgcta agaccacaca gctgcatgac tacagcttgc
    44461 agcaggtcca ctccggctcg agcgcatacc cctggaatgc tgtcaccttt gtcccgtact
    44521 ggatgatcaa cttcgtggcc atgaaccagc cgtacgttgc catcgtcacg gccatcccca
    44581 tagtctggtt cttcggcatg acgaaggagg caatcgaaac gtaccgcaag tttctgtgtc
    44641 gcctcggact ttccaagtgt ttccccagac tcaaggatcc ttatgagccc gatcgtcccc
    44701 gcagcgtcat tgagccaggc agaatcagcc ggctgagcac gtccaggtat gccattacta
    44761 gcattggcag gtgagttgaa ccttgcgccc acgaacggcg aagcctgctg acggcaacat
    44821 agctcccaca ccggggccgg cgtccgccat agcggccttc cgaacgtcca ccatcaagcc
    44881 atcatcacat ccgatggtcc gtatatcccg ccgcgtcact cgtccgcttc tggtccctcc
    44941 atccctcccc gtggctcatc actggaaggc ggcattttga agcgcgttca atttgccgtg
    45001 aagatgcctt ctatccagtc cctccggagc ttaggcaaga agaagccgaa acatgaaagc
    45061 gcttcgggtg ctatcggcga cgtggaacag atgatcccgc tccaggacct gggcacgggg
    45121 gccctgccgc gaacgcccgg ctccgcgccc tcgccgcaag tgccgctgac gccgttcggg
    45181 ccgctgacgg gcgagcacgg cggcggctcg gtctcgacgc acgacatgtg ctcgtctccg
    45241 ttcggcgagc tcggcacgcg cagccagagc gccaactcgc tctggcccgg cctcctcggc
    45301 cacctccgcg gatcgtcgtc ctcgcagcgg cccgtgagcg agcacttcgc cggcgacgcc
    45361 gaagcttagc aggacttctt gcgtcaccag cgcgccaaca gccgcccgga gaaccacccg
    45421 gaccacccag actaccgcgg cccgagacgg aactttggac accgctcgtg gggtgcgctg
    45481 gacacgtgag aaggtgatgt tgcgtggcta gagatcatgg ccgaaattgt ggaggcgacg
    45541 ccggaggcgg acccggaggt gagagctgaa tcgtcgaacg gcatccgttc gcgctttttg
    45601 cgtgcttttc ctctttggtt ttgtctcacg tcgagacagt gggtgagaga cctggggaac
    45661 gtgtgatttg aagcacgttc accggttttg gtcgtttggt tgatgatttc tggatccaaa
    45721 tcctggaaag ctgagataag acaaaaggga tgaaagagaa tttgggcttt tgtgaatgtt
    45781 tgggctgcgt cgatcaccca atttacggtg gacaaggaca gattctccgc gaacgaaggg
    45841 cttgaacgct ttgtaagaag ctcccgagat tcaagacagt cgtggcatgc tgcccacgca
    45901 tagagtattg gatcgtgagc tgatttcaag catgagaacg tgttctgatt gcgaacgggc
    45961 ctagtaagcc cggcccacgg gaataagtat cgagaacccc ttttcggcag ttccgccgtg
    46021 gagccccgga aggattgttg tctgtgatgc catcgtcagc gttcgttttc gttccttagg
    46081 tcatctaatg gaaagagtcg cttgttttgg actttcacac cacataaaca tgtgtgggag
    46141 aaaggaggag cgggtagcgt ggcagcaccc gccagtccag gggcggctgg ttcgttagta
    46201 aacttcgatg tcaatctcag gtcctaagca gcctccacta tacgcatcga gacctctcaa
    46261 ggcatctccc atttgcatga agcaaagtag tgatatttct ccttcttaaa atatgcatag
    46321 cagagcatcg ttacgttacc ccctggcctt agtcacaact ttatttggtg gaaaggagat
    46381 ctcatcagtc tctcactggc aaacaaatca gcctcgtctt ccacacgtca tatacgtagc
    46441 tattttatcg agatcgagat cggtagttga gcacacccac gatatgtgta ctctcgtagc
    46501 cttctaactt ctacgaatgt gtcctctcta tgactgccct ttgcagccac atagcatcga
    46561 gccgcggctt atgcatgacc aactgttgag catgtagcgt gaatcgagcc ttgcacatcc
    46621 cactggcgct acagacccaa gaatccgccc aaccaatctt ccttaccaag cgggacaccc
    46681 ttcgccctca agatggagta tgctgttgaa atatggaaga agaaatttgg cagtacatga
    46741 gtcaacatga agtccatcag ataaatcgtg tggtcctggc ccttgaaatg ccttttgaaa
    46801 caatatcagc agctagagtc tatccgctgt tctcttcacg caatgatact tacatctcaa
    46861 atttctctcc ctcctttcct tgcgtctttg ccaagtcaaa cgacttcact agctcttgcg
    46921 ttcgctcgac ccgcttcttc aggtcctcga atgtcttctc attctcgtcc catggtggca
    46981 ggacttcgcc gctcaggcgg ccgaggttcg tccgcacgac acggcttgtg aattggacct
    47041 ggaaagagag cgggagttgg tcctcgacca cacgagcatc tacgagggag ttgacgtcaa
    47101 tgtcattctc tttggcgtgt tgctcggctt tcgataaaat atgtgcgaat gtgtctaggc
    47161 ccctgttgaa ggtcgagacg acgatctcgg ggacttgttg gatcgacatc ttactctgaa
    47221 gtagctacaa aacacacgat tctggaggat ttgcagcact gactcaaata agggaacttg
    47281 aactatatac gccactgatt atgatacggg atagtgcaag gctggggtcc aaagccttgg
    47341 tggcactaag cgaaaaggct acgaccgtac aagcccacca atggtatcgt tcacatgact
    47401 gagtagtatc catgtggg
//
