# Supplementary material for: Genome sequencing and physiological characterization of three Neoarthrinium moseri strains
Source: BMC Microbiol. 2025 Aug 21;25:526. doi: 10.1186/s12866-025-04274-z (PMC12369201; doi:10.1186/s12866-025-04274-z)
Supplement: Supplementary file 16 — Supplementary Material 16. [file 12866_2025_4274_MOESM16_ESM.zip › BiGSLICE/input/Nmoseri/CBS16480/JAFEVA010000002.1.region001.gbk]

LOCUS       JAFEVA010000002        63417 bp    DNA     linear   PLN 06-APR-2022
DEFINITION  Neoarthrinium moseri strain CBS 164.80 scaffold2_Wmoseri_CBS_16480,
            whole genome shotgun sequence.
ACCESSION   JAFEVA010000002
VERSION     JAFEVA010000002.1
KEYWORDS    .
SOURCE      Neoarthrinium moseri
  ORGANISM  Neoarthrinium moseri
            Eukaryota; Fungi; Dikarya; Ascomycota; Pezizomycotina;
            Sordariomycetes; Xylariomycetidae; Xylariomycetidae incertae sedis;
            Neoarthrinium.
COMMENT     ##antiSMASH-Data-START##
            Version      :: 7.1.0
            Run date     :: 2023-12-04 12:18:39
            NOTE: This is a single region extracted from a larger record!
            Orig. start  :: 212778
            Orig. end    :: 276195
            ##antiSMASH-Data-END##
FEATURES             Location/Qualifiers
     protocluster    1..63417
                     /aStool="rule-based-clusters"
                     /category="RiPP"
                     /contig_edge="False"
                     /core_location="[30000:33417]"
                     /cutoff="20000"
                     /detection_rule="DUF3328"
                     /neighbourhood="30000"
                     /product="fungal-RiPP-like"
                     /protocluster_number="1"
                     /tool="antismash"
     proto_core      30001..33417
                     /aStool="rule-based-clusters"
                     /tool="antismash"
                     /cutoff="20000"
                     /detection_rule="DUF3328"
                     /neighbourhood="30000"
                     /product="fungal-RiPP-like"
                     /protocluster_number="1"
     cand_cluster    1..63417
                     /candidate_cluster_number="1"
                     /contig_edge="False"
                     /detection_rules="DUF3328"
                     /kind="single"
                     /product="fungal-RiPP-like"
                     /protoclusters="1"
                     /tool="antismash"
     region          1..63417
                     /candidate_cluster_numbers="1"
                     /contig_edge="False"
                     /product="fungal-RiPP-like"
                     /region_number="1"
                     /rules="DUF3328"
                     /tool="antismash"
     gene            943..3052
                     /locus_tag="JN550_000820"
     mRNA            join(943..1283,1336..1813,1868..2588,2634..3052)
                     /locus_tag="JN550_000820"
                     /product="hypothetical protein"
     CDS             join(943..1283,1336..1813,1868..2588,2634..3052)
                     /codon_start=1
                     /locus_tag="JN550_000820"
                     /product="hypothetical protein"
                     /protein_id="KAI1876748.1"
                     /transl_table=1
                     /translation="MRSQACEPCAKRKVRCDREDPCSNCKRRKQDRCSYPEPSPVDRIR
                     KLEDLVRSLGGNPDEDVAPGGRPFGVTSPNSVTVTTSPFGSQRPTSSSNGRSKDPVILE
                     EDGQQHYLESRVWLTHGHLQGGTRIANAKHPLFLRNAIPAFQNIIRGRDSPISVSSELR
                     EHAQILWTFFKQRVHPFIRISFTWELERLESIVTLSPDSTQIDIAQNALIYSIYLASIT
                     SLTESDCRTNFGLSKPLMLAKYQALCEESLAGTDILCMKNTMALKAMAVYLMASLDRLS
                     TQSLWTLMGLAIRNGEKLGIHRDGTLLGMSPFETEERRRLWWHLQYLDLILAIRLGVTP
                     STLKAEWDARLPLNIEDGDFTPEMKTFPEERKGLTSMSYCLFTYYILDEQRQYHADKGR
                     FELSWSTNQSVPMQIKEAFIDRLEDGLNKRFLQYCDPIKPLHILIQLMSRALVCVFRHR
                     ILLTTGEYSDRMNQGNRGSLLALSMQLLEYAIVMHSHRLLRDFDWFTTNGFPWPAFMVV
                     LVEASQETNIDACQRIWALLSDLYAANASLLELTEDRRRLHAAELIVAAWKTCMSKGTV
                     SRSTPTPSMVSSLEKRLSECMEDVPQASSETEANGGIHRGVRELEIPESFLSEQEAKNL
                     LDLDLRDIDWSFWNSID"
     PFAM_domain     952..1059
                     /aSDomain="Zn_clus"
                     /aSTool="clusterhmmer"
                     /database="35.0"
                     /db_xref="PF00172.21"
                     /db_xref="GO:0000981"
                     /db_xref="GO:0006355"
                     /db_xref="GO:0008270"
                     /description="Fungal Zn(2)-Cys(6) binuclear cluster domain"
                     /detection="hmmscan"
                     /domain_id="clusterhmmer_JN550_000820_0001"
                     /evalue="1.40E-07"
                     /gene_ontologies="GO:0000981: DNA-binding transcription
                     factor activity, RNA polymerase II-specific"
                     /gene_ontologies="GO:0006355: regulation of DNA-templated
                     transcription"
                     /gene_ontologies="GO:0008270: zinc ion binding"
                     /label="JN550_000820"
                     /locus_tag="JN550_000820"
                     /protein_end="39"
                     /protein_start="3"
                     /score="31.6"
                     /tool="antismash"
                     /translation="QACEPCAKRKVRCDREDPCSNCKRRKQDRCSYPEPS"
     PFAM_domain     join(1499..1813,1868..2149)
                     /aSDomain="Fungal_trans"
                     /aSTool="clusterhmmer"
                     /database="35.0"
                     /db_xref="PF04082.21"
                     /db_xref="GO:0003677"
                     /db_xref="GO:0006351"
                     /db_xref="GO:0008270"
                     /description="Fungal specific transcription factor domain"
                     /detection="hmmscan"
                     /domain_id="clusterhmmer_JN550_000820_0002"
                     /evalue="2.20E-13"
                     /gene_ontologies="GO:0003677: DNA binding"
                     /gene_ontologies="GO:0006351: DNA-templated transcription"
                     /gene_ontologies="GO:0008270: zinc ion binding"
                     /label="JN550_000820"
                     /locus_tag="JN550_000820"
                     /protein_end="367"
                     /protein_start="168"
                     /score="50.0"
                     /tool="antismash"
                     /translation="LWTFFKQRVHPFIRISFTWELERLESIVTLSPDSTQIDIAQNALI
                     YSIYLASITSLTESDCRTNFGLSKPLMLAKYQALCEESLAGTDILCMKNTMALKAMAVY
                     LMASLDRLSTQSLWTLMGLAIRNGEKLGIHRDGTLLGMSPFETEERRRLWWHLQYLDLI
                     LAIRLGVTPSTLKAEWDARLPLNIEDGDFTPEMKTF"
     gene            complement(3390..4546)
                     /locus_tag="JN550_000821"
     mRNA            complement(join(3390..4064,4132..4197,4253..4546))
                     /locus_tag="JN550_000821"
                     /product="hypothetical protein"
     CDS             complement(join(3390..4064,4132..4197,4253..4546))
                     /NRPS_PKS="Domain: PKS_KR (29-152). E-value: 7.4e-15.
                     Score: 47.2. Matches aSDomain:
                     nrpspksdomains_JN550_000821_PKS_KR.1"
                     /codon_start=1
                     /gene_functions="biosynthetic-additional
                     (rule-based-clusters) adh_short"
                     /gene_functions="biosynthetic-additional (smcogs)
                     SMCOG1001:short-chain dehydrogenase/reductase SDR (Score:
                     141.9; E-value: 4e-43)"
                     /gene_kind="biosynthetic-additional"
                     /locus_tag="JN550_000821"
                     /product="hypothetical protein"
                     /protein_id="KAI1876749.1"
                     /sec_met_domain="adh_short (E-value: 9.1e-32, bitscore:
                     105.8, seeds: 230, tool: rule-based-clusters)"
                     /transl_table=1
                     /translation="MTPYSPRLHNEVYPFIAPSKFRNSLENKIALITGSVGTIGQALSL
                     CFAVAGARLVLVYNRTEPPASFLSKCQELGASSVTSLKCDVSELEGCESLLNEVNRTIG
                     KVDILVNNAGVDSLGPFHAHDPKNFLRAMSVNLHGPYFLSRLLLPDFMERRSGCIINIA
                     SRAGSSDMPFNGHYSISKAAMIRMTGCMQAELSIAGFDDIHIYALHPGAIPSNMASAGK
                     HNGPRISQKGETADQKSESAREALRDFPELQQVMIGALDHFKDSPYLTGMASVALATGI
                     AKNILRGKYFDVEQDLEDVISQASEFEADPELYTLHTKFLGGLPNDGGTELRPAEDPVS
                     FPGF"
     PFAM_domain     complement(join(3768..4064,4132..4197,4253..4465))
                     /aSDomain="adh_short"
                     /aSTool="clusterhmmer"
                     /database="35.0"
                     /db_xref="PF00106.28"
                     /description="short chain dehydrogenase"
                     /detection="hmmscan"
                     /domain_id="clusterhmmer_JN550_000821_0003"
                     /evalue="6.40E-43"
                     /label="JN550_000821"
                     /locus_tag="JN550_000821"
                     /protein_end="219"
                     /protein_start="27"
                     /score="146.6"
                     /tool="antismash"
                     /translation="KIALITGSVGTIGQALSLCFAVAGARLVLVYNRTEPPASFLSKCQ
                     ELGASSVTSLKCDVSELEGCESLLNEVNRTIGKVDILVNNAGVDSLGPFHAHDPKNFLR
                     AMSVNLHGPYFLSRLLLPDFMERRSGCIINIASRAGSSDMPFNGHYSISKAAMIRMTGC
                     MQAELSIAGFDDIHIYALHPGAIPSNMAS"
     aSDomain        complement(join(3969..4064,4132..4197,4253..4459))
                     /aSDomain="PKS_KR"
                     /aSTool="nrps_pks_domains"
                     /database="nrpspksdomains.hmm"
                     /detection="hmmscan"
                     /domain_id="nrpspksdomains_JN550_000821_PKS_KR.1"
                     /evalue="7.40E-15"
                     /label="JN550_000821_PKS_KR.1"
                     /locus_tag="JN550_000821"
                     /protein_end="152"
                     /protein_start="29"
                     /score="47.2"
                     /specificity="KR activity: inactive"
                     /specificity="KR stereochemistry: C1"
                     /tool="antismash"
                     /translation="ALITGSVGTIGQALSLCFAVAGARLVLVYNRTEPPASFLSKCQEL
                     GASSVTSLKCDVSELEGCESLLNEVNRTIGKVDILVNNAGVDSLGPFHAHDPKNFLRAM
                     SVNLHGPYFLSRLLLPDFM"
     gene            complement(6060..7765)
                     /locus_tag="JN550_000822"
     mRNA            complement(join(6060..6109,6178..7765))
                     /locus_tag="JN550_000822"
                     /product="hypothetical protein"
     CDS             complement(join(6060..6109,6178..7765))
                     /codon_start=1
                     /gene_functions="transport (smcogs) SMCOG1169:sugar
                     transport protein (Score: 280.3; E-value: 4.4e-85)"
                     /gene_kind="transport"
                     /locus_tag="JN550_000822"
                     /product="hypothetical protein"
                     /protein_id="KAI1876750.1"
                     /transl_table=1
                     /translation="MALNEEAGHKPGSIDHTEYEVHNSQVDLIESAVAASDEEAKIPRK
                     ELFSRYWPAVIYSGLLSMALIMEGMDVGLINNFFAQDAYLAHFGWPDTNGKQHVPASWQ
                     SAISNGNNIGSIIGLLLNGYLQSRFGSRRVYLATMVLMGGTIFALFFAVNVQMLFAANI
                     LCGIPWGVFQTLTTAYAAEICPAAMRGYLTAWVSMCWGAGSFLAAGVLRGSLNIPGDLG
                     WKIPYALQWVWIVPLFIVGFLAPESPWYLVRRGRIDEAEKALRRLARKDFYTEHTMAQS
                     LALMKHTNEMEKIEAANSSYRDCFRGTNLRRTGIVCMAWVIQILNGQSVTAYAAVFLKS
                     AGMPTVQSFNYNMGIQSVNIFATAIAITLMGKIGRRFFFFWGSTSIGLAMLIIGILGFV
                     PGASNVALAVAIVMIVVQIIFKVSLGPTTYVIVAETSSNRVRAQTIVLGRAVYVTGQII
                     IGQLNPRMLNSTSDAWGWGAKSGLFYFGLCSIWAVWIFFCLPETKNRSFAELDILFQKK
                     TSARKFATAQVDLFEITPPKDEHHKAQL"
     PFAM_domain     complement(6224..7582)
                     /aSDomain="Sugar_tr"
                     /aSTool="clusterhmmer"
                     /database="35.0"
                     /db_xref="PF00083.27"
                     /db_xref="GO:0016020"
                     /db_xref="GO:0022857"
                     /db_xref="GO:0055085"
                     /description="Sugar (and other) transporter"
                     /detection="hmmscan"
                     /domain_id="clusterhmmer_JN550_000822_0004"
                     /evalue="1.20E-80"
                     /gene_ontologies="GO:0016020: membrane"
                     /gene_ontologies="GO:0022857: transmembrane transporter
                     activity"
                     /gene_ontologies="GO:0055085: transmembrane transport"
                     /label="JN550_000822"
                     /locus_tag="JN550_000822"
                     /protein_end="514"
                     /protein_start="61"
                     /score="271.7"
                     /tool="antismash"
                     /translation="SMALIMEGMDVGLINNFFAQDAYLAHFGWPDTNGKQHVPASWQSA
                     ISNGNNIGSIIGLLLNGYLQSRFGSRRVYLATMVLMGGTIFALFFAVNVQMLFAANILC
                     GIPWGVFQTLTTAYAAEICPAAMRGYLTAWVSMCWGAGSFLAAGVLRGSLNIPGDLGWK
                     IPYALQWVWIVPLFIVGFLAPESPWYLVRRGRIDEAEKALRRLARKDFYTEHTMAQSLA
                     LMKHTNEMEKIEAANSSYRDCFRGTNLRRTGIVCMAWVIQILNGQSVTAYAAVFLKSAG
                     MPTVQSFNYNMGIQSVNIFATAIAITLMGKIGRRFFFFWGSTSIGLAMLIIGILGFVPG
                     ASNVALAVAIVMIVVQIIFKVSLGPTTYVIVAETSSNRVRAQTIVLGRAVYVTGQIIIG
                     QLNPRMLNSTSDAWGWGAKSGLFYFGLCSIWAVWIFFCLPETKNRSFAELDILF"
     aSDomain        complement(6239..7744)
                     /aSDomain="TIGR00879"
                     /aSTool="tigrfam"
                     /description="SP: MFS transporter, sugar porter (SP)
                     family"
                     /detection="hmmscan"
                     /domain_id="TIGRFam_JN550_000822_0001"
                     /evalue="1.70E-92"
                     /identifier="TIGR00879"
                     /label="JN550_000822"
                     /locus_tag="JN550_000822"
                     /protein_end="509"
                     /protein_start="7"
                     /score="308.6"
                     /tool="antismash"
                     /translation="GHKPGSIDHTEYEVHNSQVDLIESAVAASDEEAKIPRKELFSRYW
                     PAVIYSGLLSMALIMEGMDVGLINNFFAQDAYLAHFGWPDTNGKQHVPASWQSAISNGN
                     NIGSIIGLLLNGYLQSRFGSRRVYLATMVLMGGTIFALFFAVNVQMLFAANILCGIPWG
                     VFQTLTTAYAAEICPAAMRGYLTAWVSMCWGAGSFLAAGVLRGSLNIPGDLGWKIPYAL
                     QWVWIVPLFIVGFLAPESPWYLVRRGRIDEAEKALRRLARKDFYTEHTMAQSLALMKHT
                     NEMEKIEAANSSYRDCFRGTNLRRTGIVCMAWVIQILNGQSVTAYAAVFLKSAGMPTVQ
                     SFNYNMGIQSVNIFATAIAITLMGKIGRRFFFFWGSTSIGLAMLIIGILGFVPGASNVA
                     LAVAIVMIVVQIIFKVSLGPTTYVIVAETSSNRVRAQTIVLGRAVYVTGQIIIGQLNPR
                     MLNSTSDAWGWGAKSGLFYFGLCSIWAVWIFFCLPETKNRSFAE"
     gene            complement(9178..10322)
                     /locus_tag="JN550_000823"
     mRNA            complement(join(9178..9933,9987..10322))
                     /locus_tag="JN550_000823"
                     /product="hypothetical protein"
     CDS             complement(join(9178..9933,9987..10322))
                     /codon_start=1
                     /locus_tag="JN550_000823"
                     /product="hypothetical protein"
                     /protein_id="KAI1876751.1"
                     /transl_table=1
                     /translation="MVSATLVHTLGFLCLTSAFVIPSRDGFPDPNSQQLLDIETKADGL
                     LSNEPPPPTLSDAGIANFQLIAFNENFEVAFFSSLIENITNNVPGYERAPGLKDTDSLL
                     EILKTVKAQEELHAITAIQTLEHFNATLVPEPCTYTFPSSDLESALSLAETFTAVVLGT
                     LADAEKSFAENNDAGDVIRAIASVIGQEGEQNGFYRFLLDRKPSERPFLTTSTGPFAFS
                     ALQQFVVSCPFNVSDIPIPIFTPLNVVTTPEARDMTLTFSADLSGTGYAQNGTSNGDLF
                     ITYLVGQQVPITEPISNVNYDGSVITFDALFPFSENIMEGLSIAALTNSSNFEDADDVP
                     ANTIAAPGLIQVNDLLARRGRDQ"
     PFAM_domain     complement(join(9664..9933,9987..10154))
                     /aSDomain="Ferritin_2"
                     /aSTool="clusterhmmer"
                     /database="35.0"
                     /db_xref="PF13668.9"
                     /description="Ferritin-like domain"
                     /detection="hmmscan"
                     /domain_id="clusterhmmer_JN550_000823_0005"
                     /evalue="9.90E-07"
                     /label="JN550_000823"
                     /locus_tag="JN550_000823"
                     /protein_end="202"
                     /protein_start="56"
                     /score="29.1"
                     /tool="antismash"
                     /translation="DAGIANFQLIAFNENFEVAFFSSLIENITNNVPGYERAPGLKDTD
                     SLLEILKTVKAQEELHAITAIQTLEHFNATLVPEPCTYTFPSSDLESALSLAETFTAVV
                     LGTLADAEKSFAENNDAGDVIRAIASVIGQEGEQNGFYRFLL"
     gene            complement(11528..12058)
                     /locus_tag="JN550_000824"
     mRNA            complement(join(11528..11700,11770..12058))
                     /locus_tag="JN550_000824"
                     /product="hypothetical protein"
     CDS             complement(join(11528..11700,11770..12058))
                     /codon_start=1
                     /locus_tag="JN550_000824"
                     /product="hypothetical protein"
                     /protein_id="KAI1876752.1"
                     /transl_table=1
                     /translation="MLAPLSRIAIIVFILAIVSHANADYWIYYTRLFGSQGGPDECKFL
                     RTSNPSCDEVAAGQSFVFKEDVSGRQTGCHLAGNEPQPDFLEFNTPRTGYFNISKDTSY
                     DMIDSQGQTQGHCELDNAYSYRCLYQFTVEAGTSIMKCTTGVEVGSDAS"
     gene            complement(15153..17074)
                     /locus_tag="JN550_000825"
     mRNA            complement(join(15153..16214,16262..16940,17007..17074))
                     /locus_tag="JN550_000825"
                     /product="hypothetical protein"
     CDS             complement(join(15153..16214,16262..16940,17007..17074))
                     /codon_start=1
                     /locus_tag="JN550_000825"
                     /product="hypothetical protein"
                     /protein_id="KAI1876753.1"
                     /transl_table=1
                     /translation="MAPDPQDRAEFVHPAASHAKKKKAPSPFAIAPISAFYVFLAANLI
                     SALYAPIQDCDETFNYWEPTHYLSHGYGLQTWEYSPDYAIRSWFYVGLHAIVGNFRRLL
                     PHPTKLGEFYFVRYILAFICALCQVLMFRVVSFTLNPRIGLFFLIATVITPGNFHSATA
                     FLPSSFAMYTSLLGAAAFMNWRGGVRTSWGIWWFAVGGILGWPFASALSFPFLIEEAVF
                     ALVSTREGFFEAFLRVTRGVVAALLLVMGDTLVNTFFYKKWEMVSWNIVKYNIFSSTGG
                     PDLYGTEPWTFYFRNLAINFNIWFILALLSLPLFLIQKAISSRQYGFQSGLRTIVFLSP
                     FYMWLAIFTLQPHKEERFMYPAYPFLCFNAALALHVLLNAFGHSDPKTLFGKIPARFKL
                     FVVASTLFLSLDIGLARVIGLYTGYSAPLKLYSPLGAGVAEEQGLGGRGDNVCFGKEWY
                     RFPSSYFLPRDMRPKFVRSEFRGLLPGEFSEARTGFGFWSGTWLPTSGMNDRNEEDMGK
                     YVDIRQCSFLVDTRYPENTGPLPPFEPDYVADTENWEVVKCEPFLDAAKTHLLARVLWV
                     PDSKLVPDKFRRKWGHHCLLQRRAQA"
     PFAM_domain     complement(join(15561..16214,16262..16906))
                     /aSDomain="Glyco_transf_22"
                     /aSTool="clusterhmmer"
                     /database="35.0"
                     /db_xref="PF03901.20"
                     /db_xref="GO:0016757"
                     /description="Alg9-like mannosyltransferase family"
                     /detection="hmmscan"
                     /domain_id="clusterhmmer_JN550_000825_0006"
                     /evalue="3.00E-83"
                     /gene_ontologies="GO:0016757: glycosyltransferase activity"
                     /label="JN550_000825"
                     /locus_tag="JN550_000825"
                     /protein_end="467"
                     /protein_start="34"
                     /score="280.5"
                     /tool="antismash"
                     /translation="AFYVFLAANLISALYAPIQDCDETFNYWEPTHYLSHGYGLQTWEY
                     SPDYAIRSWFYVGLHAIVGNFRRLLPHPTKLGEFYFVRYILAFICALCQVLMFRVVSFT
                     LNPRIGLFFLIATVITPGNFHSATAFLPSSFAMYTSLLGAAAFMNWRGGVRTSWGIWWF
                     AVGGILGWPFASALSFPFLIEEAVFALVSTREGFFEAFLRVTRGVVAALLLVMGDTLVN
                     TFFYKKWEMVSWNIVKYNIFSSTGGPDLYGTEPWTFYFRNLAINFNIWFILALLSLPLF
                     LIQKAISSRQYGFQSGLRTIVFLSPFYMWLAIFTLQPHKEERFMYPAYPFLCFNAALAL
                     HVLLNAFGHSDPKTLFGKIPARFKLFVVASTLFLSLDIGLARVIGLYTGYSAPLKLYSP
                     LGAGVAEEQGLGGRGDNVCFGKEWYRFPSSYFLP"
     gene            18033..19841
                     /locus_tag="JN550_000826"
     mRNA            18033..19841
                     /locus_tag="JN550_000826"
                     /product="hypothetical protein"
     CDS             18033..19841
                     /codon_start=1
                     /locus_tag="JN550_000826"
                     /product="hypothetical protein"
                     /protein_id="KAI1876754.1"
                     /transl_table=1
                     /translation="MASKGFQIPGLTTLSQTQVPQTENASHAAPPSEPAQSRPSSAAAD
                     ETHDSGDALLTTASLHDPNVIATVNGDAGAMEVDQHNPAIATTANELTAPPSPPSLTQD
                     LEQYLKGFASSASATEHPTQNPEENSEMQDVQDVQEHNEQSGHPEWEEDSSPYESSSDS
                     SSSDDSDDEDDDSDDGKELLNPEELARMLMEAGSDDEGEGKPRGSASGAQLRTKNEQVE
                     DILPKPEITLTEESKLEVLGEVEHIIDNTIVVKAYTPGDHRVLDSGSALFTEGRVTFAA
                     LADLIGSVREPRYTARFKDDEDFKSYNLTLGSKVYYSPEHASFVFTEPLKSMKGTDASN
                     LNDEEPGDDEMEFSDDEKEAAYKREQKEKRKARHGRGGGASGRGGRRGSHDTITEPTAL
                     KYDDDDDGPYRPLARPANFGQGPSTFTHGSSASQDNGGSFRGGRGDFRGRSRARDRGAR
                     GNRGRGSGHSLPPRTQGYGQQFQQPPPQQSYGSFPHPPPQLGNQAYSVPPAAQFFGTSA
                     GQGQGQGQGQGTQLPFPAWPQPPQNLPPNFIPPPPPQFQQQGGQAPTFYNPAFFSALQD
                     QLQNHNQNQGTSQQSGQQWPHQGGSG"
     PFAM_domain     18747..19007
                     /aSDomain="Gar1"
                     /aSTool="clusterhmmer"
                     /database="35.0"
                     /db_xref="PF04410.17"
                     /db_xref="GO:0001522"
                     /db_xref="GO:0042254"
                     /description="Gar1/Naf1 RNA binding region"
                     /detection="hmmscan"
                     /domain_id="clusterhmmer_JN550_000826_0007"
                     /evalue="7.00E-17"
                     /gene_ontologies="GO:0001522: pseudouridine synthesis"
                     /gene_ontologies="GO:0042254: ribosome biogenesis"
                     /label="JN550_000826"
                     /locus_tag="JN550_000826"
                     /protein_end="325"
                     /protein_start="238"
                     /score="61.2"
                     /tool="antismash"
                     /translation="EVLGEVEHIIDNTIVVKAYTPGDHRVLDSGSALFTEGRVTFAALA
                     DLIGSVREPRYTARFKDDEDFKSYNLTLGSKVYYSPEHASFV"
     gene            complement(21084..21692)
                     /locus_tag="JN550_000827"
     mRNA            complement(join(21084..21454,21539..21692))
                     /locus_tag="JN550_000827"
                     /product="hypothetical protein"
     CDS             complement(join(21084..21454,21539..21692))
                     /codon_start=1
                     /locus_tag="JN550_000827"
                     /product="hypothetical protein"
                     /protein_id="KAI1876755.1"
                     /transl_table=1
                     /translation="MKLMQYSGCDGAPPRKEHGVCRRVALVRGTPLNAAAKGYSVTERA
                     AQHQKGDVVDAADWLTVANGKAKAAFHGPEMAEDEADQYLASLLPQSLQSLTGGPSVGV
                     EEITVPIYYILCEKDQTISPATQQAMISTIPSLKRVLRNPGGHAACVTEVEKLVKPIIE
                     IADEVEKEPKV"
     gene            complement(24403..26289)
                     /locus_tag="JN550_000828"
     mRNA            complement(join(24403..25045,25097..25841,25898..26156,
                     26218..26289))
                     /locus_tag="JN550_000828"
                     /product="hypothetical protein"
     CDS             complement(join(24403..25045,25097..25841,25898..26156,
                     26218..26289))
                     /codon_start=1
                     /locus_tag="JN550_000828"
                     /product="hypothetical protein"
                     /protein_id="KAI1876756.1"
                     /transl_table=1
                     /translation="MALINSDPISALQWALENLSPAEVQVRESFQKFLKRGTVSQLRQL
                     LREAQELSTPPACPDAQHSFDFVALDPITTRAAVKNGGSTGFKGRRRASNRLCRPNTYP
                     QAYPVTERLSELSIPVLAPSNTAAFSPDPSHSDSMFSPSSQGYGDIDALGSASPNSSPL
                     LFPLSSCLPPMYSSPESVASSYDISELSSCGILRQAMGFFEARLGTRRNRVRYLVRAIQ
                     GFLEAPKLAPGFVLDIWSSRSAIFTKPLTAGCSNARLQNLYKGHRKLKQAREQYSYAAR
                     FCYIYLEHDLEELSKSQSLVLSQGRGKMTAAFELQASIISTSVDVVKAERKAGRGYLQL
                     LMEGGPGYVLRLGCNVSTIWERKLSVKDISLIVEFLRTQTPELDREIKSHDKSATEALL
                     DGFVAYGWSPTEILLSTSPLFEQLKHYVDLKDAFNQETREKVASNHSGATPENDHEVLS
                     QSSDEYPAIPGIIDFETCGNDTSLVGIPLTPRESLAYTADCPGSDPKIINDVIEISETE
                     LASLLSAETRSFDHIDEMGSYQEVVDPLAWGGIFNELVSEFPGLYPTYRNSENNL"
     gene            30001..31018
                     /locus_tag="JN550_000829"
     mRNA            join(30001..30283,30352..30545,30689..30744,30799..30899,
                     30978..31018)
                     /locus_tag="JN550_000829"
                     /product="hypothetical protein"
     CDS             join(30001..30283,30352..30545,30689..30744,30799..30899,
                     30978..31018)
                     /codon_start=1
                     /gene_functions="biosynthetic (rule-based-clusters)
                     fungal-RiPP-like: DUF3328"
                     /gene_kind="biosynthetic"
                     /locus_tag="JN550_000829"
                     /product="hypothetical protein"
                     /protein_id="KAI1876757.1"
                     /sec_met_domain="DUF3328 (E-value: 1.6e-16, bitscore: 56.0,
                     seeds: 45, tool: rule-based-clusters)"
                     /transl_table=1
                     /translation="MSILSLFWNRLLDPLPGRSGGETSTESKQHLLPKDEVSEVPLRSG
                     IIATNLVITVIAMSIWGLVAFSAGFVVGNTQRVGKWGTFEHGFLEEQVVTSSDIFELTR
                     RVFTGGVDFSPDGTEILGHSNYVGEPTAEIDAAWNAIIGGESHYISISEEEAVTLWGAD
                     SNKYRDRIRGGWTGTLDVFHCLHCLNQLRKALRRDIYPEEEFRGMTHQCDTVSGYECHL
                     SK"
     PFAM_domain     join(30369..30545,30689..30744,30799..30883)
                     /aSDomain="UstYa"
                     /aSTool="clusterhmmer"
                     /database="35.0"
                     /db_xref="PF11807.11"
                     /db_xref="GO:0043386"
                     /description="Mycotoxin biosynthesis protein UstYa"
                     /detection="hmmscan"
                     /domain_id="clusterhmmer_JN550_000829_0008"
                     /evalue="5.00E-15"
                     /gene_ontologies="GO:0043386: mycotoxin biosynthetic
                     process"
                     /label="JN550_000829"
                     /locus_tag="JN550_000829"
                     /protein_end="206"
                     /protein_start="100"
                     /score="56.0"
                     /tool="antismash"
                     /translation="ELTRRVFTGGVDFSPDGTEILGHSNYVGEPTAEIDAAWNAIIGGE
                     SHYISISEEEAVTLWGADSNKYRDRIRGGWTGTLDVFHCLHCLNQLRKALRRDIYPEEE
                     FR"
     gene            complement(31785..32270)
                     /locus_tag="JN550_000830"
     mRNA            complement(31785..32270)
                     /locus_tag="JN550_000830"
                     /product="hypothetical protein"
     CDS             complement(31785..32270)
                     /codon_start=1
                     /locus_tag="JN550_000830"
                     /product="hypothetical protein"
                     /protein_id="KAI1876758.1"
                     /transl_table=1
                     /translation="MDHNEDENPLMGTDSESGEPPSSVFIPFSTFKPSQAPQSRSKWPS
                     LFQIACFVVITLSWTTFLVWYSHYKDTSPFALIERGHCGWSIEEAKANGCVYDIMMSSW
                     IPKPCYDEELSNSFLRANNFTYWRKNDGVEEVPEEEVRRGEFDILFTHGTYHSQHCM"
     gene            32641..33417
                     /locus_tag="JN550_000831"
     mRNA            join(32641..33218,33270..33317,33372..33417)
                     /locus_tag="JN550_000831"
                     /product="hypothetical protein"
     CDS             join(32641..33218,33270..33317,33372..33417)
                     /codon_start=1
                     /gene_functions="biosynthetic (rule-based-clusters)
                     fungal-RiPP-like: DUF3328"
                     /gene_kind="biosynthetic"
                     /locus_tag="JN550_000831"
                     /product="hypothetical protein"
                     /protein_id="KAI1876759.1"
                     /sec_met_domain="DUF3328 (E-value: 4.1e-19, bitscore: 64.5,
                     seeds: 45, tool: rule-based-clusters)"
                     /transl_table=1
                     /translation="MKSIRTWSYKSLRQSDNGTDPTDSTHREFPILYMHMGWIMASLFA
                     FSTAYLLFQPPAVTNYRPTTSVGSFNAGFSTEFGPVKPHIEEESTMFWGGPRWYDNGTG
                     YHLHNPSEPIYVGTPTPEIDAAWGKLLKGRYFNITEEEAAMTFGRAHGLYNHPDGVGYL
                     IGLDIFHTLHCVDELRKALDRDHYFNKKTKQQLMCHADLTPIPVIWKWDAVRQFISSRA
                     T"
     PFAM_domain     join(32749..33218,33270..33317,33372..33378)
                     /aSDomain="UstYa"
                     /aSTool="clusterhmmer"
                     /database="35.0"
                     /db_xref="PF11807.11"
                     /db_xref="GO:0043386"
                     /description="Mycotoxin biosynthesis protein UstYa"
                     /detection="hmmscan"
                     /domain_id="clusterhmmer_JN550_000831_0009"
                     /evalue="1.30E-17"
                     /gene_ontologies="GO:0043386: mycotoxin biosynthetic
                     process"
                     /label="JN550_000831"
                     /locus_tag="JN550_000831"
                     /protein_end="211"
                     /protein_start="36"
                     /score="64.5"
                     /tool="antismash"
                     /translation="GWIMASLFAFSTAYLLFQPPAVTNYRPTTSVGSFNAGFSTEFGPV
                     KPHIEEESTMFWGGPRWYDNGTGYHLHNPSEPIYVGTPTPEIDAAWGKLLKGRYFNITE
                     EEAAMTFGRAHGLYNHPDGVGYLIGLDIFHTLHCVDELRKALDRDHYFNKKTKQQLMCH
                     ADLTPIPVIWKW"
     gene            complement(35750..36005)
                     /locus_tag="JN550_000832"
     mRNA            complement(join(35750..35785,35835..36005))
                     /locus_tag="JN550_000832"
                     /product="hypothetical protein"
     CDS             complement(join(35750..35785,35835..36005))
                     /codon_start=1
                     /locus_tag="JN550_000832"
                     /product="hypothetical protein"
                     /protein_id="KAI1876760.1"
                     /transl_table=1
                     /translation="MQFSVAVLALFGTLAVANPFYPNLSLRSCSCEETPCCEVEGCCYP
                     CREGSDADCAPEVTERSLVDVVV"
     gene            41934..43940
                     /locus_tag="JN550_000833"
     mRNA            join(41934..43331,43386..43940)
                     /locus_tag="JN550_000833"
                     /product="hypothetical protein"
     CDS             join(41934..43331,43386..43940)
                     /codon_start=1
                     /locus_tag="JN550_000833"
                     /product="hypothetical protein"
                     /protein_id="KAI1876761.1"
                     /transl_table=1
                     /translation="MPNRHHQHLHRRDLLNDAWDELTKGVAGVAQTLQQKANGPSTVVQ
                     TIFTTMSATFEGEIGGYSTVVGGNNDDAPATTTASPAKVTSNAGATSPTTVLAVAPSET
                     SLPESVVASTTANLSDDSTLALATSHATSSKATATTGGSFASTSAAGASTSSTATESSS
                     DSGSNSGTKAGIAIGVLGGLLLIALAAWFLFNKRRKQLEKERIADDEKINGSMGGVPMA
                     TAAVNRRASVLTTRTTATAPRLSLRPVTQFMPNFGERRSSKGAAMALALGPTGGNAQSA
                     RAVGNSPWERPMTSQSNHQENPFGNNAERLDERSVAGPAHANPFDAPENVVGMAQTTDS
                     PETSHIGTAVAAGAGAAAGVALTRKQSTRQNAPQALDLTMTSRAVDALGPVPVPGSPAG
                     TEFSMTSVDADQSPAPSNSAAAIAAAGGPPQTTVHRVQLDFKPSLDDELELRTGQLVRL
                     LHEYDDGWALCIRLDRSQQGVCPRTCLSTRPVKPRPAGPPGTRNGPPVNPSGPRGPPRG
                     PPRGPGPNFPPGQRPMTPQGGPRPESPMRPMVNGRPQSPAMMRPQSPAGMGRPQGPHGR
                     PQSPGPRAMSPGPGPRSQSPGPRQRGYSQSSANGRRSPPGLSPMNPASGSSPPQQQRGP
                     PQGPIGRKPVPGQAY"
     PFAM_domain     join(43248..43331,43386..43442)
                     /aSDomain="SH3_9"
                     /aSTool="clusterhmmer"
                     /database="35.0"
                     /db_xref="PF14604.9"
                     /db_xref="GO:0005515"
                     /description="Variant SH3 domain"
                     /detection="hmmscan"
                     /domain_id="clusterhmmer_JN550_000833_0010"
                     /evalue="5.70E-11"
                     /gene_ontologies="GO:0005515: protein binding"
                     /label="JN550_000833"
                     /locus_tag="JN550_000833"
                     /protein_end="485"
                     /protein_start="438"
                     /score="42.3"
                     /tool="antismash"
                     /translation="DFKPSLDDELELRTGQLVRLLHEYDDGWALCIRLDRSQQGVCPRT
                     CL"
     gene            47145..48344
                     /locus_tag="JN550_000834"
     mRNA            join(47145..47287,47340..47406,47460..47636,47712..48016,
                     48074..48266,48324..48344)
                     /locus_tag="JN550_000834"
                     /product="hypothetical protein"
     CDS             join(47145..47287,47340..47406,47460..47636,47712..48016,
                     48074..48266,48324..48344)
                     /codon_start=1
                     /locus_tag="JN550_000834"
                     /product="hypothetical protein"
                     /protein_id="KAI1876762.1"
                     /transl_table=1
                     /translation="MYLDHNIVEEVLRKTTTIPTPTPLPTVVPTVPEVHYETLHDTGKR
                     TLWVVCVLMGLSSVAFYAMAMRVPVQKRLFHILTAFITTFAFLSYFAMATGDGIGYHQY
                     AVTETKQHIVTHIFNRQVFWARYIDWSLTTPLLLIDLSLLAGLNGASILVAVVADLIMV
                     LTGLFAAFGHGDGQKWGWYAWACIAYLVIVYQIAQNGTRAVINKDQKTKRFFSLLAGFT
                     LLLWTIYPIVWGVADGARIVGVDAEIVAYAVLDILAKPVFGFWLLTTHDNMSRTSPTIE
                     GFWSHGVSSEGTLRVGDDGD"
     PFAM_domain     join(47280..47287,47340..47406,47460..47636,47712..48016,
                     48074..48191)
                     /aSDomain="Bac_rhodopsin"
                     /aSTool="clusterhmmer"
                     /database="35.0"
                     /db_xref="PF01036.21"
                     /db_xref="GO:0016020"
                     /description="Bacteriorhodopsin-like protein"
                     /detection="hmmscan"
                     /domain_id="clusterhmmer_JN550_000834_0011"
                     /evalue="3.40E-39"
                     /gene_ontologies="GO:0016020: membrane"
                     /label="JN550_000834"
                     /locus_tag="JN550_000834"
                     /protein_end="270"
                     /protein_start="45"
                     /score="134.8"
                     /tool="antismash"
                     /translation="TLWVVCVLMGLSSVAFYAMAMRVPVQKRLFHILTAFITTFAFLSY
                     FAMATGDGIGYHQYAVTETKQHIVTHIFNRQVFWARYIDWSLTTPLLLIDLSLLAGLNG
                     ASILVAVVADLIMVLTGLFAAFGHGDGQKWGWYAWACIAYLVIVYQIAQNGTRAVINKD
                     QKTKRFFSLLAGFTLLLWTIYPIVWGVADGARIVGVDAEIVAYAVLDILAKPVFGFWLL
                     TTH"
     gene            49222..50515
                     /locus_tag="JN550_000835"
     mRNA            join(49222..50053,50103..50515)
                     /locus_tag="JN550_000835"
                     /product="hypothetical protein"
     CDS             join(49222..50053,50103..50515)
                     /codon_start=1
                     /locus_tag="JN550_000835"
                     /product="hypothetical protein"
                     /protein_id="KAI1876763.1"
                     /transl_table=1
                     /translation="MRAASVAVSTALLYLASATPSYYKNATGLLPAKTYAECQRKTCNP
                     LAGCPPGTIYVSKDSPKASFTTIQEAIASLPDDESEHIILIAPGNYTEQLNVTRPGPLT
                     LLGVSDDPHRDTPYGAVDSDTDHRNQVQVLWASANTDNTGKITDNAITTVLTIAPTWNA
                     SLTGSGPTGFPVPDGTPFGNNDFRAYNIDFRNIYSQYSAGPALAVNVAYANAGFYGCGF
                     YSYQDTVYIGKLGNAFFYDNIIAGQTDFLYGFGTAWIEKSTLALRNCGGGITAWKGTNT
                     TFLNKYGVYISSSRVIAANESIATTIQGKCPLGRPWNALHRSIFLDTYLDASILPAGYI
                     KWGETDTRFSNATFMAVYEDNGPGYNEAAMAASNISIILDAQGIKPYNSPSQVFLQPNG
                     MPYNVGWIDPNVYIA"
     PFAM_domain     join(49771..50053,50103..50374)
                     /aSDomain="Pectinesterase"
                     /aSTool="clusterhmmer"
                     /database="35.0"
                     /db_xref="PF01095.22"
                     /db_xref="GO:0030599"
                     /db_xref="GO:0042545"
                     /description="Pectinesterase"
                     /detection="hmmscan"
                     /domain_id="clusterhmmer_JN550_000835_0012"
                     /evalue="3.80E-22"
                     /gene_ontologies="GO:0030599: pectinesterase activity"
                     /gene_ontologies="GO:0042545: cell wall modification"
                     /label="JN550_000835"
                     /locus_tag="JN550_000835"
                     /protein_end="368"
                     /protein_start="183"
                     /score="78.5"
                     /tool="antismash"
                     /translation="NDFRAYNIDFRNIYSQYSAGPALAVNVAYANAGFYGCGFYSYQDT
                     VYIGKLGNAFFYDNIIAGQTDFLYGFGTAWIEKSTLALRNCGGGITAWKGTNTTFLNKY
                     GVYISSSRVIAANESIATTIQGKCPLGRPWNALHRSIFLDTYLDASILPAGYIKWGETD
                     TRFSNATFMAVYEDNGPGYNEA"
     gene            complement(50645..52518)
                     /locus_tag="JN550_000836"
     mRNA            complement(join(50645..50818,50881..51007,51055..51725,
                     51778..51856,51916..52331,52384..52518))
                     /locus_tag="JN550_000836"
                     /product="hypothetical protein"
     CDS             complement(join(50645..50818,50881..51007,51055..51725,
                     51778..51856,51916..52331,52384..52518))
                     /codon_start=1
                     /gene_functions="transport (smcogs) SMCOG1169:sugar
                     transport protein (Score: 73.6; E-value: 2.5e-22)"
                     /gene_kind="transport"
                     /locus_tag="JN550_000836"
                     /product="hypothetical protein"
                     /protein_id="KAI1876764.1"
                     /transl_table=1
                     /translation="MAPTEKQDVIPGTDIVFKERREAEGSGRGELILIPQPTSNKDDPL
                     NWSPTWKTILITNQFVFTFVTIMTPLSIAPLTVIFEQEFQKSLPEVNMLFGAAAITLGY
                     ANFLIVPAANVFGRRPVLIICGLICILANIWQGLVTSYPSFIGARVISGLGAAANESLM
                     PMVIADVLFLHQRGRSMTFYFWAYFMGLFIGPIISGAVASQINWRWFFWVCTILQVVSF
                     IFVLAAHPETKYNRPPASSSAVSVVEVSRATDKPEENPSEPDLSRLSTTTATAPPVLHS
                     GRPSKEQFSVIPRARFHYGTKSVFRDIISPIQILFYPIVLWAAFAMGFASNSLLALNIT
                     QAQVFAAPPYLFTPDQIGFVNFAFVVGAAIALVTAGPLADWIALRRARKNNGVLEAEFR
                     LIALIPYLIISLVGMVITAVGYQRSWPWPTIVIAGYMLVGIQVVGIPSIAIAYAVDCYK
                     ALPGEIMIAATIIKNTFGFGMIFYFNDWAAKDGFLGPILTLMALTVGFSILGLAVFIPF
                     GKKFRCMTKDSKLHSL"
     PFAM_domain     complement(join(50944..51007,51055..51725,51778..51856,
                     51916..52271))
                     /aSDomain="MFS_1"
                     /aSTool="clusterhmmer"
                     /database="35.0"
                     /db_xref="PF07690.19"
                     /db_xref="GO:0022857"
                     /db_xref="GO:0055085"
                     /description="Major Facilitator Superfamily"
                     /detection="hmmscan"
                     /domain_id="clusterhmmer_JN550_000836_0013"
                     /evalue="2.40E-33"
                     /gene_ontologies="GO:0022857: transmembrane transporter
                     activity"
                     /gene_ontologies="GO:0055085: transmembrane transport"
                     /label="JN550_000836"
                     /locus_tag="JN550_000836"
                     /protein_end="455"
                     /protein_start="65"
                     /score="115.6"
                     /tool="antismash"
                     /translation="TIMTPLSIAPLTVIFEQEFQKSLPEVNMLFGAAAITLGYANFLIV
                     PAANVFGRRPVLIICGLICILANIWQGLVTSYPSFIGARVISGLGAAANESLMPMVIAD
                     VLFLHQRGRSMTFYFWAYFMGLFIGPIISGAVASQINWRWFFWVCTILQVVSFIFVLAA
                     HPETKYNRPPASSSAVSVVEVSRATDKPEENPSEPDLSRLSTTTATAPPVLHSGRPSKE
                     QFSVIPRARFHYGTKSVFRDIISPIQILFYPIVLWAAFAMGFASNSLLALNITQAQVFA
                     APPYLFTPDQIGFVNFAFVVGAAIALVTAGPLADWIALRRARKNNGVLEAEFRLIALIP
                     YLIISLVGMVITAVGYQRSWPWPTIVIAGYMLVGIQVVGIPSIAIAYAVD"
     gene            complement(53405..54764)
                     /locus_tag="JN550_000837"
     mRNA            complement(join(53405..54005,54055..54192,54243..54677,
                     54733..54764))
                     /locus_tag="JN550_000837"
                     /product="hypothetical protein"
     CDS             complement(join(53405..54005,54055..54192,54243..54677,
                     54733..54764))
                     /codon_start=1
                     /gene_functions="biosynthetic-additional
                     (rule-based-clusters) 2-Hacid_dh_C"
                     /gene_functions="biosynthetic-additional (smcogs)
                     SMCOG1072:dehydrogenase (Score: 109.2; E-value: 2.8e-33)"
                     /gene_kind="biosynthetic-additional"
                     /locus_tag="JN550_000837"
                     /product="hypothetical protein"
                     /protein_id="KAI1876765.1"
                     /sec_met_domain="2-Hacid_dh_C (E-value: 1.7e-31, bitscore:
                     104.2, seeds: 135, tool: rule-based-clusters)"
                     /transl_table=1
                     /translation="MARMSKPSCLITTPSSLGLHFPNPTEKTGAIPAAARSTMSAPPEL
                     PSMSNDVLLIFFFTEPNDEWISRVKAKHPGLDIRWVNVLNPDHTFKKPESLGDEVWKGV
                     TLLCPFIQPPPAELLSTVRFVQLPSAGVDRWPGHPTYENEKVVFCSGNGAHAPQIAEWV
                     IASWLSHQHHFTRYTEQMKTGQWEPPTRSTVQDSTAARMGVLGYGAIGRQCARVAHAMG
                     MEVYAYTRSEKATPEKRQDDSYCVPGTGDPDGLVPSKWFHGASKDAINNFLAQDLDIVV
                     LSLPLTKETKGLLSHEQFEILSKKKTFVCNIARGGHLDQTALIQALESGKIRGAALDVT
                     DPEPLPSDHALWKAPNLLITPHVSWQTQSLMPRILDILELNLDRLGAGQPLINVVNRQL
                     HY"
     PFAM_domain     complement(53519..53812)
                     /aSDomain="2-Hacid_dh_C"
                     /aSTool="clusterhmmer"
                     /database="35.0"
                     /db_xref="PF02826.22"
                     /db_xref="GO:0051287"
                     /description="D-isomer specific 2-hydroxyacid
                     dehydrogenase, NAD binding domain"
                     /detection="hmmscan"
                     /domain_id="clusterhmmer_JN550_000837_0015"
                     /evalue="5.20E-30"
                     /gene_ontologies="GO:0051287: NAD binding"
                     /label="JN550_000837"
                     /locus_tag="JN550_000837"
                     /protein_end="364"
                     /protein_start="266"
                     /score="104.2"
                     /tool="antismash"
                     /translation="DAINNFLAQDLDIVVLSLPLTKETKGLLSHEQFEILSKKKTFVCN
                     IARGGHLDQTALIQALESGKIRGAALDVTDPEPLPSDHALWKAPNLLITPHVS"
     PFAM_domain     complement(join(53897..54005,54055..54164))
                     /aSDomain="2-Hacid_dh_C"
                     /aSTool="clusterhmmer"
                     /database="35.0"
                     /db_xref="PF02826.22"
                     /db_xref="GO:0051287"
                     /description="D-isomer specific 2-hydroxyacid
                     dehydrogenase, NAD binding domain"
                     /detection="hmmscan"
                     /domain_id="clusterhmmer_JN550_000837_0014"
                     /evalue="1.40E-13"
                     /gene_ontologies="GO:0051287: NAD binding"
                     /label="JN550_000837"
                     /locus_tag="JN550_000837"
                     /protein_end="238"
                     /protein_start="165"
                     /score="50.6"
                     /tool="antismash"
                     /translation="SWLSHQHHFTRYTEQMKTGQWEPPTRSTVQDSTAARMGVLGYGAI
                     GRQCARVAHAMGMEVYAYTRSEKATPEK"
     gene            56288..56779
                     /locus_tag="JN550_000838"
     mRNA            56288..56779
                     /locus_tag="JN550_000838"
                     /product="hypothetical protein"
     CDS             56288..56779
                     /codon_start=1
                     /locus_tag="JN550_000838"
                     /product="hypothetical protein"
                     /protein_id="KAI1876766.1"
                     /transl_table=1
                     /translation="MPALPNLADGALNLLSSGSSMLERQVTRNGIVARYSTSYNDDYNR
                     ARTTISGGIIAVIVIIIVVVLAVCIGGCCFYNRSQKRRQQRRAEMSKWQTDHPNAMANN
                     TSYNAYQATSMVPPPTYTGVTEPGAAHVAGHHGATTTDNGGGYSTGGGGGSGGAGGTGA
                     "
     gene            complement(57062..57652)
                     /locus_tag="JN550_000839"
     mRNA            complement(57062..57652)
                     /locus_tag="JN550_000839"
                     /product="hypothetical protein"
     CDS             complement(57062..57652)
                     /codon_start=1
                     /locus_tag="JN550_000839"
                     /product="hypothetical protein"
                     /protein_id="KAI1876767.1"
                     /transl_table=1
                     /translation="MYTLRLAVLAWFTCIAATLGQEAPANIAERQAGPGTTLQSGWYWI
                     RAVASPNFHKYLQTKPAYKPGTAILDSYTTAGQFNIKDGQLIANIGTGADPLYLNVEKP
                     ADLTQRTLATWFNTTKNPFGTFVFQGDAVTWSTPEVKRQNLAAWLVCKNQALFINTGAY
                     GYQTPSGCADQTVSPHIPIHKVLKTDAGVDSLL"
     gene            complement(58134..59858)
                     /locus_tag="JN550_000840"
     mRNA            complement(58134..59858)
                     /locus_tag="JN550_000840"
                     /product="hypothetical protein"
     CDS             complement(58134..59858)
                     /codon_start=1
                     /gene_functions="biosynthetic-additional
                     (rule-based-clusters) PF00561"
                     /gene_kind="biosynthetic-additional"
                     /locus_tag="JN550_000840"
                     /product="hypothetical protein"
                     /protein_id="KAI1876768.1"
                     /sec_met_domain="PF00561 (E-value: 4.8e-24, bitscore: 80.6,
                     seeds: 48, tool: rule-based-clusters)"
                     /transl_table=1
                     /translation="MDEKHLPNTEGPRRPTSKPRSFWKYFTAGALFWFAVWKLTSHVSW
                     RSHLCHHDGLVRYSGESISWKACGDLNGRELECSELEVPMDQFNPENSGNKTFTLPLIR
                     LRGKDATQNILLNPGGPGGSGIEFLFRRGESLNAIVGEGFHLLSFDPRGVNGSKPLASC
                     YPDKEAKRDLSAVRSDKVIEDSAEAFAWSQNYVKACQETMGEHGKYINTPQTAADMNSI
                     LDAVGQQDMIYWGFSYGTILGQTYASLFPERSERVIIDGVANNFDWFENNFDLEALADT
                     ENVLLGFFDECIKAGKNCTLSSLAKSKESLRDKVLSSVDKLSEPVSVYVNNTVYGLLNR
                     EKVLFNGIFPALYKPTLWYELADRLEKLINGNATEAFLSYAQGPAWGQLGDALMFITMN
                     DGTAGPEHWPKDRETMLDNLVPYMNQSMFSPSMNGEYYIKQHWSIPKTHTFVQKMGVKT
                     AHPLLILSTTYDPVCPLLSARSANAAFEGSQIIEVRGYGHCSISVPSACLAKHVREFLY
                     NGTVPANYTQCDADGPYFIKPEEDGKISAMMHFDDPEEQRIHRAQLEIAQDPTWPLW"
     PFAM_domain     complement(58359..59519)
                     /aSDomain="Abhydrolase_1"
                     /aSTool="clusterhmmer"
                     /database="35.0"
                     /db_xref="PF00561.23"
                     /description="alpha/beta hydrolase fold"
                     /detection="hmmscan"
                     /domain_id="clusterhmmer_JN550_000840_0016"
                     /evalue="2.40E-22"
                     /label="JN550_000840"
                     /locus_tag="JN550_000840"
                     /protein_end="500"
                     /protein_start="113"
                     /score="79.9"
                     /tool="antismash"
                     /translation="ILLNPGGPGGSGIEFLFRRGESLNAIVGEGFHLLSFDPRGVNGSK
                     PLASCYPDKEAKRDLSAVRSDKVIEDSAEAFAWSQNYVKACQETMGEHGKYINTPQTAA
                     DMNSILDAVGQQDMIYWGFSYGTILGQTYASLFPERSERVIIDGVANNFDWFENNFDLE
                     ALADTENVLLGFFDECIKAGKNCTLSSLAKSKESLRDKVLSSVDKLSEPVSVYVNNTVY
                     GLLNREKVLFNGIFPALYKPTLWYELADRLEKLINGNATEAFLSYAQGPAWGQLGDALM
                     FITMNDGTAGPEHWPKDRETMLDNLVPYMNQSMFSPSMNGEYYIKQHWSIPKTHTFVQK
                     MGVKTAHPLLILSTTYDPVCPLLSARSANAAFEGSQIIEVRGYGHCS"
     gene            complement(60216..61605)
                     /locus_tag="JN550_000841"
     mRNA            complement(join(60216..61371,61439..61605))
                     /locus_tag="JN550_000841"
                     /product="hypothetical protein"
     CDS             complement(join(60216..61371,61439..61605))
                     /codon_start=1
                     /locus_tag="JN550_000841"
                     /product="hypothetical protein"
                     /protein_id="KAI1876769.1"
                     /transl_table=1
                     /translation="MKRGAPSNPKTPKAKKARAEVPEYHLTPSVRDEHGTAIWPAPEDA
                     ITKARDFIRECAAAGKKTLIVPDKDADGLTSGAILQKTLIWLGLDPKLIAAHLLMKGAS
                     VHDQSQRKSMAAHEPAYIIVLDQGSRKSPPLIEGSHKALVIDHHHALDEDFPAGAEHVT
                     ACNSPPVATSSLLTYHICCGLHDDVRSSCDWLCVMGTHGDLGNTLKWEPPFPDMKPTFK
                     AYTKKALNDAVSLINAPRRTASYDVPAAWRALTAAQAPADLLKNQDLLAARAEVNTEVE
                     RCTHTAPKFSGDARIAIFRINSAAQVHPVIATRWAGHLQSPKLEVILVANEGYLPGMVN
                     FSCRIPRSARTRDPPVNIIEVLKSIADKAPDPTLRARLGESFARGHKEASGGIVPKAEF
                     EELMSILEIGKKPDGNSPNKKGGKDTAAKQSNTLMNYFVKT"
ORIGIN
        1 tcagcaggaa ggacccaggt ccaatgcctg cacccccaat cccactgatg actcgaccga
       61 cgatcagtgc atttgaggac ggtgcagtgg cgcaaacgat ggaaccgatt tcgaaaatag
      121 ccacatgcaa gagcagcacc catttcgtgg ggtagtactt gagaacaagg ccaaatggca
      181 gttgtagaac gcaaagaggc agtaaaaacc cagcctcgta ccacgctatg tcgccaaagc
      241 ttttgaattc ttgtgaaata gccggtattg cggtgccgat tatggtccgt tcctggtgcg
      301 aatcttaggt cgtgacatgc aggagaacaa cgaactaccc accagtgcca ctaggaaaaa
      361 ggccaaccag accgcagcca tggctggcaa gacaaccttt tgaggcggat acttcctatc
      421 attttggcat ggcccagact tcggcttttc gctcatattc ataggaataa tattcagatg
      481 agaatagtat tcgaggtgtt gtcaggctaa gatagacctc tctataagtg tgtgctaata
      541 tttgcctcgc acgaatactg caacaggcga tataatagcc agaaaaaaag ttctcacaga
      601 agcttggagt ctgtgacttg attaaatact tggacacctt ctgcgtaccg tgcccaattt
      661 cttccatgtc atcatgatta gatggtcaac aagacaaggt ggttcagtaa ggacaatcga
      721 acctgtttgg ctagtgctga ttggctcgct ttctcctcgg ggcccacccc gagttttagg
      781 tctctaatac tcccgaactt gcttcgggcc accaccgaac ttcatcccat ctacctatca
      841 cgagctaatc tccctaagtc gcccgagtat cgaattggca aattggcaca tcgtgcactg
      901 acgtcgacaa agcaaagacc tctctagaac cgctagtcat cgatgcggag tcaagcttgt
      961 gagccatgtg caaagcgcaa agtgcgctgc gacagagagg atccatgctc caattgcaag
     1021 cgccgaaagc aggatcgttg cagctacccg gaaccctcgc cagtcgacag gatcagaaag
     1081 cttgaggatc ttgtgagatc tctcggtggc aatcccgacg aagatgtcgc ccctggtggt
     1141 cgtccgtttg gcgtcacatc cccgaactct gtaacggtaa ccacatcgcc cttcggaagc
     1201 caacgaccta ctagctcaag taatggaaga agcaaagatc ctgtcattct agaagaagat
     1261 ggacaacaac attaccttga gtcgtaagtc cattgtatca aatctcatga cagcatggac
     1321 taacgaacac ccaagtcgcg tgtggcttac tcatggccat ctccaaggcg gtactcgcat
     1381 cgcgaacgca aaacatcctc tgttcctacg gaacgctatt cccgccttcc aaaatatcat
     1441 tcgcggcaga gactcgccta tttctgtttc gagtgagttg cgagaacatg cacagatact
     1501 ttggactttc ttcaagcaga gggtccaccc ttttatcagg atttcgttca cgtgggagct
     1561 agagcgtctc gagtctatcg tgacactttc tccggactca acacaaatcg atattgctca
     1621 aaacgcgctc atatattcca tctatttggc tagtatcacc agcctcactg agtctgattg
     1681 cagaacgaat tttggcctgt caaagccctt aatgttggca aagtaccagg ctctatgtga
     1741 ggaaagcctg gcaggtacgg acattttgtg tatgaaaaat accatggctc taaaggcgat
     1801 ggcggtttat ctcgtaagac atctccctga agacactaga aattaagttg gctcacgtgt
     1861 tactcagatg gcaagcctgg atcgtctaag cacccaaagt ctatggacct taatgggact
     1921 cgccatccgt aatggcgaga aactaggcat ccatcgagat gggaccttgt tggggatgtc
     1981 tccttttgaa accgaggaac gccgacgcct ttggtggcac ctgcagtatc ttgatctcat
     2041 cttagcgata aggttaggag ttacgccctc aacattaaag gcagaatggg atgctaggct
     2101 gcctctgaac atagaggacg gcgacttcac tccggagatg aagacttttc cagaagaacg
     2161 aaaaggccta acaagcatgt cgtattgcct cttcacttat tacatcctag acgagcagcg
     2221 gcagtatcat gcggataagg gacgttttga gttatcttgg tcgacaaatc agtcagtgcc
     2281 catgcagatc aaggaagcct ttattgatcg gttggaggac ggtttgaaca aacgattcct
     2341 gcaatactgc gacccgatta agcctcttca catcttgata caattaatgt cgcgcgcact
     2401 tgtttgtgtt ttccgccatc gaattttgtt gacgactggc gaatattcag atcggatgaa
     2461 ccaagggaac cgcggctcat tgttggcgtt gtccatgcag ctgttggaat acgccattgt
     2521 tatgcattca catcgacttc ttagggactt tgattggttt actacaaatg gcttcccctg
     2581 gcctgcttgt aagtattcac tattttgtta tggcgcgaag ctcacgcgtg tagttatggt
     2641 ggtgcttgtt gaggcatcgc aggaaaccaa catcgatgca tgtcagcgta tttgggctct
     2701 actttcagac ctgtatgcgg ccaatgcctc tcttcttgag ctcacagagg atcgacgaag
     2761 actacatgcg gccgaactaa tagtagcagc ttggaaaaca tgtatgagca aaggaacagt
     2821 aagccggtcc acacctacgc cttctatggt atcaagccta gaaaaacgac tgtcagagtg
     2881 tatggaagac gtgccgcagg catcatctga aaccgaggcg aatggaggta tacatcgagg
     2941 tgttagagag ttggaaattc ccgagagctt cttaagtgaa caagaggcga agaacttgct
     3001 tgacctagat ttgcgagaca ttgattggtc gttttggaac agtatcgact agtctaacct
     3061 tgccttcact cttcttcgta ccaaactcaa actcccacgg cagaaaccaa tccatcagat
     3121 ttgatttcag cgctttttac cctgatagtc cccaatgagt agctagcctc ttattttcag
     3181 aaagacattg tggaggtcgc cgaaagtagt aggtctggtg tgaaacattc gatcagctaa
     3241 tccctcatta accctggagc gctgtcaccc ttatatgtcc ctggattcta gattcattga
     3301 ttactctgaa atggtcttgc tgattctgaa gtctgccgcc aaactttgaa tgaggggacc
     3361 agtgcatcaa tctccaccct cattgaactc tagaagccgg gaaacgaaac tggatcttca
     3421 gccggtcgga gctcggttcc gccatcgttc ggcagcccgc ccaggaattt ggtatggagc
     3481 gtatatagct ctgggtctgc ttcaaattcg gaggcctggc ttatgacatc ttccaaatct
     3541 tgctcaacgt cgaaatattt ccccctgagt atattcttcg caataccagt ggctaaggcg
     3601 acactagcca taccagtcag gtatggcgag tccttgaagt gatcaagggc accaatcatc
     3661 acctgttgca actcgggaaa atcacgcaag gcttctcgcg ccgattctga cttttggtca
     3721 gcagtctcac ccttctgtga aattcgaggc ccgttatgct taccggcgga ggccatgttg
     3781 gatggaattg ctccaggatg cagagcatag atgtgaatgt cgtcaaaacc agcgatactc
     3841 agctccgcct gcatgcatcc agtcattctt atcattgcgg ccttgctgat tgagtagtgc
     3901 ccattgaatg gcatatccga cgagccagca cgcgaggcaa tattaatgat acagccactg
     3961 cgtcgctcca tgaaatcggg gagtaaaagt cgactcagaa aatacggccc atgaagattg
     4021 actgacattg ccctaagaaa attcttgggg tcatgcgcgt gaaactgagg cattgacgac
     4081 aaattagcaa attggatgtg aggcgattca tctacagagt cgtagactta caggtcccaa
     4141 gctatcaaca cctgcattat ttactaggat atctaccttg ccaattgttc gattcaccta
     4201 gattttgccg atggtcaggt ttcggccgtc tgcgttctag gcatgaacta acctcgttca
     4261 agaggctctc acagccctct aattctgaga cgtcgcactt cagggacgta actgagcttg
     4321 ctcccaattc ttgacatttt gatagaaatg aggctggtgg ctctgttcta ttgtacacta
     4381 gcacgagtct tgctccggca acagcaaagc acagcgaaag ggcctggccg atcgttccca
     4441 cagatccggt gataagagcg atcttgtttt caagagagtt tctaaatttt gagggtgcaa
     4501 tgaaagggta aacctcgttg tgaagccggg gactgtatgg tgtcattttg gaacagcagc
     4561 tggctaacca gacaatcaac tgacacgaca agaggtcact ggatcaaaga tgcattcgtg
     4621 catggaatgg cgttctactg cgaacaactc ctccctcaat attccagtca tttgcgacgg
     4681 agtcgcattg tatttaaata catgtctcag caaccgtgac tattgtcaaa acctaaagtg
     4741 gaggttgtat cgatttcgga cttttgggtg ctacgaaact ccgcttacaa atgttcctag
     4801 agcttgaatc tcggcagttt cagactctag tacatagcac ggcaactaaa gtgccagccg
     4861 tgaagataca tcatgtctca tactatgctg ctttcaagca aacctcctac agcgagtact
     4921 tgaatgcgct aagtatcatt agctccgcct tggtggaccg tgacaatagt gtgcaactac
     4981 agtactgtaa tccttttata atataagtac aaaagtggta gtcgttgcgc aaatatctta
     5041 ttgccacttt tgtgccattg acaccattga ggaatgcctc ttgcttgtgt aaaaccgagc
     5101 atacggtcct caatgattct tcgctggtcc gctttccaga tactagcgaa gtcccgtgct
     5161 tgttactctc cagaacccca cccctctcag gggcggcaat cttgaacgag caccatagct
     5221 cactagtcgt ccgactatgt tgacactgag ctccaatttt ggtggcatct gactcgtcgc
     5281 ctaccctcct accatcctac ccatctaccc gcaattagcc caacactatt acagcatcca
     5341 cagacaacgt ttgcgaagtc caccgccaac tagtgcagaa aaatcttcga caatgcccca
     5401 ccacctacgg atctcacgat gcagcccatt tctaccgacg ctttcttgcc atgagtcaca
     5461 ttaaccaaca cgctttcaac aaccaatcac aagattggct cttcggtcct ttggcccaat
     5521 ggcaaggcgt ctgactacga ttgaaacaac ttcatccaat caggagattc tgggttcgac
     5581 ccccaggagg accttcactt ttgctattcc ttcgtcttct ctcttgcttg ctgtaaaact
     5641 gcctctttct tttggtgatc ccgcgtccct tgtcgttctc ttgtgaaagc ttctaaatac
     5701 ctaccccttt gtttgcccga gcaagacatg caggaaccaa tagtctgaca cgagcagcgt
     5761 ccaataccac caggtggtaa tagcagagat gcacattaat tacgacaccg ggagagaact
     5821 caatttgtac aagggggctg atggagcacc gtttgaggtt ctgaacaatg agctaatagt
     5881 ggagccaacg cctgacttga attaagcata atgatgcatg cctcaatcaa tatatgagga
     5941 agacatcacc cgcagtcggc ggtactgtga gcctcgctta cgttaccacc caccccgtct
     6001 tttgggacga ctcctgcagc acctcctacc agaatctcat tggcgttttg ttttgctggt
     6061 catagttgag ctttatggtg ctcgtctttg gggggcgtga tttcgaatac tgtgttaggt
     6121 tagtttagtc ggactcattc actatttatc aaagacagaa aagaggagat cacatacaat
     6181 cgacctgagc tgtggcaaac ttgcgcgccg aggtcttctt ctggaagagt atgtccagct
     6241 ctgcaaagct acggttcttc gtctcgggga gacagaagaa aatccacact gcccaaatgg
     6301 agcaaagccc aaagtagaat aaaccacttt tggcgcccca gccccaggcg tcactggtcg
     6361 agttcaacat gcgcgggttc agttgcccta tgataatctg gcccgtgaca tagacagcgc
     6421 gacccaggac gattgtttga gcgcggactc ggttagatga tgtttcagca acaataacgt
     6481 aagtggtagg gccgagcgat actttgaaaa tgatctggac aacgatcatg acgatggcaa
     6541 ctgcaagagc tacgttcgac gctccaggaa cgaaacccaa aatgccgata ataagcatgg
     6601 caagcccgat acttgtagat ccccagaaga agaaaaagcg tcggccaatc ttacccatca
     6661 gggtgatagc gatagccgtg gcaaagatat taacggactg aattcccatg ttgtaattga
     6721 aggactggac tgtaggcata ccggccgact tcaaaaagac agcagcgtat gcggtcaccg
     6781 actggccgtt gaggatctga atgacccaag ccatgcagac gattccagta cggcgtaagt
     6841 tagtgccgcg gaaacagtcc cggtagcttg agttcgctgc ctcgatcttt tccatctcat
     6901 tggtgtgctt catcaatgca agcgactggg ccatagtatg ctcggtatag aagtccttgc
     6961 gggcgagacg acgcagagcc ttctcggctt cgtcgatacg tcctcggcgg actaggtacc
     7021 aaggactctc aggggctagg aatcccacaa taaacagagg aacgatccag acccattgta
     7081 gggcgtaggg aatcttccat ccaaggtctc ccggaatgtt caaagagcct cggagaacac
     7141 cggcagccaa gaacgagccg gcgccccagc acatggacac ccatgccgta agataaccgc
     7201 gcatggctgc agggcagatt tcagcggcat aagcagtcgt cagagtctgg aagacgcccc
     7261 acgggatgcc acatagaata ttggctgcaa acaacatttg cacattgacg gcgaaaaaga
     7321 gggcgaaaat agtgccaccc atcagcacca tagtggccaa gtataccctg cgagacccaa
     7381 atcgggattg caagtagccg ttcaataaga gaccgatgat actgccaata ttgttgccgt
     7441 tgctgatagc tgactgccac gatgcaggca catgctgttt gccgttggta tctggccagc
     7501 caaagtgggc caggtaggca tcttgcgcga agaaattgtt gatcaggcca acatccatac
     7561 cctccataat caaggccata ctgagaaggc cactatagat tacggcgggc cagtaccgcg
     7621 aaaaaagctc cttgcgggga atcttggctt cttcgtcact ggcagcgacg gcagactcaa
     7681 tgaggtcgac ttgggagttg tgtacttcat attcagtgtg gtcgatggac cccggtttgt
     7741 ggccggcctc ctcgttgagc gccatgttgg cgcttagaat gcaatgaagt cctctggttc
     7801 ttgggatgat aggcgatgtc ggggagggaa cacagaacac aactgagata agggagctgg
     7861 gaagggtata tgtcccaagg taagaaaact atgccaagag gactcgctca acttaacacc
     7921 gagttctggc accatatgcg ctcccgaggc cgtggctgtc gggtcatggt ccgaacagcc
     7981 ttacctcccc cgcattcccc catggagttt accccagtgt tggatcgtgt ccccggactc
     8041 caagccaatg ccaagtaacg agacttcgct aaacacgcag aatggtccgg atcctgacta
     8101 gtaacgccac taaacctggt cagctgaact tgaaggtgtg cacttgggtt catgacaagg
     8161 aattggactg gctctgtgcc aagggtttca ctctcccgga aaaatcgcgt agaaattgct
     8221 cgtgcttgaa ccgcatttgc accgaaactg gccctttgaa tcctagccta caccaatatc
     8281 tatggaaatc acccagagga tggcaagtat acgtgtcaca gactctcata agccatggtg
     8341 ctatacggct atgtcagtta ctttccggtg taatatgacg cccagtcacc aaatctcgtc
     8401 gacgcaacct ctcaacttct tgcactttgt accgagaacc gtgttagctt gttacttttt
     8461 acgattaagc agagttgttc cttgcaactc aatccagctc gtgaggtcaa tgcaccgtgc
     8521 ttatggtccc ccatgttttg ctgccaagac tgcttcactc catccagact aatgtgatcc
     8581 tagccgcctg gctggagcca atcaagtgac aagtcacagg ctgcgatact tcaagctccc
     8641 atacgtgcaa tcgagtggca gatttgtgtc cgctgggctt ctagtcggtg tattcaactt
     8701 tagaggcagg cgaatgacaa gaggattcct agcaattccg ctccgtagat cgaggcttgg
     8761 tgctttggac cttgtgctct gtagactact gcatcagtag acttcctcac gaattatcca
     8821 aacatcaacg tctggtaagg caaatagact agtcaaagtc agtgctgttt ggcatcctac
     8881 ggatggccct tgtcagtgtt cattgccgct ggaaatccca gcccaaggta cctcaatgca
     8941 tgggtatctt agaagaccac aaatacgatt gtattacacc taaggaaagt aattattttt
     9001 tgcttattct atatcctttt caacctggaa tcaacgattt accctgcaag tcttacgcgc
     9061 attcgcatat tcttattaaa caacaacacc catcccggct gagcgaaaaa tgatgagtca
     9121 accccgagca gagcctgttt ttgtcgatta cactatgaga agcagcatcg aattcactca
     9181 ttgatcgcgg ccgcgccttg ccagcaggtc attgacctga atcagtcctg gtgctgcgat
     9241 ggtgttcgca ggcacatcat cagcatcctc gaagttggaa gagttggtta gagcggcaat
     9301 gctaaggccc tccataatgt tctccgaaaa tgggaagagg gcatcgaaag tgatgacgct
     9361 cccatcgtag ttgacattgc tgataggctc agtaatgggg acctgctggc caactagata
     9421 tgtgatgaac aggtcgccat tagaggtacc gttctgggca tacccggtac cactcagatc
     9481 cgccgagaaa gtgagtgtca tgtctcttgc ctcgggtgtg gtcaccacgt tgaggggagt
     9541 gaagatgggg atcggaatat cagatacgtt gaaggggcat gagacgacaa actgttgcag
     9601 agccgagaag gcaaaaggac ccgtgctggt cgttaggaac ggcctctctg atggctttcg
     9661 gtccaacagg aagcggtaga aaccattctg ctctccttct tgaccaatta cggatgcgat
     9721 cgccctgatc acgtcgccgg catcattgtt ctcagcaaac gacttctcgg catccgcaag
     9781 cgtgcctagc actacggctg tgaaagtctc ggccaaggag agtgctgatt ccaggtcgct
     9841 agaaggaaat gtgtatgtgc aaggctcagg caccagggtg gcgttgaagt gttccaaggt
     9901 ctggatagca gtaatggcat gaagttcttc ttgctgaaat gattgttagt gaagttgggg
     9961 tagataggac atgggcaggt acttacagct ttaactgtct tcagaatttc aagcaaggaa
    10021 tcagtgtcct tcaaccccgg tgctctttca tagccaggga cattgttcgt aatattctca
    10081 atgagagacg agaaaaatgc gacttcgaag ttctcattga aagcaatgag ctgaaagttg
    10141 gcgattccag catcgcttaa cgttggcgga ggtggttcgt tcgaaagaag accatccgcc
    10201 tttgtctcaa tatctagaag ctgctgggag ttgggatcag gaaagccatc gcgagatggg
    10261 atgacgaagg cagatgtgag gcagaggaag cctaatgtgt gaaccagagt tgcagaaacc
    10321 attgtaatgc tttgcgcagt tatctatcag aaaatcctca gatgctgtta tgtaaggcaa
    10381 ttggagacaa tagaatggat ctaggtaaaa tgattaaaaa agttggatga tatgagatac
    10441 aacaaaagat acaggtctat ccaacacttt tatatgtcga catgctagat agaggtctca
    10501 tggctatgca gttgtccagc agttcatcag ggcggttatt aagttgaaac taatgcggcc
    10561 ttgacaagag gctggaccag accaaggttt gtggcttcca acggtccggc taagccttgc
    10621 gtgaaaacgt taatctccat ccggcggtgc cgcttctccg tggcccggaa ttttctgcca
    10681 ttgtgggcat cagtcgtggt acggacgggc aatgatggtc tcaatcgttg cgaagccata
    10741 acactcctga gaagtaagtg tctaggactc gacaggattg ataaacagtg actgcaagtt
    10801 cttgagtgct cagtcggtag cccaaaatta ccagtccgtt tgcctgaccg atccagtatc
    10861 aagtttgtgt ctgtataaga ggatatgtca catctcagcc cgaacatctg aatgcagtgc
    10921 aacacttaca tctgtcatct tcaacgttgc atcgactgtc ggccccgaac ctagttacta
    10981 aagccatccg gaataggact ctccgaccgg tagactagat gctctagtgc tcaccaggta
    11041 gtcggccaac tctaattgcg atgaaaatag aaagccgaat gcctagttcc cgtggtttgc
    11101 atgcttagca ccgagccaca gccagtacga agacaccaca gtcggacggc ggtaatgatt
    11161 acttagaccg gccatgtact ttgcaaccca tggcggccgg tagagagata cttgcgcgca
    11221 cctcagtcag gttgatactc aatggtgata cactagtcag gcactccttg tacttttctt
    11281 gctcgtgacc acagcttcac tcggcgttcg ggaactctcc ctccggatga ccattctgtg
    11341 cgcattgccc gcagggaact ccggctcaat atttctgttt actgtgacta tggcgccgct
    11401 cagtaatatt ataattatgt gtgtgtgaaa ataagctatt tttttgttac tatgaaagcg
    11461 tcaaagtact ctctgctatc tgcctctgga cactgcagca aagaggacga ccggagtgcc
    11521 caatatccta tgacgcgtca gagcccacct caacaccagt tgtgcatttc atgatagatg
    11581 tccctgcttc tacggtgaat tggtataagc aacggtatga ataagcatta tccagctcac
    11641 agtggccctg agtctggccc tgagaatcga tcatatcgta gctggtatcc ttcgatatgt
    11701 ctgaagcctt atcagtacgc ttggggtcaa gctcaagaga tttcatggag gcagtgatgc
    11761 aggacttact gaaatatcca gttctggggg tattgaactc gagaaagtcc ggctgaggct
    11821 cgttgccagc taaatggcac cctgtctgcc tgccactgac atcctccttg aatacgaagg
    11881 actggccagc agcaacctca tcacagctgg ggttgctagt acgtagaaac ttgcattcat
    11941 cagggccacc ttgagatccg aagaggcggg tgtagtagat ccaatagtcc gcgtttgcgt
    12001 gtgaaacgat ggcaagaatg aagacaatga tcgctatgcg gctcaatggc gcgagcattg
    12061 tggggtttct agctacggtt tatgcttctg tgagagctgc tgttgaatga gaacgcagaa
    12121 aatccaacgg aataagtact tcgactcgta cagtgaatca tgatatcggc tgcgtgtcca
    12181 gataataatc tcatgattaa ccagcgcatc gctaattatc ggggaatgaa tgttcttctc
    12241 tatttcaagt gactccctag acatgttgag atgaccatga ctaaccgaga tttctcctcc
    12301 ggacaacttc tggacgcccc gtgttgattg atctggtcac gcccacctgc gtggcgtcat
    12361 cgccttgttg ctggagaaga tggaccacct ccttatcctg caggtctgat gactgctcga
    12421 gaatgggcca tgtctcctca cagacgattt gtgataccac ctgccagaaa ttgccttgca
    12481 tcgagaactt ggttcgccgc aggaagagcg cagtgatcgc gacgacgcag aacaattcca
    12541 caacaacgat acacgcaaca gcattgagtc cgttgaacct gacggggacc ctgaccggaa
    12601 ccgccgatag ggtggtgact tcctgcctag catcggataa cgaaagcgca tcgtagtagc
    12661 tgttttgcgc caagatagtt aagatagctg ataacgcccg tgcaggccga cctgtctctt
    12721 gcagcgtttg ttgaaataga gaagagtact gtggatgcat aggcttatgc acttggaagc
    12781 cactgacaga ggccagagtg ctgttgtcct ctattgtgtg acaacctgcg cacattggaa
    12841 ttgaaacgtt gccttgccga tacgccgaag acgccaatct tacgagatcg aggagctgca
    12901 tggtatataa aggctcattt gttgccaagc tcttggtcag attgagtctc ttcattctca
    12961 ttatcccccg gtcatcaaag ccaatctctt cctggagagc atctaatctc ttgcggactt
    13021 ggatggtatc ccacattttg gtgtccaagt tgaaagacat tgcaggttcg gtaagcatat
    13081 taggcgaggt cagatgtact tcggagaact ccacgacaaa agacgagaag cataagctcg
    13141 ccgtcactgt gccgtttttc ccaatgtcgt aagtagtcca ttcaccctcg ccacgcgggt
    13201 ttgtcagggt aattgattcg tttgattcga aataattgct gtatctgtcg ttattggcgg
    13261 cgcctgtgaa gttgaatatc agaaaagatt tatctactga gtattgcgat gccaagttga
    13321 atagtggtgc gtcaaacgca gtgttattaa gcggcaagtc caagtggcat gcaaatgtag
    13381 tctcgttatc cctgccctcg cggctgcgaa tgtaggttga acaactaaag aaagagctcg
    13441 agcaattctt tttcgaatgg atgatatctt cttcacattt gtcggttctg cgcggaagat
    13501 cgtgatcctt gggaagatca gacaggtcaa gttgacccgc caatgcgttc cgcatccggt
    13561 atgctgattt aaaaggggga cgtagacacg ccactcggga gtcgaatatc gtcgtgtacc
    13621 caatataatc tctgagggca atacgatcac tcgagttaag gaagggtata aatgcccgtt
    13681 gaatgacgcc agtctcactc acaccattct tatccggaag ttgaaactca gaaccaatct
    13741 cgccgaacgg ggagaaaaat tggggccgag aggtgtagtc agattgtgat gcctgagcca
    13801 taggcgggtc cagaagacct ccatccggct tcttgcgtga accctccaaa gcttccttcc
    13861 cagtgtatcc tatctctggc cctaaggtaa tgttttgaat gataggcacc ttttgaacca
    13921 gcgttgcatc gccaaggtca agcacgagaa tcgtggaggc ccactgaatg gccataaaaa
    13981 acaaggtcat gagaccaaaa aggatgattg gcatgctgag ccagcgcctc ttcggtctct
    14041 ccccaaacat aattaggttc atgaggtctg cagggctcgc tgtgacactt cgcaaaatcg
    14101 agtagggtgc gatctgccag agggtgactt ccgctctctc aaacaggatc gcggcaacga
    14161 agccggtgca gatgctcact tgcagcccaa ctgctgcacg gatgacctgt gtagtgaagg
    14221 taattgcagg tgtggcccag tcgtggagca tgatggttcg ccataaatcg ggggcatttt
    14281 tcccctccaa ggatttgtct ccagtccaca aaaacacaag gaaacccagc gcggcgacag
    14341 ttactatgaa cgaaaggcat agcgtcaggg acccgatggt tccaatggct ttccaccagg
    14401 gtcgagggcg acgcgggagt gggtaggtat ccgaggaccg ggagccgata tattccgttg
    14461 tagactctgc gcagtccgtt tttgggtata cgttctcgga aggtgaaaag gtgaaagctg
    14521 ttgagggcgt aaggaggctc aacagtctgg atgaatccat cacgcgctca gaatttgtaa
    14581 gacagtaggc aaattgttca agtgatgtct aaagaccaga gtgacagcat ctaattcctc
    14641 gactaccacg gtgctatata actatgcttc ttgtgcggaa cgggaccagc gtaccccagc
    14701 ctaccagcca gctgcaacag cggtggtgca gccttgtcct agccgaggcg tgatcacagc
    14761 cccattccgc gcatcttcgc ctgcacagac gctggtcttg ctgaacgttc ctataccatc
    14821 ttgcagagtc acatgcagcc agccagtgaa agttgtggac tcgcaagtgg gaacatagcc
    14881 ctgatgcaac gctgcaccaa caacaatccg taaatagatt gggctttgca ggttgtcggg
    14941 cttgtccccg cacattcgaa tggaatgtgc tgcatcggcc cgcattgtgg tctccgggag
    15001 ggggtttcgc gtcaacaggc aagcggagag catgcaactg cgccaccggt gctttgaagc
    15061 agctataaca acatagaact tggggcaaag tgcagccctg ataccacacg cgtctgccac
    15121 tggcgctaat cagtagcact aggacacaag gactaagctt gggccctcct ctgtaacagg
    15181 caatgatggc cccatttgcg tctgaattta tcaggtacca acttggagtc aggtacccag
    15241 agaacccttg ccaacagatg agtcttggca gcgtcgagga aaggctcgca tttgacaacc
    15301 tcccagttct cggtgtctgc gacgtagtcc ggctcgaagg gtggcagtgg gcctgtattt
    15361 tcgggatacc gagtgtcaac caggaatgag cattgtcgaa tatcaacata cttccccata
    15421 tcctcttcgt tgcgatcgtt catgccgcta gtgggcagcc atgtcccact ccaaaaaccg
    15481 aaaccagtgc gagcctcaga gaactcacca ggaagcagac cacggaactc tgaccgtacg
    15541 aacttggggc gcatgtctct cggaaggaag taggagctag ggaagcgata ccattctttg
    15601 ccaaagcaca cgttgtcccc gcggccacca agtccctgct cttcggcaac gccagcgccc
    15661 agcggggagt acagtttcaa gggtgctgaa tagccagtgt aaaggcctat cacacgagcc
    15721 aaaccgatgt ccagggagag gaacagagtg gaagcaacca cgaacagctt gaatcgagcg
    15781 ggaatcttgc caaacaaggt ttttgggtcg gaatggccaa aggcgttcag gagcacatgc
    15841 agtgccaaag cagcattgaa gcacaggaag gggtatgctg gatacatgaa gcgttcctct
    15901 ttgtgcggct ggagggtaaa aatagccagc cacatgtaga agggagacaa gaacacgatg
    15961 gtgcgcaagc cggactggaa gccatactgc cgtgaagaga tagccttttg aatcaggaac
    16021 aagggcagcg agagcagtgc aagaatgaac caaatattga agttgatggc caagttccgg
    16081 aagtaaaagg tccagggttc cgttccatac aaatctgggc cgccagttga cgagaaaatg
    16141 ttgtacttga caatattcca agagaccatt tcccatttct tgtagaagaa ggtgttgacc
    16201 aaagtatcgc ccatctaggc atgtcagtag agtcagaatg aaccaggagc ggggaaccta
    16261 cgacaagtag aagtgcagct acgacgccac gcgtgactcg caggaacgct tcaaagaagc
    16321 cttctctggt gctgacaagg gcaaatacgg cttcttcaat caggaagggg aaactcagag
    16381 cagaagcaaa tggccacccg aggatacctc cgacggcgaa ccaccagatg ccccaagaag
    16441 ttctgactcc gccacgccag ttcatgaacg cggctgcacc taagagagac gtgtacatgg
    16501 cgaagctaga gggtaggaag gccgtagcgg agtgaaaatt cccgggggtg atgacggtgg
    16561 cgatcaggaa gaagagccca atccggggat tcaacgtgaa gctcacgacc cggaacatca
    16621 gcacctggca tagtgcgcat ataaaggcca gtatgtatcg gacgaagtag aactcgccaa
    16681 gctttgtcgg atggggtaac agtcgccgaa agttcccaac tatagcatgt aggccgacat
    16741 agaaccaact tcgaatggcg tagtcgggag agtactccca tgtttgcaga ccatagccat
    16801 gggagagata gtgggtaggc tcccagtagt tgaaggtctc gtcgcagtct tggatcggag
    16861 catagagggc cgatatcagg ttggcggcca gaaagacgta gaaggccgag atgggcgcaa
    16921 tggcaaacgg cgaaggggcc ctgaggtcaa gcagtcatgg tcagctgtga ttcagagcag
    16981 cgtggaatct gtggagcgtg gtttacttct tcttcttagc atggctcgct gcgggatgga
    17041 cgaattccgc tctgtcttgg ggatcaggcg ccatggcgaa gcgtagatgt gcaggctgac
    17101 cgcgggaggc agtcaacaca acttctcgtc atctgaatgt gtggtgtcga ccagaggtta
    17161 acgcagagct gcaagctcat cagtaaccgc ccagctacat gcgctagcgg ggagctaacc
    17221 aggggcccct agtatctctg gttttagcac agtctggcag tgacctcact gtgaggcgcc
    17281 tggtgaagcg ggcaactcca caccacagtc ccggaaaccc tggtccacgc tcagagctgg
    17341 ccgagagtag caaggcgctg ttggagcttt gattgaaacc gactcggacg gcgacggcag
    17401 tgtaaggtag gagctgggat ggatgtcggc cgcacactat tgttcagctc ttcacgaaat
    17461 cagacctcgc cagcgaagcc agatgctggc cagttggtgc aacatgcgct aaagcggaag
    17521 gcaagccccc cgcagcaggt gccgccgcag gttactgcct gacagtttta ggtggccaag
    17581 cggtgtaagt cgctataacg gggcgctaaa gagcgctaat accgctagca ccggcttctc
    17641 gcctcaggcc gtcccacttt aatttttctt gactgcaggt gggtcgcaaa ctgcccaaaa
    17701 ataattcaag cctgcaaagt gagttcttga agtgatcttc atcatcaagc tcttcttcgt
    17761 gatatcaact cacgaagtag agtgaagtcg ccgaccttga agaggagcaa tctctggact
    17821 gttcctattc tttctctgct ttttctctgg ccgcgcgtcc ataaacttgt ggtcgctgcc
    17881 aaaataaaag ggcaaggcag tcgtcacgtc aacaaacggt tcttgcgccg acctgatatt
    17941 ggtttctctg catactgtag ctgccgattc tgcaaccagc tcaacgcgtc tcaagctgtc
    18001 ctcgtcgcct ggcgcacata gtccacacca acatggcgtc aaagggcttc cagatcccgg
    18061 gtctgacgac tttgtcgcag acccaggtcc cccagacaga gaatgcctcc catgcagctc
    18121 ctccttctga gcctgcccag agtcgaccgt catccgctgc agctgatgag acacatgact
    18181 ccggagacgc gcttctgact acagcatctc ttcatgaccc caatgtcatt gccaccgtca
    18241 atggcgatgc tggtgcgatg gaagtcgacc agcacaatcc cgccattgca acaactgcta
    18301 atgagctcac tgcgcctccg agccccccgt cactcactca ggatcttgaa caatatctga
    18361 aaggctttgc aagtagtgcg tctgccacag agcatcctac tcagaatccg gaagaaaaca
    18421 gtgagatgca ggatgttcag gatgtccaag agcacaacga gcaatcaggc catcccgaat
    18481 gggaggagga ctcttcgcct tacgagtcgt cttcagactc aagcagttca gatgattcgg
    18541 acgatgaaga tgacgactca gatgacggca aggagctgtt gaaccccgaa gaactggcac
    18601 gtatgctgat ggaagccggg tctgacgatg agggcgaagg caagccgaga ggttcggcct
    18661 cgggtgcgca gttgcgcacc aagaacgaac aggtcgagga catccttccg aagcctgaga
    18721 ttactctgac cgaagagagc aagttggagg tattgggtga agtcgagcac atcatcgata
    18781 acaccattgt tgtcaaggct tacacgccgg gtgaccaccg ggtcctcgac tccggttctg
    18841 ctcttttcac cgagggccga gttacattcg cagctctcgc agatctcatt ggtagtgtcc
    18901 gagaaccacg ctacactgca cgtttcaagg atgatgagga tttcaagtcg tacaacctta
    18961 cccttggttc caaggtctac tacagcccgg agcatgcctc tttcgtcttt actgaacctc
    19021 tcaagagtat gaagggtacc gatgccagta atctgaatga cgaagagccc ggtgacgacg
    19081 agatggagtt ttccgatgat gagaaggagg cggcttacaa gagagagcag aaagaaaagc
    19141 gaaaggctcg gcacggacgc gggggaggag catctggccg cggcggacga cgcggctcgc
    19201 atgacactat taccgagcct acagctttaa agtacgatga cgatgacgac ggcccgtacc
    19261 gacctttggc tcgacctgcc aactttggac agggtccctc gacattcact catggctcgt
    19321 cggctagcca ggacaacggc ggttcattcc gaggtggtag gggtgacttc agaggtagga
    19381 gccgcgcccg tgaccgaggt gctcgtggca atcgaggcag aggatccggt cactcactgc
    19441 ctccgagaac acaaggctat ggccagcagt ttcagcagcc gcctccgcaa cagtcgtatg
    19501 gctcgtttcc tcacccgcca ccccagcttg gcaatcaggc ctactcggtc cctcctgctg
    19561 cacagttctt tggaacttct gcgggtcagg gtcagggtca gggccagggc cagggtactc
    19621 aactcccgtt ccctgcctgg ccgcagccac cgcagaacct gccgccgaac ttcataccac
    19681 ctcctccccc tcagttccag cagcaaggtg ggcaggctcc caccttctac aacccggctt
    19741 tcttctctgc acttcaggat cagttgcaga accacaacca aaaccagggt accagtcagc
    19801 agtccggtca acagtggcct caccaagggg gttccggtta gcagccgaac actccaggca
    19861 ataatcacgg tcacaacacg agcacaaccg ctttcggcat catgccaatg ttcaacccga
    19921 tgatggcaac gatggtgacc gacaacatga acaccacagc caggatgaat cagggcatgg
    19981 agaacaggga cgcgcaaggg caccgaccct tcaggaagcg cgtcaggcgc aacgtcaaac
    20041 gcaacttcaa gcgcaagtct ggggatgatg acgatcgtac ttacccctga tcatgtttca
    20101 gtccagaggt ccttggagtc tgcaacgcgt cagaatctat gtctgaggcg ttgccaatat
    20161 accggcccct gttccttgtg acagcaaagt tacgatgggt gagaggagag catcatggaa
    20221 acccaataat aaaacgtcaa caaacaagca tttctgatcg acatggatca tgtttggccg
    20281 agcaatgaat tgagttcgag cccatatagc ttgtatgagt tgagacagat atggtttacc
    20341 atggtcttgc tatggcataa gggaggcaag ccaaaaagct gagtcacatg ggtcagaaag
    20401 aatctgtctg cgatgcgtac agaacctgca gatgtatata gcaaagcatt ggtagacttt
    20461 gataccccga aatggcatgg cacggttgta tacagagttt gcatttccac gatattcaat
    20521 ccgagagctg ttgtgcttgt aaacccaccc tagagcttgg caattccata cgttgactac
    20581 tggttcaaca acagcacacc agaggacaca cacatacata gaaatctact cacgtgcatc
    20641 atgtcggttc agccatgcaa tccttgagta aaaggaatcg gcagccttga ctctcaacca
    20701 agttcaactc aagactgaat gaaggcttga ttcatccggc aaaaaacata actgcactag
    20761 ccgcgaatcg aacgcggggc ccatcgatgg caacgatgga ttttaccact aaaccactag
    20821 tgctgatgtg gaaatttgga tgttaaacac aaccattaca actatgctgc aacactgcga
    20881 gtagaataca ctcagtttac ggttagtcaa acaacacaac agcgattgca cgaatttcga
    20941 cttggctcag acacgtcacg cgatgtaact acacgaccaa ggcctctaaa cttcccctcc
    21001 agggtagcaa atatcaccca cacttaagtt ggtgtctcta cgctcctcat cgggagcgat
    21061 cgtaagcatc cgttagtgat tagtcacacc tttggctctt tctcaacctc atctgcaatc
    21121 tcgataatcg gcttcacaag cttctctacc tctgtcacgc atgctgcgtg gccaccggga
    21181 ttgcgcagta ccctcttgag cgatggaatc gtcgagatca tggcctgctg cgttgctgga
    21241 gaaatcgtct ggtctttctc gcacaggatg tagtatatgg ggacagttat ctcttccaca
    21301 cccaccgagg gcccgcctgt cagcgactgt agcgactgcg gcagcagcga cgccaggtac
    21361 tggtcggcct cgtcttctgc catttccggc ccgtggaaag cagcctttgc ctttccgttg
    21421 gccaccgtca gccagtcagc agcgtcgaca acgtctgagc ccggtggcag gacgctgagt
    21481 gcgcatgcac ccgccctcga cggcgcggtg ctcgtaagtt aaacgatagc gcggatacct
    21541 cccttctgat gctgcgccgc gcgctccgtc accgagtatc ccttcgctgc ggcgttcaga
    21601 ggcgtgccgc gtacgagtgc gacacggcga caaactccat gctcttttcg gggtggggcg
    21661 ccatcgcagc ctgaatattg catcaacttc attgtgttgt gagttctcat tttcgttacc
    21721 gattcccttg atttgaaagg tgggagaaag gtgggttacc gtttgcaaat attcattgac
    21781 ctttcatgct agggattgct caagcgtacc gtgatgatgt ataacaagac agaccagacg
    21841 gaccgactaa cggagttgga gatttatcat gctaaccact gtgttgaggt attgagagag
    21901 gtccgtctgt tctccactct tggacacacc ctcttacctt ttcctccttc acgtccaaaa
    21961 gattgctcga ttagaatgta aggcactaac tccattatcc acaacccagc ttgtactatg
    22021 taaaggagat ttgaccattc aaaagccgaa gggtttgcaa atacatgagg ggatggagtg
    22081 gacatcaaga catatgtgtc gggatgaaga cgctcttctt gatgcaattt ggaaaaggtc
    22141 tattgtcaag acggatggag ggtgggttaa gaggaatcgg taaccgatgg tgttctgtag
    22201 acagaaatct atcgcaacca taaaatccat ggtatctagt cagtttccag agctcttctc
    22261 tatttagggc ttgatttcat caagttttca ctcgttcaac gacaagtagt cgaacatgaa
    22321 agttgtcatt aagcgtagca tttcggctgg gaagatcata tacggcagcg ctgagcggcg
    22381 gtagttgctt tgcgtactct ggccatacaa ttgagtgcca agtctatata ttacccagtt
    22441 gaacaaagat ctgaatctca ttgatacgga ttgtatggct gcgctccttt tgagtacttc
    22501 tgcggtggga gatggttctc ttccatggta ctaagaggtt gcggctgaat tgtccctagt
    22561 ccccggcctc aggtcgaaaa gaggcacatt cctgatcatg ctgtatcaaa agcctatgaa
    22621 aggaaaatat caaatctcag atctcagata aaagcggtat atgcggtttg gaaatccaga
    22681 agtaccttgt atgcaagaaa aagactaaaa cctgttttgc tacaggcaag tgttctacga
    22741 atgtagcacc ccgatctcaa atgatcccaa gatcggccca tggtgcgtaa aacagtagcc
    22801 tataccaacc tcataatctc gtagccatcc agctcttgat cccctcaaag tccctacaaa
    22861 cgtgccactg atcagtatcg gcgtgggcaa ctcttgcttc aggtctccac gcgttaggag
    22921 tccaggtcaa atcgaagttg cagatcaggt gctggcgaat gttctccaag caatgatcta
    22981 aaacaagata tcaaaattag ccacgatttt gaggagaaga ctgcaaaacg gagacaataa
    23041 caagatgcat tcgatgactc atatggtatg gtcttgcggg ctcgtcgctg atctctgtgt
    23101 aataatcacg tgctagtgat ttgcggatgg tgttctactc cccctggtca attaatttgc
    23161 aaagggtagg attgaacggc tgcccaagac gtaccagaca atggagcgca tgcgttgcac
    23221 tcggccttcc aagttactat cagacacaaa ttgaactcgt agattagaga cggggaaaca
    23281 tactgcacaa gatatgtccc gtccaccaaa tactcctcaa gcacatgcat tccggaatgc
    23341 ttgatctctt cgggcgttag cctcatgaac ccgtaggtcc cacctagaaa tcattacata
    23401 aggattctag tagacgacga tgctagtccg aaatctcacc attcaacatg tcttccatcc
    23461 acgcagcatc aacctctgga ctcggcggag caaaaaagtt ggtagtattt gggttcacac
    23521 tgagtgaata gcttccattc ccatcaatgt gtattccccc atagaacttc gtttttctca
    23581 atgttatcac cgtgcgggcc ggttctcgat tcttgttaat aatttcatct tctagaacga
    23641 gagcagacat tacctatgtc agtcacaaat ccagactcat acgttcccaa ttccttgtta
    23701 accactaacg gctccgttcg aagggatatt attgtcaatg ctatcaaaag tatggcactg
    23761 acactccacg gcagcgctgt accgctccat gcatttgcgc tcagagaacc atcacgatgt
    23821 aatttttctg atataggaga cccagatgga tcatcttggg aaagtgtttc atagactttc
    23881 ccccccttct ttttgaaata gtcggataga agcatgctaa aagaaaaatt attaaaaact
    23941 ttgaggataa ttctttgctc tacgttctgg gacattgaat tgagccaata gtagtgttga
    24001 attgccaaaa gcatcacaat tcatgagagg gatattacaa cttaacagcc cgcgtgtgtt
    24061 ctttaagggg gcaatgagcc ccagcaaaca gggcacgtaa ttttcgtaaa ggagccgaga
    24121 tatcgagatc ggaggttgaa ataagttgtt tttcccttta aggaatggtc aagttttatc
    24181 tctgatctga acttctatct actatgccaa actaaacacg aagaattatc ttttgaatat
    24241 gctgacatca gccacagaag ataatcgcga ataaacttag attctatggt agtccgaatg
    24301 gaaacaaatg cgtcgaaaag actgtgccac ttcaacgtcc cacgaataat atacttgggg
    24361 aaaaccctat acgtttctca cgattttaca tgggtgtatg tgctacagat tgttctcaga
    24421 attcctatat gtcggataca accctggaaa ttctgaaaca agctcgttga agattcctcc
    24481 ccatgccaat gggtctacca cctcttggta actacccatt tcatctatat gatcaaatga
    24541 cctcgtctcc gctgacaata gcgaagccag ctctgtttcc gatatttcaa tgacatcatt
    24601 gatgatctta ggatccgagc ctggacagtc agccgtataa gcaagacttt ctctgggcgt
    24661 aaggggtatt cctacaagag atgtgtcatt gccacaggtc tcaaagtcaa tgatccctgg
    24721 aattgcaggg tattcatccg aggattgtga caatacttca tgatcatttt caggcgttgc
    24781 tcctgaatga tttgaagcca ccttttccct agtctcctgg ttgaaggcat ccttcagatc
    24841 aacgtaatgt ttcagctgtt caaatagggg actagtcgag agtagaatct ctgttgggct
    24901 ccaaccataa gcgacgaagc catcaagaag agcttctgtt gcgctcttgt catgtgattt
    24961 gatctcgcga tccaactccg gggtttgagt cctcaggaat tcgacaatca gtgaaatatc
    25021 cttaacactc agtttacgtt cccaactgaa accaagatta gttcttacta tcgtagctgt
    25081 atgataagaa actcacatgg tagatacgtt gcagccaaga cggaggacat accctggacc
    25141 gccctccatc aaaagctgta gataacctct cccggctttc cgctccgctt tcacaacatc
    25201 tacactggtc gatataatcg acgcctgtaa ttcaaaggcg gcagtcatct ttcctctgcc
    25261 ttgagagagc acgagggatt gagattttga cagctcctct agatcgtgct ccaggtagat
    25321 atagcagaaa cgagctgcgt atgaatactg ctcccttgct tgtttcaatt tccgatgacc
    25381 tttatataga ttttggagtc tagcattgga gcaacctgcc gttagtggtt tggtgaagat
    25441 ggcggacctt gaactccaaa tatccagcac aaagcctggg gctaactttg gagcctcgag
    25501 gaagccttga atagctcgaa ctagatagcg tactctattg cggcgtgttc ctagccttgc
    25561 ctcaaagaaa cccatcgcct gccggagaat tccgcacgaa gagagttctg aaatatcata
    25621 tgaagatgcc actgattctg gtgatgagta cataggtggt agacaggacg agagtggaaa
    25681 taatagtgga gaactgttag gacttgcgct tcccaatgca tcaatgtcgc catatccctg
    25741 actagagggt gagaacatag aatccgaatg tgatggatct ggggagaatg ctgctgtgtt
    25801 ggacggagct agcactggta tgctcaactc actcagtctc tctgcaagaa gagtcagcta
    25861 tattcatagc cattgagttt cattgccaga gacacacctg ttactgggta agcctggggg
    25921 taagtgtttg ggcggcagag tcgatttgaa gcccgccgcc ttcctttgaa gcctgttgag
    25981 cctccgtttt tcacagctgc gcgagttgtt attggatcaa gtgccacaaa atcaaagcta
    26041 tgctgtgcat ctggacaggc tggcggcgtg ctgagttctt gggcttctct tagcagctgc
    26101 cgtagttgtg agacagtccc ccgctttaag aatttctgga agctttctct gacttgctgc
    26161 aaaatgatta gaacggttct cctgtccaag agtcgagcat catacggatg atttaacaac
    26221 ttcagcaggt gagaggttct ccagcgccca ctgaagagcg ctaatcgggt ctgagttgat
    26281 gagtgccatg atgattttag ttaagtgtat cgttgccaag ctgccaagct tccagccttc
    26341 taggtagcgg catgttcgaa atcttgggag cgggagagta cccttaaagt ttactgatta
    26401 ccagcctcag cgaagcacag atgccaaccg ttagtaacgt attttgggta caaattagtc
    26461 tagcgcagaa tctaaatttc gatccagcat aagcgagacc cggttggaaa ccgtggatac
    26521 gaacacctat actcaaaaca aacgcaggat aaacaattcg cgcacttcac tgttccgttt
    26581 acccgggtgg actttctcag gacagccaag tgcattgaaa ggatgaaacg agacggagtt
    26641 tgatcttatg ctatccaccg tggtagccca ctgactcata aatgttttca tcccatgttc
    26701 tatgtttctt catatactgc aaaggttggc tttcctgatt tctgctcgac aagccaatga
    26761 aagcctgttc ttaatgataa gtggagaagc catggattgg catgcatatt gtttagacta
    26821 ctctaaaagt caacggctct accgatttat tgtgaccact aacatggagg tgcaaaactc
    26881 tgacaagatc tccacccatg ttcttgagat atactttatt gactaacacc gggatcatgc
    26941 ctggcatccg ttcctttgcg ggtctacttg cggtacgtcc ctgaactcac acctgcttcc
    27001 atttcctcaa ctgtcaccag gattgctgcc tggggtctga aacaatctgc aacagttgga
    27061 gatcaacaag gattgttagc atcccaagac ataatttgga aaggcctcct atcgtctttt
    27121 ctagcttgag tttgggatcg cacgagaagg gcagctcata aagagttgat tttaatgcgc
    27181 gaaaagtccc actgtgtaaa gccacagtga tgaaatagct tctctttcag tctacattta
    27241 accagcatgc attctgaaac ccgtattcgt caacgttaag tgagcgcaag cgttacagat
    27301 atctctacca cattttcatg ttttcatgct tcatgccact cggacatccg cttgacagta
    27361 tctaaaatag agggcaacct ggtaaaccat tacaagggta gccgaaacca ttgcgcaggt
    27421 aggatcttcg cctaccaacc agaaaagaag agctgggcgc aaagaaatgc aagaagttca
    27481 aaggaatcgt tcaagagaag gcccaacgct cgtatcatag tgccatgtgg gcagagtgct
    27541 tgatcacctc caagtctcct gcctcgtaag ggctgtaaga ctattgagtt atcttcagag
    27601 aacgagaatc ccagtttaga gttcaacggt gcagatcttg gcggtgtgat gaagatcgac
    27661 attcactctt agaaaacggg tggcgtgggt gcgcaattgt tgccgatagc catgcacgcg
    27721 tggcgggcgt aaaaacaagc tttttcaagt ggatatctcc cgcgcctgct ttgcagggat
    27781 ggaggaagct gactcaacca tcagctggtc aaggatctaa cggttacacc cggtcgccag
    27841 cctagccaga gagagagaga gagacgatca ctcgtgacaa ggccttgcaa ctcaggacag
    27901 gcaatgctta actctgtacg ggcaggcgca aatcgatctg attttggcca aactttctgc
    27961 tgcaaaacgc gcgtttttaa tgcgtgaggg ggcctgtgga tccaaggtgt tccgatgttg
    28021 gtcctcctag acagctgacg caaattctca ctttaactct gacaacttac agggaatact
    28081 tggacttagt agtgataggc actggacagc cttaatcgtc ctcttcttcc aattctcgga
    28141 ggatttatgt agccttcttc ccacgggttt actggccacc aacgacgatc aatgtccagg
    28201 atagaccatt ctccaatctc gatcataact tttcatgtat ccactaatag acgtggggat
    28261 actggagata aattgaccta ctacttccgt gacgcctcct ttccctcggg tttccagagc
    28321 tgttctacca tatcgcaggc ctatattcag tctccgtaga acaacatgcc actatcaagc
    28381 gtccaaactt gagttctttt ttttattggg atgagctatc ttgaatgccc aacccctcta
    28441 tctgctagcg cttcatcttc cattttgttc ctttcagtaa taataagtgc aatgatgaca
    28501 agtgccgatc cgagacaaga cataaaatcg ggtgccatac gccagatcaa tccatctgct
    28561 atgagagcca gtactgactg aaggtatagc atatatatag ctgagctatt ctgctccaca
    28621 gctaatccaa gcgtcaagaa atactcctga cagatagtta gtgtgcttcc agggtatagt
    28681 gacatccact caccatcaaa gcgctacaaa atccaatcaa taccagaaga taccattgcc
    28741 aaagacctag attaaaatcg tagttgacgc ctgggacccc tgcgaagcag acactgctca
    28801 cgagcaggat acccatggca aagcaatttg tactcgctaa tggatgaact ctgctgccaa
    28861 gttttgagat agaagagtat gcacactacc aaactcgtga atcactttgc cggatatcca
    28921 agttgaactg atgacttacc actccgccca tcactccgac cgtcgcatag actagccctt
    28981 ttggaaacgt gtgagacaag aatttatcat cctcggggct cgaaggcaat cgtcgatttc
    29041 ccatatggta atagacaatg ctaacaataa aacttggcct gccaatgagg ctaactccga
    29101 gtaagcaaac aatggccgaa ccagtttgta tgtggctaaa tctcttgctc gtgaggaaat
    29161 tggctcccat aggggcgaga agattcaaaa ttgtcgcatc tgcgagtggt agatgttgaa
    29221 gggagtcttc tttcgtcagc ttgcaagaat taagtaagag tcaatactag agggtgcatc
    29281 atgaaagaaa cgaaagacta gaccagagag tgaggctcac agtaaaaacc aactgagccg
    29341 catatcccgc cgaacactct aagtgcgagt agatgcctca ttttgtagct cccaagcgga
    29401 agttcttctg ggcaccaggt aataagaaaa aggctgttgc tactcaaggt aatgaacatc
    29461 cggacttgaa ggatctgttg gggatctact tctttgattg tttccaaata tttggctaga
    29521 ctgtgaacaa cgacagcaac aacttgagag gcaagtacca gcaaagaact tctgctaatc
    29581 atgttaagga ttcacaggtg atatgagatt ttggtaattg aacttggaca agaaacgcgg
    29641 atgagaaaat tggtgtatac ttgatagtgt tgtaaagaat agcgcacgcc aactgcacgt
    29701 agtaagcagt gctacgctga cgtgaaacat aatacgacat acccaccttc gtccatccgt
    29761 atacgtcatg gtgtcgtggc tcagaactct ccattactgc tatagatgag gcccgtctcc
    29821 ccgtaaatgg aagaggcctg accttggcta ggattcatgc cccttgaaat aagtgggtcg
    29881 aatgcatgcc tatctttgag ggggcacttg ccacctgaac taagcatacg ccgtggtcgc
    29941 ttgctatata cccaagccca atcctagttt ggtttgaaaa ccaccatcag aaatttgaac
    30001 atgtcaattc tgtcattgtt ctggaatcga ctacttgatc cgctacccgg gaggtcggga
    30061 ggcgaaacgt cgacggagag taagcaacat ttgcttccca aagatgaggt ctccgaagtt
    30121 ccacttcgta gtggtataat agccacaaac cttgttatta cggtaattgc tatgtcaatt
    30181 tggggcctgg tcgcattttc agcgggcttt gtggtgggaa acacacagcg cgttggtaaa
    30241 tggggaacat ttgagcatgg atttttagaa gaacaggttg tcagtgagtg gtgtaaaatg
    30301 tttaaataaa tttgctgtac agtacgttta ataacaagaa ctaatctata gcgtcgtccg
    30361 acatattcga actcactcga agagtattta cgggaggtgt ggatttcagc ccagacggta
    30421 cagagattct tgggcattcc aattatgtcg gcgaacctac agcagagatt gatgcagcgt
    30481 ggaatgccat catcggcggc gaatcccact acatttcgat ctctgaagaa gaagcagtca
    30541 cgctcgtatg taaaatcggc agccatttct aatcacattc gagaagtttg ggactcacga
    30601 ggcccatttc tcatgatccc ctcatagcag gaaactcact cctggcaaac gcacccaatg
    30661 aaaaatttac taacttccaa tgttgcagtg gggtgccgac tcgaacaagt acagagacag
    30721 gattaggggt ggatggactg gaacgtgagt ccgatggttc tcggtatttc tttttggaga
    30781 cctcatcatt atgaacaggc tcgacgtgtt tcattgcctg cattgcttaa atcaactgag
    30841 aaaggctctg aggcgagata tctacccaga agaagaattt cgcggaatga cacatcaatg
    30901 taagtcacag cctgctatat tataccaagt atataatgac ctccaactca gtgcactgta
    30961 tcgatcatct acgacaggtg atacagtgtc aggctacgag tgtcatctct ccaagtgagt
    31021 ggcacgatca ccgaggacaa tatatcaacc cgaagcagct tcatacgtgt agaaattttg
    31081 aaaggctcca tcaatattcc atagagaggt acaatggtag cattgcggtg ccacgcacgc
    31141 caaggattcc cttgaacgct atagactagt ctggatagat ataaaggcgc tcgattggaa
    31201 taataattgg tatagtagtc attattcggt cgagtttctc gtcccttcag gcccttgatc
    31261 tctcaacttg aagtcctcag attttttatc aaatagaata gtgtcgccgt gtaatttaaa
    31321 gaaggcttga tccatgtcca actaacccat cacacaatcg tgtgcgttaa gcagtcataa
    31381 tagcgtttga gtattgacat tccataaact attctgccat ttaacatgta aagtttacat
    31441 aaacagaata atagattcga gttaccaaat tacccttccc aacaggattg ttgctgtggc
    31501 ttgacatgta tgggtgttcc agtcttcgat tgaagctgcc acaagtgatg cctggaaagg
    31561 tcgacagcca gaagcttttg acagtgtgct atatgtgcct gactccttga tattgaatct
    31621 aaaatcctga cacttgattt ttgcgccttc atttgcagtt gccagagata actgttatca
    31681 aagttcgagt cagcaaaact acaacgaggc tgactgggat taccagtctc cattcaatct
    31741 gctttcatac taaagcaatt catgggtaat agaaggatct caacttacat gcaatgctga
    31801 gagtgatacg tgccgtgcgt gaaaaggata tcgaattctc ctcttcgaac ctcttcctct
    31861 ggaacctcct caactccatc atttttcctc caataagtaa agttgttggc cctcaggaag
    31921 ctgttggata attcttcatc atagcagggc tttggaatcc acgaggacat catgatatcg
    31981 taaacacatc cattggcttt cgcttcttct atcgaccaac cacagtgtcc cctttcaata
    32041 agagcaaacg gcgaggtatc cttgtagtgg ctgtaccaga cgaggaatgt tgtccacgat
    32101 agagttatga ccacgaagca tgcgatttgg aaaagggaag gccactttga tcgtgattgt
    32161 ggagcttggc tgggcttgaa ggttgagaat gggataaaca ccgatgatgg cggctctccg
    32221 ctttcagaat ccgtacccat gagtgggttt tcgtcctcgt tgtgatccat gggtagagct
    32281 ctgtaggtaa tacaaggaat cagtttggta ttggaattaa tgacaggatt ctcatgacca
    32341 atttgtgggc tcactagcga gataccaaga agttcttaga tgtttaaaag atgaaagaag
    32401 aatatttagc atcgctcaac gaaataggac gcaagctgaa agactcattg aggtaacgag
    32461 tatcaggtta gcagctccac aaattccaat agttccgcgt tgccccttaa aagaacttta
    32521 tcgttacaga tctctattta ggtatattaa atcctacttc ggtatctatg gatgatcgca
    32581 tattgactct tgacaacttc caaccctatg gcgcatcaga aacatacctg caacaccatc
    32641 atgaaatcca ttcgcacatg gagctacaag tccctccgtc aaagcgacaa tggtaccgat
    32701 ccaaccgatt ctactcatcg cgaatttccg atattgtata tgcacatggg atggattatg
    32761 gctagtctgt ttgctttcag taccgcctat cttctctttc agccaccggc ggtaactaat
    32821 taccgcccta ctacgtcggt cggatcattc aatgccggat tctctactga attcggcccc
    32881 gttaagccgc acatcgagga ggaatcaact atgttttggg gaggaccaag gtggtatgac
    32941 aatggtacgg gctaccatct tcataatcct tccgagccga tttatgttgg aacaccgacc
    33001 cctgagatag atgcggcatg gggcaagttg ctcaaaggcc gatatttcaa tatcacggag
    33061 gaggaagcgg cgatgacttt cggcagggct catgggctgt acaatcatcc cgatggtgta
    33121 ggctacctca ttggtcttga catcttccat actctgcatt gcgtggacga actcaggaaa
    33181 gctctggatc gtgatcacta tttcaacaag aaaacgaagt tagcatatcc agatagagga
    33241 caccgagatc attgcttgga tcacattaga cagcagctga tgtgtcatgc tgatttgacg
    33301 ccgatacctg tcatttggta tgaaggacat gggcggagct tcgtgcagtc agatgtagtt
    33361 catacttgta ggaaatggga tgctgtacga cagttcatat caagccgggc tacttgatat
    33421 tagtagggca ttcaaagacg tatccacgga agcttttcaa taagttaggg ggtcttatgt
    33481 ccaatattgt tcttcaatga tcacctagct catttggact atatcagctc tttcatcgtc
    33541 taaaaaaaga aagaaggacg gcattaatgg gctacttgct cataacttga atactaggga
    33601 ttcataatct ctccctagaa tactctttgg gagtgaatca caactcggag atatgatgag
    33661 aatagtcaga tttctgcttt actaagatgc tgtatgaatc ttccaaagtc ctatccgtta
    33721 ggaccatcat gaaactcctg gaaaggatac atccatgatc gcatcgattc aaagcttctg
    33781 caaatatgcc actggtcggt gtctgcatga aacatgccat tcccatgtgt cccagctggc
    33841 gctgcccgcc aagttcttgg tgtgggtgtc atatcaaggt ggcacatgag atcttgccgg
    33901 atctgctcca aacaatgctc tgggatgagt tcacttgtta gaccttttcg tatgatcttg
    33961 gaatattgct cagcattcta gctcacttag atgttccgaa tgagagagcc ttttcggatc
    34021 tctgtctggc gaatctctat atgaagtgta gtactgaggt gcaagagatt tcctaatgta
    34081 gttctgattt cgtcagtttg agggctctgg cgattaaaaa gaataaaatt taccaagcag
    34141 tgaagtgcat gtaagccact tgttctgtaa agataacatg acacgttagt atatttgttt
    34201 aatgtacagg gaaaatatta actgactcta agcgccagga gccttggact aagtcctgtt
    34261 tagagagctg tctagcctcc accggccagt cattcggatc tactttgatg aatcgatcta
    34321 tggggactag tcagtcttcc atttcgccaa acgtcaggtc tcgggaagtg agacgaactt
    34381 ctcagaagtg cttcccaagt cttttccgtc tctaggctcg gagttccaaa gtaatcaggc
    34441 tcaccagcct tatgactgag agacacggtg ccattctcat cgaaaacaat tcccccgtag
    34501 aacttgacct tgtggagtgc tagtgtattc cggtccggaa ctgaacgttg aatcagtata
    34561 taatcagaaa gaggtaggga aaggattggc tggactaggt aactatacgt atttcggtct
    34621 tgaatcctct ctcgtaggac ccaagaggac ttttctcctg ttccaaacgt gtgccagtaa
    34681 aaaggaagag ctgtgtaaga agtagaaatg ctactatagt gtaaaggacg gcgaggtgcc
    34741 gggaaggcgt tccaactact aactcatccc tttcgtcttg cagttcattc cggtatggac
    34801 tgttaccgtt cagcttctga tagaaatggg tgatggaagc tctgtagggt ctcgcgaagg
    34861 aaaacatcct gcaatgcttc aatttcaagt ctcactgcca ggttctggcg cagaatggag
    34921 gggagacatc tgagggtttc tatttacttg ctaatgtatt tctacttatg gccacttctt
    34981 actggcaatg tttaaatcac taatcaaacg catccctgca gaaaattctc tcaagtgtag
    35041 tccctcgtca cgccatctga ggtaagactc gttgggtgtt cctgcacgtc aaccaagcct
    35101 gtcccgtgta taaccatata tacgttatta aatatcatga attatatgaa agatgaccaa
    35161 aaaaaaagtt tcagaaagca tctcatatgc aatatttgta aagcagtact catctataag
    35221 aatgcaactt gtcctaacac gtaaaataac tcttttacac agtaatttag gcttcaatgt
    35281 acctctctcc aagaaaggtt gtacaagggc atatatcatt gtccgaatat cctaggcctg
    35341 agacaacaga atgagatcat ggaacaaaca ccagaaatgg tatcaggcca ttgactattg
    35401 tgtagcgccg taaagcaaaa gccacgatac actaacagct cagcttacaa gatattttga
    35461 ttcacgaaga ctgacagggc atattgataa gtcttatatt cgatctgata aagtcgactg
    35521 gaagacatta taaagcaata gtatccttgc tcatagggca gcctttgaaa tgagagtgag
    35581 tgccatgact agctttgaaa gcattgcgaa ctacacaaat gcgatgctca taatttgacg
    35641 agcaggcttg gacatctaag cgcaggttaa tgtcgctctt gatttcgtgg ggttcaaatt
    35701 cctacaatgc ctatggcgga gattctatgt ccataccata atgctcccct tacactacga
    35761 catcaacaag cgatcgctca gtaacctgaa agtatggtta gacatgcagt attgtgtgaa
    35821 gggcacagac atacttcagg ggcgcagtcg gcatcggagc cttccctgca agggtagcag
    35881 cagccttcaa cctcgcagca tggagtctcc tcgcaggagc aactgcgaag ggagaggttc
    35941 ggatagaacg gattggcaac tgcaagagtt ccaaagagag cgaggacggc gacggaaaac
    36001 tgcatgttga aagttgattt gactggtgtg agtctagagt gagttgtgaa gcgtgaggtg
    36061 aagtcaagaa gtcagatggt gatgacgata gattgatgga tattgcaaga tctcgacgtg
    36121 tttttatcta aacgaattcg ggtgaaccgc aatatagcat gcgttgcagt ttgggctgct
    36181 gagttagctt tctgggggca ttgtccacct caaagattcg taggggtaga gatgacatgg
    36241 gtcagcgagc aaagaggggc aggggtctgt aagccaattg cttcctggac agatgccctt
    36301 gcgattttcc gttaccgcta aatccattat acggactcag cttctttcca cgcatagaag
    36361 agattcgcat gtagcattta caaggggtga gcgaagccct agcggaggga tctcattggt
    36421 ccaaaatctc tacaatgaat aacaaaagta gcgttgcaaa cccaccttga ttgattcagg
    36481 ataaaatcgc tcttgacggt tgtccaaagt gattgtgcca gggtggaggt cgcaggccgt
    36541 agcaaaccag aacgagcatg attcggagtg tgtcagtata ccaccccact gttgcagctt
    36601 tgttgaccag caactatgca ctgtattaac agggaacggc cttatgaggt tctagtacgc
    36661 ttcgctgtcg tagccgccca gaaaaactgt atgaggatag ggtttagtcc acccatccag
    36721 tacacgttgg cctcttgact tgtaaactgc ttcaaaattt ggaagttcga gaaaccaaag
    36781 catattcttc taattgtcac tcctcattca tcgagttgtt gctatccaag tgtgtaactg
    36841 ctgggagtac aacaatagta agtgacatgt gtcagcacaa tagcatggcc atctctatta
    36901 acaaacgaca cagatggagg aagaaaatgc ttttctgaca cgacatgata ctgaaagcga
    36961 ccctgagccc tactcagggg atcgtgaccg tgatgatttg catctctgct ccgaattcga
    37021 ctacaaccac gagaaggcag aagaacacaa ccgccatcac ttgatccaac tatggcaata
    37081 tcgagccata gccattgtat tagctaccat actccttgtt ttcgggctcg ggtctgccat
    37141 cagcgccatg ttctccccgc gtatgccaag ttcatctagt atgggcgaat gcggacggac
    37201 accagagcaa gcacggcaaa acggctgcgt cttcgatctc atgatgtcag gctgggtcca
    37261 tccgccatgc tatgacaaag aactgtcgga tcggttcttg cgggaaaata atttctcatt
    37321 tttctgggat ctggaaggga aaaatcagtt gactgaagct gaagcacggc ttgggaacta
    37381 caaaatcatc tacaccaacg gtactttcca ctatcaacac tgcacgtaca tatggtccaa
    37441 acaagtgcgg gccagaagga acagtccgta tattctggat agtcaatcaa gatccgtgga
    37501 acatgtcgag cactgcttcc accgcgtggg cagtccgaat attactcaga ttcaacttca
    37561 aaccggaacc aagttgcaca gttcgacgtg gcgtttggac tgcatcactg gagagcgcga
    37621 ggttcacacc gcccattgac ttgtggttgg ggggaaatat ggtctgcgag agggaaaaaa
    37681 attgaagaaa aatatttcct tctcataacg agaacaaagt ggagaacttt cgctgaactt
    37741 ctgattactt caactggccg tcactaagcc acatgcatct atcgacctgc ttatcaagta
    37801 atgtaggacg aagttcattc tagtgaagtt gaccatttcc ggcttggcgg aacatcaccc
    37861 tcattttaaa agaaggccat agcctgatta aatcatcggt gcctctgaaa gtgcatgcac
    37921 cggtcgcttg ctcttcagat gttcgccgtt cttcatacat atgtaagaaa gaatacgtcc
    37981 ccaagataga taccgatcga tcccgcaggt acagttgtgc cgcatttcaa cgcaccgccg
    38041 aggctacgtt ggtgtcacga aggatatatg tgttgccact ggttgtcact ggctagctac
    38101 acgcgtcaat catttctgaa tccaagtttg gtaatcactt gcaagagtaa ttgaataaaa
    38161 cccccgacaa aaaccgtagt caatcgcttg gatggtttca ctaagtcttg aaagaagtcg
    38221 aggatgctgg aaatggctcc aaagcgtgcc gccacggcta cttttgaagg acagggcgtc
    38281 agagccaaac attatatcgc aggtctcgag gcggcatggt attcagattg ctcacgaggt
    38341 gtctcaagcc gtgcatcaac ccgctcatct tgatatttgg ggaccgctcc ttgacatgct
    38401 gacacgtgaa gttgcacgga gggcaaatta tctgatgcgg ttgcataata gaataggacg
    38461 tcctccatca gagtaagtag agacgcgact tgtcccccat gaagtttttc tcaccaccaa
    38521 ccaagatgtg cctccctaca gccaatgacg aacaactccg cccgatacga cgactgaagg
    38581 gctcctgagt acctgctcag aaacatagca actccagtac attgtaatcc gtagtgcgcg
    38641 attcaacaac gatagtcctg ggcaattcca atattataga cattcacctt gggcactgct
    38701 atcttcgcag ttggaaagag tacctctaac ctgtcctgcc ttgcgggttc ggctatggtt
    38761 ttgacaagaa ataatataca actcagtgat ggctacgtgg tcttggagtt caatgtggcc
    38821 agagcctctg gctttcaata tcaaaaggag ggagccgaac tgctcaacgt aagagttttg
    38881 attggatatt ggtcataatg aacgtctacg ggcgtccatg aggatgccga gtcatctcag
    38941 attgaaattc caggacacta ttcctcacaa atacctccgt gaggtgtcat cttaccgtaa
    39001 aattatgggt tcgacaagca ttaaccaaca caatgcgtcc atccccacca agtggtgccg
    39061 gagcacatcc aagaagggaa tgtaccatag ccatgggcgg ccgaacacga gctacccttt
    39121 gtcggaaacc ggagtggcaa gaacaatgcg cactcgcttc cggcaagctg gttcactgtt
    39181 acttgaaatg ttcaattgtc gtttgttgct gaaccgacgc aggttatggg aagacagggc
    39241 gcgaagcacg tgcccgcaaa gccacgcaag ctggtgggaa catttgagaa gggcagaacg
    39301 tgccgaggtc aggaaatgag atgggctgag cggattcatt gcgaaacata gctcatcttg
    39361 agccgcaggc attgagcaat gttcagtaat agatactgct gcggcgtgct ctcccgtgca
    39421 tgcaatctct ggcagaagca aaaaggcgag ggcaactaca agcggctggt ggttcaggag
    39481 ccgagaaatc gcttcaacgt gccgttcagg ctcctctggg accacttggt gagcaaactt
    39541 accacctggc tggagagcaa agcgtcagcc cagccttgtg gatcaaccga tcggtatcca
    39601 gcaaacgggc gaccatggaa gacacaggat aagcggcttg ttgcctcttt gactagtact
    39661 ttcgtcatca acgagaaaac aacagacacg ggagcctgaa gtgccacgtt cccacgcgac
    39721 atcattctgc agaggcgtct ctgagcatcg tgccagcgtg tgctccgtgt aggttcagtg
    39781 catgtgggaa ccatgccgta gaagcgcaag cgatgtcacc ccggctgtgg tggaaatgtt
    39841 gatcggcctt ttaggatgag gggccgggcc aaccagcgct aggatcacta agtagctcgt
    39901 gaaagcttac ttgcttggcc tgcaatcaaa agatgggacg aacagtattc tggtatggta
    39961 gtcaagggtc gggcatgaat gtcgtttgat gagaacgaca gcggcgaggg aaatgctggg
    40021 cagcccgcta ttggcagctc ggtcacagga ttgcactgat cgtcgtcgcg cttttctatt
    40081 cgcacatagc tgcgtggccg gtgtatggta tcgcgtgcag caacgtccca tggaaggcac
    40141 atcaacccgg tttatgcagc attctctgcc gccatcaatt aaagttcatc tagaaggccg
    40201 gaggtggcac gtcggcgcac gcgaaggtgt gctcagcccc gaagccacgc aaacgaaagg
    40261 aaccggccgc ccgcattctg gaaggacttc gtagaacaga gaggagagag gcaagtcggg
    40321 acaggatggc aggatggcag gcaggatggc gagcgatgtg acggcggtac ttggactggt
    40381 tccaagattg gtaggctatt ttggtaccta ccgacggagg tgacgaacag cttaggctgg
    40441 gccaaacagc gaatagaagg cccctgacag ccagccatgt tgcaatctcg tctaagctcc
    40501 tgggccggcg catcttcccc tggacttagc agccaatcag cgggcctccg tacctggcaa
    40561 cctgggatga tggtgcctgc cgttcctgac tagggccgct ggggccaccg atcaacattg
    40621 cgacgctggc tcggggcatg gctgactgct gactggctga ctgggtccaa ctgccagcgc
    40681 cgttcgacgt tgagctgcca gaaaacccac gccgccatcg acgatgccca ggctctggca
    40741 ggctcttggg acgaatctga atggccgtcg gcgacgatcg tggtcttgat tggacctagg
    40801 ctctatgtta agaccttttc tttccccatg caagacactg aaggagaaaa gtagagcagt
    40861 agaagcggtg gccgtgtgtc tgctatgtat tagcatggag ccgtgaacat ttaggggatg
    40921 gcgggcagtc caggccagaa acatccgatc tgattgggca gggcaggttc aacaccaaaa
    40981 catttgatgg tacgatggtc gtgatccacg acgcgcagtt ccgaatatcc gcgcgcgcga
    41041 ttgttgccgg tcactgctct cttcgcgtga gtcgcctcaa ccacctgcgt gaacaaagtc
    41101 gattgaacca aacggttccg cagtaaggtg ttctttctcg tcattcgggc agaggtcact
    41161 agctactttt agagcccttt tttttagggg ttcggttggt cgaagccatc gtcgagcgtt
    41221 taaggaccac gcccgtatcc acagaccccg gtcccatgct gcattggctg cattccctcc
    41281 cgggcctccc cctctcccac cccagtccag tctgcattca tcacagcccg atgccatttt
    41341 ctccctcgcg ctgtctctcg cacacgctct ctctcacacc cttctgcttc cttttccctc
    41401 tcaccgttcc gtcgtcgtaa cctaacggca cctgcaccca cggcctccag ccctcctgca
    41461 gcccttccct tccacccctc ccacccgaga atctggtctg ctatcgcaag cccattctca
    41521 ttccattctt ttctacctcg ctgccggatc atctcgacga tccgcccatt cattcgaaaa
    41581 tcacctccac gacaccttgc cggtcaataa tttcccgccg aatccgacca gaccaagcgt
    41641 gtcccctgac gctcattttg actgggaact cagataattc ccctacgtct cacatcacat
    41701 cgcgcaatcc gcaatcgaca acaacgctct tgagcgtgct acattcattc acaccccccg
    41761 agtcacaacc acacattttg ccatcttcgg gcaacaattt tagggaagat caggcggtcc
    41821 atcacggcag atgagttgtt gaggtgccac gacctccaac tctttgctca gcagactctg
    41881 taattctacc gtaatcgaaa gacgcagtac gacgcaaaat acataataca aacatgccga
    41941 accgtcacca ccaacacctc caccggaggg acctgctcaa tgatgcctgg gatgagctta
    42001 cgaaaggcgt agcgggcgtg gcgcagacac tgcaacagaa ggcaaacggc ccttccaccg
    42061 tcgttcagac tatcttcacc accatgtcgg caacgttcga gggggagatt ggaggctatt
    42121 cgacagttgt cggcggcaac aacgacgatg cacctgccac taccactgct agtccggcca
    42181 aggtgacctc gaatgccggc gcgacaagtc ccacaactgt tctggctgtt gcacccagcg
    42241 aaacctcgct gcccgaatca gtggtcgcat cgacaaccgc gaatctcagt gatgactcga
    42301 ctctcgctct cgctaccagc catgcgacat cctccaaggc tactgccaca accgggggat
    42361 cgttcgccag cacgtctgct gcaggggcct ccacttcttc gaccgcgacg gagtcgagct
    42421 cagacagcgg cagcaacagt ggaaccaagg cagggatcgc catcggcgtg ctcggcgggc
    42481 ttctgctgat tgctctcgcg gcatggttct tgttcaacaa gcgcagaaag caattggaaa
    42541 aggagcgcat cgccgatgac gagaagatca atgggtccat gggcggtgta cctatggcta
    42601 ctgctgccgt gaatcgtcgc gcatctgttt tgaccactcg aaccactgcc acggcacctc
    42661 gcttgagcct tcgccccgtg acccagttca tgccaaactt cggcgagagg cgctccagca
    42721 aaggcgctgc catggctctg gccttgggcc ctactggcgg caatgcacag tctgctcgtg
    42781 ctgtcggcaa tagtccatgg gagcgcccta tgaccagcca gagcaaccac caagagaacc
    42841 cgttcggcaa taatgccgag cgcctcgatg agcgatctgt cgctggcccg gcgcatgcta
    42901 atccgtttga cgcccccgaa aatgttgttg gcatggccca gacgaccgac tctcctgaga
    42961 cttcccacat tggtactgct gtcgctgctg gtgccggcgc cgccgccggt gtcgcgctca
    43021 cacgtaagca gtcgacgagg cagaatgctc cgcaggctct cgatctgacc atgacgagtc
    43081 gtgctgttga cgcccttggc ccggttcctg tgcccggtag ccctgccggc accgagttca
    43141 gcatgacgtc tgtggatgct gaccagtcgc ctgctccttc aaacagcgca gctgcgattg
    43201 cggctgccgg gggtcctcct cagaccactg tgcaccgtgt gcaactggat ttcaagcctt
    43261 ccctggacga tgagcttgag ctacgaaccg gtcaactggt gagacttctg catgagtacg
    43321 acgacggctg ggtgagtatt gtccgttcca cgtttcaaac tgaatatcaa gctaaataga
    43381 accaggctct ttgcattcgt ctggaccgct cccagcaagg tgtctgtcct cgaacttgtc
    43441 tctcaacacg ccctgtgaag ccgcgcccgg ctggcccccc aggaacccgc aatggccccc
    43501 ccgtgaaccc cagtggacct cgtggccctc ctcgtggccc ccctcgcggc cctgggccta
    43561 acttcccgcc tggacaacgc cccatgaccc ctcaaggtgg acctcgccca gaatctccga
    43621 tgcggcctat ggtcaatggg cgcccacagt cacccgccat gatgagacct cagtcaccag
    43681 caggtatggg ccgaccccag ggtccccatg gcagaccgca gtctcccgga cccagagcga
    43741 tgagccccgg ccccggccca cgatcacaat ctcccggccc tcggcagcga gggtacagcc
    43801 aaagcagcgc gaacggtcgc cgcagcccgc ccggcctcag ccctatgaac ccagctagcg
    43861 gcagctcgcc tcctcagcaa cagcgaggac cccctcaagg accgatcggc aggaagcctg
    43921 tcccagggca agcgtactaa tttgttgacg ccgcagctgt cccatcctga ggatttgcgc
    43981 gtaggcccat gcacagtcga ctccaaactg gatttgacaa cccttaatga accccgaaac
    44041 gacaccttag actttctcga cactcgctcg caaccttttt ttcttggttt cttttttctg
    44101 aaaattttgg cgttctacca tttcagccct tcgatattcg attccgagcc tcgactgacg
    44161 cgaccttgat atccggatac ccgaatctac gtgtctagcc ctgtgtcttt gaacatagcg
    44221 atctgcttat tcatgtcgat aatttctatt tctcgatcgc cctttccctt caatttacgg
    44281 ctatcgtttt gataccagac cttggaagga attgctggct gtcattattt aatttctctg
    44341 tgtcctagct tgctggcttc ttggctggca aaacgcaggc acatctgttc ctgacgggat
    44401 ggaagtttga caactcgaca cccctctctg tagagagctt gttggtgctc acttggttga
    44461 cgtggagcgt tgatacctcc agatgttggc atgcttagtt ttggaaggca ccaagcgtgc
    44521 gtggatggat gaacccaggc ggatgactca cggaaggaag gacaggaaga tggtggttac
    44581 aagaacaccc ctgctatgta cgtatgtgac gatgcaggat atgtcggctg ggctaggacc
    44641 caagcccagg tgtagataga ggatgtggag cagaggagaa tgcagtggat gatacaaacc
    44701 atgctccttc agtgaccaac cccatagaat gtacgttggc acgggaactt gaagcaccag
    44761 tgtgcatgtc cttgctggct gttggctaaa acggagtgag tggctctttg gtcgcccatt
    44821 tgcccagctc caagtcgtac cttgaaactc gactgaccta caccatatta tatcatgtat
    44881 gttcctacgg tgtcaatgta agactgctaa tgactggtct gagtctacac gagttcccaa
    44941 ttcactcccc ctgcagcggg agagaacctg tgaataatta ctcctgtatt gcgccggaag
    45001 atttggaaga cgtgattgca tagtactggc accagcatgt gcctccaagg tccctctctc
    45061 cctctctttg gtgtgagtta taattaatgg accgttccag cgccactcac tgcactccag
    45121 gtgtgctcct tgacctcgac gcgttttccg ttggtcatca atgcctactg gtctatgaag
    45181 taatttctca ttattaatta tttttaaatt ctaacacggg aatcacttct gatgagagta
    45241 cttctgcggg cacaggcgat taactgtcct acgcggcatt cggaagtatg tacatattca
    45301 atggtaaagt tacataggta ggtatcagtg caactccctg cacatttcta gtacggatgg
    45361 tcggctcgga aacacaattt ctgagagggc gtgcgtacag gtaagttgtg atataaatga
    45421 gctcaaattg gccaagggcc ggttcataat tactgatttc aagagcttgc ctcggaggcc
    45481 ttaaatgcaa tcggtagaag ggctgcccag atacgaccat ataaccccaa catcatcaga
    45541 aacaggacgt acacatccgt ctatcactgt tgccagggat ataccttctt attgagtcgt
    45601 ataattgtcg aattaagtcc atgatagtgc cggaagactg aagacatttg tttcgggtgg
    45661 aacgatgtat aagtagtttc ctacaatttg acctagctgt gaaagttaaa gcctgaccaa
    45721 gacagtaaac aatcaactca attcagtgat aaaagtttag tctcgtcgac cgtatgacgt
    45781 tgtctggaga ttgtaataga tggcttacgg gtggatgggt gaatgtggtt aataacatag
    45841 acagatatct gatcggtgct ctctcgacga atatgcagct cagtcaaacg tttggcctgt
    45901 tgatcatgcc aatagtctgg tgactatata cacacaaact ccgcagaagc tgccagctgc
    45961 tacgtgcacc tctagtgtca ccatactggt caaccacgta tcatggaagc ctcagacgtg
    46021 gaaggtcctc agtgtacttc gggtaaagtg aaactaggac tcatactagg actgaaagaa
    46081 atggatatac attcgcctac ctcattggta cagctatcat aaggagcttc gggcatagca
    46141 gtcaagctgg tcttgtgcct acatgcaagt atgtagcgcc gaggtttgga gtgtggcagg
    46201 atggtgagcc acacatggaa tcgaagttgt aagacctacg aggtgacggg gtaggaggac
    46261 ttggcttatt ctgacgttac ccagtcgtac aatctgtgta atgcatgaag tgaggacagg
    46321 ggtccaggga tcttagctcc gcaaaccttt acaacaatcg gtgttcccca aacacgagta
    46381 tcaacgcgaa caatgcttgc gggtgcatga gtgaaagtca aaccaatttc tgggtcccat
    46441 ctaaggcttg aatccgaaaa gggccagttc aaagctgtct ttcatggcaa gcctcgcgag
    46501 gtgaagatgt gaaacccgat gaactgaacc aaccccagat gtccggagtc gcacccgcca
    46561 cgaatgtaac gccccagcta ggctcccggt atgggtaatg tcttctcggc ggatgatcat
    46621 gcacatccta caatactttg ccagctttgg gcgcaagcct gcccaatagc agcaggaatt
    46681 cgatcttgcg gcgcatccgg acctgtcaaa tgactgtgga ctcgcgttcc aaggatcccg
    46741 catggatgat cgagaacagg caactgcacc ccatcgtagg ccatcgtaca ccaagtctac
    46801 cttaaagttg tcaaagttga tgtcagagaa atatctacac gttaccccgc aatagtagag
    46861 ttgccttgtt ggcgcattag tttcacccta gagccaatca gaaacgcgta tctgtaggac
    46921 aggcgtgccg cagcagggat atgagactac ctaatgtcat aaaggtgacg acaccacttt
    46981 taggcctcag gtaaccgcag cgtgtggctt gaaccagcag ctttggttaa aacgtcgtcg
    47041 gcccctatga ctatggctga gcttcagcag ctgatctatc gactacacgt cagacgtcga
    47101 tagcaagcac acaccaacga atcacgagaa ttttacttgc aagcatgtat ctcgatcata
    47161 atattgtgga ggaggttctc cggaagacga caacaattcc gactcccacg ccattgccga
    47221 ccgtcgttcc tacagttccc gaagtacact atgagacact ccatgatact ggtaaaagaa
    47281 cattatggtt agtatcatgg aacttcttcc ggaaggacga cgctgactat atgaactagg
    47341 gttgtatgtg tcttgatggg gctgtcctcc gttgcatttt acgcaatggc catgagagta
    47401 ccagtggtaa gactgacatt gctaggttgc atgtcatggc aattctgact tgacgacagc
    47461 aaaaacgctt attccatatc ctcactgcat ttattacaac atttgcgttt ctttcatact
    47521 ttgcgatggc aactggtgat ggtataggat accaccagta cgctgtcacg gaaactaagc
    47581 agcatatcgt gacccacatc ttcaatcgcc aagtcttttg ggctagatat attgatgtaa
    47641 gtataccttc ataccaatct ttgataacat tgcattttaa gataaaaggt ctatggctga
    47701 ctttcttgta gtggtcactt acgactccct tactactgat tgacctgagt ctactggctg
    47761 gcctcaacgg tgctagtatt ctagttgcag tcgtggctga tctcatcatg gtgctcactg
    47821 gcctatttgc ggcatttggt cacggtgatg gccagaaatg gggctggtat gcatgggcct
    47881 gcattgccta cttggtgatt gtctaccaaa ttgcccagaa tggtacgaga gctgttataa
    47941 acaaggatca gaagacgaag cgtttcttct ctttgcttgc tggctttacc ctgcttcttt
    48001 ggacgatcta ccccatgtaa gctggctcct accatctcca acaggccgag aagatcgtac
    48061 taaccaccaa aagcgtttgg ggtgttgctg atggcgctcg catcgttggc gtggatgctg
    48121 aaatcgttgc atacgcggtg ctagacattc tagcgaagcc tgtctttggc ttttggcttt
    48181 tgacaactca tgacaatatg tctcgcacct ctcccaccat tgagggattc tggtcacacg
    48241 gtgtctcctc cgagggtacc cttcgtgtaa gtagtagcgt ctatggacaa tgatttaaat
    48301 ggccacgctg acgatgctcc taggtcggcg acgatggcga ctaatccttc ctatggttgt
    48361 taaggagtga ccctaacctt ggatatggcg ggcgagaaag ctacaagtgg ccatgatgga
    48421 acttgtggtt ttgagggagc agtgtatgaa gcaaaccaaa ccatgtgaga ttgtcattgg
    48481 ggtatggcgt tggcgccatg ttttggaaaa gtgaacggct caagcagaca tgaagcattg
    48541 ctacggagat tgaacatgcg acagtaatat agcaagcatt tctgagtgga tggttaatta
    48601 tttactacct tgtgaacacc actagcccca aatcactacc acaatgctct cgattgtaaa
    48661 gcctggagcc ttttcacctt tcaaacgcat gttcaagtcg atcctaaggt gagcagctac
    48721 gtggcggcca aacgccatac gtgaacgact atctatcaag gcagtgacca ggtgctccaa
    48781 aatcacagat gttttatcga caacaaggtg ttcctcatga aatcggctcc acttccattt
    48841 tctgctctcc gtcacggcgg gataatagac gattgatctg cgaggaaggc tggttgtgac
    48901 ccccgaggtc tcgccagggg ttccccaaca ctaagacagc cactggagac ttccccacct
    48961 tttccgcttc gtggaaaatc tttctccgcg tctaccccaa caatccccat gtcttccccg
    49021 cataaaggcc caggtaacta atttgaaatg cggattttcc taggaaactg tgcattaact
    49081 agctatcttg gtgggtaagc aaatggatac tgaggcgact agacctatca gtcaaccaca
    49141 tgtccacgta tatagataat tcaagttccg agtcccagag aagaaagctc atgctctggt
    49201 gccagcactg atgatcgaaa gatgagggct gcttctgttg cggtgtccac cgcgctctta
    49261 tatctggcgt ccgctactcc tagttactat aagaacgcga ctggtctgct gccagcgaag
    49321 acatacgcag aatgtcaacg caagacgtgc aatccacttg ctggatgccc ccctggaact
    49381 atctacgtca gcaaggatag tccgaaagct agcttcacga caatccaaga agcaattgca
    49441 tcgctgccgg atgatgaatc tgagcatata atcttgatcg caccaggcaa ctatacggag
    49501 cagcttaatg tcactcgccc tggtcctcta actctgctgg gcgtgagcga cgacccacat
    49561 cgtgacacgc catacggagc agtcgattcg gatacggacc acagaaatca agtccaggtc
    49621 ctgtgggctt ctgcaaatac cgacaacacg gggaagatca ccgataatgc tattaccact
    49681 gtcttgacca tcgcacctac ctggaatgcc tcgttgactg gctcaggacc aacagggttt
    49741 cccgtgcctg acggcacccc atttggcaac aacgactttc gagcgtataa catcgatttc
    49801 cgaaacatat actctcagta ctcagccggt ccggccttgg cagtgaatgt tgcctatgcc
    49861 aatgctggat tctatggctg tggtttctac agttatcagg atacggtgta cataggaaag
    49921 cttggcaacg cctttttcta tgataatatt attgccggtc agactgattt cttgtatggc
    49981 ttcggaacgg cttggatcga gaaatctact ctggcgctga ggaattgcgg tggcggcatc
    50041 acagcttgga aaggtgagtg atagtaatgc cagctcttgg acaaccgact cactgttgcc
    50101 aggaaccaat acaacttttc tcaacaagta tggtgtttat atctcatcct ctcgggtaat
    50161 cgctgcgaac gagtccattg caacgacaat ccagggaaaa tgcccacttg gccgaccctg
    50221 gaatgccctc caccgaagca tctttctgga cacatacctt gatgcaagta tattacccgc
    50281 aggctacatc aagtggggcg aaacagatac tcgtttcagc aacgctactt tcatggccgt
    50341 gtacgaggat aatggacctg gatacaacga agctgctatg gcagcaagca atatatcaat
    50401 tatactggat gcgcagggga taaaaccata caatagcccc tcacaggttt tcctgcagcc
    50461 aaacggaatg ccatataatg tgggctggat agaccccaat gtttatattg catagtttga
    50521 gaagatatat cggggaattc agtaaaggat tcaaatacac tactagaaat ttgtggccat
    50581 tgtcgccaga acgtaaccaa agccttcaga ataatgacaa caacgtgcac catccgttca
    50641 ggggctaaag agagtgaagc ttggaatctt tggtcatgca gcggaacttc ttcccaaacg
    50701 ggatgaaaac agcaagacct aaaattgaga agccaaccgt gagcgccatg agtgtaagga
    50761 tagggccaag gaagccatcc ttcgctgccc agtcgttgaa atagaatatc ataccaaact
    50821 atagtcccgt cagcatccca tttcttcgat agtccaaaaa aaaacactga tttgacttac
    50881 accaaaagtg tttttgataa tggtagccgc aatcatgatc tccccaggca atgccttgta
    50941 gcaatccaca gcataagcga tagcaatgct cgggatacca acgacttgaa ttccgacgag
    51001 catataactg caaaccatta gacaaatagt tgccagggat accatttgac tcacccagcg
    51061 atgacaatgg taggccatgg ccaacttctc tgatacccta ctgctgtaat gaccataccc
    51121 accaagctta taatcaggta aggaatgagc gctatcaagc ggaattcggc ttcgagcacc
    51181 ccattattct tcctggcacg ccgtagagca atccaatccg caagcggccc agctgttacc
    51241 aaggcaatcg ccgctccgac tacgaaggca aagttcacga acccgatctg gtcaggggta
    51301 aacaaatacg gcggtgctgc aaagacctgc gcttgcgtaa tgttcagagc gagtagagag
    51361 ttcgatgcaa agcccatggc gaaggcggcc cagagcacaa ttgggtagaa caagatctga
    51421 atgggcgata tgatgtcccg gaaaaccgat ttcgtaccat agtgaaagcg cgcgcgagga
    51481 atgacagaga attgttcctt cgaaggtcgt ccactatgaa ggactggggg tgctgtagct
    51541 gttgtggttg atagacggga aaggtcgggc tcggacgggt tttcctccgg cttatctgtt
    51601 gcccgagaca cctcgaccac tgacacggca gacgagctgg caggagggcg attgtatttg
    51661 gtttctgggt gtgccgcaag cacgaagata aagctcacta cttgcaagat agtgcatacc
    51721 cagaactaat atgtgtgatt agtattttcg catgtcaaat acgaggttca cacttacaaa
    51781 ccacctccag ttgatctgag atgcgacggc accggatatg attggtccga taaaaagacc
    51841 catgaagtat gcccaactgt acatacatgt cagacattgc caattggcgg tgttgcaacc
    51901 tttggaatga ctcacaagta gaaggtcata ctccgtcctc gctggtgcaa aaaaaggaca
    51961 tcggcaatga ccatcggcat caggctctca ttggcggcag cacctaaacc agaaattaca
    52021 cgagcgccga tgaagctcgg gtagctggtt accaaaccct gccatatgtt ggcaaggatg
    52081 cagatcagac cgcagatgat caatacgggg cgccgtccaa agacattggc tgcagggacg
    52141 attaagaagt tggcataccc cagagtgata gctgcagcgc cgaaaagcat attcacctcg
    52201 ggcaaggact tttggaactc ttgctcgaag atcactgtca atggtgcaat ggatagcggt
    52261 gtcataattg tcacgaaggt gaacacgaat tgattggtga tgagtatggt cttccatgtc
    52321 ggactccaat tctgtttgtt caatatcagg atcctgtata ccttccctag ggtgttaact
    52381 tactaaaggg tcatctttgt tggaggtggg ctgaggaatg agaataagct cgcctctgcc
    52441 actgccttca gcctcccgac gttctttgaa tacgatatcg gtcccaggaa tgacatcttg
    52501 cttctcagtc ggagccatgg ccgtgtggtt taccaaagtc acctattgaa aattgcagta
    52561 gggtgtagac gaaacagcag catgtggtgg cgctggtcgc acatctatat atgtttgtgt
    52621 tggtgccgtc tcctatcgca tccaggccca gtgctcatta ggtcttatgc agctgtacgt
    52681 gggaccctat attcagtgcc ttgatatcta tcacaggcag atcctcctgc ttcacggcca
    52741 gccacgcagc catcctgttc gattgaactg tctttgcaac acacgggcgg ttgagaagaa
    52801 ggtggttcct attaactaaa aacggatttg atttattggc tggatctccg aaatgagttt
    52861 tgatctagac tccctacggt agccagtctg acaaagcctg tccataatct caacttattg
    52921 tttggcgctt ggtagccgca ttcacagcca cacaagccgg aggtccgatc accgctccga
    52981 ggtggaaagt ttagcctcgt ggctcaccct ctttctgaac tctaaacgga ttgctatttg
    53041 tgccattgaa accggctatg gattcacgta tctttccgcc cgattgaatc cgtggggatg
    53101 atgacatctg tggacacttg acaaacctcg ttgatctgat ctaacgatgt tgatctccag
    53161 tcggccacgg ttgacgataa acgaatactg ccacaaccta taatgcgcat ggaaatggat
    53221 aaacagagaa caaaaatggt tagatgttgc gtagatatca gtcgtagcca ccgcgcccat
    53281 agttgttccg gtcagtagcc acgatgtgct ttgtgcctaa gtttcgaacg gtaggatttc
    53341 aatcctagca tgctgacagg atgaccccca aataatctta aaatgcagca ggttgtgcag
    53401 aaatctaata gtgtaactgc cggttcacca cattaataag tggctgccct gcacccaacc
    53461 tatccaaatt cagttcgagg atatccagga tccgtggcat caaagactgc gtctgccagc
    53521 tcacgtgtgg agttatcagc aagtttggag ctttccaaag cgcatggtca gaaggaagtg
    53581 gctccggatc tgtcacatct agagccgcac ctcggatctt gccggactcc aaggcctgaa
    53641 tcaaggccgt ctggtctaaa tgccctccac gagcgatgtt gcaaacgaaa gttttcttct
    53701 tgcttaggat ctcgaattgt tcatgtgaga gaaggccttt cgtctctttg gtcagcggaa
    53761 gactcaagac cacgatgtca agatcttgcg ccaggaagtt gttgatggcg tccttgctag
    53821 caccgtggaa ccacttagac ggaaccaaac catcaggatc gccagttccg ggaacacagt
    53881 atgagtcgtc ctgtcgtttc tcgggcgttg ccttttcact ccgtgtatag gcgtagacct
    53941 ccatacccat ggcatgggca acgcgggcac attgccttcc aatggcaccg tagccaagca
    54001 cacccctatc tagagtcaaa aacggtacaa agatgaaaag atcactgcac ttacatccga
    54061 gcagcggtgg agtcttgcac agtggaccga gtgggcggct cccattgacc agtcttcatc
    54121 tgctctgtgt agcgcgtaaa gtgatgctgg tgcgaaagcc atgatgcgat cacccattct
    54181 gcaatttgtg gtctgagaat catgtcagtt acgagagata gcgcagagcc actctaactc
    54241 acgcatgtgc cccatttcca ctacagaaca cgactttctc attctcgtac gttggatgtc
    54301 ccggccatcg atcgacaccc gcagatggga gttgcacgaa tcgtacagta gagagcaact
    54361 cggcgggagg cggttggata aagggacaca gcaacgtgac gcctttccag acctcgtcgc
    54421 ctagcgactc gggcttcttg aaagtatgat ccgggttcaa aacgttgacc catcggatat
    54481 ctagacccgg gtgcttcgcc ttgacccgcg aaatccactc atcgttgggc tctgtaaaga
    54541 agaatatcaa cagcacatca ttgctcatgg atggaagttc cggtggtgcc gacatagtgg
    54601 atctggcagc ggcggggata gcgcccgtct tctctgtagg gttaggaaag tgcagtccca
    54661 gggaagaggg ggtggtgctg cagttggttt ctgcttctgg cggctggttg ctgattgatg
    54721 gaaacgactt acattaagca ggaaggtttg ctcattcgag ccattttctg cgatttttgc
    54781 ctcgcatgaa ggagccccat aagtctacta caggaggttg aaggcagcgc acgccatctg
    54841 gcgtattcca taatggctga cccgctgtag tagctcctta tctcccgcga tatggaggga
    54901 tgcggccggt gaatgaacag cgtggcgggg ttaacgggcg ctgctactgg atccaccggt
    54961 tatcattgtc ggcaatggca atgatgatga ctcgagggct gacatgatca gtgcgacact
    55021 cgaatataaa cacattcaag aagccaatcg gcaacggaaa agtgacacgc gtgtgctcta
    55081 caatccatag gcgtcatggc tggccgttcg taggaatggg cagtggtttg accgagcgac
    55141 atgtcacaac tagacttttg catcggcgtt tatctttggc ccttgcatca gctccacggt
    55201 tgtacataca cattaccaca ttaccacata accaaaccct ccatctgtgg actctcccga
    55261 acctgccagc taacgccgca aaaatcaggt aatttgcgcg gtaggtcacc atagtatctt
    55321 gaagtattgc agtcatggaa ttatcggata tccaatccag agctggcagg gtgccgcctt
    55381 ggggcctatg cggacaggct acgccacgca gatatctagg tagacttcca ccaaattgag
    55441 ttacctacac agatactctt tatagccctg ggcaagatct aactcgtgct atctagtgat
    55501 gcttgatcaa cagcctcaaa tctcgtcacc ccctttcggg caagccaggg ttggtattat
    55561 gagcgatctt ttattgttcg tcctatgaat gcgaagaaat atcagcttgt tataccggca
    55621 gatagactgt tatataagta gagcttggta gtgggttcat gatcattctc gctgatgtcc
    55681 attatcatga tgtgctgcat gttgaaacaa gcacgtgata tgcagtgcag actgaggtat
    55741 gaaggacgaa attattgtac tccgtacaat actccagatt tgcggtgtca agtgccctat
    55801 gcaagtgttc tcacggagcg gcacaggcct gctagtaagg catgatcagc gatgtgctgc
    55861 ggcacgtaca gccacagtag gcgtacaagg gcactactgg cgacaccgtt gaatccttca
    55921 ggacccaaca gcagctttta catgaacatg attggttcgc aagtgtgtgc ctggggctga
    55981 gaccagcaac ccgacgtcat gccatatgat agttgtcaaa actggccgca caagactcat
    56041 gacaattgac tgcgcctacg tacgccaagg tcgatgggca gtttatggga ggcgcatcgg
    56101 tcgcaagaga gcgatgattg tgatatggat gagcgggtga tctgtggtgc tgtgccactc
    56161 cctctcgtca atccacaaga caaatacagc gcaatggaat gaacttcaga acctgcttct
    56221 gcttttcttt tgcctctacc tttcacacga tacaagactc ggctttttga aaacaacaca
    56281 gcacaatatg ccagctctcc cgaatctagc tgatggcgcg ctcaatctgt tgtcctcggg
    56341 ctcctcaatg cttgagcgcc aggtgaccag aaatggcatc gtcgcccgat acagcaccag
    56401 ctacaacgac gattacaata gggctcggac aaccatcagc ggcggcatca ttgctgtcat
    56461 agttattatc attgtcgtag tcttagcagt ctgcattggc ggctgttgct tctacaaccg
    56521 ctcccaaaaa cgacggcaac aacgccgggc tgagatgagt aaatggcaaa cagaccaccc
    56581 caacgccatg gccaacaaca catcctacaa cgcctatcag gctacctcta tggtaccccc
    56641 tccgacttat accggcgtta cggagcccgg tgctgcacac gtcgctggtc atcatggtgc
    56701 aacgaccacg gacaacggcg ggggatattc aactggcggt ggcggtggct ctggtggcgc
    56761 tggtggtact ggtgcataat ggctggtctt gcattgattt tatgacaaga gggcggcttt
    56821 tggagataca tgggttacga ctgccggcaa cgaatgataa cagcacatca tgtaacatca
    56881 agaacctgga gcggactctt ctgtattagt agaatgttga ggcttaaggt ctcggaagac
    56941 ttttaaatac cctatatcgc gttgatattt ccatgaaatt cactgtcaat tttagagagg
    57001 tgccgactca agttcaaagt gacacaggca gaagagtaat tatgagttcg cgtgtgcatc
    57061 gttatagtaa tgaatctacc cccgcgtcag ttttaagtac cttgtggata gggatatgtg
    57121 ggctcacggt ctggtccgca catccgctcg gggtttgata tccataggca ccggtgttaa
    57181 tgaacaatgc ctggtttttg caaaccagcc aggccgcaag gttctgcctc ttgacctctg
    57241 gcgtgctcca cgttacggcg tcaccttgga agacaaaggt gccgaatggg ttcttggtcg
    57301 tgttgaacca ggtcgccagt gtcctctggg tgaggtccgc gggtttctca acgttcaagt
    57361 atagcgggtc ggcgcccgtg cctatgttgg cgatgagctg cccatccttg atattgaact
    57421 gccctgcggt tgtgtaggag tcgagaatgg cagtgcctgg cttgtacgcg ggctttgtct
    57481 ggaggtactt gtggaagttg ggcgaagcga ctgctcgaat ccagtaccac ccagactgta
    57541 aggtcgttcc aggcccagct tgtcgttcag cgatgtttgc gggtgcttcc tggcccaggg
    57601 tagcggcgat gcacgtgaac catgccagta ctgccagacg aagagtatac atctttgttt
    57661 gatgctttca aaatttgata gatggtaaac tccacgaacg agtgtcacag gcgtgagaga
    57721 agctcaagat ggcattttcc tagattcttg ttcttgccta ggtcagcttc tagaatggca
    57781 ttcagccgcc catataaacc gcggactaga tcggtccgta gcgtgcaagg ggtaaacgtg
    57841 atcaggattg cgttgagtat tgcggcttcg ctgctagttg cggaaggaaa ggaattggtt
    57901 gcatgcggaa tacgggccgt gattggggtc caaggatggt ttctggctcc atttaggctg
    57961 aacccatcgc cggagggtgg agtggtcaac ctacctggca cagcgacaca cgtcggtaag
    58021 gcagacacac atgcatatca ttgacaacgg ctatggtaac cgagaattgg atccattggg
    58081 acgctgcata actggcttga actggacctg aagactatcc atagtagaga gttctaccac
    58141 aatggccaag taggatcctg agcgatctcc agctgcgcac ggtgaatgcg ctgttcctca
    58201 ggatcatcga agtgcatcat ggctgatatc ttcccatctt cctccggctt gatgaagtac
    58261 ggtccatccg cgtcacactg tgtgtagttg gcgggaaccg tcccattgta cagaaactcc
    58321 ctcacgtgct tggcgaggca ggcagatggt acggaaatgc tgcaatgccc ataccctcga
    58381 acctcgatga tctgtgagcc ctcgaaggct gcattggccg atcgtgcaga cagaaggggg
    58441 cacacaggat cgtatgtggt ggagagaatg agcagagggt gtgccgtttt gacgcccatc
    58501 ttctgaacaa aggtgtgtgt cttcggaata ctccaatgct gcttgatgta atactcgcca
    58561 ttcatcgagg gagaaaacat actttggttc atataaggta ccaggttgtc cagcatggtt
    58621 tcccggtcct tcggccagtg ctccgggcca gcggtaccgt cgttcatggt tatgaacatg
    58681 agggcatccc ccagttggcc ccaagccgga ccttgagcat aggacaagaa cgcctcagtt
    58741 gcattgccat taatcagctt ttcaagccgg tctgcaagct cgtaccataa cgtcggcttg
    58801 tataatgcgg ggaaaattcc gttaaataag actttctccc gattcaaaag cccatacact
    58861 gtgttgttca cgtacacact tacgggctct gagagtttgt cgactgacga cagtacttta
    58921 tctcgaagtg attccttgga tttggcaagt gaggataggg tgcagttctt gccagctttg
    58981 atgcattcat cgaagaaccc aagtaataca ttctcagtgt cggctagcgc ctcgaggtcg
    59041 aaattgttct cgaaccagtc gaagttgttg gcaactccat caatgatgac acgctcggat
    59101 ctttcgggga aaaggctcgc atacgtttgg cccaggattg ttccataact gaagccccag
    59161 tatatcatgt cttgttgtcc gacggcatcg aggatactgt tcatgtcggc agcagtttgt
    59221 ggggtgttga tgtacttccc atgttcgccc atggtttcct ggcatgcttt gacgtagttt
    59281 tgagaccagg caaaggcctc ggcgctgtcc tcgatgactt tgtcggaccg tacggcactg
    59341 agatcacgct ttgcctcctt atccgggtaa caagatgcaa gcggcttgct accattgacg
    59401 cccctggggt caaatgataa caggtgaaac ccttctccaa cgatggcatt caaactttct
    59461 ccccgtcgga aaagaaattc gatacccgac cctcccgggc cgccggggtt cagaagaata
    59521 ttttgagtcg catccttgcc cctcagcctg atgagaggga gagtaaaagt cttgttgccc
    59581 gagttctcgg ggttgaactg atccatgggc acttcgagct cgctgcactc aagttccctg
    59641 ccattcaaat cgccacaggc cttccagctg atactctcgc ctgagtatct gaccagccca
    59701 tcgtgatggc acaaatgcga acgccatgaa acgtgcgagg taagtttcca aacggcgaac
    59761 cagaacaagg cgccagcggt gaaatatttc cagaagctcc gtggcttgct agtgggcctc
    59821 cttggaccct cggtattagg aagatgcttc tcatccatgg ctgcaaatgg ggatagcact
    59881 ctcactttgt gaacattcca tggtgagcga gcgcgtgtgc ggcagcttat gtatcccgcg
    59941 cggccgggtg gcacagccag tacatccttg caagattagc gtggatcatt cctgcgattt
    60001 ggcggggctc ggagttcgga cctgccactg cctaatggac caccgcaagt cgctgtcttg
    60061 agagaccgta actcgctatg aagataacgc aagaaacgaa acggggaagt tacatcgtgt
    60121 cattaaccag cagcatatca ctagagctca attgcggctg cttcttcgat gttgctagtt
    60181 ccgagctccg agagctgatc atggtgatgt cctattcaag tcttgacgaa gtagttcatc
    60241 aaggtatttg attgcttcgc agcagtgtct ttcccccctt tcttattagg actgttccca
    60301 tcaggcttct tcccaatttc aaggatgctc atcaattctt caaactctgc ttttgggact
    60361 ataccgccgc tggcttcctt gtgccctcga gcaaatgatt cgcccagcct cgcgcgcagc
    60421 gtggggtcgg gagccttgtc ggcaatgctt ttcagaacct cgatgatgtt aacaggagga
    60481 tcacgagtcc tagcactccg cggtatgcga cacgagaagt tgaccatacc cgggagatag
    60541 ccttcgttag ccacaaggat aacctccaat ttgggtgact gtaggtggcc tgcccaccgt
    60601 gttgctatca cagggtgcac ctgagccgcc gagttgatcc ggaatatggc tatcctcgca
    60661 tctccggaga acttgggggc cgtgtgagtg catcgttcga cttctgtatt gacttcagcc
    60721 cgagcagcga ggaggtcctg gttcttcaag aggtccgccg gggcctgcgc cgccgtgaga
    60781 gctctccacg ctgctggcac atcataggat gctgttcggc ggggagcatt gatgagagac
    60841 actgcatcat tcaaggcttt cttagtgtat gccttgaacg ttggtttcat gtccgggaaa
    60901 ggcggttccc acttgagcgt atttccgaga tctccatgag tccccatgac acataaccag
    60961 tcacaggagc tgcggacatc gtcgtgcagc ccgcagcata tgtggtatgt aagcaaggaa
    61021 ctcgtagcca ctggcggaga attgcaagcc gtaacatgtt cagcgcctgc agggaaatcc
    61081 tcgtccaagg cgtggtgatg gtcgataacc agggccttat gagatccttc aatgagcggt
    61141 ggcgactttc gtgacccctg atccaagaca atgatataag ctggctcatg ggcagccatg
    61201 gatttcctct ggctttgatc gtgaacactg gcgcctttca tcagaagatg cgctgctatg
    61261 agtttcggat caagaccaag ccagatgagg gtcttttgca gaatagcacc tgaggtcaga
    61321 ccatctgcat ctttatcagg gactatgaga gtcttctttc cagccgcagc actggatttt
    61381 gaatgtcagt tgacagcgcc aggtgcttac gtacaagtta gcatcatgaa ttccgtacca
    61441 ttctcgaatg aagtccctag cttttgtgat ggcgtcttca ggggccggcc atatcgctgt
    61501 tccgtgttcg tctcgcacag aaggggttaa gtgatattcg ggaacttctg cgcgagcttt
    61561 cttggccttt ggtgttttgg ggtttgatgg tgcgcccctt ttcatcgtcc tgactgggct
    61621 ccgagtactc aaggaagatg agatctttct atgtagcaat gcgtgaacca gaaatggggg
    61681 tcggattacg ctcatagacc actgcgctga tctaaaactg cgcgtaatga tctgtgtcat
    61741 gaggttctac ttgtcgagtg atgcacaaaa ggctgcgctg cacagcgaat tagcggacga
    61801 ggtacctagg tctggtagag ctacagcgcc gagtgacgtc aatgacaccg ccctgacacg
    61861 gttaggagca cagactcctg ccctaatata tagcctaaca catttaccac gctacattga
    61921 agacataaca catcccccgt agcgacacat ggatcttggt tgagactgaa atacgaatac
    61981 ttctactgtg catcacatcg atccccagag tcggccctgc ttgcctgctc atttgtctgg
    62041 ccaacaactt aaattcatgc ctacaaccac aactgtcgcc tgcagtaggg aatatattcg
    62101 cccgagacct ccatgattct ttgctatcgc agatggaagg ttgctggcca tgataacatg
    62161 tgataacgat cggcggcatc atatgtacag tatatatatg aaaagggtat cttaaaacac
    62221 tagtactaag tatttcatat ctcacctgta acctcagggc agatgatcgc ataatcctta
    62281 gatatccaac attcgccagt agtaccgaag ttcgccagac ccagccacaa aggaaactgt
    62341 agtgcacaac gcttggaagg atcgagcggt gtgaacaatc actctctgtg gcctccatac
    62401 caactatagc ctctaacgta attcgaagct actgccagaa gacgagatgc tcttggagtg
    62461 ccgtatcttg aatagccttc gcgagtcttt ctttgtggtg gcgccgaaag ccccaacgga
    62521 acctggaggg tccctgatcg agtcaggctt aatatgtgaa gatgggaaga acccagtcct
    62581 cccatctttg gtcgtcccag accaacacca tgagtcgtga ctcagccctg ccccatgtca
    62641 gctattggct ttcagctcgt cgttcttgcg ttacttacag cttacattgg tcaggaccgt
    62701 gttcttgtca aatgttagcc agccagcact tgggtgcttg gcctcccatt tccacctaga
    62761 cgtcacaata acgccgtcat tgttcgttcc agggagtcgt atgtcactct taggtggctc
    62821 ttccagagtt acgagcttgg ctgggaatga gccgcggaca ccatcatgcc aaccgagaca
    62881 ccacttgccg ccccattcgt tcggaaactc gacgccgata atcctagctc ccacaagaaa
    62941 ctgcagcaca tctttccgtc cgctcgggtc tttcataggc ttctcaaaag gtttctgggt
    63001 atgactcttt acagcgatag ctgtgggtcg cttggaaagt aggcttggct ccgaggtcat
    63061 ggaaccggca cgaggtggct ctggaaggtg aatgtcgtac gaatttgcat acctatctcc
    63121 atcttcaagc ttgccataca gaacggtgac acctggtact tctggaaggg gctgtggatg
    63181 ctgcgccaag tgccgaaata gttgttcctg tgacgcgaaa acagtggcat ctccctcgcg
    63241 tggtgtatga cctagatggg tacaaaaaat gcagccgtac aagggtgagg atttgcctcc
    63301 aactgacagg tgggacttgt ataggaatcg gatgcgaaaa gacacccctt ccattgagga
    63361 acgggcctta gctacagtcg attcggttag catcggatgc agatcatggc gagtgcg
//
