# Supplementary material for: Genome sequencing and physiological characterization of three Neoarthrinium moseri strains
Source: BMC Microbiol. 2025 Aug 21;25:526. doi: 10.1186/s12866-025-04274-z (PMC12369201; doi:10.1186/s12866-025-04274-z)
Supplement: Supplementary file 16 — Supplementary Material 16. [file 12866_2025_4274_MOESM16_ESM.zip › BiGSLICE/input/Nmoseri/CBS16480/JAFEVA010000003.1.region001.gbk]

LOCUS       JAFEVA010000003        47988 bp    DNA     linear   PLN 06-APR-2022
DEFINITION  Neoarthrinium moseri strain CBS 164.80 scaffold3_Wmoseri_CBS_16480,
            whole genome shotgun sequence.
ACCESSION   JAFEVA010000003
VERSION     JAFEVA010000003.1
KEYWORDS    .
SOURCE      Neoarthrinium moseri
  ORGANISM  Neoarthrinium moseri
            Eukaryota; Fungi; Dikarya; Ascomycota; Pezizomycotina;
            Sordariomycetes; Xylariomycetidae; Xylariomycetidae incertae sedis;
            Neoarthrinium.
COMMENT     ##antiSMASH-Data-START##
            Version      :: 7.1.0
            Run date     :: 2023-12-04 12:18:39
            NOTE: This is a single region extracted from a larger record!
            Orig. start  :: 850729
            Orig. end    :: 898717
            ##antiSMASH-Data-END##
FEATURES             Location/Qualifiers
     protocluster    1..47988
                     /aStool="rule-based-clusters"
                     /category="PKS"
                     /contig_edge="False"
                     /core_location="[20000:27988]"
                     /cutoff="20000"
                     /detection_rule="cds(PKS_AT and (PKS_KS or ene_KS or mod_KS
                     or hyb_KS or itr_KS or tra_KS))"
                     /neighbourhood="20000"
                     /product="T1PKS"
                     /protocluster_number="1"
                     /tool="antismash"
     proto_core      20001..27988
                     /aStool="rule-based-clusters"
                     /tool="antismash"
                     /cutoff="20000"
                     /detection_rule="cds(PKS_AT and (PKS_KS or ene_KS or mod_KS
                     or hyb_KS or itr_KS or tra_KS))"
                     /neighbourhood="20000"
                     /product="T1PKS"
                     /protocluster_number="1"
     cand_cluster    1..47988
                     /SMILES="C([*])C(-O)"
                     /candidate_cluster_number="1"
                     /contig_edge="False"
                     /detection_rules="cds(PKS_AT and (PKS_KS or ene_KS or
                     mod_KS or hyb_KS or itr_KS or tra_KS))"
                     /kind="single"
                     /product="T1PKS"
                     /protoclusters="1"
                     /tool="antismash"
     region          1..47988
                     /candidate_cluster_numbers="1"
                     /contig_edge="False"
                     /product="T1PKS"
                     /region_number="1"
                     /rules="cds(PKS_AT and (PKS_KS or ene_KS or mod_KS or
                     hyb_KS or itr_KS or tra_KS))"
                     /tool="antismash"
     gene            complement(594..1430)
                     /locus_tag="JN550_001633"
     mRNA            complement(594..1430)
                     /locus_tag="JN550_001633"
                     /product="hypothetical protein"
     CDS             complement(594..1430)
                     /codon_start=1
                     /locus_tag="JN550_001633"
                     /product="hypothetical protein"
                     /protein_id="KAI1876137.1"
                     /transl_table=1
                     /translation="MYSSRLIHLLLVALSVFSAAEATWLKFGFIGKATNEVGNAVIARQ
                     DSSGSSSSAPQTTTRRTTTTAPTTTSEADPTTTDPTTTSVPTTKPTTTVPTTSQGTTTA
                     PTTTQGPATTSSGNGPTTDAPTTTSDGSASATDATTSAASPFTTTFVSTVTASDGQVST
                     ISSSAVVTPTGSLAQTGDSNANAAMSNQTRNTIIGVCVGVGGAIILAVAGVLFWRLRRR
                     RSQDGEDLVNYGAGTSQFNSGPEKSEASGSMSGRSPFQSTLESYHAPTQSNTGTNF"
     aSDomain        complement(762..833)
                     /aSDomain="TIGR03382"
                     /aSTool="tigrfam"
                     /description="GC_trans_RRR: Myxococcales GC_trans_RRR
                     domain"
                     /detection="hmmscan"
                     /domain_id="TIGRFam_JN550_001633_0001"
                     /evalue="3.40E-03"
                     /identifier="TIGR03382"
                     /label="JN550_001633"
                     /locus_tag="JN550_001633"
                     /protein_end="223"
                     /protein_start="199"
                     /score="16.0"
                     /tool="antismash"
                     /translation="CVGVGGAIILAVAGVLFWRLRRRR"
     PFAM_domain     complement(780..959)
                     /aSDomain="Mid2"
                     /aSTool="clusterhmmer"
                     /database="35.0"
                     /db_xref="PF04478.15"
                     /description="Mid2 like cell wall stress sensor"
                     /detection="hmmscan"
                     /domain_id="clusterhmmer_JN550_001633_0001"
                     /evalue="1.70E-05"
                     /label="JN550_001633"
                     /locus_tag="JN550_001633"
                     /protein_end="217"
                     /protein_start="157"
                     /score="24.7"
                     /tool="antismash"
                     /translation="DGQVSTISSSAVVTPTGSLAQTGDSNANAAMSNQTRNTIIGVCVG
                     VGGAIILAVAGVLFW"
     gene            6360..13841
                     /locus_tag="JN550_001634"
     mRNA            6360..13841
                     /locus_tag="JN550_001634"
                     /product="hypothetical protein"
     CDS             6360..13841
                     /codon_start=1
                     /locus_tag="JN550_001634"
                     /product="hypothetical protein"
                     /protein_id="KAI1876138.1"
                     /transl_table=1
                     /translation="MKHLVTNISCRHEGALKTSPPRTPSSPSAAARDSIGASPSRALHS
                     PRSPAFSTSSTVDGSDDGISSSPVLPSLPAPKLPDRAREHLRRVDSPQSESEPEDRSAQ
                     YVTASWGSPYPPNARRHLRRQSFSSEPSDDSPIHQLEIATPFLRAVPGVSPTGQVQSQQ
                     SRLSDSAAVLLNRARRPLGGITEEWIRAHTTNDLTSEHRHWLSDGDFSEHSSLSGSVSG
                     DDAGWFEETDPRTPRPKAIQAQRLLQQPRRTSRRHPRSRSSSETLKQAVSNSVNTATAA
                     MDSFTLELGHAAQDAASIHTVESTSEAAKVETPGFERKASVNGSIQLPATPTKPTKPVS
                     AQTPRLKKKVPWKGKNIMVHLPRDEERGYGTQRPIPLTAEKTAEMFRSWDELGYNTRGF
                     DLDAAFEVEDTSLDPLEAYSQSRNLWPNLDDIARDRSNGKYKVTLPDLNAWKDYVNELN
                     EAKLRALGVSFGDEEPAEQPSISPAPLNMMPNQYPPLPFSPPIPTGSAASAGPQGFPFP
                     GAFHGTSATQSPTVPSVASPLSFNGLPGKFNPRASISISPNELPFHFSGQPSPHGWSPQ
                     SMLLQQQFGRSGSPSAMNLGSIKSPTSPFQHEGIPSPLGLHQRHQSLQFPMLPHQQLQR
                     QDSARASPRLQELREVDEETQSNPYENKSPSKTPEAGQFIKHNASASLQKEIDDAEYHL
                     EEQFREQLEHEDYSPHQENEKTEAGNAPIDPANVPLPLHTRGPSVHFGNFGTDSDEGPV
                     LHHPRPHSRGHSLTQKPFFDNDEVRDSTDEGSMNKPQTFSQQKNDESYEIETNPSNLGT
                     PVSNFGMSNAFHDRSFSNTSNPWAEVQSFNGSKPPSRRTSHASKPSLSKLNANATEFKF
                     NPTSSFTPGQFSFGQSSFEPTASSFQPAAFQTSFSSMPPQSATSSHFSVPSLSSSKGRI
                     NAAAPVFSPNQSEFSFPPKSDFNVPGKSDFSFSASGPKFNPDAPTFQPLSSFSASVTSA
                     AASGNESGDTRPGSIFGSINLNLADVVKPAKKSKAIPIVRPASRHSKSPTPGPAPAPED
                     EVDKDGRLTDAARRGKKFREDVDDGEDIPLFAEPTPEPEPLMATQTKAPAKEPVVEESQ
                     DEEDENAAIGDTTLASTVLSESTDGKLQSESNTKATTSPSATSPDQDKANWLPFEFKND
                     AEVHDFNNARPFGDFDPFQKGHKKSLSATAKPFVPVAGSFTFGAPNPLAAPFEPILKTQ
                     PQQMVDPSESEDDRAASPTPGPEPRPVADAKVREPSPEPPKPARSGLAASRFAAPRQGL
                     GASRFAPSEPEPEPEPVKSFPSPKFAASPSPETDRAISEGHGTDDDKAREPLALHSFNE
                     SIPMPVSPPSVPGDDKTEKTEHELTFEEIDAVMQHLNENDPTMGVNRTLESPKWRQTSP
                     AKHISLAAVKDSSPLYLPPHDKLRSDGPSPSPREYRTLPQEMAPPMLSTELEDPFVDPP
                     RSALTQSFDVEGPVHDLGSGDATESEEWDKAFSADEQDKLEQRAHYFDGHVQGLVGDIL
                     ADRLDPLEKTLGTIQHALLAMSRRTPSSRPERRSVSAEVQESDADDEDDDMPVARRSIS
                     PQRNKRMEQMRFAVLEALNQHHASRALQSVVEQTEPASALDHSSVLKELQEMREQFSQS
                     LHLDFRAEDLRNVVEEAVQNRLPPTPPPVVKDDDEATLKMAEMQARIHELEQRLKDQEA
                     HVEKETTTRRSAEDRSFELQRQLDQAETKVEVEIMNRSVYDQRIHDLEERLQHQEAKTD
                     AELHGRREAEDRLSEIQRLLRISSEEEDRLRSVLEERDQKVKAVEQAAGKSTMRLALLE
                     AAQSNADKNQIDLTNRLNATDEELRGARQEARHWRSEAEHARESNRRQTDDLVGAVEEA
                     KHLRKVIDTLSTQLSETERIRENWRAKFVSMQDDMAHAAREISEENSRRTKKEQALIAR
                     QEVLDARLQAESRTRERLEAELERLEGGERAGMRAVAECKRLEGLLGELRSENHKIQTT
                     ALHFQREAKEAKESAATEVQRTRTSVQSELDAANEQVNIARAQFEEEADKIRAELTQAH
                     LANEALKEAHEVALEEELNKLRAQIEQVNMDADTAKAHHEMMLEEAQTTRTKDLDEVIQ
                     KHQNELEDLQTRFERELNNKTEDAQRAESLLLERLSLSTSKTEHLQDRVTHLEERVQIA
                     QEAARAAAQAAKAAGASESVVQVASTAAKPAVTQAMQLPEKISPQALRESIMVLQEQLQ
                     AREQHIEELEQTVSKLDPDAPTKITKRDDEITWLRELLAVRHSDLQDIITALSSDSYNR
                     EAVKDATIRLKANLQMEQQERERAMNGGSAINLPELAAAIKGAATPRVAQAVGPLAAAW
                     GNWRKANQPSLNNLSSVLSSPGAGRNQTPSKSNPSPASQSSFLSGLMTPPASGLRNTPP
                     ALAEQSQPQPTAFGNTGRRYTAEQFANRSRGPSVTARQAEKMPMPGTPPRRISDQRGGP
                     VTPPMVRSSGYDSDANHIEDFDDAGFFDD"
     gene            14709..15767
                     /locus_tag="JN550_001635"
     mRNA            14709..15767
                     /locus_tag="JN550_001635"
                     /product="hypothetical protein"
     CDS             14709..15767
                     /codon_start=1
                     /locus_tag="JN550_001635"
                     /product="hypothetical protein"
                     /protein_id="KAI1876139.1"
                     /transl_table=1
                     /translation="MPFWDIIQKSKISMTTPAASVSPPETARLDTYIQKAWKTNEQLHP
                     FGVASDESAATNPAIAPPTLRRGKTNRIIYYIGSFNPPHLGHQALMDHVLEHSRHEADP
                     DFNAVAIIAITHGERWVQRKLARESRTTPASPQGGGLHLPFDQRKALLEQGLPASLRRR
                     GVWVFPRPLDDWFGFLWRLMQACQDDGFALEMHELLGPDYVEWWRPQKSGLHGVVTSDV
                     CRAADFVVPGSPELEDMVGFAPWERVITRDGGEGDEDGVGSSSSQGQGQEQTGELEAKK
                     GEVWVCRESGRRSYTIRFVKCEERALDPNLSSTKLRQIIAGADTDELLDKVRGAAMSPE
                     MLVEMVRERRKN"
     gene            complement(16775..18726)
                     /locus_tag="JN550_001636"
     mRNA            complement(join(16775..17147,17205..17463,17569..18155,
                     18221..18726))
                     /locus_tag="JN550_001636"
                     /product="hypothetical protein"
     CDS             complement(join(16775..17147,17205..17463,17569..18155,
                     18221..18726))
                     /codon_start=1
                     /gene_functions="transport (smcogs) SMCOG1005:Drug
                     resistance transporter, EmrB/QacA (Score: 247.5; E-value:
                     3.1e-75)"
                     /gene_kind="transport"
                     /locus_tag="JN550_001636"
                     /product="hypothetical protein"
                     /protein_id="KAI1876140.1"
                     /transl_table=1
                     /translation="MSPEHTTEPKTSIANEESHRTDSDDHTSPQETTPISGNTMGSNDK
                     EKMAATDTPSADATANGDKRDITGTRWILICAALYLSSLMYGLDTTIAADIQGAVIETF
                     GSVPQLSWIGAGFPLGSVAVILPYGFLYTAFNMKWLYIAGIVLFQAGSALCGAAPTMNA
                     LIVGRVFAGAGGTGIYLGGLNHFSALTTRQERGTYLTGIGFIWGVGCILGPVVGGGFSV
                     SSATWRWGFYINLVIGALSAPIYLFCLPAIHPASDKSLRERIVSLDYVGFVLSASMWVF
                     FTVGFIFTGAVWAWNDAGTIVMIVLFGVCLILYTIQQYFCLFTSRTTRSFPGQLLLSRT
                     QILMYITTTCANASMFFTMFYIPIYFQFVQNDSSLVAAVRLLPFVIVLITCNLASGWAL
                     PKVKYYFAMCLVSGLIMTLASALFFAYLSTSAPTSQIYGFSILMGFGAGTTMQLGYAVA
                     SLKAPQPSDVFHAINLQNIAQIGATVISLVISGQVFQSTAVRNLNGVLAGLDFSEAEIK
                     SLVAGNQSTVFQSLDLGLREAVINAIITAMQRAFIIPLVAGIVSTFSALFMHRERIF"
     PFAM_domain     complement(join(17108..17147,17205..17463,17569..18155,
                     18221..18480))
                     /aSDomain="MFS_1"
                     /aSTool="clusterhmmer"
                     /database="35.0"
                     /db_xref="PF07690.19"
                     /db_xref="GO:0022857"
                     /db_xref="GO:0055085"
                     /description="Major Facilitator Superfamily"
                     /detection="hmmscan"
                     /domain_id="clusterhmmer_JN550_001636_0002"
                     /evalue="2.50E-27"
                     /gene_ontologies="GO:0022857: transmembrane transporter
                     activity"
                     /gene_ontologies="GO:0055085: transmembrane transport"
                     /label="JN550_001636"
                     /locus_tag="JN550_001636"
                     /protein_end="464"
                     /protein_start="82"
                     /score="95.8"
                     /tool="antismash"
                     /translation="SLMYGLDTTIAADIQGAVIETFGSVPQLSWIGAGFPLGSVAVILP
                     YGFLYTAFNMKWLYIAGIVLFQAGSALCGAAPTMNALIVGRVFAGAGGTGIYLGGLNHF
                     SALTTRQERGTYLTGIGFIWGVGCILGPVVGGGFSVSSATWRWGFYINLVIGALSAPIY
                     LFCLPAIHPASDKSLRERIVSLDYVGFVLSASMWVFFTVGFIFTGAVWAWNDAGTIVMI
                     VLFGVCLILYTIQQYFCLFTSRTTRSFPGQLLLSRTQILMYITTTCANASMFFTMFYIP
                     IYFQFVQNDSSLVAAVRLLPFVIVLITCNLASGWALPKVKYYFAMCLVSGLIMTLASAL
                     FFAYLSTSAPTSQIYGFSILMGFGAGTTMQLGYAVASLKAPQ"
     gene            complement(20001..27988)
                     /locus_tag="JN550_001637"
     mRNA            complement(join(20001..25993,26064..26779,26839..27109,
                     27212..27447,27545..27884,27937..27988))
                     /locus_tag="JN550_001637"
                     /product="hypothetical protein"
     CDS             complement(join(20001..25993,26064..26779,26839..27109,
                     27212..27447,27545..27884,27937..27988))
                     /NRPS_PKS="Domain: PKS_KS(Iterative-KS) (11-437). E-value:
                     4.9e-147. Score: 482.1. Matches aSDomain:
                     nrpspksdomains_JN550_001637_PKS_KS.1"
                     /NRPS_PKS="Domain: PKS_AT (611-929). E-value: 1.6e-81.
                     Score: 265.8. Matches aSDomain:
                     nrpspksdomains_JN550_001637_PKS_AT.1"
                     /NRPS_PKS="Domain: PKS_DH (1001-1178). E-value: 5.2e-29.
                     Score: 93.6. Matches aSDomain:
                     nrpspksdomains_JN550_001637_PKS_DH.1"
                     /NRPS_PKS="Domain: PKS_ER (1789-2088). E-value: 2.1e-85.
                     Score: 278.5. Matches aSDomain:
                     nrpspksdomains_JN550_001637_PKS_ER.1"
                     /NRPS_PKS="Domain: PKS_KR (2113-2291). E-value: 2.6e-44.
                     Score: 143.2. Matches aSDomain:
                     nrpspksdomains_JN550_001637_PKS_KR.1"
                     /NRPS_PKS="Domain: PP-binding (2461-2525). E-value:
                     2.4e-09. Score: 29.5. Matches aSDomain:
                     nrpspksdomains_JN550_001637_PP-binding.1"
                     /codon_start=1
                     /gene_functions="biosynthetic (rule-based-clusters) T1PKS:
                     itr_KS"
                     /gene_functions="biosynthetic (rule-based-clusters) T1PKS:
                     PKS_AT"
                     /gene_functions="biosynthetic-additional
                     (rule-based-clusters) ADH_zinc_N"
                     /gene_functions="biosynthetic-additional
                     (rule-based-clusters) adh_short"
                     /gene_functions="biosynthetic-additional
                     (rule-based-clusters) PP-binding"
                     /gene_functions="biosynthetic-additional (smcogs)
                     SMCOG1022:Beta-ketoacyl synthase (Score: 222.4; E-value:
                     1.8e-67)"
                     /gene_kind="biosynthetic"
                     /locus_tag="JN550_001637"
                     /product="hypothetical protein"
                     /protein_id="KAI1876141.1"
                     /sec_met_domain="itr_KS (E-value: 3.6e-148, bitscore:
                     488.5, seeds: 96, tool: rule-based-clusters)"
                     /sec_met_domain="PKS_AT (E-value: 1.2e-80, bitscore: 265.8,
                     seeds: 1682, tool: rule-based-clusters)"
                     /sec_met_domain="ADH_zinc_N (E-value: 1.4e-12, bitscore:
                     42.4, seeds: 86, tool: rule-based-clusters)"
                     /sec_met_domain="adh_short (E-value: 8.3e-39, bitscore:
                     128.1, seeds: 230, tool: rule-based-clusters)"
                     /sec_met_domain="PP-binding (E-value: 1.8e-08, bitscore:
                     29.5, seeds: 164, tool: rule-based-clusters)"
                     /transl_table=1
                     /translation="MTVKDSGSGEPIAIVGIGCHMPGGVRDIPALWEFLREQKDVHREF
                     EEPRFPAKGFYHPNRERPGTAVASGGFVLDEDPRLFDPAFFGITDLEAETMDASQRKLL
                     EVTYEAFENAGDTWETVSGSRMGVFVGDLNLDNYVSQTRDWDYGGKYSATGAFPNMLAN
                     RIHYVFNLKGPSLLVNSACTSAMYALHLAVTAIRNGDCDSAIVAGCNWIMDPNIHLSMS
                     KLGALSASSRSHAFDASADGYARGEGFAALYLKPVSRAVLDKSPVRGVIMGTAVNANGR
                     TNGVTNPSGPAQEIVIRAAYKNAGDLDPSETMLLECHGTGTRVGDPTEVKAAGNVFGPG
                     RSSNYADRLMVGSVKTNVGHLEGACALPGILKVVAALENGEIPPTLHIKTPNPLIDFDT
                     AKARVVTDVEPWPQAKVKRASVTSAGFGGTNGHCVIDHVNNVLPNYIKPGVIKKHINEA
                     KGTNGTNGAHGANGINGTNGLNGLNGVNGVNGTNGSNGHGMNGNVFAVETPHYFPVVDE
                     PTLIRKSDAATRQLVVLPFSAHNPASLKANLQALSNVVHQHSLADVAYTLSNKRSRFTH
                     RAFAIVDRDQVAQKGLSLNEEPRIFSSPQHVRTAFVFTGQGAQWHGMGAQLFEYAVFRK
                     SISYLDYVLSLLPTPPEWKIADILSGSELYDHRFIQTPAVSQTVCSGLQIGLVDLLASW
                     SVRPAGVVGHSSGEMAAAYAAGRLTAAEAITAAYYRGYAVSSNTAKGAMIAVGLGHKKG
                     QEYITSAGLDGQVKVAAINSPDSITMSGDVEAIEKLASKLTTEGIFNRLLKTGGLAYHS
                     HHMLALGDYYAKLLDDGFMSLKELISTAGKYHQIPWVSSVTPNKKMPGDHVAESYWRAN
                     LESPVCFSEAASKLLDTADLNIGSVIEIGPHTALKNPLGQIIKALNKNIPYVASVKRGE
                     DAHRSMVELAGTLFSINTDVNLAAVNSVDEDGALAHGCMAIDLPPYKYTYGPINYLESR
                     LSKEYRLRKVPRHDLLGSKVAGTTRLRPQWRNFLRIKDLPWLDDHRVPPHVLHPGAAHV
                     VMAMVAAEHSYLEFPDALPIVGFTLRNLSIKKTLVVPQDDYGVEIVMSMELDDSATAKT
                     PGWSSFSVSSVVRDTDQWTEHCSGLVKVEVASFELPTLVDSTNMDGRAVNAQSWYTRFS
                     NMGLHFGPSFQGYSDIRADPAINVASAKLALNTTAGLFPGGESSYPIHPASFDLLVRLG
                     LMACNGGQADTLSVQLPIHLDEMRFKHGFLDGRDWVRGISRAEKRGLRSAYGDLQMMDE
                     SGNVFLSVQNMKFTNLNNDFGDAALSAKAYSSPFTRLTWRPDIRAMSKGQRLVLLPPTP
                     EEVTKPFPQLSKIFSLIGHANPNIRVLQLNSGSDIGASSAVLKTLTGPNGIKAYQKYAI
                     TDPSPVEFTSLRELTSEYQDINYFALDIQKDPLQQGAQQGAYDVILWPNAVDASESSYE
                     ALEHCKALLKPGGTLVLVDISGADSDAKSWNPALEQTGFEAGTELAETFSLDTNHHGTV
                     ILTTAIDKDKEVNKGSPVVHLLHGANGAPTLLAHLAQALEKRGLSTKTFPLDEARETVA
                     PNSRVVAFLEGENLLLDADQNRISLFQHLAANTATMVWVTSCGLPKAVNPDGAFITGLL
                     RTLGTENPSAQFLSVDLDANNFEVGDDEVHELVRCIIDEEAALQGLGDSVECEVNRDCA
                     WQNGCLWVSRVVPDEALQEYAEPTFTPSDKDMELKVMDSQGPVRAVFGTPGILVRTHDP
                     QGTTFPWPLSLREQLLTARHVKTSLYFRTYTELWQPLPKDWIEIKVEAVGLNWKDLGLC
                     SGRFDQNNLSNEYVGIVTQKGPNVAHVAVGDRVYGMGKGHFGNYTRVPAIIAQKLGPEI
                     DPIEAATMPLVYMTAVYALEHVTRVKRGQRVLIQSGSGGLGIAAIQLARSKGADVFATV
                     GTADKARFLAEELGVPSSRIFSSRDIADLPRMVTATNNNGFDVILSTSQGDLLFESIRA
                     LAPMGTLVDVGRLDVTNSKTIALELFQKSAGFVSFDLSIVVDRNPALGGELMRAVDDYR
                     RAGHIHPIKPYTVMDISQLDQALLRFSKGTHIGKMVISYQRPDSMVKVQQSVPAAKFDP
                     QSRYVLVGGLTGLGRAIVRWMSDRGARDLMIWSRSGAKNLSAESIALIDGLAAKGVRVR
                     PISCDVSNREQVLQAMKEANDGREVRGVFNFAVAYHDISFDKMTAEQFHAGMAAKVIGN
                     KHLHEATASLPLDFFVMISTFGTFFAFPTQSTYLAANNYMDYFARYRHRLGLPATTVAI
                     GLISDVGPLTQGTITSNLFVRAKGQTVTAAQLLRLLEPAFESKRARDRSQKHWLGYSED
                     PLSEANIFTCVDPAVGAKIKLDEVQAKKASATDVPRWHRDPRVSMMMRATDDAYRYQSG
                     EGGARGAQGHDDASDMSPAAQLRRQFDLATSKIRLNAADGGDSKELHTELVELVTQGIK
                     ASVAEMLFLDPSAVNAASGVAEQGIDSLLAAEFRNWLTVAFAKNISMLDLMDARNTINA
                     LALDIVDNAVAR"
     PFAM_domain     complement(20034..20222)
                     /aSDomain="PP-binding"
                     /aSTool="clusterhmmer"
                     /database="35.0"
                     /db_xref="PF00550.28"
                     /description="Phosphopantetheine attachment site"
                     /detection="hmmscan"
                     /domain_id="clusterhmmer_JN550_001637_0010"
                     /evalue="1.30E-06"
                     /label="JN550_001637"
                     /locus_tag="JN550_001637"
                     /protein_end="2525"
                     /protein_start="2462"
                     /score="28.8"
                     /tool="antismash"
                     /translation="IKASVAEMLFLDPSAVNAASGVAEQGIDSLLAAEFRNWLTVAFAK
                     NISMLDLMDARNTINALA"
     aSDomain        complement(20034..20225)
                     /aSDomain="PP-binding"
                     /aSTool="nrps_pks_domains"
                     /database="nrpspksdomains.hmm"
                     /detection="hmmscan"
                     /domain_id="nrpspksdomains_JN550_001637_PP-binding.1"
                     /evalue="2.40E-09"
                     /label="JN550_001637_PP-binding.1"
                     /locus_tag="JN550_001637"
                     /protein_end="2525"
                     /protein_start="2461"
                     /score="29.5"
                     /tool="antismash"
                     /translation="GIKASVAEMLFLDPSAVNAASGVAEQGIDSLLAAEFRNWLTVAFA
                     KNISMLDLMDARNTINALA"
     aSModule        complement(20034..27955)
                     /complete
                     /domains="nrpspksdomains_JN550_001637_PKS_KS.1"
                     /domains="nrpspksdomains_JN550_001637_PKS_AT.1"
                     /domains="nrpspksdomains_JN550_001637_PKS_DH.1"
                     /domains="nrpspksdomains_JN550_001637_PKS_ER.1"
                     /domains="nrpspksdomains_JN550_001637_PKS_KR.1"
                     /domains="nrpspksdomains_JN550_001637_PP-binding.1"
                     /iterative
                     /locus_tags="JN550_001637"
                     /monomer_pairings="pk -> pk"
                     /tool="antismash"
                     /type="pks"
     aSDomain        complement(20736..21269)
                     /ASF="KR domain putatively catalyzing D-configuration
                     product formation"
                     /ASF="catalytic triad S,Y,N found: False"
                     /aSDomain="PKS_KR"
                     /aSTool="nrps_pks_domains"
                     /database="nrpspksdomains.hmm"
                     /detection="hmmscan"
                     /domain_id="nrpspksdomains_JN550_001637_PKS_KR.1"
                     /evalue="2.60E-44"
                     /label="JN550_001637_PKS_KR.1"
                     /locus_tag="JN550_001637"
                     /protein_end="2291"
                     /protein_start="2113"
                     /score="143.2"
                     /specificity="KR activity: inactive"
                     /specificity="KR stereochemistry: (unknown)"
                     /tool="antismash"
                     /translation="YVLVGGLTGLGRAIVRWMSDRGARDLMIWSRSGAKNLSAESIALI
                     DGLAAKGVRVRPISCDVSNREQVLQAMKEANDGREVRGVFNFAVAYHDISFDKMTAEQF
                     HAGMAAKVIGNKHLHEATASLPLDFFVMISTFGTFFAFPTQSTYLAANNYMDYFARYRH
                     RLGLPATTVAIGLIS"
     PFAM_domain     complement(20736..21272)
                     /aSDomain="KR"
                     /aSTool="clusterhmmer"
                     /database="35.0"
                     /db_xref="PF08659.13"
                     /description="KR domain"
                     /detection="hmmscan"
                     /domain_id="clusterhmmer_JN550_001637_0009"
                     /evalue="7.00E-50"
                     /label="JN550_001637"
                     /locus_tag="JN550_001637"
                     /protein_end="2291"
                     /protein_start="2112"
                     /score="169.5"
                     /tool="antismash"
                     /translation="RYVLVGGLTGLGRAIVRWMSDRGARDLMIWSRSGAKNLSAESIAL
                     IDGLAAKGVRVRPISCDVSNREQVLQAMKEANDGREVRGVFNFAVAYHDISFDKMTAEQ
                     FHAGMAAKVIGNKHLHEATASLPLDFFVMISTFGTFFAFPTQSTYLAANNYMDYFARYR
                     HRLGLPATTVAIGLIS"
     CDS_motif       complement(20781..20891)
                     /aSTool="nrps_pks_domains"
                     /database="abmotifs"
                     /detection="hmmscan"
                     /domain_id="nrpspksmotif_JN550_001637_0010"
                     /evalue="9.60E-12"
                     /label="PKSI-KR_m4"
                     /locus_tag="JN550_001637"
                     /protein_end="2276"
                     /protein_start="2239"
                     /score="37.4"
                     /tool="antismash"
                     /translation="LDFFVMISTFGTFFAFPTQSTYLAANNYMDYFARYRH"
     CDS_motif       complement(21174..21269)
                     /aSTool="nrps_pks_domains"
                     /database="abmotifs"
                     /detection="hmmscan"
                     /domain_id="nrpspksmotif_JN550_001637_0009"
                     /evalue="2.00E-11"
                     /label="PKSI-KR_m1"
                     /locus_tag="JN550_001637"
                     /protein_end="2145"
                     /protein_start="2113"
                     /score="36.5"
                     /tool="antismash"
                     /translation="YVLVGGLTGLGRAIVRWMSDRGARDLMIWSRS"
     aSDomain        complement(21345..22241)
                     /ASF="ER configuration inconclusive"
                     /aSDomain="PKS_ER"
                     /aSTool="nrps_pks_domains"
                     /database="nrpspksdomains.hmm"
                     /detection="hmmscan"
                     /domain_id="nrpspksdomains_JN550_001637_PKS_ER.1"
                     /evalue="2.10E-85"
                     /label="JN550_001637_PKS_ER.1"
                     /locus_tag="JN550_001637"
                     /protein_end="2088"
                     /protein_start="1789"
                     /score="278.5"
                     /tool="antismash"
                     /translation="WQPLPKDWIEIKVEAVGLNWKDLGLCSGRFDQNNLSNEYVGIVTQ
                     KGPNVAHVAVGDRVYGMGKGHFGNYTRVPAIIAQKLGPEIDPIEAATMPLVYMTAVYAL
                     EHVTRVKRGQRVLIQSGSGGLGIAAIQLARSKGADVFATVGTADKARFLAEELGVPSSR
                     IFSSRDIADLPRMVTATNNNGFDVILSTSQGDLLFESIRALAPMGTLVDVGRLDVTNSK
                     TIALELFQKSAGFVSFDLSIVVDRNPALGGELMRAVDDYRRAGHIHPIKPYTVMDISQL
                     DQALLRFSKGTHIGKMVI"
     PFAM_domain     complement(21585..21872)
                     /aSDomain="ADH_zinc_N"
                     /aSTool="clusterhmmer"
                     /database="35.0"
                     /db_xref="PF00107.29"
                     /description="Zinc-binding dehydrogenase"
                     /detection="hmmscan"
                     /domain_id="clusterhmmer_JN550_001637_0008"
                     /evalue="6.90E-11"
                     /label="JN550_001637"
                     /locus_tag="JN550_001637"
                     /protein_end="2008"
                     /protein_start="1912"
                     /score="42.4"
                     /tool="antismash"
                     /translation="GLGIAAIQLARSKGADVFATVGTADKARFLAEELGVPSSRIFSSR
                     DIADLPRMVTATNNNGFDVILSTSQGDLLFESIRALAPMGTLVDVGRLDVT"
     CDS_motif       complement(21783..21833)
                     /aSTool="nrps_pks_domains"
                     /database="abmotifs"
                     /detection="hmmscan"
                     /domain_id="nrpspksmotif_JN550_001637_0008"
                     /evalue="4.60E-06"
                     /label="PKSI-ER_m6"
                     /locus_tag="JN550_001637"
                     /protein_end="1942"
                     /protein_start="1925"
                     /score="19.2"
                     /tool="antismash"
                     /translation="GADVFATVGTADKARFL"
     CDS_motif       complement(21843..21905)
                     /aSTool="nrps_pks_domains"
                     /database="abmotifs"
                     /detection="hmmscan"
                     /domain_id="nrpspksmotif_JN550_001637_0007"
                     /evalue="1.30E-08"
                     /label="PKSI-ER_m5"
                     /locus_tag="JN550_001637"
                     /protein_end="1922"
                     /protein_start="1901"
                     /score="27.1"
                     /tool="antismash"
                     /translation="GQRVLIQSGSGGLGIAAIQLA"
     CDS_motif       complement(21930..21974)
                     /aSTool="nrps_pks_domains"
                     /database="abmotifs"
                     /detection="hmmscan"
                     /domain_id="nrpspksmotif_JN550_001637_0006"
                     /evalue="6.60E-04"
                     /label="PKSI-ER_m4"
                     /locus_tag="JN550_001637"
                     /protein_end="1893"
                     /protein_start="1878"
                     /score="13.2"
                     /tool="antismash"
                     /translation="AATMPLVYMTAVYAL"
     PFAM_domain     complement(23703..24605)
                     /aSDomain="PS-DH"
                     /aSTool="clusterhmmer"
                     /database="35.0"
                     /db_xref="PF14765.9"
                     /description="Polyketide synthase dehydratase"
                     /detection="hmmscan"
                     /domain_id="clusterhmmer_JN550_001637_0007"
                     /evalue="4.60E-65"
                     /label="JN550_001637"
                     /locus_tag="JN550_001637"
                     /protein_end="1302"
                     /protein_start="1001"
                     /score="219.9"
                     /tool="antismash"
                     /translation="HDLLGSKVAGTTRLRPQWRNFLRIKDLPWLDDHRVPPHVLHPGAA
                     HVVMAMVAAEHSYLEFPDALPIVGFTLRNLSIKKTLVVPQDDYGVEIVMSMELDDSATA
                     KTPGWSSFSVSSVVRDTDQWTEHCSGLVKVEVASFELPTLVDSTNMDGRAVNAQSWYTR
                     FSNMGLHFGPSFQGYSDIRADPAINVASAKLALNTTAGLFPGGESSYPIHPASFDLLVR
                     LGLMACNGGQADTLSVQLPIHLDEMRFKHGFLDGRDWVRGISRAEKRGLRSAYGDLQMM
                     DESGNVFLSVQNMKFTNLNN"
     aSDomain        complement(24075..24605)
                     /ASF="catalytic triad H,G,P found: False"
                     /aSDomain="PKS_DH"
                     /aSTool="nrps_pks_domains"
                     /database="nrpspksdomains.hmm"
                     /detection="hmmscan"
                     /domain_id="nrpspksdomains_JN550_001637_PKS_DH.1"
                     /evalue="5.20E-29"
                     /label="JN550_001637_PKS_DH.1"
                     /locus_tag="JN550_001637"
                     /protein_end="1178"
                     /protein_start="1001"
                     /score="93.6"
                     /tool="antismash"
                     /translation="HDLLGSKVAGTTRLRPQWRNFLRIKDLPWLDDHRVPPHVLHPGAA
                     HVVMAMVAAEHSYLEFPDALPIVGFTLRNLSIKKTLVVPQDDYGVEIVMSMELDDSATA
                     KTPGWSSFSVSSVVRDTDQWTEHCSGLVKVEVASFELPTLVDSTNMDGRAVNAQSWYTR
                     FSNMGLHFGPSFQG"
     CDS_motif       complement(24444..24521)
                     /aSTool="nrps_pks_domains"
                     /database="abmotifs"
                     /detection="hmmscan"
                     /domain_id="nrpspksmotif_JN550_001637_0005"
                     /evalue="2.00E-05"
                     /label="PKSI-DH_m2"
                     /locus_tag="JN550_001637"
                     /protein_end="1055"
                     /protein_start="1029"
                     /score="17.2"
                     /tool="antismash"
                     /translation="WLDDHRVPPHVLHPGAAHVVMAMVAA"
     aSDomain        complement(24822..25775)
                     /ASF="Neither malonyl-CoA or methylmalonyl-CoA specific"
                     /ASF="found active site serine: True, scaffold matched
                     GHGE: True"
                     /aSDomain="PKS_AT"
                     /aSTool="nrps_pks_domains"
                     /database="nrpspksdomains.hmm"
                     /detection="hmmscan"
                     /domain_id="nrpspksdomains_JN550_001637_PKS_AT.1"
                     /evalue="1.60E-81"
                     /label="JN550_001637_PKS_AT.1"
                     /locus_tag="JN550_001637"
                     /protein_end="929"
                     /protein_start="611"
                     /score="265.8"
                     /specificity="substrate consensus: pk"
                     /specificity="PKS signature: Malonyl-CoA"
                     /specificity="Minowa: mxmal"
                     /tool="antismash"
                     /translation="VFTGQGAQWHGMGAQLFEYAVFRKSISYLDYVLSLLPTPPEWKIA
                     DILSGSELYDHRFIQTPAVSQTVCSGLQIGLVDLLASWSVRPAGVVGHSSGEMAAAYAA
                     GRLTAAEAITAAYYRGYAVSSNTAKGAMIAVGLGHKKGQEYITSAGLDGQVKVAAINSP
                     DSITMSGDVEAIEKLASKLTTEGIFNRLLKTGGLAYHSHHMLALGDYYAKLLDDGFMSL
                     KELISTAGKYHQIPWVSSVTPNKKMPGDHVAESYWRANLESPVCFSEAASKLLDTADLN
                     IGSVIEIGPHTALKNPLGQIIKALNKNIPYVASVKRG"
     PFAM_domain     complement(24864..25778)
                     /aSDomain="Acyl_transf_1"
                     /aSTool="clusterhmmer"
                     /database="35.0"
                     /db_xref="PF00698.24"
                     /description="Acyl transferase domain"
                     /detection="hmmscan"
                     /domain_id="clusterhmmer_JN550_001637_0006"
                     /evalue="2.20E-47"
                     /label="JN550_001637"
                     /locus_tag="JN550_001637"
                     /protein_end="915"
                     /protein_start="610"
                     /score="162.3"
                     /tool="antismash"
                     /translation="FVFTGQGAQWHGMGAQLFEYAVFRKSISYLDYVLSLLPTPPEWKI
                     ADILSGSELYDHRFIQTPAVSQTVCSGLQIGLVDLLASWSVRPAGVVGHSSGEMAAAYA
                     AGRLTAAEAITAAYYRGYAVSSNTAKGAMIAVGLGHKKGQEYITSAGLDGQVKVAAINS
                     PDSITMSGDVEAIEKLASKLTTEGIFNRLLKTGGLAYHSHHMLALGDYYAKLLDDGFMS
                     LKELISTAGKYHQIPWVSSVTPNKKMPGDHVAESYWRANLESPVCFSEAASKLLDTADL
                     NIGSVIEIGPHTALKNPLGQIIKA"
     CDS_motif       complement(25434..25523)
                     /aSTool="nrps_pks_domains"
                     /database="abmotifs"
                     /detection="hmmscan"
                     /domain_id="nrpspksmotif_JN550_001637_0004"
                     /evalue="3.00E-08"
                     /label="PKSI-AT-mM_m3"
                     /locus_tag="JN550_001637"
                     /protein_end="725"
                     /protein_start="695"
                     /score="26.2"
                     /tool="antismash"
                     /translation="VRPAGVVGHSSGEMAAAYAAGRLTAAEAIT"
     CDS_motif       complement(25728..25778)
                     /aSTool="nrps_pks_domains"
                     /database="abmotifs"
                     /detection="hmmscan"
                     /domain_id="nrpspksmotif_JN550_001637_0003"
                     /evalue="1.70E-06"
                     /label="PKSI-AT-mM_m1"
                     /locus_tag="JN550_001637"
                     /protein_end="627"
                     /protein_start="610"
                     /score="20.3"
                     /tool="antismash"
                     /translation="FVFTGQGAQWHGMGAQL"
     PFAM_domain     complement(26359..26508)
                     /aSDomain="KAsynt_C_assoc"
                     /aSTool="clusterhmmer"
                     /database="35.0"
                     /db_xref="PF16197.8"
                     /description="Ketoacyl-synthetase C-terminal extension"
                     /detection="hmmscan"
                     /domain_id="clusterhmmer_JN550_001637_0005"
                     /evalue="7.80E-09"
                     /label="JN550_001637"
                     /locus_tag="JN550_001637"
                     /protein_end="440"
                     /protein_start="390"
                     /score="36.1"
                     /tool="antismash"
                     /translation="PNPLIDFDTAKARVVTDVEPWPQAKVKRASVTSAGFGGTNGHCVI
                     DHVNN"
     aSDomain        complement(join(26368..26779,26839..27109,27212..27447,
                     27545..27884,27937..27955))
                     /ASF="found active site cysteine: True, scaffold matched
                     GSSS: False"
                     /ASF="found active site histidines: True"
                     /aSDomain="PKS_KS"
                     /aSTool="nrps_pks_domains"
                     /database="nrpspksdomains.hmm"
                     /detection="hmmscan"
                     /domain_id="nrpspksdomains_JN550_001637_PKS_KS.1"
                     /domain_subtypes="Iterative-KS"
                     /evalue="4.90E-147"
                     /label="JN550_001637_PKS_KS.1"
                     /locus_tag="JN550_001637"
                     /protein_end="437"
                     /protein_start="11"
                     /score="482.1"
                     /tool="antismash"
                     /translation="IAIVGIGCHMPGGVRDIPALWEFLREQKDVHREFEEPRFPAKGFY
                     HPNRERPGTAVASGGFVLDEDPRLFDPAFFGITDLEAETMDASQRKLLEVTYEAFENAG
                     DTWETVSGSRMGVFVGDLNLDNYVSQTRDWDYGGKYSATGAFPNMLANRIHYVFNLKGP
                     SLLVNSACTSAMYALHLAVTAIRNGDCDSAIVAGCNWIMDPNIHLSMSKLGALSASSRS
                     HAFDASADGYARGEGFAALYLKPVSRAVLDKSPVRGVIMGTAVNANGRTNGVTNPSGPA
                     QEIVIRAAYKNAGDLDPSETMLLECHGTGTRVGDPTEVKAAGNVFGPGRSSNYADRLMV
                     GSVKTNVGHLEGACALPGILKVVAALENGEIPPTLHIKTPNPLIDFDTAKARVVTDVEP
                     WPQAKVKRASVTSAGFGGTNGHCVIDH"
     PFAM_domain     complement(join(26515..26779,26839..26933))
                     /aSDomain="Ketoacyl-synt_C"
                     /aSTool="clusterhmmer"
                     /database="35.0"
                     /db_xref="PF02801.25"
                     /description="Beta-ketoacyl synthase, C-terminal domain"
                     /detection="hmmscan"
                     /domain_id="clusterhmmer_JN550_001637_0004"
                     /evalue="6.20E-31"
                     /label="JN550_001637"
                     /locus_tag="JN550_001637"
                     /protein_end="388"
                     /protein_start="268"
                     /score="107.0"
                     /tool="antismash"
                     /translation="GVIMGTAVNANGRTNGVTNPSGPAQEIVIRAAYKNAGDLDPSETM
                     LLECHGTGTRVGDPTEVKAAGNVFGPGRSSNYADRLMVGSVKTNVGHLEGACALPGILK
                     VVAALENGEIPPTLHI"
     CDS_motif       complement(26692..26736)
                     /aSTool="nrps_pks_domains"
                     /database="abmotifs"
                     /detection="hmmscan"
                     /domain_id="nrpspksmotif_JN550_001637_0002"
                     /evalue="1.20E-03"
                     /label="PKSI-KS_m5"
                     /locus_tag="JN550_001637"
                     /protein_end="329"
                     /protein_start="314"
                     /score="11.4"
                     /tool="antismash"
                     /translation="LECHGTGTRVGDPTE"
     PFAM_domain     complement(join(26961..27109,27212..27447,27545..27884,
                     27937..27961))
                     /aSDomain="ketoacyl-synt"
                     /aSTool="clusterhmmer"
                     /database="35.0"
                     /db_xref="PF00109.29"
                     /description="Beta-ketoacyl synthase, N-terminal domain"
                     /detection="hmmscan"
                     /domain_id="clusterhmmer_JN550_001637_0003"
                     /evalue="7.30E-64"
                     /label="JN550_001637"
                     /locus_tag="JN550_001637"
                     /protein_end="259"
                     /protein_start="9"
                     /score="215.9"
                     /tool="antismash"
                     /translation="EPIAIVGIGCHMPGGVRDIPALWEFLREQKDVHREFEEPRFPAKG
                     FYHPNRERPGTAVASGGFVLDEDPRLFDPAFFGITDLEAETMDASQRKLLEVTYEAFEN
                     AGDTWETVSGSRMGVFVGDLNLDNYVSQTRDWDYGGKYSATGAFPNMLANRIHYVFNLK
                     GPSLLVNSACTSAMYALHLAVTAIRNGDCDSAIVAGCNWIMDPNIHLSMSKLGALSASS
                     RSHAFDASADGYARGEGFAALYLKPVSR"
     CDS_motif       complement(26994..27032)
                     /aSTool="nrps_pks_domains"
                     /database="abmotifs"
                     /detection="hmmscan"
                     /domain_id="nrpspksmotif_JN550_001637_0001"
                     /evalue="2.90E-04"
                     /label="PKSI-KS_m4"
                     /locus_tag="JN550_001637"
                     /protein_end="248"
                     /protein_start="235"
                     /score="13.9"
                     /tool="antismash"
                     /translation="FDASADGYARGEG"
     gene            30451..33160
                     /locus_tag="JN550_001638"
     mRNA            join(30451..30579,30774..30912,31081..31289,31367..31518,
                     31582..32055,32116..33160)
                     /locus_tag="JN550_001638"
                     /product="hypothetical protein"
     CDS             join(30451..30579,30774..30912,31081..31289,31367..31518,
                     31582..32055,32116..33160)
                     /codon_start=1
                     /locus_tag="JN550_001638"
                     /product="hypothetical protein"
                     /protein_id="KAI1876142.1"
                     /transl_table=1
                     /translation="MRIPANVSTVEATSDPPEMAYFASFASRSVFGPFLLRLRTLIVLR
                     ARSVHMLLLLGRSFGLSPSPSHNASCRPEASDLDMYAVLHTEAETQNLSSDKTGDAMTS
                     GSLEKTYGSSTTNLEAQELLKARPGGIISPNRHLKFECFGYFEDSNSNTMALLKKWGLS
                     GDGNVVEALSDGPSASTSSVVKLVQERMPPPEVIDFLVQYFVSDLNWMKQVVHGPSFLT
                     LYHQWRAKSDGLSATDLELLVLVLRMCSYAAQFLPSPSYTIDSVRGVALSEIRSTCSDL
                     ADGLAKECLTIGKRGSLIRVQHVILHALKLQCEGRTDKFWEGIAHASHAAQKAGIHTNS
                     TSPGDYGDTIVEKEMRQRTLCVLYAIDSQLSRQLDRLPFLPDNLLSEISPQLNLESRLG
                     GMGLDHEAPNIFTERLMQAQLGRFWRSLQLTWSSHVVSDPADAERRYEKFCAEFLSTLS
                     PAFALQPDTKWDRHIPELAMQRQLLYIAIFDSICWNFRPLMMLDSSHTATFPPYKKVLH
                     QSQKRRMAIAALKVLEAVSSLHSLFSGSYTRMSAIIFNTFEPTVLLLCLTLDDDFPFNQ
                     EDDSSDILGLRMDRLTRHETIQAAEKALHRLQKLAEVSEQASTGAQIIAQLLAKAANEN
                     KVLESPFPPNPTRRSQWSRTFLGPGVYDNPASWQSSNQPSEESSSMSRSNAEMMQEDLS
                     YNGLQIDELLFPITDSDVHNI"
     PFAM_domain     join(31589..32055,32116..32164)
                     /aSDomain="Fungal_trans"
                     /aSTool="clusterhmmer"
                     /database="35.0"
                     /db_xref="PF04082.21"
                     /db_xref="GO:0003677"
                     /db_xref="GO:0006351"
                     /db_xref="GO:0008270"
                     /description="Fungal specific transcription factor domain"
                     /detection="hmmscan"
                     /domain_id="clusterhmmer_JN550_001638_0011"
                     /evalue="2.00E-06"
                     /gene_ontologies="GO:0003677: DNA binding"
                     /gene_ontologies="GO:0006351: DNA-templated transcription"
                     /gene_ontologies="GO:0008270: zinc ion binding"
                     /label="JN550_001638"
                     /locus_tag="JN550_001638"
                     /protein_end="384"
                     /protein_start="212"
                     /score="27.1"
                     /tool="antismash"
                     /translation="QVVHGPSFLTLYHQWRAKSDGLSATDLELLVLVLRMCSYAAQFLP
                     SPSYTIDSVRGVALSEIRSTCSDLADGLAKECLTIGKRGSLIRVQHVILHALKLQCEGR
                     TDKFWEGIAHASHAAQKAGIHTNSTSPGDYGDTIVEKEMRQRTLCVLYAIDSQLSRQLD
                     RLPFLPDNL"
     gene            33921..35825
                     /locus_tag="JN550_001639"
     mRNA            join(33921..35042,35133..35825)
                     /locus_tag="JN550_001639"
                     /product="hypothetical protein"
     CDS             join(33921..35042,35133..35825)
                     /codon_start=1
                     /gene_functions="biosynthetic-additional
                     (rule-based-clusters) p450"
                     /gene_functions="biosynthetic-additional (smcogs)
                     SMCOG1034:cytochrome P450 (Score: 104; E-value: 1.5e-31)"
                     /gene_kind="biosynthetic-additional"
                     /locus_tag="JN550_001639"
                     /product="hypothetical protein"
                     /protein_id="KAI1876143.1"
                     /sec_met_domain="p450 (E-value: 2.3e-30, bitscore: 100.4,
                     seeds: 50, tool: rule-based-clusters)"
                     /transl_table=1
                     /translation="MRPRFFCPQALSHPARFYAPTPSHETYTEYTQAMPYFDILGIVGN
                     FQLLTVYFAFGSFVVLYGLHRWLLPKPLPDIPYNEDSAKSIFGDWLNLRNDPGGLAKWS
                     SKQLEKHGSPICQALMGPLSKPVVLVGDLREVREVMTRSDYDRSAYIIDRFPLLGEFHL
                     NMMTDNDWRTSRNWLKDLLDKPHMHNVVGPSVHTSMVRIIDLWEHKARLGNGRCFSMVD
                     DLKYLALDTIMIFHFGDDFADSALARQVEFIKGLKKTEVKFGAHGEAIFPQAKLHSFQE
                     ALTYLGDRVTAIYATKWPVALVSWWLRWGTSHCRKLFSYKDSFIRRHIDIGVKRSIHDE
                     EAKTGIDSMVFREQKAAMKAGRPTVLGKSIFVDEAWGNLVAGQHTTSAALVWILKLLAD
                     YPGVQETLLSELQSALTEAVQENRLPTCAEIINTKIPYLDAVLEEMLRLRAGMIVPRDT
                     VRDTELLGHHIPKGTVVLMILQGPDFSKAPSTKYWRELKTDATRVKQYPGNGNEDLEVF
                     DPERWLVRGEKGEIIEFDGSTNAQLAFGLGIRACWGRRLAMLETRIMTAMMVWKFNFGQ
                     VPEALASHAATYDISYRAKQGFVNIESR"
     PFAM_domain     join(34176..35042,35133..35450)
                     /aSDomain="p450"
                     /aSTool="clusterhmmer"
                     /database="35.0"
                     /db_xref="PF00067.25"
                     /db_xref="GO:0004497"
                     /db_xref="GO:0005506"
                     /db_xref="GO:0016705"
                     /db_xref="GO:0020037"
                     /description="Cytochrome P450"
                     /detection="hmmscan"
                     /domain_id="clusterhmmer_JN550_001639_0012"
                     /evalue="1.10E-28"
                     /gene_ontologies="GO:0004497: monooxygenase activity"
                     /gene_ontologies="GO:0005506: iron ion binding"
                     /gene_ontologies="GO:0016705: oxidoreductase activity,
                     acting on paired donors, with incorporation or reduction of
                     molecular oxygen"
                     /gene_ontologies="GO:0020037: heme binding"
                     /label="JN550_001639"
                     /locus_tag="JN550_001639"
                     /protein_end="480"
                     /protein_start="85"
                     /score="100.4"
                     /tool="antismash"
                     /translation="IFGDWLNLRNDPGGLAKWSSKQLEKHGSPICQALMGPLSKPVVLV
                     GDLREVREVMTRSDYDRSAYIIDRFPLLGEFHLNMMTDNDWRTSRNWLKDLLDKPHMHN
                     VVGPSVHTSMVRIIDLWEHKARLGNGRCFSMVDDLKYLALDTIMIFHFGDDFADSALAR
                     QVEFIKGLKKTEVKFGAHGEAIFPQAKLHSFQEALTYLGDRVTAIYATKWPVALVSWWL
                     RWGTSHCRKLFSYKDSFIRRHIDIGVKRSIHDEEAKTGIDSMVFREQKAAMKAGRPTVL
                     GKSIFVDEAWGNLVAGQHTTSAALVWILKLLADYPGVQETLLSELQSALTEAVQENRLP
                     TCAEIINTKIPYLDAVLEEMLRLRAGMIVPRDTVRDTELLGHHIPKGTVVLMILQ"
     PFAM_domain     35553..35735
                     /aSDomain="p450"
                     /aSTool="clusterhmmer"
                     /database="35.0"
                     /db_xref="PF00067.25"
                     /db_xref="GO:0004497"
                     /db_xref="GO:0005506"
                     /db_xref="GO:0016705"
                     /db_xref="GO:0020037"
                     /description="Cytochrome P450"
                     /detection="hmmscan"
                     /domain_id="clusterhmmer_JN550_001639_0013"
                     /evalue="9.30E-10"
                     /gene_ontologies="GO:0004497: monooxygenase activity"
                     /gene_ontologies="GO:0005506: iron ion binding"
                     /gene_ontologies="GO:0016705: oxidoreductase activity,
                     acting on paired donors, with incorporation or reduction of
                     molecular oxygen"
                     /gene_ontologies="GO:0020037: heme binding"
                     /label="JN550_001639"
                     /locus_tag="JN550_001639"
                     /protein_end="575"
                     /protein_start="514"
                     /score="38.0"
                     /tool="antismash"
                     /translation="EVFDPERWLVRGEKGEIIEFDGSTNAQLAFGLGIRACWGRRLAML
                     ETRIMTAMMVWKFNFG"
     gene            37420..40337
                     /locus_tag="JN550_001640"
     mRNA            join(37420..38022,38076..39538,40100..40337)
                     /locus_tag="JN550_001640"
                     /product="hypothetical protein"
     CDS             join(37420..38022,38076..39538,40100..40337)
                     /codon_start=1
                     /locus_tag="JN550_001640"
                     /product="hypothetical protein"
                     /protein_id="KAI1876144.1"
                     /transl_table=1
                     /translation="MSTALSDKDSGFGNQGVYWPRDLLPGYVPSARILTYGYDTRIKHW
                     LGGPKIKTTIYDISHDFLVSLEAYRRESDGEDPLRPIVFIAHSLGGIVVKELLRQSKAF
                     EGQQMHLHDVYQSTQGIVFFGTPHGGADPRGFVHHVVEKVLKCMGFSANAKIVESLLPT
                     SERLKELRDEFGSMARLQKWSVHCFQEQLGVAALGGHKVVEDVSSCLNDSSIETTEHIG
                     RNHMDMCRFSRGGIIGDPEFLKVARAIERIVAPIVSQDRLRYMEGCRGILLKSLEFPRM
                     DSRYFSIEDPETRTCRWLLETPEYRSWRDPSMLEDHHGFLWIRGKPGAGKSTLAKFAAD
                     QANKEGGRMIARFFFNARGNDLEKSTAGMYRSLLLQIMVAEPKLMTALDILVPKYDRTA
                     RAPSDFAIYWNIQTLKTIFERAILRLNGRRLECFIDALDECDEDQIRDMVHFLEDIGHG
                     TRPRPIFYAWFTSRHYPHISLRHGLSFTLEHQGGHSQDIATYLQHRLRLGHSTLDEDIR
                     SQILHKASGVFMWVVLVVSILNTEYDRGRIHALQRRLSQLPENLHTLFRDILSRDKCNQ
                     DELLLCMQWTLFSSRPLTPTEVYFAILAGVEPGLSFEWFWGDLNEQIIERFISDCSKGL
                     VEITGQPGHRVVQFIHESVRTFFLNGNGFREAGLNQGENFEGYSHEQLKRCCEHEGFTP
                     LTAAVQQQRTDSLAVLLDSGRVDVNQRDALGRIALREAARMGYVAAVNLLLARGASDAP
                     STSPTNSSRMVTLQ"
     PFAM_domain     40110..40268
                     /aSDomain="Ank_4"
                     /aSTool="clusterhmmer"
                     /database="35.0"
                     /db_xref="PF13637.9"
                     /db_xref="GO:0005515"
                     /description="Ankyrin repeats (many copies)"
                     /detection="hmmscan"
                     /domain_id="clusterhmmer_JN550_001640_0014"
                     /evalue="4.20E-06"
                     /gene_ontologies="GO:0005515: protein binding"
                     /label="JN550_001640"
                     /locus_tag="JN550_001640"
                     /protein_end="745"
                     /protein_start="692"
                     /score="27.3"
                     /tool="antismash"
                     /translation="TPLTAAVQQQRTDSLAVLLDSGRVDVNQRDALGRIALREAARMGY
                     VAAVNLLL"
     gene            41612..42922
                     /locus_tag="JN550_001641"
     mRNA            join(41612..41789,41847..42922)
                     /locus_tag="JN550_001641"
                     /product="hypothetical protein"
     CDS             join(41612..41789,41847..42922)
                     /codon_start=1
                     /locus_tag="JN550_001641"
                     /product="hypothetical protein"
                     /protein_id="KAI1876145.1"
                     /transl_table=1
                     /translation="MAELDPLVLSYSHLKDLPRAKDALHTLQKIASLVKPIMRARGWKV
                     RQITEFYPSEQNLLGLNVNRGQKICLRLRYPSDRNQFLPIEQVVDTMLHELSHIVHGPH
                     NAKFHALWDQLRDEHEALLMKGYTGEGFLSEGQRLGGRGGVPMHEARRLARAAAEKRRT
                     LAAGSGQRLGGMAPRPGQDIRKVIVDAVERRNKTLQGCASTTHNEAEIQEIADTATRNG
                     FSTKAEEDAANEAAIAQALWELVQEDEKAKHGASYAPPTSGNPAGSASQGLHVSRADHM
                     KDKPSAQLGNKREGLPEVDKNDPASTSWTCHVCTLENPLEYLCCDACGTERAEEVTKDL
                     AERGVKRQRIATIDLTTNSPNGTRSVPSAGQFNSNSATSALGAKPVAPRTWTCSVCGRL
                     RDWNFWSCDLCGKIKETS"
     PFAM_domain     join(41633..41789,41847..42253)
                     /aSDomain="WLM"
                     /aSTool="clusterhmmer"
                     /database="35.0"
                     /db_xref="PF08325.13"
                     /description="WLM domain"
                     /detection="hmmscan"
                     /domain_id="clusterhmmer_JN550_001641_0015"
                     /evalue="2.70E-65"
                     /label="JN550_001641"
                     /locus_tag="JN550_001641"
                     /protein_end="195"
                     /protein_start="7"
                     /score="220.2"
                     /tool="antismash"
                     /translation="VLSYSHLKDLPRAKDALHTLQKIASLVKPIMRARGWKVRQITEFY
                     PSEQNLLGLNVNRGQKICLRLRYPSDRNQFLPIEQVVDTMLHELSHIVHGPHNAKFHAL
                     WDQLRDEHEALLMKGYTGEGFLSEGQRLGGRGGVPMHEARRLARAAAEKRRTLAAGSGQ
                     RLGGMAPRPGQDIRKVIVDAVERRN"
ORIGIN
        1 gagtctacaa ctttgacaag acgtcgcatc catgtctaga agacggcgcc ggtggcccgc
       61 cgtctgggtt ttgactctgt acctgcatac cgagtcatgt tgctcttccc agtgctctgg
      121 gacctaagag gtagggcgaa aatttgagtt tgggaccacc acaggttgtc aggggcgaag
      181 gggttcctat atacgatcta tgagaatgta aaggggttca gtattattaa gcagtataca
      241 ttttccggca atgccttcaa tcgatcgatc aacccatccc tagagttggg accgtgaaat
      301 ccttatgcct gaatgctgct accaacaaac ccatctgatt gctcaaatca agcctgcctc
      361 gcagtcgtat gcatacgcgc cgtggtcgtc ttctttgaga agttccagtc agatgatccg
      421 agattttcta tccataagac agttgcatct taggggacaa actgatgcaa gttcccgcaa
      481 ctcctagata cgccggttga aaaaatgaca ggccaaatcg agacgtggaa atcgggccac
      541 gagaggtagg tggggtgttt tgtgtgtgta catgcgtcgt gaatggtcgg agcttagaag
      601 ttggtaccag tgttgctctg ggtcggggcg tgatacgact ccagggtgct ctggaacggg
      661 ctgcggccag acatactacc gctggcctcg ctcttctccg ggccactgtt gaactgcgaa
      721 gtaccggcgc cgtagttgac caagtcctcg ccatcctgcg atcttctgcg gcgcaggcgc
      781 cagaacagga caccggcgac agccaagatg atggctccac cgacaccaac gcagacaccg
      841 atgatggtgt tgcgagtctg gttcgacatg gcggcgttgg cgttcgagtc tcccgtctgg
      901 gccagcgagc cggtgggggt gacaacggcc gaactagaga tggtggacac ctggccgtca
      961 gaggcggtta cggtggaaac aaaggtggtt gtgaaaggcg aggcagcgga tgtagtggcg
     1021 tcagtggcag aggctgagcc gtccgacgtg gttgtgggcg catcagtggt gggtccattt
     1081 ccgctgctcg tcgtggccgg gccctgtgtg gtagttggag cagtggtcgt gccctgagaa
     1141 gtcgtgggca cggtggtggt cggcttggtg gtcggcacac ttgtagtcgt agggtcggta
     1201 gtggtagggt ccgcctcgga ggtagtggtg ggagcggtag tagtggtgcg cctggtggtg
     1261 gtctggggtg ctgacgacga ggagcccgac gagtcctgtc tggcgatgac ggcgttgccg
     1321 acctcgttgg tggccttgcc gatgaagccg aacttgagcc aggtagcctc ggcggcgctg
     1381 aagaccgaca gggccaccag caggaggtgg ataaggcgcg acgagtacat gatggcggcg
     1441 atggatgagg tccagccgag ggaaaggtgt cgcgagaagg acgaggatag agaagtggtc
     1501 gaagagggtc aggttagatt atgcaaagtc cacgcgcggt ggcccgttgc caatcacagg
     1561 cgggcggtgc gcagtgacgg agtccctaat ctgaagcagg cggtgtcgag cacgcgaatc
     1621 tgtcggaaac acgagcggcc cctcttggct ttggacgtga gagtgctttt ggtttggctt
     1681 tggtcggatg ggacgaacac gtgtgggtgt gcggtgatgg aacgagagga aggaaaacaa
     1741 ggtggtgcgt caactggtcg tgcgaacgat ggcgagaagg tcggaaaagg cgagaacaag
     1801 tcggaaacaa gggaaaaggg acgaagtatt tttcttatga ctgttcgtgt gtactttggc
     1861 tgaacgaaag gagaaacgag tgtgggtgtt caacgagcgg gcgttggcgg cgggtttgta
     1921 tgtagtaaac gagcagcaat gcaacggggg ccgcagggac aatgggaagg agagagaaag
     1981 ggcgtgtgga ctggtcgtgg tggtgtgtgg tgtgagagag cgaggccgag agaaccccag
     2041 caggcccagt gagacccaga gacccagaga cccagagacc ctcttgggac ccccgggcaa
     2101 atccccatct cagacctctc tgccatttgc caggcctcgt caagctcgtc tgcccacccc
     2161 gacgagatta tttgatgggt tcgttacacg caatgggctc gctggggccg cccccccttc
     2221 tggccactca ccgcgcccca attgtgtggg cccagctcgt attacgttgc ccatctgcat
     2281 ttctttcacg gcgccggcat ccatggatga tagcccgacc cccaacaccc ccccataagg
     2341 ggtccagggc cgtcttgaca gggcaacgcc gtccactaac cggcccaccc cgtttgctgc
     2401 tagcccacac agcgcagcca gtgcattagt tatgggagcg ctaagggcaa gttagtaaca
     2461 gagcgagacc agtgtcgtcg cggcgagcgc gtgtgccgtt cggcagccag acgaccagag
     2521 caaaacgctg cacactaaac actggtcctg cactccagcc cgtcacatgc gacgcattgc
     2581 tttgcgcaac tagcgatgca tcccccgttg tctgactgtg taacgactca aggcagcatc
     2641 gtgcttttcc aacgtgcttg cagtctgttt ttacacgagc tgatgggctg acaaggcgca
     2701 tatcgcccac ctggggccac accccccttg cgccagtgca ggaaacaaac ttcgctggtg
     2761 ccatccgact gtctggaatc ccccaggatg gtctcacccg accaaatatg ggtggttgtt
     2821 gtcgacgact aagccgcaac tcacacacat aacttacatc cctaccgtag gtagtcttga
     2881 cgaccagttt gttgtccact cgaatatgac atgtacataa acgtatcttg cattgtcgta
     2941 ccgagtcaac gactgctgct cagacagaac atcaccattt aaagcgacta tttcgggtgt
     3001 ccggatatag agcagatcca ccgccgatgc cacccgggtc cctgtgtcgt tcttggcttc
     3061 ggatagagtg cttgatcaat aactgcttgt actattggac ccctctgcaa aacctggttt
     3121 gacactacct tcgcacgtca cggcacggca tgctttgcta tacctggcgg cttctcgcgc
     3181 ttcttgtgct tgcttggcag gctcggggtc tggggcagaa catcgtcatt gctcgccccg
     3241 cgacccttca gccctttgtg atcgaccgac cgaccgaccg actagggttc ggcgggtggc
     3301 gaagaagcag gcgcaggagc cgggtcgctt ccatgcaatg catctcacag tgcatcataa
     3361 acgtcttttt tcttcgctct cgcgctgccc ggcgctgttc ctgcgctgct gactggctga
     3421 gccccagccc gaatccggta accgaccaag ccttgcagcg gcctcaacct tcctcttgcg
     3481 gtctcgagcg tgccatgaca tccttctgct gggaatccag cagcacctca acacaaacca
     3541 gccccgttgg cccccaagct tgcgtctcgc atcgttccta tgtacttgtc gaccccgata
     3601 ctgcgttttc agtggtttca tctttgcacg cgtattacat ggtggtttgc tagacttctg
     3661 cagaccactg acactgacat gctatggata cactgagacg ccattcgcgt tgactccacc
     3721 ccgcgctgat tagtcattca cagagtctta gtataaagtc ctcctgtgtc actttgtgca
     3781 gccatgttga agatataggc ctcttgatca tcctcaccga gatccaccta ggtcttgaac
     3841 tgaactgctc tcatgacgat accggatagt tctatatggt gctgatgccc tgcaggcgac
     3901 agacaccgtc ggccagccta ttgccttggt aatgagcacg agtcatgctg ttcgaagatg
     3961 ggggatacgt gcttgatgtg acagcaatga atgagttcag tgcataagcg gaaggagccc
     4021 acaagcagtt accatcgtac aagttgtcat tcgaatttga actccatgtt agtgaagctc
     4081 aagactagcg actgtgtttg tgctgcccga caccgcgaca cgtatgtcag ttcatattgt
     4141 tcaaaagtgg ctcaggtcgt aagcgattac aacaaaacag ctatttgaag gtcaacagaa
     4201 gtgtcttatg gaataggcat ccggtgatcc agggacttgc cgcctgataa caagagtcat
     4261 ctcgcgaggg ttgaaacctt cacggggctc gacgatgaac aaagactcga aaggctgggt
     4321 tcatgtacag gcttgacata gccaatgttg acggcagggt caagctatca acccgacttt
     4381 cataggttgc cgagcttgtg acggtattag tctgccggga ctcatatatt ccactatgca
     4441 agaagcaata tgcactccca agaagcaata tggagttcac cagaatccac tgccatgtct
     4501 ggtcctttgg tattaatggg ttgcccgcaa tgcgtaatga tatgtgacgc aggatgctat
     4561 gtggtagaac ttcctgctca ttgagcggag cgcacaccaa gtgggaacaa atggctcttg
     4621 gaattcttct aggcgataga tgatatcacc ttctgaaccg cgtcactcgc actttcgaat
     4681 cggacttgcc aaggcagtct gttgagagaa caagagcagg gttgtggtag atatcttgtt
     4741 atcaggacga gtgacaaaat ttggcactta tatatattct gacttgtttc tgattcgatg
     4801 ttccatggcc tggacggggc ggatcttatc ttttgagcac aaaatctagc agaattcacc
     4861 aacaccttat ttgcagcgat gccgacgtct cactcgagtc taacggtgag atggttgttt
     4921 acatgtaaag taaagcaagt tgtaaaaagg catatgaaga cactcgcgtt caaagggctc
     4981 aatgctggtt ctttagcatc accgcggccc aaacggttcg ttctcacagc acacatcaca
     5041 gttgagccca tcgcaagaag ccacgcgtat aaagaaggat aagcacaggc atgtgtgggt
     5101 ggacggcttg cacctttccg agccccggaa taaggtagca gctagcaggt gtccactcta
     5161 atttgagccg caattgtctc gggatccgtg caatttcgca gcggcaagag gccaggcggg
     5221 cccccctact gtcacggagg aatacaccgc agaatctctt gttgtgagca gagaaagagt
     5281 ccattatgac agtatagcag agtatcccaa gttgttgcag acagcgcaat cgcgtctttg
     5341 gctgtgttgg cagaacattt tggagggaga cgagcgaatc aaaaacggcc agacctcatt
     5401 agagaaatgg gtcagggtct gcccatgtgc tcatggaggg gcccgcctgt caattctgaa
     5461 atgggccggg ataaaagggg gttgttggga aatacgcggg cggtgggaca atcccgcatt
     5521 gtccccggtg ggcgaggccc cggcgcccag gtacctcgca acagtcgacg cgcagctcat
     5581 caccaatggg gcaccggggg ggccagaaca ggaaaggcgg catttaattt cgacagctct
     5641 tcccagctcc tggtcctgca ttggcgcaca gcaaggcgtg gcaatccctg gccaaatcat
     5701 cgcgtccagt cccggcagaa agtccagtgt gctgcactcc tgtacgtcca gtccagtgct
     5761 gctaacaagg tctgacctat gtgtgtgtct ctctccgcgc tctccacaca cgtctcccgc
     5821 gtctggccta cgtatcgtcg tttgtttgct tgtcgtccgt tgtccgtccg tcgactcgag
     5881 ttcatcagtt tcgactgccc aacccgccga ctcgaccctc agcttccaag ccgacaagcg
     5941 actgcgatcc gatgcattcg acaatcgctc agagtcgtgc tcctttcccg ctcctttaat
     6001 attctcttcc gcctcttctc cagcgctgcc tctttattct ttgggccacc cggacccctg
     6061 ggtctcatac cactcatttt ccatccagcc caaagaaaaa aacgcgtcgc gaacgacacg
     6121 tcccgagaag ccccctgata gcctagagtt gtccgcatga ctcttgggct gcagaggtgt
     6181 tgattggcga cgccagagaa gaattttgag actcagtagc aggcgatatt cccttcgtct
     6241 gcgctgatct cacattggta cgctcccgcc acaggcaaca tcccggcgac ccgcctcacc
     6301 tggccatcat ccagagcctc ccgtctcgga gtgcctagtc gtgatgcgcg tcgcagccta
     6361 tgaagcatct cgtcactaac atctcttgtc ggcatgaagg cgccttgaag acgtctcccc
     6421 caaggacccc gagctctcct agtgctgccg cacgggacag cataggagcc tcgccatctc
     6481 gagccctaca ttcgccgaga tctcctgcct tctccaccag ctcgaccgtc gacggctctg
     6541 acgacggcat ctcgtcctcc cccgtgctac cgtcgctgcc cgccccgaaa ctgccggatc
     6601 gagcacggga gcatctacga agagtcgact cgcctcagtc cgaatccgag cccgaggatc
     6661 gcagtgctca gtacgtgacc gcgagctggg gttctccgta tccacccaac gcccggcgtc
     6721 atcttcgacg gcagagcttc agtagcgagc cctcggacga ttcgccaatc catcagctcg
     6781 agattgcgac tcccttccta agagcagtcc ccggagtttc gccaactggt caggtccagt
     6841 cgcagcaatc tcgtctgtca gacagcgcag ccgtgcttct gaaccgtgct cgaagacccc
     6901 ttggtggcat cactgaggag tggattcgtg ctcacacaac caacgatctc acctcggagc
     6961 accgccattg gctgagcgac ggggatttca gcgagcactc ttcattgagc ggctctgttt
     7021 ctggcgacga cgctggttgg tttgaggaga ccgaccctcg cacgccacga ccaaaggcga
     7081 tacaagccca acgactgctt cagcagcccc gccggacttc acgtcgccac cccagatccc
     7141 gttctagcag cgagaccctc aagcaagcag tgtcgaatag tgtcaacact gccaccgcag
     7201 ccatggacag ttttactcta gaactgggcc atgctgccca ggatgccgcc agcattcaca
     7261 ctgtcgaatc tacgtcagaa gcggccaagg tggaaacccc cggttttgag cggaaggcga
     7321 gcgtgaatgg ctcgattcag cttcccgcta ctcccacaaa acctaccaag ccagtttcgg
     7381 ctcagacgcc ccggctcaag aagaaggtac catggaaggg caagaacatt atggttcatc
     7441 ttcctcggga tgaagagagg ggctatggta cccagaggcc catcccactg actgcggaaa
     7501 agaccgcaga aatgttccgt tcatgggacg agctgggcta caacacgcga ggcttcgact
     7561 tggatgccgc cttcgaggtc gaagacacgt ccctcgaccc tttggaagct tactcgcaga
     7621 gccgaaatct atggccaaat ttggatgata ttgctagaga ccggtccaat ggcaagtaca
     7681 aggtcacgtt accggatctc aacgcctgga aggactacgt taatgagctg aatgaggcca
     7741 agcttagggc gcttggtgtg tcctttggag atgaagaacc cgcagagcag ccctcaatct
     7801 cccctgcgcc tttgaacatg atgccgaacc aatatcctcc attaccgttt tcgcccccta
     7861 ttccgactgg gtccgcagcg agcgctggcc cccaaggctt cccttttcct ggcgctttcc
     7921 acggtacttc cgctacacag agccctacag ttccctcggt ggcttcgccg ctatccttca
     7981 acggcttgcc aggcaaattc aacccacgtg cctctatctc aatctcgcct aatgagcttc
     8041 cattccactt ctctggtcaa ccgtccccgc acggctggtc tccccagtcg atgctgctgc
     8101 aacagcagtt tggccgcagt ggttctccct cagccatgaa tctgggctcg atcaagtccc
     8161 caacatcgcc cttccagcac gaggggatac cttcgccact tgggctgcac cagcgacacc
     8221 agtccttaca attcccaatg cttccacacc aacagctcca gcgccaggat tccgcaaggg
     8281 catctccgcg cttgcaggaa ctgcgtgagg tggacgaaga gactcagagc aacccatacg
     8341 agaacaagag cccctccaag acgcccgaag ctggtcaatt catcaagcac aacgccagtg
     8401 ctagtctgca gaaagagatt gatgatgccg agtaccactt ggaggagcag ttccgagagc
     8461 agctggaaca tgaagattat agtcctcatc aagagaatga gaagacggaa gccggcaacg
     8521 cgcctataga ccctgctaac gttcccttgc cgctacacac gagaggccca tccgttcatt
     8581 ttggaaactt tggtacggat tccgatgaag gccctgtcct gcaccaccct cgaccgcaca
     8641 gccgtggtca ctctcttacc cagaaaccct tctttgacaa tgacgaggta cgggacagca
     8701 ccgacgaggg tagcatgaac aagccgcaaa ccttcagcca gcagaagaac gatgaatctt
     8761 acgagattga gaccaaccct agcaacttgg gaacaccagt gtccaacttc ggcatgtcga
     8821 acgctttcca cgaccgctca ttctcgaaca ctagcaaccc gtgggccgaa gttcagtcct
     8881 tcaacggtag caaaccacct tcacgccgca ccagccatgc cagcaagccg tctctgtcga
     8941 agctgaatgc caatgctacc gaattcaagt tcaaccccac cagctcattc acgccaggtc
     9001 agtttagctt tggacaaagc agtttcgaac cgacggccag cagtttccag cctgctgctt
     9061 tccagacctc tttctcgtcg atgccacctc agtcagctac ctcgagccat tttagcgttc
     9121 cgtcgctttc ctcatcgaag ggcaggatta acgctgcggc accggtgttc tctccgaatc
     9181 aaagtgaatt cagtttccct cccaagagcg acttcaatgt tcccgggaaa agcgacttca
     9241 gcttctcggc ttccgggccc aagttcaacc ccgatgcgcc tactttccag ccactcagct
     9301 ccttttctgc gtccgtcaca agcgctgcgg cttccggcaa cgaaagcgga gacacccgcc
     9361 cgggctccat cttcggcagc atcaacctca atctcgcaga tgttgttaag ccagcgaaga
     9421 aaagcaaggc catccccatc gtccgaccgg ctagtcgcca ctcaaagtct cctacacctg
     9481 gtccagcgcc ggcccctgag gacgaagtcg ataaggatgg tcgtttgaca gatgcagccc
     9541 gccgcggtaa gaagttccgc gaggatgtcg acgatggtga ggatattcca ctctttgcgg
     9601 agcctacacc ggaacccgag cctttgatgg ccacgcagac gaaagcaccc gcaaaggagc
     9661 cagtcgttga agaaagtcaa gacgaggaag acgagaacgc tgcaattggc gacactacgc
     9721 tggcctcgac tgtgctgtcc gaatctactg atgggaagtt gcagtcggaa tccaacacta
     9781 aggctacaac cagtccgtct gcgacgtctc ccgaccaaga caaggccaac tggcttccat
     9841 tcgagttcaa gaacgatgcc gaggttcacg acttcaataa cgctaggccc tttggtgatt
     9901 tcgatccttt ccagaaaggc cacaagaaga gtctttccgc aactgccaag ccttttgtgc
     9961 ctgttgctgg ttcgtttaca tttggtgcac caaaccctct ggctgctccc ttcgagccta
    10021 ttctgaaaac ccagcctcag cagatggttg atcccagtga aagcgaagat gacagagctg
    10081 cctcgccaac tccaggccca gagccccggc cagtggcaga tgctaaagta cgcgaaccgt
    10141 ctcccgagcc tcccaagcca gctcgatccg gattggctgc ttctcgtttc gctgcaccgc
    10201 gtcaaggatt gggtgcatca cggtttgctc catcggagcc tgagccggag ccggagcctg
    10261 tgaagagctt ccctagccct aaatttgctg cttcaccttc tcctgaaaca gatagagcga
    10321 tttcagaggg acatggaacc gacgacgata aggctcgcga acctttggcg cttcacagct
    10381 tcaatgagtc aatcccgatg cctgtcagcc caccgtctgt accgggtgat gacaagaccg
    10441 agaagacgga acatgaactc actttcgagg agattgacgc agtgatgcaa cacctgaacg
    10501 agaatgatcc gaccatgggt gttaacagga ccctggagtc tcccaaatgg cgccaaacca
    10561 gtcctgccaa acacatttct ctcgctgcag ttaaggattc atcacctctt tatctaccac
    10621 cgcacgacaa gctcagaagc gacggcccca gccccagccc acgcgaatac aggactttgc
    10681 ctcaagaaat ggcaccgccc atgttatcga ctgaacttga ggatccgttc gtcgatcctc
    10741 cgcgaagtgc actcactcag tcgttcgatg ttgaaggtcc agtgcatgac ctgggcagcg
    10801 gcgatgccac agaaagcgag gagtgggata aagccttcag tgccgacgag caggataaac
    10861 ttgagcagcg tgctcactac ttcgatggcc atgtccaagg cttggttgga gatatcttgg
    10921 ctgatcgcct cgatccgctt gaaaagaccc taggaactat tcagcacgcc ctgcttgcta
    10981 tgtctcgccg aacaccgtcc agccgcccag agagacgcag cgtctccgct gaggtccagg
    11041 aaagcgatgc agatgacgag gatgatgaca tgcccgttgc tcgtcggtcc atcagccctc
    11101 aaagaaacaa gcgcatggaa cagatgcgtt tcgctgtgct tgaggcgctt aaccaacacc
    11161 acgctagccg tgcattgcag agcgttgtcg aacaaaccga gccagcttct gcacttgacc
    11221 acagctccgt tctgaaggag ttgcaggaga tgagagagca attcagccaa tcgctccatc
    11281 tcgacttccg cgcagaagat ctccgcaatg ttgttgaaga agctgtgcag aaccgcctgc
    11341 ctcccactcc gcccccggtc gtcaaagatg atgatgaggc gacattgaag atggcagaaa
    11401 tgcaagcaag gattcacgag cttgagcagc gactcaagga ccaggaggca cacgtcgaga
    11461 aggagaccac tactcgacga agtgctgaag accgctcctt tgaattgcag cgccaactcg
    11521 accaagcaga aaccaaagta gaggttgaga ttatgaacag gagcgtatat gatcagcgca
    11581 tccatgatct tgaagaaaga ctccagcatc aagaagcaaa gaccgatgct gaattgcacg
    11641 gtcggagaga ggctgaagat agactttcag agatccaacg ccttcttcgt atctcttcgg
    11701 aggaagagga ccgcctgcgc tctgttctcg aagaacgaga ccagaaggtc aaggccgtag
    11761 aacaagcagc tggcaagagc actatgcgac tcgctctgct tgaggcggct cagtccaatg
    11821 ccgacaagaa ccagattgat cttaccaacc gtctcaatgc taccgacgag gagctgcgcg
    11881 gagctaggca agaagctcgc cactggcgat ctgaggctga acatgcacgg gagtccaacc
    11941 gacgacagac cgatgatctt gtcggcgctg tggaggaggc taagcacctc cgcaaggtca
    12001 tcgacactct cagcactcaa ctatccgaga ccgagaggat ccgggagaac tggcgcgcca
    12061 agtttgtctc catgcaagat gacatggccc atgccgcccg tgagatctcc gaagagaaca
    12121 gcagacgtac caagaaggaa caagctctca tcgcacgcca agaggttctt gatgctagac
    12181 tccaagctga atcgaggact cgtgagcgcc tcgaggccga actcgagagg cttgaaggcg
    12241 gcgagcgagc gggtatgcga gctgttgctg aatgcaagcg cctggaagga ctgctcggag
    12301 aactgcgcag cgagaaccac aagatccaga ccacagcgct tcacttccaa cgcgaggcca
    12361 aggaggccaa ggaatccgca gccaccgagg tccagcgtac gcgcacgtcc gtgcaaagcg
    12421 agcttgatgc tgccaatgag caggtcaaca tcgctcgcgc ccaattcgag gaagaggctg
    12481 acaagatccg cgctgagctt actcaagccc acctagccaa cgaagctctg aaggaggccc
    12541 acgaggtagc gcttgaggag gaactcaaca agctccgcgc ccagatcgag caggtcaaca
    12601 tggacgctga tactgccaag gcccatcacg agatgatgct tgaggaggcg cagaccacgc
    12661 gcacaaagga tcttgacgag gtcattcaga agcaccagaa cgaactcgaa gacctgcaaa
    12721 ctcgcttcga gcgtgagctg aacaacaaga cggaggatgc ccagcgcgca gagtctctgt
    12781 tgcttgaacg gttgagccta tctacatcta agacggaaca cctacaggat cgcgtaacac
    12841 atctggaaga gagagtgcag attgcacaag aagctgctag agcggcggcc caggctgcta
    12901 aggcagcagg cgcttccgag tcagttgtgc aagttgcatc cacggctgcg aagcccgcag
    12961 ttacacaggc gatgcagctg ccagagaaga tttcgccaca ggccctccgg gaatccatca
    13021 tggttctcca agagcaactt caagctcgcg agcaacacat tgaagaactt gagcagaccg
    13081 tgtccaagct tgacccggat gctcctacga agatcaccaa gcgtgacgac gagatcactt
    13141 ggctgcgtga gctattggct gtccggcata gcgatctgca ggatatcatc actgctttgt
    13201 cctccgacag ctacaacaga gaagctgtca aggatgcaac gatccgcttg aaagccaacc
    13261 tccaaatgga gcaacaggaa agggagaggg cgatgaatgg tggctccgcc attaacctgc
    13321 ccgaacttgc tgctgctatc aagggtgctg ctactccgcg agttgctcaa gctgtcggtc
    13381 ctctcgccgc agcttggggc aattggcgca aagccaatca accaagtctc aacaacctct
    13441 cgagcgttct gtcgtccccc ggcgccggga ggaaccagac cccttccaag agtaacccaa
    13501 gtcctgcttc gcagagcagc tttctctcgg gtctcatgac tccgccagcc tcaggtctgc
    13561 gtaacacacc accggcgctc gctgagcaga gccagccaca gccaacagct ttcggcaaca
    13621 ctggacgtcg ttacacggcg gagcagtttg ccaaccgatc tcgtggtcct tctgtgaccg
    13681 ctcgacaagc agagaagatg cctatgcctg gaacgccacc acggcggata tctgaccaga
    13741 ggggaggacc tgtgacccct ccgatggtgc gctccagcgg atacgattcc gatgcaaatc
    13801 atatcgaaga ctttgacgac gctggattct tcgacgacta aacagcacat cagtgcgcgg
    13861 tcgtcggaag tttgacgaac cctgggcaac ccctggttct caaacctatt tcatttgtac
    13921 cgaatgatac caaggcttct gggagttgag gcgggcgcta tatagtggct gcctcctacc
    13981 cgttgcctca aaaatttccc atggttggct atatctttgc gactctagat tgataccctg
    14041 tacgccacct atacttgctt ttcacgcgca acaagaagca gaaataatca cgcacatacg
    14101 cacacactcc tttgcaccac tatcaacgca caacagatcg gccactcacg ctacttcgag
    14161 agtgatgatt ttcatggggg gttgatagtt cattttcctt tgttttctgt actttacgta
    14221 gccgggcatg aggaaagcgg ctttcgttat ttcaattcgc gcgaaacaag agaagccagg
    14281 cttcttccca gcttggggag caataagcta gctgatttgg tgatgaacgg ggaaaattaa
    14341 gatgcggaat ttacggtgca gtttgtaaat aattaatatt ttatcattaa aacgtgtcca
    14401 gaaccgcgat gactgtacca taatggcatc atgttgtgat gatgtaggta actaattcac
    14461 ggatcagggg ttgctgcctg cgcgaagcct cattggccac ccacacaggt gcctgcgccc
    14521 caggcagaca ttggcagcgc tggactttga caaaggaatt gtttcacaac ataaaccagc
    14581 ttggatagtt gtttctatcc agagctgact agaagagact acgcgtgaca ttcgatgagg
    14641 agttgcgaca tatgaaggcc ataaaagcct atatacttag aacgatacct tccagaacag
    14701 aatacaacat gccattttgg gacattatcc agaagagcaa gataagcatg acgaccccgg
    14761 cagcatctgt ctctccccct gaaacggcgc ggctggacac ctacatccag aaagcatgga
    14821 aaacaaacga acagctgcat cctttcgggg tcgccagtga tgaaagcgca gcgacaaacc
    14881 cagccatcgc cccgcccacc ttgaggagag gcaagacaaa ccgcatcatc tactacatcg
    14941 gcagcttcaa cccgccacac ctcggccacc aggcactgat ggatcatgtc ctagagcaca
    15001 gccggcacga ggctgacccg gacttcaacg cggtggccat catcgccatc acgcacggcg
    15061 agcgctgggt gcagcgcaag ctcgccaggg agtcgaggac gacgccggcc tcgccgcaag
    15121 gtggcggcct gcacctgccg ttcgaccagc gcaaggcctt gctggagcaa gggctgccgg
    15181 cgtcgctgcg gcgcaggggc gtctgggtct tcccccggcc cctggacgac tggttcggct
    15241 tcctgtggcg gctgatgcag gcgtgccagg acgacggctt cgcgctcgag atgcacgagc
    15301 tgctgggccc ggactacgtc gagtggtggc gcccgcagaa atccgggctc cacggcgtcg
    15361 tcacgtccga cgtgtgccgc gccgccgact tcgtggtgcc cgggtcgccg gagctggagg
    15421 acatggtcgg gttcgcgccg tgggagcggg tgataactcg cgacggtggt gagggtgatg
    15481 aggatggtgt tggtagtagt tcttcccagg ggcaggggca agaacagacg ggagagctag
    15541 aggctaagaa gggcgaagtc tgggtctgtc gggagagcgg acggagatcc tacacaattc
    15601 ggttcgtcaa gtgcgaggag cgggcgctgg atcccaacct cagctcgacg aaattacggc
    15661 agattatcgc gggcgccgac acggatgagc tcctggacaa ggttcgcggg gcggccatga
    15721 gtccggagat gttggttgag atggtgcgtg agcggaggaa gaattaatga aaggcatgtt
    15781 ctttggtcct tcgatagtga agtgggaaca gattcagaac tatcaaaaca tattaaacat
    15841 attggagtta atcaaatacg ataccctatg tattatcacg tttctgtatt acattaaatc
    15901 tgttggagca tctgttttaa ttacatgatt gagcgctgcg atttctatgg caggacacct
    15961 ttgcattagg cgtccaaaaa ggagagtgcc ctaatcctcc tggaaacgag tcgctgctca
    16021 agctttcacc acactttcct tccttgtgtc ctgttccacg gcagacatgg tcatacacga
    16081 tacggaagca actacacaac cctgcagctt gttatactat ttgggtttga cgcggatgat
    16141 gggaaaacca ggcgtacact tcacaccagc atggtgacac tcctggtcga acacagcgct
    16201 tgatctcgat ttgaaatcac ctggctgcag gactagcgcc catataattg ccatcgcgag
    16261 cccgtcaacg ttggtgcaga cgatgataaa atggaatgca gctgcttaga ttgctgtcac
    16321 gtcatgatga ctccgcgcac gagaataata gcgatggcaa tgctttgctg taccttgcgg
    16381 cgatggtggt ccccaagaaa ggccgttgtt tctgggactc ttgacattgg gcgcagcaac
    16441 cgacgtccca aacgaaatgg ggatacgtcg ttgcacgcgg cggcgaacat gtcaccagtg
    16501 atctggaaac atgaccttag gctccgagaa gcgatcgcaa tgcaagatga tgcggtgtag
    16561 cttattgcta ggccgctgga aaggatggca atattctcat agagcagcac agtggctcac
    16621 accaaacact aaatcgggat taaaggttgg tcgaagatct acaaggtcta tacctaatga
    16681 tagcacattg tacttgatga acgtaagagg gattaaaata tcatatatat acacatatat
    16741 ctatattcat aatgcaagaa aggcttgtaa ttactcaaaa aatcctctct ctgtgcatga
    16801 agagggcaga aaaagtgctg acaataccag cgacaagggg tataatgaag gccctttgca
    16861 tggccgtgat gatggcgttg atgactgcct cacgcagacc gagatcaagg gattggaaca
    16921 ccgtgctctg gttcccggcg acaagactct tgatctctgc ctcgctaaaa tccaagcctg
    16981 ctaagacgcc attgagattt cgaacagctg tcgactggaa gacctgaccc gagatgacga
    17041 gggagatgac ggtggcccca atttgcgcga tgttctgtag gttgattgca tgaaagacat
    17101 ctgacggttg cggggccttc aagctcgcta cggcgtatcc cagttgccta attccatcga
    17161 tgtcagtata atcaccacaa ctgggtacca gattggggac ttacatggtc gtgccagcac
    17221 caaagcccat caagatgctg aagccataga tttgactagt cggcgccgag gtcgatagat
    17281 aggcaaagaa gagcgccgaa gccagggtca tgatgaggcc cgagacgagg cacatcgcaa
    17341 aataatattt gacctttggc agcgcccagc ctgaagcgag gttgcaagtg atgagcacta
    17401 taacgaaagg cagcagtcga accgcagcta caagtgagct gtcgttctgt acgaactgga
    17461 agtctgggga tgatttatgg gttagtaatt gttttcgtga atgctacacg ggtcatattc
    17521 aggcttttgg gggaatgacg cctaggttgt ctcgcagtga ccgcttacag atgggtatgt
    17581 agaacatggt gaaaaacatg ctggcattgg cgcatgtcgt cgtgatgtac atgaggattt
    17641 gggtgcgcga gagtagcagt tggcccggga aggagcgcgt cgttcggctc gtgaagaggc
    17701 agaaatactg ttgtatcgtg taaagaatta agcagacacc aaaaagcacg atcatgacga
    17761 tagtgccggc atcgttccac gcccagaccg ctccagtgaa gatgaagccc actgtaaaga
    17821 aaacccacat tgaggcggat agcacgaaac caacgtaatc cagactgaca attcgttcac
    17881 gtaacgactt gtcggatgct gggtgaatag cgggcaggca gaataagtag ataggggcac
    17941 tgagagcacc gataacgagg ttgatataga agccccaacg ccacgtcgcc gacgagaccg
    18001 agaagcctcc acccacaaca gggccaagaa tgcagccaac gccccagatg aagccaatgc
    18061 cggtaaggta ggtgcctcgc tcttgtctgg tggtcaaggc agagaagtgg ttcaggccac
    18121 cgaggtagat ccctgttccg ccagcgccag cgaacctgtt tggaacctga gggttagcga
    18181 taatacttgt ggtggtgcgg accgcgggtt ccaatcgtac actcggccca cgatgagggc
    18241 attcatagtg ggtgctgcac cacagagagc agagccggcc tgaaacaaca caatgcctgc
    18301 gatgtataac cacttcatgt taaatgcggt atacaggaaa ccgtaaggca ggatgacggc
    18361 cacggagcca aggggaaatc cggcaccgat ccaggacagc tggggcacac ttccaaacgt
    18421 ctcaatgacg gccccttgaa tgtcggcggc gatggtggtg tcgaggccat acattagaga
    18481 tgacagatag agggcggcgc atattaggat ccagcgcgtg ccagtgatgt cgcgtttgtc
    18541 gccattcgcc gttgcgtcag cagagggcgt atccgttgcg gccattttct ccttgtcgtt
    18601 gctgcccatc gtgttgccgg atataggagt cgtctcttgc ggagaggtat ggtcgtcgct
    18661 atctgtgcga tggctctcct cgttggcgat gctcgtcttc ggttctgttg tatgttcagg
    18721 tgacatgatg attggttgat ccctgcaggg cacccagtag gtggctttgt cattcggcac
    18781 gaagaaccgt gacgctattt gttatggcca ctttacaatg aggaacctgg gctagagatg
    18841 gttttgtgct ctcgaacaac ttgtagggga agatgccact tcaacttcgc gtttgcaaac
    18901 aacacaagcc cccaacatgg gcttatgatt tcttatgtcc gctatcaccg catatcagcc
    18961 aaatactatg tactagacgc cacaaaacag aattttaggt tggctgcaga ccctggtatc
    19021 atcaatgtga ctacgtacca tagccgacgc ggaaggttcc ccggtgaggg caggggaggg
    19081 agggattggt gcacgcccgc attgagcttc gatgcttgtt ggcttacggg aatagacgga
    19141 tatacatgtg agagcaacct taaaacccaa tggagtacca gggacggcgg ggcgtatgca
    19201 gcatgtcggc cgaaattttt cggccgcaac tgtggcatgc actcggttcg gcgcgggcta
    19261 cacctttcct gttcgacctg ttcatgttct cttgattcag gcggtattga cacaaggttc
    19321 gggtaccctg ttaggcccac aaaataggcg gctcaaaacg caccgctgct tattcccccg
    19381 ttattgcggc attgtcgcca acttgcgagc tacaaaaggc aatgctcatg tatggatgca
    19441 agttgatgca ctagtaataa taaccttcga acctaatcta acccggcacg gcgcgagatc
    19501 cgtgctactg catgtcctat gaaagtggag tattctacca cccataccga ctagtaacat
    19561 caactgggta tccagaagtg ctgtaattaa tcgggagagg atagaagtat taaaagtctg
    19621 gctaactctg aaggagtgtg ccccattacg aagtgtagcg aaaagtcaga gttagagttg
    19681 caaggccggc gtgaaaggtg gctcgtactc agctatgact acgtaaatgt gtaattttgt
    19741 gtataatgga attggcttag tttgaaaaag acgctagact acgctagatc gtagtgaact
    19801 atttatgcct ggtgttgcga agttcccata aagataagtc ctactatatg ctttcagttc
    19861 gatgaagccc tatcactgtc ccaaataggt gatgagaaaa gagcccaaca gaaaaaatta
    19921 tgtagaaaag cagaggagtg gacacggacg aagaacccaa aaaatccaag aataccttaa
    19981 gagacttctc ccaaaccaat ctacctagca actgcattgt caacaatgtc gagtgcgagt
    20041 gcgttgatcg tgttcctcgc atccataagg tcgagcatgc taatgttctt agcaaatgcc
    20101 accgtcagcc aattccgaaa ctcagcagcc agcaaactgt caatgccctg ctctgctact
    20161 ccactcgccg cgttgacggc cgaagggtcc aggaacagca tctcagccac agacgccttg
    20221 atgccctgtg tcacgagctc tacgagttca gtgtggagct ccttgctatc ccccccatct
    20281 gcggcattca atctgatctt gctggtagca aggtcgaact gcctccgcag ctgtgctgct
    20341 ggcgacatgt cactcgcgtc atcgtgccct tgggcacccc tggcaccacc ctccccgctc
    20401 tggtagcgat atgcatcatc cgtcgcacgc atcatcattg aaacccgcgg atcgcggtgc
    20461 cagcgaggca cgtcggtggc cgacgccttt ttggcctgaa cctcatccag ctttatcttg
    20521 gctccgacag cagggtcgac acacgtgaag atgtttgctt cggacagagg atcttcagag
    20581 tacccaagcc agtgtttttg cgacctgtca cgggccctct tactctcaaa ggccggctcc
    20641 aatagtctca agagctgcgc tgccgtgact gtttgaccct tggcacgcac aaacagattg
    20701 gaagtgatgg tgccctgtgt cagcggtccc acgtcgctga tcagaccaat ggccaccgtc
    20761 gtggccggca gccccagccg gtggcggtac cgtgcaaagt aatccatgta gttattggcc
    20821 gccaggtaag tgctctgcgt agggaaagcg aagaaggtac cgaaggttga gatcataaca
    20881 aagaaatcga ggggcaaaga cgcagttgct tcgtgaaggt gtttgtttcc gatgaccttg
    20941 gctgccatgc ccgcgtgaaa ttgctctgct gtcatcttat caaacgagat atcgtgatac
    21001 gcaacggcaa agttgaagac accgcgtacc tcgcggccgt cgttcgcttc cttcatagcc
    21061 tggagaacct gttctcgatt gctcacgtca caggagatcg gtcggacgcg tacaccttta
    21121 gcggccagtc catctatcaa agcaatagac tccgcactta ggtttttggc accgcttctc
    21181 gaccagatca ttaagtctcg cgcgccacgg tcactcatcc acctaacaat ggctcgacca
    21241 agcccagtta gaccacccac aagcacatag cgtgactgag ggtcaaattt ggcagccggc
    21301 accgattgct gcactttgac catagaatcg ggcctctggt atgatatcac cattttccca
    21361 atgtgcgtgc ctttggagaa ccggagcaat gcttggtcga gttgagaaat gtccataact
    21421 gtatatggct ttataggatg gatgtgtcca gcacggcgat aatcatccac cgcacgcatc
    21481 agctctccac caagcgcagg attgcggtcc accacgatac taagatcgaa cgacacaaat
    21541 cccgcgctct tttggaagag ctctagggct atagtcttag aatttgtaac atccaagcgg
    21601 ccgacatcaa cgagagtacc cataggtgcc agcgctctta tagattcgaa gagtaggtca
    21661 ccctgagacg tgctgaggat tacatcgaaa ccattgttat tcgtggcggt aaccatgcgt
    21721 ggcaggtctg caatatcgcg ggatgaaaag atacggctag aaggaacacc caattcctcg
    21781 gccaggaaac gggctttatc tgcagtgccg acagtagcaa agacgtcggc acccttggag
    21841 cgcgcaagtt ggatggcggc aataccaaga cctccagacc cggactggat cagtaccctc
    21901 tggcccctct tcactcgggt gacatgttca agggcataga cagccgtcat atagaccaga
    21961 ggcatggtag cggcctcgat tgggtcgatt tctgggccaa gcttctgcgc gatgattgcc
    22021 ggaacacgcg tatagtttcc aaagtggccc ttacccattc cgtagactcg atcgcctacg
    22081 gcgacatggg ctacgttcgg acctttctgc gtgacgatgc caacgtactc atttgagagg
    22141 ttattctgat caaagcggcc ggaacacaga ccaagatcct tccagttgag gcccactgcc
    22201 tctaccttaa tctcgatcca atcctttggc agaggttgcc agagctctgt ataggttcgg
    22261 aaatacagtg aagtctttac atgtctggct gttagcaatt gctctctcag tgaaaggggc
    22321 cagggaaaag tcgttccctg tgggtcatgg gtacgcacca gaatgcccgg tgtcccaaat
    22381 actgcacgaa cgggcccttg gctgtccatt accttcaact ccatatcttt gtcgctcggc
    22441 gtaaatgttg gctctgcata ctcttgtaga gcctcatcgg gcacgacccg actcacccac
    22501 aagcagccat tttgccaggc acagtcgcgg ttcacctcac actcaacgct gtccccaagc
    22561 ccttgcagtg ctgcctcttc atcaatgatg cagcggacca gttcatgaac ttcgtcatcg
    22621 ccgacctcaa agttattggc atctaggtca acagaaagga attgagcgga gggattctcg
    22681 gttcccagag tccgcaatag tccagtgatg aatgccccat cgggattcac ggccttaggc
    22741 aggccgcacg acgtaaccca gaccattgtg gcagtgttcg ccgcgaggtg ttggaatagg
    22801 ctgattcggt tctgatcggc gtcgagtaag aggttttctc cttcaagaaa tgccaccaca
    22861 cgagagttag gagctactgt ctctcgcgcc tcgtcaagtg gaaatgtttt ggtggagaga
    22921 ccgcgcttct ccagggcctg agccaagtgg gcgagaagcg tgggtgcgcc gttagcaccg
    22981 tgaaggaggt gtacaactgg actgccttta ttgacctcct tgtccttatc aatggcggta
    23041 gtgagtatga cagtgccatg gtggttcgta tcaagtgaga acgtctctgc aagctctgta
    23101 ccggcctcga atccggtttg ttccaacgcc ggattccatg acttggcatc cgaatctgct
    23161 ccgctgatat ccactagaac taatgtgcca ccaggtttaa gaagcgcctt gcagtgttcc
    23221 aaagcttcgt aactactctc agaggcatct accgcatttg gccacagaat aacgtcgtat
    23281 gcaccttgct gcgctccctg ctgtagcggg tccttctgaa tgtctagggc aaaatagttt
    23341 atatcttggt actcggacgt cagctcgcgt agggatgtaa attcaacagg ggaagggtcg
    23401 gttatggcgt atttttggta tgctttgatc ccattagggc ctgttaatgt cttcagaacc
    23461 gctgaagacg cccctatgtc actgccacta ttgagctgca gaacacgtat attagggttg
    23521 gcgtggccaa tgaggctaaa tatcttggat agttgaggga acggcttggt gacctcttct
    23581 ggggtgggag gtaacaacac aaggcgttgg cccttgctca tggcacggat atctggcctc
    23641 caagtaaggc gagtgaatgg gctagaataa gccttggcgg aaagagccgc gtcgccgaaa
    23701 tcgttgttca aattggtgaa cttcatgttt tgtacagata gaaatacgtt gccgctttcg
    23761 tccatcatct gtaggtcgcc gtaggcgctg cgcagtccac gtttctctgc cctggagatg
    23821 ccccttaccc agtcacgacc atccaggaac ccatgcttga agcgcatctc atccaaatgg
    23881 atagggagtt gcacactgag agtatcagcc tggccgccat tacaggccat gagcccaagg
    23941 cgtacgagga gatcaaatga tgctggatgg atgggatagc tcgattcgcc gccagggaat
    24001 agccctgcag tcgtattcaa agccaacttc gccgatgcga cattgatcgc tggatccgca
    24061 cgaatgtccg agtaaccttg gaacgatgga ccgaaatgga gccccatgtt agagaaacgt
    24121 gtgtaccagg attgggcatt tacggcccgt ccatccatgt tggtcgagtc tactagggtg
    24181 ggtagctcaa aagaagcaac ctcgaccttc acgagaccag agcaatgctc cgtccattga
    24241 tctgtatctc gaactacaga ggaaacagag aagctcgacc aacctggcgt cttggctgtt
    24301 gcactgtcgt caagctccat gctcatcaca atttcgacac cataatcgtc ctggggaacg
    24361 acgagcgtct ttttaatcga gaggttgcgg agggtaaacc ctacaatagg gagagcgtcg
    24421 ggaaactcta aataagaatg ctcagcagct accattgcca tgacaacatg cgcggctccc
    24481 gggtgtagga cgtgtggtgg gacgcggtgg tcatcaagcc aagggagatc ctttatgcgt
    24541 agaaagttgc gccattgcgg acgaagtctt gtagttccgg ccaccttgct acccagaaga
    24601 tcgtggcgag ggaccttgcg gagacggtat tctttgctca gtcgactctc aaggtaattg
    24661 ataggcccat aggtatactt gtacggaggg agatcgatgg ccatgcaacc atgtgctagt
    24721 gcaccatcct catcaacgga attgaccgca gctagattca catcggtgtt gatggaaaat
    24781 agtgttcccg cgagttcaac catcgatctg tgagcatctt cgcccctctt tacggatgcg
    24841 acatatggaa tgttcttatt cagtgccttg atgatctgtc ccagggggtt cttgagcgcc
    24901 gtatgcggac caatttctat tactgagccg atgttcaagt ccgctgtgtc aagtaacttg
    24961 gacgcagcct cagaaaagca taccggggat tccaagtttg ccctccaata agactctgcc
    25021 acgtgatctc cgggcatctt tttgttcggc gtgactgatg acacccatgg aatctggtgg
    25081 tatttgccag ccgtagatat aagctctttc aggctcatga acccatcatc aagcagctta
    25141 gcgtaatagt cacccaatgc aagcatgtgg tgagagtgat aggcaagacc acctgtcttc
    25201 agcaatctgt tgaatatgcc ttctgtagtg agcttagagg ccagtttctc gatagcttca
    25261 acatccccgg acattgtaat gctgtctggg gagttaatcg ctgcaacttt gacttggcca
    25321 tccaaaccag cacttgtaat atactcttgc ccctttttat ggccaagccc taccgctatc
    25381 atggctcctt tcgccgtgtt ggaagaaaca gcataaccac ggtaatatgc agccgtgatc
    25441 gcttcagcag cagtcaggcg gccggctgca tacgcagcgg ccatttctcc agaggagtgt
    25501 cccaccacgc cggcaggacg aaccgaccac gaagcgagaa ggtcaacaag accaatctgc
    25561 agtccagaac acacagtctg cgagacggca ggtgtctgaa taaaccggtg gtcatacagt
    25621 tcagatccag agagaatatc cgcaatcttc cattcaggag gtgttggcaa gagagagagg
    25681 acgtagtcca gatatgagat tgatttgcgg aaaacggcgt actcaaaaag ctgtgctccc
    25741 attccatgcc actgagcacc ctgtccggta aatacaaatg cggtgcggac atgttgaggt
    25801 gaggaaaaaa tccgcggctc ctcattgagg ctcagacctt tttgagctac ttggtctctg
    25861 tcgacaatag caaaggctcg gtgggtaaag cgtgaacgct tattggagag ggtgtaggcc
    25921 acgtcagcaa gcgaatgctg gtggactacg tttgacagtg cttgcaggtt cgctttaagt
    25981 gaagcaggat tgtctgtggt atcgtatcag tattgtaact aattcaaatt gttccatgcc
    26041 tcggcatgtt gagcttgaca tacgtgctga gaaaggaaga accacaagct gacgagtggc
    26101 tgcatcagac ttcctgatca aggtcggctc atcaactaca gggaaatagt gcggggtttc
    26161 aactgcgaag acatttccat tcatgccgtg accattgctt ccgttggttc cgttgacccc
    26221 attgaccccg ttgagcccgt tgagcccgtt ggtcccgttg attccgttgg cgccgtgggc
    26281 tccattggtc ccattggtgc ctttcgcctc gttgatgtgt tttttgatga caccgggctt
    26341 gatatagttg ggaagaacat tgttcacatg atctataacg cagtggccgt tggttccacc
    26401 aaacccggcg gaagtgacac tggcgcgttt cactttggct tgaggccatg gttcaacatc
    26461 agttacaacc cgggccttgg ctgtgtcgaa atcgatgagt ggatttggcg tctttatgtg
    26521 aagagtagga gggatctcgc cattttcgag agccgccaca accttgagaa tacctggtag
    26581 tgcacatgca ccttccaagt ggccaacgtt tgttttgacc gatccaacca tcaagcggtc
    26641 ggcatagttg ctagatcttc cgggcccaaa gacattgccc gcagccttca cctcagttgg
    26701 atcacccacg cgcgtgccgg tcccatggca ttcgagaagc attgtttctg aagggtctag
    26761 atcacctgca ttcttgtacc tgtttttaag ccacagtcag tgatctagag ataaagtgag
    26821 gtttcacaag caacctacgc tgcccgtatg acaatttcct gcgcggggcc gcttgggttg
    26881 gtaactccgt tggtacggcc attggcattg acggcggtac ccatgatgac gccgcggaca
    26941 ggagacttgt ctaggactgc acgggaaacc ggcttcagat acagagctgc gaagccctca
    27001 ccacgagcgt agccgtcagc agaagcatca aaggcatgac tccgagaact tgcggacaag
    27061 gcccctagtt tactcattga gaggtgaata ttggggtcca tgatccagtc tttttatttc
    27121 atgcgttagt atgcagtcat tcgaatattt gtcttggtgg gcgggggaaa ggtttgaaag
    27181 gaggcaattg caaagctgga tatcaacgta ctgcaccctg cgacaatagc cgagtcacaa
    27241 tcaccgtttc taatcgccgt aactgccaag tgcagagcat acatcgcaga agtgcatgcg
    27301 ctattcacta ggaggcttgg acccttaagg ttgaagacgt agtgaatcct gttggccagc
    27361 atgttcggaa aggcaccggt ggccgagtat ttgcctccgt aatcccagtc gcgcgtctga
    27421 gatacgtaat tgtccaggtt aaggtcactt gtgtagtttt agtgttagaa tataacgaca
    27481 acttagaagc agaaccgtct agggccacgc aggcaaagcc gggaagtaag caatatagac
    27541 gtaccctacg aagactccca tgcgggaacc ggacacagtc tcccaggtgt ctccagcgtt
    27601 ttcaaaagcc tcgtacgtga cctcgagaag tttgcgttgc gaggcgtcca tggtctctgc
    27661 ctcgaggtct gtgatcccaa agaacgccgg gtcaaacaga cgtggatcct catcgaggac
    27721 gaagccacca ctggcgacgg cagtacctgg ccgctcgcgg tttggatgat aaaaaccttt
    27781 ggcggggaat cgtggttcct caaattcacg gtgcacatct ttttgctctc tgaggaactc
    27841 ccacagggct ggaatatccc gaacacctcc cggcatgtgg caccctggtg catgtcaatg
    27901 aatgttgtat tgacgcaagg aggttcaacg actgaccaat tccaacaatt gcaatgggct
    27961 caccggatcc actgtctttg accgtcatag ttgctgctac taagacttca atagacacag
    28021 ggatagatta tgataggcaa gatgaaattg tcgacctcta tcgtcgtgag agccgttcgt
    28081 gacacttgaa cttcactatg acacttctat gaccaggatg aaaccgagag aattagacca
    28141 ttagatggct ctatcattca gtaaattcac atttaaatgc cacgaaacag atggtgactt
    28201 gtcttctatt tagataaatc ttgtctccac gcatttgtac tcccttcacc atgcgatgtc
    28261 gcctcgaccg cgatgataaa tcgtatctac atcaactctc cagcctcagg tgcaagggct
    28321 tcaggaataa cggctgaaga tcaccgacag atctcggccg tcgcccacca tagacgtgtt
    28381 ggcaacaatt ggtataatga ctacgtatag tagtatgaac ccaccccaac catatcccag
    28441 tgggcgggct tgaaatgtcc gacagtatcg gccgacttca cggcgcctac atgcgtggtc
    28501 gggagacaaa gatagactat ccgggctgca cagtagtcag tgagaagcga actgtcgata
    28561 taatcatgat ccgacgtcgt ggggagacga cgagggtcaa gagacaggtg ctacccaaaa
    28621 gtccaagccc tgcgcgcctg ctaagctcac caagcttctt gtgtggaatg ctgtgattgg
    28681 ttgattcatt ttcctgggcg gagatgggct gatctacccg tagactgatc aattgaggcg
    28741 ctgaaatcga catggattcc cgcatccccg gtgccccgca tgctgacttg cataagtata
    28801 tttcagcttc caaccccgca agcgccacga gcggctgcgt ttgtgactga tagcgattta
    28861 acgcctaaag ctacatgaga ggaagacggc aacggggttt gaaaacgaat tccattactt
    28921 gtacagtcta gtctaattag aaatgcaatg caaagcgttg tgagtatttt gccacttgtc
    28981 ggctttgctt ggcgcttgct gatcctagcc cctgaggatt gagggtggtc ggaagtcgaa
    29041 atcagctttg acaagtagtg gacttccctg ctgaatgtac agtgtcaaat ctaggtaaca
    29101 ctccggtttg aggatctaac ccgtcaaaga cggccaccaa ttcagttgat cgatcatccg
    29161 tgcgtcacac aagcgagctt tgcagaaaaa aaaatttgct acgcgcgcag atgtccatcc
    29221 caacgcaaca gggagctgta aacacttgag tgcctatctc gacgaagccg tgcgcctatg
    29281 tgcttcggtg ccatcgagca tccctcgtgt agtatatcag gcgtgcaaac atggttgtag
    29341 atggtgaggt cccagccggg ctctgggtat cggtccctca cttataattt tccgtaaccc
    29401 caaatacctc gaccggccgc ataccttcat ttggggcggt aaatagtgga cagaaacatc
    29461 ggatacattg aggaagacga taagaatctc atatgacgtt tcaatccatc tatctaggct
    29521 cagactcttg aatgtgcgaa acttggcctt gcaacaggcg aggttcgcgt cggcatgcat
    29581 tttctccctc tttgatgtag agctgtcccc aacaacgccc caacaacgga ggttggatga
    29641 gcgatctacc tggcgttggc aggagaagca gccatttttt ccacaggaaa taggaagctg
    29701 agtcgcagat gtggatcgga gatgtaacta cagagctttt agtccccatg ccatgtgcaa
    29761 taaacttcga tctgcagtaa gtcttgcata acctcgctta gtagaacccg aacgggtagg
    29821 atagcggctg caagagactt tcaatcacag gcctcctgct gagaccggca gagcttaacg
    29881 acgtcggtaa cggttggtta cgtggtccaa tcaggacgct ttctttactc tgataagtat
    29941 tctctagaag agatgtacga ggtacaggtt acacagtcag gaacggaggc actttctgtt
    30001 tcttgatgac aaggaaaggc aatgataggg tcgaaagtca aaatagtcgt aatagcatcg
    30061 catagttcaa tattcaggcg aatcagcttg caagcaggcc ccctgtccac gactgtttac
    30121 ccgctggact agctcctaag atccttcccg gcaaatcctt tccgcgataa gtctggtcct
    30181 agccaatagt gccctcggtt tcaactcccc gccaacctgt tttgaagaaa cgaacgtaac
    30241 ggtaccgtta aactcgatat cccggaacgg ggtctacagg caccaaataa ttcagcatgt
    30301 ccgatcggat ggagaaaatt gcctactatc cctaaaatgg aacctatttc cctcgctttt
    30361 cccggacaac tcatacaaat aagtactggt cagtgatttt atgttctgat caactatttt
    30421 gtgaggagaa gttttgaaga tatgcagaac atgcgcatcc ctgcaaacgt ttcgacggtt
    30481 gaagccacat cggatcctcc cgagatggcg tactttgcat catttgcctc ccgctcggtt
    30541 tttggccctt tcttgctgcg gctgaggacc ctgattgtgg tcagtgagcg caatcttgaa
    30601 catctgcctg cctgcctcgg tacggtgctg gggatcgttc cggtctgact cttggcctgc
    30661 attttcatgc ttatctttcg cgaaattacg tgttgcatac atagatatat aaataagtgg
    30721 cgcccttgag aaaatatgta aagcaatcaa tcttcatgtg gatggttcta aagcttcggg
    30781 cccgatccgt ccatatgctg ctcctattgg gtcgatcatt tggcctgtcc ccttcaccgt
    30841 cacacaatgc atcgtgtcgg ccggaagcgt cagatcttga catgtatgcc gtgctacaca
    30901 cggaagcaga aagtaggttc cacgctcgcg gctacattgc tgagtcagaa ggcaggattg
    30961 taacaagtct tccaatatag tgtaaccgtc agtatccatg tgatcattgc actcgacggc
    31021 ggcggcccga agaatgctct tacaattttg cattggatga ttctcaatct catgatttag
    31081 cgcaaaattt gtcgtcggac aagacgggag atgcaatgac atctggcagt ctcgagaaga
    31141 cttatgggtc atcgaccacc aaccttgagg cgcaagaatt gctcaaggct agaccagggg
    31201 gcattatatc ccctaaccgg catttgaaat tcgaatgttt tggctacttc gaggatagta
    31261 actccaatac aatggcattg ctgaagaagg taatcatttg acaacaccaa tcttaatatt
    31321 cggcttcgag cttgttccat ttgctgactc ggactggact gcctagtggg gcttgagcgg
    31381 cgacggcaat gtcgttgagg ctcttagtga tggaccatcg gccagcacct ctagtgtggt
    31441 caagcttgtc caggaacgaa tgccaccgcc cgaagttatt gacttcctcg tacagtactt
    31501 cgtcagcgat ttgaattggt aggtgtgctt acgaccagtt gtgcgatctg ccccatagat
    31561 agctgacggt cagtgggtta ggatgaagca ggtcgtccat gggcctagct ttttgacgct
    31621 ctatcaccaa tggcgggcca aaagtgacgg attatcggca actgatttgg agcttcttgt
    31681 actagtttta cgaatgtgct cctacgcggc tcagttcctc ccgtcaccat cctacactat
    31741 tgatagtgtg cgcggagtgg ctctttccga gatacggagt acctgtagtg accttgcgga
    31801 cggccttgcc aaagaatgtc ttactatcgg caagagagga tcattaatcc gcgtgcagca
    31861 tgttatacta catgcactaa agctacagtg cgaggggcga accgacaaat tttgggaagg
    31921 cattgctcat gccagccacg ccgctcagaa ggctggtatt cacaccaatt ccacgagtcc
    31981 tggggactat ggtgatacga tagtggagaa agaaatgcgc cagagaactc tctgcgttct
    32041 ctatgccata gataggtggg tcttggcaag attcatcctc gaaagcgcct ggctgaccaa
    32101 acttgaattc aatagccaac tgtccaggca gcttgatcgg cttccattct taccagacaa
    32161 cttactctca gagatatcgc ctcaactaaa ccttgaaagc cgccttggag gaatgggcct
    32221 agaccatgaa gcgcccaata tatttacgga acgtctaatg caggcacaat taggcaggtt
    32281 ctggagaagc ctccagttga cttggagttc acacgtggtg tctgacccgg ctgatgctga
    32341 gcgaagatac gagaaatttt gcgccgaatt tctttctacc ctatcaccgg cttttgccct
    32401 gcaaccagac accaaatggg atcgccacat tccagaattg gctatgcaga ggcaattgct
    32461 atacattgcc attttcgatt ccatttgctg gaacttccgg cctctcatga tgctcgattc
    32521 aagtcatacc gcaacctttc ctccctataa gaaagtgttg catcagtcgc agaaaagaag
    32581 gatggcgata gcggcactca aggttttaga agctgtttcg tcactacact ctctgttctc
    32641 tggctcttac acacgcatgt ccgccattat ctttaacact tttgagccta ctgttcttct
    32701 attatgtctg actttggatg atgattttcc tttcaatcaa gaagatgaca gttcggacat
    32761 ccttggcctg aggatggata gactgacccg gcatgagaca atacaagcgg ccgagaaagc
    32821 tcttcaccgc cttcagaagc tcgctgaggt tagcgaacag gcttctaccg gagcccagat
    32881 tatcgcacag ctcctagcta aggcagccaa cgagaataaa gttctcgaat caccatttcc
    32941 tccaaatccg actcgccgct ctcaatggtc acgcacgttc ttaggcccgg gagtctatga
    33001 caatccagca agctggcagt cgtcaaacca gccaagtgaa gagtccagct cgatgagtag
    33061 atcaaatgct gagatgatgc aggaagattt gtcatacaac gggctacaga tagacgaatt
    33121 attatttccc attactgata gcgatgttca taatatttag aacgtgtagt caaaagtttc
    33181 attagatcat ggactgctga aaggcaaaga acacagctag tcacgatgag atcaggtggg
    33241 gcgaaggcaa agccaaatgc gttaatcgcc gtgtaacgat agaataaaag caatgaggag
    33301 ctgccgtact acctactggt gacttgaaga tcacgtttct acacacttgt gtggatgtcg
    33361 gtatagcaca aagcaagagc tttgaagctt tgagtttgtg aattgtaatt cggacttaag
    33421 cctgagtaac tccttcaggg attgtaatct catgacgata tggtagatct ctgataagta
    33481 tagaccaaag gggcatcgga gtagaagggg cattcgggtc agctctgcag aaaagtggcg
    33541 ctgataacgt aggtgacagt ctgcttcaac ttaacagatg cccaggggcc gctcgcgtcg
    33601 acgacatcct cgaaaaatat cctatcggtg atgttagaga gcatgcgtga gggccctaca
    33661 tctactggac atttgtttac tgggcaacct gcaggttgag ccgcgattaa aatctgcata
    33721 tgcattccat cggccgaaat tcgtcgggcg aggtgctgcc acaggtacat gactttcatg
    33781 gaacactgcg ccacgacacg aatgcgcacg aaacagaatc aagaactatg ccacttgctt
    33841 gtattattac taacgtctac tattcgattc tcacctactt aacggtcata caatctcgat
    33901 agatgtggct cccatgaacc atgaggccga ggttcttttg tcctcaggca ttgtcccacc
    33961 ctgctcgttt ctatgctcct actccttcac acgagacgta cacagaatat acacaagcca
    34021 tgccatactt tgacatatta gggattgttg gcaatttcca actacttacg gtctattttg
    34081 ccttcggatc ttttgtggta ttgtatggct tgcacagatg gctacttccc aaacctcttc
    34141 cagacatccc ttacaatgag gactcagcca agtccatctt tggcgactgg ctgaatcttc
    34201 gcaatgaccc tggtggactg gcgaaatgga gcagcaaaca acttgagaag catggttctc
    34261 ccatctgcca agcgctaatg gggcctcttt ccaaacctgt cgttctggtc ggcgatcttc
    34321 gtgaagtccg tgaggtgatg actcggagcg actacgaccg ctccgcctac atcattgacc
    34381 gttttccgct tctgggcgag tttcacctga atatgatgac agacaacgac tggagaacat
    34441 ctagaaactg gctgaaagac ctcctagata aaccccacat gcataatgtg gttgggccct
    34501 ctgtccacac ctcgatggtt aggatcatag atctttggga gcacaaagcc cgccttggca
    34561 atggtagatg cttcagcatg gtcgacgatt tgaagtacct ggctcttgac acgatcatga
    34621 tctttcactt cggcgacgac tttgcagatt cagctctagc aaggcaggta gagttcataa
    34681 aagggctgaa aaagaccgaa gtaaagttcg gagctcatgg cgaggctatt ttcccccaag
    34741 ctaaactaca cagctttcag gaggctctga cctatctcgg tgacagagtc acagctatat
    34801 atgccaccaa atggcccgtt gcgcttgttt cctggtggtt gcgctggggg acatcgcact
    34861 gcaggaagct tttcagttac aaggacagct tcattcgcag acacattgat ataggggtca
    34921 aacgttcaat ccatgatgag gaggcgaaga ccggcatcga ctctatggtc ttccgcgagc
    34981 agaaggcagc catgaaggct ggccggccaa cagtgctggg caagtctata tttgtagacg
    35041 aggtaagacg aacataatcc atgcctatcc gtctaatgac tatttatatg taaaaaggaa
    35101 tgtttcattg acaactgatc aaaatttcct aggcctgggg aaacctcgtt gctgggcagc
    35161 ataccacaag cgcagccctc gtctggatcc tgaagctgtt agccgactat ccaggcgtcc
    35221 aggagacgct tctcagcgag ttgcagtcgg ctcttactga ggcggtacag gagaatagat
    35281 tgccaacctg tgccgagatt attaacacca aaatcccata cctcgatgcc gtgctcgagg
    35341 agatgctgag gctccgtgct ggcatgatcg tgcctcgaga cacggtccgc gacacggagc
    35401 ttctcggtca ccacatccct aagggtacgg ttgtacttat gatccttcag gggccggact
    35461 tctccaaagc accgtctacc aaatactggc gggaattgaa gacggatgcg acgcgagtaa
    35521 agcagtaccc tggtaatgga aacgaggacc ttgaggtttt cgatcctgag cgctggctgg
    35581 tgcggggtga gaagggagag attatcgagt ttgatggttc aacgaacgca caactggcct
    35641 ttggcctcgg catccgggca tgctggggcc ggcggctggc aatgctagaa acgcgaatca
    35701 tgacggctat gatggtgtgg aagttcaact tcgggcaggt accagaggct ctcgcttctc
    35761 acgcagcaac atacgatatt tcataccgag cgaaacaagg atttgtgaat atcgaaagtc
    35821 gctaggaata tggtaattcg agaatgttca ctcagactac cgaatacacc tttcaacatt
    35881 tcctttcgtt taatgcagcc agtcaacatg taggatcggt caacaaagac ccaggacgtt
    35941 agacgagttg aacagttcaa tatttgatgt tgagtaagag gagacacatg atctgggagg
    36001 gtcgaggtgg ctgtgacggc tgccagccga acacacacac acacacacac acacacgact
    36061 actaaagcga ttgcaaagag ggaaattcga tacaaacacg tagaatcaaa cacggttgct
    36121 atcataatcc acgtcgagca agtgagggtt ccccaaagtt gcagtggatc ttattcgagg
    36181 gtagcgaaaa cacctcatag cagcatgatc aagttcacct cgatgcgaaa aatgagcgcc
    36241 agccttgcca tgaacactta actctggata tctccagcag ggcaaattaa atgggccgaa
    36301 ctttgcgttg attctgtcat aacgccattc tggagaaaat agaaacagta acatctatca
    36361 gcatgagaag gtaaagccag tagagaacat catcattttg aatcctcaat ctagacttca
    36421 ccaatttttc ttgatggcct tgggccacca cctcttgcac attagtaggt atctcgctta
    36481 tcttctcttc ccaagagcag ccatctttgt cggtagcgat gatcctggaa cgccgtacac
    36541 ccccaagcat attccaatcg gtacggcggg tcagcatttt cttcatttcc tgtttgcagc
    36601 ttttgcgtaa gcatagcaag agcgtcacca atagccagag cctggtcgac agagggctta
    36661 gtgaatgtca ctgcgttggg cgccgctcgt tcatttcggc gtataggtgt aggtgtgcca
    36721 tagcgatgta tttactatct atctaaaaag ctcggcctct ttcctgtata gcttatatac
    36781 caaatccaac cttcacttac aggcaagacc tgcgaaagat gacgattgac tcaagctgac
    36841 agaggtaggc atccacgact aaatacagcc tagccgggtg tgcccgcggc ggccattcgt
    36901 aggattgtta gcagcctatc agattacaag tggtgcctag aataaccgca gatgcagctc
    36961 agtacctatg tagtcacggc acagcccagc atagccccag ccttgctgac cttattcgca
    37021 ttcgcaagca cgacctcatg caacacatgg atcattcgat ttcttaaaag ttacgatagg
    37081 attttcgtct gccgaacgaa gctcacttga gttggcagtc tttcccacat gaagcggact
    37141 caaagccttg accaagatgg cgctgcgggc taggtctacc aacactatca tccatccggt
    37201 tgggatgtct atcgtcgaga agccagacaa cccacagata gagcaagtag tcgagactcg
    37261 gtagatcttc aggccactga ttcgtgtagc atcgtattcg tgcacggttt tacgggtcac
    37321 ccagagcgca catggctcca caaggatggc caggaaagga aatcaaagga gacgcaaggc
    37381 agtctagaaa accccacatc ccaatcttcc aaaaggaaga tgtctaccgc gctctcagac
    37441 aaagatagtg gatttggaaa ccagggcgta tactggcccc gtgatcttct gcccggttat
    37501 gttccatcgg cccgtatttt aacatacggg tacgatactc gcataaagca ctggctcggc
    37561 ggcccgaaga tcaaaactac aatctacgac atctcgcacg acttcctggt ttccctggaa
    37621 gcatatcggc gtgagtccga cggagaagac ccgctgagac cgatcgtctt catagcacac
    37681 agcctcggtg gcatagtagt taaggagttg cttcggcaaa gcaaggcatt cgaaggacag
    37741 cagatgcatc tccacgacgt gtaccagtcc acacagggca tcgtgttctt cggaacacct
    37801 cacggaggag cagacccgcg aggctttgtc caccacgtcg tagagaaagt cctcaagtgt
    37861 atgggcttct cagcaaatgc caagatcgtc gaatcattac tcccgacgtc agaacgactg
    37921 aaagagctac gggatgaatt tgggtctatg gcaagactcc agaaatggag cgtccattgt
    37981 ttccaagaac aacttggcgt tgcagccctt ggaggacaca aggtgaatac aactgcattt
    38041 catgttgccg actcacatca tgctaaccta aacaggtggt cgaggatgtc tcctcgtgcc
    38101 tgaatgactc atccatcgaa acaacggaac acatcggccg aaaccatatg gacatgtgtc
    38161 gtttcagccg aggaggtatt attggtgatc ccgaatttct taaggttgcc cgcgcaatcg
    38221 aaagaattgt ggctccaatc gtatctcagg atcgcttgag atacatggag gggtgtagag
    38281 ggattttgtt gaagtcgctg gaattccctc gtatggacag ccggtatttc tccatcgaag
    38341 atccagagac aaggacatgt cgctggctcc ttgaaacccc agaatacaga agctggcgcg
    38401 acccgagcat gcttgaagac catcacgggt ttctttggat tagagggaag cccggtgccg
    38461 ggaagtctac ccttgccaag ttcgcggcgg atcaagccaa taaagaagga ggaaggatga
    38521 ttgctagatt cttcttcaac gctcggggaa acgatttgga gaaatccact gccggcatgt
    38581 atcgatcgct gctgcttcaa ataatggtag cggagcccaa actcatgacg gctctcgata
    38641 ttttagtacc aaaatacgat cgcactgcca gggcgccctc tgactttgcc atctactgga
    38701 acattcaaac ccttaaaaca atttttgagc gggctatcct gagactcaac ggtcggaggc
    38761 tcgaatgctt catcgatgcc ctcgacgagt gcgacgaaga tcagattcgt gacatggtgc
    38821 attttctgga agatattggg catggcaccc gacctcgccc tattttctac gcctggttca
    38881 ccagccggca ttacccgcac atttccctgc gtcatggact cagtttcacc ctggagcatc
    38941 agggaggcca tagtcaggac atagccacct acctccagca ccgactacgg ctgggacaca
    39001 gcacccttga cgaagacatc cgatcgcaaa ttctacacaa agcctcgggg gtattcatgt
    39061 gggttgtgtt agtagtatca atactaaaca cagagtacga cagaggccgg atacacgccc
    39121 tgcagagacg tttaagccag ttgccagaaa acctgcatac actgttccgt gatattctct
    39181 cgagagacaa atgcaaccag gacgaattat tgctctgcat gcagtggaca ttattctctt
    39241 cgaggccact gactcccact gaggtttact tcgcgattct agctggagtg gaacctggct
    39301 tgtcgtttga atggttttgg ggtgatctta acgagcaaat cattgagaga ttcatttcgg
    39361 attgttccaa agggcttgtg gagataactg gacagcctgg gcatagggtg gtacagttca
    39421 tccacgagtc cgtaaggaca ttctttttga atggcaatgg atttcgcgaa gcgggcttga
    39481 atcaaggcga gaacttcgaa ggatacagcc acgaacagct gaagcgctgc tgtgagcagt
    39541 acgtacaatc agacggcatc ccgatggacc agaggtctcg aaggcatacc tttctacgat
    39601 actccgtgga aaacatcctt taccattcca atgaggccca aagatgtggt gtttctcaga
    39661 gggaattcct gtcccggttt cgttatggga atggtgcctg ctcctgcatc tttggacccg
    39721 ctgaaccaat tccaaactta gatcacttca tcagtggtca gtactgtcat ctgatcgagt
    39781 gtaaagtatg gcagacatct atattttccc ctcttaggag tggagtggcc agcccctttc
    39841 aacgggctat ggcaacgaga aaatcagacg tcatatgtgc agtacttatg atagaagcag
    39901 ctcgatatag ccacctacca ggagtccagg cttcttatga ggcgtttcgt cacgaggcga
    39961 cgaaacgcac tgtatatcga atggcgcaca acacatgcca ctataccttg caatctatgc
    40021 tctttgatac aatgagcgat ccccggctgc tgagattttt gcttagcacg aatcaatttg
    40081 acacatccac aacaaatagt gagggcttca ctcccttgac tgcagcggtg cagcagcaga
    40141 ggaccgattc cctcgccgtc ctactagact cagggcgtgt cgacgtaaat cagcgggacg
    40201 ctcttgggcg gatagctttg cgcgaggctg cccgcatggg gtatgttgcc gctgtgaacc
    40261 tccttttagc acgtggagct tctgatgctc cttcgacttc gcctacaaat tcctctcgca
    40321 tggttacact gcaataagat ccatctgttg gttggcttct ggggcctggt ctgaatgtac
    40381 atgacggaaa tgggtccact cctctatcgt aggcttgccg acacggtcgt gtccatgttg
    40441 tttgtctgct gcttgactct gcaatggtaa atgtcaactg ttgcggacag cgatggacgc
    40501 acagcattgt gatgggcagt agccgcgtca gtggtcggtg gtcacgtggc gaaggatggg
    40561 ggaacttgag gtggtaagag gtatatagtt ccttcgaaca ttgaactcca ctctgtcctt
    40621 ctattcgtac agggcgtggg cgctgcttga tagcctatct acttgtgccg actaccaaat
    40681 cgtcctgtaa tactgaccat tgggcataat cttcgagcag gcgagtactg agctgcgcgt
    40741 gaaaaatagg gcaatgaaat ggccgacaca acaggctcct tcggaacggg cgtatgtatc
    40801 tacgagttat gatgtcggat agtatcgtcc gggtgaaggg caagccgccc tacgctgagg
    40861 cggatggagc ttccattatg ctggaccccc gccacgagtc cgcatctacc gtgacctgga
    40921 acaagcctta cataattgat cattgttcat cgtattttgg aacgtgattg aatggatgga
    40981 tggatgggtg gagtaaaata tctagggagc tgcggccttc ctgtggcacg gcataagctg
    41041 aggttaatta ggctcagcca agctgcaagg cggagaatgt gttactttgt acaacttgca
    41101 tacctatacg cgacgcatat gaattgtgtt tttacgatgg tgtacgaatg ctagggatta
    41161 gaagagtggt gtgttagagg atggattata ttccgaccaa gttcttgcac cgggatcacc
    41221 gaataggtcc cgctcgcagt tggctccgtt gccaggtgca actcagtagc cccaaatccc
    41281 gctgtcaact gcgtcgcccc tccttattaa tcacgctggc gagcggacga ggcagcaacc
    41341 actttacgcg tttctcccag tcaggtggcg tgcgcgtttg gaggcaccaa tcgactcttg
    41401 caacctcgaa gcctgacgcc ttcgacccaa tgccagctta tgtgatgacc tcgggcgagt
    41461 cactggaatg cagtcttcga ggtgacggct agactggtgg tggactgcta gcttcgccgt
    41521 cttctatcct tttcttttca ttcactctcc ccaacgttca accaaatcgt cgtcttttgg
    41581 agttcaaacg aaggctctgt cgtcaagcat catggcagag ctagatcctc ttgtcctttc
    41641 gtactcccat ctgaaggacc tcccccgggc caaagatgcg ctgcatacgc tgcagaagat
    41701 cgcttcgctg gtgaagccta tcatgagagc ccgcgggtgg aaagtacgac agatcacaga
    41761 attctatccc agcgaacaaa atcttcttgg tgcgcacccc cagaaactcg cctattctag
    41821 aaatcgactt acatgttaac tattaggtct taatgtgaac cgtgggcaga agatctgcct
    41881 ccggctgcga tacccttctg accgcaacca gttcctcccc atagaacaag tcgtggacac
    41941 tatgctccat gagctatccc acattgtgca tggtccgcac aacgcgaagt tccatgcttt
    42001 gtgggatcag ctccgagacg agcacgaggc gctcctaatg aagggataca ctggtgaagg
    42061 gttcttgtcg gaaggccagc gccttggagg gcgaggaggt gttcccatgc acgaggctcg
    42121 gcggctcgcc cgagcagcgg cagagaagcg tcgcacgctc gcagctggtt ccggccaacg
    42181 attaggcggc atggcccccc ggccaggtca agacatacgc aaagtcatcg tcgatgccgt
    42241 cgagaggcgg aacaagacac tccaaggttg tgcaagcact acacacaacg aggcagagat
    42301 ccaggagatt gccgacacag ccacgaggaa tggcttcagc accaaggccg aagaggatgc
    42361 tgcgaacgag gctgcaatcg cccaggcctt gtgggaacta gtccaagaag atgagaaagc
    42421 caagcacggc gcatcgtacg caccgcctac ttctggtaat cctgctggaa gcgcaagtca
    42481 aggactgcac gtttcgagag cggatcacat gaaagacaag cctagcgcgc aactaggaaa
    42541 caagcgtgaa ggcttgcctg aggtagacaa gaacgaccca gcatcgacat cgtggacctg
    42601 ccacgtgtgc accctcgaga atcccctgga gtatctctgt tgtgatgcat gcggaacgga
    42661 gagagccgag gaggtgacca aggatctggc ggagcgagga gttaagcgtc agcgaatagc
    42721 caccattgac ttgactacga actcccccaa cggcacccga agcgtcccgt cagcgggaca
    42781 gttcaactct aattcggcga cgtcagccct gggagcgaag cccgtggcgc caagaacttg
    42841 gacctgctcc gtgtgtggac ggctgaggga ctggaatttc tggagctgcg acctctgcgg
    42901 aaagatcaag gagacttcat gaatatgcgt gcatacttcc aaggttgaag gttgcatgtg
    42961 agagcagtgc agctggcgta ctgtcagggc tgatgtaagg ctttgatgat aatgaatgtc
    43021 acgataaatc ggtacccgct cctgcttcgg cctggaacgc cgaacgtcta atggggtgcc
    43081 actagcaggc ccggctgggc gatagtacaa gatacgtcct gtttggtcgg tctgttgtta
    43141 ctcatatgac atcatatcgc gtggtgcgtg atatccatag tgcaccgaaa gtctatttac
    43201 tgtagaagat gcgagtatag gtgttctgcg tctcggttaa tttgacgagc cggggctgca
    43261 tgcgatgcgc cacactatag acagagccac ctgtgtatgt gtaagtggtt caggcgtgct
    43321 aactacagta cctagatatc cgaagaactc ccagcggatt gcgcccgcgt cgcaacggaa
    43381 atcgctgctt gcttccttgt gacaggcaag gaaagctcat aacgcgacca aacgggagtg
    43441 cagtgtatag gcagagacag gccaaaggct caactgttgc tgatctgcca attgcctgtc
    43501 ccggcatcta gctatcgtat ggctgaaagt ggtggtgggc tttctgtccc atgcagaccc
    43561 attatttggg accttggagc ggcagatggg acctgcaata cgtcatgatc ccacagggcc
    43621 ggcttgccag tggccaccta gctacggagg cagaaccgcc ttggggacta aggtttgcgg
    43681 gctgccgcta gagcgcctgg cccctgcgca ggctagtcta gacccgccta tcgacgatcg
    43741 tcagcgtcca cacccaattg cccttgcccg aatgcctgca ccatgcccat gctgccagta
    43801 cccctccagg ccctcccaag tcccaattgg caatgagact cctctctgtt ggtgttggct
    43861 cctcctggga tgggctctca aaggcggaga gcagattgcc caatcccaac accgcattcc
    43921 gcccatccca ttcctgatct agcattccat cttgccgggt tccacgagcc ccgccgacgc
    43981 ttcgtcggga tttggccttc ctttcagaca agcgcaaagc taaagatcct caactggacg
    44041 cgcccgactg acagaactgg ccaccgaccc agtggccacc tgcagtgact atggaatcgg
    44101 ggtcgtgcct atccagcctg gctccctgcg tcaccaccgt ctgccgaggc gaagacctat
    44161 catcatctcg agctcttgca gttcctggcg agactcgccc gtctcctttg ctagccacca
    44221 gcaggcgctg ccattggcca cgttcccaac gtcttcctga gactgacgtc gggaggtccc
    44281 ctggtggctt aaactctgtt tgagtgaaaa cttcttcagg cgctgatcta catcctctag
    44341 ggtaaggcaa cccgccgccc actgtagtga cacgcagtaa ctagtcaacc gcaacaccag
    44401 cttctgcagg ctgtccgtcc cagttgctcg gcctgcccac aacaactggc atatccttcc
    44461 tcgggtcttt gcggcgttat cgtcggcgca cgacactgga cttactgtgg tgctactact
    44521 gctactcatc gccaggcacg gcgctctggt gtgacgtgac aagaccccta attctcccaa
    44581 tacccaccac caccctggtc catgtaggta tgtaccgtga tgcaagtgtg tttcccaaag
    44641 caacctggaa gcagtggacg cttccccgcc tcacttgtgg actccgtctg tgggctggca
    44701 acttgcaact gcgctgggct gcaacccgca gattgcagtg ggcaaagccg ctcagcatgc
    44761 gaggcgggaa acccgactcg cgtcccatgc catttacaca attccatgga agctcaccat
    44821 gagctcgctc cgactgctct agctgaccag ggtccaggac agacttcggg ctccccaatc
    44881 gcgacttgac cacccgcccg ccacatttgc accccatcgg cttcgggcca atccatctgg
    44941 tgttgatctc cacaccaact accttaagtt agtcagaact ggatgctgcc gctgctttcc
    45001 ctcgtcgact tggacgcctg agctcctgtg tcgtgcgcaa actcagtttc cacgtcacaa
    45061 gtcctgccct gcttcactca gcgagctcgt gccaaatcaa cccataacat tctcgcggtt
    45121 catgggacgc cctgaccttg gtgttgcgtg gtaggggccg gcgctatggt gtcctcatca
    45181 tctcctgttc ccattacacg caacgatgac catacccgat ctcaccgtga cttacccgcc
    45241 atgcccccgg aagctccctc agctctcgac aaacctccgc tcccgagccg gacggccccc
    45301 gaaaactcac cgcgatcgtg gcggaacccc gacttgacgc tgaaacagga tggtcctctt
    45361 tctcagtcaa gccccaaccg gatgctcagc gatcatgctt ctgccgtgtc cccaaagagt
    45421 aggaggtcgc agtcggcaag cccttttcgg ctcgcgatgc cctatctatc tccgggccag
    45481 ctcgccttct ccgcgatgca gttcttgccc gtccccgttc ttgtcctcaa tagcctaaaa
    45541 acagtcgtgt tggcaaacga agccatgggc cgcctcctag gtcttccggt cgacgcgcct
    45601 gcacaccaga acggccttac cgtgctggat cagcttcgag gtcagacctt gtctcaggtc
    45661 ggcgttgaca tgctgcaaga cgggcgaccc gtttgggttt cgtgggacga cctactggat
    45721 tccttggtca ccgatggcgc agccgatcaa gtaggagagc catctcaacc acagtctacc
    45781 aatgtcgcat ctgctcagga cgcgacaccg acgacctccg agccgctaac acccgtcggt
    45841 gctccattat ctgacaacga tgggactgca agcaagtcat gcagcaactc agttatcgag
    45901 gtcgtggtct ctcctaaaat ttacaggcca gcctccaaga cgaaaaagtt ggacaaccag
    45961 gtcctagcaa aaatgataat caccgtcttc gaggtcgaag agcatcagac gtacttcact
    46021 cttactttca ccaatacaga aacgccgtcg gtgccgattg ctcccagaag gtcgttgcca
    46081 aggtcttcga caacaattct cgaggctgcc gagaagaagt cgatctccag ctccaacccg
    46141 ccctcagtcg gctcaagcca tgattctaat tctccatcat tcaggatcag ccccagcgct
    46201 gtgtcactat cttcaagtcc cttcccaccc atgggcccgc cgtcacgtag tacgacgtcg
    46261 caaacgccgt cgcttttcca gaagatgact agaatcaagg atgcgctgtt ggataacaca
    46321 caaatgccca tcttggcgat gtggaaagac ggcagcagtc cggtcatgaa tgctgctgcg
    46381 cgggatctct tctttgatcc cgaggccgca gaaattactg atgtccaggg attggatctt
    46441 ctcagcgaat ggattgttta cgatgaagac ttcacccgcc aatacgactc cagcgagttc
    46501 cccatcgccg tgctgctgag gaccggcgta ccatttactg gtatgcgaat tggcatgttt
    46561 cacaggtcag agaagacgaa ggtcatctac gatgtgctgg gagagatcat caaagacccg
    46621 ctgacgggag agatggtcgc cggtgtcgtc acttgtcggg atgtcacaca gatggctcag
    46681 gagatcacaa ccatcaagga acaagacgaa gagaggttca aactcatctg tgataccatg
    46741 ccacagatgg tctggaccac cacacctgac gggatgcatg atttctttaa ctcccggtgg
    46801 tacgactaca cgggcttgac ccccgaggaa tccctcggcc tcggctggaa gaatccattt
    46861 cacccagacg acatgccctc gactgtacgg aaatggaagc actgtctggc aaccggagac
    46921 ccttactaca ccgagtatag gtgtctgagc aaacatggcg agtggaggtg gatgctggga
    46981 cgagcactgc cgttgagaaa caagcacact ggaaagattg agaagtggtt cggtacatgt
    47041 acagatgtgc atgagagtct cgagacaaag gctgcagcta ggagaatgag acagcagctg
    47101 ctcagtgtcc tctctcacgc gcagacgaca attttctccg tcgacaggaa tcggaaggtt
    47161 actatgctcg aaggggccat tatctgggat cggaggaaag aggctcgagg tcgtgaagat
    47221 gagagtagcg acgacgatct ttacgcactg cactatgtcg ggagagatgt agatgaggtt
    47281 ttcaacgacc tgaactcacg aatgccacat ggcgagattc ctgccttttt ggctccaatt
    47341 cacgaaatgt tccatggtaa acggaggcgg gatatggtta cggaacacga gttgggtaag
    47401 cctcttgctt caatgcgaca atctgcggcc gattaacatg tctttagatg atcacttttt
    47461 ccgaactcgg tttataccca cttttggaaa gcagtctcgt gacggcatta cgagcgaatc
    47521 cgtcgttgat ggggtcatag gggtcatcat ggatgtaacg gagctcaagg agagagaact
    47581 tgacctgaag gcgcaagcga aagaaaagag acaactggta gcgaacgaag cggccgcgaa
    47641 agaggctagc cgattgaaga gccagttcct ggcaaacgtg agtctcgccc caacttgtga
    47701 tagaattctt gctgactatt ccgtcaagat gtctcacgag attaggacgc ccatcacagg
    47761 tgtgattggc atggctgaat tgcttctcga catgcctctg ggcgatgagc agagggagtt
    47821 tgctcaaaat attgtcagat cggccaatgc tctcctgacc gtgatcaacg acatccttga
    47881 tttttccaag gttgaatccg ggcggctgga catagaagag gtccaatttt ctctctctgt
    47941 cgtggtacag gacgtctcca agatgttgag ctttgcggcg gaaaggta
//
