# Supplementary material for: Genome sequencing and physiological characterization of three Neoarthrinium moseri strains
Source: BMC Microbiol. 2025 Aug 21;25:526. doi: 10.1186/s12866-025-04274-z (PMC12369201; doi:10.1186/s12866-025-04274-z)
Supplement: Supplementary file 16 — Supplementary Material 16. [file 12866_2025_4274_MOESM16_ESM.zip › BiGSLICE/input/Nmoseri/CBS16480/JAFEVA010000003.1.region002.gbk]

LOCUS       JAFEVA010000003        21923 bp    DNA     linear   PLN 06-APR-2022
DEFINITION  Neoarthrinium moseri strain CBS 164.80 scaffold3_Wmoseri_CBS_16480,
            whole genome shotgun sequence.
ACCESSION   JAFEVA010000003
VERSION     JAFEVA010000003.1
KEYWORDS    .
SOURCE      Neoarthrinium moseri
  ORGANISM  Neoarthrinium moseri
            Eukaryota; Fungi; Dikarya; Ascomycota; Pezizomycotina;
            Sordariomycetes; Xylariomycetidae; Xylariomycetidae incertae sedis;
            Neoarthrinium.
COMMENT     ##antiSMASH-Data-START##
            Version      :: 7.1.0
            Run date     :: 2023-12-04 12:18:39
            NOTE: This is a single region extracted from a larger record!
            Orig. start  :: 987253
            Orig. end    :: 1009176
            ##antiSMASH-Data-END##
FEATURES             Location/Qualifiers
     protocluster    1..21923
                     /aStool="rule-based-clusters"
                     /category="terpene"
                     /contig_edge="False"
                     /core_location="[10000:11923]"
                     /cutoff="20000"
                     /detection_rule="(Terpene_synth or Terpene_synth_C or
                     phytoene_synt or Lycopene_cycl or terpene_cyclase or NapT7
                     or fung_ggpps or fung_ggpps2 or trichodiene_synth or TRI5)"
                     /neighbourhood="10000"
                     /product="terpene"
                     /protocluster_number="1"
                     /tool="antismash"
     proto_core      10001..11923
                     /aStool="rule-based-clusters"
                     /tool="antismash"
                     /cutoff="20000"
                     /detection_rule="(Terpene_synth or Terpene_synth_C or
                     phytoene_synt or Lycopene_cycl or terpene_cyclase or NapT7
                     or fung_ggpps or fung_ggpps2 or trichodiene_synth or TRI5)"
                     /neighbourhood="10000"
                     /product="terpene"
                     /protocluster_number="1"
     cand_cluster    1..21923
                     /candidate_cluster_number="1"
                     /contig_edge="False"
                     /detection_rules="(Terpene_synth or Terpene_synth_C or
                     phytoene_synt or Lycopene_cycl or terpene_cyclase or NapT7
                     or fung_ggpps or fung_ggpps2 or trichodiene_synth or TRI5)"
                     /kind="single"
                     /product="terpene"
                     /protoclusters="1"
                     /tool="antismash"
     region          1..21923
                     /candidate_cluster_numbers="1"
                     /contig_edge="False"
                     /product="terpene"
                     /region_number="2"
                     /rules="(Terpene_synth or Terpene_synth_C or phytoene_synt
                     or Lycopene_cycl or terpene_cyclase or NapT7 or fung_ggpps
                     or fung_ggpps2 or trichodiene_synth or TRI5)"
                     /tool="antismash"
     gene            complement(1533..2412)
                     /locus_tag="JN550_001674"
     mRNA            complement(join(1533..2300,2359..2412))
                     /locus_tag="JN550_001674"
                     /product="hypothetical protein"
     CDS             complement(join(1533..2300,2359..2412))
                     /codon_start=1
                     /locus_tag="JN550_001674"
                     /product="hypothetical protein"
                     /protein_id="KAI1876178.1"
                     /transl_table=1
                     /translation="MDRQEIIATNKSLRLIKNELEHLLEKGIVNDDVFDNIMRILPAES
                     SLSGATPSSRQPSVASPVPSANPISPPPTSGLANLAISQNPSPSPAPPAYNSTGPPSLP
                     QRNGPPPPPPSKPVIAHAKALYKYTAADDRDLSFERDDRVAVFEYMNDDWWMGKNQRTG
                     LEGIFPKNYVEIDHSAGAGGFPGEKAGFYAPSQPTYASPAPGGYPAPPPQQNPYNANVP
                     PMAVAEGSNGQQASAGGKGGEMGKKFGKKLGNAAIFGAGATLGGNLVNSIF"
     PFAM_domain     complement(1845..1988)
                     /aSDomain="SH3_1"
                     /aSTool="clusterhmmer"
                     /database="35.0"
                     /db_xref="PF00018.31"
                     /db_xref="GO:0005515"
                     /description="SH3 domain"
                     /detection="hmmscan"
                     /domain_id="clusterhmmer_JN550_001674_0016"
                     /evalue="1.90E-13"
                     /gene_ontologies="GO:0005515: protein binding"
                     /label="JN550_001674"
                     /locus_tag="JN550_001674"
                     /protein_end="170"
                     /protein_start="122"
                     /score="49.9"
                     /tool="antismash"
                     /translation="KALYKYTAADDRDLSFERDDRVAVFEYMNDDWWMGKNQRTGLEGI
                     FPK"
     gene            complement(3519..4592)
                     /locus_tag="JN550_001675"
     mRNA            complement(join(3519..4399,4484..4592))
                     /locus_tag="JN550_001675"
                     /product="hypothetical protein"
     CDS             complement(join(3519..4399,4484..4592))
                     /codon_start=1
                     /locus_tag="JN550_001675"
                     /product="hypothetical protein"
                     /protein_id="KAI1876179.1"
                     /transl_table=1
                     /translation="MAAAGMVDPTKVGRYPVILSDALLGKKSSEVYTGVRYNHKPDTPP
                     EHARLKPSASSRAFDLTYQEQGGNGAYKYRGSRTSDNGKYVLIFDPRREAFVLHKVDST
                     FNMNLTQTPDNKDAESLKREYPHLKNSGTESSTGKPKSNAKSQGAKESKTSRKKKEESP
                     PAPVSKKRTPASDVEESSDDDGGLDIEFPGGDPSGANRDFSPAFPPRRFSEFVAQADGE
                     DDDADGEDDDDDMSEEHFKLPSPLNYQATTTKAPEPINDIQNQTISLTFDDDSESEEDE
                     EPQPPPQPQQEAEPAEELEQDDMDVDELEAELAAEFGAQSESDVSEED"
     PFAM_domain     complement(join(4170..4399,4484..4550))
                     /aSDomain="EAF"
                     /aSTool="clusterhmmer"
                     /database="35.0"
                     /db_xref="PF09816.12"
                     /description="RNA polymerase II transcription elongation
                     factor"
                     /detection="hmmscan"
                     /domain_id="clusterhmmer_JN550_001675_0017"
                     /evalue="5.40E-20"
                     /label="JN550_001675"
                     /locus_tag="JN550_001675"
                     /protein_end="113"
                     /protein_start="14"
                     /score="71.8"
                     /tool="antismash"
                     /translation="YPVILSDALLGKKSSEVYTGVRYNHKPDTPPEHARLKPSASSRAF
                     DLTYQEQGGNGAYKYRGSRTSDNGKYVLIFDPRREAFVLHKVDSTFNMNLTQTP"
     gene            5940..6965
                     /locus_tag="JN550_001676"
     mRNA            5940..6965
                     /locus_tag="JN550_001676"
                     /product="hypothetical protein"
     CDS             5940..6965
                     /codon_start=1
                     /locus_tag="JN550_001676"
                     /product="hypothetical protein"
                     /protein_id="KAI1876180.1"
                     /transl_table=1
                     /translation="MEAITASIAAHRGFQRFSDLPKELRERIWDSVIRTDKPSVQIFQL
                     NSCLSSKQRVRGYPFLRAWSYQLYVPRHQERCDPLCEDPLPLCNHSSYLVDSGLWTACK
                     ESRGRMMWHYHQTDKDTKIQRSSRRNIAVSRHRHTTANYRFERDGKPQFFVIRPHTDLV
                     LVTVPKGFFESWISRILFRTLMVTNHLSCDSFFCIPIKHLAIEYQSSWTLSTYVDTVLD
                     KLTTIVAALCKPPRHIERFWLVAPLTAPKKSQHVFQGVGCMYVGVSDSDYVPAYMFART
                     WDEFYRESILNIHPIRFTRLLRERVNRELAPSRSTSVYSTTMAISATCVPIGVLTCVYD
                     G"
     PFAM_domain     5979..6341
                     /aSDomain="2EXR"
                     /aSTool="clusterhmmer"
                     /database="35.0"
                     /db_xref="PF20150.2"
                     /description="2EXR family"
                     /detection="hmmscan"
                     /domain_id="clusterhmmer_JN550_001676_0018"
                     /evalue="5.00E-06"
                     /label="JN550_001676"
                     /locus_tag="JN550_001676"
                     /protein_end="134"
                     /protein_start="13"
                     /score="27.5"
                     /tool="antismash"
                     /translation="FQRFSDLPKELRERIWDSVIRTDKPSVQIFQLNSCLSSKQRVRGY
                     PFLRAWSYQLYVPRHQERCDPLCEDPLPLCNHSSYLVDSGLWTACKESRGRMMWHYHQT
                     DKDTKIQRSSRRNIAVS"
     gene            complement(7283..9062)
                     /locus_tag="JN550_001677"
     mRNA            complement(join(7283..8973,9026..9062))
                     /locus_tag="JN550_001677"
                     /product="hypothetical protein"
     CDS             complement(join(7283..8973,9026..9062))
                     /codon_start=1
                     /gene_functions="biosynthetic-additional
                     (rule-based-clusters) DAO"
                     /gene_functions="biosynthetic-additional (smcogs)
                     SMCOG1222:dehydrogenase (Score: 366.8; E-value: 3.4e-111)"
                     /gene_kind="biosynthetic-additional"
                     /locus_tag="JN550_001677"
                     /product="hypothetical protein"
                     /protein_id="KAI1876181.1"
                     /sec_met_domain="DAO (E-value: 2.5e-11, bitscore: 38.4,
                     seeds: 521, tool: rule-based-clusters)"
                     /transl_table=1
                     /translation="MEKIRQKKAIVIGAGAGGIATAARLAKLGFQVTVLEKNSFTGGRC
                     SLIHHEGYRFDQGPSLLLLPKLFKEAFYDLDTSLEAEGVELLQCPSNYNVWFSDGESFE
                     LSTDLSRMKTQIERWEGKDGFERYLAWLREAHQHYELSVSDVLHKNFTKWWDLANPGFI
                     RTGLKLHPLHSIWSRASKYFWTERLRRVFTFATMYMGMSPFDAPATYSLLQYTELAEGI
                     WYPRGGFHVVLQALVDVGKRLGVEYRLSTPVKQVLTSPDGKTANGVLLESGERLEADVV
                     VVNADLVYAYSNLFPQTPSMESYSRSLRERDGSCSSISFYWSLNRKVPELKTHNIFLAE
                     EYRESFDAIFDRQSLPKEPSFYINVPSRMDEAAAPNGCDAVIALVPTGHLLQSKGFMKS
                     DAGIPRDQDWPTLVNQARRTVLSTISARTGCESLGNLITNEIINDPFTWESKFNLDKGS
                     ILGLSHSFFNVLKFRPSTKARGLDNAYFVGASTHPGTGVPIVLAGAKITTEQILEDFGM
                     PVTWQTHPSKLKDQGVPQTKSTSQLDKVHAPVSGTILYMISLSIWLVFFMYFWRPTGF"
     aSDomain        complement(join(7460..8973,9026..9038))
                     /aSDomain="TIGR02734"
                     /aSTool="tigrfam"
                     /description="crtI_fam: phytoene desaturase"
                     /detection="hmmscan"
                     /domain_id="TIGRFam_JN550_001677_0002"
                     /evalue="9.00E-124"
                     /identifier="TIGR02734"
                     /label="JN550_001677"
                     /locus_tag="JN550_001677"
                     /protein_end="517"
                     /protein_start="8"
                     /score="411.8"
                     /tool="antismash"
                     /translation="AIVIGAGAGGIATAARLAKLGFQVTVLEKNSFTGGRCSLIHHEGY
                     RFDQGPSLLLLPKLFKEAFYDLDTSLEAEGVELLQCPSNYNVWFSDGESFELSTDLSRM
                     KTQIERWEGKDGFERYLAWLREAHQHYELSVSDVLHKNFTKWWDLANPGFIRTGLKLHP
                     LHSIWSRASKYFWTERLRRVFTFATMYMGMSPFDAPATYSLLQYTELAEGIWYPRGGFH
                     VVLQALVDVGKRLGVEYRLSTPVKQVLTSPDGKTANGVLLESGERLEADVVVVNADLVY
                     AYSNLFPQTPSMESYSRSLRERDGSCSSISFYWSLNRKVPELKTHNIFLAEEYRESFDA
                     IFDRQSLPKEPSFYINVPSRMDEAAAPNGCDAVIALVPTGHLLQSKGFMKSDAGIPRDQ
                     DWPTLVNQARRTVLSTISARTGCESLGNLITNEIINDPFTWESKFNLDKGSILGLSHSF
                     FNVLKFRPSTKARGLDNAYFVGASTHPGTGVPIVLAGAKITTEQILEDFGM"
     PFAM_domain     complement(8150..8962)
                     /aSDomain="Amino_oxidase"
                     /aSTool="clusterhmmer"
                     /database="35.0"
                     /db_xref="PF01593.27"
                     /db_xref="GO:0016491"
                     /description="Flavin containing amine oxidoreductase"
                     /detection="hmmscan"
                     /domain_id="clusterhmmer_JN550_001677_0019"
                     /evalue="4.10E-20"
                     /gene_ontologies="GO:0016491: oxidoreductase activity"
                     /label="JN550_001677"
                     /locus_tag="JN550_001677"
                     /protein_end="287"
                     /protein_start="16"
                     /score="72.6"
                     /tool="antismash"
                     /translation="GGIATAARLAKLGFQVTVLEKNSFTGGRCSLIHHEGYRFDQGPSL
                     LLLPKLFKEAFYDLDTSLEAEGVELLQCPSNYNVWFSDGESFELSTDLSRMKTQIERWE
                     GKDGFERYLAWLREAHQHYELSVSDVLHKNFTKWWDLANPGFIRTGLKLHPLHSIWSRA
                     SKYFWTERLRRVFTFATMYMGMSPFDAPATYSLLQYTELAEGIWYPRGGFHVVLQALVD
                     VGKRLGVEYRLSTPVKQVLTSPDGKTANGVLLESGERLEADVVVVNADL"
     gene            complement(10001..11923)
                     /locus_tag="JN550_001678"
     mRNA            complement(join(10001..10856,10908..11834,11901..11923))
                     /locus_tag="JN550_001678"
                     /product="hypothetical protein"
     CDS             complement(join(10001..10856,10908..11834,11901..11923))
                     /codon_start=1
                     /gene_functions="biosynthetic (rule-based-clusters)
                     terpene: phytoene_synt"
                     /gene_kind="biosynthetic"
                     /locus_tag="JN550_001678"
                     /product="hypothetical protein"
                     /protein_id="KAI1876182.1"
                     /sec_met_domain="phytoene_synt (E-value: 6.6e-27, bitscore:
                     89.1, seeds: 8, tool: rule-based-clusters)"
                     /transl_table=1
                     /translation="MAYDYALVHLKFTIPLAGVLTFILRPLLTRLDLYKTLALIVIAFT
                     ATLPWDSFLIHNGVWTYPPDAIAGPRLFLVPAEELFFFVIQTYITSMLYILFNKPILHA
                     QYLTTKEDSAPAARSIRTLGQAFLGGCTAVGALLVKKGGDGFYLGLILVWACPFALLTW
                     TFSGYFLIQLPLVCVAAPILLPTLYLWVVDELALGRGTWSIESGTKLGWCLWGSLELEE
                     AIFFLMTNALIVFGLVAFDRGMAVLNTFPHLFPKVPATPSPLLLLKGVLTDPSKYDMKR
                     VHGIREAVQRLRRKSRSFYLASSVFPGRVRIDLVLLYSFCRVADDLIDDAKTEAEALDW
                     IQKLTGYLDLVYSTTFTVSPSENTAVQTFIRDNFPKSDQSALQLLPTNLLPREPLYELL
                     EGFKMDLAFSHTGGKGEPHLPANFPIRNEQDLELYAHRVASTVGELCLWLVFEHGHRRL
                     SKDKEDSLIQAAQTMGHALQYVNIARDIAVDADMERVYLPTNWLKEEGVTPRDIIKAPR
                     QAVVQRLRERLLKVAFAEYERSRAPMEMLPSDVRGPLIVAVESYMEIGRVLRENKGVRS
                     SKNPKRATVSRSRRIWVAWKNLASQ"
     PFAM_domain     complement(join(10046..10856,10908..10984))
                     /aSDomain="SQS_PSY"
                     /aSTool="clusterhmmer"
                     /database="35.0"
                     /db_xref="PF00494.22"
                     /db_xref="GO:0009058"
                     /description="Squalene/phytoene synthase"
                     /detection="hmmscan"
                     /domain_id="clusterhmmer_JN550_001678_0021"
                     /evalue="1.20E-64"
                     /gene_ontologies="GO:0009058: biosynthetic process"
                     /label="JN550_001678"
                     /locus_tag="JN550_001678"
                     /protein_end="587"
                     /protein_start="291"
                     /score="218.5"
                     /tool="antismash"
                     /translation="LRRKSRSFYLASSVFPGRVRIDLVLLYSFCRVADDLIDDAKTEAE
                     ALDWIQKLTGYLDLVYSTTFTVSPSENTAVQTFIRDNFPKSDQSALQLLPTNLLPREPL
                     YELLEGFKMDLAFSHTGGKGEPHLPANFPIRNEQDLELYAHRVASTVGELCLWLVFEHG
                     HRRLSKDKEDSLIQAAQTMGHALQYVNIARDIAVDADMERVYLPTNWLKEEGVTPRDII
                     KAPRQAVVQRLRERLLKVAFAEYERSRAPMEMLPSDVRGPLIVAVESYMEIGRVLRENK
                     GVRSSKNPKRATVSR"
     aSDomain        complement(11150..11422)
                     /aSDomain="TIGR03462"
                     /aSTool="tigrfam"
                     /description="CarR_dom_SF: lycopene cyclase domain"
                     /detection="hmmscan"
                     /domain_id="TIGRFam_JN550_001678_0004"
                     /evalue="2.30E-18"
                     /identifier="TIGR03462"
                     /label="JN550_001678"
                     /locus_tag="JN550_001678"
                     /protein_end="236"
                     /protein_start="145"
                     /score="64.5"
                     /tool="antismash"
                     /translation="FYLGLILVWACPFALLTWTFSGYFLIQLPLVCVAAPILLPTLYLW
                     VVDELALGRGTWSIESGTKLGWCLWGSLELEEAIFFLMTNALIVFG"
     PFAM_domain     complement(11576..11812)
                     /aSDomain="Lycopene_cyc"
                     /aSTool="clusterhmmer"
                     /database="35.0"
                     /db_xref="PF18916.3"
                     /db_xref="GO:0016872"
                     /description="Lycopene cyclase"
                     /detection="hmmscan"
                     /domain_id="clusterhmmer_JN550_001678_0020"
                     /evalue="3.20E-06"
                     /gene_ontologies="GO:0016872: intramolecular lyase
                     activity"
                     /label="JN550_001678"
                     /locus_tag="JN550_001678"
                     /protein_end="94"
                     /protein_start="15"
                     /score="27.7"
                     /tool="antismash"
                     /translation="LAGVLTFILRPLLTRLDLYKTLALIVIAFTATLPWDSFLIHNGVW
                     TYPPDAIAGPRLFLVPAEELFFFVIQTYITSMLY"
     aSDomain        complement(join(11579..11834,11901..11917))
                     /aSDomain="TIGR03462"
                     /aSTool="tigrfam"
                     /description="CarR_dom_SF: lycopene cyclase domain"
                     /detection="hmmscan"
                     /domain_id="TIGRFam_JN550_001678_0003"
                     /evalue="3.40E-19"
                     /identifier="TIGR03462"
                     /label="JN550_001678"
                     /locus_tag="JN550_001678"
                     /protein_end="93"
                     /protein_start="2"
                     /score="67.1"
                     /tool="antismash"
                     /translation="YDYALVHLKFTIPLAGVLTFILRPLLTRLDLYKTLALIVIAFTAT
                     LPWDSFLIHNGVWTYPPDAIAGPRLFLVPAEELFFFVIQTYITSML"
     gene            complement(12838..14921)
                     /locus_tag="JN550_001679"
     mRNA            complement(join(12838..14362,14416..14921))
                     /locus_tag="JN550_001679"
                     /product="hypothetical protein"
     CDS             complement(join(12838..14362,14416..14921))
                     /codon_start=1
                     /locus_tag="JN550_001679"
                     /product="hypothetical protein"
                     /protein_id="KAI1876183.1"
                     /transl_table=1
                     /translation="MSASNVLIYFVRRDLRVSDNPILHHLASSSDHGFTHILPVYVFVS
                     NQIEVSGFIKDGSKSPYPEAKSQVAGFWRCGPHRAKIIAASVWDMKESLQSLGSDLIIR
                     VGQYDDTLKSLLEGFKEKDQNVGAVWITSDEGVEERRDERKLASICSSSGVDFKAWVDE
                     KYFIDDRDLKLASPQELPDVFTTYRKMMEPLRERPRAALPRPSKSSLPQLPSTSSISPQ
                     ARPFEISATLEDLKEAVLSPIKTILSDAPPFPEDAVSAHPFEGGETRARTRLDTIINNG
                     TVYSYKSSRNGLIGAGFSTKLSAYLALGSITARQVHDALLRYEDGTDEAYKEAPGYGEG
                     ENEGSKGVRFELLWRDYMRLCTRKFTYRLFRREGFRDDSSIKWKSPKKEEAPTDDSQSE
                     EIDRILARIFAGTTGMGLIDASQRELLHTGYTSNRARQNVASFLAKHLGIDWRYGAEWY
                     EMILVDYDVSSNWSNWQYVSGVGNDPRGEARIFNPVKQAFDYDKEGEYVKMWVPELRAV
                     EKLENIFQACTTPKEDWERFGLTGLAMVEDPIKRIDFSVEGKPNKHVKRPFDRRRKDGR
                     IRSSANLSNHHVANGNAQENSYAGGEQRGQYPQFDAPRYPRGDFRGGRGGGRGGPRGGY
                     RGRGYGPPRGGGYRGGRGNFQAYGTVPGGFGAWPPTQQSGV"
     PFAM_domain     complement(13261..13818)
                     /aSDomain="FAD_binding_7"
                     /aSTool="clusterhmmer"
                     /database="35.0"
                     /db_xref="PF03441.17"
                     /description="FAD binding domain of DNA photolyase"
                     /detection="hmmscan"
                     /domain_id="clusterhmmer_JN550_001679_0023"
                     /evalue="1.60E-46"
                     /label="JN550_001679"
                     /locus_tag="JN550_001679"
                     /protein_end="536"
                     /protein_start="350"
                     /score="158.5"
                     /tool="antismash"
                     /translation="ELLWRDYMRLCTRKFTYRLFRREGFRDDSSIKWKSPKKEEAPTDD
                     SQSEEIDRILARIFAGTTGMGLIDASQRELLHTGYTSNRARQNVASFLAKHLGIDWRYG
                     AEWYEMILVDYDVSSNWSNWQYVSGVGNDPRGEARIFNPVKQAFDYDKEGEYVKMWVPE
                     LRAVEKLENIFQACTTPKEDWER"
     aSDomain        complement(join(13327..14362,14416..14906))
                     /aSDomain="TIGR02765"
                     /aSTool="tigrfam"
                     /description="crypto_DASH: cryptochrome, DASH family"
                     /detection="hmmscan"
                     /domain_id="TIGRFam_JN550_001679_0005"
                     /evalue="3.30E-152"
                     /identifier="TIGR02765"
                     /label="JN550_001679"
                     /locus_tag="JN550_001679"
                     /protein_end="514"
                     /protein_start="5"
                     /score="505.3"
                     /tool="antismash"
                     /translation="VLIYFVRRDLRVSDNPILHHLASSSDHGFTHILPVYVFVSNQIEV
                     SGFIKDGSKSPYPEAKSQVAGFWRCGPHRAKIIAASVWDMKESLQSLGSDLIIRVGQYD
                     DTLKSLLEGFKEKDQNVGAVWITSDEGVEERRDERKLASICSSSGVDFKAWVDEKYFID
                     DRDLKLASPQELPDVFTTYRKMMEPLRERPRAALPRPSKSSLPQLPSTSSISPQARPFE
                     ISATLEDLKEAVLSPIKTILSDAPPFPEDAVSAHPFEGGETRARTRLDTIINNGTVYSY
                     KSSRNGLIGAGFSTKLSAYLALGSITARQVHDALLRYEDGTDEAYKEAPGYGEGENEGS
                     KGVRFELLWRDYMRLCTRKFTYRLFRREGFRDDSSIKWKSPKKEEAPTDDSQSEEIDRI
                     LARIFAGTTGMGLIDASQRELLHTGYTSNRARQNVASFLAKHLGIDWRYGAEWYEMILV
                     DYDVSSNWSNWQYVSGVGNDPRGEARIFNPVKQAFDYDKEGEYVKMWVPEL"
     PFAM_domain     complement(join(14284..14362,14416..14900))
                     /aSDomain="DNA_photolyase"
                     /aSTool="clusterhmmer"
                     /database="35.0"
                     /db_xref="PF00875.21"
                     /description="DNA photolyase"
                     /detection="hmmscan"
                     /domain_id="clusterhmmer_JN550_001679_0022"
                     /evalue="6.70E-18"
                     /label="JN550_001679"
                     /locus_tag="JN550_001679"
                     /protein_end="195"
                     /protein_start="7"
                     /score="65.3"
                     /tool="antismash"
                     /translation="IYFVRRDLRVSDNPILHHLASSSDHGFTHILPVYVFVSNQIEVSG
                     FIKDGSKSPYPEAKSQVAGFWRCGPHRAKIIAASVWDMKESLQSLGSDLIIRVGQYDDT
                     LKSLLEGFKEKDQNVGAVWITSDEGVEERRDERKLASICSSSGVDFKAWVDEKYFIDDR
                     DLKLASPQELPDVFTTYRKMMEPLR"
     gene            complement(18052..19029)
                     /locus_tag="JN550_001680"
     mRNA            complement(18052..19029)
                     /locus_tag="JN550_001680"
                     /product="hypothetical protein"
     CDS             complement(18052..19029)
                     /codon_start=1
                     /locus_tag="JN550_001680"
                     /product="hypothetical protein"
                     /protein_id="KAI1876184.1"
                     /transl_table=1
                     /translation="MRGAMFRPQRQLSRLVAAGPSPSRLSSLAEPRCCCSGSFARRASP
                     PRPLTTRAFATAPTLQDKQPVGAHDAPEAATEAPSAPQPQLPPSKTPKRRRRGVVAALV
                     FLFVGTGIGSLFRLSVSPPPLPAPGTREDELLLPSIHDKAAKLPIVQLLSSDPSWESWS
                     AYESRSERSPSITSGPMSGSRGLAYQRIFYKQETGEMTSVIYFGGALSGFPGVVHGGAL
                     ATVLDETLGRCAIVRFPARTGVTATLDLTYRKPTLTNAFYVIKTRPVVLEADEVVGKDG
                     AKKSDRKLWVEGNIQTLDGKVCVEAKALFVVPKGVKPGPISGKW"
ORIGIN
        1 ctgctgcgag cagcctagct tgtccaagat ataccatggc cttgagaata gcctcgcgga
       61 tgcggctcca tatctccttc ttctctacat catcaaccgc attctggagg gccttctgat
      121 agaccaggcc ggccagctcg ccatggttgc aagctgcaaa accgatgatc tgacagcggc
      181 ttgttagcga tgaatcctcg agagcttgcc ccagttccgt tgctcatcgg aagacgctta
      241 ctagctcaca gtaccagaga tcatccccct ttcgcctctc agcaactctg tcaatcaggt
      301 cacggacaac ttgagacgcc atgacagagc gttaccgatt gatcaatgcg gggatggaga
      361 cacacaagtt gtcacaaaaa gctcgaacgt cgtcccgagg agttgattga cgttggggta
      421 cccctcaaac cctaatgccc gttgatgtca gtcacgcagc gccgcatcat tggggtcacc
      481 taggcaaaac tgtattgtct ttgccgatct gtgagcttgg ctgacctcaa cctacctgct
      541 tagctaatag ccaaggtaaa aaggaccacc gttcatgggc agagttcagt gaaagaaggt
      601 gcgtgatgac tggcgtatgg tgggtttacc aagaataatt actctttaac cacgaccaga
      661 cttcaaatta cgcatttgat ttcgtcaggt ctatccctta cggagttaac agcagtgaaa
      721 gggggtttgt agaccttatt acactgccga tggtacagct gcccactgag ttcgattgat
      781 atgatctatc aataagtgaa tccttcgagt ttccaaggac gtgcctaatc tttgactcgg
      841 cagaaccata actgaacttt ggagctgtca tagctccaac atcgggttat acgtgcattc
      901 ctaccttgac tcttggggca aagacgtgga aagggaaagg tcagcatgaa ggcaggtaag
      961 aggcacgagg gcatgccatc aaggctggat tcgattccac gtaatagcag catcctccat
     1021 ttcaacccgt tttggagctt ctttcttttg tccactttgt ccccttttat ccatcctata
     1081 ccttctagac gactctttgg tcgcccagct cctagactaa acctcgagag gcacccagaa
     1141 ttgctggaca tgatgcgaca agtgagaata tcctacctca cgatttctaa aaggcgaact
     1201 acaggccgaa atataaatgc aacccgacgt atatcagtcc aaggttatga aatctcggga
     1261 atatcatttc atgacattgt gagtatagaa cattcactag tgccagtacc agaaacatac
     1321 ttaatgataa aatgtacgat tcaagtcata acgccgactg caatcctagc ccaggaaaca
     1381 tcattaatgc caatattcta cgggctgttc ctggggcgtc cccagttttt gccttcgaga
     1441 tcatctcacc aagcccatct gcaggagcta ggagaccttg cttcatgcaa gaaagccaac
     1501 atataaagaa aaacaacatc ttctcacgcc ctctagaaga tactgttgac caagtttcca
     1561 cccagcgtcg cgccggcgcc gaagatagcg gcgtttccga gcttcttgcc aaacttcttg
     1621 cccatctccc cgccctttcc gccggcggat gcctgctggc cgttgctgcc ctcggcgacg
     1681 gccatgggcg ggacatttgc gttgtagggg ttctgctggg gcggcggcgc cgggtatccg
     1741 ccgggtgccg ggctggcgta ggtgggctgg ctgggggcgt agaagccggc cttctcgccg
     1801 gggaagccac cggcgccggc cgagtggtcg atctcgacgt agttcttggg gaagatgccc
     1861 tcgagccccg tgcgctggtt cttgcccatc caccagtcgt cgttcatgta ctcgaagacg
     1921 gcgacgcggt cgtcgcgctc gaagctgagg tcgcggtcat cggccgccgt gtacttgtaa
     1981 agcgccttgg cgtgtgcgat gacgggcttg gacggcggag gcggcggcgg gccgttgcgc
     2041 tggggtagcg atggcgggcc tgtggagttg tacgccggcg gtgccgggga cggggacggg
     2101 ttctgcgaga tggccaggtt cgccaggccg gaggtgggcg gcggcgagat ggggttggca
     2161 gagggcaccg gagacgcaac ggagggctgg cgagacgagg gtgttgcgcc ggatagggag
     2221 gactcggcgg gcagaatgcg catgatgttg tcgaagacgt cgtcattcac aatgcccttc
     2281 tccaagaggt gctcgagttc ctgggggaca gtcagtatcc atagaccaag acatcaaggc
     2341 aatcgcggga ggtctcacat tcttgatcaa gcgcagcgac ttgttcgtcg cgatgatttc
     2401 ttgtcggtcc atggcgaatg atgtactagc gtatcttgaa gacagaatta ttcaatacac
     2461 ctggaaagac tctcgaagct gcgatgtcgg tttcgtcggc aggcttgaag caccaagggc
     2521 gagctggccg tgacgatact cccggaagtt gagtagcgag agccgcggag aagatgcaaa
     2581 taggaagcga gtgtgttctc aatagacctg ctggcaggtc agagtcagat gttgtttctc
     2641 gtatcgattg ttggtggatt gaaactgagg cggtcgtttg gggagtggcg tagcagggta
     2701 gcagtgaaac gagcccccgc tttaaggccc gtagccccgc tggcaacctt gggaacgggc
     2761 ttgctcttag ttcctcttgg cgatccagag aacccccagg gcccctggcc tgcctggtgg
     2821 catggccgcc tttcagggac tgcgctatgc cgccttatcc attttgccag ccctttccag
     2881 ccctggtcgt ccaaaactct atccgtacgc agcatgtgat actcgcccgt ctactggact
     2941 ggactgggct ctggctcctg ggctcagtgg ttgtgtgccc atcgccgaca ctcccgtagc
     3001 tacctacgat tatgggcatc aaggccgcag taggcaaact tgtggtagtg acgatgctaa
     3061 caagattatg gtatgctgca ctacttcaag tcgagcatca cgccagatct tccattcgcg
     3121 taactgctgg cttgtagaga aacagtgata aattgacgag gaagacatat cgtgaaagta
     3181 gtcaatgtcc tatagccgta cttgggtaag ccaccaataa ctggctgccc tctcactcgc
     3241 cgtggtacgc gactgatgat ggtatatatg atccaaagcg ccaaacctat gaagcgcctg
     3301 cccaccccaa ctactaccaa aggtaatcgc aatgacatgc caaaactccg tgccaaaagg
     3361 tgggaaacaa aattggagaa atcctcaatc aacatcacgc actgtctttc catagttgtc
     3421 tggctctggc atttgaggtc gcggggctgg ctcgttatgc ccgcgctgtc gtcctcttgc
     3481 cttgctgcaa ttccgctggg ccacattcgg ttgcttcact agtcctcctc actgacgtcg
     3541 ctctcggatt gcgctccgaa ttcagctgcc agttctgcct caagctcatc tacgtccatg
     3601 tcgtcttgtt ccagctcttc tgctggttcg gcttcttgtt gcggctgggg tggtggctgc
     3661 ggctcctcat cctcctctga ttccgagtca tcgtcgaacg tcagggagat ggtttggttc
     3721 tgtatgtcat ttattggttc tggcgccttg gttgttgtgg cctggtagtt caagggcgac
     3781 ggcagcttga agtgctcctc gctcatgtca tcgtcgtcgt cctcgccatc ggcgtcgtca
     3841 tcctccccat ccgcctgcgc cacgaactcg gagaagcgcc tcggtgggaa ggcaggagag
     3901 aagtcccgat ttgcgcccga cggatcgccg ccggggaact cgatgtccag acccccatcg
     3961 tcgtcgctgc tctcctccac gtccgatgcc ggagtgcgct tcttcgatac cggcgccggt
     4021 ggggactcct ccttcttctt cctcgatgtc ttggactctt tggcaccttg cgacttggcg
     4081 ttgctcttgg gtttgccagt ggaggactcg gtgccgctgt tcttgaggtg cgggtattct
     4141 cgtttcaagc tctcggcatc cttgttgtct ggcgtctggg tgaggttcat attgaacgtc
     4201 gagtcgacct tgtgcagcac gaaggcctct ctccgcgggt cgaaaatgag gacatatttg
     4261 ccgttgtcgc ttgtccggct gccccggtac ttgtaagcgc cgttgccacc ttgttcctga
     4321 tatgtgaggt cgaatgccct ggacgatgca ctcggcttta atctcgcatg ctcgggcggt
     4381 gtatccggct tgtgattatc tgtgcagcag caccgtcagc gcagattcgc gtggccagaa
     4441 acgtggcagg cagccatcgc gagacggctc caggatggct tacatctgac gcccgtgtag
     4501 acctcgctcg acttcttgcc caatagcgca tcgctaagta tgacgggata cctgccgacc
     4561 tttgtgggat cgaccatgcc cgcggcggcc atgatgctgt gggcgctgtt ctaggtatac
     4621 tctgctattc gtgctcgatc gctgaagcaa agggcaaaga tggggaacca ggagcgatgt
     4681 cttagcaaga gaagaggaat gttcctggaa gttaaagggc caggcgcagc tggactggaa
     4741 ggctaaagtg ctgcggaaca tcaacgccga tccgctcttt gtggttgggt tggggcactt
     4801 ggggcgggcc aggcgggcgg actgggattg accttccctg ctgcagggtg cccggcgctc
     4861 actaaccagg ctaactagaa ccccggaatc tgagtgggtg gtggccccaa aaatagctcc
     4921 agaacgccca acagtctacc ctcatattcc ccgccgccgc cgttgatgcc ggaattccga
     4981 tgttgatggg attcaaaatt gcccatcaag caaagttgcg aggtgcgctg atttgttcct
     5041 tgtgggttct gcgtggcctt cagatcagag tacctgcggc gtctcttcct tgtatgcaat
     5101 ggttgtgtcg tacgaatcag gtacggcaac atatttgacc attcctttgt tcatgccggg
     5161 ttgcgcgatt tgctgcaagg cctggttgga catgtctgtc atggcccgtc ccattgattg
     5221 caggtgccaa gacctcacag tctgctgtga atggcctgcc atgatcctgt gtcctagaca
     5281 aacagacagc aaagaaatgg atcacagcat tattgcacac ctaaaatgct tgcattgatg
     5341 cagcatctca taaccaccag cagtgaattc tcaggcatta tgaacatgaa catgtaacac
     5401 gaaggtgctt acacaatgga tgatatgtca agcctctcat attctcagca tgaggcaacc
     5461 atggcaggag ggtccaattt tcacaacaaa aaagacatca acagacctat gtaatttcca
     5521 ctttgaagta ttttgtgata caaccacgta atatgggcaa gtccttcgtt gtgtattgtc
     5581 aaggtaggct cagtgtctct gattacatcc ccccaagtgt ctttcagggc agccgcgaca
     5641 aagagagact cacagtctac aaattttatt ttcttggaag ggaccaggag gacgctgcaa
     5701 ctccaattct aaataggagc catgaacgag ctggatttac ataggttcct atgtcttgcc
     5761 attctccgac aattcgcaat ttaccgtttc aagcatcagc cataacgatt aggggtcctc
     5821 gaaatgaaag ttgggttact gagaaacgat tggaaatcaa atacaattcg ttgtattcta
     5881 tcaagcctag agccagccaa taaccggggc agaacagtac cctcagacga gtctgcagca
     5941 tggaggctat caccgccagc atcgccgcac acagagggtt ccaacgattt tctgacctgc
     6001 caaaggagtt acgagagcgg atatgggact ctgtaatacg gacagacaag ccttcagtcc
     6061 aaattttcca gctgaattcg tgcctgtcga gcaagcagcg agtgcgcggc tatccgtttc
     6121 tcagagcctg gtcctatcaa ctatacgtcc cgcgccatca ggagcgctgc gacccattgt
     6181 gtgaggatcc gctccccctt tgcaatcatt catcctacct ggtcgactct ggactatgga
     6241 cggcctgcaa ggagtctcga gggcgcatga tgtggcacta tcatcaaact gacaaggaca
     6301 cgaaaatcca gaggagcagt cgacgcaaca ttgcggtaag caggcatcgt catacgacgg
     6361 caaactaccg tttcgaacgg gatggcaaac cacaattctt tgttatccgg ccacacacgg
     6421 acctggtgct ggtcacagtt cccaaaggtt tcttcgagtc ctggatcagc cgcattctct
     6481 tccgaacttt gatggttaca aatcacctct cttgcgatag tttcttttgc attcccataa
     6541 agcacctggc tatcgaatac cagtccagtt ggaccttaag cacctacgtc gataccgttt
     6601 tggataagtt aaccaccatc gtcgctgcat tgtgcaaacc tccacggcat atagagcgct
     6661 tctggctggt agcgccgttg acggccccga agaagtcaca acatgtcttc caaggcgttg
     6721 ggtgcatgta cgttggagtc agtgattccg actacgttcc tgcatacatg tttgcgcgca
     6781 cctgggacga gttctacagg gagtctatcc tgaacataca tcctatcaga tttactagat
     6841 tattgcgcga acgtgtcaac cgcgaacttg ctccatcacg gagtacctcg gtgtacagca
     6901 cgacaatggc aatatcagct acatgcgtac caataggggt tctgacttgt gtctacgatg
     6961 gttaggtcaa tattctcagg aagttatcaa taacgagaca gatgttttgc cacctaccat
     7021 ccgtggtctg gagcttccta ctggcttagg gttgcagggg aagaaactac acgagggagg
     7081 ctgtaagctt ggcattttgc aaattctgaa gcgtctagcg ttgcatttct tcagcatagc
     7141 cttgtgccag cgcgcttagt cttttctaac tgctatggta tataacagag aagacggact
     7201 gccaatgaac caatacttgg ctattacaat gtgactaaat cagaatgaag atttctgtat
     7261 ctacaaattt caattcaacg tcctagaagc cagtaggccg ccaaaagtac atgaagaaca
     7321 ccagccagat ggacaaagat atcatatata agatcgtccc tgacacgggg gcatgaacct
     7381 tgtctagttg gctcgttgat ttcgtctgcg ggaccccttg gtccttgagt ttcgagggat
     7441 gtgtctgcca ggtgaccggc atgccgaaat cctctaggat ctgctccgtc gtgattttcg
     7501 cacccgccag tacaatcggc acgccggtgc cggggtgcgt actggcgccc acaaagtatg
     7561 cgttatcaag ccccctggcc ttggtactcg gacggaactt gagcacgtta aagaagctgt
     7621 ggctcaggcc gaggatcgac cccttgtcga ggttgaactt ggactcccaa gtaaacgggt
     7681 cgttgatgat ttcgttggtg atcaggttgc ccaatgattc gcagcccgtc cgcgccgaga
     7741 tcgtggacaa aacggtccgg cgcgcctggt taaccaatgt cggccagtct tggtccctgg
     7801 ggatgccggc gtccgacttc atgaaacctt ttgattgcaa caagtggcca gtgggtacta
     7861 gagcaatgac agcgtcacag ccgttcggtg ccgcagcttc gtccatgcgg ctcggtacat
     7921 taatatagaa gctgggttct ttaggtagcg actggcgatc gaagatggca tcgaacgact
     7981 ccctgtattc ttctgccagg aagatgttgt gggttttaag ctctggtacc ttccggttca
     8041 gactccagta gaatgatata gaactgcacg aaccgtccct ttctcttaac gacctgctgt
     8101 aactttccat gctcggcgtc tggggaaaca agttgctgta agcgtaaacc agatcggcat
     8161 tcaccacaac aacatcggcc tcgagcctct ctcctgactc tagtaagacg ccattggctg
     8221 tctttccgtc tggtgaggtc aagacttgct tcaccggcgt gctcaggcgg tactctacgc
     8281 cgagtctctt tccgacatcg actagagctt gcaagaccac atgaaaaccg cctcttgggt
     8341 accagatacc ctccgccaac tccgtatact gtagtaacga gtaggttgcc ggcgcatcaa
     8401 acggactcat gcccatgtac atggtcgcaa aggtgaacac cctcctgagt ctctcggtcc
     8461 agaaatattt gctcgcccgg ctccatatac tatgcagcgg gtgtagcttc agccctgtcc
     8521 gtatgaaccc ggggtttgcg aggtcccacc atttggtgaa gttcttgtgc agcacatcgc
     8581 tgacgctgag ctcgtaatgc tggtgcgcct ctcgcaacca cgccaggtac cgttcgaacc
     8641 cgtccttacc ttcccagcgc tcaatctgcg tcttcatgcg cgacagatcc gttgacagct
     8701 cgaaggactc cccatccgaa aaccagacat tgtagttaga cggacactgt aatagctcca
     8761 caccttcggc ctcgagggat gtgtccaggt cgtaaaatgc ctccttaaag agtttgggga
     8821 gcaatagtaa ggatggcccc tggtcaaatc gatatccctc gtgatgaatg agagagcagc
     8881 gaccacccgt gaaggagttc ttctctaata ccgttacttg gaagcccaac ttggcaagcc
     8941 gcgctgcggt tgcaatgcca ccggcgccgg cgcctgatat tatagtcagt atgatcgcat
     9001 aggatgaggg tcctttcggt ctgaccaatg acaatggctt tcttttgccg tattttctcc
     9061 atctctatgg ctcggccggg aaagaattgg agtgtactgc gcgggcaacg taggcttgat
     9121 gtgcaacgct ggctaggaga gacacgtatt cagtgaaagc gacggctcta gtgtaaccga
     9181 cttcgagagg acaccatatg ccgacagtcg aggcgatggc ctgttgatat ctacgggccg
     9241 atgtccggtt gtcgtgacag ggtactagac tcaatagccc ggacccattg cggacttaca
     9301 cgacgggcag atctcgacta gtgtgctcgg ccgccatgca agagcaaacc ttcttggaca
     9361 gcgcaaggga aagcccacgt gcaagccaat caaatgatga tgacacatgc gtggactaca
     9421 tacaattcca agtaacctgg aaagtcttga ttcatcattg ttagcgacaa tttgggacag
     9481 caatccaagg ggcagttcgg aaggattgcg ctgttgctaa gttgtccgag tccgagactc
     9541 aatgaatcat cactccaggg acggtgggtt acaggccaag accgaaggaa ccagtgtgct
     9601 ggaacggtgg tactgcgcca cgtcgaatga tcaatattgg cgtaattacg gtgtcacgac
     9661 cataggacgt gtaaaattga aatccagttg actaataccc tgaaattgtc acttggtcgt
     9721 tgactgcacg atatagagag tgcgactgtc tgtggatggg gtactagacc caataaaaca
     9781 gtagcaagta cgaacgtctc tataccagag gtacaatatg cactcttctc tgcacagacg
     9841 gaacaattat cctacatgtc gtacatgggg ttcgataatt cagtacaatt ttgggatgat
     9901 cattcagtaa ctgagtcgag agctgatctg ccttgaaagt ctaataaggt aaagaaataa
     9961 ttagaaaaag ctgaaatgaa atgcaatgca atgcaacgcc ttattgagat gcaagattct
    10021 tccacgcaac ccagatcctc ctggaccgag agactgtggc tcttttcggg ttcttcgagg
    10081 atcgtactcc tttattttct cgtaggacac ggccaatctc catgtagctc tcaactgcca
    10141 caatgagcgg cccgcgcaca tcactaggta gcatctccat gggagcgcgt gatcgctcgt
    10201 actcagcaaa agcgaccttc agaagccgtt ccctgagcct ttgcaccacg gcttgtctcg
    10261 gtgctttgat gatgtcccga ggagtgacgc cttcctcctt taaccagttt gtggggaggt
    10321 agacgcgctc catgtccgca tcgacggcaa tgtcgcgggc tatgttgaca tactgtagtg
    10381 catgtcccat agtctgtgct gcttgtatca agctgtcctc cttgtccttt gacagccggc
    10441 ggtggccatg ctcgaaaact agccacaggc agagctctcc aactgtactt gcaacacggt
    10501 gcgcatacaa ctcaaggtcc tgctcatttc gaattgggaa gtttgctggt aagtgcggct
    10561 cccctttgcc gcctgtatgc gagaaggcca gatccatctt gaagccttcc agcagctcat
    10621 ataagggttc gcggggtaat agattagttg gaagaagttg gagagccgac tgatccgact
    10681 tggggaagtt gtctctgata aatgtctgaa ccgccgtatt ctccgaaggt gacactgtaa
    10741 acgtcgtcga gtaaaccagg tcaagatagc cagtcagctt ctggatccaa tccagtgctt
    10801 ccgcctcagt tttggcatcg tctatcaggt catctgccac ccgacagaag gagtacctgg
    10861 gtctgtcagc tccaatacac cacggcgagg gcttggtctg gactcacaga aggacaaggt
    10921 cgatacgcac ccggccgggg aagacagaac tcgcaaggta gaaactccgg ctttttcgcc
    10981 tcaatctctg aaccgcttcc cgaatgccgt gtacacgctt catatcgtac ttcgaggggt
    11041 ctgtaaggac ccctttcaag agtaatagag gagatggcgt tgctggcact tttgggaaaa
    11101 ggtgagggaa cgtattcaag accgccatcc cgcggtcaaa tgccacgagc ccaaagacga
    11161 tgagagcgtt ggtcatcagg aaaaagatgg cctcctcgag ctctaagctt ccccataggc
    11221 accaccccaa ctttgtcccg gactctatcg accaagtgcc ccttcccaat gccaactcat
    11281 ccacaaccca taggtaaagt gtgggcaaca gtatcggggc tgcaacacat accaacggga
    11341 gttgaattaa aaagtaccca gagaacgtcc aggtaagcag ggcgaatggg catgcccaca
    11401 ctaggattag tcccaggtag aatccatcgc ctcctttctt gactagaagt gccccaacag
    11461 cggtacagcc acctagaaaa gcctgtccga gtgtccttat cgaccttgcg gcaggagcag
    11521 aatcttcttt agtagtcaga tactgggcat gcaagatcgg cttattgaac aggatgtaga
    11581 gcatggatgt aatataagtt tgaatcacga agaagaataa ctcttccgct gggaccagga
    11641 acaaccgcgg acctgcaatc gcgtccgggg gatacgtcca gacgccattg tgaatgagaa
    11701 aggaatccca tggcagagtt gctgtgaatg cgatgactat cagggccaag gtcttgtata
    11761 gatccagcct ggtgaggagc ggcctcagta taaaggtcaa gacgccagcc aatgggatgg
    11821 tgaacttcag gtgcctgtag ccaatgttag cactgggcgc aatcaagcct attcaggaat
    11881 ttcgaaaagc agcgactgac acaagcgcat agtcgtaggc cattgctacg acttatccca
    11941 gagggggaga tcctagcaga tcaatggcgc ctcggcaggt tgcaacctta acagacggct
    12001 aacaggagag caccggtgcg ggatgtgtgc gtttgcatgt gtatgccaca cgacttataa
    12061 cttaatgtga tccggcgtgg tcgtttcata tcgctgtccg aaaaagtccg gccacgaaat
    12121 gcatgacagc tcggagtgac ttggcttcgg gaggccaggc gcgccgtcaa ggggagtatg
    12181 caggcagccc tagcgtgttg ggggagccca acggtggctt tggttgccat tccgccaaaa
    12241 tgatgagatc atagacttca atagtccgcc cgcgaacttt agtggacagc agctgccagc
    12301 aaaatcgggt aagctgtcat cttggtgcaa cagtgcagga tggcattcaa ttcacgaaga
    12361 aaagtaatat tatggacagt aatgtattgt aaaactcgga ctttcgatct agggaaccac
    12421 tatactacct cgtgcgtgca attgcagtac cctgcagtct actactcgtt tcacttttcc
    12481 aagaccatag aatttgaaga cagtgtagct attcaaccta gcgaagccaa ctgaccattg
    12541 acgtttgaag cttaccacca tattcagtct tgtaatacat gttcacgtca gatcggcatg
    12601 ttcaagctgt gcacgttcag gtctgcttaa gcacgccagc ggagtagaca ccatgtaata
    12661 caagcaaaat atacatagtt aacatatcga tgctgattcc aaagacatcc gttgacttgg
    12721 gttccagtcc gcttgatatc ccacggcggt cttgtctatg acatattctt tgaagcgctg
    12781 atatgaccaa tgcttctgat gcaagtcgca ccgtctatga tagacaccgt agacacgcta
    12841 tacacctgac tgttgcgttg gaggccatgc cccaaaacca cctggaacag ttccataggc
    12901 ctgaaagtta ccccgtccgc ctcgatatcc tccacccctt ggcggaccat aacctcgtcc
    12961 tcgataacca cctcggggac caccgcgccc accccctcgg cctcctctga aatcaccgcg
    13021 cggatacctc ggggcatcga actgggggta ttggcctctc tgctcaccgc cagcgtagct
    13081 gttctcttgc gcattcccgt tggcgacgtg atgatttgat agatttgcgc tgctacggat
    13141 tcttccatcc ttccggcgtc ggtcaaacgg tcgtttgaca tgtttgttag gttttccttc
    13201 gacggagaaa tcaatccgct taatagggtc ctctaccata gcgaggcctg taaggccaaa
    13261 gcgttcccag tcctccttcg gcgtggtaca ggcttggaag atattctcga gcttttcgac
    13321 ggcccgaagt tctggcaccc acatcttgac gtattcgccc tccttgtcgt agtcgaaagc
    13381 ttgcttgact gggttgaaaa ttcgggcttc tccccgggga tcgttaccaa cgccagacac
    13441 gtactgccaa ttcgaccagt tggaagaaac atcataatcg acgagtatca tctcatacca
    13501 ctcggcgccg taacgccagt ctatgccaag gtgtttggct aagaaactgg caacgttttg
    13561 acgagctcga tttgaagtgt accccgtatg cagcagctcg cgttgggacg catcaatgag
    13621 ccccatgccc gttgttccag cgaatatgcg ggccagtatc ctgtcaatct cttccgattg
    13681 cgagtcgtca gtgggggctt cttccttctt aggtgacttc cacttgatac tgctatcatc
    13741 ccgaaatcct tcgcggcgga acaacctgta ggtgaacttc ctcgtacaaa gcctcatata
    13801 atcgcgccac aagagctcga atcgaacacc ctttgaaccc tcattttcac cctcaccata
    13861 acctggagct tccttatatg cctcatctgt accatcctcg tatctcagta aagcgtcatg
    13921 tacctggcgt gccgtaatgg aaccgagtgc gaggtatgct gacaacttcg tgctaaaacc
    13981 ggccccgatc agaccattac gagaactctt atagctgtac acggtaccgt tgttgatgat
    14041 cgtgtcaaga cgtgtccgag cacgtgtttc acccccttca aagggatgag ccgatacggc
    14101 atcctcagga aatgggggcg catctgacaa aatcgtcttg atcggactta gaacagcttc
    14161 tttaagatcc tcgagtgtcg cggaaatttc aaagggtcgt gcttgtggtg agatgcttga
    14221 cgttgaagga agttggggta gagaagactt ggatggcctt ggaagggcag ccctaggtct
    14281 ttctcggagt ggctccatca tcttgcggta ggttgtgaaa acatctggaa gctcctgggg
    14341 ggaagcaagc ttcaaatctc gactgtccat tcgtcagcca gacagcaagg aacctcaaga
    14401 aaggagtgaa catactcatc aatgaagtac ttctcatcca cccacgcttt aaagtcgaca
    14461 ccggaactag aacatatgga tgccagcttt cgttcgtcac gcctttcttc gacaccctca
    14521 tcggacgtta tccatacagc tccgacattt tgatcttttt ctttgaagcc ttccaagagg
    14581 gactttagcg tatcgtcata ttgaccaacg cgaatgatca gatcgctgcc caaactctgc
    14641 aaagactctt tcatatccca cacggaggca gcaatgattt tagccctgtg tggaccgcat
    14701 ctccagaacc cggcaacttg gctcttggct tctggatatg gggacttgct gccatctttg
    14761 atgaaccctg atacctctat ctgattagac acgaacacgt agaccggcag gatatgtgta
    14821 aagccatgat cggaggacga agcgaggtga tggaggattg ggttgtctga gaccctcaga
    14881 tcccggcgga caaaatatat cagaacatta ctcgccgaca tcgtggtcgg gagacgtgac
    14941 aacaaataaa cgtctgtggt acgttcctga gggtttaggc cagcgaacca gacataagct
    15001 ctgttgggac acgtcggtta ctggttcgag agtctgtgga gcgagacacg gtacgtggcc
    15061 caacttcttg ttgttggatg tgtgcagaga aagagaaacg atagtccaga aaccgacttc
    15121 cgcgagtgat ttgagatttt acgtctggta agtgacgagg ggacaataga aatcgaagct
    15181 atgtgtattg cgctgctagt gtcggaggca tggaggaaga ggctcgagga aattacaacc
    15241 gtacacgggc ctggctatcg tggtgtatcg ttgaaggtcg taataaggga cagccgcagt
    15301 ctatgatgaa ctcaaagggt aatggaaaac caaggggcaa tcccagctct ctctgaggga
    15361 acctgaagta tgccgctaga gcagggtaga gtttccgcca cgcctggccg agatgtgcag
    15421 tgacaccttg cccgactgcc agtaatggat ggctagacag tccatggtga gcgagaaaag
    15481 acaactagag ccaacggcca tcatggggtc tttggggtca aattgcaaag tcgatttgga
    15541 aagctgccaa accggcgatg ctgaagttcc agatcggaga cgaccatcga gaaatcccat
    15601 atgcggttta cgcggtgccc cacaactatc cgcactaatg acgcacttgc cggggggacg
    15661 atcccaactg gtccatggcc ggagccagca ccgtaccacc ggcgaccaat cgcacgtgtt
    15721 tggacgcctc aagagatggg cagcatgccg tggttataga tccgacttct gttctggctg
    15781 catgacatgt ttcactgcag aaaccgcacg ttatcaagtg cagtggagta taagcaattc
    15841 atcgccctca tggttcttgc gttaggaatg aagcacacga gagtgcaccg tgctccaaag
    15901 atcgtgtgct ccaagagctg tgtacctagt tgggcaacct ctgacccctg cgatctgtat
    15961 ggccctttcc aatgccgtga gcatcgagct cgcctgttca atacggaggc gcggtttggg
    16021 tacaacaacc tggcaagtac ggaacagtat ttggccaaca ggtatcttgc ccttatagac
    16081 caatccaacg ccacagtact cttaaaagaa gaaaaaggaa caacaagacg gcagcgttca
    16141 aggaggaaag ctggaacgcg atcattacga tgcaccagat agtaacgatg ggataagaag
    16201 gcagcgaaag tagaaccgga tcatgatagg ctctcgtaca actgactata ccacaaagtg
    16261 cagctaaaca aaccccaaag tacgctcggt acgacgatcc gggtacgact ccgatatgcc
    16321 gctgcacata gagggcttct aagatctcgt tggggagcga gatttcgcat ctgcaagtca
    16381 atcagatcct cggcgccatc aggggcaagg ttcgcaccat ctacccgagc tgacaccttg
    16441 ccggattggg catgctactg aaccctggat tttcctaaga ccccaatgct gcgtcaccga
    16501 attctagatg gcatttccgg tactccaacg agtcatgagg tgatgtttac tggcttctcg
    16561 tcatccagtc gctgagctct tcatccgcac acgcaacggc gagaaagccc aacatgactt
    16621 gcctccagcc tcgtagcttg catcacttcg tgatccactg gccgccccca gtgagacaca
    16681 gatcttccca aggtcttgaa ccccgagcat tacgtagcct ctccaatctg gcggctgatt
    16741 caaatcccga caatcgatct acgccgtggt cttgaagaat tcccatcgac aaccccggac
    16801 aggacagggt ctttgcacta agaccatcaa tgatgcggtg tgtttccgtc ccatctccgg
    16861 agcgccgaag cgcccttatg caggccgact aatcagacag gcggctggat ctacagtaac
    16921 tagtcacaca accctatcta gcctacctca tctgaaagaa aataatcctt gctccatcca
    16981 gttccgaaat cgtgaaaaaa aaaaaaaaaa aaaaaaaacc atggcgacta gttacttatc
    17041 gaagcatgat ggaaggttca ccttagtcat tggcgctaca gattgaattg atttgcaaat
    17101 atttctcttt ggcgtcatgc aaggttgttg ataggcacac ctcgactacc ggcagcccag
    17161 gccttctgca ctgagctgca aagctacgag cggacacaat gtttcgagat tgcaaaccca
    17221 ttagactagt aggcgaatac aaggttacca atcacaggtg aattataaca gagtatccta
    17281 atgaaccagg gcccacgtag ccatagagtt agttgcattg ggtaaacccg caaccatgaa
    17341 gcataaggtc acgagtcgta caccagcttt cagctgaacc aggattcgac ggaacagaga
    17401 taattcgccc tccagaatat gacagctgct ggccacgact gcaaggtcca gcaaagaggt
    17461 acgtgaaatg gtttccaacc ccaggttttc ccgcatgccc gcaagccagc aagccactgg
    17521 cgctgcgacg ttggtgtctc agtggtcctg atctcgtcag atcgcttcag tgtctcagat
    17581 gagtgccggt cgatatcaac tcattggccc gttaccgggg gccaagggaa agtaagaatt
    17641 ggccacctcg gtctagaact agaggcgtgt cccggggctg tgatacgtat attaagctcg
    17701 acataacagt gttgaggata tggctttgtc ggactagtgt tgacttcgcc ggccggcaca
    17761 cgatggtgct agtaataaca atgtcaacat gtgggatgtt ttggcaagat cccgcagaat
    17821 atatgtagca tctaagacgc tcgatgagcg ctgatcacgt aactatatcc aaatcaaagt
    17881 ggccccttaa aagattgtat gttctcttgc gagtaatatc tattgtctca catcaacgtc
    17941 agttctccat aatacaatgg agtctatctc tccaggtgac aaaccatgct tcaaacattc
    18001 agcgctcgca tgttcgtagc attctaagaa atctacagtt cgctttccca ttcaccattt
    18061 accactgatg gggccgggct tgaccccctt gggcaccaca aacagagcct tggcttcgac
    18121 gcagaccttc ccgtccaacg tctgtatgtt gccctcaacc catagtttcc ggtcgctctt
    18181 ctttgcccca tctttgccaa ccacttcgtc tgcctctagc acaacaggcc tggtcttgat
    18241 cacatagaaa gcattggtca aggtgggctt cctataggta agatcaagcg tcgcggtgac
    18301 gccggtcctc gcgggaaacc tcacgatggc acagcgtccg agagtctcgt ccagaactgt
    18361 cgccagcgcg ccgccgtgga cgacaccggg gaagccactg agggcgccac caaagtagat
    18421 gacgctcgtc atctcgccag tctcctgctt gtagaatatg cgctggtagg caagacctct
    18481 agagccggac atgggccccg aggttatgct ggggctccgc tcgctcctgc tttcgtaggc
    18541 actccatgac tcccacgacg ggtcggacga gaggagctgg acgatgggca gcttggcggc
    18601 cttgtcgtgg atcgagggca gcagcagctc gtcttccctc gttcccggcg ctggcagagg
    18661 cggcggcgag acggagagtc ggaacaagga gcctatgccg gtgccaacga acagaaaaac
    18721 gagggctgcg acgacgcccc gccgccggcg cttcggcgtc ttggacgggg ggagctgtgg
    18781 ttgcggcgcc gatggcgcct cagtggctgc ttctggcgca tcgtgcgcac ccacgggctg
    18841 cttgtcttgg agagttggcg ctgtcgcgaa ggctctcgtc gtcagtggcc gtggtggtga
    18901 ggcccgcctc gcaaagctac cggagcagca gcatctcggt tccgcaagcg acgagagccg
    18961 ggagggactc ggtcctgctg caacgagcct ggagagctgg cgctgcggtc gaaacatggc
    19021 ccctcgcatg gtgagtctag atctcgactc ctggagagcc gactgctggt ggttgttggt
    19081 tttgctggta gcttgctcat gccacccgga atggccgcgt ctcagaacag tggcagctgg
    19141 aattgatatc gcgcccgccg agggcccgtc aaatcatgat cgagagtgcc cctggctacg
    19201 ggaccggcgt agaggcgcga aaagcttaaa ggcgcgccga aggtcgatag cgggcaggcg
    19261 ggcggtgcca acccactctg caatggtgtg tagtggtgca ctaatcaaac gacccccgta
    19321 gcacctttag ggtaacgctc ccatgtcttg cgtctagccg cagcgccttg cggacctttg
    19381 gggtggtctg ctcgtggcgc agtactgtgg tacggcaggg ggagactcgg cgctggtgat
    19441 cccattggcg ccattggccg cggatgcggt gcgaccagga ggggacctcg agcaactgag
    19501 caccgggagg ccccacgtgt taggcggcta gtacaggatt cctcagtttc gcgtgttttc
    19561 ccatggcaaa gggctgcggt cgggatggtg cgctagctga cgaagttctt gcgtctcagc
    19621 gtgccctctg cctccctcag tgaggccctg cccacggctc cccacccctc atgtccacct
    19681 ccctgtgggg tcaccgttgg tctaccgtct accgtctacc tgcaaactcg ggaggactcc
    19741 aaccagcagc caaaacgtcc agggtccttt ctactcgctc acccaccact tggcagccaa
    19801 ccagccaacg tcctctctcg gggccttttc tggctggcgt cttcccatgt cgatgaggct
    19861 gaacaccttc cttggaaaac agggtcgcct ttgacgtcct ctcgtccgcc gcgctttcaa
    19921 atatgctggg ggaacgcatc aattgcccat ccatctcagt cgacgccatt tgctaacatc
    19981 ggcttcccga ggccgccttc tcgggcagct cgtgctgacc ctcccgctgg cctacaagtc
    20041 tcgaccaccc cgtctcacca ccgccctcat ctcaccggcg taccacgtct cgcaggcgcc
    20101 aaccccatct gcccgcccag ccaattcgcg ccttgccgga ccttgcctgt tgctcatgtc
    20161 tgtgggctac aaggaatagc acccggacag ttctttctac catccatccc gtcgcgcgcc
    20221 tgacggctca aacccaggaa ccatggcctt gcatctcatc tccacgcgtg cccttgtggc
    20281 acgctcatcc atgagcccag gcggtattgc cggcgctgtt gtgggctcca tcgtcggcgt
    20341 ctttctcatc tcccttgtat taggcttcgt ctatttccgc taccggcgaa gggcccggcg
    20401 cctggaagaa agcgacctga ccaagcctcc ggaagctgaa cgcaggttgt cctttcccgg
    20461 cccggaccag gccgccagca gccagcagac gtcccaatcg cagtattatt cgacatacac
    20521 gggagacggc cagatctcgc agggaggtcc tgctgctcat gacagagccg ccttccagca
    20581 gtatcccatc tcgaccaacg agcccaactt tgctggtgct cccgataact tcgcccctcc
    20641 acagcagcag aactttgggc agaacttcga tttccagtct tatccgccgc cttggccgaa
    20701 ggacgcccag gacggggttg tgtctgacca gtatgccgca gctcctgtga tggacgttgg
    20761 tggtggtgca gccagctact acgataccaa tattgctatg gactcggagc cagaacaggc
    20821 cccggtaccc ccgaccagac aaatgaccga gttgtacgag gagcaactcc ggagagcccg
    20881 tgcaagccgg aagaacagca agggctcgac ctggagtcgc ctcacggaca ggttcatcaa
    20941 gagaaaacgt tcaactcgtc tctcagaaat caccatggag gaaggtcaac cccaaccatc
    21001 actgtctcat ggtaaccaag acgttcccat gccctccgta gaaagatcca gtgacagggc
    21061 gccgggacag cctcgtggat accccccaga catgcagctg ttcgacgaac ctcaggagat
    21121 gagcgacgga agccgcacag atcttcatgc cagcaagaaa gcaaagcggc atggtcccgc
    21181 gagcgacgcg aacggagatt tacctcacag gctcgactcg atgcccatgg gatcaccgct
    21241 tgaccctcag cttccttcgg cagtgttccg tcaaaaacaa ggtcccggcg acacgactgc
    21301 agcgcggcaa atgacgaggt tcaagagccc tgaactgcca gaaccgatgg agatagaaac
    21361 agccgattac accagtgaag gcagtcccac catgatccga ggctctcact ctccgccctt
    21421 agagcctcca cagggctttg ccgacccaaa ggacctcatg aagcctacga atcctgcgga
    21481 gaaggcagct ttcaacgatg cagagcttat acgaatagcg tctgcttctc cgccaacctc
    21541 gccgcccaat acatattctc ctccccccat ggccccctcg caggaagggc aaacgaatcc
    21601 agaggacgac gaagacgaag ctgacgagtc cgaattggag gaagaagaag aagaagagga
    21661 acccagcgag agccacttcg acgcaggaat cccagatatt acggagccat cctataacag
    21721 gccttcgttt gacggaccat cggactggtc cactccagcg ggccagacct cgacaaaccc
    21781 ttccagtgga agaaccccag acacgagaat aaccccctca ccatcgccgg caccttttag
    21841 caatggagtg cccttgaatg atggaatgct gagaccggac aacagcttgt ctcctgcgaa
    21901 ctcggcaggg tcgcccaaac ttg
//
