# Supplementary material for: Genome sequencing and physiological characterization of three Neoarthrinium moseri strains
Source: BMC Microbiol. 2025 Aug 21;25:526. doi: 10.1186/s12866-025-04274-z (PMC12369201; doi:10.1186/s12866-025-04274-z)
Supplement: Supplementary file 16 — Supplementary Material 16. [file 12866_2025_4274_MOESM16_ESM.zip › BiGSLICE/input/Nmoseri/CBS16480/JAFEVA010000003.1.region003.gbk]

LOCUS       JAFEVA010000003        43567 bp    DNA     linear   PLN 06-APR-2022
DEFINITION  Neoarthrinium moseri strain CBS 164.80 scaffold3_Wmoseri_CBS_16480,
            whole genome shotgun sequence.
ACCESSION   JAFEVA010000003
VERSION     JAFEVA010000003.1
KEYWORDS    .
SOURCE      Neoarthrinium moseri
  ORGANISM  Neoarthrinium moseri
            Eukaryota; Fungi; Dikarya; Ascomycota; Pezizomycotina;
            Sordariomycetes; Xylariomycetidae; Xylariomycetidae incertae sedis;
            Neoarthrinium.
COMMENT     ##antiSMASH-Data-START##
            Version      :: 7.1.0
            Run date     :: 2023-12-04 12:18:39
            NOTE: This is a single region extracted from a larger record!
            Orig. start  :: 1189742
            Orig. end    :: 1233309
            ##antiSMASH-Data-END##
FEATURES             Location/Qualifiers
     protocluster    1..43567
                     /aStool="rule-based-clusters"
                     /category="NRPS"
                     /contig_edge="False"
                     /core_location="[20000:23567]"
                     /cutoff="0"
                     /detection_rule="cds((PP-binding or NAD_binding_4) and
                     (AMP-binding or A-OX))"
                     /neighbourhood="20000"
                     /product="NRPS-like"
                     /protocluster_number="1"
                     /tool="antismash"
     proto_core      20001..23567
                     /aStool="rule-based-clusters"
                     /tool="antismash"
                     /cutoff="0"
                     /detection_rule="cds((PP-binding or NAD_binding_4) and
                     (AMP-binding or A-OX))"
                     /neighbourhood="20000"
                     /product="NRPS-like"
                     /protocluster_number="1"
     cand_cluster    1..43567
                     /SMILES="NC(CCCC(=O)O)C(=O)O"
                     /candidate_cluster_number="1"
                     /contig_edge="False"
                     /detection_rules="cds((PP-binding or NAD_binding_4) and
                     (AMP-binding or A-OX))"
                     /kind="single"
                     /product="NRPS-like"
                     /protoclusters="1"
                     /tool="antismash"
     region          1..43567
                     /candidate_cluster_numbers="1"
                     /contig_edge="False"
                     /product="NRPS-like"
                     /region_number="3"
                     /rules="cds((PP-binding or NAD_binding_4) and (AMP-binding
                     or A-OX))"
                     /tool="antismash"
     gene            745..2430
                     /locus_tag="JN550_001738"
     mRNA            join(745..771,875..1309,1371..1849,1920..2430)
                     /locus_tag="JN550_001738"
                     /product="hypothetical protein"
     CDS             join(745..771,875..1309,1371..1849,1920..2430)
                     /codon_start=1
                     /gene_functions="biosynthetic-additional (smcogs)
                     SMCOG1138:FAD linked oxidase domain protein (Score: 199;
                     E-value: 3.3e-60)"
                     /gene_kind="biosynthetic-additional"
                     /locus_tag="JN550_001738"
                     /product="hypothetical protein"
                     /protein_id="KAI1876242.1"
                     /transl_table=1
                     /translation="MSLDARLDAIEKLTDAGLGSLIVHPGDTLYDERIASYWSKSQHVR
                     PWFIVRPKTSDEVSRLLTTLISCPDCKFAVRSGGHTVWTGGSNIADGVTVDLGAMNEIV
                     YNQDTKIASIQPGARWIQVYEELDKHGVVVAGGRDGNVGVGGYLTGGGISWFLPRFGFS
                     CNQVVNFEVVLADGGIVQANREENPDLYQVLKGASGNFGIVTRVDLLTFVEPLIWGGTR
                     LTNKSTTAIHIKALIDFTANLQRQPENHCGVGWSYQPDFNDIVCLQFMSNTKGVERPAA
                     FEQWLRLPAMVDTTERVTVAVRAKHAEEPDGYYTTWLTSLIKNNEATVAEIVVKHNEMV
                     EKLKSKFPSSSDFWTLALFQPMPGFIGKLGRELGGNIMGLDRIEDDALLVLTGVHVKEA
                     SMFEIGDALCKELHYQIDSLTRKNGTNLDWVYVNYADASQDPFRYAGQENVAKIKAAAQ
                     KYDPSGVFQTRCLGGFKISQSKASG"
     PFAM_domain     join(989..1309,1371..1451)
                     /aSDomain="FAD_binding_4"
                     /aSTool="clusterhmmer"
                     /database="35.0"
                     /db_xref="PF01565.26"
                     /db_xref="GO:0050660"
                     /description="FAD binding domain"
                     /detection="hmmscan"
                     /domain_id="clusterhmmer_JN550_001738_0024"
                     /evalue="5.60E-23"
                     /gene_ontologies="GO:0050660: flavin adenine dinucleotide
                     binding"
                     /label="JN550_001738"
                     /locus_tag="JN550_001738"
                     /protein_end="181"
                     /protein_start="47"
                     /score="81.3"
                     /tool="antismash"
                     /translation="FIVRPKTSDEVSRLLTTLISCPDCKFAVRSGGHTVWTGGSNIADG
                     VTVDLGAMNEIVYNQDTKIASIQPGARWIQVYEELDKHGVVVAGGRDGNVGVGGYLTGG
                     GISWFLPRFGFSCNQVVNFEVVLADGGIVQ"
     gene            complement(2639..6205)
                     /locus_tag="JN550_001739"
     mRNA            complement(2639..6205)
                     /locus_tag="JN550_001739"
                     /product="hypothetical protein"
     CDS             complement(2639..6205)
                     /codon_start=1
                     /gene_functions="biosynthetic-additional
                     (rule-based-clusters) Pkinase"
                     /gene_functions="regulatory (smcogs)
                     SMCOG1030:serine/threonine protein kinase (Score: 47.4;
                     E-value: 3e-14)"
                     /gene_kind="regulatory"
                     /locus_tag="JN550_001739"
                     /product="hypothetical protein"
                     /protein_id="KAI1876243.1"
                     /sec_met_domain="Pkinase (E-value: 1e-23, bitscore: 78.7,
                     seeds: 54, tool: rule-based-clusters)"
                     /transl_table=1
                     /translation="MQDLRESSPKSTDSAEGPWEEHPTSKTLEEPESDEHDFLRGPMYY
                     EMEGTNFEDTEQYKPGGLHPIHLGDILGGRFEVITKLGQGGFSTVWLCLDTQTHAWRAV
                     KILASRFSNENAPDLKIVELLEKSGAQPADWEMAHIQLPKEHFWLQGPNGRHLCLVLPL
                     LGRPIKCRKELGLSGAALDIVKDLLLQVAKSLQFLHRSNIVHGDLRPDNILLQLEDTGE
                     ISKEEMIQIIGTPSVEEVGRRIDELPGPYAPEYLVEPADLSSLPHKNEVAIVDFGISFH
                     VDNPPKCVGIPSTYASPEASLGHPPGIGTDLWAYACTILDMRRSLTFFGGLYIWEYLQN
                     LERILGPLPEPFRTCCRTRWENDAIFRQQKPRLFDGTDPSIQVDGIEPLLFDSLEKLQY
                     SRDYEAKDSQYSEPLMVHIGKDKGRHVIAETEDGDLDFSNSVWVPDTIDREEVIILADL
                     ARKVFRYAPEQRIGIDEIMQHEWFKFNDAQLNDSDSENIAVNKFPMSEQEKISDEYEDT
                     PLGADVGGFGATLGSMASDGPDNQESFPSSRYTADVELAPTIASLDETFSYDKGTETEE
                     TSAADRESIYHFITTEERERDAADNRPRFEDVEEYREGGFHPIRPNDVLGNRFEVIAKL
                     GHGRFGTVWLCINTEKIIWRAIKVLAARYSMEGTADIRIREWLEDAGAQPTDWEASHLQ
                     LPREHFWIEGINGRHLALVLPLFGPRLSTIRTAEPATIKKLLLQASLGLQFLHHHGVGH
                     GDFRADNLLLHLEDTSSLSMDQMQDLLGLLNTEDVRRLDGAPPGPRAPAFLVEPVDLSK
                     LPVKNEIAIVGFELSYHAKQPRKYLDIPFKIAAPEAILGCYPGLSSDVWALICTFGDML
                     ADTLTFEDFASYVLSLEVALGPLPHPYRRECLKKWRTDVDLQSAWRHLCREDETLPEGE
                     VRPLSCSYRQLVQYKENFAEESGYIDSFAAKISEGEVADRLSRDEVLMFANLCSKVLRY
                     DPDERLTIDGVIRHDLFRGIDIHNTLRVRPSPVENRSIVEQSINQVEGPHSEKVPAIKA
                     TSISTSGHQVQQGIRGSKGTLHAKETGQSLTPDPKSADDLPAVQTTNMIKLLFVGFAAS
                     TAMCALLAALFFFAAKAHETSSAQNACAPGFVYAQTRKLTDQTTFFEGAVTFPGQETLD
                     DGTQCPVFRDLNIDSEVKIFKG"
     PFAM_domain     complement(3188..4321)
                     /aSDomain="Pkinase"
                     /aSTool="clusterhmmer"
                     /database="35.0"
                     /db_xref="PF00069.28"
                     /db_xref="GO:0004672"
                     /db_xref="GO:0005524"
                     /db_xref="GO:0006468"
                     /description="Protein kinase domain"
                     /detection="hmmscan"
                     /domain_id="clusterhmmer_JN550_001739_0026"
                     /evalue="9.10E-11"
                     /gene_ontologies="GO:0004672: protein kinase activity"
                     /gene_ontologies="GO:0005524: ATP binding"
                     /gene_ontologies="GO:0006468: protein phosphorylation"
                     /label="JN550_001739"
                     /locus_tag="JN550_001739"
                     /protein_end="1006"
                     /protein_start="628"
                     /score="41.7"
                     /tool="antismash"
                     /translation="FEVIAKLGHGRFGTVWLCINTEKIIWRAIKVLAARYSMEGTADIR
                     IREWLEDAGAQPTDWEASHLQLPREHFWIEGINGRHLALVLPLFGPRLSTIRTAEPATI
                     KKLLLQASLGLQFLHHHGVGHGDFRADNLLLHLEDTSSLSMDQMQDLLGLLNTEDVRRL
                     DGAPPGPRAPAFLVEPVDLSKLPVKNEIAIVGFELSYHAKQPRKYLDIPFKIAAPEAIL
                     GCYPGLSSDVWALICTFGDMLADTLTFEDFASYVLSLEVALGPLPHPYRRECLKKWRTD
                     VDLQSAWRHLCREDETLPEGEVRPLSCSYRQLVQYKENFAEESGYIDSFAAKISEGEVA
                     DRLSRDEVLMFANLCSKVLRYDPDERLTIDGVIRHDLF"
     PFAM_domain     complement(4760..5980)
                     /aSDomain="Pkinase"
                     /aSTool="clusterhmmer"
                     /database="35.0"
                     /db_xref="PF00069.28"
                     /db_xref="GO:0004672"
                     /db_xref="GO:0005524"
                     /db_xref="GO:0006468"
                     /description="Protein kinase domain"
                     /detection="hmmscan"
                     /domain_id="clusterhmmer_JN550_001739_0025"
                     /evalue="1.30E-18"
                     /gene_ontologies="GO:0004672: protein kinase activity"
                     /gene_ontologies="GO:0005524: ATP binding"
                     /gene_ontologies="GO:0006468: protein phosphorylation"
                     /label="JN550_001739"
                     /locus_tag="JN550_001739"
                     /protein_end="482"
                     /protein_start="75"
                     /score="67.5"
                     /tool="antismash"
                     /translation="FEVITKLGQGGFSTVWLCLDTQTHAWRAVKILASRFSNENAPDLK
                     IVELLEKSGAQPADWEMAHIQLPKEHFWLQGPNGRHLCLVLPLLGRPIKCRKELGLSGA
                     ALDIVKDLLLQVAKSLQFLHRSNIVHGDLRPDNILLQLEDTGEISKEEMIQIIGTPSVE
                     EVGRRIDELPGPYAPEYLVEPADLSSLPHKNEVAIVDFGISFHVDNPPKCVGIPSTYAS
                     PEASLGHPPGIGTDLWAYACTILDMRRSLTFFGGLYIWEYLQNLERILGPLPEPFRTCC
                     RTRWENDAIFRQQKPRLFDGTDPSIQVDGIEPLLFDSLEKLQYSRDYEAKDSQYSEPLM
                     VHIGKDKGRHVIAETEDGDLDFSNSVWVPDTIDREEVIILADLARKVFRYAPEQRIGID
                     EIMQHEWF"
     gene            complement(8228..9152)
                     /locus_tag="JN550_001740"
     mRNA            complement(join(8228..8284,8365..8483,8560..8670,
                     8737..8754,8831..9152))
                     /locus_tag="JN550_001740"
                     /product="hypothetical protein"
     CDS             complement(join(8228..8284,8365..8483,8560..8670,
                     8737..8754,8831..9152))
                     /codon_start=1
                     /locus_tag="JN550_001740"
                     /product="hypothetical protein"
                     /protein_id="KAI1876244.1"
                     /transl_table=1
                     /translation="MPISKTYIVEHLDPELGPWSELEYIAIAKETGEAKSTFVLSSLPA
                     DFQVPDQLAAQPAFKAEHRGVEEMYPAGNGKERVCLLDPAAEKDLNPDDRAEFDVFLFG
                     GILGDDPPRDRTSELRKKGFTGRRLGPVQMTTDTAVRVTRMVIEEQYTLSKVPFVDHPD
                     LKFSEHESTQMPFRYVTDKDGKPIMPEGMVDLIKKDADKSIDDLF"
     PFAM_domain     complement(join(8249..8284,8365..8483,8560..8670,
                     8737..8754,8831..9137))
                     /aSDomain="RNA_Me_trans"
                     /aSTool="clusterhmmer"
                     /database="35.0"
                     /db_xref="PF04252.16"
                     /db_xref="GO:0008168"
                     /description="Predicted SAM-dependent RNA
                     methyltransferase"
                     /detection="hmmscan"
                     /domain_id="clusterhmmer_JN550_001740_0027"
                     /evalue="1.20E-83"
                     /gene_ontologies="GO:0008168: methyltransferase activity"
                     /label="JN550_001740"
                     /locus_tag="JN550_001740"
                     /protein_end="202"
                     /protein_start="5"
                     /score="279.7"
                     /tool="antismash"
                     /translation="TYIVEHLDPELGPWSELEYIAIAKETGEAKSTFVLSSLPADFQVP
                     DQLAAQPAFKAEHRGVEEMYPAGNGKERVCLLDPAAEKDLNPDDRAEFDVFLFGGILGD
                     DPPRDRTSELRKKGFTGRRLGPVQMTTDTAVRVTRMVIEEQYTLSKVPFVDHPDLKFSE
                     HESTQMPFRYVTDKDGKPIMPEGMVDLIKKDADK"
     gene            complement(9219..10876)
                     /locus_tag="JN550_001741"
     mRNA            complement(join(9219..9392,9463..9526,9888..10607,
                     10662..10876))
                     /locus_tag="JN550_001741"
                     /product="hypothetical protein"
     CDS             complement(join(9219..9392,9463..9526,9888..10607,
                     10662..10876))
                     /codon_start=1
                     /locus_tag="JN550_001741"
                     /product="hypothetical protein"
                     /protein_id="KAI1876245.1"
                     /transl_table=1
                     /translation="MDDRQIKAEPGLRDHSNEDARVAESKPPYKSYKKKYRKMRLQFDQ
                     RVGEGEDLHKMEQKAMRTIKRLAIENDRLMEVLLDINESPQIPPERRVVLDADNDDDTE
                     DEADASEKPSKSLKRLLKEVPHQSFAETAERYPETLEQLQPQDPDLYPTAFLSADDIDN
                     YLAEVDMRLGLKAKPAILPAPTPQKAAANFALRNPTSVYNWLRRHAPKTFLQDLEKEKD
                     KDKDKDRDHDDKEGGGGHKRKSGATRGNKRQSAASRREAGESMDWEEEANYDDQPFGSV
                     RGKRKRDDDGGYRPKGGSSRPTKRRARKSGPDDLKILNLPTPTLLPTENTELILTPVSP
                     VGSRYSSSSFTCNKTSLETDAPSQKPSRERTVQLAIQPNSKGSPYKLRNI"
     PFAM_domain     complement(10169..10498)
                     /aSDomain="Ino80_Iec3"
                     /aSTool="clusterhmmer"
                     /database="35.0"
                     /db_xref="PF14612.9"
                     /db_xref="GO:0005634"
                     /db_xref="GO:0006338"
                     /db_xref="GO:0031011"
                     /description="IEC3 subunit of the Ino80 complex, chromatin
                     re-modelling"
                     /detection="hmmscan"
                     /domain_id="clusterhmmer_JN550_001741_0029"
                     /evalue="4.90E-24"
                     /gene_ontologies="GO:0005634: nucleus"
                     /gene_ontologies="GO:0006338: chromatin remodeling"
                     /gene_ontologies="GO:0031011: Ino80 complex"
                     /label="JN550_001741"
                     /locus_tag="JN550_001741"
                     /protein_end="218"
                     /protein_start="108"
                     /score="86.3"
                     /tool="antismash"
                     /translation="ASEKPSKSLKRLLKEVPHQSFAETAERYPETLEQLQPQDPDLYPT
                     AFLSADDIDNYLAEVDMRLGLKAKPAILPAPTPQKAAANFALRNPTSVYNWLRRHAPKT
                     FLQDLE"
     PFAM_domain     complement(join(10508..10607,10662..10789))
                     /aSDomain="Ino80_Iec3"
                     /aSTool="clusterhmmer"
                     /database="35.0"
                     /db_xref="PF14612.9"
                     /db_xref="GO:0005634"
                     /db_xref="GO:0006338"
                     /db_xref="GO:0031011"
                     /description="IEC3 subunit of the Ino80 complex, chromatin
                     re-modelling"
                     /detection="hmmscan"
                     /domain_id="clusterhmmer_JN550_001741_0028"
                     /evalue="1.90E-25"
                     /gene_ontologies="GO:0005634: nucleus"
                     /gene_ontologies="GO:0006338: chromatin remodeling"
                     /gene_ontologies="GO:0031011: Ino80 complex"
                     /label="JN550_001741"
                     /locus_tag="JN550_001741"
                     /protein_end="105"
                     /protein_start="29"
                     /score="90.9"
                     /tool="antismash"
                     /translation="KSYKKKYRKMRLQFDQRVGEGEDLHKMEQKAMRTIKRLAIENDRL
                     MEVLLDINESPQIPPERRVVLDADNDDDTED"
     gene            11608..12663
                     /locus_tag="JN550_001742"
     mRNA            11608..12663
                     /locus_tag="JN550_001742"
                     /product="hypothetical protein"
     CDS             11608..12663
                     /codon_start=1
                     /locus_tag="JN550_001742"
                     /product="hypothetical protein"
                     /protein_id="KAI1876246.1"
                     /transl_table=1
                     /translation="MAESASKRLKTDGGITIGTHNGHFHADEALAVYMLRQLPTYADAA
                     LVRTRDPALLATCHTVVDVGGEYDAAANRYDHHQRTFATTFPGRPTKLSSAGLVYLHFG
                     RSLVAQKLQKPEDSDEVGLLWNKIYESFVEALDAHDNGISAYDAKGLEAAGLEKRFSEG
                     GFTLGAMVGRLNPNWNDPVPSDPQEAQAAEDERFVAASARIGEEFTRDLEYYAQAWLPA
                     REIVRQAYQKRLEYDPEGRIMVLEGQSVPWKDHLYTLEEQEGTDKKVLYVLYAEKPVPD
                     AKWRIQAVPVTKDSFQSRKPLPEPWRGARDEQLDGITGIPGGVFIHASGFIGGNKTFEG
                     AKAMAVKALTL"
     PFAM_domain     11653..12654
                     /aSDomain="UPF0160"
                     /aSTool="clusterhmmer"
                     /database="35.0"
                     /db_xref="PF03690.16"
                     /description="Uncharacterised protein family (UPF0160)"
                     /detection="hmmscan"
                     /domain_id="clusterhmmer_JN550_001742_0030"
                     /evalue="7.00E-134"
                     /label="JN550_001742"
                     /locus_tag="JN550_001742"
                     /protein_end="349"
                     /protein_start="15"
                     /score="446.6"
                     /tool="antismash"
                     /translation="TIGTHNGHFHADEALAVYMLRQLPTYADAALVRTRDPALLATCHT
                     VVDVGGEYDAAANRYDHHQRTFATTFPGRPTKLSSAGLVYLHFGRSLVAQKLQKPEDSD
                     EVGLLWNKIYESFVEALDAHDNGISAYDAKGLEAAGLEKRFSEGGFTLGAMVGRLNPNW
                     NDPVPSDPQEAQAAEDERFVAASARIGEEFTRDLEYYAQAWLPAREIVRQAYQKRLEYD
                     PEGRIMVLEGQSVPWKDHLYTLEEQEGTDKKVLYVLYAEKPVPDAKWRIQAVPVTKDSF
                     QSRKPLPEPWRGARDEQLDGITGIPGGVFIHASGFIGGNKTFEGAKAMAVKAL"
     gene            complement(13406..14124)
                     /locus_tag="JN550_001743"
     mRNA            complement(join(13406..13837,14089..14124))
                     /locus_tag="JN550_001743"
                     /product="hypothetical protein"
     CDS             complement(join(13406..13837,14089..14124))
                     /codon_start=1
                     /locus_tag="JN550_001743"
                     /product="hypothetical protein"
                     /protein_id="KAI1876247.1"
                     /transl_table=1
                     /translation="MNPHQKNKIDVKSLSPDEQRLFRLYGKLPSKSDHFAKHLKDRKYF
                     DSGDYAMSKAGKGDSVDTGSVGSQHPVPENIPHLSSPNGASSTSGLNGGHHGSISAASG
                     VGVGPAGSPVKESSFLNRETSADDAEEKTENNAAPAADGQAAEGQAIPIRR"
     PFAM_domain     complement(join(13616..13837,14089..14097))
                     /aSDomain="Endosulfine"
                     /aSTool="clusterhmmer"
                     /database="35.0"
                     /db_xref="PF04667.20"
                     /description="cAMP-regulated phosphoprotein/endosulfine
                     conserved region"
                     /detection="hmmscan"
                     /domain_id="clusterhmmer_JN550_001743_0031"
                     /evalue="2.40E-27"
                     /label="JN550_001743"
                     /locus_tag="JN550_001743"
                     /protein_end="86"
                     /protein_start="9"
                     /score="95.0"
                     /tool="antismash"
                     /translation="DVKSLSPDEQRLFRLYGKLPSKSDHFAKHLKDRKYFDSGDYAMSK
                     AGKGDSVDTGSVGSQHPVPENIPHLSSPNGAS"
     gene            17393..17809
                     /locus_tag="JN550_001744"
     mRNA            17393..17809
                     /locus_tag="JN550_001744"
                     /product="hypothetical protein"
     CDS             17393..17809
                     /codon_start=1
                     /locus_tag="JN550_001744"
                     /product="hypothetical protein"
                     /protein_id="KAI1876248.1"
                     /transl_table=1
                     /translation="MPSSHPEPSQPVRLAKGSSLTVSGGQTEGMQRANAIAGVCDGICA
                     SRMVAAPHTASAVHHHGAQDTVVFCAAGSGGAIVSEGGRRRAGLEPGDFCLIPAYMEHQ
                     EVNDGDDELVLCVVRSGRSPCVVNLDGWDGDVVE"
     PFAM_domain     17534..17746
                     /aSDomain="Cupin_2"
                     /aSTool="clusterhmmer"
                     /database="35.0"
                     /db_xref="PF07883.14"
                     /description="Cupin domain"
                     /detection="hmmscan"
                     /domain_id="clusterhmmer_JN550_001744_0032"
                     /evalue="5.10E-09"
                     /label="JN550_001744"
                     /locus_tag="JN550_001744"
                     /protein_end="118"
                     /protein_start="47"
                     /score="35.8"
                     /tool="antismash"
                     /translation="MVAAPHTASAVHHHGAQDTVVFCAAGSGGAIVSEGGRRRAGLEPG
                     DFCLIPAYMEHQEVNDGDDELVLCVV"
     gene            20001..23567
                     /locus_tag="JN550_001745"
     mRNA            join(20001..20285,20343..23567)
                     /locus_tag="JN550_001745"
                     /product="hypothetical protein"
     CDS             join(20001..20285,20343..23567)
                     /NRPS_PKS="Domain: AMP-binding (23-490). E-value: 8.1e-80.
                     Score: 260.2. Matches aSDomain:
                     nrpspksdomains_JN550_001745_AMP-binding.1"
                     /NRPS_PKS="Domain: PCP (635-706). E-value: 3.5e-14. Score:
                     44.7. Matches aSDomain: nrpspksdomains_JN550_001745_PCP.1"
                     /NRPS_PKS="Domain: NAD_binding_4 (758-1008). E-value:
                     1.7e-70. Score: 228.8. Matches aSDomain:
                     nrpspksdomains_JN550_001745_NAD_binding_4.1"
                     /codon_start=1
                     /gene_functions="biosynthetic (rule-based-clusters)
                     NRPS-like: AMP-binding"
                     /gene_functions="biosynthetic (rule-based-clusters)
                     NRPS-like: PP-binding"
                     /gene_functions="biosynthetic (rule-based-clusters)
                     NRPS-like: NAD_binding_4"
                     /gene_functions="biosynthetic-additional (smcogs)
                     SMCOG1002:AMP-dependent synthetase and ligase (Score:
                     270.5; E-value: 3.7e-82)"
                     /gene_kind="biosynthetic"
                     /locus_tag="JN550_001745"
                     /product="hypothetical protein"
                     /protein_id="KAI1876249.1"
                     /sec_met_domain="AMP-binding (E-value: 3.8e-96, bitscore:
                     316.8, seeds: 400, tool: rule-based-clusters)"
                     /sec_met_domain="PP-binding (E-value: 6.8e-13, bitscore:
                     43.7, seeds: 164, tool: rule-based-clusters)"
                     /sec_met_domain="NAD_binding_4 (E-value: 1.3e-69, bitscore:
                     228.8, seeds: 102, tool: rule-based-clusters)"
                     /transl_table=1
                     /translation="MAQLPDPTADLNWSGYAGAIHEIFRRQAEANPDRICVVETKSSTT
                     PERRFTYREVSEAVNTLAHYLHDAGITNGDVVMIWAHRSVDLVVSLMGTLAAGATMTVL
                     DPAYPPARQKIYLEVSQPRALIRIGRATDENGTLAPLVQKYIDEELQLKAEVPELRLHD
                     GGLLTGGEVDGKDVFEKARQSATTAPPVIVGPDSNPTLSFTSGSEGRPKGVLGRHDSLA
                     RYFPWMSKRFNLTSESRFTMLSGLAHDPIQRDIFTPLFLGARLLVPAKEDIQHEKLAEW
                     FREFEPTVTHLTPAMGQILVGGATAEFPSLEQVFFVGDVLTTRDCRTLRRLAINATIQN
                     MFGSTETQRAVSYFEVPSRAKDADFLDRLGKDAIPAGQGMEGAQILIVNREDPTKLCGV
                     GETGEIYVRAAGLAEGYLGDPTLNEKKFVTNWFVDANKWVEADKQSAKDEPWRKYYKGP
                     RDRMYRTGDLGRYLESGDAECTGRADDQVKIRGFRIELNEIDSNLSQNALIRDCKTLVR
                     RDRNEEQTLVSYIVPEAAEWRRYLAAKGLEDIEDEGMEMGSVTIYLKKYRMVQKEVRDH
                     LKTRLPAYAVPTIYIVLNKLPLNPNGKVDKPNLPFPDVAERVEDASEEDLKNWESFTDT
                     ERAVAQKWADIVPGLNPKTIRSQDNFFDLGGHSLLAQQLLLNVRKELGADITINKLYEA
                     STLGGFSAEIEKRKQQANGVEVKDVEEGDPAYAKSLDELTGRLAAKYQTADLEAISASE
                     QLTIFLTGATGFLGSYLVKDILDRTRRGVKVIAHVRGAKDSTAALDRLKRSLAAYGLWK
                     DEWSSRLSCVIGDLAKPKLGLDDETWKTLSKEADAVIHNGATVHWVKRYQDMMTANVIS
                     TLDAMELCNEGKPKTFTFVSSTSALDTDHYIKLSDEQTSTGQGAVYESDDMQGSRRGLG
                     TGYGQTKWVSEQLVREAGKRGLIGSVVRPGYILGDMLTGVCNTDDFLIRILKGCVQLSA
                     RPRIINTVNSVPVNHVARVVVAAALNPIPNGVHVVHVTAHPRLRMNEYLSILEFYGFKA
                     PEISYDAWKSELEKFVSAGAVEKDQEQHALMPLFHFCMNDLPANTRAPELDDRNAAAVL
                     KADAEKWTGLDESFGYGISREDVGKYLGYLTKIKFIPPPTEKGRPLPEITVNAQAAGGR
                     GAA"
     aSDomain        join(20004..20285,20343..23543)
                     /aSDomain="TIGR03443"
                     /aSTool="tigrfam"
                     /description="alpha_am_amid: L-aminoadipate-semialdehyde
                     dehydrogenase"
                     /detection="hmmscan"
                     /domain_id="TIGRFam_JN550_001745_0006"
                     /evalue="0.00E+00"
                     /identifier="TIGR03443"
                     /label="JN550_001745"
                     /locus_tag="JN550_001745"
                     /protein_end="1162"
                     /protein_start="1"
                     /score="1646.6"
                     /tool="antismash"
                     /translation="AQLPDPTADLNWSGYAGAIHEIFRRQAEANPDRICVVETKSSTTP
                     ERRFTYREVSEAVNTLAHYLHDAGITNGDVVMIWAHRSVDLVVSLMGTLAAGATMTVLD
                     PAYPPARQKIYLEVSQPRALIRIGRATDENGTLAPLVQKYIDEELQLKAEVPELRLHDG
                     GLLTGGEVDGKDVFEKARQSATTAPPVIVGPDSNPTLSFTSGSEGRPKGVLGRHDSLAR
                     YFPWMSKRFNLTSESRFTMLSGLAHDPIQRDIFTPLFLGARLLVPAKEDIQHEKLAEWF
                     REFEPTVTHLTPAMGQILVGGATAEFPSLEQVFFVGDVLTTRDCRTLRRLAINATIQNM
                     FGSTETQRAVSYFEVPSRAKDADFLDRLGKDAIPAGQGMEGAQILIVNREDPTKLCGVG
                     ETGEIYVRAAGLAEGYLGDPTLNEKKFVTNWFVDANKWVEADKQSAKDEPWRKYYKGPR
                     DRMYRTGDLGRYLESGDAECTGRADDQVKIRGFRIELNEIDSNLSQNALIRDCKTLVRR
                     DRNEEQTLVSYIVPEAAEWRRYLAAKGLEDIEDEGMEMGSVTIYLKKYRMVQKEVRDHL
                     KTRLPAYAVPTIYIVLNKLPLNPNGKVDKPNLPFPDVAERVEDASEEDLKNWESFTDTE
                     RAVAQKWADIVPGLNPKTIRSQDNFFDLGGHSLLAQQLLLNVRKELGADITINKLYEAS
                     TLGGFSAEIEKRKQQANGVEVKDVEEGDPAYAKSLDELTGRLAAKYQTADLEAISASEQ
                     LTIFLTGATGFLGSYLVKDILDRTRRGVKVIAHVRGAKDSTAALDRLKRSLAAYGLWKD
                     EWSSRLSCVIGDLAKPKLGLDDETWKTLSKEADAVIHNGATVHWVKRYQDMMTANVIST
                     LDAMELCNEGKPKTFTFVSSTSALDTDHYIKLSDEQTSTGQGAVYESDDMQGSRRGLGT
                     GYGQTKWVSEQLVREAGKRGLIGSVVRPGYILGDMLTGVCNTDDFLIRILKGCVQLSAR
                     PRIINTVNSVPVNHVARVVVAAALNPIPNGVHVVHVTAHPRLRMNEYLSILEFYGFKAP
                     EISYDAWKSELEKFVSAGAVEKDQEQHALMPLFHFCMNDLPANTRAPELDDRNAAAVLK
                     ADAEKWTGLDESFGYGISREDVGKYLGYLTKIKFIPPPTEKGRPLPEITVNAQA"
     aSDomain        join(20070..20285,20343..21527)
                     /aSDomain="AMP-binding"
                     /aSTool="nrps_pks_domains"
                     /database="nrpspksdomains.hmm"
                     /detection="hmmscan"
                     /domain_id="nrpspksdomains_JN550_001745_AMP-binding.1"
                     /evalue="8.10E-80"
                     /label="JN550_001745_AMP-binding.1"
                     /locus_tag="JN550_001745"
                     /protein_end="490"
                     /protein_start="23"
                     /score="260.2"
                     /specificity="substrate consensus: Aad"
                     /tool="antismash"
                     /translation="FRRQAEANPDRICVVETKSSTTPERRFTYREVSEAVNTLAHYLHD
                     AGITNGDVVMIWAHRSVDLVVSLMGTLAAGATMTVLDPAYPPARQKIYLEVSQPRALIR
                     IGRATDENGTLAPLVQKYIDEELQLKAEVPELRLHDGGLLTGGEVDGKDVFEKARQSAT
                     TAPPVIVGPDSNPTLSFTSGSEGRPKGVLGRHDSLARYFPWMSKRFNLTSESRFTMLSG
                     LAHDPIQRDIFTPLFLGARLLVPAKEDIQHEKLAEWFREFEPTVTHLTPAMGQILVGGA
                     TAEFPSLEQVFFVGDVLTTRDCRTLRRLAINATIQNMFGSTETQRAVSYFEVPSRAKDA
                     DFLDRLGKDAIPAGQGMEGAQILIVNREDPTKLCGVGETGEIYVRAAGLAEGYLGDPTL
                     NEKKFVTNWFVDANKWVEADKQSAKDEPWRKYYKGPRDRMYRTGDLGRYLESGDAECTG
                     RADDQVKIR"
     PFAM_domain     join(20070..20285,20343..21527)
                     /aSDomain="AMP-binding"
                     /aSTool="clusterhmmer"
                     /database="35.0"
                     /db_xref="PF00501.31"
                     /description="AMP-binding enzyme"
                     /detection="hmmscan"
                     /domain_id="clusterhmmer_JN550_001745_0033"
                     /evalue="1.50E-72"
                     /label="JN550_001745"
                     /locus_tag="JN550_001745"
                     /protein_end="490"
                     /protein_start="23"
                     /score="244.7"
                     /tool="antismash"
                     /translation="FRRQAEANPDRICVVETKSSTTPERRFTYREVSEAVNTLAHYLHD
                     AGITNGDVVMIWAHRSVDLVVSLMGTLAAGATMTVLDPAYPPARQKIYLEVSQPRALIR
                     IGRATDENGTLAPLVQKYIDEELQLKAEVPELRLHDGGLLTGGEVDGKDVFEKARQSAT
                     TAPPVIVGPDSNPTLSFTSGSEGRPKGVLGRHDSLARYFPWMSKRFNLTSESRFTMLSG
                     LAHDPIQRDIFTPLFLGARLLVPAKEDIQHEKLAEWFREFEPTVTHLTPAMGQILVGGA
                     TAEFPSLEQVFFVGDVLTTRDCRTLRRLAINATIQNMFGSTETQRAVSYFEVPSRAKDA
                     DFLDRLGKDAIPAGQGMEGAQILIVNREDPTKLCGVGETGEIYVRAAGLAEGYLGDPTL
                     NEKKFVTNWFVDANKWVEADKQSAKDEPWRKYYKGPRDRMYRTGDLGRYLESGDAECTG
                     RADDQVKIR"
     aSModule        20070..23081
                     /complete
                     /domains="nrpspksdomains_JN550_001745_AMP-binding.1"
                     /domains="nrpspksdomains_JN550_001745_PCP.1"
                     /domains="nrpspksdomains_JN550_001745_NAD_binding_4.1"
                     /locus_tags="JN550_001745"
                     /monomer_pairings="Aad -> Aad"
                     /starter_module
                     /tool="antismash"
                     /type="nrps"
     aSDomain        join(20151..20285,20343..21593)
                     /aSDomain="TIGR01733"
                     /aSTool="tigrfam"
                     /description="AA-adenyl-dom: amino acid adenylation domain"
                     /detection="hmmscan"
                     /domain_id="TIGRFam_JN550_001745_0007"
                     /evalue="8.90E-108"
                     /identifier="TIGR01733"
                     /label="JN550_001745"
                     /locus_tag="JN550_001745"
                     /protein_end="512"
                     /protein_start="50"
                     /score="358.6"
                     /tool="antismash"
                     /translation="TYREVSEAVNTLAHYLHDAGITNGDVVMIWAHRSVDLVVSLMGTL
                     AAGATMTVLDPAYPPARQKIYLEVSQPRALIRIGRATDENGTLAPLVQKYIDEELQLKA
                     EVPELRLHDGGLLTGGEVDGKDVFEKARQSATTAPPVIVGPDSNPTLSFTSGSEGRPKG
                     VLGRHDSLARYFPWMSKRFNLTSESRFTMLSGLAHDPIQRDIFTPLFLGARLLVPAKED
                     IQHEKLAEWFREFEPTVTHLTPAMGQILVGGATAEFPSLEQVFFVGDVLTTRDCRTLRR
                     LAINATIQNMFGSTETQRAVSYFEVPSRAKDADFLDRLGKDAIPAGQGMEGAQILIVNR
                     EDPTKLCGVGETGEIYVRAAGLAEGYLGDPTLNEKKFVTNWFVDANKWVEADKQSAKDE
                     PWRKYYKGPRDRMYRTGDLGRYLESGDAECTGRADDQVKIRGFRIELNEIDSNLSQNAL
                     IRDC"
     CDS_motif       20664..20711
                     /aSTool="nrps_pks_domains"
                     /database="abmotifs"
                     /detection="hmmscan"
                     /domain_id="nrpspksmotif_JN550_001745_0001"
                     /evalue="8.00E-05"
                     /label="NRPS-A_a3"
                     /locus_tag="JN550_001745"
                     /protein_end="218"
                     /protein_start="202"
                     /score="15.5"
                     /tool="antismash"
                     /translation="FTSGSEGRPKGVLGRH"
     CDS_motif       21252..21338
                     /aSTool="nrps_pks_domains"
                     /database="abmotifs"
                     /detection="hmmscan"
                     /domain_id="nrpspksmotif_JN550_001745_0002"
                     /evalue="1.40E-08"
                     /label="NRPS-A_a6"
                     /locus_tag="JN550_001745"
                     /protein_end="427"
                     /protein_start="398"
                     /score="27.0"
                     /tool="antismash"
                     /translation="VGETGEIYVRAAGLAEGYLGDPTLNEKKF"
     CDS_motif       21492..21554
                     /aSTool="nrps_pks_domains"
                     /database="abmotifs"
                     /detection="hmmscan"
                     /domain_id="nrpspksmotif_JN550_001745_0003"
                     /evalue="4.20E-11"
                     /label="NRPS-A_a8"
                     /locus_tag="JN550_001745"
                     /protein_end="499"
                     /protein_start="478"
                     /score="34.8"
                     /tool="antismash"
                     /translation="CTGRADDQVKIRGFRIELNEI"
     aSDomain        21963..22175
                     /aSDomain="PCP"
                     /aSTool="nrps_pks_domains"
                     /database="nrpspksdomains.hmm"
                     /detection="hmmscan"
                     /domain_id="nrpspksdomains_JN550_001745_PCP.1"
                     /evalue="3.50E-14"
                     /label="JN550_001745_PCP.1"
                     /locus_tag="JN550_001745"
                     /protein_end="706"
                     /protein_start="635"
                     /score="44.7"
                     /tool="antismash"
                     /translation="ERAVAQKWADIVPGLNPKTIRSQDNFFDLGGHSLLAQQLLLNVRK
                     ELGADITINKLYEASTLGGFSAEIEK"
     PFAM_domain     21972..22166
                     /aSDomain="PP-binding"
                     /aSTool="clusterhmmer"
                     /database="35.0"
                     /db_xref="PF00550.28"
                     /description="Phosphopantetheine attachment site"
                     /detection="hmmscan"
                     /domain_id="clusterhmmer_JN550_001745_0034"
                     /evalue="2.80E-09"
                     /label="JN550_001745"
                     /locus_tag="JN550_001745"
                     /protein_end="703"
                     /protein_start="638"
                     /score="37.3"
                     /tool="antismash"
                     /translation="VAQKWADIVPGLNPKTIRSQDNFFDLGGHSLLAQQLLLNVRKELG
                     ADITINKLYEASTLGGFSAE"
     aSDomain        22323..23486
                     /aSDomain="TIGR01746"
                     /aSTool="tigrfam"
                     /description="Thioester-redct: thioester reductase domain"
                     /detection="hmmscan"
                     /domain_id="TIGRFam_JN550_001745_0008"
                     /evalue="2.50E-97"
                     /identifier="TIGR01746"
                     /label="JN550_001745"
                     /locus_tag="JN550_001745"
                     /protein_end="1143"
                     /protein_start="755"
                     /score="324.4"
                     /tool="antismash"
                     /translation="TIFLTGATGFLGSYLVKDILDRTRRGVKVIAHVRGAKDSTAALDR
                     LKRSLAAYGLWKDEWSSRLSCVIGDLAKPKLGLDDETWKTLSKEADAVIHNGATVHWVK
                     RYQDMMTANVISTLDAMELCNEGKPKTFTFVSSTSALDTDHYIKLSDEQTSTGQGAVYE
                     SDDMQGSRRGLGTGYGQTKWVSEQLVREAGKRGLIGSVVRPGYILGDMLTGVCNTDDFL
                     IRILKGCVQLSARPRIINTVNSVPVNHVARVVVAAALNPIPNGVHVVHVTAHPRLRMNE
                     YLSILEFYGFKAPEISYDAWKSELEKFVSAGAVEKDQEQHALMPLFHFCMNDLPANTRA
                     PELDDRNAAAVLKADAEKWTGLDESFGYGISREDVGKYLGYLTKIKFI"
     aSDomain        22332..23081
                     /aSDomain="NAD_binding_4"
                     /aSTool="nrps_pks_domains"
                     /database="nrpspksdomains.hmm"
                     /detection="hmmscan"
                     /domain_id="nrpspksdomains_JN550_001745_NAD_binding_4.1"
                     /evalue="1.70E-70"
                     /label="JN550_001745_NAD_binding_4.1"
                     /locus_tag="JN550_001745"
                     /protein_end="1008"
                     /protein_start="758"
                     /score="228.8"
                     /tool="antismash"
                     /translation="LTGATGFLGSYLVKDILDRTRRGVKVIAHVRGAKDSTAALDRLKR
                     SLAAYGLWKDEWSSRLSCVIGDLAKPKLGLDDETWKTLSKEADAVIHNGATVHWVKRYQ
                     DMMTANVISTLDAMELCNEGKPKTFTFVSSTSALDTDHYIKLSDEQTSTGQGAVYESDD
                     MQGSRRGLGTGYGQTKWVSEQLVREAGKRGLIGSVVRPGYILGDMLTGVCNTDDFLIRI
                     LKGCVQLSARPRIINTVNSVPVNHVARV"
     PFAM_domain     22332..23081
                     /aSDomain="NAD_binding_4"
                     /aSTool="clusterhmmer"
                     /database="35.0"
                     /db_xref="PF07993.15"
                     /description="Male sterility protein"
                     /detection="hmmscan"
                     /domain_id="clusterhmmer_JN550_001745_0035"
                     /evalue="5.90E-70"
                     /label="JN550_001745"
                     /locus_tag="JN550_001745"
                     /protein_end="1008"
                     /protein_start="758"
                     /score="235.5"
                     /tool="antismash"
                     /translation="LTGATGFLGSYLVKDILDRTRRGVKVIAHVRGAKDSTAALDRLKR
                     SLAAYGLWKDEWSSRLSCVIGDLAKPKLGLDDETWKTLSKEADAVIHNGATVHWVKRYQ
                     DMMTANVISTLDAMELCNEGKPKTFTFVSSTSALDTDHYIKLSDEQTSTGQGAVYESDD
                     MQGSRRGLGTGYGQTKWVSEQLVREAGKRGLIGSVVRPGYILGDMLTGVCNTDDFLIRI
                     LKGCVQLSARPRIINTVNSVPVNHVARV"
     gene            25239..25550
                     /locus_tag="JN550_001746"
     mRNA            25239..25550
                     /locus_tag="JN550_001746"
                     /product="hypothetical protein"
     CDS             25239..25550
                     /codon_start=1
                     /locus_tag="JN550_001746"
                     /product="hypothetical protein"
                     /protein_id="KAI1876250.1"
                     /transl_table=1
                     /translation="MSTSSLPYYQRVFYKNAEDLKAKEPSCDFDKCCFYMLNVCEVCGH
                     SLDGQPLPAKSGKAKFSIATATTEYTRHDARNCDKRFCKKYIVGAYAHYGMRCCYCGV"
     gene            26217..27766
                     /locus_tag="JN550_001747"
     mRNA            join(26217..26503,26566..27181,27233..27249,27364..27766)
                     /locus_tag="JN550_001747"
                     /product="hypothetical protein"
     CDS             join(26217..26503,26566..27181,27233..27249,27364..27766)
                     /codon_start=1
                     /gene_functions="other (smcogs) SMCOG1087:hypothetical
                     protein (Score: 215.3; E-value: 2.6e-65)"
                     /gene_kind="other"
                     /locus_tag="JN550_001747"
                     /product="hypothetical protein"
                     /protein_id="KAI1876251.1"
                     /transl_table=1
                     /translation="MAKFKAIIIGGGPVGLVMAHALALADIDYTLYERRQSIVDREGAG
                     IAVMPHVVRILHQLGVLEEACKIGEPMLGTAHVVGGNKGWRDNASEILSQKFGYNILLF
                     ERFRLMKLLLDSIPDREEHIRTGMTLKSIKEHDQGVSVAFEDGTVDEGSIVIGADGVHS
                     TVRHLLSDMSAGEVEAMPFTTIIQGLYGHGPRIDGMRNGEVVENHHDGWAVQTLTGRDR
                     TFYFIYAKLKQPTKDRRRFTTADTQEFMQLYSHEKVFGEVTFADLWERRDLGELRYLEQ
                     GVAKTWSRGRVVLVGDSVHKVTPNLGIGGNIGIESAASLANHLHALLKQESAPDSIALG
                     EAFAAYRNQRFDVVESWYRRGYWHVKFLTFETKRHREMFEKQALKSGLDHISKFKFAKD
                     YLDTVSQGIKLDYVPIESELSGTYPWATSTSVLESELHPKL"
     PFAM_domain     join(26229..26503,26566..27181,27233..27249,27364..27448)
                     /aSDomain="FAD_binding_3"
                     /aSTool="clusterhmmer"
                     /database="35.0"
                     /db_xref="PF01494.22"
                     /db_xref="GO:0071949"
                     /description="FAD binding domain"
                     /detection="hmmscan"
                     /domain_id="clusterhmmer_JN550_001747_0036"
                     /evalue="6.10E-30"
                     /gene_ontologies="GO:0071949: FAD binding"
                     /label="JN550_001747"
                     /locus_tag="JN550_001747"
                     /protein_end="335"
                     /protein_start="4"
                     /score="104.8"
                     /tool="antismash"
                     /translation="KAIIIGGGPVGLVMAHALALADIDYTLYERRQSIVDREGAGIAVM
                     PHVVRILHQLGVLEEACKIGEPMLGTAHVVGGNKGWRDNASEILSQKFGYNILLFERFR
                     LMKLLLDSIPDREEHIRTGMTLKSIKEHDQGVSVAFEDGTVDEGSIVIGADGVHSTVRH
                     LLSDMSAGEVEAMPFTTIIQGLYGHGPRIDGMRNGEVVENHHDGWAVQTLTGRDRTFYF
                     IYAKLKQPTKDRRRFTTADTQEFMQLYSHEKVFGEVTFADLWERRDLGELRYLEQGVAK
                     TWSRGRVVLVGDSVHKVTPNLGIGGNIGIESAASLANHLHALLKQESAPD"
     gene            28931..29955
                     /locus_tag="JN550_001748"
     mRNA            join(28931..29231,29282..29955)
                     /locus_tag="JN550_001748"
                     /product="hypothetical protein"
     CDS             join(28931..29231,29282..29955)
                     /codon_start=1
                     /locus_tag="JN550_001748"
                     /product="hypothetical protein"
                     /protein_id="KAI1876252.1"
                     /transl_table=1
                     /translation="MKFTAAAALLATLAAASPTNIRNAIASRAATDACSIGYCTQNGGT
                     TGGAAGETVTVKDLASLTKYAESKDPYTIIVSGAISGAAKIRVGSDKTIYGESGSSIEG
                     VGLYVKGVNNVILRNLKLTKVLAENGDAIGIQAAKNVWVDHCDLSSDLDHDKDYYDGLL
                     DVTHAAEWVTISNTHLHDHFKASLVGHSDSNADEDTGTLHVTYANNYFSNINSRQPSVR
                     FGNVHIINQLWEGAKGTGVNTRMGAQVFIQSSAFVNCATKAVESADSDTTGYAVLDDVD
                     LGSSENSAPKGTLSASSFPYDTIKALGSGSIASTIPKTAGQTL"
     PFAM_domain     join(29180..29231,29282..29748)
                     /aSDomain="Pectate_lyase_4"
                     /aSTool="clusterhmmer"
                     /database="35.0"
                     /db_xref="PF00544.22"
                     /description="Pectate lyase"
                     /detection="hmmscan"
                     /domain_id="clusterhmmer_JN550_001748_0037"
                     /evalue="6.50E-40"
                     /label="JN550_001748"
                     /locus_tag="JN550_001748"
                     /protein_end="256"
                     /protein_start="83"
                     /score="137.1"
                     /tool="antismash"
                     /translation="AKIRVGSDKTIYGESGSSIEGVGLYVKGVNNVILRNLKLTKVLAE
                     NGDAIGIQAAKNVWVDHCDLSSDLDHDKDYYDGLLDVTHAAEWVTISNTHLHDHFKASL
                     VGHSDSNADEDTGTLHVTYANNYFSNINSRQPSVRFGNVHIINQLWEGAKGTGVNTRMG
                     AQVFIQSSAF"
     gene            complement(33693..35339)
                     /locus_tag="JN550_001749"
     mRNA            complement(join(33693..34117,34178..34714,34922..35339))
                     /locus_tag="JN550_001749"
                     /product="hypothetical protein"
     CDS             complement(join(33693..34117,34178..34714,34922..35339))
                     /codon_start=1
                     /locus_tag="JN550_001749"
                     /product="hypothetical protein"
                     /protein_id="KAI1876253.1"
                     /transl_table=1
                     /translation="MNTFAASAARSIRPTTFSRSARPALRPAFSAATRPAAPVAFFHHT
                     RQNMAQKIKVKNPVVELDGDEMTRVIWQDIKDKFITPYLDIDLKYYDLGLPYRDETNDQ
                     VTLDAAEAIKKYSVGVKCATITPDEARVEEFKLKQMWLSPNGTIRNALGGTVFREPIVI
                     PRIPRLVQGWKKPIIIGRHAFGDQYRAKDKVIPGPGKLSMVYTPEGGKPEEIEVFQFKN
                     GGGVAQTQYNTDESIEGFAHASFKLALDKSLPLYMSTKNTILKKYDGRFKDIFQELYDT
                     TYKKEFEAKNIWYEHRLIDDMVAQMIKSSGGYIMALKNYDGDVQSDIVAQGFGSLGLMT
                     SVLITPDGKTFESEAAHGTVTRHFREHQKGNETSTNPIASIFAWTRGLIQRGKLDETPE
                     LVAFAESLEQACIDTVDQDGIMTKDLALACGKSGREDYVTTTEYLNAVERRMKSILKEK
                     L"
     aSDomain        complement(join(33708..34117,34178..34714,34922..35189))
                     /aSDomain="TIGR00127"
                     /aSTool="tigrfam"
                     /description="nadp_idh_euk: isocitrate dehydrogenase,
                     NADP-dependent"
                     /detection="hmmscan"
                     /domain_id="TIGRFam_JN550_001749_0009"
                     /evalue="5.80E-230"
                     /identifier="TIGR00127"
                     /label="JN550_001749"
                     /locus_tag="JN550_001749"
                     /protein_end="455"
                     /protein_start="50"
                     /score="760.8"
                     /tool="antismash"
                     /translation="QKIKVKNPVVELDGDEMTRVIWQDIKDKFITPYLDIDLKYYDLGL
                     PYRDETNDQVTLDAAEAIKKYSVGVKCATITPDEARVEEFKLKQMWLSPNGTIRNALGG
                     TVFREPIVIPRIPRLVQGWKKPIIIGRHAFGDQYRAKDKVIPGPGKLSMVYTPEGGKPE
                     EIEVFQFKNGGGVAQTQYNTDESIEGFAHASFKLALDKSLPLYMSTKNTILKKYDGRFK
                     DIFQELYDTTYKKEFEAKNIWYEHRLIDDMVAQMIKSSGGYIMALKNYDGDVQSDIVAQ
                     GFGSLGLMTSVLITPDGKTFESEAAHGTVTRHFREHQKGNETSTNPIASIFAWTRGLIQ
                     RGKLDETPELVAFAESLEQACIDTVDQDGIMTKDLALACGKSGREDYVTTTEYLNAVER
                     RMKSIL"
     PFAM_domain     complement(join(33732..34117,34178..34714,34922..35180))
                     /aSDomain="Iso_dh"
                     /aSTool="clusterhmmer"
                     /database="35.0"
                     /db_xref="PF00180.23"
                     /description="Isocitrate/isopropylmalate dehydrogenase"
                     /detection="hmmscan"
                     /domain_id="clusterhmmer_JN550_001749_0038"
                     /evalue="9.60E-76"
                     /label="JN550_001749"
                     /locus_tag="JN550_001749"
                     /protein_end="447"
                     /protein_start="53"
                     /score="255.4"
                     /tool="antismash"
                     /translation="KVKNPVVELDGDEMTRVIWQDIKDKFITPYLDIDLKYYDLGLPYR
                     DETNDQVTLDAAEAIKKYSVGVKCATITPDEARVEEFKLKQMWLSPNGTIRNALGGTVF
                     REPIVIPRIPRLVQGWKKPIIIGRHAFGDQYRAKDKVIPGPGKLSMVYTPEGGKPEEIE
                     VFQFKNGGGVAQTQYNTDESIEGFAHASFKLALDKSLPLYMSTKNTILKKYDGRFKDIF
                     QELYDTTYKKEFEAKNIWYEHRLIDDMVAQMIKSSGGYIMALKNYDGDVQSDIVAQGFG
                     SLGLMTSVLITPDGKTFESEAAHGTVTRHFREHQKGNETSTNPIASIFAWTRGLIQRGK
                     LDETPELVAFAESLEQACIDTVDQDGIMTKDLALACGKSGREDYVTTTEYLNAV"
     gene            complement(37730..38680)
                     /locus_tag="JN550_001750"
     mRNA            complement(join(37730..38174,38232..38680))
                     /locus_tag="JN550_001750"
                     /product="hypothetical protein"
     CDS             complement(join(37730..38174,38232..38680))
                     /codon_start=1
                     /locus_tag="JN550_001750"
                     /product="hypothetical protein"
                     /protein_id="KAI1876254.1"
                     /transl_table=1
                     /translation="MHPTEASSYEAYFYSAEDSSSNQRSPPCSSQGQGMSRGFSSDSHS
                     SASTYGNVSPATPGLTEGMSSYYSSSYGNTNMSAEDSYYLESSEYSGEYSEYQSPEGSN
                     TWCATNDFATPTGYYSQDCNYQDQSTSYVVSSDPATMTYVTAGDEVPRTPTTSGLATGY
                     EPPSGYHVCLVSGCDTQIMFKRKADLQRHYEHKHKPDNQKDQFFCDYSKCQRSSEAFHR
                     MDHFRDHYRDFHNEDLPRKNGEKSDWYQNRKGKVSKNWWRCTKCLRRIRIDEHGWDCTS
                     CNSHCDTARRNIRGYA"
     gene            complement(42401..43125)
                     /locus_tag="JN550_001751"
     mRNA            complement(join(42401..42729,42870..43125))
                     /locus_tag="JN550_001751"
                     /product="hypothetical protein"
     CDS             complement(join(42401..42729,42870..43125))
                     /codon_start=1
                     /locus_tag="JN550_001751"
                     /product="hypothetical protein"
                     /protein_id="KAI1876255.1"
                     /transl_table=1
                     /translation="MKSIVALGAFVGAAVAQNCAAVAITAIPACAQSCFLSGAPSIGCG
                     GTDFACQCDKEAALYAAVEGCVSSGCPEPSFQAVIDGASSVCACASGIVVATTTDTKGA
                     VTTATSTPSTAVGSTVISYTTSATGTTVAPTATTGSTGATYNTSPTTSAPTGGASTSRT
                     AVTSVSTAGAVPTYRAALGLVGGVAAAAMLM"
     PFAM_domain     complement(join(42722..42729,42870..43056))
                     /aSDomain="CFEM"
                     /aSTool="clusterhmmer"
                     /database="35.0"
                     /db_xref="PF05730.14"
                     /description="CFEM domain"
                     /detection="hmmscan"
                     /domain_id="clusterhmmer_JN550_001751_0039"
                     /evalue="2.90E-13"
                     /label="JN550_001751"
                     /locus_tag="JN550_001751"
                     /protein_end="88"
                     /protein_start="23"
                     /score="49.8"
                     /tool="antismash"
                     /translation="ITAIPACAQSCFLSGAPSIGCGGTDFACQCDKEAALYAAVEGCVS
                     SGCPEPSFQAVIDGASSVCA"
ORIGIN
        1 ctaatattgc acgtatttgc agtctcgctg tcacaaaatc accgtctgct gggtagatcc
       61 ccctctgtga attctcgaat tcaagaaaaa tctcggtgat ataggcaaac atgatcacct
      121 cactatctgg atgtgcttca ctccccatag cggacactag cgtatcaacg gctatggtgt
      181 aagtgagtcc gctactgagc gtaggcatac atctagaaaa caaaaataga tagtttggag
      241 gctgctctag cgatggaaca acatactcca ttggtgatat caacactggc agaactccaa
      301 ttacatatag aaatttctca aaaaccacac tacgaggtgt tgggtggtct ttgttgcctg
      361 cccaataaca cggcctcggg agatcatgat accgtacttg cctggtttga tcgcgctcca
      421 agtatcgaaa aataggccgc gcttgttatt tctcatgata ttcctccaag gagcctatga
      481 aagactctta ggttattgga agaaatgagt ttagtacgag cagtttgatg ctgcggcagg
      541 cttgaaagca agatgaggga cccacattga cccctgagcc accatcgtct tatcctctta
      601 gggatgtgag gggaagtcca acagcacaca aaccatgcaa caggcaacag gcagcaaaga
      661 ccatatccat cggtcaagtt cattatgtag ataaaagttt agcaccgaaa gatcagtttg
      721 aagtcttatt gaattacgtc aaaaatgtct ttagacgcaa gattagatgc agtgagtctg
      781 accatacgtt ctcctcgagc gcccttgttt cttttcttga ttcggactac aggttgaatc
      841 taagagaagc cgttaatgta acaaccatat atagattgaa aagctcactg atgctggcct
      901 cgggagcctc attgtgcatc caggcgacac tctgtatgat gagcggatcg caagttactg
      961 gtctaagagc cagcacgtcc gtccatggtt catagtccgg ccaaagactt cggacgaggt
     1021 gtccaggctt ttgacaactc ttattagttg cccagactgt aaattcgctg tccgcagcgg
     1081 cggtcatact gtctggacag gtggcagcaa tattgccgat ggtgtgacgg ttgatctcgg
     1141 tgccatgaat gagatcgtct acaaccaaga tacgaagata gcttcaattc aaccgggagc
     1201 gcgatggatt caagtatatg aagaactcga taagcatggt gttgtagtag caggtggccg
     1261 ggatggcaac gtcggtgtcg ggggctacct aaccggtggc ggcatatctg taggtcaaga
     1321 ctgtgcatta cctttgttgc aagaagctgg ctgacttcta aatttcgcag tggtttcttc
     1381 cacgctttgg attctcttgt aatcaagtcg tcaacttcga agtcgtgctt gctgatggag
     1441 ggattgtaca agccaacagg gaggagaacc cggatctcta tcaagtcctc aaaggggcat
     1501 ctggcaactt cggtatcgtg acgagggttg acttgctcac ctttgtcgag ccactcattt
     1561 ggggcggcac gcgtctcacg aacaagtcaa ctacggctat ccatataaag gctctgatag
     1621 acttcacagc caatctccaa cgccaacccg aaaatcactg tggcgtaggg tggtcttatc
     1681 aaccagactt taatgatatt gtctgccttc aattcatgtc taacactaag ggagtcgaga
     1741 ggccggcggc attcgagcaa tggctccgat tgcccgccat ggtagacacg accgagaggg
     1801 ttacagtagc cgtccgtgct aaacatgcag aagaacctga tggatattag tatgtaatca
     1861 tgattcctcc ccgttatccc aaaatttcca ctcccaatac ttgctaattc gagcggtagc
     1921 actacttggc tgacttcgct tatcaagaat aacgaggcca cagttgcaga aatagtagta
     1981 aagcacaatg agatggtgga aaagctcaag tcaaaattcc ccagcagcag cgacttttgg
     2041 acactggcgc tcttccaacc tatgcctggc ttcatcggca aacttggtcg cgagcttgga
     2101 ggtaacatca tgggtctcga ccggatcgag gacgacgcgc tgctcgtttt gaccggtgtt
     2161 catgtgaaag aagcatcaat gtttgagatt ggagatgcgc tatgcaagga attgcattac
     2221 cagattgact ctttgactcg gaagaacggt acgaacctcg actgggtata cgtcaactac
     2281 gcagatgcca gccaggaccc tttcagatat gcaggtcaag agaatgtggc aaagatcaag
     2341 gctgctgcac aaaagtacga cccctccggt gttttccaga cccgctgctt ggggggcttc
     2401 aagatatcgc aatcgaaagc ttcggggtag caagactcag ggcaatacca ggttgttcgg
     2461 tgtggatgga aatgggggct tgacgaggta gttatgtact tcttgagtat tgcgttgatt
     2521 catatttcat ggcttttgga atatcaatac ttaagatgct tatgtacatc ctcaaattta
     2581 tatagaccct gttcaatgat actatgtacg gcagcgcacc gcagccagaa atatcccatc
     2641 atcctttaaa gatcttcacc tcagagtcaa tgttcaaatc tctaaacacg gggcattgag
     2701 ttccatcatc tagcgtttcc tgtccgggaa atgtcacagc gccttcgaaa aaagtcgtct
     2761 ggtctgtcaa tttcctggtc tgcgcatata cgaagccagg cgcacatgcg ttctgtgccg
     2821 atgaggtctc gtgtgctttc gcagcaaaga agaacagggc ggcaagcagc gcgcacatgg
     2881 ccgtggaagc cgcaaatcct acgaataaca gtttgatcat attggtagtt tgaactgcag
     2941 gcaagtcgtc cgcagatttt gggtcgggcg tgagggattg tcccgtctcc ttcgcgtgca
     3001 aagtaccctt cgagcctctg atcccttgtt ggacttggtg cccggatgtt gagatactgg
     3061 ttgcttttat cgccggcact ttctccgaat gcgggccttc tacttgattg atagactgct
     3121 ctacgataga cctgttctca acaggcgaag gcctaactcg tagcgtgttg tggatatcga
     3181 tccctctaaa caaatcgtgt cgaataaccc cgtctatcgt taacctttca tccgggtcat
     3241 atctcagcac tttgctgcaa agatttgcga acatgagaac ttcgtcccga gataatctgt
     3301 cagctacctc tccttcgctg atcttcgctg caaaggagtc gatgtacccg ctctcctcgg
     3361 cgaagttttc cttgtattga accagttgtc gatatgaaca cgacagtggc cgcacctccc
     3421 cctccggcaa cgtttcatct tctctgcaaa gatggcgcca tgctgactgt agatcaacat
     3481 cggttctcca cttctttaga cactctctcc ggtacgggtg aggtaggggc cctaaagcta
     3541 cctccaacga aagcacgtat gacgcgaagt cttcaaatgt cagcgtatca gccaacatat
     3601 ccccgaaagt acatatcagt gcccacacat cgctgctgag gcccggataa cacccgagaa
     3661 tggcttccgg ggctgcaatc ttgaagggga tatctaagta cttgcggggc tgtttggcgt
     3721 ggtacgacaa ctcgaagccg actattgcaa tctcattctt aacaggtagc ttggataagt
     3781 ctactggttc aacaaggaat gctggagcgc gcggtcccgg gggtgcaccg tcaagtctcc
     3841 taacatcttc tgtgttgagt agaccgagta gatcttgcat ttggtccata ctgaggctgc
     3901 ttgtatcttc aaggtgtaga aggagattat cagctctgaa gtctccgtgg ccgaccccat
     3961 ggtggtgtag aaattgaagt ccaagtgaag cctggagaag tagcttctta atagtcgccg
     4021 gctctgcagt tctgatggta ctgagtcttg gaccgaaaag ggggagaacg agggccaggt
     4081 ggcggccgtt gatcccttcg atccagaaat gttccctcgg caattgtaaa tgtgatgctt
     4141 cccagtctgt aggttgggca ccagcatcct cgagccactc tcttatcctg atatctgcag
     4201 tgccttccat ggaataccgt gcggctagga ctttgattgc tctccatata attttctctg
     4261 tatttatgca aagccaaacg gtgccgaatc ggccatgccc gagcttcgca atgacttcga
     4321 aacggttacc aagtacgtca ttaggacgga tcggatgaaa accaccctcc cgatactctt
     4381 ctacgtcctc gaatctcggt cgattatccg ctgcgtctct ttctcgctcc tctgtggtta
     4441 taaaatgata aatgctttct ctatcagccg cagacgtctc ttcagtctct gtccccttgt
     4501 cataggaaaa agtttcgtca agactggcga tggttggggc caactcaaca tctgccgtgt
     4561 agcggctaga agggaatgac tcttgattgt caggaccatc tgaagccatg gatcccaacg
     4621 tagcaccaaa gcccccgaca tcagctccta gtggggtatc ctcatactca tcactgattt
     4681 tctcttgttc cgacatgggg aatttgttga ccgcaatgtt ctcggaatcg gaatcgttca
     4741 gctgtgcatc attgaacttg aaccactcgt gttgcataat ctcatcaatc ccaatcctct
     4801 gttcgggagc gtatctaaag actttcctgg caaggtctgc caggatgatg acttcttcac
     4861 ggtcgatggt atcgggcacc cagactgagt tagaaaaatc caggtcaccg tcctcagtct
     4921 ctgcgataac atgtcggcct ttgtcctttc cgatgtggac catcagtggc tctgaatact
     4981 gactatcctt agcttcatag tccctagaat attgcaattt ttcgagagaa tcaaataaca
     5041 aaggttcgat tccgtcaact tgtatgctgg gatcagtgcc gtcgaagagg cgtggttttt
     5101 gttggcgaaa tatcgcatca ttttcccatc ttgttctgca gcaagttcga aacggttcgg
     5161 gcaaggggcc aagaatgcgc tccaagtttt gcagatattc ccatatgtag agacctccaa
     5221 agaacgtcaa gcttcgccgc atgtccagta ttgtgcaagc ataagcccac aagtcggtcc
     5281 ctattcctgg gggatgaccg agggacgcct ctggagatgc atatgtcgag ggtatcccaa
     5341 cgcatttggg aggattgtca acgtggaaag atataccaaa atccacgatg gctacctcgt
     5401 tcttgtgtgg aagagacgaa agatcagcag gctcaacaag atactctgga gcgtaagggc
     5461 ctggcagttc atctatgcgc ctaccaactt cctctacgct aggtgtcccg atgatttgaa
     5521 tcatctcctc tttgctgatt tcaccagtgt cctctagttg tagaaggatg ttatcaggtc
     5581 ggaggtcgcc gtgcacgata ttgcttcggt gcaggaactg cagactttta gcgacttgaa
     5641 gaagcagatc tttgacgata tcaagagcag cacctgacag accaagctcc ttcctgcatt
     5701 taataggccg gccaagaagg ggcaggacaa gacataaatg ccgaccattt gggccttgta
     5761 accagaagtg ctcctttgga agctgaatat gggccatttc ccaatcggca ggctgagcac
     5821 cacttttttc aagtaattcc acgatcttca ggtctggtgc attttcgttt gaaaagcggc
     5881 ttgccagaat cttcacggct ctccaagcgt gagtttgtgt gtctaagcag agccacacgg
     5941 tactgaaccc tccttggccc agcttagtga tgacctcaaa gcgaccaccg agaatgtcac
     6001 ccaagtgtat cggatggaga cctcctggtt tgtattgctc tgtgtcctca aaattagtcc
     6061 cttccatctc ataatacatt ggacctctca aaaagtcatg ttcatcagac tcaggttcct
     6121 caagcgtttt tgatgtggga tgttcctccc acgggccctc cgcagagtcc gtcgatttcg
     6181 gtgaagattc tctcaagtcc tgcatctcta atgttgtgtt cagtcgcggc ttagaggaat
     6241 ctaacagatc tcagggctga aatatataaa acatgtaaaa tcggatgata tggctctatg
     6301 cgattgttgt tacgacccca gccaaccatt ccaatatcag gaagttcagt aggtaatcgc
     6361 ttaagtagca gaatcacgag ggaaaagacc acagccactg ggaactgaac ggacaaagga
     6421 actgtttacg gtattgatag ccttagaaac ggttgtctag aaatgttgac aaagaaagca
     6481 gggtattgct tggcatcagt gtgatacacc ctctgccgca actcgattga acaaaggaat
     6541 aagcctggca tggctgccag tatggctaat agaaagatcc cagagatggt actacaattt
     6601 gttgctgatg gacctttgat atcaggtata atgcaatcta ggatgaatcc aacataatga
     6661 tttccaaaaa gatactcatg tgcttgccag cgttgacata tggagcataa ttattacaaa
     6721 gttcatattg tccccaatga cgagttccag atgagatatc agcggcacgc ccttgtgctc
     6781 aaataacagc caccgctacg acgatggcgc gactcatcaa taagatgcaa agttgtcttt
     6841 cacgcggaaa aaagggaaga atgaccgccc ccattaaagg agcttatttc agtgaaagaa
     6901 tctccttgag atacacgtag gctttgctct atatggaaga aagagctttg actggaagag
     6961 tgcgtgaatg aagcccgaac gagctacaac agtattatat agacctatat actctgtaag
     7021 tttgactagt aaaaacagtc aatgttagat caactttgga cgaaacccca gctgaagctt
     7081 tgcaatatga ttcggaaaac cgtgaaggat aagaggccca gggataccct gcggctgctc
     7141 ccagggatgg acttcccgtg ggggggaccc gtgagcgaag gtatgaaatc tggagcacgc
     7201 caatccaaga gggtcatcgg ggatggatct atccagaatc ctaaggtgtg cagatcatgt
     7261 agctgatatc ttgggtaaat tattggcgct tacagctcta cgtagattat ttggctttgg
     7321 gacttcggag actggactgt gcagcaactc gaggctatcg aggaacgggc gaagtcggtt
     7381 gctcgtgact acgaatgcgg ttatatctgg ataatgtaag ttgcatgcat attttctggg
     7441 gaatagggga aaccaggctg aactgaatca gggctcccgt ccacatcctt ggtcgtacat
     7501 ttacttggac tggggaaaag ttggaaacaa tatcgcaccc acatattact ttccgtctcg
     7561 gaagaaagat gatgacgatc aatgtttcag tccacctgta catgtccggt gacgaattaa
     7621 cagacgtttc tacgctccca gatgtaccta ccaatccaga gttatttata tggggcaatt
     7681 atccgctaca aaaggcccgg gaggctggcg cagtaacgac atacgaagaa cggcctgaaa
     7741 ataggtatca agtcgagttt aagcagaaat tgtctcaatc cgagaagaag aaagccttaa
     7801 aggcatcggc tgaatcctct tcccaaatct gaaactcagg cccgattcag cttcatagtg
     7861 gctgctcgag gcggctgata cgccaactag tcttgaacaa acaaaaggcc ttcgactccc
     7921 tgcacgacaa aggcctatgt tggactcgag tggtgtcgaa agttctcgat cacttctttc
     7981 ctaataaatt aaatgaataa atgaaatcaa atcctgaaac ctcacaaagt gactcaggcc
     8041 atagccatga actgtgtcgg ctctaaccgc gaaccagctt tactgcatat gcaccgcaga
     8101 acatctttga ctaatcttat catccccatt aacgactggc tctagacttt tcctgaggga
     8161 gttggtacat gtcacaattc gcagctgaca tattataaac gctaccagtc tgatataggt
     8221 acggcaacta aaacaaatca tcaatgctct tatccgcgtc cttcttgatg agatccacca
     8281 tgccctgttt atgactatca gcaccttcac cattccagag catgcacatt gttgaaatga
     8341 gggggcccaa gacacaacac atacctcagg cataattggc ttcccgtcct tgtccgtcac
     8401 ataccggaac ggcatctgcg tgctctcgtg ctcgctaaac ttgagatccg ggtggtcgac
     8461 gaaggggacc ttgctcagag tatctgggag accagatcag catgcgcagc actttactga
     8521 gggtacaagg ggcagaatga tggcaagaat aaaactcaca ctgctcttcg ataaccatgc
     8581 gtgtcacgcg gacggcggta tcggtcgtca tttgcaccgg gcccagtctg cggccggtga
     8641 agcccttctt gcggagttcc gaggtgcgat ctgccagcgg tcacacttag tataagagtc
     8701 aacgtcttca gacactatag actgaaagct acgcaccacg aggcgggtca tctcctgtat
     8761 attcgttagc tacatgatcc ttctcccatt accccccgcc cccaaggtcg ggctggggac
     8821 tttcactcac cgaggatgcc accgaacaga aagacgtcga actcggcgcg gtcgtccggg
     8881 ttgaggtcct tctcggcggc cgggtcgagc aggcagacgc gctccttgcc gttgccagcg
     8941 gggtacatct cctcgacgcc gcggtgctcg gccttgaagg cgggctgggc ggccagctgg
     9001 tcggggacct ggaagtcggc gggcagcgac gacagcacga aggtgctctt ggcctcgccc
     9061 gtctccttgg cgatggcgat gtactccagc tcggaccacg ggcccagctc cgggtccagg
     9121 tgctcgacta tgtaggtctt ggagatgggc attgtggctg gctagctata tctagacgga
     9181 tgaggcttgt aatggcgaag cgtgatccaa agtctgcctc agatgttcct gagtttgtag
     9241 ggtgagcctt ttgagttggg ttgaattgcc agctgaacgg tgcgttcacg agagggcttc
     9301 tggctaggtg cgtcagtctc cagtgacgtc ttgttgcagg tgaagctgga cgaactatat
     9361 cgagagccaa caggggatac tggggtcaaa atctgaatgt gttgtgagta tggagctttc
     9421 ttataagatg gattgagtga gatgtcaatc acgttgactc accaattctg tgttctcggt
     9481 gggcagcaag gtaggtgttg ggaggttgag aattttgagg tcgtcgctac atttttagcg
     9541 cggcttgtgg atgtgctatc gaggtgaagc tctacgtatg cgtgtccgta tgtatccaag
     9601 gtcgtgcaca acaccaacag cggccaggac taggtgtttt ttatttttat tttttttatc
     9661 tagtcacgag aaatagtcat tacgaaatca aatgggcgag aagaccgagt aggcttcttc
     9721 tgaatgctga aaccaggtcc atcgcactga aataatggtg gccacacgcc aatgattaca
     9781 tgctgctcga tgtgttttac agacttctct agccgtgaac gccgtacgcc ccttgccctg
     9841 ccgatattgg agcccaaatc ttacatattc cattgccgtc aactcacggg cctgacttgc
     9901 gcgcccttct cttcgttggg cgacttgagc cccccttggg gcggtagccg ccgtcatcgt
     9961 cacgcttcct cttgcctctg acactgccga aaggctggtc gtcgtagttg gcctcctcct
    10021 cccagtccat agactcgcca gcctccctac ggctcgcagc agactgtctc ttgttgccgc
    10081 gtgtggcacc gctcttgcgt ttgtggccgc cgccgccctc cttgtcgtcg tgatcacggt
    10141 ccttgtcctt atccttgtcc ttttccttct caagatcttg aaggaatgtc ttgggcgcat
    10201 gtctgcgcag ccaattgtag acgctggtcg ggttgcgcag agcaaagttg gccgcggcct
    10261 tctgtggggt cggggctggc aggatggcag gtttggcctt cagaccaagg cgcatgtcga
    10321 cttcggcaag gtagttgtcg atgtcatcgg cgctgagaaa ggctgttggg tacagatctg
    10381 ggtcctgggg ctggagctgt tccagggtct cggggtagcg ctcggctgtc tcggcgaaag
    10441 actggtgagg aacctccttc aggaggcgct tcagggactt ggacggcttc tctgaagcgt
    10501 ctgcctcatc ttcggtgtca tcgtcgttgt ccgcatccag caccacccgt cgttccgggg
    10561 ggatctgggg cgattcgttg atgtccagca ggacctccat caaacgacta gctctcgatc
    10621 agtaatgggc ttttggtatc cgatcgcggg tgtctacgta ctcattctcg atggcaagac
    10681 gcttgatggt gcgcatggcc ttctgttcca tcttgtgcag gtcctcgccc tctccgaccc
    10741 tctggtcgaa ctgaaggcgc atcttccggt acttcttctt gtaggacttg tagggcggct
    10801 tcgactctgc gacgcgtgca tcctcattgc tgtggtcccg cagaccgggc tctgccttga
    10861 tctgccggtc atccattgcg atggagggcg tgttgcgcgt gcgcgtgcgt gctgaggcga
    10921 gcttgctgcg tccgtgttgg ggcaactggc gcaagtcggc gatgtgcagc tcaacagtgc
    10981 agaaacgagg tcgcggtcat ttatcgctga cgtgtgcttg gtcaatggat gatgaaaacc
    11041 caagaaagct gggaggaata tggaaagatt gcgccggccg ttggaaaact acaaaagaca
    11101 ggtgagcggg ttgatgaaga gccttgttgc cgcgttcact tttcgaggcc attcgctgct
    11161 ggcggtggct ctgactatgg ccaggctgac ctgacctgac ccaagccaat gcccagccat
    11221 ggccgccaac ctgcactgta gtcaccgcag gcgtcgcgtt ccagagacct ggcccccaag
    11281 tccagcgtca tggtcggccg ggcacgacgc taaccacacg ccgacacccc ctaaggaaac
    11341 cccctaagct gccgttttgg ggctctggct cccaggaacc aatcaacccc gcggcgaatg
    11401 gattgaccga aagaagagaa atcagatagc gatagcctca tgttataatc aacctagacc
    11461 cgtagcctac tttacaagcc tgcccacctc agcccctccg acggaacaga actgaacaac
    11521 acaatcggcc tggtatacat agccagaccc ttcgcagcct cccccccgac cctgttccca
    11581 catcgcatgc tgcgcaccct gaccagaatg gccgaaagcg cgtccaaacg cctcaagacc
    11641 gacggcggca tcaccatcgg cacgcacaac ggccacttcc acgccgacga ggccctggcc
    11701 gtctacatgc tgcgccagct gcccacctac gccgacgccg ccctggtgcg cacccgcgac
    11761 ccggccctgc tggccacctg ccacaccgtc gtcgacgtcg gcggcgagta cgacgccgcc
    11821 gccaaccgct acgaccacca ccagcgcacc tttgccacca ccttccccgg ccgccccacc
    11881 aagctgagca gcgccggcct ggtctacctg cacttcggcc gcagcctggt cgcccagaag
    11941 ctgcagaagc ccgaggacag cgacgaggtc gggctcctgt ggaacaagat ctacgagtcc
    12001 ttcgtcgagg ccctcgacgc ccacgacaac ggcatctcgg cctacgacgc caagggcctc
    12061 gaggccgccg gcctggagaa gcgcttcagc gagggcggct tcaccctggg cgccatggtc
    12121 ggccgcctga accccaactg gaacgacccc gtccccagcg acccccagga ggcccaggcc
    12181 gccgaggacg agcgcttcgt cgccgccagc gcccgcatcg gcgaggagtt cacccgcgac
    12241 ctcgagtact acgcccaggc ctggctgccg gcgcgcgaga tcgtgcgcca ggcgtaccag
    12301 aagcggctcg agtacgaccc ggagggccgc atcatggtgc tcgagggcca gagcgtgccg
    12361 tggaaggacc acctgtacac gctggaggag caggagggca ccgacaagaa ggtgctgtac
    12421 gtgctctacg ccgagaagcc cgtgcccgac gccaagtgga ggatacaggc cgtccccgtc
    12481 accaaggact cgttccagag ccggaagccg ctgccggagc cgtggagggg cgcccgtgac
    12541 gagcagctcg acggcatcac cggcatcccc ggcggtgtct tcatccacgc ctcgggcttc
    12601 attgggggca acaagacctt cgagggtgcc aaggccatgg ccgtcaaggc cttgactctg
    12661 tagatcgact ctgtatagag aagggtacaa gcaagccgac aacctggcag agccaagttg
    12721 atacactggg cctgggtata tatggtttag acaaaaaagg ggaatgaatg acacgagatc
    12781 aatcatgagc acatcacatc acttgtcgca tactttggag aatcccaagc tgtgactttg
    12841 aacggtatat catatcctca ctctagcaat ctggctagca ggtagtaaac atgtacgacg
    12901 aaagtagatc cccgcaagtc aaaaaataaa aaaaaataaa aagcgactcg gttggaaaag
    12961 tcgacagaat agccggaaca gacgcgatga cgagggacag ggggtgtttg atagaggaca
    13021 actacccccg tctcctggtt cccaggcaac aacagaaagc cacctttaaa acgccgtgaa
    13081 caactgatcc cttcatagtc atcatcgtaa gaaaccaccg caaacgtgcc accccggaag
    13141 ccgtcgtcta cagcaccgct gcggcacaac gtttccccat ggcgagcgac aagcgttaca
    13201 gaccccggga gctggctgga tatagagcac atagattcgg cgtccagcca tgtttcctgg
    13261 cctatgcgct cggcttgact tgatttgctt cctggtcctc cctttccaaa ggctttgttc
    13321 actaaaccac gcaaccaatt cgtttcgttc attcattcca tttggccatg acgcaatcct
    13381 ttgcgtccgg cgacgtggcc gccttttatc tgcggatggg gatggcctgg ccctcggcgg
    13441 cctggccgtc cgcagcgggg gcggcgttgt tctccgtctt ctcctcggcg tcgtcggcgc
    13501 tcgtctcgcg gttgaggaag ctgctctcct tgacggggga gccggcgggg ccgacgccga
    13561 cgccgctggc ggccgagatg ctgccgtggt ggccgccgtt gagacccgag gtggacgagg
    13621 cgccgttggg ggaggacagg tgggggatgt tctcggggac cgggtgctgg gagccgacgg
    13681 agcccgtgtc gacgctgtcg cccttgccgg ccttggacat ggcgtagtcg ccgctgtcaa
    13741 agtacttgcg gtccttcagg tgcttggcga agtggtccga cttgctgggc agcttgccgt
    13801 acaggcggaa gaggcgctgc tcgtccgggc tgagggactg gaggttgagg tttagcttca
    13861 gcatgacggt gatggtggtg tgcttggaat tgtgccaatg gtttctgggg ggcaggaata
    13921 tggggcaaga gagaaggggt tctaatctct cctctgtttg agccctagga gagggcctgt
    13981 acatgtatgt gtatatagat acagcaatgc tcggggggag ggaagcgacg tggggcaggc
    14041 catatgcggc atgcagtgaa caagcggcag tgaggaagga caaccaacct tgacatcgat
    14101 cttgttcttc tggtgagggt tcatgttggc tgcggcgggg actctcgcac gagtctgacg
    14161 gagttggccg aggcgagttg gagcggctgt cgttgtcgtc gctgtgcaag tcgggggttg
    14221 gctctgtgtg tcgtgtggtt gtcaggcgat ttcgcgaggt cagaaaaagg gccagtcgtg
    14281 gtggtggtca gtcggggggg tgttggagag gtgctgcccg tttggcttgg aggagggcgg
    14341 ggaatgggat gggcaacttg aggtcagtca gttccaggtt cagtctagaa ggggtggccc
    14401 tgggtgcagt gtggtgcagc gtggtgcagc gcggtgccca agtccctgga ggggaccaat
    14461 ggcgcagcta gctgataagt aggtactgcg gaagcagtag ctagcgagcc agggagcatg
    14521 tgggtaacta agtgccagtg actacctggg taaaagagag gtacctactg caggcaaggt
    14581 cgagtagacg gcttgtaccg ctcttggatt gccgggcaag ctgggggcca cgatcggggc
    14641 ttgattggct cctttgatcg acagacactt gatcgacctt gtgaaattct tagctctcca
    14701 agtgacctgc ttatcccgcc tgactcaaag ggaggtgaat gtgaatgtga gggacgagcg
    14761 agcttcgatg tcctttggac aatgcgtgag tttgtttcgg tctacttgtg aacagagggg
    14821 gagagggaac aaaaacatat tattgctcga aaccaaggct tctccctgct tattaaaagc
    14881 tggcaatacg gaagattatc agggtcctcc atcaggtggc cccagtaatc tctcgctgct
    14941 gccgagatct gccaaaggca aaatgcactt gcatgttgat gttatgccgt tggtggggaa
    15001 gctgggcagc gatgactctt ctccctcgct ctccttgtcc cttgtccttg ttgccatggc
    15061 cgcccgtgaa gttttgataa tcagcccagg gcctacggac cagctgggcc agtcgttgat
    15121 gcccatccct cgtccttaac gcccgtctta agcattgtcg ccgtgggtac gggcctccct
    15181 cccctgtcag gcctgcctgc tcttcggcct gccttggctt gggtcgggtt tggattgacg
    15241 ggcccgacga acaatggaag ctttggagaa gttcgtagcg tcacgcgcta gcattgaaac
    15301 accaactgcg cactctcgct ccgtgtacga acccccagca tgctccacgc cgtctgttcg
    15361 tttccacagc atcacagcat ggatcaatcc cgaggaagag actcccacgc ctacgtcaat
    15421 gcaagtccat cgatggcaat ttcggactga gaaccatgag actgcccatt gtaggtgtgt
    15481 gcgcccgagt ttgataccgg tgcagcgtcc cttcgttggt cccacacaaa tctagcattg
    15541 tgtagcagca gtgcatggaa ctatggcatt gggatgaata atcatccaag ggatggctca
    15601 aggaagtccc ttggctttcc tggcctttgc tgtgctatcc tcggtcgaaa gcagcaaacg
    15661 ggtcctacgt tccacgcccc ccaagtcagg aagcgattta cactagattc gagacattga
    15721 atacctctgg ggtaccaaga caatctcgat atgtgctgtg atctgccaaa gtttggagta
    15781 tgcgtctttg acctgggggg ccctggcgat ccttgctgtc ggtatcgaaa caactcacct
    15841 tgaaacggga ggtatcccga gaggtcacgc cccgggtgct ggcagggatt tgtgacgtcg
    15901 tcctacgcca ttgcccaacc caacgtcggc gacggctatc tgctgggagc tgccagcact
    15961 cgacaacgca cattctaggt tcctcaaatg ggctgatacg aagaagaaga tcagatagct
    16021 atctaatgac gatgcaccgg cagcctccaa ggagctggtg gtgctgctat cagcgcccag
    16081 tcaaagtcaa ttgaagcctc cagttacacc ttgggtcctg tctggtagat atccctcttg
    16141 gctgccatcc accgacgaag cctaccgccc tactgcagga gggtagcgcg ttgctaagag
    16201 acacggcaga tggcaacacg cagctatccg acagaacgac tggtcgggac gcattccttt
    16261 attcccgggg catcgtaagt gtgtcatcat tggacgacca tccccaacca catctgcgtc
    16321 cgcaaacctt tcgtctcaaa cggggttgga gacgaccgga cgacctaacg gagctcagtc
    16381 cgtgtccact agctcgatgg ccggatagtc tgcttcacct gctcagctga tcatatgttt
    16441 ggggagaggc ttgataactg gctttggcca gcttcgtcgt gtggggtaga gttcagatct
    16501 atactagtcc tgttagtata gtctcacctt agccagctcc aggaagacag tggttctaca
    16561 ggcacccata ctctggcaga atccatacac cacgtgacac taccgtcaat gaagctagag
    16621 gattcacagg cgtgatgcta cacgacgcct agatgaactg ggcgtaccgt ggagagcaag
    16681 cctggtaagc taacagccta ccatgcggct tctcaccttc gtggattcgt cagtcttgct
    16741 atctgcttgg taaaattgcg agtcaggcgt atacagtggt agccaattgt gctccatgtc
    16801 tacttctagc tagaggcatt cactcgacca agcggggcca tactggctcc tgtccatttc
    16861 tgcatatcag acctccgcga tgctggcccg ctaggctcac ccataacaac aaatggacag
    16921 gtatgctgtg tatgacttga aaactaaaag cagaaagtat tactcagagt tcacatacat
    16981 tatccgctaa ttatgctgct tatcccattt cctcgcagac cagggagaag aagaaccaat
    17041 gttgcctatg ttgagcctga agtggtatca cttgcaagcg acctggatat tatgtgttct
    17101 tgagccggaa tgttgtccat caattgttct atatacggcc aggaagcgcc ttgggctagc
    17161 agtcacatct ctgtagccgt accactgaca tcatagctag atgcccagta cccaatcatg
    17221 tctgacctgc tgtttccctg aagagaggta tcctggagct atcaccacga acatacatga
    17281 atgcatatag aaacacggat tccacagctc gaaactgtat acccgcagca gttgtatcca
    17341 atcaggcgtg cacctatact caaccccctt tcttaaccac cgcccttcga taatgccttc
    17401 ctcacaccca gagccatccc agcccgtccg cctcgccaag ggcagctcgc tgaccgtatc
    17461 cggcggccag acagagggca tgcagcgcgc caacgccatc gccggcgtct gcgacggtat
    17521 ctgcgccagc cgcatggtgg ctgcccctca cacggcgtct gcggtccacc accatggcgc
    17581 ccaggacacg gtcgtcttct gcgcggccgg ctctggcggc gccatcgtgt ccgagggcgg
    17641 ccggcggagg gccggcctcg agcccggcga cttctgcctc atccctgctt acatggagca
    17701 ccaggaggtc aacgacggcg acgatgagct ggtgctttgt gtggtgagga gtgggaggtc
    17761 gccgtgtgtg gttaatctgg atgggtggga tggtgatgtg gttgagtgat cgagcgagtg
    17821 aacgtggcgg ttcgggttta gcgatatcat catacaacaa ttgggtttct tgggagagag
    17881 actggcgagg atatgatcat gccagtgcga caattgcaag aattccccat acaggtgacc
    17941 gaagaagagg cccatctttc tcaagacatc ttgtagtctc gaaagcctca aaaatctcga
    18001 gagcctcgaa tcccagggca tagcaaaata tcagttgcaa taattcggaa ggactggttc
    18061 gagcctgtgt ccagttgtgc aatgtttaat tctcatgcag gtctatatta tgacatatta
    18121 caagcatgag caacctggta aagcagggca gtcgatccca tctgtgataa tccatccact
    18181 acgaatgata ttattaaaat cacactctcc ctagatgttg atcaccttgt tgcgttatag
    18241 ctgaagatag cctgcggcga catatcatca agccgagata tcacgcacag cagatgccag
    18301 ctgtaattat tgtgagtatg gttatcaata cgcatgaaga tggagtcacc tctgaggagg
    18361 catgcctcca gaccgtcgtc tggacggcgg cgatcccaac gaagacgttc ccactgcaac
    18421 tctgtagaac actatattcg aggccgacaa tgctgctcca aggctgagaa taatcaatac
    18481 tatgaagggc ttcttaggcg gttgatgcag tcaccataga ctcccgaggt cgttgcagtg
    18541 ccctatgccg ggttcgggcc gtacttagct ccggaccgtc acctatcaaa cctggggcac
    18601 cagtattaac cgaaagacct aaggtgcgct caggctcccc taaaagctca tcataccgaa
    18661 ggttcccggc gacaagaact ttttagcgac ccaaactgct ttcgatgcaa caggagtatt
    18721 gttagcattt caatatgaaa ccaagatcat gtgaaaaaga aataattcgc gaactattgc
    18781 acttgccacc agctgaaaga gcgtcgggag ctatgaggag ctggaaagtg gcgcggcggt
    18841 ttttattgtt ttacaaattc ctgagttcca ttaacaataa tgccacatac agcgatgatg
    18901 tcgaggaggt catctggaat agtctaacgc aacgattgga ggttcatttg tcgcctgtct
    18961 gggagtttat tgcacaaggc tgggtgtccg atcgagcgag aaattatata tccaatggat
    19021 gctcgactac atcactggca tcagaagcgg aaagcctgta atcgacattg attggggaga
    19081 aaggcaattc aacgggggca cagagaagtc gttcgtgtgc tcttagatat ggcgcgacgc
    19141 atcgattgag tggtcgtcgc cacccctatt gcagatttgc ctatgatctg gcagcctatg
    19201 ctgggcggat cgatataatg gaggaaatgt ggaacagctc ccctcacaca cctaaaaaat
    19261 agggatcgca caaagagcgg aagaaatcag cggcccccac gactcctctc cctggttcca
    19321 gcgtcttcgt tgaagttgca aagacatacg ctctctactt acttggttat tccgggtctc
    19381 atatattcat aatagtgaca atggctctgc cttatcgtcg tatagctaag tgaatcgggt
    19441 acatttatag tggactcgaa acatacgcgt ggcacctagt tcctttggcc gggggcatcg
    19501 tgaacctaac gtcaaacctc acaaattgaa gtggcttctt cttggatcct gaaaacatga
    19561 cacgtgtaat tgaagagtca ggatcatgga tggccgtggt ttggaggatc aacggcgtgc
    19621 gtcggaggaa gtgtcggagc gtttgaatac ttaaggcagg gaaagtatag ccccaggtat
    19681 gtcgtcctct gtaagctgat taagtgatcc gctgtggcta agttcggtaa cctgttaact
    19741 acatagttag actgcagccc ctgctccgat gcagtctttt tttggaaccc gacctgccga
    19801 cctattattc tatagtgtgc cccgccccca ctaccgagtt cctcctggaa gagaagagtc
    19861 actctcggcc cccgctgtcg gagctccaaa atttcgtcat gcaccaaatc tgttggtcgt
    19921 gattcttcta acaccacaac acacgatctt ctgcctcctt gttccaattg agaggcagga
    19981 agtgtcacac agatctcgca atggctcaat tacccgaccc gactgccgac cttaactggt
    20041 ctggctacgc tggagcgatt cacgagattt tccgccgaca agcggaggcc aaccctgacc
    20101 gcatctgcgt cgtcgagacc aagtcgtcca ccacgcccga gaggcgcttc acctaccgcg
    20161 aggtctccga ggctgtcaac acgctcgctc actacctcca cgatgcgggt attacgaacg
    20221 gggacgtggt catgatctgg gcgcatcgct cggtcgacct cgtcgtcagc ttgatgggaa
    20281 ccctggtaag gcagcttaca caatggttgg caccgcagag aactaattga ccttgcttgt
    20341 aggcggctgg agctaccatg accgtcctcg accctgcata tcctccagca agacaaaaga
    20401 tctacctcga ggtgtcgcaa cctcgcgcgc tgatccgaat cggccgagca accgacgaga
    20461 acggcacgct cgccccgttg gtgcagaagt acatcgacga ggaactacag ctcaaggccg
    20521 aagtccccga gctacgtctt catgacggag gcttgctcac gggaggcgaa gtcgacggca
    20581 aggatgtgtt cgagaaggcc agacagtccg cgaccactgc accgcccgtc attgtcggtc
    20641 ctgattcgaa ccccactctc tctttcactt ccggaagcga aggtcgaccc aagggcgtct
    20701 taggccgcca cgacagcttg gcgagatact tcccttggat gtccaagcgc ttcaacctca
    20761 cgtcggaaag caggttcacc atgctttccg gactggcaca cgaccccatc cagagagata
    20821 tctttacgcc tctcttcctc ggtgctaggt tgctagttcc tgccaaggag gatatccaac
    20881 acgagaagct tgctgagtgg ttccgcgagt ttgagccgac tgttactcac ttgacccctg
    20941 ccatgggtca aatcctcgtc ggcggtgcca ccgctgagtt cccaagtctg gagcaagttt
    21001 tcttcgtcgg cgatgttctt acaaccagag actgtcgaac tcttaggcgg cttgctatca
    21061 atgccacgat ccagaacatg tttggctcga ccgagacgca gagagccgtc agttacttcg
    21121 aagtccccag cagagcaaag gatgccgact tcctggacag actgggtaag gatgcgatcc
    21181 cagctggtca gggtatggag ggtgctcaga ttctgatcgt caaccgcgag gatccgacca
    21241 agctgtgtgg cgttggcgag acgggagaga tctatgtccg tgctgctggc ctcgctgaag
    21301 ggtacttggg ggatcccact ttgaacgaga agaagttcgt tacgaactgg ttcgtcgacg
    21361 cgaacaagtg ggtggaagcg gacaagcaga gcgccaagga tgaaccgtgg agaaagtact
    21421 acaagggacc tagagatcga atgtaccgca caggagatct tggacggtac ctggagtctg
    21481 gagatgccga gtgcactggg agggccgacg accaagtcaa gattcgtggc ttcagaatcg
    21541 agctcaatga gatcgacagc aacctgagcc aaaacgcgct catcagagac tgtaagactc
    21601 ttgtccggag agatcgtaac gaagagcaga cactggtgag ctacattgtc cccgaggcag
    21661 ccgaatggcg ccgttatctc gccgccaaag gcctcgagga tatcgaagat gagggcatgg
    21721 aaatgggctc cgtgaccatc tacctgaaga agtacagaat ggtgcagaag gaggtgcgag
    21781 accatctgaa gacccgtctt ccggcctacg ctgtcccaac gatttatatc gtactcaaca
    21841 agctgccact caatcccaat ggcaaggtcg acaagccaaa ccttcctttc cctgatgttg
    21901 ctgagcgtgt cgaggatgct tcagaggaag acctgaagaa ctgggagtcc tttaccgata
    21961 cagagcgagc tgtggcacag aaatgggccg atattgtgcc tggtttgaac cccaagacta
    22021 tccgatcaca ggacaacttc ttcgatctcg gtggccacag tcttctggcg cagcaattat
    22081 tgttgaatgt ccgaaaggag ttgggcgcgg atattactat caacaagctc tacgaggcct
    22141 cgacactggg tggtttcagt gccgagatcg agaagcgcaa gcagcaggcc aatggcgttg
    22201 aggtcaagga cgtcgaagag ggtgacccgg cttacgccaa atcgctagat gaattgactg
    22261 gccgcctagc tgcgaaatac cagacagcag acttggaggc gatctctgct tcggagcagc
    22321 tcaccatctt cttgactggc gccactggtt tcctgggttc gtatcttgtc aaggatatct
    22381 tggaccgtac acgccgcggc gtcaaggtca ttgcacacgt gcgaggtgca aaggactcga
    22441 cagctgcgct tgaccgtctc aagcgctccc tcgcagcata tggcctatgg aaggatgagt
    22501 ggtcgtcgag actgagctgt gttattggtg atctagccaa gcccaagctc ggcctcgatg
    22561 acgagacttg gaagactctg agcaaggaag cagatgcggt cattcacaac ggtgctactg
    22621 tgcattgggt caagagatac caggatatga tgactgccaa cgttatctca accctcgatg
    22681 ctatggagct ctgtaacgaa ggaaagccca agactttcac gtttgtcagc tccacaagtg
    22741 cattggatac ggatcactac atcaaattgt ccgatgagca gaccagcact ggtcagggtg
    22801 ccgtctacga gagtgatgac atgcaaggaa gccgcagagg gcttggaacg ggctacggcc
    22861 aaaccaagtg ggtatcagaa cagcttgttc gggaagcagg caagcgaggt cttatcggat
    22921 ccgttgtgcg acccggatac attcttggcg acatgctcac tggtgtctgc aacaccgatg
    22981 atttcctgat ccgaattctg aagggttgcg tgcaactgtc ggcacgccca cgcatcatca
    23041 acacagtgaa ctctgttccg gttaaccacg tcgctcgtgt tgttgtcgcc gctgctctga
    23101 accctattcc caacggcgtt catgtcgtcc acgtgactgc gcacccccgg cttcgcatga
    23161 acgaatactt gtccattctg gagttctatg gcttcaaggc ccctgaaatc agctacgatg
    23221 cctggaagtc cgagctggag aagtttgttt ctgccggtgc cgtggagaag gatcaagaac
    23281 agcatgctct catgccactg ttccatttct gcatgaatga cctgccagca aacactcgcg
    23341 ctcccgagct ggacgacaga aacgccgcgg cggtgttgaa ggccgatgcc gagaagtgga
    23401 ccgggttaga cgaaagcttc ggttacggta tcagcaggga ggatgtagga aagtatctgg
    23461 gctacttgac caagatcaag ttcatccccc cacctacgga gaagggaagg cccctgcccg
    23521 agatcacggt caatgcacag gcagctggtg gacgaggtgc cgcttaaaaa gaggggttta
    23581 gatcatttct tttgggtagt aacggtctat aaaaaggtgc gccagggttc tttattatac
    23641 tttcgaggat tttgtttggc acttgtccgt gagaggctcc acttataggt agatgcggag
    23701 tcaagaaaaa acagaatagg tttctagaaa aaaaaaggag acgagagaga attgaaatat
    23761 cgggtatatt acttccgtta attatagtgc tacattgcta tttaaagagt tgggttcggt
    23821 agattattcg tcgttcataa cgtcaacgaa ggtgagcggt agctaataag acttgggctc
    23881 atgaaaataa ctgagcccgc tttgcccaga cttgtgtcca ttctcaattc gtggatcgat
    23941 ccagtcttat tggacactaa tatacgcgtt tccgtttctt gttgtttcat accggcccgt
    24001 acttcatggg atacacttac caaaatctcc tcttagaacg ccgactgctt gtattaggtc
    24061 taattgccac aaagagagta ccgagattgg ccttatggca tgatcctcat ctccctgtgg
    24121 ttcgagaaaa ccttactgac attgccagtg acgtggggcc accatgatgc atcgtaccag
    24181 gtgtaacaca aactacaaat gtcaggccat tgcagaatct tgcgcactgt gccttgtaac
    24241 gttgtgacac gcccttgaag gtcaaaaaag gacaacccga caccaaagca ccgaccaggg
    24301 ttgggcaaat gcgggtggct atagccacgt caaaacgagg tcgggccaat agtgtgtaaa
    24361 gcttttgcgg catcggttac ggcatctatc acgtcttctc caagaatgct catgcatatc
    24421 cccgcattct tcgtgcatct ctaggtaggc aatggaccac acggtactga accagccgcc
    24481 gtaaccctgg atccccaatc aagttgtact ccgcaccaca gcccaggccg cccggtggac
    24541 gatgcccaac ccgcggcatg atatttgaac tgcatggatg gcacctcgcc cgatgcattg
    24601 gagacacgac tggcagatgt ggcccggctg cggcgcctcg accgacagct tcggtatgta
    24661 acgtcgacgt gcagagctct ggcccaataa gagcctcggg ccagctctca ttggccagcc
    24721 aggctatggc cagcttcacc gtaacgcggg aatttctttc gacgtcaaag tcatggccat
    24781 tgaccgcgag gtctcaaggg aggggacatg acgtatcccc ggcaagccca atagcgatcg
    24841 aagcccccgt tgatgtttgg accggtcaga ggcgcgtcca accgagtcgt ctctcaaggc
    24901 atcatgtatt agaagagatg tttcgcgccc aggagctgcg tatagatggt tgcaaacatg
    24961 agagccgcag tgaagatgag tacgggtgcg atatacctgc caattaggct tccctgcttt
    25021 gccttacact agcagtgcac ttacataaca acatacctta aaggcgagtt gcgcagtata
    25081 catcacatcc acagatctgc gcttacgttt gtcaacacga ccctggctgc ctactacggc
    25141 atccccgcac atccctccct ggctgtacag atacgcatcc gggttggttg gctgctggga
    25201 taaaacccca ggcagtgggt gtcgttggtg ctggtgccat gtcgacaagc tcgctgccct
    25261 actaccagcg tgtcttctac aagaacgccg aggatctcaa ggccaaggag ccgtcgtgcg
    25321 acttcgacaa gtgctgcttc tacatgctca acgtgtgcga ggtgtgcggg cattccctcg
    25381 acggccagcc gctcccggcc aaaagcggta aggccaaatt cagcatcgcg accgccacca
    25441 ccgagtacac acgccatgat gcccgcaact gcgacaagcg cttctgcaag aagtacattg
    25501 ttggggctta tgcccactac ggcatgcggt gttgctactg cggggtgtag atgttcttac
    25561 aggcagcgga atacctttga agtgacagcg tcctgtgagt agttgcgtag ccgaagggga
    25621 gagatggcgc cggagttatc tagtacatga cttctgccat tgctgagtgt gcttgatccc
    25681 agtccgtatt gggtgcggag gtaaaatgac acggtgaggt attcacagag gtttacaaac
    25741 aatcaatgga cagatccact cacacgtaac aaagtgtcaa ttcgcgatag taactgcaac
    25801 tggaagtgtg aacctgcaag ggcttgaggt actagctgcg gtgcttccaa tctctatggt
    25861 tatcagcttt tcgacacagc atttgcatgc cttggggatc cccaggtttt gcgatgcaga
    25921 ctcaatgaca agtttaggaa cgaagcgtag aatagagttt gttagacaac tcaatctgac
    25981 ttgtatatag catcttgccg aggccgtact caaccccggc taatagcggg tactcaccgg
    26041 taaactccgc agtcaacaac tcgctaattg ccaacacgat tagcgctcac atgttcagcc
    26101 gcatggctcg tgagcataga agcagactct ccctttgaga tcctttctac ctagtatgtg
    26161 cagaacttga tattctatta acgcaccgtg ggaacgagat tcaaggcttg aacagcatgg
    26221 cgaagttcaa ggccatcatc atcggcggag ggcccgtggg cttggtcatg gcgcatgcgt
    26281 tggctttggc ggacattgac tacaccctct acgagcgtcg tcaatctata gtcgacaggg
    26341 aaggtgcagg aattgctgtc atgcctcatg ttgtgcgtat cctgcatcag ctcggagtac
    26401 ttgaggaagc atgcaagatt ggggaaccaa tgctgggcac tgcgcatgtg gtaggcggaa
    26461 acaagggctg gcgcgacaat gcaagcgaaa tcttgtccca aaagtgagtc caaggtactg
    26521 acctgcctgt actgacccaa atactgatac aaatgcctgt cgtaggtttg gatataatat
    26581 actgctcttt gagcgattcc gcttgatgaa gctcttgcta gactcgatcc ctgatcgtga
    26641 agaacatatt cgcactggaa tgacattgaa gtcaatcaag gagcacgatc aaggggtgtc
    26701 agtggccttt gaagatggta ccgtcgacga gggttcaatt gtcattggag ccgatggtgt
    26761 gcacagcact gtccgacacc tccttagtga tatgagcgcc ggagaagtag aggcaatgcc
    26821 cttcacgaca atcatccagg gtctgtacgg ccatggccca cggatcgacg ggatgagaaa
    26881 tggagaagtt gttgagaacc accatgacgg atgggccgtt cagaccctca caggtcgaga
    26941 caggacgttc tacttcatat atgccaaact aaaacagcca acaaaagacc ggcgacgttt
    27001 cacgactgcc gatactcaag agttcatgca gctgtactca cacgagaagg tctttggcga
    27061 ggtcaccttt gcggatcttt gggagcgtcg cgacctgggt gagctacgat atcttgaaca
    27121 aggtgttgcg aagacttgga gcagaggtcg ggttgttctc gttggagact ccgtgcataa
    27181 ggtgagttga aagagcctgt actgttatct gattcattgc tcacatgtct aggttacacc
    27241 gaatctaggg taagattttg catacaccac ctatgccaag acaacatggt acattaagta
    27301 gacaatgtct agttttgtat gatgctgcca tttatgggcc gccgctaacg ttattcctca
    27361 cagcattggg ggcaatattg gcatcgaatc ggctgcaagt cttgccaatc atctacatgc
    27421 ccttctgaaa caagaatcag ctccagactc catagctcta ggcgaggcgt ttgcagcata
    27481 tcgaaaccaa cgttttgacg ttgttgaatc ttggtaccgt cgaggttatt ggcatgtcaa
    27541 gttcctgacg tttgagacaa aacgacatag agagatgttt gagaagcaag cactcaagtc
    27601 aggactggat cacattagta agttcaagtt cgcaaaggac tatcttgaca ctgtcagtca
    27661 aggtatcaaa cttgattatg ttccgattga gtccgagttg agcggcacat atccgtgggc
    27721 caccagcacg tccgtcctgg aatcggaatt acacccaaag ttgtgaagtg ggatatagag
    27781 gtctatccag agtattttgt catagcgcaa gagtttacac ctggtgcaaa ccatatagtc
    27841 atgagagtta actacagcat ttgaggacta gacatgacat ggtctgctgc tcctggttaa
    27901 cacgaattgt tccggggctc atgaagatcg gccggtgcgt gatattccac ctgtcttcgt
    27961 cgagaacgcc tgcagcacgt attcggaata gatcatcgag agggttcaga aggctggctt
    28021 gactgggaat cactattgta gatccaccaa gagttcacag taagatgaaa ccagaacttc
    28081 ccagaccagc acctaactta aacgccatcc aacttgaggc ttaactccat tttttttttg
    28141 ttcgccatcg tccgaacttt cagcacggca aactcggatc gcaccgacgt acctattgac
    28201 ggagactaat gagaatggtt tcagaaacat ccccctaccc gttataatgg gtccatattc
    28261 cacaatgttg tctgcatgca ggtaaggcag gggtctcagc tcactaagac tggatgccaa
    28321 gactctaaat cctagacttc tcggcagact ttcctgacat ttcacccaaa aacctggtaa
    28381 gctcatctac ctgaagacgc tatttccatc aagtggcccg gcagtctaca catatttccg
    28441 cgcgcatcag ccgcaaaggg ggtgcattcg tacacctggc cggcgctaag gtgaatcact
    28501 gcatggtcac tcgtcaacag gtcatccgtt tcgagctttt tactggcgca tgtttccaca
    28561 tcatgctgtt ttagtgagcc ttgccttttg cggacgttat aagtatatct ctgagatctt
    28621 ggcagatcca ctttataccc ttacgctcat caaagatggt gagggccctg ctgtgatccc
    28681 cgcaaacgtc ctgagtggtg gaacaatgtg cctaaaatgg cggattttct ggggctagag
    28741 cctctcggct atggatcaat gtcatcttca tgatatctat aagacgttct tgaccggcca
    28801 cctactgtat gtggtttctt ggactaactc acagttgacc ttcattcctt ctttttgctt
    28861 tttccaagtc attaatcaca ttccttaaca ctcagcgcaa gtcgcgagtt atttgaccaa
    28921 gcttttcaaa atgaagttta ccgccgctgc tgcgcttctg gcaacccttg ccgccgcctc
    28981 tcctaccaac attcgcaatg ccatcgccag ccgtgctgcc accgatgcct gctccattgg
    29041 atactgcact caaaacggcg gtactactgg tggtgcagcc ggtgagaccg tcaccgtcaa
    29101 ggatctcgcc agcttaacga agtacgccga gagcaaggac ccttacacca tcattgtctc
    29161 cggcgctatc tctggtgccg ccaagatccg tgttggctct gacaagacca tctacggtga
    29221 atctggcagc tgtaagttta cggatgatat taaagtaggg accaaatcta acatggaaaa
    29281 gctatcgagg gtgtcggtct ctacgttaag ggtgttaaca acgtcatcct ccgtaacctg
    29341 aagttgacga aggtcctcgc tgagaacggt gacgctattg gtatccaagc cgccaagaac
    29401 gtttgggtcg accactgcga cctgtcctca gaccttgacc acgacaagga ctactacgac
    29461 ggtctcctgg atgtcactca cgctgctgag tgggtaacca tctctaacac ccacctgcac
    29521 gaccacttca aggcctccct ggtcggccac tccgacagca acgcggatga ggacaccggc
    29581 accctgcacg ttacctacgc caacaactac ttctccaaca tcaacagccg tcagccctct
    29641 gtccgcttcg gaaacgtcca catcatcaac cagctctggg agggtgccaa gggcaccggt
    29701 gtcaacaccc gcatgggcgc ccaggtcttc atccagagct ctgccttcgt caactgcgcc
    29761 accaaggccg tggagtctgc cgactctgac accaccggct acgctgtcct tgacgatgtc
    29821 gacctcggca gttctgagaa ctcggccccc aagggtaccc tgtccgccag ctcgttccct
    29881 tacgacacca ttaaggctct cggctctggc tccattgcca gcaccatccc caagaccgct
    29941 ggtcagactc tctaagcgat cccgccactt ggcacttctt gtaaatatct ttgttaggag
    30001 gctcaggcct ctctcgcgga agcttattgg ctgcgaaggc cgtagtgcga tgctgtgcgg
    30061 tcgaagggca acttcatatt gtatataagc cggaccttat ccacataaat tcagcttgct
    30121 catgaatgtt tagaacgtct cccttcaaca ggttaactgc ggccgtcatt gacattggaa
    30181 aagctcttga tgtttggctt ccattagttg gccatttgta cccagtgccg tgacaagcga
    30241 caagcaagct catctgagga tggtggtttc ttttgattgt agcaattttc acgccttcga
    30301 aggccctgta attgcgggtg agatgagcta gaattgacga gttgtctggc gtacagcata
    30361 tcatgcggct gcgcccgcgg cgggaggtgg atcgcgcact catctcagtg gccgacggca
    30421 cgaggacact cgttgcagcc caaatgttga tagttgccct ttgagttgtt gccacggccg
    30481 caaaagaagt caagaccagg atggcgggga tccttggtct gagacaggtt gtcctagacg
    30541 tcgaagtaag ggagactctg cgattcgaat gagttcgtga cacacacatg gatagtctcg
    30601 atcgatgtta tacatcatcg cgtattactt gtcgagcatt tgagatatac tcaatgtcaa
    30661 gattgaacag gccaagaacg actactacat gtgcacaaat ttctgaaagc aaccattgag
    30721 gtgtgacggc acacaggttt ctatggagtt aaacagccag cgacccttga gtgcctcttt
    30781 tcaagacgaa gctcatattc catagccttt aagtagtctt gctgacggcc aatcgacacc
    30841 cctttcccat ggtgtacgtt tattataagt aactttcagg tcaggtcgcc gttttctcta
    30901 cttcttgtcc ggtcagccaa ttatgcgtgc ctgatgtcgt cggcagtgat tgagaatttg
    30961 tggggaactc ttcgactttc agaaagagct ctgctataac gtctgcaaat gtcggatcaa
    31021 ttgtgcacgg aggtgcaggg tcagatgtgt tgttcgattt cccgtcttcg tagaggtgtg
    31081 catgctgttg ggccaacggc atattgatga ggggtcacct cctcgtagcg agactcgccc
    31141 agtcgacaga catcgagcgt taccgagctc tcctgcttgc ctagcgatgg aaagaaatat
    31201 cctgtgaggt ctaaatctga agtcactcaa gagactctcg taattttctt gctcttgggg
    31261 tcgcttccca tccctatgac actgtggtag agtggggtgc cttgctatca tgcgcctgca
    31321 cgacgcggaa agccttatat tcgaataact cttcggaaaa cgagcacgga attatgttat
    31381 actttctctc ctcgaagacc aaatatgtga ctaggtcaat acgtgttaca ctggcaagaa
    31441 gagcagcaca gaactccagg aaagctatta attccatgtg cagatgatgc gaagaagcaa
    31501 ttgtatgctt ctctttcctc tccgatgtcc cgagaacaga gaatccgcag cttccgtcat
    31561 cttcatttgc tatggcagga aatcgggatc gcttcggtga gggtggacat tgcagacggt
    31621 caggggcggc agaaaccacg cctaaacgcg gatcagcgcg tcgcgtccag tacccttggt
    31681 cgtctatcta ctcctgaccc tccgctttgc tgctgcgaat ttcaagcttt caattcatga
    31741 attaccaaac aacagccgag ctcgcagtgt cgctggcttc tctgttcatc agtccaaggc
    31801 gagtcctgac tgtggagaca agctaaatgc agcgccgcct agagagagtg ttgcattgaa
    31861 tatccatatc tcggacagcc gctgccgttg ccgagttcga cgagttgtgc gcatcataat
    31921 gcaagagccg ataaaattcg acaatggctg accttatgcg tcgcggaagt cgttccgtga
    31981 ccgaacacca ttatcgcgag gaagaggccg aagccattgt tcggaccgct gcctaccatc
    32041 ggaaagacta ctgtcgctcc gtggtgtggt tctcgcctcg caaacacgtt gacatgcgtc
    32101 cttcaacagc gacctcctgg agaatttcca ttgcgggact cggccccctc gatcgcctac
    32161 cactcgagct cttgcatggc gtattgttac gtctagatat gcgttcttta ttcaactttc
    32221 gacaaacaaa tgttctatca cgacaaacgg ttgattctct caagcaatat cagatggccg
    32281 tctcatatgg tctgaacctc ttctgcgcct tgctacgaac acgacttgct attggcgttt
    32341 ctttgttcga tttctacgac gcactatgta ccaaggcttg cactctttgc ggcgacttcg
    32401 gtgggtttat atcccttctt acctggaatc ggtgctgttt tttatgcctc caaggcgctc
    32461 cggaaactca agtgcgaact cttgccgctg tccgaaagca attccatttg atcaaggccg
    32521 aatcaaacca actgaggtca tttaagactt tacctggaat atattcgatg aacgaatctg
    32581 catgcaaatc tcgcgttacc gtcgtttctc ttcatcaggc ccaattgctt ttcggacagc
    32641 aaccagatac actagcgcag gcccagccag tgaactcgga tcgagataaa aagtataact
    32701 ttatggggtc gtgcgcgctt ccatatcacg ataaacgaac cggcagagtt gaatacggca
    32761 tatcgtgtgc tgggtgtcaa cttgctctcg aaaaggagat catcagctct aggtgcgacg
    32821 actgggcatt cgaggctcgc gacaaagtat atgcgcggga tggttttcta aaacattttc
    32881 gctggtgtga acaggcacag ctcctgtgga aatcgagcgg cgaaggtaag aaccggccaa
    32941 ccgaactacc ggaggctgcc cggagaggag gctttttcaa taatagagaa caacgatgat
    33001 atggaaactt tctaccatat gcgatagtta tgctgtctaa agtgtctaag taaataacct
    33061 acacaaagcg gacaggtttc tagcctttcc accatacgca tcgcaacctc gacacaccac
    33121 agtttacaag ccatgcttta ttcttcaact accgctccat tttgtctgta tacttcacta
    33181 gcgcgtctgg tgtagccaag tgctttgcac agtacagctc ccaatatcag agctattcga
    33241 ggttgggaaa tgggacaacg atcagatcgt acacaaaggt ccagcagcct gttcagatag
    33301 accagttcat aattgttctt ggatttttgc caatactgga atcatgtcaa tgactgaagc
    33361 acgccagtga ctatcttaaa ttcaaactag ggacaagtca gagttgcaag gtttcagtgc
    33421 gtgttaaaac cccgctttga gccttcaaca aaccgcacaa aatttgcatc gcgccaagtt
    33481 catggaatgc gtagagttta gggctcatat ttgccaatgt aagggatcta tctacagttc
    33541 ttggagtcaa ccgagaatgc aacgttttac gaggttatgc agagaccagt cagacaatga
    33601 actacccaaa atagaccaag gactttccct ttctcttctc ccgctctaca tcactctacg
    33661 catggtatca tcgtacaact acgttctctc tcttacaact tctccttcag gatgctcttc
    33721 atccgcctct cgacggcatt caggtactcg gtggtggtga cgtagtcctc acggccgctc
    33781 ttgccgcagg cgagggccag atccttggtc atgatgccgt cctggtccac agtgtcgata
    33841 caggcctgct cgaggctctc ggcgaaggca accagctcgg gggtctcgtc gagcttgcca
    33901 cgctggatca gaccgcgggt ccaggcgaag atggaagcga tggggttggt cgaggtctcg
    33961 ttgcccttct ggtgctcacg gaagtggcgg gtgacggttc cgtgggcggc ctcggactcg
    34021 aaggtcttgc cgtcaggagt aatgaggacc gaggtcatga gaccaagaga accgaaacct
    34081 tgagcgacaa tgtcggactg gacatcaccg tcgtagtctt tgggggcgag gtgttagcat
    34141 tttcagggat ttcttctgtg agatgagcac aacttactct tgagagccat gatgtaacca
    34201 ccgctgctct tgatcatctg ggcaaccata tcatcgatga ggcggtgctc gtaccagatg
    34261 ttcttggcct cgaactcctt cttgtaggtg gtgtcgtaga gctcctggaa gatgtccttg
    34321 aagcggccat cgtacttctt aaggatggtg ttcttggtgc tcatgtacag gggcaggctc
    34381 ttgtcgagag ccagcttgaa gctggcgtgg gcgaaaccct cgatgctctc gtcggtgttg
    34441 tactgggtct gggcgacacc gccgccgttc ttgaactgga agacctcgat ctcctcgggc
    34501 ttgccaccct cgggggtgta gaccatggac agcttgccgg ggccggggat gaccttgtcc
    34561 ttggcacggt actggtcacc aaaggcgtgt ctgccgatga tgatgggctt cttccatccc
    34621 tgtaccagac gagggatgcg gggaatgacg atcggctcgc ggaacacagt gccgcccagg
    34681 gcgttacgga tggtgccgtt gggagacaac cacactatgc aggagggaga ggcgtcagtc
    34741 aagttgtagg ccgaaaagca atgcgacgcc gtgggttcgg gactgcatga gctacacgcg
    34801 ggactactgc aaggcgcttt gggccattgg gcgaggcgca ggaacacgga tgcacgtaag
    34861 acggcaacgc atgaaagaag atggctatac gctgtgagat agaacaaaaa ggactgctta
    34921 ctctgcttca gtttgaactc ctccacacgc gcctcgtcag gggtgatggt ggcgcacttg
    34981 acacctacgg agtacttctt gatggcctcg gcagcgtcga gggtgacctg gtcgttggtc
    35041 tcgtcacggt agggcaggcc gagatcatag tacttgaggt cgatgtcgag gtagggggtg
    35101 atgaacttgt ccttgatgtc ctgccagatg acacgggtca tctcatcgcc gtcgagctcc
    35161 acgacgggat tcttgacctt gatcttctgc gccatgttct gtctggtgtg gtggaagaat
    35221 gcgaccgggg cggcaggtct agtagcggcg ctgaaggcag gacggagggc tggccgtgca
    35281 gatcgtgaga aagtcgttgg ccgaatggag cgggcggcgg aggcggcaaa ggtgttcatg
    35341 ttgggcggta cgggtcggga agggcaccgg ggctctctta taccgaaagg aagctaaaaa
    35401 ggtatactcg gggcagacga cagcctgagt gccgagggag aaaccgggta gctagtttcg
    35461 gggtatgtat gcagattggg cgcggagagc tgcctattag ataagcggct caccacttcg
    35521 gtaagctgtg acgggacttg aggagctgtc ggagggcagc tcgagtgcgg cgcgatgaaa
    35581 ccaattgacg actccagtta tgcggacaaa aaaatgacgc tgcgtcccaa gggatcgtgg
    35641 aaaaggaagt gttcaggaca ctggcggcaa gtgagatcag ggtaacacaa ggtccctttt
    35701 ggcgcgcccg tgtggctttc cccagacggt tatatggtta tatggcagga caggaactgc
    35761 gtcacacgag ggtctgaggg ggtgatgcag gcgttcaagg gtcgacagtc acagtcaatg
    35821 caagcaagac ctggcgatga gtccgtcctc gcggttagaa atggcagaat cttcgaggct
    35881 aaaagagggg agcagcacgc gccgccaggg atctctatct ccccacattc tgccgatttg
    35941 cggagagcag aaggcccgga tgatgcgagc cagccaagct gctgttagcg agaggccagg
    36001 aggatggcat gccaatggga tgggtggcca gtccaagggt ctgacggggg aattcgagag
    36061 cgagtcgcag agcacgacga caatggcatg acggcttgtg gggttgtggt ctagccggaa
    36121 cgggtgctcg gccgaagcct cggtgacact gtcgaccccc gagaagactg tcgctggaac
    36181 ttattccgct cagtcgcccg tgattagtta cgggacatgc ttttatgaca gctcgatgac
    36241 ttcaggtgat tcttcagcgg aagcatgtac tgtgcctgaa tcatgccaag catgtgacag
    36301 gtgcgtcaaa gattcatacg tcggtctcgt gttagaagaa gcaaaaaatg ccgcctccaa
    36361 ggttggcgcc agtgaatgcg cggtggacgt gcttcaacgg cccgagccca cgctgtcaca
    36421 agcgctgggt ttgggaatgg gaaactctgt ggagtacaca gtaattacct agtgagtccc
    36481 tgctgggtgg attgccgact atgcagtccg cattccggaa gctaatcggc tctgtgggtg
    36541 ctccagtggg tattcagttg cgaacgctct taattatgta agagccgggc acagtctgac
    36601 tataagtttg acgtgatttg atttctaaac tggcaagcaa atcagctgtg agctatctga
    36661 atcattctaa cagaaaacct cccaactttt gctcaactga actctggcgc gcggcaaagc
    36721 ccccaacttg gcctgcaggc gctcagttgc atcccatcat acgaggatgc gaggagcgtt
    36781 acctcctgtc aacaataatt cttacaaaag tagagcagtg cagcagcatg cattagtctc
    36841 tctctcttcc ccccttcatc cccagccatt tccgctcagg ccattgggcc tgccagtcgc
    36901 gggtccgtct tgtccatcca cgcccacgta cgcgcaatgc agcgtaggag ctcaaccaac
    36961 gtagcggcac ctccaaggaa gagaacgagc gacgatgcac tccctcgaat cgcgcggtgc
    37021 cggcttcctc tgtgagtact cgatatatcg ccaatgcgca gtcctagccg taggcgtata
    37081 gcagtgcgct ttggcgaatc agagggattt tgccaggggg ttggggttgg ggtttttcca
    37141 gattattaga atgcctgccg cttgctgaac gaccgtctag ccctgcgcca cctttcccca
    37201 aaaatcatgc gtgcagagtg taacctttcc agaatccaaa gcgtcgttga acatgcacac
    37261 agcccctagg gaaggctggt aatcaaaata cgccaagaag cacctgagcg ggcctcactg
    37321 tggtgtgacc caaggtgcag agttgcacag aatcgtgcgg accaacggac aaccaaccaa
    37381 ccatttacac caaaaaactc cacgtgaaat aatgagatag cctgcgagag ctgaacagaa
    37441 gaacagaagg gctgtgatct ttttttttgc tggggccgga gcctcgtctc tgtcatgggg
    37501 atgggcggtg aaaggcgatg aacgaaatga aatatcatag caatcaacac cgatgatggc
    37561 aatagatttc cagtgcttct ggagccctgg gaggtaagag aaaggggggg aagagggccc
    37621 ggagagtaga caaggcctga cggttgtggc cctcgagcgt catgcatgct ggcctggacc
    37681 ccaaatgacg tgtaagagcc gagtgcatcg tcaatcccca aaggtcggct taagcgtatc
    37741 ctcgaatgtt tcgtcttgca gtgtcgcagt gcgagttgca agaggtgcag tcccatccgt
    37801 gctcatcgat gcggatgcgg cgtaggcact tggtacatcg ccaccagttc ttggagacct
    37861 tgcctttgcg gttctgatac caatccgact tctcgccgtt cttgcggggc aggtcctcgt
    37921 tgtggaaatc acggtagtga tcccggaaat ggtccatccg gtggaaagcc tcgctgctgc
    37981 gttggcattt ggaatagtca caaaagaatt ggtctttctg attgtccggt ttgtgcttgt
    38041 gctcgtagtg ccgctgtagg tctgctttgc gcttaaacat gatctgggtg tcgcatccag
    38101 atacaagaca tacatggtat ccgctcgggg gctcgtaacc ggtggcaagg ccagatgttg
    38161 ttggggttcg aggcctagag ggaggctgtt aggatcatct gtggttgccg ggcatcttct
    38221 aagatactca cacttcgtca cccgcggtta cataagtcat ggttgcggga tcggatgaaa
    38281 caacatagct ggtgctctgg tcttgatagt tgcaatcctg gctgtaatat ccagtcggcg
    38341 tggcgaagtc gtttgtagcg caccaggtat tggaaccctc aggggattga tattctgagt
    38401 attcgccaga gtattcagaa gactccaggt agtaactgtc ctctgcactc atattggtat
    38461 ttccgtatga ggaggagtag taactcgaca tgccttccgt tagtccaggg gttgcgggcg
    38521 acacgtttcc gtacgttgat gccgagctgt gcgaatcact ggaaaagccc cggctcatgc
    38581 cctggccttg acttgagcac ggtggcgacc tttggttgct ggagctatct tctgcagagt
    38641 agaagtaagc ctcataagaa gaagcctcag tgggatgcat gtctaatgat tgaccggatg
    38701 gctagcccga ctgggacggg ctgagctgtt cagttcgact ggcgtattgc gcaccggtgt
    38761 tggtaacccg gttttatcgt gaaagaaggt gaacacgcac agttatagag ctgattatgc
    38821 tgctaggagc agcctatctt ttgcccgatg cccggtgtag tactaagcag gacgtgtatg
    38881 agaagcaaac cgccctttcg gacaggaaca tatatgtcca ctcgcgtggg ttgacgtggt
    38941 tgcggtgtgg taggacaaaa tagcagtgaa gcccggtgac tgacagttct tgcagaatct
    39001 aaaagcaact tccttgcttc gagaaggggg tcatccagag tcaaacaaac agggcttgga
    39061 gatgctgtta taagtgtcac tccggcattt agctccgtac agataaggaa aagcaaggct
    39121 gaaagtgcaa ttttctcttt aaacgaggcg gagatgcatc agaggcgttt acatgttttt
    39181 ctgatatggc atggctgatt ataagatatg atcaacaaga accttgctga ggcgggtatg
    39241 ctgatgcagg aagcccgtca gtttcagacg agccgagcct gtgtggacgt ttattgaaac
    39301 gtgcgtccag ggttcaagca tccacgagtt acaaaaggct ccagactagt agcgtacacc
    39361 gagatgcttg ggcttttagg gtagactata acactgcctc accgagacca cctatcagat
    39421 ccgagatcga gcgccagacc atgccgattg cgattagggg ctcaaaatgc ctacatacgt
    39481 attcaggcgc atgccagagc tccggttcgc cagattaggc ctgttcggtg agcctcgagc
    39541 gctcggagta ggataacaaa aaactcgaaa acatggcgtc gagacgcacc gtcttttttc
    39601 gcctgcctta gaagagtcct gtcacaacca ggaagacgca catgccagag ggaggtctca
    39661 tgggtcccgg ctcatcggtt ggaaaatagg gctggcttac tgttggtagg ttaacgacag
    39721 gttgcggagg acagtaagct tgagagggtg gagggactat gcgcctccgc attggcgagc
    39781 tgccgttgga taaccttgat gtcgctccga gtgcgggatc ctcccggcaa aaggtctcag
    39841 cagatagcca cccgggatgc tgcgccttat tgcaagacgt cacggctgtg agacccagtc
    39901 gcgagtgcat gcaagggatt ttgaggcaga tatgcatagg cagcgtcttg ggacgtccaa
    39961 atgcgccggt tccgcactgc cagcttcgcg atactactcg tcatgaccca ggccgtgcac
    40021 acgcatggta cgctgtgatt gggtcgctgc ctaaacacag cgctctcagc ccccccctgc
    40081 gctgtgctgt gcggtgcggc agctctctgg ccagccccag tcctggcatc gtcaaatcgc
    40141 acgacaaagt cacatcgcgg caagagacgt ctgtcattcc ctggagcgga gtctgtgctc
    40201 caggtgttcg gacgggcaaa ccagttcgcc ccgcgagacg ccttgccagc acaccacgtg
    40261 tttgcctgtt tgttgcttac gctcgagaac gcggaaggaa ggaaaccttg atccgcctcg
    40321 atgcaggagt tccaaaggtt atttgcgaca tgtggtgccc tccacttttt gtaatacgat
    40381 gaggatgcat gcggctcgtc ccggcactgg tcttcgacga cttgggtacc atagtaatca
    40441 cagcccttca gcggcctctc tttggcggaa atccgccctg cggcgcggat tcatccccag
    40501 gaacatcccc aggaactggt gtgaccactc gctgggaacg taataaatgt gcttagtttc
    40561 cacagtctga ttccatctgc cgcgtggtct cagtctgagc acgatcgctc gattgcgtgg
    40621 aaacccaccg gcccaccttt gaaagtagac gagctcgagg ctgccaagat catggctgtg
    40681 taagactgag cttgcaaagc cgcaacgccg acaaccgcca agtaagagga tgactcaata
    40741 gacctgcgga tatgatgtag atctggagat tcggtgagat ttaaacgcta tctcacgttt
    40801 tggcgactca gtatacagcc aatacatata ctcttgacgt cgctcgttgg gcagccatgc
    40861 agccgcttca tatatattca ttggccagga acaaccacat gagactggtg ccacgttttc
    40921 ttaggcatgc aatttcatgg tgcaaggaag acaagatgca gctgctgcat agtgattgtc
    40981 tatatcttag ggtgggggcc aaatagtcgt agtcgcttta catacttgcg cagttacacg
    41041 atcctagcaa agtctctctc aaaccaatca cggtcgctgc taattggttt gtcttcatcc
    41101 aatcgtctta aagcttggat actcttctcg gggttggccg ccccccaaac ccaggtccag
    41161 aaaacgctcc ggttgtacct atcaccagta agcccctttg tgctccattc ctgtccaagt
    41221 actgcctttg gatacatttg agttgttatg gcggtttctc ccgtgagaaa ctgccttgaa
    41281 catgggggca gggaagtgat taagcctgaa aaggagcctt gcgaaggagg cgtgcattct
    41341 ttcgattcca gtccactcaa tgccgaatat cccaaagata cacgagaacc agtttggggc
    41401 tctctgactt gcagtctgtg tactgaaccc tcagttatca aaacacatca cacgtactat
    41461 cgcgctcgta tcttaaattg tatctcgcac gtgatcagtt cacaacttca tgaaagcccc
    41521 taattcatac cacagaaatc acgtagtgag gggtgctttc ccgcgttggt gtgttttctg
    41581 gaagttagga gctgtataat gtttacggac agtgcttgag ccaagtattg cctcgtcgtt
    41641 gcctgggagc cggatctgtg tgctcaacgg tggagtcgag atgccctgat tgcgacgatg
    41701 ggaaaatgcg ggatcccaac agactgattc atcctcctag cagagagaac tagcctttat
    41761 tattcataag agacgcttca ctggagtgtc tgtgagcatg gacgtccaga aggattgtag
    41821 actgtccgca gcgtaaagcc tcttgtgcca ctgtggaacg gtaaacgggg attaaccttt
    41881 ctcttcttct ctattcctat tatttgatga cctccaagac tcgtgaggta gcagatccaa
    41941 tccagagaga tatgtttcat caattcggtt cagttcccag tttcctccta atccagtgcg
    42001 ttggacagac ttggtaggac cccgattccc ctccttgata ttgtttccct ttggcaataa
    42061 agcgaaatgc cctcccgtca tccccgaccg acgtaaacac caggcttcgc ttgtgtggac
    42121 tgcttgtctt gactgcgcgt ggcccgtagc aggtgaagtc tccaggtcgc tggcacctaa
    42181 ctcggtgaga cgtcttttga acctgaacat gtagaacaac agtaaggtcg ccacgacgac
    42241 caacgcgaaa tagccccaca ttgagctcaa atcaactatc tattatagaa ttgaaagttt
    42301 ggtccaatat cgttccatta ttaagagtta gaactggctt gtcttgggtt atccttcact
    42361 gacacccacc caccatgtct ataagggaaa tatcattgag ttacatcaac atggctgcgg
    42421 cggcaactcc tccaacaagt ccgagagcag ccctatatgt tgggactgca ccggcggtgg
    42481 agacagaagt caccgccgtt cgggaggtgg aggcgccgcc ggttggtgcc gaagttgttg
    42541 gggaggtgtt gtaggtagcc cccgtgctgc cagtagttgc ggttggggct acagtagtac
    42601 cggtggcaga ggtggtataa ctgatgaccg tgctgccgac tgccgtcgaa ggcgttgatg
    42661 ttgctgtcgt aacggcgccc ttggtgtccg tggtggtggc aacaacgatg cccgaggcgc
    42721 aggcacagac tgcacgacgg agttagtaag tgatgtgcct agcaatgatg tagaaacagg
    42781 cagctggtct caatttcttc gaaatggcat gatgtttgac caagtaccac ccctccatct
    42841 ccttccgtgc caggttgaaa gtcacctacc cgatgaagca ccatcgatca cggcttggaa
    42901 acttggttct ggacaccctg atgacacgca tccttcgaca gcagcgtata aagcagcttc
    42961 tttgtcgcac tgacaggcga agtctgtgcc gccgcaccca attgacggcg caccgctcaa
    43021 gaaacagctt tgggcacaag ccggaatcgc cgtgatggcc actgcagcgc agttttgagc
    43081 aacagcggcg ccaacgaagg caccgagtgc tactatcgac ttcattgtaa cgcttgctgt
    43141 tgccttcttg aatcgaaact gtgagacttc ctcaatagtc actgcagacc tgccacgtgt
    43201 aggtcttcct ttgatgctaa gagagccgca cagagcagaa tggtccacac ggaacggttg
    43261 ataaagcttg atacaacagc acacggagag agaggacaga accggggagt aacaacagcg
    43321 gagacgtcag ctcgctggga tgacagggcc tgatgcaagt gttttattac cctccattcc
    43381 cagccgagaa gggctttcac atgtgtacgg ttctcgggat gagatcacct taatacccca
    43441 gacttgtggc tctccccgca tagatatcct tgaggccccc cgggacgccc gttaacgaaa
    43501 gcgtcgtgct ctgattggag cgtgggaagg atggtaacat ggcgccccta aagaagcaat
    43561 cgttcct
//
