# Supplementary material for: Genome sequencing and physiological characterization of three Neoarthrinium moseri strains
Source: BMC Microbiol. 2025 Aug 21;25:526. doi: 10.1186/s12866-025-04274-z (PMC12369201; doi:10.1186/s12866-025-04274-z)
Supplement: Supplementary file 16 — Supplementary Material 16. [file 12866_2025_4274_MOESM16_ESM.zip › BiGSLICE/input/Nmoseri/CBS16480/JAFEVA010000004.1.region001.gbk]

LOCUS       JAFEVA010000004        32008 bp    DNA     linear   PLN 06-APR-2022
DEFINITION  Neoarthrinium moseri strain CBS 164.80 scaffold4_Wmoseri_CBS_16480,
            whole genome shotgun sequence.
ACCESSION   JAFEVA010000004
VERSION     JAFEVA010000004.1
KEYWORDS    .
SOURCE      Neoarthrinium moseri
  ORGANISM  Neoarthrinium moseri
            Eukaryota; Fungi; Dikarya; Ascomycota; Pezizomycotina;
            Sordariomycetes; Xylariomycetidae; Xylariomycetidae incertae sedis;
            Neoarthrinium.
COMMENT     ##antiSMASH-Data-START##
            Version      :: 7.1.0
            Run date     :: 2023-12-04 12:18:39
            NOTE: This is a single region extracted from a larger record!
            Orig. start  :: 44267
            Orig. end    :: 76275
            ##antiSMASH-Data-END##
FEATURES             Location/Qualifiers
     protocluster    1..32008
                     /aStool="rule-based-clusters"
                     /category="other"
                     /contig_edge="False"
                     /core_location="[14000:18008]"
                     /cutoff="20000"
                     /detection_rule="IucA_IucC"
                     /neighbourhood="14000"
                     /product="NI-siderophore"
                     /protocluster_number="1"
                     /tool="antismash"
     proto_core      14001..18008
                     /aStool="rule-based-clusters"
                     /tool="antismash"
                     /cutoff="20000"
                     /detection_rule="IucA_IucC"
                     /neighbourhood="14000"
                     /product="NI-siderophore"
                     /protocluster_number="1"
     cand_cluster    1..32008
                     /candidate_cluster_number="1"
                     /contig_edge="False"
                     /detection_rules="IucA_IucC"
                     /kind="single"
                     /product="NI-siderophore"
                     /protoclusters="1"
                     /tool="antismash"
     region          1..32008
                     /candidate_cluster_numbers="1"
                     /contig_edge="False"
                     /product="NI-siderophore"
                     /region_number="1"
                     /rules="IucA_IucC"
                     /tool="antismash"
     gene            complement(1717..6023)
                     /locus_tag="JN550_001809"
     mRNA            complement(join(1717..2039,2094..5483,5538..5607,
                     5673..6023))
                     /locus_tag="JN550_001809"
                     /product="hypothetical protein"
     CDS             complement(join(1717..2039,2094..5483,5538..5607,
                     5673..6023))
                     /codon_start=1
                     /locus_tag="JN550_001809"
                     /product="hypothetical protein"
                     /protein_id="KAI1875523.1"
                     /transl_table=1
                     /translation="MFSSLNNNGPAAASTPASSTRGRRRQRPASSDESVRQPKAKRARI
                     PLNEQTFLNPGATAEPAQETYEVKAARPSITERRQDGVENTPPQVPKKELSFRSKKAKT
                     GERLNKGDGSVVLTSNNAFVVSKLPALPDRLRADAQSRQHGTLDSSAGYALSLTHTHAV
                     VWPYASTTPSPESFVFTLPYPSKHSTDPLPLGSLVPPSASSTEPGLVVVMPTSGKITYW
                     ESISSATTLDFIRQQRNGVEDSISGMWSSETVIQVVGAESAGGFILAFSSGRMAYMSVR
                     DAHGRPQVAVQFLRTTLGPSAGGIFGSIRSVLSHSSIQGDIAAVRSDRSSKQGEQTVVA
                     ATTKGRLHAWKIHRGGHHDLLTEFDAKDTLINSIFRHETGSRFSADSLKIHDFAFVPKD
                     LDVRHSEMSQLSKTPASGDYQHLLVLTSLSTKNVSRYFLVEVLVPTGASPDLPVTVGAV
                     RPIKSYTTPPDTHALAKPRLYLPRPAVVAFVVLERAVIIASVAKVPDSPESQLLEDNDI
                     LPATYEDVVDLRADPTLEIVGSGSEEPLSAGSEEVRAHRIRTKNPAVAILVRGAGTLRV
                     TTTDIERFASEKPPQITAKSKLEQAVFFGIKEGNPLVFDIPRDLPFSDQELADAALELS
                     QDILTSNSPHLTALAPKLGDNMQERVKALEKLITHLRSLKVNLSRATKWELLWKAERLQ
                     AARFVWTKHEKFMQARPDETKKDLVAEIVGYIRNEEKNPPNVAKGEVDSLRHWFIHDAH
                     RMEFFLAWAYEVIKYNTRAKADESTITRFIYEAVEIMNGSIRDALDFRRRHLALYSLQD
                     EKMASGILADDYAGLPTPWTCEQTLTNNLRRMVELSTEWVKAHYNPDQAGDADHNLVQR
                     TRALLPDLTEVYLTALQELTRWALASENSNYQKAGQTWQQTYLSDRHEKVIALAASENW
                     DAAYKLAEQHQCLTALAQVLISEKEELKFTLEQGGLSPNEAQRLQDLQDAKEIQTQGYL
                     DKYGKDFAFPYYDYLIARSGVDSLLEAKGDRLYKTAFLRTKPELSRISWINDIIGEDDI
                     VHAANTLLDLGLNREQQLWNRKIELSLGKLARMAEASRPSSKASTSIQEAVVNAAVADA
                     SVETIDKQLAIIKVQDQLYGQISPIIKTAVDESAQLPVAMEAFAMKIPKKYKILSEIFE
                     DGLSRLLRHEALDPLTLIDLLTMIQPDPELKQLMPDQFFQAIEVANNGLSGQEREQAER
                     LIWRRCYLREDWTKINNTSLKADSDIAEVLSNLELFQVFCALYTIQQASEEPNYRRWLP
                     SEALGVYTETPDKRFKQQDKSRREKLLEAMQWENNNLKKHIEKHRLDQWAKETQKLAEE
                     AVDHNMDIQTQEGANLQSPSQTGLVNGTAQNGAH"
     PFAM_domain     complement(2104..3945)
                     /aSDomain="Nucleoporin_C"
                     /aSTool="clusterhmmer"
                     /database="35.0"
                     /db_xref="PF03177.17"
                     /description="Non-repetitive/WGA-negative nucleoporin
                     C-terminal"
                     /detection="hmmscan"
                     /domain_id="clusterhmmer_JN550_001809_0002"
                     /evalue="1.40E-157"
                     /label="JN550_001809"
                     /locus_tag="JN550_001809"
                     /protein_end="1267"
                     /protein_start="653"
                     /score="526.2"
                     /tool="antismash"
                     /translation="GDNMQERVKALEKLITHLRSLKVNLSRATKWELLWKAERLQAARF
                     VWTKHEKFMQARPDETKKDLVAEIVGYIRNEEKNPPNVAKGEVDSLRHWFIHDAHRMEF
                     FLAWAYEVIKYNTRAKADESTITRFIYEAVEIMNGSIRDALDFRRRHLALYSLQDEKMA
                     SGILADDYAGLPTPWTCEQTLTNNLRRMVELSTEWVKAHYNPDQAGDADHNLVQRTRAL
                     LPDLTEVYLTALQELTRWALASENSNYQKAGQTWQQTYLSDRHEKVIALAASENWDAAY
                     KLAEQHQCLTALAQVLISEKEELKFTLEQGGLSPNEAQRLQDLQDAKEIQTQGYLDKYG
                     KDFAFPYYDYLIARSGVDSLLEAKGDRLYKTAFLRTKPELSRISWINDIIGEDDIVHAA
                     NTLLDLGLNREQQLWNRKIELSLGKLARMAEASRPSSKASTSIQEAVVNAAVADASVET
                     IDKQLAIIKVQDQLYGQISPIIKTAVDESAQLPVAMEAFAMKIPKKYKILSEIFEDGLS
                     RLLRHEALDPLTLIDLLTMIQPDPELKQLMPDQFFQAIEVANNGLSGQEREQAERLIWR
                     RCYLREDWTKINNTSLKADSDIAEVLSNLELFQVFCAL"
     PFAM_domain     complement(join(4180..5483,5538..5604))
                     /aSDomain="Nucleoporin_N"
                     /aSTool="clusterhmmer"
                     /database="35.0"
                     /db_xref="PF08801.14"
                     /description="Nup133 N terminal like"
                     /detection="hmmscan"
                     /domain_id="clusterhmmer_JN550_001809_0001"
                     /evalue="1.30E-79"
                     /label="JN550_001809"
                     /locus_tag="JN550_001809"
                     /protein_end="575"
                     /protein_start="118"
                     /score="268.2"
                     /tool="antismash"
                     /translation="SNNAFVVSKLPALPDRLRADAQSRQHGTLDSSAGYALSLTHTHAV
                     VWPYASTTPSPESFVFTLPYPSKHSTDPLPLGSLVPPSASSTEPGLVVVMPTSGKITYW
                     ESISSATTLDFIRQQRNGVEDSISGMWSSETVIQVVGAESAGGFILAFSSGRMAYMSVR
                     DAHGRPQVAVQFLRTTLGPSAGGIFGSIRSVLSHSSIQGDIAAVRSDRSSKQGEQTVVA
                     ATTKGRLHAWKIHRGGHHDLLTEFDAKDTLINSIFRHETGSRFSADSLKIHDFAFVPKD
                     LDVRHSEMSQLSKTPASGDYQHLLVLTSLSTKNVSRYFLVEVLVPTGASPDLPVTVGAV
                     RPIKSYTTPPDTHALAKPRLYLPRPAVVAFVVLERAVIIASVAKVPDSPESQLLEDNDI
                     LPATYEDVVDLRADPTLEIVGSGSEEPLSAGSEEVRAHRIRTKNPAVAILVRGAGTLR"
     gene            7228..9297
                     /locus_tag="JN550_001810"
     mRNA            7228..9297
                     /locus_tag="JN550_001810"
                     /product="hypothetical protein"
     CDS             7228..9297
                     /codon_start=1
                     /locus_tag="JN550_001810"
                     /product="hypothetical protein"
                     /protein_id="KAI1875524.1"
                     /transl_table=1
                     /translation="MRRISTSSSVTITDPLVKYQSLLATGLCSPDPAQHRLAIHLQKIY
                     LRLKDYSPSTEYAARLKTIKDALEESKPAQVDESTVLAVPSHPIRRNPFFARFFARTEP
                     KGSLALTKVLTGHEAAININSPQGLFLSGEVGTGKSMLLDLLADGLPTKRKKRWHFNTF
                     MLHALSQLELYRKSHQQLGTDSQQYSLLWMAKEMVETSPILFLDEFQLPDRAASKILSN
                     LFTAFFQLGGVLVASSNRMPEELEKATGFEYIPPAPGGILGRALGLSPKRGRGELFGSS
                     SDFASFLEVLKARCEFWQMEGAKDWRRREAGEEKPSAPLNLSGTPMEADAVGATRETLD
                     NVVRSEVADQPSTTTTPMNYLLLQPTDHDSWDNALRAVHLSEKSTHWTPSRITVYGRTV
                     TIPQQHNGVAYWKFSDLVSNYGPADYITMASTFHTFIIDGIPVLSVSKKNEARRLITLL
                     DALYEARCKLIVRAEVGPDDLFFPETKVRLGPGQRGAGGSDSIDVDAMLPETIAEVYQD
                     QTSPFRPNISTYMDPVNDPANTAYDPDADSDFGVEQKSPRLKPDFTNTGAFTGEDERFA
                     YKRAASRLWELCGARWHARTGDWWCPLPIESRHWEGGLASRPLNSQTLTKRQAKGDVAM
                     GESIELDEPAGLQRLRVEHFKNTILGEGQWHRKDNERAGDRFARSKGQSNDGFE"
     PFAM_domain     7516..7968
                     /aSDomain="AFG1_ATPase"
                     /aSTool="clusterhmmer"
                     /database="35.0"
                     /db_xref="PF03969.19"
                     /db_xref="GO:0005524"
                     /db_xref="GO:0016887"
                     /description="AFG1-like ATPase"
                     /detection="hmmscan"
                     /domain_id="clusterhmmer_JN550_001810_0003"
                     /evalue="5.60E-24"
                     /gene_ontologies="GO:0005524: ATP binding"
                     /gene_ontologies="GO:0016887: ATP hydrolysis activity"
                     /label="JN550_001810"
                     /locus_tag="JN550_001810"
                     /protein_end="247"
                     /protein_start="96"
                     /score="84.9"
                     /tool="antismash"
                     /translation="RFFARTEPKGSLALTKVLTGHEAAININSPQGLFLSGEVGTGKSM
                     LLDLLADGLPTKRKKRWHFNTFMLHALSQLELYRKSHQQLGTDSQQYSLLWMAKEMVET
                     SPILFLDEFQLPDRAASKILSNLFTAFFQLGGVLVASSNRMPEELEK"
     PFAM_domain     8302..8667
                     /aSDomain="AFG1_ATPase"
                     /aSTool="clusterhmmer"
                     /database="35.0"
                     /db_xref="PF03969.19"
                     /db_xref="GO:0005524"
                     /db_xref="GO:0016887"
                     /description="AFG1-like ATPase"
                     /detection="hmmscan"
                     /domain_id="clusterhmmer_JN550_001810_0004"
                     /evalue="6.30E-19"
                     /gene_ontologies="GO:0005524: ATP binding"
                     /gene_ontologies="GO:0016887: ATP hydrolysis activity"
                     /label="JN550_001810"
                     /locus_tag="JN550_001810"
                     /protein_end="480"
                     /protein_start="358"
                     /score="68.3"
                     /tool="antismash"
                     /translation="NYLLLQPTDHDSWDNALRAVHLSEKSTHWTPSRITVYGRTVTIPQ
                     QHNGVAYWKFSDLVSNYGPADYITMASTFHTFIIDGIPVLSVSKKNEARRLITLLDALY
                     EARCKLIVRAEVGPDDLF"
     gene            10313..13097
                     /locus_tag="JN550_001811"
     mRNA            join(10313..11611,11683..12017,12071..12297,12365..12837,
                     12894..13097)
                     /locus_tag="JN550_001811"
                     /product="hypothetical protein"
     CDS             join(10313..11611,11683..12017,12071..12297,12365..12837,
                     12894..13097)
                     /codon_start=1
                     /locus_tag="JN550_001811"
                     /product="hypothetical protein"
                     /protein_id="KAI1875525.1"
                     /transl_table=1
                     /translation="MTLRPMSPSAAGNMRPQASQDSSSDRRASINTLDTFGYTRESSDD
                     DDFGSVIPESGTALTIDSRQHPYRASEVVDPGRDSPPRPAGRQLNQRSTAKPGALPEPS
                     TIKGNEESKFGDVPSALTMDFSDPESSAFHLESRSNRPSARDSALNPTKQLSRTVGEGN
                     SGSSSDDGHRGVGGDERVRKTTAAEIESARKILAQARLSDYESFQGSWKASVRGDRSAS
                     PPLTRQVRSGTGKESDSDDTVHSLMSPTPKTVEYPSETQQPPSVSRRHSHSSVESYRSH
                     PSSKARSQHTTTRAPVAEHSRKIKEPEFLSRKDPIRTSEEVRGEETFPSSNFHRETNDG
                     SGTTRLGSLTTSVRSHRAASMVKKILSNDGHSISPRLPADLRTNLGNDSSNRLPDFFNY
                     EFFQFVLRNPTTAHQLLKFSQTRVCSENIEFLNRVDEYYKALADITSALSVIYKGYISM
                     QSTNQLDVPEEMSRLVHKDIRSLTGKTLPGMETLFTDMQERVEEIVFTDLYPWFVQHQL
                     ALSASQALASDRHRYAGLGDCFCLTTPSKADNPITFASDGFVKVTGYGRPEIIPRNCRF
                     LQGLRTDRVAIKRLKQGIDKCHESVELILNYKKNGDPFWNLLYVAPLYDQNGNLAFFIG
                     GQVNCSTTIHTNADLLKVMSLSASNEIGDEEISGASTQVNQKLTTAPSAKKAFLKAFGV
                     RSEEARILPGPSGMEHEVLNRMEGQNLNTQMKEFYTAYSKYLVIEANTFIIRYYSEGVM
                     DALNPANNTNTPAGQDVFRFLKQNVSGKETDYRNKVRTAIRTGTAISVELRLQTRRSAR
                     FCGHEVFATHWTPLKDENASTHWVVITLASKTQ"
     PFAM_domain     join(11525..11611,11683..11931)
                     /aSDomain="RGS"
                     /aSTool="clusterhmmer"
                     /database="35.0"
                     /db_xref="PF00615.22"
                     /description="Regulator of G protein signaling domain"
                     /detection="hmmscan"
                     /domain_id="clusterhmmer_JN550_001811_0005"
                     /evalue="3.10E-10"
                     /label="JN550_001811"
                     /locus_tag="JN550_001811"
                     /protein_end="516"
                     /protein_start="404"
                     /score="40.5"
                     /tool="antismash"
                     /translation="VLRNPTTAHQLLKFSQTRVCSENIEFLNRVDEYYKALADITSALS
                     VIYKGYISMQSTNQLDVPEEMSRLVHKDIRSLTGKTLPGMETLFTDMQERVEEIVFTDL
                     YPWFVQHQ"
     PFAM_domain     join(11995..12017,12071..12297,12365..12417)
                     /aSDomain="PAS_9"
                     /aSTool="clusterhmmer"
                     /database="35.0"
                     /db_xref="PF13426.10"
                     /description="PAS domain"
                     /detection="hmmscan"
                     /domain_id="clusterhmmer_JN550_001811_0006"
                     /evalue="9.70E-12"
                     /label="JN550_001811"
                     /locus_tag="JN550_001811"
                     /protein_end="638"
                     /protein_start="537"
                     /score="45.2"
                     /tool="antismash"
                     /translation="CFCLTTPSKADNPITFASDGFVKVTGYGRPEIIPRNCRFLQGLRT
                     DRVAIKRLKQGIDKCHESVELILNYKKNGDPFWNLLYVAPLYDQNGNLAFFIGGQV"
     gene            14001..15967
                     /locus_tag="JN550_001812"
     mRNA            join(14001..14397,14450..14553,14612..15297,15352..15817,
                     15872..15967)
                     /locus_tag="JN550_001812"
                     /product="hypothetical protein"
     CDS             join(14001..14397,14450..14553,14612..15297,15352..15817,
                     15872..15967)
                     /codon_start=1
                     /gene_functions="biosynthetic (rule-based-clusters)
                     NI-siderophore: IucA_IucC"
                     /gene_kind="biosynthetic"
                     /locus_tag="JN550_001812"
                     /product="hypothetical protein"
                     /protein_id="KAI1875526.1"
                     /sec_met_domain="IucA_IucC (E-value: 9.9e-24, bitscore:
                     78.7, seeds: 168, tool: rule-based-clusters)"
                     /transl_table=1
                     /translation="MILTERDKALFETTKRLLAQVVNEGLCDATVEICHLGETRQLCLH
                     PRSGSEDASLVRVTLKPGIVLATNDNHVISIVRPEYLQPPIIARNKDLYDRDPEVILEC
                     MKSWFILDISENIIKEIGRELRNCADNQEKWLQIARSSPKVLTLNDPSVSWEKTLIYGH
                     PSHPYHRLCYAQPPLKPVHPEDITSMLTPTLAFISVPRKDLCVTGPFVQTLQPLLRRLE
                     IPETSSDRVVVPCLVQQLPSINHRFMDVDVLRMVNDCADAQVSLRTLTLRPELNFGYHM
                     KLSLACQITSALRTITPWTTQGGRMVTEILEKFLPDDLWVFREVAAVTGSQSDFDAAKH
                     LSCILRDSLESRAEANGERLVVAAALAQTPYSIDVTYAELLFGLNSLIQKQEWFRNYIK
                     CLFELVLPPLVKYGIGLEAHGQNIVARICQQTNRVKGFAVRDFGGIRLHVPTLERFSVD
                     FSSLPPRGAILTHDMHKVWSKVHHSLLQNHVGLLLTALGLERATGWGITLETLEQVLDP
                     DGDIHGKYLYEYFTQDTMPFKCFLRMRMEGKYRDYIERQVPNVLLTDSPRWESAIAAYQ
                     SSLQYT"
     PFAM_domain     14879..15214
                     /aSDomain="IucA_IucC"
                     /aSTool="clusterhmmer"
                     /database="35.0"
                     /db_xref="PF04183.15"
                     /db_xref="GO:0019290"
                     /description="IucA / IucC family"
                     /detection="hmmscan"
                     /domain_id="clusterhmmer_JN550_001812_0007"
                     /evalue="2.50E-16"
                     /gene_ontologies="GO:0019290: siderophore biosynthetic
                     process"
                     /label="JN550_001812"
                     /locus_tag="JN550_001812"
                     /protein_end="368"
                     /protein_start="256"
                     /score="60.1"
                     /tool="antismash"
                     /translation="NDCADAQVSLRTLTLRPELNFGYHMKLSLACQITSALRTITPWTT
                     QGGRMVTEILEKFLPDDLWVFREVAAVTGSQSDFDAAKHLSCILRDSLESRAEANGERL
                     VVAAALAQ"
     PFAM_domain     join(15284..15297,15352..15808)
                     /aSDomain="FhuF"
                     /aSTool="clusterhmmer"
                     /database="35.0"
                     /db_xref="PF06276.15"
                     /description="Ferric iron reductase FhuF-like transporter"
                     /detection="hmmscan"
                     /domain_id="clusterhmmer_JN550_001812_0008"
                     /evalue="5.80E-20"
                     /label="JN550_001812"
                     /locus_tag="JN550_001812"
                     /protein_end="548"
                     /protein_start="391"
                     /score="72.5"
                     /tool="antismash"
                     /translation="EWFRNYIKCLFELVLPPLVKYGIGLEAHGQNIVARICQQTNRVKG
                     FAVRDFGGIRLHVPTLERFSVDFSSLPPRGAILTHDMHKVWSKVHHSLLQNHVGLLLTA
                     LGLERATGWGITLETLEQVLDPDGDIHGKYLYEYFTQDTMPFKCFLRMRMEGK"
     gene            complement(16464..18008)
                     /locus_tag="JN550_001813"
     mRNA            complement(16464..18008)
                     /locus_tag="JN550_001813"
                     /product="hypothetical protein"
     CDS             complement(16464..18008)
                     /codon_start=1
                     /gene_functions="biosynthetic (rule-based-clusters)
                     NI-siderophore: IucA_IucC"
                     /gene_kind="biosynthetic"
                     /locus_tag="JN550_001813"
                     /product="hypothetical protein"
                     /protein_id="KAI1875527.1"
                     /sec_met_domain="IucA_IucC (E-value: 1.1e-18, bitscore:
                     62.2, seeds: 168, tool: rule-based-clusters)"
                     /transl_table=1
                     /translation="MEKLLDRKRAEHASLTRVAACLINERLVTSSVTDHSIILSYPLVN
                     DTVCIDLPQPLRFQEAVHASELSGRIAYKQVDVSNGAQLMRIYGAWAKLSHDKIKTVCR
                     ELENSVENLERVYLRNWTPTFESPIIDWEQAIIEGHGMHPWHKCRYPMVDDFTTAQIYF
                     VTLPRTDMTVVGNYDKYISQLAPIDGTDERDIVFPVHEYQLPNVKEVFPTAKVLSQFIT
                     GRPQSSVRTISVANADFCIKVPLAIKITSIVRTIRPWAITIGHRLEPVLQVLEKSAEQF
                     GGSLTVIREYAAAASSSEHLGCIIRQSTESIAAITGDKIIVCAAVTENIHSIWEDETTE
                     SKLDRLRQFCSHLFRAVLPSVMLHGFALQAHMQNLLIRIDPVSREIRGFLVRDLGSFRV
                     HGETFLKTTSLEVDTSWILTREESLESVYRYVHSVIHGNVAAMVRALKLGMPGWRVARR
                     ELERIIPAGDDLAYRIWLDNPVCASRAHMSMQLFGVEGKCRTTTIPNRFYHCQQQM"
     PFAM_domain     complement(16668..16970)
                     /aSDomain="FhuF"
                     /aSTool="clusterhmmer"
                     /database="35.0"
                     /db_xref="PF06276.15"
                     /description="Ferric iron reductase FhuF-like transporter"
                     /detection="hmmscan"
                     /domain_id="clusterhmmer_JN550_001813_0010"
                     /evalue="1.70E-07"
                     /label="JN550_001813"
                     /locus_tag="JN550_001813"
                     /protein_end="447"
                     /protein_start="346"
                     /score="31.9"
                     /tool="antismash"
                     /translation="RQFCSHLFRAVLPSVMLHGFALQAHMQNLLIRIDPVSREIRGFLV
                     RDLGSFRVHGETFLKTTSLEVDTSWILTREESLESVYRYVHSVIHGNVAAMVRALK"
     PFAM_domain     complement(17031..17624)
                     /aSDomain="IucA_IucC"
                     /aSTool="clusterhmmer"
                     /database="35.0"
                     /db_xref="PF04183.15"
                     /db_xref="GO:0019290"
                     /description="IucA / IucC family"
                     /detection="hmmscan"
                     /domain_id="clusterhmmer_JN550_001813_0009"
                     /evalue="1.20E-17"
                     /gene_ontologies="GO:0019290: siderophore biosynthetic
                     process"
                     /label="JN550_001813"
                     /locus_tag="JN550_001813"
                     /protein_end="326"
                     /protein_start="128"
                     /score="64.4"
                     /tool="antismash"
                     /translation="IIDWEQAIIEGHGMHPWHKCRYPMVDDFTTAQIYFVTLPRTDMTV
                     VGNYDKYISQLAPIDGTDERDIVFPVHEYQLPNVKEVFPTAKVLSQFITGRPQSSVRTI
                     SVANADFCIKVPLAIKITSIVRTIRPWAITIGHRLEPVLQVLEKSAEQFGGSLTVIREY
                     AAAASSSEHLGCIIRQSTESIAAITGDKIIVCAAV"
     gene            complement(18755..20866)
                     /locus_tag="JN550_001814"
     mRNA            complement(join(18755..19371,19455..19726,19795..20037,
                     20086..20571,20642..20673,20789..20866))
                     /locus_tag="JN550_001814"
                     /product="hypothetical protein"
     CDS             complement(join(18755..19371,19455..19726,19795..20037,
                     20086..20571,20642..20673,20789..20866))
                     /codon_start=1
                     /locus_tag="JN550_001814"
                     /product="hypothetical protein"
                     /protein_id="KAI1875528.1"
                     /transl_table=1
                     /translation="MPTSSNRMHASDYESVEKAKTDQTLEPKDLAGAPRECEGSHYGTP
                     SPALHGEYLDRNTFQAYGLNAYGPVTQHFDAEDLAAPPTRASFPPIGVSYAHDVPSGPG
                     FGLTWSQASQALALFKVKMMPEFPFVVLERDVFAEQLCYESPLLFRSIMLAAAPVTLAQ
                     RKEMKRSISAYIGQRIIVLEERDLDLLQGLLVFIAWGNHSFYLDRYITNLIYLAVGLAH
                     NLGITRLPPSCQQKVKQAVGAGDVDEAMRGRALTTVAEEFHTLEEMRAFLGCYYVLSVN
                     SSQFCRQNSLQNDYMKYCLQYVTDSGDYWPDSYLVRMIRLQQVVDRISATFPAGSESGV
                     PVQSLMRGIQPIHTQINEICGNIEQGQVQNMTFWMKYNYVLVRLYEPATRLSTTVTGQN
                     ALHRSQHLTSCLQAVKSFFTFLLSSTPADLLYRPFTCSAELITVTVTASRLLLLDVDGW
                     DLDGARQTLDLVSIMDELIAAFDNASLLQKRRAVEPIEGGFLPKDNPDDEKEDVFIKYV
                     HKIKWIKVWFQTQLVARGLVPPSEPDVVLPDVWSLDENAGNQFWLGLVNGSTWGSFEF"
     gene            complement(22680..25020)
                     /locus_tag="JN550_001815"
     mRNA            complement(join(22680..24564,24635..25020))
                     /locus_tag="JN550_001815"
                     /product="hypothetical protein"
     CDS             complement(join(22680..24564,24635..25020))
                     /codon_start=1
                     /locus_tag="JN550_001815"
                     /product="hypothetical protein"
                     /protein_id="KAI1875529.1"
                     /transl_table=1
                     /translation="MLAVQPRRILTRPKSLFVFALVAATLYWVLLHGSSVGRHAIGPQD
                     KTSERPAPHTQVGQPAQGAEQEQTPLQGDSTSSDAEKKQGPASGSINAAAAAAEEEERK
                     QREEHDRFEDGVRKQWELESDALGRLSNAGAIYGNTLATLVNKTSPRKKMFDAVLKPAD
                     EMTGFSVDRPFVYDPYPHYNNKEWKATKKAEFTACDGPDGVPVEDIRVFAGAPHEFPAP
                     GFGSYEVLNMDGNLCFERETRLSPYGYSHNGNHTRKPEDWEQVKWGSLQEICVQKNKAR
                     FNSKGAPNPYLDALHSRDNSTSDEQSETPSTTHVRQKAGKKALLRRRFLGTEEKRSPEV
                     VKESRTALLIRTYTGKEYSENDKQIVRSLVTELSLRTGGQYQVFLFVQVKDNTIGIWEN
                     QETYEWMLHQSVPKEFVDMTILWNDVATESTYSKLSSKQASVHVAQWLSVQKFAQEFTE
                     FDYVWNWELDSRVTGHHYDFLEKLVAFAKKQPRRGLWERNERFYIPSVHGDYDTDFRKE
                     VESHAVNGSVWGPPTLPFIQPVGPEPPVSKPEDDDFKWGVGEEADLITLAPIFNPINSS
                     WIGGTDVWGYNDSTHDSQDLPRRATIITQSRVSRRLLDIMHVENLKGNHVSSEMTPQTV
                     ALLHGFKAVYAPMPVFFDRAWSGDRLAKWFNGGLNGESGGIGSAMGWGREGRYGGSTWY
                     YRANPPQRLYNNWMGWEDTGIGGLEWEDIHGRPCLPPMILHPIKDVEETEPGHTSESRL
                     PYS"
     PFAM_domain     complement(22734..24242)
                     /aSDomain="DUF3405"
                     /aSTool="clusterhmmer"
                     /database="35.0"
                     /db_xref="PF11885.11"
                     /description="Protein of unknown function (DUF3405)"
                     /detection="hmmscan"
                     /domain_id="clusterhmmer_JN550_001815_0011"
                     /evalue="1.00E-184"
                     /label="JN550_001815"
                     /locus_tag="JN550_001815"
                     /protein_end="739"
                     /protein_start="236"
                     /score="615.1"
                     /tool="antismash"
                     /translation="CFERETRLSPYGYSHNGNHTRKPEDWEQVKWGSLQEICVQKNKAR
                     FNSKGAPNPYLDALHSRDNSTSDEQSETPSTTHVRQKAGKKALLRRRFLGTEEKRSPEV
                     VKESRTALLIRTYTGKEYSENDKQIVRSLVTELSLRTGGQYQVFLFVQVKDNTIGIWEN
                     QETYEWMLHQSVPKEFVDMTILWNDVATESTYSKLSSKQASVHVAQWLSVQKFAQEFTE
                     FDYVWNWELDSRVTGHHYDFLEKLVAFAKKQPRRGLWERNERFYIPSVHGDYDTDFRKE
                     VESHAVNGSVWGPPTLPFIQPVGPEPPVSKPEDDDFKWGVGEEADLITLAPIFNPINSS
                     WIGGTDVWGYNDSTHDSQDLPRRATIITQSRVSRRLLDIMHVENLKGNHVSSEMTPQTV
                     ALLHGFKAVYAPMPVFFDRAWSGDRLAKWFNGGLNGESGGIGSAMGWGREGRYGGSTWY
                     YRANPPQRLYNNWMGWEDTGIGGLEWEDIHGRPCLPPMILHPIKD"
     gene            complement(28092..30237)
                     /locus_tag="JN550_001816"
     mRNA            complement(join(28092..29920,29975..30091,30147..30237))
                     /locus_tag="JN550_001816"
                     /product="hypothetical protein"
     CDS             complement(join(28092..29920,29975..30091,30147..30237))
                     /codon_start=1
                     /locus_tag="JN550_001816"
                     /product="hypothetical protein"
                     /protein_id="KAI1875530.1"
                     /transl_table=1
                     /translation="MPTVKCSQCGNEVEISLMGEHVCKGAAISDQPAPAAAPDLLTGAF
                     ASLKQTVWGFGSRAPPPTVDTSAANQAFAKPDELTPVSASTGSRTISPKTPTGRLGSGT
                     NGDEYFSPAIAGTTSPGQNGRTGSYGGFEEPQPYEPEPMYNYSSSPKKQPATLLQRMNT
                     IAPGPFEINRRAGAKNAFAPKTDNAPTSNSIVDDMARSGYGNERSSSAASFSSSPGSMP
                     PPRVPRKNGYGGFGPPQREQEESFEPRPFGTNQRSETFPKQSQNRVDSVPARPPSAPGV
                     RQDRMRRPTNESTERPTMTRDREQRPSFGMRDTSRPPPPRKSLIRPPTATQDAPSINLA
                     DEFGVGNPYHTPSVSQSSSNSGYSNSGYSTSQLSQPSSNSSPARSTGSRRKPSDTSNFD
                     SLMNDLQSSMDSLKPKEVLSGRPEPPVQKRAPSSELRARPDDLRYDPAVQSGSRPGSRP
                     RPRSPLASPDAMENYSDRVDPAIQGARSRDPPARTHNRQQSAGRSRGNCKACRLPITGK
                     SISSADGRLTGRYHKACFVCTTCQSPFTSSTFYVLDDQPYDAECYHRLNGSCCTTCGVG
                     IEGQYLEDDSAHKHHPKCFRCGDCGKVLQDGYFEVNGRAYCERDAWRRVQQPVMPPMSS
                     GRGGLRPPANGRLGLPSGNRLGPPGMRPQMPRMEKRMTRLGMM"
     PFAM_domain     complement(28257..28421)
                     /aSDomain="LIM"
                     /aSTool="clusterhmmer"
                     /database="35.0"
                     /db_xref="PF00412.25"
                     /description="LIM domain"
                     /detection="hmmscan"
                     /domain_id="clusterhmmer_JN550_001816_0013"
                     /evalue="4.10E-10"
                     /label="JN550_001816"
                     /locus_tag="JN550_001816"
                     /protein_end="624"
                     /protein_start="569"
                     /score="39.9"
                     /tool="antismash"
                     /translation="CTTCGVGIEGQYLEDDSAHKHHPKCFRCGDCGKVLQDGYFEVNGR
                     AYCERDAWRR"
     PFAM_domain     complement(28437..28610)
                     /aSDomain="LIM"
                     /aSTool="clusterhmmer"
                     /database="35.0"
                     /db_xref="PF00412.25"
                     /description="LIM domain"
                     /detection="hmmscan"
                     /domain_id="clusterhmmer_JN550_001816_0012"
                     /evalue="3.90E-09"
                     /label="JN550_001816"
                     /locus_tag="JN550_001816"
                     /protein_end="564"
                     /protein_start="506"
                     /score="36.7"
                     /tool="antismash"
                     /translation="CKACRLPITGKSISSADGRLTGRYHKACFVCTTCQSPFTSSTFYV
                     LDDQPYDAECYHR"
ORIGIN
        1 gttctgcagt gtgtacgcta gcatcaccgg tatagatgct ttcgtgagga gccatatctc
       61 cgaccaccat tgtccgtacc aggtggacgc actttgtgac cctgacgagg agtgtttcgg
      121 cagaagagaa gttgattcgt ctggtatgct ctggggcgac gagggagcca acgtcgttga
      181 ggatgaatcc gccatagcct ttccaagact catataaggt cactgaatta gatactaaat
      241 aattctgtaa tgtgccagtg gggtcccggc cttgaggaag cttgttctat aggaactagt
      301 caaagttcaa cgatggtggt gggcgccgtt gaaggacttg gtcactcgac tgaatcaatg
      361 tgttgcagga aagtggctac ggtagccata tcgatgggaa aatagagaac agaatacttc
      421 atacaatgag agtgacgcat tgtatcactg agtccatgcc tcagttgttt gccgtactca
      481 aacccatcgg agaccaagga agaccccact cggaggttcg ccgtcgacga ttagtatggt
      541 gggagataag gagagtgcat ttcgtcaacg cgaaagcaat ggtaagaatt caggacacca
      601 accaaagaag aggagtcctg gcatgaaaaa ctgcgggtaa ccactgctga atggtctaga
      661 atgttgaacc cggagcccca gcccagtggc ccatgaagtc gagaatcggg actgcctaca
      721 gctgattcgc caatggccgt tgacgcgagt taagcatgag cttaatcgct ctgagtctga
      781 tgcatatgcc ggcgctagac attatcatca tgtaccgggc aatgaagaaa gcccccagat
      841 aaataccagg cgtgtacgcc agcggcggtc aggttcttac tcgacgttgc gattgatgag
      901 gtctaccgaa gaatcaggtg taatggaccc ctccacgata ctatctcaga cgtgacagaa
      961 cagcgacgga ctgaatttgg ctgtactgca ccccagttga tttctgggtg aaagataaca
     1021 attgtctgga atgtcactct ttgctatcat agctagagcg tgcgaattct tgttacgccg
     1081 ttatgtgtgt cattagcttg gccggtgctg gaattggtcg atctcggctg caggcagtcc
     1141 gcacgtgcag tatctcaagc caattgaagc acctcagcca actctctggc acgatagaat
     1201 cgtttgtgcg gccttgctta tggagcatgt cttggacaat agttctacag cttttatggg
     1261 gtcaaggtcc tgcattttcc ggaagaccca gtacctaggt attatctcta cagaacagtg
     1321 acgtcacgaa acaagcaata cagtttcact attaaccgca ctcaacgcca aatgggcctt
     1381 ggaacttatt tgtaccagca gaacaaagaa agaaaagctt cagtatgctg tatagcgacg
     1441 gaatccacac actctggtca agcgatgcat gccgccgtct tccatgtgga ttcagagtcg
     1501 aagcccgccg gctctcatga tccaacacgg ttgattcccc tgcccattct cgtgacttga
     1561 gaatatgtct tttggtctcc ctgatccatc ctgttccacg cctacaaaca atatataaac
     1621 cgataatgag tcattaggta gtactgtaca cccgttccct gcacataatc ttcttgggaa
     1681 aatgcttctc tagaaatgca aagcgcctca caacggctag tgagcgccat tctgggccgt
     1741 gccattcacc agccctgtct gtgaaggcga ctgtaagttc gctccctcct gcgtctgtat
     1801 atccatgttg tgatccacgg cctcctcggc aagcttctga gtttctttgg cccactggtc
     1861 caaccggtgt ttctcgatgt gcttcttgag gttgttgttc tcccactgca tggcttcgag
     1921 aagcttctcg cggcggctct tgtcctgttg cttgaagcgc ttgtcgggtg tttccgtata
     1981 cacaccgagt gcttctgaag gcaaccatcg tcggtagtta ggttcctcag atgcttgttc
     2041 tgcacaccgt gttagtcgga gatcgagaat tgtaggtcta ggggtatact gacggattgt
     2101 atagagagca cagaagactt ggaacaactc gaggttgctt aagacttccg cgatatcaga
     2161 atcagccttc agcgaagtgt tgttgatctt ggtccaatct tctcgcaagt agcacctcct
     2221 ccagatgagt cgctcagctt gctcacgctc ttgtccacta agaccattat tcgcaacctc
     2281 gatagcctgg aagaactgat ccggcatcag ctgtttcagt tcagggtcgg gctgaatcat
     2341 ggtgaggagg tcgatcaatg tgagaggatc caaggcctcg tgtcttagca accgacttaa
     2401 accgtcctca aagatctcgg acaagatctt gtacttctta ggtatcttca tggcaaatgc
     2461 ctccatcgca accggcagct gtgccgactc gtcgactgcg gtcttgatga tgggactgat
     2521 ctggccgtaa agttgatctt ggactttgat gatggcgagt tgcttgtcaa ttgtctctac
     2581 gctcgcgtcc gcaacagcgg cgttgacaac agcctcttgt atgctagtcg aggccttgct
     2641 tgacggtcgc gaagcttcag ccatccgcgc gagcttgccc agactcaact caattttcct
     2701 gttccataac tgctgttcac gattcaggcc aaggtcaaga agggtgtttg ctgcgtggac
     2761 gatgtcatcc tctccgatta tatcgttgat ccatgatatc ctggagagct ccggcttagt
     2821 gcgaaggaat gccgtcttgt agagtctgtc gccttttgct tcgaggagcg agtcaacacc
     2881 ggaccgtgca atgagataat cataataagg gaaggcaaag tccttgccat atttgtcgag
     2941 gtagccctgg gtttgtatct ctttggcatc ttggagatcc tgaagacgtt gtgcttcgtt
     3001 gggtgacaga ccaccctgct caagggtgaa tttgagctcc tccttctcgc tgatcagtac
     3061 ttgtgccaga gctgtcaagc attggtgctg ctcggcgagc ttgtacgcgg catcccaatt
     3121 ctccgaggca gcaagtgcaa tgaccttctc atggcggtca ctaagatatg tctgctgcca
     3181 agtttggcca gccttctggt aatttgaatt ctcgctggca agtgcccaac gtgtgagttc
     3241 ttgaagtgct gtcaggtaca cttcagtcag atcaggtagc aaggcgcggg tgcgctgaac
     3301 caagttgtga tcagcatcac cggcctgatc agggttgtag tgtgccttga cccactcggt
     3361 ggacagttcg accatacgtc gaaggttgtt ggtcaaggtc tgttcacagg tccaaggggt
     3421 cggtagaccg gcgtaatcat ccgccaggat cccgctggcc atcttctcat cttgcaagga
     3481 atacaaagcg agatgcctcc tgcggaagtc cagtgcgtcg cggatgctgc cgttcataat
     3541 ctcgacagcc tcgtaaatga atcgtgtaat ggttgactca tcagccttgg ctctggtgtt
     3601 atacttgatg acctcataag cccaagcaag gaaaaattcc attcggtgcg catcatggat
     3661 gaaccagtga cgaagcgagt ccacttcacc cttggccaca ttcggcgggt tcttctcctc
     3721 gttacgtata taaccgacga tttctgcaac cagatctttc ttggtctcgt ccgggcgggc
     3781 ttgcatgaat ttctcatgct tcgtccaaac gaaacgagcg gcctgcagtc tctcagcttt
     3841 ccaaagcaac tcccatttcg tggcgcggct gaggttgact ttcaagcttc taaggtgagt
     3901 aatgagtttc tccagcgcct tgacccgttc ttgcatgttg tcccccaact ttggtgctag
     3961 cgcagtgagg tgggggctgt tggatgtcaa gatatcttgg ctgagctcaa gagcagcatc
     4021 ggccagctcc tggtcgctga agggtagatc ccgcggtatg tcgaagacca agggattccc
     4081 ttccttgatg ccgaagaaga cagcctgctc cagcttgctc ttagcggtga tttgcggcgg
     4141 cttctcactg gcaaaacgtt cgatatccgt agttgtgact cgaagggttc ctgcgccgcg
     4201 aacgaggatg gcaacagcgg gattctttgt cctaatccgg tgggctcgaa cctcctcaga
     4261 tcctgcgctc aaaggctctt cactgccaga tcccacaatc tccagagtcg ggtctgccct
     4321 cagatctaca acatcttcgt acgttgcagg caagatgtca ttgtcctcca ataactggga
     4381 ctcgggggag tccgggacct ttgcaaccga cgcgataatg acagcacgtt cgaggaccac
     4441 aaacgcaacg accgccggcc tcggtaaata gagcctcggt ttggcaaggg cgtgggtgtc
     4501 cggaggagtt gtgtagcttt tgataggtct gacagcacca actgtgactg gtagatctgg
     4561 cgaggcgccg gttggcacta atacctctac aagaaaatac cgactgacgt tcttcgtgct
     4621 taaggacgtt agaacaagta ggtgttgata gtcgccggat gctggagtct tgcttagttg
     4681 actcatctcg gagtgcctga catctaagtc cttgggcaca aaagcgaagt cgtggatttt
     4741 gagcgagtca gccgaaaacc gagagcccgt ctcatgccgg aagatagaat ttatcagagt
     4801 gtccttggca tcgaattccg tgagcaggtc atggtggcca ccgcggtgga tcttccaagc
     4861 atgtagtcta cccttggttg tagcagcaac cacggtttgc tctccttgtt ttgatgaacg
     4921 gtcggatctc acagcagcta tgtcgccttg gatggaagaa tgagaaagca cacttcgaat
     4981 actgccaaat atcccacctg ccgaagggcc caaggttgtg cgcaagaact ggactgcaac
     5041 ctgtggtctt ccgtgcgcgt ctctgacact catgtaagcc atgcgaccac tgctgaaagc
     5101 caggatgaag cctcctgccg actcagcacc gacgacctga atcacggtct cgctggacca
     5161 cattccggat atcgagtctt cgacgccatt ccgttgttgt cgaatgaagt cgagggttgt
     5221 cgcacttgat atggattccc agtaggtgat cttgccactc gtgggcatga cgacaacgag
     5281 accgggctcc gtagacgagg cggagggggg cacgagcgag cctaagggca aggggtctgt
     5341 cgagtgtttc gaagggtacg gcagtgtgaa gacaaatgat tcgggcgagg gcgtcgtcga
     5401 tgcgtaaggc catacgacgg catgggtgtg ggtgagactg agcgcgtagc ccgccgagga
     5461 gtcgagggtg ccatgttgtc ggcctaggca cgggttagca atcgcgatgt gggtgaggga
     5521 tgcaggtgcc gtctcactct gtgcatcggc tcgcagcctg tctggaagcg cggggagttt
     5581 gctaacgacg aaagcgttgt tgctcgtctg caagagaaga aaatacgcgt cagtcttcaa
     5641 cacgtgggtt gggcctgggg tcctcgacat actaatacga cactgccgtc gcccttgttg
     5701 aggcgctcgc ccgtctttgc ctttttggag cggaagctga gctccttctt ggggacctgg
     5761 ggcggagtgt tctcgacgcc gtcctgcctc cgctcggtga tggagggccg ggcggccttg
     5821 acctcgtatg tctcctgggc gggttcggca gtggctcctg ggttgagaaa ggtctgctcg
     5881 ttcaacggga tcctggcccg ttttgccttg ggctggcgga ccgactcgtc agagctcgca
     5941 gggcgctgac ggcggcggcc acgggtgctg ctcgccgggg tcgaggcagc ggcggggccg
     6001 ttgttgttca gcgaagaaaa catggcgggc cgtgtgcgcg agcgggtggt ggtggtggtg
     6061 aagaagcgcg gtacacagaa cggcgatggt ggtgcgggtc ggggatggca cggagtttag
     6121 atgggggtgg aggacgacga gctgtcgggt cgtcgcgacg acgggagtgt agcgaaaagg
     6181 cggttacgga tgcgcgaatg cattcatgaa ggatgtggcc gccgcgggat gatggaaaaa
     6241 agggcgggcg ggcgattggg tcgcgacggg gaggatggct cgacgatgtg ctgtcagtcg
     6301 gtgtcccttg gctcgcagga aaaaaataac gaggccttcg acagctaggc ggctgttatt
     6361 ttgattgggt atcgggcctt gttgacggcc cttggaggtt ttgctgctgc agcgggctgc
     6421 cgggccacgc ggatcctggc aatcacccac taacaaaagc tctcgcggcc ctgcgggccc
     6481 tgcagtttca aggctgtcag cacccagcag cccagcacac tcagcaccca gcacgcggcg
     6541 ctcctcagca acgcaccggc gaccgcctgg gcagaggctg aaggacctgg aacgaactag
     6601 gccgcaacgg ggttggcaca gcgttgagtg gctcccctaa gggctcccag ggccccacgt
     6661 gaggaattcc ggcagcttcg agcacatccc tgccgccacg gccagcgacc cgctaataag
     6721 agtgggcttt ctttagctgg ctggctttgg ctggctttgg ctggggctgc aagagctgga
     6781 cgagctgggg agttaccgac gataatgacc tcaacactgc gctgggggtc gtcctatcgc
     6841 atacactata acaacgtgtc ctgcgatgtc cagcctcgtg gctgctatca ctatcactcg
     6901 acggctatcc caccatcggg cgctctttgc tactctattt tgtggttcct ctgcagagac
     6961 gggagagatt cgtggattgt gaacctggac aaagtcggga gtttcccatg tggtgtctct
     7021 ccccgggtct atatcacagg tcacaagccc atgtgacaga gcaagacata catgagagct
     7081 catgagtggt tcctgcattg gcataaccac accaccacca ccacccgcag caaatcaaat
     7141 gctaggattt cgtctccata tcatgtttct ttttgcgttt ccgctcgcac gccagttgta
     7201 agtgagctat cacagaggct cctcaacatg agacgaatct caacctcctc ctccgtcacc
     7261 atcaccgacc cgttggtcaa gtatcagagc cttctggcca caggactatg ttctccggat
     7321 cctgctcaac atcgcctcgc catccatctt cagaaaatct accttcgtct gaaagactac
     7381 tcgccgtcca ccgagtatgc cgcgagacta aaaaccatca aagatgcgct agaagagtct
     7441 aagccggcgc aggttgatga atcaactgtg ctcgccgtcc ccagccatcc aattcgccgg
     7501 aaccctttct ttgctcgctt ctttgcgcgc actgagccca agggcagcct ggccctgaca
     7561 aaggtgctta cggggcatga ggctgctatc aacatcaact cgcctcaggg gctcttcctt
     7621 tccggtgagg ttgggacagg caagtctatg ttactagacc ttctggcaga cggcctgccc
     7681 acaaaacgca agaagagatg gcacttcaac actttcatgc tccatgcgct ttctcagctc
     7741 gagctgtacc gaaaatcgca tcaacaattg ggcaccgaca gccagcaata ctcgcttctc
     7801 tggatggcga aagaaatggt ggaaacatcg cccatcctgt tcctggacga atttcaactg
     7861 cccgacagag cagcaagcaa gatcttgagc aatctgttca cagcattttt ccaacttggt
     7921 ggcgttctgg tcgcctcgtc taaccgaatg cctgaagagc tcgaaaaggc caccggcttc
     7981 gagtacatcc ccccggctcc cggcgggata cttggcaggg ccttgggact ctctccgaaa
     8041 aggggaagag gcgaattatt cggttcttca agcgactttg cctcgtttct cgaggtgctg
     8101 aaagcgagat gcgagttttg gcaaatggag ggtgctaaag attggcgaag gcgggaagct
     8161 ggagaggaga aacccagtgc accgctcaac ttatctggca cacccatgga agctgacgca
     8221 gtaggtgcca ccagggagac gttggataac gttgttcgtt ctgaagttgc cgaccaacct
     8281 agcaccacga caactccaat gaattatctt ctccttcaac cgacagatca cgactcttgg
     8341 gataatgcac tcagagctgt tcatttgtct gagaagtcta ctcattggac tccgtcaaga
     8401 ataaccgtct atggtcggac ggtgactatc cctcagcaac ataacggcgt ggcctactgg
     8461 aagttttccg acctcgtatc aaattatggg ccggcggatt acataaccat ggcctcgacc
     8521 tttcacactt ttattattga tgggattccg gttctttccg tatcaaagaa gaacgaagca
     8581 cggcgactta ttactttgct tgatgctctc tacgaggcac gctgcaaact cattgtccgc
     8641 gctgaggttg ggcccgatga tctcttcttc ccagagacga aagtcagact tggccctggt
     8701 caaaggggag ctggagggtc agacagtatt gacgtcgatg ccatgcttcc agaaactatc
     8761 gccgaagttt accaagatca aacatcgcct ttccggccca atatctcaac gtacatggat
     8821 ccagtcaatg atccagccaa tacggcttat gatccagatg ccgactctga tttcggggtc
     8881 gagcagaagt cgcctaggct taagccagac ttcaccaaca cgggcgcttt cactggggag
     8941 gatgagcgct tcgcttacaa gcgtgccgca agtcggctct gggaattgtg cggtgcgcgc
     9001 tggcatgcaa ggactggtga ttggtggtgc ccattaccca tcgagtccag gcactgggaa
     9061 ggcggtctgg cgtcacggcc tttgaacagc caaaccctta ccaaacgcca agctaaaggg
     9121 gatgtagcca tgggagagag tatagagctg gacgaacctg ctgggctaca gaggctgagg
     9181 gttgaacact tcaagaacac catcctgggt gaaggacagt ggcataggaa ggataacgag
     9241 agagctggag acaggtttgc aaggagtaag ggccagtcca atgacggatt tgaataatgt
     9301 ctccgcgtct atttactcct tgccaagtca tcacatatca cttgtgttcc catctattac
     9361 aactaaccag gatagagaaa tgctgttcaa ccagtctcag ttaaggtcaa agaaataaca
     9421 aagcccgatt ggtgcatcca gttctgacat gtcgtacaag agcacactta cagcaaaaca
     9481 tggtctaaat agacttaaac tagtacggag gcctcggtac aaggttatca aagctcgaac
     9541 tgtcaactaa gcgtcaactt agcatacatc ctcttgccgc gcgcgtgtgc cgtgaacggc
     9601 gtacatttca acatcctaca tgggagtgta attcttccta ttgagccgtc ttaggtgcgt
     9661 atattagttt tgaaaagaca ctgtcgtgat cagcccgtag ccaccatctc agccctgcat
     9721 aaagtgcctt tgatagcata tacagcttgt tgtggctaac catatttgct tcgctctcta
     9781 aagacaagag agaaacgtct caggatcagt ttgcagtagt tgactgcgtc ccttttaaag
     9841 ccttacatcc tggccctcgg gtgctccatt ttgagtggta acgcctgagt cgacaaattg
     9901 aagccgtgcg cgcctagtcg agatacgacg atcgtatcca ctgaagatcc atattcacct
     9961 cagtggggta tctacacagc gaggacgcaa accaaagggc tagagcactc tgttccgtca
    10021 agccatggaa atatgcctct attagtttcg aagatcacga cttctcctgc aatcgatatc
    10081 aactaggaaa ctttcatgat cttcacgccg gggcctacgt ctcgatgaag gacatcgtcg
    10141 tcaacaaaac gtcaaatcaa agcacactca agagtttaca gcactcttgc agggatacgc
    10201 ggccccctgg gctcccaatg ttactaggat taggaaagaa attctctcac ggcgtcaaag
    10261 tcttgtttgc aattcagaac gcatctcgta tggcattggt gtctctgaaa ccatgacgct
    10321 ccgcccaatg tcgccaagcg ctgctggcaa catgcgcccg caagcttcac aggactccag
    10381 cagcgacagg cgcgcgtcga taaacacttt ggataccttc gggtataccc gagaatcaag
    10441 tgacgatgac gacttcggga gtgtcatacc agaatccggg acggcgctta ccattgactc
    10501 acgccaacac ccttatcgcg ccagtgaggt tgtggatcct ggcagagaca gcccgccacg
    10561 gccggcgggt cgccagttga atcaaagaag cactgccaaa cctggtgcct taccagaacc
    10621 atcaacgatc aagggaaatg aagagagcaa atttggagac gttccttcag cgttgactat
    10681 ggacttcagc gatcctgaaa gttcggcgtt tcacctagag agccgaagca accgtccgtc
    10741 tgccagagac tctgccttga atcccacgaa gcagttatca cgtactgtag gcgaggggaa
    10801 cagcggtagc agcagtgacg atggacatcg tggtgtgggc ggcgacgaaa gggtccgaaa
    10861 gaccaccgcg gcagagatcg agtccgctcg caaaattctt gcgcaggcta ggctgagtga
    10921 ctatgagtct tttcaaggtt catggaaggc atcagtacga ggcgatcgtt ctgcatcacc
    10981 gccactcaca agacaagtcc gaagcggaac cggcaaagag tctgatagtg acgatacagt
    11041 gcacagtctt atgtcgccaa cgcccaagac ggttgaatac ccatcagaaa cacagcagcc
    11101 gccttcagtg tcgaggaggc atagccatag cagtgtagaa agttaccggt ctcacccaag
    11161 ctcgaaagca cgatcccaac ataccaccac tcgagctccc gtggcagagc actctcgaaa
    11221 aataaaggag ccagagttct tatcgcggaa agacccaatc aggacttccg aggaggttcg
    11281 tggagaggaa acctttccct caagcaattt tcatcgggag accaatgatg gtagtggcac
    11341 taccagactt gggagcctca caactagtgt acggtcacat cgggcagctt caatggtgaa
    11401 gaagatactc agcaacgatg gacactccat ctccccaagg cttccagccg atttacggac
    11461 caatctcggc aacgactctt caaatcggtt gccagacttt ttcaactacg agttcttcca
    11521 gtttgtgctt cgtaatccga caacggccca tcaacttctc aaatttagcc aaacgcgtgt
    11581 ctgcagcgaa aacatagaat ttctgaatag ggtcagtcga atgtgccacc atgagcccgt
    11641 gcggcctgcg tctgacatgg tactaacgtg gttcatatat aggtcgacga gtactacaaa
    11701 gcattggccg acattacgag tgccttgagc gtaatatata agggctatat ctctatgcag
    11761 tccacgaacc agctcgatgt gccagaagaa atgtcgagat tagtgcacaa agacatcaga
    11821 tccctgacag gaaagacact tcccggaatg gaaacattat ttacggatat gcaagaaaga
    11881 gtcgaagaga tagtattcac tgacctatat ccatggttcg ttcaacacca gttggcgttg
    11941 agtgcgtcgc aggcactcgc tagtgaccgc catcggtacg ctggtttggg tgactgtttt
    12001 tgtctcacta ctccttcgtg agttccagta tcacgaccat tttgtggctc acaaggctaa
    12061 ctatttgcag gaaagctgat aatcccataa cgtttgcttc tgatgggttc gtcaaggtaa
    12121 ctggatatgg tcgtcctgag atcattcctc ggaactgcag attcttgcag ggacttcgaa
    12181 cggatcgtgt ggcaatcaag cgattaaagc aaggtattga taaatgtcac gaatcggtcg
    12241 agttaatttt gaattacaag aagaatggtg atccattttg gaatctgctc tatgttggta
    12301 tgaccccatc ccccaaacta tctcccttgt tctgttgaat atcaaaattg acagagaact
    12361 gaagcgcccc tatacgatca gaatggaaat ctcgcattct tcattggtgg ccaggttaat
    12421 tgctcaacca cgatacatac caatgccgac ctcctgaaag tcatgtcgtt atcggcctcc
    12481 aacgagatag gagacgaaga gatctctggg gcgtcgacac aggttaatca gaagctgacc
    12541 acagctccat ctgctaagaa agctttccta aaagcatttg gcgtacggtc agaagaagcc
    12601 aggattctac ccggaccatc aggaatggag catgaagtcc tgaaccgcat ggagggtcaa
    12661 aacctcaaca cacagatgaa ggagttctac acggcctact ccaagtacct cgtaattgag
    12721 gcaaacacct tcatcatacg ctactactcc gaaggcgtca tggatgcgct gaatccggcg
    12781 aataacacga acacgccagc gggccaggat gtgttccgct tcctcaagca gaacgtggta
    12841 agcagaacca cactcttgaa taaatatcgt tcgccgagct aaactccctc tagtcaggca
    12901 aagagacaga ttaccggaat aaagtccgta ccgctatccg cacaggtacg gccatcagtg
    12961 tggagctccg gctgcagacc agacgtagcg caaggttctg tgggcacgag gtctttgcca
    13021 cgcactggac tccgctgaag gacgagaatg cgtcaacaca ttgggtggtg attacgttgg
    13081 cttcaaagac gcagtgaaga agtgataatt ttcgatttgt tgattacccc ggtgggatgg
    13141 ggaactcaat ggccaggtgt tatttgaaat acgtcgcaca gttttcagca ttgaaatcat
    13201 attagtacaa gtgcagcata taattgtcta gagtcaatag ctattggata cttcaatgat
    13261 tcatctgagc aatggaatct tcggtccagc agtaaagtcg caggcaaatc gagagagtca
    13321 aagatttcaa gttttataga cacagattca ggagagaaaa aggctagaca agtctgtcgc
    13381 cgctccatcg agggatatgg ctgtacacca caatcccgag aaaggtgaat tgcctggtca
    13441 ccagtttatg cgcacatgaa tctcagttgc ccttgtactt ttgtgtttat gcgtatggat
    13501 aaatggttga acttctaccc agatactcaa atgaaaatcg aagcgcctga cagtttcgtt
    13561 tgttccggca tgctcgcttc tgcttaaact acgaaccaat taactgatat cagttgggtt
    13621 aatgaaaatg gatagatcgc catcccgact gaaacatgcc aacactgtct tgaaagaaca
    13681 aactttaaag aagaggaacc atcgattttt gaaggttgct tttgtgactt gctgccgtgc
    13741 tgcatacatg tcttacagac acgggatctc ggggttgctt ccagatatgt attgagccgt
    13801 atcttcccgt gctgcatgtc tcgaggctcg tatagccaca agccaactga cgaattgctc
    13861 aaatgtcggt gaacggctat cacaatgcgt accacatcat gaataccaat caaattccaa
    13921 cgcattgctg cattcttccc ttccagcagc tcaagggaaa tacattcatc gatcactctt
    13981 ctggaaagaa gaaaagagcc atgattttga ctgagcgtga caaagctttg ttcgagacta
    14041 ccaaacggct cttggctcag gtagtcaacg aaggactttg cgatgctaca gtcgaaatat
    14101 gccatctcgg agagacacgg caactctgtc tgcacccacg atctggtagt gaggatgcca
    14161 gcttggtgag ggtgactttg aagccaggca tcgttcttgc cacgaatgac aaccacgtta
    14221 tctcaattgt tcgaccggaa tacctacaac ctccaataat agctcgaaac aaagatttgt
    14281 atgatcgcga ccctgaggtg atcctcgaat gtatgaagtc ttggtttata ttagatatta
    14341 gcgagaatat tattaaagag attggacgag aattgcgaaa ctgtgcagat aatcaaggta
    14401 cgtctataaa atccattgta tcgtttttat agtgtttaac gacacacaga aaagtggctg
    14461 cagattgcaa ggtcgagccc gaaggtgctg accttgaatg atccatcggt gtcctgggag
    14521 aagacgttga tatatggaca cccaagtcac ccagtacgtc caccaagcag cagcattgtg
    14581 tttcatatca ttctgatcct gataaatgca gtaccaccga ctgtgctacg cacagcctcc
    14641 actgaaacca gtccatccag aagatattac aagcatgctt acaccaactc ttgctttcat
    14701 ctcggttcca cgcaaggatc tgtgtgtcac tggtccattt gtacaaacac ttcagccact
    14761 actcagacga ttggagatcc cggagaccag cagtgaccga gtagtcgtac cttgtcttgt
    14821 tcaacaacta ccatctatca atcatagatt catggatgta gacgtactga gaatggtcaa
    14881 tgactgtgct gatgctcaag tctcgttacg aactctcacc ttaagaccag agctgaactt
    14941 tgggtatcac atgaaactct cactggcatg tcaaataacc tctgctctga gaaccatcac
    15001 accatggact acacaaggtg gccgcatggt cacggaaata ttggagaagt ttctacccga
    15061 cgacctgtgg gtattcagag aggttgctgc tgtaactggt agccagagcg actttgatgc
    15121 cgccaaacat ctatcgtgta tactgcgaga tagcttggag agccgtgcag aggcgaacgg
    15181 cgagcgatta gtggttgctg cggctttagc ccagacacct tacagtatcg acgtcacata
    15241 tgcagagctg ctgttcgggc ttaattcatt gattcagaag caggaatggt ttcgaaagtc
    15301 tgttggtcct cagggaactt cctgagattc aagatatgct gactaaaaca gttacatcaa
    15361 gtgtttattt gaacttgtcc tccctcccct ggtgaagtat ggtatcggtc tggaagctca
    15421 cggacagaac attgtggcgc gtatctgtca acagacgaat cgagtcaaag gcttcgctgt
    15481 gcgggacttt ggtggcatca gattgcatgt tccgactttg gaacgcttta gtgtcgattt
    15541 ctcgtcattg ccaccacgag gggcgatcct aacccacgat atgcataaag tttggagcaa
    15601 ggtacaccat tcactgctgc aaaaccacgt cggcctgctt ctgaccgccc tcgggctgga
    15661 aagagcgact ggatggggta ttactctcga gacactagag caggtgttag acccggacgg
    15721 agatattcat ggaaagtact tgtacgagta tttcacgcaa gatacgatgc ccttcaagtg
    15781 cttcttgagg atgaggatgg aaggcaaata tcgcgacgta agttcccctc tccaagatac
    15841 catcgacgta gtactcaacc aattctgtca gtacattgag cgacaagtcc cgaacgtgct
    15901 tcttactgat tcaccgcgat gggagtccgc aattgctgcc tatcaatctt ctttacagta
    15961 tacgtagcaa cgcaatatta ggcgtataca cccactgcct gaactttctc aaactgaaga
    16021 gttgcaccga caaaagttag ccacgtcaat aatgccgttt gagtactcac aaattctaag
    16081 cgctggctga gcatcagcga acagtgatat atcaagggca tctgcagcca ggggtagagc
    16141 cctttagcct gtagttctga gggaaattcc acccaaagca atgtaatgaa tggtgtttga
    16201 tttttcgttg ctaattggta ctttttgaga tctgaataat gtacccacgc gttgtagtaa
    16261 aggagccagt acctaccagg ctagttggct agaactgcat gtatcacatt gagccaacgt
    16321 cttgatcttc caaacaaggg gaccacatgc gttactatag cagcactcag tttcctatga
    16381 ttcggattct tctcatgaaa ttcttgaatt tctagtccgc ctgctgacat ttcgttttct
    16441 tgtacgaaac gcatgaatcg ctatcacatc tgttgttgac agtgatagaa acgattcgga
    16501 atggtggtgg ttctgcactt gccttccacg ccaaacaatt gcatcgacat atgggctcga
    16561 gatgcacaaa cggggttatc taaccatata cgatacgcca agtcatcccc tgctggtatg
    16621 atacgttcca attcgcgacg agcaactctc catcctggca tacctaactt caaggcacga
    16681 accattgcag cgacgttgcc atgaatcaca ctgtggacat atcgatatac actctccaat
    16741 gactcttctc tcgtcagaat ccacgaggta tcgacttcta gtgaggtggt cttgaggaat
    16801 gtttctccgt gcacccgaaa tgaccctagg tcccgaacca agaacccgcg aatctcccga
    16861 gagactggat ctatacggat gagcaagttt tgcatatggg cttgtagagc gaagccatgc
    16921 aacatgacag aaggcagaac agcgcgaaac agatggctgc agaactgtcg aagacggtcc
    16981 aacttgctct cagtcgtctc gtcttcccaa atactgtgga tgttctccgt cactgctgcg
    17041 caaacgatga ttttgtctcc agttatagcc gctatggact cagtactctg gcgaataatg
    17101 cagcccaagt gttcgctcga agatgcggcg gctgcatact cgcggataac tgtcaaggag
    17161 ccaccgaact gttccgctga tttctcaaga acttgtagca ctggctctaa tctgtgaccg
    17221 atagtgatgg cccatggccg tattgttcgg acaattgacg tgattttgat ggccagaggg
    17281 accttgatac agaaatcagc attggcgacg gagatggtcc gcaccgagct ctgtggtcga
    17341 cctgtgatga actgggacag gactttggct gtggggaaga cctcctttac atttggcagt
    17401 tggtactcgt ggacgggaaa tactatgtct ctctcgtcgg ttccgtcgat gggcgcaagt
    17461 tgagaaatgt acttgtcgta attcccaaca accgtcatat ccgttcgagg aagtgttacg
    17521 aagtagatct gagcggttgt aaagtcatcc accattggat atctgcactt atgccatgga
    17581 tgcatcccat ggccctcgat gatcgcctgt tcccagtcga taatgggaga ctcaaaagtt
    17641 ggtgtccaat tgcgcagata caccctctcc aggttttcaa ctgaattttc gagttctcta
    17701 cagacagttt tgatcttgtc atggctgagt ttggcccaag ccccgtagat acgcatcagc
    17761 tgtgcaccat tcgatacatc aacctgcttg taagcaatcc gccctgataa ttcagatgca
    17821 tgaacggcct cttgaaatcg aagaggctgt ggaagatcaa tacagactgt gtcgttaacg
    17881 agagggtatg acagtatgat cgaatgatcg gtaacgctgg atgtcacaag gcgctcgttt
    17941 atcaagcagg cagctaccct tgtgagtgaa gcatgctcag ctcgcttccg gtcgagtaat
    18001 ttctccatga agttggcccc gttatgaaga gagcggggat gaggactctg ttcgatcagc
    18061 taagtcgcct cagttgtaga aatactttac tcgataagtc attgcgattt ggcgactgat
    18121 aaacgagagc acataattat ttcgggttcg gtgaaggaca ttatcaacaa tgatgcacag
    18181 cattgcttct cacaaagtct cagcatgtaa tgcttcagat tttgacgcca tcctgtgaca
    18241 cccgctttag atatttctat catgcgagac acggccgtcc tttgagaagt gccaacttca
    18301 acatcacaat ccagtgataa gtatgtttca acacagcttc caggcgccag ttgtcattat
    18361 ttgcagctcc gagttgctgc agctaacttg cttttccagg cagtagccta acctacacta
    18421 cgttcacctg cggcccctga gacaccattt cagctggcac cagtactaat cccgaaccat
    18481 tttctcaaac aacactgggt cgtgcactag ataactactt agacaatagg tccagcatgt
    18541 tactttgtgc cacacagcag cattccagct cgccagttcc gttccaaaag tcggtcaacg
    18601 taaaaggaac tttcgagaat gttgcttccg agatctctgg cccaatgtga gattcgtgcg
    18661 aggtctcggg tcagattgtc agtacctaca aaatctgaac tgcacacaac tgcaaacgac
    18721 acactgcaga cctttttgca atttatatta tgattcagaa ctcaaacgaa ccccaagtac
    18781 tgccgttcac caggccaagc cagaattgat ttccggcatt ttcatccagt gaccagacat
    18841 caggaagcac aacgtccggc tcgctgggcg gtaccaggcc tcgggccacg agttgggtct
    18901 gaaaccaaac ttttatccat ttgattttgt gcacatactt aatgaacaca tcttccttct
    18961 catcatccgg attgtccttg ggtaaaaatc caccctcgat gggttctact gcccggcgct
    19021 tctgtagaag gctggcgtta tcgaaagctg ctataagctc gtccatgata gagaccaggt
    19081 cgagagtctg ccgtgcccca tctagatccc agccatcgac gtcgaggagc agtagccgcg
    19141 aggccgtgac agtgacagtg atcagttcgg ctgaacatgt gaatgggcga tagaggaggt
    19201 ccgctggagt ggacgacagc aggaaggtga agaaagactt aacagcttga agacagctgg
    19261 taagatgttg ggatctgtgc agtgcatttt gcccagtgac cgtcgtagag aggcgcgttg
    19321 cgggctcata tagtcggacc agcacatagt tgtacttcat ccagaaagtc actgcgaatt
    19381 gcagttatga gcgatgaatg tacaggagac aagcgcctta agatgcaagg cttgcgggaa
    19441 gtatacgaac tcactatttt gcacttgtcc ttgctcaata ttaccgcaga tctcattgat
    19501 ctgtgtatgg atgggctgga tgcccctcat caaggactga acaggaacac cgctctcgct
    19561 acccgccgga aacgttgctg aaatacgatc cacaacctgc tgtagcctga tcatccgcac
    19621 aaggtagctg tctggccaat agtcgccaga atccgtaacg tactgcagac aatacttcat
    19681 gtaatcgttt tgaagtgagt tctggcgaca gaactgagat gaattgctgg gatcccaagt
    19741 cagtggttct agcatagcat aacgctggta gaactagcga gcatcaccac ttacaccgat
    19801 aatacataat agcatcccag aaaggcgcgc atctcttcga gcgtgtggaa ttcttccgca
    19861 accgtcgtca aggctctccc tctcatcgcc tcatctacat cgccggcacc cacagcttgc
    19921 ttcaccttct gttggcagga cggtgggagg cgtgtgatcc caagattatg agcgagtcca
    19981 acggcaagat aaatgaggtt tgtgatataa cgatccaagt aaaagctatg gtttcccctg
    20041 cgtgccgtta gaacgaagtg tttcgccagc ttccaggtat cataccaagc aatgaatacc
    20101 aataacccct ggagaagatc caggtctcgc tcctccaata ctattatgcg ttggccgatg
    20161 taggcactaa tacttctttt catttccttt cgctgggcca gggtgaccgg tgcagcggca
    20221 agcataatac tgcggaagag caatgggctc tcatagcaga gttgctctgc gaatacgtcc
    20281 cgttcgagca ccacgaatgg gaactcgggc atcattttca ccttaaatag ggcgagtgcc
    20341 tgggaggctt gactccatgt caaaccgaag ccgggaccag agggtacgtc atgcgcatag
    20401 cttacgccaa tcggtgggaa ggacgcccgt gtgggcggtg ctgcaaggtc ttcagcgtcg
    20461 aagtgctgtg tgaccggacc gtaagcattt aagccgtatg cctggaaggt atttctatcc
    20521 aaatactctc catgtagtgc gggcgaagga gttccgtagt gtgagccttc gctttggagt
    20581 tcgtttgtct catgaaagga caagaaattg tcaattgggg acggcaagat tgagaccata
    20641 ccattctctc ggtgctccgg cgaggtcctt tggcttcata ccaagtcagc ccatgtcaag
    20701 tatgttattt tccaagctgt atagcattgt caacgcggca gtcaatggga aaactgctgg
    20761 aaagcccgct atgggaatgg ctacgcacct cgagtgtctg atctgtcttg gccttctcaa
    20821 cactttcgta gtctgaggcg tgcattcgat ttgaactcgt cggcatcttt atataggtta
    20881 gtaactctga caattggaca ggctgctgga ttaaacggtt gaataatacc gatcacagcc
    20941 atccgcaaca tagttctccg ggaagttgca tcgggccttc gcccttgagc agggctggca
    21001 agcccgttgt ctccgcggcg ggctagacgg ccggcgtcgt gagcctagct cttctcccat
    21061 aacgtgtttt caacccaggc gaggagggga attttctgca cggcagcggc gttgcaagat
    21121 aggcaatagg tttataagat aactgtcgac ctgatagctt ggtaagagct catctaatgc
    21181 acaacacagg tgtctcagaa ccctgtatat ttccgcttgc gcaaaccccg aactttgcgc
    21241 gccatactgt acacgttctc actgcctgat acgagttcct acttatgtaa ggcgcagcga
    21301 tcatcgagga agcgtcagct gcacggtacc atgcggtgga gctccggacc ccagggcgag
    21361 atggatggta tctccggagg gctccgcgag cagtggagcg ggatcgaaaa tacttgtttc
    21421 cgctgtctat cagtgtctgt cagcgtgagg cacattgcat ccgcaagtac ctgctatcgc
    21481 gacttaaccc gctcagcttc tccctacgat ggtgtctctc attagtcagt tatacctgct
    21541 cagcctccag caatagcacc atgattctct gcctaccgaa ctcattgcgg tcactttgtc
    21601 ggcgtcagca atgtttgaaa cggtactttt ggataggcct gccatagtat gcaaaaagct
    21661 gacgcatctc attgagccat atgttctatt gttgcactac gctcattgct gacccctgtc
    21721 acaggggggc tgaaatggga cattcttggc agggcttaga tacgactgca gcatgccttg
    21781 cctggacaac gacgtagagg gcggattaca tgcatgcagc agccgggaat ctctcggtat
    21841 ttaacgcgca cagcgtactg atcaattcgt cagcttcgac cccagggcgg taaaaagcgc
    21901 ttcttcccgg cttcaatgat ggagattact catccacgtc cgggggctcg ctacctgatg
    21961 ccctataaga gctgcgattc caaggaccac gcattactgc acggggtcat ttattttcgt
    22021 cctaaattgg cgagacatca ctaatcgaga ccaaaaagat tccaaaccac ctcggcagat
    22081 atagaactag gttagttgca tatacgatgc acacgatgct gcgacaactg cgcattacca
    22141 cagaaatggc caaagataga caaggcataa ttctggttta agaatgaatg caaatggata
    22201 tcataacgat cgtaaaaagc acataaagcc cctaaatcct aaatatggaa atgtgcagac
    22261 caaatagtcc ttctgtagaa caccaacacg ccgcccaatg cagagacaat gctctggtat
    22321 gtagttttgg ttccatatgg tacatctttt cccgccgtac aatgccgaga tccccgcgaa
    22381 tcggatcagg cggacctgtc ggctgacggg ccctgtcaaa agggctccgt cggcgagctt
    22441 cgcagagatt gccaaacagc tcagacagaa ggcaacataa gggcttcaag ctccacgacg
    22501 aactgttcag tcgagtttgt tcgcacgtta cttggacaca ggtaatcgag ttcgaagaaa
    22561 cgaaaccatc cggagtgcca aaattgaggt cgtccgtctt agtgagcaat atgcttgatc
    22621 gagtctcctc agaattggct tgggtacttc aacttgctcg aatccacccg aagcaatgtt
    22681 caagagtaag gcagcctcga ttcacttgtg tgacctggct cggtctcctc gacgtcctta
    22741 atcgggtgca agatcatggg tgggaggcaa ggacggccgt ggatgtcttc ccattctaga
    22801 ccgcctattc cggtatcttc ccagcccatc cagttgttgt acaatctttg cggggggttg
    22861 gcacgatagt accaggtact tccgccatat cggccttcac gtccccagcc catcgcactt
    22921 ccaataccgc cactctcgcc gttcaaccca ccattgaacc actttgcgag cctgtcgccg
    22981 gaccaggccc ggtcgaaaaa cacaggcatc ggcgcataca ctgccttgaa accgtgtagc
    23041 agcgctacag tctggggggt catctcagag gaaacatggt tgcccttcag gttttcgaca
    23101 tgcataatat ccagaaggcg cctagagact cgagattgag taatgatagt cgctcttcgt
    23161 ggtaggtctt gagagtcgtg cgttgaatca ttgtatcccc agacatcagt gccaccaatc
    23221 catgagctgt tgatgggatt gaagatagga gcaagggtga tcagatcagc ttcctcgcca
    23281 acaccccact tgaagtcgtc gtcttcgggt ttcgaaacgg gaggctcagg tccgacaggt
    23341 tgaataaaag gtagtgtggg aggcccccat actgagccgt tgacagcatg gctctcgacc
    23401 tccttgcgaa agtctgtgtc gtaatcgcca tggacggaag gtatatagaa tcgctcgttg
    23461 cgctcccaca agccgcgacg aggttgcttc ttcgcaaacg ccactaactt ctccagaaaa
    23521 tcgtagtgat ggccagtaac ccgcgagtcg agttcccagt tccaaacata atcaaactcg
    23581 gtaaactctt gtgcgaactt ctgtacagac aaccactgcg caacgtgaac gctggcttgc
    23641 ttagagctca gcttcgaata cgttgactct gttgcgacat cgttccacag gattgtcatg
    23701 tcgacaaact ctttaggtac ggactggtga agcatccact cgtacgtctc ctggttttcc
    23761 caaataccaa tggtattgtc cttgacctgg acaaacagga agacctggta ttgtccgccc
    23821 gtacgaagtg aaagctcagt aaccaaagat cggacaatct gcttgtcgtt ttcgctgtat
    23881 tccttccctg tgtaagtgcg gatcaaaagt gcagtcctcg actctttgac cacctccggg
    23941 cttcgcttct cctccgtgcc gagaaagcgc ctccgaagta gcgccttttt gccagctttt
    24001 tggcgtacgt gggtggtgct tggggtctcg gactgttcat cagaggtgct gttatctcgg
    24061 ctatgcagag catccaagta ggggttcggc gcccctttac tattgaacct cgccttgttt
    24121 ttctgaacac agatctcctg caatgaaccc catttgacct gttcccagtc ctctggcttt
    24181 ctggtgtggt tgccgttgtg cgaatagcca tatggactga gtctagtctc cctctcgaag
    24241 cagaggtttc catccatgtt aaggacttcg tagctaccga atccgggcgc gggaaattca
    24301 tgcggcgcac ctgcaaagac ccggatatcc tctactggta ccccatcagg tccatcacag
    24361 gccgtgaact cggccttctt cgtagctttc cattccttgt tgttgtagtg gggatatggg
    24421 tcgtagacaa agggccggtc gacactgaag cccgtcatct cgtccgctgg cttcaacacc
    24481 gcgtcaaaca tctttttccg cggtgaggtt ttgttcacga gagttgccaa ggtattgccg
    24541 tagatggcac cggcatttga aagcctgtaa atgacgttag aaccagcact cctgcacggg
    24601 agcggcgctt ttggcggttg cgccactgac ttaccttccc aacgcatcac tctccaactc
    24661 ccattgctta cgcacaccat cttcaaaccg gtcatgttcc tcgcgctgtt ttctctcctc
    24721 ttcttcagca gcagcggcgg cagcgttaat cgacccggag gccggaccct gcttcttctc
    24781 ggcatcgctc gacgttgaat ctccctgcag cggcgtttgc tcctgttctg cgccctgcgc
    24841 aggctgccca acctgggtgt gaggcgccgg gcgctccgag gtcttgtctt gcggtcctat
    24901 ggcatggcgg ccgacgctgg aaccgtgcag caggacccag taaagagttg ctgcaaccag
    24961 tgcaaacacg aacagactct tgggccgcgt caagattcgg cgaggctgaa cggccaacat
    25021 ggcttccctc gtgtttcgcg gcgtgcgaaa gaagtggatc tcgggtgtat cctatcgctt
    25081 cgagcgctcg aataccgtgg cgaatcagat cgtcctggtt gtcgccatgc gcatcgtgta
    25141 acgcggagga tctaatcgcg gcaggtggaa atcagcgacg gtggattcgg agccgccaaa
    25201 tagagctgca gctctgtaga agggatgtcg ttaaaaaggt gttcgtgagg gtaaaggagc
    25261 ggacggggct tcttgcgaag acgccagaaa atgcggcagg ccgaatgttt aattgccaaa
    25321 gctgggagtg tccatccaca aaggcgggtc gcctcactgc agcggggggc gggaaggaga
    25381 gaccgaaagc aaaaaaaaaa aaccgggtga agtgtatgaa ggtagaggcg cagagacgat
    25441 tagaggtgag tttaaagtcg cgagggacgg gcggggatgg gcatggtaat atcgtgacgg
    25501 tcttggccgc agcgatcgcc ttcaaaagtg ggcggttttt aatttgtaac cccctaatcc
    25561 gacctgggtc ccttacgttg acaggtgctt ccccccgacc ttctgacgta tcgtgcgcat
    25621 ccgtatgtac ttgtcatatc acatcagact cggtgggagg caaggagaag caccagtcca
    25681 tagatccggc cgtttcgagc gcaaacttgg aagagcttaa ctaacccgtt gtcctcgagt
    25741 cctcgagctc atacgcagta gacgccgcct taccatctcg acgcacccgg caccgcactt
    25801 ccttacagtg tctttgtttg ttcttgatat tgtatcacta tctgccagac actcgattgg
    25861 ggcccgaatt atgtgtgcca agctactgtg gactgcgcag ttgtttgctt cgctaatcat
    25921 gtttgtggga tgttggacgg agtcatgaac caacaacctg ccaagggagg atgatacggc
    25981 gcaggcgctg agtaccaaca cagtcggatg cagcacaggc agataactag atgttcaggg
    26041 ctgatgtgta gaggggtcat gattaagcgc agtattgtgg gccaatcgcc gtggatttca
    26101 tcatctggga ctacgaatga gtccccgaca gcaagacaga tctcaacagg acaggggttc
    26161 ctcgcccctg acgcttgaca aatagttgaa agctgcagcg ttcgtgataa ctagagacgc
    26221 gcgagctcaa ttagctgcac aggcgcactt atgcactgaa agacgcctat cgatttctca
    26281 ccccacttcg actatcggat cactcatgat tctttcttca gcggcgcggc tagaattctt
    26341 catcacggcc tgctatcttt ctagcgcatt gtggcttgca cccaaggctc tgtttgagct
    26401 actacccaaa ctaccacagt tagttggctt ccaagccgtt tgatgttcag gtaactcgac
    26461 ttcgcatcgc aaggctccgg aaattaaatt gcgtggatag gagcgggtgt tggaagtagt
    26521 ggtcggccac ctcccgaaac ttttcaggcc agtgctcaca tggagattta cagcgatggt
    26581 catgagcagc ttccttgatg tgacagcaga tcaccacgtg ccagatccca gggtttcatc
    26641 atcttggaaa tccggggcgc tgccaaagtc agtgtttagg tttagatttg caggagcatc
    26701 cgtgctcggt aagaacaggt ctcgagcttg ctgattcgac gcctgccggg tgtaaagcgt
    26761 agcaaggatg gcggcacgaa gtgcacggtt ggacagctga ggttcggggc caactcagct
    26821 tgaaagtggt cacagtctcc ctcaagcatg gaaaactgca gccagatcaa gacgaccatt
    26881 tactatatct acggggcgta atggccactt ctccaagcat agtatgctgc tttggcttgg
    26941 ggcccctgtt tccaagcgcc ccagaagata cgagatggac cgccattcaa gtcattagtg
    27001 ctgcctttaa ttgaccaatt atagccacag tggatgggtt tgatctctag tcttgcgctg
    27061 accctcgagt tccgggtctg ggattggaca tgttcattag cgccacagcg ttcactgcag
    27121 tcgtcaacag agaatctctg ttggtacctg cattcgtgtg acctttgacg atctgatagg
    27181 atcagttctg caaatcactg actgccaaga ccgtcatata ccatggtcgg cactccgctt
    27241 ttggcatggt tgaaccagct ctctcgaccc ctcatcttgt gtaacagctg tctcgggggt
    27301 gcattagcta gggggtatta tagcaaaggg caggctcgat gcatgatttc agcttgacga
    27361 aatgctactt aaaacgtttg ctgctagagc gattctgcag tgaggtttcg catagcctat
    27421 gctcgctgta attcctgaac aagtgtattc aagaacgttt tgggttcatg atagggattg
    27481 tgcactttgt cagccggatg agtttctgag cctgaaattc gagtgattgg gactatatta
    27541 tgtatgtgac gccgcggatt atcggtacta tctccgatac ctattggctc taacggcgtg
    27601 gggttctcat caaacgtcgt tggactcatc tcgaaaaaga acaaaggtgc ccataaatga
    27661 caccagccaa gcttttatcg ccaggcgatg ctcagcatgc gtcagaaatg cctggagcag
    27721 gttccaacct cccaacccct ctgctcccgg cactcctaga gttaaaggac tgtcatatcc
    27781 aacacaactt ccacagaagt ctccatcata aaagagtagt aatccagatg tcgaagcata
    27841 tcaagagccc gcatctaggg gtatatgtag aaaaggaaag tctgggtata tgcaaaacca
    27901 tgcgaatgcc caaatgctaa cacaccaact ccaggctcca acaagagata ttcccgaagg
    27961 caaacagcgc tgccatgctg gtgattaaaa cttggtaatt tcagaaatgt gctcgaagtg
    28021 gactgtcgct aaacaaagga gagtcgtggt atcatggaga acagtcgggc gacgtaaggg
    28081 ctttcgcctt attacatcat gcctagcctc gtcattctct tttccatccg gggcatctgg
    28141 ggcctcatgc caggaggacc cagtcggttg ccgctgggaa ggccgagacg accgtttgct
    28201 ggcggtctca gtccaccacg accagatgac atgggtggca tgaccggctg ctgtacgcgt
    28261 cgccatgcgt cgcgttcgca gtaagccctt ccattaactt caaagtatcc atcttggaga
    28321 accttgccac agtcgccaca acggaaacat tttggatggt gtttgtgtgc agagtcgtct
    28381 tcaaggtact gcccttcgat tccaacaccg caggttgtgc aacagctgcc attgagacga
    28441 tggtagcact cggcgtcgta tggctggtcg tccaggacgt agaacgtgga cgaggtaaaa
    28501 gggctctggc acgtcgtgca gacaaagcat gccttatgat agcggcccgt aagacggcca
    28561 tcggctgatg atattgattt gcctgtaatg gggagtctgc aagccttgca gttcccacga
    28621 gaccgtcctg cggactgctg acggttgtgc gtccgcgccg gcggatcccg gctacgcgcg
    28681 ccctggattg cagggtctac tcggtcagag tagttttcca tagcatctgg cgaagcgagc
    28741 ggggatcttg gccgaggcct acttccaggc ctacttccac tctgcacggc cggatcgtac
    28801 ctgaggtcat ctgggcgtgc ccggagctcg ctgcttggtg cacgtttttg taccggcggc
    28861 tctgggcgcc cggagagtac ctccttgggc ttcaaagagt ccattgaaga ctgaagatcg
    28921 ttcatcagag aatcgaagtt ggacgtgtca gatggcttcc ttctagaccc tgttgaccgt
    28981 gctgggctcg aatttgagct tggctggctc agctgtgacg tgctgtagcc cgaattgctg
    29041 tagccagaat tgctcgagga ttgcgatacc gaaggagtat gataagggtt gcccactccg
    29101 aattcatccg cgagattaat tgatggagca tcctgagtag ctgtaggcgg ccgtatgagg
    29161 ctcttacgtg gtggaggtgg tcgtgaagtg tcacgcatgc cgaacgacgg tcgctgttcc
    29221 cggtccctag tcatcgttgg gcgctctgta ctctcgttgg ttggtctccg catccgatct
    29281 tgtcgcacac caggtgccga gggaggtcgg gcaggcacac tgtcgactct gttctggctc
    29341 tgctttggga aagtctctga gcgttgattt gtaccgaacg gtcgtggttc aaagctctct
    29401 tcctgctcgc gttgtggcgg cccgaaccca ccatatccat tcttacgagg tactcgaggc
    29461 ggtggcatgc tgccagggct tgatgagaaa gaagctgctg atgatgaccg ctcgttccca
    29521 tatccactcc tagccatatc atccacgatc gaatttgagg ttggcgcatt gtctgttttc
    29581 ggcgcgaaag cattcttagc ccctgccctt cggttgatct caaacgggcc aggcgcaata
    29641 gtattcatgc gttgtaaaag ggtagccggt tgcttcttcg gacttgagct gtagttatac
    29701 atcggttcag gctcatacgg ttgcggttct tcaaaccccc cgtaactacc agttcgtcca
    29761 ttctgtccag gcgatgtcgt acctgctatg gcgggggaga aatattcgtc gccattcgtc
    29821 ccagacccta agcggccagt gggtgtcttc ggtgaaattg tcctagaccc agtcgaagca
    29881 cttactgggg tcaattcatc aggtttggcg aatgcttgat ctatacagcg ataagcaaga
    29941 gactaagcac acgcattatc agattctaac tcacttgctg ccgaagtgtc taccgttggt
    30001 ggtggtgcac ggcttccgaa gccccaaacg gtctgcttca gtgaggcaaa tgcgcccgtt
    30061 aacagatctg gtgccgctgc cggcgcgggt tctatgacat ggttaacaga gctacatgac
    30121 gcaaacgaag tataagggga acatacggtc tgatatcgca gcgcccttgc agacatgctc
    30181 ccccatcaga gatatctcga cttcgttgcc acattgcgag catttcacag tcggcatgaa
    30241 cgccgactca cgtggatatg ccgccatgcg ctttgcttat tccttcccgt ctccgttcct
    30301 cgctctcagt gatgttgctt caaccattca atgcggttga gtgcctcgat cttccgtcga
    30361 cgccctgttg attcgggttt agtcgactgc ggtggtgggt gagaacgtcg gattgagccc
    30421 tggtatgacg ctctgttgtt gttgctgctg taaggttttg atgaaaagag taaggttcac
    30481 aacatatgac aaaatcctcg aaacacgaga cacacgaccc cactgtatgc agtaaaggcc
    30541 aacgtcacgg gtcaaagact tgcccaagac ccaaccaagc agcttgtttt agaaacaagg
    30601 ttctcggatc tcgagttttc agatctgggc tggatgccgt aggcgatgta agagaaaggc
    30661 gccacgggca gtgctcggtc cagggtgtac gttggacgag gagcgatcaa tggcaaggcg
    30721 aggtgactaa agaaagatcg agtggtgtaa agatcggtga aggggtctga agctgttgcg
    30781 gtgtctgtct cgaaactgtg gagggtgttg atgcacccct gtcagctccc cccttgtcac
    30841 agattgcacg gacaacccaa accgcctagg gagccctgtc cctgcgctct cgagatgctc
    30901 ggctagaact ggaaatggat tagtttcaat ggatcagctt gccctttcgg attccgtgca
    30961 tcaccttacc tcgagctgag ggcataaagc ggcttgtgcg gatgcgagac actccgttga
    31021 ccttcgtcta tggggatggg taccgtagtg tgatatggga gaacaagcgc agcgcagcgc
    31081 acgtggagca gaggcaggta tcacaaagca caaaggttcg gcatctggac gtcaggactg
    31141 cttcttgctc ttgacctggt gcagatgacc tgttagagtg gcgatactca gatagacgag
    31201 gccgatatga aaggggcttt gcaagatgcc acggcagtcc ctagcacgat ccccataagc
    31261 ataggcaagc aaggcaaggc aaggcaaggc aatgcaaggc aggttccaac attccccttt
    31321 gtctggcctt caatcatgtc gcaagctcgc tatctcgtgg gcccaccaac ctaggtaggt
    31381 taatgagctg ctggctggcg gaagcaaatg agaacaaaga aacgccagtg gttgtcacgg
    31441 gcaaaggctg cagggtggct tgccaggaat ctcctacggt ttcctgggct atcaggctac
    31501 ctgttgtaag ctgctgcaat tggttaaggt taggcggctt cgggtacctt gcagtcgcta
    31561 gcctgggccc accagctacc taggtagcac cgcaccctga agattactta gttacgtagc
    31621 atggaattca atgttcctct cggtccctct cgcggcgcct ctcaggaacc tggagaactg
    31681 ttctggtgct cattttggct gagtctttcc ctttcaattc tcccgggttc ccaattagac
    31741 ctcccatgac cccataggtt ccagaagcag ccggcatcca cgagaaggcc gagtcaacaa
    31801 tgccggcaat cagccgcaaa atgaaggccg cctgttggtc ggtttggaaa cgaccttgcg
    31861 accgtcacgg aaaatgaatg gttgataaaa tgattagtga aatggcacgt tatttctctg
    31921 gatcaccagg aaatacgacc tttttgggcc caggggactt cgacgtgggg ccttcatcac
    31981 tggcaaaacg gggtccaagt ctcgggat
//
