# Supplementary material for: Genome sequencing and physiological characterization of three Neoarthrinium moseri strains
Source: BMC Microbiol. 2025 Aug 21;25:526. doi: 10.1186/s12866-025-04274-z (PMC12369201; doi:10.1186/s12866-025-04274-z)
Supplement: Supplementary file 16 — Supplementary Material 16. [file 12866_2025_4274_MOESM16_ESM.zip › BiGSLICE/input/Nmoseri/CBS16480/JAFEVA010000004.1.region002.gbk]

LOCUS       JAFEVA010000004        21239 bp    DNA     linear   PLN 06-APR-2022
DEFINITION  Neoarthrinium moseri strain CBS 164.80 scaffold4_Wmoseri_CBS_16480,
            whole genome shotgun sequence.
ACCESSION   JAFEVA010000004
VERSION     JAFEVA010000004.1
KEYWORDS    .
SOURCE      Neoarthrinium moseri
  ORGANISM  Neoarthrinium moseri
            Eukaryota; Fungi; Dikarya; Ascomycota; Pezizomycotina;
            Sordariomycetes; Xylariomycetidae; Xylariomycetidae incertae sedis;
            Neoarthrinium.
COMMENT     ##antiSMASH-Data-START##
            Version      :: 7.1.0
            Run date     :: 2023-12-04 12:18:39
            NOTE: This is a single region extracted from a larger record!
            Orig. start  :: 114251
            Orig. end    :: 135490
            ##antiSMASH-Data-END##
FEATURES             Location/Qualifiers
     protocluster    1..21239
                     /aStool="rule-based-clusters"
                     /category="terpene"
                     /contig_edge="False"
                     /core_location="[10000:11239]"
                     /cutoff="20000"
                     /detection_rule="(Terpene_synth or Terpene_synth_C or
                     phytoene_synt or Lycopene_cycl or terpene_cyclase or NapT7
                     or fung_ggpps or fung_ggpps2 or trichodiene_synth or TRI5)"
                     /neighbourhood="10000"
                     /product="terpene"
                     /protocluster_number="1"
                     /tool="antismash"
     proto_core      10001..11239
                     /aStool="rule-based-clusters"
                     /tool="antismash"
                     /cutoff="20000"
                     /detection_rule="(Terpene_synth or Terpene_synth_C or
                     phytoene_synt or Lycopene_cycl or terpene_cyclase or NapT7
                     or fung_ggpps or fung_ggpps2 or trichodiene_synth or TRI5)"
                     /neighbourhood="10000"
                     /product="terpene"
                     /protocluster_number="1"
     cand_cluster    1..21239
                     /candidate_cluster_number="1"
                     /contig_edge="False"
                     /detection_rules="(Terpene_synth or Terpene_synth_C or
                     phytoene_synt or Lycopene_cycl or terpene_cyclase or NapT7
                     or fung_ggpps or fung_ggpps2 or trichodiene_synth or TRI5)"
                     /kind="single"
                     /product="terpene"
                     /protoclusters="1"
                     /tool="antismash"
     region          1..21239
                     /candidate_cluster_numbers="1"
                     /contig_edge="False"
                     /product="terpene"
                     /region_number="2"
                     /rules="(Terpene_synth or Terpene_synth_C or phytoene_synt
                     or Lycopene_cycl or terpene_cyclase or NapT7 or fung_ggpps
                     or fung_ggpps2 or trichodiene_synth or TRI5)"
                     /tool="antismash"
     gene            complement(127..987)
                     /locus_tag="JN550_001833"
     mRNA            complement(127..987)
                     /locus_tag="JN550_001833"
                     /product="hypothetical protein"
     CDS             complement(127..987)
                     /codon_start=1
                     /locus_tag="JN550_001833"
                     /product="hypothetical protein"
                     /protein_id="KAI1875547.1"
                     /transl_table=1
                     /translation="MSTVQLSFSLRVSSGVKSVHLLGSWDNYVGQLPLSKDKSSSKSGS
                     WKGTFRFQGNLEAGQRYWYYYIIDGYHVSHNPSEASTVEPTTGRELNILDVPKDKSSKS
                     SKSHSSSKSSSKHSSSKDSKHRSSKRGSLAVDIPKGRPLSTSQIKAPKPISPHATRHIL
                     DADYCDEGTIDELTARFGSTGFEEEYINDFSSSPVSSSGSSLSYRSDSSSPSSSLSGYS
                     TPSSDCSNCTCERYGITRKGDRVKIDCGGARCGYSDSESCSSGDESEEEYYSHSARRNG
                     MVVRA"
     gene            3344..4003
                     /locus_tag="JN550_001834"
     mRNA            3344..4003
                     /locus_tag="JN550_001834"
                     /product="hypothetical protein"
     CDS             3344..4003
                     /codon_start=1
                     /locus_tag="JN550_001834"
                     /product="hypothetical protein"
                     /protein_id="KAI1875548.1"
                     /transl_table=1
                     /translation="MGAAQDTVDDKLVSAVTEYVKQYMALYDGSHDFNHIQRVLGLAKH
                     IYAQSPASSGLDLQTVILSALLHDVGDKKYLKPDEDASTLVYKLLLSYGADEQLAQKVQ
                     TICLGVSYSSEIKDPARVQNLIKEHPELAIVQDADRLDAIGGVGIGRCFTFGGARTERS
                     MDETVKHFDDKLVRLVGMMKTEVGRQLAQERTERLLLFQKWWDEETAFAATASAPA"
     PFAM_domain     3440..3772
                     /aSDomain="HD"
                     /aSTool="clusterhmmer"
                     /database="35.0"
                     /db_xref="PF01966.25"
                     /description="HD domain"
                     /detection="hmmscan"
                     /domain_id="clusterhmmer_JN550_001834_0014"
                     /evalue="4.70E-06"
                     /label="JN550_001834"
                     /locus_tag="JN550_001834"
                     /protein_end="143"
                     /protein_start="32"
                     /score="27.0"
                     /tool="antismash"
                     /translation="FNHIQRVLGLAKHIYAQSPASSGLDLQTVILSALLHDVGDKKYLK
                     PDEDASTLVYKLLLSYGADEQLAQKVQTICLGVSYSSEIKDPARVQNLIKEHPELAIVQ
                     DADRLDA"
     gene            4889..6316
                     /locus_tag="JN550_001835"
     mRNA            join(4889..5123,5604..6316)
                     /locus_tag="JN550_001835"
                     /product="hypothetical protein"
     CDS             join(4889..5123,5604..6316)
                     /codon_start=1
                     /locus_tag="JN550_001835"
                     /product="hypothetical protein"
                     /protein_id="KAI1875549.1"
                     /transl_table=1
                     /translation="MLLRSLSRRCTLLILSNLSLAIADDQIENTPDAAIEDVAVLPDGF
                     SPRYYLGASPARQFVKRQHVASCESGEHNCLDLGEASIPTPSGATISSDNSLSQSSKAG
                     IGAGVAIGAALVIGAVTWFCIRRRRTERRRRSAAYARSQQGPTPGADTTVVGSMSEVSG
                     PTRGQRIHPSGLVYDYFGPQATEGPYTQQEGTPHETPGLAERGVPLQPHGPGDIVVPVE
                     MGPGAESGMTAAATTRRGAALARGASTRSAATVGSASTRNRDQQQDTLYELDAGFGSPS
                     PLSQDEARQAAQSPEEPISPGYGTLDVDHYRDTH"
     gene            10001..11239
                     /locus_tag="JN550_001836"
     mRNA            10001..11239
                     /locus_tag="JN550_001836"
                     /product="hypothetical protein"
     CDS             10001..11239
                     /codon_start=1
                     /gene_functions="biosynthetic (rule-based-clusters)
                     terpene: fung_ggpps2"
                     /gene_functions="biosynthetic (rule-based-clusters)
                     terpene: fung_ggpps"
                     /gene_functions="biosynthetic-additional (smcogs)
                     SMCOG1182:Polyprenyl synthetase (Score: 242.1; E-value:
                     1.2e-73)"
                     /gene_kind="biosynthetic"
                     /locus_tag="JN550_001836"
                     /product="hypothetical protein"
                     /protein_id="KAI1875550.1"
                     /sec_met_domain="fung_ggpps (E-value: 4.1e-153, bitscore:
                     502.5, seeds: 66, tool: rule-based-clusters)"
                     /sec_met_domain="fung_ggpps2 (E-value: 6.8e-99, bitscore:
                     324.5, seeds: 17, tool: rule-based-clusters)"
                     /transl_table=1
                     /translation="MIQTRLPGKVPTIDEMLSSDTTAHPPPSLPFQSPNAIPPRTSSTG
                     HAIPHPPSKSVLRPLPESNWLGGPRHHRHTSSTTSASGGKIQPFTAIMSPSGPPPDPSR
                     YATEDLNFIARRTWTDQKEKIIWGPYDYVTSQPGKDFRTQLIAAFNTWLEVPQDSIEVI
                     TKVVGMLHNASLLVDDVEDNSTLRRGLPVAHSIFGTAQTINSANYIYFAALQELQKLKN
                     PKAVSIYMEELINLHRGQGMDLFWRDTLTCPTEEDYLEMVGNKTGGLFRLGIKLMQAES
                     RSLIDCIELVNLMGLVFQIRDDYMNLSSVEYSNNKGLCEDLTEGKFSFPVIHSIRSDPS
                     NLQLINILKQKPTDDEVKRYAVKYMESTGSFDYTRQVLAVLIERARKTAEEIDEGKGKN
                     HGIHKILDKMVIT"
     PFAM_domain     10376..11095
                     /aSDomain="polyprenyl_synt"
                     /aSTool="clusterhmmer"
                     /database="35.0"
                     /db_xref="PF00348.20"
                     /db_xref="GO:0008299"
                     /description="Polyprenyl synthetase"
                     /detection="hmmscan"
                     /domain_id="clusterhmmer_JN550_001836_0015"
                     /evalue="4.90E-66"
                     /gene_ontologies="GO:0008299: isoprenoid biosynthetic
                     process"
                     /label="JN550_001836"
                     /locus_tag="JN550_001836"
                     /protein_end="365"
                     /protein_start="125"
                     /score="222.6"
                     /tool="antismash"
                     /translation="IWGPYDYVTSQPGKDFRTQLIAAFNTWLEVPQDSIEVITKVVGML
                     HNASLLVDDVEDNSTLRRGLPVAHSIFGTAQTINSANYIYFAALQELQKLKNPKAVSIY
                     MEELINLHRGQGMDLFWRDTLTCPTEEDYLEMVGNKTGGLFRLGIKLMQAESRSLIDCI
                     ELVNLMGLVFQIRDDYMNLSSVEYSNNKGLCEDLTEGKFSFPVIHSIRSDPSNLQLINI
                     LKQKPTDDEVKRYAVKYM"
     gene            complement(13792..15300)
                     /locus_tag="JN550_001837"
     mRNA            complement(13792..15300)
                     /locus_tag="JN550_001837"
                     /product="hypothetical protein"
     CDS             complement(13792..15300)
                     /codon_start=1
                     /locus_tag="JN550_001837"
                     /product="hypothetical protein"
                     /protein_id="KAI1875551.1"
                     /transl_table=1
                     /translation="MDEYGADVFVNRDDPIPTVRLDGTASSSGSASASQAPTNHDSDHS
                     DVESPAPRRRGIRDRLSAFRDKASIQDKLVEKLLTQVLQDDGSEAPPDAPPKGGASAPG
                     SSKPNFSLPTMSYNFRRFNSRIGVVFVFQARAIRLLSWKHPTHTLSFLAIYTFVCLDPY
                     LLPLLPLAILLFGVMIPNFVARHPAAPFSLSSEQAIGYSPHGPPLAPARTVKPVKELSH
                     DFFRNMRDLQNCMEDFSQLHDGVVTLVVPRVNFSNEALSSAIFVFVFIGCLFMSIAANI
                     LPWRFIFLVAGWAVTVMGHPLVQKQIEAANETHMKQNGEKARSWMENWVEGDVILDSAP
                     ETREVEIFELQRLSDPEGEWEPWMFSASPHDPMSAARISGDRPVGARFFEDVQPPQGWE
                     WSEKKWALDLWSREWVEDRIITGVEVETEGERWVYDIYYEPEDKVGVVEESKQQTPTKG
                     KTKASRSKPSWEEGEDYEGRRGEWRRRRWVRLVKRKNLGATQES"
     PFAM_domain     complement(13834..14979)
                     /aSDomain="Pex24p"
                     /aSTool="clusterhmmer"
                     /database="35.0"
                     /db_xref="PF06398.14"
                     /description="Integral peroxisomal membrane peroxin"
                     /detection="hmmscan"
                     /domain_id="clusterhmmer_JN550_001837_0016"
                     /evalue="1.10E-92"
                     /label="JN550_001837"
                     /locus_tag="JN550_001837"
                     /protein_end="489"
                     /protein_start="107"
                     /score="311.0"
                     /tool="antismash"
                     /translation="PNFSLPTMSYNFRRFNSRIGVVFVFQARAIRLLSWKHPTHTLSFL
                     AIYTFVCLDPYLLPLLPLAILLFGVMIPNFVARHPAAPFSLSSEQAIGYSPHGPPLAPA
                     RTVKPVKELSHDFFRNMRDLQNCMEDFSQLHDGVVTLVVPRVNFSNEALSSAIFVFVFI
                     GCLFMSIAANILPWRFIFLVAGWAVTVMGHPLVQKQIEAANETHMKQNGEKARSWMENW
                     VEGDVILDSAPETREVEIFELQRLSDPEGEWEPWMFSASPHDPMSAARISGDRPVGARF
                     FEDVQPPQGWEWSEKKWALDLWSREWVEDRIITGVEVETEGERWVYDIYYEPEDKVGVV
                     EESKQQTPTKGKTKASRSKPSWEEGEDYEGRRGEWRRRRWVR"
     gene            15781..16907
                     /locus_tag="JN550_001838"
     mRNA            join(15781..15986,16052..16907)
                     /locus_tag="JN550_001838"
                     /product="hypothetical protein"
     CDS             join(15781..15986,16052..16907)
                     /codon_start=1
                     /locus_tag="JN550_001838"
                     /product="hypothetical protein"
                     /protein_id="KAI1875552.1"
                     /transl_table=1
                     /translation="MPITIHPPSVAQEPTRSLYQDGSQSDSDSDGGVDLDGDVSMGRPT
                     KRARRDEAIVTPGEVITEDPQWMRGHGTYTIPEPPQIISSVAGTLSKTNKLLSVRPLRA
                     RYTPEIGDLVVGRIVEVQARRWRVDVGAALLAQLPLSAINLPGGIQRRRTETDELQIRT
                     FFSEGELLVAEVQQLYNDGAAVLHTRSLKYGKLRNGVFMAVTGTGGGGGVVRARRQAFT
                     LDISSSGAEGGEKIDVILGVNGYIWISKHIEGEGAAAESSGPGITRIEESVGLNVYSSQ
                     NDSIPLDTMREIARTRGVITALVENGLRVDEEMVTKGYQEAVEMARGEGEGDDSLWLGG
                     EKGKRLADALVGR"
     PFAM_domain     join(15940..15986,16052..16124)
                     /aSDomain="ECR1_N"
                     /aSTool="clusterhmmer"
                     /database="35.0"
                     /db_xref="PF14382.9"
                     /description="Exosome complex exonuclease RRP4 N-terminal
                     region"
                     /detection="hmmscan"
                     /domain_id="clusterhmmer_JN550_001838_0017"
                     /evalue="6.00E-16"
                     /label="JN550_001838"
                     /locus_tag="JN550_001838"
                     /protein_end="93"
                     /protein_start="53"
                     /score="58.1"
                     /tool="antismash"
                     /translation="IVTPGEVITEDPQWMRGHGTYTIPEPPQIISSVAGTLSKT"
     gene            17452..18360
                     /locus_tag="JN550_001839"
     mRNA            17452..18360
                     /locus_tag="JN550_001839"
                     /product="hypothetical protein"
     CDS             17452..18360
                     /codon_start=1
                     /locus_tag="JN550_001839"
                     /product="hypothetical protein"
                     /protein_id="KAI1875553.1"
                     /transl_table=1
                     /translation="MITRARIRQLPVSRLIRPSPKTPQPQLRPWRQQRPFHYDPHANIY
                     KPPFRSRLKDMAIGAGVVVGAVGGYVSLKLYGLYGARDQLTDELKVELENLRSYNQDTA
                     AGFAEARAQGDHHRLRQLTFELAHHVHSDDKKGHLPHYIAEVGPLQGLPYDDPMSGQEL
                     VPSEDTLVFLQKDPVDDLILGCHVSVNLDAEEVYRGMADPAPEPGADKLGELLRRVTDQ
                     VQMWRRQGRLLESDRGEVELEVILLLRDKVWVFDYAGGHYDAVEGPSSILGDPDAMMEV
                     ERILENLEGKKKKNKKPGEGL"
     gene            complement(18478..20738)
                     /locus_tag="JN550_001840"
     mRNA            complement(join(18478..18590,18682..20303,20377..20404,
                     20606..20738))
                     /locus_tag="JN550_001840"
                     /product="hypothetical protein"
     CDS             complement(join(18478..18590,18682..20303,20377..20404,
                     20606..20738))
                     /codon_start=1
                     /locus_tag="JN550_001840"
                     /product="hypothetical protein"
                     /protein_id="KAI1875554.1"
                     /transl_table=1
                     /translation="MFLNIGMLEVDTPRSETGEFSKELDVRVSGTATYFGKECIRCKLG
                     PSSGQIQTTLAEASNNFSIMSWPSVRPTRPYGLIDLLREPIPNISAETKSDDARRTGLR
                     DTAWLSLHPNHHDHVTRWRNFNYPVIRVALKELLDGVLDLSASFWHDYWPASLLEVGDG
                     RSRNVRQPRRFEALGNQLNFALYHALMQRTHDPADPIWGALSYTPGHSEEAKNDDLSPI
                     CSLSYDWVLLDYEHSDEKHDGQCQPVVIGIDRSVDEFPLHLLGKFDEGGRLDERIEWTL
                     RQVGTVCWYKKTPYAFVMTPAGATMLAFGVGAQLNSSPLLSVKYAVFPRDHNQQDVRKM
                     PLLMALWSLCMIGWSDNARGSWNGSAGELNTWVQVTEGRGKLYEHSRLRQRNRGHPPGA
                     VVIPMSARTPAPVLYPLGVAFKQWQPGDVENPFTSLPTSAGLSDSTVSPLSGVTVAASP
                     ASDAFPGLTRWRLREAEPVHLDLPCLQRHYISPYQPPVAPEVPVEEEDLRRHAPVPLSV
                     AAITACVDTPEVPTRFHQEPGDATRLAADTAHIATAVESNSDEQRNQASGDQVAGCAAC
                     HGPSASAVSALGHNYTTTSYALGRDGQIIAIEYSANAPGGWGMSLPVEYGPEIVQ"
ORIGIN
        1 gcagcaaggg tgtgcacgca tctggctgct cgggaatgaa tgtaaacggc cttctcttct
       61 actgtttctg gcctgtcggc ataattaatt atcggcttga cgggaacccc ccggtcaggc
      121 aggtcttcac gctcgcacaa ccatgccgtt gcggcgggcg ctgtgcgagt agtactcctc
      181 ctcggactcg tcgccactgg agcagctctc ggaatcgctg tagccacatc gggcaccacc
      241 gcagtcgatc ttgacacggt cgcccttgcg ggtgatgccg tatcgctcgc aggtgcagtt
      301 gctgcagtcg gagctgggag tgctgtagcc ggagagcgat gagcttggcg aggagctgtc
      361 ggagcggtag gacaggctgg agccgctgga agagacgggc gagctggaga agtcgttgat
      421 gtactcctcc tcgaagccag tgctgccgaa gcgggcggtg agctcgtcga tggtgccctc
      481 gtcgcagtag tcagcatcga ggatgtgacg ggtagcatgg ggagaaattg gctttggtgc
      541 cttgatctgc gatgtggaga gaggacggcc cttggggatg tcgacggcga gggagccacg
      601 cttcgacgat ctgtgcttgg agtcctttga cgaggagtgc ttcgacgagc tcttgctgga
      661 gctgtgagac ttggaagact tggaagactt gtccttgggg acgtcaagaa tgttcaattc
      721 tcggccggta gtgggctcga cggtcgaagc ctcactgggg ttgtgcgaga catggtaccc
      781 atcgatgatg tagtagtacc agtagcgctg accagcctcg agattgccct gaaatctgaa
      841 ggtgcccttc cacgaaccgg acttggagga agacttgtcc ttggagagcg ggagttggcc
      901 gacgtagttg tcccaggaac caagcaaatg gacggacttg acgccagaag aaacgcgaag
      961 agagaaggag agctgaacgg tcgacattct gaatgattga tgttgctgtt gcaaattgac
     1021 gtttcttgga gtaattcaag ggcttgatga gcaagaaaag ctaggatttg gtttttatta
     1081 ggagggtatt cgttggtgat tagggagtat agttgaccgg caactagtat gcaattttgg
     1141 attttttggt ataggttgaa aattaagatg tgagtagagc gcagctctat cgatcacagg
     1201 gaaacagaaa agggggaaga gagaaaaaac gaaaaaccag cttttgagga ttgaatgctt
     1261 gctggagaag aagagaagaa gagacggaaa tgagagggcg ggttggctat tattataatc
     1321 atgggggcca acaagtgagg ccacagaggc ccgttactag accgtggcca tgaccattca
     1381 ggacgtcgcc ggcagtcatc cgcagactag gcagagtctg tagaggtcca catgggggag
     1441 caggcttctc tttggtcaat gatgcatatc aacccatggc aatatcactt gagcacatgt
     1501 tcccagtccg agaaggcgtt cggtgcagca caagactgcg gtcttgcatg cccggcggct
     1561 aagcacattg ggtgacccag gaaaccatgg cgacctctgt gcgatggctg agcaaaaaat
     1621 agaaaatcac agagcattgg cgggggagtc tggccagcta gacctaaaca ggatgcgcag
     1681 gcgtctatag cccagcgctt attggctcaa gagaagcggc cagcaaccaa taccagtctt
     1741 tcgtcaactc gcctatcatc tatcacacgc ggttgacgag tactcggcca atgatggcgc
     1801 agcatgtctt gttgatggct gcagtggact gcatgcacag atctgcatct caactttgaa
     1861 gaggggcata cgttggttcg gcaatccgac aggacagctc tggcaggaag agcgaccaga
     1921 catggcaaca cagccagcca gcatgataat acgaccaggg agcttcctgg cattcatgta
     1981 cgaagtgcat atcgtacgca tttgcatgta tgcaggctgt catgtggaac tcattgtcat
     2041 tgactgagcg gtccaatgtg cttgatcaac gatgaactgt agatcgggcg agtcaggagg
     2101 cagcaaagct gtgatgctgc agaaaccatg aacagccaga ccgacatcct gcgtaaaacc
     2161 tggcagagat caaaatgtgg cgccgacatt tgcttcactt gatgggcatt acgtgccggg
     2221 aagtcttcgc gaaatagtac agacgccgta ccttgaagtg cccggggctg ttgcggcgca
     2281 tggtcagatt ctagactatg atagtcgtaa agcagaagct tcggttcggg tcccttagga
     2341 ggtcacggcc ttctagaagt caatggcaca aactatcgtc ccaactattc tatgcttgtt
     2401 tgataggtac tcgattgaag ggcgtcttgg cttgtctgcc ttggcctgcc tgccccggtg
     2461 ccaagtttgc gtgctaagtc gccgggcgtt gatttcggcg gaatgaggtg agatgggctg
     2521 cgtcggcttc atgcatgcaa ttcactagcc tcggcgggta tgtagcgtca gtcacacaac
     2581 ggacgtacgg tcctttcaca atcatgatcc cactggcgaa ggctggatcg tctggggcgt
     2641 gcagcgcaaa tattggaagc gtgccaatgc cgaaaagttg ttctagaatg gctgtgctga
     2701 gtgacgacgc tgtgagcttg tacatttgtt cggttacttc ccagtagaat ggaaactgaa
     2761 cactggcagg actggtactg gaaaatgtgc taatcttcaa gtcacatgac tgataagttt
     2821 aggcagtgtc tgcctaagcc tgcgttacca gccggcgtga acctgcggag agcgcagccg
     2881 cttcttgtga taactggaaa tcatagtcat cagctcacaa caaccaccgc gtcgcaacgc
     2941 gcttacagaa catctgcctg gacaatcgac cagctcctta agtttgactc aagactcgac
     3001 cattacttga ccaccatctt gttttggtcc tgatcctacc ggtcaatctt ccaaggtagt
     3061 tctcccgaac tgctcaactt ggaacaaggt ctagtcctcg aaagttcggc aacgtgaatc
     3121 ttgtgtaagt gcccatgcgg atctcactgc aaccttccct ccccctaacg cgtcattcgg
     3181 cgcctaggtg tcaccaatgt cctatgagtc ttcaagttga cactccaact cggctcccat
     3241 ggtttttcca cctcaagctt gcttgcatat atcgaaattc ttcagcggct atcctgcatg
     3301 ctgaccagct cggcagggta actctccacc taggctctca aggatgggcg cagcgcaaga
     3361 cactgtcgat gacaagctcg tcagcgcggt gactgagtat gtcaagcagt atatggctct
     3421 ctacgatggg tcacatgatt tcaatcacat acagagagtc ctaggacttg caaagcacat
     3481 ctacgcccaa tctcccgcat cgtcaggtct tgatcttcag accgtcatac tcagtgctct
     3541 cctccatgac gttggagaca agaagtactt aaagccagat gaagatgctt ctaccttagt
     3601 ctataagctt cttctgtcat atggtgctga tgagcaactt gcacagaaag ttcagacaat
     3661 ttgcctcggt gtcagctact ccagcgagat caaggatcca gctcgggtgc agaatctcat
     3721 caaggaacat ccggagcttg ccattgtcca agatgctgat cgtctagacg ccattggcgg
     3781 agtcggcatc ggaagatgct ttacctttgg gggtgctcga actgagcggt ccatggacga
     3841 gacggtcaag catttcgatg acaagttggt gcggctagtg ggaatgatga agactgaagt
     3901 tggacggcaa ttagcacagg agaggacgga aaggctgctt ctcttccaga agtggtggga
     3961 tgaagaaacc gccttcgcgg cgactgcatc tgcaccagca tagtctcata ctcagatgcc
     4021 tctccggcct caccaataga catagatggc aaatgagaga atggacacaa ttccagtcgt
     4081 cttctcaaca aggccgcgcc tagaatcccc agcccgccta tactgaatca acgtacagaa
     4141 ccgtggataa ttgatagcat gtttcagata atcatatact gtacggcaga ctttcctcga
     4201 ggctttgagc atttgtaagg ctatcgactg tcttgtccaa cctctgacag cttgtgcccc
     4261 gactcaatct atttgcttgg ctgctgacca gggtacaccg gagtaagctg atttcggtgt
     4321 aaccgcactt ttggcgcagc cttggcaaga tgtgttatgt cctcgaagcc atagccgtaa
     4381 acctagtatt tccaacgata ctcctgggat ctatgatgtt ttctgcaagt tcttttcggc
     4441 cttgagatta tatttgcccc aaggtcctta atcgacggac gtaataaaga gaagttggtg
     4501 ctctcgctga ttttctgacc gacccggtcg gctgctgcgg cgtagaccgt atccgtcagg
     4561 cccgtgtaac gacccttgca gctgcatgca tgtaatactg aagccactgt tggccatgtt
     4621 ctggattgcg gaccgatgca cagaatggca gcccgagagg gtctctctca tcgctgacgc
     4681 tgatctcagg ctattctgcc tcttcacatc tctctctctt gtttggatcg caagtcgcgc
     4741 cttcttgcac cctgatgcgc ttctggctgg taccgccaaa agctgctcgg cggtcctaaa
     4801 atccctcgat tatagtcttc gcccatgacc aaggctcttt taaagtcgcg aggctagtcg
     4861 gtcttacgag gcccgaaccg tgttcgccat gttgctgcgc tcgctctcca ggagatgcac
     4921 gctgctcatt ctctctaacc tgtcgctagc gattgccgac gatcagattg agaacacccc
     4981 agatgctgcg atcgaggacg tcgctgtact acccgatggc ttcagccccc gttattacct
     5041 aggcgcctcg ccagcgcgcc aatttgtgaa gcgacagcat gtagcgtctt gcgagtccgg
     5101 agagcataat tgcttggatc ttggtccgtt gggagcggga aaatgctgcc cgaatagtat
     5161 gtactgctat ttccagcctg actgggaggt gggctgttgc gggcaaggcg aagcctgcga
     5221 cccaaaatgt acccagacaa cgagctacta ctatcggtgg aacatcacga acactataac
     5281 ttccttttct acgctaccta gctccacggg cacggtacca aaagtcatcc caactttgat
     5341 cacatccaca gcggaggcgt gtaaaccccg gaaatgtagc ttaactgcct ttctatgtcc
     5401 atcacaactg ggaggtaact gctgcgacaa tggtcaagta tgtgcaacaa acggatgcca
     5461 ggtagcagta tcttcaacgc caacgctggt gcccacgcgc gggtgtggcg ggactcccaa
     5521 cgcattctct tgttccatcg gcggaggctg ctgccagacc gggcaggtct gcaccgagtc
     5581 caacaaccaa aacgtttgct caggcgaggc ctcgatccca acaccatcgg gggccaccat
     5641 atcctcagac aactcgctct cgcagagctc caaggcgggc atcggcgcgg gcgtggccat
     5701 cggcgcagcg ctcgtcatcg gggccgtgac atggttctgc atccgccggc ggcgcacgga
     5761 gcggcggcga cgctcggccg cgtacgcgcg gagccagcag ggccccacgc cgggcgcgga
     5821 cacgacggtg gtgggctcca tgtccgaggt cagcgggccg acgcggggcc agcgcatcca
     5881 cccgagcggg ctggtctacg actacttcgg gccgcaggcg acggagggcc cctacacgca
     5941 gcaggagggc acgccgcacg agacgcccgg cctggccgag cgcggcgtgc cgctgcagcc
     6001 ccacgggccc ggcgacatcg tggtcccggt cgagatgggc cccggcgccg agtccggcat
     6061 gacggccgcg gcgacgaccc ggcggggcgc cgcccttgcc cgcggcgcca gcacccgctc
     6121 cgcggccacc gtcggctcgg cgtcgacgcg caaccgcgac cagcagcagg acacgctgta
     6181 cgagctggac gccgggttcg gcagcccgtc gcccctgagc caggacgagg cgaggcaggc
     6241 ggcgcagtcg ccggaggagc ccatctcgcc gggctatggc acgttggacg tggaccatta
     6301 tagggatact cattaatttc ataatcgtag tcagaaggga gtggaagaaa gggggtggtg
     6361 atgaaggtga ggaaatgtac gtatgaatgc atggaccgca acgttgtcac gatattttat
     6421 acacacactc tctgtctcta gcatagcatg atcaatggta tatattacgc ctatctctga
     6481 aacatgtaca attgacaaat gaggccaaac gatgatggcg tgaaggatgt cgagatcctg
     6541 acccagaaag cattcttttc gcctgccgtc tatgaatgta ttacgcatat ccagtcgaac
     6601 gcccgaaccc ctgatggcaa acatcctcga atccaatgag tttgtgtcct tatgctatgc
     6661 tatgcgctgt aatgcaatgt agcacaagaa cgccttacga aaaggaaaaa agatccaaat
     6721 tttgaagtac gggcttgtaa gcggtagccc ttggtgatgg tgggtttcga ccctatgtgg
     6781 gagctaatcc gcacgagtcc tgaaacgatg cctttcggcg tgaatagtgt tttcgcgagt
     6841 atctcttgac ggtctcaaat caagagactg cacctccaaa cagagtgttt ccctgcaggt
     6901 cgcgaacaag gtcgtcgacg ctgttcaggt gacgggcgag catgtgttgc ttctcctcct
     6961 ggctgcgcgt gtgtatgctg tcgctgtcgg atcgtgccct gccgcctccc tcaccgccgc
     7021 taccgttgcc cgagaatgcc ttggccagct tgctagggct gcgctgcagc agcgcgggca
     7081 tcgaatccgt ggccgatgcc gatgggatcg acgggacctc tggcatcagg tagaagtata
     7141 ggaattcgac gcacttcttc ttgacgtcac ggctggtgcc gcgcgagcgg aagagagacg
     7201 agatggtgag taaaccgtcc aggcgctcga aggttcgtgt gttttgtggc gtgtcgatca
     7261 gggcgacaac gagggtcagg agggtggctc ccatgatggc agggcagaag tcgggttcta
     7321 atagatcgag gaggagctgt tattccgtgt gttagcctat gcagcgtttg caagggaaat
     7381 ctgccgtcta ctcacgttca tgtacatctc cctcgagaac aggatcttgc tcggcgggtg
     7441 aagcagcagg gtaccctgga tcagatctag tgcgctcaga atcaacaggt cgttctggcc
     7501 gtcattgccc tttgcgagta agcgatccaa agcgttgacc aggcgcagcg ccacgttcca
     7561 ctcgaagccc tcctgcaatt tgaagaactg ctcgaaggcc ggatcctccg agatctcggc
     7621 caggttcttt ggcgacgtag gcgaccgcgg gggcccatcg tcgtcgaaca gcaacccacc
     7681 tccgcctggg tcgcgatcat cgtccttctt ggagagacag atggttgcca gaagaccctc
     7741 gacctggcgc agacccttgc ggatctttgc gccgtcgtag gacgagaggt ggtcgaaggc
     7801 taccgagagc aggttctcca ttgtgatgtg tggtggtgtt tagtgttttg tttgttgggt
     7861 tttcgggctg atatggtaca gtacgcgaca cacactagtc cggtgtaagt cgcggcgcgc
     7921 aagaaggagt gacggcaaga ctcggattca gaacggctgc gactcgactc gaatggctga
     7981 tgataatgct gacagaacgc cgaagggaat gctgcccggt ttcaagaata atacaagtgg
     8041 atgaagaaga gaatgttggg ctgggggcgc atcgattagg gttcccgtga gaacacggca
     8101 aggcgaggga tgggcaagca gagcagaccc gccgatgtat atctcggact gcccgaaatg
     8161 gctgctgtgt ttcctgtgta catggtaacg tgaggtgatg cccaacgaca acggcggacc
     8221 cttgtgacgt tgggggtggt gtgtgcgccg gttgacgggg caaccaacgg tggtttgttt
     8281 gcctcacagc acctacctag gtacctaggc agtcgctggg gaagctcaga caccaataac
     8341 agacagccgg gtaagctata actagtaact taccgtactg ggcataagta gctgcggtag
     8401 cgatacagcc tgctgggaac ggcgggcttt tgttcccggg accgctgaaa cgcggggtga
     8461 gcctcagttt ccccgggctc tgcaggtgcc aagacgtgtt gcgtatagcc atttgctgtg
     8521 cgcccaagga ccaggtgtac gagagtagac acccagctgg tagagtaagt cacgtacctc
     8581 acataggctg gcatggaggg agacttgtat tgcttgttga aggcccaaat agagcgtacg
     8641 ttggtctccg tgagggactg ggacgttcag cagggctgca atatggggaa gctgtgattt
     8701 agctgtccat ggtgcctggc ctcccttgtc aactgagcac gacctatcgc gtaagtctat
     8761 ccctaactag cgactgggtt ttgcctattc aatcaaattc atcatcgcag atgtgttttc
     8821 agacgcagca cctgcagcta ccgttcgcag actcgcttgt atgctcttga gaatgcagaa
     8881 gatggcattc gcttaggcac ttgatatgct caacggcgcc tacctggata gtcagctaag
     8941 ggatagagct ccatatgtgg cagccgaatg aatcatgatg gcatcccgga agcgacggct
     9001 tcggagagag ccccgtcctg gggggccctc gctaactggc tgacgggcac tatcgaggct
     9061 cggtatcaac cattcaatca catggaggga gctaattgag ttacttaagg cacaggcgct
     9121 gggcggcagc cgctatgacg tccgctaagc cagcacgctg cagctctgca tgacaatccg
     9181 tcagggagct gcagatggac cgcagaaccc ttcacccgat gcagttaatc aggggctcgg
     9241 aaccattgac gagcaatggc tcaaaacgac gacgatacga gtatgaagat atagagagag
     9301 atatatatat atgccgtagg ttcgcggcct ccctcccatg tgcctcgcag tcgtacccga
     9361 tccttggccg tcgggatttc acgacattgg atgtgcttcc agaagagaag ccggccgccg
     9421 acgacctagc cacgttacca actacatacc cgtggaccca aggcacctag ttaaacctct
     9481 ccggtattgg tagaagtcgc taactgctta ggtgcttggt ggttgacaaa cggctttgct
     9541 tgccctgctc cgagccccac catcgctcac caagcttgca tgcaaagctg tccgtcagtg
     9601 tcatcaacct ccagctactg cctagaatcc gcactgcctc gtcttgcgcg tcaacgattc
     9661 gtctccgcca gacgggactc gtatacctcg cacatctcgg cctgggtata gataccgagg
     9721 tcctgcaaga ggagccagag ccagagccag tgtgtagtta catccaagcc agaaagccct
     9781 ttgtcccacc taccaagttc gagggcgctg cagacatacg ccaccgtcct gcaggacacc
     9841 cgcccgccga ccccactgga gctgccacag ctcgaagctc ccatcgcccg tcctcccctc
     9901 ctcccctcct cccgccgtgt tgcattggat tgcggcccag gcgagacctt gagcacggcc
     9961 agcgcagcca gctcagtcgt ataaagccgc ggctgcctgc atgatccaga cgaggctccc
    10021 tggaaaggtg cctaccatcg acgagatgct ctcctcggac acgactgctc atcctccccc
    10081 ctccctaccc ttccagtcgc caaacgccat cccgccgagg acctcctcca ccggccacgc
    10141 cattccacac ccgccctcca agtcagtctt gcgaccgctg cccgagtcca actggctagg
    10201 cgggcccagg caccatcgcc acacctcctc gaccacctcg gcctctggcg gcaagatcca
    10261 gcccttcact gccatcatgt cgccctcggg tcctcccccc gacccgtccc gctacgccac
    10321 cgaggatctg aacttcattg ccaggaggac gtggacggac cagaaggaga agatcatatg
    10381 gggaccctac gactacgtga ccagccagcc gggcaaggat ttccggaccc agctgatcgc
    10441 cgccttcaac acctggctcg aggtgcccca ggacagcatc gaggtcatca caaaggtcgt
    10501 cggcatgctg cacaatgctt cgttgctggt cgacgacgtt gaggacaatt ccactctgcg
    10561 ccgcggactg cccgtggcgc acagcatttt cgggactgcc cagaccatca actcggccaa
    10621 ttacatctac tttgccgctt tacaagagct gcagaagctc aagaacccaa aggctgtcag
    10681 catctacatg gaggagctga tcaacctgca ccgaggacag ggtatggatc tgttctggag
    10741 agataccctg acgtgcccga ccgaggaaga ctaccttgaa atggttggca acaagaccgg
    10801 gggccttttc cgtcttggca tcaagctcat gcaggccgaa tcgcgctcgc tgatagactg
    10861 cattgagctt gtgaacctga tgggcctggt cttccagatc cgagacgact acatgaacct
    10921 ctcgtcggtc gagtacagca ataacaaggg cttgtgcgag gatcttaccg agggcaagtt
    10981 ctcgttcccg gtcattcaca gcatccggtc cgacccgtcc aatctgcaac tcatcaacat
    11041 cctgaaacag aagccgaccg atgatgaggt caagcgctat gccgtcaagt acatggagag
    11101 caccggtagc tttgactaca cgcgccaggt cctcgcggtg ctcatcgaga gggcccggaa
    11161 gacggccgag gagattgacg agggcaaggg gaagaaccac gggatccaca agatcttgga
    11221 caagatggtc atcacataat cattgccaca tcacatggtg ccgcttcatt taacatgaaa
    11281 ggcgttggca ctggggcact gcgtccgagg gggcgctcaa aaggggtaat gttctgggag
    11341 gtctggatgg caaggcgcag ggtgtttgat ttcgtgttgt acttggatac cctcttttct
    11401 cctcaatttt gtagcatggc caaaggaatt tgacaccttg tgatatgatg ctatgtatat
    11461 tcagtagtca aacatatgtg attggccaac gagaagagtg agctaacgtg ataccaattg
    11521 tgtaggtagt caaacatagc gactagacta cgatctagac gtgcgtaggg ggcatttggc
    11581 atcatgcatt gaatcccttt ccctggggat atttgccacc tgcacgttct aatcaacaat
    11641 atagcacatt gagaatgtag cctttcccca tgctgcagcc catgaccacc gacggtaggt
    11701 ctattctgtt cgccacataa gcatcaccag cgatcagccc tctagagctc gtaagctcct
    11761 tatgtgtctg aagtaacagg ccacctctga tatgacatag aggtctggtt tcaatgattt
    11821 ccagaggatc tcggacgccc agatcgccag gcaggcgatg gcaagctgca agagaagctg
    11881 ggcatgttcc tttgccggtc tggcgaatcg gatcaacgag aagtctttgg cggcccagac
    11941 cacgactgtg atgcagtagg cttcacgtgc gccggggaga atggtgtcga gagtgaacag
    12001 gatattttcc agaacggaga gtgttctaaa accgctgatg ataaggcaat atccctacat
    12061 cttccgtatt caagcaggtc tgccaaaagt gcgccgagaa ttgcaaaccg agtgtattgg
    12121 gagtgatagt gagaatatag agcttgtgct ctgaggggct ttatatacac tctgccaggc
    12181 gagctaccat agacaaaggg tatcccagac ttgacagcag atgagacaga agctgggcac
    12241 tccaaccaac attggcatga gctgtgaccg tgtgccttgc tgaaagctct agaagacacc
    12301 atcccgaaac tagtagagtt tctctcccaa tcatgatatg gcacttcgct gagaagacag
    12361 ggccgtcctt tgtgtttgcg aagtgtcaaa cctcaggtct ctagtgacca gaagttctgt
    12421 ttgagattgt gtctcaaagt gcagcataat cccatgatat tttcataaga agaaggaata
    12481 tgtcacacat actctttagt gaggagttgt catatagaag tgctgagcta gttctactac
    12541 atggaacaaa cacattcttt ttattcattg atgctacgcc ctatataaat gcaccgcttc
    12601 taacttccca acaccttgga aattggcagg cattttcaat tagacactcc caagctagct
    12661 ccactcacga cactaattca ccttctgggg tagcgaaaca tcgaagcatc aaatattgac
    12721 tttcttccat cagttacagt attggtcgac ttcgggagga aatacaccgt cgaaatgctc
    12781 tctggaatat ggaccaccac cttccaagtc cttttcttta gttcttggct catatggctg
    12841 ttccacgaga tcaggctgct gtatgaagag agccctgcag aagagcactt tgcactcgtg
    12901 tttagattca tcgtgtacag catgttgtat ctgaccatga agttcgtgct ggaactggaa
    12961 gtgcaaatgg tggtcaagag ccgcggaggt ccatgaatat tgctgaagat gcactggaca
    13021 tctgctggtg tcagcatgct ggcggaagaa aagagattgg cgatgtctat attcttcaac
    13081 acggcctgcc agtatctgtt tcatcgtaat ctgataagtc acaagtcttg gaaccgatcg
    13141 gcgggatgca gctgttgaaa ccgtgcatcc atccatcctt ttcagtcgcc caaagagcct
    13201 ttgagcagtt gaacacacca atatccattt caatacaaaa atagaccttg tttcacacaa
    13261 tcaccatcta tataagctcc taaactgcaa ccatgtgctt tgccgagctc gtccccggta
    13321 tagccaccgt cttcgctgcc gtagcatcct ttgtcgcctg tcattaccgg attagagaag
    13381 agtacaacgt gtgtagagcc aactcgttgc tcctgaacct gtccaactta cggtcacgct
    13441 attgaaccac ttcacgattc ggcttctcgt gcagctcgta tgaccgtaag tgatttgtcc
    13501 ccgggtgact agctgtgcat ggttctgttg gctctggcag cttcttggtg caggcgctac
    13561 tgttttttgg catgggttcg gcttgcctgt aggatacttg gaatatgtcg aagccgaatc
    13621 ttggggtcgg cggctttagg cgcgaggcct gaattattgg agtctagcta gggtaatggg
    13681 atgacatgga gtggtttcgt ggatcaatat catgggacac ttactagtat cattactgca
    13741 gtttgggtaa aagaagtaag gataggatac atggagttag gagataacaa ctcatgattc
    13801 ttgagtcgcg cccaggttct tccttttcac cagcctcacc catcgcctcc ggcgccattc
    13861 tcctctcctc ccttcgtagt cctcgccctc ctcccaactt ggcttcgaac gtgaagcctt
    13921 cgttttgccc tttgtaggcg tctgttgttt actttcctca actacgccca ccttgtcctc
    13981 aggctcgtag tatatgtcgt agacccatct ctcaccttcg gtctccacct cgacccccgt
    14041 gatgatgcga tcttccaccc actccctgct ccaaagatct agagcccact tcttctcgct
    14101 ccattcccag ccctgaggtg gttgtacgtc ttcgaaaaac cttgctccca ctggccggtc
    14161 gccagatatc ctcgcagctg acatgggatc gtgtggcgag gcgctgaaca tccacggctc
    14221 ccactcacct tcgggatccg agagccgctg tagctcaaat atttctacct cacgagtttc
    14281 gggtgcactg tcaagtataa catcaccctc aacccaattt tccatccaac tccgcgcctt
    14341 ctctccgttc tgtttcatgt gcgtctcatt ggcggcctcg atctgtttct ggaccaaagg
    14401 atgacccatt acggtcactg cccaccctgc gaccaagaaa atgaaccgcc aaggcaatat
    14461 gttggcagcg atgctcatga acaggcaccc gatgaacacg aatacgaata tagcactgct
    14521 caatgcctcg ttactgaagt tcactcttgg aactacgagt gttacgacac cgtcgtgaag
    14581 ctggctgaaa tcctccatgc agttctgaag gtcccgcata ttgcgaaaga agtcatggct
    14641 gagctccttg acgggtttca cggtccttgc tggcgctaaa ggtggcccat ggggtgagta
    14701 gccgatggcc tgctcgctag acagactgaa cggtgcggcc gggtgccggg caacaaagtt
    14761 tggtatcatg acgccgaaga gcaagatggc caagggcaag agcgggagga gatacgggtc
    14821 cagacagacg aaagtgtata tagccaggaa ggacagagtg tgggtagggt gcttccatga
    14881 gagcaggcgg atggcgcggg cctgaaagac gaagacgacg ccgatgcggc tgttgaaccg
    14941 gcggaagttg tatgacatgg tgggaaggct gaagttgggc tttgaggagc cgggagcgct
    15001 tgcgccgccc ttgggaggcg cgtccggagg tgcttcgctt ccgtcatcct gaagaacctg
    15061 ggtcaggagc ttctccacca gcttgtcctg gatggaggcc ttgtctctga aggccgagag
    15121 gcggtcccgg atgccgcgcc gcctaggcgc tggcgattct acatctgagt gatccgagtc
    15181 gtggttcgtc ggcgcctgag aggcggaagc ggacccagag ctcgaagcgg tcccatctag
    15241 gcgcacggtt ggtattggat catctcggtt gacgaagacg tcggcgccgt actcgtccat
    15301 ctcgtcgact tggattcctc tgcctgatga cgtagcgcgt ggccagtgac acaacacggg
    15361 ctttgagata aagagctcaa ggctacatag tcatcatgtc ataactcgag cgcaaatagt
    15421 aggccggatg taccggattc gaggtgatac gaaagcgcct gatgaggtgt gtatgagatg
    15481 aagcaggatg gacgaaggtc gccagacgca acatcgtcac atgccatgac agcctgccag
    15541 aactgccgcc tgggtcccca ctggaacccg ggcgggcgtc actcgcggag ccgtctggcg
    15601 gggttgacag cgctaaaggg acacccctgc aaaccgcagt cagaggcttg tctaacactg
    15661 cagctcagta acgtcaatcc aaaaattttg agatcgctcc ccaggtacag cacagtgcag
    15721 cagcttcaac atcccgccag aacgcgccac catctctcgg cgcgacagcg acagcccgca
    15781 atgccgatca cgatacatcc cccgagcgtt gctcaggagc caactcgcag tctgtaccaa
    15841 gatggttctc agtccgactc cgactcggac ggcggcgtcg acttggacgg tgacgtctcc
    15901 atgggccgcc ccaccaagcg ggcgagaagg gacgaggcca tcgtgacgcc cggcgaagtt
    15961 attactgagg acccccaatg gatgcggtaa gccataccct cgcccactca ggtctttgct
    16021 gcctgttctg tcttctgatc ccgccctata gtggtcacgg cacatacacc attcccgaac
    16081 caccgcagat catatcgtca gtcgccggta ccctgtccaa aaccaacaag ctcctctctg
    16141 tccgtccctt gcgcgcgcgg tacacacctg agatcggtga cctggtggtg ggacgtattg
    16201 tggaggtgca agcccgtcgc tggcgggtgg acgtcggcgc agcactgctg gcacagctgc
    16261 ccctgtccgc catcaacctt cccggcggta tccaacgccg tagaaccgag accgacgagc
    16321 tgcagatccg cacattcttc agcgagggcg aactcctggt ggcagaagtg cagcaattgt
    16381 acaacgacgg tgcagcggtg ctgcatacgc gaagtttgaa gtacggcaag ttacggaacg
    16441 gcgtcttcat ggcagtcact ggcacgggtg gtggcggtgg tgtagtcagg gcccggcgtc
    16501 aagcattcac gctggacatt tcaagctcgg gggcagaggg tggtgagaag atcgatgtca
    16561 tcctgggcgt caacggttac atttggatca gcaagcatat agaaggcgag ggtgctgccg
    16621 ccgagtccag cggtccaggc atcacaagga tcgaggagag cgtgggcttg aacgtctact
    16681 cgagccaaaa cgactcgata cccctggaca caatgcgtga gatagcacgg acacgagggg
    16741 tgatcacggc tctggttgag aacggcctga gggtggacga ggagatggtc accaagggct
    16801 atcaagaggc cgtagagatg gccagaggcg aaggagaggg ggacgattct ctatggctag
    16861 gaggggagaa gggcaagcgg ctggctgacg cattggttgg gcgatgaata tagaggaaaa
    16921 caattgatga taccatgcct gtgtttggca cccccacttt cataagtctt gagccatttc
    16981 ggactgtcat ataaaaaaat aaaaaaaggc cctttgacat ctcatggtgg cagaaaggaa
    17041 gttttgacac tgcaacacaa tatttgcttt gcccggttca aacagctgat cactgcaagg
    17101 acatgactcc aacctcaggc cgtcaagaag gaatacagag tcggtaatcg ccacaactgt
    17161 attagttagt gtctgcactt tttggcgtca actattatgt gccgtagttt taagcacaat
    17221 ttgttgcctt gtaaaccaga gatactgagg ttgcaggtgt atatgctttt gttggggtta
    17281 ttcgtcgatc aagcaaactg cccaccgcca gctgacgacc gatatgcaac aaagcgtcac
    17341 tacccggacc cctgccatca tcgaatatca gacaaaccat ctcatctgaa aaagccattt
    17401 ctccgtggct atcgacgaaa ttcatcagaa ctcatccggc acacagtcaa gatgataaca
    17461 agggctcgaa tacggcagct gcccgtctcg cggctcatca gaccgtctcc aaagacaccc
    17521 cagccccaac tgcggccgtg gcgacagcaa cgccccttcc actatgaccc tcatgccaat
    17581 atctacaagc cgccctttcg cagccggtta aaagacatgg ccatcggagc aggtgtcgtc
    17641 gtgggtgctg tgggtggtta cgtgtccctg aagctgtacg ggctgtacgg cgcgcgggac
    17701 cagctcacgg acgagctcaa ggtcgagctg gagaacctgc ggtcctataa ccaggacacc
    17761 gcggccggct tcgccgaggc ccgcgcccag ggcgaccacc accgcctgcg gcagctgacg
    17821 ttcgagctcg cgcaccacgt gcactcggac gacaagaagg gccacctccc gcactacatc
    17881 gccgaggtcg gcccgctgca gggcctgccg tacgacgacc ccatgagcgg ccaggagctc
    17941 gtcccgtccg aggacacgct cgtgttcctc cagaaggacc ccgtggacga cctcatcctc
    18001 ggctgccacg tcagcgtcaa cctggacgcc gaggaggtgt accgcggcat ggcggacccc
    18061 gcgcccgagc ccggcgccga caagctgggg gagctgctgc ggcgcgtgac cgaccaggtg
    18121 cagatgtggc ggcggcaggg gcggctgctc gaaagtgaca ggggcgaggt cgagctcgag
    18181 gtcatcctgc tcctccggga caaggtgtgg gtgtttgact acgcgggtgg gcactatgac
    18241 gcggttgagg gccccagcag catcttgggt gaccccgatg ccatgatgga ggtggagaga
    18301 atactggaga acctcgaggg caagaagaag aagaacaaga agccgggcga gggtttgtga
    18361 tgatgtgcta ggggaatgta cagcgcagct tagcgtatag acaacggttt cagcaacggt
    18421 ttcagcaacg gtggtaacac gtggtgggaa aagacgagcc gcgtgggagg tgtataatta
    18481 ttgtacgatc tcgggaccat attctacagg aagactcata ccccaacccc cgggagcatt
    18541 cgccgaatac tcaatcgcga taatctggcc gtctcttccg agggcgtaac ctcatagacc
    18601 aaggttccga aggaatatat acagttcgga ccccatcggt ggatattccg gtgttcccac
    18661 gccccgtttt tcgtttctta ctcgtggtag tataattgtg cccaagggcg ctaaccgcac
    18721 tagctgatgg tccatggcaa gctgcacatc ctgctacctg gtcaccgctg gcctgatttc
    18781 tctgctcatc tgaattagat tctacggccg ttgctatatg ggccgtgtct gcggcaagtc
    18841 tggtggcatc gccaggctcc tggtggaatc gggtcgggac ctcgggtgta tctacacatg
    18901 ccgtgattgc cgcgactgac aatggcactg gagcatgacg acgtaggtcc tcctcctcaa
    18961 caggcacctc gggagctaca ggaggctggt atggcgagat ataatgacgc tgcaaacatg
    19021 gaagatctaa gtgcactggt tcggcttccc ttaaacgcca tctcgtcagc cctgggaacg
    19081 catccgacgc aggcgaggcc gcaaccgtga cccctgacaa cggcgaaacc gtagagtctg
    19141 acagtccggc agatgttggc aggctcgtga atgggttttc cacgtctcca ggctgccact
    19201 gtttaaaagc aacccccaaa ggatataaga caggtgccgg tgtcctagcg gacatgggga
    19261 tcaccaccgc tccgggcggg tgacccctgt ttcgctgacg gagccggctg tgctcataca
    19321 gtttccccct tccctctgtc acctggaccc acgtgttgag ctcaccggca gagccgttcc
    19381 aggatccccg tgcattgtca ctccatccta tcatacataa cgaccatagg gccatcagca
    19441 agggcatctt gcggacgtct tgctgattgt ggtctctggg aaataccgcg tattttacac
    19501 tcagtaaggg agaactgttc aactgagcac caacgccaaa ggccagcata gtcgcccctg
    19561 ctggcgtcat cacgaaggcg tacggcgtct tcttatacca gcacaccgtc ccgacctggc
    19621 gaagcgtcca ttcgatcctc tcatcgagtc gtcctccctc atcgaattta cctagtagat
    19681 ggagcgggaa ttcatcgact gacctgtcta tgcctatgac gacgggttgg cactggccgt
    19741 cgtgtttctc gtcggagtgt tcgtagtcca atagcaccca gtcatagctc aaggaacaga
    19801 tgggagacaa gtcgtcattc tttgcttctt cgctatgccc aggtgtatag gaaagggcac
    19861 cccagatcgg atcggccgga tcgtgagtcc gctgcatcaa ggcatggtac aaggcaaaat
    19921 tgagctggtt ccccagcgct tcaaatctac ggggctgcct gacattgcgc gagcgtccgt
    19981 ctcccacttc gaggagactc gccggccagt agtcatgcca gaagctcgca ctcaggtcca
    20041 agaccccgtc gaggagttcc ttcagcgcca cgcggattac ggggtagttg aagttcctcc
    20101 aacgcgtgac gtggtcgtgg tggttcggat ggagtgaaag ccatgctgtg tctctcaaac
    20161 ccgtccggcg cgcatcgtcg ctctttgtct cagcagatat attggggata ggctccctga
    20221 gtaagtcgat gagcccataa ggtcgcgttg gccttacgga gggccatgac atgatgctaa
    20281 agttgttcga ggcttctgcc aggctgcaga ggatggcacc agcctagcct cggggaactt
    20341 gataaagtga atcatgcttt ctttgttatc actcacgtgg tttgaatttg gcccgaagac
    20401 ggtcctgcga aggagcgttg gttgtgagaa aagtgttgct cattctttgt tcaccggggc
    20461 ctgcttggtc gggagcacca tcattttcaa caacttatat accaacggcg aaaatgcaag
    20521 acaagtgacc tcgtcgtgcc atacagctat tctcaggaca gaaccctgat ctgatgcgca
    20581 gttgtgacgt gtatcaagga ctcacccaac ttgcacctga tacattcctt gccgaagtaa
    20641 gtcgcggttc ccgacacgcg aacatcgagt tctttgctaa attctcccgt ttctgatcta
    20701 ggggtgtcta cctcaagcat accaatattg agaaacatct tcaaagtcaa cttagaacca
    20761 aaattttact ccacagctat gcctcaccat atatacgcat acgagcattc cccttactac
    20821 ttccaccggc aggcgaatga gaacattccc tggagggtca tcaatggtta cgtagcagcg
    20881 agaagcgcat cgtttctgga aaaatggtct ccccaaccgc gagtggccac acccgggaat
    20941 actttggcac atggacgaca agatactgct aggttacgtg accgaacgga agcgcgtgaa
    21001 tatgagcgat tgctcaactt gaatcgcagc atgatctagg cggtacattt gcagaagcat
    21061 tggaaatacc tctgaaaggc ttgccgagaa agaaaatgct tctaaagttt gggttgacag
    21121 gactcaacgt cttgttggat aggagaccaa caggagacaa gcaaataggc atgcaaatag
    21181 aatcaattgt tgctttcgac tgtatgcgca atcgccgagc tgtggtatct ctaaaggaa
//
