# Supplementary material for: Genome sequencing and physiological characterization of three Neoarthrinium moseri strains
Source: BMC Microbiol. 2025 Aug 21;25:526. doi: 10.1186/s12866-025-04274-z (PMC12369201; doi:10.1186/s12866-025-04274-z)
Supplement: Supplementary file 16 — Supplementary Material 16. [file 12866_2025_4274_MOESM16_ESM.zip › BiGSLICE/input/Nmoseri/CBS16480/JAFEVA010000004.1.region003.gbk]

LOCUS       JAFEVA010000004        46581 bp    DNA     linear   PLN 06-APR-2022
DEFINITION  Neoarthrinium moseri strain CBS 164.80 scaffold4_Wmoseri_CBS_16480,
            whole genome shotgun sequence.
ACCESSION   JAFEVA010000004
VERSION     JAFEVA010000004.1
KEYWORDS    .
SOURCE      Neoarthrinium moseri
  ORGANISM  Neoarthrinium moseri
            Eukaryota; Fungi; Dikarya; Ascomycota; Pezizomycotina;
            Sordariomycetes; Xylariomycetidae; Xylariomycetidae incertae sedis;
            Neoarthrinium.
COMMENT     ##antiSMASH-Data-START##
            Version      :: 7.1.0
            Run date     :: 2023-12-04 12:18:39
            NOTE: This is a single region extracted from a larger record!
            Orig. start  :: 317529
            Orig. end    :: 364110
            ##antiSMASH-Data-END##
FEATURES             Location/Qualifiers
     protocluster    1..46581
                     /aStool="rule-based-clusters"
                     /category="PKS"
                     /contig_edge="False"
                     /core_location="[20000:26581]"
                     /cutoff="20000"
                     /detection_rule="cds(PKS_AT and (PKS_KS or ene_KS or mod_KS
                     or hyb_KS or itr_KS or tra_KS))"
                     /neighbourhood="20000"
                     /product="T1PKS"
                     /protocluster_number="1"
                     /tool="antismash"
     proto_core      20001..26581
                     /aStool="rule-based-clusters"
                     /tool="antismash"
                     /cutoff="20000"
                     /detection_rule="cds(PKS_AT and (PKS_KS or ene_KS or mod_KS
                     or hyb_KS or itr_KS or tra_KS))"
                     /neighbourhood="20000"
                     /product="T1PKS"
                     /protocluster_number="1"
     cand_cluster    1..46581
                     /SMILES="CC(=O)C(=O)O"
                     /candidate_cluster_number="1"
                     /contig_edge="False"
                     /detection_rules="cds(PKS_AT and (PKS_KS or ene_KS or
                     mod_KS or hyb_KS or itr_KS or tra_KS))"
                     /kind="single"
                     /product="T1PKS"
                     /protoclusters="1"
                     /tool="antismash"
     region          1..46581
                     /candidate_cluster_numbers="1"
                     /contig_edge="False"
                     /product="T1PKS"
                     /region_number="3"
                     /rules="cds(PKS_AT and (PKS_KS or ene_KS or mod_KS or
                     hyb_KS or itr_KS or tra_KS))"
                     /tool="antismash"
     gene            6495..7502
                     /locus_tag="JN550_001902"
     mRNA            6495..7502
                     /locus_tag="JN550_001902"
                     /product="hypothetical protein"
     CDS             6495..7502
                     /codon_start=1
                     /gene_functions="biosynthetic-additional
                     (rule-based-clusters) PF00561"
                     /gene_functions="biosynthetic-additional
                     (rule-based-clusters) Abhydrolase_6"
                     /gene_kind="biosynthetic-additional"
                     /locus_tag="JN550_001902"
                     /product="hypothetical protein"
                     /protein_id="KAI1875616.1"
                     /sec_met_domain="PF00561 (E-value: 4.3e-08, bitscore: 27.6,
                     seeds: 48, tool: rule-based-clusters)"
                     /sec_met_domain="Abhydrolase_6 (E-value: 4.5e-09, bitscore:
                     31.8, seeds: 455, tool: rule-based-clusters)"
                     /transl_table=1
                     /translation="MKRMASAKSSGPSSSGSMTSRSRGGTETSNDSVVSSRAASVAESS
                     WSTTSRVTSSTETDASPTDPPKELWFKTLNPYAPVTVVMLHLLFSSHLEWAHVWPKLTE
                     YHLLIPDMPHHSRSRSIKPFSFALAADLIADMIRKHAHGGRAHLVGISTGGFVCQELVR
                     RHPDVAISVFASGCSPLRDFWLNMSKRPKLIHLGLLAMLHTPNNMFLKVSGWSPELQNN
                     DLVKEVKRNTTSRLSERGNSDTAAFQQEAVQEVATKGVRICLVAGGKQDDFEGTRNTGR
                     DYRTLGTGEAQQSRAYIVREAIHAWNLQYPELYAKGIQAWIEKWQMPPEFELLE"
     PFAM_domain     6741..7088
                     /aSDomain="Abhydrolase_6"
                     /aSTool="clusterhmmer"
                     /database="35.0"
                     /db_xref="PF12697.10"
                     /description="Alpha/beta hydrolase family"
                     /detection="hmmscan"
                     /domain_id="clusterhmmer_JN550_001902_0018"
                     /evalue="1.50E-08"
                     /label="JN550_001902"
                     /locus_tag="JN550_001902"
                     /protein_end="198"
                     /protein_start="82"
                     /score="35.6"
                     /tool="antismash"
                     /translation="VMLHLLFSSHLEWAHVWPKLTEYHLLIPDMPHHSRSRSIKPFSFA
                     LAADLIADMIRKHAHGGRAHLVGISTGGFVCQELVRRHPDVAISVFASGCSPLRDFWLN
                     MSKRPKLIHLGL"
     gene            complement(10036..11199)
                     /locus_tag="JN550_001903"
     mRNA            complement(10036..11199)
                     /locus_tag="JN550_001903"
                     /product="hypothetical protein"
     CDS             complement(10036..11199)
                     /codon_start=1
                     /locus_tag="JN550_001903"
                     /product="hypothetical protein"
                     /protein_id="KAI1875617.1"
                     /transl_table=1
                     /translation="MKAIIAVPATLALVYRAYSHNSLTPLGIVVAALTATAHAVHPWNL
                     PFVLLCVFFLAGTRVTKIKKDVKASLTLHSQGSSGGEGPRTHVQVLANSLVASVLTLLH
                     AYQLRLRRNAIVSGELPQGSFCYSWGNGDILVIGIIANYAAVCADTFSSELGILSKSSP
                     RLITSLNLRKVPPGTNGGVTLWGLVAGFFGSMVIVTTSLLFLPLCSDLTKGKLAGGEAW
                     TVSQKGTLAWGLVTWGALGSLLDSFLGGWLQRSVRDVRSGKIVEGEGGLRVLVSTDGNP
                     NSREHFKKSADIKATVLNGEGKRAVELAATSSVAKGGDSAQNPYSPNDKHRTSHFGDNK
                     PTRIAESGLDLLDNNDVNFLMALTMSIGAMAIASWYWEVPLNSIMQT"
     PFAM_domain     complement(10102..11175)
                     /aSDomain="DUF92"
                     /aSTool="clusterhmmer"
                     /database="35.0"
                     /db_xref="PF01940.19"
                     /db_xref="GO:0016020"
                     /description="Integral membrane protein DUF92"
                     /detection="hmmscan"
                     /domain_id="clusterhmmer_JN550_001903_0019"
                     /evalue="8.10E-86"
                     /gene_ontologies="GO:0016020: membrane"
                     /label="JN550_001903"
                     /locus_tag="JN550_001903"
                     /protein_end="366"
                     /protein_start="8"
                     /score="287.4"
                     /tool="antismash"
                     /translation="ATLALVYRAYSHNSLTPLGIVVAALTATAHAVHPWNLPFVLLCVF
                     FLAGTRVTKIKKDVKASLTLHSQGSSGGEGPRTHVQVLANSLVASVLTLLHAYQLRLRR
                     NAIVSGELPQGSFCYSWGNGDILVIGIIANYAAVCADTFSSELGILSKSSPRLITSLNL
                     RKVPPGTNGGVTLWGLVAGFFGSMVIVTTSLLFLPLCSDLTKGKLAGGEAWTVSQKGTL
                     AWGLVTWGALGSLLDSFLGGWLQRSVRDVRSGKIVEGEGGLRVLVSTDGNPNSREHFKK
                     SADIKATVLNGEGKRAVELAATSSVAKGGDSAQNPYSPNDKHRTSHFGDNKPTRIAESG
                     LDLLDNNDVNFLMALTMS"
     gene            14016..15743
                     /locus_tag="JN550_001904"
     mRNA            join(14016..15088,15143..15743)
                     /locus_tag="JN550_001904"
                     /product="hypothetical protein"
     CDS             join(14016..15088,15143..15743)
                     /codon_start=1
                     /locus_tag="JN550_001904"
                     /product="hypothetical protein"
                     /protein_id="KAI1875618.1"
                     /transl_table=1
                     /translation="MYKSTLPTLALLAQAAGTWASTVTYEWDVTWVNASPDGFERPVIG
                     INGEWPCPPIKANVGDTILINMTNSLGNQTTGLHFHGINQINTNFMDGASMVNQCPVLP
                     GSSMTYEFVADAPGTFWYHSHNMGQYPDGLRGPLIIYDPNDPYGNDYENEVILTVSDWY
                     HNQTIPLVQQLLSPDNAQFRPPIPDTLIVNEGSDFNIQLDVGKTYRVRIISFAALASFM
                     VHFGGHSMEVITIDASYVQKQEVDQLRVTPAQRYDVLITGSESDHGQNFPFLVAMDVNR
                     DFEATGTTPPVSWNFNATGYLITDPNLPTDSVDVVQTFQPYDESLFVSYDLQPALGPVT
                     KTWVLDFNFCRDENGYSRACFNNQTYIGQKTPALYSAATLGDKNSDPTAYGGVLPFIVN
                     YGDIVELVVNNLDGAIHPFHLHGHQIQVVERPHTGAGVWTGSNVPSNPIPSKRDVVSVN
                     GNSHAVLRFVADNPGVFLFHCHIEWHVEMGLTATLIEAPEKLHGYPIPQEMIDSCQSQG
                     IPVSGNAAGNSNADDTAGFVTIPPTTYYGATYPSPNGGSA"
     PFAM_domain     14100..14447
                     /aSDomain="Cu-oxidase_3"
                     /aSTool="clusterhmmer"
                     /database="35.0"
                     /db_xref="PF07732.18"
                     /db_xref="GO:0005507"
                     /description="Multicopper oxidase"
                     /detection="hmmscan"
                     /domain_id="clusterhmmer_JN550_001904_0020"
                     /evalue="1.30E-37"
                     /gene_ontologies="GO:0005507: copper ion binding"
                     /label="JN550_001904"
                     /locus_tag="JN550_001904"
                     /protein_end="144"
                     /protein_start="28"
                     /score="128.6"
                     /tool="antismash"
                     /translation="VTWVNASPDGFERPVIGINGEWPCPPIKANVGDTILINMTNSLGN
                     QTTGLHFHGINQINTNFMDGASMVNQCPVLPGSSMTYEFVADAPGTFWYHSHNMGQYPD
                     GLRGPLIIYDPN"
     PFAM_domain     14475..14861
                     /aSDomain="Cu-oxidase"
                     /aSTool="clusterhmmer"
                     /database="35.0"
                     /db_xref="PF00394.25"
                     /description="Multicopper oxidase"
                     /detection="hmmscan"
                     /domain_id="clusterhmmer_JN550_001904_0021"
                     /evalue="8.60E-28"
                     /label="JN550_001904"
                     /locus_tag="JN550_001904"
                     /protein_end="282"
                     /protein_start="153"
                     /score="97.6"
                     /tool="antismash"
                     /translation="EVILTVSDWYHNQTIPLVQQLLSPDNAQFRPPIPDTLIVNEGSDF
                     NIQLDVGKTYRVRIISFAALASFMVHFGGHSMEVITIDASYVQKQEVDQLRVTPAQRYD
                     VLITGSESDHGQNFPFLVAMDVNRD"
     PFAM_domain     15177..15563
                     /aSDomain="Cu-oxidase_2"
                     /aSTool="clusterhmmer"
                     /database="35.0"
                     /db_xref="PF07731.17"
                     /db_xref="GO:0005507"
                     /db_xref="GO:0016491"
                     /description="Multicopper oxidase"
                     /detection="hmmscan"
                     /domain_id="clusterhmmer_JN550_001904_0022"
                     /evalue="2.70E-31"
                     /gene_ontologies="GO:0005507: copper ion binding"
                     /gene_ontologies="GO:0016491: oxidoreductase activity"
                     /label="JN550_001904"
                     /locus_tag="JN550_001904"
                     /protein_end="498"
                     /protein_start="369"
                     /score="108.2"
                     /tool="antismash"
                     /translation="KTPALYSAATLGDKNSDPTAYGGVLPFIVNYGDIVELVVNNLDGA
                     IHPFHLHGHQIQVVERPHTGAGVWTGSNVPSNPIPSKRDVVSVNGNSHAVLRFVADNPG
                     VFLFHCHIEWHVEMGLTATLIEAPE"
     gene            20001..26581
                     /locus_tag="JN550_001905"
     mRNA            join(20001..20293,20358..20649,20702..26581)
                     /locus_tag="JN550_001905"
                     /product="hypothetical protein"
     CDS             join(20001..20293,20358..20649,20702..26581)
                     /NRPS_PKS="Domain: SAT (7-245). E-value: 1.8e-81. Score:
                     265.1. Matches aSDomain: nrpspksdomains_JN550_001905_SAT.1"
                     /NRPS_PKS="Domain: PKS_KS(Iterative-KS) (384-813). E-value:
                     1.2e-140. Score: 461.1. Matches aSDomain:
                     nrpspksdomains_JN550_001905_PKS_KS.1"
                     /NRPS_PKS="Domain: PKS_AT (911-1211). E-value: 3.1e-91.
                     Score: 297.7. Matches aSDomain:
                     nrpspksdomains_JN550_001905_PKS_AT.1"
                     /NRPS_PKS="Domain: PT (1292-1609). E-value: 4.6e-121.
                     Score: 395.9. Matches aSDomain:
                     nrpspksdomains_JN550_001905_PT.1"
                     /NRPS_PKS="Domain: ACP (1658-1726). E-value: 1.2e-15.
                     Score: 49.4. Matches aSDomain:
                     nrpspksdomains_JN550_001905_ACP.1"
                     /NRPS_PKS="Domain: PP-binding (1785-1849). E-value:
                     1.1e-10. Score: 33.8. Matches aSDomain:
                     nrpspksdomains_JN550_001905_PP-binding.1"
                     /NRPS_PKS="Domain: Thioesterase (1909-2142). E-value:
                     9.2e-43. Score: 139.1. Matches aSDomain:
                     nrpspksdomains_JN550_001905_Thioesterase.1"
                     /codon_start=1
                     /gene_functions="biosynthetic (rule-based-clusters) T1PKS:
                     itr_KS"
                     /gene_functions="biosynthetic (rule-based-clusters) T1PKS:
                     PKS_AT"
                     /gene_functions="biosynthetic-additional
                     (rule-based-clusters) PP-binding"
                     /gene_functions="biosynthetic-additional (smcogs)
                     SMCOG1093:Beta-ketoacyl synthase (Score: 69.5; E-value:
                     3.6e-21)"
                     /gene_kind="biosynthetic"
                     /locus_tag="JN550_001905"
                     /product="hypothetical protein"
                     /protein_id="KAI1875619.1"
                     /sec_met_domain="itr_KS (E-value: 1.1e-156, bitscore:
                     516.4, seeds: 96, tool: rule-based-clusters)"
                     /sec_met_domain="PKS_AT (E-value: 2.1e-90, bitscore: 297.7,
                     seeds: 1682, tool: rule-based-clusters)"
                     /sec_met_domain="PP-binding (E-value: 7.6e-12, bitscore:
                     40.2, seeds: 164, tool: rule-based-clusters)"
                     /transl_table=1
                     /translation="MADQMAFLLFGDQSLDTHGFLADFFRLGNPSVLSKAFLQHAGDAL
                     RGEIDQLPRLERKKIPIFRTLQQLNERYHSQAIKSPGIDSALLCIAQLAHYIDRSEKEH
                     EDVTKSENTYLSGLCTGLFAATAIASSPSLSSLVPIAVQVVLMAYRVGSHVASLAERLS
                     PSIEKSESWTYVVPGAKEAEAKSILAEFHKSEGISQAAQAYVSAVSASNIAVSGTPATL
                     KSLFSKNLFDSRPTAIPVYGPYHAAHLHSSADLEKILRLNDEVVSAALADSKPRSEIMS
                     CVTGTAFTETDTKSLLKAIVHEILNEPLLFHKALKGSLKNAQQFQGSRVLVIPYGPTQA
                     ASTLANLLKAQTKLDVVLRSPPQVSQASSVSSIGNHGSSGNCKLAIVGMAGRFPDAASH
                     EKLWELLEKGIDAHRVVPADRFPAETHVDPTGKAINTSHTPYGCWIENPGLFDPRFFNM
                     SPREAFQTDPMQRMALTTAYEALEMSGYVPNRTPSTRLDRIGTFYGQTSDDWREINAAQ
                     EVDTYYITGGVRAFGPGRINYHFGFSGPSLNIDTACSSSAAALQVACTSLRAKECDTAI
                     VGGLSCMTNSDIFSGLSRGQFLSKKGNCNTFDNDADGYCRADACASVIVKRLDDALADK
                     DRILAVVLGTQTNHSADAISITHPHGPTQSILSSSILDEAGVDPLDVDYVEMHGTGTQA
                     GDGTEMVSVTNVFAPANRHRPADRPLYLGAVKSNIGHGEAASGITALSKVLLMMQKNAI
                     PPHVGIKGEMNKTFPKDLGDRGVNIAFHQTPFQRKDGKPRRIFVNNFSAAGGNTGILLE
                     DGPRYKPAAADPRSVHVVTITAKSKSAMIRNAENLVQWMEKNPSTPLCDVAYTTTARKI
                     QHYWRMNVAASDLFEAAQAIKERLKSNFVPVSPEQPKVAFMFTGQGSHYAGLGKELYAH
                     YEIFRTAINEYDQLAQIHGFPSFLPLIDGSEPEVQKLSPVVVQLGLCSFEMALAKLWAA
                     WGIQPGVVLGHSLGEYAALNVAGVLSASDTIYLVGARAQLLVEKCTAGTHAMLAVQGSV
                     ETVTEALGARATTTNVACINGPRETVLSGTSHEVAEIAEQLGGAGFKCTQLKVPFAFHS
                     AQVEPILDEFEDLARSVRFETPKVPIISPLLGKLVDGEPINPAYLRNHAREAVNFLGGL
                     VSAQQAGIIDEKTVWLEVGPHPVCANMVKAAFGATTIAVPSLRRNEATYKTLSASLCTL
                     HSAGMNLDWNEFHRDFDASVRLLDLPSYAFDFKNYWLQYSGDWCLTKNRGALPAPTKAI
                     EAPKPKLSTTTVQKITKEEVKGNVAVIETESEMTREDLRKVCSGHLVNGTALTPSSLYG
                     DMAITACEYAYKLLRPDTENIGCNVSHMEVPKTLIFDTKAKSQILRMSVKADAAQGHAD
                     VAWTTGEGAQKTEHANCKVYFGNNEEWLGEFERVSYLIKSRVEALKAAEQRGDASKIGR
                     GLAYKLFAALVDYDRRYRGMESVILDSETCEATAKVNFQTSPEDGTFHTAPYWIDSVCH
                     ISGFILNGSDAIDSREQVFISHGWGSMRFAERLSADKTYQTYIRMQNVKGSKMMSGDAY
                     IFDGDKLIGLAGDVRFQAIPRKVLNIVLPPQGAAAAAAPARAAAPAAKPAAKATPKEKK
                     QVTSANLPVVNKKLAKNSVVTQVMDIIAKETGVSHDELADNIAFSDLGVDSLMGLTISG
                     RLREELELNIDSHAFNDHATVGAFKTFLAQFETAGAVGVEESTDSSGSSDTADMESDSD
                     VTTPPDESEKGSVKGDAPAEGNVSELQDIVRSTISAEMGVEVEEIIAAPDLAALGMDSL
                     MSLSILGILREKTGLSIPSDLLGHNPSLKDIERALGIEDKPKRAPAAPKPAAKQSKPEP
                     KTQAVAKVESGFVDNYPHRKATSVLLQGNHRTATKQLFMIPDGSGSATSYTEITEVGPD
                     VAVWGLFSPFMKTPEEYKCGVYGMATKFITEMKRRQPTGPYAVAGWSAGGVIAYEIVNQ
                     LTKANEEVSNLIIIDAPCPITIEPLPAGLHAWFASIGLLGEGDSAEAKKIPEWLLPHFA
                     ASVTALSNYTAEPIPADKCPKVTVIWCEDGVCHLPTDPRPDPYPTGHALFLLDNRDDFG
                     PNRWDEYLDVNKMSFHHMPGNHFSMMHGDYAKMLGGFMKSGMSS"
     aSDomain        join(20022..20293,20358..20649,20702..20851)
                     /aSDomain="SAT"
                     /aSTool="nrps_pks_domains"
                     /database="nrpspksdomains.hmm"
                     /detection="hmmscan"
                     /domain_id="nrpspksdomains_JN550_001905_SAT.1"
                     /evalue="1.80E-81"
                     /label="JN550_001905_SAT.1"
                     /locus_tag="JN550_001905"
                     /protein_end="245"
                     /protein_start="7"
                     /score="265.1"
                     /tool="antismash"
                     /translation="LLFGDQSLDTHGFLADFFRLGNPSVLSKAFLQHAGDALRGEIDQL
                     PRLERKKIPIFRTLQQLNERYHSQAIKSPGIDSALLCIAQLAHYIDRSEKEHEDVTKSE
                     NTYLSGLCTGLFAATAIASSPSLSSLVPIAVQVVLMAYRVGSHVASLAERLSPSIEKSE
                     SWTYVVPGAKEAEAKSILAEFHKSEGISQAAQAYVSAVSASNIAVSGTPATLKSLFSKN
                     LFDSRPTAIPVYGPYH"
     PFAM_domain     join(20022..20293,20358..20649,20702..20851)
                     /aSDomain="SAT"
                     /aSTool="clusterhmmer"
                     /database="35.0"
                     /db_xref="PF16073.8"
                     /description="Starter unit:ACP transacylase in aflatoxin
                     biosynthesis"
                     /detection="hmmscan"
                     /domain_id="clusterhmmer_JN550_001905_0023"
                     /evalue="1.20E-78"
                     /label="JN550_001905"
                     /locus_tag="JN550_001905"
                     /protein_end="245"
                     /protein_start="7"
                     /score="264.1"
                     /tool="antismash"
                     /translation="LLFGDQSLDTHGFLADFFRLGNPSVLSKAFLQHAGDALRGEIDQL
                     PRLERKKIPIFRTLQQLNERYHSQAIKSPGIDSALLCIAQLAHYIDRSEKEHEDVTKSE
                     NTYLSGLCTGLFAATAIASSPSLSSLVPIAVQVVLMAYRVGSHVASLAERLSPSIEKSE
                     SWTYVVPGAKEAEAKSILAEFHKSEGISQAAQAYVSAVSASNIAVSGTPATLKSLFSKN
                     LFDSRPTAIPVYGPYH"
     PFAM_domain     21266..22009
                     /aSDomain="ketoacyl-synt"
                     /aSTool="clusterhmmer"
                     /database="35.0"
                     /db_xref="PF00109.29"
                     /description="Beta-ketoacyl synthase, N-terminal domain"
                     /detection="hmmscan"
                     /domain_id="clusterhmmer_JN550_001905_0024"
                     /evalue="3.90E-68"
                     /label="JN550_001905"
                     /locus_tag="JN550_001905"
                     /protein_end="631"
                     /protein_start="383"
                     /score="229.9"
                     /tool="antismash"
                     /translation="LAIVGMAGRFPDAASHEKLWELLEKGIDAHRVVPADRFPAETHVD
                     PTGKAINTSHTPYGCWIENPGLFDPRFFNMSPREAFQTDPMQRMALTTAYEALEMSGYV
                     PNRTPSTRLDRIGTFYGQTSDDWREINAAQEVDTYYITGGVRAFGPGRINYHFGFSGPS
                     LNIDTACSSSAAALQVACTSLRAKECDTAIVGGLSCMTNSDIFSGLSRGQFLSKKGNCN
                     TFDNDADGYCRADACASVIVKRLDDA"
     aSDomain        21269..22555
                     /ASF="found active site cysteine: True, scaffold matched
                     GSSS: True"
                     /ASF="found active site histidines: True"
                     /aSDomain="PKS_KS"
                     /aSTool="nrps_pks_domains"
                     /database="nrpspksdomains.hmm"
                     /detection="hmmscan"
                     /domain_id="nrpspksdomains_JN550_001905_PKS_KS.1"
                     /domain_subtypes="Iterative-KS"
                     /evalue="1.20E-140"
                     /label="JN550_001905_PKS_KS.1"
                     /locus_tag="JN550_001905"
                     /protein_end="813"
                     /protein_start="384"
                     /score="461.1"
                     /tool="antismash"
                     /translation="AIVGMAGRFPDAASHEKLWELLEKGIDAHRVVPADRFPAETHVDP
                     TGKAINTSHTPYGCWIENPGLFDPRFFNMSPREAFQTDPMQRMALTTAYEALEMSGYVP
                     NRTPSTRLDRIGTFYGQTSDDWREINAAQEVDTYYITGGVRAFGPGRINYHFGFSGPSL
                     NIDTACSSSAAALQVACTSLRAKECDTAIVGGLSCMTNSDIFSGLSRGQFLSKKGNCNT
                     FDNDADGYCRADACASVIVKRLDDALADKDRILAVVLGTQTNHSADAISITHPHGPTQS
                     ILSSSILDEAGVDPLDVDYVEMHGTGTQAGDGTEMVSVTNVFAPANRHRPADRPLYLGA
                     VKSNIGHGEAASGITALSKVLLMMQKNAIPPHVGIKGEMNKTFPKDLGDRGVNIAFHQT
                     PFQRKDGKPRRIFVNNFSAAGGNTGILLED"
     aSModule        21269..25294
                     /complete
                     /domains="nrpspksdomains_JN550_001905_PKS_KS.1"
                     /domains="nrpspksdomains_JN550_001905_PKS_AT.1"
                     /domains="nrpspksdomains_JN550_001905_PT.1"
                     /domains="nrpspksdomains_JN550_001905_ACP.1"
                     /iterative
                     /locus_tags="JN550_001905"
                     /monomer_pairings="mal -> mal"
                     /tool="antismash"
                     /type="pks"
     CDS_motif       21746..21793
                     /aSTool="nrps_pks_domains"
                     /database="abmotifs"
                     /detection="hmmscan"
                     /domain_id="nrpspksmotif_JN550_001905_0001"
                     /evalue="1.90E-05"
                     /label="PKSI-KS_m3"
                     /locus_tag="JN550_001905"
                     /protein_end="559"
                     /protein_start="543"
                     /score="16.8"
                     /tool="antismash"
                     /translation="GPSLNIDTACSSSAAA"
     CDS_motif       21935..21970
                     /aSTool="nrps_pks_domains"
                     /database="abmotifs"
                     /detection="hmmscan"
                     /domain_id="nrpspksmotif_JN550_001905_0002"
                     /evalue="2.20E-03"
                     /label="PKSI-KS_m4"
                     /locus_tag="JN550_001905"
                     /protein_end="618"
                     /protein_start="606"
                     /score="11.3"
                     /tool="antismash"
                     /translation="FDNDADGYCRAD"
     PFAM_domain     22031..22393
                     /aSDomain="Ketoacyl-synt_C"
                     /aSTool="clusterhmmer"
                     /database="35.0"
                     /db_xref="PF02801.25"
                     /description="Beta-ketoacyl synthase, C-terminal domain"
                     /detection="hmmscan"
                     /domain_id="clusterhmmer_JN550_001905_0025"
                     /evalue="1.20E-33"
                     /label="JN550_001905"
                     /locus_tag="JN550_001905"
                     /protein_end="759"
                     /protein_start="638"
                     /score="115.8"
                     /tool="antismash"
                     /translation="LAVVLGTQTNHSADAISITHPHGPTQSILSSSILDEAGVDPLDVD
                     YVEMHGTGTQAGDGTEMVSVTNVFAPANRHRPADRPLYLGAVKSNIGHGEAASGITALS
                     KVLLMMQKNAIPPHVGI"
     CDS_motif       22166..22213
                     /aSTool="nrps_pks_domains"
                     /database="abmotifs"
                     /detection="hmmscan"
                     /domain_id="nrpspksmotif_JN550_001905_0003"
                     /evalue="2.10E-03"
                     /label="PKSI-KS_m5"
                     /locus_tag="JN550_001905"
                     /protein_end="699"
                     /protein_start="683"
                     /score="10.7"
                     /tool="antismash"
                     /translation="YVEMHGTGTQAGDGTE"
     CDS_motif       22283..22327
                     /aSTool="nrps_pks_domains"
                     /database="abmotifs"
                     /detection="hmmscan"
                     /domain_id="nrpspksmotif_JN550_001905_0004"
                     /evalue="4.80E-03"
                     /label="PKSI-KS_m6"
                     /locus_tag="JN550_001905"
                     /protein_end="737"
                     /protein_start="722"
                     /score="9.8"
                     /tool="antismash"
                     /translation="GAVKSNIGHGEAASG"
     PFAM_domain     22847..23806
                     /aSDomain="Acyl_transf_1"
                     /aSTool="clusterhmmer"
                     /database="35.0"
                     /db_xref="PF00698.24"
                     /description="Acyl transferase domain"
                     /detection="hmmscan"
                     /domain_id="clusterhmmer_JN550_001905_0026"
                     /evalue="4.10E-44"
                     /label="JN550_001905"
                     /locus_tag="JN550_001905"
                     /protein_end="1230"
                     /protein_start="910"
                     /score="151.5"
                     /tool="antismash"
                     /translation="FMFTGQGSHYAGLGKELYAHYEIFRTAINEYDQLAQIHGFPSFLP
                     LIDGSEPEVQKLSPVVVQLGLCSFEMALAKLWAAWGIQPGVVLGHSLGEYAALNVAGVL
                     SASDTIYLVGARAQLLVEKCTAGTHAMLAVQGSVETVTEALGARATTTNVACINGPRET
                     VLSGTSHEVAEIAEQLGGAGFKCTQLKVPFAFHSAQVEPILDEFEDLARSVRFETPKVP
                     IISPLLGKLVDGEPINPAYLRNHAREAVNFLGGLVSAQQAGIIDEKTVWLEVGPHPVCA
                     NMVKAAFGATTIAVPSLRRNEATYKTLSASLCTLHSAGM"
     aSDomain        22850..23749
                     /ASF="(Methyl)Malonyl-CoA specificity inconclusive"
                     /ASF="found active site serine: True, scaffold matched
                     GHGE: True"
                     /aSDomain="PKS_AT"
                     /aSTool="nrps_pks_domains"
                     /database="nrpspksdomains.hmm"
                     /detection="hmmscan"
                     /domain_id="nrpspksdomains_JN550_001905_PKS_AT.1"
                     /evalue="3.10E-91"
                     /label="JN550_001905_PKS_AT.1"
                     /locus_tag="JN550_001905"
                     /protein_end="1211"
                     /protein_start="911"
                     /score="297.7"
                     /specificity="substrate consensus: mal"
                     /specificity="PKS signature: Malonyl-CoA"
                     /specificity="Minowa: mal"
                     /tool="antismash"
                     /translation="MFTGQGSHYAGLGKELYAHYEIFRTAINEYDQLAQIHGFPSFLPL
                     IDGSEPEVQKLSPVVVQLGLCSFEMALAKLWAAWGIQPGVVLGHSLGEYAALNVAGVLS
                     ASDTIYLVGARAQLLVEKCTAGTHAMLAVQGSVETVTEALGARATTTNVACINGPRETV
                     LSGTSHEVAEIAEQLGGAGFKCTQLKVPFAFHSAQVEPILDEFEDLARSVRFETPKVPI
                     ISPLLGKLVDGEPINPAYLRNHAREAVNFLGGLVSAQQAGIIDEKTVWLEVGPHPVCAN
                     MVKAAFGATTIAVPSLRRN"
     CDS_motif       22853..22900
                     /aSTool="nrps_pks_domains"
                     /database="abmotifs"
                     /detection="hmmscan"
                     /domain_id="nrpspksmotif_JN550_001905_0005"
                     /evalue="1.30E-04"
                     /label="PKSI-AT-M_m1"
                     /locus_tag="JN550_001905"
                     /protein_end="928"
                     /protein_start="912"
                     /score="14.7"
                     /tool="antismash"
                     /translation="FTGQGSHYAGLGKELY"
     CDS_motif       23087..23203
                     /aSTool="nrps_pks_domains"
                     /database="abmotifs"
                     /detection="hmmscan"
                     /domain_id="nrpspksmotif_JN550_001905_0006"
                     /evalue="1.30E-15"
                     /label="PKSI-AT-M_m3"
                     /locus_tag="JN550_001905"
                     /protein_end="1029"
                     /protein_start="990"
                     /score="49.4"
                     /tool="antismash"
                     /translation="GIQPGVVLGHSLGEYAALNVAGVLSASDTIYLVGARAQL"
     aSDomain        23993..24943
                     /aSDomain="PT"
                     /aSTool="nrps_pks_domains"
                     /database="nrpspksdomains.hmm"
                     /detection="hmmscan"
                     /domain_id="nrpspksdomains_JN550_001905_PT.1"
                     /evalue="4.60E-121"
                     /label="JN550_001905_PT.1"
                     /locus_tag="JN550_001905"
                     /protein_end="1609"
                     /protein_start="1292"
                     /score="395.9"
                     /tool="antismash"
                     /translation="TTTVQKITKEEVKGNVAVIETESEMTREDLRKVCSGHLVNGTALT
                     PSSLYGDMAITACEYAYKLLRPDTENIGCNVSHMEVPKTLIFDTKAKSQILRMSVKADA
                     AQGHADVAWTTGEGAQKTEHANCKVYFGNNEEWLGEFERVSYLIKSRVEALKAAEQRGD
                     ASKIGRGLAYKLFAALVDYDRRYRGMESVILDSETCEATAKVNFQTSPEDGTFHTAPYW
                     IDSVCHISGFILNGSDAIDSREQVFISHGWGSMRFAERLSADKTYQTYIRMQNVKGSKM
                     MSGDAYIFDGDKLIGLAGDVRFQAIPRKVLNIVLPP"
     aSDomain        23993..24943
                     /aSDomain="TIGR04532"
                     /aSTool="tigrfam"
                     /description="PT_fungal_PKS: polyketide product template
                     domain"
                     /detection="hmmscan"
                     /domain_id="TIGRFam_JN550_001905_0001"
                     /evalue="3.70E-119"
                     /identifier="TIGR04532"
                     /label="JN550_001905"
                     /locus_tag="JN550_001905"
                     /protein_end="1609"
                     /protein_start="1292"
                     /score="395.9"
                     /tool="antismash"
                     /translation="TTTVQKITKEEVKGNVAVIETESEMTREDLRKVCSGHLVNGTALT
                     PSSLYGDMAITACEYAYKLLRPDTENIGCNVSHMEVPKTLIFDTKAKSQILRMSVKADA
                     AQGHADVAWTTGEGAQKTEHANCKVYFGNNEEWLGEFERVSYLIKSRVEALKAAEQRGD
                     ASKIGRGLAYKLFAALVDYDRRYRGMESVILDSETCEATAKVNFQTSPEDGTFHTAPYW
                     IDSVCHISGFILNGSDAIDSREQVFISHGWGSMRFAERLSADKTYQTYIRMQNVKGSKM
                     MSGDAYIFDGDKLIGLAGDVRFQAIPRKVLNIVLPP"
     PFAM_domain     24098..24919
                     /aSDomain="PS-DH"
                     /aSTool="clusterhmmer"
                     /database="35.0"
                     /db_xref="PF14765.9"
                     /description="Polyketide synthase dehydratase"
                     /detection="hmmscan"
                     /domain_id="clusterhmmer_JN550_001905_0027"
                     /evalue="1.50E-14"
                     /label="JN550_001905"
                     /locus_tag="JN550_001905"
                     /protein_end="1601"
                     /protein_start="1327"
                     /score="54.1"
                     /tool="antismash"
                     /translation="GHLVNGTALTPSSLYGDMAITACEYAYKLLRPDTENIGCNVSHME
                     VPKTLIFDTKAKSQILRMSVKADAAQGHADVAWTTGEGAQKTEHANCKVYFGNNEEWLG
                     EFERVSYLIKSRVEALKAAEQRGDASKIGRGLAYKLFAALVDYDRRYRGMESVILDSET
                     CEATAKVNFQTSPEDGTFHTAPYWIDSVCHISGFILNGSDAIDSREQVFISHGWGSMRF
                     AERLSADKTYQTYIRMQNVKGSKMMSGDAYIFDGDKLIGLAGDVRFQAIPRK"
     CDS_motif       24335..24361
                     /aSTool="nrps_pks_domains"
                     /database="abmotifs"
                     /detection="hmmscan"
                     /domain_id="nrpspksmotif_JN550_001905_0007"
                     /evalue="9.90E+01"
                     /label="PKSI-AT-M_m1"
                     /locus_tag="JN550_001905"
                     /protein_end="1415"
                     /protein_start="1406"
                     /score="-3.3"
                     /tool="antismash"
                     /translation="TGEGAQKTE"
     aSDomain        25091..25294
                     /ASF="found active site serine: True"
                     /ASF="non-beta-branching ACP"
                     /aSDomain="ACP"
                     /aSTool="nrps_pks_domains"
                     /database="nrpspksdomains.hmm"
                     /detection="hmmscan"
                     /domain_id="nrpspksdomains_JN550_001905_ACP.1"
                     /evalue="1.20E-15"
                     /label="JN550_001905_ACP.1"
                     /locus_tag="JN550_001905"
                     /protein_end="1726"
                     /protein_start="1658"
                     /score="49.4"
                     /tool="antismash"
                     /translation="TQVMDIIAKETGVSHDELADNIAFSDLGVDSLMGLTISGRLREEL
                     ELNIDSHAFNDHATVGAFKTFLA"
     PFAM_domain     25094..25282
                     /aSDomain="PP-binding"
                     /aSTool="clusterhmmer"
                     /database="35.0"
                     /db_xref="PF00550.28"
                     /description="Phosphopantetheine attachment site"
                     /detection="hmmscan"
                     /domain_id="clusterhmmer_JN550_001905_0028"
                     /evalue="2.20E-11"
                     /label="JN550_001905"
                     /locus_tag="JN550_001905"
                     /protein_end="1722"
                     /protein_start="1659"
                     /score="44.0"
                     /tool="antismash"
                     /translation="QVMDIIAKETGVSHDELADNIAFSDLGVDSLMGLTISGRLREELE
                     LNIDSHAFNDHATVGAFK"
     aSDomain        25472..25663
                     /aSDomain="PP-binding"
                     /aSTool="nrps_pks_domains"
                     /database="nrpspksdomains.hmm"
                     /detection="hmmscan"
                     /domain_id="nrpspksdomains_JN550_001905_PP-binding.1"
                     /evalue="1.10E-10"
                     /label="JN550_001905_PP-binding.1"
                     /locus_tag="JN550_001905"
                     /protein_end="1849"
                     /protein_start="1785"
                     /score="33.8"
                     /tool="antismash"
                     /translation="VRSTISAEMGVEVEEIIAAPDLAALGMDSLMSLSILGILREKTGL
                     SIPSDLLGHNPSLKDIERA"
     PFAM_domain     25472..25663
                     /aSDomain="PP-binding"
                     /aSTool="clusterhmmer"
                     /database="35.0"
                     /db_xref="PF00550.28"
                     /description="Phosphopantetheine attachment site"
                     /detection="hmmscan"
                     /domain_id="clusterhmmer_JN550_001905_0029"
                     /evalue="3.50E-08"
                     /label="JN550_001905"
                     /locus_tag="JN550_001905"
                     /protein_end="1849"
                     /protein_start="1785"
                     /score="33.8"
                     /tool="antismash"
                     /translation="VRSTISAEMGVEVEEIIAAPDLAALGMDSLMSLSILGILREKTGL
                     SIPSDLLGHNPSLKDIERA"
     aSModule        25472..26542
                     /domains="nrpspksdomains_JN550_001905_PP-binding.1"
                     /domains="nrpspksdomains_JN550_001905_Thioesterase.1"
                     /final_module
                     /incomplete
                     /locus_tags="JN550_001905"
                     /tool="antismash"
                     /type="unknown"
     PFAM_domain     25844..26527
                     /aSDomain="Thioesterase"
                     /aSTool="clusterhmmer"
                     /database="35.0"
                     /db_xref="PF00975.23"
                     /db_xref="GO:0009058"
                     /description="Thioesterase domain"
                     /detection="hmmscan"
                     /domain_id="clusterhmmer_JN550_001905_0030"
                     /evalue="1.30E-21"
                     /gene_ontologies="GO:0009058: biosynthetic process"
                     /label="JN550_001905"
                     /locus_tag="JN550_001905"
                     /protein_end="2137"
                     /protein_start="1909"
                     /score="77.9"
                     /tool="antismash"
                     /translation="QLFMIPDGSGSATSYTEITEVGPDVAVWGLFSPFMKTPEEYKCGV
                     YGMATKFITEMKRRQPTGPYAVAGWSAGGVIAYEIVNQLTKANEEVSNLIIIDAPCPIT
                     IEPLPAGLHAWFASIGLLGEGDSAEAKKIPEWLLPHFAASVTALSNYTAEPIPADKCPK
                     VTVIWCEDGVCHLPTDPRPDPYPTGHALFLLDNRDDFGPNRWDEYLDVNKMSFHHMPGN
                     HFSMMH"
     aSDomain        25844..26542
                     /ASF="active site serine present: True"
                     /aSDomain="Thioesterase"
                     /aSTool="nrps_pks_domains"
                     /database="nrpspksdomains.hmm"
                     /detection="hmmscan"
                     /domain_id="nrpspksdomains_JN550_001905_Thioesterase.1"
                     /evalue="9.20E-43"
                     /label="JN550_001905_Thioesterase.1"
                     /locus_tag="JN550_001905"
                     /protein_end="2142"
                     /protein_start="1909"
                     /score="139.1"
                     /tool="antismash"
                     /translation="QLFMIPDGSGSATSYTEITEVGPDVAVWGLFSPFMKTPEEYKCGV
                     YGMATKFITEMKRRQPTGPYAVAGWSAGGVIAYEIVNQLTKANEEVSNLIIIDAPCPIT
                     IEPLPAGLHAWFASIGLLGEGDSAEAKKIPEWLLPHFAASVTALSNYTAEPIPADKCPK
                     VTVIWCEDGVCHLPTDPRPDPYPTGHALFLLDNRDDFGPNRWDEYLDVNKMSFHHMPGN
                     HFSMMHGDYAK"
     CDS_motif       26021..26095
                     /aSTool="nrps_pks_domains"
                     /database="abmotifs"
                     /detection="hmmscan"
                     /domain_id="nrpspksmotif_JN550_001905_0008"
                     /evalue="3.30E-12"
                     /label="NRPS-te1"
                     /locus_tag="JN550_001905"
                     /protein_end="1993"
                     /protein_start="1968"
                     /score="38.7"
                     /tool="antismash"
                     /translation="QPTGPYAVAGWSAGGVIAYEIVNQL"
     gene            33190..34254
                     /locus_tag="JN550_001906"
     mRNA            33190..34254
                     /locus_tag="JN550_001906"
                     /product="hypothetical protein"
     CDS             33190..34254
                     /codon_start=1
                     /locus_tag="JN550_001906"
                     /product="hypothetical protein"
                     /protein_id="KAI1875620.1"
                     /transl_table=1
                     /translation="MQANNNQENPELNHIVEDKSMSFAQHVPPSDHLFRVETGWTTPPS
                     SVGDSISRNPSISTGLALLGVDDRTMSENHMPAPPEMFATTIPWTPPNDPSCTPYGDAV
                     SASPMPGSHMRSQSFDLSMSTPMVWTDPTGPDMPAYSQMPTPASMASNYFPSPTATPMV
                     RPAASRNKSSPSIHAGSCTCFTVCLQSLQALHNASSPAVPPFDLVLSLNRKAVEGCAAM
                     LACTKCMSRSGTHTAAMLLATVMGKITSFYKHATHSHFEHDPIGMSQINPGGALGVSFG
                     AYQLNGEDGRWLELEILARELRKLEELYARFREVCADLSDDPEVSRAMIGYLGQNLGTT
                     LEVVSHRKGDMVFA"
     gene            complement(37509..38366)
                     /locus_tag="JN550_001907"
     mRNA            complement(join(37509..37543,37601..38366))
                     /locus_tag="JN550_001907"
                     /product="hypothetical protein"
     CDS             complement(join(37509..37543,37601..38366))
                     /NRPS_PKS="Domain: PKS_KR (15-175). E-value: 1.7e-13.
                     Score: 42.7. Matches aSDomain:
                     nrpspksdomains_JN550_001907_PKS_KR.1"
                     /codon_start=1
                     /gene_functions="biosynthetic-additional
                     (rule-based-clusters) adh_short"
                     /gene_functions="biosynthetic-additional
                     (rule-based-clusters) adh_short_C2"
                     /gene_functions="biosynthetic-additional (smcogs)
                     SMCOG1001:short-chain dehydrogenase/reductase SDR (Score:
                     206.9; E-value: 5.8e-63)"
                     /gene_kind="biosynthetic-additional"
                     /locus_tag="JN550_001907"
                     /product="hypothetical protein"
                     /protein_id="KAI1875621.1"
                     /sec_met_domain="adh_short (E-value: 1.2e-32, bitscore:
                     107.9, seeds: 230, tool: rule-based-clusters)"
                     /sec_met_domain="adh_short_C2 (E-value: 8.4e-33, bitscore:
                     108.9, seeds: 47, tool: rule-based-clusters)"
                     /transl_table=1
                     /translation="MDAQSNQVKPLAGKIALITGAGRGIGRGIALELGKRGASIVVNYA
                     RSSSAADEVVRELGKFGSKSIAIQADVSKPDQVAGLFQKALAHFGHIDFVISNSGMEVW
                     CEETEVTPELFDQVFNLNCRGQFFVAQNALKHCSNGGRIVLTSSIAAQMTGIPNHALYA
                     GSKAAIEGFTRSFAVDCGKKNITCNAIAPGGIQTDMFDENSWHYVPGGHKDMDINKIKD
                     GLAKMCPLNRVGTPADIGKIVYCLVSNEGEWINGQVLRCSGGGV"
     PFAM_domain     complement(join(37518..37543,37601..38309))
                     /aSDomain="adh_short_C2"
                     /aSTool="clusterhmmer"
                     /database="35.0"
                     /db_xref="PF13561.9"
                     /description="Enoyl-(Acyl carrier protein) reductase"
                     /detection="hmmscan"
                     /domain_id="clusterhmmer_JN550_001907_0031"
                     /evalue="1.00E-55"
                     /label="JN550_001907"
                     /locus_tag="JN550_001907"
                     /protein_end="264"
                     /protein_start="19"
                     /score="189.0"
                     /tool="antismash"
                     /translation="GAGRGIGRGIALELGKRGASIVVNYARSSSAADEVVRELGKFGSK
                     SIAIQADVSKPDQVAGLFQKALAHFGHIDFVISNSGMEVWCEETEVTPELFDQVFNLNC
                     RGQFFVAQNALKHCSNGGRIVLTSSIAAQMTGIPNHALYAGSKAAIEGFTRSFAVDCGK
                     KNITCNAIAPGGIQTDMFDENSWHYVPGGHKDMDINKIKDGLAKMCPLNRVGTPADIGK
                     IVYCLVSNEGEWINGQVLRCSGG"
     aSDomain        complement(37842..38321)
                     /aSDomain="PKS_KR"
                     /aSTool="nrps_pks_domains"
                     /database="nrpspksdomains.hmm"
                     /detection="hmmscan"
                     /domain_id="nrpspksdomains_JN550_001907_PKS_KR.1"
                     /evalue="1.70E-13"
                     /label="JN550_001907_PKS_KR.1"
                     /locus_tag="JN550_001907"
                     /protein_end="175"
                     /protein_start="15"
                     /score="42.7"
                     /specificity="KR activity: inactive"
                     /specificity="KR stereochemistry: C2"
                     /tool="antismash"
                     /translation="ALITGAGRGIGRGIALELGKRGASIVVNYARSSSAADEVVRELGK
                     FGSKSIAIQADVSKPDQVAGLFQKALAHFGHIDFVISNSGMEVWCEETEVTPELFDQVF
                     NLNCRGQFFVAQNALKHCSNGGRIVLTSSIAAQMTGIPNHALYAGSKAAIEGFTRS"
     CDS_motif       complement(38250..38318)
                     /aSTool="nrps_pks_domains"
                     /database="abmotifs"
                     /detection="hmmscan"
                     /domain_id="nrpspksmotif_JN550_001907_0001"
                     /evalue="1.70E-03"
                     /label="PKSI-KR_m1"
                     /locus_tag="JN550_001907"
                     /protein_end="39"
                     /protein_start="16"
                     /score="11.1"
                     /tool="antismash"
                     /translation="LITGAGRGIGRGIALELGKRGAS"
     gene            complement(41930..44989)
                     /locus_tag="JN550_001908"
     mRNA            complement(join(41930..43007,43055..43170,43226..44762,
                     44817..44871,44920..44989))
                     /locus_tag="JN550_001908"
                     /product="hypothetical protein"
     CDS             complement(join(41930..43007,43055..43170,43226..44762,
                     44817..44871,44920..44989))
                     /codon_start=1
                     /locus_tag="JN550_001908"
                     /product="hypothetical protein"
                     /protein_id="KAI1875622.1"
                     /transl_table=1
                     /translation="MIYCTYCGRSFTRKEHLERHIPSHTNVKPHRCSACQLAFARRDLL
                     QRHYSTYHEAHPLEPPTGGIPTVAGKTPIACLNCAQAKTGCDKGVPCARCKDKGLPCAA
                     RYARRSSKAALRAAQAAQAAQCSAALGSQEPITLAQQGSPVATMNPVLMDIDASVARQG
                     SPAKHSLSPEADLTIDLKMQHHDNSKKNSPVNSHLSPGGFASPHVQTDGLDDFMQLGSE
                     FIAPEPNYQDMLVWSDYPLDLDVYSTTIPMARTDVPMPAFAELSDISSSNSEHMSSSRG
                     SIHTRSTSIMSSNDFDTSVKPLDTGVASSAEIPEFEVVIAAEAAWPLARCNPSVYSGTC
                     PRTAIVHLECLEQKSKHEGTWSALEKYLEQVDWDAADLASVVPMSSRTRDRMLAITQTF
                     LHKALEIHRGGVNGFNKSTYNSPGMLTFLVLPPSKILEFFLRSYVRSLTFFYSLVSTGC
                     VDPNEMLQNNQATTLLVLLMIAQGASAVPTAEARALSAGLIETCRISLFDIIEKDIEMS
                     ADPTALRSALLFTLLGAWSGDKWLMDIAMGQRGMYLSMLKHAGMLDSQPSMIPSLQAST
                     STELQWRAWLHRETQNRLVYNWVMVDQELSLFHDTAPMLSISELCAPLPGPELLWMSAN
                     AEQWLAAVQSIYGCTSNVNPQLLTTPSITPSLCDLFQDFLHDNLSRRQGNLSPHQLRLL
                     LHPLQSLLCHLRQMLSCFSDVLSTRRTTSRTVTKASTMLRLEEVQALLQKWYELSITYY
                     KANPGCAVSKTNLVLYHLISLNAVTNFPEIERLARREDFDGSYWELSLRHKRCIYQREE
                     SIFHSGQVLRLVRSMPGDRRPTWWSTAIYRAILILWTDSISRLDPNFQKRDDSGGPVAI
                     DQVTPEDAAVIAYIWNGDGIPVLTPSESTTANLDQPAEVLRYAVKVIEDGVSCRLSDGI
                     KRKLAALGSNWSVDGCGPVTV"
     PFAM_domain     complement(44579..44665)
                     /aSDomain="Zn_clus"
                     /aSTool="clusterhmmer"
                     /database="35.0"
                     /db_xref="PF00172.21"
                     /db_xref="GO:0000981"
                     /db_xref="GO:0006355"
                     /db_xref="GO:0008270"
                     /description="Fungal Zn(2)-Cys(6) binuclear cluster domain"
                     /detection="hmmscan"
                     /domain_id="clusterhmmer_JN550_001908_0033"
                     /evalue="1.90E-04"
                     /gene_ontologies="GO:0000981: DNA-binding transcription
                     factor activity, RNA polymerase II-specific"
                     /gene_ontologies="GO:0006355: regulation of DNA-templated
                     transcription"
                     /gene_ontologies="GO:0008270: zinc ion binding"
                     /label="JN550_001908"
                     /locus_tag="JN550_001908"
                     /protein_end="103"
                     /protein_start="74"
                     /score="21.6"
                     /tool="antismash"
                     /translation="ACLNCAQAKTGCDKGVPCARCKDKGLPCA"
     PFAM_domain     complement(44927..44983)
                     /aSDomain="zf-C2H2"
                     /aSTool="clusterhmmer"
                     /database="35.0"
                     /db_xref="PF00096.29"
                     /description="Zinc finger, C2H2 type"
                     /detection="hmmscan"
                     /domain_id="clusterhmmer_JN550_001908_0032"
                     /evalue="3.80E-05"
                     /label="JN550_001908"
                     /locus_tag="JN550_001908"
                     /protein_end="21"
                     /protein_start="2"
                     /score="24.0"
                     /tool="antismash"
                     /translation="YCTYCGRSFTRKEHLERHI"
ORIGIN
        1 gagtcacgct ttcgctgggc cacactcgtc cgtcgcgtgg gagattttcc actagatgaa
       61 gacgaagacg aggacgtgta gccgtggtca tgagtcttag cttcgttgtt ataactgtgg
      121 ccgtgtgaat ggcgcagccc agcgctcgag ttcctggctg ctgaactagg aaactcgtcg
      181 gtatcataga tccggctcat ctctgcctca tactcctcat cggtgcctgc ggaggctgtt
      241 ctctcttgtt cggtgatctc gtcaacatta agtccgagat gttctctcat cagtcgcatg
      301 cgaagcgaat gggcaaagtg accgacaagg taaggcttgc ctgccatggt ggaatccacc
      361 atcttggtgt cgcgaacaat agcagcacat tcagagtctc ggctgcctag catcgatcgc
      421 tcgttgatat ttgcggatcc aataagcaca attcgatcat caacaatgat ggtctttgcg
      481 tggatataca gctgctccgt gacgagacta tcgttcgcca gtttgcccca ttgcctcaga
      541 ctgaagaagg aaatgtattc ctcggggtca atgccagcgg cctgaagacg accaaagatg
      601 gagtgagggc cccgacaaat actgcggtac tgaaactgca taatcagccg cacactgctc
      661 ccagaatcct ggtcaacggt attctggaag ccgggcacga gggggatcat gatacagcaa
      721 cgccagtcct cgttcttttc atgtgctcga ataattcgct taaccaaagc atcgccgata
      781 cggttcacca ctttggtatt gagtgtctca gtgcttgtga tgaagaactg gttctccatg
      841 tacacaaagt gctctgactg ctctatgaga ttaacatagg ccgtctggat gctgtgttct
      901 gtcacatctt tggggaaacc cagggaccag tcgccagctg agcgcagtat ctgtacttcg
      961 caggtccctg tgaggcccag gttctccaaa tcggcttggt tggcgtccgg tggtggcagc
     1021 aggaaaggca tgggccgggt cggctttcgc tctcttcgga ggtagttcca ccgctgaatg
     1081 aaatggcgcg taagatctct cgctggctgg ccgacaacct gcatcgagat atcgtgccat
     1141 ggcatacgtg gaaccttgct tctatcgtac atctcctcat acggctcatt aagcctgaaa
     1201 aagtcaagaa cacgtggatt ggagtaatcc ttgccgggcc atagctggca atgttccgta
     1261 tctttgggcg tctctccgtc tggttcgtag ccggttggcc ggtcatccgt taggtaatgc
     1321 tgcggactgt cccaacgacc aaagcagaga tcaataccac caacgaatgc tacgtcgtgg
     1381 tcgacgatac aaatcttctc gtgatgtgca tagaagaact ggttcttctt gaactgattc
     1441 ggcgatcttt ggaccatgat attggggtgc aagttgtgca aagcatactt cgtatactcg
     1501 gagtcaatgg gaatagcttg ttcgacattc ctgtaaataa tcacgaagac cttcacccct
     1561 tcttgagcct ttctttggag gagtcgatcc aaccgccact tctgactgat agctgcaggg
     1621 cgtctcatgt aaagctccgg gctcagccac cagtcatgga tgtaaataac atcctgggcc
     1681 atgctgatag cacgcgacac gttccacatg taatcgcgac catcgaccaa ccactgggcg
     1741 aaggcaccgc tcctcacagg ggcgaaactg tcgaaacgat gcttctggtg ccattcggtt
     1801 tgcttcaaca tctctttgac tgaaagctcg aactgctgca tgatcctctc ttttcttgag
     1861 tagagcttga tctttcgttc ggaggtgtag atcttcaacg tatgatgttt tcctgatgac
     1921 gctgtttcct cttgagcatg atcatcgtcg gcaacggcct tgcccttccc tttgctagcg
     1981 tccgagtctc caattgccat cgctccaagc tgcttaagtt tgttggtctt ggatacaatt
     2041 cggaagctgg ggtcaaccaa atagacgtcg tatatgttca tagtcgaggg cgattcggcg
     2101 acaacgatgt agttttgccg gactaggaac cacttgcggg agtgccgagc aatgaccttt
     2161 gagggcgtga gcacacgccg gaagtctaca cctgccgacg actggatgtg caagaaacat
     2221 tccttgccat ggtacgatcc ctctgcggca agacgtacgc cgagagcgga gagttcgagg
     2281 aaccggcaga gacgattggc atcagctcga aacatgagcc aatgtatcat ttctttgaga
     2341 tacttctcaa gcttgtttct ctgcctctcc acgaacttgc gtctcatgat cgctgcctcc
     2401 attgctgcct tctgaggatt caaattcgac ccttcgggaa gttcgccgag cccagaagat
     2461 tgacgtctga tgcctaacag gttgatgcgg gacttcttcc gcctagcggt cccgggtcta
     2521 tccatctcgc ttgcggtacc ctcggcagca gtcatctcac cagcggtcgc ttcggccacc
     2581 gcttcgtcga tccgaccgtc agcgccttta tcttcgtctt ccgagtctgc cagcccaaga
     2641 cctctcacac ttctgagata tggaaaggcc gtccttggga aatgaggctg cttgggtttg
     2701 tttttggggt ttaccgaggt ttggagggga ttcttgtctc caagtgacaa cctgtagcgt
     2761 gtatggagct cagcaatctc gtacaccgag cgttcaatag tccatgtcat gcgacttggt
     2821 ccactgccat attccaacgc aattgtgaat atcgaatgtc tctcgctgtg gcccttttcc
     2881 ttctccccct tgtccggctg gctgttgata atcttcagct tcagctgctc gaggagcact
     2941 gggatacgtt tgtacccgtg ctcatctctt tgcagcatgc tggcgaggat gactaccgcg
     3001 ggtgtcacgg cacgaagctc ggccataagt tccgcagact tgtaatagtc gaattgctca
     3061 ttcttccttt tcccactcag catcttgaaa gtgcttttca cctgcttcca tcgttgcacc
     3121 ccaaaggtag ttgctctgtc ggcgccgaac aaaggacgtt tcggagttgc cacgccatca
     3181 atgtcggagc ctccgccgaa catgtcagat atacggcgtc tgtggccagg cattcttggc
     3241 tgagaacttt cgccgtcttg atcctgctcc tgcctcgtgt ggctgatcca agagttaccg
     3301 cggctccacc cccggcgggt accgaccaac tgatcacgac cctcgccttc tgagagaccg
     3361 gcgcgatgct cggacgcgtc aggcattgtg gaccgacgag ccaaggtacg aaagcggccc
     3421 tccatggcag gcgagtcgaa ctcgtcgccg atcctaggtg tgttttgagc agatcggata
     3481 tccaggttct tgagccggcg gcgcatcctt ttccttttgt tcggcttcgc agcttgccgg
     3541 gccgcgccct catctccact ttcctccaca tcggcgtcgc taccttcttc gtgggtaatg
     3601 gtgggtatgc ggtgagagcg cgacatgact ggagagctgc tcgtcgacgc ttgaggagtg
     3661 tcggaagtag caaaaggccg cggggtttgc gagggcccgg cagcagtcaa ggccttcagt
     3721 tttgacatta gtctttctcc acgagaccgc cctgacgggt ccgcatccca agaatcatgc
     3781 cttgtgtgcg agtgtatgga gggcgggtcc agaactgtgt ctgccctcgc gaactgaacg
     3841 cttcgccggc ccggagcggg ggaggcacca tcaagcgatg gcgagatatc accgttcccg
     3901 gagcttcggg caaagaagtg tcttctcgga gatgtgggaa tcgctgaggg cggcaggcct
     3961 ggggagccgt tgcgggagcc gttgccggaa cccgagactg gcgataggtc tgcatgcggc
     4021 agtcccccat tcagatagtc atatgcctcg tgagattctt ccactggggt ctcggacagg
     4081 ccaccattgg gactgaggaa atcgcttgta tgcgtcctgg taggcgctgc tggaccgctc
     4141 aaggcacgta tgaaggtcgg ccgatcgatg gctcgcgagg gagtcggact cgtggcgtct
     4201 tgatccttcg tcctgggcga cggcgaatca tggcgatccg gccccgacat ggtggtctat
     4261 gtgcggattg tacaacccaa gcctctcgga tcgcagccac caatgtctcg cctcggtaag
     4321 ggggaaaagt ttcgcaggtt cacgtctgtc tgggtttcca ctgtggctgc acacgcatgt
     4381 tggcaagaag ctggaccaac ttttcggatg aaacgggtga gctgcaggtc gagagctcgg
     4441 ccgcacagga gcggtgacac ggtctcgcgc gtgaggatgc tgggtctcgt tcaaccttcg
     4501 aagctggcag ccctgaagct ctcagaagga agccctgggg ctggcctgaa gttacgactt
     4561 cacagccgat cgtgtcgacg caattgagcg ctcgtggcgc aggcgttgcg acagctgtac
     4621 ggtcacatgc aaggttcgcg agctctacct atccgtacag ggcagcacgt gggctggcaa
     4681 tggagtgatg gtgggcagct cgagaaacgg ttaaggtatt cggacaattc ccagcctggc
     4741 gtgacatccc ctttccagga atcccacgtt taggtcatgg gcgaaccgcg tcgttggctt
     4801 tcgggcgctg ggatcagcgg gcaggcccac tgaaagctac cgcccctgag ccaattaggt
     4861 cttgtcttcc ctccaccggg gctcccccca gtgcggcagg gcccccagat gcaggatgac
     4921 ctggaggctc aatggcagac gggggtcaag tcaatgacac ccgtgttgcc gtggacctgg
     4981 ctccgaaaga ggccgccata atctacaacg gctggtagta gcggagccgc taccactgct
     5041 aagttcgcta ctgtgtaact tgctacatgt gggaaggcat tcactcgaac acttcgctca
     5101 gcagctggac cggctgacac gcgtagcgaa attgcaccat gagctggcgc cgtctgctag
     5161 cgtgtgcagg cccagccagc tagcttgctg tcagcggttc gtatggcagc tccgtcattc
     5221 gccctaacag caacttacat ggacgaggag accgccttgc gtcagagtcc agagagactg
     5281 aacaggttcc gctccgacag catgggcatg ggacacattc agcttgaaga ggaacaaacc
     5341 tcgatggcta agatgcgagt ggctccatca tgatcatgtg tcgatgctag gggctagctg
     5401 ccttggcgtg tccagaaaga gctgaagtac atacgatgta cgggtagttt ggttccgttc
     5461 agtctaccac agttttccag tattaccaat taaaaagggt catagagagt ggtgccagca
     5521 ggctggatct caggcagtgg tttatgtgac acagagcaga taggtacgtg acgagacaaa
     5581 ttatgcccca tctatatata atgcatcgtg gcccccgagt ctgtccctgc tagcaaaccc
     5641 tgcaattatc ctccaggcct gtactatatc gtgtcactgg tgcgagcgag ggtaatcctt
     5701 acgagcgtaa attaggcaac ccgttccttt ttgggatcgc ttgcttctag aaacggtctt
     5761 gacattcgcg cctcacccgc tcgtgctact cggagaaggg aacatccata tagcatcatg
     5821 tctagaagcc gttgtaagct ctaggccggt ggggactgct gcccgtcatc ggcaacatgg
     5881 caacctactc gtgccggcag aaccaaacga taccgagaat agtccaatcg gccgagtcta
     5941 gtggctagct ctgttgcatc ccccagatag accagcacga tcaggccaaa gcgctggtag
     6001 aggcgccgcg tccttgggac cgatctctgc atgatacgat atcgcgaatc catttccaga
     6061 gatagcggcg gggttcgtgc catcgtcaac gtgtcagaca gagcaatgca ggtggagagg
     6121 cacagggatc tggcttgcta cgccatatcg agatgcaacg cctgtgggct cgagggcgag
     6181 gctcccctgt tcccaccagc ctatcctgaa agagaaccgt catttccggg gtcaccaact
     6241 ctatcgcaga ggggtgtttt cagctctctt cgcgctcagc cagtcttgac tctgcgtgtg
     6301 ccgataactt agttattctc gacatgtccc ccttcgcccg gggccgcctt ctgctctgtc
     6361 ccacatcgat ccagcaatga accgcatgcc gcaggcctcg gatgtcacga cgaaaggata
     6421 gatatacgat gggtggtaca tgaaaccttg ggaacgaact cacgcgctgc aatctacgaa
     6481 catatcaacc aacgatgaag cgaatggcat ctgccaaatc aagtgggcct tcctcctccg
     6541 gaagcatgac gtcgaggagt agaggcggga cggagactag caatgacagc gttgtgtctt
     6601 ccagagccgc ctccgtcgcc gagagctcgt ggtccacgac cagtagagtc acatccagca
     6661 cggagaccga cgcatcacca accgatccgc caaaggagct gtggttcaag accctgaacc
     6721 cttatgcgcc ggtcacagtt gtgatgctgc atctgttgtt cagttcgcat ctcgaatggg
     6781 ctcatgtatg gcccaagttg acggagtatc acctgctcat cccggatatg ccccatcact
     6841 cgcgatcacg atctatcaag ccgttctcct tcgctctcgc ggcagacctc attgcagaca
     6901 tgatccgcaa gcatgcccat ggcggccgtg ctcatctggt cgggatctcc acgggcggtt
     6961 tcgtttgtca ggaactggtg cgacgacacc cagatgtggc catcagcgtc ttcgcatctg
     7021 gctgcagtcc tctgcgcgat ttctggctca acatgtccaa gcgcccaaaa ttaattcacc
     7081 ttggcctgct ggctatgttg cacacgccca acaacatgtt tctgaaggta tcgggttgga
     7141 gtcccgagct gcaaaacaac gacttggtga aagaggtcaa gcgcaatacc acttctcgct
     7201 tgtccgaaag agggaattca gacacggcag ccttccagca ggaagccgtg caagaggtcg
     7261 cgacaaaagg tgtcaggata tgcctcgtag ccgggggcaa gcaagacgat ttcgaaggga
     7321 caagaaatac cggaagagat tataggacgc tgggtacggg cgaagcacag caatcgcggg
     7381 cttatatcgt gcgggaggcc attcatgcat ggaatctgca gtaccctgag ttatacgcca
     7441 aaggtatcca ggcatggata gagaagtggc agatgccacc agagttcgag ttgcttgagt
     7501 agcgcagaaa cgccaataac gaagtaatac gtgggtggca ggatacgatt aatagcacag
     7561 catcagcatg gcgcggagga tatacccgac cgtaataggg aaaggcgatc gaaagcctgg
     7621 atggagttat gatggatgta ttttgactgg gaccactcat tttcgaatct ctacgtagta
     7681 atacagactg gacccgacga gtaccgacag atcagattgg gttgcatgca tagaaaccga
     7741 ccagtcagat cggtgcggta tttgaaggac ccaccaatgc acattgataa cgcacgattt
     7801 cgtactgcag gggttgggaa acctggggca gggagttgcc tgtcctgtcg aagtcgcgtg
     7861 tggaggtcac ttgatattct ctttcagcct agacatagaa gcgtatcctg gtttcctatg
     7921 ttttcctaac tctttctccg acgaaggcta gtatacttga tatagcgtca ttccaagtcg
     7981 tgcaagtaat agaatttcgc ttgtatatga aaagtacaag tcatgtgtat tccgcacggc
     8041 acaggaatga tacaacacta cactgatctg aagagaacgc tagtcgtact gatgttgctt
     8101 gaactatact tacatcggtt ctactcagta tctgaccgcc ttcttgtgcg gctccacacg
     8161 tgaagatgaa aagggcaaag taataaatga tatgttctca gcttcgaact tgatccttta
     8221 agcccatacc ttttgatccc cattgttctc tattctgaga acatactcaa gctaggtatt
     8281 cattatgctg aagtaaaggt tgtcgtaggt tatcataccc aagggagatg caaattgctg
     8341 attcatacca atttcaggag tcgttttaga tttgatatgt tccgcatcag aaatagaaat
     8401 tatggatcct gcctctactt gcagagcaag atttgttcct gatagctttc gcaccatcat
     8461 gcaattcgta tcagcaagcg catctttgat gtgacgggtc agtcctacta ggaaacgttc
     8521 atgcaaaact aacccagcac aattcttctt gacttttcac aagcttatcc gctgcaccta
     8581 acttgaagga gaaagactgc gatagtgtgt gaacgatgaa gtgcacctca ttctctggca
     8641 gccagacgca gatttggccc ttggtatagg gcctgactgc ttgtttgaac ttcgtcagaa
     8701 tatgattaga gatttgcttt tctctatccg ttcagactgg cctctagaga ctactttcct
     8761 ctcctgtttt tgttttgttt tgtttttcta gttgactacc gagagttgca tatggtcata
     8821 tcgcggagaa tctgggcaac gctactgatt gcgtcttcgc aataagaccc ttcccacagg
     8881 gcgtctacct gcgggtagat ccgtagggca cgagtgttca gcgaacagac tatcgacgtt
     8941 atacggaccg acccgaagca aaagcgttta ccgcactggt tgctctatat cgtcccgagc
     9001 gatgctcgcc tctgagcagg ggttgcagaa cttcagaaaa tgttcaaaca gaatcaattt
     9061 aggtatcaaa ataatccgaa tctaggaaag agggcagtat cagctcccaa atcttgcggg
     9121 ccgaatttat atcaagtagt tcaactgttg atgcagaggc cggacgtcag cgaaatctct
     9181 gatcagaaat cccgctcaga cattttatct tttacaaaat cgggaaaatc aacttgtttc
     9241 agagcacatt gagatatcgt agccgaaatt tcttgccgag atgttgtgat tccatcatgg
     9301 tccagaagca accgtgctcc tccagtcctc gcctaacatg ccggcatccg ttcaatcgga
     9361 cgacaacgct ttttcaaaat ttcgtatcat gaaatgtccg ttccaaattg agctgagtta
     9421 tggttcggac aattttaggt ttcattgggg cttgaggctt tcgggcccga gattaagtta
     9481 ccagacgatc ggtgaaggcc gacgctcgct tgagcgccac aagctagcaa gccgtcaaga
     9541 atagctcttt ggacgcctgc aaacactggc gcgagtttag tgttccttcc taaagataat
     9601 tgactacagc tccacagcct tgctcctggt tcgacttagg gaccatgtac gatcatcagc
     9661 ctcagccttg actgtgtgtc tgtttcaagc cgaaacaact ataggtgagg catgggcttg
     9721 tgaagagcat ggagtgttct agactccgat tttgcaaaac gtaaagagtc cttgtttttg
     9781 ctacacattg taaatctgcg atggctctgg tttggttaga tgcccgctga aatatgtatt
     9841 gtgccgacgg actggtacgt gtatgagtgg gtgagtatca gaagcgtaag cgctctccaa
     9901 tgacatacta tcacactcat tgtagcggaa ctccagaggg agatcggttc ttcttgacat
     9961 tgggacaatg aactgatgtt cataagcagc tcaggttttg gttttatttg gtctatattg
    10021 aaaatctaga cagctctatg tctgcatgat gctgttcagg ggtacctccc aataccaact
    10081 agcgatcgcc atggctccaa tgctcatcgt gagagccatc aagaagttaa catcgttgtt
    10141 gtccaacaaa tccaggccac tctcggcaat ccgtgttggc ttgttatcgc cgaagtgaga
    10201 cgtacgatgt ttgtcgttgg ggctgtacgg gttctgggcc gaatcccccc ctttagcaac
    10261 ggaggacgtg gcagctagtt caacggcacg cttgccttcg ccattcaaga ccgttgcttt
    10321 gatatccgca gatttcttga agtgttccct agaattcggg tttccatctg tcgatacgag
    10381 gacacggagg ccaccttcgc cttcgacgat cttccccgac cttacgtcac gaacacttct
    10441 ttgcagccag cctcccaaga aactgtcgag aagcgatccc aatgcccccc aggtcaccag
    10501 gccccaagca agtgtaccct tctggcttac agtccaagct tctcctcccg ccagcttacc
    10561 cttcgttaga tcgctgcaca gaggtaaaaa cagaagagaa gtagtgacga tgaccatgct
    10621 tccgaagaac ccagcgacga ggccccaaag agtaactccg ccattggtac ctggaggcac
    10681 cttcctcaga ttcagggagg tgatcaagcg agggctgctt tttgacaaga tacccagctc
    10741 agagctgaag gtatccgcac agacggcggc gtagtttgca ataataccga tgaccaagat
    10801 gtcaccgtta ccccacgaat agcagaagct cccttggggc aactcccccg agactattgc
    10861 gttccgccta agtctcaact ggtaagcatg gagcaacgtg aggacggagg cgacaagaga
    10921 gtttgccagg acttgaacgt gggtccgggg accttcgccg ccagaactgc cttgagagtg
    10981 gagggttaga gaagccttga catccttctt gatcttggta acgcgggtgc cggcaaggaa
    11041 gaaaacgcaa agtaggacga aagggagatt ccagggatgg acagcatgag ctgtcgccgt
    11101 gagagcggcg acgacgatgc cgagcggcgt gagtgagttg tgagaataag cgcggtagac
    11161 tagcgcaagc gtcgcaggga cggcaatgat ggctttcatg tttgcaggcg agagcaggaa
    11221 gacgacgttg tccttctact ccaaatctca ccactccttg tatctgggag ctggatggtt
    11281 gctgacatca ctgccgtctc catcatatgc accagcagat ccggagcaga tccaaggcga
    11341 ttaggtaagg tgcagcctat cggaccggat gctggaaaat ggttcatccg gagcaccatg
    11401 gcggttccag atggtgcgcc gattgcaggg accacggggc agggcatggg cagggggtga
    11461 aggggccttg ccagaacaca taaactaact atattatagg ccttcgggcc gtgccaggtg
    11521 ctctaaatcc taccctgact cgtctcagga ctcagatcag ttcagggtcc cgttgtgtaa
    11581 cgacttcgga agaatttgct cctactctgc gactgtttcc acgaaaaagt ggcatgtaac
    11641 acatgttgca tgacttgtca ctttttgagg ttgacaggcc ggccacttca gatacgaagc
    11701 aagcgaacac ttatgaatca agcgccattc cggcaacagg ctctcttcac atcaagtgtt
    11761 cgattaagct tcgtctaaga tcaacccgag ccacaacatt accgcatcat gccgtcttgc
    11821 atggccgata catactctga tgttttcgtt gtctgttggc cgagattgga cattacgtgc
    11881 ttcctcgacc taatgcagac cgtgagccct tcgcttatta gcagacgaca acagcagcac
    11941 tattgactgt tagttacctg ttatgtgcgg ctaccgttac gtatcggcca tgtagacgca
    12001 accttatagc tcgccatgag acagaatgga tgcgtgtcac gacggcaacc gtaaaagaaa
    12061 tttcagactg gaattttggc gaggcccatt accctaatca aaagataatc actgggtcga
    12121 gttcgagttc ctatcttcct agatgacatt cttcttgcga acgatcaacc agatgatgat
    12181 gcctagattt ggaactaaac atgctatcgt ctgtcggcct gtatcgaccg ttgtaacaaa
    12241 catactagaa tcgggagcct ggatttttta ggggtttcat tcggcatgcc aacgcttgat
    12301 ggcaatcagc tcttacttca caagattaga aacaggtcgt ctcaagatca tatgacgctg
    12361 gccagagcgt cggacactgt aagcactgta aacaattccc attggatatg cgctcccata
    12421 aaccaaccac gacgctggta gttaatttac tgcttggcgt tcgccgcaag tcgcacaggc
    12481 ccagagtgtc gggctgtcgg gcatgatgat ccctgcacca caccacttta gcatgcgccg
    12541 atcttcagcc caccgcacca cttgggggaa aacatccaag tccagtcaag gaaacccccg
    12601 gaccaccgaa aagccatgtg tgcctgacct tcttgacatg attaatgaca ggaaattgta
    12661 ttgggaatat gggcatgacg gtgagccctg cctacggatg agaacttgca gcagcgtcat
    12721 tgtggatacc acattgatga tgatgatagg gggctttact cgggaccgaa ataactaata
    12781 ccgccaatgc ttcaattgcc gactccttgg gtgatgatgg gccaccctct atgacttgtc
    12841 accgtaccat cagatttcac cacatgactt tgagaaaagc tgtggccctc cgcgggtagt
    12901 aatgcggctc gctggtctgg actgatcacg gtcccttcgt tacgagctca agtatcccca
    12961 tgctttacag attcaacaac cgccaagcaa tcttcatggc cttagaatta ctgaagactt
    13021 ttagaatctt ccacagccac atatcagcac tgacgaaact caatgggttg ggcggctgct
    13081 aattcttgat caatgcacta gcgcccctca gattctcact ctgacatgat cccaactgaa
    13141 ggtaacgttc aagcctcaaa gtctgcagca cgctggccgt gacgccaaaa gcctcacggt
    13201 gcgagcgcgc gccttgacta atgctgcttg tgtgcaacga caaagctcga atgtagatca
    13261 cgaagcttcg gtgtttcctt tgctcaggtg gcttctgcgc cctttcagac tatgctctct
    13321 ggccgttgcc atcttgcctc tttcggggag gatcgtgcca tctggccaat cagtcggcgc
    13381 cgccgtcacc accacccatc ccttctaggt tcctagacca tcaattccgg gccaagaacc
    13441 ggatggagtt gtccaatacg tttcttttca acccaccttc ggggacgagc gaccatcttt
    13501 gccacacgtg gaaagcgccc tgagaattcg tctgatccgt gggaatgggt ctttgctatc
    13561 tgctcttgca caagcccggt agaaaaacgt cccaaaggct tcaagagctt ggtacctcgg
    13621 acttccggta ggtagccatg gtatgcctag accacgatcc acactggcat actcggttgt
    13681 gcttatgccc tgtcctacct cagccactac cctcctcgcc ttgcctgatc aggaagaaca
    13741 caagcttcga tgagggctgt gggacagaat ggcgacatag cggctgcggc agtaccacgt
    13801 ccatgttacc ccgggccgcg cagtaagcga gcgctctctt cgatgctggc gatcacgccc
    13861 attataaacc gctcctgaat cccatctact tgctgctgat catcagaatc atcctcatca
    13921 gccttcctct caccccattg gccagaacaa tcctcctcgg cccctattgt cgagaaagca
    13981 ttgcttgctt cagtgtactt catatatttg gagccatgta caagagtaca ctccctacct
    14041 tggccctgct ggcccaggct gcgggcacct gggcgtcgac tgtaacctat gaatgggatg
    14101 tcacctgggt gaatgcatca cctgatggct tcgaaagacc cgttatcggc atcaacggcg
    14161 agtggccgtg tccacccatc aaggccaacg ttggcgatac catcttgatc aacatgacaa
    14221 acagcctggg aaaccagact accggtcttc acttccacgg aatcaaccag atcaacacga
    14281 acttcatgga tggtgcttct atggtcaacc agtgcccagt attgccgggt tcttccatga
    14341 catatgaatt cgttgccgat gctcctggca cattctggta ccactcgcac aacatgggtc
    14401 aatatcctga cggacttcgc gggcctctta tcatctacga ccccaatgac ccatatggca
    14461 atgactatga gaacgaggtc atcctcactg tttctgactg gtaccacaat cagaccattc
    14521 cgcttgtgca gcaactgctc tcaccagaca acgcccagtt ccgaccgcca atcccagaca
    14581 ccctcattgt caatgaaggt agcgacttca acatccagct tgacgttggc aagacctatc
    14641 gtgtgaggat cattagcttc gctgcattgg cttccttcat ggtccacttc ggggggcact
    14701 caatggaagt aatcaccatc gatgcttcgt acgtacagaa gcaggaagtt gaccagctgc
    14761 gagttactcc tgctcagcgg tatgacgtgc tcatcactgg cagcgagagt gaccatgggc
    14821 aaaacttccc tttccttgta gccatggacg tgaacaggga tttcgaggcg actggcacaa
    14881 cccctccagt ttcctggaac ttcaatgcga caggctatct catcactgac cccaacctgc
    14941 ccaccgacag cgttgacgtc gttcagactt tccagccata tgacgagagt ctttttgttt
    15001 cgtatgattt gcagccagct ctgggtcctg ttaccaagac ttgggtgttg gacttcaact
    15061 tctgcagaga tgagaatggc tactcccggt aggtgacaac atctgaaaaa tctgtaggaa
    15121 atgatactaa cttggtttct agcgcttgct tcaacaacca gacgtacatc ggccagaaga
    15181 cgcctgcgtt gtattcggcg gccaccctgg gtgataagaa ctcggacccg actgcgtacg
    15241 gcggagtgtt gcctttcatc gttaattacg gcgatattgt tgagcttgtt gtcaacaacc
    15301 tggatggcgc tatccatcca ttccacttgc acggtcacca gatccaggtt gtcgagcgcc
    15361 ctcacactgg tgctggcgtg tggaccggtt ctaacgtccc atccaacccc attccgtcca
    15421 agagagacgt agtctcagtc aatggcaact cccatgcggt ccttcgcttc gtcgccgata
    15481 accctggcgt cttcttgttc cactgccaca tcgaatggca tgttgagatg ggtcttactg
    15541 cgactttgat cgaggccccc gagaaacttc acgggtatcc catccctcag gagatgattg
    15601 attcctgcca atctcaaggc attcccgtat ccggaaacgc tgccggcaac agcaatgctg
    15661 acgataccgc tggattcgtc accatccctc caaccaccta ctatggtgca acatatccct
    15721 cccccaacgg aggatcagcc tagagatctg tttagaagat gtaattgtgt tctgataagg
    15781 gcataggatg tggttgacca gcagttagtt gtttcccgtt accaagcacg atatggcgtt
    15841 gagcattggc agcgagtgtg agtctgctat gcatggtgtt gggcctacaa ggggtcggtg
    15901 tgttcgttct tgttgtaaag ttcacttctc atgggggata tctctctgta actagaaatt
    15961 cgtgggccag tttgtggcaa ctttgtaaca tttaaggtgc tggatgtata ctctgaggtt
    16021 cttaggggac aggtcttggt tcgactagat acaggataat taataggcat tacatggaaa
    16081 cctcaagact ggccagtgat gttttgcagg aactacggaa atgcacatgc tgcaataccc
    16141 gagatcttgc cttccaacat tgagttccgc agaagggctg gggtttgatg gtagcccagg
    16201 gtagccaatg gtaagtgcag ctttccgaac aagcagggtc tcccatataa aacatacttg
    16261 tcggagattt tgtaatgtct atgtgattgg caaagtctag gttaaccgag tagctgtttc
    16321 acaccggatc gcctcacccg aggctctcac atgccaatct cgaggggcat gcagcgatca
    16381 accatgcaga tggtaatgtg atcttgaagc ctgcaagttc taacgtacgt gtcggattat
    16441 cgttcgccga gaaacggtaa ttctgtccca aggcgggagc ttgaaccagt caaagtagag
    16501 gttcgcacgg gaaggcacct ggagggtcca tgcaacggtc aacgatgctt ttggcttgtc
    16561 atatatagaa tcaggcggaa gagctgaacc ggagaattca taccccctcc cccatgggtc
    16621 ttctttggta gatatgatat tgcaagttcg cgatacaaga ctgactacgg tacactcttt
    16681 cacttgagta cagaaaagtt cttgtcttac cccatgttgt gatcaataga ggtaagtccc
    16741 taacagattt cgggaggccc aaacatgtgc ttcattgcga ctgggagatg acattatgtg
    16801 ctcaattcaa caacactgta ttgatatagt ttgagacctg cattcaaaga cccttggtac
    16861 ctacgcagta gtccaacgag agcgaaacga agcaaaacct catgtgtcac actagatacc
    16921 ggcatggagt cgggagtcag aactccgcct aagctataag gtgatcctgc ctatacttag
    16981 gcaccatgcg aaaacctagc catttctaca caaatccata tcacggattt gtttgcctga
    17041 tggaaataaa actaccgaga ggaaacgtag attgagttat tcaactagtc atgagaactt
    17101 gagaatcata cgcgtgatga ttgacttcat gagtcgtctc taaatcatgc ggacggaagt
    17161 tagtctgacc ccgcgggggt gcctagcagg ctgaacggcg agcagagtgc atggttccct
    17221 ggagatgccg gtcagggtgc tcatggaata gcagtctgtc agccttaggc actcaagcct
    17281 tgccggcctc agctcgtaac tagctagatc cagtaatgca cacccgcatc ggatgtccgg
    17341 ttgacatatc ggcttggttg gctgtgattg gcacgcacca cgcctagttc cgtgccttcc
    17401 tcagcctacc aaaacgtgaa ctaaagtctc ggatgcctgg cagatacgga cgtgccgtct
    17461 tggtaagcta ggtaaatcga aacagatagt atagaggttg aaagaggaca tcttgatctc
    17521 gttacagtta gcaatcattg gaagctgaag accggggcga atagattcgg ggttggagta
    17581 caagacgcca cttacggtta gattctgttc gtagcatgct gcctggtaag cttagtatcc
    17641 tagtcctaga cgacgggaca gggaagcaga ggcacgatta gaatagcggg atacgcagat
    17701 gcaggagtcc atcattgata tctgctgttc gccaggcata ggggccaata ttgacgttga
    17761 actttcaatg cgtgaaaggt aacgttgttg gtgtctaagg ttagtggcac cgagtacgtc
    17821 gggtacctag gccgctcaca gtctctgcta agctttcacg ccaggaggca tggggccctc
    17881 aacagacagc ggaatgatct tttgttggca cccgacgtta agtgagcgct acgaagacta
    17941 aatcaattgt ccaagaacat ccgtgccaac ttgtgagctt gtggggagga cagagtggaa
    18001 aactgagcgt atctttagct tacgctgggt ggactgcttg tctatcatcc gccagggagg
    18061 cggcttactg tgaacaggat gcactggcaa ccccgaggcc aacagcttag gcctgactgc
    18121 gcgcggtcga acattttctc catttccgcc ccatacatct tgctactatt gtaacagcca
    18181 gatggtccgt ctcggatacc tgtgagatgc aatatagcgt aggagatttt gatgttctca
    18241 accagccacc agcctgtcca tccatgctgg tatttcttat cgcagagtcg cagaccctac
    18301 cacgttgccg cgactatgac atcagtacga gttttcctgc agtagattgc atactcagcg
    18361 gttcaactac tcggcaaagc gaccttccgc aagacacggc aaggagccag ggcccaaata
    18421 cgaagaacct caaccttggg tcagtataaa gctgtgacat tgatgcgaga agacacaaac
    18481 attccgtttc aatggctaat gaaacggtct cttactcttg tgcgagcaga gtctgacgag
    18541 gatgccatga gacacccgcc aggagcatag gtagaacata gctctggcac gtttccgcct
    18601 caaccaagcc gagtcagtct tctgactgaa ccatgcgcat ccatgatcac gatgaagatc
    18661 cgtcacatgt actgagcaat ggtacaagtc tgtgtgttta cagcctatgg ccctgcctcg
    18721 agatgagatc cgagggaggt agccttatca aagttgttac cttgaccccc tcccaacctt
    18781 ggttccgtct gtggcttgaa tgccgccccg ctggtgggcg gcggcggcga gggacccagg
    18841 aaccacttcg tccaaatctg tggaactgca ctatactaac aagaccagac cacaattcgg
    18901 catgagcgat ggccttccga caataccatt ccaattcgca cctacagatt cgagatcgca
    18961 atgtatatct gagctgggga agacagagag atccacccag ccgggcagga gcttaactct
    19021 ttctggagcc cgcgcgggat gttttggcac aagggttcgg actcagcgcc agggcccgag
    19081 gctcgtcccc ccagcccaca tgctgccgct tacacattgt tgccatctgc agtggcagaa
    19141 cgagcattgc ggctagcttc accttaattg ttctttattc aatgctccct gcgccggggt
    19201 ggggcgtcag tgaatacggg tgcatctcgt tcccgcgtcg ttccgtgggt gcactgtgct
    19261 gcggcccttc gcggagttcc ccaacggcgt acggcccact acggtcgagg cgctggcagg
    19321 aatcaagcag gatcagcaca gaaagcccgt ccattatttt ccgtgcgtag tttcaggtcg
    19381 gctatgttgc tggtgtcaga ttaactcgta cgatgggcgc cagcggcgtg gcctggaggg
    19441 cggtcccagc ctaggatcac tgcattgtct attctccgtg gataacatgt ttcctgccgc
    19501 caatgcggta caacgatgag tccagacgcc cgacccagct ttgcagggct ctgatccact
    19561 gtctgatacg tgcatccaag acgtcacggt ccggacaacg cttcttacgg catgagggcc
    19621 agggccaagc ttcaggtggc agccctatga ctggaactta ctgtcccaaa atggaaggat
    19681 ggcgattatc attcgtgagg cttcggtcgc cgagcggtac caggcccgga ctactgcacc
    19741 ggtagtgaag tcgaaggaag ggatatggcc cataggggtg taggttcacc cttgccgtcg
    19801 gtacaccccc aaggtttcca atctacactt tgcggctaga gtgttatgat gagatacctt
    19861 acagggagac actagcgtct gttatatttg gctcaagctg ctagatccga gctgcagcat
    19921 attagatata taactgaggg accgcttccc cggcttagta tgcaggagat cacttcacac
    19981 acaaacacac catctacacc atggcggacc agatggcatt tctccttttt ggagaccagt
    20041 ccctcgacac acacggcttt ttggccgact tcttcagact aggaaacccg agcgttctat
    20101 cgaaggcatt tctccaacat gccggcgacg cattgcgagg agagatcgat caattaccgc
    20161 gactagaacg gaagaagatc ccgattttca gaacactgca gcaactcaac gagagatatc
    20221 actcccaggc tattaagagc ccgggtattg acagtgcttt gttgtgtata gcacagctag
    20281 cccactatat cgagtatgtt tgtggtcatt gggttgctct cacgttattg gtcgaattgg
    20341 taactaacac aaactagtcg atccgagaag gaacacgaag atgttacgaa atccgagaac
    20401 acataccttt ccggtctctg taccggattg ttcgcagcga ctgcgattgc ctcgagccca
    20461 tcgctgtctt cgctcgtgcc tattgccgtt caagtcgtct tgatggcata cagagttggt
    20521 tcccacgtgg cctccctcgc agaacggctg agcccttcga ttgagaaatc tgagagctgg
    20581 acatacgttg tccctggagc caaagaagct gaggccaaat caattctcgc cgaattccac
    20641 aagtcagagg tacgccctgt gcaccagcaa acattcaaat accttactaa tgcaccaata
    20701 gggaatctcg caggccgccc aggcctatgt cagtgctgtg tccgccagca atatcgcggt
    20761 ttctggcact ccagccacgt tgaagtctct tttcagcaag aacttgtttg actcgagacc
    20821 aacggccatt cctgtgtacg ggccatacca tgccgcccac cttcactcgt cagctgattt
    20881 ggagaaaatc ctccgactga acgacgaagt cgtcagtgct gctcttgcgg actcgaagcc
    20941 acgaagcgag atcatgtctt gcgtgactgg caccgccttc acagagaccg acaccaagtc
    21001 gcttctcaag gctattgttc acgagatttt gaacgagcca ctcttgttcc acaaagcact
    21061 gaagggcagt ctgaagaatg cgcaacagtt tcaaggatct agagtccttg tcatcccata
    21121 tggacctaca caggctgcaa gcacgctggc caatctgctc aaggcacaga caaagctgga
    21181 tgtcgtgctt cgatcaccac ctcaggtgtc gcaggcgagc agtgtctcaa gcatcggaaa
    21241 ccatggttcg tctggaaact gcaagcttgc catcgtcggc atggcaggcc gatttcccga
    21301 tgctgccagc cacgaaaagc tctgggagct tctcgagaag ggcattgatg ctcatcgggt
    21361 tgtgccggca gaccgtttcc cggcagagac tcatgtcgac cctactggta aggcgataaa
    21421 caccagtcac acaccttacg gttgctggat tgagaaccct ggtctgttcg accccaggtt
    21481 cttcaacatg tctccgcgtg aagctttcca gaccgacccc atgcagcgca tggctttgac
    21541 cactgcatat gaggctctcg agatgtctgg gtacgtgccc aaccggacgc cgtcgaccag
    21601 attagatcgc atcggaacgt tctacggtca gacttccgat gattggcgtg agattaacgc
    21661 cgcccaggag gtggacactt actacatcac cggtggtgtc cgcgcctttg gccctggtcg
    21721 catcaactac cacttcggtt tcagcggtcc tagtttgaac atcgatactg cctgctcctc
    21781 tagtgcggct gctctacaag ttgcttgtac gtcactgcga gcaaaggagt gcgatactgc
    21841 catcgtcggt ggtctgtcgt gcatgaccaa ctcggatatt ttctccggtt tgagtcgtgg
    21901 ccagttcctt tcgaagaagg gaaactgcaa tactttcgac aatgatgccg atggctactg
    21961 ccgtgccgat gcttgcgcgt cagtcattgt caagcgtctt gatgatgcct tggcggacaa
    22021 ggacagaatc ctcgctgttg tgcttggcac tcagacaaac cactcagcgg atgcgatttc
    22081 catcactcat ccccacggac ctactcagtc tatcctatcc tcctccattc tggatgaagc
    22141 tggagttgac ccattggatg tcgattatgt cgagatgcac ggtactggca cccaggctgg
    22201 tgacgggact gagatggtgt ctgtgactaa tgtatttgcc ccggcaaacc gccacaggcc
    22261 ggctgatcgt cctctctacc tgggagcggt caagtcaaac attggacacg gtgaggcggc
    22321 atctggtatc actgccctgt ccaaggtgct cttgatgatg cagaagaatg cgatcccacc
    22381 acatgtggga atcaagggcg agatgaacaa gacattcccc aaggatttgg gtgacagagg
    22441 tgtgaacatt gcattccacc agactccttt ccagcgcaag gacggaaagc ctcgccgaat
    22501 tttcgtgaac aacttcagtg ccgcaggtgg caacactggc attctcctcg aagatggccc
    22561 tcgctacaag ccagcagctg cagacccccg cagtgtccac gttgttacca ttactgcaaa
    22621 gtcaaagtcc gcaatgattc gtaacgccga gaacctcgtg caatggatgg agaagaaccc
    22681 ttcgactccc ctgtgcgatg tggcatacac cacgactgcc cgcaagatcc agcactactg
    22741 gcgtatgaac gttgctgcaa gcgacctctt cgaggctgct caggccatca aggaacgcct
    22801 caagtctaac ttcgttcctg tttcacccga gcaacccaag gttgctttta tgtttaccgg
    22861 ccaagggtct cactatgccg gccttgggaa ggagctttat gcccactacg aaatcttcag
    22921 gacagccatc aatgagtacg accaactcgc ccagatccat ggcttcccgt cattcttgcc
    22981 tctcattgat ggtagcgagc ctgaggtcca aaagctgtct ccagtcgttg ttcagctcgg
    23041 cctttgctcc ttcgagatgg ctctggccaa gctctgggct gcatggggta tccagcctgg
    23101 tgttgttctt ggacacagcc tcggcgagta tgcagcgctc aatgttgctg gggtcctttc
    23161 agcaagtgat accatatatc ttgttggtgc gcgtgctcag ctcctggttg agaaatgtac
    23221 tgctggtacc cacgcaatgt tggctgtcca aggttctgtc gagactgtta cggaggctct
    23281 gggtgctcgt gccaccacca ccaacgtcgc ttgcatcaac ggcccacgtg agactgttct
    23341 tagcggtact tctcacgagg ttgctgagat tgccgaacaa ctcggcggag ccggtttcaa
    23401 gtgcactcag ctcaaggttc cgtttgcctt ccattccgct caggtcgagc ccattctcga
    23461 tgagttcgag gatttggccc gctctgtcag gtttgaaact cccaaagtcc caatcatttc
    23521 gccgcttctt ggaaagcttg ttgatggtga gcccattaac cctgcgtatc tccgtaacca
    23581 tgcccgcgaa gctgtcaact ttttgggtgg cttggtgtcg gcacagcagg ctggaattat
    23641 tgacgagaag accgtgtggc ttgaagttgg ccctcatcct gtttgcgcga acatggtcaa
    23701 ggctgccttt ggtgctacca ctattgctgt accatcactc cgccgcaacg aggccactta
    23761 caagaccctc agtgccagtc tctgcactct ccactctgct ggtatgaacc ttgactggaa
    23821 cgagtttcac cgcgactttg atgcttcagt ccgtctgttg gatcttccaa gctatgcctt
    23881 cgacttcaag aactactggc ttcagtactc tggcgactgg tgtctcacca agaacagagg
    23941 tgctcttccc gctcctacca aggcaattga ggctcctaag cccaagttgt ccaccactac
    24001 tgtccagaag atcaccaagg aagaagtcaa gggcaatgtt gcagtcatcg aaactgagtc
    24061 cgaaatgact cgtgaggatt tgcgaaaggt ttgctcaggt catcttgtca acggtaccgc
    24121 tttgacacca tcttcactat acggcgatat ggctatcacg gcttgtgagt acgcttacaa
    24181 gctcctgcgt cctgacacgg agaacattgg ctgcaatgtg agccacatgg aggttcccaa
    24241 gacattgatc ttcgacacca aggccaagag ccagatcctc cgcatgtcag tcaaggccga
    24301 tgctgctcaa ggccacgctg atgtagcctg gaccactggc gaaggtgctc agaagacaga
    24361 gcatgccaat tgcaaggtct acttcggaaa caacgaagaa tggctcgggg agttcgagcg
    24421 tgtcagctac ctcatcaagt cacgcgtgga agccctcaag gctgctgaac agcggggcga
    24481 tgcttccaag attggacgtg gccttgcgta caagctcttc gccgctctcg ttgactacga
    24541 tcgccggtat cgtggcatgg agtctgtcat tctcgacagt gaaacttgcg aggcaactgc
    24601 caaggttaac ttccagacca gccccgagga tggtaccttc cacactgctc catactggat
    24661 tgatagtgtc tgccacatct ctggcttcat tttgaacggt tccgatgcca tcgactcccg
    24721 tgaacaggtc tttatctcgc acggttgggg ctcgatgcga tttgccgagc gtctatctgc
    24781 ggacaagact taccagacct acattcgcat gcaaaacgta aagggaagca agatgatgtc
    24841 tggagatgcc tacatctttg atggcgacaa actcatcggt ctcgcgggag acgttcgctt
    24901 ccaagccatc ccgcgcaagg tcctcaacat cgtcctccct ccccagggtg ccgccgccgc
    24961 cgctgctcca gctcgtgctg ctgctcctgc tgccaagccg gctgcaaagg ctaccccgaa
    25021 ggagaagaag caagtgacgt cggcgaacct tcctgtcgtc aacaagaagc tcgcaaagaa
    25081 ctcggttgtg acacaggtca tggacattat tgccaaggag acgggtgtta gccacgatga
    25141 gctggcggac aacatcgctt tctctgatct cggtgttgac tcgctcatgg gtctcaccat
    25201 tagcggccgc ctgcgtgagg agcttgagct taacattgac tcgcatgctt tcaacgacca
    25261 tgctactgtc ggtgctttca agactttctt ggcacaattt gaaactgctg gcgctgttgg
    25321 cgttgaagag tcaacagatt ctagtggttc ttctgacacc gctgatatgg agtcggattc
    25381 tgatgtcact actccgcctg atgagagcga gaagggttcc gtcaagggtg atgctccggc
    25441 tgaaggtaat gtgagcgagc ttcaggatat tgtgcgctca accatcagcg ccgagatggg
    25501 tgttgaggtt gaggaaatta tcgctgctcc tgacttggct gcacttggca tggactccct
    25561 catgagcttg tcgatcctcg gtattctccg tgaaaagact ggactcagca ttccttcgga
    25621 tctcctgggc cataacccct cgctgaagga cattgagcgt gccctgggta ttgaagataa
    25681 gccaaagcgt gcccctgctg ctccgaagcc agcggcaaag cagtctaagc cagaacccaa
    25741 gactcaggct gtcgctaagg ttgagtctgg atttgtcgat aactaccctc accgcaaggc
    25801 aacctctgtc cttctacagg gaaaccaccg tactgctacc aagcagttgt tcatgattcc
    25861 tgacggcagt ggcagcgcta catcctacac tgagatcacg gaagttggcc ctgatgtcgc
    25921 ggtctggggc ttattctcgc ctttcatgaa gactccagag gagtataagt gcggtgtcta
    25981 tggcatggcc accaagttca tcacggaaat gaagcgtcgc cagcccactg gaccttacgc
    26041 tgttgcagga tggagtgctg gtggtgttat cgcctacgag atcgtgaatc agttgaccaa
    26101 ggccaacgag gaggtttcca acctgatcat catcgatgct ccttgcccca tcaccatcga
    26161 acctctccct gctggcctcc atgcttggtt cgcctcaatt gggctccttg gtgagggaga
    26221 ctctgcggag gccaagaaga ttcctgagtg gctcttgcca cactttgctg cttcggtcac
    26281 tgctttgtcc aactacactg ctgagcccat ccccgccgac aagtgtccca aggtcaccgt
    26341 catctggtgc gaggatggag tgtgccacct tcccacggat cctcgtcctg acccttaccc
    26401 tactggccac gctcttttcc ttctcgacaa ccgagatgac tttggcccta accgctggga
    26461 cgagtacctt gatgtcaaca agatgagttt ccaccacatg cctggaaacc acttctctat
    26521 gatgcatggt gattatgcca aaatgctggg tggtttcatg aagagcggca tgtcttcata
    26581 attcccactt cggacctagt ttcctttgtc actcacgatt gtatgtataa gatatgctaa
    26641 gacgctcgtt tctatttcta taatcttttt ccttgggttt gcgagggcag tatcgggatt
    26701 atttctcttg ggtggtcttt gggcaaaaca taatgcatat gaatgttgta tatagatctt
    26761 gcctcagttt ggcaatttgg ttagaatgat tcggaagttt ttagactcca cggagaaatc
    26821 caaaacgacc tttataaata ccagttcagt tagatggtgg ctactcttca taatcaggtc
    26881 gatacttggt cgattgtgtg atatgaaaac ccacacttta gagcaacggc ccatacgatg
    26941 tttgatatct tcagcgctca cggatctcag cgccataagc aatccttcta ttattactac
    27001 gaccatccaa gaatcgaatt acattccatg gctgtgtgtc gcaagtcgag cttccacgac
    27061 gtattgtaag ccagataaac cggtcataaa aagcataata gatggatgca acatgtgacc
    27121 atcctcatga ctccggggac acaagaattc tgtgcaagca agtgagctaa tgtacataga
    27181 taatcacaaa ggctgaatat ccgatacgac accattatac ggctcccaat tctcttttct
    27241 acactgaatc aactggctca aagttggtat acatgtaggt aaaccgttcg agactggtag
    27301 gtcgaagagt aaatcatgca ttctgaagtt cccgtacctc atctatcata tcttcgtata
    27361 tacctaagcc tgtttctatt gaagactcca ctgtcacggt agcaaccatc atcatcactt
    27421 ccatttcgga tagcctaacg catgaggagg acgagaggtc acgtttgcat taggaaaggc
    27481 tagttttcgg gtggctgcat gtatacgcac agactgtagg attgtacgtg acactgcggg
    27541 tttggcacga gtgagagaac ccacgtttcg atcataaagc ttgtagagga gggaggtggg
    27601 gttggtttgg gtgtggaagc atgcgggaag ggcgttcgta gtacaagcat caacgcctcc
    27661 aacggcttag tacatggcac aatcgaactg ctcctcgaat ttcttggcta acgcgcgttc
    27721 gtcctatgat agatgcattc gagacctgga aaattgtttc tgaaacgtaa gaggcgaaca
    27781 ctgaagcttt gtggctcttt aagctcaata tctgtgcggc gtttagtctc ttcggaacac
    27841 tcgtcgacgt caacacacac caatgagaaa gtgaatattg cgttggccat ccgctactat
    27901 ttcccgggtg agcatctgcc aaaaattcat cctcgtttca agagggtcga ggctattcga
    27961 aaactaatgc ttggggcata tggtgctgtt gaggtgggct catacctagt ttgctctcac
    28021 tacgactgcc tggcatctca accaggaggc tcgaagcact ctaggcaata atagctgata
    28081 ggaccgacgc agctcacctt ttgggcctca ctcgtaagta acacatcgat gaatgtcgag
    28141 cgacatttgt tgggctgttt tcgaatagcc tcatcaataa tatgcaacat catcgttctt
    28201 tggctccgag tgtacgtgtc taccgtatgg cagtgttatc tccggacaag ctgccatgca
    28261 ccgaatattc taacctacct accaatatca gctttggcct gacacagtca cagcattcac
    28321 gttctctggc tgcatattca agcgtcttgt gtcgtacgat aattgcgtgg cgtgttcctc
    28381 tacataagtg cataacgcgt tgaacaaatc ccgcgacttt gggaccaacc ttgccagcaa
    28441 cactaagtca gtaagactag gccaagatga ctttcctgtc tagggaaatt ttaaggtaga
    28501 gaccaattct ttgctcgata gctactgcag aggtaccgca agtccgcgtc taagttcgta
    28561 gcctgtgaaa gcgcttttcg cttttgattc aaaagacgcc caacttggga cgacaccact
    28621 ccgaggaacc aagccaagac catcagagac tcgcagcatg cttatgcact tcgaactctt
    28681 ttctcaatac gaaagaccac ccgcgcgtag tttctagcgc gatctgttgc agtatgaacc
    28741 tgagagataa cgggatcgtt tcaagcaacc gagagtggct tgttcagagg aagaaatgag
    28801 tttgcatacg tgtacatcgc cagctccagc agaagtcaca tcggaatgaa ccgaagttac
    28861 tcgacttgca acggaaattt tcttcgcgtg attatggaaa cgcacccgag aaacataaag
    28921 tggatcagta aagataattt aacctgaagt atgttggctg tcttcagtga atctatcaac
    28981 agttctttgt ttggtgtaga agggaggctg atatcttcat ggcccctgga atggaagcac
    29041 acgtgacacc acccctccgt gtctcgttat cagtgaggta gttggcaaga ttcatctcaa
    29101 ttcggctcga ttaagaagcc gccgccgctg agccaaaact atctcatggc cagtcaatga
    29161 ccttccaaga gcacattgtt gttgagaatg ccgctcacat taacacacgg tatagataag
    29221 ctgcataacc tacagacacc gtataaatct attttgcaga tcaagtagta gccaaaacaa
    29281 cagggagctg ttgattgcta ctctgctttg tttgaaccaa atcagctgcg gttttcagct
    29341 gttcggagat atatacaccg cggttttgtt tctggaaaga tgccaataag aatagtggag
    29401 gcagcccatc agaacagtct tggctcaaaa tttatttgtc agcctttggt gtaaaagacg
    29461 cccaaagtgg ctgaagttca tgttgaacag taaggataca gaagttgaac gcttggcaat
    29521 tgcctctgga ggcacttata agatattgtg gggtttcgac ttgagatgct cctaaggggt
    29581 aatcgttgga ttgatctagt agagagtgta agagaatact ggaatgggtg ttgggtctgc
    29641 ctgattgtac tttaatatga aaacattttt ctatatctac agtcgaaaac gctggatatc
    29701 catgcgggct catgtctgct ctgattggga atgagtccca agattgcgac gtcctacatc
    29761 accagtaaac tgtaatgtgc acaaggtctc gcaaaccgac gatctcgccc ggcctccatt
    29821 ccgtaaactg tatgaagata actacgaaaa atattctgcc aacagcaaca cagcccttgt
    29881 attgccgcgt tcttcaagtt gactgcacat tttgcgcaat cgcctgtctg atgcacagta
    29941 cgtatatgta ggtctgaagt tgactaacca agagtgattg ccaggactct cagtgcgggc
    30001 aggcatagct atgtctaagg tccttccgaa atcgttggtc acatgatatg aggcgactgt
    30061 cctttgccgg gatcaggcac ggctccattc aattttctac cgaatgatcc ctcataatgc
    30121 tgggagccta tgtgcatgcc acgtcaccga cgtgtttggc ggagagtcgt gggtcgggca
    30181 agtcgcgtgt aaagcggaat gaggtctccc tggaggcgtc gggaataaat acgatgggat
    30241 ttcagctcga gcagatgtgc tgatcacttc cctggatgat cgagccctac tcagaatcaa
    30301 gacgcctata ctccgtggat ccacaggtag gggcagcggg ctggaattgg aggcggttca
    30361 gcttcccccc tcccccactt tggagtccct ggcgaaccgg ttctacctag cttttgggca
    30421 gcatgtagtt gaggggggtt tagtgccatg ccttgcaggt atgtgcataa ctagggtcac
    30481 cggggcaaat agcaatgaat gcgtcgacag aaagtggcgg cggtcgtcga cttgttcact
    30541 ttatgtgcca atcggacctt gggtgtgcag tcacagcata caaaaagtct gtgatgctcg
    30601 atttgtttgc attcggctag ctttattcgg accgcggctg aaggccacct gatctcagag
    30661 gcgcaagact ccgcgaggcc gaagtacctg caacctggat gaagcccacc cgtaccccca
    30721 gagactccga ggctaacagg ttttgtttgt aggagacgct gcgagggctt ccaagacgcg
    30781 accttcggac tcgagagtga tctacgtgaa gctattgggt ggctgtagct gctgatagca
    30841 agtcggcact tgatcaattg gctaaccttt tcacaattgg cttgacaccc aagacgagca
    30901 ccgtcattca tctggatacc attctgtgtg aaagaatgca gtcttggagg gcgaagataa
    30961 gcgacatgct gacgtgacac ttgggcggaa agcccctgta catgcccgaa gaccctggct
    31021 tcaatggacg gtcgtgtatc tgacaacacc ttttggagcc aaggaaggca gattattgga
    31081 agaactccga tagggctgat gaaacgttga aggcgtagcc tgttgatgta ggataactag
    31141 gaatcgaatg atgtcgtcag acataaagac caagagcgcg cgagacgacg aactcagcat
    31201 catctttagg acaatgaccg cagcttatga ttttcgttaa tgtccgtatt aagtattacg
    31261 aggaacatcg actggctgct ccaaatctag tgctcacaag agattgggcc gcatttagtc
    31321 accataaatg agctaaatta acgtggtggc cctttagcgg ccatgatttc ggatccgcgt
    31381 gggaatccat ccgcgttgat gtcccaaatg gagagtaggc agctaaccac tttgtccgca
    31441 gctcctagac ctgaatcttg gccaactttg gcttggactc cgagcaagtc cgggctgcca
    31501 tgtgcgagca ctggaagtct caaatagtac tgctgttttg tcgttgatac gtcgcatttc
    31561 gtcaccacta aggatcgttt tcgagacact aaccttgaca gaaagggaag catccgcacc
    31621 caccctcggg tccgagagag caaggcaagc gatgcggcca aagcatctac caaaagcgta
    31681 ttgcagcaag atagggatat ccataatgca gatacgttgt gcacgacgac cggggtgcaa
    31741 aaagtgggca cacggatcct aggtacatta tacagtctct cactcggaga aattctataa
    31801 ccccagctgc ccaagtcttg aacgcacaag cattctcatt ccaggctgac ccttggaccc
    31861 ttgctccgat ctcaactggt agccaggctt catcccgtat cgcggctctg catcctcatc
    31921 taggccgctc tccgcatcat acatattttc tgtactttgg ggagcttcac tacctctccg
    31981 ctgctctccc ttacacgttg accaagtagc gcgacccatc tgcagtgccc gcaacttaat
    32041 agtgcttctc aagccctgct actggcgtcc tgagtcggca cctattcttc tcataatctc
    32101 attcgacggt ggtgatacag gccgccatct cacatggcag gatcgcaagt ctccacccac
    32161 gcaccaccag agaccatgtc gaccgtaagc actgagttcg taaggacggg cacctcacaa
    32221 aaatcattcc ttggaccggt cctcagcctc tttccgatac tacatgtcca ggcacaccat
    32281 atattttggc accaagctgg taccggtgcc acatacgtac ctgctgcatt ttcaaagctt
    32341 gtaacctgaa ggcttggtgg cttttggcgc cgtttttcct agtggagcac tcttgtcaaa
    32401 gctcggcagc tctgccgtga gtagaacatg ctgatcctgc catgttttcc cgtttggcgc
    32461 cctcattgcc tcgacggctt gcctacgagc ctctaattcg tcaaagcacc ctgtggtgtg
    32521 ctttccttct ctaagggaac cctgtgaatt cataatctgc cactttcccg gactagatat
    32581 tgtcttgata actgtggttc gccagctagt cactactatt tctgtttgag ttaatccctc
    32641 ttctatgcct gggagggatt tgggagtttc ttcacttccg gtcagcatct atttccgaag
    32701 aactctaccc acctcaacac agccctcatt ttcataattt tggataattt aacgttggat
    32761 gacacatatc gtcccgcagc catgattcta ggaatggtct gttctcgtcc tgttcgtgtg
    32821 tgtatcctgg cataaggcac aataagctct gcgctacatc ccctgccacg gaatcctact
    32881 tatacacaga ctctcaccat atattacacg ctttctgccc actctctcgt ttcttttcac
    32941 ccgcttctag gtcagctctg tagacctgca agagctgtgg ggtttcactg cgcatcatct
    33001 ctaccgatgt catcctcgac caaatctcgt caacctcgac tcagagcatc ttgcgatgga
    33061 tgcttcctgg caaaggtcaa gtgttccaaa gccagaccta tatgctcccg atgccttgcc
    33121 tgcggaattg aatgccggta ctcgccctca agccgagccg gtaagccaaa gccagacagc
    33181 aacggctcaa tgcaagccaa caacaatcag gagaacccgg aactgaacca catcgtggag
    33241 gataagagca tgtcgtttgc tcaacatgtt cccccttctg atcatctttt cagagtcgaa
    33301 acaggctgga ctacacctcc cagcagcgtc ggcgattcaa taagccgaaa cccttcgata
    33361 tccactggtt tggccctgct tggggttgat gacaggacta tgtctgagaa tcatatgcct
    33421 gcaccgccag agatgttcgc cacgacaatc ccttggactc caccaaacga cccctcctgc
    33481 accccatatg gcgatgccgt ctcggcgtct ccaatgcctg gatcacatat gcgctcacag
    33541 tcctttgact tgtccatgtc tacacctatg gtatggaccg atccaacagg ccctgacatg
    33601 ccagcatata gccagatgcc gactcctgca agtatggcgt caaattactt tcctagtcca
    33661 actgcaacac caatggtacg acctgccgcg tcacgcaata agtcttcacc atcgattcat
    33721 gccggttcgt gcacttgctt cacggtctgt ttgcagtctc tccaggcctt gcacaacgct
    33781 tcctccccgg cagtccctcc attcgacttg gttctgtctc tcaaccgcaa ggcagttgaa
    33841 ggctgtgctg ccatgctggc atgcaccaag tgtatgagcc gatcgggaac ccacactgcc
    33901 gcaatgttgc tggcaacagt aatggggaag attacgtcat tctacaagca tgcaacgcat
    33961 tcacacttcg agcatgatcc tattggcatg agccagatta acccaggagg tgctctggga
    34021 gtcagctttg gtgcttatca actcaatggc gaagatggaa gatggcttga acttgaaatc
    34081 cttgccagag aactacgaaa gctggaagaa ttgtacgctc gatttcgtga agtttgcgcg
    34141 gacctgtccg acgaccctga agttagtagg gctatgatag gatacctggg acaaaacctc
    34201 gggacaacac ttgaggttgt cagtcacaga aaaggcgata tggttttcgc ctgaaattgg
    34261 agcatactca gatcccctct ggtatgtatg agcatactga ggcgttagca tgatttggat
    34321 ttgcggcgcc ttcaaccggc tgattgtcga ttatcgagac cttggtggtt gattctgaca
    34381 tcagacttcc aaagtcaaga tatacgacac cttctgtttt tccgttatcg gtcttgttcg
    34441 tcacgagacg tcgaagttta ggcagggtct tctacaagca cgcatcgaac tcagacgaag
    34501 tcggtataaa tatgcgaccc tagacgggcc gaaacagggt atgagtggtt tcaatgagga
    34561 ataacaacat tgctctctca tgagagcaaa ggtcacaagg cttggtgcct aggttctggc
    34621 atcatgaggc tttcaagtgt tcatacatta ttttcttcgc ctcgaccagc ttgcttatgg
    34681 ttatgctcac gacgatatac gatctacgat gtcttaggag tttgggcata ggatagatgc
    34741 taaacttaat gaatatattt cttgtacaac ataatttccc aatgatagca catgaatggc
    34801 gggctgtcga cgttgaaatg aactactatg aagtttggct tgggggctgg tgctgggggg
    34861 catgtctaca cctcatcctc cacaccggat tcctgtgtgg ttcttgctgc acattgggaa
    34921 ctcatctatc acaagggtaa ccagtggcaa gtgacgactt caaagggaca tgtgactacc
    34981 tacatgatgc agagttgaag gcgcctgatt tcttaagccg cgaatggcgt gtatcgacat
    35041 agaatcggga tcgcgaggct cggaggccag gtgacgaggt tcatccttgc tcagtcataa
    35101 caagggttac tattttggta tagaggctta gaaaagctct agtgttttag gggatacccc
    35161 ggctggcaca tgagcacatg ggagatagcg ttaacccaga gcccagcctc aaggaatctc
    35221 ccacatctac gtttatcgct gcaaccctat aaccttatct cacgaactat gctattcctg
    35281 aggcatttga agacccgctc ttactaatgc tggctgctgt ttgtcatcat cattttcctc
    35341 attcggttgt cctaaaaacc ttgttggaat agtgaagatt atatatacga ttcccaaact
    35401 gggatcttga tgccacgtct agagttaaga tttttgccga tttccgaagt cgcgctccat
    35461 ttacagggtt aagcccgtcg gagaagcttg ccaaggccag cagcctttgc aataaagtac
    35521 ataatccgga gtgttgccca tcctattggc attagactgc tctgttcata actcgaagag
    35581 aaatacatct agtgttccgt ggtctgtggc ggtatcaaca catttggaac gacacattgc
    35641 cacgtgtagg caagcttcgg gtgcttttct tctaattcta gatggctaaa agcaaaagtt
    35701 tgccgggtga gtccacgcca acaggggcgc tgagacgcca cgctgattgc cttcatttaa
    35761 ttccgtgtgg ccacaagtcc cctgctgaat cgtgaggaaa ttttgtggat ctcctcgtgt
    35821 tgactagaca tgctttcctt tgaatatgta tgtctctctt cttgcgcttc tttatgcata
    35881 cggtatcgca gcggggatct ttttgctgca agcgttggcc cttgaaatct gccatatcta
    35941 cagggatccc catttcattc tagctttgta gttatatacc accacttccg gatcattaat
    36001 catgaaaaca cggttgagtc cagagggaag ctaatgaccc gaaatggcat ctgtcttcta
    36061 gcgctttgat ctgctcaact aacggttatc tgatacgtat catgtcctca gcatacgatg
    36121 atacaataca gtatttcctt agccctggga taaaactcca aggttctgtg ctagagatac
    36181 atctagttac tgacgctgga cctatttagt caaactagtg atgatatgca tgagcctgag
    36241 ccaaggctaa ctggatctac ccctgcttct ggagcgttgt tgattgaggt aagacatttt
    36301 tgatcagttg ctggctggat aattcaatgc tcaacaacta tttcgaaccc catggtcacg
    36361 atttgggtgg tcactttggc cctgttggta ttgtcatgtc tcagaaccct tcaccgcttc
    36421 ccggctgcat acgggccgct tccgatatct taatcctcgt atcaagggca aaccaggaaa
    36481 tggaggcttg ggtgcttcct ctgatcattc catgatagga tactctagcc gcgaaacgca
    36541 gtcatcaatg caagtccata accggtgtcg ttgatttgga agctgccaag atcatgtaag
    36601 acattgaccc ctcactggct ggtgaccaat cttcctctat cgcagctgca tacgactcat
    36661 gacaaagtac tgatgaactt gcagccagtc ggaggtttta ttcaatcttt tcccgtttgc
    36721 ttcattttta cttacataca tccttaacac ctttgcgcca cacatgcagg acaatattca
    36781 taagatggcc cacgtggtag gccgcatatt gcggcgccgc tgtatgatga ggcagccggt
    36841 gctccaagaa gattcggctt agaggacaaa cttgacagct tttccatcaa acctttagta
    36901 tagcccttca gctctggcca tgcaccgata caatgtagca gcattgcact caacgtcagc
    36961 gatcaatgac caaaggaaga acagcgcgcg acaagtcatt agccattgtt catagaggta
    37021 gtaaatactc agtgatgtag agtcattaat cagatggcta cagcggtaat cagtggttgc
    37081 agattgaggt ttgggggaaa gcgttattcg taaggttggc ataagcaaac atttttgaac
    37141 tcgaagtcac ctgccctacg aagacgttta ttccgcttgg ttagagtaga agacgagaat
    37201 tcatcagcta tagagataag gttacacgtg agaagtgact gaagacagta ggttgtcgct
    37261 taccaaagag cgaccgagtg cgcacagtag cagaacttgt tcaattgatc actaggcttt
    37321 ttcattttca agtggcacac tctattctca gctatccaga tacttaattc cacacgacgc
    37381 cagataccat gctgagttga atgcattact aacatttgat tgccaagtct gtgatgtgcc
    37441 ctgatatgtt acttgtgtag gccggtagaa caacgttata tctttctgtg tcgctatcga
    37501 cgactcattt atacaccgcc accactgcag cgcaagacct ggcctgtgaa gctgttagaa
    37561 gttgcgtacc aatatctcaa caaatcaagc caatgcttac cgttgatcca ttctccctcg
    37621 ttgctgacta gacagtacac gatcttgccg atgtcggcag gtgtaccaac tctgttcaga
    37681 gggcacatct tagcaagacc atccttgatc ttgttaatgt ccatatcctt gtggccgcct
    37741 gggacgtagt gccagctgtt ctcatcgaac atgtcggtct ggataccacc aggggcgatg
    37801 gcgttgcagg taatgttctt cttgccacag tcaacggcga aggagcgggt gaaaccttca
    37861 atggcggcct tggagccggc atagagggcg tggttgggaa tacccgtcat ttgggcagcg
    37921 attgaagagg tgaggactat acgccctccg ttgctgcagt gcttcagggc attctgtgcg
    37981 acgaagaact ggcctcggca gttgaggttg aaaacctggt cgaagagctc aggggtgacc
    38041 tcagtctctt cacaccaaac ctccatgccg gagttggaga tgacaaagtc aatgtgtccg
    38101 aaatgtgcga gagccttctg gaagagacca gcgacttgat ccggcttgga gacatcggcc
    38161 tggatggcga tggacttgct gccgaacttt ccgagctccc gaacgacctc gtcagcagca
    38221 ctggaacttc gtgcatagtt gacaacaatg gaagcacctc gcttgcccag ctccaaggca
    38281 atgcccctgc caataccgcg accggcacca gtgatcaggg cgatcttgcc agccagtggc
    38341 ttgacctggt tgctctgggc atccatgctg gatgaagaaa gatcgtgaat ggctgaggga
    38401 gacatggctt atcaagatga gtaagactac cttccagtat tttaaattga aggtctcaat
    38461 atcacgtctc acggcgaaag atgatgagga tggagaatgc ttgtattgtg gtgatgtatc
    38521 tctgaacaac gtttctttta taagtcccaa tggcttaacc cttggggttc cggatgatgg
    38581 gcatcaaggt tggggaaaag tcacggagcc ctgacggacg cgaggaacgg aacgccgctg
    38641 ttagcgccag gggccagacg ccgcggaggg cccgagtaag tgtcctaaca gctcacgggc
    38701 ccccgaggcg ctggacgggc gcgacaatgg cgaaacccct atcacatgtt gggtcaatac
    38761 aacagctggc acctaagaac aagcttcaag aaaagtctgc tccttattga agcttccgaa
    38821 aagcgcgtac ctggtcgacc ttggcccagg tcctcgacca gcgtaggagt gcaccaagac
    38881 cgtgaaggcc gggagggaaa tgtggagacc tgcccttttt ggcagctaga ggtacaaatg
    38941 attggctgtc atgatctcaa ttgctttctc cttggtttct gcccgctgac ggcagctggc
    39001 aggacctttg ccccagcgga cctccggtat catctgtgtc ttggcctctg ttgaatgttt
    39061 cacggcagca tgggtgttgg caggtgctcg ccaacagtgg ccggcgaact cttcctgggc
    39121 agtggcacat tgacagcaac agtctcaaaa gctggagatc tctccatgca tctcagccat
    39181 cgtgacgagt caaaatgttg accactcagc gcctatctgg cggaatgtcg tcgtttcgcg
    39241 gcttatattc ggccgtagaa tgcgttttgt gagaagcgta gagcaaaggg tactagacat
    39301 ggaaatgaga tcagcctgtt ataattgccg atgacagacc actagccgtt atatcttgat
    39361 gtgcattcat cgacgaggct ccctcatgcc ggcctgggac gatatgtcca gactacagat
    39421 gtgcagctgt ctgcgtcgct ctgttggtaa gaacgtccca tgcgcaccgt atacgtatag
    39481 acgtggaatg aatactgctg caggcaacaa actattcaaa ccccgcctgg cgttgatgcc
    39541 ctttcaggca cttttcgtta aataaatctc gaacaatcac accatatcac gtattcatgc
    39601 ggaatcatcc ctacaagcac atacaatgct ctgtaggtag ggaggcaaag tgatgctcat
    39661 gattcaatgt ctgtgccata tgctccatct gttgttggtg actatgatgt cagttctgtc
    39721 gaatagattt ttatgtgcca cttactgtat catcagaaga cggagccgtt tggaagcccg
    39781 tggagaagca gtttggaccc tggatgtaat attggagcag ggtagcattc cttcgtgatg
    39841 tgggagtgag gcgtaagctg tcggttgtgt agatgaccga cctgatgtgc ttgtcatcat
    39901 gtgcctagcc gtaagagacg acggctgtac aacttggcga tgggcaccag gaaggcgcat
    39961 ttgtgccaac agtggctccg cggagccgat ggctgcataa gtcatccgct atattctgac
    40021 aaataccata tgcctctgcg acaaaatcgc atgccacatc cttcgaccgg accatgcggg
    40081 ttggattgag attgatacgc aggaagcaag ccactcgccg ccacatcgtc gactattcac
    40141 cggttgccat atatggccca acactcagaa gccaccagcc acgtgctctt tgtatagacc
    40201 ccaaaatgct gagcgggaac tgctggaacc gaccagccaa gttatataga ccccaacccg
    40261 ctagctagcc gctttcagcc ttgccgccat cggatcatgc tctgatttgc caacacgcat
    40321 cccgggaggc tgagctctgg cgtgcagagg cgagcccagt cttccgcagc ccccagctac
    40381 cccccatgct ccgctcaacg gggattggcg gggtggtgta gggcggcgac aacggtcggc
    40441 cgcaagcgct ccgaccccct gtagccaaga gcttaatcgc tctgcgaccc ccctgcgtgc
    40501 tccatcacca gagtgtacta ctcaccatcg ccccgatgaa aaacccaatt tatttatggc
    40561 gaactgtatc tttgaggatc tcatcctttg cgccgggtct gcgaatgagt aagcctgtca
    40621 aaactcagac aagcaatcac acaacggccc gggatcccgc gatgcatatt cttggacccc
    40681 atgcgggcga aaatcgtcgg gcttcgccca gtcatgcagt ggaaatgcca caaacgtttc
    40741 tgagttctca gtacatgcag atccagaatc ccgctcaggg ccagatggct tgccatatat
    40801 ctgcaagaag gtggcgcccg cgaggaacgc ctacgcggtt ggtgattgta gcgatgacta
    40861 tttcaatcta ggccttgcag tggatgtgtt gctccgtgtc agattcgtat gctgttgcca
    40921 cacagctgac cgggattata ggcttcactt ttccacccac acacagtgtc aaggtcgtaa
    40981 aaccaggtta acgatcgtgg ctttgggtag gatggtccaa gaaccaaaga cgcggggaaa
    41041 gcaagtacag tggtttccaa cgtgcgcagg atcctgaatg cggcagaagg atcgtaagat
    41101 tgaacgtcgc cgcacaagac aggaggccca cgccagatcg tataggttag ttcttttggg
    41161 gagagaaggc ggggggtgtg gttcaggacc cagatgtcgc taactatacc gcggtgagaa
    41221 ctttgattgt tgtatgccgg atatcaacgc gtggcctagg catagacaaa agcttgtcaa
    41281 aggggtatga ataaacttac ggaaaggtgt atctccatcg aacagttttt agcgaacagc
    41341 cgctatctgt cttcatcggg tgcctatgtt ggggtctata gatcgacgca agggaacaga
    41401 gtcggcaatc atcgatggaa catctggcca acttccgact ttgagcttgg tctttatcaa
    41461 gttgctgata atagcagggt tcctagtgat atgttctaag tatttttgta catgggtagc
    41521 aacgcaacat ccgcccagag ggaaccgagt ctccggtatg aacacctcca aaatcttgtc
    41581 acaatgacaa ggatcctcgt ggtccaagaa aagcagaaag ctttgggtgg tgaccaaccg
    41641 gatgctcggt acattgtccg cttgtcgtta atgtcagatc cattactccg cccactctat
    41701 cttactaaga gctcgaacct ggtcacttct agtgacccct gtaagttcca ccccggaacg
    41761 ccaatcacga attacacctc aaaactgctg tgtccggcaa ggagactgcg tgcctggcct
    41821 gcctattacc cttgaaatcc ctgtatgtac tatgtcatgt cgtcgtgaaa gttggaaaag
    41881 gaagttgaaa gaagaagaga aatgtgtctg gccacaccgg ctgtgccgtt tacaccgtta
    41941 ctggcccaca tccatcgacg ctccagttgc tccctagggc ggcaagcttg cgcttgattc
    42001 cgtcgctgag tctacagctc acaccatctt caataacctt gaccgcatag cgaagaacct
    42061 cggcaggctg atctaggttc gcagtggtgc tttcactcgg agtgaggaca gggatgccgt
    42121 ctccgttcca aatgtaagcg atcacggccg catcttccgg tgttacctga tcgatagcca
    42181 cagggccacc tgaatcatct cgtttttgga aattgggatc aagtcgcgag atgctgtcgg
    42241 tccatagaat gaggatcgct cggtaaatcg cagtgctcca ccatgtgggg cgtcggtcgc
    42301 ccggcatgct gcggacgagg cgtagaactt ggccagagtg gaatatggac tcttctcgct
    42361 ggtaaataca cctcttatga cgaagtgaaa gctcccagta agacccatca aaatcttcgc
    42421 gtcgcgcgag acgttcgatt tcgggaaaat tcgtgacagc gttcagtgag attaggtggt
    42481 agagaaccag gtttgtcttg ctgacggcgc agcctggatt tgccttgtag tatgtgatcg
    42541 atagttcgta ccacttctgt aatagtgctt gaacttcctc cagccgcagc attgtggagg
    42601 ccttcgtcac cgtcctggag gttgtgcggc gcgtgctaag cacatctgag aagcacgaca
    42661 acatctgtct caaatggcag aggagagatt gtagtgggtg taagagtagg cgaagctgat
    42721 gtggagacag attcccttgt cttcgcgaca aattgtcatg caggaaatct tggaagagat
    42781 cgcacagcga tggcgtgatt gatggagtgg tgagaagttg ggggtttacg ttggatgtac
    42841 acccatagat ggattgcact gcggcaagcc actgctcagc gtttgctgac atccaaagca
    42901 attcaggtcc cgggagagga gcgcagagtt cgctaatgga aagcattgga gcggtgtcat
    42961 gaaataagct gagttcctgg tccaccataa cccagttgta cacaagcctg cgatacgtta
    43021 gcatagccat gaaaagttga acatgagagc ttacctgttc tgcgtttctc gatgtagcca
    43081 cgctctccat tgtaattcag tgctggtcga agcttgtaaa gaaggaatca ttgaaggttg
    43141 agagtcaagc atgccagcat gtttcaacat ctgggataat ggtcagttgg gccagccttg
    43201 cgttttctcg tgcagctgca cttacagaga gatacatgcc acgctgcccc atggctatat
    43261 ccatcaacca cttgtctccg ctccatgccc ccaacaaggt gaagaggaga gctgatcgga
    43321 gagccgtcgg gtctgcagac atctcaatgt ccttctcgat aatatcaaaa agggagatgc
    43381 gacaagtttc gattagacct gctgataaag cccgagcttc agctgtgggg actgcggaag
    43441 ctccttgagc aatcatcagc agtacaagaa gcgtagttgc ttggttgttc tggagcatct
    43501 cattggggtc gacgcagcct gtcgaaacga gggaatagaa gaaagtcagg cttctgacgt
    43561 aacttctcaa gaaaaactcc agaattttgg atgggggaag gacaaggaag gttaacatgc
    43621 cagggctgtt gtaagttgac ttattgaagc cattaacacc gccgcggtgt atctccaaag
    43681 ccttgtgaag aaaagtctgt gtaattgcga gcattcgatc gcgggtgcgg gagctcatag
    43741 gaacaacaga ggcgagatct gcagcatccc aatccacctg ctccaaatac ttctccaggg
    43801 cactccacgt gccttcgtgc ttcgacttct gctccaggca ttctagatgt acgatagcgg
    43861 ttcgggggca tgtgcctgaa tagaccgagg ggttgcaccg agccagtggc cacgcagcct
    43921 cagcggcgat aaccacctcg aattcgggta tttcagccga gcttgcgacg ccagtatcaa
    43981 gaggcttgac ggacgtgtca aagtcattgc tcgacatgat gctagtgctc cttgtatgga
    44041 tcgagcctct tgaagaactc atgtgctctg aattcgacga agagatatcg ctcagttctg
    44101 cgaacgcagg cattggaaca tctgtgcgag ccatggggat ggtggtagag taaacgtcca
    44161 ggtcaagagg ataatcagac cacacaagca tgtcctgata gtttggctcc ggagcaatga
    44221 attcgcttcc aagttgcatg aaatcgtcaa gaccgtcagt ttgcacatgc ggagacgcga
    44281 atccacccgg gctcaaatgg gagttgactg gcgagttctt ctttgagttg tcgtgatgct
    44341 gcatcttcag gtcgatggtc aagtcggcct ccggagagag cgaatgcttc gcaggagacc
    44401 cttgtcttgc aacgctcgca tcaatgtcca tgagtactgg attcatggtg gccaccggtg
    44461 agccttgctg tgctaatgtg atgggttctt gactacccaa tgctgcactg cactgcgcag
    44521 cttgggccgc ttgagcagct cgtagagcag ccttggaaga ccgcctggca taccgtgctg
    44581 cacaaggcag tcctttgtct ttacatcttg cacagggcac tcctttatcg cagccagtct
    44641 ttgcctgtgc gcagttgagg caggcgattg gtgttttccc cgcgaccgtc ggaatacctc
    44701 ctgtcggcgg ctctaaaggg tgagcttcgt gataagtcga gtagtgtcgc tgaagaagat
    44761 ccctgtacct gtgttagtgg agctgatgtg gccatttctc gatagtattt acttaccttc
    44821 ttgcaaacgc caactggcag gcgctacagc ggtgtggctt aacatttgta tctgtttgtg
    44881 tgagtatacg atgtcccgag ttccgtggat agtacttacg actcgggatg tgcctctcca
    44941 aatgttcctt cctggtgaag ctcctcccac aataggtaca gtaaatcatg gtgtttggtt
    45001 tttgtcttat tgcttcgtca atgaatcgtg aaccacaagc gaatgtcgtc tttgccaggt
    45061 gatatataag accagcggca tcagttggta gattcgtagc cttgcaaccg tgccgctata
    45121 accctcgagg cggcgttgtt tctactttgc cgatatgggc gtctgttaat tcgtcaagtc
    45181 ggtgaggatg gaggagaagg gtagatgtca agtgatctag aacggaatgg acacgagaaa
    45241 gaactggact ggcatccaga tgcagacgag gaataggatt agcctaggta agatagaaac
    45301 gaatgagacc cgatgggaag gaatacaata tacacgtaag acatgggaca tgcgtggagg
    45361 ccagaagcat cccgtaatat gctttctaaa tatgaacaat ggctactgat atcagggtca
    45421 tcaaccagca aaggcggttg tggaaggctt taccatgtgg gccaaggcgg tgccggtagc
    45481 ttcatcttct cagcacggtg ggcgccatgt atgtggactc gggatgacga gaaacccaag
    45541 ttccgaggga ggtattcgag acagggcctg gcagatctgc ccaaggcgat tcagactgtt
    45601 cggccgccag aagagtacct gctcaggtac aagcagcacc ctaggactgg gccccctgtc
    45661 gaggtgatgg cgggggcgct ggcccatggc cggggaggta atttgaccaa attgtcaaaa
    45721 catagactcg cacaggatga gctgtaggag aaccttgaag tgatggccaa cgaggtctcc
    45781 tgaggagggg gggccccggc tccaagatcc cgggctgtgg aaacgacagt tggaagaaga
    45841 aacgggaaga tggggccagg acgtgcggtt ggtagtttcc caccaagcca tccgtgcata
    45901 ctcgcctagc gatccgaggg agcgaccagg ccaggggatt cgaggaccca ggttgccagg
    45961 catgccgcat gccaggtagc catgagatac ttgcttcatc cacgttggca gcgctgattc
    46021 acacgtacat gcatgtcggc cggccgtctg acgggacagt cgtcatcccc agccaaggcc
    46081 gggccctttg gtgagattga accgcttatt ggggagcaat aggctgccaa ggcgcagtaa
    46141 accgagtacc gcggcggcca aaccgaagac tggtccatca gctggcagag tatttagtct
    46201 cggcctctcc tggcaagcca aagttacctc cagaggctgt cttttactat ggtagatccc
    46261 agggaagctt gttgtgcctg ggctgacagc ggaacgagat tcggcgcaga gagaatggcg
    46321 acctggatgg aggggcgcct ggcagccgtg gcgggccctg ggttgctggg tgctgggtgc
    46381 tgggtgctgg ggtggatcaa ctggggggca caagcctgca gctagggaac gcgccccaag
    46441 gcgtaaagct gcaaggttcg gtgatcaatc aaacggtaaa cgatctgcgg ctctagcgcg
    46501 ccgcggccgg gatttgacga tgctctattt caagccaatc tggtccacgg cgctggagac
    46561 ttcagctagc tgtccatagt c
//
