# Supplementary material for: Genome sequencing and physiological characterization of three Neoarthrinium moseri strains
Source: BMC Microbiol. 2025 Aug 21;25:526. doi: 10.1186/s12866-025-04274-z (PMC12369201; doi:10.1186/s12866-025-04274-z)
Supplement: Supplementary file 16 — Supplementary Material 16. [file 12866_2025_4274_MOESM16_ESM.zip › BiGSLICE/input/Nmoseri/CBS16480/JAFEVA010000005.1.region001.gbk]

LOCUS       JAFEVA010000005        23033 bp    DNA     linear   PLN 06-APR-2022
DEFINITION  Neoarthrinium moseri strain CBS 164.80 scaffold5_Wmoseri_CBS_16480,
            whole genome shotgun sequence.
ACCESSION   JAFEVA010000005
VERSION     JAFEVA010000005.1
KEYWORDS    .
SOURCE      Neoarthrinium moseri
  ORGANISM  Neoarthrinium moseri
            Eukaryota; Fungi; Dikarya; Ascomycota; Pezizomycotina;
            Sordariomycetes; Xylariomycetidae; Xylariomycetidae incertae sedis;
            Neoarthrinium.
COMMENT     ##antiSMASH-Data-START##
            Version      :: 7.1.0
            Run date     :: 2023-12-04 12:18:39
            NOTE: This is a single region extracted from a larger record!
            Orig. start  :: 454770
            Orig. end    :: 477803
            ##antiSMASH-Data-END##
FEATURES             Location/Qualifiers
     protocluster    1..23033
                     /aStool="rule-based-clusters"
                     /category="terpene"
                     /contig_edge="False"
                     /core_location="[10000:13033]"
                     /cutoff="20000"
                     /detection_rule="(Terpene_synth or Terpene_synth_C or
                     phytoene_synt or Lycopene_cycl or terpene_cyclase or NapT7
                     or fung_ggpps or fung_ggpps2 or trichodiene_synth or TRI5)"
                     /neighbourhood="10000"
                     /product="terpene"
                     /protocluster_number="1"
                     /tool="antismash"
     proto_core      10001..13033
                     /aStool="rule-based-clusters"
                     /tool="antismash"
                     /cutoff="20000"
                     /detection_rule="(Terpene_synth or Terpene_synth_C or
                     phytoene_synt or Lycopene_cycl or terpene_cyclase or NapT7
                     or fung_ggpps or fung_ggpps2 or trichodiene_synth or TRI5)"
                     /neighbourhood="10000"
                     /product="terpene"
                     /protocluster_number="1"
     cand_cluster    1..23033
                     /candidate_cluster_number="1"
                     /contig_edge="False"
                     /detection_rules="(Terpene_synth or Terpene_synth_C or
                     phytoene_synt or Lycopene_cycl or terpene_cyclase or NapT7
                     or fung_ggpps or fung_ggpps2 or trichodiene_synth or TRI5)"
                     /kind="single"
                     /product="terpene"
                     /protoclusters="1"
                     /tool="antismash"
     region          1..23033
                     /candidate_cluster_numbers="1"
                     /contig_edge="False"
                     /product="terpene"
                     /region_number="1"
                     /rules="(Terpene_synth or Terpene_synth_C or phytoene_synt
                     or Lycopene_cycl or terpene_cyclase or NapT7 or fung_ggpps
                     or fung_ggpps2 or trichodiene_synth or TRI5)"
                     /tool="antismash"
     gene            2496..6832
                     /locus_tag="JN550_002318"
     mRNA            join(2496..2834,2884..3055,3120..3725,3801..4142,
                     4764..4830,5235..5355,5413..5515,5575..5643,5717..6325,
                     6399..6832)
                     /locus_tag="JN550_002318"
                     /product="hypothetical protein"
     CDS             join(2496..2834,2884..3055,3120..3725,3801..4142,
                     4764..4830,5235..5355,5413..5515,5575..5643,5717..6325,
                     6399..6832)
                     /codon_start=1
                     /gene_functions="biosynthetic-additional
                     (rule-based-clusters) p450"
                     /gene_functions="biosynthetic-additional (smcogs)
                     SMCOG1034:cytochrome P450 (Score: 109.4; E-value: 3.5e-33)"
                     /gene_kind="biosynthetic-additional"
                     /locus_tag="JN550_002318"
                     /product="hypothetical protein"
                     /protein_id="KAI1874889.1"
                     /sec_met_domain="p450 (E-value: 1.1e-34, bitscore: 114.6,
                     seeds: 50, tool: rule-based-clusters)"
                     /transl_table=1
                     /translation="MPSASPVQAGPNIAYLIISSFLAATLGFWCFWASKPWSFSLINGR
                     KFWEITNARAKKDFMLRARSLIANGLQRYPGRPFRIMADVGEVLILPPKYAYEIRNHDD
                     LSFTKAAFKWFYAHLPGFEGFREGTSESHLMKLVARHQLTHQLMLVTEPVSEECTLALQ
                     EIYTDSEEWHEVVAKTANLQLMARVTSRVFLGVGLCRNAQWLRITTTYAVIAFKAVEEL
                     RFWPFWLRSTVQWFLPQCTAARALVDEARALINPLLAQRRAEKAEAARRGEKCEYNDAI
                     EWLEQTAQDKQVHYDPACAQLSLSVAALHSTTDFFTQVMLDIASHPKLVTALREEIISV
                     LGPGGWSKQSLYKLKLMDSVLKESQRLKPISIASMRRMTTANVKLSDGTILPKNHLTLV
                     SSHMHWDPESYVEPERFDGYRFYNMRQQPGKENKSQLVSVSPDHMGFGFGLHACPGRFF
                     ASEEIKLAMCHILMKYDFKAVAGSDMEPRVLTSEQISAEKTQLLQFSGQSKYPHQPFRL
                     LTDWGEVIILPPEFADEIRNDPRLSFGEAAMQDNHAGIPGFETVRLVGRTDQLIQTVAR
                     KHLTKHLSMVIEPLSMETALAVSLNFGESPGWTQVRIKPAILDIIARISSRIYLGEQLC
                     RNEEWLRITKTYTTNFYTASTNLRMFPKSTRFLAHWFLPDCRKLRFELNDARRIIMPLV
                     QRRNQIRQEAAAAGLSIPRFNDAIDWAEQEATATGTSFDPAIFQLTLSLLAIHTTYDLL
                     QQTMIDLAQNPEYIEPIRREVIDALLADGWKKTSLYKMKLLDSAIKETQRMKPGSIVTM
                     RRRVMEDIKLSNGLVLKKGARINVDNRRMDDPAVYKDPQLYNPYRFFEMRLEPGKEHMA
                     QLVSTNSTHLGFGHGEHSCPGRFFAANEIKVALCHILVKYDWRLAPETDVSPDRKGMLV
                     KSSAGTDILIRRRDNLDIKLGML"
     PFAM_domain     join(2995..3055,3120..3725,3801..4142,4764..4777)
                     /aSDomain="p450"
                     /aSTool="clusterhmmer"
                     /database="35.0"
                     /db_xref="PF00067.25"
                     /db_xref="GO:0004497"
                     /db_xref="GO:0005506"
                     /db_xref="GO:0016705"
                     /db_xref="GO:0020037"
                     /description="Cytochrome P450"
                     /detection="hmmscan"
                     /domain_id="clusterhmmer_JN550_002318_0001"
                     /evalue="5.60E-33"
                     /gene_ontologies="GO:0004497: monooxygenase activity"
                     /gene_ontologies="GO:0005506: iron ion binding"
                     /gene_ontologies="GO:0016705: oxidoreductase activity,
                     acting on paired donors, with incorporation or reduction of
                     molecular oxygen"
                     /gene_ontologies="GO:0020037: heme binding"
                     /label="JN550_002318"
                     /locus_tag="JN550_002318"
                     /protein_end="491"
                     /protein_start="150"
                     /score="114.5"
                     /tool="antismash"
                     /translation="TEPVSEECTLALQEIYTDSEEWHEVVAKTANLQLMARVTSRVFLG
                     VGLCRNAQWLRITTTYAVIAFKAVEELRFWPFWLRSTVQWFLPQCTAARALVDEARALI
                     NPLLAQRRAEKAEAARRGEKCEYNDAIEWLEQTAQDKQVHYDPACAQLSLSVAALHSTT
                     DFFTQVMLDIASHPKLVTALREEIISVLGPGGWSKQSLYKLKLMDSVLKESQRLKPISI
                     ASMRRMTTANVKLSDGTILPKNHLTLVSSHMHWDPESYVEPERFDGYRFYNMRQQPGKE
                     NKSQLVSVSPDHMGFGFGLHACPGRFFASEEIKLAMCHILMKYDFKAVAGSDMEPRVLT
                     S"
     PFAM_domain     join(5728..6325,6399..6766)
                     /aSDomain="p450"
                     /aSTool="clusterhmmer"
                     /database="35.0"
                     /db_xref="PF00067.25"
                     /db_xref="GO:0004497"
                     /db_xref="GO:0005506"
                     /db_xref="GO:0016705"
                     /db_xref="GO:0020037"
                     /description="Cytochrome P450"
                     /detection="hmmscan"
                     /domain_id="clusterhmmer_JN550_002318_0002"
                     /evalue="1.60E-32"
                     /gene_ontologies="GO:0004497: monooxygenase activity"
                     /gene_ontologies="GO:0005506: iron ion binding"
                     /gene_ontologies="GO:0016705: oxidoreductase activity,
                     acting on paired donors, with incorporation or reduction of
                     molecular oxygen"
                     /gene_ontologies="GO:0020037: heme binding"
                     /label="JN550_002318"
                     /locus_tag="JN550_002318"
                     /protein_end="932"
                     /protein_start="610"
                     /score="113.0"
                     /tool="antismash"
                     /translation="VRIKPAILDIIARISSRIYLGEQLCRNEEWLRITKTYTTNFYTAS
                     TNLRMFPKSTRFLAHWFLPDCRKLRFELNDARRIIMPLVQRRNQIRQEAAAAGLSIPRF
                     NDAIDWAEQEATATGTSFDPAIFQLTLSLLAIHTTYDLLQQTMIDLAQNPEYIEPIRRE
                     VIDALLADGWKKTSLYKMKLLDSAIKETQRMKPGSIVTMRRRVMEDIKLSNGLVLKKGA
                     RINVDNRRMDDPAVYKDPQLYNPYRFFEMRLEPGKEHMAQLVSTNSTHLGFGHGEHSCP
                     GRFFAANEIKVALCHILVKYDWRLAPETDVSPDRKGMLVKS"
     gene            complement(7664..9100)
                     /locus_tag="JN550_002319"
     mRNA            complement(join(7664..7981,8043..8200,8257..8358,
                     8412..8575,8629..8783,8858..9100))
                     /locus_tag="JN550_002319"
                     /product="hypothetical protein"
     CDS             complement(join(7664..7981,8043..8200,8257..8358,
                     8412..8575,8629..8783,8858..9100))
                     /codon_start=1
                     /gene_functions="biosynthetic-additional (smcogs)
                     SMCOG1182:Polyprenyl synthetase (Score: 226.1; E-value:
                     8.4e-69)"
                     /gene_kind="biosynthetic-additional"
                     /locus_tag="JN550_002319"
                     /product="hypothetical protein"
                     /protein_id="KAI1874890.1"
                     /transl_table=1
                     /translation="MPTEGSALVAHNFEQESQENELSSGCYGLGSVSSSFSEESSVCGP
                     VPSSSVTTISEPVAKDCLTIWPSKETQSQWPARRTRVVNSPYEYIATMPSKGVREKLID
                     ALNIWFDCPEETVSTIKSVISMLHNSSLILDDFQDNSPLRRSKPSTHTVFGPAQSINSA
                     AYIIIRAMSKIQSFSEPSCVIKATNMILTLFEGQAVDLSWTFNETCPSMQDYILMVDDK
                     TGTLFKLAGYLLATHARVDWSEGTITAIDALLSLFGQYFQIRDDYQNLVSTEYTSQKGF
                     CEDLDEGKYSITLIHALQNDSGGLLLRNMISTRRVQGKLTIQQKALMLDRIRSCGSLEW
                     TVSLLSDIHQRAIADIGLLEKDIGRVNYELRSLVEMLQR"
     PFAM_domain     complement(join(7859..7981,8043..8200,8257..8358,
                     8412..8575,8629..8783))
                     /aSDomain="polyprenyl_synt"
                     /aSTool="clusterhmmer"
                     /database="35.0"
                     /db_xref="PF00348.20"
                     /db_xref="GO:0008299"
                     /description="Polyprenyl synthetase"
                     /detection="hmmscan"
                     /domain_id="clusterhmmer_JN550_002319_0003"
                     /evalue="2.60E-50"
                     /gene_ontologies="GO:0008299: isoprenoid biosynthetic
                     process"
                     /label="JN550_002319"
                     /locus_tag="JN550_002319"
                     /protein_end="315"
                     /protein_start="81"
                     /score="171.0"
                     /tool="antismash"
                     /translation="VVNSPYEYIATMPSKGVREKLIDALNIWFDCPEETVSTIKSVISM
                     LHNSSLILDDFQDNSPLRRSKPSTHTVFGPAQSINSAAYIIIRAMSKIQSFSEPSCVIK
                     ATNMILTLFEGQAVDLSWTFNETCPSMQDYILMVDDKTGTLFKLAGYLLATHARVDWSE
                     GTITAIDALLSLFGQYFQIRDDYQNLVSTEYTSQKGFCEDLDEGKYSITLIHALQNDSG
                     GLLLRNMISTRR"
     gene            10001..13033
                     /locus_tag="JN550_002320"
     mRNA            join(10001..10831,10885..11005,11059..11342,11393..13033)
                     /locus_tag="JN550_002320"
                     /product="hypothetical protein"
     CDS             join(10001..10831,10885..11005,11059..11342,11393..13033)
                     /codon_start=1
                     /gene_functions="biosynthetic (rule-based-clusters)
                     terpene: Terpene_synth_C"
                     /gene_kind="biosynthetic"
                     /locus_tag="JN550_002320"
                     /product="hypothetical protein"
                     /protein_id="KAI1874891.1"
                     /sec_met_domain="Terpene_synth_C (E-value: 4.4e-14,
                     bitscore: 47.1, seeds: 87, tool: rule-based-clusters)"
                     /transl_table=1
                     /translation="MDSATELKSADELLAAAARSLITRASSSFHAYYGLSTTSCQVYDT
                     AWVAMICKKDGEKKWWLFPESFYYLLKTQSEDGSWGSDSATQTAGILDTAAGLLALLKH
                     IKEPFQINDVSSDEISKRIDAGIDSLKQQLAAWDDIQKSNHIGVEIIMPSLLTYIEEEH
                     GTSFNFPSRSTLEAMNIDKMSRFSLESLYDKKPSSAVHSLEAFLGRVDMGRLSHHLYHG
                     SMMASPSSTAAYLIGTTQWDDEAEAYLRYIMTAGAGHGDGGISGTFPTTYFEYSWILAT
                     FLKSGFSKKEIECTGMHVFADILRTAFNTEGGIIGFAPRTADVDDTAKGLLVLSLLGYH
                     VGPDQMIKVFEGQNHFTTFGSERDPSFTSNCHVLLALLRQPDVSSYRSQIRKTIIFISE
                     WWWYNDHHIKDKWHLSYLYPTMLLTEALAALLQSLDQGELPEILDAQLECRVNIALFQS
                     CLRVLLEQQADGSWNYLPEQTSYAILALSHARRALLFEDLQVEILSSISRGAQFLETCS
                     FRSADLNWTSKTTYNVSFVAEAYKLAALKVSHSPHEHNRFGQSISAHLLPAGLNRYLGL
                     VRRTPLFSEVPDWQIRASLRESSLFIPLLRMKRLQVYDRDDIPVTEDNYLDIIPFTWVG
                     CNNRRGTFASASLLYELMTLSLYGYQTDEFMEAIAAPASHGAVDLHAVIDDVVNNLTRN
                     TDLSCNGNNNMDITREIPNNGFHQGEPASKKISAALVRFVAYVLNHEAVARASAHDKQN
                     LQRELLAFLHAHATQNSDNSRFKTQQQDPTFFTSAESSYFQWVRTTGGNHVACAYSFQF
                     ACCLISASLCSGKEVFPTVTEKYLAAALTRHLTTVCRMYNDFGSVSRDTAEGNVNSVHF
                     PEFRQCYPILDGKLAMKKQALIGLAEYEQKVLEQTMQALERECERTASISGGSDLVRRK
                     LSIVKLFCDVTDLYDQLYFLRDLSSTMK"
     gene            complement(14083..14949)
                     /locus_tag="JN550_002321"
     mRNA            complement(join(14083..14637,14692..14949))
                     /locus_tag="JN550_002321"
                     /product="hypothetical protein"
     CDS             complement(join(14083..14637,14692..14949))
                     /codon_start=1
                     /locus_tag="JN550_002321"
                     /product="hypothetical protein"
                     /protein_id="KAI1874892.1"
                     /transl_table=1
                     /translation="MDEREASSRNDGLVVIHVALFRMATASLAEAYRILGYKVHHGLED
                     TLGMPWTQLEHAAEATWPTAPGAHPRPRRTRCDWDNLWGSHYDIATDMASPFADQLIEA
                     YPNAKVVVIQREFDAWWASYRSELLDTLFSPVQQVVVFLLSHVMGIRAGDAMRKIHFGF
                     FAAQNRPEIEANARQGYDRYYKKVRQMVPPEKRLEYCLGDGWEPLCAFLGKEIPKVPFP
                     RKNTRASHNKGEMGRKWTIFTSSAKIAAPWALSAIAAAGIAWYVHGSW"
     PFAM_domain     complement(join(14209..14637,14692..14907))
                     /aSDomain="Sulfotransfer_4"
                     /aSTool="clusterhmmer"
                     /database="35.0"
                     /db_xref="PF17784.4"
                     /description="Sulfotransferase domain"
                     /detection="hmmscan"
                     /domain_id="clusterhmmer_JN550_002321_0004"
                     /evalue="2.00E-56"
                     /label="JN550_002321"
                     /locus_tag="JN550_002321"
                     /protein_end="229"
                     /protein_start="14"
                     /score="191.4"
                     /tool="antismash"
                     /translation="VIHVALFRMATASLAEAYRILGYKVHHGLEDTLGMPWTQLEHAAE
                     ATWPTAPGAHPRPRRTRCDWDNLWGSHYDIATDMASPFADQLIEAYPNAKVVVIQREFD
                     AWWASYRSELLDTLFSPVQQVVVFLLSHVMGIRAGDAMRKIHFGFFAAQNRPEIEANAR
                     QGYDRYYKKVRQMVPPEKRLEYCLGDGWEPLCAFLGKEIPKVPFPRKNTRAS"
     gene            16541..17755
                     /locus_tag="JN550_002322"
     mRNA            join(16541..16697,16851..17755)
                     /locus_tag="JN550_002322"
                     /product="hypothetical protein"
     CDS             join(16541..16697,16851..17755)
                     /codon_start=1
                     /locus_tag="JN550_002322"
                     /product="hypothetical protein"
                     /protein_id="KAI1874893.1"
                     /transl_table=1
                     /translation="MADERNPVTDAGKRPRTRQRIHKAPPELEVPDINNDAAERKRVLN
                     VLAQRRYNGISETSTSKPAGACSGGVEENPALAVESLPGVSSASDINLNNWPTDSLVPT
                     SLASQAEAETDYGVAATAAHLSFDPVMPDILTSEEPLAIDPSILDFSSDSSTTSGIVDS
                     TQISWTFPDSYLLPMPELKLLQAFLRIASCLQCEASMWDLNAISPFNDPTLSPMPTMMA
                     TSWAPTESQRTVVHHPLFDFLPWPSARDRLIAIFSMPDEFRPAEASGPLALVKFAYDME
                     DSAEGMRIWGSSPCDTSGWEVGQVLFERWWFIFDRQIIEQSNRWRNLRGAPSLRLKGPR
                     VENMPPEHGDIDP"
     PFAM_domain     17354..17641
                     /aSDomain="DUF3425"
                     /aSTool="clusterhmmer"
                     /database="35.0"
                     /db_xref="PF11905.11"
                     /description="Domain of unknown function (DUF3425)"
                     /detection="hmmscan"
                     /domain_id="clusterhmmer_JN550_002322_0005"
                     /evalue="1.10E-10"
                     /label="JN550_002322"
                     /locus_tag="JN550_002322"
                     /protein_end="316"
                     /protein_start="220"
                     /score="41.7"
                     /tool="antismash"
                     /translation="MATSWAPTESQRTVVHHPLFDFLPWPSARDRLIAIFSMPDEFRPA
                     EASGPLALVKFAYDMEDSAEGMRIWGSSPCDTSGWEVGQVLFERWWFIFDR"
     gene            19164..21047
                     /locus_tag="JN550_002323"
     mRNA            join(19164..20862,20917..21047)
                     /locus_tag="JN550_002323"
                     /product="hypothetical protein"
     CDS             join(19164..20862,20917..21047)
                     /codon_start=1
                     /locus_tag="JN550_002323"
                     /product="hypothetical protein"
                     /protein_id="KAI1874894.1"
                     /transl_table=1
                     /translation="MHINEMLADAEKTGQPSFSFEYFPPKTTQGVHNLYDRMERMYNFG
                     PKFIDITWGAGGTIAELTCEMVVQAQTYFGLETCMHLTCTDMGEGKVNDALQKAYKAGC
                     TNILALRGDPPREKEKWTATEGGFQYARDLVQHIRKKYGNHFDIGVAGYPEGCDDNRDE
                     DQLLDHLKEKVDMGATFIVTQMFYDADNFVRWVGKVRDRGITIPIVPGIMPIATYASFL
                     RRAKHMNCKIPEHFMAALEPVKNDDHAVRELGKTLVADMCRKILAAGIVHLHFYTMNLA
                     QATRMVLEELDWMPTDNRPRKQALPWKQSLGLGRREEDVRPAFWRNRGKSYVTRTQEWD
                     EFPNGRWGDSRSPAFGELDAYGIGLTGTNESNRKKWGEPKSIQDIASLFVRYVEQDLDS
                     LPWSEAPLTSEADSIKQDLIDLNKRGLLTINSQPAVNGVKSNHPVHGWGPPNGYVYQKA
                     YLELLVSPEVLQQILPRIHDHPDLSYYAVTKTGSLKTNAPSEGPNAVTWGVFPGKEIVQ
                     PTIVESISFLAWKDEAFRLGVDWAHCHESGTPSRALIDEIMNDWYLINIVNNDFHQPRT
                     IFELFQGLTVKGLNEEVIVPPTETNGVQAEALD"
     PFAM_domain     19191..20036
                     /aSDomain="MTHFR"
                     /aSTool="clusterhmmer"
                     /database="35.0"
                     /db_xref="PF02219.20"
                     /db_xref="GO:0004489"
                     /db_xref="GO:0006555"
                     /description="Methylenetetrahydrofolate reductase"
                     /detection="hmmscan"
                     /domain_id="clusterhmmer_JN550_002323_0006"
                     /evalue="2.00E-113"
                     /gene_ontologies="GO:0004489: methylenetetrahydrofolate
                     reductase (NAD(P)H) activity"
                     /gene_ontologies="GO:0006555: methionine metabolic process"
                     /label="JN550_002323"
                     /locus_tag="JN550_002323"
                     /protein_end="291"
                     /protein_start="9"
                     /score="378.6"
                     /tool="antismash"
                     /translation="AEKTGQPSFSFEYFPPKTTQGVHNLYDRMERMYNFGPKFIDITWG
                     AGGTIAELTCEMVVQAQTYFGLETCMHLTCTDMGEGKVNDALQKAYKAGCTNILALRGD
                     PPREKEKWTATEGGFQYARDLVQHIRKKYGNHFDIGVAGYPEGCDDNRDEDQLLDHLKE
                     KVDMGATFIVTQMFYDADNFVRWVGKVRDRGITIPIVPGIMPIATYASFLRRAKHMNCK
                     IPEHFMAALEPVKNDDHAVRELGKTLVADMCRKILAAGIVHLHFYTMNLAQATRMVLEE
                     L"
     aSDomain        19215..20048
                     /aSDomain="TIGR00677"
                     /aSTool="tigrfam"
                     /description="fadh2_euk: methylenetetrahydrofolate
                     reductase"
                     /detection="hmmscan"
                     /domain_id="TIGRFam_JN550_002323_0001"
                     /evalue="1.70E-124"
                     /identifier="TIGR00677"
                     /label="JN550_002323"
                     /locus_tag="JN550_002323"
                     /protein_end="295"
                     /protein_start="17"
                     /score="412.6"
                     /tool="antismash"
                     /translation="FSFEYFPPKTTQGVHNLYDRMERMYNFGPKFIDITWGAGGTIAEL
                     TCEMVVQAQTYFGLETCMHLTCTDMGEGKVNDALQKAYKAGCTNILALRGDPPREKEKW
                     TATEGGFQYARDLVQHIRKKYGNHFDIGVAGYPEGCDDNRDEDQLLDHLKEKVDMGATF
                     IVTQMFYDADNFVRWVGKVRDRGITIPIVPGIMPIATYASFLRRAKHMNCKIPEHFMAA
                     LEPVKNDDHAVRELGKTLVADMCRKILAAGIVHLHFYTMNLAQATRMVLEELDWMP"
ORIGIN
        1 gaagatgggc caataccagt ttcatctcat tcgaggcgta aaagcgacca gggcaggcgt
       61 atttcccgta cccaaatgcc atattgctcg aatcagtcat agaaaataga aatttatgtg
      121 agttctcggg gtgcgctggg tcttcccgaa gcttcgaata gcggaacgga tcaaagtcag
      181 aagctgcaga tggtcctggg acgtgagaag ggtcttgcag catggagtgc gaaggaactg
      241 ctactctagt tccagcatgc atgatggttc catctgaaag cctcatagac ttgtgaaaaa
      301 ttcgattgaa agtcactata gatagattag tgaaaggtca ccagtgaaca cttttgactt
      361 ctcactcacg gaggaaaact ggacagaatc tttgagactc tttaagtaag ctgtccaact
      421 tgtaaaaccg gttcagcgta gtcttctgcc atcctccatc tctcagcagc acctcagtca
      481 attcctgcct gagaggttcg aaatactgcg cattatcaca taggtcgtac aatgcttggg
      541 tcatagtcaa ggctgtcgta tgaattgatg aaagactcaa tatcagcatc ctctgagaca
      601 gattcccggt ctcggtctcc tcgccccttg cggcttccat catccattgg aggacatcgc
      661 ttcgtttctc atgtagaaaa ccattctggg cgtcagaaat atttctagca tggactatat
      721 cgccgatgat ctgccgtgcg gcagcgacat ttttaagcag ccctctatgt gaaggcagca
      781 atgctgcgac aagtggccga agaaagcgag ggaatactct cagtatcatg ccagtcaaga
      841 atagattctc cgtgtattga gctgttgttt cgagccattc ttcattacga cagtcttctg
      901 gtccaaggaa aaccctcgct gagatccgag atatgatgcg aacgaaaatt gccgttatgt
      961 caaccgccat ccactcatcc tttccttatg tttgttagtc catgatttct tcaattcctg
     1021 aaattatgaa caaaccttct ggctcaggga tttctctctc aatggcgaga tccagctcct
     1081 ctttcatcat agaggttaat gaagacaagg ttggtgtcag cttttgctga attacacgat
     1141 tctgtaagtc actctgcaaa aacaccagtc cacgggtata ttctccggca aaatcgttga
     1201 tgaatggttc cacagagcgt atattatctc cggatagctt tcgaatttca tccacgtatt
     1261 ttggtggaat tatgaggata tctgtaccga tacgccgcac ctggaaaatg gaatccttga
     1321 actgatttcg tcgtgagtag tcttccacga caccatatct gtgacgttag gcgcatcaga
     1381 acatacctta tgataaccct cctggatcat tgaaccgcct tgccataaga agcgtagacg
     1441 tactagccac gttggttcaa atatactcct atatccaatg tagggtgctt tgtttgtgaa
     1501 taagtatgac tgtatcacat tattgaagta taaacatgac aagaaggcaa acagaaagag
     1561 gtaaattgtg cgagcctcca tccatcgata ttgagatgtc tccaaggaaa gccactcggg
     1621 ccaaagaaga ctagaaactt tttcggccat atttcagagt tgcttcctgt ctcaattgtt
     1681 ggtattcggt atggaggagc tggcaatgct caggtgggag actttcactg gtgctctctg
     1741 ccctctaact agaacaatca acacgtacgc ttacggagag gtagattcaa agcagggagg
     1801 aagccttcta gccttcttgt tacgttacag tcggctctga actgcaaatg tcgtgcatat
     1861 aaggagcgaa agctgtggtt gggtggcccc ccaaacagag tatatctgtg ctgttccacc
     1921 gcctgcatgc atagtcagct accaagatcg gatgtactgg aacttgagtg cagaaaacta
     1981 ggcacatctt ctcttatctc gaacgataat tcttcactca attggctgtt gtgactaaag
     2041 tggataccac gttccctgct aactacgtga tgtgcgcgtt gtacattacc tagtatgatg
     2101 caaggctaaa ccttctatct cgatgccaag tacaatttca aacttcttct caagatgatc
     2161 gaaatctccc caactgtaga cttgacatca gccggatgcg accatgcgca caggacacca
     2221 tgctcgtatc tcgtccgaaa tattccggaa gtaggaaacg gtcctacggc aatcaatatt
     2281 cggtagattg gttgatttga ggaccattgt ttccgttggg atgactggcc tatctatgcc
     2341 ccggccaaca tatcttctga atcacaaatt ctcctgacgt gtaccctaag gactggaatc
     2401 gttttctaaa ctagtttctg ttccacgttg ttcttatcga tacgatcacg aaaatgtcac
     2461 gattcatatc ttaccctagg tataatttgt ccattatgcc atctgctagt ccggtacagg
     2521 caggacccaa tatagcatac ttgataatct ctagttttct ggctgccacg ttgggattct
     2581 ggtgcttttg ggcctcgaag ccgtggtctt tcagtctcat caatggcaga aagttttggg
     2641 agatcaccaa tgctcgcgcc aagaaggact tcatgcttag agctagaagc ctgatcgcca
     2701 atggccttca gcgatatcct ggacgaccat ttcgtattat ggccgacgta ggtgaagtgt
     2761 tgattctccc acccaagtac gcctatgaga tccgcaatca tgatgatctc agcttcacca
     2821 aagcagcttt taaagtaagt gattccgaca atatttgaga aaagcgctaa caaggctcaa
     2881 cagtggttct atgcacacct tccaggcttt gaaggattca gagaaggaac gagcgaaagc
     2941 catcttatga aacttgttgc caggcaccaa ctcacacatc aattaatgct ggtaaccgaa
     3001 ccagtttccg aggagtgcac tttagccctt caagagattt acactgacag tgaaggtaag
     3061 tgtggaattg tcaaagtaga gagcatgcac cagctgatgg ctcattttac catgattaga
     3121 atggcatgag gttgtcgcca agaccgccaa cctacagctc atggcacgag tgacatctcg
     3181 cgtgttcctg ggggtggggc tttgtcggaa cgcgcagtgg cttcggatca cgacgacata
     3241 cgcagtcatc gcttttaaag cggtggaaga gcttcgtttt tggccatttt ggttacgttc
     3301 aacagtccaa tggtttttac cacagtgcac ggcggctcgc gcgcttgtgg acgaagccag
     3361 agccctgatc aatccccttc tcgcgcaaag acgtgcggaa aaggccgaag cagcccgacg
     3421 aggggaaaaa tgtgagtaca atgacgctat agagtggttg gaacagaccg cccaggacaa
     3481 acaggtacac tatgacccag cttgtgcaca gctttcgctc tctgtggcag cactgcatag
     3541 cactaccgac ttttttaccc aggtcatgtt ggatattgcc agccatccta agcttgtcac
     3601 agcacttcgg gaagaaatca tctcggtgct aggcccggga ggttggtcga agcaatcttt
     3661 gtataagctt aagcttatgg atagcgtgct caaggagagt caacgcctca aacccatctc
     3721 aatcggtgcg ttatcatatt cctagcggca acatgtagtt ctgctatatt gagttctata
     3781 cgcgttacta acatctctag cgagcatgcg acgtatgacg accgcaaatg tgaaactgtc
     3841 agacggtacc attctgccaa agaaccatct aacccttgtt tcttcccaca tgcattggga
     3901 ccccgagtct tacgtagaac cggaaaggtt tgatggttat cgtttctata atatgcgtca
     3961 gcagccaggg aaagaaaaca aatctcagct tgtgagcgtg agcccggatc acatgggctt
     4021 tgggttcgga ctccatgctt gtcctggcag atttttcgcc tcagaagaga tcaaactcgc
     4081 tatgtgccat attctgatga agtatgattt caaggcagtt gctggatcag atatggagcc
     4141 ccgtaagttc gggctgaaca tgaatgccaa cccaaccgca aggttagcgg tgcggcggag
     4201 gcaggaagaa atcaagcttt gactccagtc tgtctcgtga aaggtcaggg agctatgcat
     4261 gtgtagcatt atgcgactta gttgattgaa tgaatacagc tcaatgaaag tgccgtcaaa
     4321 ctcaaggatc taccgaatat tggtgcgtac ctagaacctt ctgatacgat ccattcgtcg
     4381 acattgaatc aataccacat tcggagagtc ctgcaagtct cctctgcact attctatttg
     4441 acccacggca aatttcggaa cagtctagac catcgtctgt tgaacacatg atagtcggag
     4501 cagggattta cgtactgcga cgttatcgac agcctgagcc accttacatg gcgttgaaat
     4561 ctgcaggttg cgaactctaa tttggccccc acctccagga agcactccgg gtcgccgatc
     4621 tggatcgcca tcacattcta catgtccaat ggcgatcttt gtagcgttgc gtcaatacga
     4681 ggtcagacgg gacggtgcga agcgcctagc taactacata gggtttggtg catttgatgc
     4741 catttgatac atcgcaaact taggagttct gacttctgag cagatctcgg ccgagaagac
     4801 gcaattgctt cagttttctg gccaatctaa gtaatgccgc ttatcgtctc ttctcttctt
     4861 tcgtcaagct gtggtcccgc ggaggccgag cgtgcccctc gccttttttt tttttttttg
     4921 aaccaagtct gatgtctcat tcaatcgtac cttcatgcat ttctcacaat caatacagta
     4981 tagcccctat ggcgatcctc atgttatacg ttacggtctt cttgattata atcccagtct
     5041 tgttactgaa attcctatta tcactacgag aggaccagaa aataccaatt gcaaaccctg
     5101 ccagctggct gtttgccgaa aatagagcaa gggtcagaaa cttcggcctt cttttcgcaa
     5161 aaatgaagac taacttgaga gaagagagaa tttgtgaagc tgagtaaaga tatacttgct
     5221 aaggctagag ctagatatcc ccatcagcca tttcggcttt tgacggattg gggcgaagta
     5281 attatattac cgccggagtt cgccgacgaa attcggaatg acccaaggct cagctttgga
     5341 gaggctgcta tgcaggtaac gaattcatag cattaaacta gttatgtcct gatattgacc
     5401 gtattcatgt aggacaacca cgcaggcatc ccgggcttcg agactgttcg tctcgtcggt
     5461 aggactgacc aactcatcca aaccgttgcc cgaaagcact tgaccaagca tttgtgtaag
     5521 cgggttccct atgacacgcc acaaactgat atgatccgct caaaatatgt acagctatgg
     5581 tgattgagcc tctatcgatg gagacagcat tggcagtctc gttgaacttt ggggaatctc
     5641 ctggtaagca ttgctctatt cgcagagaat gtcatcagta cgaaagattc actgaccatg
     5701 tggttggacg gggtagggtg gacccaagtg cggattaagc cggctatcct agatatcatc
     5761 gcccggatct cgtcacgcat ttaccttggg gagcagttgt gtcgaaatga agagtggctt
     5821 cggatcacaa agacttacac aaccaacttc tatactgctt caacaaacct tcggatgttt
     5881 ccgaagtcaa cacgtttcct agctcactgg tttttgccag attgtcgaaa gcttcggttt
     5941 gagctcaacg atgcaaggcg aatcatcatg cctctggttc agcggcgaaa tcagatcaga
     6001 caagaggctg ctgctgctgg tttgtcaatt cctcgcttca atgatgcaat tgattgggca
     6061 gaacaggaag ccacagctac aggcacgagt tttgatccag cgatattcca gttgaccttg
     6121 tccctcttag caatacatac tacctatgac ctcttacagc agacaatgat cgaccttgcc
     6181 caaaatcccg agtatattga gccgatccgc agggaagtca tcgacgctct tcttgctgat
     6241 ggctggaaga aaacttcgct ctacaagatg aaacttctcg atagcgccat caaagagaca
     6301 cagcgaatga agcctggcag tataggtagg aatacgatct tggccacctg acaaatccac
     6361 ttatgaataa tcactgattc actagttcgt cgtggtagtg acgatgcgac gacgtgtcat
     6421 ggaagacatc aagctatcta atggtcttgt tctgaagaaa ggagcccgca taaatgtgga
     6481 caaccgccgt atggatgatc ccgcggttta caaggacccc cagctttaca acccgtatcg
     6541 gttcttcgag atgcgattgg agcctggcaa agagcatatg gcgcaattgg tatccacaaa
     6601 ttcaacccat ctcgggtttg gtcatgggga acactcgtgc cccgggcggt tttttgcagc
     6661 gaatgagatc aaggtagcac tttgccatat cttggttaag tacgactgga ggctggctcc
     6721 ggagacggat gtctcgccag acaggaaggg tatgctcgta aaatcaagtg cagggaccga
     6781 catcctaatt cgacggcgtg ataatctgga catcaaattg ggtatgttgt agagtatcca
     6841 ctgtagccgt tctggcgagg gggcgaatta tattataact ttataaaatt atatctttta
     6901 gcctcgtaat tcctttcaga tatctttgaa tgttaatatg tggatgggtt tggtagtagt
     6961 tgagccatcc aaagaaagtt gctagcaaag tgttgtactc ctatcacgga gcgctggcag
     7021 cccttcaagc cgagtacagc caaccctagg tacatggaat cctgtgttag gaaagttgtt
     7081 ggagaagatt tgcatcaagg attccctgtc aaggaaatta accgggcgac cagcacgcga
     7141 ggccgatctg agcctcgact gcgggcctaa aggcttggta cataaattcc tgaaacgtgg
     7201 gctgatcagc aatgcacgat tgggttctca attggtccgg atccaagccg agaaatgagt
     7261 tggcgcacag tttgtacgtt aactgccggt acatgataag ctcaaaactg tgggttcatg
     7321 taccaatact tgacaaaaag acgactatct ttacatgtgt gctttatcaa tccgtgcgag
     7381 tactcgtaat acttcttcga atgtctcacg ccacggatgg ctcgatcagc ccatggggga
     7441 caaggaaaca cgctggtagt ctaggcactg caacttagag tgaagaaggt aatcaatttg
     7501 caaatcttga tgccgataat tgggttcttc ttggtattcc acgctgtgcc atcatcctat
     7561 ctagcaaaaa cataagttgc catgcttctt gggtttggat tgggtttgga ttgtttcttg
     7621 ggtcctctga caatgcccac ccgccaaccc ccgccaacta attctagcgt tggagcatct
     7681 ccaccagcga tctcaactcg tagtttactc tgccaatatc cttctctaat aaccctatat
     7741 ccgctattgc acgctgatgt atatcactca aaagtgagac tgtccactct aggctaccac
     7801 atgacctgat tcggtctagc atcaatgctt tttgttgaat agtcagtttt ccttgaacac
     7861 gtctcgtaga tatcatgttt ctcagtaaga gtcctccaga gtcattctga agggcgtgga
     7921 tcaaagtgat tgagtatttg ccttcgtcca gatcttcgca aaatcctttt tgtgaagtat
     7981 actggattca gggagttttt agtttcccca tattcaagtc aatattactg tgttatacat
     8041 acctcagtgc tgacgagatt ttggtaatca tctcgaattt gaaaatactg cccgaaaagc
     8101 gacaacagtg catcaatggc cgtgatagtg ccttcactcc agtctaccct cgcatgtgtt
     8161 gcaaggaggt agcctgccaa tttgaacaac gttcctgttt cttcggtcgc ccttagtaag
     8221 ctgcgtgcaa agtgacgcat gtgtagagta actcactatc atcgaccatc aaaatgtagt
     8281 cttgcatcga agggcatgtt tcgttgaatg tccaactcag gtccacagcc tggccctcaa
     8341 ataaagtcaa aatcatatct ggaacacgat atgagctgag gcgattttcc aaaaggcata
     8401 tagcatctca cttgtagctt ttatgacgca agaaggttcc gaaaagcttt gtatcttcga
     8461 cattgctctg ataataatgt acgcagctga gttgatggac tgagcaggtc caaagactgt
     8521 gtgcgtggac ggcttgcttc ggcgcaaagg cgaattgtct tggaagtcgt cgagtctggg
     8581 ttctcttagc aaacataaca gattttaact tgaaaggcga gcacacacat cagcgatgag
     8641 ttgtgaagca tacttatgac actcttgatg gttgatactg tctcttctgg gcagtcgaac
     8701 cagatgttca gcgcgtcaat cagcttttct cggactccct ttgatggcat cgtcgctatg
     8761 tactcgtacg gggagttcac aacctacgac tccattaagt ttcggatctt cttggtccct
     8821 gagtagagtt gctatgttaa agacccgggt cactcactct ggtgcggcgt gctggccatt
     8881 ggctctgcgt ttctttactt ggccagattg tgaggcagtc ctttgcaaca ggctctgaaa
     8941 tagtcgtaac agatgagctt gggacggggc cgcacacgga agactcttca gagaagcttg
     9001 aagacaccga accaaggcca taacagccgc tcgatagttc attttcctga gattcttgct
     9061 caaagttatg agccaccaaa gctgaccctt cagttggcat aactggattt ttttatcaca
     9121 agggaagcct gggatggttc atcaatatac gcatatatta aggcgagaag cggtgattat
     9181 ttcgacggat tactagatcc cgtctcatag ttcataggga aagaacaagt gtaaatgtga
     9241 ctttcgagaa aaagcgcccc ccagatttat ttctccgaaa ttttggtcga tagctgttgc
     9301 ctccaattcc aactgccata tttgatatca caagaatgag gttacatgca gtgtggtggc
     9361 ccaacctttc atccgaacgg gcaaaaacgg gatgtatgtg ggtgacccca ccggtcgaat
     9421 atatccactt gacatggggc tatacttcgc gtcttatctt gcgtatgcgt atatcggcat
     9481 tccaatgtat cccccattga tttcactgat ctgcatcgtt tctcttcgtc tggaatttct
     9541 ttgagtctga gcgtttgtaa agacgagtag gggggcgggg ggtgtctcca tcatactttt
     9601 tctttgcatc ttgtctgccc atggtttatt tctattccac tgcgtcgcaa agtacctgag
     9661 ctagcaagga cttgggtatc tatactttcg atgaggtatt gatgaggtgg catgatccca
     9721 taacagaagc tgcatggacg ctgagtcata cagactgctg aaaggcagat gaacgacacc
     9781 atcgcctgga aggattaaac tgagcctaag agtacccgcg ctacgctggc ctattttacg
     9841 cgtgagataa gagccccttc agttaccttt gcgttcttca ggtggtcaca tagcttgttt
     9901 gataacagta cgaacatcgt actgcgccgt gttgagcaac tgatattcta attgtctaca
     9961 tacacaactg cagctcctat ctaatttcga atattcaatc atggatagtg caactgaact
    10021 caagtcagct gatgaattac ttgctgcggc cgcacgatcg cttattaccc gagcttcctc
    10081 aagctttcac gcctactatg gcttatcaac aacaagttgc caggtctatg atacggcttg
    10141 ggtggctatg atttgcaaga aagatggcga aaagaaatgg tggcttttcc cagagagctt
    10201 ctactatctc ttgaagaccc agtcagagga cggtagttgg ggcagtgatt ctgcgacgca
    10261 gaccgcaggc atcttggaca cggctgccgg cctactggca cttctcaaac acatcaagga
    10321 gcctttccaa atcaacgatg tatcgagtga tgaaatttcc aagcgaattg acgctggtat
    10381 tgactcactc aagcaacagt tagcagcctg ggatgacatc caaaagtcta atcatatagg
    10441 cgttgagatc attatgccct cattattaac ctacattgaa gaggaacatg ggacatcttt
    10501 caatttccct agtcgatcga cacttgaagc catgaacata gacaaaatgt cacgcttcag
    10561 cttggagtcg ttgtacgaca aaaagccttc ttcagcagtt cactccttag aggctttcct
    10621 gggtcgagtt gatatgggac ggctgtccca tcacttgtat cacggttcta tgatggcttc
    10681 accttcttcg acagccgcct atctaatagg cacaactcag tgggatgatg aggctgaagc
    10741 atatctgaga tacatcatga cagccggcgc tggacatgga gatggcggga tttcagggac
    10801 gtttcctacc acgtacttcg agtatagttg ggtcagcaga tcgcatcttc cactatgggt
    10861 agaaactaat gataactggt tcagattctt gcaacatttt tgaagagtgg cttctcaaaa
    10921 aaagaaatcg aatgtactgg gatgcatgtc ttcgcagata tcctacgtac ggctttcaac
    10981 acggagggtg gcataattgg atttggtaac actctcattt ctgctagatg gcagaatcca
    11041 tggctaactc agacgtagcc cctcgaacag cagacgtaga tgatacagca aaaggccttc
    11101 tagtgcttag cctacttggt taccatgttg gcccagacca aatgatcaag gtttttgaag
    11161 gccaaaatca tttcactaca ttcgggtccg agcgagaccc gagttttacg tcaaattgtc
    11221 atgttttgct tgcactcctt cgtcaaccag acgtttcgtc atatcgctcg caaataagga
    11281 agaccatcat cttcatctct gagtggtggt ggtataacga tcaccatatc aaggacaaat
    11341 gggtaggcct ggcctggcca actagagctg catcttctaa ccgatttaat agcacctgag
    11401 ttatttatac ccgaccatgc ttttgactga ggcccttgca gctcttcttc aatctctgga
    11461 ccaaggagaa ctaccggaaa tcctggatgc ccagttggaa tgtcgagtta acattgcgtt
    11521 gtttcaatcc tgtttgcgag tccttctaga acagcaagca gacggctcct ggaactatct
    11581 ccccgagcag acttcttatg caattctagc cctttctcac gcccgcagag cgttactatt
    11641 tgaggaccta caggtagaga tactgtctag tattagtcga ggagctcagt ttctcgaaac
    11701 atgcagcttt cgttcagcgg acttgaactg gacttcaaag actacctaca acgtttcatt
    11761 cgtggcggag gcgtacaaat tggccgcttt gaaggtgtct cactcaccgc atgaacataa
    11821 tcgttttggt cagagtatca gtgctcacct gcttccagcc ggattaaatc gctacttggg
    11881 cttggttcgt cgaaccccat tattctccga ggtgccagac tggcagatac gggcatcact
    11941 acgagagtca tctctattca ttcctcttct acgtatgaaa cggctccagg tgtacgatag
    12001 ggatgatatt ccggtaactg aagataacta tctggacata atcccattca cctgggttgg
    12061 gtgcaataac aggcgtggta cttttgcatc cgcttccttg ctctacgaac tgatgacact
    12121 ctcgttatac ggataccaga cggacgagtt catggaagcc atcgctgcgc cagcctccca
    12181 tggcgccgtg gacttgcatg ccgtcattga tgatgttgta aacaacttga ccagaaacac
    12241 agacctctct tgcaatggca acaataatat ggacatcacg agagaaattc ccaataatgg
    12301 cttccaccaa ggggagccgg caagcaaaaa gatcagcgct gctctcgtcc gcttcgtggc
    12361 atacgttctc aaccatgagg cagtggcgag agccagtgct catgacaagc agaacctaca
    12421 gagagagctc ttggcgttct tgcatgcgca cgctacccag aattcagaca actcgcggtt
    12481 caagacgcag caacaagatc ccaccttctt cacctctgcc gaaagctcgt actttcagtg
    12541 ggttcgcacc acgggcggaa accatgtcgc ttgcgcgtat tccttccaat ttgcatgctg
    12601 tctcatctca gcgtccctat gctctggcaa agaggtcttt ccaactgtga cggaaaagta
    12661 cctcgcagcc gcactcactc gccacctaac cactgtttgt cgtatgtaca atgactttgg
    12721 atcagtatcc cgcgatactg ccgagggaaa tgttaattct gttcacttcc cagagtttcg
    12781 tcaatgctat ccaatactag acgggaagtt ggcgatgaag aagcaagccc tcattggcct
    12841 ggctgaatac gagcagaagg tcctcgaaca gacaatgcaa gctctcgagc gcgagtgcga
    12901 gcgaacagca tctatcagcg gtgggagtga tctcgtaagg aggaaactga gcattgtgaa
    12961 gcttttctgc gacgtgactg atctctatga tcagctctat ttcttgcggg atctgtctag
    13021 taccatgaag taaagttgcc ttcggagaat agaaatgtca agtgtgaaag aattagaggt
    13081 ttggcgctaa atgaaacctt tgattcttga ttttattcca aagaagttaa tgtctgaaag
    13141 tatacgagag catcattcgt gagatcaaat atgtcttgta agtgacgtcg tgggcagaga
    13201 ccatgcgtag agcttttccc actagatgcg atagagtgct ctataaggga tgctaccggc
    13261 gcagacagaa ggagagcctg ttttttcgca acgttaccaa tagcatcttg ggatcttctt
    13321 tccagcaggg tgccgtttca tgctaggcat aagtaaaaaa gtttgtaaat cgtgactagc
    13381 aggattcgct tgtaagggcc tatgtacccg taagcagttc gcttgacctg cggtgtgcgg
    13441 gattgaatta aaacatttac tgtatcaaat ttagttgagc cggccgtact gctctcggtt
    13501 gcctatatcc tctcccaatt ttgcatttct gagaacacga ttagtaccct tatgttgaac
    13561 tacttgatgt ctatcgaaca caaatagtat gggaaggtca attttgatcc tggtcacccg
    13621 agtactggtg atagtagcta cagcaggttt gatacagcac cataagcaag acccttcacc
    13681 aatagccgta tgagccacgt tgcaacaagc cattaattat aactacaatg tctgaaatta
    13741 ggagatgtat caagtcaata tgcatagtat acctgatctc aaccgactta gaaatactga
    13801 ggacatcctg cgacatatgc atcccgcgtg gactgtccgt cggagatgct agggtgcgca
    13861 tgatctgata gtgggcgaga ttacggatgc gcatacataa ccacatcctc gatctattag
    13921 actcaggtgc ccatagtgcg aaaggaaaat cgcaagaatt aaaactttgg caaaactacc
    13981 cgaaatgccg gtagcggaac tctggtaagc gagtccttcc ttctactaca catggtccct
    14041 agacttgcgt ccaagtgcaa gtgttgttcg agtccttgag ttctaccaag aaccgtgaac
    14101 ataccatgca atacccgctg ctgctatagc gcttagggcc catggtgcgg cgatctttgc
    14161 cgatgaggta aaaatggtcc attttcttcc catctcccct ttattgtgag acgctcgggt
    14221 attcttccgc gggaaaggca ctttagggat ctccttccca agaaacgcac aaagtggctc
    14281 ccaaccgtcg cctaagcagt attccaacct tttttcagga gggaccatct gtcgaacttt
    14341 cttatagtac ctgtcgtagc cttgacgtgc attggcttcg atttctggtc tgttctgtgc
    14401 tgcgaagaat ccaaagtgaa tcttgcgcat agcgtcgcca gcccggatac ccataacatg
    14461 ggataagaga aagacgacaa cctgttgcac tggagaaaag agggtgtcca agagctcaga
    14521 tctataactg gcccaccagg cgtcgaactc acgctggata acgactacct tggcgttagg
    14581 atatgcttca attaactgat ccgcaaaagg tgaagccata tctgttgcga tgtcgtactg
    14641 gcgcattgtc agttgggtgt ggtgcaagca cagcgaagtt gcaacactta cgtgagaccc
    14701 ccaaagattg tcccaatcgc agcgcgtacg gcgcggccgg ggatgtgccc ctggagctgt
    14761 aggccaagta gcctccgccg catgctccaa ctgggtccag ggcatcccca gcgtgtcttc
    14821 taaaccgtgg tgaactttgt atccaaggat tctgtaggcc tcggccaagg aggccgttgc
    14881 catccggaac aaagctacgt gaatgacgac aaggccatca ttgcgcgaag aagcctctct
    14941 ttcatccata tcatcagggc agataaggta gagaagcgtg aagcagtact aggctgctat
    15001 tttaagaaga aaagtcttta agaagtcgcg cgtcaatgcc tggacctgtt ggtctctcgg
    15061 gatggaattt tgaaagctgc aagggatacc tcgcattaaa ctgctagcaa ccgcgccgta
    15121 cgatacattt gcacgcactg tgatccgttc aaacgatagt tattccctgc atgatcatga
    15181 cacgtccaac ggtcggtcgc ccggttaaac agaatgcgag tgtcaacgga attttacttt
    15241 gatgtccttg tactaacaaa acaacaccgg aacgctaatt cttcggcacc gctaagtgag
    15301 gaatcattgt cgatacatca ttctattgac agaaagaagg aaaagtcgca gttgatgacg
    15361 tgcgctgggt agccgctata ttgcctcacg agatgggtgt ggaagccaac atggtcctac
    15421 tcaaaggtaa cgtggtctag cgccaagtaa accatctccg ggcctccggc tccagaggat
    15481 cgcaatcata gatcataagt atctggctca atttctctca tatatagcca gattgaattc
    15541 taatggaatt gagttccata ctcccacaat caagacattg cgttccactt catcaattgt
    15601 ccgcaattag atactccagg agagtgggca gattgtgctc atgatattta tgcacttact
    15661 tgtatgccta taagcaaagt tcagtgaaga tcctatggcg aagtcgaaat ctatcccgct
    15721 gagtttctcc gaagttcctg gtcagtcttc taactattgt tgttaccaca agcgtaatac
    15781 ctgccgactt ggaagtggag aaactgtact tacgaatcag gactgggccg acaacaatga
    15841 caggggcacc acgaaagtcg agtacgacga gacagcactt aatcggaatg ggagagaagc
    15901 aagcagatgg ttaaatgaag tagaggagcg ggccgctgtt aatggtgtgg taggtagagt
    15961 gtgaagtttg tagaggtcac aatacatcgg tgccaacagc gtcgacgtga agcttttcac
    16021 aagccctatg ctggtcggtc taaacgcggt cccttaggat gggattggca tcaaattctg
    16081 ctagcactgg acccaaatct aaacagctgc tgattgaatg tgacagcacg gagtaaatga
    16141 ttcctacgta ggtaattaag gtcgttatct ggatcagagt gtgaggtcgt aagcgccaga
    16201 ctgaagtcga acggacctct cggaggacct cgggagtggg gcttaccgcc gtaatacgtg
    16261 ccccactttc tccgaggcgt tatgtttaag ggttatgccg tcctttacct ctcctgagtc
    16321 aagccatctg agcgagtgca gagacaagta cttatatagt cggtctcagg gcacgtcgtc
    16381 atgcttgttc gttattctgg cgctcggtaa acggtcgctt ggcgactaat catctccgtc
    16441 aacgtcaaag aggtatgcat cttgtgaggc ggagtctgac ggtcaccctt gcccttgaga
    16501 tcccgagacc gtgtgccaga ctctactagt acgtgtgatg atggccgacg agagaaaccc
    16561 ggtcacggat gccggaaaga ggccgagaac tcggcaacgc atccacaaag ctccgccaga
    16621 gttggaagtc ccggatatta acaacgatgc cgctgaaagg aaaagggttc tgaacgtact
    16681 agcgcagcgt cgttatagta agtacccaac attgaattgg ccaagtctct gagccttact
    16741 atgtgaaggg caacgtaagc ggcagcatcg actcggtaag agtgcgtcgg ttagttgcga
    16801 gcaggctacc gaagcgcaaa aaggtgatga gataactcat catgaacaag acggaatctc
    16861 agagaccagc accagtaaac ccgcaggggc gtgtagcggt ggggtggagg aaaacccagc
    16921 acttgctgta gagtcacttc ctggcgtatc gtcggcgtct gatataaacc ttaacaactg
    16981 gcctacggac agtcttgtcc ctaccagttt ggccagtcaa gccgaagccg aaacggatta
    17041 tggggtcgct gcaactgcgg cacatctcag tttcgaccct gtaatgcctg atatactgac
    17101 atcagaagaa cctctggcca tcgacccctc gatactggac ttctcgtctg actcttctac
    17161 cacgtcaggc atcgtggact ctacacaaat atcctggacc tttccagatt cttacctcct
    17221 cccaatgcca gagctcaagt tgcttcaggc ctttctccgc atcgcaagct gtctgcaatg
    17281 cgaggccagc atgtgggatc tcaacgccat ctctccgttc aatgacccga ctttgtctcc
    17341 gatgcccact atgatggcga cgagttgggc gccaactgag agccaaagga ccgttgtaca
    17401 ccacccgctc ttcgacttcc tcccttggcc ttcggcacgg gacagactta ttgccatttt
    17461 tagcatgccc gatgaattca gacccgcgga ggcttcgggc ccgctggccc tggtcaagtt
    17521 tgcttacgat atggaggaca gtgccgaggg aatgcggatc tgggggtctt ctccatgtga
    17581 cacgagcggc tgggaagttg gtcaagtgct attcgagcgg tggtggttca tctttgatcg
    17641 ccaaatcatt gagcaaagca atcgctggag gaatctcagg ggtgcgccga gtctccgatt
    17701 aaaagggccg agggtggaaa acatgccacc agagcacggc gatattgatc catagtcttc
    17761 agaacaccga atcagggcca ccgggcgtgt aaacaatgga aacaaagtcc ggctgggggt
    17821 cacctgtgga aaccttcagt agctcaagca gatgtctaga actacgtgtc acagcaatac
    17881 gttatatgat ggatagtcaa gcccttgcta ttgtgaaggg gtgaagtctt gttagagagc
    17941 cagtcggggg ggtcttggcg ccgaggaagc aatccaatcc ccccaagaaa aaaaaaaagc
    18001 accgaattgg cccttgcatc gtgcactggg cttctgctgg cgacttcgca aggcggtcaa
    18061 gaagggcaat gcggggtgtt tctgtctctc ccccaaaaag agcacgacgt caggggttgg
    18121 gggtgggggg gggagcgccg ccagggtcta gttcactgac cagactccca gcaaataggc
    18181 agtccacctg ggcactcagc actcagtggc tgctttcacc gaagcacccg caacatgaga
    18241 atggaggggt aaggaggggc aacgagggcc gttggattcg tgctcgacgc ctgggcagag
    18301 aaccccgagt agaatgcagg aaccgacgaa tggcggcccg tgatcatcgc cagctttgaa
    18361 cggcacaatt tgcaggcctg ctggtgctgg gcgttagtgt catcgagctc gaccctcagt
    18421 gagacggtct gtagaaaatc tgcgcaatcg caatcgacgg gtgatgatta gtgtcgttga
    18481 ccgaccggca ctcgccgttc attggcagca aacccacgca gaaccaacgt gggctggcgg
    18541 cgtcgacttg cccaaggggt cctagaaggg gacttgcatg gcttccagcc aatgagcggc
    18601 ccgccacttt tcggagctgc actgaggtgg atgctgaccg accctccatc tgggcacctc
    18661 ccacctccca gtccagcgaa cctaccggcg gcatgggcag gcgaggcaaa gaatttcgag
    18721 aacatccctt gagagagccc tcctccctgt aatacatact tctgtgtgac attgcgtgct
    18781 ggagagggga gacttgacag aacacgcctt ggtctacatc tgcgtccaga cttctcgctc
    18841 gagggtctct atgctgcgtc ttgtcgtccg ccagattgca aggtaataca gacacttact
    18901 ttccttgcct gtcatgttgt catgcaaaac ggttcccgag cccgactccc aagggtcaag
    18961 ggtgtatcct gcaagctttg gatgtcgccc tgcaatgaca ctgcagcatg gttcttgggc
    19021 atctcgacaa tcggccatct ctggagatca tcagctaaca agctcacagt tttcttccat
    19081 agtaaacagt tgtccggctc ggccgccccc cttgagcccc agcttccgct tctcacatcg
    19141 ccgtcgccgt cgccgccgcc aagatgcata tcaacgagat gctggcggac gccgagaaga
    19201 cgggccagcc gtctttctcc ttcgagtact tcccgcccaa gaccacccag ggtgtccaca
    19261 acctgtacga tcgtatggag cgcatgtaca actttggccc caagttcatc gacatcactt
    19321 ggggtgctgg cggcaccatt gccgagctca cctgcgaaat ggttgtccag gcacagacct
    19381 acttcgggct cgagacctgc atgcacctta cctgcaccga tatgggcgag ggaaaggtca
    19441 atgacgctct gcagaaggct tacaaggccg gctgcaccaa tatcctggcg ctacgaggag
    19501 acccgccgag ggagaaggag aagtggactg ccacggaggg tggctttcag tacgccaggg
    19561 acctggtgca acacatccgc aaaaagtatg ggaaccactt cgacattggt gttgctggct
    19621 accccgaggg atgcgacgac aacagggacg aggaccagct gctggaccat ctgaaggaaa
    19681 aggtcgacat gggtgccacc tttatcgtca cccagatgtt ctacgacgcc gacaactttg
    19741 tcagatgggt aggcaaggtg cgagacagag gtattactat ccctatcgta cccggtatca
    19801 tgccaattgc cacatacgct agctttcttc ggagagccaa gcacatgaac tgcaagatcc
    19861 cagagcattt catggcagca ttggagccgg taaagaacga cgatcacgcg gtgcgagaac
    19921 tgggcaagac cttggtcgct gacatgtgtc ggaaaatcct ggctgctggc attgtgcatc
    19981 ttcatttcta caccatgaat cttgcccagg ctacccgcat ggttctggag gagcttgatt
    20041 ggatgccgac cgacaaccgc cccaggaagc aggccctacc ctggaagcag tcccttgggc
    20101 tcgggcgccg cgaggaggat gtgcgcccgg ctttctggcg caaccgcgga aagtcgtacg
    20161 ttacacgaac tcaggagtgg gacgagttcc ctaacggccg ttggggtgat tctcgctctc
    20221 ccgcctttgg agagctcgat gcctacggga tcggtcttac tggcacgaac gagtcgaacc
    20281 ggaagaaatg gggagagcca aaatcaattc aagatatcgc cagcctcttt gttcgatacg
    20341 tcgaacagga tctcgattca ctaccgtgga gcgaagcccc actcaccagc gaagccgact
    20401 ccatcaagca ggaccttatt gatctaaaca agcgcggact tttgacaatc aactcacaac
    20461 ctgctgtcaa cggtgtcaag tctaaccacc ctgtccatgg atggggcccg cccaacggat
    20521 atgtctatca gaaggcctac ctcgagctcc ttgtctcccc cgaggtcctc caacagatct
    20581 tgccgcgcat tcatgatcac cccgaccttt cctactacgc ggtgacaaag actgggtctc
    20641 tgaagacaaa cgcgccatct gaaggcccta acgccgttac ctggggtgtt ttcccgggca
    20701 aggagatcgt gcagcctacc atcgtcgaga gcatcagctt cctcgcgtgg aaggatgagg
    20761 ctttccgatt gggagtcgac tgggcgcact gccacgagtc tggcacgccc agccgggcct
    20821 tgattgacga gatcatgaat gattggtatc tgatcaacat tggtaggttg caaactctgc
    20881 ttgctctaac gtagttatac tgacattccg tcccagtaaa caacgatttc caccaaccac
    20941 gaacgatttt tgaacttttt cagggtctta cggtaaaggg tctcaatgaa gaggttattg
    21001 tgcctcctac cgagacaaac ggcgttcaag cagaggcgct ggattaggat tgccgtagga
    21061 cacggcagca cgagcaaagg cgttattgcg ttttcaacag cataacgatg tcacgttgat
    21121 gacattgtga cttacatttg agcatacatc atgggcgttt caaccggagt cctgattttt
    21181 caacaaaaat gagggcatgc agggggcttg gcgacaacct aggaaaaaag ggtcaggcta
    21241 aaattgcatc atatctcaac gataccccag gaaatgacag gagaaagacc tcagtacggg
    21301 tcatacgaag cataatcatt gatttcaagg agcgttatcc accgcgatgg gtggggaaag
    21361 gttctaggag ctgcgagtga gagtagagtc ggcgttttcg tcaggagcag gtgactgaag
    21421 ctagaggcga ggcgacagtg gctcaacgga tagtctagag gtcttcaaca catcacaact
    21481 gaaagactgt cggaataaaa tcgtccgttt catttcaaaa cttggtcaga tattggacta
    21541 gagtatgctc tactagaaac ctgggcacaa agtctcctaa gtaagtagag gcaggattcc
    21601 gaagctctat agcttgcatt catgagccgt ttcgatgata tcgcagaagg cgaatacgta
    21661 tcctccccat ggttaatcgt agctggcata gttgtcacct gggcggccaa tccagcgtta
    21721 agcaccactt acccgaagtc acgtgaggtc gcgccacggt agaacgcgca gtcccttgtc
    21781 accttgatca ttcacgcctt aggggtctgt gacgtcaatc atcagcatct gagtattgat
    21841 tgtcaatgcc agacaaacct ggtactcgat gcaccacgac tatagttgag aatgtcttcg
    21901 ctgaaggccg ccacggtctc aaacaggatt gtacgacgga aacgtaagcg gaatgacgat
    21961 gaagggtccc gagaaacagc ctccatccac gatgccgatc cggcttcagc tccaggcaca
    22021 tctcaagacc aaccggatcc tcttcagcca acaacgcccc atactaccag cccgcccacg
    22081 gactctcgga atcgacaccc aaagaggacc gcaccacccg gtgccgatgc cgaatgctcg
    22141 atagactggc cacccttgtt caagcaactg gataagacac accgggcgct taatcttgtg
    22201 ttcacttttt gctccactcg caagcatctt gctaccactt tcgacacgat caggaccgca
    22261 gtcgagtctc acaccaagag caagctcctc atcgaagatg tggcggcgat cgttgcgctg
    22321 cggccggaag gcatcagctt tgcatatgtc gacgaggtta tgcttcagat cgatatcaaa
    22381 ggggccgaaa gagacgcaat cttcaaatct ggcagatcca atgacttcag gacgcaaggt
    22441 cccgcacctg acgcctctgt tgggggcctc acgggtatgg atgacctggc cggccgtcac
    22501 cctgacgaac cccgacccag tggcagcgag gtcctttacc ttgagttcat tgacggtgac
    22561 ctgaagcgtc aagttcagag caagaagacc ggggagccaa ctaaacccaa tcggaagctt
    22621 cgagacgaag atctcaagat gccagtcttt agccagaagc agatgacctc tttaatcgag
    22681 aagcggaacc agaagtttac aaatgctgtc aacgcttttc tgaaccgatg tgtggaggag
    22741 aaattggatc ccgagctcgt gctccgacaa gaagctgagc cctatattcc tgttccttcg
    22801 gagtccatac cgtctacgcc taaaccagag ccaagcacaa taccgaagac gatacccaaa
    22861 gagagaaagg ccattccaga gatcatacag gagctgaaag agagttcttg gtatacaggt
    22921 caaatcgtac cggacggcca tcgtgtcttt gaggctcagg agcctgctta tggcgacctt
    22981 gatttcctgt taagccagga aatggtcaat gccttataca atgccaaggg cat
//
