# Supplementary material for: Genome sequencing and physiological characterization of three Neoarthrinium moseri strains
Source: BMC Microbiol. 2025 Aug 21;25:526. doi: 10.1186/s12866-025-04274-z (PMC12369201; doi:10.1186/s12866-025-04274-z)
Supplement: Supplementary file 16 — Supplementary Material 16. [file 12866_2025_4274_MOESM16_ESM.zip › BiGSLICE/input/Nmoseri/CBS16480/JAFEVA010000005.1.region002.gbk]

LOCUS       JAFEVA010000005        45851 bp    DNA     linear   PLN 06-APR-2022
DEFINITION  Neoarthrinium moseri strain CBS 164.80 scaffold5_Wmoseri_CBS_16480,
            whole genome shotgun sequence.
ACCESSION   JAFEVA010000005
VERSION     JAFEVA010000005.1
KEYWORDS    .
SOURCE      Neoarthrinium moseri
  ORGANISM  Neoarthrinium moseri
            Eukaryota; Fungi; Dikarya; Ascomycota; Pezizomycotina;
            Sordariomycetes; Xylariomycetidae; Xylariomycetidae incertae sedis;
            Neoarthrinium.
COMMENT     ##antiSMASH-Data-START##
            Version      :: 7.1.0
            Run date     :: 2023-12-04 12:18:39
            NOTE: This is a single region extracted from a larger record!
            Orig. start  :: 496848
            Orig. end    :: 542699
            ##antiSMASH-Data-END##
FEATURES             Location/Qualifiers
     protocluster    1..45851
                     /aStool="rule-based-clusters"
                     /category="PKS"
                     /contig_edge="False"
                     /core_location="[20000:25851]"
                     /cutoff="20000"
                     /detection_rule="cds(PKS_AT and (PKS_KS or ene_KS or mod_KS
                     or hyb_KS or itr_KS or tra_KS))"
                     /neighbourhood="20000"
                     /product="T1PKS"
                     /protocluster_number="1"
                     /tool="antismash"
     proto_core      20001..25851
                     /aStool="rule-based-clusters"
                     /tool="antismash"
                     /cutoff="20000"
                     /detection_rule="cds(PKS_AT and (PKS_KS or ene_KS or mod_KS
                     or hyb_KS or itr_KS or tra_KS))"
                     /neighbourhood="20000"
                     /product="T1PKS"
                     /protocluster_number="1"
     cand_cluster    1..45851
                     /SMILES="CC(=O)C(=O)O"
                     /candidate_cluster_number="1"
                     /contig_edge="False"
                     /detection_rules="cds(PKS_AT and (PKS_KS or ene_KS or
                     mod_KS or hyb_KS or itr_KS or tra_KS))"
                     /kind="single"
                     /product="T1PKS"
                     /protoclusters="1"
                     /tool="antismash"
     region          1..45851
                     /candidate_cluster_numbers="1"
                     /contig_edge="False"
                     /product="T1PKS"
                     /region_number="2"
                     /rules="cds(PKS_AT and (PKS_KS or ene_KS or mod_KS or
                     hyb_KS or itr_KS or tra_KS))"
                     /tool="antismash"
     gene            complement(2783..3709)
                     /locus_tag="JN550_002331"
     mRNA            complement(2783..3709)
                     /locus_tag="JN550_002331"
                     /product="hypothetical protein"
     CDS             complement(2783..3709)
                     /codon_start=1
                     /gene_functions="biosynthetic-additional (smcogs)
                     SMCOG1089:methyltransferase (Score: 59.8; E-value:
                     4.7e-18)"
                     /gene_kind="biosynthetic-additional"
                     /locus_tag="JN550_002331"
                     /product="hypothetical protein"
                     /protein_id="KAI1874902.1"
                     /transl_table=1
                     /translation="MGSNGEVFFAQNNDFWENYLKGRPRPPDAFFDRIFAYHQTQGNGN
                     FGTVHDVGAGNGPYAQKLRTRFSHVIVSDIVPRNVQLAQHRLGTNGFSYRAGKLEEADD
                     IEESSIDMVFATNVMHFPADQEATMAAVARQLRPGGSFICSAFGTARFFDAKVQDIWAR
                     INYQGGRLLLRKAESPEQTMAILARTDGHYNVAPLSPDLFIPGAKRYHLNMTHGGNMAL
                     IPPEQENQETQPGYTGPDDDEIFQDEEGWSFNADLEGVKEHFNSFPFVSEDPSSFADLF
                     RELEEAMAGGKVVQGCWPATIILATRQ"
     PFAM_domain     complement(3278..3559)
                     /aSDomain="Methyltransf_11"
                     /aSTool="clusterhmmer"
                     /database="35.0"
                     /db_xref="PF08241.15"
                     /db_xref="GO:0008757"
                     /description="Methyltransferase domain"
                     /detection="hmmscan"
                     /domain_id="clusterhmmer_JN550_002331_0007"
                     /evalue="4.00E-15"
                     /gene_ontologies="GO:0008757:
                     S-adenosylmethionine-dependent methyltransferase activity"
                     /label="JN550_002331"
                     /locus_tag="JN550_002331"
                     /protein_end="144"
                     /protein_start="50"
                     /score="56.4"
                     /tool="antismash"
                     /translation="DVGAGNGPYAQKLRTRFSHVIVSDIVPRNVQLAQHRLGTNGFSYR
                     AGKLEEADDIEESSIDMVFATNVMHFPADQEATMAAVARQLRPGGSFIC"
     gene            7250..7972
                     /locus_tag="JN550_002332"
     mRNA            7250..7972
                     /locus_tag="JN550_002332"
                     /product="hypothetical protein"
     CDS             7250..7972
                     /codon_start=1
                     /locus_tag="JN550_002332"
                     /product="hypothetical protein"
                     /protein_id="KAI1874903.1"
                     /transl_table=1
                     /translation="MSENPTPATKDTEVSNSTPASSSCNCLTQLFGALKKLMMDISSES
                     NLPKAIDEPATGCRTPLNGRTKAQIVVLDNQQVISSISGILQCSCEKDGYMLTILATIV
                     TKLLSRYAEAVPRLLGSAEKRNAQWGFLAAKLVQTQHIEDDCVFFEDAERMAAQEILNE
                     LHRVQRLVNELSPRLRTQEDAVHPDDSPERQLLLSLSSQNKALQRPFSAITVEGIGRDM
                     RASLSSLSRGIISILQET"
     PFAM_domain     7313..7600
                     /aSDomain="AflR"
                     /aSTool="clusterhmmer"
                     /database="35.0"
                     /db_xref="PF08493.13"
                     /db_xref="GO:0003677"
                     /db_xref="GO:0005634"
                     /db_xref="GO:0006355"
                     /db_xref="GO:0045122"
                     /description="Aflatoxin regulatory protein"
                     /detection="hmmscan"
                     /domain_id="clusterhmmer_JN550_002332_0008"
                     /evalue="2.60E-18"
                     /gene_ontologies="GO:0003677: DNA binding"
                     /gene_ontologies="GO:0005634: nucleus"
                     /gene_ontologies="GO:0006355: regulation of DNA-templated
                     transcription"
                     /gene_ontologies="GO:0045122: aflatoxin biosynthetic
                     process"
                     /label="JN550_002332"
                     /locus_tag="JN550_002332"
                     /protein_end="117"
                     /protein_start="21"
                     /score="66.1"
                     /tool="antismash"
                     /translation="SSCNCLTQLFGALKKLMMDISSESNLPKAIDEPATGCRTPLNGRT
                     KAQIVVLDNQQVISSISGILQCSCEKDGYMLTILATIVTKLLSRYAEAVPR"
     gene            8532..9908
                     /locus_tag="JN550_002333"
     mRNA            8532..9908
                     /locus_tag="JN550_002333"
                     /product="hypothetical protein"
     CDS             8532..9908
                     /codon_start=1
                     /locus_tag="JN550_002333"
                     /product="hypothetical protein"
                     /protein_id="KAI1874904.1"
                     /transl_table=1
                     /translation="MAQFLEASQVRLSFSHLGLARLNPSPPSAVEVANDLLQKNHDRYH
                     MYFRDVAGHNHIPHSILTVLAMGGGPRQLKRAFDDGVPIQRPLPPVDLEVVKSFKDPAR
                     FREKMTLLSEYTNYLAFFEEEIEYKGWEAVVNERCFSRTPNADYLLSQMYEGVFHPMIH
                     LGFGVEFQLPSIVAEGLAQAASHYLGNLDHFFSGAERLVQTGSVAPKRLFDLYQEVRSN
                     EKVRTAALVTDRAFRVRDGVLGRALHEIIRVASQYQITPDDLERATAEMISCAAYAAAT
                     IQNKPGKVRRIDFYVMHNVTCSVALVVLLRQPWIKLEDKVRVLEWKGRLDLVMYAAISA
                     PELHLENILEYKPTQSKDMTWSTMYEAINDIHDDGHIAKFVRALKLGEEVAKPFEQDDK
                     AGDLPVKGNLWFRIAQLCFDTTSLSDGIEADEKWVMGAGFDPMWRMVPDRSDSYDPNWR
                     "
     PFAM_domain     8691..9683
                     /aSDomain="Questin_oxidase"
                     /aSTool="clusterhmmer"
                     /database="35.0"
                     /db_xref="PF14027.9"
                     /db_xref="GO:0016491"
                     /description="Questin oxidase-like"
                     /detection="hmmscan"
                     /domain_id="clusterhmmer_JN550_002333_0009"
                     /evalue="1.10E-81"
                     /gene_ontologies="GO:0016491: oxidoreductase activity"
                     /label="JN550_002333"
                     /locus_tag="JN550_002333"
                     /protein_end="384"
                     /protein_start="53"
                     /score="275.3"
                     /tool="antismash"
                     /translation="HNHIPHSILTVLAMGGGPRQLKRAFDDGVPIQRPLPPVDLEVVKS
                     FKDPARFREKMTLLSEYTNYLAFFEEEIEYKGWEAVVNERCFSRTPNADYLLSQMYEGV
                     FHPMIHLGFGVEFQLPSIVAEGLAQAASHYLGNLDHFFSGAERLVQTGSVAPKRLFDLY
                     QEVRSNEKVRTAALVTDRAFRVRDGVLGRALHEIIRVASQYQITPDDLERATAEMISCA
                     AYAAATIQNKPGKVRRIDFYVMHNVTCSVALVVLLRQPWIKLEDKVRVLEWKGRLDLVM
                     YAAISAPELHLENILEYKPTQSKDMTWSTMYEAINDIHDDGHIAKFVRAL"
     gene            complement(11965..13299)
                     /locus_tag="JN550_002334"
     mRNA            complement(join(11965..12676,12753..13115,13172..13299))
                     /locus_tag="JN550_002334"
                     /product="hypothetical protein"
     CDS             complement(join(11965..12676,12753..13115,13172..13299))
                     /codon_start=1
                     /gene_functions="biosynthetic-additional
                     (rule-based-clusters) p450"
                     /gene_functions="biosynthetic-additional (smcogs)
                     SMCOG1034:cytochrome P450 (Score: 164.1; E-value: 8.8e-50)"
                     /gene_kind="biosynthetic-additional"
                     /locus_tag="JN550_002334"
                     /product="hypothetical protein"
                     /protein_id="KAI1874905.1"
                     /sec_met_domain="p450 (E-value: 5.9e-46, bitscore: 151.7,
                     seeds: 50, tool: rule-based-clusters)"
                     /transl_table=1
                     /translation="MGKEYITGAGLLRLAPMQKAAGTQLLNNLIDAGDQWFQHVLSWSL
                     STPTWFMAGVTPRDLGENWMQQYHYAQRMFLGYLDPDQSPRFDIFPILRWVPFLASDKK
                     HKAIATRKALLDTWKPIMDAGKSDRQPLFAPFSSKVLKQATDSTINFTDDEVNVFVGGL
                     YDATWTSTVMSVNNLVQALAANPEVQQKAQAEVEGVFQKDGGSTLTLPENISIDKMPYL
                     SACILEVLRWRPLSSYVFGPFGLPRETTADISVAGYRIPQGSTIVINQWSIAHDESFYE
                     DPSSFIPERWLKDPVGAKNGTSQRHRRAVYSFGVGSRECLGKDYFYQNIKIAFALILWA
                     FDIKPAEKLDTSPTSGYLPSTVMQAKPFKVDFVPRRQGTIGALVEEKIKADAKISELVG
                     L"
     PFAM_domain     complement(join(12055..12676,12753..12997))
                     /aSDomain="p450"
                     /aSTool="clusterhmmer"
                     /database="35.0"
                     /db_xref="PF00067.25"
                     /db_xref="GO:0004497"
                     /db_xref="GO:0005506"
                     /db_xref="GO:0016705"
                     /db_xref="GO:0020037"
                     /description="Cytochrome P450"
                     /detection="hmmscan"
                     /domain_id="clusterhmmer_JN550_002334_0010"
                     /evalue="2.80E-44"
                     /gene_ontologies="GO:0004497: monooxygenase activity"
                     /gene_ontologies="GO:0005506: iron ion binding"
                     /gene_ontologies="GO:0016705: oxidoreductase activity,
                     acting on paired donors, with incorporation or reduction of
                     molecular oxygen"
                     /gene_ontologies="GO:0020037: heme binding"
                     /label="JN550_002334"
                     /locus_tag="JN550_002334"
                     /protein_end="371"
                     /protein_start="82"
                     /score="151.7"
                     /tool="antismash"
                     /translation="QSPRFDIFPILRWVPFLASDKKHKAIATRKALLDTWKPIMDAGKS
                     DRQPLFAPFSSKVLKQATDSTINFTDDEVNVFVGGLYDATWTSTVMSVNNLVQALAANP
                     EVQQKAQAEVEGVFQKDGGSTLTLPENISIDKMPYLSACILEVLRWRPLSSYVFGPFGL
                     PRETTADISVAGYRIPQGSTIVINQWSIAHDESFYEDPSSFIPERWLKDPVGAKNGTSQ
                     RHRRAVYSFGVGSRECLGKDYFYQNIKIAFALILWAFDIKPAEKLDTSPTSGYLPSTVM
                     QAKPFKVD"
     gene            14165..15754
                     /locus_tag="JN550_002335"
     mRNA            join(14165..14221,14271..14424,14488..14780,14971..15282,
                     15347..15754)
                     /locus_tag="JN550_002335"
                     /product="hypothetical protein"
     CDS             join(14165..14221,14271..14424,14488..14780,14971..15282,
                     15347..15754)
                     /codon_start=1
                     /gene_functions="biosynthetic-additional
                     (rule-based-clusters) p450"
                     /gene_functions="biosynthetic-additional (smcogs)
                     SMCOG1034:cytochrome P450 (Score: 175; E-value: 4.3e-53)"
                     /gene_kind="biosynthetic-additional"
                     /locus_tag="JN550_002335"
                     /product="hypothetical protein"
                     /protein_id="KAI1874906.1"
                     /sec_met_domain="p450 (E-value: 2e-46, bitscore: 153.2,
                     seeds: 50, tool: rule-based-clusters)"
                     /transl_table=1
                     /translation="MDTYQWYLLPAALMLAMLWLMDMEWIYDVLNSPIANLPGPWYTVL
                     TDAILRYSAVTGTKVIYVDNLHNKYGPIVRIGRKEISLRDPSVTRKVYSVKGEFPKADF
                     YDKILTGTPNVFNTRDIETHRHYRRLLSSGIAESSLSTYLPVIETKARMAIQRMRDEAQ
                     TRRAAKSQYIRDLETVNKLGGIRVTFPFLVQLGHYVPIPFIKAAIENRRRTVEYAEQSV
                     SRHYRIVEEQGEDARPTLLSKLYKAGDDGMSFDEVRSNAMAYVIAGSDTTANTLTYIIW
                     TVCKHSEIKSSLLEELQKLPENYEYVDLKPLHYLNLVIEEALRLYPAAPAGLPREIPAG
                     GTDLFGYYIPAGYTVNIGAFSMHRNPSVFPNPEKFDPLRWNSPTKAMKESFVPFGGGSR
                     SKFWTIPV"
     PFAM_domain     join(14397..14424,14488..14771)
                     /aSDomain="p450"
                     /aSTool="clusterhmmer"
                     /database="35.0"
                     /db_xref="PF00067.25"
                     /db_xref="GO:0004497"
                     /db_xref="GO:0005506"
                     /db_xref="GO:0016705"
                     /db_xref="GO:0020037"
                     /description="Cytochrome P450"
                     /detection="hmmscan"
                     /domain_id="clusterhmmer_JN550_002335_0011"
                     /evalue="8.90E-06"
                     /gene_ontologies="GO:0004497: monooxygenase activity"
                     /gene_ontologies="GO:0005506: iron ion binding"
                     /gene_ontologies="GO:0016705: oxidoreductase activity,
                     acting on paired donors, with incorporation or reduction of
                     molecular oxygen"
                     /gene_ontologies="GO:0020037: heme binding"
                     /label="JN550_002335"
                     /locus_tag="JN550_002335"
                     /protein_end="165"
                     /protein_start="61"
                     /score="24.8"
                     /tool="antismash"
                     /translation="YVDNLHNKYGPIVRIGRKEISLRDPSVTRKVYSVKGEFPKADFYD
                     KILTGTPNVFNTRDIETHRHYRRLLSSGIAESSLSTYLPVIETKARMAIQRMRDEAQTR
                     "
     PFAM_domain     join(15025..15282,15347..15730)
                     /aSDomain="p450"
                     /aSTool="clusterhmmer"
                     /database="35.0"
                     /db_xref="PF00067.25"
                     /db_xref="GO:0004497"
                     /db_xref="GO:0005506"
                     /db_xref="GO:0016705"
                     /db_xref="GO:0020037"
                     /description="Cytochrome P450"
                     /detection="hmmscan"
                     /domain_id="clusterhmmer_JN550_002335_0012"
                     /evalue="1.10E-44"
                     /gene_ontologies="GO:0004497: monooxygenase activity"
                     /gene_ontologies="GO:0005506: iron ion binding"
                     /gene_ontologies="GO:0016705: oxidoreductase activity,
                     acting on paired donors, with incorporation or reduction of
                     molecular oxygen"
                     /gene_ontologies="GO:0020037: heme binding"
                     /label="JN550_002335"
                     /locus_tag="JN550_002335"
                     /protein_end="400"
                     /protein_start="186"
                     /score="153.2"
                     /tool="antismash"
                     /translation="VTFPFLVQLGHYVPIPFIKAAIENRRRTVEYAEQSVSRHYRIVEE
                     QGEDARPTLLSKLYKAGDDGMSFDEVRSNAMAYVIAGSDTTANTLTYIIWTVCKHSEIK
                     SSLLEELQKLPENYEYVDLKPLHYLNLVIEEALRLYPAAPAGLPREIPAGGTDLFGYYI
                     PAGYTVNIGAFSMHRNPSVFPNPEKFDPLRWNSPTKAMKESFVPFGGGSRS"
     gene            complement(18131..18916)
                     /locus_tag="JN550_002336"
     mRNA            complement(18131..18916)
                     /locus_tag="JN550_002336"
                     /product="hypothetical protein"
     CDS             complement(18131..18916)
                     /codon_start=1
                     /gene_functions="biosynthetic-additional (smcogs)
                     SMCOG1170:metallo-beta-lactamase family protein (Score:
                     141.5; E-value: 3.9e-43)"
                     /gene_kind="biosynthetic-additional"
                     /locus_tag="JN550_002336"
                     /product="hypothetical protein"
                     /protein_id="KAI1874907.1"
                     /transl_table=1
                     /translation="MSVSQFTLQGTNTYIIGTGAKRLIIDTGQGATEWADLIAKEVSDG
                     NFSLSHVLLTHWHGDHTGGVPDLLRMYPEDLSDAIFKHTPSKTQQPIVDGQVFRVEGAT
                     VRAVHAPGHSHDHMCFILEEEAAMFTGDNVLGHGTAAVEHLGTWMKALQGMRTHACKIG
                     YPAHGIVIADLVAKINGELAGKLRRERQVMQALQKTGSDMVRLTVPELVTAIYGAKVDA
                     GLRKQALEPFIQEVCQKLAEDRMVGFQTRAGIKRWFAII"
     PFAM_domain     complement(18707..18892)
                     /aSDomain="Lactamase_B"
                     /aSTool="clusterhmmer"
                     /database="35.0"
                     /db_xref="PF00753.30"
                     /description="Metallo-beta-lactamase superfamily"
                     /detection="hmmscan"
                     /domain_id="clusterhmmer_JN550_002336_0013"
                     /evalue="1.70E-11"
                     /label="JN550_002336"
                     /locus_tag="JN550_002336"
                     /protein_end="70"
                     /protein_start="8"
                     /score="44.6"
                     /tool="antismash"
                     /translation="QGTNTYIIGTGAKRLIIDTGQGATEWADLIAKEVSDGNFSLSHVL
                     LTHWHGDHTGGVPDLLR"
     gene            20001..25851
                     /locus_tag="JN550_002337"
     mRNA            join(20001..20705,20800..21918,22030..24471,24562..25851)
                     /locus_tag="JN550_002337"
                     /product="hypothetical protein"
     CDS             join(20001..20705,20800..21918,22030..24471,24562..25851)
                     /NRPS_PKS="Domain: SAT (53-288). E-value: 5.2e-52. Score:
                     168.6. Matches aSDomain: nrpspksdomains_JN550_002337_SAT.1"
                     /NRPS_PKS="Domain: PKS_KS(Iterative-KS) (429-865). E-value:
                     4.5e-139. Score: 455.8. Matches aSDomain:
                     nrpspksdomains_JN550_002337_PKS_KS.1"
                     /NRPS_PKS="Domain: PKS_AT (977-1286). E-value: 1.9e-84.
                     Score: 275.4. Matches aSDomain:
                     nrpspksdomains_JN550_002337_PKS_AT.1"
                     /NRPS_PKS="Domain: PT (1375-1701). E-value: 3.7e-100.
                     Score: 327.2. Matches aSDomain:
                     nrpspksdomains_JN550_002337_PT.1"
                     /NRPS_PKS="Domain: PP-binding (1783-1846). E-value:
                     5.1e-14. Score: 44.5. Matches aSDomain:
                     nrpspksdomains_JN550_002337_PP-binding.1"
                     /codon_start=1
                     /gene_functions="biosynthetic (rule-based-clusters) T1PKS:
                     itr_KS"
                     /gene_functions="biosynthetic (rule-based-clusters) T1PKS:
                     PKS_AT"
                     /gene_functions="biosynthetic-additional
                     (rule-based-clusters) PP-binding"
                     /gene_functions="biosynthetic-additional (smcogs)
                     SMCOG1093:Beta-ketoacyl synthase (Score: 72.3; E-value:
                     5.2e-22)"
                     /gene_kind="biosynthetic"
                     /locus_tag="JN550_002337"
                     /product="hypothetical protein"
                     /protein_id="KAI1874908.1"
                     /sec_met_domain="itr_KS (E-value: 2.4e-153, bitscore:
                     505.5, seeds: 96, tool: rule-based-clusters)"
                     /sec_met_domain="PKS_AT (E-value: 1.3e-83, bitscore: 275.4,
                     seeds: 1682, tool: rule-based-clusters)"
                     /sec_met_domain="PP-binding (E-value: 3.6e-13, bitscore:
                     44.5, seeds: 164, tool: rule-based-clusters)"
                     /transl_table=1
                     /translation="MEWPTSYHAATATEHSIVTPSSATTMASIVDVNKMKIGYFSNEFP
                     HDDLKTLCRRLYKHSKDKRYTLLARFIHEATLAVRDEIRQLPAQLRGLVKPFETAFDLA
                     DDTVLRSGALGGSIDGVLLCVVQLSIFIGHYENATGCESYDFHSTDACLTGLGVGLLAT
                     VAVSLAPTLADLPLTGASVIRTAFRLGVVVDEVSQNLHPRPAEGPGDSWAYVVPSVTGE
                     DAQRQLDIFHAAENTPQPNKIFISALSRSSVTVSGPPTRLKQLFLVSDFFRDRDWVALP
                     VYSGLCHAAHIYTSAHIERIIKTESMEWLDERFSPGVPIFSTSTGRQFPAKSAGSLLQV
                     IIEEILTQAIKWDNVVKGVVERATDVAASECQLLVFRTSLPTRDLIKALEGTDQQGVSI
                     RTILKDLVPWVSKADAASPRQQPRGTEQAKIAIVGMSCRLPDGATDTEKFWELLDAGLD
                     VHREIPADRFDVGTHSDPTGKRLNTSLTPYGCFIDNPGLFDAPFFNMSPREALQTDPMQ
                     RLAIVTAYEALERAGYVANRTASTQGERIGTFYAQASDDYREVNSAQEIGTYFITGGCR
                     AFGPGRINYFFKFAGPSYSIDTACSSGLATIQIACNSLWNGDTDMAVAGGMNVLTNSDA
                     FAGLSNGHFLSKTPNACRTWDSEADGYCRADGVVSVVMKRLEDAQADNDNILGVILAAG
                     TNHSADAISITHPHAGHQADLTQSLLRRAAVDPLDVSFVEMHGTGTQAGDAQEIQSVTN
                     IFAPLETRRRSLKQPLYIGAVKSNVGHGEAVAGTTALLKVLLMFEKEAIPPHVGIKTAI
                     NPGFPQAQELERRNLHIPFEKVAWQRSHERRRIAVVNNFSAAGGNTSIIIEEPPLRELT
                     EDVDPRASHLVVVSAKSKASLKGNLERMVAYLDAHPDVSIPGLAYTTTARRHHHNHRVA
                     VSLTVGISSSSVSGAAGSLKKQLESQIRSADSHKPIPPTGPPPVVFAFTGQGVSHRSMD
                     LQLFRNAPEFRAQLLHLDSLAQSQGFPSFIPAIDGSHAQDYTHSPVVTQLALVCVEIAL
                     AKYWASLGIRPDVVIGHSLGEYAALQVAGVLSAADAIFLVGSRAALLERRCNTGSHKMV
                     AVRASADAVREKVKPKVLPFEVACINGPNDTVLSGPSADMDALVNMLQASDSNSVGLKC
                     FTLDVAFAFHSSQTDPILDEFEDLARKGVLFQPPTIPIVSPLLGRVIFDEKTVNANYMC
                     RATRETVDFVAAIEAACRTGTIDDTMAWIEIGPHPVCIGLARSILSSSWSLSAAVPSLR
                     RGEDNWQTLSYSLGVLYEAGVPVDFDEFHSPFQHTLRLIDLPTYAWNDKNYWIQYNGDW
                     ALTKGNTFYDKEKQETAAANKNPLAAAHSSLQTSLVHRVVNESFIGNAGHVVVQSDVMQ
                     ADFLAAAWGHKMNNAGVLTSSIHADVAFTLGKYLFENLRPGAATGGALVDMEVYNMVVR
                     EGIVAQKNTKVPQLIQVSISTPDIGLGVAYLEWHNLTSDGLSVVEAEPVVTAQIRYGSS
                     ADSLAGWVPTTHLILGRIEALERLADQGMANRLSHNMAYLLFANNLVDYADKYRGMQSV
                     VMQGLEAFADISIKLDKGGVWIVPPFYIDSVCHLAGFVMNVSDAIDTNNNFCVTPGWKS
                     FRIARPLIAGGKYRSYVKMIPTIEDPSVYHGDVYILQDKEIIGVMQAMKFRRYPRVLLN
                     RFFSAVDVCHPGTGTTSEALFPASKVSKIANQTLPPTQEKAVQPQLVASPAPKRELNTT
                     EIAPTPAIAASAAAATADSDSTTAKAIALLATEAALEITDLVDDASFANLGIDSLMSLV
                     IAEKLREQLGVTVSGSLFLEYPTVGDLRAWLMEYYS"
     PFAM_domain     join(20160..20705,20800..20946)
                     /aSDomain="SAT"
                     /aSTool="clusterhmmer"
                     /database="35.0"
                     /db_xref="PF16073.8"
                     /description="Starter unit:ACP transacylase in aflatoxin
                     biosynthesis"
                     /detection="hmmscan"
                     /domain_id="clusterhmmer_JN550_002337_0014"
                     /evalue="1.30E-44"
                     /label="JN550_002337"
                     /locus_tag="JN550_002337"
                     /protein_end="284"
                     /protein_start="53"
                     /score="152.7"
                     /tool="antismash"
                     /translation="RRLYKHSKDKRYTLLARFIHEATLAVRDEIRQLPAQLRGLVKPFE
                     TAFDLADDTVLRSGALGGSIDGVLLCVVQLSIFIGHYENATGCESYDFHSTDACLTGLG
                     VGLLATVAVSLAPTLADLPLTGASVIRTAFRLGVVVDEVSQNLHPRPAEGPGDSWAYVV
                     PSVTGEDAQRQLDIFHAAENTPQPNKIFISALSRSSVTVSGPPTRLKQLFLVSDFFRDR
                     DWVALPVYS"
     aSDomain        join(20160..20705,20800..20958)
                     /aSDomain="SAT"
                     /aSTool="nrps_pks_domains"
                     /database="nrpspksdomains.hmm"
                     /detection="hmmscan"
                     /domain_id="nrpspksdomains_JN550_002337_SAT.1"
                     /evalue="5.20E-52"
                     /label="JN550_002337_SAT.1"
                     /locus_tag="JN550_002337"
                     /protein_end="288"
                     /protein_start="53"
                     /score="168.6"
                     /tool="antismash"
                     /translation="RRLYKHSKDKRYTLLARFIHEATLAVRDEIRQLPAQLRGLVKPFE
                     TAFDLADDTVLRSGALGGSIDGVLLCVVQLSIFIGHYENATGCESYDFHSTDACLTGLG
                     VGLLATVAVSLAPTLADLPLTGASVIRTAFRLGVVVDEVSQNLHPRPAEGPGDSWAYVV
                     PSVTGEDAQRQLDIFHAAENTPQPNKIFISALSRSSVTVSGPPTRLKQLFLVSDFFRDR
                     DWVALPVYSGLCH"
     CDS_motif       20394..20420
                     /aSTool="nrps_pks_domains"
                     /database="abmotifs"
                     /detection="hmmscan"
                     /domain_id="nrpspksmotif_JN550_002337_0001"
                     /evalue="6.80E+01"
                     /label="PKSI-KS_m6"
                     /locus_tag="JN550_002337"
                     /protein_end="140"
                     /protein_start="131"
                     /score="-1.5"
                     /tool="antismash"
                     /translation="IGHYENATG"
     CDS_motif       join(20697..20705,20800..20811)
                     /aSTool="nrps_pks_domains"
                     /database="abmotifs"
                     /detection="hmmscan"
                     /domain_id="nrpspksmotif_JN550_002337_0002"
                     /evalue="9.50E+01"
                     /label="PKSI-AT-M_m5"
                     /locus_tag="JN550_002337"
                     /protein_end="239"
                     /protein_start="232"
                     /score="-2.8"
                     /tool="antismash"
                     /translation="AAENTPQ"
     PFAM_domain     join(21379..21918,22030..22242)
                     /aSDomain="ketoacyl-synt"
                     /aSTool="clusterhmmer"
                     /database="35.0"
                     /db_xref="PF00109.29"
                     /description="Beta-ketoacyl synthase, N-terminal domain"
                     /detection="hmmscan"
                     /domain_id="clusterhmmer_JN550_002337_0015"
                     /evalue="1.80E-68"
                     /label="JN550_002337"
                     /locus_tag="JN550_002337"
                     /protein_end="679"
                     /protein_start="428"
                     /score="231.0"
                     /tool="antismash"
                     /translation="KIAIVGMSCRLPDGATDTEKFWELLDAGLDVHREIPADRFDVGTH
                     SDPTGKRLNTSLTPYGCFIDNPGLFDAPFFNMSPREALQTDPMQRLAIVTAYEALERAG
                     YVANRTASTQGERIGTFYAQASDDYREVNSAQEIGTYFITGGCRAFGPGRINYFFKFAG
                     PSYSIDTACSSGLATIQIACNSLWNGDTDMAVAGGMNVLTNSDAFAGLSNGHFLSKTPN
                     ACRTWDSEADGYCRADGVVSVVMKRLEDA"
     aSDomain        join(21382..21918,22030..22800)
                     /ASF="found active site cysteine: True, scaffold matched
                     GSSS: False"
                     /ASF="found active site histidines: True"
                     /aSDomain="PKS_KS"
                     /aSTool="nrps_pks_domains"
                     /database="nrpspksdomains.hmm"
                     /detection="hmmscan"
                     /domain_id="nrpspksdomains_JN550_002337_PKS_KS.1"
                     /domain_subtypes="Iterative-KS"
                     /evalue="4.50E-139"
                     /label="JN550_002337_PKS_KS.1"
                     /locus_tag="JN550_002337"
                     /protein_end="865"
                     /protein_start="429"
                     /score="455.8"
                     /tool="antismash"
                     /translation="IAIVGMSCRLPDGATDTEKFWELLDAGLDVHREIPADRFDVGTHS
                     DPTGKRLNTSLTPYGCFIDNPGLFDAPFFNMSPREALQTDPMQRLAIVTAYEALERAGY
                     VANRTASTQGERIGTFYAQASDDYREVNSAQEIGTYFITGGCRAFGPGRINYFFKFAGP
                     SYSIDTACSSGLATIQIACNSLWNGDTDMAVAGGMNVLTNSDAFAGLSNGHFLSKTPNA
                     CRTWDSEADGYCRADGVVSVVMKRLEDAQADNDNILGVILAAGTNHSADAISITHPHAG
                     HQADLTQSLLRRAAVDPLDVSFVEMHGTGTQAGDAQEIQSVTNIFAPLETRRRSLKQPL
                     YIGAVKSNVGHGEAVAGTTALLKVLLMFEKEAIPPHVGIKTAINPGFPQAQELERRNLH
                     IPFEKVAWQRSHERRRIAVVNNFSAAGGNTSIIIEEP"
     aSModule        21382..25833
                     /complete
                     /domains="nrpspksdomains_JN550_002337_PKS_KS.1"
                     /domains="nrpspksdomains_JN550_002337_PKS_AT.1"
                     /domains="nrpspksdomains_JN550_002337_PT.1"
                     /domains="nrpspksdomains_JN550_002337_PP-binding.1"
                     /iterative
                     /locus_tags="JN550_002337"
                     /monomer_pairings="mal -> mal"
                     /tool="antismash"
                     /type="pks"
     CDS_motif       21865..21909
                     /aSTool="nrps_pks_domains"
                     /database="abmotifs"
                     /detection="hmmscan"
                     /domain_id="nrpspksmotif_JN550_002337_0003"
                     /evalue="2.50E-05"
                     /label="PKSI-KS_m3"
                     /locus_tag="JN550_002337"
                     /protein_end="605"
                     /protein_start="590"
                     /score="16.5"
                     /tool="antismash"
                     /translation="GPSYSIDTACSSGLA"
     CDS_motif       22168..22206
                     /aSTool="nrps_pks_domains"
                     /database="abmotifs"
                     /detection="hmmscan"
                     /domain_id="nrpspksmotif_JN550_002337_0004"
                     /evalue="2.60E-03"
                     /label="PKSI-KS_m4"
                     /locus_tag="JN550_002337"
                     /protein_end="667"
                     /protein_start="654"
                     /score="11.1"
                     /tool="antismash"
                     /translation="WDSEADGYCRADG"
     PFAM_domain     22264..22629
                     /aSDomain="Ketoacyl-synt_C"
                     /aSTool="clusterhmmer"
                     /database="35.0"
                     /db_xref="PF02801.25"
                     /description="Beta-ketoacyl synthase, C-terminal domain"
                     /detection="hmmscan"
                     /domain_id="clusterhmmer_JN550_002337_0016"
                     /evalue="7.20E-32"
                     /label="JN550_002337"
                     /locus_tag="JN550_002337"
                     /protein_end="808"
                     /protein_start="686"
                     /score="110.0"
                     /tool="antismash"
                     /translation="LGVILAAGTNHSADAISITHPHAGHQADLTQSLLRRAAVDPLDVS
                     FVEMHGTGTQAGDAQEIQSVTNIFAPLETRRRSLKQPLYIGAVKSNVGHGEAVAGTTAL
                     LKVLLMFEKEAIPPHVGI"
     CDS_motif       22399..22446
                     /aSTool="nrps_pks_domains"
                     /database="abmotifs"
                     /detection="hmmscan"
                     /domain_id="nrpspksmotif_JN550_002337_0005"
                     /evalue="1.40E-03"
                     /label="PKSI-KS_m5"
                     /locus_tag="JN550_002337"
                     /protein_end="747"
                     /protein_start="731"
                     /score="11.2"
                     /tool="antismash"
                     /translation="FVEMHGTGTQAGDAQE"
     CDS_motif       22519..22563
                     /aSTool="nrps_pks_domains"
                     /database="abmotifs"
                     /detection="hmmscan"
                     /domain_id="nrpspksmotif_JN550_002337_0006"
                     /evalue="2.20E-02"
                     /label="PKSI-KS_m6"
                     /locus_tag="JN550_002337"
                     /protein_end="786"
                     /protein_start="771"
                     /score="8.0"
                     /tool="antismash"
                     /translation="GAVKSNVGHGEAVAG"
     PFAM_domain     22666..22989
                     /aSDomain="KAsynt_C_assoc"
                     /aSTool="clusterhmmer"
                     /database="35.0"
                     /db_xref="PF16197.8"
                     /description="Ketoacyl-synthetase C-terminal extension"
                     /detection="hmmscan"
                     /domain_id="clusterhmmer_JN550_002337_0017"
                     /evalue="6.70E-09"
                     /label="JN550_002337"
                     /locus_tag="JN550_002337"
                     /protein_end="928"
                     /protein_start="820"
                     /score="36.3"
                     /tool="antismash"
                     /translation="ELERRNLHIPFEKVAWQRSHERRRIAVVNNFSAAGGNTSIIIEEP
                     PLRELTEDVDPRASHLVVVSAKSKASLKGNLERMVAYLDAHPDVSIPGLAYTTTARRHH
                     HNHR"
     PFAM_domain     23128..24117
                     /aSDomain="Acyl_transf_1"
                     /aSTool="clusterhmmer"
                     /database="35.0"
                     /db_xref="PF00698.24"
                     /description="Acyl transferase domain"
                     /detection="hmmscan"
                     /domain_id="clusterhmmer_JN550_002337_0018"
                     /evalue="1.80E-39"
                     /label="JN550_002337"
                     /locus_tag="JN550_002337"
                     /protein_end="1304"
                     /protein_start="974"
                     /score="136.3"
                     /tool="antismash"
                     /translation="VFAFTGQGVSHRSMDLQLFRNAPEFRAQLLHLDSLAQSQGFPSFI
                     PAIDGSHAQDYTHSPVVTQLALVCVEIALAKYWASLGIRPDVVIGHSLGEYAALQVAGV
                     LSAADAIFLVGSRAALLERRCNTGSHKMVAVRASADAVREKVKPKVLPFEVACINGPND
                     TVLSGPSADMDALVNMLQASDSNSVGLKCFTLDVAFAFHSSQTDPILDEFEDLARKGVL
                     FQPPTIPIVSPLLGRVIFDEKTVNANYMCRATRETVDFVAAIEAACRTGTIDDTMAWIE
                     IGPHPVCIGLARSILSSSWSLSAAVPSLRRGEDNWQTLSYSLGVLYEAG"
     aSDomain        23137..24063
                     /ASF="(Methyl)Malonyl-CoA specificity inconclusive"
                     /ASF="found active site serine: True, scaffold matched
                     GHGE: True"
                     /aSDomain="PKS_AT"
                     /aSTool="nrps_pks_domains"
                     /database="nrpspksdomains.hmm"
                     /detection="hmmscan"
                     /domain_id="nrpspksdomains_JN550_002337_PKS_AT.1"
                     /evalue="1.90E-84"
                     /label="JN550_002337_PKS_AT.1"
                     /locus_tag="JN550_002337"
                     /protein_end="1286"
                     /protein_start="977"
                     /score="275.4"
                     /specificity="substrate consensus: mal"
                     /specificity="PKS signature: Malonyl-CoA"
                     /specificity="Minowa: mal"
                     /tool="antismash"
                     /translation="FTGQGVSHRSMDLQLFRNAPEFRAQLLHLDSLAQSQGFPSFIPAI
                     DGSHAQDYTHSPVVTQLALVCVEIALAKYWASLGIRPDVVIGHSLGEYAALQVAGVLSA
                     ADAIFLVGSRAALLERRCNTGSHKMVAVRASADAVREKVKPKVLPFEVACINGPNDTVL
                     SGPSADMDALVNMLQASDSNSVGLKCFTLDVAFAFHSSQTDPILDEFEDLARKGVLFQP
                     PTIPIVSPLLGRVIFDEKTVNANYMCRATRETVDFVAAIEAACRTGTIDDTMAWIEIGP
                     HPVCIGLARSILSSSWSLSAAVPSLRRG"
     CDS_motif       23371..23490
                     /aSTool="nrps_pks_domains"
                     /database="abmotifs"
                     /detection="hmmscan"
                     /domain_id="nrpspksmotif_JN550_002337_0007"
                     /evalue="7.10E-16"
                     /label="PKSI-AT-M_m3"
                     /locus_tag="JN550_002337"
                     /protein_end="1095"
                     /protein_start="1055"
                     /score="50.3"
                     /tool="antismash"
                     /translation="GIRPDVVIGHSLGEYAALQVAGVLSAADAIFLVGSRAALL"
     CDS_motif       23593..23631
                     /aSTool="nrps_pks_domains"
                     /database="abmotifs"
                     /detection="hmmscan"
                     /domain_id="nrpspksmotif_JN550_002337_0008"
                     /evalue="6.00E-03"
                     /label="PKSI-AT-M_m5"
                     /locus_tag="JN550_002337"
                     /protein_end="1142"
                     /protein_start="1129"
                     /score="10.0"
                     /tool="antismash"
                     /translation="ACINGPNDTVLSG"
     aSDomain        join(24331..24471,24562..25398)
                     /aSDomain="PT"
                     /aSTool="nrps_pks_domains"
                     /database="nrpspksdomains.hmm"
                     /detection="hmmscan"
                     /domain_id="nrpspksdomains_JN550_002337_PT.1"
                     /evalue="3.70E-100"
                     /label="JN550_002337_PT.1"
                     /locus_tag="JN550_002337"
                     /protein_end="1701"
                     /protein_start="1375"
                     /score="327.2"
                     /tool="antismash"
                     /translation="TSLVHRVVNESFIGNAGHVVVQSDVMQADFLAAAWGHKMNNAGVL
                     TSSIHADVAFTLGKYLFENLRPGAATGGALVDMEVYNMVVREGIVAQKNTKVPQLIQVS
                     ISTPDIGLGVAYLEWHNLTSDGLSVVEAEPVVTAQIRYGSSADSLAGWVPTTHLILGRI
                     EALERLADQGMANRLSHNMAYLLFANNLVDYADKYRGMQSVVMQGLEAFADISIKLDKG
                     GVWIVPPFYIDSVCHLAGFVMNVSDAIDTNNNFCVTPGWKSFRIARPLIAGGKYRSYVK
                     MIPTIEDPSVYHGDVYILQDKEIIGVMQAMKFRRYPRVLLNRFFS"
     aSDomain        join(24331..24471,24562..25398)
                     /aSDomain="TIGR04532"
                     /aSTool="tigrfam"
                     /description="PT_fungal_PKS: polyketide product template
                     domain"
                     /detection="hmmscan"
                     /domain_id="TIGRFam_JN550_002337_0002"
                     /evalue="2.90E-98"
                     /identifier="TIGR04532"
                     /label="JN550_002337"
                     /locus_tag="JN550_002337"
                     /protein_end="1701"
                     /protein_start="1375"
                     /score="327.2"
                     /tool="antismash"
                     /translation="TSLVHRVVNESFIGNAGHVVVQSDVMQADFLAAAWGHKMNNAGVL
                     TSSIHADVAFTLGKYLFENLRPGAATGGALVDMEVYNMVVREGIVAQKNTKVPQLIQVS
                     ISTPDIGLGVAYLEWHNLTSDGLSVVEAEPVVTAQIRYGSSADSLAGWVPTTHLILGRI
                     EALERLADQGMANRLSHNMAYLLFANNLVDYADKYRGMQSVVMQGLEAFADISIKLDKG
                     GVWIVPPFYIDSVCHLAGFVMNVSDAIDTNNNFCVTPGWKSFRIARPLIAGGKYRSYVK
                     MIPTIEDPSVYHGDVYILQDKEIIGVMQAMKFRRYPRVLLNRFFS"
     PFAM_domain     24922..25377
                     /aSDomain="PS-DH"
                     /aSTool="clusterhmmer"
                     /database="35.0"
                     /db_xref="PF14765.9"
                     /description="Polyketide synthase dehydratase"
                     /detection="hmmscan"
                     /domain_id="clusterhmmer_JN550_002337_0019"
                     /evalue="5.00E-08"
                     /label="JN550_002337"
                     /locus_tag="JN550_002337"
                     /protein_end="1694"
                     /protein_start="1542"
                     /score="32.7"
                     /tool="antismash"
                     /translation="RLADQGMANRLSHNMAYLLFANNLVDYADKYRGMQSVVMQGLEAF
                     ADISIKLDKGGVWIVPPFYIDSVCHLAGFVMNVSDAIDTNNNFCVTPGWKSFRIARPLI
                     AGGKYRSYVKMIPTIEDPSVYHGDVYILQDKEIIGVMQAMKFRRYPRV"
     PFAM_domain     25645..25830
                     /aSDomain="PP-binding"
                     /aSTool="clusterhmmer"
                     /database="35.0"
                     /db_xref="PF00550.28"
                     /description="Phosphopantetheine attachment site"
                     /detection="hmmscan"
                     /domain_id="clusterhmmer_JN550_002337_0020"
                     /evalue="4.00E-12"
                     /label="JN550_002337"
                     /locus_tag="JN550_002337"
                     /protein_end="1845"
                     /protein_start="1783"
                     /score="46.4"
                     /tool="antismash"
                     /translation="ALLATEAALEITDLVDDASFANLGIDSLMSLVIAEKLREQLGVTV
                     SGSLFLEYPTVGDLRAW"
     aSDomain        25645..25833
                     /aSDomain="PP-binding"
                     /aSTool="nrps_pks_domains"
                     /database="nrpspksdomains.hmm"
                     /detection="hmmscan"
                     /domain_id="nrpspksdomains_JN550_002337_PP-binding.1"
                     /evalue="5.10E-14"
                     /label="JN550_002337_PP-binding.1"
                     /locus_tag="JN550_002337"
                     /protein_end="1846"
                     /protein_start="1783"
                     /score="44.5"
                     /tool="antismash"
                     /translation="ALLATEAALEITDLVDDASFANLGIDSLMSLVIAEKLREQLGVTV
                     SGSLFLEYPTVGDLRAWL"
     PFAM_domain     join(26668..27003,27062..27349)
                     /aSDomain="FMN_bind_2"
                     /aSTool="clusterhmmer"
                     /database="35.0"
                     /db_xref="PF04299.15"
                     /description="Putative FMN-binding domain"
                     /detection="hmmscan"
                     /domain_id="clusterhmmer_JN550_002338_0021"
                     /evalue="3.60E-57"
                     /label="JN550_002338"
                     /locus_tag="JN550_002338"
                     /protein_end="208"
                     /protein_start="0"
                     /score="192.9"
                     /tool="antismash"
                     /translation="MQIRAVHAETRISALRDLIRDHPLGILTTAIPSDKYALIQSSHIP
                     WVLDVQDESSESQLGCLRGHVAKGNPQSKAMIDSLVSPERKFDAPNTLEQEVLVLFTNP
                     VHSYVTPKFYTETKPSTGKVVPTWDYMAVQAYGKATIYHDSKAPETGDFLSRQIVDLTN
                     HMEHHTMGHTGTDGRPKPWLVSEAPESYVEILKKAIIGIEIKIER"
     gene            26668..27496
                     /locus_tag="JN550_002338"
     mRNA            join(26668..27003,27062..27496)
                     /locus_tag="JN550_002338"
                     /product="hypothetical protein"
     CDS             join(26668..27003,27062..27496)
                     /codon_start=1
                     /locus_tag="JN550_002338"
                     /product="hypothetical protein"
                     /protein_id="KAI1874909.1"
                     /transl_table=1
                     /translation="MQIRAVHAETRISALRDLIRDHPLGILTTAIPSDKYALIQSSHIP
                     WVLDVQDESSESQLGCLRGHVAKGNPQSKAMIDSLVSPERKFDAPNTLEQEVLVLFTNP
                     VHSYVTPKFYTETKPSTGKVVPTWDYMAVQAYGKATIYHDSKAPETGDFLSRQIVDLTN
                     HMEHHTMGHTGTDGRPKPWLVSEAPESYVEILKKAIIGIEIKIERLEGVTKMSQERGEA
                     DRLGVIQGFTDLNSALGRDMAKLVNERHEMKKTG"
     gene            complement(31586..34765)
                     /locus_tag="JN550_002339"
     mRNA            complement(join(31586..31798,31853..33067,33122..33184,
                     33234..33326,33511..34253,34307..34388,34449..34527,
                     34580..34626,34685..34765))
                     /locus_tag="JN550_002339"
                     /product="hypothetical protein"
     CDS             complement(join(31586..31798,31853..33067,33122..33184,
                     33234..33326,33511..34253,34307..34388,34449..34527,
                     34580..34626,34685..34765))
                     /codon_start=1
                     /locus_tag="JN550_002339"
                     /product="hypothetical protein"
                     /protein_id="KAI1874910.1"
                     /transl_table=1
                     /translation="MRYRGESETVVSAQSPSDEKVDEKQVMSSADEELNGFEQAIESEL
                     NVTEQDLIEAKATAESMTLEGVKALVENVYKIHSRDPNFPHSVLMKIEEFLSTEGLFEN
                     PEKHEELIWEMKLEAALVTNNSPYAEVRGVVENHDDTSQPSSTVRAWAIGIFFSVALSA
                     INQLFSVRNPPISVTSNVAQLLAYPIGKAWEKVMPDWRFTLFGVQHSLNPGRFNKKEHM
                     MIALMATVAQSLPYTQYIVWTQVLPFQFNQQYARSFGYQILIGLSTNFIGYGLAGLTRK
                     FLVYPAYCLWPASLVTIALNAALHREQNTPVLGPFKKIFRASRYKFFMLAFTAMFVYFW
                     FPNFIMPVLTYFSWMTWISPENHTLDVLTGFNAAGLFNPLPTFDWNIVAYTGTDPLMIP
                     AFSTFNTVAGGFIVGLIIIAVYFTNTWNTGYIQIVDNHVWDHFGLRYNVSRAIDAHGMY
                     DHEKYMQYSAPYLGAANTLIYGCFFGVYAAAITYVALFHRYEIVMGFKSLVKVFQRKKK
                     TATTEGVAEIEGEYSDVHMKLMSKYPEVSEFWYMTVLAVAAAFGFAGVCAWPTYTTAAV
                     VPYGVLLALIFVIPVGVIKAMTGIEVTLNVLAEFIGGMFSQGNALSMNYFKSFGYVTCA
                     HAVSFANDLKMAHYLHIPPWHTFAAQMVGTLISTFVATAVMQYQINIENICTPKAPMRL
                     TCPGPSTFFTASVLWGTIGPIKVFGPEGQYGMLLLGFPLGAIMVVLYWLATKKWPSSRW
                     LRQVHPVALWYGGLNWAPYGFSYIWPSAPIAWLSWIYIKPRYLAFWSKYNFVLSAAFSA
                     GIAISGIVMFFTVGWYNVDIEWWGTTQPSVGCEGSGCTLMTLAEGERFYPWWNSWVAAP
                     "
     aSDomain        complement(join(31709..31798,31853..33067,33122..33184,
                     33234..33326,33511..34173))
                     /aSDomain="TIGR00727"
                     /aSTool="tigrfam"
                     /description="ISP4_OPT: small oligopeptide transporter, OPT
                     family"
                     /detection="hmmscan"
                     /domain_id="TIGRFam_JN550_002339_0003"
                     /evalue="1.10E-187"
                     /identifier="TIGR00727"
                     /label="JN550_002339"
                     /locus_tag="JN550_002339"
                     /protein_end="831"
                     /protein_start="123"
                     /score="623.8"
                     /tool="antismash"
                     /translation="NNSPYAEVRGVVENHDDTSQPSSTVRAWAIGIFFSVALSAINQLF
                     SVRNPPISVTSNVAQLLAYPIGKAWEKVMPDWRFTLFGVQHSLNPGRFNKKEHMMIALM
                     ATVAQSLPYTQYIVWTQVLPFQFNQQYARSFGYQILIGLSTNFIGYGLAGLTRKFLVYP
                     AYCLWPASLVTIALNAALHREQNTPVLGPFKKIFRASRYKFFMLAFTAMFVYFWFPNFI
                     MPVLTYFSWMTWISPENHTLDVLTGFNAAGLFNPLPTFDWNIVAYTGTDPLMIPAFSTF
                     NTVAGGFIVGLIIIAVYFTNTWNTGYIQIVDNHVWDHFGLRYNVSRAIDAHGMYDHEKY
                     MQYSAPYLGAANTLIYGCFFGVYAAAITYVALFHRYEIVMGFKSLVKVFQRKKKTATTE
                     GVAEIEGEYSDVHMKLMSKYPEVSEFWYMTVLAVAAAFGFAGVCAWPTYTTAAVVPYGV
                     LLALIFVIPVGVIKAMTGIEVTLNVLAEFIGGMFSQGNALSMNYFKSFGYVTCAHAVSF
                     ANDLKMAHYLHIPPWHTFAAQMVGTLISTFVATAVMQYQINIENICTPKAPMRLTCPGP
                     STFFTASVLWGTIGPIKVFGPEGQYGMLLLGFPLGAIMVVLYWLATKKWPSSRWLRQVH
                     PVALWYGGLNWAPYGFSYIWPSAPIAWLSWIYIKPRYLAFWSKYNFVLSAAFSAGIAIS
                     GIVMFFTVGWYNVD"
     aSDomain        complement(join(31724..31798,31853..33067,33122..33184,
                     33234..33326,33511..34155))
                     /aSDomain="TIGR00728"
                     /aSTool="tigrfam"
                     /description="OPT_sfam: oligopeptide transporter, OPT
                     superfamily"
                     /detection="hmmscan"
                     /domain_id="TIGRFam_JN550_002339_0004"
                     /evalue="6.90E-124"
                     /identifier="TIGR00728"
                     /label="JN550_002339"
                     /locus_tag="JN550_002339"
                     /protein_end="826"
                     /protein_start="129"
                     /score="412.8"
                     /tool="antismash"
                     /translation="EVRGVVENHDDTSQPSSTVRAWAIGIFFSVALSAINQLFSVRNPP
                     ISVTSNVAQLLAYPIGKAWEKVMPDWRFTLFGVQHSLNPGRFNKKEHMMIALMATVAQS
                     LPYTQYIVWTQVLPFQFNQQYARSFGYQILIGLSTNFIGYGLAGLTRKFLVYPAYCLWP
                     ASLVTIALNAALHREQNTPVLGPFKKIFRASRYKFFMLAFTAMFVYFWFPNFIMPVLTY
                     FSWMTWISPENHTLDVLTGFNAAGLFNPLPTFDWNIVAYTGTDPLMIPAFSTFNTVAGG
                     FIVGLIIIAVYFTNTWNTGYIQIVDNHVWDHFGLRYNVSRAIDAHGMYDHEKYMQYSAP
                     YLGAANTLIYGCFFGVYAAAITYVALFHRYEIVMGFKSLVKVFQRKKKTATTEGVAEIE
                     GEYSDVHMKLMSKYPEVSEFWYMTVLAVAAAFGFAGVCAWPTYTTAAVVPYGVLLALIF
                     VIPVGVIKAMTGIEVTLNVLAEFIGGMFSQGNALSMNYFKSFGYVTCAHAVSFANDLKM
                     AHYLHIPPWHTFAAQMVGTLISTFVATAVMQYQINIENICTPKAPMRLTCPGPSTFFTA
                     SVLWGTIGPIKVFGPEGQYGMLLLGFPLGAIMVVLYWLATKKWPSSRWLRQVHPVALWY
                     GGLNWAPYGFSYIWPSAPIAWLSWIYIKPRYLAFWSKYNFVLSAAFSAGIAISGIVMFF
                     TVG"
     PFAM_domain     complement(join(31730..31798,31853..33067,33122..33184,
                     33234..33326,33511..34107))
                     /aSDomain="OPT"
                     /aSTool="clusterhmmer"
                     /database="35.0"
                     /db_xref="PF03169.18"
                     /db_xref="GO:0035673"
                     /description="OPT oligopeptide transporter protein"
                     /detection="hmmscan"
                     /domain_id="clusterhmmer_JN550_002339_0022"
                     /evalue="5.50E-163"
                     /gene_ontologies="GO:0035673: oligopeptide transmembrane
                     transporter activity"
                     /label="JN550_002339"
                     /locus_tag="JN550_002339"
                     /protein_end="824"
                     /protein_start="145"
                     /score="544.0"
                     /tool="antismash"
                     /translation="STVRAWAIGIFFSVALSAINQLFSVRNPPISVTSNVAQLLAYPIG
                     KAWEKVMPDWRFTLFGVQHSLNPGRFNKKEHMMIALMATVAQSLPYTQYIVWTQVLPFQ
                     FNQQYARSFGYQILIGLSTNFIGYGLAGLTRKFLVYPAYCLWPASLVTIALNAALHREQ
                     NTPVLGPFKKIFRASRYKFFMLAFTAMFVYFWFPNFIMPVLTYFSWMTWISPENHTLDV
                     LTGFNAAGLFNPLPTFDWNIVAYTGTDPLMIPAFSTFNTVAGGFIVGLIIIAVYFTNTW
                     NTGYIQIVDNHVWDHFGLRYNVSRAIDAHGMYDHEKYMQYSAPYLGAANTLIYGCFFGV
                     YAAAITYVALFHRYEIVMGFKSLVKVFQRKKKTATTEGVAEIEGEYSDVHMKLMSKYPE
                     VSEFWYMTVLAVAAAFGFAGVCAWPTYTTAAVVPYGVLLALIFVIPVGVIKAMTGIEVT
                     LNVLAEFIGGMFSQGNALSMNYFKSFGYVTCAHAVSFANDLKMAHYLHIPPWHTFAAQM
                     VGTLISTFVATAVMQYQINIENICTPKAPMRLTCPGPSTFFTASVLWGTIGPIKVFGPE
                     GQYGMLLLGFPLGAIMVVLYWLATKKWPSSRWLRQVHPVALWYGGLNWAPYGFSYIWPS
                     APIAWLSWIYIKPRYLAFWSKYNFVLSAAFSAGIAISGIVMFFT"
     gene            complement(38563..41723)
                     /locus_tag="JN550_002340"
     mRNA            complement(join(38563..38697,38990..39061,39550..41618,
                     41684..41723))
                     /locus_tag="JN550_002340"
                     /product="hypothetical protein"
     CDS             complement(join(38563..38697,38990..39061,39550..41618,
                     41684..41723))
                     /codon_start=1
                     /locus_tag="JN550_002340"
                     /product="hypothetical protein"
                     /protein_id="KAI1874911.1"
                     /transl_table=1
                     /translation="MESISRISSLLENARELTLDAAQAARSTRTTTKSLPTAQLKKLLD
                     SRNEREVLDGLRRVIAMMYRQQRTLPFFSSVVKNVASPNLEIKKLVYIYLIHHAEQEPD
                     LALLSINTIQKSLSDANPQVRALALRTMSGIRVPVISQIVSLAIKKGAGDMSPHVRKAA
                     ALAIPKCYGLEPSTLPQLLEYLSTLLGDKQYFVAGAAVAAFLEICPDRLDLIHKHYRAL
                     VKKIVDMDEWSQLAMLRLMTVYARKCFPRRTRTVKPEDKSANLQDFYGEKVSEGPDEGD
                     KLVVLDQDLVLLLNAIKPLLQSRNSGVVIAVARCYASIGTPDYVKLAVGPLVALLRSAQ
                     DIQQIALYNIVSVCLVQPDHFVKYASHFLVRATDTAPVWELKLEVLALIFPHSPIHTKS
                     LILSELEHFSRGTNKALVREAVRAIGRCAQTDPSTASRCMRLLLGQITSLDGTLAAESL
                     TVIRHLIQQDPQAHVGTVVRLAKNLDSATDPHARATIIWLVGEFAGINGEDNIAADVMR
                     ILLKEFAEESEVAKRQIVLLAAKVYLHHINREAEANKTENGEQPPLPSEDHPIARLWNY
                     VLLLVRYDTSYDLRDRARLYKALLGVPQLATLMLLAPKPAPQAPSPSETRKGFMLGSSA
                     LVLAGGSGVHGLRGYEPLPDWVPEGMEPDPALRLEEGVRNEYGAEKRILPASQQLDEVS
                     KAMPNRSNGEVDETKYSCYAGVNGKPCVCFRPNQSHLAINETTKRQKREEREPQARTIY
                     QAAVREAAQQDGQRISPC"
     PFAM_domain     complement(39859..41550)
                     /aSDomain="Adaptin_N"
                     /aSTool="clusterhmmer"
                     /database="35.0"
                     /db_xref="PF01602.23"
                     /db_xref="GO:0006886"
                     /db_xref="GO:0016192"
                     /db_xref="GO:0030117"
                     /description="Adaptin N terminal region"
                     /detection="hmmscan"
                     /domain_id="clusterhmmer_JN550_002340_0023"
                     /evalue="9.60E-102"
                     /gene_ontologies="GO:0006886: intracellular protein
                     transport"
                     /gene_ontologies="GO:0016192: vesicle-mediated transport"
                     /gene_ontologies="GO:0030117: membrane coat"
                     /label="JN550_002340"
                     /locus_tag="JN550_002340"
                     /protein_end="600"
                     /protein_start="36"
                     /score="341.3"
                     /tool="antismash"
                     /translation="TAQLKKLLDSRNEREVLDGLRRVIAMMYRQQRTLPFFSSVVKNVA
                     SPNLEIKKLVYIYLIHHAEQEPDLALLSINTIQKSLSDANPQVRALALRTMSGIRVPVI
                     SQIVSLAIKKGAGDMSPHVRKAAALAIPKCYGLEPSTLPQLLEYLSTLLGDKQYFVAGA
                     AVAAFLEICPDRLDLIHKHYRALVKKIVDMDEWSQLAMLRLMTVYARKCFPRRTRTVKP
                     EDKSANLQDFYGEKVSEGPDEGDKLVVLDQDLVLLLNAIKPLLQSRNSGVVIAVARCYA
                     SIGTPDYVKLAVGPLVALLRSAQDIQQIALYNIVSVCLVQPDHFVKYASHFLVRATDTA
                     PVWELKLEVLALIFPHSPIHTKSLILSELEHFSRGTNKALVREAVRAIGRCAQTDPSTA
                     SRCMRLLLGQITSLDGTLAAESLTVIRHLIQQDPQAHVGTVVRLAKNLDSATDPHARAT
                     IIWLVGEFAGINGEDNIAADVMRILLKEFAEESEVAKRQIVLLAAKVYLHHINREAEAN
                     KTENGEQPPLPSEDHPIARLWNYVLLLVRYDTSYDLRDRARLYKALL"
     gene            42086..42904
                     /locus_tag="JN550_002341"
     mRNA            42086..42904
                     /locus_tag="JN550_002341"
                     /product="hypothetical protein"
     CDS             42086..42904
                     /codon_start=1
                     /locus_tag="JN550_002341"
                     /product="hypothetical protein"
                     /protein_id="KAI1874912.1"
                     /transl_table=1
                     /translation="MPLTPLVLSPALPSELLTYILDHHVYPTTLIVCFPRTDFLDALAR
                     GIEHQTGIHEHQPPLAAGSSGQPLDDVPPEGLPPPQQTHAPNHQLLSSPLYQVAISRHV
                     RTVFIPTVTHLRAYLSVFSPDASKIPAPPSDFAPVGRRPPHLLVYGAVELHRDTSEWSA
                     QGLGSTAAALVETGHRLGWRVVLAEPPGQLDDSMMADEDEQRAGDADAFAQLLKENMPI
                     LSGSVRRLGLDGEQGGGWSGRTVEVGRVLSRWFRFQRGDWNDYRDDNFPK"
     gene            complement(43169..44619)
                     /locus_tag="JN550_002342"
     mRNA            complement(join(43169..43288,43345..44619))
                     /locus_tag="JN550_002342"
                     /product="hypothetical protein"
     CDS             complement(join(43169..43288,43345..44619))
                     /codon_start=1
                     /locus_tag="JN550_002342"
                     /product="hypothetical protein"
                     /protein_id="KAI1874913.1"
                     /transl_table=1
                     /translation="MSFNPRMSIIPASQTSSRTTRKKEEEADAFMRLPEKEIVGCITDI
                     GIPYTIADLQKPNPVQVQMIFEWFAELLLNATRETIEPAMRAAAEDVCGDFADVVAPDT
                     RNLMGFYVSLRRLLLECGITDFSFADLYKPTRERLVKIFSYLINFVRFRESQTSVIDKH
                     FDQAEKTKARIETLYQDNQDMEARLHEMQRNRKAMEVQVREKTARNEELKKNLLDLRRN
                     QEKVAARLEEAKTRKGELAQRLEQKTAEKLHLKQESAKLRPYTLQSPTALQTSLSELNN
                     SLSTDKAHIESLERRARALQTSTDSFTVVAADVASCIKTLDEIADELSKEDDENKKNAK
                     QRDTLTDRGNNARQIEREQHLLERQLSKWNERTEKLRDQSSQKAQEAKEKMEELRARHK
                     ELTEERAVKGTEVERRRVRIEQTEKKMLDLKENIEREVRSAQDEYLKMEAHIKLYITEM
                     DQGITS"
     PFAM_domain     complement(43432..43782)
                     /aSDomain="Nuf2_DHR10-like"
                     /aSTool="clusterhmmer"
                     /database="35.0"
                     /db_xref="PF18595.4"
                     /description="Nuf2, DHR10-like domain"
                     /detection="hmmscan"
                     /domain_id="clusterhmmer_JN550_002342_0025"
                     /evalue="1.00E-34"
                     /label="JN550_002342"
                     /locus_tag="JN550_002342"
                     /protein_end="396"
                     /protein_start="279"
                     /score="119.3"
                     /tool="antismash"
                     /translation="NNSLSTDKAHIESLERRARALQTSTDSFTVVAADVASCIKTLDEI
                     ADELSKEDDENKKNAKQRDTLTDRGNNARQIEREQHLLERQLSKWNERTEKLRDQSSQK
                     AQEAKEKMEELRA"
     PFAM_domain     complement(44116..44538)
                     /aSDomain="Nuf2"
                     /aSTool="clusterhmmer"
                     /database="35.0"
                     /db_xref="PF03800.17"
                     /db_xref="GO:0000776"
                     /db_xref="GO:0031262"
                     /description="Nuf2 family"
                     /detection="hmmscan"
                     /domain_id="clusterhmmer_JN550_002342_0024"
                     /evalue="1.30E-41"
                     /gene_ontologies="GO:0000776: kinetochore"
                     /gene_ontologies="GO:0031262: Ndc80 complex"
                     /label="JN550_002342"
                     /locus_tag="JN550_002342"
                     /protein_end="168"
                     /protein_start="27"
                     /score="142.3"
                     /tool="antismash"
                     /translation="DAFMRLPEKEIVGCITDIGIPYTIADLQKPNPVQVQMIFEWFAEL
                     LLNATRETIEPAMRAAAEDVCGDFADVVAPDTRNLMGFYVSLRRLLLECGITDFSFADL
                     YKPTRERLVKIFSYLINFVRFRESQTSVIDKHFDQAE"
ORIGIN
        1 gcggcacgca atccaggtat attatctgcc gtcgagatga ctagaaatat ggcttgacag
       61 ttgctgatgc atttagtgag gagttcagta tcctcgattc ttccttcgaa gatggtggac
      121 tgggtgctag attcgatttc tggtagaaga tgcagaagct tctggcggtt gcggcagtag
      181 gctcggatct tcgcgtcggg acgtcgcaga agattcttaa tcaaggcggt gccacagttg
      241 cccgttgaac ctaggacagc ataggtcccc atctggcgtg atgctcgtgt actatcaatg
      301 tgaatatcgc aatggcaaag gtgttgcctc aataatcaat cagaaggatt ctgcggagtc
      361 gttattgaca caataagaat caacagcgct taggaaacag tgagaggagt agaatgaatg
      421 taagatttgg agtacgcttc atataccaat gctccgaact accggcacgg ggtcataata
      481 tgtttgctag cctctacaga cctagacttc agtgccgaaa ctgcccgaaa gtagctcata
      541 ctttgaactt gtggggtcac tacaggcaaa agttgtgcag gattaaattc gaagtttccg
      601 agtacaagtt caattcaatt gcaagtagtc ttcaaagaga ctcgaccccg gctgttcaca
      661 attggtggtt ttccaatttt gcagagagct taaggtcgtg atgcagagtt tgcttccaat
      721 gtgttataga ctgttttgag gttctacttg ataaagacgg ccaaccaata cgtatgaaat
      781 gatccccgga tacaaaagcc aaccagtcct caagtctcag aaaatattca gggttttaaa
      841 gactaatgta aactccaata tagaactcag aaacgggaga aatgtttaca acagtgcaag
      901 actttcaata tgtcatacag atacgtcaag agatcctttc atagtaatat tctcacagaa
      961 tactttcttg ttcaatcaaa tactgctcaa acctggggta gaactcacgg aagaatgccg
     1021 tgtcgaccat ttcctcgagt ttttttattt tgctgccatc ttcagtgaac gatatgacta
     1081 tagaatattc attgctccac ttgagatctc caaaaattgt gtcggcctgt gaggtcgcgt
     1141 agatgaacgc tttttctctg gcgatatcat ggacgacttg gtggatattg acctgagttc
     1201 gtgtgtgagc tgctgagttg gccgatgtag aacgatggta gacataatat tttatcactc
     1261 agtcttagaa atagggatgg taacgaaatt gacttagctc actttatagt ttctcaatgt
     1321 cccgatcaat tttgatgcac ggcttagagc ttgggatcgg ggctgaggtg gtacgcctat
     1381 cgtgaatgga agcatctgta gctcgaaatc ctcagaccac agtgaagtcc acgattcggg
     1441 tgtgaactct ttccatcctg caatgtattt gtcgatagta gctacttgaa cgtcggctgg
     1501 agcgggcata tcgagctgtc cttgtctttg acgtgcatgc gcttcttgat agcacgagaa
     1561 aagaacaaga tatctttgtc ttcacgtaat atactatgtt ttcagggccg atgggacgca
     1621 gtatccacat gcgttaccaa catcaccatt gcacaccttc ccggactcct cccgatcact
     1681 tgatcgtgtc gcaagtatga gattatattg aagcaggtac attccttgta ttgtttgtta
     1741 accaatctaa aagtcaagtt actaagcatc ttcctgaaat acccgaagat ccatttcgag
     1801 gatcacgtcc tatcctcgta ctgaagagct caacagatcc cacaacggca atatctgtcg
     1861 aaatggactt catcagtgga tttgcccgaa acaagccgga gtatatgacg ggctgcaagc
     1921 aaaattgacc cgaaatcgtg cagacggcaa accagcagga tagcttgctc ctacagaaaa
     1981 cagcaattac gtgcaaccat tgtggggagg ggaaccctgc atcggggaca agggccgttt
     2041 tcctccacgc atttacgccg agacatctga tgtcagattt atcaatcctc atgagtctcg
     2101 cgtcacttgg ctgttaatct attggtatct aacactagag atgcgtggaa tgtacgcatg
     2161 tatgtcagtc agcaatacat tgatatgcag tgacatccaa gatttccgaa tgtgcagtct
     2221 ccacttagaa tgggtcagga ccgggccggc accggcttcg tatccggcga caggccttca
     2281 ggtgtgaaca atcaacggag atgcaattgg acaaagtcaa aaagtacagt acatctcggg
     2341 tatgggacaa cgtaagctgc caggtctgaa ggatcttaag cgatctgaaa tatggcctct
     2401 ttggtttcgt gttcgtctcc ttgcattgcc taggttactt tggtacacgt tacttcatgc
     2461 aggaaactgc acgtgttgga agctgtcgcg caattgggag gttgcttacc gtaccggtac
     2521 cgaaaattca gtatcagacg agtttgaatc cgaggccatc ctggaaattc ttgcaatcgc
     2581 acgattggct aaaaaaaaaa aaaaacattg cgcaacaagt ttacactatt gcaagagttt
     2641 tatggacttg aacgctatat gccaaacgag atcttccctt cgtggccttc ttgcctcttt
     2701 cttaatgctg tcattgaatc aatggatttg atgcgaactt tccaagcgga aagtcgattt
     2761 acaacaccag cgatatgatt actcattggc gtgtggcgag aatgattgta gctggccaac
     2821 agccttggac gactttaccg cctgccatgg cttcctccaa ctcccgaaac aaatctgcaa
     2881 aactcgacgg atcctcagac acaaaaggaa acgaattaaa gtgttcctta actccttcca
     2941 gatctgcatt gaagctccag ccttcttcgt cttgaaatat ctcatcatca tctggaccgg
     3001 tatacccagg ttgagtttcc tgattttctt gctctggcgg aatgagagcc atgtttccac
     3061 catgagtcat attcaagtga taccttttag cgcccgggat aaaaagatct gggctcaggg
     3121 gcgccacgtt gtaatggccg tcggttcttg ccaggatagc catggtctgt tcggggcttt
     3181 cagctttccg caggagcaga cgtccccctt ggtagttaat acgagcccat atatcttgca
     3241 ctttcgcgtc gaaaaaacga gcagtaccaa atgcgctaca aataaagctt ccaccgggtc
     3301 tcaattgtct ggcgaccgcc gccatggtcg cttcctggtc ggcagggaag tgcatcacgt
     3361 tcgtagcaaa aaccatatcg atgctggatt cctcgatatc atccgcttcc tccaatttgc
     3421 cggcgcgata gctgaatcca ttcgttccaa ggcgatgctg ggccagttgc acgttcctag
     3481 gaacgatatc cgagacgatg acatgagaaa atctggttct cagcttttgt gcatatgggc
     3541 cgtttccagc gcctacatca tgcacagtgc caaaatttcc gttgccttga gtttgatgat
     3601 aggcgaagat tcgatcaaag aaagcatcag ggggtcttgg acggcccttg agatagttct
     3661 cccaaaaatc attgttttgc gcaaagaata cttcgccgtt agagcccatg ttagggagag
     3721 gctaggggcg agttataaat ttacgaagaa ggtcaaagaa gtaaagaagc aacctgggga
     3781 ctttctaaat tacgatattg tcaacagtgc tatagataag ttttgtccgt gatcattgca
     3841 tgaaagtcac gcaaaatata ataggcaaag aacatcggca gatatagcac ttttcggtcg
     3901 acaaaatctt ccgaaaccgt gcttaattca aggggtcaaa gctcataatt gatatgttcc
     3961 gcctgatatt ccaagacaag gccggttacg gtattgttgc ttgacaccag cctcctagtc
     4021 acggctaatc gtcccgaacc atttttgacg gttccgatga gatgtaatag ctcggtgaac
     4081 tctaattcgc tctcgttaga cagctggagc attccgagat cccgtgatcg agcgatggct
     4141 tccggcaaga tattgcagat attgcctggt tcaggcaata gatatgcggt tggtatgagc
     4201 acgatacctt tgtttgcccg aagaacaccg cagtggattt ggagttcctt ttggatcatt
     4261 ccaagtgaaa atgatgagac gtggagaatg taaagacccg catcagtgat tggttgtttg
     4321 gtaccgagcg ctcggggcat gatctggatg ttcgggaggt ctgcgtccga gtccacgccg
     4381 gtctcaaaat ttggcaattc ccctaatcta ggacgtgggg gatcataaag ctgtatcaca
     4441 taatggaagg atgagtatgt gcgggcaatc ttccgagtgg ttgctttcga gtgtggtccc
     4501 acctgcatgt catcgcagat agcgagtcag cactaaccct ctaaaagaaa gacgagaatg
     4561 ggatggaagt aggtgtgtac gggggtgggg actagaagtc acctctacta tacgcgcatt
     4621 gcgagtgttg gaccaattga attgtgcaag agtgtcagcc aaggtctccc ctacgtgcat
     4681 tccggctgca tattgtagat aagcacggta ttggcgactc agtcttggct gctcttgaca
     4741 agccatatga aacggttttg tcccaccgac cgccaaattg taggcagtcc gataatcacc
     4801 ctccgaatca tccgggttag gtgcatccat cttcaacgcc gccggagctg cagattcggc
     4861 catgaagatg gctgcgtcaa ggagcaaagg attgtcaaaa aagcttcaga caaagccgtg
     4921 tctgacggaa ttagccacgg ttcgaacgct aaagagcagg gcgaatctca cggccgatgt
     4981 atccgtgcgg ctcttcccgc agaaacccct gcgtggctgt caggcgaatg acgcggcgta
     5041 gctggctctc tgcaacatgt gccagatctg ctacatcctt gatggaaaca gtatccgttc
     5101 gcggtatgca tgccaatatc tggaattttc caagccaccg taaacaggca agcatctcat
     5161 tctgatatca aatagttgtt aagggccacg aagaaattta agaggggaaa atgggggcca
     5221 gcgcggaaag aggggagtaa tcactataca tacttgaata gttaggtgct ccagaaaatc
     5281 cctcggtcca cataccaacg tcttgatttt ggtaatgatg gacagtacgt ttctgcgagc
     5341 ctggtctact tggagtgttc ttcgagggtc aatgatagaa ctagctcctt gtccatcgtt
     5401 gctctgaaaa cagagggcca aaccttgaat ggcagtggcg agtgcagatg tggaggattc
     5461 caattgagcc agattgtcca tggcagtatg tgggccaaat gggcgcggag atgagattga
     5521 gcatcgagcg aggtcaggtt tgaccacgac ggacactagt accaaaccac ccaagaccgt
     5581 gtgggcatta taaacatata tatgggggct aagctatcgt cccctccacc gataataatg
     5641 ctgacctgca ctgtacgaat tttcacattc tgaatcggcc ttgacacgcg tttagaaccg
     5701 aactgaacct gcgcatcacg ggaattgcca gggaatagtc agcaaactgc ggggacgtcc
     5761 ctggcgcccc tgtggagcga ctctcctttg gtgtggtagc tgctgatggg tacgcattac
     5821 tgagttgtgg tctgggtatt tcttcttatc agcacgcaat ttccgttctt agcgtcaagt
     5881 tgttctcgaa tgcgtgaatt aaacccaagc attccatggt atgagtatgg atggagtcct
     5941 aagatccata tccaggcccg tttattgacc attaatttaa taatcaaaag gtggtgcctc
     6001 tttattctcg tcctcggtct gactgggttt cgcaatatgt gtaaattagc atgtactcta
     6061 gagaagatcg gatgagatcg gcattgtgaa attcgccgtc gttaaatggc aatgtcaggg
     6121 atctaatact gtaattgtaa tcattgtatc ttcttacatg accttcaaac atcctgcaag
     6181 ccatcccttc agcagaagag gagtacgcac acaacaaggg catcaggaca gggcgtggcc
     6241 acacggcggt gagaaagcca tgcatatgcg ggctgacact gagattgggt gaatcatgat
     6301 tgtgagatcc tcgtcttatg taggctaatg gtctaggcat ctgttgtcag agagtggggg
     6361 attcctatgc ttctcttatc tcgggcagac gacagtaaaa atgaaagaaa cttcttaagt
     6421 gtattgacac catgtgctgt caatgtatat tggttcgcag gacgtcagct attccaagtc
     6481 ttaaacatgg ctgatgacag aagtccgaag ccaaggccaa ctccactcca gaccccgaat
     6541 catacgactg ccaaactacg gggaagttgt cgagactgtg cattatccaa agtacgatgt
     6601 cagaaagaga agccaatatg ctcacgatgc gctaaacgtg gtaccactgt atgtgagaaa
     6661 aaaaaccgat tattccacgg attgggaaca atgtcctttg ccttataaac ttctcttcgt
     6721 ggaacaaatt gttttctaat gtgttgagtt aaagtgtgaa tatgtggctg caaagccccc
     6781 aggcaggatt cgccgctcaa aacaccaacg aactaccgac catggtagca acaatggtgc
     6841 tggccaacag ccaacagcat cagaaataca cgtggacctg ggatccacga ctacaacaac
     6901 gcacggtgat cagtcatttg gaacaggcgc atactcaccc ccctttgata taagcccaca
     6961 gtctcttcga tctgatcaag tgtcgattat cgggagctct gaatccttgg atttgttttc
     7021 tagtctatct gcgacttttc aacaacatcc atttaatgag cttccagaga ttcaaggcga
     7081 ttttagtgat tttctcagct cagaattttc cgagtcgaat gccttcggac tgggtgattt
     7141 agaccaagaa cgcggtagta tcacaggcat tcttacaaac aatcaagcag accgccgggt
     7201 gacaccaaaa atatctcatg gctatccatc tttggcacca tccgccaaca tgtcagagaa
     7261 tccgacgccg gcaacaaaag atacagaagt aagcaattcg acacctgctt cttcttcttg
     7321 caactgtttg acgcaattgt ttggagcctt gaagaagctt atgatggata tatcgagcga
     7381 atccaacctc ccaaaggcga ttgacgaacc agcaacagga tgtcggacgc cgctcaatgg
     7441 caggaccaaa gcccagattg tggtgctaga taatcagcag gtgattagct ccattagtgg
     7501 tatactacaa tgttcttgcg aaaaggatgg ctacatgctt acaatactgg ctacgattgt
     7561 gacaaagctt ttgagtcgtt acgcggaggc agtacccaga ttacttggaa gtgcagaaaa
     7621 gcgcaacgcc caatggggct tcttggccgc gaagcttgtc cagacacaac atatagaaga
     7681 tgactgcgtt ttctttgagg atgcggaaag gatggcggct caggagatcc ttaacgagct
     7741 acaccgggta caacgactgg ttaacgaact cagtccacgg ctgcggacac aggaggatgc
     7801 cgtacaccca gatgacagcc cagaacgcca gcttttactc tcgctgtctt cgcaaaataa
     7861 ggctctacag cgaccgtttt ctgctatcac tgtggaaggg atcggaagag atatgcgcgc
     7921 aagcctcagc tctctatcca gaggaatcat cagcatcctt caagagactt gaaaatcaaa
     7981 aagctctaaa tattctggct agatcttaag ctgatattac catgaaagca ctgcaataaa
     8041 tggcatttat ttctccctta attgagtccg aattcatatc agcgcgactg attacaatat
     8101 tctggttggt ctgtaccgat gtgaatccaa taataaagag ccatccgtgt caaactgcca
     8161 tgatttctct cattaattgc attttgactt tgccgtagag acgcatgatc tagcatttgt
     8221 gttgcctcgt taggatacaa attccagaac ttctcggggg aaaacgcccc cctccgtgtc
     8281 tcacgctcgg agtctcggtc ccaattaccc agcctaatga acccgccgac gtcaagctac
     8341 caaactgttg aactaggaca actactacga gaagtattgt cgcagccagt cataacttct
     8401 ctgaaacgat actactgtat tttgctctat aagatgggtc gtccacgaca gtacatttcg
     8461 ccatcaatat attacatctc ctccatctag aaacaccacc gtgagctccg cgttcatcaa
     8521 aaaccgcagt tatggcccaa ttcctagagg cgtcacaggt ccgcttgtca ttcagccatt
     8581 tgggtctggc ccgtctcaat ccatcgcctc cgtctgcagt agaggtagca aacgacctac
     8641 tgcaaaagaa ccatgacagg tatcacatgt acttccgtga tgttgccggc cacaatcata
     8701 tcccccattc tattctcaca gttcttgcaa tgggtggcgg cccccggcag ctgaaaagag
     8761 catttgacga tggagtgccc atacaacggc cgctgcctcc cgttgatctc gaagttgtca
     8821 aaagcttcaa ggacccggcc aggtttcgag aaaagatgac tcttttatca gagtacacaa
     8881 attatctagc gttctttgag gaagagatcg aatacaaagg ctgggaggct gtcgtcaatg
     8941 agcgctgctt cagtcgcacc cctaacgcag actacttgtt gtcccagatg tacgagggcg
     9001 tttttcatcc tatgatccac ctgggctttg gtgttgaatt ccaacttccc agtattgttg
     9061 ccgaggggct cgcgcaagct gcttcacatt atcttggaaa cctggaccat ttcttctcag
     9121 gtgctgagag actggtgcag accggatctg tagcacccaa gcgactcttt gatctttacc
     9181 aggaggttcg cagcaacgag aaagtccgta cagctgcgct ggtaactgat agagccttca
     9241 gagtccgcga tggcgtgctg ggtcgggcgt tacatgagat cataagggta gcttcccaat
     9301 atcagatcac acctgatgat ttggagcgtg cgaccgctga aatgatcagt tgtgctgcct
     9361 atgccgccgc tactatacaa aacaagcccg ggaaagtccg aaggatcgac ttttacgtta
     9421 tgcataatgt tacctgttcc gtcgctctgg tcgttctgct ccgtcaacca tggatcaaac
     9481 tcgaggacaa ggtccgtgtt ttagagtgga agggccggct cgatctcgtc atgtacgccg
     9541 ccatctcggc acccgagctg cacctcgaga atatcctaga atataagccg acgcaaagca
     9601 aggatatgac atggagcaca atgtacgaag ctatcaatga tattcatgat gatggacata
     9661 tcgccaagtt cgttcgagct ttaaaacttg gcgaggaagt agcaaagccg ttcgagcagg
     9721 atgacaaggc tggtgatctg cccgtgaaag gaaacttgtg gttcaggatt gctcagttgt
     9781 gtttcgatac gacttcgcta agtgatggga tagaagccga tgagaagtgg gttatgggtg
     9841 ctggatttga tcccatgtgg cgaatggtcc ctgatcgatc cgattcttat gaccctaact
     9901 ggcgataata tgaaattcat ctcagcggat gaaatataaa tattgtattc tttctttaca
     9961 tggtctatgg atctcgttac ggccgcctct ggcaattgaa gtcttagaga cttttgcact
    10021 acacaaaaca gcactcgtta ggctcatatg gtggagttcc tgtaccagat gtcacggcac
    10081 cacaggtgag atcgaggctg tgctgcaaat cctgtagtat tgcaaaaaat ctaaagctgg
    10141 gagagagtgg aaagaagagc tctctccata gctgtggcgt ttgctatttg caggtggggt
    10201 tggatcaccc ctcgtccccc accacaacaa ccagccgcac tagccagccc gtaacaccag
    10261 tcctatctat cctattacct tttgttcacc atttggggga aaagagcggc caatctggaa
    10321 atcggcgagt cgaatctacc atgatggtca cgtgccccct tcaggttgtc gttagataca
    10381 aagattaatt aggtaagtct gaccagatgt aggtgcaaca gagttaccta gtgacatctc
    10441 ggaggaatag tcgctattaa cacccgacta gatttaaggg ttttgaatgt ccagaactat
    10501 atctatatct ataagcctcc cataaagcac tataaacctt gcagaaattg acaaggaacc
    10561 taaaggagct catttcacca catcaccgac atcgcaatta tggcaattgt aaaaggggtt
    10621 tctcgactgc caaacgtcgg aatgcagtcc accgccgtag tcgctagcgc tttcttatca
    10681 ggtaagacac cttcaaaacg ctagaaatct ttgagtttct tgacacaact taggagctat
    10741 ggcgggaatt tcaatggtga cagtgcctgt gttcctcgac actaatacag atttgtctca
    10801 cttactccga cagtggaccc gtacctactt ctatggacac acgatcatgc cggcaatttg
    10861 tattgggact tgtggattgt attggtattc agccttgaac aaaggtatat cccgaagcca
    10921 actgcggttg gaatacctgg tcgccggaat tattacaatc ttcatggttc ctttcacgtg
    10981 gctggcgatg gttccgacca acaacacttt gttcgctctc gaagcttcag cgagagcggg
    11041 gtcagaatcg gtccgatccg atctcgggat ggcacaggcg ttgcttatgc ggtgggcttg
    11101 gctgcatgcc gcacgctctc tgtttcccct tatcggtgcg attttgggtc ttcgatctgt
    11161 cttgaaagag gtcagcttgc aggaggagcg ttaaagtcgg atagaagctc agagcgaagt
    11221 tcttcgggac cgacatgccc aaagtgaccg aatatcgcaa tggcaagtta tcgtattcgt
    11281 caacgggtta gtttcgtcac gcgaatcagc ccgatttctt tcggaaaggc gcagtcttac
    11341 cgagattaac gccaatacgg gacatgaaaa ttcaccgttg cagcacgtgg caagagtacg
    11401 tttgcgttca ggccatacgg gtaaaaatca attttgtcag tggacagggc gatggcctgc
    11461 attacaggcc ttactactgc agcataatcg aaacgtcatt gaccaagata tgtcgaagct
    11521 ttttggcccg tgaatctcta gcaaggagtg gcaggtttag gttttttttt tttttttttt
    11581 tttttttttt aaaaaaaaaa aaaaaagtct agtttgtgaa tgggcagaag aagcgaaaaa
    11641 ggaactgtat ttagcctttt gcgtgattat ctcggcctca accaagccag catcatcggc
    11701 ctcgatcctc atccagcatt gtcctctctc tgccaatcat gttgccctct aggccagagt
    11761 gcatcgaaaa aataatactg aagatattga actttgtaat gactaaacga ttcagaagga
    11821 cagggctttc ccttcgattt aagtcccact gtcattcttt taacgtgaag tcaaaccata
    11881 caagtcggta gacatgttca catgtgacaa tgcttccatc tctacttttg caatctccat
    11941 atcagaaaag taaatccttt cacattataa gccgacgagt tcgctaatct ttgcatctgc
    12001 ctttatcttt tcttccacaa gagctcctat agtaccctgt ctccgtggca caaaatcaac
    12061 cttgaacggt ttcgcctgca taacagttga gggaagataa ccagacgtgg ggctggtatc
    12121 tagcttctcg gcaggcttaa tgtcaaatgc ccacaatatc agggcaaagg caattttgat
    12181 attctggtaa aagtaatctt tacccaaaca ttccctcgac ccgacgccaa atgaatagac
    12241 agctcttcgg tgtcgctgcg aagtcccatt cttggcgccg actggatcct tgagccaacg
    12301 ttctgggatg aaggatgaag gatcctcata gaagctttca tcatgtgcaa tagaccactg
    12361 gttgatgact atggtgcttc cttgaggaat gcggtaccct gcaacagaga tgtctgccgt
    12421 tgtttcacgt ggaagaccaa aggggccgaa aacgtaagaa ctcaaaggtc tccaacgtaa
    12481 tacctccagt atgcaggcgc tcagatatgg cattttgtca atgctaatat tttctggaag
    12541 ggtcagcgtg ctgccgccat ccttttggaa aaccccttcg acctcagctt gcgctttctg
    12601 ctggacttct gggttggctg cgagtgcctg tactaggttg ttgacactca tgacggtgga
    12661 tgtccaggta gcatcgctag gatacgtgta agcataactt tcttcgaata aataattaat
    12721 ggctagagga taatgaagaa cagtgaacat actacaagcc gcctacgaac acattaacct
    12781 catcgtcagt aaaatttatg gttgaatccg tggcttgctt tagaactttg gacgagaatg
    12841 gcgcgaatag cggctgccga tcgctcttcc ctgcgtccat tatgggtttc caggtatcca
    12901 gaagagcttt gcgagtggct atagctttgt gtttcttgtc ggaagcaaga aaaggtaccc
    12961 aacgtaaaat agggaaaata tcaaatcttg gcgactgatc tggatccaag tagcccaaaa
    13021 acatcctttg cgcatagtgg tactgctgca tccagttctc accaaggtcg cggggcgtca
    13081 ccccggccat gaaccaagtc ggtgtagata aggacctgta taactgcgtc agatctttgc
    13141 cagcacttga ggttggtttt gtgagactca ccaactcaag acatgctgaa accattgatc
    13201 accggcatca atcaggttat tgagtaattg tgtgccagca gccttttgca taggggctaa
    13261 tcttaggagg cctgcgccgg tgatatactc ctttcccatc gtccgcaaca gtttgctctc
    13321 tcttgcaggt gatagaaggc tataagatgg ccataaatca ggtaagacat gtcgctgggc
    13381 catatagact tctggtctgg cattaaggaa agccgttttt tctaccagaa actcgtgcac
    13441 catctgggca tcgttgatca ggatcacatt tcgggtgccc aacttaaggc ctgtgagagg
    13501 gccatactcc ttggcccact catgaacctt gacgaagcta tattccgagg gaatctgatg
    13561 aaaatttcca aatccgaggc gcgtcggtgg gcctggtgga aagttcaatg gtcgccgtgt
    13621 agcaagaagc catcgcacca gccgagaaat aaggatcggg acagcggtgg ctaataatga
    13681 gaaggctagg tgtatgtacg aaaacatttt ctcaagatat tcttagagat cacttcgata
    13741 taattctgat gggggggtgg ggaaataaga acgggataac aagcagctta atcttcagtt
    13801 atccaaatga ttccgaatgt cctaatgact aaatattctc tagcgtgcag atgatagtta
    13861 ttctatccca aaagagtata gtgccgaatg cagtgaggtg ctcgtttgaa aggggttgag
    13921 ccattcaacc gaaaaccttg cctcccatgt ttcggatcgc ggatgccaac cttgattgga
    13981 cgatcggtaa cgactggcca acgcttcgga aattgatgac catatccgga tccacgtacg
    14041 agcttggcca tgttccgaac gaaccgcact aatagagcat cgtccgatta acatccatca
    14101 aacggccttc atctaactaa tcgactattg ccctgagaaa atttttcaat ttgaaatttg
    14161 caagatggat acgtatcagt ggtacctgtt accagccgct ctaatgctgg caatgctctg
    14221 ggtatggcat tatagtcccc attctatatt ctgacccaat gtttccaaag ctaatggata
    14281 tggagtggat ttacgatgtg ctcaacagtc caatagcgaa cttaccgggc ccgtggtata
    14341 ccgttcttac agacgctatt cttcgctaca gtgcagttac ggggacgaag gtgatatacg
    14401 tggataatct acataataaa tacggtaggc agttggttcc tgtcgagtat cagcggtatg
    14461 cttgaagtgg cttattgtct gttgtaggtc ccatagttcg catcggtcgt aaggaaatca
    14521 gcctccggga cccaagcgtg acgcgaaaag tttacagcgt gaagggcgag ttccccaagg
    14581 cggactttta cgataagatc ctgacaggca cccccaacgt attcaatacg cgtgacattg
    14641 agactcacag gcactaccgg aggctcctct catccggcat tgccgagtca agcctgtcca
    14701 catacttgcc tgttatcgag actaaggcaa ggatggcaat ccagcggatg agagacgagg
    14761 cgcagacgcg ccgtgctgcg gttagaatcc ttactcaatt ctcaaacata agcttatttc
    14821 gggctaggac gtgtatcatt ggtttcttgc catggcgact gatatcatag gcgaactgag
    14881 cttcggtgag ggattcagaa tgctggaaac aggagaggtg ccaatcgctt gcattcctgc
    14941 ccagtgctgt tcacttactt catccaacag aagagccaat acatacgcga cctcgaaact
    15001 gttaataaac ttgggggtat ccgtgtaaca tttccctttc ttgttcaact tggacattac
    15061 gttcccattc cattcatcaa agcggccatc gagaatcgtc gccgcacggt tgaatacgct
    15121 gaacaatctg tttcacggca ctaccgcatt gtggaagagc aaggcgagga tgcaaggcca
    15181 acgctacttt cgaaactata taaggcaggc gacgatggca tgtcttttga cgaggtccgt
    15241 tcgaacgcaa tggcttatgt tattgcagga tccgacacga cagtatgtaa aataccctcg
    15301 gtccaacttc aacataccaa gaaaattcct gactagatca atccaggcaa acacactgac
    15361 ctacattatc tggaccgtat gtaaacattc agagatcaaa tcaagcttac ttgaggagct
    15421 tcagaagctc cctgaaaatt atgaatatgt tgacttgaaa ccccttcact atctcaatct
    15481 tgttattgaa gaagccctgc ggttataccc agcagcaccc gccggactgc cgcgtgagat
    15541 accggctggg ggcacggacc tttttggtta ctacatccca gctggatata ctgttaatat
    15601 aggggcattt agcatgcacc gcaacccatc tgtctttccc aatcctgaga agtttgatcc
    15661 gctgcgctgg aatagcccaa cgaaggctat gaaggagtca tttgtgccat ttgggggtgg
    15721 cagtcgtagt aagttctgga ctatccctgt gtaaggggtc agaattcttc taattaatgg
    15781 gtttagtctg tttaggaatg catctcgcgc gtatcgagct gcgcttagct acagcacgct
    15841 tttttacgac gttcccaaat gccaaggtct caactgtcga agggttttgc gacgatgata
    15901 tgaagccgga aatgttcttt ttgttagggc caaaatcaaa acgctgcttg attgggttat
    15961 cttgagctat taaaatgccc tttactgaac attaagctaa gaattaaaat cagatggtgt
    16021 gattaagcct agaatgatag aatctccaat gcccctttcg ttatgaaaga ctgccacaaa
    16081 ggtttgattt gtattgtatt cgctttgctt ttattgattt tattttcact ttcgtgacct
    16141 agaagcaaga ctttcattta atgccagaac gtcaatgagt tggctgtgta acatccaacc
    16201 atttgacatg atattaatct atggtctgct agtctggatg tttgtgggcc gtagtgctta
    16261 tctgaattcc agtccattgg ctggctttcc atccgtaacc cattcctcaa tccatccgat
    16321 agtcatcctg ttttgattta gccgacttac gtcacctagt cataatcgta tgtgataatg
    16381 gttcgactta cttgctcttc ttcgtgtcag caaacttctc atgatctcca attaagcgtt
    16441 ccttgtacca aggatctttt ttcatgcgct tatagtcatc caaatgctca aatacgacct
    16501 ggctgaagca atcgaagtcc gcgacgactg tcatctgcgg atcgaagagc tgtgacatca
    16561 gcgatcgtgt ggcttctgga ttatgaatct tcacattatg ttattcagag atttgcataa
    16621 ttttgatggc gatagctcac catggtccac ctcttaatac catactgtgc cattaggtct
    16681 tttgtcattg gcgcagagat ctgagtcatg tgaaatcgat aatcctcttc actcattcct
    16741 ggtcttcgat acccacaaat ggtcaagcat aagtatttgc ttggtttcat gttggaggag
    16801 ctggtaattt cgatttctga catggctgcg tttttgatcg aaggtattct gttgggaatc
    16861 taatgagatt gaaattatta tctctacgtt aatatggatg taggattcat tgtgacttaa
    16921 gggcacactt gacaagtatt accttaattt gtatgctaaa taccgtgtgt caactgtaga
    16981 gagatgcttg ccgccagggc ggtttggaca aaagacggaa cattataggt taaatactgg
    17041 ttcaagaacg cttgtggcca gcaaatcaaa tgatagaaaa tccaaaatga ccgagcatct
    17101 tctacaatca cattatcaac gctggtgcgt ctgatgagcg tgatcacgtt cttttatttt
    17161 ttattcccct gggagaaatt tgtaatagtg aaatgcttat tcctactaac catcaaaacg
    17221 tttaagacta cgcgtgaaga agtcgtctag cataaatgcg gatcatgata accaccacga
    17281 aggtcaacgc cacacacaaa gaactgaagc gctgcaagcc tgtcgtttcg aaatgcatgc
    17341 acaatgccta cgaacgagtg tttctacaat tatctgccct ctcaataccg cacacattca
    17401 gcatcgcttt cggatgatcg caatattcac tgtcggaatt ttaggtctga agccgaagac
    17461 gcatcgtcgg ccttgatcgg agcattccgg aagaatatat actacattat tgccgatggt
    17521 ggagcatcta gggcgtaatg gcccgaaacc gattttacag aagaacaaac gatctgattg
    17581 gctaatatct agttacccac cctggcacat cgaaaacttg aaacacacat ttcatcaggc
    17641 tgtcaggata agtctttgga cccggatgtg gactttcatg cagcccccgc ttaatacaca
    17701 atcaacttca cactgacaaa cgagcttttg tattagagaa gtttaatacc cttcacgcat
    17761 gtttgaagtg tccaatttga ttttcttacg ttagttcgca cacctaggga caaaactttg
    17821 caacccgtga tagattttca gtgtcagcta gcacattatc aatcttgtac tgacatttta
    17881 tatggtctga tcttcctaag gtgaggtggt tcgtaaagca tcccaactca agagacaggg
    17941 tagcccacaa agtcgctgta tagtttgcta tgctacaatc acgatggaaa tcacgtacgt
    18001 gtttaaacaa aatgattcct atgcacggtg cagctcctga gccgtttgtt gagcaagacc
    18061 gaaacagtgg ggagattcag catgaactgc gagaattgat gatttaagtc ttgtatcagt
    18121 ggacaagcgt tcaaataatg gcaaaccacc tttttatgcc cgcacgtgtc tgaaaaccta
    18181 ccatacgatc ctcagccaac ttttgacaaa cctcctgtat gaaaggctct aaagcctgtt
    18241 ttcgaaggcc cgcatctacc tttgcgccgt atatggccgt aacgagctcc ggaaccgtca
    18301 atctgaccat gtctgatcca gtcttctgga gggcctgcat tacttggcgc tcacgccgca
    18361 gttttcccgc cagctctcca ttgattttgg cgaccaggtc tgcaatcacg atcccatgtg
    18421 ctggataccc aatcttacag gcgtgagtcc gcatgccctg aagcgctttc atccatgtgc
    18481 ccaggtgctc gacagcggcg gtgccgtggc ccaacacgtt gtcaccggtg aacattgcag
    18541 cctcttcctc gagtataaag cacatgtggt cgtgggagtg gccaggggcg tgcaccgcgc
    18601 gcacggtggc gccttcaacg cggaagactt gcccgtctac aatcggctgc tgtgttttgc
    18661 ttggagtatg cttgaaaatg gcatcagaga ggtcttcggg gtacatgcgt aacagatcgg
    18721 gcacaccacc cgtatgatcg ccatgccagt gcgttagtag tacatgtgag agcgagaaat
    18781 tgccatcgga aacctccttg gcgatcaaat ccgcccattc ggtcgcaccc tggcctgtat
    18841 cgatgatgag acgtttggcc ccggtgccga taatgtatgt gtttgtgcct tggagcgtaa
    18901 actgggacac gctcatgtta gtttatatgt ttgccatagg aacccgacca tgctatttca
    18961 gccatgtgtg atttcttgtc taacttgcct ttcccggatt ttggcccagt atgcgcagca
    19021 cacgtgggct gatttgctcc acgtccagca gtttgggtag cactgtctgt tggccttcca
    19081 aatagtcctc gaaggcgcat atattgagtg ctttgttgat ctggcgataa ccgccaacta
    19141 taccaggcgc catgctctat ggagtcaagg tcaacgtggt tgatcagacc tgtgccctac
    19201 aaaggaagac gaatgatgaa aaggcaatta aaaaaaataa aaataaaaaa ggttcaactg
    19261 gcaatgactc tcaatgtagg tggacggttg gaaactgagc ggctgggatg agtttttctg
    19321 tgagcatgag aattccaaga gaccatcatg tacgttgaag aaggggaaga cgccgtgttt
    19381 ctacgagccg taactgggag taccactgtg attacacttt ctgaaacctg gtaagccccc
    19441 ttgggggatc tcctatcggt gctgacagag acggccgaca ttttggcagg atcatatcag
    19501 catgacgaat ggcacttggc acagcgagcc acatcctcgc aacattgatc ggggtcttat
    19561 cgtccacctc tggtaaagct tttggtccga caggtaaagc tcaatccgga acggcataat
    19621 gtggcatgac tcaccaatac cgatacctga ctttgtggct gactctactt atcctccgat
    19681 caagaattga gccggaagcc tcccacaata gcttcgcagg taatagccac ggacagtata
    19741 tcaaccctcg gataccaagt tcgggcagct tatgacacta tagttgcgat cgaaaccgag
    19801 ggcctgggat caagggtaag cacatcctaa tctacgagat tggggaatat cacggctccg
    19861 gtacgtacat aagtgttctg atccgtgggt ctttgtttaa gagcaattgt tcgattgcct
    19921 tatagtctaa gatacaaaat ctccccaggg catcataggc cactagaata acagcccgtc
    19981 cacagcccac cgtcaccgtt atggagtggc caacttcata ccatgcagca acagcgacgg
    20041 aacactcaat agtcacaccg tcctctgcaa cgaccatggc ttccattgtt gacgtaaaca
    20101 agatgaaaat cggctacttt agcaatgagt ttccccacga cgacctcaag actctgtgcc
    20161 ggcgactcta caaacacagt aaggacaagc ggtacacatt actcgcgcgc ttcatccatg
    20221 aggccactct ggctgtccgt gacgagatcc gccagctgcc ggcgcagctc cgcgggcttg
    20281 taaaaccctt cgagaccgcc ttcgacctgg ccgacgacac ggtactccgc agcggggccc
    20341 tcgggggttc tattgacgga gtgctgctct gcgtcgtgca gttgtctata ttcatcgggc
    20401 actatgagaa cgctaccggg tgtgagagct atgatttcca cagcaccgac gcatgcctca
    20461 cgggcttagg tgtcggactc ttggccacgg tggcagtgtc acttgcaccc acactcgctg
    20521 atctgccttt gactggtgcc agtgtaattc ggacggcttt ccgactcggc gttgtcgtcg
    20581 acgaggtatc acagaacctt catccacgtc ccgcagaagg gccaggagac agctgggctt
    20641 atgtagtacc tagtgtcacg ggtgaggatg cacagaggca gctggacatt tttcatgcag
    20701 cagaggtctg ttggtcccac tttcaaacac cctcgaaatg ctcaaatctg cttctcgtgg
    20761 gcttgttgag ggatacaaga atcgctaaca tctactcaga atacgcctca gcctaacaag
    20821 atcttcatca gcgctctaag ccgctcttcg gtgacggtca gcggtccgcc cacccggctg
    20881 aagcaactct tccttgtgtc tgatttcttt cgggatcgcg attgggtagc gcttccggtg
    20941 tacagcggtt tgtgccacgc ggcgcacata tatacttcag cgcacatcga aagaatcatc
    21001 aaaacagagt cgatggagtg gctggacgaa cgcttctcgc cgggcgtacc catcttctcc
    21061 acttccaccg gccgtcagtt ccctgctaag agcgcgggct ctttattaca agttataatc
    21121 gaggagatcc tcacgcaagc aattaagtgg gacaatgtgg tcaaaggcgt ggtggagaga
    21181 gcgacggacg tggcagcgtc tgagtgtcaa ctactcgttt tccgcacctc gcttcccacg
    21241 cgagacctga tcaaggccct cgaaggaacc gaccagcaag gtgtgagcat ccgcacgatt
    21301 ttgaaggatc tagtgccatg ggtaagcaag gccgacgctg ccagtccgcg acaacaaccc
    21361 agaggcaccg agcaggccaa gattgccatc gtgggcatgt cttgtcgctt gcccgatgga
    21421 gcaaccgaca cggagaagtt ttgggagtta ttagacgcag ggctggatgt ccaccgtgag
    21481 atacccgccg atcgattcga cgttggtaca catagcgacc caacaggcaa gaggctcaat
    21541 actagtctta caccctacgg ctgtttcatc gataacccag gattattcga tgcgccattt
    21601 tttaatatgt cgcctagaga ggcattgcag actgatccta tgcagcgatt agctattgtg
    21661 actgcctatg aggcccttga gcgcgcgggc tacgttgcaa accgtacagc gtcgacgcaa
    21721 ggggagcgta taggcacttt ttacgcacag gccagtgatg actatcgtga ggtcaactca
    21781 gctcaggaga tcggtaccta tttcattacg ggtggttgcc gcgcctttgg gcccggtagg
    21841 atcaactact ttttcaagtt cgctggccca agctatagca ttgatacggc atgttcgtca
    21901 ggattggcca ctatccaagt atgtcattac ctgccctccc tctgtccctt tccgttcttc
    21961 cttccttcct gtctatcctt ttacagattc gtgttctagg ttgacacgtg ctgactgaac
    22021 gtctgataga ttgcgtgtaa ctctctttgg aatggcgata ccgatatggc agtagcgggt
    22081 ggtatgaacg tgctcactaa ttcggatgcc ttcgcgggac ttagcaacgg gcattttctt
    22141 tccaaaacac ctaatgcgtg cagaacatgg gatagtgaag cagacggata ctgtcgtgcc
    22201 gacggagtag tgtcggtggt aatgaagcgt ctcgaagacg cacaagccga caatgataat
    22261 attcttggag ttatccttgc agctggtacg aatcattcag ccgatgcaat atccatcacg
    22321 caccctcacg cgggccacca agccgatcta acacagtcgc tattgcgacg ggccgccgtg
    22381 gatcctcttg acgtaagctt tgtcgagatg cacggtacag gcacgcaagc tggggatgca
    22441 caggagatcc agtctgttac caatatcttt gccccattag agacacgtcg tcgatcgtta
    22501 aagcaacctc tgtacatcgg tgcggttaag tccaatgtag ggcatggtga ggcggtagcg
    22561 ggcactactg cactgctcaa agtactgttg atgtttgaga aggaggcgat cccgccgcac
    22621 gtaggcataa aaactgccat caacccgggc ttccctcagg cacaggaact ggagcgcaga
    22681 aacttgcaca taccatttga gaaagtggcc tggcagcgca gccatgagcg tcggcgcatc
    22741 gctgttgtca acaacttcag cgcggctggc ggtaacacga gcatcatcat cgaggagcca
    22801 ccgctacggg aacttacaga agacgttgat ccacgtgcga gccatttggt cgtggtgtca
    22861 gccaaaagca aggcttcact caagggcaat cttgagcgta tggttgccta tctggacgcg
    22921 catccagacg tgtcgatacc aggtctggct tacaccacca cggcgcggcg ccaccaccat
    22981 aaccatcgtg ttgctgtgtc attaaccgta gggatatctt cgtcgtcagt atcgggtgcg
    23041 gccgggtccc ttaaaaagca gctagaatca caaatacggt ctgccgattc gcacaaaccc
    23101 atcccaccca cgggtccgcc gccggtggtc ttcgctttca cgggccaggg cgtctcgcac
    23161 cgttccatgg atttgcagtt gttccgcaac gcaccagagt tccgcgcaca actcttgcac
    23221 ctggactctc tggcacagag ccagggtttc ccatcgttca tccccgccat cgacggcagc
    23281 cacgcacagg actatacaca ctcgcccgtt gtcacgcaac tcgccttggt ttgtgttgag
    23341 atagccctcg ccaagtactg ggcatcgctc ggtatacgcc cagacgtcgt catcgggcac
    23401 agcctgggtg aatacgcggc attgcaggtc gccggcgtgc tctccgctgc agacgccatt
    23461 ttccttgtcg gaagccgtgc cgctcttctg gagcggagat gcaacactgg gagccacaag
    23521 atggtagctg tgcgcgcgtc ggcggacgct gtgcgcgaga aggtcaagcc taaggtcttg
    23581 ccattcgaag tcgcctgcat caatggaccc aacgacaccg ttcttagtgg accatctgcc
    23641 gacatggatg cgttggtaaa tatgctgcag gcctccgata gcaactctgt cgggttgaag
    23701 tgcttcactt tggacgtagc ctttgctttt cactcgtcgc aaacggatcc tatcttggat
    23761 gagttcgagg atctggcgcg gaagggcgtc cttttccagc cacccaccat tcccattgtg
    23821 tcgcctctgc ttggacgtgt tatctttgat gaaaagacag tcaatgcaaa ctatatgtgc
    23881 cgggcaaccc gtgagacagt cgactttgta gctgccatcg aggctgcgtg ccgcactggc
    23941 accatcgatg ataccatggc gtggatcgaa atcggcccac accctgtgtg cattggcctg
    24001 gcccgcagta ttctatcatc ttcatggtcg ttatcagcag cagtgccctc tctgcggagg
    24061 ggtgaggaca actggcagac actgagctac agtttgggtg tgttgtatga ggctggcgtg
    24121 ccggtcgact ttgacgaatt ccattctccg tttcagcata cgctgcggtt gatagatctg
    24181 cctacatacg catggaatga caaaaactac tggatccaat acaacgggga ctgggcactg
    24241 actaagggca acactttcta cgacaaggag aagcaggaga cggcagcagc taacaagaac
    24301 ccgctggctg cggctcactc cagcctgcaa acgtcgctgg tccatcgagt cgtcaacgag
    24361 tcattcattg gcaatgccgg tcatgtcgtc gtgcaatccg acgtgatgca agccgacttc
    24421 ctagctgctg catggggcca caagatgaat aatgcgggtg tcttgacgtc ggtaagtctc
    24481 aaatcttgtt tacgacagtg aacagttgcg ccctgcctca gggcgctgca gaacaagact
    24541 gacatgcaaa cgtacttata gtctatccat gccgacgtcg cgttcacact cggcaagtat
    24601 ctgttcgaaa atcttcggcc gggcgccgcc acaggaggtg ccttggtgga tatggaggtg
    24661 tacaatatgg tcgtacgtga gggcatcgtc gcccagaaga ataccaaggt gccgcagctg
    24721 atccaggtct ccatttcgac cccggacatt ggcttaggtg ttgcctacct agagtggcac
    24781 aatctcacat ctgatggcct ctccgtcgtc gaggcagagc ctgtggtaac cgctcagatt
    24841 cggtatgggt cgtcagccga ctcactcgcc ggctgggtgc ctacaacaca cctcatactc
    24901 gggcgaatcg aagcgctcga gcggcttgcc gaccaaggaa tggctaaccg gctatcgcat
    24961 aacatggcat atttgctttt tgccaacaac cttgtcgatt acgcggacaa atatcgaggg
    25021 atgcagtcag tcgtaatgca agggctcgaa gcgtttgccg acatttcaat aaaactggat
    25081 aaaggaggcg tttggatagt gccacctttc tatatcgata gtgtctgcca tcttgctggc
    25141 ttcgttatga acgtttctga tgcaatcgac acgaacaaca acttctgcgt tacacccggc
    25201 tggaaatcgt tccgcattgc tcgacctctt attgctggtg gaaagtaccg ctcgtacgtt
    25261 aagatgatac ctaccataga ggaccccagc gtgtatcatg gtgacgtcta catcctacaa
    25321 gataaagaaa tcatcggcgt tatgcaagcc atgaagtttc gtcgttatcc ccgcgtactg
    25381 ctcaaccgct tcttttcggc tgttgatgtc tgtcatcctg ggacaggcac tacaagcgag
    25441 gctctattcc cagcttctaa ggtcagcaag atagcgaacc aaactctacc accgactcag
    25501 gaaaaggcgg tgcagccgca attagtagcc agcccagcgc caaagcggga gctaaacacc
    25561 acggaaatag cacctacccc ggcgattgcc gcctccgctg ccgctgccac cgcggactcg
    25621 gacagtacta ccgcaaaggc cattgccctt ttggctaccg aagccgcgct agaaatcaca
    25681 gatcttgttg atgatgccag ttttgccaac ttgggaatag acagtttgat gagtctcgtg
    25741 atagctgaga aattacgcga acagcttgga gttacggtta gtggcagtct gttcttagaa
    25801 tatccgaccg tcggagattt acgcgcttgg ttgatggagt actatagtta gctatgtcca
    25861 attagattgt tgaacaaatt gttgaccgag actccgggtc cctgttatcc tttcttctgc
    25921 ggtagaataa gttaccaagt acgacggatc acgtgaatgg tattgcgttt tagagaaaat
    25981 gtgtcacttc ttacagttgc acacgcatta gttgagtcct ggtctgctgc aacacgtatc
    26041 aatacgtggc cggggatacg acatccgtga agcatgggta acgaaccagc atcatgagta
    26101 taacttcgta gcaaaggagt ttaggctccc cgcgtcccac ggttgctgtc aggagtagaa
    26161 ttctgttggt tcactgtata tagacctcac gagctctcag gcgtatttcg tcaacgtata
    26221 cggcgccgat ggctcaaata caaagcagtt atgatacccg gagatacagt tgcaatgcgg
    26281 aatggcgggt gcaagcgctg tacagctatt ggacaacgaa tcatgtagtc acggagtaaa
    26341 gccaagctaa atcgacggcg gctgtacctc ccacatgcag ttacattctc aatgagtctg
    26401 agcgtagtga ccaatcacac gccgaagaat ttcaagccca cgccccgcgt cgccgaaagg
    26461 gcgttgacga ctgcccaagc acatagtaga gatgaaatga ttgcggattg acgtctccgc
    26521 ggaaacccga cgctatcccg cctccacggt tgtgatgact caaattgtct acgcatccca
    26581 ttcaatctga gctgatcgtc tccttcgtct ggaattgctt agttcagatt cttccgaggc
    26641 gttgcgaact ggtccatttc aaccaacatg caaatccggg cagttcacgc ggagacgcgc
    26701 atctctgcgc tgcgcgactt gatacgagat cacccacttg ggatattgac gactgccatt
    26761 ccttcagata aatatgcatt gatccaatcc tcacatattc catgggttct tgacgttcaa
    26821 gatgagagca gcgaaagcca gctcggctgt ctgcgaggac atgtggcgaa aggaaacccc
    26881 cagagcaaag ctatgattga ttcattagtg tcgcctgaac gcaaatttga tgcaccgaat
    26941 acgcttgagc aagaggtttt ggtccttttc acgaacccag tgcactccta tgtcactcca
    27001 aaggtgggta ggatcactgc attgttcttc agggtttggt gatggctgag ttattgtaca
    27061 gttctacacc gaaacaaagc catccacggg caaggtggtt cctacatggg actacatggc
    27121 agtacaggcg tatggcaagg caactatcta tcacgactcc aaggcccctg aaaccggtga
    27181 cttcctgtcg aggcagattg tagacttgac caaccacatg gaacaccaca ccatgggtca
    27241 cactggcacc gatggcagac ctaagccatg gctcgtttct gaagcaccgg agtcctacgt
    27301 tgaaatatta aagaaggcga ttatcggcat tgaaattaag attgagcgct tggagggtgt
    27361 tacgaagatg agccaagaaa ggggagaagc tgacaggctt ggggttattc aggggttcac
    27421 ggacttgaac tctgctttgg gtcgagatat ggctaagctg gttaacgaac gtcatgagat
    27481 gaaaaagact ggctagtagc ttagcgccca cccacataca tccctagaag tgccctgcga
    27541 caaggaggaa tctgaagggg ttgagaagca tcaacagcgt tgtcaaaggg actgtgaggt
    27601 caggtataat cagaagtcga aatgtatgat tcaattcata gagagactga atcttgtccc
    27661 ctttcaagga acaagacaag atggtgatta tatagccgga acttttcggt gtctcatcgg
    27721 accttctgta aacctaatgc actgccgtgg caagcgtata catgtaccat tctagaaata
    27781 tgcatgatct tgatgtcttt cgtgaagctg tcacccatat atttcgcaaa gttgtcaact
    27841 atatagtttg aggacagtgg gaatcgggaa tggtcccagg actgtacatg tcccgcctca
    27901 acattgacaa caagaacgtt tccttccttc cgtataagaa aattctacct ctatagtagt
    27961 ttgaaattaa tatcattata tacgtgattc tagcaggggt ccttgatata tctatgccac
    28021 atcaggcttg ctctgtcatg cgacggacca tggccgatat aactggtcca atattctatg
    28081 tctaaacgaa ccgtctaacc aagtctgtat cagcacatct agcccttggt ggctccataa
    28141 gcaggttgtt ctgagaaagt acgggcgttg aggactccaa gctgaagggc gtgtttgagc
    28201 aaagcggcga attccacccc agaagaggta tctcccttac gggcgagcat tgctcgttcg
    28261 aatgtcgggc ccagtggtgg tgcaaaatat ttgagcaaga gcagaaccaa cctcggaaca
    28321 gcgggaatat ccaaggaata ttagctgtaa ccaatgcgac aaaattctct cttattgccc
    28381 acattgttgc ggcttgaggc cccgtcatct cgtcagcaaa gattgataca caccgcagca
    28441 cagcaatcgc aatatcgaca acacctccgg aaaacaaaac catgagacca attcgcttcc
    28501 accacgtggt gaatactggt cgaagtatcg ccatgaagaa caccagtaga taggcttcag
    28561 tcaagacgtc cggcaatagc gtagctaatg cagtgacgcg tgaaagtgca ggttggcagg
    28621 ttactagctg ctgtcagaag tggacctcgt gcccatgaga agtaacttac gcccagggtt
    28681 aggacttatc tgccacagcc tatttaaagg ccgacaactt agcaagatac acaagatcat
    28741 gccgacccag gtagtgacca agatgccaaa tccaagatag attcgggtta catagatacc
    28801 cgaacgcgcc tgggattgtt taagcttcag ttcatccggg agaagtaggt agcaataccg
    28861 tcagccgtag gagagttgca cacgttgccg ccttcacggc ccatagagct gtgcagtatg
    28921 taatccgtcc caccaagtgt gcttttgatc cctttaccct gactcatttc atcagcactg
    28981 ttttatgtat gttacggaac aggtgcctta cctagaattg aattccgtgc ttcccacgct
    29041 taaggcgctg cgctcttcat ctgacatccc cgagttgctc aggccatgca aaggcccaga
    29101 aagagaaaag gcgatcccaa aattagcggc aaacaagagc tgtttcatca ttaatctcaa
    29161 gttttgtatg caggtgatat atgggcaaag ggaaacttac agcagcaaca agcatcagat
    29221 agtcgtcaac tgcaatagcc ctccatccca ctaccattat gcgtgcaact gcgcggaagc
    29281 cgactgtcaa tagacctgtt atgaggagaa tggacagttc aactatctcg ctgttcattc
    29341 tgtgatagta gacaggatag atatttgtgt caatgaatag atcggtggtc tacggatcta
    29401 gacatttgta tattgcaagg actactcatc gatgaaactt catggtggag gggatgaaca
    29461 tatcagttta tacatgtcga ttcgtgctaa gccgttcgat tattcgagtt gaatcgagaa
    29521 tgcttggcat tagattcggt cccgtcgtcc aaagtcaaag tcgtccaaca agtcgtccaa
    29581 caatggcgtt ccgatgggac aagatcccta ccctgagctt ggacgatacc acgcttaact
    29641 gtgataggca ctccgagaat ctaggatatg ccttacccca gatttctagc cacttcgaga
    29701 tgaaactagt gacggggaaa tcaccccata gggacaaaat ggtcctggct agtaagcaac
    29761 ggtgacgttt ctagtcgcag gctaagccct aaggccgcca aactctaaga ttgtcggaca
    29821 ggccgcttgg aaagaacgat actttctact agaaggcttg tcagacaatc tagttctgct
    29881 ttttaagcga ggaggcctct ttcccaagct agaataaccg cggaacgaga tcatcagacc
    29941 acaatcagac atttctctct ttagcgtttt tcgcctatag ggcgccaagc atccaggttt
    30001 ttggttgact tcacaccatc tatgatgtct ggtcccgtaa tctgctttct ggtgcttcta
    30061 ggaccattgc cgcgcggcag catcgtacga tcgcggaaaa aattcaaagt ctgacgtctc
    30121 ttcatggcct tagcatctga cacaacgcct ccgcgtccga agtcgataac aggctgcaag
    30181 atttgaacaa gtaatcgcat tgacatcaat ttagagatat ctatacaaag taggtcctct
    30241 cgtcggtggg actcaatatt ggtacgtcag agacatgaca aaaatttact gctgactatc
    30301 gccacagcgt gctattggtg ggcgaaagct tctacatcat atctgccctc cttaaatatc
    30361 tttattggtt ggagaagaaa catgcattct tatttgacgg actacttgaa cagtctatat
    30421 ttcctacaga aaatatttga gccataagat ataggcaaaa gccaagagca agccaaatga
    30481 agtactgagt cctcaagtca tcaatcggcg atagttatcc ataacaaatg atcaccaata
    30541 agacatagct tcttcacttg ttgaagtgcg aagtgacatt actggcacca agacgtgctc
    30601 gttcagtgag tggattggat aactgcggct tctggcagtt aggctgccca cgtcaattgt
    30661 gacggacacg gccggcttcc gcgccgttgg gccaccacga ccgggatccc actaccgggc
    30721 aggggcggga gccgccaaac tttaatttca ctacggtggt ttggaagtga tccaatcgcg
    30781 ggttttctcc ttgtcggaag cgaccgtgtt gatgagcttt ggagatgcac tatatcatac
    30841 caaacagtat gctgccctac cggatctcgg ctataccgac tagcgatggc tgtgatgaag
    30901 aatattttct tcggcagtgt tcctggcatg attattggtc acttgccacg atagatagca
    30961 catactcatc gactcatttc aatacttctg cggatggtga cactctcccg aacgacacga
    31021 tgatgtcaca ccaccagcag ggaaactcga tacgtgtgcc atctcagacc actgtatcat
    31081 tcggctcatg caatatccga cccatctcca atgactcgaa tatactctcc ttcggtttgg
    31141 tccataccct tgaattgcgt aagtgtcgac gtggcaagcc tagatcattc atcctctgtg
    31201 cctcctaccc agccgcttat cgttactccc gtatgctaat acgatgcctt tgcctaggag
    31261 taggtatatt tttaatcacg tcgaaaaatg cttaatacga tctctcatat ggttgacacc
    31321 gggcagctgc aaaacaagtc gcagtgtgta gtcacacatg gcaaagtgtt gtcctttgat
    31381 gccgcataat ttactcggtt catttgcatg caccaaaatg atagataatt atgagaaaag
    31441 gtggtatatt cccagcaccg gatatgactt catcagtgca gtaagagaca tcaaaatatc
    31501 tcagtgcagc ttcccaccat tatatccctg acatacttca ttacgcgaca tcaagcctgg
    31561 gtcattctca cctcctgttg cgtatttacg gggcagcaac ccagctgttc caccaggggt
    31621 agaagcgttc tccctcagct agagtcataa gagtgcagcc actaccctcg caaccgacag
    31681 agggctgagt cgttccccac cattcaatat cgacattgta ccacccgaca gtgaaaaaca
    31741 tgacgatgcc tgagatggca ataccagcgg agaaggcggc ggacaagaca aagttgtact
    31801 gtgtgtcatg ttaataacct atacttaaca tatgacgacg ttgggaacat accttagacc
    31861 agaaagcgag gtaacgtggc ttgatataga tccaggagag ccaagcaata ggtgcagatg
    31921 gccagatgta agagaacccg tagggtgccc aattgagacc gccgtaccac agggcaacag
    31981 ggtggacctg gcgaagccag cgactgctgg gccacttctt cgtggcaagc caatataaga
    32041 ccaccataat agcgccgaga gggaaaccta gcagcagcat tccgtactga ccctcggggc
    32101 cgaagacctt gatagggcca atagttcccc atagcacgga agcggtgaaa aaggttgaag
    32161 gtcccgggca tgtcagtctc atgggagcct taggcgtgca gatgttctcg atgttgatct
    32221 ggtactgcat gactgcagta gcgacgaatg tgctgatgag tgttccgacc atctgagcag
    32281 caaacgtgtg ccagggaggg atatgcaagt agtgagccat cttcagatca ttggcgaacg
    32341 aaacggcgtg cgcgcaagtg acgtagccaa acgacttgaa gtagttcatc gagagagcat
    32401 tgccttgaga gaacattcca ccaatgaact ctgcgaggac gttcaatgta acctcaatac
    32461 cggtcatggc cttgatgact ccaaccggaa taacgaagat cagagccagc aggacaccgt
    32521 acggaacgac tgcggccgtc gtatatgtag gccaggcaca tacaccggca aaaccaaatg
    32581 ccgcagcgac agcgaggaca gtcatgtacc aaaactctga aacttcagga tacttgctca
    32641 tgagtttcat gtggacatcg ctgtactcgc cctcaatctc tgcaacgcct tcggtggtgg
    32701 cggtcttctt cttgcgctgg aaaaccttaa ccaaactctt gaatcccatc acaatctcgt
    32761 agcgatggaa aagagctaca taggtgatcg ccgctgcgta gacaccaaag aaacaaccat
    32821 agatcagagt gttggcggcg ccgagatatg gagcggagta ttgcatgtat ttctcatggt
    32881 cgtacatgcc gtgcgcatcg attgctctcg agacattgta tctcagaccg aagtggtccc
    32941 agacatggtt gtcgacaatc tgaatgtatc cagtgttcca agtgtttgtg aagtatacag
    33001 caatgatgat aagtcctaca atgaaaccac cggcaacggt gttgaaggtt gagaaagcgg
    33061 ggatcatcta ctcaaaggtt agccccctcc atacagattc gtgattgttt ggggtgctta
    33121 ccagagggtc ggtaccggtg taggctacaa tgttccagtc aaaagtagga agtgggttga
    33181 atagctaacg agaattagtt acctgctagc gtgtaccgat gcccattact tacaccagca
    33241 gcgttgaagc ccgtcaagac atccaaagta tggttctcgg gggaaatcca tgtcatccag
    33301 gagaagtaag tcaagactgg catgatctga agtagaatga tattagctgt tggtttgtcc
    33361 gatactggga ctgaaaataa tcaggggtac ttgttggtag ctggagttgc aaggaaatag
    33421 gaaaagtgcc acttggccct gtccatttag tccacgaccc cgaattaggg ggcaaagaga
    33481 attggtggca tgagaagttt gggtacgtac aaaatttggg aaccagaaat acacaaacat
    33541 ggcagtaaaa gccagcatga agaacttgta ccttgaagcc cggaagatct tcttgaaggg
    33601 gccaaggact ggggtgttct gctctctgtg cagggcggcg ttcaatgcga tcgtgacaag
    33661 cgatgcaggc cacaaacagt atgcagggta taccaggaac tttcgagtca atccagcaag
    33721 gccatagcca atgaagttgg tcgaaagtcc gataagaatc tgataaccga agctgcgggc
    33781 gtattgttgg ttgaactgga acggtagcac ctgagtccag acaatatact gcgtataagg
    33841 cagactctgg gctacagtcg ccatcagtgc aatcatcatg tgctcttttt tgttgaaacg
    33901 gcccggattg agactgtgct ggacaccaaa gagggtgaac ctccagtccg gcataacctt
    33961 ctcccaagct ttgccaatag gataagcgag aagctgggcg acgttggagg tgacggagat
    34021 cggaggattt cgcacagaga atagctgatt gatagcggac aatgcgacgg agaagaagat
    34081 accaatggcc caagctcgga cagtggagga aggttgagag gtatcatcgt gattctcgac
    34141 gacaccacga acctcagcgt agggcgagtt gttggtaaca agagcggcct cgagcttcat
    34201 ctcccagatg agttcttcgt gcttctcagg gttctcaaat aaaccttcgg tgcctattca
    34261 gatgtcagtt acatatgtca gtaggtgcga caactattgc tcatactgag gaactcctca
    34321 atcttcatta acacggagtg tgggaagttc ggatcgcggc tgtgaatctt gtagacattt
    34381 tcgaccaact ttcacgtccc aactaagtca gcgcatgatc tatttgaccg tgctgggacc
    34441 atacgtacag ccttgacccc ttcgagagtc atgctctcgg cggtagcctt agcctcaatg
    34501 agatcctgtt ccgtgacatt gagctcccta tccaccaagt cagtgtcttt ccggtgtata
    34561 ttaccaacgt gagacttacg actcaatcgc ttgttcgaat ccattgagtt cctcgtcagc
    34621 ggaagactat gggttttcat cagcatcgag cttagtctag gcccagtgaa attccagttc
    34681 ataccataac ctgcttctcg tctaccttct catcggaagg agactgggcg gagacaacgg
    34741 tctccgattc cccacgatac ctcatggccg cgatgctcct ttgcggaggc gtacaggtgt
    34801 ggcagaaaag aagagatgcg ataagggcac acgagaccaa gcattgcaac agaatcgagg
    34861 ggggaggacg gtgctacata taaccggcaa tgtagatctc gagtgtcgac aggggtcacg
    34921 aacatcaatg gacgtgcatg ctacctggcc attgaaggct gtgtcccctg gtgctgctta
    34981 tcttggcatg atctggagtc agctggtaac aatacatggg gcaagaaaag gctcagcgcc
    35041 ctatcggaag cccgtcgtga aacgggtaat tcgtctatag ccagcagcga gacgcatttg
    35101 aaagggcttg gacaagtctt gtgacttgag acaaccttct catttgaggt aaggtgatgc
    35161 tcggctcgag agatgcagac atcgctgaga atgataaggg acgtttccaa gagtcttagc
    35221 tagcctcgcc aagcacggtg atggccaatg atggatgagg tccgccggga gggaacttgc
    35281 tgagtaacac cggggaggtt tggcgggaaa tgtgaaggtt ccaacccgca gctgccaagt
    35341 gcgtatacca taaagagtac catcgtccgg aaggacaatg caggtcacga ctgggatcag
    35401 agaacgaaag ctgcgggttc tagattctca cgatgctcta actgcgcaac tgtggagtgt
    35461 tccgaggatg tggctcaccg gagcgcgacc agggaagctg atttggcgcc agtgccaaga
    35521 tctccaaaga gaaatcttgg tgggttgtat tgccgaaaaa gggaggcgat ggtcatgacg
    35581 accaagatag atttgatcac gcaacggact aagtgtgata cttttcgttt atacggccca
    35641 tacggtttaa tcaaagaccc aaccggctct ctcatgcaaa cctgggtatg ggttgtcgcc
    35701 attggctggc gtgccgcctc ttccatggtt ccggggtcca atggccgctt ctccttatct
    35761 tactggggtt gcatgaatgc gggggagaag gatacaacac catctaggct ggcatcgcat
    35821 tgggtgttca tgtccgctgt gtcgggcttc cagaaaacgc caacgtgccc aatggcattg
    35881 tgcaacctac gcgacgcccg tcttccctgg gcttggcggg tgttatgttg cagccgaaat
    35941 aataaagtgc atcaatctga ggtggtgcaa gcatgttaat ggcaacttag agttcaggga
    36001 gcacttagtt catcccttgc atgtggctca tggttcttcc acgcaccaaa acgatccact
    36061 gatcctaaaa caggtatggt ttggtcaaga gcacacctcc cggcaaatat actgccagcc
    36121 tccgccaagt cctatgcatt agtggctgtt gataacggtg cgttccgtta tctgaacttc
    36181 cgtgcccttc aggatgcgct cgtgtcactc ccctccttga ggcgtggggg attgagtgga
    36241 ttcgtagcag ccgtggaagg caaggagaat tggcgggagg atcatcagcc gttggctagt
    36301 tagtgtggaa caatagatcg caccattctg gagcgccgcc acgaacgaac tttgtgcagg
    36361 gtattgtaaa agtcgcgatt tccttgagcc gtggcgatcg ggtctaggca agccaccatt
    36421 gcaacggcta caagcttcaa tatccagcca attagcctgg gaacgcctcc tggtcttgga
    36481 acagccatct tcagtgtagt tctgccaaga gtgaagcggg gtgggtctct gggcagcaag
    36541 catcgtgaag ctccgggctg aggaagctta tgggtggcta atcgttaata ccaagcacgc
    36601 caccggccga tttagctgta ttggtcccaa ttacgttatg ttcctcttat cttggggttt
    36661 gggccatgga cagacaattc tggtggagag ccggtcgagc gcgcccgagc acctcgccta
    36721 agcgctttct ccccatatcc tctaccttgg tagaaacttt agctgagggg attggctgtg
    36781 ccctctgtta ttcgtcggtc acagtttcac aagcctaagg ggaggaagtg tttcactcat
    36841 cgttctcatc ccatgttcaa tgtgcacgca gcagaccgaa gcgagacaat agatcgacag
    36901 ctaagaactt gacgaacgac gttgcactca tcatggtcac aaacccagtc tcgaatcttg
    36961 gcctgtatga taagcaagtg gcaaaaaaca agcctccata tactatattg accaggcaga
    37021 ctaggattaa ggcccgcttg tccggatcga agatatcctc catccgactc aagatgcatg
    37081 cggagcccac gagattctag actgagcgtg caaccactac tgagaccctg tcgcaattgg
    37141 agttgattgt aggatggatc actctgatgg aacagatgta gaacaacatc ggtatgcggt
    37201 tggtatttga tgtagaacag ggttgcattg taactaccac tcacacgaca ttgaaaacat
    37261 cgtgtgtagc tgcggcagta tgctgcattg ccgacgacct tgcagtgcat tgagtagcag
    37321 tgcgatccaa agcgattcgt cgtgtcgtag tagtaccaag tctcatgagc agctggcgtc
    37381 atgtcttccg ctgagactgt ctcgtatctt aggctcgcaa gcgatctgag cctcgttttg
    37441 tttactgcaa agcatgacga acaagcctca aggactgctg gagcagtttg aacctgtatc
    37501 actttccacc agcattccgg tagcaggacc aatgtacctc gcggatatgt atgcgcaccc
    37561 ctcaaatgct aagctgttct gacctgggta agaaccaatc caaacagtac cccacttgct
    37621 agacatggca cctgtggttt ttgatagcgt cggcattcta gtgactcaag acaagacaac
    37681 acctacacct taccggagga ctttaccaga cggcgtgagt tcacaaaaac aaggggggaa
    37741 acaaagatga attgactcta cagcttttct cgaacctttt tatctgaaaa gaaaaactgc
    37801 agctactaat gaaaagcgat agccgtgacg aatccagcaa tttgcgcttg cgttgtgttg
    37861 tctacctatg gcggctgatt gtagcaactc taacttaaca tggggctata gcactatacg
    37921 caaccgctca gaaaaaagta gccccttgga attagtatat tcgcattatg taatatcagt
    37981 atagcgcagg agttgggaca tcagatcata ttcattagga agtaatgctg acccctgcat
    38041 aagcgctctt gttgccgccg cccacccgcc aggcaccagc gtcggtgccg atgcggctac
    38101 gtggcacagc attccgcctt cggcactcaa ggtcgcagta gaccttgctt ggattgtttt
    38161 tgtatgcacg gtgatctata tagggctgag agagtaattt cctgggccct tttgagatga
    38221 catcggtccc gtcgcggaac gaaggtcttg gccagccgca ggttcgttcc cgagccctga
    38281 cgggtccgcc cgcggaagcc tctgcagcgc gggcaagccg ctctgtacca ctcgatgcaa
    38341 cacactagag gcgtgaggcc ttgtccgcgt atggctccag tcactggcgg gctcccgcat
    38401 ctagctgccc tgagaccgac gtcgaaataa ggtgtggctt accgactata cagcgtgaac
    38461 ggggcggcat tagctcgacc tgagccaagc agtccgaact ccgaagcgtg tcagtccgga
    38521 ttgcggatcc catcagacca tgatgttaca catgcaaggt tgtcagcacg gactgattcg
    38581 ctgcccgtcc tgctgtgccg cctccctgac tgctgcctga tagattgttc gagcctgagg
    38641 ctctctttcc tcacgctttt gccgcttggt ggtctcattg atggccaaat gagattgctg
    38701 ggggaacaat gttttagcta aatcaccagc ataataacaa tgccgatgat ttctgacttg
    38761 tgttgcgagc agctcatctc catcgttaca ataccagcag tcatgatggc tagcatcgtc
    38821 ccccaagtgg tgtcacgatg taccatacgt tgagcgcgat acaaaactca gcgcatagag
    38881 ggttcggtat ttcgacgtat ccgtgatact ttgaaatgac atcaagatat cgtgcagcgg
    38941 aacgctgcgc tgtgtttgtc gttcccatag atcctatata tgaactaaca ttggggcgaa
    39001 agcacacgca aggcttcccg ttgacaccag cataacagga gtatttggtc tcatcaacct
    39061 cctgaaggca gagttcaatg agttcagtta ctgtttcact aaatggatgc tcagaaatga
    39121 gagaccaagg ccgaaaaaca tagcttgaac ccaaggcacc ggacaagtac atacaatgtc
    39181 tctccctgta caccctttca caccagcaat atcattgtac tcttctacgg tgatactcca
    39241 gtacaagaat actcagggag cgtgataact gtgtctctag tgctttggca ttatcactat
    39301 tggttctaat catgtatcct tgacaagccg agccgattcg gcattggcat cgtcatcttc
    39361 gtcgctctcc tcttcctctt catccccgtc atcgtcatcc gtctcttcct cttcttcctc
    39421 gtcgtcatcc tcgtcttcct cttcctcttc cccagactct tcctcctcgg agccttcctc
    39481 ttcctctgtc tctgctacat cctccgccag ccaatcgtcc agcgtcttcg cacccgtccc
    39541 ttcgcttacc ccattactcc tgttgggcat cgctttggag acctcgtcaa gttgctgtga
    39601 ggcggggagg atgcgcttct ccgcgccgta ctcgttccta acaccctctt ccaaccgtag
    39661 tgctgggtcg ggctccatgc cctccggaac ccagtcgggc aaaggttcgt aaccgcgcag
    39721 gccgtgcact ccgctaccgc cggcaagcac gagagccgac gaaccaagca tgaatccctt
    39781 ccgtgtttcg gacggactag gcgcctgtgg tgccggcttg ggggcgagga gcatcagcgt
    39841 cgccagctgc ggcacgccaa ggagcgcttt atagagacgg gcgcgatcac ggagatcgta
    39901 cgatgtatcg tagcggacta ataaaagaac atagttccat agacgtgcta tcgggtggtc
    39961 ttccgagggc agaggtggct gttcaccatt ttcggtttta ttggcttcag cctctcggtt
    40021 gatgtgatgc aagtagacct tggcagcaag caacacgatt tgtcgcttgg cgacctccga
    40081 ttcctcagca aattccttga gaagaatacg catgacatct gcagcgatgt tgtcttcgcc
    40141 gttgatgcca gcaaactcgc ccactagcca tatgatggtc gcgcgagcat gcggatctgt
    40201 ggccgagtcc aagttcttgg ctaagcgtac gacagtgccg acatgtgcct gtgggtcttg
    40261 ttggataagg tggcgtatca cagtcagaga ctctgctgcg agtgtcccgt ctagacttgt
    40321 gatctgtcca aggagcaagc gcatgcaccg cgatgccgtg gaggggtctg tctgcgcgca
    40381 tctcccaata gcccgaacag cctcccgcac caatgcctta tttgtgcccc gtgagaagtg
    40441 ttcaagctcg ctcaagatca ggcttttcgt gtggattgga ctgtggggga agatgagagc
    40501 aagcacttct agcttgagct cccatactgg tgcagtatcg gtcgcgcgaa ccagaaagtg
    40561 tgatgcatac ttgacgaagt ggtctggttg aacaaggcac acagacacga tgttgtagag
    40621 tgcgatttgt tggatgtcct gggcggatcg gagcaaggcg accaaaggac caacggcaag
    40681 cttgacatag tccggtgtgc caatggaagc gtagcaacgg gccactgcta ttacgacccc
    40741 tgaattgcgg ctttgcagca gtggcttgat ggcgttaaga agtaaaacta gatcttgatc
    40801 cagaacaacc agcttatctc cttcgtcagg accttccgag actttctcgc catagaaatc
    40861 ctgcaggtta gccgacttgt cttcaggctt gacagtccga gtccgccggg gaaagcactt
    40921 gcgggcatag actgtcatta gcctcagcat cgcaagctgg ctccattcgt ccatgtcgac
    40981 aatcttcttg accagcgctc tatagtgctt gtgtatcaga tcgagacggt ctgggcatat
    41041 ctccaagaag gcagcaaccg cggcaccggc gacaaagtac tgcttgtcac cgagcagggt
    41101 cgacaagtat tccagcagct ggggaagggt actcggctca aggccgtagc acttggggat
    41161 ggcgagggcg gcggcttttc gcacgtgggg agacatgtcg ccggcgccct tcttgatggc
    41221 cagcgagacg atctggctga tgacggggac gcggatgccg gacatggtac gcagggcgag
    41281 ggcgcggacc tgggggttgg cgtcggacag cgacttctgg atggtgttga tggacagcag
    41341 ggccagatcg ggctcctgct cggcatggtg gatgaggtag atgtagacca gtttcttgat
    41401 ctcgaggttg ggcgaggcca cgttcttgac gacggacgag aagaagggca gtgtgcgctg
    41461 ctggcggtac atcatggcga tgacgcggcg caggccgtcg agcacctcgc gctcattgcg
    41521 gctgtcgagt agcttcttga gctgggcggt cgggagcgac ttggtcgtgg tgcgcgtact
    41581 gcgagctgcc tgggctgcat cgagggtgag ttctcgggct gggggtttct gggtgttagc
    41641 tgtcctgttc cgtcgtgtcg ctcttcgaga gcgtggggca taccgttctc cagcaagctg
    41701 gatatccgcg atatcgactc catactgtct gctagcggtc ggcgccgcac cgcagagttg
    41761 ctgtcgtgtg ccgggtgctt ggggtttaag agagtgacgt cggtgaggct gctcagggca
    41821 tcccaagctt tggcggggca ccgctcaagc accacctcca gctagcacgc accacaacat
    41881 agcggggcgg gcccgaagct gggggttctc attctacacg acagcccagt acagtaacca
    41941 tctgaagtct catgaacaca atacacaaga tcgcgctgtg ttgggcctga gctctccgtc
    42001 caggagacag gtaagtaata tctcaaaata ctctctcata ttgaatacgg gctctaaaag
    42061 cattgtgaag tcacaatagg gcatcatgcc tctcaccccg ttggtgctct ccccggcact
    42121 tccgtccgag ttactcacat atattctgga ccatcacgtg taccctacta ctctcatcgt
    42181 ctgctttccg cggacagatt tcctagacgc tcttgccagg ggaatcgaac atcaaactgg
    42241 tattcatgaa catcaaccac ccctagcagc cgggtccagt ggccaacctc tagacgatgt
    42301 gccgccagag gggcttccac caccacaaca aactcacgct cccaaccatc aactcctctc
    42361 ctcaccccta tatcaagttg ccatatctag gcacgtgcgc acagtcttca tacccaccgt
    42421 aacccatcta cgggcctacc tgtctgtctt ctcaccggat gcctccaaga ttcccgcccc
    42481 gccatcagat tttgcccctg tcggcagaag accgccgcac ctgctagtct acggggcggt
    42541 agagctgcat cgggacacga gcgagtggag cgctcagggt ctggggagca ctgccgcggc
    42601 cctggtagag acgggacatc ggcttggatg gcgcgttgtg ctggctgaac cgccggggca
    42661 gcttgacgac agtatgatgg cggacgagga cgagcagcga gctggggacg ccgatgcgtt
    42721 tgcgcagctg ctgaaagaga acatgccgat tctaagcggc agcgtgagaa gattgggact
    42781 ggatggtgag cagggcggcg gctggtcagg gaggacggta gaagttggta gagtactgag
    42841 tcgatggttt cggtttcaga gaggggactg gaacgactat agggacgaca actttccgaa
    42901 gtgacatgct gatcgcttca gcgggcatca aatcgcatca agaactcctt taaaccccca
    42961 tgaagaagca agtgtaaagc ttgcggatga tcttggatgt tgggatggag gcacttttca
    43021 attccaattc ctaagccagg ccatggttat ataaaccttc caggtaccac ccaaggtttg
    43081 accaaggtgt attcccccaa aacgccagcc gtggtatctc gtcgtcaatc gtaattcata
    43141 caggaaatgc caatggaggc ggggtgtgtc aagacgtaat gccttggtcc atttctgtga
    43201 tgtacaactt gatgtgggcc tccatcttaa gatactcgtc ctgggcgctg cggacctccc
    43261 tctcaatgtt ttccttgaga tccaacatct gaagactggg tcaatacggt ggtaattact
    43321 tctcgcattc agagggaaac gtaccttctt ctcggtctgc tcgattcgga cgcgtcgcct
    43381 ctcgacctcg gtgcctttta ctgctcgttc ctccgtcaac tccttatgtc ttgcacgcaa
    43441 ctcctccatc ttttccttgg cctcctgtgc cttctgacta ctctggtctc tcagcttctc
    43501 tgtccgctcg ttccatttgg atagctgtct ctccagaagg tgctgctcgc gctcaatctg
    43561 cctggcgttg ttacccctat cagtcagggt gtccctctgc ttggcatttt tcttgttctc
    43621 gtcgtcctcc ttggacaact cgtcggcaat ctcgtccagc gtcttgatgc acgaggcgac
    43681 atcggccgcc acgactgtga aggagtcggt ggacgtctgc aatgctcgcg ccctccgctc
    43741 caaggattcg atgtgcgcct tgtccgtgct gagcgagtta tttagctcgg ataagcttgt
    43801 ctgcagcgcc gtcgggctct ggagcgtgta tggccgcagt tttgcgctct cttgcttgag
    43861 gtggagcttc tcggccgtct tctgttcgag cctctgggcc agctcgcctt tcctcgtctt
    43921 ggcctcctcc agtctggcgg ccaccttctc ctggttccgt cttagatcca gcaggttctt
    43981 cttcaactcc tcatttcttg ccgtcttctc cctgacctgg acctccatag ccttgcggtt
    44041 acgttgcatt tcgtggagcc gtgcctccat gtcctggttg tcttgataca aggtctcgat
    44101 gcgcgccttg gtcttctcgg cttggtcgaa gtgcttgtcg ataacagacg tctggctctc
    44161 gcggaagcgc acaaagttga tgaggtagct gaagatcttg acgaggcgtt cgcgcgtcgg
    44221 cttgtagaga tcggcgaagc tgaagtcggt aataccgcac tcgagcagca ggcgccgtaa
    44281 ggaaacgtag aagcccatca ggttccgggt atccggggcg acgacgtcgg caaagtcgcc
    44341 gcagacgtct tcggcagctg cgcgcatggc gggctcgatg gtctcgcgtg tggcgttgag
    44401 gagcagctcg gcaaaccact cgaagatcat ctgcacctgc acggggttgg gcttctgcag
    44461 gtcggcaatg gtgtatggga tgcctatatc ggtgatgcat cctacgatct ccttctccgg
    44521 cagccgcatg aatgcatcgg cctcctcctc cttcttgcgt gtcgtgcgcg acgaagtctg
    44581 cgatgccggt attatcgaca tgcgcgggtt gaacgacatg ttggcgggtc tgtccaggta
    44641 atggctgcgg tattcgggta ttcgtacacg tggtcttgtg tttggaagcc aacagaatag
    44701 tccaaggctt gaacttgcgc accaagatat cgcgggcaat ggcagtggct gtgattcagt
    44761 cgcagcgcgt cgccgagaaa gcggctttag ctaatcggaa gataaacaag tggtgggcgt
    44821 tattgggttg ttgctctgac aaccatctgg cagctggcag ctcactgacg ccgtgcctgt
    44881 ctgaactcgc tccactattt tcgcgcacag cctggccagc tgccagcccc caataccaac
    44941 ccaacccaat tgtctgctcg agacttgata aatctacatt tgatatctag acagatgtcg
    45001 tcgattgcta tgtggtaaag tcaggtaggt ggcattagtt tcggccgcac ggatagtcca
    45061 aagagcgtct ccgctgtagt caagcggtct acacagagca tcaggcttgg ctggtaactt
    45121 ttcaagtatt gtcgcgaccc ccttgtagga ctggccgcta ggcaatacca tgggtaggtt
    45181 gcgtaggcca gcaacgagta gagtttcaag tgttctaggg cttcttttac aaggctcaag
    45241 ctcatgccct cttacctctg ctagatatgt ctggggcata aggtctgggt ggcgacctca
    45301 actacaatat gcatatctta gcgagctacc gcacagtatc tgctcgtcat atgatcttca
    45361 attccgttct ccgtcgggtc ggtcacacca gctaggccag ggccaaaggg ccctgtagat
    45421 aagtaaggtt agagcaaatg ggctcgatac caaagcatgc gcattccaag ctgttaatct
    45481 cgaagcaaga tcgaaggctt aactgggact gctataggcc aacccgtgaa attcgccgcc
    45541 gaaacaatgg agctgtttga agtaatgatt ggccgccact tctgagataa gcactgacag
    45601 gaactacttt tgaaacacaa agctctgtgc agctgagcat tagccgtctt ctaacttctt
    45661 cttttccatg gcatctccca aggcctagct gggggacaag tcaaattgca aatgggattt
    45721 cgcaaccttt acttgattct taagattgct atttcctggc cttaactttg actggccaat
    45781 cgccgctcag acgtttccat tcccattacc gccttggccc ctcagtatgg gatactccgg
    45841 tctagatagc c
//
