# Supplementary material for: Genome sequencing and physiological characterization of three Neoarthrinium moseri strains
Source: BMC Microbiol. 2025 Aug 21;25:526. doi: 10.1186/s12866-025-04274-z (PMC12369201; doi:10.1186/s12866-025-04274-z)
Supplement: Supplementary file 16 — Supplementary Material 16. [file 12866_2025_4274_MOESM16_ESM.zip › BiGSLICE/input/Nmoseri/CBS16480/JAFEVA010000007.1.region001.gbk]

LOCUS       JAFEVA010000007        61002 bp    DNA     linear   PLN 06-APR-2022
DEFINITION  Neoarthrinium moseri strain CBS 164.80 scaffold7_Wmoseri_CBS_16480,
            whole genome shotgun sequence.
ACCESSION   JAFEVA010000007
VERSION     JAFEVA010000007.1
KEYWORDS    .
SOURCE      Neoarthrinium moseri
  ORGANISM  Neoarthrinium moseri
            Eukaryota; Fungi; Dikarya; Ascomycota; Pezizomycotina;
            Sordariomycetes; Xylariomycetidae; Xylariomycetidae incertae sedis;
            Neoarthrinium.
COMMENT     ##antiSMASH-Data-START##
            Version      :: 7.1.0
            Run date     :: 2023-12-04 12:18:39
            NOTE: This is a single region extracted from a larger record!
            Orig. start  :: 655598
            Orig. end    :: 716600
            ##antiSMASH-Data-END##
FEATURES             Location/Qualifiers
     protocluster    1..61002
                     /aStool="rule-based-clusters"
                     /category="RiPP"
                     /contig_edge="False"
                     /core_location="[30000:31002]"
                     /cutoff="20000"
                     /detection_rule="DUF3328"
                     /neighbourhood="30000"
                     /product="fungal-RiPP-like"
                     /protocluster_number="1"
                     /tool="antismash"
     proto_core      30001..31002
                     /aStool="rule-based-clusters"
                     /tool="antismash"
                     /cutoff="20000"
                     /detection_rule="DUF3328"
                     /neighbourhood="30000"
                     /product="fungal-RiPP-like"
                     /protocluster_number="1"
     cand_cluster    1..61002
                     /SMILES="C([*])C(-O)(C)"
                     /candidate_cluster_number="1"
                     /contig_edge="False"
                     /detection_rules="DUF3328"
                     /detection_rules="cds(PKS_AT and (PKS_KS or ene_KS or
                     mod_KS or hyb_KS or itr_KS or tra_KS))"
                     /kind="neighbouring"
                     /product="fungal-RiPP-like"
                     /product="T1PKS"
                     /protoclusters="1"
                     /protoclusters="2"
                     /tool="antismash"
     region          1..61002
                     /candidate_cluster_numbers="1"
                     /candidate_cluster_numbers="2"
                     /contig_edge="False"
                     /product="fungal-RiPP-like"
                     /product="T1PKS"
                     /region_number="1"
                     /rules="DUF3328"
                     /rules="cds(PKS_AT and (PKS_KS or ene_KS or mod_KS or
                     hyb_KS or itr_KS or tra_KS))"
                     /tool="antismash"
     protocluster    829..48868
                     /aStool="rule-based-clusters"
                     /category="PKS"
                     /contig_edge="False"
                     /core_location="[20828:28868]"
                     /cutoff="20000"
                     /detection_rule="cds(PKS_AT and (PKS_KS or ene_KS or mod_KS
                     or hyb_KS or itr_KS or tra_KS))"
                     /neighbourhood="20000"
                     /product="T1PKS"
                     /protocluster_number="2"
                     /tool="antismash"
     proto_core      20829..28868
                     /aStool="rule-based-clusters"
                     /tool="antismash"
                     /cutoff="20000"
                     /detection_rule="cds(PKS_AT and (PKS_KS or ene_KS or mod_KS
                     or hyb_KS or itr_KS or tra_KS))"
                     /neighbourhood="20000"
                     /product="T1PKS"
                     /protocluster_number="2"
     cand_cluster    829..48868
                     /SMILES="C([*])C(-O)(C)"
                     /candidate_cluster_number="2"
                     /contig_edge="False"
                     /detection_rules="cds(PKS_AT and (PKS_KS or ene_KS or
                     mod_KS or hyb_KS or itr_KS or tra_KS))"
                     /kind="single"
                     /product="T1PKS"
                     /protoclusters="2"
                     /tool="antismash"
     gene            1609..2695
                     /locus_tag="JN550_003151"
     mRNA            join(1609..1805,1869..1958,2018..2244,2296..2480,
                     2540..2695)
                     /locus_tag="JN550_003151"
                     /product="hypothetical protein"
     CDS             join(1609..1805,1869..1958,2018..2244,2296..2480,
                     2540..2695)
                     /codon_start=1
                     /locus_tag="JN550_003151"
                     /product="hypothetical protein"
                     /protein_id="KAI1873882.1"
                     /transl_table=1
                     /translation="MAEYPTHNGSNHSQLDKHMSPDEALRKIQTSGSIAISPELFEKLY
                     LSPQNKVKGELRKTFANPTPIGLIGFITCLGPLACDLMGWRGAGELGAASIPCFFFFGG
                     VLMITGGLLEFFLGNTFSAVVFFTFGGFWLSLGGTLLPQFGAYAAYAPADAVSPAAGLK
                     TQGFNASFGFFILSMTMLCFVFLICALRTNIVYVIIFTTLTLTAGFITGAYWAMAADYA
                     ANAAFAERLLVAAGACSFVTTACGWWLLLGIMLASVDFPLALPVGDLSTVIRGASERRK
                     SAV"
     PFAM_domain     join(1774..1805,1869..1958,2018..2244,2296..2480,
                     2540..2647)
                     /aSDomain="Gpr1_Fun34_YaaH"
                     /aSTool="clusterhmmer"
                     /database="35.0"
                     /db_xref="PF01184.22"
                     /db_xref="GO:0016020"
                     /description="GPR1/FUN34/yaaH family"
                     /detection="hmmscan"
                     /domain_id="clusterhmmer_JN550_003151_0001"
                     /evalue="4.60E-31"
                     /gene_ontologies="GO:0016020: membrane"
                     /label="JN550_003151"
                     /locus_tag="JN550_003151"
                     /protein_end="269"
                     /protein_start="55"
                     /score="108.2"
                     /tool="antismash"
                     /translation="LRKTFANPTPIGLIGFITCLGPLACDLMGWRGAGELGAASIPCFF
                     FFGGVLMITGGLLEFFLGNTFSAVVFFTFGGFWLSLGGTLLPQFGAYAAYAPADAVSPA
                     AGLKTQGFNASFGFFILSMTMLCFVFLICALRTNIVYVIIFTTLTLTAGFITGAYWAMA
                     ADYAANAAFAERLLVAAGACSFVTTACGWWLLLGIMLASVDFPLALPVGDL"
     gene            3858..4769
                     /locus_tag="JN550_003152"
     mRNA            3858..4769
                     /locus_tag="JN550_003152"
                     /product="hypothetical protein"
     CDS             3858..4769
                     /codon_start=1
                     /locus_tag="JN550_003152"
                     /product="hypothetical protein"
                     /protein_id="KAI1873883.1"
                     /transl_table=1
                     /translation="MMGRPTSMVMGEDLADIVARHRAETAAKLEGKIDPIVPISRQHGA
                     PSKKREGRAPRDSHGVKGSTRNSKRDSRLSMISQHLAISAATTGAGHGPGALFADLQAS
                     QHEESCVSHRQSIFHEDIQEQRPGNPVPPQQVKRWSRWQYSMINPGLGLGHGVHNDDEA
                     VFSEQANYIRAMIESGNFDMRHLRLTKEAASDPAFQTALHAALESFPPGVAAQIIEEAH
                     LHEDIRDEDVPKPVSPLRRARHSIQIASRTAWQDIRTASNRWSRIGPQRLADIRGYEKP
                     RLARRVWSRVSWNRKPTQAMAF"
     gene            6301..9760
                     /locus_tag="JN550_003153"
     mRNA            join(6301..7668,7727..9760)
                     /locus_tag="JN550_003153"
                     /product="hypothetical protein"
     CDS             join(6301..7668,7727..9760)
                     /codon_start=1
                     /locus_tag="JN550_003153"
                     /product="hypothetical protein"
                     /protein_id="KAI1873884.1"
                     /transl_table=1
                     /translation="MAKRNRITEHGRLGSKASQATTTTQGSSGTVTQRDQCQRELIAAS
                     ARGNEERVRCLLTENKPWTTGKDKVALRKALQKASARHHIDIIRLLLYHGAEVNAGAHD
                     EFPPLYRAAQAGQCAVVEELLTHRPDLEAREMRTWQTPLFAASVKGYHDIASLLLANGA
                     RVDAQDRDGRTPLLAMAINPNFKSMEMASLLVDHGANLEAKDRIGRTPLLWAATNRNYD
                     LAQTLLEKGANVSAVNNRGRTALHLTVDGSNGGRTADQASMPKRPREEMLQLLLQHGAD
                     ANVASDGGWRPLHNAAQKGLTSIVQVLLNAGADINATLSNGMTALHWAAFNGFEEVSQL
                     IWSYAEADLGITDTFGRAAWLCAAERGHDDLVELLSPGHNSHRLPKSMREATQAFNATV
                     VEFKEYGEKQRISKPPVFDLLYRWDEKNGRPTIPLWTDGPPGHAKSEFKWIHLPANNLA
                     WVETLMVNWFIESGCRDLEGFKALMKCLEQEHRGPFPHANYMRPFCQRISSQHPGDEDG
                     EALLGGDDTIGPGCASPLPIRLKGIRRSTSNLSQLTLSQGIPGGDGKIVMFMPYLHYET
                     DESRQKMMDAIKIVSSASHASSRDKTPDMLLLEAYLNHKPSLHPRRTLDQFFYRGIDTS
                     ARDRDQVVYRYCEAHGHQRKVFMVDQLWVLVLNKDLIITCFPERWDLRSHKDPLGVLDG
                     IVGEMNAKTRPPVRSVYHLAILVSGRCSGTFSRHRADDQDYQFLDMFESSVGRVTEDLT
                     HLFHQFERASSQSRQWARPSRRSKLRSSKNKNKKTPTEESNSFDRLLDIGTETSLLTEV
                     RDIRDELNILTMILNSQLWTLGDLKNCLIEELSLSAASSRLMRNHVNNIHVADIRKRTL
                     EQERHLKVHKRDIQTMDEQAERLYQSLTDLLDLKQKHSNALEARFASEQALAAAREGQT
                     VMVFTIVTIIFLPMSFIAAYFGISMDAFNDLHSDYVATWTFGGGLGISAVFIFMAFTVV
                     DITKAFSGFAALAKRLFARNDPGHEKSGDNDDDHQEAGMVPEPPGMRTRLLEPTATSPL
                     QSVFHRYQSTPLSKTRTNNTIGSDMTEMGILQSTDLELVKLKTATSILSKTRYAVSAKS
                     PRSRRGYGKEDLEWGTHDREMSADTC"
     PFAM_domain     6517..6675
                     /aSDomain="Ank_4"
                     /aSTool="clusterhmmer"
                     /database="35.0"
                     /db_xref="PF13637.9"
                     /db_xref="GO:0005515"
                     /description="Ankyrin repeats (many copies)"
                     /detection="hmmscan"
                     /domain_id="clusterhmmer_JN550_003153_0002"
                     /evalue="3.90E-05"
                     /gene_ontologies="GO:0005515: protein binding"
                     /label="JN550_003153"
                     /locus_tag="JN550_003153"
                     /protein_end="125"
                     /protein_start="72"
                     /score="24.2"
                     /tool="antismash"
                     /translation="RKALQKASARHHIDIIRLLLYHGAEVNAGAHDEFPPLYRAAQAGQ
                     CAVVEELL"
     PFAM_domain     6721..6831
                     /aSDomain="Ank_4"
                     /aSTool="clusterhmmer"
                     /database="35.0"
                     /db_xref="PF13637.9"
                     /db_xref="GO:0005515"
                     /description="Ankyrin repeats (many copies)"
                     /detection="hmmscan"
                     /domain_id="clusterhmmer_JN550_003153_0003"
                     /evalue="3.60E-05"
                     /gene_ontologies="GO:0005515: protein binding"
                     /label="JN550_003153"
                     /locus_tag="JN550_003153"
                     /protein_end="177"
                     /protein_start="140"
                     /score="24.3"
                     /tool="antismash"
                     /translation="TPLFAASVKGYHDIASLLLANGARVDAQDRDGRTPLL"
     PFAM_domain     6880..7041
                     /aSDomain="Ank_5"
                     /aSTool="clusterhmmer"
                     /database="35.0"
                     /db_xref="PF13857.9"
                     /db_xref="GO:0005515"
                     /description="Ankyrin repeats (many copies)"
                     /detection="hmmscan"
                     /domain_id="clusterhmmer_JN550_003153_0004"
                     /evalue="2.20E-08"
                     /gene_ontologies="GO:0005515: protein binding"
                     /label="JN550_003153"
                     /locus_tag="JN550_003153"
                     /protein_end="247"
                     /protein_start="193"
                     /score="34.3"
                     /tool="antismash"
                     /translation="LVDHGANLEAKDRIGRTPLLWAATNRNYDLAQTLLEKGANVSAVN
                     NRGRTALHL"
     PFAM_domain     7075..7227
                     /aSDomain="Ank_4"
                     /aSTool="clusterhmmer"
                     /database="35.0"
                     /db_xref="PF13637.9"
                     /db_xref="GO:0005515"
                     /description="Ankyrin repeats (many copies)"
                     /detection="hmmscan"
                     /domain_id="clusterhmmer_JN550_003153_0005"
                     /evalue="1.90E-08"
                     /gene_ontologies="GO:0005515: protein binding"
                     /label="JN550_003153"
                     /locus_tag="JN550_003153"
                     /protein_end="309"
                     /protein_start="258"
                     /score="34.8"
                     /tool="antismash"
                     /translation="DQASMPKRPREEMLQLLLQHGADANVASDGGWRPLHNAAQKGLTS
                     IVQVLL"
     PFAM_domain     7210..7317
                     /aSDomain="Ank_4"
                     /aSTool="clusterhmmer"
                     /database="35.0"
                     /db_xref="PF13637.9"
                     /db_xref="GO:0005515"
                     /description="Ankyrin repeats (many copies)"
                     /detection="hmmscan"
                     /domain_id="clusterhmmer_JN550_003153_0006"
                     /evalue="4.40E-06"
                     /gene_ontologies="GO:0005515: protein binding"
                     /label="JN550_003153"
                     /locus_tag="JN550_003153"
                     /protein_end="339"
                     /protein_start="303"
                     /score="27.3"
                     /tool="antismash"
                     /translation="IVQVLLNAGADINATLSNGMTALHWAAFNGFEEVSQ"
     PFAM_domain     8903..9310
                     /aSDomain="CorA"
                     /aSTool="clusterhmmer"
                     /database="35.0"
                     /db_xref="PF01544.21"
                     /db_xref="GO:0016020"
                     /db_xref="GO:0030001"
                     /db_xref="GO:0046873"
                     /db_xref="GO:0055085"
                     /description="CorA-like Mg2+ transporter protein"
                     /detection="hmmscan"
                     /domain_id="clusterhmmer_JN550_003153_0007"
                     /evalue="3.20E-10"
                     /gene_ontologies="GO:0016020: membrane"
                     /gene_ontologies="GO:0030001: metal ion transport"
                     /gene_ontologies="GO:0046873: metal ion transmembrane
                     transporter activity"
                     /gene_ontologies="GO:0055085: transmembrane transport"
                     /label="JN550_003153"
                     /locus_tag="JN550_003153"
                     /protein_end="984"
                     /protein_start="848"
                     /score="40.0"
                     /tool="antismash"
                     /translation="ASSRLMRNHVNNIHVADIRKRTLEQERHLKVHKRDIQTMDEQAER
                     LYQSLTDLLDLKQKHSNALEARFASEQALAAAREGQTVMVFTIVTIIFLPMSFIAAYFG
                     ISMDAFNDLHSDYVATWTFGGGLGISAVFIFM"
     gene            complement(10513..12822)
                     /locus_tag="JN550_003154"
     mRNA            complement(join(10513..11463,11518..11875,12110..12162,
                     12490..12822))
                     /locus_tag="JN550_003154"
                     /product="hypothetical protein"
     CDS             complement(join(10513..11463,11518..11875,12110..12162,
                     12490..12822))
                     /codon_start=1
                     /locus_tag="JN550_003154"
                     /product="hypothetical protein"
                     /protein_id="KAI1873885.1"
                     /transl_table=1
                     /translation="MGWAANGMVVSRPMRQHYRIANTQRTPQSTSPLITLFGRTELRSD
                     RNFTKVLHKKVFLFPLSVVVGLGGVRRHVSLLFPGLKWEEMKTGEMWECSEVRPVVGIR
                     PDVENLWFMLSLGDISAGFGVAILGGASRQEILAVNVLCFFPARGMTFSPEGRSQLILS
                     WGIIVGATIGVAALAAATMLLERPTGILKRCCEHYRGEMLEYFSGTQQTCPRCEQRFIL
                     LVIRPFVAFWLMLRAYSDLLSSVCFEVTCIASLLLWILVRMYELLNLQSFEVTGTGFGF
                     AHFLAFVTLLAPLKPCVEHLWRNCDGYRGVVSPWRWARFRAPKRASLPTPAADEGDEDG
                     HTSYKPDILSASAGTVTTQGDIPSKRRKASTTPLRFKFYLDTPWYARALPIYGGSVLSQ
                     LVIMLALTAIGSKPPVEVITLLLPWCLAFAPVQILLFNLAAMIVEEKGRSTQGKDVAYW
                     VLSALFGVISIGAALDTVVGIGGFPVSYIGMATLSVTVIAYVLYGCVSKPGHLAKGKAT
                     SRGDVDEEAALIGSKTQARIPVRRPKRLHGPSRRLGKQKITNYGTMV"
     gene            15028..15673
                     /locus_tag="JN550_003155"
     mRNA            join(15028..15226,15342..15523,15584..15673)
                     /locus_tag="JN550_003155"
                     /product="hypothetical protein"
     CDS             join(15028..15226,15342..15523,15584..15673)
                     /codon_start=1
                     /locus_tag="JN550_003155"
                     /product="hypothetical protein"
                     /protein_id="KAI1873886.1"
                     /transl_table=1
                     /translation="MPPKKQDNADGGEGSELAFTESETKLIYHIFKHSPPSSKVAPNWE
                     AVRQDLGSASIEATKKRFQQISQKRGWFQAEETGEATSNAKKTPARSSSKKKRAANGGD
                     SDAADEQTPTKKPKTAPRKTAQKDRGDEPQEDQQDGGLGVSLAADAEMTGDT"
     gene            17823..19144
                     /locus_tag="JN550_003156"
     mRNA            join(17823..18117,18188..18317,18376..19144)
                     /locus_tag="JN550_003156"
                     /product="hypothetical protein"
     CDS             join(17823..18117,18188..18317,18376..19144)
                     /codon_start=1
                     /gene_functions="biosynthetic-additional (smcogs)
                     SMCOG1042:O-methyltransferase (Score: 157.5; E-value:
                     8.5e-48)"
                     /gene_kind="biosynthetic-additional"
                     /locus_tag="JN550_003156"
                     /product="hypothetical protein"
                     /protein_id="KAI1873887.1"
                     /transl_table=1
                     /translation="MDTLSLLEGLGPESFSNDADRYAAKDAARKLLYKLESPFERSWSL
                     CIETSVLVAGIQVCQDLGIWSKWADKCKESETATQTLDDILAMCNSKADPNLLRRLLRH
                     ISALYVIEETDVDTWKPTPFSLALGDKTSYVDQTIQCGLDHNIPCGVNLVKFLAKNQYQ
                     EPVDRFKFDNYRDLFGDDFFDYCQKNPGAGGSFIGLMKALNLNKMDWTEVYDTKKLLSE
                     VEISNGQPVFVDMGGAHGRDTNRLLAKHPELGQDALIVQDLPDVLALHTQEKLDGRIKR
                     MPHDFFSTQPVLGARAYFFHVVLHDWSDVDCGRILGKVKDAMTKGYSKLLICEVVLPPK
                     GATSFMTTLDLQMMNSTSGFERTEEHWRKLLQNIGFRVVGISTHIGAMESVIEAEIA"
     PFAM_domain     18470..19081
                     /aSDomain="Methyltransf_2"
                     /aSTool="clusterhmmer"
                     /database="35.0"
                     /db_xref="PF00891.21"
                     /db_xref="GO:0008171"
                     /description="O-methyltransferase domain"
                     /detection="hmmscan"
                     /domain_id="clusterhmmer_JN550_003156_0008"
                     /evalue="4.30E-24"
                     /gene_ontologies="GO:0008171: O-methyltransferase activity"
                     /label="JN550_003156"
                     /locus_tag="JN550_003156"
                     /protein_end="377"
                     /protein_start="173"
                     /score="85.1"
                     /tool="antismash"
                     /translation="YRDLFGDDFFDYCQKNPGAGGSFIGLMKALNLNKMDWTEVYDTKK
                     LLSEVEISNGQPVFVDMGGAHGRDTNRLLAKHPELGQDALIVQDLPDVLALHTQEKLDG
                     RIKRMPHDFFSTQPVLGARAYFFHVVLHDWSDVDCGRILGKVKDAMTKGYSKLLICEVV
                     LPPKGATSFMTTLDLQMMNSTSGFERTEEHWRKLLQNIGFR"
     gene            20829..28868
                     /locus_tag="JN550_003157"
     mRNA            join(20829..20988,21051..21319,21387..22620,22690..23831,
                     23895..25565,25623..25645,25736..27590,27649..27969,
                     28032..28868)
                     /locus_tag="JN550_003157"
                     /product="hypothetical protein"
     CDS             join(20829..20988,21051..21319,21387..22620,22690..23831,
                     23895..25565,25623..25645,25736..27590,27649..27969,
                     28032..28868)
                     /NRPS_PKS="Domain: PKS_KS(Iterative-KS) (2-372). E-value:
                     7.1e-145. Score: 475.0. Matches aSDomain:
                     nrpspksdomains_JN550_003157_PKS_KS.1"
                     /NRPS_PKS="Domain: PKS_AT (511-820). E-value: 3.7e-83.
                     Score: 271.2. Matches aSDomain:
                     nrpspksdomains_JN550_003157_PKS_AT.1"
                     /NRPS_PKS="Domain: PKS_DH (901-1087). E-value: 4.1e-21.
                     Score: 67.9. Matches aSDomain:
                     nrpspksdomains_JN550_003157_PKS_DH.1"
                     /NRPS_PKS="Domain: cMT (1396-1556). E-value: 1e-54. Score:
                     177.1. Matches aSDomain: nrpspksdomains_JN550_003157_cMT.1"
                     /NRPS_PKS="Domain: PKS_ER (1793-2093). E-value: 9.1e-60.
                     Score: 194.2. Matches aSDomain:
                     nrpspksdomains_JN550_003157_PKS_ER.1"
                     /NRPS_PKS="Domain: PKS_KR (2133-2308). E-value: 4e-49.
                     Score: 158.9. Matches aSDomain:
                     nrpspksdomains_JN550_003157_PKS_KR.1"
                     /NRPS_PKS="Domain: PKS_PP (2412-2491). E-value: 1.5e-10.
                     Score: 33.1. Matches aSDomain:
                     nrpspksdomains_JN550_003157_PKS_PP.1"
                     /codon_start=1
                     /gene_functions="biosynthetic (rule-based-clusters) T1PKS:
                     itr_KS"
                     /gene_functions="biosynthetic (rule-based-clusters) T1PKS:
                     PKS_AT"
                     /gene_functions="biosynthetic-additional
                     (rule-based-clusters) ADH_N"
                     /gene_functions="biosynthetic-additional
                     (rule-based-clusters) adh_short"
                     /gene_functions="biosynthetic-additional
                     (rule-based-clusters) PP-binding"
                     /gene_functions="biosynthetic-additional (smcogs)
                     SMCOG1022:Beta-ketoacyl synthase (Score: 220.6; E-value:
                     5.9e-67)"
                     /gene_kind="biosynthetic"
                     /locus_tag="JN550_003157"
                     /product="hypothetical protein"
                     /protein_id="KAI1873888.1"
                     /sec_met_domain="itr_KS (E-value: 8.6e-145, bitscore:
                     477.0, seeds: 96, tool: rule-based-clusters)"
                     /sec_met_domain="PKS_AT (E-value: 2.1e-82, bitscore: 271.2,
                     seeds: 1682, tool: rule-based-clusters)"
                     /sec_met_domain="ADH_N (E-value: 2e-06, bitscore: 22.0,
                     seeds: 66, tool: rule-based-clusters)"
                     /sec_met_domain="adh_short (E-value: 1.1e-40, bitscore:
                     133.9, seeds: 230, tool: rule-based-clusters)"
                     /sec_met_domain="PP-binding (E-value: 1.8e-07, bitscore:
                     25.9, seeds: 164, tool: rule-based-clusters)"
                     /transl_table=1
                     /translation="MHAGSIYTDGGYFLSDDIHGFDSAFFQLPENDAMAMDPQQKLLLE
                     NVYHALENAGISLKDIASSKTSVYVGCSNVDALALSNSDPLLFSQNQAAGTSPAILANR
                     ISWFFDLQGTSQTIDTACSSSLVAFHQACQNIKSGDSDMAIISGVNLVQHPSSTQNLCS
                     LGVLSPEGQCLTFDERANGYGRGEGVGTVIIKPLHAAIRDSNPIRAVVRGTGSNQDGKT
                     AGITLPSARAQESLIRQVYASYNLDMADTSYVEAHGTATLVGDPLELTAITSAFDCERD
                     SDIYVGSVKSVIGHLEGGAGIAGLITATLAIESKMIPPVANLQNLNPAIPAANHVKISK
                     ECLPWPSNGVRRASVNSFGFGGTNAHVVLEDLDGFMQQKLSQQNIQDMTGRENSPGLTS
                     TACLTNGSARGHTNGRTPSVSKRVLALTAFDEEGINRNRMQLSKYLASLSDLNDESQQK
                     FLDDLLYTMNEKRTSFSWRTYCLVGDNLGSVITSLSQGLRPTRASVLPKITRFVFTGQG
                     ANWPGMAQDLREFPLFKQRIAEATMFFKSLGAPWDLQESLASLDFDIAEPSFAQSSCVA
                     VQVALVDLLTSWKILPATVVGHSSGEIAAAYCAGKISRQAAWKVAFHRGQVCSQKADGS
                     GTMLAAAIAVQTAEELLARLKELEPLDVTIGCFNSPKNVTFTGKRAGIARLQQELDRMQ
                     VFNRALPVKVAYHSPDLQDVADEYLASLGDLDFGDKINEDATIQMYSSVTGKPFGPADK
                     ISPSYWVENLVSPVRFSTALLRSFGLQQDRGKHNQMTETIIEIGPHSALRSAIKDTLDT
                     SENLRQVGYSSLMKRNETTGDTLMHTMGSLYSSGYDIDLPTINNDRKSAGSAAEATQIL
                     RDLPPYAFGHTSKRMTSRQIEFVKFPEFQRHELLGMPTVDSNPFEQRWRNSIRLQDVPW
                     LSSNKLNDKVIFPGVAYISMAVEAALLASRSEGALAGVELRDVSIRESLLIPDNPQGIE
                     TIFSLSRSTSGSDASSPWSTFRFISHNDIENTWVEHCSGSIRVEKDKSYTPQPTLSKEL
                     DNATRSPSAQQEYFTRTIEGTLLYEEFASAGMTFGSDLQNMQEIQLSTDAKAFASLVRS
                     PDIPKKAHDHYVIHPCALESILHGLLCICSEEGSLVGGTMVANRVERIWIADPLTDIDC
                     KVYSSFAEARRETSTLYRSNIEIYEKGASETPRMAISGFDLVSLPPPEDEQASDEALYV
                     EEWKPDVKMLSSIEKFDVKAKPVVDLIKAVAKSDHELFQLASAVFILDTVEKLDSINIE
                     GLPSHLISYVKWIREQFELISQGNALILDVPLLTQIRANTDMRQNLLDKTSKSAARGEL
                     LVRIGTRIESILRQESDGLELMFGADDIMTRTYDECLPGDMGIRLWQYFHCLAHNQSGL
                     KVLEVGGGTGSATNIVLDALKSARARDNENGVHPVAIYDFTDISAAFFENARERFSDWN
                     DVMRYKTLDVEKDPALQDYEIGSYDLIIATHVLHATADLGGDLILIENVNPELMSASLI
                     FGILSGWWRSTESFRQSNPLITEHQWNSALSNAGFTPRLHLPTTVEAGGNEISAIIARA
                     KDDTASPESRPRCTILYDSTHETQNTLAEHLLKTLEYQTSLVNFSDISPETLTADFYIP
                     LFFLGGLKLSNVTEVDFYKLKLVLDTCTKVLWVMDDPVDDPETAMCIGLIRTIKWERDP
                     DGVNFTTLTVRQPLPEVDALASEITYLAKEAYNSPHIVPRNVEYSLKDGVFLTSRLLPA
                     PSASKAVIKKKEPNFEHARLSDIAHPVALTLMDPHKPQSLQFVDDASMDGALGDNEVVI
                     KVNVTALTPEDVEEVVRLIPGQGLGRSCAGTVQKIGQTVTNVTVGDRVVAIRPTSSTGS
                     IRTHFRTHHNAVQRIPDSVSLSDAATLPWAFLTAYYCLLRVAHLQPEETVMIQDADKPV
                     GQVAIQLALSTQAKLLVTVSTNAAKNSLASSFKVDPSCIFSSEDMSSIPKAVGSDFGSR
                     GVDVYLNCGASGVSGLYQQYISYGTRLVDLFGDETTSGSSLNAFCTRNVSYTCVDMDVV
                     ATMRAEIVQEALTTVSSLLATGKLQPIQDVQNMGFSEIQKALVQCRDRSSKPPSMFVFS
                     PEDNETVPIGIRPIGNYRFPENASYLLIGGFGGIGRRVSSWMQSRGARNFIFLSRSGYS
                     GPSARKLRDEVTALGCTVESVQCDASDAEAVRLGLEKVQRTMPPIKGCIQCSMVLQDSM
                     FDNMSWNQFQDATTPKVAGSINVADNIPRDLDFFVLLSSSASTIGNRGQANYAAGNAFL
                     DAYARKLTRLGRPTTSISLGTVLSVGWVAENQGALPIALSYSDISEDRLLSLLEYHIDP
                     RWGAAKNPDTCHTITGLRSAAEFEECGITLPEFMAYPLFTHLRNKREARSKKTEDSITT
                     AQSLELATSDEERADLVVDAIISKISRVMAMSPENLEPQRALVSYGVDSLVTVDVKAWF
                     KKELGATVSTQDLIGELTIYDLAQKVVASTHVPMTNGTT"
     PFAM_domain     join(20835..20988,21051..21319,21387..21554)
                     /aSDomain="ketoacyl-synt"
                     /aSTool="clusterhmmer"
                     /database="35.0"
                     /db_xref="PF00109.29"
                     /description="Beta-ketoacyl synthase, N-terminal domain"
                     /detection="hmmscan"
                     /domain_id="clusterhmmer_JN550_003157_0009"
                     /evalue="1.20E-54"
                     /label="JN550_003157"
                     /locus_tag="JN550_003157"
                     /protein_end="199"
                     /protein_start="2"
                     /score="185.7"
                     /tool="antismash"
                     /translation="AGSIYTDGGYFLSDDIHGFDSAFFQLPENDAMAMDPQQKLLLENV
                     YHALENAGISLKDIASSKTSVYVGCSNVDALALSNSDPLLFSQNQAAGTSPAILANRIS
                     WFFDLQGTSQTIDTACSSSLVAFHQACQNIKSGDSDMAIISGVNLVQHPSSTQNLCSLG
                     VLSPEGQCLTFDERANGYGRGEGVGTVIIKPLHA"
     aSDomain        join(20835..20988,21051..21319,21387..22073)
                     /ASF="found active site cysteine: True, scaffold matched
                     GSSS: True"
                     /ASF="found active site histidines: True"
                     /aSDomain="PKS_KS"
                     /aSTool="nrps_pks_domains"
                     /database="nrpspksdomains.hmm"
                     /detection="hmmscan"
                     /domain_id="nrpspksdomains_JN550_003157_PKS_KS.1"
                     /domain_subtypes="Iterative-KS"
                     /evalue="7.10E-145"
                     /label="JN550_003157_PKS_KS.1"
                     /locus_tag="JN550_003157"
                     /protein_end="372"
                     /protein_start="2"
                     /score="475.0"
                     /tool="antismash"
                     /translation="AGSIYTDGGYFLSDDIHGFDSAFFQLPENDAMAMDPQQKLLLENV
                     YHALENAGISLKDIASSKTSVYVGCSNVDALALSNSDPLLFSQNQAAGTSPAILANRIS
                     WFFDLQGTSQTIDTACSSSLVAFHQACQNIKSGDSDMAIISGVNLVQHPSSTQNLCSLG
                     VLSPEGQCLTFDERANGYGRGEGVGTVIIKPLHAAIRDSNPIRAVVRGTGSNQDGKTAG
                     ITLPSARAQESLIRQVYASYNLDMADTSYVEAHGTATLVGDPLELTAITSAFDCERDSD
                     IYVGSVKSVIGHLEGGAGIAGLITATLAIESKMIPPVANLQNLNPAIPAANHVKISKEC
                     LPWPSNGVRRASVNSFGFGGTNAHVVLEDL"
     aSModule        20835..28829
                     /complete
                     /domains="nrpspksdomains_JN550_003157_PKS_KS.1"
                     /domains="nrpspksdomains_JN550_003157_PKS_AT.1"
                     /domains="nrpspksdomains_JN550_003157_PKS_DH.1"
                     /domains="nrpspksdomains_JN550_003157_cMT.1"
                     /domains="nrpspksdomains_JN550_003157_PKS_ER.1"
                     /domains="nrpspksdomains_JN550_003157_PKS_KR.1"
                     /domains="nrpspksdomains_JN550_003157_PKS_PP.1"
                     /iterative
                     /locus_tags="JN550_003157"
                     /monomer_pairings="pk -> Me-pk"
                     /tool="antismash"
                     /type="pks"
     CDS_motif       21227..21274
                     /aSTool="nrps_pks_domains"
                     /database="abmotifs"
                     /detection="hmmscan"
                     /domain_id="nrpspksmotif_JN550_003157_0001"
                     /evalue="4.80E-05"
                     /label="PKSI-KS_m3"
                     /locus_tag="JN550_003157"
                     /protein_end="128"
                     /protein_start="112"
                     /score="15.6"
                     /tool="antismash"
                     /translation="GTSQTIDTACSSSLVA"
     CDS_motif       21483..21521
                     /aSTool="nrps_pks_domains"
                     /database="abmotifs"
                     /detection="hmmscan"
                     /domain_id="nrpspksmotif_JN550_003157_0002"
                     /evalue="5.40E-04"
                     /label="PKSI-KS_m4"
                     /locus_tag="JN550_003157"
                     /protein_end="188"
                     /protein_start="175"
                     /score="13.1"
                     /tool="antismash"
                     /translation="FDERANGYGRGEG"
     PFAM_domain     21582..21926
                     /aSDomain="Ketoacyl-synt_C"
                     /aSTool="clusterhmmer"
                     /database="35.0"
                     /db_xref="PF02801.25"
                     /description="Beta-ketoacyl synthase, C-terminal domain"
                     /detection="hmmscan"
                     /domain_id="clusterhmmer_JN550_003157_0010"
                     /evalue="5.30E-34"
                     /label="JN550_003157"
                     /locus_tag="JN550_003157"
                     /protein_end="323"
                     /protein_start="208"
                     /score="116.9"
                     /tool="antismash"
                     /translation="AVVRGTGSNQDGKTAGITLPSARAQESLIRQVYASYNLDMADTSY
                     VEAHGTATLVGDPLELTAITSAFDCERDSDIYVGSVKSVIGHLEGGAGIAGLITATLAI
                     ESKMIPPVANL"
     CDS_motif       21714..21761
                     /aSTool="nrps_pks_domains"
                     /database="abmotifs"
                     /detection="hmmscan"
                     /domain_id="nrpspksmotif_JN550_003157_0003"
                     /evalue="4.60E-03"
                     /label="PKSI-KS_m5"
                     /locus_tag="JN550_003157"
                     /protein_end="268"
                     /protein_start="252"
                     /score="9.8"
                     /tool="antismash"
                     /translation="YVEAHGTATLVGDPLE"
     PFAM_domain     21936..22397
                     /aSDomain="KAsynt_C_assoc"
                     /aSTool="clusterhmmer"
                     /database="35.0"
                     /db_xref="PF16197.8"
                     /description="Ketoacyl-synthetase C-terminal extension"
                     /detection="hmmscan"
                     /domain_id="clusterhmmer_JN550_003157_0011"
                     /evalue="2.00E-11"
                     /label="JN550_003157"
                     /locus_tag="JN550_003157"
                     /protein_end="480"
                     /protein_start="326"
                     /score="44.5"
                     /tool="antismash"
                     /translation="NPAIPAANHVKISKECLPWPSNGVRRASVNSFGFGGTNAHVVLED
                     LDGFMQQKLSQQNIQDMTGRENSPGLTSTACLTNGSARGHTNGRTPSVSKRVLALTAFD
                     EEGINRNRMQLSKYLASLSDLNDESQQKFLDDLLYTMNEKRTSFSWRTYC"
     CDS_motif       22488..22538
                     /aSTool="nrps_pks_domains"
                     /database="abmotifs"
                     /detection="hmmscan"
                     /domain_id="nrpspksmotif_JN550_003157_0004"
                     /evalue="2.10E-05"
                     /label="PKSI-AT-mM_m1"
                     /locus_tag="JN550_003157"
                     /protein_end="527"
                     /protein_start="510"
                     /score="17.0"
                     /tool="antismash"
                     /translation="FVFTGQGANWPGMAQDL"
     PFAM_domain     join(22488..22620,22690..23525)
                     /aSDomain="Acyl_transf_1"
                     /aSTool="clusterhmmer"
                     /database="35.0"
                     /db_xref="PF00698.24"
                     /description="Acyl transferase domain"
                     /detection="hmmscan"
                     /domain_id="clusterhmmer_JN550_003157_0012"
                     /evalue="4.40E-44"
                     /label="JN550_003157"
                     /locus_tag="JN550_003157"
                     /protein_end="833"
                     /protein_start="510"
                     /score="151.4"
                     /tool="antismash"
                     /translation="FVFTGQGANWPGMAQDLREFPLFKQRIAEATMFFKSLGAPWDLQE
                     SLASLDFDIAEPSFAQSSCVAVQVALVDLLTSWKILPATVVGHSSGEIAAAYCAGKISR
                     QAAWKVAFHRGQVCSQKADGSGTMLAAAIAVQTAEELLARLKELEPLDVTIGCFNSPKN
                     VTFTGKRAGIARLQQELDRMQVFNRALPVKVAYHSPDLQDVADEYLASLGDLDFGDKIN
                     EDATIQMYSSVTGKPFGPADKISPSYWVENLVSPVRFSTALLRSFGLQQDRGKHNQMTE
                     TIIEIGPHSALRSAIKDTLDTSENLRQVGYSSLMKRNETTGD"
     aSDomain        join(22491..22620,22690..23486)
                     /ASF="Neither malonyl-CoA or methylmalonyl-CoA specific"
                     /ASF="found active site serine: True, scaffold matched
                     GHGE: True"
                     /aSDomain="PKS_AT"
                     /aSTool="nrps_pks_domains"
                     /database="nrpspksdomains.hmm"
                     /detection="hmmscan"
                     /domain_id="nrpspksdomains_JN550_003157_PKS_AT.1"
                     /evalue="3.70E-83"
                     /label="JN550_003157_PKS_AT.1"
                     /locus_tag="JN550_003157"
                     /protein_end="820"
                     /protein_start="511"
                     /score="271.2"
                     /specificity="substrate consensus: pk"
                     /specificity="PKS signature: Malonyl-CoA"
                     /specificity="Minowa: mmal"
                     /tool="antismash"
                     /translation="VFTGQGANWPGMAQDLREFPLFKQRIAEATMFFKSLGAPWDLQES
                     LASLDFDIAEPSFAQSSCVAVQVALVDLLTSWKILPATVVGHSSGEIAAAYCAGKISRQ
                     AAWKVAFHRGQVCSQKADGSGTMLAAAIAVQTAEELLARLKELEPLDVTIGCFNSPKNV
                     TFTGKRAGIARLQQELDRMQVFNRALPVKVAYHSPDLQDVADEYLASLGDLDFGDKINE
                     DATIQMYSSVTGKPFGPADKISPSYWVENLVSPVRFSTALLRSFGLQQDRGKHNQMTET
                     IIEIGPHSALRSAIKDTLDTSENLRQVG"
     CDS_motif       22797..22898
                     /aSTool="nrps_pks_domains"
                     /database="abmotifs"
                     /detection="hmmscan"
                     /domain_id="nrpspksmotif_JN550_003157_0005"
                     /evalue="2.50E-09"
                     /label="PKSI-AT-mM_m3"
                     /locus_tag="JN550_003157"
                     /protein_end="624"
                     /protein_start="590"
                     /score="29.6"
                     /tool="antismash"
                     /translation="LPATVVGHSSGEIAAAYCAGKISRQAAWKVAFHR"
     CDS_motif       23292..23333
                     /aSTool="nrps_pks_domains"
                     /database="abmotifs"
                     /detection="hmmscan"
                     /domain_id="nrpspksmotif_JN550_003157_0006"
                     /evalue="1.20E-03"
                     /label="PKSI-AT-mM_m8"
                     /locus_tag="JN550_003157"
                     /protein_end="769"
                     /protein_start="755"
                     /score="11.4"
                     /tool="antismash"
                     /translation="PSYWVENLVSPVRF"
     aSDomain        join(23730..23831,23895..24350)
                     /ASF="catalytic triad H,G,P inconclusive"
                     /aSDomain="PKS_DH"
                     /aSTool="nrps_pks_domains"
                     /database="nrpspksdomains.hmm"
                     /detection="hmmscan"
                     /domain_id="nrpspksdomains_JN550_003157_PKS_DH.1"
                     /evalue="4.10E-21"
                     /label="JN550_003157_PKS_DH.1"
                     /locus_tag="JN550_003157"
                     /protein_end="1087"
                     /protein_start="901"
                     /score="67.9"
                     /tool="antismash"
                     /translation="HELLGMPTVDSNPFEQRWRNSIRLQDVPWLSSNKLNDKVIFPGVA
                     YISMAVEAALLASRSEGALAGVELRDVSIRESLLIPDNPQGIETIFSLSRSTSGSDASS
                     PWSTFRFISHNDIENTWVEHCSGSIRVEKDKSYTPQPTLSKELDNATRSPSAQQEYFTR
                     TIEGTLLYEEFASAGMTFGSDLQ"
     PFAM_domain     join(23730..23831,23895..24728)
                     /aSDomain="PS-DH"
                     /aSTool="clusterhmmer"
                     /database="35.0"
                     /db_xref="PF14765.9"
                     /description="Polyketide synthase dehydratase"
                     /detection="hmmscan"
                     /domain_id="clusterhmmer_JN550_003157_0013"
                     /evalue="2.30E-44"
                     /label="JN550_003157"
                     /locus_tag="JN550_003157"
                     /protein_end="1213"
                     /protein_start="901"
                     /score="152.0"
                     /tool="antismash"
                     /translation="HELLGMPTVDSNPFEQRWRNSIRLQDVPWLSSNKLNDKVIFPGVA
                     YISMAVEAALLASRSEGALAGVELRDVSIRESLLIPDNPQGIETIFSLSRSTSGSDASS
                     PWSTFRFISHNDIENTWVEHCSGSIRVEKDKSYTPQPTLSKELDNATRSPSAQQEYFTR
                     TIEGTLLYEEFASAGMTFGSDLQNMQEIQLSTDAKAFASLVRSPDIPKKAHDHYVIHPC
                     ALESILHGLLCICSEEGSLVGGTMVANRVERIWIADPLTDIDCKVYSSFAEARRETSTL
                     YRSNIEIYEKGASETPRMAISGFDLVSLPPP"
     CDS_motif       join(23829..23831,23895..23954)
                     /aSTool="nrps_pks_domains"
                     /database="abmotifs"
                     /detection="hmmscan"
                     /domain_id="nrpspksmotif_JN550_003157_0007"
                     /evalue="6.10E-07"
                     /label="PKSI-DH_m2"
                     /locus_tag="JN550_003157"
                     /protein_end="955"
                     /protein_start="934"
                     /score="22.0"
                     /tool="antismash"
                     /translation="KLNDKVIFPGVAYISMAVEAA"
     aSDomain        join(25278..25565,25623..25645,25736..25904)
                     /aSDomain="MT"
                     /aSTool="nrps_pks_domains"
                     /database="nrpspksdomains.hmm"
                     /detection="hmmscan"
                     /domain_id="nrpspksdomains_JN550_003157_cMT.1"
                     /domain_subtypes="cMT"
                     /evalue="1.00E-54"
                     /label="JN550_003157_cMT.1"
                     /locus_tag="JN550_003157"
                     /protein_end="1556"
                     /protein_start="1396"
                     /score="177.1"
                     /tool="antismash"
                     /translation="HNQSGLKVLEVGGGTGSATNIVLDALKSARARDNENGVHPVAIYD
                     FTDISAAFFENARERFSDWNDVMRYKTLDVEKDPALQDYEIGSYDLIIATHVLHATADL
                     GGDLILIENVNPELMSASLIFGILSGWWRSTESFRQSNPLITEHQWNSALSNAGFT"
     PFAM_domain     join(25302..25565,25623..25645,25736)
                     /aSDomain="Methyltransf_12"
                     /aSTool="clusterhmmer"
                     /database="35.0"
                     /db_xref="PF08242.15"
                     /description="Methyltransferase domain"
                     /detection="hmmscan"
                     /domain_id="clusterhmmer_JN550_003157_0014"
                     /evalue="8.30E-11"
                     /label="JN550_003157"
                     /locus_tag="JN550_003157"
                     /protein_end="1500"
                     /protein_start="1404"
                     /score="42.6"
                     /tool="antismash"
                     /translation="LEVGGGTGSATNIVLDALKSARARDNENGVHPVAIYDFTDISAAF
                     FENARERFSDWNDVMRYKTLDVEKDPALQDYEIGSYDLIIATHVLHATADL"
     aSDomain        26616..27515
                     /ASF="ER configuration inconclusive"
                     /aSDomain="PKS_ER"
                     /aSTool="nrps_pks_domains"
                     /database="nrpspksdomains.hmm"
                     /detection="hmmscan"
                     /domain_id="nrpspksdomains_JN550_003157_PKS_ER.1"
                     /evalue="9.10E-60"
                     /label="JN550_003157_PKS_ER.1"
                     /locus_tag="JN550_003157"
                     /protein_end="2093"
                     /protein_start="1793"
                     /score="194.2"
                     /tool="antismash"
                     /translation="QSLQFVDDASMDGALGDNEVVIKVNVTALTPEDVEEVVRLIPGQG
                     LGRSCAGTVQKIGQTVTNVTVGDRVVAIRPTSSTGSIRTHFRTHHNAVQRIPDSVSLSD
                     AATLPWAFLTAYYCLLRVAHLQPEETVMIQDADKPVGQVAIQLALSTQAKLLVTVSTNA
                     AKNSLASSFKVDPSCIFSSEDMSSIPKAVGSDFGSRGVDVYLNCGASGVSGLYQQYISY
                     GTRLVDLFGDETTSGSSLNAFCTRNVSYTCVDMDVVATMRAEIVQEALTTVSSLLATGK
                     LQPIQDVQNMGFSEIQKAL"
     CDS_motif       26928..26972
                     /aSTool="nrps_pks_domains"
                     /database="abmotifs"
                     /detection="hmmscan"
                     /domain_id="nrpspksmotif_JN550_003157_0008"
                     /evalue="2.40E-04"
                     /label="PKSI-ER_m4"
                     /locus_tag="JN550_003157"
                     /protein_end="1912"
                     /protein_start="1897"
                     /score="14.5"
                     /tool="antismash"
                     /translation="AATLPWAFLTAYYCL"
     CDS_motif       27000..27059
                     /aSTool="nrps_pks_domains"
                     /database="abmotifs"
                     /detection="hmmscan"
                     /domain_id="nrpspksmotif_JN550_003157_0009"
                     /evalue="8.50E-04"
                     /label="PKSI-ER_m5"
                     /locus_tag="JN550_003157"
                     /protein_end="1941"
                     /protein_start="1921"
                     /score="12.1"
                     /tool="antismash"
                     /translation="ETVMIQDADKPVGQVAIQLA"
     PFAM_domain     join(27691..27969,28032..28283)
                     /aSDomain="KR"
                     /aSTool="clusterhmmer"
                     /database="35.0"
                     /db_xref="PF08659.13"
                     /description="KR domain"
                     /detection="hmmscan"
                     /domain_id="clusterhmmer_JN550_003157_0015"
                     /evalue="1.70E-54"
                     /label="JN550_003157"
                     /locus_tag="JN550_003157"
                     /protein_end="2309"
                     /protein_start="2132"
                     /score="184.5"
                     /tool="antismash"
                     /translation="ASYLLIGGFGGIGRRVSSWMQSRGARNFIFLSRSGYSGPSARKLR
                     DEVTALGCTVESVQCDASDAEAVRLGLEKVQRTMPPIKGCIQCSMVLQDSMFDNMSWNQ
                     FQDATTPKVAGSINVADNIPRDLDFFVLLSSSASTIGNRGQANYAAGNAFLDAYARKLT
                     RLGRPTTSISLGTV"
     CDS_motif       27694..27792
                     /aSTool="nrps_pks_domains"
                     /database="abmotifs"
                     /detection="hmmscan"
                     /domain_id="nrpspksmotif_JN550_003157_0010"
                     /evalue="1.40E-13"
                     /label="PKSI-KR_m1"
                     /locus_tag="JN550_003157"
                     /protein_end="2166"
                     /protein_start="2133"
                     /score="43.3"
                     /tool="antismash"
                     /translation="SYLLIGGFGGIGRRVSSWMQSRGARNFIFLSRS"
     aSDomain        join(27694..27969,28032..28280)
                     /ASF="KR domain putatively catalyzing D-configuration
                     product formation"
                     /ASF="catalytic triad S,Y,N inconclusive"
                     /aSDomain="PKS_KR"
                     /aSTool="nrps_pks_domains"
                     /database="nrpspksdomains.hmm"
                     /detection="hmmscan"
                     /domain_id="nrpspksdomains_JN550_003157_PKS_KR.1"
                     /evalue="4.00E-49"
                     /label="JN550_003157_PKS_KR.1"
                     /locus_tag="JN550_003157"
                     /protein_end="2308"
                     /protein_start="2133"
                     /score="158.9"
                     /specificity="KR activity: active"
                     /specificity="KR stereochemistry: (unknown)"
                     /tool="antismash"
                     /translation="SYLLIGGFGGIGRRVSSWMQSRGARNFIFLSRSGYSGPSARKLRD
                     EVTALGCTVESVQCDASDAEAVRLGLEKVQRTMPPIKGCIQCSMVLQDSMFDNMSWNQF
                     QDATTPKVAGSINVADNIPRDLDFFVLLSSSASTIGNRGQANYAAGNAFLDAYARKLTR
                     LGRPTTSISLGT"
     CDS_motif       28131..28232
                     /aSTool="nrps_pks_domains"
                     /database="abmotifs"
                     /detection="hmmscan"
                     /domain_id="nrpspksmotif_JN550_003157_0011"
                     /evalue="3.00E-20"
                     /label="PKSI-KR_m4"
                     /locus_tag="JN550_003157"
                     /protein_end="2292"
                     /protein_start="2258"
                     /score="64.8"
                     /tool="antismash"
                     /translation="LDFFVLLSSSASTIGNRGQANYAAGNAFLDAYAR"
     aSDomain        28593..28829
                     /aSDomain="PKS_PP"
                     /aSTool="nrps_pks_domains"
                     /database="nrpspksdomains.hmm"
                     /detection="hmmscan"
                     /domain_id="nrpspksdomains_JN550_003157_PKS_PP.1"
                     /evalue="1.50E-10"
                     /label="JN550_003157_PKS_PP.1"
                     /locus_tag="JN550_003157"
                     /protein_end="2491"
                     /protein_start="2412"
                     /score="33.1"
                     /tool="antismash"
                     /translation="TSDEERADLVVDAIISKISRVMAMSPENLEPQRALVSYGVDSLVT
                     VDVKAWFKKELGATVSTQDLIGELTIYDLAQKVV"
     PFAM_domain     28629..28820
                     /aSDomain="PP-binding"
                     /aSTool="clusterhmmer"
                     /database="35.0"
                     /db_xref="PF00550.28"
                     /description="Phosphopantetheine attachment site"
                     /detection="hmmscan"
                     /domain_id="clusterhmmer_JN550_003157_0016"
                     /evalue="2.00E-07"
                     /label="JN550_003157"
                     /locus_tag="JN550_003157"
                     /protein_end="2488"
                     /protein_start="2424"
                     /score="31.3"
                     /tool="antismash"
                     /translation="AIISKISRVMAMSPENLEPQRALVSYGVDSLVTVDVKAWFKKELG
                     ATVSTQDLIGELTIYDLAQ"
     gene            30001..31002
                     /locus_tag="JN550_003158"
     mRNA            join(30001..30283,30360..30467,30536..30808,30866..30904,
                     30956..31002)
                     /locus_tag="JN550_003158"
                     /product="hypothetical protein"
     CDS             join(30001..30283,30360..30467,30536..30808,30866..30904,
                     30956..31002)
                     /codon_start=1
                     /gene_functions="biosynthetic (rule-based-clusters)
                     fungal-RiPP-like: DUF3328"
                     /gene_kind="biosynthetic"
                     /locus_tag="JN550_003158"
                     /product="hypothetical protein"
                     /protein_id="KAI1873889.1"
                     /sec_met_domain="DUF3328 (E-value: 7.1e-20, bitscore: 66.0,
                     seeds: 45, tool: rule-based-clusters)"
                     /transl_table=1
                     /translation="MDGREELRSSTEVESLMGDEEKQQWRRHPSSLSPHFRKFSERGTP
                     TSSHRWIISTVLQVVIIGLVGLLLLREQPQTPTGEAPQVGGDFNGKGPTIDTTILKFNA
                     DYSFVPLNATRFFDNDVLEQWKTMMPAGTGWGTDLSKFSTTSMTHQLHCIFMMARIYAG
                     FSSGSVSSLPTDYNSHYLHCVDYLRQGVMCSADLATEPHKDTDPDDNGPLDGSWAGLHV
                     CKDYGQVTKYLGQQISDGVRVVLPIDD"
     PFAM_domain     join(30568..30808,30866..30900)
                     /aSDomain="UstYa"
                     /aSTool="clusterhmmer"
                     /database="35.0"
                     /db_xref="PF11807.11"
                     /db_xref="GO:0043386"
                     /description="Mycotoxin biosynthesis protein UstYa"
                     /detection="hmmscan"
                     /domain_id="clusterhmmer_JN550_003158_0017"
                     /evalue="4.40E-18"
                     /gene_ontologies="GO:0043386: mycotoxin biosynthetic
                     process"
                     /label="JN550_003158"
                     /locus_tag="JN550_003158"
                     /protein_end="233"
                     /protein_start="141"
                     /score="66.0"
                     /tool="antismash"
                     /translation="FSTTSMTHQLHCIFMMARIYAGFSSGSVSSLPTDYNSHYLHCVDY
                     LRQGVMCSADLATEPHKDTDPDDNGPLDGSWAGLHVCKDYGQVTKYL"
     gene            complement(32161..33035)
                     /locus_tag="JN550_003159"
     mRNA            complement(join(32161..32633,32768..32868,32974..33035))
                     /locus_tag="JN550_003159"
                     /product="hypothetical protein"
     CDS             complement(join(32161..32633,32768..32868,32974..33035))
                     /codon_start=1
                     /locus_tag="JN550_003159"
                     /product="hypothetical protein"
                     /protein_id="KAI1873890.1"
                     /transl_table=1
                     /translation="MPEMPSLCGGSKTVQRKLVLLGDGACGKTSLLNVFTRGYFPTVYE
                     PTVFENYVHDIFIDNVHIELSLWDTAGQEEFDRLRSLSYDNTDVVVLCFSVDSKDSLEN
                     VESKWVGEIQENCPGVKLVLVALKCDLRENGEEGDEDAAANEAAQREKKPMIAYDQGLE
                     VARRIKALRYLECSAMRNRGVNEAFTEAARVALSVKPSGEKDGKCSVM"
     PFAM_domain     complement(join(32212..32633,32768..32868,32974..32987))
                     /aSDomain="Ras"
                     /aSTool="clusterhmmer"
                     /database="35.0"
                     /db_xref="PF00071.25"
                     /db_xref="GO:0003924"
                     /db_xref="GO:0005525"
                     /description="Ras family"
                     /detection="hmmscan"
                     /domain_id="clusterhmmer_JN550_003159_0018"
                     /evalue="1.00E-53"
                     /gene_ontologies="GO:0003924: GTPase activity"
                     /gene_ontologies="GO:0005525: GTP binding"
                     /label="JN550_003159"
                     /locus_tag="JN550_003159"
                     /protein_end="195"
                     /protein_start="16"
                     /score="181.4"
                     /tool="antismash"
                     /translation="KLVLLGDGACGKTSLLNVFTRGYFPTVYEPTVFENYVHDIFIDNV
                     HIELSLWDTAGQEEFDRLRSLSYDNTDVVVLCFSVDSKDSLENVESKWVGEIQENCPGV
                     KLVLVALKCDLRENGEEGDEDAAANEAAQREKKPMIAYDQGLEVARRIKALRYLECSAM
                     RNRGVNEAFTEAARVA"
     aSDomain        complement(join(32335..32633,32768..32868,32974..32993))
                     /aSDomain="TIGR00231"
                     /aSTool="tigrfam"
                     /description="small_GTP: small GTP-binding protein domain"
                     /detection="hmmscan"
                     /domain_id="TIGRFam_JN550_003159_0001"
                     /evalue="1.60E-28"
                     /identifier="TIGR00231"
                     /label="JN550_003159"
                     /locus_tag="JN550_003159"
                     /protein_end="154"
                     /protein_start="14"
                     /score="97.5"
                     /tool="antismash"
                     /translation="QRKLVLLGDGACGKTSLLNVFTRGYFPTVYEPTVFENYVHDIFID
                     NVHIELSLWDTAGQEEFDRLRSLSYDNTDVVVLCFSVDSKDSLENVESKWVGEIQENCP
                     GVKLVLVALKCDLRENGEEGDEDAAANEAAQREKKP"
     gene            35061..36934
                     /locus_tag="JN550_003160"
     mRNA            join(35061..35285,35372..36934)
                     /locus_tag="JN550_003160"
                     /product="hypothetical protein"
     CDS             join(35061..35285,35372..36934)
                     /codon_start=1
                     /locus_tag="JN550_003160"
                     /product="hypothetical protein"
                     /protein_id="KAI1873891.1"
                     /transl_table=1
                     /translation="MYLIDVQDLEHLTIRHFEGDPPPYAILSHKWGKEEVTYHESHKLV
                     GSQNAAALKKSFEKIKKCCKQTAADGLRYVWVDTCCIDKRSSAELSEAINSMFNYYRDA
                     VICYAFLEDVISSEKPTSPESQFGKSTWFARGWTLQELLAPSIVVFFNSTWENIGTREE
                     LRPVISAVTHISPSFFTDGDMEKFSVAQKMSWASRRQCTRVEDEAYCLLGIFGVNMPLL
                     YGEGIRAFIRLQEEVMKVSDDQSLFAWAPPKPQSLSEYDFSNTDSTKLNGGLLAPSAAH
                     FQASGNIIRASSSRSSLEPPWAMTNKGLRISLPLVDANSVPSVQTLNTYPHRTLAILDC
                     RYEDDETSKLAVFLGGPERLQDIEPRSHLPIGPFVRTDYRRGLIKVNENSVGTPAKQRE
                     LLIRPKESSSSNRPWPNYRDGRLVLIEALPPAVRGFKLTETIPQIQWKSQKDTGVTSFR
                     LSKSNFSYGRVALMFKHLEGYAFLLIIKPQSHYDSFPRFDVQCAMNVNRAEQRKDWKDR
                     FYNKMTLGSGVFQDTPLTPETPDGRYRLRLKVRQLQHALMINLNNVGDGTRGSPNDRRL
                     LSPGSPRALMMPPPILRDG"
     PFAM_domain     join(35130..35285,35372..35485)
                     /aSDomain="HET"
                     /aSTool="clusterhmmer"
                     /database="35.0"
                     /db_xref="PF06985.14"
                     /description="Heterokaryon incompatibility protein (HET)"
                     /detection="hmmscan"
                     /domain_id="clusterhmmer_JN550_003160_0019"
                     /evalue="8.50E-11"
                     /label="JN550_003160"
                     /locus_tag="JN550_003160"
                     /protein_end="113"
                     /protein_start="23"
                     /score="42.5"
                     /tool="antismash"
                     /translation="YAILSHKWGKEEVTYHESHKLVGSQNAAALKKSFEKIKKCCKQTA
                     ADGLRYVWVDTCCIDKRSSAELSEAINSMFNYYRDAVICYAFLED"
     gene            complement(38026..39798)
                     /locus_tag="JN550_003161"
     mRNA            complement(join(38026..38377,38437..39226,39279..39798))
                     /locus_tag="JN550_003161"
                     /product="hypothetical protein"
     CDS             complement(join(38026..38377,38437..39226,39279..39798))
                     /codon_start=1
                     /locus_tag="JN550_003161"
                     /product="hypothetical protein"
                     /protein_id="KAI1873892.1"
                     /transl_table=1
                     /translation="MDNGINSEGPGNRPWGNLNVANDNPYTTTPETGVTRTYEWNITRE
                     TIAPDGYEKSVILVNEQFPGPLIEANWGDWIEVKVTNQIEDVGEGTAIHWHGLMQEGRP
                     FMDGVPGVSQCPIAPGSNFTYRFQAGLYGTSWYHSHYSAQYSGGLFGPMVIHGPNSVDY
                     DIDVGPILVGDWWHHDYFDVVSNIMAPNFAGRSFSDSNLINGKNNFNCSSKPENDTTPC
                     TDNAGVAKFNFQSGKTHRLRFINSGSQGIERISIDGHTMTVIANDFVPIQPYNTTVVTL
                     GVGQRTDVIVTADASASDSSYWLRANLTSCSGALAPDAVAAIFYEDADINAEPTSTPWD
                     VADPGNCANDALEDTVPLFSIELPEPTWTQHMDIGTFINKTGHFLWTFGGVAARVDYNN
                     PTLLQAAQGNFTFAEEMNVINFGTNSSIRLIINNPTKAPHPIHAHGLNMFILADGPGNY
                     SDNTDFVRTSNPMRRDVQNVRPEGHIVVQLESNNTGVWPFHCHIAWHASSGFFSQFMFN
                     PDGIADLDFPDSIQETCNDWGSYTGSEAPNQIDSGL"
     PFAM_domain     complement(join(38134..38377,38437..38564))
                     /aSDomain="Cu-oxidase_2"
                     /aSTool="clusterhmmer"
                     /database="35.0"
                     /db_xref="PF07731.17"
                     /db_xref="GO:0005507"
                     /db_xref="GO:0016491"
                     /description="Multicopper oxidase"
                     /detection="hmmscan"
                     /domain_id="clusterhmmer_JN550_003161_0022"
                     /evalue="2.30E-30"
                     /gene_ontologies="GO:0005507: copper ion binding"
                     /gene_ontologies="GO:0016491: oxidoreductase activity"
                     /label="JN550_003161"
                     /locus_tag="JN550_003161"
                     /protein_end="518"
                     /protein_start="394"
                     /score="105.2"
                     /tool="antismash"
                     /translation="VDYNNPTLLQAAQGNFTFAEEMNVINFGTNSSIRLIINNPTKAPH
                     PIHAHGLNMFILADGPGNYSDNTDFVRTSNPMRRDVQNVRPEGHIVVQLESNNTGVWPF
                     HCHIAWHASSGFFSQFMFNP"
     PFAM_domain     complement(join(38814..39226,39279..39294))
                     /aSDomain="Cu-oxidase"
                     /aSTool="clusterhmmer"
                     /database="35.0"
                     /db_xref="PF00394.25"
                     /description="Multicopper oxidase"
                     /detection="hmmscan"
                     /domain_id="clusterhmmer_JN550_003161_0021"
                     /evalue="2.10E-32"
                     /label="JN550_003161"
                     /locus_tag="JN550_003161"
                     /protein_end="311"
                     /protein_start="168"
                     /score="112.6"
                     /tool="antismash"
                     /translation="PILVGDWWHHDYFDVVSNIMAPNFAGRSFSDSNLINGKNNFNCSS
                     KPENDTTPCTDNAGVAKFNFQSGKTHRLRFINSGSQGIERISIDGHTMTVIANDFVPIQ
                     PYNTTVVTLGVGQRTDVIVTADASASDSSYWLRANLTSC"
     PFAM_domain     complement(39322..39675)
                     /aSDomain="Cu-oxidase_3"
                     /aSTool="clusterhmmer"
                     /database="35.0"
                     /db_xref="PF07732.18"
                     /db_xref="GO:0005507"
                     /description="Multicopper oxidase"
                     /detection="hmmscan"
                     /domain_id="clusterhmmer_JN550_003161_0020"
                     /evalue="1.40E-42"
                     /gene_ontologies="GO:0005507: copper ion binding"
                     /label="JN550_003161"
                     /locus_tag="JN550_003161"
                     /protein_end="159"
                     /protein_start="41"
                     /score="144.6"
                     /tool="antismash"
                     /translation="ITRETIAPDGYEKSVILVNEQFPGPLIEANWGDWIEVKVTNQIED
                     VGEGTAIHWHGLMQEGRPFMDGVPGVSQCPIAPGSNFTYRFQAGLYGTSWYHSHYSAQY
                     SGGLFGPMVIHGPN"
     gene            complement(42367..43541)
                     /locus_tag="JN550_003162"
     mRNA            complement(join(42367..42496,42568..42658,42723..42752,
                     42815..42841,42906..43186,43330..43541))
                     /locus_tag="JN550_003162"
                     /product="hypothetical protein"
     CDS             complement(join(42367..42496,42568..42658,42723..42752,
                     42815..42841,42906..43186,43330..43541))
                     /codon_start=1
                     /locus_tag="JN550_003162"
                     /product="hypothetical protein"
                     /protein_id="KAI1873893.1"
                     /transl_table=1
                     /translation="MTPRTPYLTRVETGRSRDAQQGSTPSFPAALGPWSPSTRPLLVVL
                     VLAGSGIVSFPFPGTVELAAQRRGHRQMPPPVLRKLICTVRRGTLEVERRAQRSWSFLS
                     KPTSNDRTARRIEPDRQTPSAPERDQHSHRPAPSFTAEAFIMPPPPSVGAGAHGPSNID
                     KLKMGAMMGGTVGCIMGFVFGTVNIFRYGAGPNGIMRTLGQYMAGSGATFGFFMGIGSV
                     IRTDASPMANEAFLRAQRRPFIMAAQRPYRPRDQ"
     PFAM_domain     complement(join(42463..42496,42568..42658,42723..42752,
                     42815..42841,42906..42921))
                     /aSDomain="Romo1"
                     /aSTool="clusterhmmer"
                     /database="35.0"
                     /db_xref="PF10247.12"
                     /description="Reactive mitochondrial oxygen species
                     modulator 1"
                     /detection="hmmscan"
                     /domain_id="clusterhmmer_JN550_003162_0023"
                     /evalue="2.90E-28"
                     /label="JN550_003162"
                     /locus_tag="JN550_003162"
                     /protein_end="225"
                     /protein_start="159"
                     /score="98.2"
                     /tool="antismash"
                     /translation="SNIDKLKMGAMMGGTVGCIMGFVFGTVNIFRYGAGPNGIMRTLGQ
                     YMAGSGATFGFFMGIGSVIRT"
     gene            44363..46774
                     /locus_tag="JN550_003163"
     mRNA            join(44363..45529,45596..46774)
                     /locus_tag="JN550_003163"
                     /product="hypothetical protein"
     CDS             join(44363..45529,45596..46774)
                     /codon_start=1
                     /locus_tag="JN550_003163"
                     /product="hypothetical protein"
                     /protein_id="KAI1873894.1"
                     /transl_table=1
                     /translation="MTAVASPPTLSQHNRPAWGMNGHRGVQSIEMNPEELNRMFMPRKS
                     LQRNNSSSSISSTSSASSTTTVVGPNAQQPPQPNGTANGAPMSAAGDLSSWANAGPRKR
                     PQGKGAPWPAPKSDGPSDFTRMVSRGPQLMALNGSAPMHAPAPILQSQPQMSTQQGMPR
                     PAAEALSQGAQPVLYLLSLNGTFERKTISVPFSPDTLRIGRQTNAKTVPTPTNGFFDSK
                     VLSRQHAEIWADRQGKIWIRDVKSSNGTFVNATRLSQENRESEPHELQTGDHLELGIDI
                     VSEDQKTVVHHKVAAKVEHAGFLNTSSNLLDMNFGDLDPANGGAMMMQHPGGMPFNRGR
                     TGSQASMAGNGRVMPGNAMMGPQANGMAQQRAGFFFSPISTEQIVKRLQTEMRTARLQA
                     QDLNRTGHFIGTLLSKDDIKDMGKPEAPELLKPQMVNGNGVSFMRADSKTRFSDPPAPP
                     PQQPLPEKPDVPSLKRGITERPKTNVSSANVSPIRQDGNVSQILQLTEALNNAKKELEA
                     QNSRMRHLEEKLDKEREAREIAEELARRLEEAAALRVNGAAVKPEPVEEPTLALEEAFE
                     PPADSPTEADAETPTNAVADAQPAAPQVESIEASASQLHSQLESMVLEMKDLRQQLDVY
                     KARAEIAEAERDNDRKSLAEMALQIRKDADARETAARELSQLRSRARAIETPETASETS
                     EESASMVRTPSTDSSGGQITPGVPNDAPTLSRANTITPYTAKSGQLAHEQALANGLPYA
                     SMLGVVLLGMGLMAYINGWQPQPTRLDR"
     PFAM_domain     44963..45196
                     /aSDomain="FHA"
                     /aSTool="clusterhmmer"
                     /database="35.0"
                     /db_xref="PF00498.29"
                     /db_xref="GO:0005515"
                     /description="FHA domain"
                     /detection="hmmscan"
                     /domain_id="clusterhmmer_JN550_003163_0024"
                     /evalue="9.00E-17"
                     /gene_ontologies="GO:0005515: protein binding"
                     /label="JN550_003163"
                     /locus_tag="JN550_003163"
                     /protein_end="278"
                     /protein_start="200"
                     /score="61.3"
                     /tool="antismash"
                     /translation="RIGRQTNAKTVPTPTNGFFDSKVLSRQHAEIWADRQGKIWIRDVK
                     SSNGTFVNATRLSQENRESEPHELQTGDHLELG"
     gene            complement(47720..48736)
                     /locus_tag="JN550_003164"
     mRNA            complement(47720..48736)
                     /locus_tag="JN550_003164"
                     /product="hypothetical protein"
     CDS             complement(47720..48736)
                     /codon_start=1
                     /gene_functions="biosynthetic-additional (smcogs)
                     SMCOG1001:short-chain dehydrogenase/reductase SDR (Score:
                     92.6; E-value: 4.7e-28)"
                     /gene_kind="biosynthetic-additional"
                     /locus_tag="JN550_003164"
                     /product="hypothetical protein"
                     /protein_id="KAI1873895.1"
                     /transl_table=1
                     /translation="MPRQASFDITPEKEASKLQFLRRQFFGAPPAVSRRDVDLKGKIAI
                     VTGASGGIGLEYSRQLLSLGLSRLILAVRNETKGEIARKALTNATDLEPSQSIEVWKLD
                     YASYESIMAFVQRVEGLSPRVDVAILNAGINRSSFNLNPKTGHEEDLQTNYLSTMLLVL
                     LLLRVFERATHTTNPSQLSPGRIVVVSSDTAAWAKFHEKTKEPLLPAFDDKGAKWDGFN
                     RYATTKLLGQLFITELARRVPPALAVVNCANPGLCYGSDLGRELGLGAAVFIRVFGRSS
                     SVGARTLVHAATQLDDSYHGQYVEDCKLRPYVLSLLSQVLMTPFIASHRSVRDINSR"
     PFAM_domain     complement(48155..48613)
                     /aSDomain="adh_short"
                     /aSTool="clusterhmmer"
                     /database="35.0"
                     /db_xref="PF00106.28"
                     /description="short chain dehydrogenase"
                     /detection="hmmscan"
                     /domain_id="clusterhmmer_JN550_003164_0025"
                     /evalue="1.30E-18"
                     /label="JN550_003164"
                     /locus_tag="JN550_003164"
                     /protein_end="194"
                     /protein_start="41"
                     /score="67.3"
                     /tool="antismash"
                     /translation="KIAIVTGASGGIGLEYSRQLLSLGLSRLILAVRNETKGEIARKAL
                     TNATDLEPSQSIEVWKLDYASYESIMAFVQRVEGLSPRVDVAILNAGINRSSFNLNPKT
                     GHEEDLQTNYLSTMLLVLLLLRVFERATHTTNPSQLSPGRIVVVSSDTA"
     gene            complement(50876..53047)
                     /locus_tag="JN550_003165"
     mRNA            complement(50876..53047)
                     /locus_tag="JN550_003165"
                     /product="hypothetical protein"
     CDS             complement(50876..53047)
                     /codon_start=1
                     /locus_tag="JN550_003165"
                     /product="hypothetical protein"
                     /protein_id="KAI1873896.1"
                     /transl_table=1
                     /translation="MSDWTTPTYLLPDKTATTGTPALVTFAGEVWCFWVHGKLNNISYT
                     ATTRTGWTEPTIVDNSIRDPDTREIASGAITPYQVHATRSGSGKPLLAAASAGAILHLM
                     FTSTTKSKDEEDQSYLYHLVYNAELKTWGRPARPADGRGVLMDVDPTLLPHSGPLALGI
                     TDGLNLLHLGNELQVAWLDADGTRRASVYQDYAWKDVTLSNNEGIVKPVSAMATLSERC
                     VSHVLAFSSETQPKLIDFIAAIGSGKAPAAPEVRQDGIPSGFSTSEISACSFQEIGFYA
                     LLDPSTGKFKLFEFSDKSKPREYPGPEPAISDTVPAIEVAKNKFYCVWTDRKKKTLLFS
                     VKPSLVIAGTMDRWMTYLPSDTRISRLTIPGTHDSGAMSRIPFVGCQMTTIRQQLESGI
                     RYFDLRGGYGLRGEYTYPVVHHNVVPILVKTLGSNLYDIPSWFDGLKVEDVFNTFYQFL
                     KDNPGEGLIVQIKRDELDIENKLHDDEILIQFANDIWALTQKEEAGGCWIVESGKIPTL
                     KELRGKIQLVRRFVEGMVVPDQRPEQRKKSYGVPVLLQWQDNAKDTALRPTNGVNVRLQ
                     DYFDLSWKETGLNPTREKWNVIRPMLNAAWQAGQSVGQGQVQNSGSTEDTWFLNFASGV
                     QAPKKGASISNVIGSVVSIIKGQAHSIATGFWFNNWFPIVDPYGINAMLLDYFNDPIRQ
                     KGGYGTIVMDFPEQPSDLVPALVRTNFTN"
     gene            complement(53718..55035)
                     /locus_tag="JN550_003166"
     mRNA            complement(join(53718..54266,54391..55035))
                     /locus_tag="JN550_003166"
                     /product="hypothetical protein"
     CDS             complement(join(53718..54266,54391..55035))
                     /codon_start=1
                     /locus_tag="JN550_003166"
                     /product="hypothetical protein"
                     /protein_id="KAI1873897.1"
                     /transl_table=1
                     /translation="MDILSISGLWLQPQFASLAAAIAAAQTGFVGGVMPAQGAQEQAEV
                     NKLQMTLNTAGDQLRNISRDLDQSVVQCGKATLDKLELAMAKVYKLAVFIRGAYDDRNP
                     DTLQRDDLLNQMVNAFQDMEDCAEAGLKVISYRHAIVMEVQNTKILPAQADVHMLLQKT
                     ELELQNTQGQIRTSQASVDTISRSAQSQAEAVSRLQDKISDTEIAKGFSDVGGIGNAIN
                     GGPLDPANLQGQLNDARRARDEAQNQLNEARMKLYGLQNERNAQDMRLRFVQQTEALVP
                     TLSLLAETTENECITLQRRFAPLKDSASRFLVRVREIQEGAIVTKALAYSKKDFALGLL
                     EISQDALLHQALGDEVRMVRDEIANEYGEKIPEDVEQALAGIDEKIGTFATLPSLRG"
     gene            55936..58976
                     /locus_tag="JN550_003167"
     mRNA            join(55936..56186,56254..56371,56447..56805,56899..57409,
                     57477..57698,57752..57988,58061..58291,58389..58604,
                     58702..58900,58960..58976)
                     /locus_tag="JN550_003167"
                     /product="hypothetical protein"
     CDS             join(55936..56186,56254..56371,56447..56805,56899..57409,
                     57477..57698,57752..57988,58061..58291,58389..58604,
                     58702..58900,58960..58976)
                     /codon_start=1
                     /locus_tag="JN550_003167"
                     /product="hypothetical protein"
                     /protein_id="KAI1873898.1"
                     /transl_table=1
                     /translation="MSSDSRDLQTILVAQEKRDLAPNVSSQVINEIKSSLIFQISWEQL
                     LQAAPTAISCMGACFIASSSPRAVVELTSPPGKGFQYLKYTSVQANLVECGNMGRMAFL
                     EAENGMGVIQLTSQVINGKINEIVPTIADPVSAKKMLRPQLETLKSGANTCLNSAIAMD
                     KKFEDWLLYVCEMHAACVQQENNTREALQSNEINLVAEGSRLDYQKSTVEEAKKAHEEL
                     GKQVGVASEAFKKASDEFPTGWDLLGQQIVGDLAGAVTTALNAALPALLDNLNPMAKLK
                     TGASIVGGFVNPPKGSNASAEGSFGTSNGASNTSQSATPPRPLPRQVTDPAFPEIQKIS
                     AYLSSLQVIVNGKQDGDIDWEMARTGSAGKSGPKSAIKFILTMLGDSKDRFTPLATSEE
                     PSRTLSEILKVCLRVAAELQEEVEKSKTVMSQWPAKDSEQVNKWQSDFTDAYDKANTLL
                     ATAKTVPGTAANGVSFDPDQCNYFKSTGVIPLMPAQDPAVQAAQINAKTAQAQAVLESA
                     KNRLATTSQMLTTAQDNYIKTTDMLLQQQNKLADIQATLAKLTASNVELAEIKRILIEC
                     IKLILNLKDQITNLVRFFRGIASIVEVCVKYHVEPFIATVKAITSDGDDPNEAYKVGDY
                     TFTDFQRSQVYSAAVTLRSYFGVFGDIAKMWVTLSKDNVLPGLRMCDELSVTSDEKDPG
                     IMQKKIHVLTQWSSDATNRVQQIAVEKQREIMEGMETRIVEVKETTAAIAALPATILKA
                     ITAGTEVTKEAAQKSIEQRAKQSSLSRFAISDD"
     gene            complement(59268..59970)
                     /locus_tag="JN550_003168"
     mRNA            complement(join(59268..59705,59766..59814,59864..59970))
                     /locus_tag="JN550_003168"
                     /product="hypothetical protein"
     CDS             complement(join(59268..59705,59766..59814,59864..59970))
                     /codon_start=1
                     /locus_tag="JN550_003168"
                     /product="hypothetical protein"
                     /protein_id="KAI1873899.1"
                     /transl_table=1
                     /translation="MIQDFLHFPEEHPIVPSLILIDFGKAKFGSHRNSQNENPLWGVER
                     NLLDISKLMYTLMTGDDIGYNLRFAPHCGCSPFPDRPEHVIETYAVQLIQPTKSENTAT
                     IYPFLDRELLLLVARCLAVERQDRPNLETLLDTVQRACHEREEAYYEDLGGDQEADSTI
                     KQLVRDLILDANDPLSYTEVEQNQWILVTRGDQS"
ORIGIN
        1 gcgcatgatg tcactacata catacaacct tgagttcgaa ctgttataca cgtcatttaa
       61 ggctttatga taggtattat agccaacgac taccaagtct ttgagaatgt ttctgaaatt
      121 accgaaaaat gtatgttgac gaaatgctca ggaaagtggt tccgttcgcc gtaattggct
      181 ttctggctat gtaattgaat ttcaaggggt ggtcgtgtat aggagccgtg agtcaaacca
      241 acttgcagcc aagagacgct cctttgatag agctgagtga gatcatatta tattgcgtct
      301 atgataagcg ttaaacgtcg ttgagagact ctctcctccc gcagcaaagg aggcttcata
      361 tcagggggtc atgcagctcg agggccacag tcgccaccca atctgcacta cacccgagcg
      421 agtattcaat ttgaagaaga tacaaagcgt ccaaccctcc tcatcaattt gaagtctcta
      481 taagcttgct gatactcaca aagtaagaac taatcccgcc ggaggacggt tagtatacgc
      541 ttgggcttca cgcaaccgaa cgagtcagct ctagcactcc caacactttg aagatcagca
      601 ccaattgctc gatttggatc tcgagctagg gtggatttcc gcacgttgag gaaacattcc
      661 gtctgtcgaa ctatcatgca cgactctttg aatgtcctcc cccgggctgc ttctagatca
      721 tggcgctact gggtatagct gttcagatcc ctacttgcct gctacaagac tgaaaatgaa
      781 caaggccata gccagctcaa tggctcacta catgaagctt catgcaggct tgatacatga
      841 aaatcaataa cagacgcgag agctcctggc cttcacattc tgcatggcct cgcataatca
      901 cctcagaagt acaggttacg gtacgacgca attggttccg ctcgtacgga attgtgtgca
      961 atcctgactc gggacagcca atggccctac agggccggtg atctcaatct gctagtccag
     1021 caaaactatg ccgaaaaccg tacactctag gagggctagt gataagctta gcgcggtcga
     1081 ggccgtgctc cgtaggcccg agacgacgat ttgtggcatc attccgctgt gccgctattc
     1141 tggtctgacc tagtgccgcg tggggagggg gtttcgcggg gataagcttc tggtccttgg
     1201 tgatgggcca gtctcctcga tgcattctcg gcgctaagac ccctggcgtc tagggtcttg
     1261 catctcacca cgcgatacaa tccaaagaac gccgggctcg cggcacttca gacggtgcga
     1321 agatgatatc cagctaggtc gtctgcacag tctccaccac tgcatcgcgg agtcatggag
     1381 aaggatgacg gggttatggg gaagaaatca tgggggatgg ggttggaaag atggggttac
     1441 ggggaacagc gtataagaat gtagatataa gaaagggcct gtcttctgtt ccatggaccc
     1501 aattgccaac cttgctctta acaagactca gagcattaat aataccacaa ttttggagcg
     1561 aaagccactc tttatactaa tcgttattat cggtgactct ttgcaaccat ggcggaatat
     1621 ccaactcaca atggcagcaa ccactctcag ctcgacaagc acatgagccc tgacgaggct
     1681 ctccgaaaaa tccagacgtc tggaagtatc gctataagcc cggaactctt cgaaaagctc
     1741 tatctatcac ctcaaaacaa agtgaagggc gaactacgca agacctttgc caatcccacg
     1801 ccaatgttag ttgatcagtc gcacctagcc ccctagtgtg agcatgttaa gtaacacccc
     1861 aatcttagcg gcctgatcgg tttcattacc tgcctcggtc cgcttgcctg tgatctgatg
     1921 ggatggcgag gggctggcga actcggagct gccagcatgt gagtagaatt atgaatacac
     1981 gggtctggtc tggactacac gctaatacct aagccagtcc ttgcttcttc ttcttcggcg
     2041 gtgtgttgat gatcactggt ggtcttcttg agttcttcct gggcaacacc ttttctgcag
     2101 tggtcttctt cacctttggc ggattctggt tgtcgctcgg tggcacactc ctcccgcagt
     2161 tcggcgcgta cgcagcatat gctcctgctg atgccgtctc gcctgctgcc ggactcaaga
     2221 ctcagggatt caatgctagt tttggtaagc atttgagtgg catcaatgtc tgtcttcgac
     2281 taacagttat ccaagggttc ttcattttat caatgaccat gctctgtttc gtattcctca
     2341 tctgcgctct gaggaccaac attgtctacg tcatcatctt cactaccctc actctcactg
     2401 ccggattcat cactggtgca tactgggcga tggctgccga ttatgctgca aatgctgcgt
     2461 tcgccgagag gttgctcgtt gtaagttctg gtaaaaaatg catacgatgg agaatgttgt
     2521 catctaatgt gtcatacagg ctgctggcgc ttgttcgttc gttactacag cctgcggttg
     2581 gtggcttctg ttaggcatta tgttggcatc ggtcgacttc cctttggcct tgcccgtggg
     2641 agatcttagc actgtcatcc gcggggcgag tgagcgaaga aaatctgcgg tttagatgca
     2701 ctttggcata cccgctacaa gagcacaaac ttgataagtg gttggattca gacttgaagt
     2761 tgaactacaa tgattgctgt ggggtttggt gatggcaagt cggactataa tactaaaatg
     2821 tttgtaataa tatagtgaag tgcgtattaa ctatttcttg aatcagactc gtttcaatac
     2881 acagtagctt gttcatggta tgcatgctca ttgggtctca agtgtaaatg acagtgcgtg
     2941 ataatagaaa gctgccggaa gcgtctagtt gaggcccacc ggagccggca gttgtgagcc
     3001 ccataatttg ggtttcgggc taacagctca gactaccgga gaccacagcc aaagtttttg
     3061 cgagacagcc aacgactgca agaggaacga ctgaattcca aggtgctatg aatgcaattg
     3121 tactggcaat tagaatgtgt tgatcgttgc ggctttgagc aactcgcttt tctgtacctg
     3181 catgaatgtg agtcctgatt aggaagccgg ggcagaaatg aacggaagtc ttggctttcc
     3241 aatgaagctt cgcagaggca ctcgtcaagt atattgccag acaatgcaaa cgcggggaac
     3301 caccttttct catatgccct tatccaatcg aatcgtagat ttgcgtattt catagattga
     3361 taataacctg tatctgagtt gggagcggat agcctcctga agttgaaggt tcataatcgt
     3421 cgcactgtca tgtttcgaat aaaagtttgg tcgggtttcg atgctaaaat agtttatcct
     3481 gagcggaata cgtcagttcc caatgcgctc atatcatcaa tgaacccgca gtgatttggt
     3541 gttgctcgaa cttgtgccac cccttctggt cccccaactg ccaaaaacgg caacctcccg
     3601 atgacaacat taatgcggga tcggtgattg gcttcacaac gggaatgccc gttgatcccg
     3661 aatgtcagaa ccacatcagc ggacacttcg agacccaagt tacttgtagc tgcatggaaa
     3721 catgtgtgtg tcacgggccg cctcaattct gtcatataag ctgttgcatc ccggatgcta
     3781 cgcggcgtct tgatgacatg acgcacacca acgggttgcg acgccgtttg cagctagcca
     3841 ggcatcgtct gagcaacatg atgggccggc cgacgtctat ggtcatggga gaagatctcg
     3901 ctgatatcgt ggcgcggcac cgcgcagaaa cagcagccaa gctagaagga aagattgatc
     3961 ccatcgtccc tatcagtcga cagcatggcg cgccctccaa aaagcgggaa ggccgtgcgc
     4021 cacgagacag ccatggtgtc aaagggtcaa ctaggaactc aaagagagat tcgcgtctgt
     4081 ccatgataag ccagcacctt gcaatctcgg cggcaacaac aggtgctggc cacggcccgg
     4141 gtgcattatt cgcggacctg caagctagcc aacatgagga gagttgcgtt tcacatcgac
     4201 agagtatctt ccatgaggat atacaagaac aaagacctgg caatccagtt cctccgcaac
     4261 aagtcaaaag gtggagccgg tggcaatata gcatgatcaa ccctggttta ggtcttggcc
     4321 atggagtgca taacgacgac gaggctgtat tctcggaaca agccaactac attcgagcta
     4381 tgattgaatc cggaaatttc gacatgcggc accttcgact aaccaaagag gctgcttcgg
     4441 acccagcatt ccagacggca ctccatgctg ccttagagag tttcccacca ggtgtggcag
     4501 ctcagatcat cgaggaggcc catttgcacg aggatatacg tgatgaagat gtgccgaaac
     4561 ccgtttcgcc tttgcgaagg gcaaggcaca gcatacaaat tgctagcagg acggcttggc
     4621 aagatattcg cactgcaagt aacagatggt ctcggatagg cccccagaga ctcgcggata
     4681 tcagaggata cgaaaagcca cggttggctc ggagagtatg gtcgagagtc tcctggaatc
     4741 ggaaacccac gcaagctatg gccttttagg cggcaaattg agacgaaaca accattatgt
     4801 tgcggagaag cacatgtaca gcatctttgg gtcgtttaag ggccctgctc tgctaattta
     4861 tgtagacaat gtacgacttg aatggtgcat gttatagagg gcatcaagta gagaagagat
     4921 gaaaattgag ttcaaagaca aatgatcata acgactagtc atagcttata tttttgcgaa
     4981 aatgagcaag ccaccagcag agagcgacgt tgtgaacatg ctttaggcca tatttggata
     5041 tcaatgtgcc taacacacta tggcaattag aaaggtcgca agagctcaag taccaggtct
     5101 aaaaatacaa gaccatcata taagtttcct tctataaaag tcggaaagta gtttatgaac
     5161 gactttacaa ctatcgcaca tcatttatta aggtgtatga aaaaacttac aatatacact
     5221 ttctggttgg tcgttcgggt tgagcctata tttcttaata cagctggcct gggaactcta
     5281 aaacaagagt tatgactgcg cacaagtgag ccgcagtata tgggtgggct gcacgaaaga
     5341 atgacacatg tgaagcgtcc ataaccctag ccaaccacct ctagtgtcac gaggcacggg
     5401 ctgggtattc tttattcttg aaatcagtag gtaataaggc aggcgatcgt gagacagcag
     5461 cggctagggt atggtggcca tgcaaccata ctctaaaccc gacgtgatgt aggtattcgt
     5521 ttctcatgtc ttgaagtttc agtgacttcc ttggtccgtg caccgcgtca tctccccagt
     5581 ccacctattc caacttaccc ttgccgtttg accactagtc cttttatttc gacctgtatc
     5641 cttgttccct aaccttgcgt gttccttatc ccggttagcg cagtgtgaaa aggggtaaat
     5701 ggatctatca caggtcattc cactctccta gaggtcacaa atcagtgctc agggtgacta
     5761 caattgtggg ctctgaatac gctggtaaaa tacgctggga gaacggtctg agaccaattc
     5821 atatcagcaa caaccccttc ctaaacgcct agcatgcggc ttttaaagct gccaagtctt
     5881 tcgattatag acagccttat caccttgctt tgaccagtat aaagaccgcc ctggcagaac
     5941 gtctacaact ttgtcttggt tggacgctgg gaaaggtcaa gcccggtttc gctgctgatg
     6001 ttgttatctg ggatagcgat ccgctgagca tcggtgccat ccctgttcaa gtctggatcg
     6061 atgccactac ttggtttgat aaccctgttg aatggagtct cagtgaccga atgcttttcc
     6121 agtatctagg atgacacccc accagctgtc ctcaattaat attcaacaat gcgcattgac
     6181 taaaggcaac gagttattga ccaacagaag ggaagggaaa aatgaagaaa agcacggcat
     6241 caagagctct gaagacagga tggagtttct ccagcattcc acttacacgg agcgtcgcca
     6301 atggctaaac gcaacagaat caccgaacat gggcgactcg ggagtaaagc aagccaggcc
     6361 acgacaacaa cacaaggctc gagcggcacg gtaacgcaac gcgaccagtg ccagcgcgag
     6421 ctgatagccg ccagtgcgcg aggaaacgag gaacgcgtcc gctgcttgct gacggaaaac
     6481 aagccatgga ccactgggaa agacaaggta gcattgcgca aagcgttgca gaaggcgtcg
     6541 gcgcgacacc acatcgacat cattcgactg ttactctatc acggtgccga ggtcaatgct
     6601 ggtgcccatg atgagtttcc accactctac cgggccgcgc aggcgggcca atgcgccgtt
     6661 gttgaggagc ttcttacgca tcgtccggac ctggaggcgc gtgagatgcg cacctggcag
     6721 acgcctctgt ttgccgccag cgtgaaaggc taccatgaca tcgcttcgtt gctcttggcc
     6781 aacggcgcgc gcgtcgatgc ccaggaccga gacggccgca caccactgtt ggccatggcc
     6841 atcaacccca acttcaagtc tatggagatg gcgtcgctac ttgtggacca tggtgcgaac
     6901 ctcgaggcga aagaccggat cggtcgaacg ccactccttt gggctgccac caaccggaac
     6961 tacgacctcg cccagacact cctggagaag ggcgccaacg tatcggctgt caacaaccgc
     7021 ggccgtacgg cgttgcacct gactgtcgat ggcagtaacg ggggcagaac cgccgaccag
     7081 gcgtcgatgc ctaagaggcc gcgcgaggag atgctacagc ttctgctcca gcacggtgct
     7141 gacgcaaacg tagccagtga tggaggctgg agaccccttc ataacgctgc ccagaagggt
     7201 ttgacctcta tcgtgcaagt actgctcaat gccggtgccg atattaacgc caccctttcc
     7261 aacggcatga ctgccctgca ttgggctgcc ttcaacggct ttgaggaggt gtcacagcta
     7321 atatggtcct atgctgaggc cgatctgggc atcacggaca ccttcggccg cgctgcgtgg
     7381 ctttgtgctg cagagcgcgg ccacgacgac ttggtcgagc ttttatctcc cggtcacaat
     7441 agccaccgcc tgccaaagtc gatgcgggaa gctacccagg ccttcaacgc cactgtcgtc
     7501 gaattcaagg aatacggtga aaagcagcgc atctctaaac ccccggtgtt cgacttgctg
     7561 tatagatggg acgagaagaa cggtcggcct acgattccgc tgtggacaga tggacccccg
     7621 ggacacgcca agagcgagtt caaatggata catcttcctg ccaataatgt aagttcaatt
     7681 ccatgtctgc tcagtcctat gaatccccct ctgactagtt gcttagctgg cctgggtaga
     7741 gacgctcatg gtaaattggt tcattgaatc aggatgccgc gacctcgagg gtttcaaggc
     7801 actcatgaaa tgtcttgaac aggagcaccg cggtccattc ccgcacgcca attatatgag
     7861 acccttctgc cagcgcatct cgtctcagca tcccggcgat gaagacggag aagccctcct
     7921 aggaggggac gacacgatcg gccctggctg cgcaagtcca ctccccatta gattgaaggg
     7981 catccgtcgc agcactagca atttgtcgca attgactctc agtcagggaa taccgggcgg
     8041 tgatggcaaa atcgtcatgt tcatgccgta cctccactat gagacggacg agagccgcca
     8101 gaagatgatg gacgccatca agatcgtgtc gtcggccagc catgcgagct cgcgcgacaa
     8161 gacacctgac atgctgcttt tggaggcata tctgaaccat aagccttcgc tccacccgag
     8221 aaggacgctg gaccagttct tctaccgcgg tatcgacaca tcggcccgcg accgcgatca
     8281 ggtcgtgtac cgctactgcg aggcacatgg ccatcagcgc aaagttttca tggtggacca
     8341 gctgtgggtt ctcgtactga acaaagacct cattattacc tgtttccctg aacgatggga
     8401 cttgcggagt cataaagacc cgttaggagt actggacggc atcgtgggcg aaatgaatgc
     8461 caagactcgg ccacccgttc ggagtgtcta ccacttggcc atcctagttt ctggccggtg
     8521 ctccggcaca ttctcgcgac accgagccga tgaccaggac taccagttcc tcgacatgtt
     8581 tgaaagttcc gtcggccgcg ttaccgaaga cctgacccac ctgttccacc agttcgagcg
     8641 ggcgtcgtcg caaagccgac agtgggcccg cccatcccgc cggtccaagt tgcgcagcag
     8701 caagaacaag aacaagaaga cgccgacgga ggagtccaat tctttcgacc ggcttctcga
     8761 cattggaacc gagacatcgc tgctgaccga ggtacgcgac attcgtgacg agctcaatat
     8821 tctgaccatg atcctgaact cgcagctgtg gacgctgggc gacctgaaaa actgcctgat
     8881 cgaggagctg agcctcagcg ccgcctcaag ccggttgatg cgcaatcacg tcaacaacat
     8941 tcacgtcgct gatatccgca agcgcactct cgagcaggaa cgccacctca aagtgcacaa
     9001 gcgtgacatc cagaccatgg acgagcaggc tgagcgcctg tatcagtcac tgacggacct
     9061 gttagacctg aagcagaagc acagcaacgc actggaggcc cggtttgcca gtgagcaagc
     9121 cctggctgct gcgagggagg gccagaccgt catggtcttc actatcgtta ccattatttt
     9181 cttgccgatg tctttcatcg ctgcttattt cggcatcagc atggatgcct ttaatgacct
     9241 ccacagtgat tatgtggcga cgtggacctt cggcggtggc ctgggcatct cggctgtctt
     9301 catcttcatg gccttcacgg ttgtcgacat aacgaaggcc ttttccgggt tcgccgccct
     9361 ggccaagaga ctatttgccc gaaacgaccc cgggcacgaa aagagcggcg ataatgacga
     9421 tgatcatcag gaggcgggga tggtaccgga acccccaggg atgcgaacta gactactgga
     9481 gcctaccgcg acgagtccac tccaatccgt tttccaccgt tatcagtcca ctcctctatc
     9541 caagaccagg acgaacaaca cgatagggtc ggacatgacg gaaatgggaa ttcttcaatc
     9601 caccgacctg gagctggtaa aattgaagac cgccaccagt attttgtcca agacacgcta
     9661 tgcagtgtcg gccaaaagcc caaggagccg tcgtgggtat gggaaggagg acttggagtg
     9721 gggaacgcac gaccgggaga tgagtgctga tacttgttaa tttatctata aatacgtgca
     9781 tgatgaatat aatgttatgt ttaatatatt tcggtttatt gcgatagtat cgtggttcca
     9841 aatttggact ttcaatcctt taatatttag tgacttcaat agagtaacag atgcctagct
     9901 gaaaaatgga gatagtactg ccgcgtttat acggaggcgg gcaatgatcg caggaacttc
     9961 aaacggcttg ggtgagtaag cacgcaagcg cgatcggtgt tgaagatacc attatagtat
    10021 tccccgtcgt tccggacaat atgaggcgcc aggaccgaag ccccgtcgtt ctgaataacg
    10081 accttcacaa ctccgactga tcgtatgttg aaatcccgtt tgaattgaga tatctctttg
    10141 acaggcgctc tttctgtacg tggcgataga agagaaaagc taggacacgg acggttgatg
    10201 cggaggtccc ggaggaagag atcgagtttc gagccaaatg gggtttgaat accaatactt
    10261 ccacaactat catccgttca aagaatcaat tagagttttg actcaaagcc gggaagttga
    10321 cgtgagaaaa tgacaccttg aaccccagag ttaaaagatt ttgaagcaag tccgcaatga
    10381 tcaaggggcc gcaagagctt tcgagcaaaa gcaaagttgt ctcattctat gttcatctat
    10441 cttgcgttta tcatatcatt cattctaatt cgtataacat catccgtttt cgttcagtca
    10501 tcaatagctc gactatacca tcgtgccata gttcgtaatc ttttgcttgc ccagtctcct
    10561 tgaggggcca tgcaaacgtt tgggtcgtcg cacaggtatc cgggcctgag ttttggagcc
    10621 aattagggca gcctcttcgt ccacatcgcc acggctagtt gctttgcctt tggccagatg
    10681 gccgggtttc gagacgcacc catagagcac ataagcgatg accgtcacgg agagagtagc
    10741 catgccgatg tacgatacgg gaaacccgcc aattccaacg acagtatcaa gtgctgcccc
    10801 aatggaaatt actccaaaca aagcgcttag aacccagtaa gccacatctt tcccttgtgt
    10861 gcttcgtcct ttctcctcga caatcattgc ggcaaggttg aacagcaaga tttgcacagg
    10921 ggcgaaagcc aaacaccacg gcagtaagag tgttatcact tcaacgggtg gcttgcttcc
    10981 aatggctgtt aaggcaagca tgatgactag ctgactcaga actgatcctc cgtatatcgg
    11041 cagagctctc gcataccatg gtgtatcaag gtaaaacttg aatcgtaacg gtgtcgtaga
    11101 ggcttttctg cgtttacttg gtatgtcgcc ctgagtcgtg actgttccag ctgatgcact
    11161 gagtatgtca ggcttgtagc ttgtatggcc atcttcgtca ccttcgtccg ccgccggggt
    11221 cggcagactg gcccgcttgg gagctcggaa cctggcccat ctccacgggc tcacaacgcc
    11281 gcggtagccg tcgcaattcc tccacaggtg ttctacacac ggcttcaagg gggccagaag
    11341 tgtaacaaat gcgagaaaat gtgcaaagcc aaaaccggtt ccagtcactt cgaaggactg
    11401 caagttcagg agttcataca tccggaccag gatccagagg agcaacgatg caatgcaagt
    11461 gacctggagg ttgcattagt tggatgacgt tggtaaatga aatcaaaaca agcttacctc
    11521 gaaacaaacg gaactcaata agtcagagta ggcccggagc atcaaccaga atgcaacaaa
    11581 tgggcgtatg accagtaaaa taaaacgttg ctcgcaacga ggacatgtct gttgagtacc
    11641 agagaagtac tcgagcatct ctcctcggta gtgctcgcaa catcttttca agatgccagt
    11701 cggccgctcc aatagcatcg tggcggctgc cagcgcggct acgccaatgg tggcaccaac
    11761 gatgataccc cagctgagaa tgagctggct ccttccttcg ggtgagaatg tcattccacg
    11821 tgctgggaag aagcacagca cattaacagc caggatttcc tgtctgcttg ctccactgta
    11881 ggacatagct tgtcgtgtgc ggttgattgg taccatgcaa aatgctaaca caaccaacgt
    11941 cgcgatgagt aaacatgttc tccaggacct cttcgccgga ttgcatcgaa agtgatcgcg
    12001 caggcaggaa agcactgata agttcgtgat ggtggcacac catgccaatc cggccatgag
    12061 ccaccaatcg tatgcagtaa caccttgtga taaggaagta aatccatacc cgagaatggc
    12121 tacaccgaaa cccgcgctga tgtcgcccag gcttagcatg aactatcaag aggtcagaaa
    12181 ctatgcaaaa ttcagtattt gaagagacat gcctggtcaa atactgaatc ccgtcccccc
    12241 gatgtccgat catagtcgag atgcccgaag ccgatgccta gatgcccaag agcattccgc
    12301 acccactgca atagaacaac gtcaaccggg ttgacagtcc gtttgttcca tcggctgagc
    12361 ggtgtatgca gaaacaaata ctgaagcagc aatgccccaa ccgctagaca actcggacaa
    12421 caaaataaca ccacagtctg cggcctccag ttagtctaac cgatacagcc aagatacaag
    12481 aatactaacc caaagattct caacatcggg tcttattccc accaccggtc gcacttcgct
    12541 gcactcccac atctcgcccg tcttcatttc ctcccacttt aggcctggga acaaaaggga
    12601 aacatgacgc cgcactcctc caagcccgac aacaacggaa agaggaaaga ggaagacctt
    12661 tttgtgcagg accttggtga aatttctatc agatcgaagt tcggttcgcc cgaagagcgt
    12721 aatcagcggt gaagtgcttt gtggagtcct ctgggtgttc gctattcgat agtgttggcg
    12781 cataggccgc gacacgacca tgccatttgc tgcccaaccc atatctgggc acaacgcacc
    12841 cacctgagag tcttcccttc tgcacccctg aattctcgcc tcactgtcgc ttgcaagccc
    12901 cgcgatgaag gcgttggcgc tcgaccccgc cacgcttttg gtttatgagg tacgtcaact
    12961 tccatgtgca agctgatgct gtcacgcaac agcacgctgg atgcaggctt gacatctgta
    13021 actggcgggg gcatgacagc gggatggccc gcgacccact ctatccggat cgcatgaatg
    13081 acttggtgga gtcccgacaa gtgaagagta acttatctat ccatctacct gaggacgccc
    13141 gactacctac cctctatttg gttagtgaaa tagttaggtc gctcagtctg gtctgcctga
    13201 tgccggccag cctcaaagag ggcgtgttcc attatgcaat atagcgatta aattgtcgcg
    13261 tcatcgcttc tcaccctcgt tcccttgtgc cccattgtct gtacaattct cccgcgctta
    13321 aagtgcttta cccagcagac gttacaacgt ggcacttgtc cccccgacat ccgcatattg
    13381 gcccaacctt gtatttcagt ccagcgattg cgtgacatac caggacagtg tggccatcaa
    13441 ctcgaccaga tattctgacg tatgtagcgc aattggagtg ttctcatttt cgctgcaggc
    13501 ggacggggcc acggatctca acgccgctct ttggtctagc gcaccaacca gacacaagct
    13561 gccctctggc ttaattaacc tgtcgcgcca atcagcgact ctgcgcaact atatacacaa
    13621 gccaggactg ctgccgtctt tctctgttgc tacccaccgc gttgggatag agcatgtcaa
    13681 tcgacatgat ctccaaagaa gagaagccta taagtccgcg ctgctgcttt acttgacagt
    13741 tttcgctacc ccactgttgc aagtggatgg ttgtgaaatg actgctatcc agttcatggt
    13801 gcttgaattc gtaagggatt tggtcttggc cgtagggcaa gccattcgtt cagatggcgt
    13861 ttatgaccat gagatctctt aattagacga tactcaaata gagtttgcag ccaattttgc
    13921 tatgcatccc tgacactcca cctgcagaga actgggactg atacccgctg ccaagtcgtg
    13981 attcctgtag agcttggttt catcacatag acccagcaat tctatgcgat gagcgaggat
    14041 gatttgtact catatataaa gatatgtcta gcagtagctc ccgaatacac ggcacacagt
    14101 ccaaaaccct cgtgagtgca tttttctata ccaagaacag acggacgacg gaaaagtcac
    14161 aaacttgaac gtcatcgcat caatgtagac aggcgcagag cagccgcttt cttgaaacag
    14221 ggaagcgaca ggcctgagac aggcttcatt accagaagtt cgttcctccc caaaatgaaa
    14281 caatagccta cgatgcacat gcttgtaaat gatgcctcgc gttgcggctt cagtcattct
    14341 tgacgacatg gtggtggcca cagaatgcta caagtaatcc agcatgcagt gatctccaga
    14401 ctttttgggg aaggcggcca gtggatttgg acatcgactc gctctgttat gtattcgtgg
    14461 tgtgatatct cttgttggca tgcctttcag cttccgtatt caggatacta ttgtcctttg
    14521 accacgaccc ttccttaatg ccagtaaatg tatggaaaga ggaggcttgt tttatttttc
    14581 tgaacaatcg gatacttggg tgtggtaaat ggtaaatatg aatgatgcgt tgacaggtaa
    14641 acccaatcga atgcaagagt caccagacaa caatcgttca gacagcaaac gcaagcattg
    14701 tctttaccct acaattgata acttcttggt actttccctg agagcatgaa aactcccagg
    14761 tccttgtgcc agccttctaa attccgattt cttgatcatc gaccgcatcc cactcatcac
    14821 ctgtgacaat attcatcggt caaacacatc cgtagggtaa gtcggtatca gccatcgatc
    14881 cttggcagta ccttggaaca tgctaccgta atattcttgt gccctgaggc atggtatttt
    14941 ctaccaatta tcgaaacaca attatcactc gcaccttcaa caagtccccc ctactgacta
    15001 cctcttccag cacggacaaa acgtacaatg cctccgaaga aacaagacaa cgcggatggt
    15061 ggcgagggtt ccgagctggc cttcaccgaa tcggagacca agttgatcta tcacatcttc
    15121 aagcactctc cccccagctc caaggttgcg cccaactggg aggccgtccg ccaggacctt
    15181 ggcagcgcca gcatcgaggc caccaagaaa cgctttcagc agatcagtac gttggcctac
    15241 atatttttca gcttctgagc gcggatccag atcaagattg tcctttgtga atggtcttta
    15301 actcagatct caatgcttga aaactaatca tgacccccaa ggccagaagc gcggctggtt
    15361 ccaggcggag gagacaggtg aagccacttc taacgccaag aagactcctg cgcgctccag
    15421 cagcaagaag aaaagggcag ccaacggtgg tgattccgac gcggccgatg aacagacccc
    15481 aaccaagaaa ccaaagactg ccccccgcaa gacggctcag aaggtaagca actcttccaa
    15541 ccttggaata tgcagaagaa tagctcgcta atgggaactg taggaccgcg gcgatgaacc
    15601 tcaggaagac cagcaggatg gcggacttgg cgtcagcctg gcagccgatg cagaaatgac
    15661 tggtgacact taggggggtt cggaaccctc gcccgatgtc actcgttggg gctcgcattg
    15721 gattgttgaa ggtgtccaga acattatgtg ctttacacag cctttggtgg gtaaccttct
    15781 tgttgacggt cctgactgtc tcgcatgcaa gtcagggctg ggatagccgt attcattgct
    15841 tactgcataa cacttcagag aagaaacacc attttctggc cccagttgag tcccatcctg
    15901 caatatccag gactttctgc cattcacgca actgcatttt ccagggactc ggatccttta
    15961 attgtgtttg gtgaagtgat atttcgaact atcaaattga accacatgcg gtgttgggtc
    16021 ggaccgctcg gcccgctcgg gccggagtgc attgcatctc gttaacgttg ttcttgccta
    16081 gagaacaaac ctcccatgtt cggctgtatc gcatgcaaaa ggcaaggctg acctttgatg
    16141 acagcttcac agaataaggt cgggatgacc gggagactgt gtgagtagat aatggtcgta
    16201 acgcgggctg ctgctaccca atgacgaggg cagtacagct gccgctgacc catggtcgtg
    16261 aaccagagct atgcgattct cggtacttca cggagcttct agggtggggg tatcagtctt
    16321 gtctgtcata gaagcttgta ttttatggtc cacaacggaa cagttgactt gtttgggaat
    16381 tagcttgtaa actcgcagtc ttcccacaat gtcattggcc gatgccaaga acgatacgtc
    16441 ttaccgaggt catcctgcag tggccagatc gccattctca gacgcagagg atcacattat
    16501 tcattgttac atctttccgt cattcagtca gtactttacc atatgtaatg gggcaaataa
    16561 ggcagtttct tatgccacgt ggccaagaac caccgaactc aaaggtcacc cacgttccat
    16621 tatggcacca cgaatgctgc ctttcgtgcc cactgatatg aatggaagtg ttctcctggt
    16681 tgcagttgac gtcttggaat tcaatacggc actgcgctct tgtgggtcca cccgggacca
    16741 taggaacaac ctccccgggc gctaattgct gctcagtctg cctcagtttg acagggtctg
    16801 aatcctcgat gcagctatat ttccaacctt tcgaccatca tgccagctgt gccgacccct
    16861 actagagttt cgatagtcat cctgtattat ccttgcctac atggtatttt ttcacttatc
    16921 catgtccacc ctcgaccgtc tttgcctatc cttgcccctc cttgcccctc cgtgcccctc
    16981 tttgccctgg gtgggatctt taattcttga ggatgttacc cgcccggata tgtagacttg
    17041 ccggtgctcg gcccgctgct ctgaagtctg aagacggagt acgccgttga agactcagct
    17101 tcatggtacg gggaaatctc gggaacgctg tgcattcggg acagtgcatc cggcatagca
    17161 cccagcattc cccggtacct taaagtaccg aatacaaaag atagaacgcg tggtataaat
    17221 ttccttcccg tgccgctgct gcatcgccac gcgatcgctt agagtaagca cgctatgcta
    17281 ctttggaatg cttggatagt catgttcgaa aatgcggttt tcatccctgt tgcaccgttt
    17341 tttgcgtatg caacttgtcg ttggtcacgt cgtcctggaa tcactgattt tgtctgtttg
    17401 ataggctcgt cagagtcatc atctagtgta atcgtaaagt gcgggatttt tgacacatac
    17461 cggagacaga gactctctat ggtcaggcat tcacgaagcc gctcatgttg aaagttgctg
    17521 tgtgaacagc attcgtggag aagtggatca gtggacccaa ggatgtggtg catacattag
    17581 tagataccag atcataccca cacccccggg taagtctgtt tacaatcccg agttgcctag
    17641 tatctgtcag ggctcaggac ccctcagatc ccaattctca agatccactt cttatgcaaa
    17701 cggcatgcgg ccaaattatg tggctaggag gaccagcgaa tacataagta tgtatggact
    17761 cctgttgcta tcacggcgct cttcatgtct tgataacccc accagagtga ttgcggaata
    17821 cgatggatac tctttctcta ctagaaggac ttggaccaga gtccttcagc aatgatgctg
    17881 atcgatatgc agctaaggac gctgctcgta agctccttta caaactggaa agtccatttg
    17941 agcgctcatg gtctctgtgc atcgagacat cagtactggt agctggaatt caggtgtgcc
    18001 aggatcttgg tatctggtcc aaatgggcag ataaatgtaa agagagtgaa acggcaacgc
    18061 agaccctcga cgatattctg gcaatgtgca actcaaaagc tgatccgaat cttcttcgta
    18121 ggttaccctt tgctgtataa ttgagtatgt gaggggtaag aagagaaaaa gcttacagcc
    18181 gtcttaggtc gtttactaag acatatttct gctctctacg tcatcgagga aaccgacgtg
    18241 gacacatgga aacccactcc gttctcactt gcccttggag acaagacctc atatgtcgac
    18301 cagacaattc agtgtgggtt agtagagttc tccttccttc tgaaaagcat gcagctgatg
    18361 gctttgccgt tctagattag atcataatat tccgtgcggc gtgaacttgg tgaagtttct
    18421 tgccaaaaat cagtatcagg aaccagtcga ccgtttcaaa tttgacaatt accgcgatct
    18481 attcggagac gacttctttg attattgtca aaagaaccca ggggccggtg gaagcttcat
    18541 tgggttgatg aaagcactca acttgaataa gatggattgg acagaagtct atgacactaa
    18601 aaagttgcta tcggaggtag aaataagcaa cggacagcca gtcttcgtcg acatgggtgg
    18661 ggcgcatggc cgcgatacca atcgactact cgcaaagcat ccggaactgg ggcaggatgc
    18721 ccttatcgtc caagaccttc cggatgtgct agcacttcac acccaggaaa aacttgatgg
    18781 ccgcattaag aggatgccgc atgatttctt cagcacacaa ccagtcctag gcgctagagc
    18841 atacttcttc catgtcgtgt tacatgattg gtcagatgtc gactgtggca ggatcctcgg
    18901 aaaggtcaag gacgcgatga caaagggcta ttctaaactc cttatctgtg aagtggttct
    18961 tcctccaaaa ggcgcaacca gtttcatgac gacgttggat cttcaaatga tgaactccac
    19021 ctctggtttc gagagaacag aagaacattg gagaaagctg ctgcagaata ttggattccg
    19081 tgtcgtcgga atctcaacac acattggagc catggagagt gtcattgaag cggagatcgc
    19141 gtaagctatc gctcgaataa ctctcacaag ctttagaatc actttgccag gttgtgcacc
    19201 tcatctgcaa tgacttgaaa ttgaacaaga tgtggaaatc aagttttatc tacacatctc
    19261 cgtgaacaat tgatctctct agataatgca agccaactca atactgattt acaaattgtt
    19321 tggttgggat tatcttaggt taactctgac atttcacatg cccacgcaaa agttgtttga
    19381 tgtgtactag ccaggtttat ttggtacggt gaccacagca tcaacaggct ttctcccaca
    19441 cgcctggccc tcattacgca aagagaaaat tatatcatcg gtgcaggggt tcctaacaca
    19501 gcagaccaag gctcgctgga tcgggccgtc ctgctggtga acacccttga gtattgccga
    19561 ttgggctccg aaggcttcct tctatggtct tatcttgaca tacggcaagc gtctcccgga
    19621 tccgagaagc atcttctcgg ttttgaacta tggcaatatc cttgacaata ccaaggctat
    19681 tagtggctat gctcgcatag ggtttcgcta tgctggcacc tatggctgac tctgttctaa
    19741 tcacggatcc accagcgccc actgctcctc ctggcggatc caccattctt gccccagttt
    19801 tttccctttg ctacctaggg aatgctctaa ttatgcatgc gttgtcattg agtgcatagc
    19861 aatctgcaaa gacaatagcg gaggttcacg cttaccatgt cgatgatgct ggtaataact
    19921 tcaatcgcat ttcgacaaag tactccatag gtggtaaacg caatgcgaac gcatatatag
    19981 tggggcattg cacgtgtata tacggtaggt gtggccaatg ccacaagcac atgtattggc
    20041 atcagcgtgg cggggtacct tgcttccata gacccctggg ccgaatatgt atcagtacgg
    20101 caaacccatt ggtggaacgc ttgataaccc ccgaggttac tgctgtcggg gtctggatgc
    20161 cagcctttgt attatgtgcc tagggtggtt accactcggc ggaagcatcc ggtcgataca
    20221 ggagcgagac gaacccacta cacaaagacc aataatgcag cgtttgaggc atgatgtcag
    20281 acggtacaca ggatacacag cctggaagat gtcaccatac ttgtgaaagc gacgtaatgg
    20341 ggtggatgta tcactatcta gtcacccctc tcttccgact ctgcttctcc ttttgcaggg
    20401 aataaatcct caagtactta cacagatgag tacttggatc atatttgcgg caccctggca
    20461 tgacatggaa agccgcacag cggcccgtag cctgccctgg gccattctgt cctgaggtat
    20521 attaccaagt tgttgaataa gtaagctggc cactggcgtt atcaacattg ttattttact
    20581 ccaatacaca ttatttgaga ctagagaccg ataaacttca cttcacaaag caggcgtgat
    20641 cttcaaaggc agatatgtcc gaaaatcctc tccaccagcc gctcgccatc ataggcttgg
    20701 cctgtaggta cggaggtagc attaccaaca gctcagagct tctccaacat gtgatgcaag
    20761 caaaatcagt gcatggccct atgccagagg gtcgactgga ttcaaagttc ttgttccatc
    20821 cagacaaaat gcacgctggc tcaatctata cggatggcgg ctatttcctc agcgacgata
    20881 ttcacggatt cgactcggct ttcttccaat tacctgagaa cgatgccatg gcgatggatc
    20941 cacagcagaa gctgctacta gagaatgttt accacgcact agaaaacggt aaacagacat
    21001 gattcaagaa aacttcgtca attttgctaa cagtgaataa ttgagtaaag ccggtatttc
    21061 gttgaaggat attgcttcct cgaagacatc agtatatgtc ggatgctcga acgttgatgc
    21121 tctagcgcta tccaattcgg atcctctact gttctcgcaa aatcaagcgg ccggcacaag
    21181 tccagccatc cttgccaacc gaattagttg gttctttgat ctgcagggca ccagccagac
    21241 cattgacacg gcctgttcaa gcagtctagt ggcatttcat caagcttgcc agaatataaa
    21301 aagcggagac tcagacatgg taagctccaa gcttgatcaa gcacagacat tgctttgttt
    21361 ctgactcgtg tcactacgac ttaaaggcta tcatcagtgg tgtgaatcta gtgcagcacc
    21421 ctagctcgac acagaatttg tgtagcttgg gagttctgtc acctgaaggg caatgtctca
    21481 cgttcgatga gcgcgctaac ggctatggtc ggggagaagg cgtcggaact gtgattatca
    21541 agccgttaca tgctgctatc agagactcga atcctataag agctgtcgtg cgtggtacag
    21601 gatcgaacca agatggaaag acggctggca tcacccttcc cagcgcacgg gcccaagaat
    21661 ccctgatccg tcaagtctat gcatcataca accttgatat ggctgacact agttatgtcg
    21721 aagcgcacgg aactgccacg ctagtgggtg atccgctaga gttgactgca attactagcg
    21781 ctttcgactg tgaaagagac tcagacatct atgttggctc ggtaaaatcg gtcattggcc
    21841 acctggaagg tggtgcaggt atagcagggt tgataactgc cactctcgcg atcgaatcta
    21901 agatgatccc tccagtggcc aatctacaaa acctcaaccc tgctatacca gcagccaacc
    21961 atgtcaagat atcgaaagaa tgcctcccgt ggccaagcaa tggcgtaaga cgtgcatcag
    22021 tgaactcttt cggattcggc ggcacaaatg ctcatgtcgt tctcgaagac ttggacgggt
    22081 ttatgcaaca aaagctcagt caacaaaaca ttcaagacat gacggggcgc gaaaactctc
    22141 ccggtctgac aagtactgct tgtttgacaa atggttcagc tagaggccac accaatggac
    22201 ggacaccatc cgtctcaaag agggttcttg ccttgactgc gttcgacgag gaaggaatta
    22261 accggaacag gatgcaattg agcaagtatc ttgcttcgtt atcggactta aatgacgaaa
    22321 gtcaacaaaa gtttttggat gatctactct acaccatgaa cgaaaagaga acatccttca
    22381 gctggcgaac gtattgcctc gtaggcgaca atctcggaag tgtcatcact tctttatccc
    22441 agggtctccg cccaaccaga gcttcagttc ttccgaaaat aacacgcttc gtatttactg
    22501 ggcaaggcgc caactggcct ggaatggcac aagacttgag agagtttccg cttttcaagc
    22561 agagaattgc cgaggcaacc atgtttttca aaagcctagg ggccccctgg gatcttcaag
    22621 gtaagccaac tatgccgcag gtcgtgcgct gtgtctttta ttgcgagtag tgttctgatc
    22681 aaatcataga gagcctagca agcctggatt tcgacatagc agagccatct tttgcacagt
    22741 catcatgtgt cgccgtacaa gtcgctcttg tcgatcttct cacgagctgg aagattcttc
    22801 cagcaacagt agtaggccac tcgtcgggag aaattgctgc cgcatactgt gctgggaaga
    22861 tatcgcgcca agctgcctgg aaagtcgcat ttcacagagg tcaagtctgt tctcagaagg
    22921 ctgatggcag cggaaccatg cttgccgcag ccatagcggt acagactgcg gaggagttgc
    22981 tggctcgcct caaagagctc gaaccactgg atgttaccat tggatgcttc aacagcccta
    23041 aaaatgtcac tttcacaggc aagagggcgg ggatcgctag actacagcaa gaactcgacc
    23101 gcatgcaggt tttcaaccgt gctcttcctg taaaagttgc ctaccattca ccagatctcc
    23161 aggacgtcgc agatgaatac ctagccagtc ttggtgacct agatttcggt gacaaaatta
    23221 acgaggatgc tacgattcag atgtattcgt ccgtgacagg taaacctttc gggccggcag
    23281 acaagatctc gccgtcgtat tgggtggaaa atcttgtgtc tcccgtaagg ttttctactg
    23341 ctctgctgcg ttcgttcggc cttcagcagg acagaggaaa gcacaaccaa atgacggaga
    23401 ccatcatcga aattggaccc cattctgctc ttcggagtgc aatcaaagat acgttggata
    23461 cgtcagaaaa cttgcgccag gtcggttatt caagtctaat gaaacggaac gaaactactg
    23521 gagatacctt gatgcacact atgggctctt tgtatagttc aggttatgat attgatcttc
    23581 ccacgatcaa taatgaccga aaatcagctg ggagcgcagc cgaggcaacc cagatattac
    23641 gagatcttcc tccatacgcc tttggccata cgagcaagcg gatgacatca agacagatcg
    23701 agtttgtcaa gtttccggaa tttcagagac atgagcttct tggcatgcca acagtcgact
    23761 caaacccatt tgaacagcgc tggcgcaatt caatccgact tcaggacgtc ccatggctct
    23821 cttctaacaa ggtacaccac tcctcccacc gatgccctag tactccaacc caactcgtgc
    23881 taatcattgt acagctcaac gacaaggtca tctttcccgg ggtggcatat atttcaatgg
    23941 cagtagaggc ggctttactc gcctcccgaa gtgagggggc tttggccgga gtagaacttc
    24001 gagatgtttc catccgagag tctctgctca tccctgacaa tccccaaggc atcgagacca
    24061 tattctctct tagcagatcc accagtgggt ctgatgcctc ctccccatgg tctacttttc
    24121 gcttcatatc ccacaacgat attgagaata cgtgggtcga acactgctcc ggctcaatcc
    24181 gggttgaaaa agacaaaagt tacactccac aaccaacgct gtccaaagaa ttggacaatg
    24241 ccacacgctc accaagcgcc caacaagaat acttcactcg cacaatcgaa ggcacactac
    24301 tgtacgaaga atttgcatct gctgggatga cgtttggtag tgatctccag aacatgcagg
    24361 agattcaact ttcaaccgac gctaaggctt ttgcttcact cgttagatct ccagatatac
    24421 ccaagaaagc tcacgaccac tacgtcattc acccatgcgc tcttgagagt atcctccatg
    24481 gtttactatg catctgtagt gaggagggca gtcttgttgg cggtacaatg gtggctaatc
    24541 gagtggagag gatctggatt gcagaccctc tcactgacat cgactgcaaa gtttacagtt
    24601 cattcgccga agcaagaagg gagacttcga ctctttacag gtcaaacatt gagatctatg
    24661 agaaaggggc atcagagact cccaggatgg ccatcagtgg atttgaccta gtttcactgc
    24721 cacctccaga agacgagcaa gctagcgacg aagctctcta cgtcgaagaa tggaaaccgg
    24781 acgtaaagat gttaagctcc attgagaaat ttgacgttaa agctaaacca gtggtcgact
    24841 tgatcaaagc agtcgccaag agtgaccacg agcttttcca actcgcatct gctgttttca
    24901 tcttggacac agttgaaaag ttggacagca tcaacatcga gggtctgcca tcgcatctca
    24961 tatcatacgt caaatggatt cgagaacagt ttgaattgat ctcccaaggg aatgctctga
    25021 tccttgacgt ccctctcttg acgcagatac gtgcgaacac tgatatgagg cagaacctgc
    25081 tggataaaac gtctaagagc gctgcacgtg gagagctcct agttcgcatt ggaacccgaa
    25141 tagaatcgat tctaaggcag gaaagcgacg gcttggagct catgttcgga gccgatgata
    25201 ttatgactcg tacttacgac gagtgcttgc caggtgatat gggcatccgc ctttggcagt
    25261 atttccactg tctagcccac aaccagtctg ggctgaaggt tctcgaagtc ggtggtggaa
    25321 ctggaagtgc aacaaatatc gtcttggatg ctctcaaaag tgccagagcc cgcgacaatg
    25381 aaaatggtgt tcatcctgtg gctatatacg acttcacgga catctcagct gccttctttg
    25441 agaatgccag agagcgattt tcggattgga atgatgtcat gcgctacaag acacttgatg
    25501 tcgagaagga cccagcccta caagactacg aaattgggtc ttatgacttg attatcgcaa
    25561 cacatgtgag tatttagcca acgacataca atagtcctct catcttaaca ctacatggtt
    25621 aggttttgca cgccacagca gatctgtcag tgagcttgaa aaacttgcga agcctcctca
    25681 aaacgtaaat aaattccaat cggcttgagc acgacgttaa agctaatcaa aacagtggag
    25741 gggaccttat cctgatcgaa aacgtcaatc ctgaactgat gagtgcatcg ctgatattcg
    25801 gtatactttc cgggtggtgg aggagtactg aatccttccg tcaatccaat ccgctcatta
    25861 cggagcacca atggaactct gcgttgtcaa atgctggttt cactccaagg cttcatttac
    25921 ctacaacagt ggaagcaggc ggtaatgaga tatctgctat tatcgcgcga gcaaaggacg
    25981 acaccgcctc ccctgaaagt cgaccacgtt gtaccattct gtatgactca acacatgaaa
    26041 cccagaacac actggctgag cacctgctca agacattgga ataccagaca tcgttggtca
    26101 actttagcga tatcagtccg gagacgctta cggcagactt ctacatacca ctctttttcc
    26161 taggtgggct aaagctctcg aatgtgaccg aggtagactt ctacaagctc aagcttgtgc
    26221 tggatacctg caccaaggtt ctttgggtta tggacgatcc agtggatgac cccgaaacag
    26281 cgatgtgcat tggtcttatt cggactatca aatgggaacg ggatccagac ggagtcaatt
    26341 tcacaaccct gacagtacgc caaccgttac cagaggtaga tgctcttgcg tcggaaatca
    26401 cttatctcgc taaggaggca tacaattccc cgcatatagt acctaggaat gtggagtact
    26461 cactcaagga tggtgtgttc ctgacaagca gacttttgcc tgcacccagt gcaagcaagg
    26521 ctgttatcaa gaagaaagag ccaaacttcg agcatgcccg actaagtgac atcgctcacc
    26581 cggttgcact cactttgatg gaccctcaca aaccacagtc actgcaattc gttgatgacg
    26641 cgtctatgga cggcgcccta ggcgacaatg aggtggtcat caaggtcaat gttaccgcgc
    26701 tgacaccgga agatgtcgag gaagttgtac gcttaatacc tggacaagga cttggaaggt
    26761 cctgcgctgg cacagtccag aaaataggcc agacggtcac gaacgtcaca gttggcgatc
    26821 gtgtcgtggc cattcggcct acaagctcta ctggatccat tcggactcac ttccggactc
    26881 atcataacgc agtccagcgg attccggaca gtgtaagcct ctccgatgca gctacgcttc
    26941 catgggcctt tctcactgcc tattattgtc tgctgagggt ggctcacttg caaccggaag
    27001 aaactgtcat gattcaagac gccgacaagc cagtcggcca agtagcgata caactcgcac
    27061 tgtccactca ggccaaactg cttgtcactg tttcaaccaa cgccgccaag aactcgctcg
    27121 cttcttcgtt caaggtcgac ccatcatgca ttttttcaag cgaggacatg tcatcgatcc
    27181 ccaaagcggt tggctcagac tttggtagcc gtggggttga cgtataccta aactgtggag
    27241 catctggagt ttccggcctg tatcagcaat acatctccta tggtactcgg cttgttgatc
    27301 ttttcggtga cgagacaacc agcggatcct cactcaacgc tttttgtacg aggaatgtgt
    27361 cttacacatg cgtcgacatg gatgtagtgg ccactatgcg tgctgagatc gttcaggaag
    27421 cactcacgac agtctcatcg ctgctagcca caggcaaact acaaccaatc caggatgtgc
    27481 agaacatggg attctcagaa atccagaaag ctctggttca atgtcgggat agatcctcca
    27541 aacctccctc gatgttcgtc ttctctcctg aagacaatga aactgtgcca gtaagaaatt
    27601 taatattctt gaaaatcatc tatgtgtagc gctaacgcct tccaacagat aggtatccgg
    27661 ccgatcggga actatcgctt cccggagaac gcctcctatc ttcttattgg aggttttgga
    27721 ggtattggga gacgggtttc atcctggatg caatctcgcg gagcaagaaa cttcatcttc
    27781 ctgtcaaggt caggatatag tgggccgtct gcaaggaaac tacgtgacga agtgactgct
    27841 ttgggctgta cggtggaaag cgtgcagtgc gacgcaagtg atgccgaggc ggttcgattg
    27901 gggctggaga aagttcaaag aacgatgcca cccatcaaag gatgcataca atgttccatg
    27961 gtgcttcagg tacgtctaac ctatgactct agaccatttc acagccgact aaatccatcc
    28021 tctcactaca ggattccatg tttgacaaca tgtcttggaa ccaattccaa gatgctacaa
    28081 cgcccaaggt cgctggctca atcaatgtcg ccgacaatat tcctcgcgat ttggactttt
    28141 tcgtccttct ttcctcttcg gcatcaacga ttggtaaccg tggccaagct aattacgcgg
    28201 ctggcaatgc tttcctggat gcatacgctc gaaagctcac caggctcggt cgccctacta
    28261 cttcaatcag tcttggaact gtcctttcag tgggttgggt tgcagaaaat caaggagctc
    28321 tccccatagc gctttcttac tcggacatat cagaagatcg cctcttgtcc ctcctggaat
    28381 accacataga ccctcgttgg ggcgcagcca agaatccaga tacgtgccat accattacgg
    28441 gcttgagatc ggccgcagaa ttcgaagaat gcggcatcac attgcctgaa ttcatggcat
    28501 atccgctttt cacgcatctc cgtaacaaga gagaggcgag atctaagaag acggaagaca
    28561 gcatcacgac agcacaatct ctcgagttgg ccacgtcgga cgaagaacgg gccgatttgg
    28621 tcgtcgacgc tatcatctcc aagatttcca gagtcatggc gatgtctcct gaaaatttgg
    28681 agcctcaaag agctcttgtg tcgtatggtg tcgactctct tgtcaccgtt gatgtaaagg
    28741 catggttcaa gaaggagctt ggtgcaacag tttcaacgca ggacctaata ggcgagctca
    28801 cgatctatga cctagcgcaa aaggttgtgg caagcacaca tgtacctatg acgaatggca
    28861 caacatagat catgtagcag ctaggctatg ccggggcgta gaataggaca ggcttctgtg
    28921 cgtatctaag taactacata tgtacggagt agtcacgcaa gatcttttta cgaatgtgcc
    28981 caatagacca agttcggaga ctgctgtaac tgcattctac tatgatagtc aaatttggtg
    29041 tgacgatcgt tgcgggaatg atgtataaag cgtacctgtc ttaatggcct caaaacgtgt
    29101 tgtggcaggg tgacgccaag actgaaaccg ctccccgtca acgttgccaa gaatgagaca
    29161 gagacgattc atccgaacct cagccaggca ttgaagcgtc tgctgtcagt ggataagtta
    29221 tctaggtttt gtatcctgaa gcccctgtaa cgcatccgaa acccaaccca gcagcactag
    29281 atacacgttc cccacaagcc ccggattgct tgccaagccg gcaaagcgca aacggacgca
    29341 tccagatcag accagatctt ttcaatgcca ggcaaactcg aattattaga gaaaaagatg
    29401 agagtctcgt tgtggaggag tgtacccatc aaaatcatta ccattaccca tatgttgaat
    29461 ggctggcttc caatatttct aagtacattg agggctaccc tgtcgcatcg attaagcggc
    29521 tgggcaccct tgcagaccct gcatccatgt aagttgggcg tgtgtcagcc cagggccacc
    29581 tcgaacttgc gtgcatcatg aaaccaaaca tgagcaccaa gcgctacgac ttgcccatgc
    29641 aatagcttac ttatcgtcgt aggctacata tagggtaccg cgttacatag ctcttacccc
    29701 tagcagagga cagcccactt tcgtgatgtc tgcgtcgcaa agaggatggc gccaaactcc
    29761 tgcgtcggca gggaaggccg caggcattga ggcgagcctc cctgttgacg acgggctggt
    29821 gctggaatgg ccggataaga cagcagcgct ccctgcgact tcccagttcc tatagagtgt
    29881 gtagctggct ctcaccatcg gaggttaaac ttgacgacta ataggaaggc cgaacaagag
    29941 aagaaaaaca tgatggatac aacagcagcg tcaacaaaac cgtacacatc catctcaacg
    30001 atggacgggc gagaagaact gcgctctagc accgaggtag agtcgctcat gggcgacgag
    30061 gagaagcagc agtggcgccg tcacccgtcc tcattatcac cgcatttcag aaagttttca
    30121 gagcgtggca ccccgacatc atcgcaccgc tggattatca gtacggtact acaggtcgtc
    30181 atcatcggtc tcgtcgggct gttgctgttg cgtgaacagc cccagacacc gacgggagag
    30241 gcaccgcagg tcggcggaga cttcaacggc aaagggccaa cgagtgagta actgtctcgg
    30301 gaatgccttg gaacgctgcg tgcgcagaaa cggtgtgatg ctgatatttc gcacaacagt
    30361 cgacaccacg atcctcaagt tcaatgcgga ctattcattt gtgcctttga atgctactag
    30421 gttcttcgac aacgatgtcc tcgagcaatg gaagacaatg atgccgggta ggtattgata
    30481 tatagagcca aaggatttgc cgtcctaagt tattcactaa ccaactcgac aacagcgggc
    30541 acaggctggg gaacggacct atcgaaattt tcgacaacgt cgatgacgca ccagctgcac
    30601 tgtatcttca tgatggcgcg catctatgcc ggcttctcat ccggctcggt ttcttcgttg
    30661 ccaaccgact ataactcgca ctatctccac tgcgtcgact accttcgcca gggcgtcatg
    30721 tgcagcgccg acctggcgac ggagccgcac aaggacacgg atcccgacga caatggcccg
    30781 cttgatggga gctgggccgg gctacatggt aagttggcag ttgccgactt cagaagcgtt
    30841 tccagcctgc tgaccggcgc tgtagtgtgt aaggactatg ggcaagtgac gaagtatctt
    30901 gggcgtaagt gcactactgt caagtttgga gatagttgct gacataccat accagaacaa
    30961 atatccgacg gcgtgcgcgt ggtgctgcct attgacgact agaaagagtc caattcgtgt
    31021 ttaagatgtg gaccatacag tagacggccc ataataaata taccacacta tcaatgcctc
    31081 caacactgca tttctgcatt gcgagatcgt aggcaaatga tgccgtcaag gggagatcat
    31141 ttgattgtcg catcagccca cagccaaacg gcaggcataa atgtgcatgg ggcagctttc
    31201 tgcgaaacga tagaaaagca cggttgagac aaaaaagaaa aattcaaaca tgagttgaat
    31261 gttcaaggac ctgtgacata caagcaatga tgacattaca ctagcctggg gtcacttcta
    31321 cactagatat gactgtttag gaagtacaac actgctggat gctcccctta ccaggtaggc
    31381 agggcgaaag gtcaacagaa ctggagttgg gctgatgagg gcttactaac tgcgttgaat
    31441 ttctgggttg agctggtttg gttgtgagtc ggacagtcgc cgcgttcggt gtctttcttg
    31501 tcttgtgact tgcacgctcc tggatatgca gatgggtatg tgcaacgtgc ggcctcttgg
    31561 atgcgggtgt caaaacaatc aatgcaggtg gctttctaaa aatgatattt tcattctcct
    31621 gctcttgata cacctaactc tcagtgctct ccaggccagc ggtcaaagcc tcttggtata
    31681 caacaaaacg aaagacggcg cgctccacgg cggatgactc cagaaaagtg cgggcacctc
    31741 cactgctcct atgaagtctg cgttgcgttg ccgaagcagg ggagcgaagc aaggcatccc
    31801 ctccatatca tcaataacca ccatccccag gcgcttctat taaaacaaaa agataacaag
    31861 ccccagcggg tatgtgcaag aaagaagcag gttaaaatat atacagggca aagtctttaa
    31921 ggccgaaagt gaaagtgttg ttgtaaaagt gctgagaaaa gagggggata tgaagttgac
    31981 gatgaccgcg gaacgccaaa agattcctga gattagttgc acgttcaaaa aatggtattc
    32041 ccgacggaaa aaaaaaaaaa aacgaactcc tgcgctcgtc cgctgccgtt gcgctccata
    32101 acaagaagag atccgacggt ggttgccgac acggtgattc gaggtggcgg attggcactc
    32161 tcacatcacg gagcactttc cgtccttttc gccgctcggc ttgacgctca aggcgactcg
    32221 ggcggcctcg gtgaaggcct cgttgacacc acgattcctc atggcggagc attccaggta
    32281 ccgcagggcc ttgatgcgac gagccacctc gaggccttgg tcgtaggcga tcatgggctt
    32341 cttctcacgt tgcgcggcct cgttggccgc cgcatcctcg tctccttcct cgccgttctc
    32401 gcgtaggtca cacttgagtg ctaccagtac gagcttgacc ccggggcaat tctcctggat
    32461 ctcgccaacc catttactct cgacgttttc taacgagtcc ttgctgtcga cactgaagca
    32521 gagaaccacg acgtctgtgt tgtcgtaaga tagacttcgt aatcggtcga attcttcttg
    32581 accagcagtg tcccaaaggg aaagctcgat atgtacgttg tcaatgaaga tatctgtgat
    32641 gcgttagccc gacctagaaa cgactagcaa acaggcttga ggagtgaggt gcgaatccaa
    32701 ggacgcgctg gcttggaaag gcttggaaag gccgcactcg atcgtcgcca gggagggacg
    32761 gtcttaccgt gcacgtagtt ctcgaagacg gtaggctcgt agacggttgg gaagtagcct
    32821 ctcgtaaaga cattcaacag cgaggtcttg ccgcatgcac catcgcctct gttgcagcaa
    32881 gtgcctgtca gcaccatgat ttggacgcat gcatcgtaaa cgcaaacgcg ccgtgggcag
    32941 caagaatgcg gcagcacagg gatggccact tacagcagca ccagcttgcg ctgaacggtc
    33001 ttcgatcctc cacagagcga cggcatttcg ggcatcgtgc gttggtatag ggagtgttcc
    33061 ggtcggggtc ggttgggagg aggaaatgag agtcggtcaa ggccagagac gaggactctg
    33121 gagggtgtat gaggtttggg gctgcgagtt cgccgagtgt tctggacctc ggacgtgcca
    33181 gcgctaaagg gggttgtttt ggtggcgagc cttggagcag caggtccaga tcgtcaggtg
    33241 aagtcggtgc tgcggtgccg aagcagacga gttccggtgg cgtggcggtg ctgattctgc
    33301 ggtgcaggag aatggcgaag aagagggcac tgggcgaggt actacgtggg cggcaagacg
    33361 gtgatggggc cggcagtcaa aggttggcag agatgaagtc acggaagcca tttggatggc
    33421 agccaggcgc aatttgccaa aatccccagc tcatcaatcc agcgtcctat gccaagcgcc
    33481 cgcccaccct ctcactgaat cacctcttgc tacttccaag gttgcccttc cgtgcaaatg
    33541 gggggggggc ctggggggca agaatgtggc gcaccgtgct gtaccagtgc tgcaccctga
    33601 gcgccgagcg ccgggcgcca tgcaccacgc accaccacct gggctgctgg ggatgggctt
    33661 gctgggctgt cccaaaacgg ggagggggaa ccaccaccag gaagttgaat gccccacgtc
    33721 acccaagcgt tcatccaatg gacagccaga gccgtcgcgt cacgagccag cctgcgccaa
    33781 gtgcccgcaa gcgcctccat gccagacctg gaccagtgga ctctgaccca gagccgggat
    33841 caggccccgt cgtcttcggg gttaaaatca tttaagcacc agatggcaga aatagagaga
    33901 ggcatgcgac aggcatgaac gaaagcgtag ctaatctggc ggatccatcc cttgatcccg
    33961 tcctgtcact cccgtcgtac ggagctcggg acctacagga cctcttatta atctgacgga
    34021 cactgccgct ccattggccc caggaccatc gtatccgtct gtcatgttta cgagaacgtc
    34081 gtccacttga gacattggcc ttggtaactt aacttccggc cccgacgtat ttggatcggc
    34141 tggagccctg aaatgacaat tgaccctcca cttcttgcgg ccactgtgtc cactcaactc
    34201 aaccgtttgc ttgtgacttt atcgctctca ctttcggtag cccaagttac cctaggtggg
    34261 tactttaagt agtagtgcct gcctgcagaa ggtttgcgta cctgcagaac cttccaacat
    34321 ccaactacat tagggcctca gcgattcacc aacagagagc catgatactt tacagattgt
    34381 ttgtgccatg cattcagggc tcatgtaccc gaagtgctcg aatgacttgt gaagaacccg
    34441 gggcatcagc ttaggatggg actctgagct tgcatgcgtg aagtgttcac atctaacagc
    34501 tctcctacca tcgtgacggg cggcttagct gccacaactg agcacagctt cgcgtcccat
    34561 gacaaatgag gttgcctgtg acacctcacg ggctacttga gcgtccgatc cccactccac
    34621 gaagcagcgt ctggggtcag taattcaggc gaaggaaggt tggaaggcgg aatgttcaag
    34681 ccgctcgcta gacgcacaac agtcctgtac aatgtcgatc cccgagtatg actccaccag
    34741 ataattatag ccatggatgg tctctgatcc actaacggtc atgattgtga atactatgga
    34801 acttacagta ctgtggcaga tatgtaaatc gccttttcag ctcatggcca gtagcctgga
    34861 cacgcacaac tgcagtctcg ctggcctgct ttcaaacatg taagatagct ggaagcgcat
    34921 ccatgtgagc cggtacctaa gtagccaatg gggccggcgc tgcatctggt tcagccgcat
    34981 ccgagtcgat cgggctccgt aacacgacac cacgttgtga caagttccat aatgaacaag
    35041 atctgagcca ttgattagac atgtatctca tcgacgttca agacttggaa cacttgacta
    35101 ttcggcattt cgagggcgac ccaccaccct acgccatcct ctcgcacaaa tggggcaagg
    35161 aggaagttac ttatcatgag tcccacaagt tggtcggctc gcagaacgcc gcggcgctca
    35221 agaagagctt tgagaagatc aagaagtgtt gcaaacaaac agcggctgac ggcctccgct
    35281 acgttgtaag tccagcccca cgccgtagtg ggttgtctgg ttatcactac accagtgctg
    35341 cgtactgtac tgatcatcat caccggatca gtgggtcgac acgtgctgca ttgacaagcg
    35401 gagctcagct gaattgtctg aagccatcaa ctccatgttc aattattacc gcgatgcggt
    35461 aatctgctac gcttttcttg aagatgtgat atcgtccgaa aagcctacct caccagagtc
    35521 gcagtttgga aagagtacct ggttcgctcg aggatggacg ctccaagaac ttttggcacc
    35581 atctattgtc gtcttcttca actcgacctg ggagaatatt gggacccgcg aggagctgag
    35641 acctgtgata tcggccgtga cacacatctc tcccagcttc ttcaccgacg gtgacatgga
    35701 gaaattcagt gttgcacaga agatgtcatg ggcgtctcgt aggcagtgca ccagagttga
    35761 agacgaggct tattgcttac tcggtatctt tggcgtcaac atgccactat tgtacggcga
    35821 gggcatccgc gccttcatac ggcttcaaga ggaggtcatg aaggtttcag acgatcagtc
    35881 gctctttgct tgggcacccc cgaagcctca aagcttatct gagtacgact tttccaacac
    35941 tgactcaacc aagctgaacg gggggctgtt ggcgccgtct gctgcgcatt tccaggcatc
    36001 aggtaacata atacgagcat catcgtcgag atcaagcttg gagcctccat gggcgatgac
    36061 caacaagggt ctgagaatat cgttacccct tgtcgacgcc aactcagtcc cctctgtaca
    36121 gacactcaac acctacccac accgaactct tgccatactt gactgccgct acgaagatga
    36181 tgagacttcg aaacttgctg tcttcctggg cggtccggag aggctacaag acattgaacc
    36241 taggagccat ctacccatcg gccccttcgt ccggacagac tatagacgcg gcctgataaa
    36301 agtgaacgaa aattccgtag gtacaccagc gaaacaacga gagctcctca taagacccaa
    36361 agagtcctcc agcagcaacc gtccgtggcc aaactatagg gacggcagac tcgtcctcat
    36421 cgaagctctc ccccccgccg tcaggggctt caaacttacc gagacgatcc cccagatcca
    36481 atggaagtcg caaaaagaca ccggggtcac atcatttcgc ctgtcaaaga gtaacttcag
    36541 ctacggccgc gtagcactga tgttcaaaca tctcgaaggc tatgctttcc tattaatcat
    36601 taagccgcag agccactacg actccttccc gcggttcgat gtccaatgcg cgatgaacgt
    36661 caaccgtgcc gagcagagga aggactggaa ggaccgcttc tacaacaaga tgacgctggg
    36721 cagcggcgtg ttccaggaca cgcccctgac gcccgagacc cctgacggac gctaccgtct
    36781 gaggctgaag gtacgacagc tacagcatgc cctcatgatt aatctgaaca atgtgggcga
    36841 cggtaccagg ggttcaccaa acgaccgcag gcttctgagt cccggctctc ctagggcact
    36901 gatgatgccc cctcccattc tcagggacgg ctaggctggc catgttgaca ggctcagggc
    36961 caatttacag gatagagcat tcaaaaaccg tattcattta aagactggtt ttctagcttt
    37021 gcaagtggta ctaagcgaaa ttaatttgcc gggcagtggt ggtcatacgg agttccgcga
    37081 tggttgaagt atttggtcaa cagaatggac agaaggtact acacagcatg tatatctaac
    37141 atctactcct tcccgcaaat cgcgtggcct ctcttcgagg ccatatattt tccctacact
    37201 agatcgagtc ctcgcctatc cacgagaggg aagctgggtt ggttgctggg cgctccgcct
    37261 gctcgagatt cggtcaaagt tttgcagaag aaaacgatga ctcacttgat cgaccaacaa
    37321 gatgttgcag atgcttcttc atgagcaagc ggcactaaca agcctagtag ttccgaggaa
    37381 agaatcaaaa tgcatgcatg cagaatggtg gcgctttggg gctgaagtga cgtgcaaggg
    37441 gttcctgggc caacaagaca agcctcgcat cttgcatcgc gcatcttgca gcacgcttgc
    37501 gctccagctc gctgcagcca tcttgtaaaa gcatgcacag gcatgtaaac atgtaaacgt
    37561 acgcgtcgcg tcgggttctg cgggttctaa tgtctacgca aagttggcat aggcgcccag
    37621 gcacggcgat tcgcgtcagc gatcactaga acctttggta gcggttcacc aacccctata
    37681 cgtgcggagt gaatgaggca aataggttga atctctctag ttcttgatat tgggatatag
    37741 taccaaatgc aatacaatgc taaacaatac aatcgcaacc gccggttcga atccaaagcg
    37801 acccaaacag aaagatattg gtattacgcc aaacgctcgc tccgcattag aaactccgcg
    37861 tgcttcctta ctgttatttc cttgggagcc acaccgggac tcttcccata gtcaaaattt
    37921 ccattcggaa acctccagag gtgtatatat atatgtttaa taagatatgg tcgtttagat
    37981 gcgcgtgtca atagaacggg attattgtct ccgtgctcgc ctcgactaca ggccgctgtc
    38041 gatctggttt ggcgcctcgg agcccgtgta ggagccccag tcgttgcagg tctcctggat
    38101 cgagtcggga aagtcgaggt cggcgatgcc gtcggggttg aacatgaatt ggctgaagaa
    38161 accggacgag gcgtgccagg caatgtggca gtggaagggc catacgcccg tgttgttgga
    38221 ttcgagctgg acaacgatgt ggccctcagg acggacgttc tgcacgtcgc ggcgcatggg
    38281 gttcgatgtg cgcacaaaat ccgtgttgtc gctgtagttc ccggggccgt cggcgagaat
    38341 gaacatgttc aagccgtggg cgtggatggg gtgcggcctg ttgcatcgat gtttgttagt
    38401 tgaatcacca gcggacaaag agagacggag actcacgcct tggtagggtt gttgatgatc
    38461 agtcgaatgg atgagtttgt gccaaagttg atcacattca tctcctcggc aaatgtgaag
    38521 ttgccctgcg cggcttgaag caaggtcggg ttgttatagt ccacgcgcgc agcaactccg
    38581 ccaaatgtcc agaggaagtg gccagtcttg ttgatgaagg tgccgatgtc catgtgctgg
    38641 gtccaggtgg gttcaggaag ctcgatggaa aagagcggaa cagtatcttc gagggcgtca
    38701 ttagcacagt tacctgggtc tgccacatcc cagggcgtcg aggttggctc tgcgttgatg
    38761 tctgcatcct cgtagaaaat ggcggcaacg gcgtcggggg caagggcacc agagcaggac
    38821 gtcagattgg cccgcagcca gtacgacgag tcgctcgcac tggcgtcggc ggttacgatg
    38881 acatccgttc gttggccaac accaagagtg actactgtgg tgttgtaggg ttgaattggt
    38941 acgaagtcgt tggcaatgac agtcatggtg tgtccgtcga tggagatgcg ttcaataccc
    39001 tgggatccag agtttatgaa tcgaagacgg tgagtctttc ctgactgaaa gttgaatttg
    39061 gccacgccag cattatcggt gcaaggtgta gtgtcattct caggtttcga cgagcagttg
    39121 aagttgttct tgccgttaat taggttgcta tcggagaacg agcgaccagc gaagttgggt
    39181 gccatgatat ttgagacgac atcgaagtag tcatggtgcc accagtctat aaactgtgag
    39241 tcttgtagac atcacccaga ggttcgatga gtacttacca ccaacaagaa ttgggccaac
    39301 gtcaatatcg taatcgacag aattagggcc gtgaatgacc ataggaccga agagaccacc
    39361 agagtattgg gcagagtagt gagagtgata ccatgatgtt ccgtagaggc cggcctggaa
    39421 tctgtaggtg aagttgctgc caggggcgat cgggcattgg gaaacacctg gcacaccgtc
    39481 catgaatggt ctgccctctt gcataagacc gtgccagtgg atggccgttc cttcacccac
    39541 gtcctcaatc tggttggtga ccttgacttc gatccagtca ccccagttgg cctctatcaa
    39601 agggcctgga aattgctcgt tgactaaaat aacggatttt tcatatccat ccggtgcgat
    39661 tgtttcccgc gtgatattcc actcatatgt acgcgtaacg ccagtctcgg gcgtcgtggt
    39721 gtatggatta tcgttcgcaa cgttcaggtt gccccatgga cggttacccg gtccttcact
    39781 gttgatgcca ttgtccatga tccaaaacgg aagtgttggt gctactattg ttccaaatag
    39841 agatttactg ttgcgtgtca gttggtaggt atgatgttaa ggggcaagaa cctatcctac
    39901 ccattttgct gagctgatgt caacgcgccg acaaggccgt tgcaggaact aaataggccc
    39961 atgatgggta atgactggac gggatatact ctttcccaat cttagacgac taatgattaa
    40021 acactacccg gtagtcaggc cagggatcat gaatgagcat gctcgagcat gaacggaagg
    40081 ggacgagagt atcttatacc catccggcgg cgaactgttg gctgcagccc tgtgattatt
    40141 ttgaacatgg tccctcgtcc gagcagccac tgggttcagc tccagtcgat ggacccatgc
    40201 tctggctcca agaccagacc tagctcagat cctcttcttg gcggtcatgg tatatggacc
    40261 cctagcttct agagtcccgc ggcgatggga ttggacacca cccaaagcct tggccaccag
    40321 atcctggcat acatcatgct gtgaaatcgt ttagacttgt taccaaaggg agccacatga
    40381 gactagctag gctaggacag gtgaaagtgg gctcgtatac ggttgagcaa accccctggg
    40441 tcgatccata gttgaacccc ttcaacggtg gaaccaaaag acatcaggat ggattatcac
    40501 caccctccat aggaaataga ttgctcgtaa taagcttctt gtgcccaagg aaagcagaca
    40561 gtcctttcac cgagcgagag gcgatcccag ctcaaagtga agccaaagat ggcgattgtt
    40621 gttgagcctg ggatgggatg ggtcttgacc acccccttgc tagcggtact aaagagcgaa
    40681 gtgaaaagaa acttcagggc atcatttact ctgaacaaaa caaaactctg ccgatggtgg
    40741 ggaaagagtc tcaggtcact ccagttatgg ctatgttcgt cgacaagtcc ctgcgtcgat
    40801 ccgaactcgc agaagttgtt gaatacccgg caggggagga cctggtaatt ccaggcacat
    40861 gctgcatcga gatgaagatg cgcagaagtg ttattcagca aaaaccagtc tcatgcactg
    40921 atgtcttctg caggatgcta cccatgcggt ggaaatacga cactgcaggc gcccgcgcta
    40981 cagagtaact gaatagtcga agcgggtcgg ctcaggccac tagtgatgca gtaacgatct
    41041 ttatgagcag tagatcttac atttgcaaac actggtggtt tggataacga ggcacggctt
    41101 ggcacggcca gctctcgatg gttatgtgag ggctagatgt catccgtctc acccattgac
    41161 ctggtgctaa atgggctatg cggccgattt tcgaggcgaa ggaagaactc tcacgatgtt
    41221 ggaaggtcaa agagacgagc cccaacaagg gatagcgacg gccgcatcct tccgtcgtcg
    41281 ttcagcggtt tggccagagt ctatcttgca cggtcgagcc tccgaggccc gctgtactag
    41341 gcccgggagt tgtgttcaag gtagcgcgta gatgaagaga tgccccgcca tcgacggtag
    41401 tgcggaaata gtccccgagt ctcgttcccc cgtttttctt ctgtctacac tggtggcgca
    41461 aatggggcgg gcgccggaga tttgatgggg aacttgacag caggttgaca ccaagacatt
    41521 gcctccgagt gactgcagat tttctctgca actcgcaatg gcacgcttct gtaaggcccc
    41581 gtaaagcaag cagacctgaa ttgccattca tgggacgctg tcgccgctgc ggcgtctgat
    41641 tggcagaaac tcccggatgg ctaagatgaa cctgtgcgcc gccggaagca tatccacagg
    41701 ctgtgcccac atgataaagg gcagacgtgt gcattcgctg taaggatctc gcctgatatt
    41761 ggtccgtacg tgatccaatt tctcgcaacg agacgaggca aattcggagt caatagtagg
    41821 ccaagaccat atttcttctt ggtgaagaag cggctgcttg agcttgacgt tgagttggcg
    41881 cttccacgat gtgtaagtta cagagcgcgc gaggcgcggt ttcacgaata agacgctaga
    41941 tcataggatg acctcgccac atctatgcaa cgcaagggct acagactgtc ggtttgaaca
    42001 tgtccaggcc ttactaatct agcactccac aggtggacag aaaccagcgg gtatggcgcg
    42061 tgtcgctcgc atcgatgcgc catatttgac gcagacatga cctgtaagag tggttatgtt
    42121 tcctatgccg gcgttgtacc tgatggcagc tggcacgaac tgcagaatag ctcggtgctt
    42181 cgatgatcaa aacttgaagt tcctacttcg gacgctcctc ggaagtccat aatctggtgg
    42241 tatattttgc ctctcctgaa acgcctgaat atgtacagta caggaatgtg tatagtacaa
    42301 ggtttgtcaa cctgagtgtc ctccctccaa cattacatca gccgtggacg aaaatccggg
    42361 cccggcttat tggtcgcgtg gtcggtaagg acgttgggcg gccatgatga agggccgtct
    42421 ctgtgctcgc aagaatgcct cgttggccat gggcgatgca tcagttctga tgacacttcc
    42481 gatgcccatg aagaaactgt atccaaaaga caagtcagcc aatgctccgt gtacgtccgg
    42541 gctgatatgt agcatttcat cactgacccg aacgttgctc ctgacccagc catgtattgg
    42601 cccagtgttc gcatgatacc gtttggcccc gcaccgtatc tgaagatgtt gacggttcct
    42661 gcaagttgta gtgttagcca agaccatgat cgttgtgtga atgagtgact gatggcgcat
    42721 accgaatacg aagcccataa tgcagccgac agctgtgaca acaaggttag cgcggagagc
    42781 aggtccatgt tcatatcgtg ggttcgaaac gtactgccac ccatcatggc gcccatcttc
    42841 actgttttcc caagcgtcag ctgcagtccc tcattgcggc actgtccatg tgagaggaga
    42901 cgaacgtttg tcgatgttgg acgggccatg ggcgccggcg ccaacactag gaggaggagg
    42961 catgatgaat gcttcggccg tgaaactcgg tgctgggcga tgactatgct gatcacgctc
    43021 tggggcggat ggtgtctgtc tgtctggttc gatgcgcctt gcggtgcggt cgttcgatgt
    43081 cggcttggag agaaagctcc agcttctttg agctcttctc tccacttcca aggtcccgcg
    43141 acggacagtg catatcagtt ttcgcagcac gggcggtggc atctgcctgc ccgctgtgtg
    43201 agagctttgc cgagcccggc caggtgtctg tcactgttcg gccccgcaga gacagcgaca
    43261 catgtgggcc caggttcaga ggagtccctg ggggaagaac gggcccccga gaatggccca
    43321 taggcccacc tgtggcctct gcgctgggcg gccagctcaa cggtaccggg aaagggaaac
    43381 gaaacgatgc cggagccagc cagcaccaag accacgagca atggcctggt tgagggcgac
    43441 cagggcccca gggccgcagg gaaacttggt gtcgatcctt gctgcgcatc acgtgagcgt
    43501 ccagtctcta ctctggttag gtacggtgtc ctgggtgtca tggcccacgg cttttgactt
    43561 ttgtcatccg agcaatgcgc atcaagtcag gaaacctaat ggcaagcatc aaagaaatgc
    43621 gagagcccta gcaacgtaaa tacagtagac ttcatatctc acacccgcgt gaacaaggag
    43681 agaatatcct caccaacgtc ccggggaaac acgccgatga ccgctctgtg tttgtttggg
    43741 cggccggcgt gtgatgcggc tctgtctcga tatgcccccc atgcacacat ccaatgttcc
    43801 gccgggggcc cgctaagcgc ttaggggtac tagcgagacg ggggcgacct tctttcgagt
    43861 gtgtctccaa atcttgaagc aacgtccaga gtgtcatctc atcatatatc ccttccgccc
    43921 gcgacctcgc ctcgccagac catcaggaca ccccgtgtca attgagcggt acgtcgcctg
    43981 tgcctttcct tgcctgtctg cgtgacgctc gctgccgccc tttgtctccc gtcgccttcg
    44041 catgactcgc tcccgaccag cggccgaccc gcctcgatgc cactggcctc acccaccgaa
    44101 ctaactttct tgcctcatca cagacgacac gcaccgcatc accaccgcga cccgcccgaa
    44161 tcccctcgca ccagggctct tcctctcact gtcagccgcg cttcgctggc gtcgtttgct
    44221 ggggctccct acgcggtcgc gtgagcggtg gatggagagg acgaccgagc atcatttcgc
    44281 tacccggcct gctgcttctt cgcatcgccg tcatcgaacc cccatctcgt ctcgctccgt
    44341 acacgccgca taatcgctcc ccatgacagc cgtcgcgagt cctcctacct tgtcgcagca
    44401 taacaggccg gcatggggca tgaacggtca ccgtggagtg cagagcattg aaatgaaccc
    44461 ggaagagctg aaccgcatgt ttatgccgcg gaaaagtctg cagcggaaca actcgtcctc
    44521 gtctatatcg tcgacgtcgt ccgcctcgtc gaccacgacc gtcgtcggcc caaacgccca
    44581 gcagccacca cagcccaacg gaaccgccaa tggggccccc atgtcagcag cgggcgatct
    44641 aagttcgtgg gcgaacgctg gcccgcgaaa gcgccctcaa ggtaaaggcg ccccgtggcc
    44701 cgcgcccaag tccgacggcc cttctgattt cacgaggatg gtgtctcgtg ggccgcagct
    44761 gatggccctg aacgggtccg ccccgatgca cgcccctgcg cccatcctgc agtcacagcc
    44821 gcaaatgtcc acgcagcagg gaatgccgcg acctgccgcc gaagccctct ctcagggcgc
    44881 ccagcccgtc ctatatctgc tctccctcaa cggcaccttt gagcgcaaga cgatatctgt
    44941 tcctttctcc cctgacaccc ttaggatagg tcgtcagacg aacgcaaaga cagtccctac
    45001 cccgaccaac gggttctttg actccaaagt cctctcccgc caacatgccg aaatatgggc
    45061 cgaccgacag ggcaagattt ggatacgcga cgtcaagtcg tccaatggaa ccttcgtcaa
    45121 tgcgacccga ctgtctcagg agaaccgcga gtccgaaccc cacgaattac agacaggtga
    45181 tcacctcgag ctgggaatcg acattgtcag cgaagaccag aagacggtcg ttcaccacaa
    45241 ggtagcagca aaagttgagc atgccggctt tttgaatact tccagcaacc tactagatat
    45301 gaacttcggg gacctcgatc ccgcaaacgg aggtgcaatg atgatgcagc atcccggagg
    45361 catgcccttc aacagaggac gtacgggtag ccaagcatcc atggccggca acggacgggt
    45421 gatgccaggc aacgccatga tgggcccaca agcgaatggg atggcccaac aacgcgcagg
    45481 gttcttcttt tcgcccatca gcacagagca gattgtgaaa aggcttcagg taagttcgct
    45541 acccacttac gctcgaccaa gaaacccctt ttcggacgac taacggggac accagaccga
    45601 gatgcgcact gcgcgccttc aggcacagga tcttaaccgg accggtcact tcatcggtac
    45661 cttgctatcg aaggatgata tcaaggatat gggcaagcca gaggccccgg aactcctgaa
    45721 gccgcaaatg gtcaacggaa atggcgtgtc gttcatgagg gcagacagca agacgcgctt
    45781 ctcggaccct cctgcgccac cacctcaaca gcctctcccc gagaagcccg acgtcccgtc
    45841 gctgaagcgt ggcatcactg agcggcccaa gaccaacgtt tcgagtgcca atgtctcgcc
    45901 gatacgccaa gacggcaatg tcagtcaaat actacagttg acagaggccc tgaacaatgc
    45961 caagaaggag ctggaggcac aaaactctcg catgcggcat ttggaggaaa aactggacaa
    46021 ggagcgtgaa gcacgtgaaa ttgccgagga actcgccagg agactggaag aagctgctgc
    46081 ccttagggtg aacggtgctg ctgtcaaacc ggaacctgtt gaggagccga ccttggcctt
    46141 agaggaagca ttcgagccac cggcagatag cccaacagag gccgatgctg agacgccgac
    46201 taatgctgtt gcagacgcac agccagcagc cccacaggtc gaaagcatag aggcatcggc
    46261 cagtcagttg cacagtcagc tggagtccat ggttctcgag atgaaagacc tcagacaaca
    46321 gctcgatgtg tataaggcac gagccgaaat cgcagaagct gagagagata acgaccggaa
    46381 gagtttggct gagatggcct tacagatcag aaaagacgcc gacgcgcgtg agactgctgc
    46441 ccgtgagttg tcacagctaa ggtctcgcgc cagggcaatc gagactcccg aaaccgccag
    46501 tgagacctcg gaggaatcgg cttccatggt aagaacaccg tcaacagatt ccagtggagg
    46561 ccaaataacg ccaggggttc ctaacgatgc cccaacttta tcgcgggcga acactatcac
    46621 tccgtacacg gcaaaatctg gacagctcgc acatgaacag gcactagcaa acggcttgcc
    46681 gtacgcgtct atgcttggcg tggtgcttct tgggatgggg ctcatggctt acatcaatgg
    46741 ctggcagcca cagccaacac gacttgatcg gtagttttac cgattgccac acagatgacg
    46801 actgactttt ctttgtacct atttctatac gaaccaccac aacctccccg gtcacgaatt
    46861 attacccgca tgctccctta cgggtggata ccgagcggac aggcttatgt aacatgatcg
    46921 ataaagacag gcgtttcagg catcagcagg cgatgagggt cactattttt ctgggcattt
    46981 tcttatttca ctgacgacca tgttgtgtgt accaggcgcg cggtttaagc ctgactgtca
    47041 cttgcggtac cggggcaaga aaatggactt gaggacgagt taatagcatt gcgtccagtc
    47101 tcgtttgcag aatatccgat ggacaaaata aaacatgatt cttgtgcccc agttgcatcc
    47161 ccgtgcacat tgacaatctc ggtgctagac tatgttcttg aggcttccga tactccagat
    47221 cttgactacc tagccatact cgcgcttggg agccttcttg cctccagcgc tgggtttcaa
    47281 gatggcaaaa agattcgttg taaatcaaga cgaattggtg tacggtgacc ctacgtctgc
    47341 aacatttgcg cctaaagata tcagataggt catgcttatg ggtgactata ttagcgctaa
    47401 cggttgaata ccaaagataa ttcattaata aactggtagc tgatatcgag gtgccaaatc
    47461 gcgccatcgt cattacctct tcttgttagc tgcatgattc gcactaggga tcgaactctc
    47521 ttatgcagat tccctagcca agctttcgat aatgtcatga acgcccgcaa aggagagttg
    47581 atccacggtt tccctccaca accgctgagt gatcccttgt gcctctttgg agtagacgaa
    47641 gggtgccatt ctagtggagt cgcacactca caggttagtc ttatagtcag gtatggatgc
    47701 aatggcatag agcatgggtt catcgcgagt tgatatccct tacgcttcta tggctcgcaa
    47761 taaatggggt catcaatacc tgagataaga gagaaagcac gtacggtctc aatttgcaat
    47821 cctcaacgta ctgcccgtga tagctgtcgt ccagctgggt agcggcatgc acgagagtac
    47881 gcgcaccaac agacgacgaa cggccaaaga cccggatgaa gacagcagca cccaagccaa
    47941 gctcccggcc caggtcggag ccgtagcaga ggcctggatt tgcgcaattg acgacggcca
    48001 gcgccggcgg cacgcgcctc gccagttcgg ttatgaacag ctgacctaga agtttggtgg
    48061 tagcgtagcg gttgaaacca tcccacttgg cccccttgtc atcaaaggct gggagcagcg
    48121 gctccttagt tttctcatgg aatttggccc acgcggcggt gtcggaggac acgacgacaa
    48181 tccgtcccgg agatagttga gacgggttgg tggtatgtgt agctcgctca aagacccgga
    48241 gtaggagaag caccagcagc atagtcgaga ggtagttggt ctgtaggtct tcctcgtggc
    48301 ccgtcttcgg gtttaggtta aaggagctgc gattgatgcc ggcgttgagg atggcaacgt
    48361 cgactcgtgg gctaaggccc tcgacccgct gcacaaaggc catgatggac tcgtaagacg
    48421 cataatccag cttccacacc tcgatcgact ggctgggctc gaggtctgtc gcgttggtca
    48481 gagccttgcg ggcaatctcg cctttagtct cattacggac ggcgagaatg agtcggctta
    48541 gtccaaggct gagaagctgt cgcgaatact caaggccgat gccaccgcta gctcccgtaa
    48601 cgatggctat tttgcccttc aagtcgacat cacgtcggga caccgcaggt ggggctccaa
    48661 agaactgccg gcgtaagaac tggagcttgc ttgcttcctt ttcgggcgtg atgtcaaatg
    48721 aagcttgcct gggcatcctt tcgtggctat ttgtctgtgt ggatttctca gcactgaact
    48781 acaactacaa acagtacggt ttcaaggatg ctgtcaataa agattactgt aggatgcttg
    48841 ggccaaggtg ggaaaatgaa agggcggcag ataaatggtc ataatgactg cgggacagcg
    48901 gacatgcaag cggccgtctt ggccgagcct gacattgaac attcaggatt ggcctgttac
    48961 tcggttggca acgattggtc gtgcccaatc ttcgttttcg cataccacct gcatgcttgt
    49021 gcaaacagcg acggtgccgc agcgggagag gcttgctttc tccaatcctt gagaacttat
    49081 gctagatcat aagcaatgag ctgccagggt cggcaagcga ggtcttcttt atcaatagat
    49141 gtgggagttc cattatcgca gtttcaggtt ggctgtatga cttgatggga tgcacaagca
    49201 agggaagaac gagcatgtgt acacgatatc ttagatgcgc aataccggat tcaagctttc
    49261 tgcattcacc tgattgcttg tatcacggct atcttcatat cccaagctgc caagtctgat
    49321 cgaagtttaa taatcttagc aattggtact cacagagagc cttctctaca gcactctaga
    49381 tttcttcgat actcggtgaa tttcaaatgg catgctctcc gacgaataca acgaagctat
    49441 tagagatgga ctgcaccggt ctgagcaata tctgttagat gtttatgccc atgcacaaga
    49501 tggttccaaa catggtgcag tactgacttg agttctacat aaattgcagc acgggggtcc
    49561 tcttccaatc gcatatggat aaacaatagc tacggccggt gggcgtacat agataccagt
    49621 ggcctggtat cccaggcact atattcacac actctgcttg acaccgatga cctgactaca
    49681 gacttggtat gaggggggat tggcgcaggc gttttgcagc ttgttgtccc ttgggaccct
    49741 cgtctgctta ctggcaaccc ttggtgacag tgagccgaag attgaacaag tgaaaactgg
    49801 cgcaagctgg agtggtggca gaaggtccca cttttaatag tgtacgcgaa tatcgcgccc
    49861 gtttgcattg aatcgtgttc gtacggagtg attttcacca tactacattg cattcatcgt
    49921 cttcattttc ttcatcccag ggagacaatc cattcacaat gggtggccct ccgtcccaga
    49981 atggataaat actacacccg aaccgatcca gcgatggaca agtaccgccc agcgtgggac
    50041 gccctcaagg caaacagttt cgtgaataat cctgaactct ccgaatacga tcgaattcta
    50101 tctgcgtggc attcaggata cctggagggt gaagcaggac ttcttggcca accagcgcta
    50161 ctccttcccc atcatgttga tttgggacgc ggatcgtata tggagaagct tcgatctcgg
    50221 ctactacaag gacatcttga tggtatacca tggccccgag cgcgagcctc cttagttctc
    50281 tgtagagcag gaggagggcg aggtagcaga cccaatctac cttgacttca cttggcgggg
    50341 aacatgcagc cggataccta gtactgccat caacaacccg ctaatcacca agggaaagac
    50401 tgagttcggt accacctgga tctgtggcta tttcgaggga atgggtggca ttggtcttcc
    50461 aaacagccgc tgttactttg atggcgaatc cttgcacggt ccacgacgag ttccgcacaa
    50521 cctccaatct ttcatcgacg gctggaatgg cttggaatct tttggtgagg acgaggcggt
    50581 gcgcctggcg ccatcactat gaggtgcagt tacttcgact tcgcccggac aagcctgtgg
    50641 agcatggatt attgcagcca aggcacgggg tgttacacga tgggagtcca tggcagcaac
    50701 taagtcgatc taagagtttg gtacttgagt ggagtaaatg gacgatattt attataaatg
    50761 ctttcattgc tgtgcataca gcttttccgt cttgctctcg acaaagtctg aaaatgtggt
    50821 ttgatagtgg agcctgtctg aggcctactt aagctgaacg agtcgagact cgccactagt
    50881 tagtgaagtt tgtgcgaacc aaagccggga ccaaatcaga aggttgctca gggaagtcca
    50941 tcacaatggt gccgtagccc cctttttgtc gaattggatc gttaaaatag tccaacaaca
    51001 tggcgttaat tccatacggg tcgacgatgg ggaaccaatt gttgaaccag aaaccggtgg
    51061 cgatgctgtg cgcctgaccc ttgataatac ttactacact accaatgaca ttggatattg
    51121 atgcaccttt ctttggagcc tgcacaccac tcgcgaaatt gaggaaccag gtatcctctg
    51181 tactgccact gttctgcacc tgtccttgac ccacggattg cccagcttgc catgctgcat
    51241 ttaacattgg ccgaattacg ttccacttct ctctcgtcgg attcaggcct gtttctttcc
    51301 acgaaaggtc aaaataatcc tgcagccgaa cgttgacgcc atttgttgga cgaagggccg
    51361 tgtctttggc attgtcctgc cactgtagca agactggtac cccgtagctc ttcttgcgct
    51421 gctctggacg ttgatcgggc acaaccatac cttcaacaaa tctgcgtact agttgtattt
    51481 tgccgcggag ttctttcagg gtaggaattt taccactttc gacgatccaa cagccgccag
    51541 cctcttcctt ctgtgttaga gcccagatat catttgcgaa ctggataagg atctcgtcat
    51601 cgtgtaattt gttctctatg tcgagctcat cgcgtttgat ctgaactatc aggccctctc
    51661 ctgggttgtc cttgaggaat tgatagaatg tgttgaaaac atcttcaacc tttagcccgt
    51721 caaaccagct tggtatatcg tagaggttgg atcctagcgt cttgacaagt atgggtacta
    51781 cattgtgatg aacaacgggg tatgtatact ccccacgcaa gccgtagcct cctcgcaagt
    51841 cgaagtaccg gattccactc tcaagttgct gtctgattgt cgtcatttga caccctacaa
    51901 atggaattct gctcatagcg ccgctgtcat gagtcccggg gatcgtgagc cgcgaaatac
    51961 gcgtgtcgct gggcaaataa gtcatccacc ggtccatggt tcctgctatg accagcgaag
    52021 gcttcactga aaagagcagg gtcttcttct ttcggtccgt ccacacacaa tagaatttgt
    52081 tcttggccac ttcgattgct ggaacagtgt cggatattgc gggctcagga cccggatact
    52141 ctctcggctt gctcttgtca ctaaactcga agagcttaaa cttccctgta gagggatcaa
    52201 gcagagcgta gaatcctatc tcctggaaac tgcaagctga aatttcactg gtcgaaaagc
    52261 cgcttggaat cccatcttgt cgaacttcgg gtgcggcagg cgccttccca gacccaatgg
    52321 ccgcaatgaa gtcaatgagt ttcggctgtg tctccgaact gaatgccaac acatgactga
    52381 cacatcgttc agataatgta gccatggctg atacgggctt gacaatgcct tcgttgttcg
    52441 acaatgtgac atctttccaa gcgtaatctt ggtagaccga ggctcgtcga gtcccatctg
    52501 catccagcca tgcgacttga agttcatttc cgagatgcaa aagattcaat ccgtcggtaa
    52561 ttccgagggc aaggggacca gaatgtggca gcagagttgg gtcgacatcc ataagaaccc
    52621 cgcgcccgtc agctggcctg gcgggacggc cccacgtctt gagttcagca ttatatacta
    52681 aatggtagag atatgattga tcttcttcat ctttgctctt tgttgttgat gtgaacatca
    52741 agtgcaaaat ggcccctgcc gatgcggctg caagcagtgg cttgcctgaa cccgatctgg
    52801 tagcatgtac ctgataaggc gtgatggcac ccgatgcgat ctccctggta tctgggtcgc
    52861 gaatgctatt gtctacaata gttggctctg tccacccagt tctggtggtc gcagtgtacg
    52921 aaatgttgtt aagctttcca tgtacccaga agcaccacac ctcacccgcg aaggtcacta
    52981 aggcaggggt acccgtggtg gcagttttgt ctggcagcaa ataggtcggt gtggtccaat
    53041 cggacattat gacgggcgta tatcagttat tgatgcgtat ttgattttga tagacggaag
    53101 tatctgaatt aggcagcgac ctcttatttc gttaacgtga taatatggtc aagacctcca
    53161 actcagttgg acctgggctg ggtatgtatt gttataggcg tgactgttat ctgcttgatt
    53221 gagtatctga aacctatttc aagacatgct ttggaattca tgactcatcc taatctagta
    53281 gaaatatgcg taactgattg ttgctaggac aagctgaaca atgtgtctca agctcatttc
    53341 gccaacttcc cagcccttga gcgccaggac gaattttgga aactagtttt atcaaggcag
    53401 aatcgtcagt ggtagttctt cgtcgtacca caaagcgata ttacgtacat gtacacgaca
    53461 ctcacttacc gtataggtaa tatgacaaat tacctactat gtcacggcgt tagagctttg
    53521 gggcatgatg catagttgac tagaaatgat aatctttaac tgctacattt ttcaaggtcg
    53581 cgttacgaat gttccggtaa cttcaaatac catactgatg cattcaacgg tatcaagtta
    53641 aactattgtc ttgcgtcgga agcatagaac gtctcgacgt gtttttagag gctagaagtg
    53701 gggaatagat tggctagtta accacgcagg ctcggcagcg ttgcgaaagt tccaatcttc
    53761 tcatcaatcc cagccaatgc ttgttctaca tcttctggaa tcttctcgcc atattcgttc
    53821 gcaatttcat ctcttaccat tcgtacctcg tccccaagcg cctgatgcaa gagagcatcc
    53881 tgggagattt cgagcaaccc caaagcaaag tccttcttag aatacgccaa tgcttttgta
    53941 acgatggcgc cttcctggat ctcacgtacc cgcacaagga accgtgaagc tgagtccttc
    54001 agtggcgcaa atcgacgctg cagtgtaata cactcatttt ccgtcgtttc tgccaacaga
    54061 cttagagtgg gaacgagggc ttctgtctgc tgtacgaatc gtagacgcat atcctgcgca
    54121 ttgcgctcat tctgcaagcc atatagcttc attcgtgctt cattgagctg gttttgtgcc
    54181 tcgtccctgg ctcgacgagc gtcattgagc tggccctgca gattcgcagg atccaggggc
    54241 ccgccattga tagcattacc gataccctag gtcaaaattg taaactaagc aattgtaaac
    54301 taagcaattg taaactaagc aaacagaaag gagagatcag cgaaattatc aggaataatc
    54361 ggctgcagaa atagcccgaa ggaaactcac accaacgtcg ctgaaacctt tggcaatctc
    54421 agtatccgaa atcttatctt gaagccgact gacagcttcc gcttgggatt gtgcacttcg
    54481 cgaaatcgta tcgacgctgg cttgcgaagt tctgatctga ccctgtgtat tctgcagttc
    54541 taactcagtc ttctggagga gcatatggac gtcagcttgg gccgggagga tcttcgtgtt
    54601 ttgcacctcc ataacgatgg cgtgccggta gctaatgacc ttcaggccag cctcggcgca
    54661 gtcttccata tcctggaagg cgttgaccat ctggtttaaa aggtcatcgc gctgcaacgt
    54721 atcagggttg cggtcgtcgt aagctccgcg aatgaaaacg gctaacttgt agactttagc
    54781 cattgccaac tcaagcttgt cgagtgttgc tttgccgcat tggacaaccg attggtcaag
    54841 gtctctggaa atattcctaa gctggtcgcc ggcagtattc aaagtcattt ggagtttatt
    54901 gacctcggcc tgttcttgag ccccctgggc tggcattact ccaccaacaa atccggtctg
    54961 tgctgcagca atagccgcag cgagtgatgc aaattgcggc tgcagccaaa ggccagagat
    55021 agacaagata tccatggcgc tagtatttga aggattgcgt gaaacaacaa agaagagcgt
    55081 caaattctca taaagtaatg aactatggga gcagacttaa tacatcgagc ccgcgagagt
    55141 gaactataca tatactagta gattggatgt agcctccttg ccgacattca ttagtttcac
    55201 tttttgataa caggccatgt tatctaagta accttgagtg aggaattctc agggctagat
    55261 cgcaccgttc cagaaaacca tattcggagc catgatggcg ggctccgtag ggaagcgact
    55321 cgacgtgatt ggtggtttgg cgtttgtggc ttgcttagca tttctgcctc tccctagtta
    55381 gataatagag caaacctcaa gttcaggaac aagtccctcc taggtgagac cctttcagct
    55441 gcttcgtaac gctccgccta gtccgctctt ggagcaagga ttcatccacc ttgctctaga
    55501 gcatgtcaga catgtctgga agttatccta cgtcgtattc tgtccagttg taagagattt
    55561 ctgataactg cggtagacct tcatcgaagc cgagattaga cacttacaag acttaattat
    55621 tagcctcaag aatgcgaagg tcgagatatg tagtttcgaa cccgatatgt tccatagagc
    55681 accaaaaaga agtgactaaa agacataata aaacagttga tcggcactgg gagatcgact
    55741 gtactagttt atggtcgata tataaataga gagggaatgc gaggttcaat atctcatctg
    55801 ttaattctgc gtgcactaat aggtaatagg gattttactt attccacaac taagtttttt
    55861 ttaaccttcg cccatctcgg tgcttctttt ctcaagccat tatctcaata gctcggattt
    55921 tcagtacccc cgaaaatgtc gtctgatagt agagaccttc agaccattct ggtagcgcaa
    55981 gagaagcgtg atctggcacc caatgtctct tctcaggtaa tcaacgagat taagagtagt
    56041 ctcatctttc aaatcagctg ggaacaactt ctacaggcgg ctccgacggc catcagctgc
    56101 atgggagctt gcttcattgc cagttccagc ccgagagcag ttgttgagct tacttcacct
    56161 cctggcaaag gttttcagta cctgaagtta gttgcaacct tctaactgat ttatgcctga
    56221 ttagcaacat actgatgaat ttcttacttg caggtacacc tcagtgcaag ctaatctcgt
    56281 tgaatgtggc aacatgggac gcatggcatt tctcgaggca gagaacggga tgggtgtcat
    56341 tcagttgact tctcaggtca tcaatgggaa ggtcagaatt tatttgggcc atcatttcat
    56401 atgaagacct ctgtatcaat tgcacactaa cgtaaaaccc gcaaagatca acgagatcgt
    56461 tcccactatt gccgatcctg tatcagctaa gaagatgctc cgaccgcaac tggaaacact
    56521 caagtctggc gccaacactt gtctgaacag cgccatagcc atggacaaaa agtttgagga
    56581 ttggctgttg tatgtctgtg agatgcatgc tgcttgtgtt caacaagaaa ataacacacg
    56641 cgaggctttg caaagcaatg agatcaacct cgtggcagag ggctcgcgcc ttgattacca
    56701 aaagtcgacg gtagaagagg ccaagaaggc ccacgaagag ttgggcaaac aggttggtgt
    56761 tgcatcagaa gcattcaaaa aagcgtcgga cgagtttcct accgggtaag caagcttagg
    56821 gctagtttat cgccctcatg ttttaggcca tctatcctct acctttgtat cgatcattgc
    56881 taacccagga cttcacagct gggatctcct tggccaacag atcgttggag acctagctgg
    56941 cgctgtgacc actgctctaa acgctgccct tccggcactg ctggacaacc tcaatcctat
    57001 ggccaaattg aaaaccgggg cgagtatcgt tggcggcttt gtgaatcccc ccaagggtag
    57061 taatgcaagc gctgagggct ctttcgggac atcaaatggc gccagcaata catcgcaaag
    57121 tgccactccg ccccgcccac tgccgaggca ggttacagac ccggctttcc cagagattca
    57181 aaagatctcc gcctaccttt cttctcttca agttattgtg aatggcaagc aggatggtga
    57241 tatcgactgg gaaatggcta gaactggaag cgctggcaaa agtggcccga agtcagcaat
    57301 caagttcata ttgacgatgc tgggcgactc gaaagaccgc ttcactccac tggccacaag
    57361 tgaagagccc agccgcacct tgtctgagat tctgaaagtc tgtttgcggg tgagcgatgc
    57421 ccttgcgctt caaaacgaag aaaaaagaac gctaataaaa tttcttgtgc gtttaggttg
    57481 ccgctgaatt acaagaagag gttgaaaagt ccaagacggt aatgtctcaa tggccagcaa
    57541 aagactctga gcaggtcaat aagtggcaat ccgactttac tgatgcatac gacaaagcca
    57601 acactcttct tgctacagca aaaacagttc cgggcactgc agccaacggc gtgagttttg
    57661 accctgacca atgtaactac ttcaagagca caggtgttgt tcgtgtttct atcgcgtgaa
    57721 aatggtaaac tgactcaagc cattcattta gatcccatta atgcctgccc aagatccggc
    57781 agtccaagca gcacagatca atgccaaaac agctcaagca caagcggtcc tggaatcagc
    57841 taagaaccgg ttagcaacta cgtcgcaaat gctcacgaca gcacaagata attacatcaa
    57901 gacaacggat atgcttctgc agcagcagaa taaactagct gatattcaag cgactttagc
    57961 caagttaacc gcctctaacg tcgagctagt atgtttgatt gccctacacc caactatcga
    58021 gcaaactcac gtgaggtgtt aacatgagca tctccactag gccgaaatca agaggatcct
    58081 tatcgagtgc atcaagctta tcctcaacct caaagaccaa attaccaacc tcgtgcgctt
    58141 cttcaggggc attgcatcca ttgtcgaggt ctgcgtcaag tatcacgttg aaccttttat
    58201 cgccacggtc aaagcaatca cgtctgacgg cgacgacccc aacgaagcct acaaagttgg
    58261 cgactacaca tttactgact tccaacgatc ggtgcgttgt aactctatcg atcccaacta
    58321 ttccaacaag cttcaacaag ccaccctgta tttttgagcc tctattcgct aatgccctta
    58381 ctatacagca agtatattca gctgcggtca cattgcgctc ctatttcggt gtctttggtg
    58441 acatcgcgaa gatgtgggtg acattgtcta aggacaatgt cttaccggga ctgcgtatgt
    58501 gtgatgagtt gtccgtaacg agtgatgaga aggaccccgg aattatgcag aagaagatcc
    58561 acgtactcac tcagtggtca tccgatgcga ccaaccgagt ccaggtaggc catccctttc
    58621 aatacacttc cacctaccca gaaaagcctc tgttttcttt tggagtgaaa tctcatcatg
    58681 ctgaacgtta ttccccatta gcaaattgca gttgagaagc agcgcgaaat catggaaggc
    58741 atggaaaccc gcatcgtcga agtcaaagag acaacggcag ccatcgctgc gctgccggcg
    58801 accatcctca aggccatcac agctggcaca gaggtgacca aagaggcagc tcagaagagt
    58861 atcgagcaga gagctaaaca aagctctctg agccgcttcg gtaagttatt tctggttctt
    58921 gtatttgtgt caattgctgc tgactgacag tcaatacagc tatctctgat gactgatctc
    58981 attggattga agttttggac agaatgtgag gtattcttga tgcaataatg gagtcgatca
    59041 tcacggcatc gtttaggtct acttctcaca cagacgtact tgctttattc ctatgtctga
    59101 acatcgttat ctcttgtggg tcaaaattct acttataacg catgaaatat aggtaaatcc
    59161 acctatctgt gtatgtgtaa cttcataaat cattatgggt agcggaatga gtgcatttgg
    59221 ttgattgctt catctcagaa gccagcgggc atggtgacgt gaattcctca gctctggtca
    59281 ccccttgtga ccaagatcca ttgattttgc tcgacctcag tataggatag cggatcgttg
    59341 gcatccagta tcaggtcccg aactaattgt ttaattgtac tgtccgcctc ttgatcacct
    59401 ccaagatctt catagtatgc ctcttcccgc tcatgacagg ccctctgcac ggtatctagt
    59461 aacgtctcta ggtttggtcg gtcttgtctt tcgaccgcga ggcatctcgc caccagtagg
    59521 agtagttctc ggtcaagaaa cgggtagatt gttgcggtat tctcggactt cgtcggctgt
    59581 atcaactgga cagcgtatgt ttctatcaca tgttcaggcc tgtccggaaa gggactacat
    59641 ccacagtgag gcgcaaatcg aaggttatag ccaatatcat ccccagtcat tagcgtatac
    59701 atgagctaat tccaacctgt cagtctcacc cttacggtat aactattccg tcggagttct
    59761 cgtacctttg aaatgtccaa caagttcctc tcgacacccc agagtggatt ctcgctgtaa
    59821 gtcatcagcg tattgtcccc aggtaatgta aacatgtact cacttttgag aattgcgatg
    59881 agaaccgaat ttagctttcc cgaaatctat caatatgagg ctgggcacga tcgggtgttc
    59941 ctcaggaaag tgcaggaaat cctggatcat gactttacat aagttggttg tctgcacagc
    60001 agccatcgag attcaaaagt tgtacgtacc attacctggg tgcaggtcgt tatgtacgag
    60061 catgcttggg gtactgcctg ttgctggcat attttcaata ctttgcttgg ctgtaactct
    60121 ctcctgaggc gggtagccga gagcgatggt agctctaatt actttgcaac agatcgactt
    60181 ctcagcgtat tttttgtata attcaagcag ggtgaactta cagcatagaa agaagctcca
    60241 gagaatgcga ttaggtaaat gaaccccgtg ctctaaaact ctttgcatta acgttgtcaa
    60301 attgccgttc tcgacgtact ccatcacgat tgttggtcct gacagcccag gtcctatcaa
    60361 atgccaaggg ctctgtaaca gcaaccgcct acgagcataa cttatcatcg ctctcagaat
    60421 tgaccagaaa gtggcttgtg gtgcacttgt agatccgcct gaggacgaga ggagctggac
    60481 aatgtgggca gcaccacgca gagcctagat agtgcccaaa ggagtcagca gggagtgcta
    60541 ctcgacaagt cttagtagta gaaatttata tgtaacaaat gacaagataa gattatggaa
    60601 ccaccttcaa cacttggatc tcatgaatca attcgccgtc aatacctgga gctatggggc
    60661 gcttcacgat acaacgccgc attgtgtaag accctgcccg atctttctgt ttacacagtg
    60721 ctgccactcc atcagcccca gagcctataa tctgttcaag ctcgaatgat ttgtgctgcc
    60781 cgaaataatt cctcagggcc gtcgaggctt ggcttatggc cattgttgtg gagaggggtg
    60841 gttggttttt gcggctcgct gtaagaattc ttcaattgtt tgctcgctca cctctaggac
    60901 agaatggatt ggcttcgttt gaataaagtg aatcgagcca ctgactacta gcacagagtt
    60961 ggcctttgtt gccgaaaacg gtggaaagaa acaaagacat gt
//
