# Supplementary material for: Genome sequencing and physiological characterization of three Neoarthrinium moseri strains
Source: BMC Microbiol. 2025 Aug 21;25:526. doi: 10.1186/s12866-025-04274-z (PMC12369201; doi:10.1186/s12866-025-04274-z)
Supplement: Supplementary file 16 — Supplementary Material 16. [file 12866_2025_4274_MOESM16_ESM.zip › BiGSLICE/input/Nmoseri/CBS16480/JAFEVA010000008.1.region001.gbk]

LOCUS       JAFEVA010000008        52063 bp    DNA     linear   PLN 06-APR-2022
DEFINITION  Neoarthrinium moseri strain CBS 164.80 scaffold8_Wmoseri_CBS_16480,
            whole genome shotgun sequence.
ACCESSION   JAFEVA010000008
VERSION     JAFEVA010000008.1
KEYWORDS    .
SOURCE      Neoarthrinium moseri
  ORGANISM  Neoarthrinium moseri
            Eukaryota; Fungi; Dikarya; Ascomycota; Pezizomycotina;
            Sordariomycetes; Xylariomycetidae; Xylariomycetidae incertae sedis;
            Neoarthrinium.
COMMENT     ##antiSMASH-Data-START##
            Version      :: 7.1.0
            Run date     :: 2023-12-04 12:18:39
            NOTE: This is a single region extracted from a larger record!
            Orig. start  :: 67831
            Orig. end    :: 119894
            ##antiSMASH-Data-END##
FEATURES             Location/Qualifiers
     protocluster    1..52063
                     /aStool="rule-based-clusters"
                     /category="NRPS"
                     /contig_edge="False"
                     /core_location="[20000:32063]"
                     /cutoff="20000"
                     /detection_rule="cds(Condensation and (AMP-binding or
                     A-OX))"
                     /neighbourhood="20000"
                     /product="NRPS"
                     /protocluster_number="1"
                     /tool="antismash"
     proto_core      20001..32063
                     /aStool="rule-based-clusters"
                     /tool="antismash"
                     /cutoff="20000"
                     /detection_rule="cds(Condensation and (AMP-binding or
                     A-OX))"
                     /neighbourhood="20000"
                     /product="NRPS"
                     /protocluster_number="1"
     protocluster    1..52063
                     /aStool="rule-based-clusters"
                     /category="PKS"
                     /contig_edge="False"
                     /core_location="[20000:32063]"
                     /cutoff="20000"
                     /detection_rule="cds(PKS_AT and (PKS_KS or ene_KS or mod_KS
                     or hyb_KS or itr_KS or tra_KS))"
                     /neighbourhood="20000"
                     /product="T1PKS"
                     /protocluster_number="2"
                     /tool="antismash"
     proto_core      20001..32063
                     /aStool="rule-based-clusters"
                     /tool="antismash"
                     /cutoff="20000"
                     /detection_rule="cds(PKS_AT and (PKS_KS or ene_KS or mod_KS
                     or hyb_KS or itr_KS or tra_KS))"
                     /neighbourhood="20000"
                     /product="T1PKS"
                     /protocluster_number="2"
     cand_cluster    1..52063
                     /SMILES="C([*])C(-O)(C)NC([*])C(=O)O"
                     /candidate_cluster_number="1"
                     /contig_edge="False"
                     /detection_rules="cds(Condensation and (AMP-binding or
                     A-OX))"
                     /detection_rules="cds(PKS_AT and (PKS_KS or ene_KS or
                     mod_KS or hyb_KS or itr_KS or tra_KS))"
                     /kind="chemical_hybrid"
                     /product="NRPS"
                     /product="T1PKS"
                     /protoclusters="1"
                     /protoclusters="2"
                     /tool="antismash"
     region          1..52063
                     /candidate_cluster_numbers="1"
                     /contig_edge="False"
                     /product="NRPS"
                     /product="T1PKS"
                     /region_number="1"
                     /rules="cds(Condensation and (AMP-binding or A-OX))"
                     /rules="cds(PKS_AT and (PKS_KS or ene_KS or mod_KS or
                     hyb_KS or itr_KS or tra_KS))"
                     /tool="antismash"
     gene            complement(861..2819)
                     /locus_tag="JN550_003278"
     mRNA            complement(861..2819)
                     /locus_tag="JN550_003278"
                     /product="hypothetical protein"
     CDS             complement(861..2819)
                     /codon_start=1
                     /locus_tag="JN550_003278"
                     /product="hypothetical protein"
                     /protein_id="KAI1873025.1"
                     /transl_table=1
                     /translation="MSMTGISAPRKVRKGTRSCIECRRRKLRCSWTSDSARVCRRCEER
                     SLQCVPQTLSSPSSSQPPQSTRERVQWLEQQVAGLSKSVQALEEKQNGPPQLSNEVSPA
                     SISYGDAVGSDMSESEASIPDAAISTQPTYLGALFNNSLISSVNEINDDPGRNQPPSQL
                     ADTARALLRPLIPRKEDLAVIASRATGWLTVLNDILPIDSAVKSGDEMLARYDEVNRVT
                     ADPFTLASWLMMVALSAEHNPSIVLRTGLPGNGCRAGSEYSRPVVDAVERAIISCDRLM
                     TTVEGIEVAILLVRLHMTRGNFKKGFLTLRRALAVAELLGLPRMVNGPKAALWRFLCIA
                     ERFQSMVLAFPSATRYYGVQKSATLFDDGGHLVPREFLFRLSDIAVNLGGPGDLHNNSP
                     SLEELQNTVEKLDRDILALAALAPPTWWTGTRYLTPPERFMQYLYYYIRIRIHLPLVLL
                     RNTSEQSRQSQSMCIENCRALLEAYLGLYTLLPEGNFIHWVMNLQTYTASVVLVLANHA
                     AFSSDSEQRVSGGPQPPADRDLLARVLNAMEQNLSESGPDISKQAITSIRALTQLLEKG
                     DAASDLGDMMLSVPLLGKLHVRRKRASESQGIPEEAIQGNPALSLPDDVFQDFETAPFS
                     WSVEEAYDLFFYEPTQF"
     PFAM_domain     complement(2658..2771)
                     /aSDomain="Zn_clus"
                     /aSTool="clusterhmmer"
                     /database="35.0"
                     /db_xref="PF00172.21"
                     /db_xref="GO:0000981"
                     /db_xref="GO:0006355"
                     /db_xref="GO:0008270"
                     /description="Fungal Zn(2)-Cys(6) binuclear cluster domain"
                     /detection="hmmscan"
                     /domain_id="clusterhmmer_JN550_003278_0001"
                     /evalue="1.70E-04"
                     /gene_ontologies="GO:0000981: DNA-binding transcription
                     factor activity, RNA polymerase II-specific"
                     /gene_ontologies="GO:0006355: regulation of DNA-templated
                     transcription"
                     /gene_ontologies="GO:0008270: zinc ion binding"
                     /label="JN550_003278"
                     /locus_tag="JN550_003278"
                     /protein_end="54"
                     /protein_start="16"
                     /score="21.7"
                     /tool="antismash"
                     /translation="RSCIECRRRKLRCSWTSDSARVCRRCEERSLQCVPQTL"
     gene            3191..4171
                     /locus_tag="JN550_003279"
     mRNA            3191..4171
                     /locus_tag="JN550_003279"
                     /product="hypothetical protein"
     CDS             3191..4171
                     /codon_start=1
                     /locus_tag="JN550_003279"
                     /product="hypothetical protein"
                     /protein_id="KAI1873026.1"
                     /transl_table=1
                     /translation="MSSLSSSTVAMTPLLKEYEKHANLWFGQSAIIGGVPTVTLDVPIS
                     AVFLSLYLAGAILHISIFTTNRRRGHKFFMTWLLNVFCIIRVVTCSMRIAWATTPKNPS
                     LAIAAQIFNNAGIIIVYIVNLIFSQRIFRAKKPQLGWNKALELAFNAIYCLIVGTLIMG
                     ITVLVISINTTNVRTLQSIRDVTLASATFILVVAILPFIIVMVAYLKPTPCSQESFGTG
                     SMAAKSLVVLSSTCLAIIIAGFKAGTSWQPARLASDPAWYHSKPAFYCFNFVLEVIILA
                     IFLLSRVDKRLHVPDHCKGPGDYSRLGPDKTEEGDKDRDYYRRKG"
     PFAM_domain     3875..4063
                     /aSDomain="DUF3112"
                     /aSTool="clusterhmmer"
                     /database="35.0"
                     /db_xref="PF11309.11"
                     /description="Protein of unknown function (DUF3112)"
                     /detection="hmmscan"
                     /domain_id="clusterhmmer_JN550_003279_0002"
                     /evalue="4.40E-08"
                     /label="JN550_003279"
                     /locus_tag="JN550_003279"
                     /protein_end="291"
                     /protein_start="228"
                     /score="33.0"
                     /tool="antismash"
                     /translation="LVVLSSTCLAIIIAGFKAGTSWQPARLASDPAWYHSKPAFYCFNF
                     VLEVIILAIFLLSRVDKR"
     gene            6043..7024
                     /locus_tag="JN550_003280"
     mRNA            join(6043..6137,6193..7024)
                     /locus_tag="JN550_003280"
                     /product="hypothetical protein"
     CDS             join(6043..6137,6193..7024)
                     /codon_start=1
                     /locus_tag="JN550_003280"
                     /product="hypothetical protein"
                     /protein_id="KAI1873027.1"
                     /transl_table=1
                     /translation="MSFGQPLFSKAATLTDETNLPQSPKPHAICSSGLRDAKAVALRFK
                     GNQYPAVLESILSHYSRNLVFRFKEESRYTEHEVDWEGVDEPTFALWHDLIQQHYWGGQ
                     CQSIRKMVSCNDVDTLSVLAKLADLCKKAESPAIGSWAKQEFHRQVDRMTTQWDTEANQ
                     DKTHDGLQRAFLTWEDKDCKTRIVTKFNKTLDDKVFERLSDTMDPEFYFAASKDRLKTL
                     TQENTELKHKLSNIVKVEPTPSSANVALPYGFHPGGFSSAGTSSQPPCESEPQSYSAAN
                     ATVGGGIFRGSASLFGAAKKTNYLAKT"
     gene            complement(7367..9274)
                     /locus_tag="JN550_003281"
     mRNA            complement(join(7367..7483,7541..7751,7809..7918,
                     7982..8106,8161..8269,8324..8384,8438..9083,9223..9274))
                     /locus_tag="JN550_003281"
                     /product="hypothetical protein"
     CDS             complement(join(7367..7483,7541..7751,7809..7918,
                     7982..8106,8161..8269,8324..8384,8438..9083,9223..9274))
                     /codon_start=1
                     /gene_functions="biosynthetic-additional
                     (rule-based-clusters) p450"
                     /gene_functions="biosynthetic-additional (smcogs)
                     SMCOG1034:cytochrome P450 (Score: 208.3; E-value: 3.4e-63)"
                     /gene_kind="biosynthetic-additional"
                     /locus_tag="JN550_003281"
                     /product="hypothetical protein"
                     /protein_id="KAI1873028.1"
                     /sec_met_domain="p450 (E-value: 8.3e-52, bitscore: 170.7,
                     seeds: 50, tool: rule-based-clusters)"
                     /transl_table=1
                     /translation="MFGLSSAGLALAGFVLFCPLLATFSYLWVALKVFRGKGLEYEHLR
                     KYGSMVRVGPNYVLTDDPETIRQINGARSIHHRDDWYRGAKLDPDTDTTISHRFAGPHD
                     NYKAKASFGYSGRDTIDFEVTVDEQIIHLIEVIKAQHLSKPDQLNPLDFAHYIRYFTLD
                     TITAVAFGKRFGFIEGGDLYGYTASIEKLLGLVATAGDVPLLRKIFISPFVARFFAPKP
                     TDSWGIGKVMGLAHETVEDRLKSKEKHSDMVSSFLRHGLTAKEIKAESLVQLMAGADTT
                     ATVIRTGMLYLSTCPRVYQRLREEMKEAISSGKVSSPIRVDEAKQLPYLQAVIYESFRM
                     RPPATYGFYKKVPPGGETYQGKFLPEGTAIGSNFPAMVRLESVFGQDSQRFRPERFLDC
                     SAEKKTDMIRVVELLFGYGRWQCAGKVLALVELNKIFFELVRAFDWQVIYPGQAWDEEA
                     FTATVQKDLWMSITEAST"
     PFAM_domain     complement(join(7424..7483,7541..7751,7809..7918,
                     7982..8106,8161..8269,8324..8384,8438..8781))
                     /aSDomain="p450"
                     /aSTool="clusterhmmer"
                     /database="35.0"
                     /db_xref="PF00067.25"
                     /db_xref="GO:0004497"
                     /db_xref="GO:0005506"
                     /db_xref="GO:0016705"
                     /db_xref="GO:0020037"
                     /description="Cytochrome P450"
                     /detection="hmmscan"
                     /domain_id="clusterhmmer_JN550_003281_0003"
                     /evalue="5.00E-50"
                     /gene_ontologies="GO:0004497: monooxygenase activity"
                     /gene_ontologies="GO:0005506: iron ion binding"
                     /gene_ontologies="GO:0016705: oxidoreductase activity,
                     acting on paired donors, with incorporation or reduction of
                     molecular oxygen"
                     /gene_ontologies="GO:0020037: heme binding"
                     /label="JN550_003281"
                     /locus_tag="JN550_003281"
                     /protein_end="458"
                     /protein_start="118"
                     /score="170.7"
                     /tool="antismash"
                     /translation="TIDFEVTVDEQIIHLIEVIKAQHLSKPDQLNPLDFAHYIRYFTLD
                     TITAVAFGKRFGFIEGGDLYGYTASIEKLLGLVATAGDVPLLRKIFISPFVARFFAPKP
                     TDSWGIGKVMGLAHETVEDRLKSKEKHSDMVSSFLRHGLTAKEIKAESLVQLMAGADTT
                     ATVIRTGMLYLSTCPRVYQRLREEMKEAISSGKVSSPIRVDEAKQLPYLQAVIYESFRM
                     RPPATYGFYKKVPPGGETYQGKFLPEGTAIGSNFPAMVRLESVFGQDSQRFRPERFLDC
                     SAEKKTDMIRVVELLFGYGRWQCAGKVLALVELNKIFFELVRAFDWQVIYPGQAWDEEA
                     "
     gene            10451..11304
                     /locus_tag="JN550_003282"
     mRNA            join(10451..10544,10691..11020,11141..11304)
                     /locus_tag="JN550_003282"
                     /product="hypothetical protein"
     CDS             join(10451..10544,10691..11020,11141..11304)
                     /codon_start=1
                     /locus_tag="JN550_003282"
                     /product="hypothetical protein"
                     /protein_id="KAI1873029.1"
                     /transl_table=1
                     /translation="MDAQQSSSPGSLSWRLSSHPITLLFFLGFRISSLLVYLFGMLFTE
                     NLVMIFIITILLLAADFYYLKNIAGRRLVGLRWWNEVDPSSGDSHWVFESSDPSVKTIN
                     ATDSRFFWLAMYAQPLLWIALAVLALIRLKFIWLPLVAIALALTITNTLAFSRCDKFSQ
                     ASNMAGSALYGGNLAGSIASNMAGRLFSFGRS"
     PFAM_domain     join(10502..10544,10691..11020,11141..11190)
                     /aSDomain="DUF846"
                     /aSTool="clusterhmmer"
                     /database="35.0"
                     /db_xref="PF05832.15"
                     /db_xref="GO:0016020"
                     /description="Eukaryotic protein of unknown function
                     (DUF846)"
                     /detection="hmmscan"
                     /domain_id="clusterhmmer_JN550_003282_0004"
                     /evalue="1.40E-52"
                     /gene_ontologies="GO:0016020: membrane"
                     /label="JN550_003282"
                     /locus_tag="JN550_003282"
                     /protein_end="158"
                     /protein_start="17"
                     /score="177.6"
                     /tool="antismash"
                     /translation="SHPITLLFFLGFRISSLLVYLFGMLFTENLVMIFIITILLLAADF
                     YYLKNIAGRRLVGLRWWNEVDPSSGDSHWVFESSDPSVKTINATDSRFFWLAMYAQPLL
                     WIALAVLALIRLKFIWLPLVAIALALTITNTLAFSRC"
     gene            complement(11860..13410)
                     /locus_tag="JN550_003283"
     mRNA            complement(join(11860..12860,12969..13410))
                     /locus_tag="JN550_003283"
                     /product="hypothetical protein"
     CDS             complement(join(11860..12860,12969..13410))
                     /codon_start=1
                     /locus_tag="JN550_003283"
                     /product="hypothetical protein"
                     /protein_id="KAI1873030.1"
                     /transl_table=1
                     /translation="MRTNASTIGLAACLAGLTLAADFSSTSTSPPIEKNAVIIFGTDTW
                     ALPPTVGDSNKLLTIDATTVVLRTLYLKRQSGDIVGSAVSTSVPVVTTTMTGLIQTGAA
                     SPINPHRETRGRGPIHWDDAVIALLPRDVINSDDSEASFINLPADLPSENKNGNTGSVT
                     ILSEFNSYQYEKHNLYNVPLYIQVDWYDSAKNLDGSSFSPLFAVMNASVSVLTNETREA
                     LSQTNQVQPFHAECSGPVGSSCSTSPTSSSTPASFSTAPASTGSSAAENPQGSSNSSSE
                     SPNGLSTGAIAGIAVGAGVVGLALIGAAIWFLCFRRRRSQRSGLVQHNNGYSSDGAGIM
                     ADKELPHVTDSPHSAYAPDRGALHDQGPRQHHHQPVAAAAEAATARGAMPLMGSHGGSL
                     DESERHSFAPYSDRAPSGLANNQSQSSLPTGGARSPTPPITSRYAHLVEEGMTDDEIRR
                     LEEEERALDVAIEDAGRASRTA"
     gene            17735..19779
                     /locus_tag="JN550_003284"
     mRNA            join(17735..17936,18006..18075,18278..19176,19260..19425,
                     19593..19779)
                     /locus_tag="JN550_003284"
                     /product="hypothetical protein"
     CDS             join(17735..17936,18006..18075,18278..19176,19260..19425,
                     19593..19779)
                     /codon_start=1
                     /gene_functions="biosynthetic-additional (smcogs)
                     SMCOG1066:alpha/beta hydrolase domain-containing protein
                     (Score: 123.2; E-value: 1.9e-37)"
                     /gene_kind="biosynthetic-additional"
                     /locus_tag="JN550_003284"
                     /product="hypothetical protein"
                     /protein_id="KAI1873031.1"
                     /transl_table=1
                     /translation="MSSAAFRYSRLHEDPAHPENARRYQWAMADSKNLNFGHGIYAYPG
                     RLLAGNEINMILGHLCCSDMSSTKILFGQYKSLQNEGLDGLGWRVSGGVGDPLVKWAGL
                     NTPVCWILFACSSSKSHHISSESPIDADFAFWTATCLSLSQLRISNLRLCTTPKAVSTR
                     IMALLTWPPQYSLLQYLRLKVTVTILRVFVNMIGREKIQRDRALVPNDVRQIKISIPSR
                     DPKRRIAANVYYPPGYSTTHPTPVLVNWHGSGFVLPLLGSDVAFCSRIAQAAGIVVVDA
                     DYRKGPEHPFPGPLNDVEDTLQWVVTQEGLDTKNVGLSGFSAGACLALEAASTVRVDQN
                     QEQLHIRAVVAFYPITDLAMAPENKKVPRPIKPHPIWALHISTIVTPLIQRDSLRPEAT
                     QLADRLQEQKNSSQDVVLHVLEGVPHGFDKGAQEGTLEWARREEAYDHFVVYYAFVGWS
                     WSRLLALIQAMGHSVLDVAIVFWMLFGKQNEPPSTVNITNSVLLVKVWA"
     PFAM_domain     18744..19100
                     /aSDomain="Abhydrolase_3"
                     /aSTool="clusterhmmer"
                     /database="35.0"
                     /db_xref="PF07859.16"
                     /db_xref="GO:0016787"
                     /description="alpha/beta hydrolase fold"
                     /detection="hmmscan"
                     /domain_id="clusterhmmer_JN550_003284_0005"
                     /evalue="6.50E-26"
                     /gene_ontologies="GO:0016787: hydrolase activity"
                     /label="JN550_003284"
                     /locus_tag="JN550_003284"
                     /protein_end="365"
                     /protein_start="246"
                     /score="91.6"
                     /tool="antismash"
                     /translation="LVNWHGSGFVLPLLGSDVAFCSRIAQAAGIVVVDADYRKGPEHPF
                     PGPLNDVEDTLQWVVTQEGLDTKNVGLSGFSAGACLALEAASTVRVDQNQEQLHIRAVV
                     AFYPITDLAMAPENK"
     gene            complement(20001..32063)
                     /locus_tag="JN550_003285"
     mRNA            complement(join(20001..27602,27685..30318,30375..32063))
                     /locus_tag="JN550_003285"
                     /product="hypothetical protein"
     CDS             complement(join(20001..27602,27685..30318,30375..32063))
                     /NRPS_PKS="Domain: PKS_KS(Iterative-KS) (4-443). E-value:
                     1.1e-166. Score: 546.8. Matches aSDomain:
                     nrpspksdomains_JN550_003285_PKS_KS.1"
                     /NRPS_PKS="Domain: PKS_AT (558-874). E-value: 2.6e-87.
                     Score: 284.8. Matches aSDomain:
                     nrpspksdomains_JN550_003285_PKS_AT.1"
                     /NRPS_PKS="Domain: PKS_DH (948-1126). E-value: 9.8e-20.
                     Score: 63.4. Matches aSDomain:
                     nrpspksdomains_JN550_003285_PKS_DH.1"
                     /NRPS_PKS="Domain: cMT (1382-1587). E-value: 3.4e-78.
                     Score: 254.5. Matches aSDomain:
                     nrpspksdomains_JN550_003285_cMT.1"
                     /NRPS_PKS="Domain: PKS_KR (2093-2269). E-value: 7.5e-47.
                     Score: 151.5. Matches aSDomain:
                     nrpspksdomains_JN550_003285_PKS_KR.1"
                     /NRPS_PKS="Domain: PKS_PP (2384-2457). E-value: 1.5e-10.
                     Score: 33.2. Matches aSDomain:
                     nrpspksdomains_JN550_003285_PKS_PP.1"
                     /NRPS_PKS="Domain: Condensation_LCL (2555-2859). E-value:
                     1.6e-47. Score: 153.8. Matches aSDomain:
                     nrpspksdomains_JN550_003285_Condensation_LCL.1"
                     /NRPS_PKS="Domain: AMP-binding (3030-3427). E-value:
                     6.7e-77. Score: 250.6. Matches aSDomain:
                     nrpspksdomains_JN550_003285_AMP-binding.1"
                     /NRPS_PKS="Domain: PCP (3552-3624). E-value: 5.4e-13.
                     Score: 40.8. Matches aSDomain:
                     nrpspksdomains_JN550_003285_PCP.1"
                     /NRPS_PKS="Domain: TD (3664-3893). E-value: 1.2e-57. Score:
                     186.8. Matches aSDomain: nrpspksdomains_JN550_003285_TD.1"
                     /codon_start=1
                     /gene_functions="biosynthetic (rule-based-clusters) T1PKS:
                     itr_KS"
                     /gene_functions="biosynthetic (rule-based-clusters) T1PKS:
                     PKS_AT"
                     /gene_functions="biosynthetic (rule-based-clusters) NRPS:
                     AMP-binding"
                     /gene_functions="biosynthetic (rule-based-clusters) NRPS:
                     Condensation"
                     /gene_functions="biosynthetic-additional
                     (rule-based-clusters) adh_short"
                     /gene_functions="biosynthetic-additional
                     (rule-based-clusters) PP-binding"
                     /gene_functions="biosynthetic-additional
                     (rule-based-clusters) NAD_binding_4"
                     /gene_functions="biosynthetic-additional (smcogs)
                     SMCOG1022:Beta-ketoacyl synthase (Score: 203.5; E-value:
                     9.5e-62)"
                     /gene_kind="biosynthetic"
                     /locus_tag="JN550_003285"
                     /product="hypothetical protein"
                     /protein_id="KAI1873032.1"
                     /sec_met_domain="itr_KS (E-value: 1.1e-167, bitscore:
                     552.5, seeds: 96, tool: rule-based-clusters)"
                     /sec_met_domain="PKS_AT (E-value: 1.5e-86, bitscore: 284.8,
                     seeds: 1682, tool: rule-based-clusters)"
                     /sec_met_domain="adh_short (E-value: 4.7e-41, bitscore:
                     135.1, seeds: 230, tool: rule-based-clusters)"
                     /sec_met_domain="Condensation (E-value: 5.8e-49, bitscore:
                     161.1, seeds: 42, tool: rule-based-clusters)"
                     /sec_met_domain="AMP-binding (E-value: 4e-80, bitscore:
                     263.7, seeds: 400, tool: rule-based-clusters)"
                     /sec_met_domain="PP-binding (E-value: 6.6e-12, bitscore:
                     40.2, seeds: 164, tool: rule-based-clusters)"
                     /sec_met_domain="NAD_binding_4 (E-value: 1.4e-26, bitscore:
                     87.5, seeds: 102, tool: rule-based-clusters)"
                     /transl_table=1
                     /translation="MAEQIAIVGSACRFPGGASSPSKLWDLLKSPRDVVRDFPPERLNF
                     QNFHSHNGEHHGRTDVQGRSYLLQEDCRLFDAAFFKINPMEAEGMDPQQRLLLETVFEA
                     IEAAGWPMEELEGSQTSVHVGNMTVDFNDIQMRDPEALPTYSATGLARSILSNRISFFF
                     DFKGPSVTIDTACSSSLVALHQAVQCLRNGEASQAVVAGVTLLLDPGMYIAESKLHMLS
                     PDSRSRMWDKDANGYARGEGCAVVVLKPLAKAIADNDHIECIIRETGVNSDGRTDGITM
                     PSSTAQASLILQTYRRAGLNPIKDRPQFFECHGTGTLAGDPVEARAIKEAFFHNTDGSD
                     EIEVIDTSQEPLYCGSVKTVIGHLEGCAGLAGVLKASLALQNKIIPPNMHFSQLNPAIE
                     PFYENVHVPTSSQPWPETQGRPLRASVNSFGFGGTNAHAILERFSYADHQSMKDGPASE
                     MGPIGPFVFSAKSRTTLLRQLKQTVEHIQSNPLLDLDALAWVLQTRRTALSMRTCIHAT
                     DRQGLLDGLEKQIHAAEVSSDAPFGVKANTLNDTKQFRILGVFTGQGAQTAAMGRELMA
                     SSPIFLDAIRRCEEALKLIPEPAEWSLIEELGTEGPRSRVAQAQFSQPLCTAIQIGLVD
                     LLRASGISFGAVVGHSSGEIGAAYAAGILDVKDAMGIAYYRGLVSSLARGSKGEEGGMM
                     AVGLSLNEARAFCSRPEFSGRLQVAASNGPSTVTLSGDLNAIRQAEEISSKEGTFARRL
                     QVDTAYHSHHMRPCATAYLGYLRALDVQVRQSHDSCFWSSSVHRNVDMRQRLGELRDQY
                     WVDNMVKTVLFTQSTLFAIQSVPSLTVGLELGPHPALKGPVTQTWDSIRDSPLPYAGCL
                     DRKVGNLFTISTAIGLVWSHLGPSAVDFEEFRDALGSSRTRRVLKDLPAYPWDHDQIYW
                     HESRLSHNYRRGSRAPNMLLGRLQEDCKTEMTWRNIFRLNEMPWLRGHTFQGQVIFPGA
                     GYVSMALEAAKSFARERHVEVVEIHNVSITKALVIEEDTSGVEVLFTLRQLDSTAQKGH
                     DQRVLKAAFSCYSCSDGHVLDAACHGQLTIHLGEPGKDTLGLPQRQISSIELPPLHVER
                     FFKAIDSLGIVYKGSFRALESINRIRGHAQAAASWADGQLNDSMLLHPEILDVGFQVGF
                     ATFASIAEGAMGATYLPKGIRRVVVDYAQSLGEPSGTATTMEAHLINSSSDIVEVDINI
                     CDTRNGISRVQVEGLLLKAIAEPQPTGDRLLYAKTVWDNDAAGELIIPSSTVVLASDLE
                     YIDAVERTALFFMKSLTQEFCPQEIRAFKWYHQELFRAIELFLKPVREGIHPVLKQEWL
                     QDNRATIRTFSEQYPGSVDLQLLTAVGENWPSVMRGESEMLEHMLKDTMLSRLYMDGRG
                     FSICNDYVAAYMKKITHKYPRTRILEIGAGTGGTTRSVLDSIGDAYTSYAYTDISAGFF
                     EHAAERFTDHSQKMEFKTFNAEKTPGEQGLAVETYDIIIAANVLHATRNLAQTMQNVRS
                     LLRPGGFLVAVEVTGTMLREPGLMGGLEGWWLGVDDGRFPCPGISAKSWHDVFQSNGFS
                     GVDSIAYDFPEVKRHNCSVLITQAVDEKYDVLRNPITSIDAVPETQFLIVGGATLPVSK
                     AVRRVEKMLRRWTPRIKAFNSVADLDPSEVSPGTSVLCLSDLDEPIFKALMDSKRLNNL
                     QEMLGNAENVLWVTSGRLSHDPYSNMMIGIGRALAFELPHVRMQFLDFDEQSSWDMEMV
                     VQYLARMVLLSSPQYLDYNMLWTHEPEVHVRGDQTLVPRLIRDDSSNESLNSRRRQVTR
                     LAKESESVELIHGDDQTVLVKTKQSHQSDTGSVEFVVRLSVALHSKDEAPCYLCFGKVG
                     NSDKPAFALSKTDCSTHVLPPRQVFEPRTLSTCDDKLLISVASSLIACHILSSYHGEET
                     LMVYEPTEGIAEAISNAAERKVLFVSGEATQTGKGCITIHPLSSARTVRRLIPADARFL
                     LDLSGNNQNAPASMMGNIPLQCSCVKFRPNTIPNDRTTLGVAFDMAVLAKTGPSPKVVK
                     IGETEAEEFCTRRLATVIDWERTGPLSIVIPPPDAQQVFSGSKTYLLVGMAGELGQSLC
                     RYMSSCGARHIVVASRNPACGERWLEDMRAAGVNIHATQLDVTDRDQVQATLSKLRTSM
                     PQIGGVANAALVLEDSLFVNATADSVNKQLKPKVDGTVHLNDDFVEDDLDFFIVFSSLG
                     SVYGNAGQSIYHAANMFMTSLVEQRRSKGKSASVIDVGMISDIGYVAKSERSGSGIEKH
                     LQSQFYMPLAETEFHHLFLQGVLCGHPSSENAHLTIGIQPFIDEQDAIKPQWYDNPYFS
                     HMVVQPSSSNGSNQPATSAQQLQERLESVSSIEQASDVYHTMFRNKMEAMMKIPATSID
                     IYAPLSDLGLDSLLGVEIRTWLLKEMYIDVPLLRILGRDSIASICSVAAERLLSGKVAS
                     NADDKAAETVFVSVGSADNVQALQVPEQTVSYSTSQVSEASLSSEFGTPADSKTTDTGS
                     YDQDLPPVLRPTIVSTSWEPTSLFPIEFSRTERMSYAQASLHFLQTYLDDPTTFNVTAQ
                     YEINGSLNVSRFTQALEKTLARHDAFQTCFFTEPGTLEPKQGVAAVHSGDRVFHVESAS
                     IQTVCELYQSLALQQWDLTSGRTFQAILVTHASDVHSLIIECHHLIMDGMSWHLFLRDL
                     DRAYQMLPFQPNIVPSYLDFARNQEQALAEGGMDTSLAYWMSKLQPIPAVIPLLPLAQT
                     RTRKTRRKYGNNRLERELSLDMVGHVKKASQACRSTPMQFYLSVLQVLLSRLLDLQEVC
                     IGVTDLGRGYSASDNGREETIGQYGETVGHFTNLLPMRFNIDRHETFSHLVHETSRTVL
                     EGQSHATVPLDIILSKLDMERSPSHTPVFQVAFNYRVGSLLQRKLGGCTMNLIQYEDAK
                     NPYDITLNVTQTAKGGHSLELLTSDYLYSAPTSEFLMNVYIHLLKSLSSDQRWKLRDCK
                     LYDDEKVGDVLRLGHGPRIVHEWPDTISRRIQKVYSAFPQVIAIKDSTTSVTYAQLARR
                     VQSIGQALMGAGVEPYSCVAVLCEPSIDTFASMLAILHIGAVYVPLDMSLPATRHRTMV
                     AACDAKLLVFHHRTSDAASQFDSISKVDLSQELGGSKQRFPAEPFESDTSFVLFTSGST
                     GTPKGIRLSQSGIMNYAASKSAELGLKQPKVLQQSSTGFDMSVAQAVNALANAGTLVVA
                     PLGMRGDPVAIGQMMLAEQIEFTLCTPSEYLMLFTYGGDSLRHCTSWTHACCGGEAVTE
                     KLVSEFRRLELPNLNMLTDCYGPTEISCAATFCQIPLSTHDKVELHNSIGKAISNTSIY
                     ILGQDSGMVPVGFEGEICVGGAGVARGYQDAATSSARFIANPFATAEDVSRGWTTLYRT
                     GDKGCIREDGSIVFLGRMDGDTLIKLRGLRIELTEVANIIMNAGKGSFADTIVTVRGPS
                     DSQFLVAHVAVAEENRQSQEDLDRICAELPLPRYMVPSIIVALDRLPTSSNGKVDRKAV
                     QSLPLPDRNKMAHMTKAEEPEPLTVAEGELRLIWREVLGEAAGAANIRAGSDFFTVGGS
                     SLLLVRLQNALKEKIGVQLPLKDLYQASTLRNMAVVTSHERGDLIVDMIDWEAETGIQD
                     EVLSSAGALITHAPKRTQRQVLLTGATGFLGFEILAKLLEDDDVSHVHCIAVNPDHASK
                     LPKSDKITVYTGSLLSPTLGLSSRDMERLQQDVDQIIHAGAQGHCLNNYSSVRAANYVS
                     TQFLLLKLAVPRAVPFDYISSARVILYESGSHASAPVSMAAHPPPTDGSQGYTASKWAS
                     ERWLERVASIEAMKLPITIHRHCSIIGATAPHDDAMNSVIRYSILSSTVPALPNAEGYF
                     DFEDVSKVAQSIAAKTDRDPAGGLEFRHHSSNIRVPFSDLAQRMTTLYGGEFTTVGMDE
                     WLRSAEELGIEDLIVSYLKANVVGSGQLSFPYLGA"
     aSDomain        complement(20247..20933)
                     /aSDomain="TD"
                     /aSTool="nrps_pks_domains"
                     /database="nrpspksdomains.hmm"
                     /detection="hmmscan"
                     /domain_id="nrpspksdomains_JN550_003285_TD.1"
                     /evalue="1.20E-57"
                     /label="JN550_003285_TD.1"
                     /locus_tag="JN550_003285"
                     /protein_end="3893"
                     /protein_start="3664"
                     /score="186.8"
                     /tool="antismash"
                     /translation="VLLTGATGFLGFEILAKLLEDDDVSHVHCIAVNPDHASKLPKSDK
                     ITVYTGSLLSPTLGLSSRDMERLQQDVDQIIHAGAQGHCLNNYSSVRAANYVSTQFLLL
                     KLAVPRAVPFDYISSARVILYESGSHASAPVSMAAHPPPTDGSQGYTASKWASERWLER
                     VASIEAMKLPITIHRHCSIIGATAPHDDAMNSVIRYSILSSTVPALPNAEGYFDFEDVS
                     KVAQSIA"
     aSModule        complement(20247..24260)
                     /complete
                     /domains="nrpspksdomains_JN550_003285_Condensation_LCL.1"
                     /domains="nrpspksdomains_JN550_003285_AMP-binding.1"
                     /domains="nrpspksdomains_JN550_003285_PCP.1"
                     /domains="nrpspksdomains_JN550_003285_TD.1"
                     /final_module
                     /locus_tags="JN550_003285"
                     /monomer_pairings="X -> X"
                     /tool="antismash"
                     /type="nrps"
     PFAM_domain     complement(20259..20927)
                     /aSDomain="NAD_binding_4"
                     /aSTool="clusterhmmer"
                     /database="35.0"
                     /db_xref="PF07993.15"
                     /description="Male sterility protein"
                     /detection="hmmscan"
                     /domain_id="clusterhmmer_JN550_003285_0017"
                     /evalue="9.10E-23"
                     /label="JN550_003285"
                     /locus_tag="JN550_003285"
                     /protein_end="3889"
                     /protein_start="3666"
                     /score="80.9"
                     /tool="antismash"
                     /translation="LTGATGFLGFEILAKLLEDDDVSHVHCIAVNPDHASKLPKSDKIT
                     VYTGSLLSPTLGLSSRDMERLQQDVDQIIHAGAQGHCLNNYSSVRAANYVSTQFLLLKL
                     AVPRAVPFDYISSARVILYESGSHASAPVSMAAHPPPTDGSQGYTASKWASERWLERVA
                     SIEAMKLPITIHRHCSIIGATAPHDDAMNSVIRYSILSSTVPALPNAEGYFDFEDVSKV
                     A"
     CDS_motif       complement(20880..20930)
                     /aSTool="nrps_pks_domains"
                     /database="abmotifs"
                     /detection="hmmscan"
                     /domain_id="nrpspksmotif_JN550_003285_0018"
                     /evalue="2.20E+00"
                     /label="PKSI-KR_m1"
                     /locus_tag="JN550_003285"
                     /protein_end="3682"
                     /protein_start="3665"
                     /score="1.1"
                     /tool="antismash"
                     /translation="LLTGATGFLGFEILAKL"
     aSDomain        complement(21054..21269)
                     /aSDomain="PCP"
                     /aSTool="nrps_pks_domains"
                     /database="nrpspksdomains.hmm"
                     /detection="hmmscan"
                     /domain_id="nrpspksdomains_JN550_003285_PCP.1"
                     /evalue="5.40E-13"
                     /label="JN550_003285_PCP.1"
                     /locus_tag="JN550_003285"
                     /protein_end="3624"
                     /protein_start="3552"
                     /score="40.8"
                     /tool="antismash"
                     /translation="EGELRLIWREVLGEAAGAANIRAGSDFFTVGGSSLLLVRLQNALK
                     EKIGVQLPLKDLYQASTLRNMAVVTSH"
     PFAM_domain     complement(21069..21263)
                     /aSDomain="PP-binding"
                     /aSTool="clusterhmmer"
                     /database="35.0"
                     /db_xref="PF00550.28"
                     /description="Phosphopantetheine attachment site"
                     /detection="hmmscan"
                     /domain_id="clusterhmmer_JN550_003285_0016"
                     /evalue="3.40E-10"
                     /label="JN550_003285"
                     /locus_tag="JN550_003285"
                     /protein_end="3619"
                     /protein_start="3554"
                     /score="40.2"
                     /tool="antismash"
                     /translation="ELRLIWREVLGEAAGAANIRAGSDFFTVGGSSLLLVRLQNALKEK
                     IGVQLPLKDLYQASTLRNMA"
     CDS_motif       complement(21594..21662)
                     /aSTool="nrps_pks_domains"
                     /database="abmotifs"
                     /detection="hmmscan"
                     /domain_id="nrpspksmotif_JN550_003285_0017"
                     /evalue="3.90E-04"
                     /label="NRPS-A_a8"
                     /locus_tag="JN550_003285"
                     /protein_end="3444"
                     /protein_start="3421"
                     /score="13.2"
                     /tool="antismash"
                     /translation="FLGRMDGDTLIKLRGLRIELTEV"
     aSDomain        complement(21645..22835)
                     /aSDomain="AMP-binding"
                     /aSTool="nrps_pks_domains"
                     /database="nrpspksdomains.hmm"
                     /detection="hmmscan"
                     /domain_id="nrpspksdomains_JN550_003285_AMP-binding.1"
                     /evalue="6.70E-77"
                     /label="JN550_003285_AMP-binding.1"
                     /locus_tag="JN550_003285"
                     /protein_end="3427"
                     /protein_start="3030"
                     /score="250.6"
                     /specificity="substrate consensus: X"
                     /tool="antismash"
                     /translation="SAFPQVIAIKDSTTSVTYAQLARRVQSIGQALMGAGVEPYSCVAV
                     LCEPSIDTFASMLAILHIGAVYVPLDMSLPATRHRTMVAACDAKLLVFHHRTSDAASQF
                     DSISKVDLSQELGGSKQRFPAEPFESDTSFVLFTSGSTGTPKGIRLSQSGIMNYAASKS
                     AELGLKQPKVLQQSSTGFDMSVAQAVNALANAGTLVVAPLGMRGDPVAIGQMMLAEQIE
                     FTLCTPSEYLMLFTYGGDSLRHCTSWTHACCGGEAVTEKLVSEFRRLELPNLNMLTDCY
                     GPTEISCAATFCQIPLSTHDKVELHNSIGKAISNTSIYILGQDSGMVPVGFEGEICVGG
                     AGVARGYQDAATSSARFIANPFATAEDVSRGWTTLYRTGDKGCIREDGSIVFLGRMD"
     PFAM_domain     complement(21645..22835)
                     /aSDomain="AMP-binding"
                     /aSTool="clusterhmmer"
                     /database="35.0"
                     /db_xref="PF00501.31"
                     /description="AMP-binding enzyme"
                     /detection="hmmscan"
                     /domain_id="clusterhmmer_JN550_003285_0015"
                     /evalue="3.30E-65"
                     /label="JN550_003285"
                     /locus_tag="JN550_003285"
                     /protein_end="3427"
                     /protein_start="3030"
                     /score="220.5"
                     /tool="antismash"
                     /translation="SAFPQVIAIKDSTTSVTYAQLARRVQSIGQALMGAGVEPYSCVAV
                     LCEPSIDTFASMLAILHIGAVYVPLDMSLPATRHRTMVAACDAKLLVFHHRTSDAASQF
                     DSISKVDLSQELGGSKQRFPAEPFESDTSFVLFTSGSTGTPKGIRLSQSGIMNYAASKS
                     AELGLKQPKVLQQSSTGFDMSVAQAVNALANAGTLVVAPLGMRGDPVAIGQMMLAEQIE
                     FTLCTPSEYLMLFTYGGDSLRHCTSWTHACCGGEAVTEKLVSEFRRLELPNLNMLTDCY
                     GPTEISCAATFCQIPLSTHDKVELHNSIGKAISNTSIYILGQDSGMVPVGFEGEICVGG
                     AGVARGYQDAATSSARFIANPFATAEDVSRGWTTLYRTGDKGCIREDGSIVFLGRMD"
     CDS_motif       complement(21768..21851)
                     /aSTool="nrps_pks_domains"
                     /database="abmotifs"
                     /detection="hmmscan"
                     /domain_id="nrpspksmotif_JN550_003285_0016"
                     /evalue="2.30E-08"
                     /label="NRPS-A_a6"
                     /locus_tag="JN550_003285"
                     /protein_end="3386"
                     /protein_start="3358"
                     /score="26.3"
                     /tool="antismash"
                     /translation="PVGFEGEICVGGAGVARGYQDAATSSAR"
     CDS_motif       complement(22383..22436)
                     /aSTool="nrps_pks_domains"
                     /database="abmotifs"
                     /detection="hmmscan"
                     /domain_id="nrpspksmotif_JN550_003285_0015"
                     /evalue="2.50E-06"
                     /label="NRPS-A_a3"
                     /locus_tag="JN550_003285"
                     /protein_end="3181"
                     /protein_start="3163"
                     /score="20.0"
                     /tool="antismash"
                     /translation="FVLFTSGSTGTPKGIRLS"
     CDS_motif       complement(22530..22568)
                     /aSTool="nrps_pks_domains"
                     /database="abmotifs"
                     /detection="hmmscan"
                     /domain_id="nrpspksmotif_JN550_003285_0014"
                     /evalue="2.90E+01"
                     /label="NRPS-E2"
                     /locus_tag="JN550_003285"
                     /protein_end="3132"
                     /protein_start="3119"
                     /score="-2.1"
                     /tool="antismash"
                     /translation="LLVFHHRTSDAAS"
     CDS_motif       complement(22623..22664)
                     /aSTool="nrps_pks_domains"
                     /database="abmotifs"
                     /detection="hmmscan"
                     /domain_id="nrpspksmotif_JN550_003285_0013"
                     /evalue="2.30E-03"
                     /label="NRPS-A_a2"
                     /locus_tag="JN550_003285"
                     /protein_end="3101"
                     /protein_start="3087"
                     /score="11.6"
                     /tool="antismash"
                     /translation="LAILHIGAVYVPLD"
     PFAM_domain     complement(22923..24257)
                     /aSDomain="Condensation"
                     /aSTool="clusterhmmer"
                     /database="35.0"
                     /db_xref="PF00668.23"
                     /db_xref="GO:0003824"
                     /description="Condensation domain"
                     /detection="hmmscan"
                     /domain_id="clusterhmmer_JN550_003285_0014"
                     /evalue="3.90E-60"
                     /gene_ontologies="GO:0003824: catalytic activity"
                     /label="JN550_003285"
                     /locus_tag="JN550_003285"
                     /protein_end="3001"
                     /protein_start="2556"
                     /score="204.0"
                     /tool="antismash"
                     /translation="MSYAQASLHFLQTYLDDPTTFNVTAQYEINGSLNVSRFTQALEKT
                     LARHDAFQTCFFTEPGTLEPKQGVAAVHSGDRVFHVESASIQTVCELYQSLALQQWDLT
                     SGRTFQAILVTHASDVHSLIIECHHLIMDGMSWHLFLRDLDRAYQMLPFQPNIVPSYLD
                     FARNQEQALAEGGMDTSLAYWMSKLQPIPAVIPLLPLAQTRTRKTRRKYGNNRLERELS
                     LDMVGHVKKASQACRSTPMQFYLSVLQVLLSRLLDLQEVCIGVTDLGRGYSASDNGREE
                     TIGQYGETVGHFTNLLPMRFNIDRHETFSHLVHETSRTVLEGQSHATVPLDIILSKLDM
                     ERSPSHTPVFQVAFNYRVGSLLQRKLGGCTMNLIQYEDAKNPYDITLNVTQTAKGGHSL
                     ELLTSDYLYSAPTSEFLMNVYIHLLKSLSSDQRWKLRDCKLYDDEK"
     CDS_motif       complement(23190..23306)
                     /aSTool="nrps_pks_domains"
                     /database="abmotifs"
                     /detection="hmmscan"
                     /domain_id="nrpspksmotif_JN550_003285_0012"
                     /evalue="5.10E-12"
                     /label="C67_LCL_14fromHMM"
                     /locus_tag="JN550_003285"
                     /protein_end="2912"
                     /protein_start="2873"
                     /score="38.1"
                     /tool="antismash"
                     /translation="RTVLEGQSHATVPLDIILSKLDMERSPSHTPVFQVAFNY"
     aSDomain        complement(23349..24260)
                     /aSDomain="Condensation"
                     /aSTool="nrps_pks_domains"
                     /database="nrpspksdomains.hmm"
                     /detection="hmmscan"
                     /domain_id="nrpspksdomains_JN550_003285_Condensation_LCL.1"
                     /domain_subtypes="Condensation_LCL"
                     /evalue="1.60E-47"
                     /label="JN550_003285_Condensation_LCL.1"
                     /locus_tag="JN550_003285"
                     /protein_end="2859"
                     /protein_start="2555"
                     /score="153.8"
                     /tool="antismash"
                     /translation="RMSYAQASLHFLQTYLDDPTTFNVTAQYEINGSLNVSRFTQALEK
                     TLARHDAFQTCFFTEPGTLEPKQGVAAVHSGDRVFHVESASIQTVCELYQSLALQQWDL
                     TSGRTFQAILVTHASDVHSLIIECHHLIMDGMSWHLFLRDLDRAYQMLPFQPNIVPSYL
                     DFARNQEQALAEGGMDTSLAYWMSKLQPIPAVIPLLPLAQTRTRKTRRKYGNNRLEREL
                     SLDMVGHVKKASQACRSTPMQFYLSVLQVLLSRLLDLQEVCIGVTDLGRGYSASDNGRE
                     ETIGQYGETVGHFTNLLPMRFNI"
     CDS_motif       complement(23826..23891)
                     /aSTool="nrps_pks_domains"
                     /database="abmotifs"
                     /detection="hmmscan"
                     /domain_id="nrpspksmotif_JN550_003285_0011"
                     /evalue="7.50E-06"
                     /label="NRPS-E2"
                     /locus_tag="JN550_003285"
                     /protein_end="2700"
                     /protein_start="2678"
                     /score="18.5"
                     /tool="antismash"
                     /translation="LIIECHHLIMDGMSWHLFLRDL"
     CDS_motif       complement(24090..24203)
                     /aSTool="nrps_pks_domains"
                     /database="abmotifs"
                     /detection="hmmscan"
                     /domain_id="nrpspksmotif_JN550_003285_0010"
                     /evalue="7.40E-09"
                     /label="C2_LCL_024-062"
                     /locus_tag="JN550_003285"
                     /protein_end="2612"
                     /protein_start="2574"
                     /score="28.0"
                     /tool="antismash"
                     /translation="TTFNVTAQYEINGSLNVSRFTQALEKTLARHDAFQTCF"
     aSDomain        complement(24555..24773)
                     /aSDomain="PKS_PP"
                     /aSTool="nrps_pks_domains"
                     /database="nrpspksdomains.hmm"
                     /detection="hmmscan"
                     /domain_id="nrpspksdomains_JN550_003285_PKS_PP.1"
                     /evalue="1.50E-10"
                     /label="JN550_003285_PKS_PP.1"
                     /locus_tag="JN550_003285"
                     /protein_end="2457"
                     /protein_start="2384"
                     /score="33.2"
                     /tool="antismash"
                     /translation="YHTMFRNKMEAMMKIPATSIDIYAPLSDLGLDSLLGVEIRTWLLK
                     EMYIDVPLLRILGRDSIASICSVAAERL"
     aSModule        complement(24555..32051)
                     /complete
                     /domains="nrpspksdomains_JN550_003285_PKS_KS.1"
                     /domains="nrpspksdomains_JN550_003285_PKS_AT.1"
                     /domains="nrpspksdomains_JN550_003285_PKS_DH.1"
                     /domains="nrpspksdomains_JN550_003285_cMT.1"
                     /domains="nrpspksdomains_JN550_003285_PKS_KR.1"
                     /domains="nrpspksdomains_JN550_003285_PKS_PP.1"
                     /iterative
                     /locus_tags="JN550_003285"
                     /monomer_pairings="pk -> Me-pk"
                     /tool="antismash"
                     /type="pks"
     PFAM_domain     complement(24576..24755)
                     /aSDomain="PP-binding"
                     /aSTool="clusterhmmer"
                     /database="35.0"
                     /db_xref="PF00550.28"
                     /description="Phosphopantetheine attachment site"
                     /detection="hmmscan"
                     /domain_id="clusterhmmer_JN550_003285_0013"
                     /evalue="8.20E-05"
                     /label="JN550_003285"
                     /locus_tag="JN550_003285"
                     /protein_end="2450"
                     /protein_start="2390"
                     /score="23.0"
                     /tool="antismash"
                     /translation="NKMEAMMKIPATSIDIYAPLSDLGLDSLLGVEIRTWLLKEMYIDV
                     PLLRILGRDSIASIC"
     PFAM_domain     complement(25119..25643)
                     /aSDomain="KR"
                     /aSTool="clusterhmmer"
                     /database="35.0"
                     /db_xref="PF08659.13"
                     /description="KR domain"
                     /detection="hmmscan"
                     /domain_id="clusterhmmer_JN550_003285_0012"
                     /evalue="5.20E-49"
                     /label="JN550_003285"
                     /locus_tag="JN550_003285"
                     /protein_end="2269"
                     /protein_start="2094"
                     /score="166.7"
                     /tool="antismash"
                     /translation="TYLLVGMAGELGQSLCRYMSSCGARHIVVASRNPACGERWLEDMR
                     AAGVNIHATQLDVTDRDQVQATLSKLRTSMPQIGGVANAALVLEDSLFVNATADSVNKQ
                     LKPKVDGTVHLNDDFVEDDLDFFIVFSSLGSVYGNAGQSIYHAANMFMTSLVEQRRSKG
                     KSASVIDVGMIS"
     aSDomain        complement(25119..25646)
                     /ASF="KR domain putatively catalyzing D-configuration
                     product formation"
                     /ASF="catalytic triad S,Y,N found: True"
                     /aSDomain="PKS_KR"
                     /aSTool="nrps_pks_domains"
                     /database="nrpspksdomains.hmm"
                     /detection="hmmscan"
                     /domain_id="nrpspksdomains_JN550_003285_PKS_KR.1"
                     /evalue="7.50E-47"
                     /label="JN550_003285_PKS_KR.1"
                     /locus_tag="JN550_003285"
                     /protein_end="2269"
                     /protein_start="2093"
                     /score="151.5"
                     /specificity="KR activity: active"
                     /specificity="KR stereochemistry: (unknown)"
                     /tool="antismash"
                     /translation="KTYLLVGMAGELGQSLCRYMSSCGARHIVVASRNPACGERWLEDM
                     RAAGVNIHATQLDVTDRDQVQATLSKLRTSMPQIGGVANAALVLEDSLFVNATADSVNK
                     QLKPKVDGTVHLNDDFVEDDLDFFIVFSSLGSVYGNAGQSIYHAANMFMTSLVEQRRSK
                     GKSASVIDVGMIS"
     CDS_motif       complement(25164..25274)
                     /aSTool="nrps_pks_domains"
                     /database="abmotifs"
                     /detection="hmmscan"
                     /domain_id="nrpspksmotif_JN550_003285_0009"
                     /evalue="2.40E-18"
                     /label="PKSI-KR_m4"
                     /locus_tag="JN550_003285"
                     /protein_end="2254"
                     /protein_start="2217"
                     /score="58.7"
                     /tool="antismash"
                     /translation="LDFFIVFSSLGSVYGNAGQSIYHAANMFMTSLVEQRR"
     CDS_motif       complement(25545..25643)
                     /aSTool="nrps_pks_domains"
                     /database="abmotifs"
                     /detection="hmmscan"
                     /domain_id="nrpspksmotif_JN550_003285_0008"
                     /evalue="6.50E-14"
                     /label="PKSI-KR_m1"
                     /locus_tag="JN550_003285"
                     /protein_end="2127"
                     /protein_start="2094"
                     /score="44.4"
                     /tool="antismash"
                     /translation="TYLLVGMAGELGQSLCRYMSSCGARHIVVASRN"
     aSDomain        complement(join(27165..27602,27685..27861))
                     /aSDomain="MT"
                     /aSTool="nrps_pks_domains"
                     /database="nrpspksdomains.hmm"
                     /detection="hmmscan"
                     /domain_id="nrpspksdomains_JN550_003285_cMT.1"
                     /domain_subtypes="cMT"
                     /evalue="3.40E-78"
                     /label="JN550_003285_cMT.1"
                     /locus_tag="JN550_003285"
                     /protein_end="1587"
                     /protein_start="1382"
                     /score="254.5"
                     /tool="antismash"
                     /translation="MLEHMLKDTMLSRLYMDGRGFSICNDYVAAYMKKITHKYPRTRIL
                     EIGAGTGGTTRSVLDSIGDAYTSYAYTDISAGFFEHAAERFTDHSQKMEFKTFNAEKTP
                     GEQGLAVETYDIIIAANVLHATRNLAQTMQNVRSLLRPGGFLVAVEVTGTMLREPGLMG
                     GLEGWWLGVDDGRFPCPGISAKSWHDVFQSNGFSGVDSIAYD"
     PFAM_domain     complement(join(27342..27602,27685..27729))
                     /aSDomain="Methyltransf_12"
                     /aSTool="clusterhmmer"
                     /database="35.0"
                     /db_xref="PF08242.15"
                     /description="Methyltransferase domain"
                     /detection="hmmscan"
                     /domain_id="clusterhmmer_JN550_003285_0011"
                     /evalue="8.60E-19"
                     /label="JN550_003285"
                     /locus_tag="JN550_003285"
                     /protein_end="1528"
                     /protein_start="1426"
                     /score="68.2"
                     /tool="antismash"
                     /translation="LEIGAGTGGTTRSVLDSIGDAYTSYAYTDISAGFFEHAAERFTDH
                     SQKMEFKTFNAEKTPGEQGLAVETYDIIIAANVLHATRNLAQTMQNVRSLLRPGGFL"
     PFAM_domain     complement(28261..29163)
                     /aSDomain="PS-DH"
                     /aSTool="clusterhmmer"
                     /database="35.0"
                     /db_xref="PF14765.9"
                     /description="Polyketide synthase dehydratase"
                     /detection="hmmscan"
                     /domain_id="clusterhmmer_JN550_003285_0010"
                     /evalue="5.20E-50"
                     /label="JN550_003285"
                     /locus_tag="JN550_003285"
                     /protein_end="1249"
                     /protein_start="948"
                     /score="170.5"
                     /tool="antismash"
                     /translation="LLGRLQEDCKTEMTWRNIFRLNEMPWLRGHTFQGQVIFPGAGYVS
                     MALEAAKSFARERHVEVVEIHNVSITKALVIEEDTSGVEVLFTLRQLDSTAQKGHDQRV
                     LKAAFSCYSCSDGHVLDAACHGQLTIHLGEPGKDTLGLPQRQISSIELPPLHVERFFKA
                     IDSLGIVYKGSFRALESINRIRGHAQAAASWADGQLNDSMLLHPEILDVGFQVGFATFA
                     SIAEGAMGATYLPKGIRRVVVDYAQSLGEPSGTATTMEAHLINSSSDIVEVDINICDTR
                     NGISRVQVEGLLLKAIAEPQ"
     aSDomain        complement(28630..29163)
                     /ASF="catalytic triad H,G,P inconclusive"
                     /aSDomain="PKS_DH"
                     /aSTool="nrps_pks_domains"
                     /database="nrpspksdomains.hmm"
                     /detection="hmmscan"
                     /domain_id="nrpspksdomains_JN550_003285_PKS_DH.1"
                     /evalue="9.80E-20"
                     /label="JN550_003285_PKS_DH.1"
                     /locus_tag="JN550_003285"
                     /protein_end="1126"
                     /protein_start="948"
                     /score="63.4"
                     /tool="antismash"
                     /translation="LLGRLQEDCKTEMTWRNIFRLNEMPWLRGHTFQGQVIFPGAGYVS
                     MALEAAKSFARERHVEVVEIHNVSITKALVIEEDTSGVEVLFTLRQLDSTAQKGHDQRV
                     LKAAFSCYSCSDGHVLDAACHGQLTIHLGEPGKDTLGLPQRQISSIELPPLHVERFFKA
                     IDSLGIVYKGSFRAL"
     CDS_motif       complement(29011..29088)
                     /aSTool="nrps_pks_domains"
                     /database="abmotifs"
                     /detection="hmmscan"
                     /domain_id="nrpspksmotif_JN550_003285_0007"
                     /evalue="3.00E-13"
                     /label="PKSI-DH_m2"
                     /locus_tag="JN550_003285"
                     /protein_end="999"
                     /protein_start="973"
                     /score="42.1"
                     /tool="antismash"
                     /translation="WLRGHTFQGQVIFPGAGYVSMALEAA"
     aSDomain        complement(join(29386..30318,30375..30389))
                     /ASF="(Methyl)Malonyl-CoA specificity inconclusive"
                     /ASF="found active site serine: True, scaffold matched
                     GHGE: True"
                     /aSDomain="PKS_AT"
                     /aSTool="nrps_pks_domains"
                     /database="nrpspksdomains.hmm"
                     /detection="hmmscan"
                     /domain_id="nrpspksdomains_JN550_003285_PKS_AT.1"
                     /evalue="2.60E-87"
                     /label="JN550_003285_PKS_AT.1"
                     /locus_tag="JN550_003285"
                     /protein_end="874"
                     /protein_start="558"
                     /score="284.8"
                     /specificity="substrate consensus: pk"
                     /specificity="PKS signature: Malonyl-CoA"
                     /specificity="Minowa: mmal"
                     /tool="antismash"
                     /translation="VFTGQGAQTAAMGRELMASSPIFLDAIRRCEEALKLIPEPAEWSL
                     IEELGTEGPRSRVAQAQFSQPLCTAIQIGLVDLLRASGISFGAVVGHSSGEIGAAYAAG
                     ILDVKDAMGIAYYRGLVSSLARGSKGEEGGMMAVGLSLNEARAFCSRPEFSGRLQVAAS
                     NGPSTVTLSGDLNAIRQAEEISSKEGTFARRLQVDTAYHSHHMRPCATAYLGYLRALDV
                     QVRQSHDSCFWSSSVHRNVDMRQRLGELRDQYWVDNMVKTVLFTQSTLFAIQSVPSLTV
                     GLELGPHPALKGPVTQTWDSIRDSPLPYAGCLDRK"
     PFAM_domain     complement(join(29416..30318,30375..30389))
                     /aSDomain="Acyl_transf_1"
                     /aSTool="clusterhmmer"
                     /database="35.0"
                     /db_xref="PF00698.24"
                     /description="Acyl transferase domain"
                     /detection="hmmscan"
                     /domain_id="clusterhmmer_JN550_003285_0009"
                     /evalue="3.30E-46"
                     /label="JN550_003285"
                     /locus_tag="JN550_003285"
                     /protein_end="864"
                     /protein_start="558"
                     /score="158.4"
                     /tool="antismash"
                     /translation="VFTGQGAQTAAMGRELMASSPIFLDAIRRCEEALKLIPEPAEWSL
                     IEELGTEGPRSRVAQAQFSQPLCTAIQIGLVDLLRASGISFGAVVGHSSGEIGAAYAAG
                     ILDVKDAMGIAYYRGLVSSLARGSKGEEGGMMAVGLSLNEARAFCSRPEFSGRLQVAAS
                     NGPSTVTLSGDLNAIRQAEEISSKEGTFARRLQVDTAYHSHHMRPCATAYLGYLRALDV
                     QVRQSHDSCFWSSSVHRNVDMRQRLGELRDQYWVDNMVKTVLFTQSTLFAIQSVPSLTV
                     GLELGPHPALKGPVTQTWDSIRDSP"
     CDS_motif       complement(29989..30084)
                     /aSTool="nrps_pks_domains"
                     /database="abmotifs"
                     /detection="hmmscan"
                     /domain_id="nrpspksmotif_JN550_003285_0006"
                     /evalue="9.00E-10"
                     /label="PKSI-AT-mM_m3"
                     /locus_tag="JN550_003285"
                     /protein_end="673"
                     /protein_start="641"
                     /score="31.0"
                     /tool="antismash"
                     /translation="ISFGAVVGHSSGEIGAAYAAGILDVKDAMGIA"
     CDS_motif       complement(join(30286..30318,30375..30386))
                     /aSTool="nrps_pks_domains"
                     /database="abmotifs"
                     /detection="hmmscan"
                     /domain_id="nrpspksmotif_JN550_003285_0005"
                     /evalue="6.40E-04"
                     /label="PKSI-AT-M_m1"
                     /locus_tag="JN550_003285"
                     /protein_end="574"
                     /protein_start="559"
                     /score="12.7"
                     /tool="antismash"
                     /translation="FTGQGAQTAAMGREL"
     PFAM_domain     complement(30531..30881)
                     /aSDomain="KAsynt_C_assoc"
                     /aSTool="clusterhmmer"
                     /database="35.0"
                     /db_xref="PF16197.8"
                     /description="Ketoacyl-synthetase C-terminal extension"
                     /detection="hmmscan"
                     /domain_id="clusterhmmer_JN550_003285_0008"
                     /evalue="2.50E-12"
                     /label="JN550_003285"
                     /locus_tag="JN550_003285"
                     /protein_end="511"
                     /protein_start="394"
                     /score="47.4"
                     /tool="antismash"
                     /translation="NPAIEPFYENVHVPTSSQPWPETQGRPLRASVNSFGFGGTNAHAI
                     LERFSYADHQSMKDGPASEMGPIGPFVFSAKSRTTLLRQLKQTVEHIQSNPLLDLDALA
                     WVLQTRRTALSMR"
     aSDomain        complement(30735..32051)
                     /ASF="found active site cysteine: True, scaffold matched
                     GSSS: True"
                     /ASF="found active site histidines: True"
                     /aSDomain="PKS_KS"
                     /aSTool="nrps_pks_domains"
                     /database="nrpspksdomains.hmm"
                     /detection="hmmscan"
                     /domain_id="nrpspksdomains_JN550_003285_PKS_KS.1"
                     /domain_subtypes="Iterative-KS"
                     /evalue="1.10E-166"
                     /label="JN550_003285_PKS_KS.1"
                     /locus_tag="JN550_003285"
                     /protein_end="443"
                     /protein_start="4"
                     /score="546.8"
                     /tool="antismash"
                     /translation="IAIVGSACRFPGGASSPSKLWDLLKSPRDVVRDFPPERLNFQNFH
                     SHNGEHHGRTDVQGRSYLLQEDCRLFDAAFFKINPMEAEGMDPQQRLLLETVFEAIEAA
                     GWPMEELEGSQTSVHVGNMTVDFNDIQMRDPEALPTYSATGLARSILSNRISFFFDFKG
                     PSVTIDTACSSSLVALHQAVQCLRNGEASQAVVAGVTLLLDPGMYIAESKLHMLSPDSR
                     SRMWDKDANGYARGEGCAVVVLKPLAKAIADNDHIECIIRETGVNSDGRTDGITMPSST
                     AQASLILQTYRRAGLNPIKDRPQFFECHGTGTLAGDPVEARAIKEAFFHNTDGSDEIEV
                     IDTSQEPLYCGSVKTVIGHLEGCAGLAGVLKASLALQNKIIPPNMHFSQLNPAIEPFYE
                     NVHVPTSSQPWPETQGRPLRASVNSFGFGGTNAHAILERF"
     PFAM_domain     complement(30891..31277)
                     /aSDomain="Ketoacyl-synt_C"
                     /aSTool="clusterhmmer"
                     /database="35.0"
                     /db_xref="PF02801.25"
                     /description="Beta-ketoacyl synthase, C-terminal domain"
                     /detection="hmmscan"
                     /domain_id="clusterhmmer_JN550_003285_0007"
                     /evalue="8.90E-27"
                     /label="JN550_003285"
                     /locus_tag="JN550_003285"
                     /protein_end="391"
                     /protein_start="262"
                     /score="93.6"
                     /tool="antismash"
                     /translation="CIIRETGVNSDGRTDGITMPSSTAQASLILQTYRRAGLNPIKDRP
                     QFFECHGTGTLAGDPVEARAIKEAFFHNTDGSDEIEVIDTSQEPLYCGSVKTVIGHLEG
                     CAGLAGVLKASLALQNKIIPPNMHF"
     CDS_motif       complement(31092..31136)
                     /aSTool="nrps_pks_domains"
                     /database="abmotifs"
                     /detection="hmmscan"
                     /domain_id="nrpspksmotif_JN550_003285_0004"
                     /evalue="5.80E-03"
                     /label="PKSI-KS_m5"
                     /locus_tag="JN550_003285"
                     /protein_end="324"
                     /protein_start="309"
                     /score="9.5"
                     /tool="antismash"
                     /translation="FECHGTGTLAGDPVE"
     PFAM_domain     complement(31302..32057)
                     /aSDomain="ketoacyl-synt"
                     /aSTool="clusterhmmer"
                     /database="35.0"
                     /db_xref="PF00109.29"
                     /description="Beta-ketoacyl synthase, N-terminal domain"
                     /detection="hmmscan"
                     /domain_id="clusterhmmer_JN550_003285_0006"
                     /evalue="4.20E-69"
                     /label="JN550_003285"
                     /locus_tag="JN550_003285"
                     /protein_end="254"
                     /protein_start="2"
                     /score="233.0"
                     /tool="antismash"
                     /translation="EQIAIVGSACRFPGGASSPSKLWDLLKSPRDVVRDFPPERLNFQN
                     FHSHNGEHHGRTDVQGRSYLLQEDCRLFDAAFFKINPMEAEGMDPQQRLLLETVFEAIE
                     AAGWPMEELEGSQTSVHVGNMTVDFNDIQMRDPEALPTYSATGLARSILSNRISFFFDF
                     KGPSVTIDTACSSSLVALHQAVQCLRNGEASQAVVAGVTLLLDPGMYIAESKLHMLSPD
                     SRSRMWDKDANGYARGEGCAVVVLKPLAKA"
     CDS_motif       complement(31338..31376)
                     /aSTool="nrps_pks_domains"
                     /database="abmotifs"
                     /detection="hmmscan"
                     /domain_id="nrpspksmotif_JN550_003285_0003"
                     /evalue="1.00E-03"
                     /label="PKSI-KS_m4"
                     /locus_tag="JN550_003285"
                     /protein_end="242"
                     /protein_start="229"
                     /score="12.2"
                     /tool="antismash"
                     /translation="WDKDANGYARGEG"
     CDS_motif       complement(31437..31493)
                     /aSTool="nrps_pks_domains"
                     /database="abmotifs"
                     /detection="hmmscan"
                     /domain_id="nrpspksmotif_JN550_003285_0002"
                     /evalue="1.90E+00"
                     /label="PKSI-AT-mM_m3"
                     /locus_tag="JN550_003285"
                     /protein_end="209"
                     /protein_start="190"
                     /score="1.7"
                     /tool="antismash"
                     /translation="RNGEASQAVVAGVTLLLDP"
     CDS_motif       complement(31518..31565)
                     /aSTool="nrps_pks_domains"
                     /database="abmotifs"
                     /detection="hmmscan"
                     /domain_id="nrpspksmotif_JN550_003285_0001"
                     /evalue="1.10E-06"
                     /label="PKSI-KS_m3"
                     /locus_tag="JN550_003285"
                     /protein_end="182"
                     /protein_start="166"
                     /score="20.5"
                     /tool="antismash"
                     /translation="GPSVTIDTACSSSLVA"
     gene            complement(33558..35188)
                     /locus_tag="JN550_003286"
     mRNA            complement(join(33558..33976,34032..34557,34619..35188))
                     /locus_tag="JN550_003286"
                     /product="hypothetical protein"
     CDS             complement(join(33558..33976,34032..34557,34619..35188))
                     /codon_start=1
                     /gene_functions="biosynthetic-additional
                     (rule-based-clusters) p450"
                     /gene_functions="biosynthetic-additional (smcogs)
                     SMCOG1034:cytochrome P450 (Score: 241; E-value: 4.2e-73)"
                     /gene_kind="biosynthetic-additional"
                     /locus_tag="JN550_003286"
                     /product="hypothetical protein"
                     /protein_id="KAI1873033.1"
                     /sec_met_domain="p450 (E-value: 3.6e-53, bitscore: 175.2,
                     seeds: 50, tool: rule-based-clusters)"
                     /transl_table=1
                     /translation="MHSGSILIIFTLSAILYWIAAATLNYVRYEKTRAEFGCPPLKAYP
                     GWDKILGLDYVYAMLKALKEDRFLQFQTDTYSARGSKVWRANFLGNRMVYSSEPENMKA
                     LSTSQKDAFAVEPIRVANGAITPFTGRGVSSSDGEKWQHSRDLVKPYFERAGFANLNRL
                     REHVDRLMSQIPSDSSTVDMQPLFQRWFLDTSTDFLFGETVNSLDHPERGWPQKDMVKV
                     MAGLRLRLQLSSFLFLHRDKEWFAACKRIQGFLSHYIEQAYRQLEEEKKGIPATYKNGE
                     PRDDFLWTVARHVPDPIELRTQLTGVWIPSNETTSILMSNTIYALARNPRVVQKLREAV
                     LEYGDKPLTFEGLRSINYLRWTVNESHRLYPVSLQTVRACIKDTTLPTGGGEDGKAPIF
                     CAKGDIVHCNRYLMHRDPELWGSDTEQFLPERWEKARPMWSFVPFGGGPRICPAHVMVD
                     TECSYAIFRLLQRFKAIKPRDDEPYAAVMRVGPSSKYGCKVAFIPA"
     PFAM_domain     complement(join(33633..33976,34032..34557,34619..34981))
                     /ASF="active site cysteine inconclusive"
                     /aSDomain="p450"
                     /aSTool="clusterhmmer"
                     /database="35.0"
                     /db_xref="PF00067.25"
                     /db_xref="GO:0004497"
                     /db_xref="GO:0005506"
                     /db_xref="GO:0016705"
                     /db_xref="GO:0020037"
                     /description="Cytochrome P450"
                     /detection="hmmscan"
                     /domain_id="clusterhmmer_JN550_003286_0018"
                     /evalue="2.20E-51"
                     /gene_ontologies="GO:0004497: monooxygenase activity"
                     /gene_ontologies="GO:0005506: iron ion binding"
                     /gene_ontologies="GO:0016705: oxidoreductase activity,
                     acting on paired donors, with incorporation or reduction of
                     molecular oxygen"
                     /gene_ontologies="GO:0020037: heme binding"
                     /label="JN550_003286"
                     /locus_tag="JN550_003286"
                     /protein_end="480"
                     /protein_start="69"
                     /score="175.2"
                     /tool="antismash"
                     /translation="QFQTDTYSARGSKVWRANFLGNRMVYSSEPENMKALSTSQKDAFA
                     VEPIRVANGAITPFTGRGVSSSDGEKWQHSRDLVKPYFERAGFANLNRLREHVDRLMSQ
                     IPSDSSTVDMQPLFQRWFLDTSTDFLFGETVNSLDHPERGWPQKDMVKVMAGLRLRLQL
                     SSFLFLHRDKEWFAACKRIQGFLSHYIEQAYRQLEEEKKGIPATYKNGEPRDDFLWTVA
                     RHVPDPIELRTQLTGVWIPSNETTSILMSNTIYALARNPRVVQKLREAVLEYGDKPLTF
                     EGLRSINYLRWTVNESHRLYPVSLQTVRACIKDTTLPTGGGEDGKAPIFCAKGDIVHCN
                     RYLMHRDPELWGSDTEQFLPERWEKARPMWSFVPFGGGPRICPAHVMVDTECSYAIFRL
                     LQRFKAIKPRDD"
     gene            35799..37801
                     /locus_tag="JN550_003287"
     mRNA            join(35799..35960,36012..36245,36347..37517,37641..37801)
                     /locus_tag="JN550_003287"
                     /product="hypothetical protein"
     CDS             join(35799..35960,36012..36245,36347..37517,37641..37801)
                     /codon_start=1
                     /gene_functions="biosynthetic-additional
                     (rule-based-clusters) p450"
                     /gene_functions="biosynthetic-additional (smcogs)
                     SMCOG1034:cytochrome P450 (Score: 103.3; E-value: 2.5e-31)"
                     /gene_kind="biosynthetic-additional"
                     /locus_tag="JN550_003287"
                     /product="hypothetical protein"
                     /protein_id="KAI1873034.1"
                     /sec_met_domain="p450 (E-value: 5.7e-29, bitscore: 95.4,
                     seeds: 50, tool: rule-based-clusters)"
                     /transl_table=1
                     /translation="MYSLPLMPQHIIAAGTFVLVVALPALYRALLPKPIPGIPYKKGSD
                     RRILGDVQDVLKWNYETKEIWSYMRRLAVELDSPVIQVFMRPFGKPWVIVNDFREAHDI
                     QMFRSSDFDRARVLEDIFGVLLPSCHVWMPTNDKFRAHRNLIRDTMSPAFLNGIVAPAL
                     HERCQNMLELWKERARLAQGRPFEGDHDIFRATLDIILAATFELEAGTISTHKKHLSGL
                     KEMKLPDGQDLPAVFPEINDPKEFTSIRSLLDSVEIGLNSPLPTPHMKFALSFYPELSA
                     ARKYKDEMIGQRVQRAWDKFYANPDAQGSVHCAMDLLIQRQAQMAKKENRDMTYDIQAI
                     KGELFGFIAAGHETTSTTICWAIKYLTEYQDVQKILRDKLRETHHCAFAAGRLPSADEI
                     VSNTTAYLDAFIEENHRCGNTVPTIVRHTINDTTILGHKIPKGTDVFMLTNGPSYQAPS
                     CSVDETLRTKSSQDGKGKFGNWSSEDIDQFSPDRWLVSEGNGEVRFDARAGPAHPYGVG
                     QRGCFGSKFAQLELKVILTLIVWTFALKPIPAALAGFEGHDKNTKRAQKVYIRLSKVD"
     PFAM_domain     join(36033..36245,36347..37297)
                     /aSDomain="p450"
                     /aSTool="clusterhmmer"
                     /database="35.0"
                     /db_xref="PF00067.25"
                     /db_xref="GO:0004497"
                     /db_xref="GO:0005506"
                     /db_xref="GO:0016705"
                     /db_xref="GO:0020037"
                     /description="Cytochrome P450"
                     /detection="hmmscan"
                     /domain_id="clusterhmmer_JN550_003287_0019"
                     /evalue="3.40E-27"
                     /gene_ontologies="GO:0004497: monooxygenase activity"
                     /gene_ontologies="GO:0005506: iron ion binding"
                     /gene_ontologies="GO:0016705: oxidoreductase activity,
                     acting on paired donors, with incorporation or reduction of
                     molecular oxygen"
                     /gene_ontologies="GO:0020037: heme binding"
                     /label="JN550_003287"
                     /locus_tag="JN550_003287"
                     /protein_end="449"
                     /protein_start="61"
                     /score="95.4"
                     /tool="antismash"
                     /translation="TKEIWSYMRRLAVELDSPVIQVFMRPFGKPWVIVNDFREAHDIQM
                     FRSSDFDRARVLEDIFGVLLPSCHVWMPTNDKFRAHRNLIRDTMSPAFLNGIVAPALHE
                     RCQNMLELWKERARLAQGRPFEGDHDIFRATLDIILAATFELEAGTISTHKKHLSGLKE
                     MKLPDGQDLPAVFPEINDPKEFTSIRSLLDSVEIGLNSPLPTPHMKFALSFYPELSAAR
                     KYKDEMIGQRVQRAWDKFYANPDAQGSVHCAMDLLIQRQAQMAKKENRDMTYDIQAIKG
                     ELFGFIAAGHETTSTTICWAIKYLTEYQDVQKILRDKLRETHHCAFAAGRLPSADEIVS
                     NTTAYLDAFIEENHRCGNTVPTIVRHTINDTTILGHKIPKGTDVFMLT"
     PFAM_domain     join(37406..37517,37641..37717)
                     /aSDomain="p450"
                     /aSTool="clusterhmmer"
                     /database="35.0"
                     /db_xref="PF00067.25"
                     /db_xref="GO:0004497"
                     /db_xref="GO:0005506"
                     /db_xref="GO:0016705"
                     /db_xref="GO:0020037"
                     /description="Cytochrome P450"
                     /detection="hmmscan"
                     /domain_id="clusterhmmer_JN550_003287_0020"
                     /evalue="1.60E-09"
                     /gene_ontologies="GO:0004497: monooxygenase activity"
                     /gene_ontologies="GO:0005506: iron ion binding"
                     /gene_ontologies="GO:0016705: oxidoreductase activity,
                     acting on paired donors, with incorporation or reduction of
                     molecular oxygen"
                     /gene_ontologies="GO:0020037: heme binding"
                     /label="JN550_003287"
                     /locus_tag="JN550_003287"
                     /protein_end="548"
                     /protein_start="485"
                     /score="37.2"
                     /tool="antismash"
                     /translation="DQFSPDRWLVSEGNGEVRFDARAGPAHPYGVGQRGCFGSKFAQLE
                     LKVILTLIVWTFALKPIP"
     gene            39900..41262
                     /locus_tag="JN550_003288"
     mRNA            join(39900..40836,40895..41262)
                     /locus_tag="JN550_003288"
                     /product="hypothetical protein"
     CDS             join(39900..40836,40895..41262)
                     /codon_start=1
                     /gene_functions="transport (smcogs) SMCOG1137:Major
                     facilitator superfamily MFS 1 (Score: 299.9; E-value:
                     3.8e-91)"
                     /gene_kind="transport"
                     /locus_tag="JN550_003288"
                     /product="hypothetical protein"
                     /protein_id="KAI1873035.1"
                     /transl_table=1
                     /translation="MSTESTNSEKVGGRISPPPKADVESAPPRAPPAPPNGGLKAWLQV
                     VGSWAIVFNTWGTIITFGDFQAFYERGTLFTESSSNISWIGSIQSLMVFVVGAVIGPIY
                     DRGYLKLLLLIGTFGIVFGHMMLSLCSEYWQVVLSQGFVVGIGGGCLFVPALAVVQPYF
                     SSRLGLALGIVATGSSLGGIIYPIIFINLIERVGFAWTVRAMGFVALGSLLVPLAVSEM
                     RAKPPAVRRMLDLTAFSDGPFMLCILGCFLGYAGSHVSFFYIAYYGQANGWMTGTLALY
                     LLPILNSASAIGRVLPNWLADKVGPVNVVIPGSLIIGVILLCNLAVTNAAGIICTALFF
                     GFLSGIFVATPPLLFMVFTKDKTKLGARMGLAYALVGLSVLPGGPGAGGVLQHHSTRLD
                     WVAAWVYAGVLPLSACLVFCGLRVWQAGTKLKVKV"
     PFAM_domain     join(40116..40836,40895..41094)
                     /aSDomain="MFS_1"
                     /aSTool="clusterhmmer"
                     /database="35.0"
                     /db_xref="PF07690.19"
                     /db_xref="GO:0022857"
                     /db_xref="GO:0055085"
                     /description="Major Facilitator Superfamily"
                     /detection="hmmscan"
                     /domain_id="clusterhmmer_JN550_003288_0021"
                     /evalue="1.30E-19"
                     /gene_ontologies="GO:0022857: transmembrane transporter
                     activity"
                     /gene_ontologies="GO:0055085: transmembrane transport"
                     /label="JN550_003288"
                     /locus_tag="JN550_003288"
                     /protein_end="379"
                     /protein_start="72"
                     /score="70.5"
                     /tool="antismash"
                     /translation="TLFTESSSNISWIGSIQSLMVFVVGAVIGPIYDRGYLKLLLLIGT
                     FGIVFGHMMLSLCSEYWQVVLSQGFVVGIGGGCLFVPALAVVQPYFSSRLGLALGIVAT
                     GSSLGGIIYPIIFINLIERVGFAWTVRAMGFVALGSLLVPLAVSEMRAKPPAVRRMLDL
                     TAFSDGPFMLCILGCFLGYAGSHVSFFYIAYYGQANGWMTGTLALYLLPILNSASAIGR
                     VLPNWLADKVGPVNVVIPGSLIIGVILLCNLAVTNAAGIICTALFFGFLSGIFVATPPL
                     LFMVFTKDKTKLGARMGLAYALVGLS"
     gene            43280..45721
                     /locus_tag="JN550_003289"
     mRNA            join(43280..43380,43440..43857,43931..45603,45652..45721)
                     /locus_tag="JN550_003289"
                     /product="hypothetical protein"
     CDS             join(43280..43380,43440..43857,43931..45603,45652..45721)
                     /codon_start=1
                     /locus_tag="JN550_003289"
                     /product="hypothetical protein"
                     /protein_id="KAI1873036.1"
                     /transl_table=1
                     /translation="MQSSDMALGNWMNNTRKKRRPALACSSCRRRKIRCDRQTPCEQCI
                     KANIETCSYVTSSRASPNSAPFHPQDTQFYVFEQAPSQSRMETNFTTSSNWMPEVPSDA
                     SSTLSSHHGHSLSIGASLPAEQVQVPAASGPFSQSPLENWFPAIKRATRGSFSRTRFYG
                     QSHWLNFVHQAVITAHEANESNRCTIARCRSLSDVIATQEAVRSQTAFDSYRDLIPDRA
                     VADVLIQAYLRTFQRVFGILSVATFLDNYKAFQANPDAVGDTFAVPLALVLCLGSSFCS
                     QEAGIARNTVLGWVGFASSRIYSSIDTKELNLDVIRTHCLFFLTRQVFCVDESNHWLPA
                     GSLMRLAIHLSLHIDPVKHDFQDMPPSEIEARRRLWATVLELEVQSSMDHGERPSIGVE
                     DYDCAPPLNIDDADLNTSTPLPKAEDELTQTSVQILLMRSIPTRLKIARLLNNFQGDLS
                     FEAVLSLSSELSEILKCCTRLLEAFRMSTNSPTAFQTKMYDLMVQRFVLGLHHPFALKA
                     MENPSYYYSRKMCVGASLRLLTHNSALSGDDDFQRIRMRGSGLFMIPFTQCALYLCSEL
                     TDQAETEEPVPTNGQETSLYKQLHSGTKSYLNCVKERSQLSERDLGCYLSVCCLLAQAD
                     AMKSNTSVEPKISQALANGLNAYHESLLSRLQESKELTSWEMYDELSNGDGANNNQEWP
                     AWDEPTVNLNLDPSWGPAVLTPPSGRWQSQGLLTKVRFVLKWHVKKPVDFQGSTLTHEL
                     "
     PFAM_domain     join(43349..43380,43440..43515)
                     /aSDomain="Zn_clus"
                     /aSTool="clusterhmmer"
                     /database="35.0"
                     /db_xref="PF00172.21"
                     /db_xref="GO:0000981"
                     /db_xref="GO:0006355"
                     /db_xref="GO:0008270"
                     /description="Fungal Zn(2)-Cys(6) binuclear cluster domain"
                     /detection="hmmscan"
                     /domain_id="clusterhmmer_JN550_003289_0022"
                     /evalue="9.00E-09"
                     /gene_ontologies="GO:0000981: DNA-binding transcription
                     factor activity, RNA polymerase II-specific"
                     /gene_ontologies="GO:0006355: regulation of DNA-templated
                     transcription"
                     /gene_ontologies="GO:0008270: zinc ion binding"
                     /label="JN550_003289"
                     /locus_tag="JN550_003289"
                     /protein_end="59"
                     /protein_start="23"
                     /score="35.4"
                     /tool="antismash"
                     /translation="ACSSCRRRKIRCDRQTPCEQCIKANIETCSYVTSSR"
     PFAM_domain     44093..44665
                     /aSDomain="Fungal_trans"
                     /aSTool="clusterhmmer"
                     /database="35.0"
                     /db_xref="PF04082.21"
                     /db_xref="GO:0003677"
                     /db_xref="GO:0006351"
                     /db_xref="GO:0008270"
                     /description="Fungal specific transcription factor domain"
                     /detection="hmmscan"
                     /domain_id="clusterhmmer_JN550_003289_0023"
                     /evalue="2.20E-16"
                     /gene_ontologies="GO:0003677: DNA binding"
                     /gene_ontologies="GO:0006351: DNA-templated transcription"
                     /gene_ontologies="GO:0008270: zinc ion binding"
                     /label="JN550_003289"
                     /locus_tag="JN550_003289"
                     /protein_end="418"
                     /protein_start="227"
                     /score="59.8"
                     /tool="antismash"
                     /translation="IQAYLRTFQRVFGILSVATFLDNYKAFQANPDAVGDTFAVPLALV
                     LCLGSSFCSQEAGIARNTVLGWVGFASSRIYSSIDTKELNLDVIRTHCLFFLTRQVFCV
                     DESNHWLPAGSLMRLAIHLSLHIDPVKHDFQDMPPSEIEARRRLWATVLELEVQSSMDH
                     GERPSIGVEDYDCAPPLNIDDADLNTST"
     gene            complement(46105..47566)
                     /locus_tag="JN550_003290"
     mRNA            complement(join(46105..46538,46600..47208,47265..47333,
                     47401..47503,47561..47566))
                     /locus_tag="JN550_003290"
                     /product="hypothetical protein"
     CDS             complement(join(46105..46538,46600..47208,47265..47333,
                     47401..47503,47561..47566))
                     /codon_start=1
                     /gene_functions="biosynthetic-additional
                     (rule-based-clusters) p450"
                     /gene_functions="biosynthetic-additional (smcogs)
                     SMCOG1034:cytochrome P450 (Score: 121.8; E-value: 6.3e-37)"
                     /gene_kind="biosynthetic-additional"
                     /locus_tag="JN550_003290"
                     /product="hypothetical protein"
                     /protein_id="KAI1873037.1"
                     /sec_met_domain="p450 (E-value: 2.4e-39, bitscore: 129.7,
                     seeds: 50, tool: rule-based-clusters)"
                     /transl_table=1
                     /translation="MQDFHGDIPGFEAMSQFANDSLLLEAVVRKQLTKYLSQVMEPLSA
                     ETTHALAVNIGDSQDWHEITLKPTILDVIARISSRVFLGTQLCRSEDWLQITKAYTINL
                     FVAAGMLRMYPRPLRRFIHWFVPECEKLRGQFGEARRVIDPVIAARREMRQAAIRKGEK
                     VPYFNDALDWADEEASAKNISYEPAGFQLMLSVAATHTTTDLLVQVMIDLAQHPEFMDM
                     AREEIVRELRNNGWKKTSLYNMKLLDSIAKESQRLKPISLAAMRRRATADIKLSTGLVL
                     KKGTRTIVDIFRMRDPEVYEDPEKWDGSRFVKMREQPGKENQSMLVSTHRDHLAFGHGV
                     YACPGRAFAANEIKVALCHLLMKYDWKLAPGTDIKPMVIGAANGSSPIAKILIRKRKTV
                     ELDIDTL"
     PFAM_domain     complement(join(46189..46538,46600..47208,47265..47333,
                     47401..47404))
                     /aSDomain="p450"
                     /aSTool="clusterhmmer"
                     /database="35.0"
                     /db_xref="PF00067.25"
                     /db_xref="GO:0004497"
                     /db_xref="GO:0005506"
                     /db_xref="GO:0016705"
                     /db_xref="GO:0020037"
                     /description="Cytochrome P450"
                     /detection="hmmscan"
                     /domain_id="clusterhmmer_JN550_003290_0024"
                     /evalue="1.50E-37"
                     /gene_ontologies="GO:0004497: monooxygenase activity"
                     /gene_ontologies="GO:0005506: iron ion binding"
                     /gene_ontologies="GO:0016705: oxidoreductase activity,
                     acting on paired donors, with incorporation or reduction of
                     molecular oxygen"
                     /gene_ontologies="GO:0020037: heme binding"
                     /label="JN550_003290"
                     /locus_tag="JN550_003290"
                     /protein_end="379"
                     /protein_start="35"
                     /score="129.6"
                     /tool="antismash"
                     /translation="LSQVMEPLSAETTHALAVNIGDSQDWHEITLKPTILDVIARISSR
                     VFLGTQLCRSEDWLQITKAYTINLFVAAGMLRMYPRPLRRFIHWFVPECEKLRGQFGEA
                     RRVIDPVIAARREMRQAAIRKGEKVPYFNDALDWADEEASAKNISYEPAGFQLMLSVAA
                     THTTTDLLVQVMIDLAQHPEFMDMAREEIVRELRNNGWKKTSLYNMKLLDSIAKESQRL
                     KPISLAAMRRRATADIKLSTGLVLKKGTRTIVDIFRMRDPEVYEDPEKWDGSRFVKMRE
                     QPGKENQSMLVSTHRDHLAFGHGVYACPGRAFAANEIKVALCHLLMKYDWKLAPGTDIK
                     PMVI"
     gene            complement(49253..50187)
                     /locus_tag="JN550_003291"
     mRNA            complement(join(49253..49538,49625..50187))
                     /locus_tag="JN550_003291"
                     /product="hypothetical protein"
     CDS             complement(join(49253..49538,49625..50187))
                     /codon_start=1
                     /locus_tag="JN550_003291"
                     /product="hypothetical protein"
                     /protein_id="KAI1873038.1"
                     /transl_table=1
                     /translation="MSAEKEVYNLNHDWNNEIKRLKIQHDFFREMAGGKDLPAVVWSYV
                     KELEAPKIADVGTGTGIWATELASQLPETAVVDGYDFDVNKFPDPKTLPQNVTLRFGDI
                     FKPFPQEIIGKYDVVHVRFLVFALKKDDWLVAVKNLRKLIAPGGFLFWEETGPYSWTCS
                     PWSEAYYEWVKLESEVGNQLGRDPLAPVRLPSQFKEAGLANIDENIFAMLRLSSTTPVD
                     RQPGLLIMAQSLTGLVENGVLEGKYTKEDVRKLVERASEDVQNGTALSANFHWTWGRNN
                     V"
     PFAM_domain     complement(join(49487..49538,49625..50031))
                     /aSDomain="Methyltransf_23"
                     /aSTool="clusterhmmer"
                     /database="35.0"
                     /db_xref="PF13489.9"
                     /description="Methyltransferase domain"
                     /detection="hmmscan"
                     /domain_id="clusterhmmer_JN550_003291_0025"
                     /evalue="6.30E-10"
                     /label="JN550_003291"
                     /locus_tag="JN550_003291"
                     /protein_end="205"
                     /protein_start="52"
                     /score="39.2"
                     /tool="antismash"
                     /translation="IADVGTGTGIWATELASQLPETAVVDGYDFDVNKFPDPKTLPQNV
                     TLRFGDIFKPFPQEIIGKYDVVHVRFLVFALKKDDWLVAVKNLRKLIAPGGFLFWEETG
                     PYSWTCSPWSEAYYEWVKLESEVGNQLGRDPLAPVRLPSQFKEAGLANI"
     gene            50581..51398
                     /locus_tag="JN550_003292"
     mRNA            join(50581..50727,50793..51398)
                     /locus_tag="JN550_003292"
                     /product="hypothetical protein"
     CDS             join(50581..50727,50793..51398)
                     /codon_start=1
                     /gene_functions="biosynthetic-additional
                     (rule-based-clusters) p450"
                     /gene_kind="biosynthetic-additional"
                     /locus_tag="JN550_003292"
                     /product="hypothetical protein"
                     /protein_id="KAI1873039.1"
                     /sec_met_domain="p450 (E-value: 1.5e-15, bitscore: 51.2,
                     seeds: 50, tool: rule-based-clusters)"
                     /transl_table=1
                     /translation="MANISSQIIASLGAILLGIVSRKLLQIGSRPADLPPGPPAIPILG
                     NLHLMPDHDVNLQFQKWAQQYGPVYSLMLGTKTMIILSNNRAIKKVLDKKSAISNDRME
                     IYIGQKIASRGLRVLMMGYGQTWRMVRRIMYDYDAAVNPDVSQRDQFAFGAGRRICPGI
                     HVADRSLYLSISRLLWAFDFKRPLDSNGKDVVPDPTQVTQGFLASPPPFKAVITPRDAD
                     RAKIIRHDWETAKRDDLDPETLQWKVRQ"
     PFAM_domain     join(50683..50727,50793..51047)
                     /aSDomain="p450"
                     /aSTool="clusterhmmer"
                     /database="35.0"
                     /db_xref="PF00067.25"
                     /db_xref="GO:0004497"
                     /db_xref="GO:0005506"
                     /db_xref="GO:0016705"
                     /db_xref="GO:0020037"
                     /description="Cytochrome P450"
                     /detection="hmmscan"
                     /domain_id="clusterhmmer_JN550_003292_0026"
                     /evalue="9.00E-14"
                     /gene_ontologies="GO:0004497: monooxygenase activity"
                     /gene_ontologies="GO:0005506: iron ion binding"
                     /gene_ontologies="GO:0016705: oxidoreductase activity,
                     acting on paired donors, with incorporation or reduction of
                     molecular oxygen"
                     /gene_ontologies="GO:0020037: heme binding"
                     /label="JN550_003292"
                     /locus_tag="JN550_003292"
                     /protein_end="134"
                     /protein_start="34"
                     /score="51.2"
                     /tool="antismash"
                     /translation="PPGPPAIPILGNLHLMPDHDVNLQFQKWAQQYGPVYSLMLGTKTM
                     IILSNNRAIKKVLDKKSAISNDRMEIYIGQKIASRGLRVLMMGYGQTWRMVRRIM"
     PFAM_domain     51081..51284
                     /aSDomain="p450"
                     /aSTool="clusterhmmer"
                     /database="35.0"
                     /db_xref="PF00067.25"
                     /db_xref="GO:0004497"
                     /db_xref="GO:0005506"
                     /db_xref="GO:0016705"
                     /db_xref="GO:0020037"
                     /description="Cytochrome P450"
                     /detection="hmmscan"
                     /domain_id="clusterhmmer_JN550_003292_0027"
                     /evalue="1.30E-05"
                     /gene_ontologies="GO:0004497: monooxygenase activity"
                     /gene_ontologies="GO:0005506: iron ion binding"
                     /gene_ontologies="GO:0016705: oxidoreductase activity,
                     acting on paired donors, with incorporation or reduction of
                     molecular oxygen"
                     /gene_ontologies="GO:0020037: heme binding"
                     /label="JN550_003292"
                     /locus_tag="JN550_003292"
                     /protein_end="213"
                     /protein_start="145"
                     /score="24.2"
                     /tool="antismash"
                     /translation="SQRDQFAFGAGRRICPGIHVADRSLYLSISRLLWAFDFKRPLDSN
                     GKDVVPDPTQVTQGFLASPPPFK"
ORIGIN
        1 cgcagccctt actcctgagg agactgctga cgaggtcgag gaggagtggg aggtatgagc
       61 gcctttgtcc caccgtgact ctcccagaat gcctcaagat agtgtatcct gttgtggttg
      121 cacaagcgat caatcccagc aacatcactc tacagcacac caacacggcc aacaccttgt
      181 tcagtacgcc gcatttccca tgccaacctt tgagaagaag tccggagtgg catgggacgc
      241 agacaggatt tggatggtga cttttctggg cggccgatcg cgcaccagac ccgtcaaggc
      301 ggcatttgta cagcattgta tttttcctca tggtactcgg gaattttgag gcccgcaaaa
      361 aaaaatattc gagacattcg gagttcgagc gacattctga tctgctctgg tgcccgggcc
      421 gtctcaccct gctgccaaga tcgcctcgag ccaattcccg catgtataag cggaggcaca
      481 caacacaggc agtgtggtta gaaagcgttt ttcatcttct ttcctttttc tttttccatg
      541 tgtcacgggg gattggaggg gaaaagtcca tcgtgtattt accaaatagg ggaaatatga
      601 aggctcgagg agccagcgca atagacgcaa cacttcgtag atgcctggaa tgcctcagag
      661 tggctagata atgggacgac catctactaa actcttgtgc ggttctgact catgtgatcg
      721 tgccttgaaa tgtttatata tggcatagca gagtgtgctg tcacagggtc aggagggttc
      781 gactacgatt gtccacgcgt ctgcggaatt gtgttcactc tccgagtaag agaatgttgt
      841 gtaatgtaag tctacaagct tcaaaactga gtgggctcat aaaagaatag gtcgtaggct
      901 tcctcgaccg accaagagaa aggagctgtt tcgaagtcct ggaaaacatc gtctgggaga
      961 gacaacgcag gattcccttg tatagcttct tccggtatcc cctggctttc actagccctc
     1021 ttgcgccgaa cgtgaagttt gcctaacagg ggcacgctga gcatcatgtc tcccaggtcc
     1081 gaggccgcat cccccttttc cagtagctgc gtgagcgccc tgatgctggt gattgcctgc
     1141 ttggatatgt cgggccccga ctcggacagg ttctgttcca tggcgttgag cacccgagct
     1201 aagaggtccc tgtcggcggg tggctgcggt cctcccgaga ctctctgctc gctgtcggag
     1261 gagaatgcgg cgtggttcgc gagcacgagg accacggatg cagtgtacgt ctgcaagttc
     1321 atgacccagt ggatgaagtt gccctccggc aacagcgtgt acagccccag gtacgcctcc
     1381 aggagggctc ggcagttttc tatacacatg gactggctct gtcttgactg ttcggatgtg
     1441 tttcgcagaa gcaccaacgg taggtggatc cgtatcctga tatagtagta gagatactgc
     1501 ataaaccgtt cgggcggagt gagataccgc gtcccggtcc accaggtcgg tggtgccagg
     1561 gctgccagag caaggatatc tcggtcaagc ttctcaactg tgttttgcag ctcttccaaa
     1621 gacggggagt tgttgtgtag gtcccccggc cccccaaggt tgaccgcgat atccgacaat
     1681 ctaaagagga attccctcgg cacgaggtgt ccgccgtcgt cgaacagcgt cgccgacttc
     1741 tggacgccat agtagcgagt ggcggacggg aaggccagga ccatgctctg aaaccgctcc
     1801 gcgatgcaca agaagcgcca cagtgctgcc tttggtccgt tcaccatgcg cggtaggccc
     1861 agcagctctg ccaccgcaag cgctcgccgc agcgtcagga atcccttctt gaagttcccg
     1921 cgcgtcatgt gcagtcggac gaggaggatt gccacctcga tgccttcgac ggtggtcatc
     1981 aaccggtcac aggaaataat cgccctctct acggcatcca ctaccgggcg agagtactcc
     2041 gagccagccc ggcatccgtt gcctggtaat cctgtgcgta aaacaatgct ggggttgtgc
     2101 tcggcggaca gcgcaaccat catgagccag gatgccaggg taaaagggtc agccgtcact
     2161 ctattgactt cgtcataccg cgccagcatc tcgtcgccag atttgacagc agagtcgatg
     2221 ggtaagatgt cgtttagcac cgtgagccat ccggtggctc ggcttgctat gacggcaagg
     2281 tcctccttcc taggtatcag tggcctcagc aaagcccgag ccgtatcagc caattgtgat
     2341 ggaggctggt tgcgtccggg gtcatcgttg atttcattca ctgaactgat gaggctattg
     2401 ttgaacaggg cgccgagata cgttggctgc gtggatattg cggcatcagg gatagaagct
     2461 tcagactctg acatatcgga accaacggca tctccatagg atatagaagc cggtgagact
     2521 tcgtttgata gctgaggggg cccattttgt ttctcctcta aggcttgaac agactttgat
     2581 aatccggcaa cctgttgttc caaccactgc acccgctctc gcgttgactg tggtggctgg
     2641 gacgacgatg gagacgatag ggtctgaggg acacattgga ggctcctctc ttcacatctt
     2701 cgacacaccc gagcgctgtc cgatgtccag gagcatcgca gcttgcgccg tcggcactcg
     2761 atacacgaac gtgtgccctt ccgcactttt cgcggcgcag agatgccggt catgctcatg
     2821 tttgactcgc atcagttcca tcaggcgact cttgcaggaa acaggccatg gcgagtcagc
     2881 ccagcgttat cgctctcagg ctggaccaac tgatcctggg cgggctggag cttgatatgg
     2941 agaccgatta taagatgggc tgttagtctt gactcaattg ttcagcacta aggtcgctag
     3001 cgctcggacc aatcttgtcc gcggacatct ttttcggccg aaaactatag ggataaagag
     3061 aatggtctct cgaagcttgg agatgctgaa tctattttac gttgcagaag tatatctgat
     3121 cactcatttt aagattactt tgctcgattg tatcataaaa gttcgtcgcc ccaagggcaa
     3181 atcaggcacc atgtcttccc tatcctcatc aacggtagct atgacaccat tactgaaaga
     3241 gtatgaaaag catgctaact tgtggtttgg acagtctgcc ataattggtg gcgtaccaac
     3301 cgtgacgctc gacgtgccca tatccgccgt ctttctatcc ctctacctcg ccggcgcgat
     3361 acttcacatc tccatattca cgacaaatcg acgccgaggt cacaaattct tcatgacctg
     3421 gctgcttaat gtattctgca taatacgcgt tgttacttgt tccatgcgaa ttgcgtgggc
     3481 aaccactccg aaaaacccaa gcctggcaat tgcggcacag atattcaaca atgccggcat
     3541 cattattgtc tatatcgtca acttgatctt ctcccagcgc atttttcggg ccaagaagcc
     3601 ccaacttggg tggaacaagg cccttgagct agctttcaac gcaatatatt gtcttattgt
     3661 cgggaccttg atcatgggta tcactgtgct ggttatttcc atcaacacga cgaatgtccg
     3721 aacgctgcag tccatccgag atgtcacact cgccagcgcg acttttatac ttgtggtcgc
     3781 aatactgcca tttataatag taatggttgc gtacctaaaa ccgacacctt gctctcagga
     3841 atccttcggc acaggtagca tggcagcaaa gtccctagtt gtcctctcgt caacctgtct
     3901 tgcgatcatc attgcaggct tcaaggccgg aacttcttgg cagccagcac gtctcgcttc
     3961 cgatccggcc tggtaccatt cgaagccggc attttattgc ttcaattttg tgctcgaggt
     4021 cattatcttg gctatctttc ttctctcacg ggtggacaag cgcttgcacg ttccggatca
     4081 ctgcaagggt ccaggcgatt actcgagact ggggccagac aagacggagg aaggtgataa
     4141 ggatcgggat tattatcgcc gcaagggata gtcctacgtg tgatcgaacg cctcttttgg
     4201 caggcgagca tagttcaacc aagacataca caataccaca ttccctgcgc acaatcgcta
     4261 tttgtgagac cagcacggca attgacttgt gtaactcttt acgtgaactc ctgatattaa
     4321 ctacgatcca aagcaaaact agtttactgg gtgaagaagg caagtctgct gtcatagggc
     4381 aaataaactc tggtgaggag gttgcgcaac tcaaatggta ctctgaccca cgggtttcta
     4441 gactaagaca tatcggagct ggcgagtact gggctatccc aagaaatcaa tgctgctgac
     4501 cgtacgagta accacaaggt agcccacgaa acgtcagcaa gaggatcata ccacttgcgg
     4561 agagttgcgc ggatggcagc gtcgacatgt tcgaagccat cgtgatgccc caagggctgc
     4621 ccagaaatgc agactaggag atgatatata acgtacggcg gcctgtttaa aatgctgtac
     4681 cacgttatgg ctctttctag gccgggcagt gacaattgac gtcgctcaac cgatagaagg
     4741 ccccacgact cgtatcgacc atgcttgaag gacctgatca ttctgttgta cgtttgcaga
     4801 tggaaagtgg caagccgaat ccgtgtgaat acctacgtat gtgacgccag cattgatctt
     4861 tgaacgatgc aattgtcaag atattttaac acgatctctc tctttttttt tttttatttt
     4921 ttttttttac tctgagccat gatttcctag tgaataacac ccgactggca acccagaggt
     4981 ctgtttccat ccacgctatt tgttaaccct caccgagagt agccatccat tatactctta
     5041 cccagctaat cgccaacctc gttcatcaac atgccaacgg tccatcatcc aaactgccca
     5101 acttatgttc catgtgtaat tcaacagtca aaaagctaag aaatgcgaca caattcctct
     5161 agtatccccc tcagcaacct cggcattcac acattcctca ggttgacagt tttcccctag
     5221 gtcatctgtc tctgtcttca ctgctccaaa ccctccaact cgtttagcgc acaataaaat
     5281 gcctccagat caaggccttt gacgttatat attactaata tcaatatatg tgccatggct
     5341 gtacgcgaaa actggagtat caggtcgaac gagtccagtg gtgagcaaaa cggacgatcg
     5401 aagggaatgg cggtcaaatc aatagaaccg tgaaggcatg aacaatccca gacatatcta
     5461 taaatactag tgataactaa cagagtgtga gtttgcctta tgacgtagtg ttgagcgatg
     5521 atgaatgtgt ccgcttgcaa tggatgggtg gggggcttat gagcagtgca ctgctacgga
     5581 agttggttcc ccagtcatta tgtctgattg aaaatgcatc catggtagcg gctctgaaat
     5641 gtacagactc tgctccgtca ctctgcgatt ttgctatgca agtttgagat gtcaacctgg
     5701 cggtgggcga ccgcggttgg tatcagatcc gttctaggct acactgtcga gtgctgggcc
     5761 aatgtcggtg aaaaggctcc agggccgtag agatttccgt ttgatattca cctgcgagat
     5821 gcagtgtccc agattgccct cgaaatcgtg caagatcagt cggattggcc agctgcctaa
     5881 ggcacccggg caacgaaacg ccttagcaac tccgaactaa gctggacgca agttccgcgc
     5941 cacctcagat attttctttg ctcaaaacaa caaaacctgt actgtgcatg gacagaagca
     6001 aaagcgccac tctcctgact gcagcacacc tgcagcatca tcatgtcctt cgggcagcct
     6061 ctcttctcca aggcggctac gcttaccgac gagaccaacc tccctcaatc tccgaaacct
     6121 cacgcaattt gctcctcgta agaaatacct ctcgctcgag tgttgtagcc tgctaaaaat
     6181 ctgacgttgc agtggtcttc gggatgccaa ggcggttgct ctcagattca agggcaacca
     6241 gtatcccgct gttctagaat ctattctgtc tcactattcg cgtaacttgg tatttcgctt
     6301 taaggaagag tcgcggtaca ccgaacatga agttgattgg gaaggggtcg atgagccgac
     6361 cttcgccttg tggcatgacc tcattcagca acactactgg ggcggccagt gtcagtcaat
     6421 tcgcaagatg gtctcttgca acgacgtcga cacattgagt gttcttgcca agcttgcaga
     6481 cctttgtaag aaagccgaaa gccccgccat cggttcgtgg gcaaagcaag agtttcacag
     6541 acaggtcgac aggatgacga cgcagtggga taccgaggcc aatcaagaca agacacacga
     6601 tggtcttcaa cgtgcctttc tcacctggga agacaaggac tgcaagacaa ggatcgtcac
     6661 caagttcaac aaaacactcg acgacaaagt cttcgagcgc ctatctgaca ctatggatcc
     6721 tgagttctac ttcgcggcct caaaggacag gctgaagact ttgacccaag aaaacaccga
     6781 actgaagcac aagctgtcga acattgtaaa agtcgaaccc accccatcca gcgccaacgt
     6841 ggctctccct tacggctttc accctggagg tttctcgagc gcaggaactt cgtcacagcc
     6901 gccatgcgag agcgagcccc agagttactc tgctgcgaac gcgaccgtgg gcggtgggat
     6961 attcagaggc tccgccagtc tcttcggcgc cgcaaagaaa accaattacc tagcaaagac
     7021 ctaaggcctt tcagaaacca gctacacaga agaggttatg actgtggacc cgtgcaacct
     7081 gcaattgctg aagacacgtc tgcacagggg aggtgccggg acttgagtaa atgctgcagc
     7141 ggaaatgtat tggtattgag atcatgcttt tgacaacttg tcaatggagg catctctgtc
     7201 ttctccatgg agacagactg tttggccgat agctagctag ctgtggcaaa gaattgccac
     7261 attgtctatg aaatgaccag aatgactaag cattttgatt tgtggtcttc gtgaatacac
     7321 tgtgctctgg tccatgcaga cagggcgacc cgctctgtcc taataattat gtggaagcct
     7381 ccgtaatgct catccacagg tccttttgca ctgttgctgt aaaggcttcc tcgtcccagg
     7441 cctggcctgg atagatgact tgccagtcaa atgcacgcac aagctggttg aaacgcgttg
     7501 ttagcgtcat gagtgatcgg gaatgctctg ggtcacatac ctcgaagaag attttgttca
     7561 gttcaaccag cgcgaggacc tttccagcac actgccagcg gccataccca aagagaagtt
     7621 caacgacgcg gatcatgtcc gtcttcttct ctgcactgca atctaggaac ctctcaggcc
     7681 ggaaacgttg actgtcctgg ccaaacacgg attcaagtcg taccattgcc ggaaagttcg
     7741 aaccaatggc tctggagaga gataattagc gatgaggtcg accgtgtctg gtatcgacca
     7801 caactcacgt tccctcagga agaaattttc cttggtatgt ctctcctcca gggggcacct
     7861 tcttgtaaaa tccatatgtc gctgggggtc tcatccgaaa agactcataa atgacggcct
     7921 gaccaatttg gtcagtactc aaacatatct caatctcgct cctgggtctg tgggggctta
     7981 cctgcaggta tggaagttgc tttgcttcat cgacccggat agggcttgac actttgcctg
     8041 aggaaatagc ctctttcatt tcctccctca aacgttggta gactctaggg catgtgctga
     8101 ggtacactat tctccagtca gatcgtctct cgtttcaaga atatacaaca agggtctcac
     8161 gcattccggt ccggatgact gtcgctgttg tgtccgcacc agccatcagc tgcacaaggc
     8221 tctcggcttt gatctctttt gccgtcaagc catggcgtag gaacgacgac tatgtgggtc
     8281 agcatggtgt ctctgtacac aaggaggcga cttagagcct tacaaccatg tccgaatgct
     8341 tttccttcga tttcaggcga tcttcaacag tttcgtgcgc aagactactc aggtctcatt
     8401 agaatcgatc tttacccgca agatgaagag tacatacccc ataactttac caatccccca
     8461 gctgtccgtg ggctttgggg cgaagaatct tgcaacgaat ggagagatga atatcttacg
     8521 gagcaagggc acatcgcccg ccgttgcaac gagaccgagc agcttttcga tgcttgcagt
     8581 ataaccgtag agatcacctc cttcgatgaa gccaaagcgt ttcccaaaag ccacggcagt
     8641 aatggtatcg agagtgaagt atcggatata gtgagcgaaa tcgagggggt ttagctggtc
     8701 cggtttggag aggtgctggg ccttgataac ttcaatgagg tggattatct gttcgtccac
     8761 agtcacctcg aagtctatcg tgtcacggcc gctatagccg aaggaggcct tcgccttgta
     8821 attgtcgtgc ggcccagcga atcggtggct gatggttgtg tcggtgtcag gatcaagctt
     8881 ggctccgcgg taccaatcat cacggtgatg tatacttcga gcaccattga tctggcgaat
     8941 tgtctccgga tcgtccgtca ggacgtagtt tgggccgacg cggaccatgg agccgtactt
     9001 cctgaggtgc tcatattcaa ggcctttgcc acggaacacc ttcagcgcca cccatagata
     9061 agagaatgta gcaagcagtg gacctgggat atttcgaagt cgataccaac tagtaatact
     9121 tgatacaaca tctgaacgcg aggtaccgtc aatctcacat agactcatgc ggaggtgaat
     9181 aaccaatagg atacaactat cggtattgga accattactc acagaaaagg acaaagcctg
     9241 caagggccag gcctgctgag cttagtccaa acatcgtggc ctaatctgac gaaagcttag
     9301 atctcctagg gttcgagaaa atgtgacctg gttgtgctac caggtttcct cacgttcgat
     9361 gagaagggtt ggcggcttac ttcaagcgtg agacttctgc agcggcaagc tcagggacga
     9421 tctcgctacc gctcgacccc gccagcagct gcagccggtc cgagccttgt catgttatgt
     9481 catgttatgc tgcatccttc caacggtgaa ggcgcttaga tgattatctg tatagtctga
     9541 ttggtccacg agtatatggg ggtgtccata cccgagcggg gcatgatatg accgtgtgca
     9601 ttgtccaatg gagtcatgac acagtacctt gtcccttggt gagacctcgg attttatgcc
     9661 cccatcctgg gcctcgctta atcgaaccgc tggatttgtg caccagtgca gcatgtaact
     9721 tgttccattc acaacagtgg gggtttactc tgtcaagatt tattaatctt gtgcaattca
     9781 ctaagcttta agaatgcata ctagttaatt gggatttaca gtctacctcc ctccttagtt
     9841 atactagttc agaccattta ctcaagaaac tgctttggcg catacttgct catgatgtat
     9901 tcgtaaatcg aaccagacat gctctgagga catttccggt aaggctgatt cccaagaaca
     9961 tggtgatgcg cagaaactga acttcccgac ccaggcttgt caggcggcag atggctccaa
    10021 accgctcggt gctggtgcgg ttcactttcg gcacagacct ttgtcgcaat gtcgtgaact
    10081 cttcttctta ctacttaaat tgaagatgga acatagcatt gtaatgtatt cattggactc
    10141 acatcatcta ccagggcatt gaatgaactc aagagacgga ttcatcgtag acgttcttgg
    10201 ccgctgtgtg gagtggatga caacagcgca tatggaagcg tgccagctgt gtgcagtcgg
    10261 cgccaggctg acgtaacctg gtctacccct gtcaccgaat ggacagctta ccttaccttg
    10321 accttggcct gtagctcaac tcctggtagg catcatcacg gagttgggtc tcgatatttc
    10381 agtgcagtgt cctcgacaag acgatgcgat tgacgacccc gcagccgaaa ccgaactgac
    10441 acacctcatc atggacgcgc aacaatcctc gtcgccgggc tccttgagct ggcgcctgag
    10501 ctcgcatccg ataacgctgc tgttcttctt aggcttccgc atctgtatgt attctcctcc
    10561 atgtgcttcc ttgcgagacc tccctcctat cgcccgtccc tggcacgagc gcgcatttag
    10621 tgcaaatgac tgcttctgtg cgcgccttac atcaacggga ataagttgac tgacaatgcg
    10681 cgccgaacag cctccctcct cgtttacctc ttcggcatgc tcttcacgga gaacctggtc
    10741 atgatcttca ttatcacgat cctgctactc gctgccgact tctactacct caagaacatt
    10801 gccggaaggc gcctggtcgg cctgcgctgg tggaacgaag tcgatccgtc ctcgggtgac
    10861 agccactggg tcttcgagag cagcgacccc agcgtcaaga ccatcaacgc caccgacagc
    10921 cgcttcttct ggctggccat gtacgcgcaa ccgttgctgt ggatagcgct ggccgtgctg
    10981 gcgctcatcc gcctcaagtt catctggttg ccgcttgtgg gtgagtgcag ccttagaaat
    11041 ctctttacgt tggaactgca ttcccgcgac ggaaatttct ggtcttacca ccgggatacg
    11101 gaagtagaga agacaatcat gtgctaacga cgaatgacag ctattgccct cgctctcacg
    11161 atcacgaata cgctggcctt ctcgcgatgc gacaagttca gccaggcctc gaacatggct
    11221 ggcagtgcgc tgtatggcgg aaacctcgct ggaagcatcg ccagcaacat ggctggtcgg
    11281 ttgttcagct ttggcagatc ataggtgtgc gttctgttca gaaggacagg aagtggtcac
    11341 ggaatagtaa aataccggca ggaccgcacg cggcgctggt gaagcatgct gtatcgaata
    11401 gacatcatgg aatcatgact ttcgcacatc ttgaggcttg gcgacgtagg gttatgacta
    11461 ccggagttct gagcggagtt taggggtcct gtacgatatt tggagaacat atcaaagtga
    11521 acgggtagac accataccac ccttatcctg ttcctcaagg atgcgtgaat ccccattctg
    11581 agatgcttgc ggttcataca caggtctatc ccaatctagg agattcccga aattggtatt
    11641 ttaaggtaat caactaacaa gggatatcat aatgtagaag cggcacttgc gaccaacgaa
    11701 tgtatcgcag aggaaatcca ggtaagaaaa ccagcaatat gtccacaaga aactccaatt
    11761 tatatgttta aaaaagcaaa ccatgggaac acccatcccc ccctcaagat tggtaattcc
    11821 ttcttacacg ctcaaaattc aattgtctgc gaacagacgc tacgcagtac ggcttgccct
    11881 ccctgcgtcc tcaatggcca cgtctagcgc ccgctcctcc tcctcgagcc tccggatctc
    11941 gtcgtccgtc ataccttcct ccaccaggtg cgcgtaccgg ctcgtgatgg gcggcgtcgg
    12001 gctccgggcc cctcccgtcg gcaagctgct ttggctctgg ttgttggcca ggccgctggg
    12061 cgcccgatcg ctatacggcg cgaacgagtg cctctcggac tcgtcgagcg agcccccgtg
    12121 ggaccccatg agcggcatcg cgccgcgcgc cgtggctgct tccgccgccg ccgccaccgg
    12181 ctggtggtgg tgctggcgcg ggccctggtc gtgcagggcc ccgcggtcgg gcgcgtaggc
    12241 gctgtgcggg ctatccgtca cgtgcggcag ctccttgtcg gccatgatgc cggcgccgtc
    12301 cgagctgtag ccgttgttgt gttggacgag cccgctgcgc tgggaccgcc ggcgccggaa
    12361 gcacaggaac cagatggcgg cgccgatcag ggcgagaccc acgacgccgg cacccacggc
    12421 gattccggcg atggcgccgg tcgagagccc gttggggctc tcactgctgc tgttgctact
    12481 cccttgcgga ttctcggccg cggaggatcc cgtacttgct ggcgcagtag aaaaggaggc
    12541 tggcgtgcta ctgctggtcg gggaggtgct gcacgaggaa ccaacaggac ccgagcactc
    12601 cgcgtggaaa ggctgcacct ggtttgtttg gctcagcgct tctctcgttt cgttggtcag
    12661 gaccgatacg ctggcgttca tcacggcaaa gagcgggctg aagctgctac cgtctaggtt
    12721 cttagcgctg tcgtaccagt cgacctgtat gtatagcggt acattataca gattatgctt
    12781 ttcgtactga tagctgttga attcactgag gatcgtgact gagccagtat tgccattttt
    12841 attttccgaa gggaggtcgg ctacaaggag agatctgtta gtgcgcatgc tagaacgttt
    12901 ctgaggaagt gtgtctggtt gcctttgagg ggcagtaatt catatggata tgcaagtgag
    12961 gagcatacct gggagattaa taaatgaagc ctccgaatca tcagagttga tgacatcccg
    13021 agggagcaat gcaatcactg catcgtccca gtgaatggga cctctcccgc gagtctctct
    13081 gtgtggattt attgggcttg cggctcccgt ctgaatcaat cccgtcatag tagtcgtcac
    13141 cacaggcacc gatgtagata ccgctgagcc tactatgtcg cctgattgcc gtttcaaata
    13201 tagcgtgcga agcacaacgg ttgtagcatc tatcgtgagc agcttattgg aatccccgac
    13261 tgttggcggc aacgcccatg tatcggttcc aaatataatc acagcattct tctcaattgg
    13321 tggtgacgtt gacgttgagc tgaaatctgc tgccaatgtc aaacctgcga ggcaggctgc
    13381 cagccctatt gtcgaagcat tggttcgcat tgcgctccgg taccacctca gggcaatgaa
    13441 gttttatcgc atgtaggttg ccgctaagct tggtcggttc gtccctcagt atgccacttt
    13501 cagattagtt gcgtgtaatt cgatggtttc gatgtgccgc cgtaacttca tgtcctgtcc
    13561 acccaaaaaa atattgttgt ctttccggtc gtagacccag cgcgttgcct ctttttcttt
    13621 gtcttttcga ctagtttttt tctccgtctc ctccacggta cgtccgcaac gtgtgcaacg
    13681 gcgagcccga cagctcgaac ccccaagcag gacgagggtg gatttgtagc aaggattgag
    13741 ccgacaacag attaccgtaa ttgacaccga atagtcaaca aaccgaagat cgtgagaagc
    13801 gaaaagataa taatcctaga gatagcgcca caagggaatg tgagaggaga gagcggcagg
    13861 aatcagcaaa catttgctgg gaacagaaac ccatgggggt gggtcaggct ttgccatcct
    13921 tcgctccttt gcttgtcgtg catgggttgt tggcggtgct gtgccgtccg tcagcttcag
    13981 ctgcgcgcgc agtagcgccg cccgctccgt ggtgatcaac caccaacagc gccacgcctc
    14041 ttttccagcc aaaccattga tgcacattca aggcaggctg ggagagtcct acttgacaga
    14101 cgttggccat ttcgtgcggc catgatgcgc cctaaagctc tttataaccg taagcatgga
    14161 actcaaggtg cagcttggct ggagccgaca cacagagcat catgatatac tcttgctagc
    14221 tctgcacaga atcgtcgccc tgaaggtccc cagtcggtta gtgggctggg tactccgtag
    14281 gtacggggct atgagaaaaa gaatcccact cgagggcaga gctgtcaggg ttgcgtcatg
    14341 tgcatcctgg tacaatttca taaccctcac ctcatcatat catatcacgt tgccgggact
    14401 gggatatttg cacaaccgta catgactgag ccgtggcagc gaacgagacc aaagcggact
    14461 cgcacagact ggcctatgca tctcaccatc tcatgacaga cgaaatgtca aacgcaagac
    14521 cacaaccccg tatgtaagac ctaaaccaac agaagcagtc acggccgaac tagaggctga
    14581 catacccgca ggtttggagc atagtgcact gggagagcca tggcacaagc cgatccgcta
    14641 acttacccaa cgaagtcagc aataactaag gcttgcgccg tccaatgagc gccgtcggta
    14701 gttcgacgcc agccctgctc ttaaatccat gcacatcgag gtaagcagac agggttcaca
    14761 gtagcgccgt tccgctatgg ctatcaagac gttttagtcc tgatccttca cggtttggta
    14821 acccttcctt cttgggggaa ttttgggccc gcatgtctca actgcctact ttctgcctgg
    14881 caaagatata cagttctatt agaagtagaa ctcctcaaca gaggaacatc tgcaggggca
    14941 aaattgcctt ttcttctgaa aaccgacaat ccgtatttgg tcctcgattt gggctctggt
    15001 cagtcagaca aaggggctga gcctgcatgc ggctgatcct atccatcccc atcccgctag
    15061 gccctgccag tcgtagcaaa agacccctat gcgacccaat aattggacag cgctagtgct
    15121 gcccccctct agcgccgtgc aataaatagc accactgacg gacaaggagc cctccacgcc
    15181 ttacgaaggg gagccacctg gctgcgaatt gcgggctggt caatttatta aacgtcgaaa
    15241 aatgccgatt gcgtgggttg caccgcagac gcgagttggc tgtacacggg gccacatcgg
    15301 ccttgtcggg cgggcgtgct catgtgtctg gttctgcgcc tggcagcagc ctgactgata
    15361 atgtaatgcc aaaatggcta cgcatgtaag tcgtgaattg tgccgtccga ttctcgacgt
    15421 tcggtgaata agctgtgaac acccgacaat cgggcgggtc gcttgcgcct agaagcgagc
    15481 tttctcattg gactgaacgc caaacatgat caacagcctt gcacgtctca tgatatgcaa
    15541 gcagcgtact gtatcgcagc gccccctggc ccccctggtg aacggtatgg cccaaactaa
    15601 agacacccaa ggcgagccgc ctatgcaagg agcgtcgcat tgggcctatc attagaaacg
    15661 agcgcctatg tgtaggctac cccagatttt ctcgcccatt ttagcttgtc atgccatcaa
    15721 cagcccagat ggttcgcatg gtgaaacgtc agcggcttta agacccgccc atgggaatct
    15781 gtgtgcgtcg ctgcgtggtg aggaaagttc tttgtatgtg cgtatgttgg ttagcatgca
    15841 tgtcaatgaa tgtgagaagc gccgggttcc ttgaaaggta ggggaaacaa ccccccctcc
    15901 catcctaggg tttggttgtt ggttttcgga tagacactca acgacagatc gtctgaattg
    15961 aacatacgcg agcccctatt tcagtggcgc agttcgggcc gtaggattaa atcaaagatt
    16021 ttcacataga gagccaaaac ttttgtgtcc acggacggcg caaataggag gttactgaat
    16081 cctaaaggcg gagaggacag actacctagg catcaagctt gactgaatga ttgccttcgt
    16141 tgacatgaag ttccgtcgct ctcaagcgca caactcttcg gctattaggt ggggagttcg
    16201 acttatcgac ttagatgcac cgtagatttc tctcctgcca aagatactgt acccgggggt
    16261 gacatatata ttttgttaaa aagacgcttc gttcctttcc tcattaaacg gacttgaggc
    16321 ttatatcatt caatatttac aaagtgaagt ttgaaatgtt actgataaat ctcataagtc
    16381 agaaggtgag gcgttgggtg ttgttctagc aagttcacaa aacataccag tgctgtcgta
    16441 gctttcagat ctaggcagtc taccatgttc ccacttggtt ccgtcacaca aggccgcgac
    16501 gcatcgcagc cagacgagtc ttgggagtac atggtggtca attcgtgaca gaggtgacag
    16561 ttcagacgtc ggtgaccttg ctagggctgc tggattggtg gatgatgcaa ttcaatgtcc
    16621 caatggcgcc aaattttgct atagaacacc gcggatacaa atgaagcaag cctaataaaa
    16681 ccttcgtcct gggctccttc gcccgttgcg cggtgtgtag ttctcgggcc ctggtgtggc
    16741 tcagaccttg atgtgagagg ataaaactcc gtggcggatg cgaataataa tgatagtgta
    16801 gagatacctt tcaaccgcta gtacccgaaa cgtgcccaaa ggtctaggtc ttggtgtatg
    16861 cactgatacc tcgtaggggg gttgttcttc atgggcccat gtaatctgaa gatgtattcg
    16921 gtcccgatct gtatgcgtct gtgtgtcttt ttcttgtttg tcctgtcggg gcgcttccgt
    16981 gtacggagcg aatccttcag tgcatcagtg gttgacttcg ccaccctgtt cgaaagttct
    17041 caaggtagtt cacagtgaga cggggctgaa atattgaatg atgtatgcag gatgtatgta
    17101 taagagcaag ccaaggcttc gtgtagggat tatggggcag aacttgaagg cgctgacaag
    17161 gagttgtctt ggccctatga tctgtttatc taaatggtac gcgtccctcc atgctcaaca
    17221 tctggctgcc ccgaagctgt ctacatgtag aaatatcagt ctacgcctaa taggctagtc
    17281 gtgacccatg tcgttttgcg atatgtcagg gcttaggttg atcaagactt tgcccataac
    17341 gacacctgct atccatgcct caattcagcc atatatcata tatttatagc ctttctacta
    17401 gagttgagga tagttagggg gccgtgaggg ggcaacccta gcacctgaag agcaagccaa
    17461 atacaagccg taaagagtga gggcggaggc tatgaagacg acaatgatag cgagtgtaag
    17521 gcggacagca tggagcttgg catcggcagt cttctgtcgt gcctcataga cctgcaatta
    17581 tgatgggtca gtaagtagtg cacaaaagta agggtgacca ggctggcata gcttgtacac
    17641 gaagaacgga cacttcactc cagcatacac tacaccgagc atatctacat cacgaccatg
    17701 acacttaaac tacaccccaa actcctgcac ctatatgtcg tccgctgcat tccgatactc
    17761 gcggctgcac gaggacccgg cacatccaga gaatgctcgg aggtatcagt gggccatggc
    17821 ggacagcaag aacctgaatt ttggccacgg gatatatgcg taccctggga ggctcctggc
    17881 cggtaacgaa atcaatatga tactcggcca cctctgttgc tccgatatga gctcaagtat
    17941 gccgatggcc agggccagcc gcggaacttg accactgatg aaaaacaccc ttcgtgacct
    18001 cgcagccaaa atcttatttg gtcagtacaa aagcttgcag aacgaaggac tcgacggcct
    18061 aggctggaga gttaggttgg tgtaggtagc tcacagggcg cgattgagcg agacagcagt
    18121 atgaaacagg agcgaacgaa agtaagaagg tctgcgctca ggcagttacc gatatcattc
    18181 aataaggaag aatttggcat aatttttgga gggtatttca tcacggaact acttgactga
    18241 atataaatgg tgatttgcta atttaccgac gtcacagcgg aggagttggc gaccccttgg
    18301 tgaagtgggc ggggctgaac accccggtat gttggatttt gtttgcgtgc tcttcgtcca
    18361 aaagccatca tatcagcagc gaatccccca tcgacgcgga tttcgccttc tggacagcta
    18421 catgcctatc gctcagccag cttcgaatat ccaatctgcg gctttgcaca accccgaaag
    18481 ctgttagcac ccgcatcatg gcgctcctca catggccacc gcagtacagc ttattgcagt
    18541 atttgcgatt gaaggtcacc gttaccattt tgcgagtttt tgtcaacatg atcggtcgcg
    18601 agaagatcca acgcgatcga gcccttgtcc ccaacgatgt tcggcagatc aaaataagca
    18661 taccatcacg ggatcctaaa cgccgtattg cggcaaacgt ctattaccct ccaggctact
    18721 ccacgactca ccccacgccc gtgcttgtta actggcatgg cagtggcttt gtcctgcccc
    18781 tcttgggctc cgacgtggcg ttttgctccc gcatagccca ggccgccgga atagtcgtcg
    18841 tcgacgccga ctaccgcaag ggacctgaac accctttccc tgggccgttg aacgacgtcg
    18901 aggacaccct tcagtgggtc gtgactcaag aaggtctgga caccaagaac gttgggctct
    18961 ccggctttag cgcaggggcc tgtcttgctt tggaggctgc ctcgacagtt cgagtcgatc
    19021 aaaatcagga acaacttcat atccgggcag tagtggcctt ctatcctatc actgacttgg
    19081 caatggctcc tgaaaataag aaggtccctc gtccgattaa accccatccg atatgggcac
    19141 tacacatctc aacgattgtt acgcccctga tccagagtca agaaaaaacc cagccgtttc
    19201 tccatctttt gttgacgcaa aaagcttccc atcattaacg gctttcatcc tctgtgaagg
    19261 ggattcgcta cggcctgagg ctacccagtt ggcagacaga ctacaagagc agaaaaactc
    19321 ctcgcaggat gtggttctgc atgtgttaga gggagtcccc catggattcg ataagggcgc
    19381 gcaggagggc acgttggagt gggctcggcg cgaggaggcc tatgagtttg taattaaact
    19441 tttaaggcgc gtttttaata attaacgatt aaacttataa attattatta ttattgttac
    19501 gatattaaaa agattttaaa aaagaaaaaa gggaaaaaga aaattagtat ttttcccgtt
    19561 agaaccgccc gccttgattg actgactcgc agtcactttg tggtctacta cgcatttgtt
    19621 ggctggtctt ggtctcgact cctggcgctg atccaggcca tgggccacag cgtgctggac
    19681 gttgccattg tattttggat gttgttcgga aaacaaaacg agcccccgtc gactgtaaat
    19741 atcaccaata gtgttctgct agtaaaggta tgggcctaga actagcccac gggagaatag
    19801 aagtcttgta tagctgtgga cagtatctcc agactggtag agacaaagga ccaaatgaaa
    19861 acccagcgta taatgaataa acaacttcca agtacataat gataaaaatc gtatccggga
    19921 caaaaaagac gacatgcaaa gtgatgatac aatagttata atataggtac gtgtatgcac
    19981 accaacgatg ttgcaaatat tcaggcaccc aaatatggga atgataactg gccactacca
    20041 acgacgttcg cttttagata actcacaata aggtcttcaa taccaagttc ctccgcactt
    20101 cgcaaccact catccatccc cactgttgtg aattcgcccc cgtagagtgt ggtcatacgc
    20161 tgtgcgaggt cgctgaaggg gacccggatg ttactgctat ggtggcggaa ctcgagaccg
    20221 cctgctggat cacggtcggt cttggcagcg atcgattgcg ccaccttgct cacatcctca
    20281 aagtcgaagt acccctcggc attcggcagc gcaggcacgg tgctgctgag gattgagtac
    20341 cggatgaccg agttcatggc gtcgtcgtgc ggtgcagtgg cgccgatgat agaacagtga
    20401 cgatggatgg tgataggaag tttcattgcc tctatcgacg cgacgcgttc gagccatcgc
    20461 tcgctcgccc acttggacgc cgtgtagccc tggctgccgt ctgtgggcgg tgggtgcgca
    20521 gccatggaca cgggtgccga cgcgtgtgag ccggattcgt aaaggatgac gcgcgcagat
    20581 gagatgtaat cgaaggggac tgcgcgcggg accgcgagct tgaggaggag aaactgtgtt
    20641 gatacgtaat tcgccgcgcg caccgacgag tagttgttca ggcagtgacc ctgagcgcct
    20701 gcgtggatga tctgatccac atcttgttgc agcctctcca tgtcgcgtga tgacagaccg
    20761 agggtgggac tcagcagact gcctgtgtaa actgtgatct tgtcggactt cggcaacttg
    20821 gatgcatgat ctggattcac agcaatgcag tgaacgtggg aaacgtcatc gtcttctagg
    20881 agtttcgcca ggatctcgaa acccagaaac ccagtagccc cggtcaacag aacctggcgt
    20941 tgcgtacgct tcggtgcatg tgtaatcagc gccccagccg agctcagcac ttcgtcttga
    21001 atgcccgtct ctgcttccca gtcaatcata tcaacaataa ggtcgcctcg ctcgtggctc
    21061 gtgacgactg ccatgttacg cagcgtgcta gcttggtaga gatctttgag cggcagctgc
    21121 acgccgatct tctcctttaa agcattctgc agacggacta ggagaagtga gcttcctcct
    21181 actgtgaaga aatcgctgcc cgctcggata ttggcagcgc cagcagcctc gccgaggact
    21241 tctcgccaga tcagtcgaag ctcgccttcg gctacggtca atggctccgg ctcctcagcc
    21301 ttagtcatat gagccatttt attccgatct ggtagaggga gtgactgtac ggctttccta
    21361 tcaacttttc catttgatga ggttggtaga cggtcaaggg ccacaattat ggaaggcacc
    21421 atgtaccgag gtaaggggag ctcggcgcaa atcctatcaa gatcttcctg ggattggcga
    21481 ttctcttcgg caacggccac atgtgccacc agaaactggg agtcagacgg gccacggact
    21541 gtcacaatcg tatcggcgaa tgagcccttc ccagcattca tgatgatatt ggcgacctcg
    21601 gtaagctcta tgcgcaggcc acggagttta atcagtgtat caccgtccat tcgacccaag
    21661 aacactatcg acccgtcttc tcggatgcaa cccttgtctc cagtcctgta caaggtcgtc
    21721 caacctcgtg acacgtcttc tgcagttgcg aacgggtttg cgataaatct agcagaactg
    21781 gttgcggcgt cttgatagcc tctcgcaacc ccagcgccgc ctacgcatat ctctccctcg
    21841 aaaccaaccg gaaccatccc tgaatcttgc ccaagaatgt aaatagaagt gttggagatg
    21901 gctttgccga tggagttatg aagttcaacc ttgtcgtgcg tacttagagg tatttggcag
    21961 aaagtcgcag cacatgaaat ttcggtcgga ccatagcagt cggtcagcat gtttaggttg
    22021 ggtaattcca atcttcgaaa ctcggagacc aacttctcag tcacggcctc gccaccacag
    22081 catgcgtgcg tccacgaagt acagtgccgg aggctatcac ctccataagt gaacagcatg
    22141 agatactctg atggagtgca tagagtgaac tcaatctgtt cagctaacat catctgccca
    22201 atcgcaacag gatcgccgcg catccccaac ggggctacga ctagggtccc agcattcgca
    22261 agagcattga cagcttgagc gacagacatg tcaaagcctg tcgagctctg ctggagtact
    22321 tttggctgct tgaggccaag ttctgcactc ttggaggcag cgtaattcat gatcccactc
    22381 tgcgaaagac ggataccttt gggtgtgcca gtggaaccgc tcgtaaagag tacgaagctg
    22441 gtatcgcttt cgaagggctc agcagggaaa cgctgcttgg atcccccgag ctcttgcgat
    22501 aggtccacct tggagataga gtcaaactga gaggcagcgt ctgatgtgcg atgatggaag
    22561 accaaaagtt ttgcatcgca tgctgccacc atggtgcgat gcctggtggc gggtagactc
    22621 atatcgagtg gaacatatac tgcgccaata tgtaggatag ccagcattga tgcaaatgtg
    22681 tcgatgctag gctcgcataa aacagctacg caactgtatg gttccactcc agcccccatt
    22741 aatgcttgtc caatggactg cacacgcctt gccagttgcg cgtacgtcac ggaggttgtg
    22801 ctgtccttga tggcaataac ttgagggaat gctgaatata ccttttggat tcttctagaa
    22861 atggtatctg gccattcgtg aacgatccta ggtccatgac ccaatcggag cacgtcgccg
    22921 actttctcat catcgtagag cttacagtca cggagcttcc acctctggtc ggaagacaga
    22981 gacttgagaa gatggatata gacgttcatc aagaattccg aggtcggggc ggagtaaagg
    23041 tagtcgctag tcaacagttc caaggaatga ccgcctttgg cagtttgggt cacgttcagc
    23101 gtgatgtcgt acgggttctt cgcatcttcg tattgaatca agttcatggt acaaccgcct
    23161 aacttcctct ggagcaagct gccaacgcga tagttgaaag caacctggaa gaccggcgtg
    23221 tgcgacggcg atcgttccat atctagcttt gatagaatga tgtccagagg tacggtggcg
    23281 tggctctgcc cctcgagcac tgttcgcgaa gtctcatgta cgaggtggga gaaggtctca
    23341 tggcggtcga tgttgaaacg cataggaaga aggttggtaa agtggccaac ggtttctcca
    23401 tattgcccaa ttgtttcttc gcgcccattg tcgcttgcgc tgtacccacg tcccagatcg
    23461 gtcacaccaa tgcagacttc ttgcaagtcc agaagacgag agagaagaac ctgcagaacc
    23521 gatagataaa actgcatggg agtggaacgg caggcttgac ttgccttttt gacatggcca
    23581 accatatcta aggaaagctc tctctcaagc ctgttatttc catacttgcg gcgagtcttt
    23641 cttgttctcg tctgcgccag tggcaagagc ggaatcacag ctgggattgg ctgaagtttg
    23701 ctcatccagt aggctagaga ggtgtccata cccccctcgg caagtgcttg ttcctgattc
    23761 cgagcgaaat ctagatatga aggaacgata ttaggctgga atggtagcat ctgatatgct
    23821 cggtcaaggt cccggagaaa caggtgccag ctcattccat ccatgataag atgatggcat
    23881 tcaatgatca agctgtgtac atcagacgca tgcgtcacca gaatagcctg aaaagtccgt
    23941 ccagacgtga gatcccattg ctgaagcgca aggctttgat ataattcaca gacggtctgt
    24001 attgaagctg actcaacatg gaatactctg tcgccagaat gaaccgcagc aaccccttgt
    24061 ttcggttcaa gagtcccagg ctctgtgaag aagcaagtct ggaatgcgtc atggcgtgcc
    24121 aatgttttct ctaaagcttg cgtgaatcga ctcacgttca gcgaaccatt gatctcgtac
    24181 tgagcagtaa cattgaatgt ggtaggatca tccaagtaag tttgaaggaa atgcagactc
    24241 gcctgcgcgt atgacattcg ttctgttcga ctgaactcta tcggaaataa ggacgttggc
    24301 tcccaagacg ttgacactat cgtaggacgc aggacgggcg gtaaatcttg gtcatacgaa
    24361 cctgtgtcag tggttttgga gtctgcagga gtaccaaact ctgagctgag gctcgcctcc
    24421 gaaacttggg acgtggaata gctgacagtt tgctctggaa cctggagagc ttggacatta
    24481 tcggcgctgc cgactgatac gaacaccgtt tccgctgcct tgtcgtctgc gttagacgcc
    24541 acttttcccg agagcagtct ctcggcagct acagaacaga tggatgcgat cgagtctcga
    24601 cccagaatcc tgagaagcgg aacgtcgata tacatctcct tcagcaacca ggttcggatc
    24661 tctacaccta gtaaggaatc aagccccagg tcagacaagg gggcgtagat gtcgattgaa
    24721 gtagcaggaa ttttcatcat tgcctccatc ttgtttctga acatcgtgtg gtacacgtct
    24781 gatgcttgtt caatcgaaga gacactttcc aacctttcct gcaattgctg ggccgatgtc
    24841 gcaggctggt tagatccatt ggaagacgaa ggctggacga ccatatgaga gaaatacgga
    24901 ttgtcgtacc attgaggctt gattgcgtct tgctcatcaa tgaagggttg gattccaatg
    24961 gtgagatgcg cattttcaga gctcggatgg ccacagagga cgccctggag gaacagatgg
    25021 tggaattcag tctctgccag tggcatataa aactgtgact gaagatgctt ctcaattcca
    25081 gacccgctcc tttcgctctt ggcgacgtat ccgatgtctg agatcatacc gacgtcgatt
    25141 acagatgccg atttgccttt actccttcgc tgttctacca gacttgtcat gaacatgttg
    25201 gcagcatggt atatggattg gccagcattt ccatacacac tacccagtga cgagaatact
    25261 atgaagaagt ccaagtcgtc ttccacaaaa tcgtcgttga gatgtacagt gccgtcgact
    25321 ttcggcttca gctgtttgtt gacactgtca gctgtggcat tgacaaagag cgagtcctcg
    25381 agcaccaatg cggcattagc tacgcctcca atttgaggca tcgatgtcct gagcttagaa
    25441 agagtagctt gcacctgatc ccggtctgtt acgtccagct gggtggcgtg gatgttgacc
    25501 ccagctgcgc gcatatcttc gagccagcgc tcgccgcacg cgggattacg actcgcgacg
    25561 acaatgtggc gggcaccgca gctggacata tagcgacaca gcgattggcc cagttcaccc
    25621 gccataccca ccagcagata agttttgctg cccgaaaaga cctgttgtgc gtcgggcgga
    25681 ggtatcacta tactcagtgg acctgtgcgt tcccagtcaa ttacagtggc aaggcgcctg
    25741 gtgcaaaact cttcggcctc ggtctcgcct atcttgacga ctttgggact tggaccagtt
    25801 ttcgccaaga cagccatgtc gaatgcaact cccagggtag tgcggtcatt aggaatggta
    25861 ttgggcctga atttgacaca gctgcactgg agcggtatat tccccatcat actggcgggt
    25921 gcgttctgat tgttgcccga gagatcgagt agaaaacgag catcagcagg tatcagtcga
    25981 cggactgttc gagcagagct tagcgggtgt atcgtgatac aacctttgcc ggtctgtgtc
    26041 gcttctccgg aaacgaagag caccttccgc tctgcagcat tggatatggc ttctgcgatg
    26101 ccctctgtcg gctcgtagac catcaaagtc tcctcaccat ggtagcttga gagaatatgg
    26161 catgctatca gtgaggaagc aacagaaatg aggagcttgt catcgcaagt actcagggtc
    26221 cgtggttcga acacctgccg gggtggtaag acatgcgtcg aacagtcggt tttcgacaat
    26281 gcgaaagctg gcttatcgga gtttcccact ttaccaaaac ataaataaca aggcgcttcg
    26341 tctttggaat gtagagccac ggacaatctg acaacaaatt ctacggatcc agtgtctgac
    26401 tgatgcgact gcttcgtttt gacgagcaca gtttgatcgt cgccgtggat caattcgacc
    26461 gactcggact cctttgctag cctcgtgacc tgacggcggc gagagttgag actctcatta
    26521 gaagaatcgt ctcggatcaa acgtggcacc aacgtttggt cacctctgac gtggacctca
    26581 ggctcgtgtg tccagagcat attgtagtct agatactgcg gtgaggatag aagcaccata
    26641 cgagcaagat actgaactac catttccatg tcccacgagg actgttcatc aaaatctaag
    26701 aactgcatgc ggacgtgcgg tagctcaaag gcgagcgcac gaccgatacc aatcatcata
    26761 ttgctgtagg ggtcatggct tagccggcca cttgttaccc acaacacgtt ctcggcattc
    26821 cctagcatct cctgcagatt gttcaatcgc ttggagtcca tcaaagcttt gaatatcggc
    26881 tcgtcaagat ctgaaagaca caatactgag gtacctgggc tgacctcaga ggggtccagg
    26941 tccgcgacgc tgttgaaagc cttgatgcgt ggcgtccatc gtcggagcat cttctcgact
    27001 cgacgaactg ccttagacac cggtaacgtg gcgcctccta caataaggaa ttgagtttct
    27061 gggacagcat cgatcgatgt aatggggttg cgcagaacat cgtatttttc gtccaccgcc
    27121 tgggtgatga gcaccgaaca gttgtggcgt ttgacttcag ggaagtcgta ggcgatggaa
    27181 tcaacgcccg agaacccatt gctctggaaa acatcatgcc agctcttggc cgaaatacct
    27241 ggacatggga aacgtccatc gtcaacacca agccaccatc cctctaggcc acccatgagg
    27301 cctggctcgc gaagcatggt gccagtgacc tccacagcaa ctaggaagcc acctggacgc
    27361 agtaaggacc ggacgttttg catggtctgt gccaagttcc gcgtggcgtg taagacgttg
    27421 gcggcaatga tgatgtcgta ggtttctact gccagtcctt gctcgccagg ggtcttttcc
    27481 gcgttgaatg tcttgaactc catcttctgg gaatggtctg taaatctctc agccgcatgc
    27541 tcaaagaagc cagctgagat atcggtatag gcgtatgatg tataggcatc accgatactg
    27601 tcctgtagag tattaacggt ttgatctgcc ctgtggccca ttggaacaac tgaacatgaa
    27661 catgttgata gacaatcgac ttaccaagac actacgagtt gtcccacctg taccagcccc
    27721 gatctccaag attcgggtgc gcgggtactt gtgcgtgatt ttcttcatat atgcagcgac
    27781 gtagtcgtta cagattgaaa aaccacggcc gtccatgtac agtcggctca gcatcgtatc
    27841 tttcaacata tgctccagca tttccgactc gccgcgcata actgagggcc agttttcacc
    27901 cactgctgtg agaagttgta gatctacact tcctggatac tgctcagaaa aagtgcggat
    27961 cgtggcacgg ttatcttgaa gccattcttg tttcaaaaca ggatggattc cttctcgaac
    28021 tggcttcaag aacagttcga tcgcccggaa aagttcttgg tggtaccatt tgaaggccct
    28081 gatttcctgt ggacaaaact cctgagtaag actcttcatg aagaaaagcg ccgtccgctc
    28141 tactgcgtca atgtactcca aatctgaagc caagacgact gtcgacgagg gaataatcaa
    28201 ctcccccgcg gcgtcgttat cccagacggt cttggcgtac agcaatcgat cacccgtagg
    28261 ctgtggctct gcaatggcct tcaacaggag gccctcaacc tgtaccctag agataccgtt
    28321 acgcgtatcg catatattga tatctacttc gactatatcg cttgacgaat tgatcaagtg
    28381 agcctccatg gtagtagctg ttcccgaagg ctcgccgagg ctctgcgcat agtccacgac
    28441 gacacgacga attcctttag ggaggtatgt agcccccatt gcaccctcgg ctatcgatgc
    28501 gaaggtagca aaaccgacct gaaacccaac gtcaagaatc tctgggtgga gcagcatgct
    28561 atcgtttagc tgaccatccg cccaggatgc cgctgcctgt gcatggcccc tgattctgtt
    28621 gatggattcc aaggcgcgga acgatccctt gtagactatt ccaaggctat cgattgcctt
    28681 gaaaaatcgt tcaacgtgta gaggagggag ttcgatcgag gaaatttgcc tttgaggcag
    28741 ccctagcgta tcctttccgg gctcgccaag gtgtatggtt aattgaccat gacacgctgc
    28801 gtccaagaca tgaccatcgg aacagctata acaggagaag gcggctttta gtactcgctg
    28861 atcatgaccc ttctgagctg ttgagtctag ttgacgaagt gtgaagagga cttctacacc
    28921 actggtatct tcctcgataa ccaaagcttt cgtaatgctg acattgtgta tctcgacgac
    28981 ttcaacatgc cgctcccgcg caaaagactt tgcggcttcc agagccatgc tcacataacc
    29041 ggccccgggg aagatgacct gaccttgaaa tgtgtgccct ctcaaccacg gcatttcgtt
    29101 caagcggaag atattgcgcc aggtcatctc agtcttgcag tcctcttgca gtcgccccaa
    29161 aagcatgttt ggagcacgcg aacctcgacg atagttgtga gacaatcgag actcgtgcca
    29221 gtaaatttga tcatggtccc aggggtatgc aggtaggtcc ttcaggactc gcctcgtgcg
    29281 acttgacccc aaagcgtcac ggaattcttc aaagtcaact gctgaaggcc cgagatgact
    29341 ccacaccagt ccgatagctg tagatatggt aaacaggttt cccactttgc ggtcgagaca
    29401 gcctgcataa ggcagcgggg aatctcgaat tgagtcccaa gtttgcgtaa ccggaccttt
    29461 caacgctgga tggggtccca gctcaagtcc cacggtgagc gatggaacac tttgaatggc
    29521 gaacaaggtg gactgggtga ataagacagt ctttaccata ttgtctaccc aatactggtc
    29581 ccgtaactcg ccaagtcgtt gacgcatgtc cacgtttctg tggacgctgg aagaccaaaa
    29641 gcaggagtca tgtgactgtc taacttgcac atcgagggct ctgagatatc ccaagtatgc
    29701 agtagcgcag ggacgcatat gatgagaatg gtacgccgta tcgacttgga gtctcctggc
    29761 gaatgtgcct tctttgcttg aaatttcttc agcctggcgt atagcattca aatccccaga
    29821 taaggtcaca gtcgacggcc cattacttgc tgcgacctgg agtcgaccag aaaactcagg
    29881 tctactacag aaggcgcgag cttcgttgag agaaagcccg acagccatca taccaccctc
    29941 ttctcccttc gagcctctgg ctaacgagga gaccaaccct ctgtagtagg caatgcccat
    30001 ggcgtcctta acgtccagaa taccagctgc atacgcggct cctatttcgc cggaagaatg
    30061 gccgacaact gctccaaagc tgatcccaga agcccgtagt aaatctacaa ggccaatttg
    30121 tatagccgtg cagagtggtt gcgagaactg ggcttgggcc acacgggaac gaggcccttc
    30181 agtacccaat tcttctatca atgaccattc agccggctct ggaatcaatt ttaatgcttc
    30241 ttcgcatctt cttatagcgt caagaaagat gggagaggat gccattagct cccgccccat
    30301 agctgcagtt tgagcaccct ggattggtgt gtttgtgagc aagtgccttt gactcggatg
    30361 gtcgatcgac ttacctggcc cgtgaagact cccaaaatcc tgaactgctt ggtatcgttg
    30421 agcgtattcg ccttcacgcc gaaaggagca tcgcttgaca cctcggccgc gtgaatctgt
    30481 ttctcgagtc cgtcgagtag tccctgacgg tcagtggcat gtatgcacgt ccgcatcgaa
    30541 agtgcagtcc tcctggtctg gagaacccaa gcaagggcat caagatcaag caagggattt
    30601 gactgaatgt gctcaacagt ctgcttgagc tgtcgaagaa gtgtggtcct agatttggct
    30661 gagaagacga atggtcctat gggtcccatc tcagaggctg gaccatcctt catgctctga
    30721 tggtctgcgt agctaaacct ctcaagaata gcatgggcat ttgtgccacc aaatccgaat
    30781 gaattcacgc ttgcacgcaa tggcctccct tgagtctctg gccatggctg agaggaagta
    30841 ggtacgtgaa cattctcgta gaaaggctca atggctgggt ttagttggct gaaatgcata
    30901 ttcggaggga ttattttgtt ctgcagggct agcgatgctt tcaagacgcc tgccaaccct
    30961 gcacatcctt caaggtgacc gataacagtt ttcacagatc cgcagtatag gggctcttgg
    31021 gatgtgtcta tcacctcgat ttcgtcggaa ccatcagtat tgtggaagaa agcttcttta
    31081 atggcgcgcg cctctacagg gtcgccggcc aaagtcccag taccgtgaca ctcgaaaaat
    31141 tggggacgat ccttgatggg gttgaggcct gcccgcctat aagtttgaag gatcagtgag
    31201 gcctgtgccg tggagctagg catggtgatg ccatccgtgc gtccgtctga gttgacgccc
    31261 gtctcacgta taatgcattc gatatgatca ttgtccgcaa tggctttggc aaggggcttc
    31321 aagaccacca ccgcacagcc ttcgccacga gcatacccat tagcgtcctt atcccacatg
    31381 cgcgaccgcg aatcggggga cagcatatgt agcttggact cggcaatata catgcctggg
    31441 tccaggagca gggtcactcc agccaccact gcctggctgg cctcgccgtt tcggaggcac
    31501 tgcacggctt ggtgcaaagc caccaaggag ctggaacatg cagtgtcgat cgtaacggat
    31561 ggccctttga agtcaaagaa aaacgagatt ctattggaga ggatgctgcg agccagtcca
    31621 gtggctgaat aggtcggtag tgcttcagga tcccgcattt ggatgtcgtt aaagtctacc
    31681 gtcatgttgc cgacgtgtac ggaagtctga gatccctcta actcctccat gggccagcct
    31741 gccgcctcta tagcctcgaa gacggtctca agaaggagac gttgctgtgg atccataccc
    31801 tcggcctcca tggggttgat cttgaagaaa gcagcgtcga agaggcggca gtcctcttgg
    31861 agcagatatg atcttccctg cacatctgtc cggccgtggt gttctccatt atgactgtgg
    31921 aaattctgaa agttgagtct ctctgggggg aagtctcgga ctacatcacg aggcgatttt
    31981 aagaggtccc agagtttcga gggcgagctc gcaccgccgg ggaatcgaca tgcagatcct
    32041 actatcgcta tctgttctgc catggtagaa tatggtttaa ctgagttgat caggcgacaa
    32101 gcaaggccgt tgagttgaaa taaaagatgg caggtatttt gctcatgagg tcctgcatac
    32161 ccttctatag cttatagttc accaaacaca cttagttggg ttatgtctac ataactatct
    32221 acttcctcgg aggcaacata cgccacgcgg tcaaatcata tcagcaacgg gtatgcttac
    32281 ctctttcgta ctggcgtata gacacatcaa atgttaggag cgtgtcagaa agggtaagaa
    32341 atatccacga cccattgacg aggtcatcag tgaagctttg gtgcttgtgt gcatcaataa
    32401 ctctattagc cgctctgact acaaattgct ctcagtgcta aattcttacg gaatgtaagc
    32461 tcgagttctg caacctgtcg atcattactg gatacttttc cttgtggcct cattcaccga
    32521 ggcagcatct gaggagcgga gcggcttgac aaaaaagaac cgcaatcaga tgattcggcc
    32581 agctaatgag ctattcgtcc atcgagacag tcaattccga gtaaaatatc gttgattaca
    32641 taattcgcgg ttttaggagg ttccatcatc cattgacgtg tcttctaggg cgcatccagt
    32701 cggtcgggta agccaacgct ggccattttc ggactccatt cgccacctcg gcacatggag
    32761 cggtataccc cggctactaa tgctgtattg tagactcggg tctcaagacc attatttttc
    32821 gcttcttatg attggagtgg agcctcgggg tcgatgggaa atcggacttg tacttgccta
    32881 atctagtaga gccggccgcc ttatgtccga tactaggaac aacaaagtgc tcggggacat
    32941 ccgtattgaa tttagggaag aaagtaagtc tatattgttc atgtatcagt ggattctgtg
    33001 agccgaggtg tgcaaggcgt tgaaagcgcc gatattccgc caagcccggc caggatgata
    33061 acagaaaaca attttgaatt cttcgtaata cgggtggagc gctggttact tgtaaagtat
    33121 atggatttct atgaatttgt tttcattggg gtgaaatgag acccgtccaa tatctgtagt
    33181 tcttatctgt aagtatacta gaattgttgc ccccaaatat cagaccaaat ggctctggta
    33241 agcgctcaaa gattggagac ccaatgagtg catctatctt tttacccatt ttatcactga
    33301 attatggaga gttctactaa ttggaggccg ttactttaaa ttaaaccata agctttaggc
    33361 gagtgttcga acttatgttc gaacttcttt tttgttactc atgtcaccat tatctcttga
    33421 gtttgctctt tgatggtaaa ataaactgaa cctcttttgg ttttctgtgt gttactgagt
    33481 ttatctgctt ccctttttga ggttgataag tagacatatt cgatttcgat catttctcat
    33541 caaggcgacg ttgagattca ggctgggatg aaagcaacct tgcatccata cttactggat
    33601 gggcctacgc gcatgacagc cgcgtaaggc tcatcatctc tgggcttgat cgccttgaat
    33661 cgctgcaaaa gcctgaaaat agcgtaactg cactcggtgt ccaccatcac gtgggctggg
    33721 cagatccgtg gaccaccacc aaaagggaca aagctccaca tagggcgggc cttctcccat
    33781 cgttcaggaa gaaactgttc tgtgtcggaa ccccagagtt cggggtcacg gtgcattagg
    33841 taacggttgc agtgcacaat atcacctttg gcacaaaaga taggtgcctt gccgtcttct
    33901 ccaccccctg ttgggagcgt tgtgtccttg atacaagctc tgacagtctg taaactgaca
    33961 ggatacagtc gatgacctga gtgatgtgag acccaaaaat taaatgcact accacaatag
    34021 aaaacactta ctctcgttaa cagtccatct aaggtaattg attgatctta ggccttcaaa
    34081 ggtcaagggc ttgtctccat actcaaggac agcctcccgc agcttttgaa ctaccctagg
    34141 gttcctggcc aaagcgtata tagtattgct cataaggatt gaagttgtct cgttagaagg
    34201 gatccagacg cctgtaagct gcgtgcgaag ttcgatcggg tcagggacgt gtcgagcaac
    34261 ggtccataaa aagtcgtcgc ggggttcacc gttcttatag gttgcgggaa ttcctttctt
    34321 ttcctcctct aattgtctat atgcttgttc aatatagtga ctgaggaagc cttgaatacg
    34381 tttacacgcc gcgaaccact ccttatctct atgtaggaaa aggaacgagc tgagttgtaa
    34441 gcgcaaccgc agcccagcca ttactttgac catatccttc tggggccaac ccctttctgg
    34501 atgatcaagt gagttcaccg tctcaccaaa aagaaaatcg gtggatgtgt caaggaacta
    34561 ggctcttgtc agcttccact ctccaccgga cgttcgtcag tatagaaaat caactgaccc
    34621 agcgctggaa tagtggttgc atatccactg tcgagctgtc agacggaatt tgactcatta
    34681 aacggtctac atgctctcta aggcgattga gattggcaaa tcccgctcgc tcaaagtacg
    34741 gtttgaccaa atcacgagaa tgttgccatt tctcgccatc tgaagagctg acaccgcgcc
    34801 cagtgaatgg agtgattgcg ccgttggcta ccctaatcgg ctccacggca aatgcatctt
    34861 tttgggaagt agataaagcc ttcatattct cgggctctga gctgtacacc atacggttgc
    34921 ctagaaagtt tgctcgccag accttggaac cccgagcgga gtaggtatct gtctgaaatt
    34981 gcaagaagcg gtcttctttc agagccttca acatggcgta gacatagtca aggccgagaa
    35041 tcttgtccca gcctggatat gccttaagcg gcgggcagcc aaactcagca cgtgtctttt
    35101 cgtaacgaac atagtttaga gtggctgctg caatccagta caaaattgca gagagagtga
    35161 aaattatcag aatagaacct gaatgcatgg ttttgtcttc caaatttagc ccctgtgcgg
    35221 tgttatagcc caaaagatgg aagtgcctgt aactgatctc tgttggtact ggttcaggga
    35281 agctgaggaa aaggattatt cggtcatact ttccgctaag ccatgtggaa acgtttttct
    35341 gtaatagttc ggttttctat ggccgttttc gacatgattc agatgtatct atgatgcagt
    35401 gtgcgggccg gtctattact tccttacgga gtgagacatt gccgctagtg cacgcatatc
    35461 atgggtcccc gaccggcacg gcctccacgt catatcccgc ctcctccgta cagcgagtgc
    35521 caggcgcgat tcaaagccgc cttgttgggt aattgtgcga agaaggtgat caatgtagct
    35581 tgcagtattg accttgttga tgtgttgcta tcttatccag tcgattcttt catttggcct
    35641 tgcagtggtc tacgtatccg aaagccaaac ttgtaaaaca cagttgattg aagtaattca
    35701 ttacttatta tattctacgt ttgggttatt ggagtgttca aaggccgata gtcggtgttc
    35761 tagtacaaga ttgtcagcgc accgtcacga ctagcaccat gtattccttg cctttaatgc
    35821 ctcagcatat tattgctgct gggacttttg tactggttgt cgcattacct gctctgtatc
    35881 gtgctcttct cccaaagcca ataccaggaa ttccttacaa gaagggcagc gacagacgaa
    35941 tactagggga tgtccaggat gtaagaccag gcatgagact aggtcataga tcttgctgac
    36001 acctgaagta ggtcctcaag tggaactacg agacaaaaga aatatggagc tacatgaggc
    36061 gacttgctgt tgaactggat tcgcctgtca ttcaggtctt catgagaccc tttggcaagc
    36121 cctgggttat cgtgaacgat tttcgcgagg cgcatgacat ccaaatgttc cggtccagcg
    36181 attttgaccg tgctcgtgtt cttgaggata tatttggcgt tctgcttccc tcatgtcatg
    36241 tatgggtaag tgtcttgcag ctctaaaaac atctaatgct gcgttacaat catactccct
    36301 ccccccaccc gcgagatgta gagtcaatac tgatcaatac acaaagatgc ctaccaacga
    36361 caaatttcga gctcatcgaa acctaattag ggataccatg tccccggcgt tcctcaacgg
    36421 aatcgtcgcg ccagctctgc acgaacgatg ccagaacatg ctcgagctat ggaaggaaag
    36481 ggcacgctta gcgcaaggca gaccttttga aggagaccac gacattttca gggccaccct
    36541 tgacatcata ctggcagcaa cttttgagct ggaggcagga accatttcaa ctcacaagaa
    36601 gcatctatct gggcttaaag agatgaaact tccagacggt caagacctgc ccgctgtatt
    36661 cccagagatc aacgacccga aagagttcac gtcaatccgg tcattgcttg acagtgtcga
    36721 gattggcttg aactcaccac ttccgacgcc gcatatgaag tttgccctaa gcttctatcc
    36781 agagctttca gctgcaagga agtacaaaga cgagatgatt ggccaacggg tgcagagagc
    36841 ttgggataag ttctacgcca atccagatgc ccaaggttct gtacactgtg ctatggacct
    36901 gttgattcag cgtcaggcac aaatggccaa gaaagagaac cgtgatatga cctatgatat
    36961 ccaggcaatc aaaggcgagc tgttcggttt catcgccgcc ggccacgaga ccacgtcgac
    37021 gaccatatgt tgggcaatca aatatctgac tgagtaccaa gacgtacaaa agatattgcg
    37081 agacaagcta cgggagacac accattgtgc tttcgcagct gggcggctgc cgtccgcgga
    37141 tgagatcgtc agcaatacga cagcttacct agatgctttc attgaagaga accatcgctg
    37201 tggaaatacg gtgccgacga ttgtgagaca tacaatcaat gacaccacaa ttcttggcca
    37261 caaaatacca aaggggactg atgttttcat gcttaccaat ggtccaagtt atcaggcccc
    37321 atcatgttcc gtggacgaga ctttgcgcac taagtcgagt caagatggga agggaaagtt
    37381 cggcaactgg agtagtgagg acattgacca gtttagcccc gatcgatggt tagtttcaga
    37441 gggaaatggc gaggtccgat tcgatgcccg cgctggacct gcgcaccctt acggagtcgg
    37501 ccagcgtggc tgttttggta agcctatcgc tcttcttcat tcctatcgtg cgccaggagt
    37561 gtgctctaga ttctgtccca tttagatata tactggactc ttaactacat aattatagta
    37621 gagtctaaca ttctttgcag gctcgaaatt cgcgcaattg gagctaaaag tcatcctgac
    37681 cctgattgtt tggacgttcg cgctgaagcc cattccagct gctctagcgg ggtttgaggg
    37741 acatgataag aacaccaagc gggcacagaa agtttatatc agactttcca aagtagatta
    37801 atctgccttc ggcttatctg ttcagggcaa tgcgttagct ttgggtctat gagaatatcc
    37861 cagttaatcg attgcttgtt cgtttatgcg tcactgtagc caagttcttt gcaaacagga
    37921 atgaagtcat tacgacagct tgattatcgt cagattatgg tgtagtgtga gtgccacgaa
    37981 ccagggccat gctgcacaag cccgggggtg gcctttcaag tcaacttgtg cctgatgctc
    38041 gatattatta tcgtatgatg caccacttta gatggtgtta tctcttacat atttcggaca
    38101 ataaattgtt ctgaatggga aagttcctac aaagtctttt caattgccta cccattgagg
    38161 actctatcaa atatacgttt gttatgatcc cagacgcttt ccgccaaaga tgactcctta
    38221 tactccctca gcacaggggt ttccgcaatt tcttcgcttt gatgtccaat tcgtctaacg
    38281 ccaggcccgt aacgtggatc cgtcaggtga aaaacttgcc tctcggcaca ctcttctgcg
    38341 gacgtgccaa aaagaaatgc taatgtttcg gctagcgagc ggatgagtgc caatgccatg
    38401 ccccagaata tactggctga ctccggcgcg gtcaggcgcg caaaattatc tgttcttacc
    38461 catcccggat agacatgcat gaatgtgatg tgtcggttgt cctgggccag gtgttcaaag
    38521 gagagtgtgg tcatggtggt ggaatgtcca accactgcta gtggagtcca agagttctcg
    38581 agcccaaggt tgtccagccc gatagctgcc tccttcccgc cattcaggac acacataacc
    38641 tttgggtctc gtgactttcg gagcagtggc agcaatcttt ccgtgagaag catcctagaa
    38701 taatacgaga tggcaaaaca ggtctcaagt ccttcatggg tatctgtcag taagaaaaac
    38761 aagtcaacca ctatgccggg cctagatgag tagagtaggc cctacaactt gccccgttca
    38821 ggggtatcat gccagggctc atgtaaagcc catcgacttt ttgagtcgaa tcagcgattt
    38881 tcttgcacac acgatcgaca tggctgagca acgagaattc ggcttcgagg aatatcaccc
    38941 tacatgatgg gttggctttc tcaagtagaa gtctctgagt ggcgaaacgg gactctgatc
    39001 ttccgatgac atagaatgtt ggtgaactcg acatgtccgc catacgggat agggtgctgg
    39061 cgccaatgcc acttgttgcg ccagcaaata cgtatacggg tgacgcatct tgctgatttt
    39121 tggcacggta cgtctcgtta gcttcgcgta cagctgctag atgcatgatg tcatcctact
    39181 ggtcgagcaa gacaacaaga aggtcttacg atgctgctct cagcataggc actggttcat
    39241 aaaccctggg cggaaaaatt agcccgcctg acgacggaca caaggccgag tctcggggca
    39301 caggtcaagc ttagaagcac aggccagcca tcgggcatcg ggcatcgggc atcgggcctc
    39361 gggccgcggg cttaagcgcc gtgcgtctgg ttgatccttc accttcatcg ttccgcctcc
    39421 cgtccgcctc cccatatttc ccgctggccc cactcacacg gccgaaatag gaaggggaaa
    39481 gaccgaatcg gatgaactat caacggcccc catcagcgcc gtctgcgctg actggagtcg
    39541 agccgcaatt ccactgcttc caagggataa acgaaactga cgcgggcgaa atttcgatcc
    39601 gaggtaaatg agaaagaacg acgatcaatc aaagttgcct tccattccga tgcccatgtc
    39661 cgctaactcc gtaggccacc accatgggtc aacgcaaagt ttcaagcaga aaatgcggga
    39721 tctcatcctg ctgagtcctt cttacttgtt tttgcggcga ccacgccgga ggagctatca
    39781 cttgaccatc ttgctctgca tacgttctca tctgtcagca actcccaggg gtcggttcat
    39841 tccccgcgag accagtgaac caaccattct tcgtaaaccc gctggcgcta attccaaaca
    39901 tgtcgaccga gtcgactaac agcgaaaagg ttggcggccg catcagccca ccgcccaaag
    39961 cagatgtcga gtctgctcct ccccgcgccc ctccagcgcc gccaaatggc ggactgaagg
    40021 cctggttaca ggtcgtgggc agctgggcca tcgttttcaa cacttggggc accatcatca
    40081 cctttggcga cttccaagcc ttctacgaaa ggggaacgct gttcaccgag tcctcctcga
    40141 atatctcctg gatcggctcc atccagtcgt tgatggtgtt cgtcgttggt gccgtcattg
    40201 gtcccatcta cgatcgaggc tatctcaagc tgttgctgct catcgggacc tttggtattg
    40261 tcttcggtca catgatgctc tccctctgct cggaatattg gcaggtagtc ttgtctcagg
    40321 gcttcgtagt cggcattggt ggtggctgtc tgttcgtccc cgcattggca gtggtccagc
    40381 cctacttcag cagccgactc ggacttgctc ttggcatagt cgccacgggg agctcactcg
    40441 gcggtatcat ctaccccatc attttcatca accttatcga gagagtcggc ttcgcctgga
    40501 ccgtgcgcgc catgggcttc gtggccttgg gctccctgct agtccccctg gcagtatccg
    40561 agatgcgcgc caagcccccg gctgtgcgaa gaatgcttga cttgacggcc ttctcagacg
    40621 gcccgttcat gctctgtata ctgggttgct tccttggcta tgccggctct catgtctcct
    40681 tcttctacat tgcatactac ggacaggcca acggctggat gacgggcact ttggcgctct
    40741 accttctgcc tatcctgaat tcagcatcag cgattggcag agtactacca aactggttgg
    40801 cggataaagt gggccccgtc aacgttgtca ttccaggtat gcccatcacc ctgttacatt
    40861 ggggtagcta gataggctga ctgacttgag ataggttcac tcatcattgg tgtgatttta
    40921 ctttgtaatc ttgccgtaac aaacgctgct ggtattatct gcacggctct attctttggc
    40981 ttcttgtctg gcatatttgt tgcaactcca cccctcttat tcatggtctt caccaaagac
    41041 aagactaaac tcggtgcacg gatggggctg gcatacgcac ttgttggcct gagtgttctt
    41101 cccggtggac ctggcgccgg aggcgtgcta cagcatcatt ccactaggct tgactgggtt
    41161 gctgcctggg tgtatgcagg cgtgcttccc ttatctgcct gcctcgtttt ctgcggtttg
    41221 agagtgtggc aagcgggcac caagctgaaa gtgaaagtat aaggaattca cgatgtggcg
    41281 agagtgctat caagtttatc gtgaggaacg tggagccctg ggtctttggc gtcaggggtc
    41341 tgaagtcccg gactcgacag cgagtgagtc ttgagatcat aggtacctag atgattgcaa
    41401 gatgtccgac ttgatattac gaatctctcc ggcggtgagc ggtacagaga gcatttcata
    41461 gttgtctacc agatgggcgt tggtagtaag ctcggtcaag ctcatgtcga gactctgata
    41521 acctggtacc ggctatgcaa ataggcttac aggaaatcgt taaccgaatg ctagatatac
    41581 tacccctgtc tggtctgggc ctaccggcat acgcttcaca ccacaacgac gacacatctc
    41641 acctagtgcc atacacttca acattagtct tctggcgtgg actgccctgg gggaatgatc
    41701 tgatgctcgg aggctttttt ccattcccat tccattttcc gcgttgcttt tcattctaca
    41761 tagtatccac gctccaaccc ccctccccac cacgtcctta aggagaaaac aaaatatgaa
    41821 gagaaacaag gcccagtttc agaaagtttt gtgccagtgt ttccaaaaag cagaatacga
    41881 attcgatgtg caatagaaat cgaattgcgc tttgtaaaaa tatttcgtgt agggctgcgc
    41941 atgaaatcta ggactacaac aatctcgttc tctactcatg gtttaggcaa aggtgtcccg
    42001 tgttacgtca aaagctccta taggatcaca cggagcatct tacacaaacc aaacttttat
    42061 tgtcccgaat gtagcgagca ctcatcttgc tcagggaaat agcaacggat gtaatactgg
    42121 ccatcatggc ttatgaggtt ggcgaagagt tgattggaca atactcggta ttatgggtcg
    42181 atgtcttaca atctacatgc gccatttgcc tcttatgttc atctgcggca aaagccgaca
    42241 ccaagtaata gacactgtaa tccgtacaat tttattttat tttttttgct gcgcgtcagg
    42301 atagtgagtt aagcggcaca cgtgtttcag atttcatata tccttatatc cggcttgcag
    42361 cttagttata tgtcttcacc gttctttatc cggtcgggcc aatgctatgg agctcacgcg
    42421 gagtcaacac gagactctct gattgatcgg gttgattgaa ggatcggcat acgtgcagga
    42481 caagaccttc caatccttgt gatcaccaca tgggacaggg tgcttgattt ttatacgcag
    42541 cggccgccgt acgacagcga gacgaactcg taacttaaaa accaatccct gcttgtttgg
    42601 cggctgcgac accgcgaatg agtatcggag aattgcagtt ttgcttgtcc atagtcgcga
    42661 ccttgccacg tgattatgac tccctagcct ttgcggggtt cacagacatg gaccacggaa
    42721 ggattgcaat cccacaaacc attgcatatt cttggcgatc catcgtgcag ttgacgaaag
    42781 ctcatacaag cggtgtatac ggagatctat ctagcattag ctgtatgcta gtcctgtgtt
    42841 caattgtagg atcaacccat gagatgatta tgatatgatc tggcccagtg catggttgac
    42901 aagggacttt tgcctagcac tgcgataagg cccaatcaaa gagccggatc atatgcaccc
    42961 ttgcaaaact tccaaacctt gcaggtaaca cggtgctgct tacgaggatg ctcggtcgcg
    43021 acggcctaga tgctcgcgta agtatggtga tcgaagttgt tcttggacat gcgtaggatt
    43081 gctgacgcct tgcgtatgca gaaggtctgt actgattcta tctagtagct gcgttagcag
    43141 taaattgctg atatatccgc cttctggtac ccatcaccag gtatgtaacc tggaggttgt
    43201 acgccggctc ttcaaacaag ctagctgtcg cctttagtca ctgacaggtc tatgcactac
    43261 aggtcaacta agaaccagca tgcagtcctc tgacatggcc ttgggcaatt ggatgaataa
    43321 tacgcgcaag aagcgacggc ctgctctggc ttgctcctcc tgcagacgca gaaagatcag
    43381 gtaaatcttg tctatatctt ccgcaaactt tgatatctaa tcatcggcat tcctcacagg
    43441 tgtgatcgac aaacgccttg tgagcagtgc atcaaggcca acatcgaaac atgtagctac
    43501 gtcacgagct caagggcctc gcctaacagt gccccctttc atccgcagga cacacagttc
    43561 tatgtgttcg aacaagctcc ttcgcagtcc aggatggaaa caaacttcac tacaagcagc
    43621 aactggatgc ctgaagttcc ttcggatgct tcgagcaccc tatctagcca ccatggtcac
    43681 tcactatcca taggcgcctc tctgccggcg gagcaagtac aggtccctgc tgcttcaggt
    43741 ccattctcac aatctccact agagaactgg tttcctgcaa tcaaaagagc gacaagaggg
    43801 tctttctcaa gaaccaggtt ctatgggcag agccactggc tcaattttgt gcatcaggta
    43861 tggtatcacc cagcgtatca ctccaagagc aatgcctggc actcacattt cacattctcc
    43921 ccaagcacag gcagtcataa ctgcccacga ggccaatgag agcaatcgct gcactatagc
    43981 aagatgtcgt tcacttagcg acgtcattgc cacgcaagaa gccgttcgat cccagaccgc
    44041 gttcgattct tacagagatc tgatcccaga tcgagcggta gcagacgttc tcattcaagc
    44101 gtacctgcgg actttccaga gggtgtttgg tattctgtct gttgctacat tcttggacaa
    44161 ctataaagcg ttccaagcca accctgacgc ggttggcgat accttcgctg ttccgcttgc
    44221 cctcgtgtta tgtctcggtt cgagtttctg ttcgcaagaa gccggcatcg ctagaaatac
    44281 cgtcctagga tgggttggct ttgcgtctag ccggatttac tcctcaatcg acacgaaaga
    44341 gctcaatctc gatgtcatac gtacacactg tttgtttttt ctgactcggc aggtcttctg
    44401 tgtggatgaa agcaaccact ggttgccggc aggatcactt atgcgcctgg ctatacatct
    44461 aagccttcac atcgatccag tgaaacacga cttccaggat atgccaccct cagagatcga
    44521 ggctcgacgt agattatggg cgacggtact agagctggaa gtccagtcaa gcatggatca
    44581 tggcgagcga ccctccattg gtgtcgagga ttacgactgc gcgccgccat taaacattga
    44641 cgatgcggac ttgaatacca gcacaccctt acccaaggcg gaagatgaac tcacccagac
    44701 ctcggtccag atcctattga tgaggagcat acccacccgt ttgaagattg cgagacttct
    44761 aaacaacttc cagggagacc tatctttcga ggcggttttg agcctgagtt cagagctttc
    44821 ggaaatcctc aaatgctgta caaggctcct cgaggctttc cggatgagca caaattctcc
    44881 gacggcattt cagaccaaaa tgtatgacct gatggttcag aggttcgtcc tagggttaca
    44941 ccatccgttt gctcttaaag ctatggagaa cccttcctat tactactcgc ggaagatgtg
    45001 tgttggggca tccctgcgcc ttctcacgca caactcagct ctgtcaggcg acgacgactt
    45061 ccagcgtatt cgtatgcgtg ggtccggtct cttcatgatt ccattcacgc aatgtgctct
    45121 gtatttgtgc agcgaactta cggatcaggc tgagacagag gagccggttc ctacaaatgg
    45181 acaggaaaca tccctctaca aacagctcca ttcagggaca aagtcctatc tcaactgtgt
    45241 caaagaacgg agccagttga gcgagaggga tctgggatgc tatttgtctg tctgctgtct
    45301 gctggcacaa gccgacgcca tgaagtcgaa cacgtccgtc gagccgaaga tctcgcaggc
    45361 cctggccaac ggcctcaatg cataccatga atccttgctt agtcgtttac aagagagtaa
    45421 ggagttgact agctgggaga tgtatgatga gctatcgaac ggtgatgggg ccaataacaa
    45481 tcaggaatgg ccggcttggg atgaaccgac cgtgaacctg aacttggatc cgtcatgggg
    45541 accagcggtt ctgacacctc catcgggccg gtggcagtca caaggtttgc tgaccaaagt
    45601 tcggtacgta gctcaacaaa acagacagtc aagtcacaac atatgctgta gatttgtact
    45661 taagtggcac gtgaaaaagc ctgttgactt ccaaggctcg accctcaccc atgagctcta
    45721 agtagcagct tcaagcaaga atgcggctat tttgcacaaa caacagccaa tttcgatatc
    45781 acacttttaa ggctagacgt taattaatgt tgttctccta caaggaatgg cattgtagtc
    45841 atctactgcg tctggcagat cgtaaatacg caaagctatg ctgagtctcg ccaatggata
    45901 cttttgtgtt ctttcatcta caagtgatac gcatgatcat ttggacctac atgatttcgt
    45961 tgtggtgtaa ttaaccgaat ctcttattca tttcgcataa atgctgtatt tgaagtcctc
    46021 ataggcacta ccgtgtgatg aagagcgccg attatgcaga acaccttgtt gagttgaccc
    46081 gtatatggac agtgacccag tccatcagag agtgtcgatg tccagctcga ccgtttttct
    46141 tttcctaatc aggatcttcg cgattggact ggaaccatta gccgctccaa taaccatagg
    46201 cttgatatcc gtgcccggcg caagcttcca gtcgtacttc atgagaagat gacagagcgc
    46261 aaccttgatt tcgttcgccg caaacgccct gcctgggcac gcgtaaacgc cgtggccgaa
    46321 ggccaggtgg tctcggtgag tcgacaccag catggactgg ttctctttcc caggctgctc
    46381 ccgcatcttg acgaaccgac ttccgtccca tttttcaggg tcttcgtaca cttcgggatc
    46441 ccgcatcctg aagatgtcca cgatggtacg ggtccctttc ttcaagacca gcccggtaga
    46501 caacttgata tctgcagttg cccgacggcg catagcagct gtgcaagaag cgtgatcagt
    46561 cgaaaccgcc ttccaattcc aaagtaatga gatacttacc taggctgatt ggcttcagtc
    46621 gctgcgattc cttggcgata ctatcgagaa gcttcatgtt gtaaagcgac gtcttcttcc
    46681 atccgttgtt tctgagctct ctgacgatct cctctcgagc catgtccatg aactcagggt
    46741 gctgggcgag gtctatcata acttgaacga gcaggtccgt cgtggtgtgc gtggcggcaa
    46801 ccgagagcat caactgaaat cccgccggtt catagctgat attcttcgca gaagcttcct
    46861 cgtctgccca atcgagcgca tcattgaaat atggcacctt ctcccctttg cggatggctg
    46921 cctggcgcat ttctcgcctt gcggcaatga cggggtcaat cacccgccgt gcctcaccaa
    46981 actgcccgcg gagcttctcg cattctggga cgaaccagtg tatgaatctg cggagaggcc
    47041 ggggatacat gcgcagcatc cctgctgcca caaacagatt gatcgtgtaa gctttggtaa
    47101 tctgtagcca atcttcgctg cgacagagtt gggtgcccaa aaacacacga gatgatatgc
    47161 gagcaatgac atccaggatt gtgggcttga gtgtgatctc atgccaatct gttagtgtca
    47221 atattgtctc aaaatttgta cgtctggatt ggctgggcac ttaccctggg agtctcctat
    47281 attcacagca agcgcatggg tagtctcagc ggacagtggc tccatcactt gcgctacata
    47341 gatttgcggt aagcaaataa ttctataggt agcactgcac attcgcatat gaaaacttac
    47401 acaaatactt agtgagctgt tttctgacca cagcctcgag caagagacta tcgtttgcaa
    47461 actgggacat ggcctcaaac cccgggatat ccccgtgaaa gtcctacaac attcagaagt
    47521 ctattccatt aggctggaag ggacgcaact ccatgctcac ctgcatattg gcagagggaa
    47581 agctgagttt tgactcgttc cggatctcat ctactagggt atgtggaagg acaacaacct
    47641 ccccaagatc cgtcattagc ctgtaaggtt tgctcgggta aagtgccctg ccctttgcaa
    47701 gcagtcgcgt gcatgatgac aagaaatcac gctgggatta cgcaagtcag cttatgtttg
    47761 gaataacatg atttcgatgc tggactcact ttagcatcgg tagctgattc aaacagtctt
    47821 acaggattga cggaaggtag actcttcacc cctgagtttg aaagaaagga tatataaacc
    47881 aatagcaaca ccgcaaggct tgtgaaagtg gcgatgtata gggcatactc atgtaaagga
    47941 aacccaggta tattgagagt gtcgtgtgct actgagtgat ctgaggactg cgccattgtg
    48001 agatcacctg taggttagtc agggcggtca gatgaatgtg ttttgagaga tgaagttcaa
    48061 atataattgc ttccaggtac tacactagac atatcattat ctgaggaggt gattcccgtg
    48121 taaacgtcac catatgtttt catggcattg actattgtca ataactatac tgtatgcagc
    48181 tagtgcaagt tctcggcatt tccccttcct aattcgtttt cgtccgacgc gggtctggct
    48241 tacgcctcaa tttggcgaca ctacaccgaa acggacagtt cgaccttgcg gccctcgggc
    48301 ccacaattgg gggcgagagg actgtgtgat cccctttaaa aaaactacta tgatggcaat
    48361 tgaattgtta acgagttatc acgaacttca tttcagtaag tgatagaatg cattgagaaa
    48421 aattgttaac ttagaaacct gtactaaagt gacaaaagat acagtaagga tgctcgctca
    48481 caccatgcca attggtcatt acaaaccccc ctcacaaacc catataataa cgtaaggact
    48541 aatcgtgctt tcacatatca tattaaaagt ggggtactct cggccacact gactagtgtc
    48601 agtacacacc tgatggcata gcgtcacaat atatacatta aaccatcaca gccagggttt
    48661 taatccaatt aagcttgaat taaaaaagaa gattcgtcaa agaaaatcag aatttctcga
    48721 attagaggag aagttgtctc atgaggctga cgcacgtaag attattaagc gtgcgcggtc
    48781 ggaggtcgac aagcgtctaa ctcacctcac gatctcatcg agtccatgcc acgtggacat
    48841 acagtagtaa agatatgtgg gagactggca tacaccctat taaattaaga tcaaaacaca
    48901 tttaccgtag acttaattaa ttactatcaa gtgtagctct atagcctcaa agtatttggt
    48961 tgtgggcgca ctcacgactc tgcatccaga aagcattcca gagcgcttga gcgaacaaac
    49021 tttcacggga agatggcgga aatggcagat atagctatgc ctgtgtcaca agtcaaagac
    49081 atcatgactt cgttgcatga ccagtatcaa cgtagaatcg tatatccatc ttcagcacat
    49141 gataacctat catctctcat tagatattct agaccactaa gagtgctacg cggtaactct
    49201 cactggtaaa tgagttcaac atgtaccctc tgccagggca aggcgctccg atctagacat
    49261 tgtttcgtcc ccaggtccag tggaagttcg cgctgagcgc cgttccattc tgaacgtctt
    49321 cactagctct ttcaactagt ttccgtacat cctctttggt atacttgccc tccaagaccc
    49381 cgttttccac caggccagta agagattgtg ccatgatgag caacccaggt tgtcgatcca
    49441 cgggggtagt gcttgacaat cgcaacatag caaaaatgtt ctcatcaata ttggcaagcc
    49501 cagcttcttt gaactgggaa ggaagtcgaa ctggggccct aaatatggga atcagcgaat
    49561 ctcctctcat tttctggagg caggggtcca tcagaactcg gcctcatggc aggtatctac
    49621 tcacaaagga tctcggccga gctggtttcc cacttcagat tcgagcttga cccattcgta
    49681 gtaagcttca ctccatggag agcaagtcca actgtagggg ccggtctctt cccagaagag
    49741 aaagccgccg ggggcgatta actttcttag attcttcact gccacgagcc agtcgtcttt
    49801 ctttagtgca aagacgagga atcgcacgtg taccacgtca tatttaccga tgatctcttg
    49861 tgggaagggc ttgaagatgt cgccgaacct taaagtgaca ttctgtggta acgtcttggg
    49921 atccggaaac ttgttcacgt cgaaatcgta accatcgact acagctgttt ccggcagctg
    49981 ggaggccagc tcggtagccc agattccggt acccgtgcca acatctgcga ttttgggggc
    50041 ttctaactcc ttgacgtaag accacacgac agctggaagg tcctttcccc cagccatctc
    50101 tctgaagaag tcgtgttgta tcttgagccg cttgatctca ttgttccaat catggttaag
    50161 gttgtatacc tctttctctg cagacatggt gaccgtatat cttagctact gtgactcgtt
    50221 tctcaagatg aggaagggga gttcatgtga aaaataatcg tgaagcgcga tgagtaggtc
    50281 tgaatctgga tgttaaattc gctttaagtt gttgagccgg ttagttcggc gtggtaattc
    50341 attaggactc atgcgaggag ccattctcat ctcatgcaag gaggcattct caaactcctg
    50401 aagccggaga aaatagtaag cccccgcttt ggggaccggt caccccggcg tggagggacc
    50461 caatactcct gcaagaactg cattggttcc aaaatttccc gcaagccggc tgaaagagca
    50521 tcggtgaact acggtagagt cgcttgagtc accccatttt acatgttgcg aactccagat
    50581 atggccaaca tctcatctca aatcattgcg tctctaggcg ccatcttgct gggtatcgtt
    50641 tcccgtaagc ttctgcagat cgggagtcgg ccagcggacc ttcccccagg acctccagcc
    50701 atacccatcc taggcaacct ccatctggtg agactcaatg ttgcaatgct tgtagcaaat
    50761 actctagttt tgcccttgct aataaatcgt agatgcctga tcatgatgtc aacttgcagt
    50821 tccagaagtg ggcgcaacag tatggcccgg tatacagcct aatgctggga acgaaaacta
    50881 tgattattct ctcgaataac cgagcaatca agaaagtctt ggacaagaaa agcgctataa
    50941 gcaacgacag aatggagatt tacataggtc aaaagatagc cagtaggggt ctaagagtct
    51001 tgatgatggg atacggacaa acttggagga tggttcggcg gatcatgtac gattacgacg
    51061 cggccgtcaa cccggacgtc tcgcaacgcg accagtttgc gttcggggcc gggcggcgga
    51121 tctgccccgg tatccacgtg gcggaccgga gtctctacct cagcatctcg aggctgctgt
    51181 gggcgtttga tttcaagagg ccgcttgata gcaacggcaa agacgtcgtt ccggacccta
    51241 cacaagtcac tcagggcttc ctggcctcgc caccgccctt caaagctgtc atcacgcccc
    51301 gagacgcaga ccgcgcaaaa attatccgtc acgactggga gacagcgaag cgggatgatc
    51361 tcgacccaga gacattgcaa tggaaggtta gacagtagat agctagctat attcaatatt
    51421 atcggttggc tatgtgtcaa tgaatcagct ccagggatct agctgctgat taggttaatg
    51481 cgaccagacg tttccttcta gaagccaagc tcgggctaaa ctgctgccag gctcaggctt
    51541 caagtaaaag cgacatggct caagccccgc tgtgggatag atactgagaa aagaatgggg
    51601 catgtcgaag gagattggat gctatggtcc attttgctgt atactttggt ttccacatca
    51661 caaggacagt tatgttgttt ctatatgtac acatgtgaag cctttgtccc attcacccaa
    51721 cgtccgaatt gtacccatgc aaggtccaag atcaagaccg gccagccgcc ccgacccttc
    51781 cctcccttga acccgaatgt caaacgccct gatgctgtga tgttgataat gatgtgtatg
    51841 ggtaatgctg tgttgctaca cgtcatattc ggccaaaaaa aaaaaaaaaa gaatggatgc
    51901 aaggttctcc ctgcttggct gggggaaacc aatccaaaag gcatcccgca tctctacgca
    51961 aaagtcatct ggatttcctt ctccttcccg aactcctcgt cgtcgtcggc ccaaggatca
    52021 tgcaacgcca tgttcggtgt cgtctggctc gatttgatct ccg
//
