# Supplementary material for: Genome sequencing and physiological characterization of three Neoarthrinium moseri strains
Source: BMC Microbiol. 2025 Aug 21;25:526. doi: 10.1186/s12866-025-04274-z (PMC12369201; doi:10.1186/s12866-025-04274-z)
Supplement: Supplementary file 16 — Supplementary Material 16. [file 12866_2025_4274_MOESM16_ESM.zip › BiGSLICE/input/Nmoseri/CBS16480/JAFEVA010000008.1.region002.gbk]

LOCUS       JAFEVA010000008        47977 bp    DNA     linear   PLN 06-APR-2022
DEFINITION  Neoarthrinium moseri strain CBS 164.80 scaffold8_Wmoseri_CBS_16480,
            whole genome shotgun sequence.
ACCESSION   JAFEVA010000008
VERSION     JAFEVA010000008.1
KEYWORDS    .
SOURCE      Neoarthrinium moseri
  ORGANISM  Neoarthrinium moseri
            Eukaryota; Fungi; Dikarya; Ascomycota; Pezizomycotina;
            Sordariomycetes; Xylariomycetidae; Xylariomycetidae incertae sedis;
            Neoarthrinium.
COMMENT     ##antiSMASH-Data-START##
            Version      :: 7.1.0
            Run date     :: 2023-12-04 12:18:39
            NOTE: This is a single region extracted from a larger record!
            Orig. start  :: 632749
            Orig. end    :: 680726
            ##antiSMASH-Data-END##
FEATURES             Location/Qualifiers
     protocluster    1..47977
                     /aStool="rule-based-clusters"
                     /category="PKS"
                     /contig_edge="False"
                     /core_location="[20000:27977]"
                     /cutoff="20000"
                     /detection_rule="cds(PKS_AT and (PKS_KS or ene_KS or mod_KS
                     or hyb_KS or itr_KS or tra_KS))"
                     /neighbourhood="20000"
                     /product="T1PKS"
                     /protocluster_number="1"
                     /tool="antismash"
     proto_core      20001..27977
                     /aStool="rule-based-clusters"
                     /tool="antismash"
                     /cutoff="20000"
                     /detection_rule="cds(PKS_AT and (PKS_KS or ene_KS or mod_KS
                     or hyb_KS or itr_KS or tra_KS))"
                     /neighbourhood="20000"
                     /product="T1PKS"
                     /protocluster_number="1"
     cand_cluster    1..47977
                     /SMILES="C([*])C(-O)(C)"
                     /candidate_cluster_number="1"
                     /contig_edge="False"
                     /detection_rules="cds(PKS_AT and (PKS_KS or ene_KS or
                     mod_KS or hyb_KS or itr_KS or tra_KS))"
                     /kind="single"
                     /product="T1PKS"
                     /protoclusters="1"
                     /tool="antismash"
     region          1..47977
                     /candidate_cluster_numbers="1"
                     /contig_edge="False"
                     /product="T1PKS"
                     /region_number="2"
                     /rules="cds(PKS_AT and (PKS_KS or ene_KS or mod_KS or
                     hyb_KS or itr_KS or tra_KS))"
                     /tool="antismash"
     gene            1160..3548
                     /locus_tag="JN550_003466"
     mRNA            join(1160..1315,1365..1763,1814..2069,2119..2313,
                     2361..2558,2614..3548)
                     /locus_tag="JN550_003466"
                     /product="hypothetical protein"
     CDS             join(1160..1315,1365..1763,1814..2069,2119..2313,
                     2361..2558,2614..3548)
                     /codon_start=1
                     /gene_functions="other (smcogs) SMCOG1087:hypothetical
                     protein (Score: 281.6; E-value: 1.9e-85)"
                     /gene_kind="other"
                     /locus_tag="JN550_003466"
                     /product="hypothetical protein"
                     /protein_id="KAI1873213.1"
                     /transl_table=1
                     /translation="MATNGVHNGVNGTARNPLNHDYPKPLKVVIVGGGLGGLSAAVALR
                     RQGHEVHIYEQSALASETGAAVHLAPNANGVLRRWGIYAEEFGGTVMNHLTEYQYSGGV
                     VKEVDMLEMNKMWQHPWHLVHRVSLHDTLKKAATTKDGPGIPPVLQTSTKVVEVDAEAG
                     KVVFQDGSVVEADVIVGADGIYSKTRKAIDGGSSKLFGSGKAAFRFLIPREVAMNDPIT
                     RPLVEKNNNLCIWYGSDRRAVMYPCNDNETLNFVLIHPDTESHATQSDEWNKTGTVEQV
                     LKVYEEFDPALKHLVSKVDPAELKVWQLLDMDKLPTWTKGKLALIGDAAHPFTPHQGQG
                     AGQAMEDAAALAAVLPSGTYPEDVAERLKVYEKIRYDRGHLIQEYSRQAGKDWIDGKPQ
                     IDMMNYTAHNFGHDEIDNANNVFKRWLWSKKPDMYYRMPIGFGPFPGPRQDHLGNPRRG
                     QSERTFVTASIKFKTSRTYLETLFPTSSYSFASPATVCQASISITTLGNMSWLGGKGYS
                     HMGLYIHGVKYTKKDGSSIVGTHLPVLFESLTDPIVSGRDELGMNKVFCDVDIQRTPDS
                     YRAQCSWRGAKFLDFDLNELKADDPKSESGTIGGEADYGILAYKYIPAVGEPGKADIEY
                     PVVVPHEEEAKVAPANVQGVARSAKPSLKFEAKDWESLPTLHHITSGLAEIPIYEIVSA
                     KVVEGFGVPDVSSCRRIE"
     PFAM_domain     join(1238..1315,1365..1763,1814..2069,2119..2313,
                     2361..2491)
                     /aSDomain="FAD_binding_3"
                     /aSTool="clusterhmmer"
                     /database="35.0"
                     /db_xref="PF01494.22"
                     /db_xref="GO:0071949"
                     /description="FAD binding domain"
                     /detection="hmmscan"
                     /domain_id="clusterhmmer_JN550_003466_0028"
                     /evalue="4.70E-23"
                     /gene_ontologies="GO:0071949: FAD binding"
                     /label="JN550_003466"
                     /locus_tag="JN550_003466"
                     /protein_end="379"
                     /protein_start="26"
                     /score="82.1"
                     /tool="antismash"
                     /translation="KVVIVGGGLGGLSAAVALRRQGHEVHIYEQSALASETGAAVHLAP
                     NANGVLRRWGIYAEEFGGTVMNHLTEYQYSGGVVKEVDMLEMNKMWQHPWHLVHRVSLH
                     DTLKKAATTKDGPGIPPVLQTSTKVVEVDAEAGKVVFQDGSVVEADVIVGADGIYSKTR
                     KAIDGGSSKLFGSGKAAFRFLIPREVAMNDPITRPLVEKNNNLCIWYGSDRRAVMYPCN
                     DNETLNFVLIHPDTESHATQSDEWNKTGTVEQVLKVYEEFDPALKHLVSKVDPAELKVW
                     QLLDMDKLPTWTKGKLALIGDAAHPFTPHQGQGAGQAMEDAAALAAVLPSGTYPEDVAE
                     RLKVYEKIRYDRG"
     PFAM_domain     2904..3494
                     /aSDomain="ADC"
                     /aSTool="clusterhmmer"
                     /database="35.0"
                     /db_xref="PF06314.14"
                     /db_xref="GO:0016829"
                     /description="Acetoacetate decarboxylase (ADC)"
                     /detection="hmmscan"
                     /domain_id="clusterhmmer_JN550_003466_0029"
                     /evalue="1.70E-12"
                     /gene_ontologies="GO:0016829: lyase activity"
                     /label="JN550_003466"
                     /locus_tag="JN550_003466"
                     /protein_end="695"
                     /protein_start="498"
                     /score="47.5"
                     /tool="antismash"
                     /translation="SISITTLGNMSWLGGKGYSHMGLYIHGVKYTKKDGSSIVGTHLPV
                     LFESLTDPIVSGRDELGMNKVFCDVDIQRTPDSYRAQCSWRGAKFLDFDLNELKADDPK
                     SESGTIGGEADYGILAYKYIPAVGEPGKADIEYPVVVPHEEEAKVAPANVQGVARSAKP
                     SLKFEAKDWESLPTLHHITSGLAEIPIYEIVSAK"
     gene            4445..5023
                     /locus_tag="JN550_003467"
     mRNA            4445..5023
                     /locus_tag="JN550_003467"
                     /product="hypothetical protein"
     CDS             4445..5023
                     /codon_start=1
                     /locus_tag="JN550_003467"
                     /product="hypothetical protein"
                     /protein_id="KAI1873214.1"
                     /transl_table=1
                     /translation="MSSGEAPPHKANDMRQVNRVITDHNEKGEAIFSSQIPEPLPGVTI
                     YNGAVFSLGYATNERPVGLSNNKDIETYKPLLANPPGIVIPGGTVARFVDTPPNALSPM
                     HRTVSLDYGVVLEGEVELILDSGEVRLLKRGDLAIQRGTMHAWRNPSKTEWNRMLYFLQ
                     ESEPVIVNGKALEEDYGDMKGHVEDSSAK"
     PFAM_domain     4721..4903
                     /aSDomain="Cupin_2"
                     /aSTool="clusterhmmer"
                     /database="35.0"
                     /db_xref="PF07883.14"
                     /description="Cupin domain"
                     /detection="hmmscan"
                     /domain_id="clusterhmmer_JN550_003467_0030"
                     /evalue="6.40E-07"
                     /label="JN550_003467"
                     /locus_tag="JN550_003467"
                     /protein_end="153"
                     /protein_start="92"
                     /score="29.1"
                     /tool="antismash"
                     /translation="FVDTPPNALSPMHRTVSLDYGVVLEGEVELILDSGEVRLLKRGDL
                     AIQRGTMHAWRNPSKT"
     gene            complement(9836..11545)
                     /locus_tag="JN550_003468"
     mRNA            complement(9836..11545)
                     /locus_tag="JN550_003468"
                     /product="hypothetical protein"
     CDS             complement(9836..11545)
                     /codon_start=1
                     /gene_functions="transport (smcogs) SMCOG1005:Drug
                     resistance transporter, EmrB/QacA (Score: 277.4; E-value:
                     2.7e-84)"
                     /gene_kind="transport"
                     /locus_tag="JN550_003468"
                     /product="hypothetical protein"
                     /protein_id="KAI1873215.1"
                     /transl_table=1
                     /translation="MSTLPDESTRPAPGTQPRQNGHTAYDTSQNFDTKAIKDKTEGTSS
                     PKLVENGRTIRGFRWFVICASLYITCLLYGLDTTIAADVQGPVIAALGHIEQLTWVGAG
                     FPLGSVCVILILGRLYELFNLKWSFILTVLLFEIGSAICGAAPTMNALIIGRVIAGAGG
                     SGIYLGSLHYLAIMTAEKERGMYMSFVGAAWGAGAVLGPVIGGAFAVSSATWRWAFYIN
                     LVIGAISAPGFILYLPDIHPTQGVSTRDRIASIDWAGFMLGTCTWVTFLLAFTMAGGQW
                     PWNDGRTIALFVVFGAVLTLYILQQYFAFLTTTTLRLFPGHLLRDRTQVLLAIATAAGT
                     TILFVVVYYIPIYFQFVNNDAALMAAVRLMPFVVFAVAINLVSGTFLHLIKVYMVLYLV
                     AGAFTVAGGGPLVVYLSPSTSTGTIYGLTVLVAIGAGLTMTISYTIATLTLEPEQAAAG
                     ISMQNVVQIGGQVIALAVAGQINKSVGVKNLEEVLAGKGFTDSEIHGAMAGVQNALFQK
                     LEGELRNKAILAITQAMQTTFITVPIAGAVMLVAGLCMKRDRLFGKPIVLGP"
     PFAM_domain     complement(10139..11278)
                     /aSDomain="MFS_1"
                     /aSTool="clusterhmmer"
                     /database="35.0"
                     /db_xref="PF07690.19"
                     /db_xref="GO:0022857"
                     /db_xref="GO:0055085"
                     /description="Major Facilitator Superfamily"
                     /detection="hmmscan"
                     /domain_id="clusterhmmer_JN550_003468_0031"
                     /evalue="1.70E-29"
                     /gene_ontologies="GO:0022857: transmembrane transporter
                     activity"
                     /gene_ontologies="GO:0055085: transmembrane transport"
                     /label="JN550_003468"
                     /locus_tag="JN550_003468"
                     /protein_end="469"
                     /protein_start="89"
                     /score="103.0"
                     /tool="antismash"
                     /translation="AALGHIEQLTWVGAGFPLGSVCVILILGRLYELFNLKWSFILTVL
                     LFEIGSAICGAAPTMNALIIGRVIAGAGGSGIYLGSLHYLAIMTAEKERGMYMSFVGAA
                     WGAGAVLGPVIGGAFAVSSATWRWAFYINLVIGAISAPGFILYLPDIHPTQGVSTRDRI
                     ASIDWAGFMLGTCTWVTFLLAFTMAGGQWPWNDGRTIALFVVFGAVLTLYILQQYFAFL
                     TTTTLRLFPGHLLRDRTQVLLAIATAAGTTILFVVVYYIPIYFQFVNNDAALMAAVRLM
                     PFVVFAVAINLVSGTFLHLIKVYMVLYLVAGAFTVAGGGPLVVYLSPSTSTGTIYGLTV
                     LVAIGAGLTMTISYTIATLTLEPEQAAAGISMQNVVQIGG"
     gene            complement(12192..13013)
                     /locus_tag="JN550_003469"
     mRNA            complement(12192..13013)
                     /locus_tag="JN550_003469"
                     /product="hypothetical protein"
     CDS             complement(12192..13013)
                     /codon_start=1
                     /locus_tag="JN550_003469"
                     /product="hypothetical protein"
                     /protein_id="KAI1873216.1"
                     /transl_table=1
                     /translation="MALMAAMTLVLAHLDSHRDASSLLVHQYLSDRAMMEQAQQSMEEL
                     SRRNGDSLSTESADLLRRLLVIEAEASDGHKGRTEHVSIQPQEVEAPYHNENDHGNGVV
                     RVSIPYFGIIKIARGGIMSKEILELPDKPAAAQDRQAPTPETMGVNNPASAQKIYTQLT
                     PQPSQSAFSSQATDLGNSYSPNRLSALAQDQSRNQAMPNVQTAIEDMNYTSVRSHSLDC
                     SYAPYLPDIAAGVNDWTFQGVDMAFFESLASGDANSANFHANVLDWQNSGT"
     gene            complement(13044..14702)
                     /locus_tag="JN550_003470"
     mRNA            complement(join(13044..14428,14582..14702))
                     /locus_tag="JN550_003470"
                     /product="hypothetical protein"
     CDS             complement(join(13044..14428,14582..14702))
                     /codon_start=1
                     /locus_tag="JN550_003470"
                     /product="hypothetical protein"
                     /protein_id="KAI1873217.1"
                     /transl_table=1
                     /translation="MPATRSAQPNVVHHGDNDPNANADAHTPAGPTMKRRKTRKEPLAG
                     MRQIADRTGWAEAIVEQLVKKIGKHENPAHSTRSNVDSTTNLDCEIPTPVTNELNYAHN
                     PTSLSPSHPPTSAWVSNTTTPRPTRQDQASAATDGCSGDSGFVRLRTSGVLLPSLAKVA
                     RLSQTLYEAFPTHEDSDKICRASYRSFCMFNQVLTVPYKSLGQSDSGSHHSHIDRPGPK
                     SHPVLLAKHMLQLVHLLQQFHPNYEELAGLSELPAEMLERLADIAISQVTTQDRFLGSI
                     ESLECVMLETTYYANGGNLRLSWAANRRALHFAQLMGLHRIDSRLRYQKIDPRTQADPQ
                     TMWLRIVQYDCSLSLLLGLPRGFQGNDIATQDLLDNDTSLGRLERIHCTTTSRILGRNE
                     SRCQDFTITQELDHELQVEARRLPSRWWLPPNLSNTGKDDEGLFWDVKRLLVQISHYNI
                     LNRLHLPYMLRASIDHTYQYSQIACVNASREILSRFLILRNFN"
     gene            16043..17012
                     /locus_tag="JN550_003471"
     mRNA            join(16043..16515,16577..16924,16982..17012)
                     /locus_tag="JN550_003471"
                     /product="hypothetical protein"
     CDS             join(16043..16515,16577..16924,16982..17012)
                     /codon_start=1
                     /locus_tag="JN550_003471"
                     /product="hypothetical protein"
                     /protein_id="KAI1873218.1"
                     /transl_table=1
                     /translation="MPSVTSLSQQLFRNVGPLTTTFTAPASCATQSAVALAPVDQPAIA
                     AWLDGCGIRSVGDCLPNGQTVDNVYASDLATYSANDFLYYSPGVICPASWTTVGVAVKD
                     DKGSVSVTGIYEPAAQVTATPGATSLVTPAQNPPPNIFVEGLDLGETAIACCPESFAPD
                     GFGACFSNVPVTRYTATTGCQRSPFSDIYTFAPATFIWNGTTVTATVFTVTSADGNGFS
                     SSTTTFQSKDLTAYTGLWQYPMVTLVHKSNDPTPTAAGTSATTKSSAATRSNYFIGIGP
                     FF"
     gene            complement(17373..19167)
                     /locus_tag="JN550_003472"
     mRNA            complement(join(17373..18055,18118..18745,18869..19048,
                     19114..19167))
                     /locus_tag="JN550_003472"
                     /product="hypothetical protein"
     CDS             complement(join(17373..18055,18118..18745,18869..19048,
                     19114..19167))
                     /codon_start=1
                     /gene_functions="biosynthetic-additional
                     (rule-based-clusters) p450"
                     /gene_functions="biosynthetic-additional (smcogs)
                     SMCOG1034:cytochrome P450 (Score: 299.1; E-value: 1e-90)"
                     /gene_kind="biosynthetic-additional"
                     /locus_tag="JN550_003472"
                     /product="hypothetical protein"
                     /protein_id="KAI1873219.1"
                     /sec_met_domain="p450 (E-value: 3.1e-63, bitscore: 208.4,
                     seeds: 50, tool: rule-based-clusters)"
                     /transl_table=1
                     /translation="MAPLALFSKHFTSAFIVCALFLFGYRLLLHPLRKYPGPFFAKLSD
                     VYGGYFAAARRLHLRTYQDHLQYGAAHKSALTKLTKGDIYQNERLVKPSIYRASEVRPG
                     QNNVFNSRDKKIHSAKRRLVGQALSDQSLRRFEPTLLEQVDTFIRILYKASDVSRAVDM
                     TPSCRHLGLDTIGQLGFGYDLKIQSEEEHRFLKKAIVFTNFRINLALQLPALINFRPDL
                     IASYLPNSIRKRLLAVVEKMIATRLAQPVNAKHDLLSFITPKLQTDLKDIQSGELWPEA
                     VFFFGAGGDTTATAMAGAFFYLSRNSDCYQQLATEIRTTFNSAGEIRGGPQLAGCRYLR
                     ACIDESLRMASPVGTTLWRELDSQEAGRGPLVVDGHSIPHGTLVGVNIYSLHHNEDYFP
                     DPFTFRPERWLDDGADKARAAFAPFSVGPRTCAGKPLAYQEISLALAKTLWYFDFEPAP
                     GYLGDIGGGTPGKTDGRGRVGEYQTYDIFGAYHDGPYLVFHPRHMHCDELKHRQDG"
     PFAM_domain     complement(join(17544..18055,18118..18745))
                     /ASF="active site cysteine inconclusive"
                     /aSDomain="p450"
                     /aSTool="clusterhmmer"
                     /database="35.0"
                     /db_xref="PF00067.25"
                     /db_xref="GO:0004497"
                     /db_xref="GO:0005506"
                     /db_xref="GO:0016705"
                     /db_xref="GO:0020037"
                     /description="Cytochrome P450"
                     /detection="hmmscan"
                     /domain_id="clusterhmmer_JN550_003472_0032"
                     /evalue="1.90E-61"
                     /gene_ontologies="GO:0004497: monooxygenase activity"
                     /gene_ontologies="GO:0005506: iron ion binding"
                     /gene_ontologies="GO:0016705: oxidoreductase activity,
                     acting on paired donors, with incorporation or reduction of
                     molecular oxygen"
                     /gene_ontologies="GO:0020037: heme binding"
                     /label="JN550_003472"
                     /locus_tag="JN550_003472"
                     /protein_end="458"
                     /protein_start="78"
                     /score="208.4"
                     /tool="antismash"
                     /translation="LTKGDIYQNERLVKPSIYRASEVRPGQNNVFNSRDKKIHSAKRRL
                     VGQALSDQSLRRFEPTLLEQVDTFIRILYKASDVSRAVDMTPSCRHLGLDTIGQLGFGY
                     DLKIQSEEEHRFLKKAIVFTNFRINLALQLPALINFRPDLIASYLPNSIRKRLLAVVEK
                     MIATRLAQPVNAKHDLLSFITPKLQTDLKDIQSGELWPEAVFFFGAGGDTTATAMAGAF
                     FYLSRNSDCYQQLATEIRTTFNSAGEIRGGPQLAGCRYLRACIDESLRMASPVGTTLWR
                     ELDSQEAGRGPLVVDGHSIPHGTLVGVNIYSLHHNEDYFPDPFTFRPERWLDDGADKAR
                     AAFAPFSVGPRTCAGKPLAYQEISLALAKTLWYFDFEPAP"
     gene            complement(20001..27977)
                     /locus_tag="JN550_003473"
     mRNA            complement(join(20001..21399,21465..21880,21961..22251,
                     22344..27168,27238..27977))
                     /locus_tag="JN550_003473"
                     /product="hypothetical protein"
     CDS             complement(join(20001..21399,21465..21880,21961..22251,
                     22344..27168,27238..27977))
                     /NRPS_PKS="Domain: PKS_KS(Iterative-KS) (84-505). E-value:
                     1.4e-145. Score: 477.3. Matches aSDomain:
                     nrpspksdomains_JN550_003473_PKS_KS.1"
                     /NRPS_PKS="Domain: PKS_AT (602-921). E-value: 9.6e-88.
                     Score: 286.2. Matches aSDomain:
                     nrpspksdomains_JN550_003473_PKS_AT.1"
                     /NRPS_PKS="Domain: PKS_DH (986-1154). E-value: 1.8e-28.
                     Score: 91.9. Matches aSDomain:
                     nrpspksdomains_JN550_003473_PKS_DH.1"
                     /NRPS_PKS="Domain: cMT (1408-1601). E-value: 1.4e-25.
                     Score: 80.9. Matches aSDomain:
                     nrpspksdomains_JN550_003473_cMT.1"
                     /NRPS_PKS="Domain: PKS_ER (1822-2140). E-value: 3.7e-113.
                     Score: 369.6. Matches aSDomain:
                     nrpspksdomains_JN550_003473_PKS_ER.1"
                     /NRPS_PKS="Domain: PKS_KR (2168-2343). E-value: 1.7e-55.
                     Score: 179.6. Matches aSDomain:
                     nrpspksdomains_JN550_003473_PKS_KR.1"
                     /NRPS_PKS="Domain: PKS_PP (2477-2548). E-value: 2.4e-11.
                     Score: 35.7. Matches aSDomain:
                     nrpspksdomains_JN550_003473_PKS_PP.1"
                     /codon_start=1
                     /gene_functions="biosynthetic (rule-based-clusters) T1PKS:
                     itr_KS"
                     /gene_functions="biosynthetic (rule-based-clusters) T1PKS:
                     PKS_AT"
                     /gene_functions="biosynthetic-additional
                     (rule-based-clusters) ADH_N"
                     /gene_functions="biosynthetic-additional
                     (rule-based-clusters) ADH_zinc_N"
                     /gene_functions="biosynthetic-additional
                     (rule-based-clusters) adh_short"
                     /gene_functions="biosynthetic-additional
                     (rule-based-clusters) PP-binding"
                     /gene_functions="biosynthetic-additional (smcogs)
                     SMCOG1022:Beta-ketoacyl synthase (Score: 182.7; E-value:
                     1.9e-55)"
                     /gene_kind="biosynthetic"
                     /locus_tag="JN550_003473"
                     /product="hypothetical protein"
                     /protein_id="KAI1873220.1"
                     /sec_met_domain="itr_KS (E-value: 1.8e-157, bitscore:
                     518.8, seeds: 96, tool: rule-based-clusters)"
                     /sec_met_domain="PKS_AT (E-value: 5.6e-87, bitscore: 286.2,
                     seeds: 1682, tool: rule-based-clusters)"
                     /sec_met_domain="ADH_N (E-value: 1.2e-08, bitscore: 29.2,
                     seeds: 66, tool: rule-based-clusters)"
                     /sec_met_domain="ADH_zinc_N (E-value: 8.8e-13, bitscore:
                     42.8, seeds: 86, tool: rule-based-clusters)"
                     /sec_met_domain="adh_short (E-value: 7.7e-47, bitscore:
                     153.9, seeds: 230, tool: rule-based-clusters)"
                     /sec_met_domain="PP-binding (E-value: 3.4e-08, bitscore:
                     28.3, seeds: 164, tool: rule-based-clusters)"
                     /transl_table=1
                     /translation="MGKFRRSGNRLIKASPNLTLAGDNGEWRSDTVATLDGDARNEQGM
                     ANGGSEYSPHINENVSADSGLGSNDTTGGECGLEGKFTPIAICGMACRLPGGITSPPEL
                     WDLLLSKSDARMRVPKTRYNVSAFHWPTKKPGHVISEYGYFLDDTVDLGALDTNVFPMP
                     RSELEVLDPQQRLLFEVTKESLDDAGEVGWKGSNIGVYVGSFGNEWYDVIQKESQRYGT
                     YHISHSYDFALSNRVSYELDLHGPSITIRTACSSSLVALSEACAAISRGDCPSAIVGGT
                     SIIVAPSLSIDESNQGALSPDGSCKTFSSEANGYGRGEGIVTLYIKPLSDALRDGNPVR
                     AVISGAATNCDGKTPGFTVPNPDAQEALIRHTYKVAGILESDIPKTGFFELHGTGTQRG
                     DTIETSAVAKVFGATDFLHIGSVKPNLGHGEGASGLTAVLKAVLSLENQTIPPNIKCLP
                     LNPNIPFDRYGFIIPQEATPWPKDREKRVSVNSFGIGGANAHVIIESPARFEQHATTMS
                     KKTASGSHQLLVYSAQSIHSLTSMAERYTDFIENSQDTINITDLAYTLANRREHLSVRS
                     FTVRTRDSPGVTSAPQQSKGPTSVIMIFTGQGSQWPQMGRELLRTNAVFKRTIKSLDDQ
                     LQTLGLDSPDWKLEDELLKSSRSSRVNEAEFAQPLCTALQIALVHMFDSIGIKPAAVVG
                     HSSGEIAAAYAANALTAREAILIAFFRGLISKSQTRPGGMAAVGIGCKEVERFLVPGVV
                     MACDNSPNSVTISGDTDKLQIVLDEIKRHLPAVLTAILKVEKAYHSHHMVELGDEYRDR
                     MTNSGVVGTNPSIPFFSSVLGRPITSGGEPGASENDKFGPEYWKRNLESPVLFNAAVSS
                     LLDSMLSTSDNMSFLEIGPHAALAGPLRQIFGGRSNITKTPPSYVPSMTRRQNNSESFL
                     AAVGKLWTLGVKVDFKALIPDGKCLPDLPRYPWNHQRSFWKESRTTREWRFREHSYHDL
                     LGERIVESSGVEPAWRNLLHLENAPWIRDHKIRDDIVFPFAGYIAMAAEAARQVTGIQE
                     AVELRHIVVSTALVVYDHAPTELVTTLRRHRLTDSIDSHWWEFTVTSHNGHVWTKHCFG
                     QVRAIKKFPIDDCHVLGEDETPHKVNVRQWYDRVSRGGLRYGPHFQTMKELKTTTTGQR
                     GSGITDMEINWPANETSQYHLHPVILDTYFQLAGAAAHHGFTHAYKQAVPSSADYIALS
                     RSSADKFALCASCDFVADKFMGNGFGVAGPTSTPCLKISGAQFSPLDSTEDDINNTGLI
                     NTARSEWVPHIDLTPFNVLVAPLRDNSTYFHTLEQLGQLAIELYRRRSLDLTTESSSTH
                     IRRYVEWLRQQKYKSVEDVEDTALAARIDSVCASLNEGPAAPIASAISKLCTHTSSILS
                     EKIGALEVLHKDESLGNFLRFLSRHNVSGFLRCLSNNKPGLRILEIGTGLGPTISNLED
                     MKRPDGQLLYSQYVYTERSTGLLHLAQSRFQQQENLEFSTLDISKDPVDQGFQNCHFDL
                     IVGGEAIQWTRYIHQSLANVHKLLHSSGHLLFQQPRTGLSWAKFVQATLPSWWSGSADG
                     RDNEPYIECSRWDEELKAAGFCGLAGAVPEAPDSCHFNTVMLAKPQQQHFEARKDRVTL
                     LHDSNGHSGLKGFKNALEAQGFEISCCTLEDSLPSDQDIIALLDIAEPFFECVDESAFN
                     DFKQLVFRANNSGSGILWVTKPVQAYCVDPRYSPVIGLARTLRVELDIDFSTCEVDDIA
                     SVDGAAAVVDVFRRFQARSMDTRPDFEYACTRDLTRVHRIFPSTLSESMEATQKHVEGA
                     AIRIDRLGRLDSLNLVTRPMADLKGDEVEIEVHAVALNFRDVLEAMGSIECADPGRIAA
                     TEASGIIRKVGHNVTNFHVGDRVMAIGRGACSTLLVTTELLCAKVPDDLDFAHAASLPI
                     VFVTAIYSLIEIGRLGQGQTILIHSGCGGVGLAAIQIAQMVGAEIYTTVGSDQKAQYLT
                     DTFGIPRSRIFSSRSPSFLVDLMRETKGKGVDLALNSLSGDLLHATWRCIGKWGTMIEI
                     GKIDLLGAGKLDMDVFLGNRSYTCFDLRQMIEERPLMVHRTLQSLMKYYEKCLIRPISL
                     ARVSPISNARDYQDALRYMQQGTHVGKIVMTMRCPDGTSALRDIPNALKPVAKLDPSAS
                     YLLVGGFGGLGRSVCIWMVQHGAQHLTLLSRTIGSDDSQERDFARVLGSMGCTIRLVRG
                     SVTDAADVAGVINESPRPFKGVVHMAMVLRDQSFQRMSFDDWNTTIKPKITGTWNLHEQ
                     IGADLDFFILFSSLSGLLGQPGQANYAAANTFLDSFAQYRNSLGLPCTSLDIGAMEGVG
                     YLSQNEALLNKMRGMGWHTVKEEQLLEALNAAMTPRGQREAQKIRQIDDLWLPVVERNK
                     ILIGISPDNSLDGADDGTRMQRDVRMAAFLNTRRRPTTDTANNNSGHLHRFMVEAKSNP
                     RIFVTPETTAMFAREIGKKLCALLLKPEDEPNIGLGLTELGLDSLVAVELRAWCKRVFA
                     VDISVLEMLAMGTLEALGKRIAEQLADMHGGLD"
     aSDomain        complement(20028..20240)
                     /aSDomain="PKS_PP"
                     /aSTool="nrps_pks_domains"
                     /database="nrpspksdomains.hmm"
                     /detection="hmmscan"
                     /domain_id="nrpspksdomains_JN550_003473_PKS_PP.1"
                     /evalue="2.40E-11"
                     /label="JN550_003473_PKS_PP.1"
                     /locus_tag="JN550_003473"
                     /protein_end="2548"
                     /protein_start="2477"
                     /score="35.7"
                     /tool="antismash"
                     /translation="REIGKKLCALLLKPEDEPNIGLGLTELGLDSLVAVELRAWCKRVF
                     AVDISVLEMLAMGTLEALGKRIAEQL"
     aSModule        complement(20028..27725)
                     /complete
                     /domains="nrpspksdomains_JN550_003473_PKS_KS.1"
                     /domains="nrpspksdomains_JN550_003473_PKS_AT.1"
                     /domains="nrpspksdomains_JN550_003473_PKS_DH.1"
                     /domains="nrpspksdomains_JN550_003473_cMT.1"
                     /domains="nrpspksdomains_JN550_003473_PKS_ER.1"
                     /domains="nrpspksdomains_JN550_003473_PKS_KR.1"
                     /domains="nrpspksdomains_JN550_003473_PKS_PP.1"
                     /iterative
                     /locus_tags="JN550_003473"
                     /monomer_pairings="pk -> Me-pk"
                     /tool="antismash"
                     /type="pks"
     PFAM_domain     complement(20043..20210)
                     /aSDomain="PP-binding"
                     /aSTool="clusterhmmer"
                     /database="35.0"
                     /db_xref="PF00550.28"
                     /description="Phosphopantetheine attachment site"
                     /detection="hmmscan"
                     /domain_id="clusterhmmer_JN550_003473_0041"
                     /evalue="1.50E-06"
                     /label="JN550_003473"
                     /locus_tag="JN550_003473"
                     /protein_end="2543"
                     /protein_start="2487"
                     /score="28.5"
                     /tool="antismash"
                     /translation="LLKPEDEPNIGLGLTELGLDSLVAVELRAWCKRVFAVDISVLEML
                     AMGTLEALGKR"
     aSDomain        complement(20643..21167)
                     /ASF="KR domain putatively catalyzing D-configuration
                     product formation"
                     /ASF="catalytic triad S,Y,N inconclusive"
                     /aSDomain="PKS_KR"
                     /aSTool="nrps_pks_domains"
                     /database="nrpspksdomains.hmm"
                     /detection="hmmscan"
                     /domain_id="nrpspksdomains_JN550_003473_PKS_KR.1"
                     /evalue="1.70E-55"
                     /label="JN550_003473_PKS_KR.1"
                     /locus_tag="JN550_003473"
                     /protein_end="2343"
                     /protein_start="2168"
                     /score="179.6"
                     /specificity="KR activity: active"
                     /specificity="KR stereochemistry: (unknown)"
                     /tool="antismash"
                     /translation="SYLLVGGFGGLGRSVCIWMVQHGAQHLTLLSRTIGSDDSQERDFA
                     RVLGSMGCTIRLVRGSVTDAADVAGVINESPRPFKGVVHMAMVLRDQSFQRMSFDDWNT
                     TIKPKITGTWNLHEQIGADLDFFILFSSLSGLLGQPGQANYAAANTFLDSFAQYRNSLG
                     LPCTSLDIGAME"
     PFAM_domain     complement(20643..21170)
                     /aSDomain="KR"
                     /aSTool="clusterhmmer"
                     /database="35.0"
                     /db_xref="PF08659.13"
                     /description="KR domain"
                     /detection="hmmscan"
                     /domain_id="clusterhmmer_JN550_003473_0040"
                     /evalue="1.40E-59"
                     /label="JN550_003473"
                     /locus_tag="JN550_003473"
                     /protein_end="2343"
                     /protein_start="2167"
                     /score="201.1"
                     /tool="antismash"
                     /translation="ASYLLVGGFGGLGRSVCIWMVQHGAQHLTLLSRTIGSDDSQERDF
                     ARVLGSMGCTIRLVRGSVTDAADVAGVINESPRPFKGVVHMAMVLRDQSFQRMSFDDWN
                     TTIKPKITGTWNLHEQIGADLDFFILFSSLSGLLGQPGQANYAAANTFLDSFAQYRNSL
                     GLPCTSLDIGAME"
     CDS_motif       complement(20691..20798)
                     /aSTool="nrps_pks_domains"
                     /database="abmotifs"
                     /detection="hmmscan"
                     /domain_id="nrpspksmotif_JN550_003473_0013"
                     /evalue="2.70E-23"
                     /label="PKSI-KR_m4"
                     /locus_tag="JN550_003473"
                     /protein_end="2327"
                     /protein_start="2291"
                     /score="74.6"
                     /tool="antismash"
                     /translation="LDFFILFSSLSGLLGQPGQANYAAANTFLDSFAQYR"
     CDS_motif       complement(20817..20846)
                     /aSTool="nrps_pks_domains"
                     /database="abmotifs"
                     /detection="hmmscan"
                     /domain_id="nrpspksmotif_JN550_003473_0012"
                     /evalue="5.40E-03"
                     /label="PKSI-KR_m3"
                     /locus_tag="JN550_003473"
                     /protein_end="2285"
                     /protein_start="2275"
                     /score="10.3"
                     /tool="antismash"
                     /translation="PKITGTWNLH"
     CDS_motif       complement(21069..21167)
                     /aSTool="nrps_pks_domains"
                     /database="abmotifs"
                     /detection="hmmscan"
                     /domain_id="nrpspksmotif_JN550_003473_0011"
                     /evalue="7.50E-16"
                     /label="PKSI-KR_m1"
                     /locus_tag="JN550_003473"
                     /protein_end="2201"
                     /protein_start="2168"
                     /score="50.6"
                     /tool="antismash"
                     /translation="SYLLVGGFGGLGRSVCIWMVQHGAQHLTLLSRT"
     CDS_motif       complement(21252..21299)
                     /aSTool="nrps_pks_domains"
                     /database="abmotifs"
                     /detection="hmmscan"
                     /domain_id="nrpspksmotif_JN550_003473_0010"
                     /evalue="3.10E-06"
                     /label="PKSI-ER_m9"
                     /locus_tag="JN550_003473"
                     /protein_end="2140"
                     /protein_start="2124"
                     /score="20.0"
                     /tool="antismash"
                     /translation="ALRYMQQGTHVGKIVM"
     aSDomain        complement(join(21252..21399,21465..21880,21961..22251,
                     22344..22442))
                     /ASF="ER domain putatively catalyzing 2R-configuration
                     product formation"
                     /aSDomain="PKS_ER"
                     /aSTool="nrps_pks_domains"
                     /database="nrpspksdomains.hmm"
                     /detection="hmmscan"
                     /domain_id="nrpspksdomains_JN550_003473_PKS_ER.1"
                     /evalue="3.70E-113"
                     /label="JN550_003473_PKS_ER.1"
                     /locus_tag="JN550_003473"
                     /protein_end="2140"
                     /protein_start="1822"
                     /score="369.6"
                     /tool="antismash"
                     /translation="GRLDSLNLVTRPMADLKGDEVEIEVHAVALNFRDVLEAMGSIECA
                     DPGRIAATEASGIIRKVGHNVTNFHVGDRVMAIGRGACSTLLVTTELLCAKVPDDLDFA
                     HAASLPIVFVTAIYSLIEIGRLGQGQTILIHSGCGGVGLAAIQIAQMVGAEIYTTVGSD
                     QKAQYLTDTFGIPRSRIFSSRSPSFLVDLMRETKGKGVDLALNSLSGDLLHATWRCIGK
                     WGTMIEIGKIDLLGAGKLDMDVFLGNRSYTCFDLRQMIEERPLMVHRTLQSLMKYYEKC
                     LIRPISLARVSPISNARDYQDALRYMQQGTHVGKIVM"
     PFAM_domain     complement(join(21255..21399,21465..21718))
                     /aSDomain="ADH_zinc_N_2"
                     /aSTool="clusterhmmer"
                     /database="35.0"
                     /db_xref="PF13602.9"
                     /description="Zinc-binding dehydrogenase"
                     /detection="hmmscan"
                     /domain_id="clusterhmmer_JN550_003473_0039"
                     /evalue="2.30E-09"
                     /label="JN550_003473"
                     /locus_tag="JN550_003473"
                     /protein_end="2139"
                     /protein_start="2006"
                     /score="38.5"
                     /tool="antismash"
                     /translation="SPSFLVDLMRETKGKGVDLALNSLSGDLLHATWRCIGKWGTMIEI
                     GKIDLLGAGKLDMDVFLGNRSYTCFDLRQMIEERPLMVHRTLQSLMKYYEKCLIRPISL
                     ARVSPISNARDYQDALRYMQQGTHVGKIV"
     CDS_motif       complement(21764..21814)
                     /aSTool="nrps_pks_domains"
                     /database="abmotifs"
                     /detection="hmmscan"
                     /domain_id="nrpspksmotif_JN550_003473_0009"
                     /evalue="1.60E-06"
                     /label="PKSI-ER_m6"
                     /locus_tag="JN550_003473"
                     /protein_end="1991"
                     /protein_start="1974"
                     /score="20.6"
                     /tool="antismash"
                     /translation="GAEIYTTVGSDQKAQYL"
     CDS_motif       complement(join(21824..21880,21961..21966))
                     /aSTool="nrps_pks_domains"
                     /database="abmotifs"
                     /detection="hmmscan"
                     /domain_id="nrpspksmotif_JN550_003473_0008"
                     /evalue="5.20E-10"
                     /label="PKSI-ER_m5"
                     /locus_tag="JN550_003473"
                     /protein_end="1971"
                     /protein_start="1950"
                     /score="31.5"
                     /tool="antismash"
                     /translation="GQTILIHSGCGGVGLAAIQIA"
     CDS_motif       complement(21991..22035)
                     /aSTool="nrps_pks_domains"
                     /database="abmotifs"
                     /detection="hmmscan"
                     /domain_id="nrpspksmotif_JN550_003473_0007"
                     /evalue="5.60E-05"
                     /label="PKSI-ER_m4"
                     /locus_tag="JN550_003473"
                     /protein_end="1942"
                     /protein_start="1927"
                     /score="16.4"
                     /tool="antismash"
                     /translation="AASLPIVFVTAIYSL"
     CDS_motif       complement(join(22231..22251,22344..22355))
                     /aSTool="nrps_pks_domains"
                     /database="abmotifs"
                     /detection="hmmscan"
                     /domain_id="nrpspksmotif_JN550_003473_0006"
                     /evalue="3.50E-03"
                     /label="PKSI-ER_m1"
                     /locus_tag="JN550_003473"
                     /protein_end="1862"
                     /protein_start="1851"
                     /score="10.5"
                     /tool="antismash"
                     /translation="LNFRDVLEAMG"
     aSDomain        complement(23106..23684)
                     /aSDomain="MT"
                     /aSTool="nrps_pks_domains"
                     /database="nrpspksdomains.hmm"
                     /detection="hmmscan"
                     /domain_id="nrpspksdomains_JN550_003473_cMT.1"
                     /domain_subtypes="cMT"
                     /evalue="1.40E-25"
                     /label="JN550_003473_cMT.1"
                     /locus_tag="JN550_003473"
                     /protein_end="1601"
                     /protein_start="1408"
                     /score="80.9"
                     /tool="antismash"
                     /translation="EVLHKDESLGNFLRFLSRHNVSGFLRCLSNNKPGLRILEIGTGLG
                     PTISNLEDMKRPDGQLLYSQYVYTERSTGLLHLAQSRFQQQENLEFSTLDISKDPVDQG
                     FQNCHFDLIVGGEAIQWTRYIHQSLANVHKLLHSSGHLLFQQPRTGLSWAKFVQATLPS
                     WWSGSADGRDNEPYIECSRWDEELKAAGFC"
     PFAM_domain     complement(23259..23573)
                     /aSDomain="Methyltransf_12"
                     /aSTool="clusterhmmer"
                     /database="35.0"
                     /db_xref="PF08242.15"
                     /description="Methyltransferase domain"
                     /detection="hmmscan"
                     /domain_id="clusterhmmer_JN550_003473_0038"
                     /evalue="3.90E-10"
                     /label="JN550_003473"
                     /locus_tag="JN550_003473"
                     /protein_end="1550"
                     /protein_start="1445"
                     /score="40.5"
                     /tool="antismash"
                     /translation="LEIGTGLGPTISNLEDMKRPDGQLLYSQYVYTERSTGLLHLAQSR
                     FQQQENLEFSTLDISKDPVDQGFQNCHFDLIVGGEAIQWTRYIHQSLANVHKLLHSSGH
                     L"
     PFAM_domain     complement(24090..24950)
                     /aSDomain="PS-DH"
                     /aSTool="clusterhmmer"
                     /database="35.0"
                     /db_xref="PF14765.9"
                     /description="Polyketide synthase dehydratase"
                     /detection="hmmscan"
                     /domain_id="clusterhmmer_JN550_003473_0037"
                     /evalue="8.10E-63"
                     /label="JN550_003473"
                     /locus_tag="JN550_003473"
                     /protein_end="1273"
                     /protein_start="986"
                     /score="212.6"
                     /tool="antismash"
                     /translation="HDLLGERIVESSGVEPAWRNLLHLENAPWIRDHKIRDDIVFPFAG
                     YIAMAAEAARQVTGIQEAVELRHIVVSTALVVYDHAPTELVTTLRRHRLTDSIDSHWWE
                     FTVTSHNGHVWTKHCFGQVRAIKKFPIDDCHVLGEDETPHKVNVRQWYDRVSRGGLRYG
                     PHFQTMKELKTTTTGQRGSGITDMEINWPANETSQYHLHPVILDTYFQLAGAAAHHGFT
                     HAYKQAVPSSADYIALSRSSADKFALCASCDFVADKFMGNGFGVAGPTSTPCLKISGAQ
                     FSPLDS"
     aSDomain        complement(24447..24950)
                     /ASF="catalytic triad H,G,P inconclusive"
                     /aSDomain="PKS_DH"
                     /aSTool="nrps_pks_domains"
                     /database="nrpspksdomains.hmm"
                     /detection="hmmscan"
                     /domain_id="nrpspksdomains_JN550_003473_PKS_DH.1"
                     /evalue="1.80E-28"
                     /label="JN550_003473_PKS_DH.1"
                     /locus_tag="JN550_003473"
                     /protein_end="1154"
                     /protein_start="986"
                     /score="91.9"
                     /tool="antismash"
                     /translation="HDLLGERIVESSGVEPAWRNLLHLENAPWIRDHKIRDDIVFPFAG
                     YIAMAAEAARQVTGIQEAVELRHIVVSTALVVYDHAPTELVTTLRRHRLTDSIDSHWWE
                     FTVTSHNGHVWTKHCFGQVRAIKKFPIDDCHVLGEDETPHKVNVRQWYDRVSRGGLRYG
                     PHFQT"
     CDS_motif       complement(24789..24866)
                     /aSTool="nrps_pks_domains"
                     /database="abmotifs"
                     /detection="hmmscan"
                     /domain_id="nrpspksmotif_JN550_003473_0005"
                     /evalue="1.20E-11"
                     /label="PKSI-DH_m2"
                     /locus_tag="JN550_003473"
                     /protein_end="1040"
                     /protein_start="1014"
                     /score="37.0"
                     /tool="antismash"
                     /translation="WIRDHKIRDDIVFPFAGYIAMAAEAA"
     PFAM_domain     complement(25083..26102)
                     /aSDomain="Acyl_transf_1"
                     /aSTool="clusterhmmer"
                     /database="35.0"
                     /db_xref="PF00698.24"
                     /description="Acyl transferase domain"
                     /detection="hmmscan"
                     /domain_id="clusterhmmer_JN550_003473_0036"
                     /evalue="1.00E-55"
                     /label="JN550_003473"
                     /locus_tag="JN550_003473"
                     /protein_end="942"
                     /protein_start="602"
                     /score="189.7"
                     /tool="antismash"
                     /translation="IFTGQGSQWPQMGRELLRTNAVFKRTIKSLDDQLQTLGLDSPDWK
                     LEDELLKSSRSSRVNEAEFAQPLCTALQIALVHMFDSIGIKPAAVVGHSSGEIAAAYAA
                     NALTAREAILIAFFRGLISKSQTRPGGMAAVGIGCKEVERFLVPGVVMACDNSPNSVTI
                     SGDTDKLQIVLDEIKRHLPAVLTAILKVEKAYHSHHMVELGDEYRDRMTNSGVVGTNPS
                     IPFFSSVLGRPITSGGEPGASENDKFGPEYWKRNLESPVLFNAAVSSLLDSMLSTSDNM
                     SFLEIGPHAALAGPLRQIFGGRSNITKTPPSYVPSMTRRQNNSESFLAAVGKLWTLGVK
                     "
     aSDomain        complement(25146..26102)
                     /ASF="Neither malonyl-CoA or methylmalonyl-CoA specific"
                     /ASF="found active site serine: True, scaffold matched
                     GHGE: True"
                     /aSDomain="PKS_AT"
                     /aSTool="nrps_pks_domains"
                     /database="nrpspksdomains.hmm"
                     /detection="hmmscan"
                     /domain_id="nrpspksdomains_JN550_003473_PKS_AT.1"
                     /evalue="9.60E-88"
                     /label="JN550_003473_PKS_AT.1"
                     /locus_tag="JN550_003473"
                     /protein_end="921"
                     /protein_start="602"
                     /score="286.2"
                     /specificity="substrate consensus: pk"
                     /specificity="PKS signature: Malonyl-CoA"
                     /specificity="Minowa: mmal"
                     /tool="antismash"
                     /translation="IFTGQGSQWPQMGRELLRTNAVFKRTIKSLDDQLQTLGLDSPDWK
                     LEDELLKSSRSSRVNEAEFAQPLCTALQIALVHMFDSIGIKPAAVVGHSSGEIAAAYAA
                     NALTAREAILIAFFRGLISKSQTRPGGMAAVGIGCKEVERFLVPGVVMACDNSPNSVTI
                     SGDTDKLQIVLDEIKRHLPAVLTAILKVEKAYHSHHMVELGDEYRDRMTNSGVVGTNPS
                     IPFFSSVLGRPITSGGEPGASENDKFGPEYWKRNLESPVLFNAAVSSLLDSMLSTSDNM
                     SFLEIGPHAALAGPLRQIFGGRSNITKTPPSYVPSMTR"
     CDS_motif       complement(25755..25853)
                     /aSTool="nrps_pks_domains"
                     /database="abmotifs"
                     /detection="hmmscan"
                     /domain_id="nrpspksmotif_JN550_003473_0004"
                     /evalue="2.00E-10"
                     /label="PKSI-AT-mM_m3"
                     /locus_tag="JN550_003473"
                     /protein_end="718"
                     /protein_start="685"
                     /score="33.1"
                     /tool="antismash"
                     /translation="GIKPAAVVGHSSGEIAAAYAANALTAREAILIA"
     CDS_motif       complement(26052..26108)
                     /aSTool="nrps_pks_domains"
                     /database="abmotifs"
                     /detection="hmmscan"
                     /domain_id="nrpspksmotif_JN550_003473_0003"
                     /evalue="2.30E-06"
                     /label="PKSI-AT-mM_m1"
                     /locus_tag="JN550_003473"
                     /protein_end="619"
                     /protein_start="600"
                     /score="19.8"
                     /tool="antismash"
                     /translation="IMIFTGQGSQWPQMGRELL"
     PFAM_domain     complement(26172..26531)
                     /aSDomain="KAsynt_C_assoc"
                     /aSTool="clusterhmmer"
                     /database="35.0"
                     /db_xref="PF16197.8"
                     /description="Ketoacyl-synthetase C-terminal extension"
                     /detection="hmmscan"
                     /domain_id="clusterhmmer_JN550_003473_0035"
                     /evalue="4.70E-21"
                     /label="JN550_003473"
                     /locus_tag="JN550_003473"
                     /protein_end="579"
                     /protein_start="459"
                     /score="75.5"
                     /tool="antismash"
                     /translation="NPNIPFDRYGFIIPQEATPWPKDREKRVSVNSFGIGGANAHVIIE
                     SPARFEQHATTMSKKTASGSHQLLVYSAQSIHSLTSMAERYTDFIENSQDTINITDLAY
                     TLANRREHLSVRSFTV"
     aSDomain        complement(join(26394..27168,27238..27725))
                     /ASF="found active site cysteine: True, scaffold matched
                     GSSS: True"
                     /ASF="found active site histidines: True"
                     /aSDomain="PKS_KS"
                     /aSTool="nrps_pks_domains"
                     /database="nrpspksdomains.hmm"
                     /detection="hmmscan"
                     /domain_id="nrpspksdomains_JN550_003473_PKS_KS.1"
                     /domain_subtypes="Iterative-KS"
                     /evalue="1.40E-145"
                     /label="JN550_003473_PKS_KS.1"
                     /locus_tag="JN550_003473"
                     /protein_end="505"
                     /protein_start="84"
                     /score="477.3"
                     /tool="antismash"
                     /translation="IAICGMACRLPGGITSPPELWDLLLSKSDARMRVPKTRYNVSAFH
                     WPTKKPGHVISEYGYFLDDTVDLGALDTNVFPMPRSELEVLDPQQRLLFEVTKESLDDA
                     GEVGWKGSNIGVYVGSFGNEWYDVIQKESQRYGTYHISHSYDFALSNRVSYELDLHGPS
                     ITIRTACSSSLVALSEACAAISRGDCPSAIVGGTSIIVAPSLSIDESNQGALSPDGSCK
                     TFSSEANGYGRGEGIVTLYIKPLSDALRDGNPVRAVISGAATNCDGKTPGFTVPNPDAQ
                     EALIRHTYKVAGILESDIPKTGFFELHGTGTQRGDTIETSAVAKVFGATDFLHIGSVKP
                     NLGHGEGASGLTAVLKAVLSLENQTIPPNIKCLPLNPNIPFDRYGFIIPQEATPWPKDR
                     EKRVSVNSFGIGGANAHVIIES"
     PFAM_domain     complement(26541..26888)
                     /aSDomain="Ketoacyl-synt_C"
                     /aSTool="clusterhmmer"
                     /database="35.0"
                     /db_xref="PF02801.25"
                     /description="Beta-ketoacyl synthase, C-terminal domain"
                     /detection="hmmscan"
                     /domain_id="clusterhmmer_JN550_003473_0034"
                     /evalue="6.40E-30"
                     /label="JN550_003473"
                     /locus_tag="JN550_003473"
                     /protein_end="456"
                     /protein_start="340"
                     /score="103.7"
                     /tool="antismash"
                     /translation="AVISGAATNCDGKTPGFTVPNPDAQEALIRHTYKVAGILESDIPK
                     TGFFELHGTGTQRGDTIETSAVAKVFGATDFLHIGSVKPNLGHGEGASGLTAVLKAVLS
                     LENQTIPPNIKC"
     PFAM_domain     complement(join(26913..27168,27238..27728))
                     /aSDomain="ketoacyl-synt"
                     /aSTool="clusterhmmer"
                     /database="35.0"
                     /db_xref="PF00109.29"
                     /description="Beta-ketoacyl synthase, N-terminal domain"
                     /detection="hmmscan"
                     /domain_id="clusterhmmer_JN550_003473_0033"
                     /evalue="5.20E-56"
                     /label="JN550_003473"
                     /locus_tag="JN550_003473"
                     /protein_end="332"
                     /protein_start="83"
                     /score="190.2"
                     /tool="antismash"
                     /translation="PIAICGMACRLPGGITSPPELWDLLLSKSDARMRVPKTRYNVSAF
                     HWPTKKPGHVISEYGYFLDDTVDLGALDTNVFPMPRSELEVLDPQQRLLFEVTKESLDD
                     AGEVGWKGSNIGVYVGSFGNEWYDVIQKESQRYGTYHISHSYDFALSNRVSYELDLHGP
                     SITIRTACSSSLVALSEACAAISRGDCPSAIVGGTSIIVAPSLSIDESNQGALSPDGSC
                     KTFSSEANGYGRGEGIVTLYIKPLSDA"
     CDS_motif       complement(26949..26987)
                     /aSTool="nrps_pks_domains"
                     /database="abmotifs"
                     /detection="hmmscan"
                     /domain_id="nrpspksmotif_JN550_003473_0002"
                     /evalue="5.40E-03"
                     /label="PKSI-KS_m4"
                     /locus_tag="JN550_003473"
                     /protein_end="320"
                     /protein_start="307"
                     /score="10.2"
                     /tool="antismash"
                     /translation="FSSEANGYGRGEG"
     CDS_motif       complement(join(27129..27168,27238..27245))
                     /aSTool="nrps_pks_domains"
                     /database="abmotifs"
                     /detection="hmmscan"
                     /domain_id="nrpspksmotif_JN550_003473_0001"
                     /evalue="4.30E-06"
                     /label="PKSI-KS_m3"
                     /locus_tag="JN550_003473"
                     /protein_end="260"
                     /protein_start="244"
                     /score="18.7"
                     /tool="antismash"
                     /translation="GPSITIRTACSSSLVA"
     gene            complement(28957..29927)
                     /locus_tag="JN550_003474"
     mRNA            complement(join(28957..29773,29845..29927))
                     /locus_tag="JN550_003474"
                     /product="hypothetical protein"
     CDS             complement(join(28957..29773,29845..29927))
                     /codon_start=1
                     /locus_tag="JN550_003474"
                     /product="hypothetical protein"
                     /protein_id="KAI1873221.1"
                     /transl_table=1
                     /translation="MATHSLLGVLTSVTPAPGSKPDIYTNEGSLIRQPVGEAAFGGSIL
                     SQAISAAYATVQPEFDVYSSQSSFLRPVTAKSKVNYHVERTADGRTFCTRAVRATQGGP
                     CLYVATISFQKRSLARDNDSTLKYADPLPDLGGVRPYDIAKQDFQQIGFHVGEEDLEVS
                     PPFDWRLLPFKSVRDPAQIRTHAFVRAELMSTRHASHLPAMALLSDISVLELSLFANWE
                     SVHEEIQALAMSTTLNSQISFHAPTAKIDEWMVCESGTSWAAGGRITIYQRFWNAATGE
                     LLMSCAQDAVIKRQQPQL"
     PFAM_domain     complement(28984..29751)
                     /aSDomain="4HBT_3"
                     /aSTool="clusterhmmer"
                     /database="35.0"
                     /db_xref="PF13622.9"
                     /description="Thioesterase-like superfamily"
                     /detection="hmmscan"
                     /domain_id="clusterhmmer_JN550_003474_0042"
                     /evalue="3.80E-44"
                     /label="JN550_003474"
                     /locus_tag="JN550_003474"
                     /protein_end="291"
                     /protein_start="35"
                     /score="152.0"
                     /tool="antismash"
                     /translation="GEAAFGGSILSQAISAAYATVQPEFDVYSSQSSFLRPVTAKSKVN
                     YHVERTADGRTFCTRAVRATQGGPCLYVATISFQKRSLARDNDSTLKYADPLPDLGGVR
                     PYDIAKQDFQQIGFHVGEEDLEVSPPFDWRLLPFKSVRDPAQIRTHAFVRAELMSTRHA
                     SHLPAMALLSDISVLELSLFANWESVHEEIQALAMSTTLNSQISFHAPTAKIDEWMVCE
                     SGTSWAAGGRITIYQRFWNAATGELLMSCAQDAV"
     gene            30372..32105
                     /locus_tag="JN550_003475"
     mRNA            join(30372..30539,30621..32105)
                     /locus_tag="JN550_003475"
                     /product="hypothetical protein"
     CDS             join(30372..30539,30621..32105)
                     /codon_start=1
                     /gene_functions="transport (smcogs) SMCOG1005:Drug
                     resistance transporter, EmrB/QacA (Score: 289.7; E-value:
                     5.1e-88)"
                     /gene_kind="transport"
                     /locus_tag="JN550_003475"
                     /product="hypothetical protein"
                     /protein_id="KAI1873222.1"
                     /transl_table=1
                     /translation="MAEGKGQSGDGLPSQMIADSPPQPQKPFSFYVSVFGLALVALITS
                     WDATSLAIALPVIAEQLHGTTLESLWASISFILGVALTQPIYVSLSDVLGRKPPLYSSA
                     VLFAIGAIVFALANDMSALIAGRLIQGLGGGGLYVLQDIILADITSLKERPLYLGLISL
                     AMAMGTILGPVIGAVFSSFNWRWIGWINLPIIGLGLLTFVFFLHLRAISQPLAARLRRL
                     DLAGMALFGFGATATALPISWAGALYSWSSWRTIVPLTIGLVVLVLFGVFERRVPAEPI
                     LPFRVLSNITASTSLITGFMHGSILYTALLYIPLYFQAILLETPLEAAKSTLPICCLTV
                     AFSFIAPVIIELTRRYRVLLWVGWVIMTLFLGLWCLVGPSTPRVEVYVFQAFLGVGLGT
                     VFTGSQVPMQASVSHVDDTGLAVGTLIVVRLFGALIGLSISSTIFSSVFSKSIAALGRL
                     PEPVKKLEDSTEAINFIPLLRLVDIPDKSSIIEAYRQPFQAIWIMMTCFSGVGLMACLF
                     IKEHTLEKEEVGRQGFAREPSQGGTIIQRSLQT"
     PFAM_domain     join(30480..30539,30621..31760)
                     /aSDomain="MFS_1"
                     /aSTool="clusterhmmer"
                     /database="35.0"
                     /db_xref="PF07690.19"
                     /db_xref="GO:0022857"
                     /db_xref="GO:0055085"
                     /description="Major Facilitator Superfamily"
                     /detection="hmmscan"
                     /domain_id="clusterhmmer_JN550_003475_0043"
                     /evalue="9.10E-34"
                     /gene_ontologies="GO:0022857: transmembrane transporter
                     activity"
                     /gene_ontologies="GO:0055085: transmembrane transport"
                     /label="JN550_003475"
                     /locus_tag="JN550_003475"
                     /protein_end="436"
                     /protein_start="36"
                     /score="117.0"
                     /tool="antismash"
                     /translation="LALVALITSWDATSLAIALPVIAEQLHGTTLESLWASISFILGVA
                     LTQPIYVSLSDVLGRKPPLYSSAVLFAIGAIVFALANDMSALIAGRLIQGLGGGGLYVL
                     QDIILADITSLKERPLYLGLISLAMAMGTILGPVIGAVFSSFNWRWIGWINLPIIGLGL
                     LTFVFFLHLRAISQPLAARLRRLDLAGMALFGFGATATALPISWAGALYSWSSWRTIVP
                     LTIGLVVLVLFGVFERRVPAEPILPFRVLSNITASTSLITGFMHGSILYTALLYIPLYF
                     QAILLETPLEAAKSTLPICCLTVAFSFIAPVIIELTRRYRVLLWVGWVIMTLFLGLWCL
                     VGPSTPRVEVYVFQAFLGVGLGTVFTGSQVPMQASVSHVDDTGLAVGTLIVVRLFGALI
                     G"
     gene            complement(32170..33450)
                     /locus_tag="JN550_003476"
     mRNA            complement(32170..33450)
                     /locus_tag="JN550_003476"
                     /product="hypothetical protein"
     CDS             complement(32170..33450)
                     /codon_start=1
                     /gene_functions="biosynthetic-additional
                     (rule-based-clusters) p450"
                     /gene_functions="biosynthetic-additional (smcogs)
                     SMCOG1034:cytochrome P450 (Score: 279.2; E-value: 1.1e-84)"
                     /gene_kind="biosynthetic-additional"
                     /locus_tag="JN550_003476"
                     /product="hypothetical protein"
                     /protein_id="KAI1873223.1"
                     /sec_met_domain="p450 (E-value: 1.5e-63, bitscore: 209.5,
                     seeds: 50, tool: rule-based-clusters)"
                     /transl_table=1
                     /translation="MYTAATPGVYGVFNVIDKSAHRFKRKLVGQAISELSMRKFEPVMR
                     EQIETFLQLLSSASGSNGSPINLTVLVKRLTFDIVGLLAFGNNLKTQTDPTYRSLISAQ
                     AAGNHRSNIFLQYPFLYKTKIFSFLELFASDQVMAYYNAIEKMIAMRVAEAKHVRHDLY
                     SLIVDEMNPNGEYLKDSEIWAEAAFFLPAGADTISGLLCASLFYLSRNPNAYAKLASEI
                     RSSFESGNDIKTGPKLSGCKFLRATIDETLRISPPASGTLWRELPTSEESKNTPLVIDG
                     HVIPSGVQVGVNTYAIHHDEDYFPDPFSFQPERWLEDTGISASRKQIMHNAFVPFSIGT
                     RGCAGKAMAYAQSSLVLASILWYFDFEVAPGELGKLGGGNSRLGEGRERENEYQLYDVA
                     SAVHDGPVLVFHPRTKVMGDPVSQERR"
     PFAM_domain     complement(32338..33423)
                     /ASF="active site cysteine inconclusive"
                     /aSDomain="p450"
                     /aSTool="clusterhmmer"
                     /database="35.0"
                     /db_xref="PF00067.25"
                     /db_xref="GO:0004497"
                     /db_xref="GO:0005506"
                     /db_xref="GO:0016705"
                     /db_xref="GO:0020037"
                     /description="Cytochrome P450"
                     /detection="hmmscan"
                     /domain_id="clusterhmmer_JN550_003476_0044"
                     /evalue="9.00E-62"
                     /gene_ontologies="GO:0004497: monooxygenase activity"
                     /gene_ontologies="GO:0005506: iron ion binding"
                     /gene_ontologies="GO:0016705: oxidoreductase activity,
                     acting on paired donors, with incorporation or reduction of
                     molecular oxygen"
                     /gene_ontologies="GO:0020037: heme binding"
                     /label="JN550_003476"
                     /locus_tag="JN550_003476"
                     /protein_end="371"
                     /protein_start="9"
                     /score="209.4"
                     /tool="antismash"
                     /translation="YGVFNVIDKSAHRFKRKLVGQAISELSMRKFEPVMREQIETFLQL
                     LSSASGSNGSPINLTVLVKRLTFDIVGLLAFGNNLKTQTDPTYRSLISAQAAGNHRSNI
                     FLQYPFLYKTKIFSFLELFASDQVMAYYNAIEKMIAMRVAEAKHVRHDLYSLIVDEMNP
                     NGEYLKDSEIWAEAAFFLPAGADTISGLLCASLFYLSRNPNAYAKLASEIRSSFESGND
                     IKTGPKLSGCKFLRATIDETLRISPPASGTLWRELPTSEESKNTPLVIDGHVIPSGVQV
                     GVNTYAIHHDEDYFPDPFSFQPERWLEDTGISASRKQIMHNAFVPFSIGTRGCAGKAMA
                     YAQSSLVLASILWYFDFEVAPG"
     gene            complement(35315..36956)
                     /locus_tag="JN550_003477"
     mRNA            complement(join(35315..35792,35865..36136,36235..36348,
                     36459..36538,36716..36956))
                     /locus_tag="JN550_003477"
                     /product="hypothetical protein"
     CDS             complement(join(35315..35792,35865..36136,36235..36348,
                     36459..36538,36716..36956))
                     /codon_start=1
                     /locus_tag="JN550_003477"
                     /product="hypothetical protein"
                     /protein_id="KAI1873224.1"
                     /transl_table=1
                     /translation="MSTDYLDQILAPLTPEQREAYLNRPALDPPPGLESNLDDPPNQNT
                     MIYGVFAFYLLMATVAVALRVYCKFVVARKIQLEDCLQLTTTTGMYVHQWDIRVGDLPV
                     VYYAVNVASSVYAASMGCLKVAILTDWIRTFSPRGARGAFFWACQALMWINIIFYCAAL
                     IVGNLTCKPYARIWDKAIPGTCMNRKDLDVSNAILNIISHVAVLILPHAVIWKLNMQWK
                     TKVGVSLVFAVGLFVCVAASLRLVATIRYSRTTDTTYWVCDMAFWCATELAFVVLVFCV
                     PAFPKVLRETKVYSRLLDSWRSWSVRRSRNHDTSKRTASETELTGYERIGDNVISMHDA
                     PHNKAGGIQPHEYTLQPIAHPERILRTTRFETTEEYRDGSSTSKANEYSIPWTN"
     gene            37473..39010
                     /locus_tag="JN550_003478"
     mRNA            join(37473..38298,38377..38519,38582..39010)
                     /locus_tag="JN550_003478"
                     /product="hypothetical protein"
     CDS             join(37473..38298,38377..38519,38582..39010)
                     /NRPS_PKS="Domain: Aminotran_1_2 (55-430). E-value:
                     4.1e-35. Score: 113.4. Matches aSDomain:
                     nrpspksdomains_JN550_003478_Aminotran_1_2.1"
                     /codon_start=1
                     /gene_functions="biosynthetic-additional
                     (rule-based-clusters) Aminotran_1_2"
                     /gene_functions="biosynthetic-additional (smcogs)
                     SMCOG1109:8-amino-7-oxononanoate synthase (Score: 289;
                     E-value: 8.9e-88)"
                     /gene_kind="biosynthetic-additional"
                     /locus_tag="JN550_003478"
                     /product="hypothetical protein"
                     /protein_id="KAI1873225.1"
                     /sec_met_domain="Aminotran_1_2 (E-value: 2.4e-34, bitscore:
                     113.4, seeds: 48, tool: rule-based-clusters)"
                     /transl_table=1
                     /translation="MYSDTILKQWCDEHRLRGPSVKNEPAFYQNLERALDSRRQAHNLV
                     SLKPRWDETVADFTSADFLSLTRTGRLREAFLAELALHPDFELGASGSRAQYGNYTYIN
                     QVEQEIADFHGAETAFITPSTYAANLGVLSSVPLPGDAIVYDELIHASSHEGFRLSLAE
                     QTVPFSHNDPEGLREVLVRLKKEQPAFEAGSRSVLICVESIYSMDGDICQLQDLVRTAE
                     EEFPLGNAQFIMDEAHSIGVIGDKGRGLVSMLGLEKSIAIRIHAVSKAIGALGGVIMGN
                     KTVRAMIVNNARSLTYSCAPSFPMVASIRAGYRLLISGETQQPQERIQQNVKHLLELLT
                     SDPIIDDARDEGILWIPHIEDWEQRDVQTHIVPLCTRSRHELFLFFHLLTNNFNAYPFS
                     FPVVPKGQSRVRLVIHAHNTVEQIEKLASVISDWAAEMLDIENGESDKQLPDAARQLYA
                     MQDALTV"
     aSDomain        join(37638..38298,38377..38519,38582..38902)
                     /aSDomain="Aminotran_1_2"
                     /aSTool="nrps_pks_domains"
                     /database="nrpspksdomains.hmm"
                     /detection="hmmscan"
                     /domain_id="nrpspksdomains_JN550_003478_Aminotran_1_2.1"
                     /evalue="4.10E-35"
                     /label="JN550_003478_Aminotran_1_2.1"
                     /locus_tag="JN550_003478"
                     /protein_end="430"
                     /protein_start="55"
                     /score="113.4"
                     /tool="antismash"
                     /translation="ADFTSADFLSLTRTGRLREAFLAELALHPDFELGASGSRAQYGNY
                     TYINQVEQEIADFHGAETAFITPSTYAANLGVLSSVPLPGDAIVYDELIHASSHEGFRL
                     SLAEQTVPFSHNDPEGLREVLVRLKKEQPAFEAGSRSVLICVESIYSMDGDICQLQDLV
                     RTAEEEFPLGNAQFIMDEAHSIGVIGDKGRGLVSMLGLEKSIAIRIHAVSKAIGALGGV
                     IMGNKTVRAMIVNNARSLTYSCAPSFPMVASIRAGYRLLISGETQQPQERIQQNVKHLL
                     ELLTSDPIIDDARDEGILWIPHIEDWEQRDVQTHIVPLCTRSRHELFLFFHLLTNNFNA
                     YPFSFPVVPKGQSRVRLVIHAHNTVEQIEKLASVI"
     PFAM_domain     join(37638..38298,38377..38519,38582..38902)
                     /aSDomain="Aminotran_1_2"
                     /aSTool="clusterhmmer"
                     /database="35.0"
                     /db_xref="PF00155.24"
                     /db_xref="GO:0009058"
                     /db_xref="GO:0030170"
                     /description="Aminotransferase class I and II"
                     /detection="hmmscan"
                     /domain_id="clusterhmmer_JN550_003478_0045"
                     /evalue="1.50E-32"
                     /gene_ontologies="GO:0009058: biosynthetic process"
                     /gene_ontologies="GO:0030170: pyridoxal phosphate binding"
                     /label="JN550_003478"
                     /locus_tag="JN550_003478"
                     /protein_end="430"
                     /protein_start="55"
                     /score="113.4"
                     /tool="antismash"
                     /translation="ADFTSADFLSLTRTGRLREAFLAELALHPDFELGASGSRAQYGNY
                     TYINQVEQEIADFHGAETAFITPSTYAANLGVLSSVPLPGDAIVYDELIHASSHEGFRL
                     SLAEQTVPFSHNDPEGLREVLVRLKKEQPAFEAGSRSVLICVESIYSMDGDICQLQDLV
                     RTAEEEFPLGNAQFIMDEAHSIGVIGDKGRGLVSMLGLEKSIAIRIHAVSKAIGALGGV
                     IMGNKTVRAMIVNNARSLTYSCAPSFPMVASIRAGYRLLISGETQQPQERIQQNVKHLL
                     ELLTSDPIIDDARDEGILWIPHIEDWEQRDVQTHIVPLCTRSRHELFLFFHLLTNNFNA
                     YPFSFPVVPKGQSRVRLVIHAHNTVEQIEKLASVI"
     gene            40169..41534
                     /locus_tag="JN550_003479"
     mRNA            join(40169..40541,40600..41534)
                     /locus_tag="JN550_003479"
                     /product="hypothetical protein"
     CDS             join(40169..40541,40600..41534)
                     /codon_start=1
                     /locus_tag="JN550_003479"
                     /product="hypothetical protein"
                     /protein_id="KAI1873226.1"
                     /transl_table=1
                     /translation="MTSRRPPARTRRTLRGVPSDDVSGDLSAIRTYLENRQGLDQQQNA
                     SLEVLDRKFSAFSEIVSSNHDDLRDDHILLHDTIDLSVSKLRRELRSCHREIDSLRRLL
                     GSNGPPRFPLFIKLPTEIRAMIWDYASPRRVVTVEEVESGGDDGAEQWSTYLFKPRRSP
                     PAVAHVCQESRAIVCRAARIFPIRNSLAPLLHRLGAPDLSFETAYPETQWSWFDSSRDT
                     LHLKMKLRGFRSPINMKEILRAAESIAIDSPRYTDSRFLRHLFNPLVTPNLASVDLVDR
                     VMTLPENSDPYIESHLFGTDRTGPIAVNNDHPQALTSFLYRLSKTRNNFAENLHKFRSP
                     NSGPEPTDVAEREAHWGNVCLAMSETWHEVRHRSLTERSEADREAIPVSEETFEMSSSS
                     VNRETPRFQRVCLFRLGKWDEAFRAFPQGPADNFIT"
     PFAM_domain     join(40502..40541,40600..40895)
                     /aSDomain="2EXR"
                     /aSTool="clusterhmmer"
                     /database="35.0"
                     /db_xref="PF20150.2"
                     /description="2EXR family"
                     /detection="hmmscan"
                     /domain_id="clusterhmmer_JN550_003479_0046"
                     /evalue="2.40E-15"
                     /label="JN550_003479"
                     /locus_tag="JN550_003479"
                     /protein_end="223"
                     /protein_start="111"
                     /score="57.4"
                     /tool="antismash"
                     /translation="FPLFIKLPTEIRAMIWDYASPRRVVTVEEVESGGDDGAEQWSTYL
                     FKPRRSPPAVAHVCQESRAIVCRAARIFPIRNSLAPLLHRLGAPDLSFETAYPETQWSW
                     FDSSRDTL"
     gene            complement(42126..42704)
                     /locus_tag="JN550_003480"
     mRNA            complement(42126..42704)
                     /locus_tag="JN550_003480"
                     /product="hypothetical protein"
     CDS             complement(42126..42704)
                     /codon_start=1
                     /locus_tag="JN550_003480"
                     /product="hypothetical protein"
                     /protein_id="KAI1873227.1"
                     /transl_table=1
                     /translation="MASNKSANPRCSAWCIRDLRARITETQAVYRHEINRTNLCFLTRR
                     QRIHIIKRIARLGRAMVQELRGETDARDGEAVTEHTVERRYRQFLRTETRMRRAAYAEA
                     DRRAAGHDTDAENRRQDEILARVRRDTVVPPTGVRRSKRLRGMAADASALPVLAPNGLF
                     VERRDVPHDVVETLRRHYYAMKRELERTG"
     gene            complement(43434..45793)
                     /locus_tag="JN550_003481"
     mRNA            complement(join(43434..43653,43705..44928,44983..45311,
                     45381..45454,45549..45696,45749..45793))
                     /locus_tag="JN550_003481"
                     /product="hypothetical protein"
     CDS             complement(join(43434..43653,43705..44928,44983..45311,
                     45381..45454,45549..45696,45749..45793))
                     /codon_start=1
                     /locus_tag="JN550_003481"
                     /product="hypothetical protein"
                     /protein_id="KAI1873228.1"
                     /transl_table=1
                     /translation="MASSMALRRLASGSALGEVFRAASALLAGLTFHGRRSTPWLTILE
                     RTVLARSKMSGADVFFDAPARIFANQPLRAKEASAHVSSKYPVIDHEYDAIVVGAGGAG
                     LRAAFGLAEAGFNTACISKLFPTRSHTVAAQGGINAALGNMHEDDWRWHMYDTVKGSDW
                     LGDQDAIHYMTREAPASIIELENYGCPFSRTEDGKIYQRAFGGQSQKYGKGGQAYRCCA
                     AADRTGHALLHTLYGQSLRHSTNYFIEFFALDLIMQDGECRGVLAYNQEDGTLHRFLAQ
                     NTVLATGGYGRAYFSCTSAHTCTGDGMAMVARAGLPNQDLEFVQFHPTGIYGAGCLITE
                     GSRGEGGYLLNSEGERFMERYAPTAKDLASRDVVSRSMTMEIREGRGVGPEKDHVYLQL
                     SHLPAEILAERLPGISETAAIFAGVDVRKQPIPVLPTVHYNMGGIPTRYTGEVLTVDEA
                     GNDKVVPGLFACGEAACVSVHGANRLGANSLLDLVVFGRAVSHTIRDNFTPGQKPKPIA
                     ADAGAESIEVLDQVRNSDGPKSTAEIRLAMQKTMQTDVSVFRTQESLDEGVKKITEVDQ
                     MFPQVGIKDRSMIWNSDLVETLELRNLLTCATQTTIAAANRKESRGAHAREDYPDRDDE
                     NWMKHTLTFQKKPQGNIELGYRRVIGTTLDEKECAAVPPFKRTY"
     PFAM_domain     complement(join(43437..43653,43705..43892))
                     /aSDomain="Succ_DH_flav_C"
                     /aSTool="clusterhmmer"
                     /database="35.0"
                     /db_xref="PF02910.23"
                     /db_xref="GO:0016491"
                     /description="Fumarate reductase flavoprotein C-term"
                     /detection="hmmscan"
                     /domain_id="clusterhmmer_JN550_003481_0048"
                     /evalue="2.50E-45"
                     /gene_ontologies="GO:0016491: oxidoreductase activity"
                     /label="JN550_003481"
                     /locus_tag="JN550_003481"
                     /protein_end="679"
                     /protein_start="544"
                     /score="153.7"
                     /tool="antismash"
                     /translation="LAMQKTMQTDVSVFRTQESLDEGVKKITEVDQMFPQVGIKDRSMI
                     WNSDLVETLELRNLLTCATQTTIAAANRKESRGAHAREDYPDRDDENWMKHTLTFQKKP
                     QGNIELGYRRVIGTTLDEKECAAVPPFKRTY"
     aSDomain        complement(join(43437..43653,43705..44928,44983..45308))
                     /aSDomain="TIGR01816"
                     /aSTool="tigrfam"
                     /description="sdhA_forward: succinate dehydrogenase,
                     flavoprotein subunit"
                     /detection="hmmscan"
                     /domain_id="TIGRFam_JN550_003481_0001"
                     /evalue="1.60E-297"
                     /identifier="TIGR01816"
                     /label="JN550_003481"
                     /locus_tag="JN550_003481"
                     /protein_end="679"
                     /protein_start="90"
                     /score="985.4"
                     /tool="antismash"
                     /translation="HEYDAIVVGAGGAGLRAAFGLAEAGFNTACISKLFPTRSHTVAAQ
                     GGINAALGNMHEDDWRWHMYDTVKGSDWLGDQDAIHYMTREAPASIIELENYGCPFSRT
                     EDGKIYQRAFGGQSQKYGKGGQAYRCCAAADRTGHALLHTLYGQSLRHSTNYFIEFFAL
                     DLIMQDGECRGVLAYNQEDGTLHRFLAQNTVLATGGYGRAYFSCTSAHTCTGDGMAMVA
                     RAGLPNQDLEFVQFHPTGIYGAGCLITEGSRGEGGYLLNSEGERFMERYAPTAKDLASR
                     DVVSRSMTMEIREGRGVGPEKDHVYLQLSHLPAEILAERLPGISETAAIFAGVDVRKQP
                     IPVLPTVHYNMGGIPTRYTGEVLTVDEAGNDKVVPGLFACGEAACVSVHGANRLGANSL
                     LDLVVFGRAVSHTIRDNFTPGQKPKPIAADAGAESIEVLDQVRNSDGPKSTAEIRLAMQ
                     KTMQTDVSVFRTQESLDEGVKKITEVDQMFPQVGIKDRSMIWNSDLVETLELRNLLTCA
                     TQTTIAAANRKESRGAHAREDYPDRDDENWMKHTLTFQKKPQGNIELGYRRVIGTTLDE
                     KECAAVPPFKRTY"
     aSDomain        complement(join(43452..43653,43705..44928,44983..45299))
                     /aSDomain="TIGR01812"
                     /aSTool="tigrfam"
                     /description="sdhA_frdA_Gneg: succinate dehydrogenase or
                     fumarate reductase, flavoprotein subunit"
                     /detection="hmmscan"
                     /domain_id="TIGRFam_JN550_003481_0002"
                     /evalue="1.60E-239"
                     /identifier="TIGR01812"
                     /label="JN550_003481"
                     /locus_tag="JN550_003481"
                     /protein_end="674"
                     /protein_start="93"
                     /score="794.1"
                     /tool="antismash"
                     /translation="DAIVVGAGGAGLRAAFGLAEAGFNTACISKLFPTRSHTVAAQGGI
                     NAALGNMHEDDWRWHMYDTVKGSDWLGDQDAIHYMTREAPASIIELENYGCPFSRTEDG
                     KIYQRAFGGQSQKYGKGGQAYRCCAAADRTGHALLHTLYGQSLRHSTNYFIEFFALDLI
                     MQDGECRGVLAYNQEDGTLHRFLAQNTVLATGGYGRAYFSCTSAHTCTGDGMAMVARAG
                     LPNQDLEFVQFHPTGIYGAGCLITEGSRGEGGYLLNSEGERFMERYAPTAKDLASRDVV
                     SRSMTMEIREGRGVGPEKDHVYLQLSHLPAEILAERLPGISETAAIFAGVDVRKQPIPV
                     LPTVHYNMGGIPTRYTGEVLTVDEAGNDKVVPGLFACGEAACVSVHGANRLGANSLLDL
                     VVFGRAVSHTIRDNFTPGQKPKPIAADAGAESIEVLDQVRNSDGPKSTAEIRLAMQKTM
                     QTDVSVFRTQESLDEGVKKITEVDQMFPQVGIKDRSMIWNSDLVETLELRNLLTCATQT
                     TIAAANRKESRGAHAREDYPDRDDENWMKHTLTFQKKPQGNIELGYRRVIGTTLDEKEC
                     AAVPP"
     PFAM_domain     complement(join(44058..44928,44983..45299))
                     /aSDomain="FAD_binding_2"
                     /aSTool="clusterhmmer"
                     /database="35.0"
                     /db_xref="PF00890.27"
                     /description="FAD binding domain"
                     /detection="hmmscan"
                     /domain_id="clusterhmmer_JN550_003481_0047"
                     /evalue="4.50E-124"
                     /label="JN550_003481"
                     /locus_tag="JN550_003481"
                     /protein_end="489"
                     /protein_start="93"
                     /score="414.9"
                     /tool="antismash"
                     /translation="DAIVVGAGGAGLRAAFGLAEAGFNTACISKLFPTRSHTVAAQGGI
                     NAALGNMHEDDWRWHMYDTVKGSDWLGDQDAIHYMTREAPASIIELENYGCPFSRTEDG
                     KIYQRAFGGQSQKYGKGGQAYRCCAAADRTGHALLHTLYGQSLRHSTNYFIEFFALDLI
                     MQDGECRGVLAYNQEDGTLHRFLAQNTVLATGGYGRAYFSCTSAHTCTGDGMAMVARAG
                     LPNQDLEFVQFHPTGIYGAGCLITEGSRGEGGYLLNSEGERFMERYAPTAKDLASRDVV
                     SRSMTMEIREGRGVGPEKDHVYLQLSHLPAEILAERLPGISETAAIFAGVDVRKQPIPV
                     LPTVHYNMGGIPTRYTGEVLTVDEAGNDKVVPGLFACGEAACVSVHGANRLGANSL"
ORIGIN
        1 ccctagcacg tattaccggc tagttacagg gtcgagagtg cctgagcgga attggctgtc
       61 tttcctgagc gaagacgcac cataccctgc gtctatgccg caagacttgc gccaaaccat
      121 tccagataca caacggcggg ctgctttgga ctgcaccact tcccggactg ccagactacg
      181 tggtagacta gtaccaagca acctggagcc tccagggtcc agatgttgtt ctccgcattc
      241 cagaatccac aggggcccaa tgcaagccta gtctgcaagc cattggactc acgtgcgcgt
      301 tctggttttc ggccacttct gcgacgttga tgagctcggg ggccgaacgc caccggcaac
      361 cccattcgct actgctccat aacccgggac aacgctccag gtagttgagt cgagcttgcg
      421 acaagagaca aacttgggtg gatctcgacg gaacctgcgg taccccaccc ccggaatcgt
      481 tttcactgag tcgttacgca gagagtaggc ttaagccagc ggcagttggg gcgttgccaa
      541 cgcaccagat ggtcgccatt gaggtccatt gggatccacc aagagagcag ccgccgtcaa
      601 gtcaggaata gacccaggca tgatgttcac tcagcgcggg cgggcggtag gcgtaatatt
      661 ggctaaagtg gtgctgtaca tagtggtagc tggcttagat cagaggacgc actgcctgct
      721 gccctcctcc atgccgtggg tgcaccctga aggcgcggta cctccacatc tcccggtaga
      781 atgagggcgg ccccgtaacg attggatctg cgcgtgtggg gtcaagctgg tccagttctc
      841 atcggccact gagatgcaat cggacgcctc gatcatgtac cttcttcggc aggggccaat
      901 gggtattcac catcggaatc cggaatccac actctcggtt tagttatgtc actgatcatg
      961 ctgtgtcata tacataggac tcgttcccca atggcggtgc cacgcctcct gtgccctcaa
     1021 gtgcagaaca ccctcatccc ttgacgtcct gccaccgcac caagcctctc caaccacaca
     1081 gtctcttgga gaaagtatct cgtaaaacga gactggtgca acaagtctct tctatattgt
     1141 ctcagcggag ccattcatca tggctactaa cggggtgcac aatggcgtga atggaacagc
     1201 gcgcaatccg ctgaaccatg attatcccaa gccactgaaa gtggttatcg taggaggtgg
     1261 cctgggtggc ctttcggcgg ccgtggctct ccgccgccag ggtcacgaag tgcatgtaag
     1321 ccttcttccc tgcccatgcc tgcatccaat tttgacttgt ccagatttat gaacaatccg
     1381 cgttggccag tgagactggc gcggctgtcc atttggcacc caacgcgaat ggcgtccttc
     1441 gtcggtgggg catctacgcc gaggagttcg gcggcacagt catgaaccat ctgacagaat
     1501 accaatattc cggcggagtg gtcaaggagg ttgacatgct cgagatgaac aagatgtggc
     1561 aacacccgtg gcaccttgtc cacagagttt ctctgcacga cactctaaag aaggccgcaa
     1621 ccaccaagga tggaccaggt attccccccg tgcttcagac ctccaccaaa gtcgtcgagg
     1681 tcgatgccga ggcaggaaaa gtcgttttcc aggacggttc agtggttgaa gctgatgtga
     1741 tcgttggcgc cgatggtatc tacgtaggtg cctctttatt gcgagcttgt ggacctcgct
     1801 gacccctcta tagtcaaaga ccagaaaggc aatcgacggt ggcagttcga aattgttcgg
     1861 ctctgggaag gctgcctttc gcttcctgat tcccagggag gtcgctatga atgatcctat
     1921 cacgcggcct ttggtggaga agaacaacaa cctgtgcatt tggtatggct ctgatcgcag
     1981 agctgtcatg tacccatgca acgacaatga aaccctgaac ttcgttttga tacacccaga
     2041 cactgagtcg cacgcaacac aatcagacgg ttcgtacgcg cccacgttgt tggaattctt
     2101 agctgacaca gtgtacagag tggaataaga caggaactgt ggagcaggta ctcaaagttt
     2161 acgaggagtt tgatccggct cttaagcact tggtcagcaa agtcgacccg gccgagctga
     2221 aggtatggca gctacttgac atggataagc ttccaacatg gaccaagggg aagctggctt
     2281 tgattggaga tgccgctcac ccgttcacac ctcgtgagtt ctctctctcc ggaggctcaa
     2341 caaacactaa cagggcacag accaggggca aggcgctgga caggcaatgg aagatgccgc
     2401 cgccctggcg gcggtgctgc catctggaac ttaccctgag gatgtcgccg agcgtcttaa
     2461 ggtgtacgag aagatcaggt atgacagagg ccacctgatc caagagtatt cgagacaagc
     2521 cggtaaggat tggatcgatg gcaagccaca aatcgacagt gagtataatc cagtgacggc
     2581 gtagcatatg atcgggtact aataatcaac aagtgatgaa ctatactgct cacaacttcg
     2641 gccacgacga gatcgacaac gccaacaacg tattcaagag gtggctgtgg tccaagaagc
     2701 ctgacatgta ttaccgaatg cccatcggct ttggaccatt ccctggtcca cgacaggacc
     2761 acctcggaaa tcctcgtagg ggacagtctg agcgcacttt cgtcactgcc tcgatcaagt
     2821 tcaagacgtc aagaacctac ctggagacac tgttccctac atcgtcatac agttttgcta
     2881 gccctgcaac agtctgccag gcgagtatat ccattaccac tcttggtaac atgtcatggc
     2941 tggggggcaa agggtatagt cacatgggcc tctacatcca cggagtaaaa tacaccaaga
     3001 aggacggtag ttccatcgtt ggcacacacc ttcctgtcct atttgagagt cttacggatc
     3061 cgattgtgtc gggccgcgac gaactgggca tgaataaggt gttctgcgat gtcgacatcc
     3121 aacggacgcc cgactcatac cgtgctcagt gttcgtggag gggggcaaag ttccttgatt
     3181 tcgacctgaa tgagttgaag gccgatgacc ccaagtctga gtctggcacg atcggtggcg
     3241 aggctgacta cggtatcttg gcctacaagt atattcctgc tgtcggtgag ccaggcaaag
     3301 ccgacatcga gtatccggtg gtggtccccc atgaggagga agcaaaggtt gcaccggcca
     3361 acgtccaagg cgtggcacgc tcggcgaagc cctctctgaa gtttgaagcc aaggactggg
     3421 agagcctacc aacgctgcac cacattacct ccggactggc cgaaattccg atctatgaga
     3481 tcgtgagtgc caaggtagtg gaaggctttg gggtgccaga tgtatcctct tgcaggagga
     3541 tagagtaaat gtttgaaggt ttcgaagtct tgtacactgt tgatcgagcg caaagaccgt
     3601 tgatatccca cctgttatag aaagtcgtgt aacggtctta gtaaaatagt ttcaattgag
     3661 agatctcttt gaaagaacca catcttcacg ttgcttaatg acccaaattt cagagtatac
     3721 tggcacgact atgaaacact gccataccaa acatgcctcg tgaagtgatt ctcattgaaa
     3781 ttgtagttgg cttgcaaggt gatgacatgg atgcatgtgt catctctgcg aaatacttac
     3841 tatacgctac ctaagccccc aaccctcact cgtatcaaag tcactggaat aacatccctt
     3901 tggtcagagc aatcatgagc ctgtctcggt ccctgctgaa gagaccgggc tctcatgcct
     3961 gtaacacgag tctactgtat tctcagatga tagctggctg acggcgcgga ttgatctgca
     4021 ggggccgtta tcgtaacgcg ccccgccatg ctagcagact agcacatgat catgtcccac
     4081 tatatgccga agcgtttggg caacccctcc ggctcctccc ccacttaccg gatactatag
     4141 tcacgagcag ataggaccga gatgaccgag cctcaaggga ctcagtgttc cccggtagac
     4201 cgcggggtgc ggggtgcggg agggaactgc gggagagctc tcggtgatgg catctaaaag
     4261 ttgttcctgg ctttacgggt tcttcccgac aaaaccttcg tcgcgactgc aaatcaaacc
     4321 atactggtac ctaagcaact caactaatcc cctcaagaac attgcgggcc aacttcaacc
     4381 ttcagacctc ataacacatt cgcgaacgaa ttcagaaccg ctcctttgca actcataatt
     4441 cataatgtct tccggagaag cgccccccca caaagccaat gacatgcgtc aggtcaaccg
     4501 tgtcattacc gaccacaatg agaaaggcga agccatcttc tcgtcccaaa tcccagagcc
     4561 tctaccgggt gtgacgattt acaatggtgc tgtgttcagt ctcggatacg ccaccaacga
     4621 gcgacccgtc ggcctgtcca acaacaagga catcgagaca tacaagccgc tgctggccaa
     4681 cccgcccggc attgtgatcc ccggtggcac cgtggctcga ttcgtggaca caccgcccaa
     4741 cgccctcagc cccatgcacc gcaccgtcag tctcgactac ggcgtcgtgc tcgagggcga
     4801 ggttgagctg atcttggact cgggcgaggt gcggttgctg aagcgcggcg atctcgccat
     4861 ccagcgcggc accatgcacg cgtggcggaa tcccagcaag accgagtgga accgtatgct
     4921 gtacttcctg caggagagcg agcctgtcat tgtgaatggt aaggctctgg aggaggacta
     4981 cggtgacatg aagggccacg tcgaggacag cagtgcgaaa taatggattg gaggagaatt
     5041 gccggggaag gaaagggtga aacgttgtca tcctgaagct gctacgggct gatttccgaa
     5101 tttacctctt aacatagagc atcgcattgc attaaggaaa tagaatcgtt gaaccatctg
     5161 attgacactt aaaaaacaat actggtcgtt ggggtgattg actgaggaag agatacctcg
     5221 acacgggtat gttgaggtca atgtccatta gacaacggcc cggtgcccta gcactttact
     5281 taggagctta caaccatctg gaaaccaagt atcttgcaaa gggagggaag aagaacatac
     5341 aagaataaga agcaaaacat acagcactag gtacttgctg gtgattgccc acacagctac
     5401 tcgtccggag ctatcattat ctgtattaac tataattgcg gtcgagtacc tccggagaac
     5461 tttctatacc ccgacgacgc tcggccacaa tcatgtgatg atacgagcca tatggctctc
     5521 taccatagga tttgcgtttt ttttttctca atatgatagg tgaactcatc ctgtataacg
     5581 gaaatgtagc actccatgag taccctgggt aacatgtggt tgatggccat tgatcctaca
     5641 caaaatgcaa cctaagtacc tatttagtag gttggtggat ttttaccgaa ctttggagga
     5701 gttgaggcta tgaaaggtaa acgcaatagc agagattcgc tgacgacgac tgatattctt
     5761 cgaagccgga ccccacaaag ctttagaagc agagttgcac ctcgcaatac agtcttccct
     5821 gtaagtaatt acgtggtctt ggggctaagt caagaactcg ctatgagcta agacaaaggg
     5881 acggccggcg agtggaaggg tgatataata caccatcaaa ccacgatgga cccatttatc
     5941 ccgcgtacca gccatcgttc ttgctgcaag ctaatattgg gagtgtgcat acgtagggtg
     6001 aattagtgaa tagtatctag ttgttttcac gaatgggggc cacaaatcct cattacattg
     6061 cgctacaagg accaatcaca cgtgcagttg cgtcttcggt gcccccaaga caatttggat
     6121 ctgcagctat gccagggtga gatgcctgca aggctgaggg ggcttgtatg acaaaaccgg
     6181 aatgatttgt cttgattcca aagaccaaaa gaccgacact gccgctgctg gaatccagag
     6241 catgtcaggt atcttgtacg tctaccaacg gggaagcctc ctcagctgtg cccaagaatt
     6301 gcagcagtgc ggcggattcg gtgcaatggc ccctgcatgg aggcatagct gtagttcgta
     6361 aggctaagaa taagtctcgc agagaaattg agaactgtgg ctgtggtgaa tttagccgaa
     6421 agcaaaccat taagagacgt ggcctgcagt atttaattca gcaaagacta gactttgtgc
     6481 ttcaaattaa agcgagctct atgtattagg atttttcaaa ccactcaaac ccagattcag
     6541 cgcctttttt atggaaccgg aactatgaaa gcaaagggag cgagaaagtt gctcgttgag
     6601 acaacgctca attataagcc cgtgccatta agacaatggt tcttggtggc aatacttacc
     6661 tttacaacat tgcttctggg cttaatggaa ctagctatac atgttctacc taatggcgtc
     6721 gataccaata gctcaattcc ttatagtgct tcggtcattc aggcaaggtt tccggccggt
     6781 gccaaacgtg tattcccaag caagcacctt caagccatca cgccagtgct gccttttttt
     6841 actggatcaa tctcaagcag gttacggtta tcaccagaaa gtatttcaaa ccgaaccgga
     6901 gtcaatagat tgagaggatc atgtatatca acagaatggt gcacaggcat ggttacaatg
     6961 ggtatgctca aaactgcggc cacgacagaa accctagtaa cacctggccc gttccatatt
     7021 cagcctggac catcagctaa agcagaatat attatgtcgg taacctccat gttttactct
     7081 agcctaaatt cgactggaga accggcaaat gtaaatttag ttagtgcagc gaataaattc
     7141 atcagtcttg gatccaacac catcacggaa gcaaccggcc aagctgcacc aacaactaaa
     7201 gcaggcagct ttagcaccac gcctgactat aagtttagaa aaatgtcaaa ggccttgggg
     7261 aacgagaaaa ctgctacgga actttattcc cagtgttcaa aacccatcac aaccttcgac
     7321 ggagcactgc cgtctcagct taccttggga accatttacc gccagactcc caaaatatca
     7381 ggttacagcc aaacaaattt catgaaacta agtgctagcg ggacaagcgt gagtatacag
     7441 aagacgtttg aggagggaac ccgaaaatca gctggcgttg atgagggtca ttcccaaagt
     7501 ctcacagcta catacagggc ctcggccggc tttactggtc tgtccacaac aactgctggg
     7561 gcatcagcgc ctacggaaac cgaaaaggct cacagcactt ctggacagga tgtgctgcac
     7621 atatatgaaa tttcagaagg ccaatatttc atcgggttgg ttttaccgac actgcttgcc
     7681 acttttctag gtatactact ccgtattctc gatcagaata cgaagctgta tcagcctttt
     7741 cataatttag ttgtgtcgca gcactgtact tctgccttgg attccctatt tctacgaacg
     7801 aaaggcatca tgacaacctt gaaaagcttt ggatctttct acaagggtca aggcctctta
     7861 ttcctgacag ggtctttgtg gttactgagc tcggctcttg tgccagtgag tgctgaggct
     7921 attcgtattg tactcatagg cgaaaactgt cacaagggcc aaggcaatgc agataactgc
     7981 gccattgcag taggtgtatt ttatacgcct gcgaaagtgg tgatcgccat cctagtagcg
     8041 atggcagcgc ttctgatagt aacagcatcc accctgcgaa aacaccaaac tggcgtgagc
     8101 caaaagccat ggaatattta cgatatggca gaaatggcat tagacccagc cctagggatg
     8161 tcggccactg gggttacgaa ggctgatacg acaactacag cagatgaggc tttgagtcga
     8221 ctgaaagtct tgagatacag gcttgggcac tggaaccatg gggaggaggg aagatacggc
     8281 gttttggttt gtatcgagaa cgattgccag atcccgaagg gtacttctcc acataacttc
     8341 gcgacagcga aaaagggcgg acgaagtcat ccaataacac ccttcgttct cagtaaatta
     8401 tcgcgcctcg tctccatatc catattactt ggacttgcta ttctgattgt cgtttataat
     8461 cttgaacaga ataatgggtc cgattttatc cggtttatgg acagcgagac tttgagtgtc
     8521 cgactgattt tcactactgt cggtgtcgct atcacgttgt tttggacgtc ttatttccaa
     8581 tgtaagtctt gggcatcttt ttagggactg cttgtgtcgt cgctaactag aaccagatgt
     8641 atcgctggtc agtccatata tgcttctgca atttacgaag tttcctgcgt cggaagcctt
     8701 atatatcaac cctccgacga gccatatcag cagtttatac aagttcatca cgggcagtca
     8761 tcgcgacatt tatctttgtc ttgtagcaat tacatcagtc atgtcggagt ttttgcctac
     8821 attgcttacg aacgtaccct atcgggtcgt tgagacatat ttggcacata cgttatgcac
     8881 ttggctagcc gtcactgtac tactagtcat ggtctttacc atcgccatct cgttctttat
     8941 tcgttggcca caaatttcag cagatataag tactattgcc ggagcgatgt actgtgccac
     9001 aaaagtacac tcaagagcgt aagaccggac agagaatgcg ttgtaaagca aggatagatt
     9061 gcgtcggatg gtttaaggca cctcaccaat gccgaccgtt gcgaaaacct tatggcctcg
     9121 agttgtcatt gtaggtggtt tttgtcaagt cgggaccgga gagtcactaa agaatgacta
     9181 gatagtgaag ctaactgata cgttttggta tgggggtata cacatagata gctccgccag
     9241 ctggctgtgg aaagtcagct ggtggcagct ggtttgtcga taaggagata agccagttgt
     9301 gtgttaaccg gccttagtgg gtgccacgga tacttgcatt ctccatcttt aatacatcac
     9361 acatcgcacc ccataaggat cgcatcacta acaaagacac atacgcttca tcaaaattgg
     9421 cagtatttaa tatttcagag gccgtggcgt gtaagatggt gagattcatg ttctccaaca
     9481 cgtgagttgc cgccgagtgg cgtatatggg gggtaccttg caaccttcaa ggcatattag
     9541 gtcagtatag gaatagtggc ttttgaaatg atagaataac tgggaacgaa tgattggatg
     9601 cagaaatcct aacacagagt aggcagatgg tgctggaaat gataaagctc cagtctagat
     9661 ctcattcatg acattagagc aactgtatgc ttcggccaca ataaatagtc taggaaccaa
     9721 tgagagaaaa ctaattacat atcaagagac gtacaaattg gttgcttaaa tccaagcatc
     9781 aattgtaaag gagccatgcc aggtgtactg gtacgaagat tagatgcaaa ggcatctatg
     9841 gaccgaggac gataggtttt ccgaatagcc tgtcccgctt catgcataat ccagcgacta
     9901 gcataacagc tccagcgata ggtacggtaa tgaaggtcgt ttgcatagcc tgggtaatag
     9961 caagaattgc cttgttacga agctctcctt ccagcttctg gaatagggca ttctgcaccc
    10021 ctgccatcgc cccatggatc tcagagtctg tgaaaccctt gccagccaat acctcctcca
    10081 gattcttgac gcccactgac ttattgattt gacctgcaac cgcgagagca atgacctgac
    10141 cgccgatctg gactacattc tgcatgctaa ttccagcggc tgcttgctca ggttctagag
    10201 tcaacgtggc tatcgtgtag cttatcgtca tagttagacc ggcaccgata gcaacgagaa
    10261 ctgtcaagcc gtagatggtg cctgtcgatg tgcttgggct aaggtatact actaatggtc
    10321 ctccgccagc gaccgtgaag gcgccagcta ccaggtagag gaccatgtag accttgatca
    10381 aatggaggaa tgtgcctgac acaaggttga tcgcaactgc gaacacgaca aaaggcatca
    10441 gacgtactgc agccattaag gccgcatcat tattgacgaa ctggaagtag ataggaatat
    10501 aatagacaac cacaaagagt attgtggtac cggctgcagt cgcgatagcg agcaggacct
    10561 gcgtacggtc tcgcagtaga tgaccaggga agaggcgcag ggtagtggtt gttaagaagg
    10621 cgaaatattg ttgtaggatg taaagagtta ggacggcacc gaacacgaca aatagggcaa
    10681 tcgtgcgtcc atcgttccaa ggccattggc ctccagccat tgtgaaggcc aacaagaagg
    10741 tgacccaggt acaagtgccg agcatgaagc cggcccagtc gatactcgcg attctgtcac
    10801 gagtgctcac cccctgagtt gggtggatat ctggcagata gagaatgaag cctggcgccg
    10861 agatggcgcc gatgaccagg ttgatataga aagcccagcg ccaggtcgct gatgatacag
    10921 caaaggcgcc cccaatcact ggtcctaaca ctgcacccgc gccccatgcc gcgccgacga
    10981 aggacatata cataccgcgc tccttctcgg ctgtcatgat ggctaggtaa tgcaacgaac
    11041 caaggtagat accactgcct ccagcaccgg cgatgacacg accgatgatc agagcattca
    11101 ttgttggagc agcaccacat atagctgagc caatctcaaa gagaagtact gtgagaatga
    11161 agctccactt gaggttgaac aactcgtaga gcctgccgag gatgagaatc acgcaaacag
    11221 agcccaaagg gaagcctgct ccaacccagg taagctgctc gatgtggccc aaggctgcga
    11281 tcacagggcc ctgaacatcg gccgcaatgg tcgtgtcgag gccatacaat aagcaggtga
    11341 tgtagaggga agcgcagatg acaaaccacc ggaagccccg tatcgtacgg ccattttcga
    11401 ccagttttgg gctggatgtg ccttcggttt tatcctttat tgcctttgta tcgaaatttt
    11461 gagaggtatc ataggctgtg tgcccatttt gtctgggctg ggttcctggc gctgggcgcg
    11521 tcgactcgtc cggaagggtt gacattttga gtcgtgagaa ggacaacttg gcttgctggt
    11581 catgtattcg ttctggttct gtgattttga agagggaatt gaaactcttg agcactagac
    11641 atcaagatat cagtgtattt ataagagagc caccggaaca aacaacattc aataataacg
    11701 gggactaagc cgacaataat tcgacattat taagcacgcg gaaggtggac tgtcactgtg
    11761 ctacatggaa agcccaattg atgtgtcaaa cgaagacctt tactaagtgt ttcttggctt
    11821 gttgttcgct atggggtctg gcatgggtat gctccgccgg tcggtggtcg ctgggcaagg
    11881 tttcccatta tacctacgcc ccatattccc ctcgcagaac ggtagtggac tctcaccctt
    11941 gtggcatcct cacttttccc cgaaatgtca cttatgcaat cacatcaaat agaaatgtac
    12001 aagctacaag taagtaattg tgtattggtc aaaattctcg gcaatcaggg cttgaaaatg
    12061 agagtcatac tggactcttt tgtggattgt agtaaggtga gtggattggc tgttttgttc
    12121 acctccattc ttgaggccta ctatccaacc atgtaaaaga actctgtgtg agaagcgatc
    12181 gactgttcta ctcaagtccc actattctgc cagtcgagca catttgcgtg aaaatttgca
    12241 ctatttgcat caccgctcgc caggctctcg aaaaatgcca tatctacacc ctgaaacgtc
    12301 caatcattaa cgccagcggc gatgtctgga agataggggg cgtaggagca atccagtgaa
    12361 tgcgagcgta cggaagtgta gttcatgtcc tcgatggcag tctgaacatt aggcatagct
    12421 tggttccgtg actggtcctg cgccagggca gacaacctat ttgggctgta cgagttaccc
    12481 aagtcggttg cctggctgga aaaggcggac tgcgaaggct gaggtgtaag ctgcgtataa
    12541 attttctgtg cactggcggg gttgttgact cccatcgttt ctggtgtcgg cgcctgtcgg
    12601 tcttgtgccg ccgcaggctt atctggtagt tcgagaatct ccttcgacat gatcccccct
    12661 cgtgcaatct tgataatgcc aaagtatggg atgcttacgc gcacaacgcc attgccatga
    12721 tcattctcgt tgtgataggg ggcttccacc tcctgtggtt gtatgctgac gtgctctgta
    12781 cgtcccttat gaccgtcgga agcttcagct tctataacca gcaagcggcg taataaatca
    12841 gcactctcgg tactgagtga gtcgccattt ctacggctga gctcttccat actttgctga
    12901 gcttgttcca tcattgcgcg gtcgctgagg tactgatgta caagtagact gcttgcatca
    12961 cgatgactgt ctaaatgcgc cagaaccaat gtcatggcgg ccatgagtgc catgaagtcg
    13021 ggcgaccgac agcaaaaggc gactcaattg aagttgcgca atatgagaaa ccttgaaagt
    13081 atctctcgcg aggcgttcac gcaggcaatc tgagagtatt gataagtgtg atcaatggag
    13141 gcgcggagca tgtagggcaa atgcagccgg ttcagaatat tgtaatgaga tatttgaaca
    13201 agaagtcgtt tgacgtccca gaaaagtccc tcatcatctt ttcccgtatt ggacagattt
    13261 ggcgggagcc accacctgct aggcagccgc ctggcttcta cctgaagctc atgatcaagc
    13321 tcttgggtga tggtgaagtc ctggcacctt gattcattac ggcccagtat ccgggatgta
    13381 gtggtgcaat ggatgcgttc caggcgaccc agagatgtat cgttatcaag aagatcttgg
    13441 gtagcaatat cattaccctg gaaccctcga ggaagtccta agagtagaga caaggagcaa
    13501 tcatattgta cgatacgaag ccacatggtc tgcggatcag cctgcgttct gggatcaatt
    13561 ttctgatagc gtagccgact atcaattcgg tgtagtccca tcaattgcgc aaaatgcaaa
    13621 gcccttcgat tcgcggccca gctgagtcga aggtttccac cattggcata gtacgtagtc
    13681 tccaacatga cacattcaag gctttcaata ctgccgagga accggtcttg agttgttacc
    13741 tgactgatgg cgatatctgc caagcgctcg agcatttctg ctggtaactc agacaatcct
    13801 gccagctcct cgtagtttgg atgaaattgc tgcagaaggt gcacaagctg taacatgtgc
    13861 ttggctaaca acacaggatg tgacttaggc ccgggcctat caatatggct gtggtgagag
    13921 cccgagtcac tttgccccaa actcttatat ggtacagtca gaacttgatt gaacatgcag
    13981 aaactgcgat agctagctct gcatatttta tcgctgtctt catgagtagg aaatgcctca
    14041 tacaaggtct gggacagcct tgcaaccttg gcaaggctgg ggagcagaac tccagatgtt
    14101 cgcaggcgga caaatcctga atcaccggaa caaccatcgg tggcagctga ggcctgatct
    14161 tgacgagtgg gtcgaggagt tgtcgtattt gacacccaag cggaggtagg gggatgtgaa
    14221 ggactgagag aagtcggatt gtgtgcataa tttagctcat ttgttactgg cgtagggatt
    14281 tcacagtcga ggtttgttgt gctgtcaaca ttgcttcgtg ttgagtgagc aggattctca
    14341 tgtttgccga ttttcttgac cagttgctcc acaatggcct cagcccatcc tgttctgtcc
    14401 gctatctggc gcatcccagc cagaggctct gcgaagttat ctggaaactc ttggctcaca
    14461 catggtgtac cacgtcgttt acaggcaagg cagactgcag tttgaccgcg ggacatcggc
    14521 cggttgggtt cgaaaatgca tttttctttc cgcctcttac atgcccagca gctgttcgta
    14581 cctttacgcg ttttccttcg cttcatggtc gggccagccg gggtatgggc gtctgcattc
    14641 gcattgggat cgttatcccc atggtgaacg acattaggct gggcagagcg agtggctggc
    14701 atggtcgcac tactctcacc ggaaatccga aaagtgaatg atgtttcttg ctctacgaag
    14761 tggcagtaaa tcaggcacct attcactccg acgggactga agtcctggtg gttgattacc
    14821 aagacgaatg agacgtcatt tgttccgcca tttgttccgc cgggcggcgg aacaaatgtc
    14881 ttggcattct cacccttcga acgtgcatga gctccaccat gcatagcgat aggtggatgg
    14941 ccccacactt aaggttcaag tttcagaaaa gcaactgctg ctcgcgtctc ttcacaacac
    15001 ctactaacta gacatacgca aagacaaatg gcgggttgga tttcagatcg gcctcgcgta
    15061 catggggcct actcgatgtg tagaaacact tgattttata ccgcatcaag cttacttaaa
    15121 atggcacaat gagtcaagtt atattaccac tttgtttttg gagttactcg gttgagagca
    15181 tcaatgccta actgtcatgg ctttgagctt ctttacccca aacagtcaat ttcagtaaga
    15241 accatttcgc agttcctcat cggaccgaac tcgaactcgt tggcgttgtc accactcgcg
    15301 gtagctttgc tggcattgct ggtgtgcgca gcctgtggat gaaatcgatg tggtgagtat
    15361 catttcaaca tcagcactca gcaagcaact agccaaggac gcgaaatctt gcacagaagg
    15421 gatgttcaag aagatatcgg aggttagaaa aggcttcttc aacaatatat tctgcccaaa
    15481 tctgtcttat catcacgcaa tatttcaaat cccacagaga caagggtctt ggttaggcta
    15541 gccttaatgc aaaagtgtac gataataagc ttgtactgac tgtgcgaggc gctctaaaga
    15601 cgtaggcaga tgatatcgtc gcagatttcc agttacagtt ggacgttcat cttgcgaata
    15661 tgaagtccaa tatgctgcga gttaaagtat ggcacgaggc aaagagagca atttacaaag
    15721 acatttaatg cgatcaagag tggctggttg aagtgccgcc acagataggt ggttgacggc
    15781 tacctgagcc gggttgtcca gggctattgt cgagactaga ctatgattca cccgggtacc
    15841 cgtcccgtgt cataattggt actgcatgca agctgaaaac caaccctggc taccttgctt
    15901 catattcttc tggtacataa tcctgccaag agctcgataa tctttccgcc actttttcct
    15961 ttctactaag tactctcgct tttctaggtc agcgtgtgac tgcttaagtg tcttgtcttt
    16021 taatcgaccc agctccacca ctatgccttc agtaacgtca ctgtcgcagc agttgttccg
    16081 caacgttgga ccgttgacga caactttcac cgctccagca tcatgcgcca cccaaagtgc
    16141 agtagctctg gcgcctgtag accagcctgc catcgcagct tggcttgatg ggtgcgggat
    16201 tcggagtgtc ggagattgtc tccccaatgg tcagacagta gacaacgttt atgcgtcaga
    16261 cctcgcaacc tatagcgcca atgacttcct ttattactct ccgggagtca tttgccctgc
    16321 atcctggaca acagtgggtg tcgcagtcaa agatgacaag ggttcagtct ctgtcactgg
    16381 gatatatgaa ccagctgccc aggttaccgc gacaccgggt gccacctccc tggtaactcc
    16441 cgcacaaaac ccacctccca acatatttgt ggagggcctc gatcttggtg aaactgcaat
    16501 agcatgttgc cctgagtaag ttggcacatc ctaaaatgta gtcaagaaac aggagccagt
    16561 ggctaacgtt gcaaaggtcg ttcgccccgg atggttttgg ggcttgcttt agcaatgttc
    16621 cagtcacaag atacactgca acgactggat gccagcggag tccatttagc gatatatata
    16681 ccttcgcgcc ggccacattc atctggaatg ggaccacagt tactgcaaca gtgttcacgg
    16741 tcacatcagc tgatggaaat ggattttcct cgagcaccac gactttccag tcaaaggatc
    16801 tcaccgcgta cactggcttg tggcagtatc caatggtaac tcttgtgcat aagagtaacg
    16861 acccgacccc cactgcagct ggcacctcgg ctactacaaa gtcaagcgct gccactagat
    16921 cgaagtttga tttgcagtat ggaaacactt gcattttgat tctaacatgg acacttgtta
    16981 gctactttat cgggattggc cctttctttt aatctagttt accgggttta aaatttgtct
    17041 ttcaagtccg tggatttgca cggcgtttct aagcacaaat actaccgagg ggggaagggg
    17101 taggagcaag ggaatcggca aacggtccac ccactatcgt cttagcccac gcctagcaat
    17161 ttcacgtttc tccgccactg atcgtgctta attatatctc gataaagcat tcacgcttaa
    17221 attaataaag ttttgcttat tcatgtgttc gttacaatga aatttcttct ggatgccaag
    17281 atccgtatac tgcagattaa ggacactagt atcccaactt cgtgcttggt atgtttcgct
    17341 atgaaaatta gaaagtgaac tttccatgtc aattagccgt cctgcctgtg cttcaattcg
    17401 tcacaatgca tatgtcgtgg atggaagacc aggtagggcc catcatgata ggctccaaag
    17461 atgtcataag tctgatattc tcccactctt cctctcccgt ctgtctttcc aggagttccc
    17521 cctccaatat cacctaggta tcccggggca ggctcaaagt caaaatacca gagtgtctta
    17581 gccagggcta ggcttatctc ttggtaagca agaggttttc cggcgcaggt ccgaggcccg
    17641 accgagaacg gggcaaaagc cgctcgcgcc ttatcggcac cgtcgtccag ccacctttca
    17701 gggcgaaatg tgaaggggtc gggaaagtag tcttcgttgt ggtgaaggct gtagatgttg
    17761 acgcccacaa gagtgccatg aggtatggag tgtccgtcca caaccagagg accccgtcca
    17821 gcttcctgag agtctaactc gcgccatagt gtcgtgccga caggtgaagc catgcgaagt
    17881 gattcgtcta tgcaggctcg gaggtatcga cagcctgcaa gttgtggtcc gcctcggatc
    17941 tcgccagcgg aattgaacgt agtacggatc tctgtagcaa gttgctggta gcagtcagag
    18001 ttacgtgata ggtagaaaaa ggcgcctgcc attgcagtcg cagtcgtgtc accccctaca
    18061 tgggcacata gagtttagcg cgatggaaga taatgtaagc acatcacatc tacatacctg
    18121 ctccaaagaa gaacacggcc tctggccata gctctccact ttggatgtct ttcaagtcag
    18181 tttgaagttt aggagtaatg aaagacagta ggtcatgttt agcattaacg ggctgagcaa
    18241 gccgggtagc gatcatcttt tccaccacgg cgaggaggcg cttgcgaatg ctgttaggaa
    18301 gataggaggc aataagatca ggacggaagt tgatcaatgc cggcagttgg agagcaagat
    18361 tgatacgaaa gttggtaaac acaattgcct tctttaagaa cctatgttct tcctcagatt
    18421 ggattttgag atcatagcca aagcctagtt gtccgatggt atcgaggccg aggtggcgac
    18481 aagatggtgt catgtccacg gcacgggaga catcggatgc tttatagagg attctgatga
    18541 aagtatcaac ttgttcaagt agagtaggct cgaaccgtcg aagtgattgg tccgaaagtg
    18601 cctgacccac aagtcttcgt ttggcactgt gtatcttctt gtctctcgag ttgaagacat
    18661 tgttttggcc aggccgtacc tcggaggcac gatagatgga tggcttgact aacctctcat
    18721 tttggtagat atctcccttg gtcagctagg gggtcgatcg tggtggaaac tgtcagacga
    18781 accctttagt gctgtaggcg aattgaagag cagcctgttg ggaccatgcc gtacaaccgg
    18841 gccttgccga ttgattagga aacaaaactt tggtaagagc ggatttgtgc gccgcaccgt
    18901 attgaagatg atcttggtag gttctcaaat gcagtcggcg tgcggcagca aaataaccgc
    18961 cgtagacatc tgaaagcttg gcgaaaaacg gtcctgggta ttttcgaagt gggtgcagga
    19021 ggagacgata gccgaagaga aaaagagcct agaacgaagc ccaaatatgt cagaagcaga
    19081 atctcaagct agtgatgaat acgatatact tacacagacg atgaaagctg acgtaaagtg
    19141 cttagaaaat aaggcgagtg gcgccattgt tggggtggac gcttgtgcgt tgtggttttc
    19201 ctggagaatg aactgtggtg atgatagtgg acgtcatggg tacggagcgc actccatatc
    19261 atggcgtatt tataagtatg gaagctgaac caggtttatg caagggagtg cgctcgggtt
    19321 ccaacagaca tatggtcgcc ctcttggcga attcttgtca taaccggacc acctggcaac
    19381 aagtcgccaa gcgcgacctg tcctagtcga atacacacac acgtatatat ataacatatc
    19441 ggtccggttc aatgatagcc ttgcacgctc tctcacctgc gagcgacagg cgtttctgtg
    19501 aactactatc ataatattct tttattggcg ttcacggagc tggggagcct tgcagctttg
    19561 tatttcactt cttgacaccc tatgttctac attgtaggat accaatgcca aatcgctatt
    19621 aatacagcag gtttcgtgag tgtttttcat tgcagaccaa catccatgcg cgggagcatt
    19681 tggtacaata caaggccatc agccgctgaa tggtcatcct acaagcccta tgttcaactc
    19741 tcgttcctct ctcaagctct tttgccggag ctttttgctc gcaaatgtcc cagttgcacc
    19801 acaataactt gtctctggag agttcgggct tcgggacttg caagccaaat gttgaaactc
    19861 gctggcagaa agactatcgc agagtcagtt gcattgttga catttaggtg cgcggcccag
    19921 gagttgatgg tgatgaccac accctcaggg tctaaagcat agggcatgaa ccacctatcc
    19981 aaagcaccgt attcaaatgc ctagtctagc cctccgtgca tgtccgccaa ttgctctgct
    20041 atcctcttcc ctaatgcctc tagagttccc atagctaaca tctccagtac actaatatca
    20101 acggcaaata cccgtttaca ccaggcgcgt agttccactg cgaccaacga gtccagtccg
    20161 agctcagtga gacctaaccc gatattaggc tcatcttccg gctttagaag caaagcgcat
    20221 aacttcttcc cgatttcacg agcaaacatg gccgtagttt caggcgtcac gaatatacgt
    20281 ggattactct tagcctcaac catgaagcgg tgcaaatggc cactgttatt attcgcagtg
    20341 tcggtggtcg ggcgacgtct cgtattaagg aacgctgcca tacgaacatc tctctgcatg
    20401 cgggtaccat catcggcacc gtcaagagag ttgtctggtg aaatgccaat gagtatcttg
    20461 tttctttcga ccacaggcaa ccagaggtca tcgatttgcc gtattttttg agcttctctc
    20521 tggccacggg gtgtcatagc cgcattcaag gcttcaagga gttgctcctc cttgaccgtg
    20581 tgccagccca taccgcgcat cttgttcagc agtgcttcgt tttgggacaa ataccctaca
    20641 ccttccatgg ctccgatgtc aagtgatgtg cagggaagcc ccagactgtt gcgatactgc
    20701 gcaaatgagt ctaggaaagt gtttgcggcc gcgtagttgg cctgtcccgg ctgacctagc
    20761 agcccggata gtgaactgaa caagatgaaa aagtcaagat ctgcccctat ctgttcatgt
    20821 agattccatg tcccagtgat ctttggcttg atagtagtat tccagtcgtc aaacgacatg
    20881 cgctggaagg attggtcgcg aagaaccatc gccatgtgga caactccttt gaatggccta
    20941 ggagattcat tgatgacacc tgccacatca gcagcatctg tgacacttcc gcgaacgagc
    21001 cgtatggtac aacccatgct tccaagcacg cgagcaaaat cacgctcttg cgagtcatcg
    21061 ctgcctatgg tgcgcgacaa caaggttagg tgctgagcgc catgttgaac catccatatg
    21121 cagacagagc ggccgagccc tccgaaacct cctacgagga gataagaagc cgacgggtcc
    21181 agtttagcta caggtttgag cgcattagga atatctcgaa gcgcggatgt tccgtcagga
    21241 cagcgcatcg tcatgacaat cttcccaaca tgggttcctt gctgcatgta ccgaagcgca
    21301 tcctgataat cgcgggcgtt tgaaatagga gaaacgcgag ccaaggatat tggccgaatc
    21361 agacactttt catagtactt catcaaagat tgaagtgtgc tacagaagac gaacgttagc
    21421 caacgaagca agcaacacaa aaagtggggc aagagatgga ttaccggtga accatgagcg
    21481 gccgctcttc aatcatttga cgcaagtcga aacaggtata gctacgattg ccaagaaata
    21541 catccatatc gagcttgcca gctcccaaga gatcaatctt accgatttca atcatcgttc
    21601 cccattttcc gatacaacgc catgtggcat gtaagaggtc accagatagg gaattcaggg
    21661 ccaagtccac ccctttgccc ttggtctcac gcattaggtc gacaaggaag gaaggtgacc
    21721 gcgaactgaa tatgcggctt cgaggtatcc caaacgtatc cgtgaggtat tgggccttct
    21781 ggtcactacc gacggttgta tatatctcag cgcctaccat ctgagcgatc tggatggctg
    21841 caaggcccac accaccacag ccactatgaa taagaattgt ctgtaatttt ttaggttagt
    21901 aaatgcaata cgatgaactc atggctatac tgtgactagc agatatactt tattacttac
    21961 ctgaccctgg cccagacgcc caatttcgat gagagagtag atagcagtca caaacacaat
    22021 gggtagtgac gcggcatgag caaaatctag atcatcgggg acctttgcgc ataagagttc
    22081 tgttgtaaca agtaatgtcg agcaggctcc acgtccgata gccatcactc gatctccgac
    22141 gtggaaattc gtgacattat ggccaacttt tcggataatg ccactggcct ccgtcgcagc
    22201 tatgcgacct ggatcagcgc attcgataga ccccatagcc tcgaggacgt cctatatttt
    22261 atttcataaa ttagcccatg gtccacttag aagtagccaa tggaagaagt cattgatgat
    22321 acactgggcg ctttttgact tacccggaaa ttcaatgcta ctgcgtggac ctcaatttct
    22381 acttcatccc ctttcaaatc cgccataggc cgtgtcacca aattcagtga gtcaagccgt
    22441 ccaagacgat caattctaat agctgcgcct tcaacatgct tttgagtagc ttccatgctc
    22501 tcactcaaag tggaagggaa gatgcgatga acccgtgtta ggtctctggt gcaagcatac
    22561 tcaaaatcag gtcttgtgtc catactccgt gcctgaaacc ttcgaaaaac gtcgacaaca
    22621 gctgcagctc catctacaga tgcaatatcg tcaacctcac acgtggaaaa gtcgatatca
    22681 agctcgacac ggagtgtacg tgccaggcct atgactggag aatatctcgg gtcgacacag
    22741 tatgcctgta ctggtttcgt gacccagaga atcccagatc cggaattgtt ggcgcggaag
    22801 acgagctgct tgaaatcatt aaaggctgac tcgtcaacgc attcaaagaa tggttccgca
    22861 atgtccaaga gagcgatgat gtcttggtcc gatgggagtg agtcttcgag tgtgcaacac
    22921 gaaatttcga aaccttgcgc ttccagtgca ttcttaaacc ctttcaggcc agaatgcccg
    22981 ttcgagtcat gaagcagagt gactctatct tttctggcct cgaaatgctg ctgttgcggc
    23041 ttcgcaagca tgacggtgtt gaagtgacat gaatcagggg cttctggcac ggcaccagcc
    23101 aatccgcaga acccggccgc cttgagttcc tcatcccatc tactacactc aatgtatggc
    23161 tcattatctc ggccatctgc ggagccgctc caccaagatg ggagggtggc ttggacgaac
    23221 ttggcccatg acaacccggt tcgcggctgt tgaaaaagta agtgtccact gctgtgaagt
    23281 agcttgtgaa cgtttgctag gctttgatgg atgtatcttg tccattgaat ggcttcgccg
    23341 ccaacgatca gatcgaaatg gcagttttgg aaaccttgat ctactgggtc tttggaaata
    23401 tcgagtgtgg agaactcgag gttttcttgt tgttgaaagc gactttgagc taggtgtagc
    23461 aggcccgtgg atctttccgt gtagacgtac tgtgagtaaa gtagttggcc atctggtcgc
    23521 ttcatgtctt caaggttact gatggtcggc ccaaggcccg ttcctatctc aaggatgcga
    23581 aggcccggtt tgttgttgga aagacatctc aaaaatccag atacgttgtg tctgctcaga
    23641 aaccgaagaa agttacccag actttcgtct ttatgaagca cctccaacgc ccctattttc
    23701 tccgacagaa ttgatgatgt gtgtgtgcaa agcttagata tcgcagaggc gatgggtgct
    23761 gcgggcccct cattgaggga agcacaaaca gaatcgatcc tagcagcgag tgctgtatct
    23821 tcaacgtcct ccacagattt gtacttttgt tggcgaagcc actcaacata cctccgtata
    23881 tgagtgcttg aagattctgt tgtgagatct aacgacctac ggcggtagag ctcaatagcc
    23941 aactggccaa gctgctctaa tgtgtggaag taggtactgt tgtcccgtaa tggtgcgacg
    24001 agaacattga aaggtgtgag atcaatatgc ggaacccact cggatctggc agtattaatg
    24061 agtcctgtat tatttatgtc gtcttctgta gagtcaaggg gggaaaattg tgcccctgag
    24121 atcttcagac atggcgtcga tgtcgggcct gccacgccga acccatttcc cataaacttg
    24181 tctgcgacaa agtcacagct ggcacacaga gcgaatttgt cagcggagga acgactcaag
    24241 gctatgtagt ccgcgctcga aggaactgct tgtttatagg catgggtgaa accatgatga
    24301 gccgcagcac cggctaattg gaaatatgtg tccaatatga cgggatgtaa atggtactgg
    24361 ctggtctcgt ttgcgggcca atttatttcc atatctgtga tgccagagcc tctttggccg
    24421 gttgtggttg tcttgagctc tttcatcgtc tggaaatgtg gtccatagcg gagacctccg
    24481 cgacttacac ggtcatacca ctgccgaaca ttgaccttgt gtggggtttc gtcctcgcct
    24541 aggacgtgac agtcgtcaat cggaaatttc tttatggcac gaacttgccc aaagcagtgt
    24601 ttcgtccata cgtgtccgtt gtgtgatgtc actgtaaact cccaccaatg actatcgatc
    24661 gagtcagtga gacgatgtcg acgaagcgtg gtcacgagtt cagtcggtgc gtgatcatat
    24721 accaccaatg cggtgctgac tactatatgc cgcagctcta ccgcctcttg aatgcctgtc
    24781 acctgacgtg cggcttcagc agccatggct atatagccgg cgaaagggaa cacgatgtca
    24841 tctctgatct tgtggtcgcg gatccaaggc gcgttctcaa gatgaagtag gttcctccag
    24901 gcgggctcaa ctcccgagct ttcgacaatt ctttcaccga ggaggtcatg ataagaatgt
    24961 tcacgaaatc tccattccct tgtagtccta gattccttcc aaaagctacg ctgatggttc
    25021 cacgggtaac gaggaagatc cggaagacat ttgccgtcag gtattagtgc tttgaaatcg
    25081 actttgacac caagtgtcca gagcttcccg acagctgcta ggaaactttc tgagttattc
    25141 tgacgtcggg tcatgctagg aacatatgaa ggtggtgttt tagtaatgtt cgaacggcca
    25201 ccgaatattt gtcttaatgg ccccgcgagt gctgcgtggg ggccaatttc cagaaaactc
    25261 atgttgtccg aagtggaaag catgctgtca agtagactag acacagcagc gttgaaaagc
    25321 accggcgatt ccaagttcct tttccagtat tctggtccga atttgtcgtt ttcgcttgct
    25381 ccaggttctc cgccgctcgt tattggtcta cctagtacac tggagaagaa agggatcgag
    25441 gggttggttc cgaccacccc cgagttggtc attctgtcgc gatattcgtc gcctagttct
    25501 accatgtgat gggagtgata ggccttttcc accttcaaaa ttgctgtcag tacggcaggc
    25561 aaatgtcgtt tgatttcatc caagacaatc tgtaacttgt cggtgtctcc cgatatcgtg
    25621 acgctattag gcgagttgtc gcatgccatc acgacacccg gcaccaggaa cctctctact
    25681 tctttgcagc ctatacccac ggcagccata cctcctggtc tagtctgcga tttcgaaatc
    25741 aacccgcgga agaaagctat caaaatagcc tctcttgcag taagcgcatt agctgcatac
    25801 gctgctgcga tctcgccgct cgagtgacca accaccgctg caggcttgat cccgattgaa
    25861 tcaaacatat gaaccaaggc aatctgaaga gccgtacaaa ggggctgagc aaactcagcc
    25921 tcgttaactc tactactgcg ggatgattta agtagttcat cctcaagctt ccagtccggc
    25981 gagtccagtc ccaaggtttg gagttgatcg tctagggact tgatggtgcg cttgaacacc
    26041 gcattagttc gcagcaattc gcggcccatc tgaggccact gtgacccttg acccgtaaat
    26101 atcattatta cagaggtggg tcccttgctc tgctgcggtg cagaagtgac accgggcgaa
    26161 tccctcgtgc gaaccgtgaa cgaacgtact gacagatgtt ccctcctatt cgcaagagtg
    26221 tatgccagat ctgtgatgtt aatggtgtcc tgggagtttt caataaagtc tgtatatctc
    26281 tcggccatgg aagtcaagga atgaatcgat tgggctgagt aaaccagtaa ctgatgtgaa
    26341 cccgacgccg ttttcttgct catagtagtt gcatgctgct cgaatctggc gggcgattca
    26401 ataatgacat gcgcgttcgc accgcctatc ccgaaggaat tgacgctaac gcgcttctcg
    26461 cgatcctttg gccatggcgt cgcttcctgg ggaatgataa acccatatct gtcgaacggg
    26521 atgttggggt tcagaggcaa gcacttgata ttcggtggta tcgtctggtt ttcaagggac
    26581 agaacagctt tcagcactgc cgtcaatcca gaagcgccct cgccgtggcc tagatttggt
    26641 ttgactgacc caatgtggag gaaatctgta gcaccaaaga ccttggcaac ggccgaggtt
    26701 tcaatcgtgt ccccacgctg ggtccctgtt ccgtgcaatt caaaaaagcc agtcttcggg
    26761 atgtcagatt caaggatgcc ggcgactttg tatgtgtgcc gtatcaatgc ctcctgggca
    26821 tctggatttg gaactgtaaa accaggggtc tttccatcac aatttgtagc cgcaccagag
    26881 atcacagcac ggacagggtt gccatcacgg agagcgtcgc tgagtggctt gatatagagg
    26941 gttacaatac cttcaccgcg gccatagcca ttcgcctccg atgagaaggt tttgcaagag
    27001 ccgtcgggac tgagagctcc ttggttggac tcgtctatgc tcagcgatgg agctacgata
    27061 atactggtac ctccgacgat agcggatggg caatcgcctc tagaaatggc ggcgcaagct
    27121 tcactcaacg caacaagact ggaagagcaa gctgtgcgaa tagtgatact atttgccaac
    27181 acatgtaagt tagccgacag cccaagttgc atattagaat ggaagagatc ccaataccta
    27241 ggtccatgca gatccagctc gtatgacacc cggttcgaga gtgcgaaatc gtaagagtga
    27301 gagatgtggt aggtgccata tctttgagac tctttttgaa tcacgtcgta ccactcgtta
    27361 ccaaagctgc ccacatagac gccgatatta ctccctttcc accccacttc ccctgcgtcg
    27421 tcaagagact cttttgttac ctcaaaaagc agtctctgct gtggatcaag gacctcgagc
    27481 tcactgcgag gcatcggaaa gacatttgta tcaagggcgc ctaagtcgac ggtatcgtcc
    27541 aggaaatacc catactcgct aataacatgg ccaggcttct tcgttggcca atggaatgcc
    27601 gagacattgt atcgtgtctt aggaactcgc atccgggcat cgctcttgga tagaagaaga
    27661 tcccacagct ccggtggaga ggttatccct cctggtagac gacaggccat gccgcatatg
    27721 gcaatcggag taaatttccc ctccagaccg cattcaccac ctgtggtgtc gtttgatccc
    27781 aagccactat cagcagaaac gttctcattg atgtgtggtg aatattcaga gccgccgttt
    27841 gccatgccct gttcattacg ggcgtcacca tcaagtgtag cgacggtgtc agaccgccat
    27901 tcaccgttat cacctgctag agttaggttc ggcgaagctt ttatcaatcg gttgccagaa
    27961 cggcggaact tgcccatctt tttgttttcg gcgtacgagc aataataaat attactctgg
    28021 tccgagactt ttactaggaa gaatctattc tagtctcaag aaacatctgt tatggattga
    28081 gcttgcagga ggtatatggg actaatagaa ctgcgcggag ttcaagtcat acgaagaaga
    28141 tcagtgccat ggatgttgca agaaggtgga gacattcgtg ttgttcgagg aacttgatac
    28201 gcgtgcgaga gatcacgtac tgtaagtcgg tggcggcgca atgcaggcca ggcatgtgtt
    28261 caccaacgtt gcttcttaga taccatattt caaccaataa agaatgtgcg gaattatgat
    28321 agacagtgca gatagccgag gcaaaagatg gccgtgtcag aaaccatttt cactatccgg
    28381 gcccgcactc gtcgacgcgt caacgggcat tacacacgcc aagcattttg atcaacgatg
    28441 atactcaatt tggcagtcaa gtctattccc agctggtgag acctccgggc gtaccaggaa
    28501 ccattcaacg acttgagatc tgaatctgcc ttgctggtgt ctaccatgac gcgaccactg
    28561 ctgcagaatt gcggcgaggc acaaagaaat ccctgcttga gcgccgtttt aggcgttgtc
    28621 ggctttggct ctccggcagt tgccgaccac actataggcg cctaatgcaa cctaatggat
    28681 cctccaacgg cccttgacag ctcactccac tatgtttggt ctcaggttcg atgcgactag
    28741 ttacctaggt agtggcttaa atgctactat ggtatctagc ccccggccgt cgcaactgca
    28801 tgcttgcatg ttgcaggcca gcttgtacat gaagggcagg taccgcacca tccaagatac
    28861 atcgaattcc aagtacatgc gatcaccgtc taatccgttt gtcgggcaga tccctcccaa
    28921 agcagggctt atcttgcaag agcttacgcg ctgtagctac aattggggtt gctgacgctt
    28981 gatgacggcg tcctgagcgc aagacatcag aagttcacca gttgcagcgt tccaaaaccg
    29041 ttggtagatg gtgattcgtc cacctgcggc ccacgacgta ccgctctcgc ataccatcca
    29101 ctcatcaatc ttggccgtcg gagcatgaaa ggaaatctga ctgtttaatg tcgtactcat
    29161 agccaaagct tgtatctcct catgcactga ctcccaatta gcaaatagtg acagttccag
    29221 gacggaaatg tccgacaaga gagccatcgc gggcaagtgg gaagcatggc gtgtagacat
    29281 tagttcagca cgcacaaaag cgtgggtacg gatctgtgca gggtcgcgca cagacttgaa
    29341 cgggagcagc cgccagtcga aggggggcga cacttcgagg tcctcttcgc ccacatggaa
    29401 cccgatctgc tggaagtctt gcttggcgat atcgtagggg cggaccccac caaggtcagg
    29461 taagggatcg gcatacttca gggtgctgtc attgtcccgg gccaagctgc gcttttggaa
    29521 agagatggta gccacataaa ggcagggacc gccttgggtt gctcgcacgg cgcgagtgca
    29581 aaaggtacgg ccatcagcgg tgcgttcgac gtgatagttg accttgctct tggccgtaac
    29641 ggggcggagg aaagaggact gcgatgagta gacatcaaac tccggctgca cagtggcgta
    29701 ggctgccgag atggcttggc taagaataga gccaccaaag gcagcttctc cgacaggctg
    29761 cctaatcaaa gatctacctc aagtccaagc taacgtgagc actgcatgtg cgtagctgga
    29821 tcaggaagat gagggagcac ttacccttcg ttggtgtaga tgtcaggctt cgatccgggt
    29881 gctggagtca cggaagtgag cacacccaag agagagtgcg tagccatgct gtacactgct
    29941 gcagggaggt ccaatcacgc tgctttgttc gaacaataaa ttcagttgag ctttgctaac
    30001 aacattgcgg ttgacagcga ggcgggcatg gggaaaccgt ggctcagcgc ttatatgtat
    30061 gtagcccggc cgttggaacc agctaatcct cggatgcgcc gccagtcttc cccgcttgag
    30121 ctcggccttg gtaccccagg ccacgtacct ctctgtaggc cagtcaaaca agacgcggca
    30181 ccacactcca aacgccttgt ccgcctgtac ctgtgtctct ccgaagtgaa aactagtgct
    30241 aagttagtag gatcggccat tattatgatt caaggacacg cctcctgtat agtccctctg
    30301 aaataggcgg ccgcttagga ttttcaacca accaactacc tccccaacac atctgccggc
    30361 ctctacaaga catggcggaa gggaaaggcc agtctggcga tggtttgccg tcgcagatga
    30421 tcgcagactc accaccccag ccccaaaagc cattttcttt ctacgtgtcg gttttcggtc
    30481 tcgcgcttgt cgctttgatc acgtcctggg acgcaacttc tctggcgatt gccttgcccg
    30541 tgagtctgcc tttcagatgc ttcgtggcct tgagtaattg cttgtgaatt tgtccttgct
    30601 gactgcccac caactaccag gtcattgcag aacagctgca cggtactaca ttagagtcct
    30661 tatgggctag catctcgttc atcctcgggg ttgccttaac acagcctatc tacgtgagct
    30721 tatctgatgt cctcggccgc aagccgccgc tgtactcttc ggcagtcctg tttgccatcg
    30781 gtgccattgt atttgccctt gcgaacgaca tgtctgccct catcgcaggg cgcctgattc
    30841 agggcctggg cggaggcggg ctttacgtgc tccaggatat catcttggcg gatataacaa
    30901 gcctcaagga gaggccactc tacctaggct tgatctcact ggccatggcc atgggaacaa
    30961 ttttggggcc tgtcatcggt gccgttttca gttctttcaa ttggagatgg attggttgga
    31021 tcaatttacc catcattggc ctcggcttgc tcaccttcgt attcttcctc catctccgcg
    31081 ctatttcgca accgttagcc gctaggctcc gccggttgga tctggccggc atggctttat
    31141 ttgggtttgg cgccaccgca acagcactac ctatcagctg ggcaggagcg ttatactcct
    31201 ggtcttcgtg gaggacgatc gtcccattga ctatcggatt agttgttctt gtactgttcg
    31261 gtgtttttga gcgaagggta cctgcggaac cgatactacc ctttcgcgtt ctatccaaca
    31321 tcacggcgag cacttcgtta attaccggat tcatgcacgg atcaatctta tacacggcgt
    31381 tactgtatat ccccctctat ttccaggcaa ttctactcga aacccccctg gaggcagcca
    31441 aatcgactct cccaatctgt tgccttacag tggccttcag cttcatcgcc ccagttatta
    31501 tagagcttac gcgccggtat cgcgtattgc tttgggtggg atgggttata atgacattgt
    31561 tcctaggcct ttggtgcctg gtaggcccaa gtactccacg tgttgaggtt tatgtctttc
    31621 aggcttttct cggcgtcggc ctgggtaccg tgtttaccgg atcacaggtt cctatgcagg
    31681 ccagtgtgtc ccatgttgac gacactggtc tcgcagttgg gacgctcatc gtggtgcgac
    31741 tattcggcgc actcatcggc ctttcgatca gttcgacgat tttcagctct gtattctcaa
    31801 aatcgattgc agccttaggg cgattacccg aacccgtgaa gaagcttgag gattcaaccg
    31861 aggcgattaa ctttatccct ctcctcagac tggtggatat tccagataaa tcaagtatta
    31921 tcgaggcata tcgacaacca tttcaagcca tatggatcat gatgacatgt ttttctggtg
    31981 taggactaat ggcttgttta ttcattaaag agcatacttt ggaaaaagaa gaagttggga
    32041 gacagggttt tgctcgtgaa ccaagccagg gtggaactat aatacaaaga agccttcaga
    32101 cctgagtgat cgctttcaaa ttagttatac agagattcgc caattaaaca ggagtggaat
    32161 gatcctgatt catcgccgct cttgactaac cggatctccc atcaccttag tccgtggatg
    32221 aaatactaac actggcccat cgtgcacagc ggacgcaaca tcgtagagtt gatattcgtt
    32281 ctccctctct cgtccttcgc ccagccgact gttcccgcca cccaatttcc caagctcacc
    32341 cggagcaacc tcaaagtcga agtaccacag aatactcgca agcaccaaac tagactgcgc
    32401 gtacgccatg gctttcccgg cgcagccacg tgtgccgata gaaaatggga cgaaagcatt
    32461 atgcatgatc tgttttcggg aggctgatat tcccgtatct tcaagccaac gctctggttg
    32521 gaatgagaac gggtcgggaa agtaatcctc atcatggtga atggcgtaag tgttaactcc
    32581 tacctgcact cctgagggta tcacgtgccc gtcgatgaca agaggtgtgt tcttgctttc
    32641 ttccgaagtg ggaagctctc gccataatgt tcccgaggca ggtggggata ttcgaagagt
    32701 ttcgtcgatt gttgcccgta gaaacttgca gccagataat ttagggccag tctttatgtc
    32761 attcccagat tcaaagctcg agcggatctc ggaggctagt tttgcgtagg cgtttgggtt
    32821 tctggataga tagaacaaac tggcgcatag caaccccgat atagtatcag cgcccgcggg
    32881 gagaaagaag gccgcctcgg cccagatctc gctatccttt agatactcgc cgttggggtt
    32941 catctcatcg acaataaggg aatacaagtc gtgccgcacg tgtttagctt cggccacacg
    33001 catcgcgatc atcttctcga ttgcgttgta gtatgccatg acctggtccg acgcaaagag
    33061 ctcgagaaac gagaagatct tggtcttgta caaaaaaggg tactgcaaaa atatattact
    33121 gcgatgattt cccgcagctt gtgcgctgat tagtgagcgg taagtgggat ctgtctgtgt
    33181 tttgagattg tttccgaaag caagtaagcc aacaatgtca aaggtgaggc gcttcacaag
    33241 cactgtcaaa tttatggggg atccatttga tcctgaagcc gatgacagca attggaggaa
    33301 tgtttcgatc tgctctctca ttaccggctc gaactttcgc atcgagagct ccgaaatggc
    33361 ctggccaaca agcttgcgtt tgaagcgatg agccgacttg tcgataacat tgaagacgcc
    33421 atagacacca ggagtagcgg cagtatacat ataggaggat gacttagtca ctctctcatt
    33481 gagatatata tctttggagt atcagcccaa taaagtaata agaaagagac tcaaatgaag
    33541 tcgccattac cttggactgc cttgagcgag ctgaacacaa gcttgtttgg ccccagccgt
    33601 agtacagggc ctatgcgacg cgttagttgc caaaccgatg tagacaacta agaaggttta
    33661 cttgccatat ttcagatggt cttgccgtgt tcggacgtga aggctcatcg acaaagcgta
    33721 gaaacctgag taggcatcgg atagctttgc aaacaaaggc ccggggtatc ctctcaatgg
    33781 atgcaatact aatcgatagc cgaatagcag taatagctgc tctaatagtg agacacaacg
    33841 tgattggacc gttactgtca gctactgcac ttacataggt aaaaaccgag gcagtggtat
    33901 atcttactac cacgaaaaag aggccaaaga gtcccatttt gatagtcatg tgtcgcgttc
    33961 tgctgaatga ggcggagtat gtaacactta ggcttatgta ccgatcgtga acactttact
    34021 ctctcgcgta acgatgggta atcagagcac taaagatcga tacaatgttc tgatgtggat
    34081 atcactctcg ccctgcgaca ggcaaggctg cactgtgagg cgatggggcc atgctgcgaa
    34141 aggcacgtga aggaaaggta gtatcggtcc tgagtctggc aatattttac gactgggaca
    34201 aacatcagct ggaagctgtc cccggtaagc cgccgtcatc tcatatcacc ccatttttgg
    34261 atagatctgc atcaagtcat caggtttcgc ttgcaagcag tgcaagggat ccttcctttg
    34321 tcctccgccg cccccccaat ggcgttgatt gataacatcg gcatcatgca cgaccggaat
    34381 tgccccgcag ctgatgctat gcgtctgcct ccctattgta ggtatgtccg taatttgccg
    34441 acgagcaagt gcgctaaatc gtatgataac gatcgcttaa gtagaccacc ttgcatcttg
    34501 gcatgctttt gaaggccgaa cttggttgca acatgtcgca tgaatatgtg cgagtcgtgt
    34561 atgttacaaa atatactctg taggcaagat tactaccctt gcaggtatgc agcttcatat
    34621 tctacactgc gacattttac ccttgtgtgc gaaggttcct gcaggatttc atttgccact
    34681 agcggtcttt ctttggacat ggaagggtga cattgcattc ctcatatatg aggtagcgct
    34741 agacagcgta acccaatcgt aagttcccaa accagcataa gatctctaaa gataggccat
    34801 gcgccatcat gcatcctgca gagcctagac aatgagcgag gagatgggtt tcacaacgta
    34861 tgcgcactgt atacacccat cgcagatttc ctgcttttgg cgggccgtgc cggcggggta
    34921 catctcccca cgccatgcct tgggcatggg ccagtctgaa tagtaagttg gaccgctcag
    34981 ggtgctacaa taccagtata ccatgggctt gtgccgtaga tgtcgtgagc attcagctat
    35041 ttgagtgtca atgctaaact cggtttaaag agttgttgag gtgatggatg cctcatccaa
    35101 gtatttctat gacgcgaggc agatgaaagc acatacttct tcgtaaaggc gcctagagta
    35161 ccagacacaa ttttttgctt ttgactcaag gtacaaagta tcagtgtagg tcatacaaaa
    35221 agggccccca ctggacgcca tcgtacgaaa gcacgctgct tatgaaaaag aacatttcac
    35281 gaaattctat attatatctt tgccaacgac aaccttaatt ggtccatggg atactgtact
    35341 cgtttgcctt ggaggtgctt gatccgtctc gatattcctc ggtggtctcg aaccgggtag
    35401 tacgaaggat acgctccggg tgtgcgattg gttggagagt atactcgtgt ggctgtattc
    35461 ctccagcctt gttgtgaggc gcatcatgca tacttatgac attatcgccg attctttcat
    35521 atcctgtaag ttctgtctcc gatgcagttc gtttcgacgt atcgtgattt cttgatcgtc
    35581 gaacagacca tgatctccaa gaatccagga gtctgctgta gaccttcgtc tctcggagga
    35641 ccttggggaa tgcgggaaca cagaacacga gcaccacgaa agctagctct gtagcacacc
    35701 aaaacgccat atcacatacc caatatgtag tatctgtcgt ccggctgtac ctgatggttg
    35761 caaccagacg gagcgaggcg gcaacgcaaa cactaaagat ggtgacaacc caatattagc
    35821 caatattacc attgagcgaa agtgggaagc caccaataac tcacaataga ccgaccgcga
    35881 agaccagcga aacccccact ttagttttcc actgcatatt aagcttccat ataacagcgt
    35941 gtggaaggat caaaaccgca acatgtgaaa tgatgttgag gatagcgttg gagacatcta
    36001 gatctttcct gttcatgcag gttcccggga ttgccttgtc ccaaattcgc gcatacggtt
    36061 tacaagtgag atttcctacg atcaaggccg cgcaatagaa tatgatgttt atccacatca
    36121 gagcctggca agcccactga tgaaaaccac acgagtcagt gttcggagtc tcttcaaagg
    36181 tatcgatatt atgttggatt ggatgggcat aactagactt aagctattac ttacgaagaa
    36241 agcaccacgc gctcctcgtg gagagaacgt ccgtatccag tctgtaagaa tggcgacttt
    36301 caagcagccc atagatgctg catatacgct cgaggcaacg ttgacagcct gatgccatat
    36361 aagtagacag cttcaatgtc ttgaaccggt gacgccagca caaggtgtcg ggttgactgg
    36421 tgtgacgagc cattgtgtgc atgtcgaata gaactcacat agtagaccac gggtagatcc
    36481 cccacgcgta tgtcccattg gtgcacgtac attccagtgg ttgtggtcaa ctgaagacct
    36541 aacgaacaga aagcaacgaa aagagccttt caaatggtca gcatgatgca atacgtatga
    36601 gcaggagctc tttggaggcg ttatacatat ccgctcaggc caaaatctag gctttttcag
    36661 caccagacgc ggcaatccgg aaccgatggt cggaattttg gacaatcaat cttacaatct
    36721 tctaactgta tcttccgagc aacgacaaac ttgcaatata ctcgtaacgc cactgctact
    36781 gtagccatca acaagtaaaa tgcgaagaca ccatatatca tagtattttg attcggcgga
    36841 tcgtctaagt tcgactccaa gccaggcgga gggtcgagag ccgggcgatt cagatacgcc
    36901 tctcgctgct ccggcgtaag aggcgctaag atctggtcga ggtaatcagt cgacatctcg
    36961 atgcatgaat aaaagaaaat tgcccatgag ggcagagtgt caacaagaag agaagtgttc
    37021 tttgtccgtt ttagtttccc tacggtcatg gacagtgtga aaatgcaggg cgtcttgaac
    37081 acctggcaca tggggtggca caagatccgc ggcaatcgac tgcggatatg tgctgtgtct
    37141 tggcgaagga tttggtgtgt tgcatgcata ttctaatcat accgcactct atggcttact
    37201 ggggtacttc tcgggctcgt cactttggct gggtggtaca tgcagtatgg tatatgtggg
    37261 ggtggggcag tgtgtgttcc tgaatttgac gaacgtgtgg tcttcaacgt agtagggcac
    37321 atctggaacg ccacgcgcct atcttatgct atcttacgtg atgctagtcg cagatcctta
    37381 cgtaccgggg aatattccgc tctcaagcag tccttcagag agccgtttca cgtcattccc
    37441 tattttgaag tttcaagtct cgacagtcca ccatgtattc cgatacgata ctcaagcagt
    37501 ggtgtgacga gcaccgttta agaggtccgt ctgtgaagaa tgaacctgca ttctatcaga
    37561 atctcgagcg agccctagat tctcgtcgcc aggcgcacaa tttggtttct ctgaagccgc
    37621 gatgggacga gaccgtagcg gacttcacca gtgcggattt tctctccctc acgcgcactg
    37681 gccgacttcg cgaggccttt ctggccgagc ttgctctcca tcctgatttt gaactgggcg
    37741 cgtcaggatc tcgggcccaa tatggcaatt atacttacat caaccaggtg gagcaagaaa
    37801 ttgcagattt ccatggcgcc gaaacggcat ttatcacccc ttcgacctac gcagccaacc
    37861 tgggcgtcct atccagcgtt ccgctgccgg gggatgcaat cgtatacgat gagctgatac
    37921 acgcaagcag tcacgaaggc ttccgcctta gcctagcaga gcagaccgtg ccattcagcc
    37981 ataatgaccc ggaggggctg cgtgaggttc tggtgcggct taagaaggaa cagccggcct
    38041 tcgaggcggg atcgagatct gtgttgatat gtgttgagtc catttacagt atggatggtg
    38101 acatctgcca gctccaagac cttgttcgaa cagcggagga ggaatttcct cttggaaacg
    38161 cgcagttcat tatggacgaa gctcacagca tcggagtaat tggtgacaaa ggcaggggct
    38221 tggtatctat gctcggcctg gaaaagtcaa tagccattag aattcatgcg gtaagcaagg
    38281 ccataggtgc gctcggaggt aagcctttca tcatcaccgc catcgattac ggaccaagca
    38341 atcatacagg ctaactgact gctgcccgct cgcaaggcgt aataatgggc aacaaaactg
    38401 tgagggccat gatagtgaac aacgcacgtt ctttgaccta cagctgtgca ccttcattcc
    38461 caatggtggc ttctattcgc gctggctatc ggctactgat tagcggagaa acacagcagg
    38521 taagatttct tgtaatcaag ttgcctggct ctgagtctta cacgttttcc actttttcaa
    38581 gccacaagaa agaatacagc agaacgtgaa gcatttgctc gagctgctca cgtcagatcc
    38641 cattatcgac gacgccagag atgagggaat actgtggata ccacacatcg aagattggga
    38701 gcagcgcgat gtgcagactc atatcgtgcc cttgtgcacg cgatctcgcc acgagctgtt
    38761 cctgtttttt cacttgttga cgaataactt taatgcctat cccttctcgt tccccgttgt
    38821 gcctaaaggc caaagccgag tgagactggt aattcacgcg cataatacgg tcgagcaaat
    38881 tgagaagcta gcttccgtga taagcgactg ggccgccgag atgctagaca tagaaaacgg
    38941 cgagtcagac aagcagcttc ctgatgcggc tcgtcaactt tacgcaatgc aggatgctct
    39001 gacggtctga tgcataacct ctctctcttc tggtctaatg atctgcatct gcaatggaag
    39061 tcagggaaga ggacttgaac gcagtttagg cgaacatttt ctcatgcatc taggctgagg
    39121 cgcgcaggtt caaacaatac atatagcctg gtgtttccct gtacatgtat cgcagcgttt
    39181 agcgaacgtt aaaaaataaa cgtttcaaag taaaacaggg ctataggctg tttcacaacg
    39241 ttacgggtcg aatgtttact aagcggcgct tggtgggagc atacaccatg caccacctca
    39301 tcttccagag cggccaagcg gtgaacctcc agttcggcaa catcagcggc gcgagtctcg
    39361 gtcttttttt tatttttttc ttcttgtttg ggcctgccag acctttccac tccttctcga
    39421 actcgaggtg cttcttcatg gcggcctgcc agctaggtgc cggcgaataa ctagcgaggt
    39481 cgatggggcg gaatccttaa gaacgccgag gctcagaatt cactggtttg agtgattaaa
    39541 ttatatgact gacataaggg tagaactgct acaaaatttt ccttcttttc aagtatctgg
    39601 cgtatacctc agtttcccaa gaggcctaat ttccagtggt tgcactgtta taggtagcag
    39661 tgttcttcat aagcgtgaag agcgatgtcg gcccagtaaa tccgagtcgc cgtcaacatg
    39721 atattttgtg tgtaaagatg aagagccgga acctatatct tggtgtgttt ggctaggaag
    39781 cgagagctgc gaacggaagt gcgacttatt actctccaac tctcaatggg agtaggcaaa
    39841 tacagtgcaa agagatctgt gctgtccgcc agcccgccag ggctgctgcc acgctcctgt
    39901 ggggctgcca gccggccgcg ccgccccagt gttacctttc gcaaatgctg aacgagatga
    39961 aaataaaccg gcagaccaga cggattgcat tggaacggaa tcatcaatgt gccgcaacag
    40021 tccttgtagg aatatcttcc aagctgcgtc ttactcctag gccacgttcg tctcttcgca
    40081 aatcgctgtg aaatccagcc atcccgacgt tggaccttca actcctttgc agccagcagt
    40141 tgccaaggct ttgaagactg cagaggccat gacctctagg aggccaccgg cgagaactcg
    40201 gcgaaccctg cgaggtgttc cgagcgacga cgtgtctgga gacctatcag ctatcaggac
    40261 ttacctagaa aacagacaag ggctcgacca gcagcaaaac gcatccctgg aggttttgga
    40321 cagaaaattc agtgctttca gcgagattgt gagctcaaat catgatgacc tcagagacga
    40381 tcacatattg ttacacgaca ccatagacct cagtgtctcc aagttgcgtc gagagctgcg
    40441 gtcatgtcac agagagatag attctctacg caggctcctg ggcagcaatg ggccacccag
    40501 gtttccgttg ttcattaagc tgcccaccga aataagggcc agtgagtccg ctatgtggcc
    40561 agatgcctgc tcttttgatt gctaattgtg actctgcagt gatctgggat tatgcctcgc
    40621 cccggagagt agtaacggtc gaggaagtcg agtctggcgg ggacgatggt gcagaacagt
    40681 ggtcaaccta ccttttcaaa cctcgtcgct caccccctgc cgttgctcac gtttgccagg
    40741 agtcacgagc aatagtctgc agggctgcta ggatctttcc aattaggaac tcgttggcac
    40801 cattgctgca ccgtcttggc gctcccgact tgagctttga gaccgcgtat cctgagaccc
    40861 agtggagttg gttcgattct tccagggaca ctctacattt gaagatgaag ctccgtggtt
    40921 tccgttcacc gatcaacatg aaggagattc tccgagccgc agaatccatc gcaatcgatt
    40981 cacccagata cactgattcg cggtttctaa ggcatctgtt taatccactc gtgacaccta
    41041 acttggcgtc agtagatttg gttgatagag taatgactct cccggagaac agtgatccat
    41101 atattgagag ccacctcttt ggaacagaca ggactggtcc gattgcagtc aacaacgatc
    41161 acccgcaagc tctgacgagc ttcttatacc gcctctcaaa aacaaggaac aacttcgcag
    41221 agaacttgca caaatttagg tcgcctaact ctgggcctga gcccacggat gtcgctgaac
    41281 gtgaggctca ctgggggaat gtatgccttg ccatgtccga gacctggcac gaagtgcgtc
    41341 atcgttccct taccgagcga agcgaggctg accgtgaggc aattcctgta tccgaggaga
    41401 cgtttgaaat gagctcaagc tcagtaaacc gagaaacacc tcgctttcag agagtatgct
    41461 tattccgtct aggtaaatgg gatgaggcgt tccgggcatt cccacaaggc ccggccgata
    41521 atttcataac ataatacgag agggattcag agtcagagcc agcgccagcg tgaatgtgta
    41581 acagcattac ttacccgagg ggagtatatt ttttatttac aggttactct ctatccgata
    41641 atcaaccgga agccgcaact tgctgggtat gtcgcttcga gaacacatgc tgaaggagca
    41701 cagaatggca ctcattcctg catcttgacc tctgctcgag ccctagcaac aatttcgatc
    41761 caagacccaa tccacgctgg agagttcgcc aaccagagac actaagtgca ttatctttgg
    41821 agcttgcccc ttgaaatatg ttttcccgat acgctgtatc gagagcaact tgagacaaag
    41881 tcccagcagc gaggagctcc ctctcatttt ttcctttgaa gttctacaag catggcttca
    41941 catattattg cgtaccctaa tgtaatatca aaacaaacgc gtggcaggta ttcagatcct
    42001 atctatcccc atgtgcactt tgctctgtca gacatcccaa ccgcacccag gtttataagg
    42061 accgccgagc ccaggccgac atcatctcac cgtggcatat agcctagcat gataaggacg
    42121 gccacctagc cggtcctctc aagttccctc ttcatggcat agtagtggcg ccggagcgtc
    42181 tcgaccacgt cgtgcggcac gtcgcggcgc tcgacgaaca ggccgttggg cgcgagcacg
    42241 ggcagcgcgg aggcgtcggc ggccatgccg cgcaggcgct tggagcggcg gacgcccgtg
    42301 ggcgggacga cggtgtcgcg gcgcacgcgg gcgaggatct cgtcttgccg gcggttctcg
    42361 gcgtccgtgt cgtggccggc ggcgcggcgg tcggcctcgg cgtaggccgc ccgccgcatg
    42421 cgcgtctcgg tgcgcaggaa ctgccggtac cgccgctcca ccgtgtgctc cgtcacggcc
    42481 tcgccgtcgc gcgcgtccgt ctcgccccgc agctcctgca ccatggcccg tcccagccgc
    42541 gcgatgcgct tgatgatgtg gatccgctgc cggcgcgtca ggaagcacag gttggtgcgg
    42601 ttgatctcgt gccggtagac ggcttgggtc tcggtgatgc gagcccggag gtcccggatg
    42661 caccaggcgc tacatctggg attcgcgctc ttgttgctcg ccattttctg cactaagttt
    42721 tcggctctgt ctggagtgta ttgagaactg ggggcagata tctgtgcaag ttggcagagc
    42781 ttcacgcact ttagctgtag gccatcttga gcaggctctt gtagcctggt ggtgcctttt
    42841 atctggtaac aatgaccatc gtgggtgtct ttgtccgact tcctgttaca ttgcctttgc
    42901 tctttcggag gttgaagagg gtgttctcac cggagcgctt tgagtacatc atagcccttg
    42961 ttccattgct ctttctggtt cactttgtcc aagacgaggt aatggcattc gtcaacccta
    43021 gaaacttgga tagggtctga gggttttcat catcgaaccg caaggtccag caagcattgg
    43081 ctgcttacgt ggacgtttgt tattaaacga ggtatacaag catctgatac gattacatac
    43141 gtcggcgacg acttgctaat ttgggttctt caatttcgtg aactcgaatg cattcttcct
    43201 ttatacacat agtaacatat ggacgcctaa ggtacaagtc cagactccag cagctaaaac
    43261 tgggtggatt agcttatgac acttcctctt ctctccaaaa accccttgct tctcccgcac
    43321 gtatggaacg acgatggtga tggccaccat ccataccacg tatctggcat tagtctactt
    43381 gatacatcac ttgcggacag ccccctactc ttttttccca cattcccagc cgtttagtag
    43441 gtacgcttga agggaggaac agctgcgcac tccttctcat ccagagtcgt gccaatgaca
    43501 cgtctgtagc ccagctcgat gttgccttgg ggcttcttct ggaaagtcag agtgtgcttc
    43561 atccagttct cgtcatctct gtcgggatag tcctcgcggg cgtgagcacc acgagactcc
    43621 tttcggttgg cggcagcgat ggtggtttgg gtactaatac aaatcagcga caagatccca
    43681 atagtaaaga tcacgaatac tcacgcgcaa gtcagcagat tcctcagctc gagggtctcg
    43741 acgagatccg agttccagat catgctgcga tccttgatac caacctgggg gaacatctgg
    43801 tcgacctcgg taatcttctt gacaccctca tccaaagatt cctgagttct gaacacgctg
    43861 acatcagtct gcatagtctt ctgcatggca agtctgatct cggcggtgct cttggggcca
    43921 tccgagttgc gaacctggtc cagaacctcg atggactcgg caccggcgtc ggcagcgata
    43981 ggcttgggct tctgacccgg ggtgaagttg tcacggatgg tgtgagaaac agcacggccg
    44041 aagacaacca gatccagaag agagttggca ccaagacggt tagcaccgtg gacggagaca
    44101 caggcagctt caccacaagc aaagagacca gggacgacct tgtcgttacc agcctcgtca
    44161 acagtgagga cctcaccggt gtacctggta gggataccac ccatgttgta gtggacagtg
    44221 ggcaacacgg ggatgggctg ctttcggacg tcgacgccgg cgaaaatggc agcagtctcc
    44281 gagataccag gcagacgctc ggccaggatc tcggcgggca gatggctcag ctgcaggtag
    44341 acgtggtcct tctcggggcc gacaccgcgg ccctcgcgga tctccatggt catggatcga
    44401 gagacgacat cacgcgaggc aagatccttg gcagtcgggg cgtaacgctc catgaatcgc
    44461 tcgccctccg agttgagcag gtagccaccc tcaccacggg atccctcggt gatcaggcaa
    44521 ccagctccgt agataccagt ggggtggaac tggacgaact ccagatcctg gttggggaga
    44581 ccggcacggg cgaccatggc cataccatca ccagtacagg tgtgtgcaga cgtgcagctg
    44641 aagtaggcac ggccgtaacc accggtggcc aggacggtgt tctgggcgag gaatctgtgc
    44701 agagtaccgt cctcctggtt gtaggcgagg acaccgcggc actcaccatc ctgcatgatc
    44761 aggtcgaggg cgaagaactc gatgaagtag ttggtgctgt ggcggagaga ttgaccgtag
    44821 agagtgtgga gaagagcgtg gccggtacgg tcggcggcag cgcagcatcg gtatgcctgg
    44881 ccaccctttc cgtacttctg agactgacca ccgaaagcac gctggtaact gcggacacgg
    44941 gtcagtagcc gcaacggttg ctgggcaccg cgagtgactt acatcttgcc gtcctccgtt
    45001 ctcgagaagg ggcagccgta gttttctaac tcgatgatgg acgcgggggc ctctcgggtc
    45061 atgtagtgaa tagcgtcctg gtcacccaac caatccgaac ccttgacggt atcgtacatg
    45121 tgccatctcc agtcgtcctc gtgcatgttt ccgagcgcgg cgttgatacc gccctgggcg
    45181 gcgacggtgt gactccgggt agggaaaagc ttggatatgc aggcagtgtt gaagccggcc
    45241 tcagcaagac cgaaggcagc tcgcagaccg gcaccgccgg caccgacgac gatggcatcg
    45301 tactcgtggt cctgcgacgg agtatgtcag tgggccaatg cggctatatg gacgacgaga
    45361 tgggacatgg cagaacgtac gatgacgggg tatttgctgc taacgtgtgc cgaagcctcc
    45421 ttggcccgta gcggctggtt ggcgaagatg cgagctgtaa acacgtgcgg ttagacgacg
    45481 ggtccgggtc ggcagcgggc gagagctgga gatggatgga tgcggagagg cgagggagac
    45541 gtacaaaccg ggcgcgtcga agaaaacgtc cgcgcctgac atcttgctgc gcgcgagaac
    45601 tgtgcgttcg agaatggtca gccagggcgt cgaccgtcga ccgtggaacg tgaggccagc
    45661 caggagagcc gaggcagcgc gaaagacctc accgagctgg cacgcagatc ggctcggggg
    45721 gagaatgggg aatgggggat gcacttacgg ctgagcccga ggccagtctc ctcagagcca
    45781 ttgaggaagc cattgtggaa gcaccggggg cggacagcac ggagagggag acggagacaa
    45841 agggatgagg ggagatgggg tgcgcggtgg tggttttcga ggctcttgtc ctgcaagttc
    45901 aagccgggga tggcgacggc gatgggattt gggcttgggc gttcgggggc ctctgctgcg
    45961 aaaagaagtg tatgatgctc tcgaattggg cgaccgcctg gattaattcc gatgggcggc
    46021 gccggccaat cagaggcctg ctgattattc tagctctggt gaattagccg agacttgggg
    46081 gggcctgggg gcacttggag ccggctaccg ctcgaccacg ctccagcatc ctgccacgcc
    46141 gagcgaggga agaaaacggc gctacagagt tgccgacacg tgatgaatgc cgtggtataa
    46201 ccttttcttt cgtcctctct ttccatcctt ggacaccctc ggcgcctcaa tctgctacta
    46261 tgaacatgag ccacatccaa ttccctagac gcatagtttg ccgcatctct gcaagcatac
    46321 tatgatggct ctgtcgttga cgcttacaac ccgacaccaa agccttctct gggcttgagt
    46381 gggcttgagt gggcctcctc ggttcgggca aacccggctt tcgtcctcaa gtcggctggc
    46441 gtcacactac caattgacta ttctgcttct ctaacttgga acgagtatac ccaacagagc
    46501 acaactcgat gcaagctagc ccgttgtgcg gcttgctcaa gtacttggcc aatcagccag
    46561 ctataggcac ctctttgctc aatatcaggg cctgctcgaa gcatccttac gccaaagaaa
    46621 aatccccgtg ctgtattatt gaccttaatc cgctgtatct accagagaaa acctcaaact
    46681 accagtcaat gcccacgaag tatgcatgca tgcagtccac cgtctatcgc ccccctgatt
    46741 ttgaccccaa agtctatgct caccggtctg tatgccacgt ttcccacgcc tgggttccgg
    46801 aatcccgcca tccctaccct cagtatgcta tgcgtcttgg tctctagtcc gccagaacct
    46861 ggcgcagcat ctctagaaag ttgtccttca agtggtggac ctcgcttacg gccggcttgg
    46921 tcggctcgcc cgcgctccgt ctcagccggt cttgacgctt ggccctccta cgcctctctg
    46981 cctcgatggg gtccatctcg tcttctatct cctcgtcggc ttcctcttcc gagtcgtctt
    47041 cgtaggccat atcttccagg tccatctcgt tgagtccaaa atcgctgcct ttcaggtgaa
    47101 cccctggcag tggcgcatcc acgctcgcgt tgccctctgc cgccatcttt tgtctcgtct
    47161 tatcgtgatg ccatttcttg cgtgcttctt gccatgatat gagctgattg atctcgtcta
    47221 tagccttttc tttgtccaca acgccagatg caacaccacc ttcgaacagt gcattgacgt
    47281 ccagggctcc accggcagga ccgtgccgca agaactccag gattccctct atccagccca
    47341 tcagctgtgt gaagagccca ttgtcgtgag tgtggacttc gtgcacgaat ttgtagaagt
    47401 tgtgttcatg acgcgcgcag agatcgataa atgcttgcac agtctggttg ggatctgccg
    47461 aagcgtcctc ctctctgcac ttctcaacca cctattagat cattagccag agaacttttt
    47521 tcgcagctct gagaagacat ctatccggct aacttacctg aatcatatca tcaatgaaga
    47581 ctgaaaagtc cgtgatactg ttgtagacat tggcagattt atacacgcga acgagcggtt
    47641 cgtagaagat ggtgaagagg tccttgagga gcttcagggt gaccggttct tctatcatct
    47701 gcaacatcat ctgcttgtcg cgctgtctga tcaggagctt cagcatctgc ttgaggtatg
    47761 agaagagctg ggctccctgc ttgaactctt cgtcgacatt ttccaccgcg ttgttgaagg
    47821 cgacgtaggc attgtacagt cgctggattt gcgaagacac gagaggcggc tcgatcaacg
    47881 gagaacgcag tatagcaaca ataatgtcga cgtcgtcagc gattgcctct tcccttatgg
    47941 ctactttgac aggctcgtcc gagtcgatga attgctt
//
