# Supplementary material for: Genome sequencing and physiological characterization of three Neoarthrinium moseri strains
Source: BMC Microbiol. 2025 Aug 21;25:526. doi: 10.1186/s12866-025-04274-z (PMC12369201; doi:10.1186/s12866-025-04274-z)
Supplement: Supplementary file 16 — Supplementary Material 16. [file 12866_2025_4274_MOESM16_ESM.zip › BiGSLICE/input/Nmoseri/CBS16480/JAFEVA010000008.1.region003.gbk]

LOCUS       JAFEVA010000008        44396 bp    DNA     linear   PLN 06-APR-2022
DEFINITION  Neoarthrinium moseri strain CBS 164.80 scaffold8_Wmoseri_CBS_16480,
            whole genome shotgun sequence.
ACCESSION   JAFEVA010000008
VERSION     JAFEVA010000008.1
KEYWORDS    .
SOURCE      Neoarthrinium moseri
  ORGANISM  Neoarthrinium moseri
            Eukaryota; Fungi; Dikarya; Ascomycota; Pezizomycotina;
            Sordariomycetes; Xylariomycetidae; Xylariomycetidae incertae sedis;
            Neoarthrinium.
COMMENT     ##antiSMASH-Data-START##
            Version      :: 7.1.0
            Run date     :: 2023-12-04 12:18:39
            NOTE: This is a single region extracted from a larger record!
            Orig. start  :: 746117
            Orig. end    :: 790513
            ##antiSMASH-Data-END##
FEATURES             Location/Qualifiers
     protocluster    1..44396
                     /aStool="rule-based-clusters"
                     /category="NRPS"
                     /contig_edge="False"
                     /core_location="[20000:24396]"
                     /cutoff="20000"
                     /detection_rule="cds(Condensation and (AMP-binding or
                     A-OX))"
                     /neighbourhood="20000"
                     /product="NRPS"
                     /protocluster_number="1"
                     /tool="antismash"
     proto_core      20001..24396
                     /aStool="rule-based-clusters"
                     /tool="antismash"
                     /cutoff="20000"
                     /detection_rule="cds(Condensation and (AMP-binding or
                     A-OX))"
                     /neighbourhood="20000"
                     /product="NRPS"
                     /protocluster_number="1"
     cand_cluster    1..44396
                     /SMILES="NC(C)C(=O)O"
                     /candidate_cluster_number="1"
                     /contig_edge="False"
                     /detection_rules="cds(Condensation and (AMP-binding or
                     A-OX))"
                     /kind="single"
                     /product="NRPS"
                     /protoclusters="1"
                     /tool="antismash"
     region          1..44396
                     /candidate_cluster_numbers="1"
                     /contig_edge="False"
                     /product="NRPS"
                     /region_number="3"
                     /rules="cds(Condensation and (AMP-binding or A-OX))"
                     /tool="antismash"
     gene            930..4702
                     /locus_tag="JN550_003502"
     mRNA            join(930..1068,1127..1180,1244..1285,1342..1512,1564..1588,
                     1648..2247,2309..3295,3360..3655,3731..3763,3824..4493,
                     4546..4702)
                     /locus_tag="JN550_003502"
                     /product="hypothetical protein"
     CDS             join(930..1068,1127..1180,1244..1285,1342..1512,1564..1588,
                     1648..2247,2309..3295,3360..3655,3731..3763,3824..4493,
                     4546..4702)
                     /codon_start=1
                     /locus_tag="JN550_003502"
                     /product="hypothetical protein"
                     /protein_id="KAI1873249.1"
                     /transl_table=1
                     /translation="MESSVPNNSSFGNHGDGAQTLHTGQGSQAIVQNGHQYNIENLIQN
                     FHQPEMAELLMKVWKKDNEGGLQDGNSSSVLSLVDDLLEWLEPQPKFGYIERQRLLFAQ
                     RTPGTGQWLLEATEFLEWKRTANGFLWLDGIIGAGKSTLMSVVIDDLQKMASNKQANVC
                     LIYIYFQEESDINPTMESLLANLLRQLLQQNRPRFNVSQSLQQAYEECQSHGILPSSDE
                     LLNLLVIESEAYSKVYLIIDALDACTNTSDYMIQDKFVRSIRKLPENWNIMASSRLGTL
                     LGSRIESDLAFHIEAQACDIKLYVEMRIRESNAMTRFTEEAIRTDSSFRETICDTVIQK
                     AQGIFLLAKLHLDTLEVQGTLGHFREMLRKLPEDLTETFEAALLRIDKQTDFERKVAKH
                     VLSWLLFSMRPPTVEEVRYAYAVDWRTRSFDSEKILGENHLTSYCAGLVVVDQDRRILR
                     PVHDTILGYLRNWNSMPDDLNSHMALQCMTYISMKDFSQEPSSKTEHQEIVLEYPLMKY
                     ATDHWFNHVRRVEKGDDLEKDLETRIPEFLKDARTLPASIGLGRYRPITGLHTCAYFGT
                     EHWAKSLIATGVEVDLAGEDGRSPLHWAVFYNHPSIVSVLVHHRADANIKDKKGSTPLH
                     LAVQGDNGPVVSQLIKAGARLSCRDNQGRTPLICAIRLGFTSIAKLLLGRTDDIDEVDA
                     DGFTPFREAVTYSTLDIVQVLLESGCDVNQRSKDGWTALRHASQYGNEQLALLLLRKGA
                     EVDLRDEKGGLTPLRWAILHGHALMVKLLLDWGADPNVTHKDGLTPLIQAAKGGNESAT
                     WLLVSHRVKGKKVELDDTDHSGSTPLHYAVKNGYASIMWLLVIAGADLDIMDDEGRTAL
                     HLAIQNGDSPTVWLLIEKGAALSVADINGIQPLHLAARLGQAPILQLLAKKGVDLNQQD
                     KKGLTALHHAANAGKEECVLILIDSDANSNIADTEGLTCLHHAVLGKEIETIMKLGSLK
                     PSILDCQDKGGRTALMYAAQRGNDLAALGLFKKGANISIQDADSWTARDHAANGNHTFM
                     ISFLNVAGT"
     PFAM_domain     join(1494..1512,1564..1588,1648..2077)
                     /aSDomain="NACHT"
                     /aSTool="clusterhmmer"
                     /database="35.0"
                     /db_xref="PF05729.15"
                     /description="NACHT domain"
                     /detection="hmmscan"
                     /domain_id="clusterhmmer_JN550_003502_0049"
                     /evalue="9.50E-07"
                     /label="JN550_003502"
                     /locus_tag="JN550_003502"
                     /protein_end="287"
                     /protein_start="129"
                     /score="29.0"
                     /tool="antismash"
                     /translation="LWLDGIIGAGKSTLMSVVIDDLQKMASNKQANVCLIYIYFQEESD
                     INPTMESLLANLLRQLLQQNRPRFNVSQSLQQAYEECQSHGILPSSDELLNLLVIESEA
                     YSKVYLIIDALDACTNTSDYMIQDKFVRSIRKLPENWNIMASSRLGTLLGSRIE"
     PFAM_domain     3063..3161
                     /aSDomain="Ank"
                     /aSTool="clusterhmmer"
                     /database="35.0"
                     /db_xref="PF00023.33"
                     /db_xref="GO:0005515"
                     /description="Ankyrin repeat"
                     /detection="hmmscan"
                     /domain_id="clusterhmmer_JN550_003502_0050"
                     /evalue="3.20E-06"
                     /gene_ontologies="GO:0005515: protein binding"
                     /label="JN550_003502"
                     /locus_tag="JN550_003502"
                     /protein_end="628"
                     /protein_start="595"
                     /score="27.5"
                     /tool="antismash"
                     /translation="DGRSPLHWAVFYNHPSIVSVLVHHRADANIKDK"
     PFAM_domain     join(3162..3295,3360..3408)
                     /aSDomain="Ank_2"
                     /aSTool="clusterhmmer"
                     /database="35.0"
                     /db_xref="PF12796.10"
                     /db_xref="GO:0005515"
                     /description="Ankyrin repeats (3 copies)"
                     /detection="hmmscan"
                     /domain_id="clusterhmmer_JN550_003502_0051"
                     /evalue="1.50E-08"
                     /gene_ontologies="GO:0005515: protein binding"
                     /label="JN550_003502"
                     /locus_tag="JN550_003502"
                     /protein_end="689"
                     /protein_start="628"
                     /score="35.2"
                     /tool="antismash"
                     /translation="KGSTPLHLAVQGDNGPVVSQLIKAGARLSCRDNQGRTPLICAIRL
                     GFTSIAKLLLGRTDDI"
     PFAM_domain     join(3454..3655,3731..3763,3824..3852)
                     /aSDomain="Ank_2"
                     /aSTool="clusterhmmer"
                     /database="35.0"
                     /db_xref="PF12796.10"
                     /db_xref="GO:0005515"
                     /description="Ankyrin repeats (3 copies)"
                     /detection="hmmscan"
                     /domain_id="clusterhmmer_JN550_003502_0052"
                     /evalue="8.10E-14"
                     /gene_ontologies="GO:0005515: protein binding"
                     /label="JN550_003502"
                     /locus_tag="JN550_003502"
                     /protein_end="792"
                     /protein_start="704"
                     /score="52.1"
                     /tool="antismash"
                     /translation="TYSTLDIVQVLLESGCDVNQRSKDGWTALRHASQYGNEQLALLLL
                     RKGAEVDLRDEKGGLTPLRWAILHGHALMVKLLLDWGADPNVT"
     PFAM_domain     3859..4068
                     /aSDomain="Ank_2"
                     /aSTool="clusterhmmer"
                     /database="35.0"
                     /db_xref="PF12796.10"
                     /db_xref="GO:0005515"
                     /description="Ankyrin repeats (3 copies)"
                     /detection="hmmscan"
                     /domain_id="clusterhmmer_JN550_003502_0053"
                     /evalue="3.40E-09"
                     /gene_ontologies="GO:0005515: protein binding"
                     /label="JN550_003502"
                     /locus_tag="JN550_003502"
                     /protein_end="864"
                     /protein_start="794"
                     /score="37.3"
                     /tool="antismash"
                     /translation="DGLTPLIQAAKGGNESATWLLVSHRVKGKKVELDDTDHSGSTPLH
                     YAVKNGYASIMWLLVIAGADLDIMD"
     PFAM_domain     4087..4362
                     /aSDomain="Ank_2"
                     /aSTool="clusterhmmer"
                     /database="35.0"
                     /db_xref="PF12796.10"
                     /db_xref="GO:0005515"
                     /description="Ankyrin repeats (3 copies)"
                     /detection="hmmscan"
                     /domain_id="clusterhmmer_JN550_003502_0054"
                     /evalue="1.30E-14"
                     /gene_ontologies="GO:0005515: protein binding"
                     /label="JN550_003502"
                     /locus_tag="JN550_003502"
                     /protein_end="962"
                     /protein_start="870"
                     /score="54.6"
                     /tool="antismash"
                     /translation="LHLAIQNGDSPTVWLLIEKGAALSVADINGIQPLHLAARLGQAPI
                     LQLLAKKGVDLNQQDKKGLTALHHAANAGKEECVLILIDSDANSNIA"
     gene            complement(4848..5480)
                     /locus_tag="JN550_003503"
     mRNA            complement(4848..5480)
                     /locus_tag="JN550_003503"
                     /product="hypothetical protein"
     CDS             complement(4848..5480)
                     /codon_start=1
                     /locus_tag="JN550_003503"
                     /product="hypothetical protein"
                     /protein_id="KAI1873250.1"
                     /transl_table=1
                     /translation="MSGAEVIGLISGIIGIVDVIIKVYGAAKDATGLPSSFRVVVRRLP
                     LIKDTLETAAGGLDETESEVYFAALKGVLEACGEKADALEKIFRRVMVDQDATRAERYA
                     AAVRTLGKGRKVEDLMDGVLGDLQTLSASCAVRAATRTQLRSLVEESKNISEKGLEDKQ
                     SPFIGNYGTGPQSIHTGNGDQNVNIGSGAQFNGNFTGPFTFSSPANC"
     PFAM_domain     complement(5091..5453)
                     /aSDomain="SesA"
                     /aSTool="clusterhmmer"
                     /database="35.0"
                     /db_xref="PF17107.8"
                     /description="N-terminal domain on NACHT_NTPase and P-loop
                     NTPases"
                     /detection="hmmscan"
                     /domain_id="clusterhmmer_JN550_003503_0055"
                     /evalue="3.10E-33"
                     /label="JN550_003503"
                     /locus_tag="JN550_003503"
                     /protein_end="130"
                     /protein_start="9"
                     /score="114.7"
                     /tool="antismash"
                     /translation="ISGIIGIVDVIIKVYGAAKDATGLPSSFRVVVRRLPLIKDTLETA
                     AGGLDETESEVYFAALKGVLEACGEKADALEKIFRRVMVDQDATRAERYAAAVRTLGKG
                     RKVEDLMDGVLGDLQTL"
     gene            6042..6725
                     /locus_tag="JN550_003504"
     mRNA            6042..6725
                     /locus_tag="JN550_003504"
                     /product="hypothetical protein"
     CDS             6042..6725
                     /codon_start=1
                     /locus_tag="JN550_003504"
                     /product="hypothetical protein"
                     /protein_id="KAI1873251.1"
                     /transl_table=1
                     /translation="MSGSTAPQIARCVRDTIGSLDKITDVYEAIDDADDLPPAFEEVFK
                     AVSPATTALKSIKAYLAKKKPEGDMDADKNTAQKEKAAAEKFQAAAAHLYDIYDRVVPA
                     GDGPRMARYRSAAGKSGRIEVLMKGILDGILVLAKEPIFSKDQIAAIKKALEEVLKIPK
                     SLTDETGQGVYNYGSGPQTVHYGQGDQNINTGPSPQLNGKFMREINVNPVMPKPDTLDH
                     KSRTH"
     PFAM_domain     6081..6443
                     /aSDomain="SesA"
                     /aSTool="clusterhmmer"
                     /database="35.0"
                     /db_xref="PF17107.8"
                     /description="N-terminal domain on NACHT_NTPase and P-loop
                     NTPases"
                     /detection="hmmscan"
                     /domain_id="clusterhmmer_JN550_003504_0056"
                     /evalue="3.10E-18"
                     /label="JN550_003504"
                     /locus_tag="JN550_003504"
                     /protein_end="134"
                     /protein_start="13"
                     /score="66.2"
                     /tool="antismash"
                     /translation="RDTIGSLDKITDVYEAIDDADDLPPAFEEVFKAVSPATTALKSIK
                     AYLAKKKPEGDMDADKNTAQKEKAAAEKFQAAAAHLYDIYDRVVPAGDGPRMARYRSAA
                     GKSGRIEVLMKGILDGI"
     gene            complement(7975..9029)
                     /locus_tag="JN550_003505"
     mRNA            complement(join(7975..8532,8586..9029))
                     /locus_tag="JN550_003505"
                     /product="hypothetical protein"
     CDS             complement(join(7975..8532,8586..9029))
                     /codon_start=1
                     /locus_tag="JN550_003505"
                     /product="hypothetical protein"
                     /protein_id="KAI1873252.1"
                     /transl_table=1
                     /translation="MATSDGTELPQGFSFRNCRDYVDVFPQYCKYDESYYLYRIEVVPN
                     AVFAGLFALSFLGFAAVFVLTRFRNVGFTVALLLGVLCEVLGYMGRIMSWQDQWSENGF
                     LIQICCLTIGPAFMAAGIYFCLRSIIITFGAENSRLNPLWYPRIFIPCDVISLILQAVG
                     GGMASVASHNRTDIDPGNNIMIAGLAFQVFTLLVFIIFAVDFAIRTLRRGPAALDHDPA
                     LVRLRASWSFRLFLGALSLSTICIFWRSVYRVAELSEGWTGPLMRKQGMFIGFEGVMVV
                     VAVLVLNVWHPNLCFQGMEHITGKSGNVRPKSSPAQSSGEEEQKVSGSHVPR"
     PFAM_domain     complement(join(8083..8532,8586..8798))
                     /aSDomain="RTA1"
                     /aSTool="clusterhmmer"
                     /database="35.0"
                     /db_xref="PF04479.16"
                     /db_xref="GO:0016020"
                     /description="RTA1 like protein"
                     /detection="hmmscan"
                     /domain_id="clusterhmmer_JN550_003505_0057"
                     /evalue="2.20E-76"
                     /gene_ontologies="GO:0016020: membrane"
                     /label="JN550_003505"
                     /locus_tag="JN550_003505"
                     /protein_end="298"
                     /protein_start="77"
                     /score="256.2"
                     /tool="antismash"
                     /translation="LLGVLCEVLGYMGRIMSWQDQWSENGFLIQICCLTIGPAFMAAGI
                     YFCLRSIIITFGAENSRLNPLWYPRIFIPCDVISLILQAVGGGMASVASHNRTDIDPGN
                     NIMIAGLAFQVFTLLVFIIFAVDFAIRTLRRGPAALDHDPALVRLRASWSFRLFLGALS
                     LSTICIFWRSVYRVAELSEGWTGPLMRKQGMFIGFEGVMVVVAVLVLNVWHPNLCFQG"
     gene            complement(10636..11542)
                     /locus_tag="JN550_003506"
     mRNA            complement(join(10636..10970,11035..11542))
                     /locus_tag="JN550_003506"
                     /product="hypothetical protein"
     CDS             complement(join(10636..10970,11035..11542))
                     /codon_start=1
                     /locus_tag="JN550_003506"
                     /product="hypothetical protein"
                     /protein_id="KAI1873253.1"
                     /transl_table=1
                     /translation="MPTRAKAQALALVGLVAFQSTVAALVVPDAQISATLGGTNLTEAA
                     KALLTNPFASHNWTTKGPNGTSDYTHTITVVDSKINDTTARPFALLSLTAPAGVDLADW
                     ELLYEVVVPDYNQTWIDLFDRSDSGDCRTAFSDACLRKLTEKSLRSTRQGWPEECPSPS
                     SGAYGLNSTATSMVNDDSWAQLYMSPHDINNKTLVNMLASSVFPITFEWSNYKTGKSSR
                     SVSCVRASVPSASASPSPSPSPTTGTPSATGNIAGPTAAVKKEYLLGAAAVVVGYMAY"
     gene            complement(13348..13905)
                     /locus_tag="JN550_003507"
     mRNA            complement(join(13348..13507,13562..13905))
                     /locus_tag="JN550_003507"
                     /product="hypothetical protein"
     CDS             complement(join(13348..13507,13562..13905))
                     /codon_start=1
                     /locus_tag="JN550_003507"
                     /product="hypothetical protein"
                     /protein_id="KAI1873254.1"
                     /transl_table=1
                     /translation="MYRFARRAYNAADGAVEGMLAAAVVYTAVAMILNCCLKNGGPKIL
                     RWLLVLGDILFMGAFIAVAALTRPNHGPAGPHGSECQNDTFAAGIVSAEFRRRHNCNLP
                     WGTFILAIISTILHFLTALFHQVRDHRKADRREADRLDSNAVAGDAEGYGKKERKSHHS
                     SSTV"
     gene            complement(15231..19288)
                     /locus_tag="JN550_003508"
     mRNA            complement(join(15231..15588,15684..18925,18989..19288))
                     /locus_tag="JN550_003508"
                     /product="hypothetical protein"
     CDS             complement(join(15231..15588,15684..18925,18989..19288))
                     /codon_start=1
                     /gene_functions="transport (smcogs) SMCOG1288:ABC
                     transporter related protein (Score: 272.5; E-value:
                     1.2e-82)"
                     /gene_kind="transport"
                     /locus_tag="JN550_003508"
                     /product="hypothetical protein"
                     /protein_id="KAI1873255.1"
                     /transl_table=1
                     /translation="MGSTDKKTMPGEIVPESSLTSVSSCNGDCTHTADCSEKPESNRAL
                     PNTLEKEILERQLDFQDVKASFFGLYSHATWVDIVIVLVSTLAAIAAGALHPTAPIVNA
                     YLVQFFARAGTEGDTLTAIINQFTLYYVYFFIVSLVSWTVATAGFIHTAARIARRIKTK
                     YFAAVLKQNMAVFDEVGTGSILSHLTSDTNMIQEALGSKLAISIAAIGNLTGTVIVCFA
                     LDWILTFILSWSFILGTSVLILSGKATVRYSGRSLDASSAGTAVVEEALGSIKSTTALG
                     MQKFVHRTYTDYLKKASKHGFVLKTLNSSMISLCVASGYINVALGFWQGSRRLTDGITP
                     FTHVVAITLVLKSAAFCVLNVGSNLEAFNMAVAAASRIYRMSHRESPIDSSSDKGTVPQ
                     YVDGTIELRNIKHIYPSRQSVRVLDDVNILFPAGKITAIVGPSGSGKSSIASLILRFYD
                     PVSGGIFLDGSNLTSFRLRWLRQQIHVVQQEPFLFNKTVYENIEFGLTGPQWDNTSEDE
                     KRRLVVNAAKVAQAHDFITKLPEGYDTMVGAKGSRLSGGQAQRVAIARALVGQPRILIL
                     DEATSALDSETEARVLAAMSESHPSCNKIVIAHRLSTIRDADKIVVLRAGHVVEEGTHT
                     DLMASRSVYFDLVKAQDLSEHRETQTSPLLTGKVEESTKDFVSRASKDGTSDGDDASFL
                     ISEELDTGKRSSSLWSLIRFGWNLNRPELWWVILGLICAAIAGFEEPGSAILFGKAIVS
                     ISQPLSEAEKIRSETGFYSWMFFLLAMVMLVVLAVEGIVFAWCSEKMSNRARSMALEKM
                     LRMEVAFFDKKKNSSGALASFLSTSTNDLAGVSGAALSVILICASTAICGIVVALAYGW
                     KLALVCLALFPLLLASGYFGVWLVGEFERHTEAFNNEAAEHANETLLGIRTVATMAREE
                     KALSQFKGTLKATSSRALRANLQTSFLYALAQAIYYAGMALTFWYGSRLIMQHEYTLDQ
                     FIVVQSSMLMSAYSAGLVFSWTPSMGKAKRASAMLQHLLRQKSSIDPLDPSAGIDPGVP
                     KGRIEFDAVTFSYPSRQDHAALRDLSFTIPVGSNIAFVGPTGSGKSTIISMIERFYDPT
                     RGAIRIDNQPLSSLQVAKYRQHIGLVNQDPTLYNGTIHMNLLVGLEDEGIRPSKEAVED
                     ACRQANIFEFIKSLPKEFETTVGNRGTQLSVGQKQRIALARALIRQPSILLLDEATSSL
                     DSQSESLIRDALEKAKKGRTTITIAHRLSTIVKADRIYVLDQGTIVESGTHADLMNSKG
                     RYHALFVASSSGQAI"
     PFAM_domain     complement(join(15462..15588,15684..16018))
                     /aSDomain="ABC_tran"
                     /aSTool="clusterhmmer"
                     /database="35.0"
                     /db_xref="PF00005.30"
                     /db_xref="GO:0005524"
                     /description="ABC transporter"
                     /detection="hmmscan"
                     /domain_id="clusterhmmer_JN550_003508_0061"
                     /evalue="1.00E-32"
                     /gene_ontologies="GO:0005524: ATP binding"
                     /label="JN550_003508"
                     /locus_tag="JN550_003508"
                     /protein_end="1223"
                     /protein_start="1069"
                     /score="113.6"
                     /tool="antismash"
                     /translation="LRDLSFTIPVGSNIAFVGPTGSGKSTIISMIERFYDPTRGAIRID
                     NQPLSSLQVAKYRQHIGLVNQDPTLYNGTIHMNLLVGLEDEGIRPSKEAVEDACRQANI
                     FEFIKSLPKEFETTVGNRGTQLSVGQKQRIALARALIRQPSILLLDEATS"
     PFAM_domain     complement(16235..17050)
                     /aSDomain="ABC_membrane"
                     /aSTool="clusterhmmer"
                     /database="35.0"
                     /db_xref="PF00664.26"
                     /db_xref="GO:0005524"
                     /db_xref="GO:0016020"
                     /db_xref="GO:0055085"
                     /db_xref="GO:0140359"
                     /description="ABC transporter transmembrane region"
                     /detection="hmmscan"
                     /domain_id="clusterhmmer_JN550_003508_0060"
                     /evalue="3.40E-49"
                     /gene_ontologies="GO:0005524: ATP binding"
                     /gene_ontologies="GO:0016020: membrane"
                     /gene_ontologies="GO:0055085: transmembrane transport"
                     /gene_ontologies="GO:0140359: ABC-type transporter
                     activity"
                     /label="JN550_003508"
                     /locus_tag="JN550_003508"
                     /protein_end="997"
                     /protein_start="725"
                     /score="168.1"
                     /tool="antismash"
                     /translation="VILGLICAAIAGFEEPGSAILFGKAIVSISQPLSEAEKIRSETGF
                     YSWMFFLLAMVMLVVLAVEGIVFAWCSEKMSNRARSMALEKMLRMEVAFFDKKKNSSGA
                     LASFLSTSTNDLAGVSGAALSVILICASTAICGIVVALAYGWKLALVCLALFPLLLASG
                     YFGVWLVGEFERHTEAFNNEAAEHANETLLGIRTVATMAREEKALSQFKGTLKATSSRA
                     LRANLQTSFLYALAQAIYYAGMALTFWYGSRLIMQHEYTLDQFIVVQSSM"
     PFAM_domain     complement(17483..17959)
                     /aSDomain="ABC_tran"
                     /aSTool="clusterhmmer"
                     /database="35.0"
                     /db_xref="PF00005.30"
                     /db_xref="GO:0005524"
                     /description="ABC transporter"
                     /detection="hmmscan"
                     /domain_id="clusterhmmer_JN550_003508_0059"
                     /evalue="1.40E-33"
                     /gene_ontologies="GO:0005524: ATP binding"
                     /label="JN550_003508"
                     /locus_tag="JN550_003508"
                     /protein_end="581"
                     /protein_start="422"
                     /score="116.5"
                     /tool="antismash"
                     /translation="LDDVNILFPAGKITAIVGPSGSGKSSIASLILRFYDPVSGGIFLD
                     GSNLTSFRLRWLRQQIHVVQQEPFLFNKTVYENIEFGLTGPQWDNTSEDEKRRLVVNAA
                     KVAQAHDFITKLPEGYDTMVGAKGSRLSGGQAQRVAIARALVGQPRILILDEATS"
     PFAM_domain     complement(join(18182..18925,18989..19042))
                     /aSDomain="ABC_membrane"
                     /aSTool="clusterhmmer"
                     /database="35.0"
                     /db_xref="PF00664.26"
                     /db_xref="GO:0005524"
                     /db_xref="GO:0016020"
                     /db_xref="GO:0055085"
                     /db_xref="GO:0140359"
                     /description="ABC transporter transmembrane region"
                     /detection="hmmscan"
                     /domain_id="clusterhmmer_JN550_003508_0058"
                     /evalue="1.30E-37"
                     /gene_ontologies="GO:0005524: ATP binding"
                     /gene_ontologies="GO:0016020: membrane"
                     /gene_ontologies="GO:0055085: transmembrane transport"
                     /gene_ontologies="GO:0140359: ABC-type transporter
                     activity"
                     /label="JN550_003508"
                     /locus_tag="JN550_003508"
                     /protein_end="348"
                     /protein_start="82"
                     /score="130.1"
                     /tool="antismash"
                     /translation="LVSTLAAIAAGALHPTAPIVNAYLVQFFARAGTEGDTLTAIINQF
                     TLYYVYFFIVSLVSWTVATAGFIHTAARIARRIKTKYFAAVLKQNMAVFDEVGTGSILS
                     HLTSDTNMIQEALGSKLAISIAAIGNLTGTVIVCFALDWILTFILSWSFILGTSVLILS
                     GKATVRYSGRSLDASSAGTAVVEEALGSIKSTTALGMQKFVHRTYTDYLKKASKHGFVL
                     KTLNSSMISLCVASGYINVALGFWQGSRRLTDGITPFTHVVAIT"
     gene            20001..24396
                     /locus_tag="JN550_003509"
     mRNA            join(20001..20483,20542..24396)
                     /locus_tag="JN550_003509"
                     /product="hypothetical protein"
     CDS             join(20001..20483,20542..24396)
                     /NRPS_PKS="Domain: AMP-binding (248-649). E-value: 1.3e-84.
                     Score: 276.0. Matches aSDomain:
                     nrpspksdomains_JN550_003509_AMP-binding.1"
                     /NRPS_PKS="Domain: PCP (786-854). E-value: 6.6e-17. Score:
                     53.4. Matches aSDomain: nrpspksdomains_JN550_003509_PCP.1"
                     /NRPS_PKS="Domain: Condensation_DCL (926-1178). E-value:
                     3.8e-34. Score: 110.0. Matches aSDomain:
                     nrpspksdomains_JN550_003509_Condensation_DCL.1"
                     /codon_start=1
                     /gene_functions="biosynthetic (rule-based-clusters) NRPS:
                     AMP-binding"
                     /gene_functions="biosynthetic (rule-based-clusters) NRPS:
                     Condensation"
                     /gene_functions="biosynthetic-additional
                     (rule-based-clusters) PP-binding"
                     /gene_functions="biosynthetic-additional (smcogs)
                     SMCOG1002:AMP-dependent synthetase and ligase (Score:
                     275.6; E-value: 1e-83)"
                     /gene_kind="biosynthetic"
                     /locus_tag="JN550_003509"
                     /product="hypothetical protein"
                     /protein_id="KAI1873256.1"
                     /sec_met_domain="AMP-binding (E-value: 4.3e-97, bitscore:
                     319.6, seeds: 400, tool: rule-based-clusters)"
                     /sec_met_domain="PP-binding (E-value: 1.3e-13, bitscore:
                     45.7, seeds: 164, tool: rule-based-clusters)"
                     /sec_met_domain="Condensation (E-value: 4.8e-27, bitscore:
                     89.1, seeds: 42, tool: rule-based-clusters)"
                     /transl_table=1
                     /translation="MGSQVDPSPSWENWDSCHVFTAKEYSSKSSGGKNFETIIVDESID
                     YEVVLAFCQDRQVSEMSLFKLAWGIVVGTYAGVEDVCFGIKTSRGQSILRCRLDAKQTT
                     GSLLSSMEEVSLVVDGEKHGLSALASSTGLFDTILSIQDHSSTMVTDAIQTNGGISADS
                     PNVILEAQVHLQKGPIVIRYPQHIFSELRASRIARCFSTCILAIVANADEHLQDLDILP
                     PTDAVDIQTWNGKDLGTYKNCLHEVIRERMKEDPEAPAVSAWDGDLTYGELDVLSSRLA
                     SKLYNLGVHVGSSVAFLFQKSKWTVVSILAILKAGGAAVALNPEFPVERLKNILEFTQA
                     PVLLVDCALEGMLCMSQKGVVELIVNESFFHQASDSPSETSEYVCSTVKPDDVAYIQFT
                     SGSTGQPKGIVIEHCTYLANAVSQHEACHVNRCSRVLQFASHSFDAILVEILTPLLVGA
                     CICIPSEERRLNDLAGAMRDLRVNWMGVTPTLAKIISPKDVPALKTLCTWGEAASSDMI
                     ETWADSVELINIYGPSENSVEATSHSWSRGIRDPSHMGKGMKAVNTWVVRIDNREKLTP
                     IGAIGELVLQGPTVARGYLHDEARNAVAFKAEVPWIPPTTNSYRMYYTGDLVRYTPDGS
                     LEFCGRRDTQVKIRGHRVELGEIEHHINQSNSGNYLQSVAEVVRPIYRPTQKILIAFIC
                     ESRNAAASIESLLQPTSDAFRIKAMSIKSYLTKYLPSHFIPSIFLPLTYIPTAASGKAD
                     RHRLRTMVESLSEVELMEYSSHELPAKEKGSEKEILIARLWAQILGVDENAITPGDNFF
                     WLGGNSILAMRLAVAAREKGIAITVAQVLQHPRLQDIASTVKIEKIKEAVVKQHYGYNH
                     FSTLYNVFAEDFVKRVVAPELGIAASNIKDIALATDYQIENLAWSSLKSRGGTNYVTFD
                     FDVALEPDRVQAAIERLVSYHAILRTVYCVYRQRVYQVAVNQLAFDIVHSLHVENVDKT
                     TASVMECDARQRLDITAALVKFWLLRGAHGRVMRLIIRASHLQYDGVTLIRWCNEFGLA
                     YSGSNLLPKTSFPEYMNFAANHNANDACHYWRKLLDGSSMTNVFQHSSIPWKHVLNGQV
                     ETLIDTSLVHSHSDITIGTTIKAAWALVLAEMASSGDVVFGSVVWGRNAMFPGVEQVVG
                     ACIDNIPVRVRLGPGMTRLQLLQQIQEQYFEAVSFENFQYKRIVKECTDWRPWERLSTL
                     VEYENLGEESSRFKLGREYGSFTVDEIRPPADRHDVTIYSMPMGEKQTFIALDFCRDIV
                     PITVAQRMLDRMVEHIRAFHDDHHVQVVLSPPDEIGLPHIPMSLGPSAGGNSNKLNEGG
                     QRKKACDRLIPEDETNHTRVRQLVEKAWSSVLGCQQADLATCWANRVPFYNVWGNLIAS
                     YALARYYEREGSLVAAEDLLQNVDMQSQVALLFGQAKPMYYTD"
     aSDomain        20803..22005
                     /aSDomain="AMP-binding"
                     /aSTool="nrps_pks_domains"
                     /database="nrpspksdomains.hmm"
                     /detection="hmmscan"
                     /domain_id="nrpspksdomains_JN550_003509_AMP-binding.1"
                     /evalue="1.30E-84"
                     /label="JN550_003509_AMP-binding.1"
                     /locus_tag="JN550_003509"
                     /protein_end="649"
                     /protein_start="248"
                     /score="276.0"
                     /specificity="substrate consensus: Ala"
                     /tool="antismash"
                     /translation="RERMKEDPEAPAVSAWDGDLTYGELDVLSSRLASKLYNLGVHVGS
                     SVAFLFQKSKWTVVSILAILKAGGAAVALNPEFPVERLKNILEFTQAPVLLVDCALEGM
                     LCMSQKGVVELIVNESFFHQASDSPSETSEYVCSTVKPDDVAYIQFTSGSTGQPKGIVI
                     EHCTYLANAVSQHEACHVNRCSRVLQFASHSFDAILVEILTPLLVGACICIPSEERRLN
                     DLAGAMRDLRVNWMGVTPTLAKIISPKDVPALKTLCTWGEAASSDMIETWADSVELINI
                     YGPSENSVEATSHSWSRGIRDPSHMGKGMKAVNTWVVRIDNREKLTPIGAIGELVLQGP
                     TVARGYLHDEARNAVAFKAEVPWIPPTTNSYRMYYTGDLVRYTPDGSLEFCGRRDTQVK
                     IR"
     PFAM_domain     20803..22005
                     /aSDomain="AMP-binding"
                     /aSTool="clusterhmmer"
                     /database="35.0"
                     /db_xref="PF00501.31"
                     /description="AMP-binding enzyme"
                     /detection="hmmscan"
                     /domain_id="clusterhmmer_JN550_003509_0062"
                     /evalue="2.00E-75"
                     /label="JN550_003509"
                     /locus_tag="JN550_003509"
                     /protein_end="649"
                     /protein_start="248"
                     /score="254.2"
                     /tool="antismash"
                     /translation="RERMKEDPEAPAVSAWDGDLTYGELDVLSSRLASKLYNLGVHVGS
                     SVAFLFQKSKWTVVSILAILKAGGAAVALNPEFPVERLKNILEFTQAPVLLVDCALEGM
                     LCMSQKGVVELIVNESFFHQASDSPSETSEYVCSTVKPDDVAYIQFTSGSTGQPKGIVI
                     EHCTYLANAVSQHEACHVNRCSRVLQFASHSFDAILVEILTPLLVGACICIPSEERRLN
                     DLAGAMRDLRVNWMGVTPTLAKIISPKDVPALKTLCTWGEAASSDMIETWADSVELINI
                     YGPSENSVEATSHSWSRGIRDPSHMGKGMKAVNTWVVRIDNREKLTPIGAIGELVLQGP
                     TVARGYLHDEARNAVAFKAEVPWIPPTTNSYRMYYTGDLVRYTPDGSLEFCGRRDTQVK
                     IR"
     aSModule        20803..22620
                     /complete
                     /domains="nrpspksdomains_JN550_003509_AMP-binding.1"
                     /domains="nrpspksdomains_JN550_003509_PCP.1"
                     /locus_tags="JN550_003509"
                     /monomer_pairings="Ala -> Ala"
                     /starter_module
                     /tool="antismash"
                     /type="nrps"
     aSDomain        20863..22056
                     /aSDomain="TIGR01733"
                     /aSTool="tigrfam"
                     /description="AA-adenyl-dom: amino acid adenylation domain"
                     /detection="hmmscan"
                     /domain_id="TIGRFam_JN550_003509_0003"
                     /evalue="3.10E-104"
                     /identifier="TIGR01733"
                     /label="JN550_003509"
                     /locus_tag="JN550_003509"
                     /protein_end="666"
                     /protein_start="268"
                     /score="347.0"
                     /tool="antismash"
                     /translation="TYGELDVLSSRLASKLYNLGVHVGSSVAFLFQKSKWTVVSILAIL
                     KAGGAAVALNPEFPVERLKNILEFTQAPVLLVDCALEGMLCMSQKGVVELIVNESFFHQ
                     ASDSPSETSEYVCSTVKPDDVAYIQFTSGSTGQPKGIVIEHCTYLANAVSQHEACHVNR
                     CSRVLQFASHSFDAILVEILTPLLVGACICIPSEERRLNDLAGAMRDLRVNWMGVTPTL
                     AKIISPKDVPALKTLCTWGEAASSDMIETWADSVELINIYGPSENSVEATSHSWSRGIR
                     DPSHMGKGMKAVNTWVVRIDNREKLTPIGAIGELVLQGPTVARGYLHDEARNAVAFKAE
                     VPWIPPTTNSYRMYYTGDLVRYTPDGSLEFCGRRDTQVKIRGHRVELGEIEHHINQSN"
     CDS_motif       21238..21297
                     /aSTool="nrps_pks_domains"
                     /database="abmotifs"
                     /detection="hmmscan"
                     /domain_id="nrpspksmotif_JN550_003509_0001"
                     /evalue="1.70E-09"
                     /label="NRPS-A_a3"
                     /locus_tag="JN550_003509"
                     /protein_end="413"
                     /protein_start="393"
                     /score="29.7"
                     /tool="antismash"
                     /translation="AYIQFTSGSTGQPKGIVIEH"
     CDS_motif       21784..21873
                     /aSTool="nrps_pks_domains"
                     /database="abmotifs"
                     /detection="hmmscan"
                     /domain_id="nrpspksmotif_JN550_003509_0002"
                     /evalue="2.20E-12"
                     /label="NRPS-A_a6"
                     /locus_tag="JN550_003509"
                     /protein_end="605"
                     /protein_start="575"
                     /score="39.2"
                     /tool="antismash"
                     /translation="PIGAIGELVLQGPTVARGYLHDEARNAVAF"
     CDS_motif       21970..22035
                     /aSTool="nrps_pks_domains"
                     /database="abmotifs"
                     /detection="hmmscan"
                     /domain_id="nrpspksmotif_JN550_003509_0003"
                     /evalue="6.10E-12"
                     /label="NRPS-A_a8"
                     /locus_tag="JN550_003509"
                     /protein_end="659"
                     /protein_start="637"
                     /score="37.4"
                     /tool="antismash"
                     /translation="FCGRRDTQVKIRGHRVELGEIE"
     aSDomain        22417..22620
                     /aSDomain="PCP"
                     /aSTool="nrps_pks_domains"
                     /database="nrpspksdomains.hmm"
                     /detection="hmmscan"
                     /domain_id="nrpspksdomains_JN550_003509_PCP.1"
                     /evalue="6.60E-17"
                     /label="JN550_003509_PCP.1"
                     /locus_tag="JN550_003509"
                     /protein_end="854"
                     /protein_start="786"
                     /score="53.4"
                     /tool="antismash"
                     /translation="EILIARLWAQILGVDENAITPGDNFFWLGGNSILAMRLAVAAREK
                     GIAITVAQVLQHPRLQDIASTVK"
     PFAM_domain     22426..22611
                     /aSDomain="PP-binding"
                     /aSTool="clusterhmmer"
                     /database="35.0"
                     /db_xref="PF00550.28"
                     /description="Phosphopantetheine attachment site"
                     /detection="hmmscan"
                     /domain_id="clusterhmmer_JN550_003509_0063"
                     /evalue="9.50E-14"
                     /label="JN550_003509"
                     /locus_tag="JN550_003509"
                     /protein_end="851"
                     /protein_start="789"
                     /score="51.6"
                     /tool="antismash"
                     /translation="IARLWAQILGVDENAITPGDNFFWLGGNSILAMRLAVAAREKGIA
                     ITVAQVLQHPRLQDIAS"
     aSDomain        22837..23592
                     /aSDomain="Condensation"
                     /aSTool="nrps_pks_domains"
                     /database="nrpspksdomains.hmm"
                     /detection="hmmscan"
                     /domain_id="nrpspksdomains_JN550_003509_Condensation_DCL.1"
                     /domain_subtypes="Condensation_DCL"
                     /evalue="3.80E-34"
                     /label="JN550_003509_Condensation_DCL.1"
                     /locus_tag="JN550_003509"
                     /protein_end="1178"
                     /protein_start="926"
                     /score="110.0"
                     /tool="antismash"
                     /translation="VTFDFDVALEPDRVQAAIERLVSYHAILRTVYCVYRQRVYQVAVN
                     QLAFDIVHSLHVENVDKTTASVMECDARQRLDITAALVKFWLLRGAHGRVMRLIIRASH
                     LQYDGVTLIRWCNEFGLAYSGSNLLPKTSFPEYMNFAANHNANDACHYWRKLLDGSSMT
                     NVFQHSSIPWKHVLNGQVETLIDTSLVHSHSDITIGTTIKAAWALVLAEMASSGDVVFG
                     SVVWGRNAMFPGVEQVVGACIDNIPVRVRL"
     PFAM_domain     22837..23973
                     /aSDomain="Condensation"
                     /aSTool="clusterhmmer"
                     /database="35.0"
                     /db_xref="PF00668.23"
                     /db_xref="GO:0003824"
                     /description="Condensation domain"
                     /detection="hmmscan"
                     /domain_id="clusterhmmer_JN550_003509_0064"
                     /evalue="2.20E-27"
                     /gene_ontologies="GO:0003824: catalytic activity"
                     /label="JN550_003509"
                     /locus_tag="JN550_003509"
                     /protein_end="1305"
                     /protein_start="926"
                     /score="96.0"
                     /tool="antismash"
                     /translation="VTFDFDVALEPDRVQAAIERLVSYHAILRTVYCVYRQRVYQVAVN
                     QLAFDIVHSLHVENVDKTTASVMECDARQRLDITAALVKFWLLRGAHGRVMRLIIRASH
                     LQYDGVTLIRWCNEFGLAYSGSNLLPKTSFPEYMNFAANHNANDACHYWRKLLDGSSMT
                     NVFQHSSIPWKHVLNGQVETLIDTSLVHSHSDITIGTTIKAAWALVLAEMASSGDVVFG
                     SVVWGRNAMFPGVEQVVGACIDNIPVRVRLGPGMTRLQLLQQIQEQYFEAVSFENFQYK
                     RIVKECTDWRPWERLSTLVEYENLGEESSRFKLGREYGSFTVDEIRPPADRHDVTIYSM
                     PMGEKQTFIALDFCRDIVPITVAQRMLDRMVEHIRAFHD"
     CDS_motif       22843..22932
                     /aSTool="nrps_pks_domains"
                     /database="abmotifs"
                     /detection="hmmscan"
                     /domain_id="nrpspksmotif_JN550_003509_0004"
                     /evalue="8.40E-05"
                     /label="C2_DCL_024-062"
                     /locus_tag="JN550_003509"
                     /protein_end="958"
                     /protein_start="928"
                     /score="14.9"
                     /tool="antismash"
                     /translation="FDFDVALEPDRVQAAIERLVSYHAILRTVY"
     CDS_motif       23488..23583
                     /aSTool="nrps_pks_domains"
                     /database="abmotifs"
                     /detection="hmmscan"
                     /domain_id="nrpspksmotif_JN550_003509_0005"
                     /evalue="5.20E-09"
                     /label="C5_DCL_263-294"
                     /locus_tag="JN550_003509"
                     /protein_end="1175"
                     /protein_start="1143"
                     /score="28.6"
                     /tool="antismash"
                     /translation="DVVFGSVVWGRNAMFPGVEQVVGACIDNIPVR"
     gene            24586..25446
                     /locus_tag="JN550_003510"
     mRNA            join(24586..24658,24719..25446)
                     /locus_tag="JN550_003510"
                     /product="hypothetical protein"
     CDS             join(24586..24658,24719..25446)
                     /codon_start=1
                     /locus_tag="JN550_003510"
                     /product="hypothetical protein"
                     /protein_id="KAI1873257.1"
                     /transl_table=1
                     /translation="MADSTEPQAVERRREQNRLAQRKRRDTVRSQLQQLQADNEELRAF
                     KEQIVKATQAGRVPRSTMDISAGFLRSPSSSARSPAVTAETFSLMSSDEEFAPDMKALE
                     PFLANFSTGGVGLRHGDHTQVLSPAGSITYHTTSDTLRTPEPADDLGYVHLGHGLGPGP
                     ESFCNRSSGDGRHDALRIAVANGHLSMVQLLLKHGADVNAPAGELERTSLHDAAAADDA
                     KMVELLLDHGADVSAVDKSGMTALQVAASLGNVEVAGIFLQWKG"
     PFAM_domain     25183..25431
                     /aSDomain="Ank_2"
                     /aSTool="clusterhmmer"
                     /database="35.0"
                     /db_xref="PF12796.10"
                     /db_xref="GO:0005515"
                     /description="Ankyrin repeats (3 copies)"
                     /detection="hmmscan"
                     /domain_id="clusterhmmer_JN550_003510_0065"
                     /evalue="2.40E-13"
                     /gene_ontologies="GO:0005515: protein binding"
                     /label="JN550_003510"
                     /locus_tag="JN550_003510"
                     /protein_end="262"
                     /protein_start="179"
                     /score="50.6"
                     /tool="antismash"
                     /translation="RIAVANGHLSMVQLLLKHGADVNAPAGELERTSLHDAAAADDAKM
                     VELLLDHGADVSAVDKSGMTALQVAASLGNVEVAGIFL"
     gene            26167..28071
                     /locus_tag="JN550_003511"
     mRNA            join(26167..26202,26279..26679,26755..27173,27221..28071)
                     /locus_tag="JN550_003511"
                     /product="hypothetical protein"
     CDS             join(26167..26202,26279..26679,26755..27173,27221..28071)
                     /codon_start=1
                     /gene_functions="biosynthetic-additional (smcogs)
                     SMCOG1283:2`,3`-cyclic-nucleotide 2`-phosphodiesterase
                     (Score: 370.2; E-value: 3.7e-112)"
                     /gene_kind="biosynthetic-additional"
                     /locus_tag="JN550_003511"
                     /product="hypothetical protein"
                     /protein_id="KAI1873258.1"
                     /transl_table=1
                     /translation="MDEIDILHFNDVYHTSDVELVPRFASTLSKPNHVLDGFTPARHQL
                     RVFSGDAFSPSLEASVLHGGHMIDLLNALNIDVACYGNHDFDFGEARLSHLSRQNNFPW
                     TLANAVRKHCVGDQRRYLAQAQKFVTREVAGYRLGFFGLAGTDWPSNCQHLPDCEIHDP
                     ASDGRRLAAHLRNSERCDFVIAVTHMRLAEDLKLSQATLSGDGKIDLILGGHDHYVLRR
                     THTDTNFDPSIIQPGVYDIAGPVTQFNGFAHIIKSGTDWRGLSIVRLRVERLSDGSASI
                     SDMNLKQIVDLTKMPKYHQIPPCPKALAAIAKSLESIDKLVQQPLVYADISLEGRSTLI
                     RSQESNLGNMVADAVRAFYNSDIALVNSGGIRCDRVIERSKDVPLCIRDILDISPFDNA
                     MVVKRVSGSTIALSLENSVSDAHTDGRFMQVSGLSISVNWHHEEGDRILSIFHHSRQNP
                     APYPLQHDRMYTVAMTNFIAAGFDGYSCFESTETMIDVEGAMTDTNLLLEVFGGAFTSR
                     DRVDGELNDNTTAGLMRARKEIVIAYNESDGLPVIRPRLEGRIKVISGVNL"
     PFAM_domain     27358..27828
                     /aSDomain="5_nucleotid_C"
                     /aSTool="clusterhmmer"
                     /database="35.0"
                     /db_xref="PF02872.21"
                     /db_xref="GO:0009166"
                     /db_xref="GO:0016787"
                     /description="5'-nucleotidase, C-terminal domain"
                     /detection="hmmscan"
                     /domain_id="clusterhmmer_JN550_003511_0066"
                     /evalue="2.40E-35"
                     /gene_ontologies="GO:0009166: nucleotide catabolic process"
                     /gene_ontologies="GO:0016787: hydrolase activity"
                     /label="JN550_003511"
                     /locus_tag="JN550_003511"
                     /protein_end="488"
                     /protein_start="331"
                     /score="122.2"
                     /tool="antismash"
                     /translation="SLEGRSTLIRSQESNLGNMVADAVRAFYNSDIALVNSGGIRCDRV
                     IERSKDVPLCIRDILDISPFDNAMVVKRVSGSTIALSLENSVSDAHTDGRFMQVSGLSI
                     SVNWHHEEGDRILSIFHHSRQNPAPYPLQHDRMYTVAMTNFIAAGFDGYSCFE"
     gene            30076..32515
                     /locus_tag="JN550_003512"
     mRNA            join(30076..30603,30655..31858,31917..32515)
                     /locus_tag="JN550_003512"
                     /product="hypothetical protein"
     CDS             join(30076..30603,30655..31858,31917..32515)
                     /codon_start=1
                     /gene_functions="biosynthetic-additional
                     (rule-based-clusters) DegT_DnrJ_EryC1"
                     /gene_functions="biosynthetic-additional (smcogs)
                     SMCOG1079:oxidoreductase (Score: 96.6; E-value: 3e-29)"
                     /gene_kind="biosynthetic-additional"
                     /locus_tag="JN550_003512"
                     /product="hypothetical protein"
                     /protein_id="KAI1873259.1"
                     /sec_met_domain="DegT_DnrJ_EryC1 (E-value: 2.2e-74,
                     bitscore: 245.2, seeds: 38, tool: rule-based-clusters)"
                     /transl_table=1
                     /translation="MDNHVRYPLNVAIIGIGHRGYNTHFLTLLENPRLWCVKAVCDVNP
                     ATRTVFASNHPKIPILNSISALLDQHGHQLDLAIVCVPHQFHLECCQALAKAGINILKE
                     KPVAESREEYDQLLKLPVKAGITFQKRFEPRYLVIKDLLKQVGQVASFRAVLTASIDAL
                     DSGWRAKSDVGVTEDLGCHMLDMIVSLFGKPTSVTAQNALGVRIEQTYGGDDIANVIMN
                     FGESAKRNIGHVHLSRVAHRSEESLVVTGTNGTFVLEGKEVVLRDNSGSETFRFNDSSS
                     KRFAVKSMLQQFSAWITGAEPQFAASLANVSDTVSVMEAIQRSYGNPHATESLASRHRQ
                     IGKPFLEASLGGEHHVWPLLTAESEDAVVRQMHSSLSIYNRSDIYEVFEDRWRKMHNLK
                     HALVCSSGTIAILHMFEALDLRPGDQVLCPVYTFFATASPLLQYGAVPVFCDSLGDGNM
                     DPEEILKRSTPKTKAVIVTHMWGLPCRMRRIVDNAEKMGIKVLEDCSHAHGAVVDGKIV
                     GSWGDMAAWSLQAKKNVMGGQAGVMATNSTDYYSRAILHGHFNKRAKQEVSESHPLRKF
                     WLTGIGLNLRAHPLAIALANQQLDRLPSHDRRRQAYASYVARELDKIPFLKMPTLQNNR
                     RDKHAWYAFVIQFDPSRAPKGLTRDEFVRRLEKRGVNEVDIPRSTGLLNGLPLFTHAHE
                     AVPRFGPTAWCKPQATVEFPNAESFYNHAIKLPMWTTDGDKTIVEHYVREFLAVADEVM
                     GNTHGQWGEQNRRQGTENPQARL"
     PFAM_domain     30100..30456
                     /aSDomain="GFO_IDH_MocA"
                     /aSTool="clusterhmmer"
                     /database="35.0"
                     /db_xref="PF01408.25"
                     /db_xref="GO:0000166"
                     /description="Oxidoreductase family, NAD-binding Rossmann
                     fold"
                     /detection="hmmscan"
                     /domain_id="clusterhmmer_JN550_003512_0067"
                     /evalue="3.50E-14"
                     /gene_ontologies="GO:0000166: nucleotide binding"
                     /label="JN550_003512"
                     /locus_tag="JN550_003512"
                     /protein_end="127"
                     /protein_start="8"
                     /score="53.7"
                     /tool="antismash"
                     /translation="LNVAIIGIGHRGYNTHFLTLLENPRLWCVKAVCDVNPATRTVFAS
                     NHPKIPILNSISALLDQHGHQLDLAIVCVPHQFHLECCQALAKAGINILKEKPVAESRE
                     EYDQLLKLPVKAGIT"
     PFAM_domain     join(30571..30603,30655..30906)
                     /aSDomain="GFO_IDH_MocA_C"
                     /aSTool="clusterhmmer"
                     /database="35.0"
                     /db_xref="PF02894.20"
                     /description="Oxidoreductase family, C-terminal alpha/beta
                     domain"
                     /detection="hmmscan"
                     /domain_id="clusterhmmer_JN550_003512_0068"
                     /evalue="5.20E-07"
                     /label="JN550_003512"
                     /locus_tag="JN550_003512"
                     /protein_end="260"
                     /protein_start="165"
                     /score="29.8"
                     /tool="antismash"
                     /translation="GWRAKSDVGVTEDLGCHMLDMIVSLFGKPTSVTAQNALGVRIEQT
                     YGGDDIANVIMNFGESAKRNIGHVHLSRVAHRSEESLVVTGTNGTFVLEG"
     PFAM_domain     join(31216..31858,31917..32374)
                     /aSDomain="DegT_DnrJ_EryC1"
                     /aSTool="clusterhmmer"
                     /database="35.0"
                     /db_xref="PF01041.20"
                     /description="DegT/DnrJ/EryC1/StrS aminotransferase family"
                     /detection="hmmscan"
                     /domain_id="clusterhmmer_JN550_003512_0069"
                     /evalue="3.20E-60"
                     /label="JN550_003512"
                     /locus_tag="JN550_003512"
                     /protein_end="730"
                     /protein_start="363"
                     /score="204.4"
                     /tool="antismash"
                     /translation="SEDAVVRQMHSSLSIYNRSDIYEVFEDRWRKMHNLKHALVCSSGT
                     IAILHMFEALDLRPGDQVLCPVYTFFATASPLLQYGAVPVFCDSLGDGNMDPEEILKRS
                     TPKTKAVIVTHMWGLPCRMRRIVDNAEKMGIKVLEDCSHAHGAVVDGKIVGSWGDMAAW
                     SLQAKKNVMGGQAGVMATNSTDYYSRAILHGHFNKRAKQEVSESHPLRKFWLTGIGLNL
                     RAHPLAIALANQQLDRLPSHDRRRQAYASYVARELDKIPFLKMPTLQNNRRDKHAWYAF
                     VIQFDPSRAPKGLTRDEFVRRLEKRGVNEVDIPRSTGLLNGLPLFTHAHEAVPRFGPTA
                     WCKPQATVEFPNAESFYNHAIKLPMWT"
     gene            complement(33051..33839)
                     /locus_tag="JN550_003513"
     mRNA            complement(33051..33839)
                     /locus_tag="JN550_003513"
                     /product="hypothetical protein"
     CDS             complement(33051..33839)
                     /codon_start=1
                     /locus_tag="JN550_003513"
                     /product="hypothetical protein"
                     /protein_id="KAI1873260.1"
                     /transl_table=1
                     /translation="MASFEQVKSEYDHQAQGYNDITHLPCSILQTELLGAALGDCTGLH
                     VLDFGGGSGIHSRQAVDAGAATVDIIDLSTEMLRVAEDTEKQLGRTGKIRTFEADVTKP
                     IDHLLEKGLRDQYDIVMSNFCFDHATSQEQLETMWRNAVSRLKPGGRFVGARVGNMKSK
                     ACADGKYGVTYKDFEDIPGGVRYRYRIHLNEPIEFEASSLDLSWKGNKEIIEKFGLTDV
                     QEVDFMSAKTVRDDTAFWQTFLDDPSMAVVKATKAVSAAA"
     PFAM_domain     complement(33390..33704)
                     /aSDomain="Methyltransf_25"
                     /aSTool="clusterhmmer"
                     /database="35.0"
                     /db_xref="PF13649.9"
                     /description="Methyltransferase domain"
                     /detection="hmmscan"
                     /domain_id="clusterhmmer_JN550_003513_0070"
                     /evalue="3.40E-14"
                     /label="JN550_003513"
                     /locus_tag="JN550_003513"
                     /protein_end="150"
                     /protein_start="45"
                     /score="53.4"
                     /tool="antismash"
                     /translation="VLDFGGGSGIHSRQAVDAGAATVDIIDLSTEMLRVAEDTEKQLGR
                     TGKIRTFEADVTKPIDHLLEKGLRDQYDIVMSNFCFDHATSQEQLETMWRNAVSRLKPG
                     G"
     gene            34498..35385
                     /locus_tag="JN550_003514"
     mRNA            join(34498..34630,34697..35385)
                     /locus_tag="JN550_003514"
                     /product="hypothetical protein"
     CDS             join(34498..34630,34697..35385)
                     /codon_start=1
                     /gene_functions="biosynthetic-additional (smcogs)
                     SMCOG1089:methyltransferase (Score: 58.1; E-value:
                     1.5e-17)"
                     /gene_kind="biosynthetic-additional"
                     /locus_tag="JN550_003514"
                     /product="hypothetical protein"
                     /protein_id="KAI1873261.1"
                     /transl_table=1
                     /translation="MDALIWDNNPDAHRFAEAAVKALLASFPGVGNQNVRKDRKRQGKG
                     PSVLEIGCGTGVFSLRLLPYVGSILAVDVSHPMIQVLRLKIAEMCNPTERKHIAPLCLS
                     VEDPEDPALPPGQGGKRKKFDLVTGHLLLHHVADHKALLETMFGCLKPGGRLALTDFAD
                     FGPEARLFHPEGKMGDVEHDQGVNPKAIEKLMRQVGFEETNVSVAWTSEKEVERFPGEW
                     GPKGLQKPESVRTMEFSFVLCSGRKPKDSSKYSDYSSGSEPVLYHDRTRTQ"
     PFAM_domain     join(34615..34630,34697..35166)
                     /aSDomain="Methyltransf_23"
                     /aSTool="clusterhmmer"
                     /database="35.0"
                     /db_xref="PF13489.9"
                     /description="Methyltransferase domain"
                     /detection="hmmscan"
                     /domain_id="clusterhmmer_JN550_003514_0071"
                     /evalue="5.00E-20"
                     /label="JN550_003514"
                     /locus_tag="JN550_003514"
                     /protein_end="201"
                     /protein_start="39"
                     /score="72.1"
                     /tool="antismash"
                     /translation="KRQGKGPSVLEIGCGTGVFSLRLLPYVGSILAVDVSHPMIQVLRL
                     KIAEMCNPTERKHIAPLCLSVEDPEDPALPPGQGGKRKKFDLVTGHLLLHHVADHKALL
                     ETMFGCLKPGGRLALTDFADFGPEARLFHPEGKMGDVEHDQGVNPKAIEKLMRQVGFE"
     gene            36049..38177
                     /locus_tag="JN550_003515"
     mRNA            join(36049..36446,36502..36895,36947..37151,37207..37424,
                     37485..38177)
                     /locus_tag="JN550_003515"
                     /product="hypothetical protein"
     CDS             join(36049..36446,36502..36895,36947..37151,37207..37424,
                     37485..38177)
                     /codon_start=1
                     /gene_functions="biosynthetic-additional (smcogs)
                     SMCOG1138:FAD linked oxidase domain protein (Score: 296.3;
                     E-value: 1e-89)"
                     /gene_kind="biosynthetic-additional"
                     /locus_tag="JN550_003515"
                     /product="hypothetical protein"
                     /protein_id="KAI1873262.1"
                     /transl_table=1
                     /translation="MPSHWLLFVLIGGGNLFTRYSCAKPTTEPTTFPRFRFETDVLTTE
                     TLKKYRSKNAHLLAFNTSGPITASGGCKVFPGDAAWPSSEEWNALDDALGGALIKTVPL
                     AAPCYREWEVYNAAKCEAIVANWTNPHTHMEDPTSVMWPVWEGLTCLPVDGTGNSSCTI
                     GGYPTYAVNATTVAHIQLAINFARNSGLRIVIKNTGHDYLGKSSGAGALSIWTHNLKSI
                     EYLPNFGRSSVKTIHAGAGVTSLEVSQIAYGHDASVVAGMCASVGFAGGYFTGGGLSPL
                     SSLFGMAADHILAAGVVTADGQYVIASPESHPDLFWAIRGGGGSTWGVVTSVVVRLHPT
                     IPLTTSAISFQTSANVSNETFWEGARSYFENIERFTSAGFYGFSNTRRLSSFYNNSDFS
                     FALEPMLAPNTTIEAFNRVTKPFFDRLKELGIPYTNEQKFYESFHEGWIATWPDEDLVV
                     TVPTITEGSRLFPRELFANPEGIENSLQAIRTVSERGYDITGFALAPRNPFHVDNSVNP
                     ALRNALGHFSSGVVFAEHSTSEQMADTQAELMNNILDVWREVAPSEKMGGSYLNEANIM
                     EPNWQDDFYGLNYPELLRIKRTYDPYSVFYATTGVGSEDWEVRSMEQGIRTQNGRLCRL
                     "
     PFAM_domain     join(36602..36895,36947..37069)
                     /aSDomain="FAD_binding_4"
                     /aSTool="clusterhmmer"
                     /database="35.0"
                     /db_xref="PF01565.26"
                     /db_xref="GO:0050660"
                     /description="FAD binding domain"
                     /detection="hmmscan"
                     /domain_id="clusterhmmer_JN550_003515_0072"
                     /evalue="3.40E-16"
                     /gene_ontologies="GO:0050660: flavin adenine dinucleotide
                     binding"
                     /label="JN550_003515"
                     /locus_tag="JN550_003515"
                     /protein_end="305"
                     /protein_start="166"
                     /score="59.3"
                     /tool="antismash"
                     /translation="PTYAVNATTVAHIQLAINFARNSGLRIVIKNTGHDYLGKSSGAGA
                     LSIWTHNLKSIEYLPNFGRSSVKTIHAGAGVTSLEVSQIAYGHDASVVAGMCASVGFAG
                     GYFTGGGLSPLSSLFGMAADHILAAGVVTADGQYV"
     PFAM_domain     37971..38102
                     /aSDomain="BBE"
                     /aSTool="clusterhmmer"
                     /database="35.0"
                     /db_xref="PF08031.15"
                     /db_xref="GO:0016491"
                     /db_xref="GO:0050660"
                     /description="Berberine and berberine like"
                     /detection="hmmscan"
                     /domain_id="clusterhmmer_JN550_003515_0073"
                     /evalue="4.90E-10"
                     /gene_ontologies="GO:0016491: oxidoreductase activity"
                     /gene_ontologies="GO:0050660: flavin adenine dinucleotide
                     binding"
                     /label="JN550_003515"
                     /locus_tag="JN550_003515"
                     /protein_end="611"
                     /protein_start="567"
                     /score="39.5"
                     /tool="antismash"
                     /translation="SYLNEANIMEPNWQDDFYGLNYPELLRIKRTYDPYSVFYATTGV"
     gene            38778..40922
                     /locus_tag="JN550_003516"
     mRNA            join(38778..39095,39148..39243,39299..39308,39363..39388,
                     39455..39577,39627..39829,39881..40071,40127..40424,
                     40493..40922)
                     /locus_tag="JN550_003516"
                     /product="hypothetical protein"
     CDS             join(38778..39095,39148..39243,39299..39308,39363..39388,
                     39455..39577,39627..39829,39881..40071,40127..40424,
                     40493..40922)
                     /codon_start=1
                     /gene_functions="transport (smcogs) SMCOG1005:Drug
                     resistance transporter, EmrB/QacA (Score: 294.7; E-value:
                     1.5e-89)"
                     /gene_kind="transport"
                     /locus_tag="JN550_003516"
                     /product="hypothetical protein"
                     /protein_id="KAI1873263.1"
                     /transl_table=1
                     /translation="MEAIKITPTAAPAPGATPSAGDVADLRNDDGWKPTKRFLLAFMSL
                     LTIVAAVAIESTSLPTALPIMSAELGGTALEAFWSGTSFLLASTIIQPTVASMSHILGR
                     RIMLYVSSVGFASGSLIAALARNFKLVLVGRTIQGAGGGGLIVLLEILISDLVPLAHRG
                     TWFSIISAMWGIGTATGPLIGAGFAQDVTWRWIFWINLPIVGVGMLFVTLFLKQAQIPG
                     QIIEKLKRFDWLGSVLFSVSSAGFLFGITTGGVRFPWSSYQALVPLVIGFLGMLSFVYW
                     EFNFASEPIVDKRIFKTWTAISAYIQTMLHGLVLWAAIYFLTLYYQAVKLYSPVTSAIA
                     LLPETVGLSLSSIAVGALTGRWKRYRWALWGGWSLTTLGAGLLYLLGTNTSITQWVFLN
                     IPFGIGTGMLFTAEILAIQAATEPHLNGEAAGFFSFIRIFGQALGVAISGVIFQNSLKQ
                     TLLRIPGFASLADEYSRDATAIVTLIQDMDDGDTKARMIQAFSDALSSIWLSLLAFSAA
                     GLLLSFTVKGYSMTQEHVTAQHLVQEKEGSGNEEAGLSENTQTAEKS"
     PFAM_domain     join(38919..39095,39148..39243,39299..39308,39363..39388,
                     39455..39577,39627..39829,39881..40071,40127..40424,
                     40493..40559)
                     /aSDomain="MFS_1"
                     /aSTool="clusterhmmer"
                     /database="35.0"
                     /db_xref="PF07690.19"
                     /db_xref="GO:0022857"
                     /db_xref="GO:0055085"
                     /description="Major Facilitator Superfamily"
                     /detection="hmmscan"
                     /domain_id="clusterhmmer_JN550_003516_0074"
                     /evalue="3.50E-37"
                     /gene_ontologies="GO:0022857: transmembrane transporter
                     activity"
                     /gene_ontologies="GO:0055085: transmembrane transport"
                     /label="JN550_003516"
                     /locus_tag="JN550_003516"
                     /protein_end="444"
                     /protein_start="47"
                     /score="128.3"
                     /tool="antismash"
                     /translation="IVAAVAIESTSLPTALPIMSAELGGTALEAFWSGTSFLLASTIIQ
                     PTVASMSHILGRRIMLYVSSVGFASGSLIAALARNFKLVLVGRTIQGAGGGGLIVLLEI
                     LISDLVPLAHRGTWFSIISAMWGIGTATGPLIGAGFAQDVTWRWIFWINLPIVGVGMLF
                     VTLFLKQAQIPGQIIEKLKRFDWLGSVLFSVSSAGFLFGITTGGVRFPWSSYQALVPLV
                     IGFLGMLSFVYWEFNFASEPIVDKRIFKTWTAISAYIQTMLHGLVLWAAIYFLTLYYQA
                     VKLYSPVTSAIALLPETVGLSLSSIAVGALTGRWKRYRWALWGGWSLTTLGAGLLYLLG
                     TNTSITQWVFLNIPFGIGTGMLFTAEILAIQAATEPHLNGEAAGFFSFIRIFGQALG"
     gene            41519..42589
                     /locus_tag="JN550_003517"
     mRNA            41519..42589
                     /locus_tag="JN550_003517"
                     /product="hypothetical protein"
     CDS             41519..42589
                     /codon_start=1
                     /locus_tag="JN550_003517"
                     /product="hypothetical protein"
                     /protein_id="KAI1873264.1"
                     /transl_table=1
                     /translation="MAVSTLPASNLDEAAVADFHETLLQSKRIVAVLGAGLSAASGLPT
                     YRGVGSGGLWRNYDATQIATPAAFRHDPGLVWQYTSHLRRLALGAAPNPAHYALAELAR
                     RVPGFMALTQNVDNLSPRAEHPAAQLNQLHGNLFDMRCSDEANCGYIERGNFKDPLTPA
                     LAASPEEQDATVSNNESVKRPKATAWLLEGIARKNRQILGHDYQEAAPLRTDQAALKSG
                     DDESTESRLAVVPEPSNIPPADLPQCPKCSTNLLRPNIVWFGEALPADIVAEVDNMFND
                     SQPIDLCIVIGTSGSVWPAAGFADVARKKGARIAVVNLDVSDVKNMRPGTDWVFAGDAA
                     VVVPELLKPVMGSLSG"
     PFAM_domain     41618..42415
                     /aSDomain="SIR2"
                     /aSTool="clusterhmmer"
                     /database="35.0"
                     /db_xref="PF02146.20"
                     /db_xref="GO:0070403"
                     /description="Sir2 family"
                     /detection="hmmscan"
                     /domain_id="clusterhmmer_JN550_003517_0075"
                     /evalue="1.10E-31"
                     /gene_ontologies="GO:0070403: NAD+ binding"
                     /label="JN550_003517"
                     /locus_tag="JN550_003517"
                     /protein_end="299"
                     /protein_start="33"
                     /score="110.3"
                     /tool="antismash"
                     /translation="GAGLSAASGLPTYRGVGSGGLWRNYDATQIATPAAFRHDPGLVWQ
                     YTSHLRRLALGAAPNPAHYALAELARRVPGFMALTQNVDNLSPRAEHPAAQLNQLHGNL
                     FDMRCSDEANCGYIERGNFKDPLTPALAASPEEQDATVSNNESVKRPKATAWLLEGIAR
                     KNRQILGHDYQEAAPLRTDQAALKSGDDESTESRLAVVPEPSNIPPADLPQCPKCSTNL
                     LRPNIVWFGEALPADIVAEVDNMFNDSQPIDLCIVIGTSGSVWP"
     gene            43168..44043
                     /locus_tag="JN550_003518"
     mRNA            join(43168..43219,43298..44043)
                     /locus_tag="JN550_003518"
                     /product="hypothetical protein"
     CDS             join(43168..43219,43298..44043)
                     /codon_start=1
                     /locus_tag="JN550_003518"
                     /product="hypothetical protein"
                     /protein_id="KAI1873265.1"
                     /transl_table=1
                     /translation="MAADEKSMPFLKNLASSDRKIRTSALGTLRTFLSASTTSRALTPL
                     DNLKLWKGLFYSLYMCDRPVPQQNLCADLAALLDVLPDDAVAPWLVGFWDVMGREWTTG
                     IDVLRMEKFLLLVRRVLGRSLVWAHEVPKAKGAKGKKAADARRAALLELFREWPFESTG
                     DLKKMPVGLRLHVLDIWVDEAEKAGMIGEDSTEADAEFLNGIREILQAMIGKTVTPVKP
                     RAKESLADERLPWYEKKEGTEAEDEEMTEDGDSDRDSFGGFDD"
     PFAM_domain     join(43192..43219,43298..43839)
                     /aSDomain="Nop52"
                     /aSTool="clusterhmmer"
                     /database="35.0"
                     /db_xref="PF05997.15"
                     /db_xref="GO:0006364"
                     /db_xref="GO:0030688"
                     /description="Nucleolar protein,Nop52"
                     /detection="hmmscan"
                     /domain_id="clusterhmmer_JN550_003518_0076"
                     /evalue="1.60E-49"
                     /gene_ontologies="GO:0006364: rRNA processing"
                     /gene_ontologies="GO:0030688: preribosome, small subunit
                     precursor"
                     /label="JN550_003518"
                     /locus_tag="JN550_003518"
                     /protein_end="198"
                     /protein_start="8"
                     /score="168.8"
                     /tool="antismash"
                     /translation="PFLKNLASSDRKIRTSALGTLRTFLSASTTSRALTPLDNLKLWKG
                     LFYSLYMCDRPVPQQNLCADLAALLDVLPDDAVAPWLVGFWDVMGREWTTGIDVLRMEK
                     FLLLVRRVLGRSLVWAHEVPKAKGAKGKKAADARRAALLELFREWPFESTGDLKKMPVG
                     LRLHVLDIWVDEAEKAGMIGEDSTEAD"
ORIGIN
        1 atcccgatca ctgtcagaag cctcactata agatcccctc tccctcggtc tcgctgtatg
       61 acgtgccttc caagacgaac ggcgagatgg ccccttaccc ggtggattca atcgttcatt
      121 ggtccccgtt ctactaggac cgtcgaagtc taccctgtat cgtggttgtg tagagcgttt
      181 tgtcctgtat cctcccgagg ttcgtggacg aggatcatcc gagccagatc cagatgggga
      241 agaatgaatt ctaggctccc ggaatgactc tccttcgtct tcttcatcaa cattggagag
      301 ataagggcgt tgcctgcggt ttgagtcgtt gttgcgtccc gctgacctgt ccattctcga
      361 tgtagcaggt atatggatca acgctctgca agggttttct gtcatgggca tcaagctctc
      421 atgtactcat gcgtgcgaca tgaggagagc ccaagatcac atacgcccag cagtcaacga
      481 aaaatggcat ggtctcttca cgactaaggc aaaacaggca gtgtggaaag gacgaggctg
      541 gggcacgctt aaaaccgttt tgcgttctgc agcttacatt tttgggtcgc tgcataagcg
      601 cctagtctag actggggtat agcgaagcgg gacggtgtgc atctcagccg catcgtggat
      661 cgacgtggca tgttactatt ggccttcatc gccagggtca cctccgacga gggcaggcct
      721 atccatagta aagttgtctt caaattacct cgtttcggcc cccaaatgct gacccgagtg
      781 gcggtcgtgg gggatccacc caatcgcgta cccaccgcca gaaaaggtgg tcgtggctct
      841 ggacgaggct ctggagattg ttgaggatta cttgaagttg aatagtatcc agccgtgcaa
      901 ttcgatgata tccaaggaaa tcatgaaaaa tggagtcatc cgttcccaat aactcttcct
      961 ttgggaacca tggggatggc gctcagactt tgcacacggg acaaggctcg caggccatcg
     1021 tccaaaatgg ccatcagtac aacattgaga acctgataca aaactttcgt aagcagcata
     1081 atagtgaacc gactgaggga tctcgtttgc tcacacggca cataagacca gcccgaaatg
     1141 gccgaactcc tgatgaaagt gtggaaaaag gataacgaag gtttgagctc aatatagggt
     1201 catcagtatt gatggaaggt taatgtcaat ttgcatcacg aaggcgggct acaggatgga
     1261 aacagtagct ctgttctatc actaggtgag ttctttggtc ttgaactctc ttaccctctt
     1321 gaaaactgaa tggtgttcta gtagatgatc tccttgagtg gctcgaacct cagccgaagt
     1381 ttgggtatat tgagaggcaa cgtctactat ttgcacaaag aacgccgggc actggccagt
     1441 ggctattaga ggctactgag tttctagaat ggaaaagaac agccaatggg tttctgtggc
     1501 ttgatggtat aagtaagttt agcccatgcg aatgtgattt cctagtagtc taaaagattc
     1561 tagtcggagc tggaaagagt actttgatgt aagtatactg accaagatct atcacgccac
     1621 caagaaccaa ggccttatta tttacaggtc ggttgtcatt gatgatttgc agaagatggc
     1681 gtccaataag caggcaaatg tctgtcttat atacatctat tttcaggaag agagtgatat
     1741 caatcccacc atggagtctc tcctcgcaaa tctactacgt cagctactac agcaaaacag
     1801 gccacgattc aacgtttccc agagtcttca gcaagcctac gaagaatgtc aatcccatgg
     1861 aatcttgcca agttcggacg aattactcaa cctccttgtt atcgaatccg aggcctattc
     1921 gaaggtgtat ctgatcattg acgccttaga tgcatgtacc aatacctccg attacatgat
     1981 acaggacaag ttcgtccgtt ccatccgcaa actacccgaa aattggaata taatggcaag
     2041 ttcccgattg gggacattgc ttggaagcag aatagaatca gatttggcgt tccatatcga
     2101 ggctcaagca tgtgatatca agctttacgt cgagatgcgc atacgagaaa gcaatgccat
     2161 gacgcgtttt accgaggaag ctatcaggac tgactcttct tttcgggaaa ctatctgcga
     2221 tactgtgatt caaaaggctc aaggaatgta agtacttcgc ccaattactt ctgtgccgcg
     2281 agggagggct cacgttggca ttgactagat ttttacttgc aaagttgcac ttggacacac
     2341 ttgaagtcca aggcacacta ggtcatttca gggaaatgct gagaaaactt cctgaagatc
     2401 tcacagaaac atttgaagca gccttgttgc gcattgacaa acagactgat tttgagagga
     2461 aagtagccaa gcacgtgcta tcatggctgc tattttccat gcgacctccg acggttgaag
     2521 aggtgagata cgcatacgca gtcgattgga gaacaagatc cttcgattcc gagaagattt
     2581 taggggagaa tcatctgact tcatattgtg ctggcctcgt cgtggtcgac caggatcggc
     2641 gcattctacg acctgtgcat gacacgatct tgggatacct gcgaaattgg aactctatgc
     2701 ctgacgatct caactcgcac atggcgcttc agtgcatgac gtacatctct atgaaagact
     2761 tctcacagga gccgtcgtcg aagaccgaac accaagaaat cgtacttgaa tatcccttga
     2821 tgaaatacgc cacagatcat tggttcaacc acgtgcgtcg agtagagaag ggggatgacc
     2881 tggagaaaga cttggaaacg cgtattccgg agttcctcaa ggatgcaaga acactacccg
     2941 catctatcgg tctgggtcga tatcgaccaa ttaccggatt gcacacttgc gcatacttcg
     3001 gcacagagca ctgggcaaaa tcattgattg ccaccggggt agaagtggac cttgccggag
     3061 aagacggacg atcacctctg cattgggccg tgttttacaa tcacccaagc attgtcagtg
     3121 tgctcgtcca ccatcgagca gatgcaaata tcaaagacaa gaagggaagc acgcctctac
     3181 atcttgctgt acagggcgat aatggacccg tcgtgtcgca gcttatcaaa gccggggcta
     3241 ggctaagttg ccgagataat caagggcgaa cgcctttaat atgtgcaata agactgtgag
     3301 ttcttctgaa agcagtgatt cattaagcca agcaccaatt tctgaccgaa gaaacatagt
     3361 ggtttcacaa gcatcgcaaa actacttctc gggcgtaccg atgatatcga cgaggtggat
     3421 gccgatgggt ttacaccatt cagagaggca gtgacgtact ctaccctaga tattgtccag
     3481 gtcctattgg agagtggatg cgacgtaaac caacggtcga aagacgggtg gacagcattg
     3541 cgacatgcat ctcaatatgg gaatgaacag ctagctctgc tgttactcag aaagggtgcc
     3601 gaagttgatc taagagacga aaaaggaggg ttgactcctt tgagatgggc aatctgtaag
     3661 tctgaactct gccgcttaaa taccaccatc ccttatttac tgaggtatct tctaacctgg
     3721 agttcaatag tacatggcca tgctttaatg gtaaaattgc tctgtaagtt gccaaagcaa
     3781 tcttgctgta acctatcacg gcacctaaca taaatctgac aagtggactg gggagcggac
     3841 cccaatgtta ctcataaaga cggcctgact ccgttgatcc aagcagccaa aggtggaaac
     3901 gagtcggcaa cgtggttgtt agtgagccac agagttaagg gtaagaaagt ggagctggac
     3961 gacacggatc acagcggatc cacgccctta cattatgctg tgaagaatgg atatgcatcc
     4021 ataatgtggc ttctggtcat tgcaggggcc gaccttgata taatggacga tgaaggcaga
     4081 actgcactgc acttggcgat ccaaaacggc gattctccta ctgtctggtt gcttatcgag
     4141 aagggtgcag cattgtcagt ggccgacatt aacggcatac agcccttaca tcttgcagct
     4201 cgactagggc aagccccgat tttgcagcta ttggcaaaaa agggcgttga cttgaatcag
     4261 caggacaaaa aagggctgac agctctgcac cacgcagcca acgcagggaa agaagaatgt
     4321 gtcctgatac taatagactc tgatgcaaat tcgaacatag cagacaccga ggggcttaca
     4381 tgtctccatc atgctgttct cggcaaggag attgagacga taatgaaact gggctcactg
     4441 aagccttcga tacttgactg tcaggataag ggtggccgga cagccttgat gtagtaagtc
     4501 tatgccctgc aacagaagaa gatgtactaa ctgcatatgc gtcagtgctg ctcagcgagg
     4561 caacgatctg gctgctcttg gcttgttcaa gaaaggggca aatatcagta ttcaggacgc
     4621 ggatagttgg acagcgcgag atcacgcagc gaatgggaac cacacgttta tgatttcatt
     4681 tttaaatgtt gccggaacct gatatctgtc gatctgtatg gcgatcgcac caatttcgtc
     4741 acttcaaggc aaagttgtaa ccaccagcgt attgcaacta gatagtaacc tatcaagacc
     4801 tagtgttcga caatcttgag aattgtagca agctgactaa ccccccgtca acaattcgca
     4861 ggagacgaga aagtgaacgg ccccgtgaaa tttccattga attgggcacc tgacccgata
     4921 ttgacgttct gatcgccatt accagtgtga atgctctggg gccctgtccc gtaatttcca
     4981 atgaaggggg actgcttgtc ctccaggcct ttttctgata tgttcttact ctcttcaacc
     5041 aaactgcgca gctgagtcct agttgctgcc ctgacggcac aacttgccga taaggtctgc
     5101 aggtcgccta gaacaccatc catgagatct tcaaccttgc gccccttgcc aagggttcgt
     5161 actgctgcgg catagcgttc cgctctcgtg gcatcttggt caaccatgac gcggcggaaa
     5221 atcttctcga gagcatcggc tttctctcca catgcctcaa gaacgccctt cagtgcagcg
     5281 aagtatactt cgctttccgt ctcatccaat cctcccgccg cggtttccaa agtatccttt
     5341 atcagtggta atcttctgac cactacacgg aatgaactcg gaagtccagt tgcatctttc
     5401 gctgccccgt ataccttgat aattacgtcg actatgccta taattccaga aataagtccg
     5461 atgacctcgg cgccagacat tggaggaact actcttgtca atccagatac tctcgatcct
     5521 taggaggcag attagtcgca ccttggtaga acaatgcctg gaatatggtt ggtgctgatc
     5581 cttttggagc gcggaggtaa agagtcaagc cttgcaactc gaaaattggg gggatgagct
     5641 cagggctccg ccagtaatcc gaggcacgct gaggcgatgc attattaaat gcgtgtggca
     5701 cgagtctact ttgcagcctg atcggtgggg gctatgcaag cttctaccaa tagtcgctta
     5761 tcaccgatgg gcttgcgcaa agcgtcactg cagcttgcag gggactgcag gacacagccc
     5821 gccagctcac agcggtcgag ctgatcaaag tcatataagc ctgctgatgg cgtgcggcaa
     5881 tcgccgccaa gttgtcaaga atcgtcgctc cagacaaatt ggagatcgag caacatattc
     5941 acaacacacg gggagctcaa gcaagatcct ctcatagtct cagtgtctca cacaccattg
     6001 caccttcatt tcccagccca gcaatccgcc ccattgcaag aatgtcgggc tctacagcac
     6061 cccaaatcgc gaggtgtgtt cgcgacacga tcggatcgct tgacaaaatc acggacgttt
     6121 atgaggcaat tgatgatgcc gatgatcttc caccagcctt cgaagaggtc tttaaagcgg
     6181 tgtctcctgc gacgacggct ttgaaaagca ttaaggcgta ccttgccaag aaaaagcctg
     6241 aaggcgacat ggatgccgat aaaaacacag cccagaagga aaaggctgca gctgaaaagt
     6301 ttcaagccgc cgcggcgcac ctgtatgaca tttacgacag agtcgtgccg gctggagatg
     6361 gtccacggat ggcgcgctat cggtcagcag cggggaaaag tggccgtatt gaggtactta
     6421 tgaaggggat tcttgacggt atcctcgttc tcgcgaagga acctatattc agcaaggatc
     6481 aaatcgccgc tataaagaag gcgttggaag aggtactcaa aataccgaag tccttgacag
     6541 atgagacagg tcagggagta tacaattatg gaagcggccc acagactgtc cattatggcc
     6601 aaggtgacca gaatattaac accggcccaa gccctcagtt gaatgggaag tttatgagag
     6661 agatcaacgt caaccctgtg atgccgaagc cggacacttt agaccataaa agccggacac
     6721 attagaccat tgatccgatc tacaacagcg cttcaggtta cagttcagat atatatcgca
     6781 aggctacgtt gaatgtaaag agaacgtcag ttaactatat atatatccta cattcgcatg
     6841 agagaaagcg ctcaaatgtt gatattcatc caataaccca atactactgc catgtctgta
     6901 cccacaccca gggttggtca tcgaacaaaa cgggcagcat ttccttgatc cttgagttgt
     6961 tgtatcagtt ccaatttttc acaaacaacc tgatatcagc tgtaagacat tataacaaat
     7021 ccgaagtcac aatccttcga cagtagtctc aacgtcttga ggttcaggta taagactcag
     7081 tgttcatggc ggtgagcgat gtgccatgtt ttgagctatg gcctcggctc cttgggtctg
     7141 aaggctgaag actgctccgg tatctccttt gaggacgaat tcgaggtcat acatggtctt
     7201 agtactagga agagggaatt ggcctaattg gggcacctgt ctgtagcccc cttgcagcca
     7261 acgtcgagta gatcgatgaa gctgattgaa gaggcagatc tcgcgcaaga agacctttgt
     7321 tattatatat tagatctgtc gtcaagcttg agctgctccg tgcaaacgat tgggttgatg
     7381 cgcaggtctt ttgtcggcac catccaacag tagcccttcc tttcgctaca cggcggacat
     7441 ggggcttact ttgccatacg tggctatcgc gtgcacggcc acagcttttt ctaaaacatg
     7501 ggaacccttc acggcagaca atttcggtag gtacaagccc catacattgg gcagcagcca
     7561 gaacctggtc catatatttt cagttgtgtt gctgcaaagc tctaggccat cggtttgtcc
     7621 atcgagctca ttgcgtcgcc gcagcaacta ctcccccgtc agcgcctcgc tgaggatact
     7681 ttgcaataac tttaattagg taatagcaaa gcataaccat tatcattatg gaaaattgga
     7741 aataatcctg gtgggctgat tatgaaatct ataatatata tcataatcga attgtgcatg
     7801 ataagcccat gctcttctgg ccagagtccc cgcgatatcc tatgcgctct gcctggtatc
     7861 cttgatcctt tgctcggaca cgccaagaac gccattgtat ctatattcta cccataccat
     7921 gaagaaaaac aaaggaatta cattcaccta tattgttgaa cagcactcac atctctacct
     7981 tgggacgtgc gagcctgaga ctttttgttc ttcctctcca ctgctctgag caggcgagct
     8041 ttttggccgt acgttaccac tcttcccagt gatatgttcc ataccctgga agcacaagtt
     8101 cggatgccaa acattcaaga ccagcaccgc caccactacc atgacgccct cgaacccaat
     8161 gaacataccc tgcttccgca ttagggggcc tgtccagccc tcgctcaact cggcaactct
     8221 gtaaacactc ctccagaaaa tgcagattgt gctcaatgac aaggcgccaa ggaaaaggcg
     8281 gaaggaccaa ctggcacgaa gtcgtacaag ggctggatcg tggtcgagcg cggcggggcc
     8341 acgccggagc gtgcggatcg caaagtcgac ggcgaaaata ataaacacta gcaaagtgaa
     8401 gacctgaaaa gcaaggcccg cgatcataat gttattccct gggtcgatgt cggtgcggtt
     8461 atgcgaggcg acgctggcca tgccgccgcc aacggcttgg agaatgagag atatcacatc
     8521 gcacgggatg aactgcaatg cgctaatgag ctactgtgtg gtcggatttt ggatcggcga
     8581 cttacaattc gagggtacca caaggggttg aggcgtgagt tttcggctcc gaaagtaatg
     8641 ataatacttc ggaggcagaa gtagatgccc gcagccatga aggcaggacc gatggtgaga
     8701 cagcatattt ggatcaagaa gccgttctcg gaccactggt cctgccagct cattatgcga
     8761 cccatgtagc ccaagacctc acagagaaca cccagcagga gggcaacggt gaagccgaca
     8821 tttcggaagc gtgtgaggac gaagaccgct gcaaatccca gaaaggagag ggcgaatagt
     8881 ccagcaaaga cagcattggg aacgacttcg attcgataaa gatagtacga ctcgtcgtat
     8941 ttgcagtatt gagggaaaac atccacgtag tccctgcaat tgcggaagct gaacccctgt
     9001 ggcagctcgg tgccgtctga agtcgccatg gcggctggcg tttgtggtcg agggccccgg
     9061 tcctgagaga gaggtcttat gctggaattg aacacaaaca ggttggatga tcgtttcccg
     9121 cacgtcgttg acttgacaga cgcaagcgcg aagatggatc tactttcgct gtatactact
     9181 agcctgctaa accttcctga agtgagttgg tatccagatg tggaaatgca agagacgggg
     9241 ctgggtccca tataaagaaa gcgaatctgc tcgcagtccg agctgcccgt cacccgggat
     9301 tggtgttcca acccgtaact tggcagcctg ggcgagcgct gcgcctcgcc agctgaagga
     9361 tcaaacgtgc aaaaatcgaa acacggtttt cggcgcttta gggcctggta cggagtacta
     9421 gcgtacgatt tggtgtccac tagcggcccg cgcctaatga ggagtttgcc tgattgggct
     9481 taatgtacga ttttgcggcg caggatcttc gaggccctgg tcgcgacatt gggtggccga
     9541 agcccgaaca ccacgttctc ggagctcggt tgccaagaat tcaacaacgg gacactctga
     9601 cgatgttgac tttcggccac gcgtcggcgt gctagcgcca gtctctcatt agctgataag
     9661 gcattgcggg tagcaaagcc tccgtgtggc gtttaggcag aaaccagagt caccattgag
     9721 attgggcgag tcgtaactta cttaggtacg cagttctcag ctgtggctgc ttagcaccag
     9781 ccaaagtcgc attgtggtac agaaaatgat ccaagaatgt caagacccca tcacatcata
     9841 tagcgtacca tatgatctat tttgcaatta attaaaatcc cttcaagttt tgctccaaag
     9901 agttatagat tgatttatca aagaaggagc aaatattaca acgatagcca catgccgacg
     9961 ggccaataca aagtgcacaa cgtgaagttt tgctattctg ctctatctac agctcctggc
    10021 catcgcgcct cctttctctt cttcagcggg tgtcggctgt gccgtgattg aagagatata
    10081 ctgtgtaacc gacgctcaat tccatgggta acagccggct atatcagcgg actgcgttga
    10141 cagactggcg ccagtgagcc ctactgcatt ggtgtgccat ttagaatacc cgagccctct
    10201 agcctaaccg agtaggacac cctgagcgca gccgccaaga ttaacagcag cgagcaggtg
    10261 cctgtatctt tgttgttatg cctcagtgtg gcctgccaat cgtaacccat atcgaatgga
    10321 cagaggactg tgacgacgaa agaggaacaa ctcgaacact gcccaagcac gatcactagt
    10381 gcagtgaacg cgtggtccct tgctctacgc gcccattatt ggaagattct tgtatcatgg
    10441 cctattgttt aatgcatact acaatagaat tggaccgggc ttgtggaaga gacggctgat
    10501 atcaacgtgc caagaagtgt caaacgttgt attaagtaaa cagtacgcag acttgaaaac
    10561 tatctaattt gccaaccatc gcaggtcact gagccaagcc aaagaagctc caacatgcca
    10621 gccctgcccg aaaacttagt acgccatgta cccaactacc acggctgctg ctccgagcaa
    10681 gtattccttc ttcactgctg cggttggccc tgcaatgttg ccggtagccg agggagtgcc
    10741 ggtagttgga cttggactcg ggctcgggct ggcgctggcc gacggaacac tcgcacgcac
    10801 acagcttaca gagcgagatg attttcctgt cttataatta ctccactcaa aggtgattgg
    10861 gaaaactgag ctggccaaca tgttgactag cgtcttgtta ttaatgtcgt gaggcgacat
    10921 atagagctgc gcccagctgt cgtcgtttac cattgatgtc gcggtgctgt ctaaagaaag
    10981 agttaacatg atgattctga tgaactggaa ggtgcgtagc aatgggaggc tgactcaatc
    11041 cataagcacc agagcttggt gacgggcact cctctggcca gccttgacgg gtagatctca
    11101 gcgatttctc tgtgagcttt ctcaggcatg cgtcggaaaa tgccgtcctg cagtcgccac
    11161 tatccgagcg atcgaacaga tcgatccaag tttggttata atcggggacg acgacttcat
    11221 acaacagttc ccaatcagcg aggtctacgc cagccggcgc cgtaagagag agcaaggcaa
    11281 aaggccgggc cgttgtgtcg ttgatcttgg aatcgaccac ggtgattgtg tgggtgtagt
    11341 ccgatgtgcc atttggaccc ttagtagtcc agttgtgact tgcgaaaggg tttgtgagaa
    11401 gtgccttcgc agcttcagtc aagttagtcc ccccgagcgt tgcagagatc tgagcatctg
    11461 ggacgactag tgcggcaacg gtggattgaa aggccacgag gccgacgagt gccagtgcct
    11521 gtgccttggc tcttgtaggc attgtggaga tcatgtgacg actttgatcc tgtataggtt
    11581 ttgtccaagg agagggtagc ggaacgtagc tgaagctgtc gcaatttgta aggaaaaggg
    11641 cgtgttgtcg agttatagaa tgatcaaagt tcgcggtcaa gcatataagt taaatacagg
    11701 cctcattcgt cagaagatgt gctctaaatc ttataattcc cacaacattg tcctcgcggg
    11761 ttgaggctgc gatcctcgtg aaacagtaag gcgcagtcat taattgggtg gatcgctttc
    11821 cgaaaataaa tcaaaagtag ttcgttgtaa accccaaaac ggttgtcaag agtggggctc
    11881 agaacatggc tgtgatcgtg tgagccaccg cgctcaccgg tacatacgaa tttgcagtgc
    11941 gcttgtttgc ttggcttcac caatcccctc ttttgtcttc agctctaatc ccacgataca
    12001 ggtcgttccg ggcaacttca atggtcatgg ctgcgccaat gaatccatat gaccgcgtga
    12061 gtgagattgc ttccccgccc ctcaagctgc ggaacgggga gcgagcaggg ctcagatctc
    12121 acgggatacg ttgctgacta tgtggtgtgc ggtctccaac ggcagcgtac tcgggggagc
    12181 atcgactaag cttgctatgc gaagctgctc aggtgtactt ccatgccatc tcacgtggac
    12241 tgtaccagat ggttgtcagc aacatcactg caataggtgc agacgagacg atggagtcac
    12301 tgacaatctg gttctacgga caccctattg gatattggaa agtgtattct cgaccttaga
    12361 gacggggtca ggtgaaaaac aggtgcccac tcgctcccaa taacattgac agactgaaga
    12421 cacaataaat gcttgaacgc ttcataaggg atatttgctg atacctgttc ttcatatata
    12481 agctatctgc tcagacatgt ctaccaaatt gtttgactag gataggagtc acagggtgtt
    12541 aaccaacaga atcactgaat aaacttttaa ggaacgtcgg gtaggtattc gaacttccca
    12601 gttggagctt gtgtaaaaag tctcatcttg aaggaatggc tggctgacaa gatctttgat
    12661 cctctcacag aggttctgtg ttaacagtgc tgtaaaaagc agcactgttt acggagagct
    12721 gttcgttttg ctaatcgctc tactttgttg ttgctgcatt cctagacttg gactcatcta
    12781 tgggtctcga gagcgatgaa tatctccatg ttaatggctg tagcattact gagctactat
    12841 gttagtgttt ttccatgccg acaaaagcta gtacttagag cgacttcggc tgaggcgaaa
    12901 ttaattgcgg tacgggtcgt cactgtgatg gaggtgccag cctcggcctt cacagcagcc
    12961 tttcctagtt atccttattc atcaaagcaa tgtcaaaagc gtagtacagt aagagtatac
    13021 tattggagag tgtgagtgct tctgacagcg ttaacaggtt attgatcgta tgctagatgc
    13081 tcaccgtaga tactggcatc atactctaca cattcttcgt tgacaacggg catgtgcaaa
    13141 caaaaatcac attaattctg atgctattgt atccatgcgg tttaagacct cctcgcaaga
    13201 agctggggta tattttcatg tagcatgtca caacacgcca ggcgacacta ggcaactagc
    13261 tccttccact atcttaataa tcagaacacg acactaatgc tgccaccaga ggaatcaagg
    13321 cgtcccgtta ctaaacgatc aaccgcacta cactgtgctc gatgaatgat gcgattttcg
    13381 ctccttcttt ccataaccct cggcatcccc agcgacagca ttgctgtcga ggcgatcagc
    13441 ctctctacga tcagcctttc tatggtcgcg cacctgatgg aaaagtgctg tcaaaaagtg
    13501 aaggatactt aagataccaa attagcatat gttcagagag acaagtctag gatatactca
    13561 cgtgctgata atggccagga tgaaagtacc ccaaggcaag ttgcagttat gccggcgcct
    13621 gaattctgct gagacaatgc cagccgcaaa cgtgtcgttc tgacattcgc ttccatgcgg
    13681 tccagctggg ccatgattgg gacgtgtaag tgccgcgaca gcaataaagg cgcccataaa
    13741 cagtatatca cccagcacca gcagccagcg gagtatcttc gggcctccgt tcttgagaca
    13801 gcagttgagt atcatagcaa cggcagtgta caccacagct gctgcaagca tgccttcgac
    13861 agcaccgtct gcagcattgt acgctcgtcg cgcaaatcgg tacatggtgg caaggcgcga
    13921 ggagaacagc ccgagcgata tgatagacga taggaattgc atcacgcgca ataagcgctg
    13981 aatccaccga ttaatcgcag acgctcggaa tctctccatg aaagacatga ttgcgagcga
    14041 cacaagcaac gtatttctca actgggtaaa tgggttttgg gagcagtgta atgtatggat
    14101 agatttccat ataaaggggc aatgggatag aaaatccgga gccaaggtgt ccttgagcag
    14161 agcaggtaat tatataatcc cgtaagagcg gaggtgcatc ggtcgattgc gccaaactta
    14221 gaccatcttg caccgtcaat tatgcataca gtaactttgg ttacttgaac tcaggctctc
    14281 gccggtcaaa aaacctgttc cctctttgta atcagcatca tcgtgacgcg aagccaacgc
    14341 taaatgcagg tcaccattag tcaagaccgt agtatccatc ttctcggttc tctttgactg
    14401 ggaatgcaga aaactctatg aaattgacca ttcgcgttgg gtaggaagct ccaaatccac
    14461 ctttgttgtc aaggcacgaa ttgggctttg tgcgcgcaag agctaggtca ttggctatga
    14521 cgatgtcagg ggctccagtc acaatacagt tcaagctacc atgcatgcgc gggaaagttg
    14581 atgcaacggc tgcttgccgc acgtgttgct tgcttttggg gtgcagcctg agtaacaaca
    14641 ttagctagat agatagatag agttggccga cgagatagga ccaatgaatc tagcaagaaa
    14701 atcgcaagct ttgcctagta tgactcgcat ggatgacgcc ctgaagtcaa gtagtctcta
    14761 caattgctaa accgtaaagg ctacttgcag gactagccga agtacataca gccgcttgcc
    14821 acttctcata gcgcttctaa tctggtgcac aaatgtgacg gagggccgcc taggtttaac
    14881 gttacctgct gcctaccgca actgcgtgat gacgaattgc ttaacctggc ccgaataaat
    14941 aagatgtatt atcgtgctct gcgcttcgag ttgtccattt ggaggggctc ttatgatagc
    15001 atgaccaaga caagcgtacc ggttagaatt tacaggatag acaatcgctg tgcgcgagat
    15061 ggaaataaac agctttagta cctagcgaaa ggcgagcggc attgagagag tgtgtcttta
    15121 ttgattaaat tcggtctatt cgcttttata agcctaagca tactgtgtga tctagaagcg
    15181 gttataatgc ctctgtccac atctagtcgc acctagcact agtatcgtta ctatatcgcc
    15241 tgcccactac tactcgcgac aaataaagca tgatatcggc ccttcgaatt catcagatcc
    15301 gcatgcgtac cggattctac gatcgtgccc tggtccagaa cgtaaattcg gtctgccttg
    15361 acgatagtgc tcaatctatg ggcaatggtg atagtcgttc gtcctttctt ggccttttcc
    15421 aaagcatcac gaatcagaga ctcggactgc gagtccagag acgatgtggc ctcgtcaaga
    15481 agaagtatac ttggctggcg gatcagcgct ctggcgaggg cgatgcgttg cttctggcct
    15541 acgctcaatt gggttcctcg gttcccgaca gtcgtctcaa actctttcct ataatgaaaa
    15601 tgggtatcag caaaccttgg tacaaggctt ccttgaatga atagcaggag gaaattcaag
    15661 gcacattgca gaccaagact tacggtaaac tcttgatgaa ttcgaatatg ttcgcttgtc
    15721 tacaggcatc ttcaacggcc tcctttgatg gcctaatacc ttcgtcttct agtccaacca
    15781 aaagattcat atgaattgtt ccgttgtata acgttggatc ttggttgacg agaccaatgt
    15841 gttgtctgta tttagccacc tgtagtgaag aaagaggttg attatcgatt cggattgctc
    15901 ctcgtgtagg atcgtagaag cgttcaatca tggaaataat ggtactcttg ccggaacctg
    15961 tcggtcctac gaaggctatg ttcgacccca caggaatggt aaacgacagg tctctcaatg
    16021 cagcatgatc ttggcgggaa gggtaagaga atgttacagc atcaaactca atgcggcctt
    16081 ttgggacgcc tggatcaata ccagccgagg ggtctaaggg atcaatcgaa gacttctggc
    16141 gcagcagatg ttgcagcata gctgaagctc gtttggcctt tcccatgctg ggagtccacg
    16201 agaaaacgag gccagccgaa taggcactca tcaacataga agattggaca acaataaact
    16261 ggtcgagagt gtactcgtgc tgcatgatca ggcggctgcc ataccagaag gttaaggcca
    16321 ttcccgcata gtaaatggct tgtgctaggg catagagaaa tgatgtctgc aagttcgctc
    16381 tcaatgcacg gcttgacgtc gctttgagcg tccctttgaa ttgactcaac gccttttcct
    16441 ccctagccat ggttgccacg gttcggatgc ccaacaaggt ctcgttggcg tgctcggctg
    16501 cttcgttatt aaacgcttcg gtatgtcgct cgaattcacc aacgagccaa acaccaaaat
    16561 agcccgacgc gagcagcagt ggaaatagtg ccaagcatac aagagcaagc ttccacccgt
    16621 atgcgagtgc gacgacaata ccgcagattg cagtagatgc acatatgaga atgacgctga
    16681 gagcggcacc actaacgccg gcaaggtcat tcgttgaggt agaaagaaag cttgccaatg
    16741 cgcccgatga gtttttcttc ttgtcgaaga atgcaacttc cattctcagc atcttttcga
    16801 gggccatgct gcgtgctcga ttgctcattt tctcagagca ccacgcgaat acgataccct
    16861 caacggcgag gaccactagc attaccatgg ctagtaaaaa gaacatccaa gagtagaagc
    16921 cggtttcaga gcggatcttt tcagcctcgg acaatggctg cgagatggac acaatcgctt
    16981 tcccgaagag tatggcagat cctggctcct caaagccagc aatggcagcg caaatgagac
    17041 caagtattac ccaccacaac tcgggtcgat tgaggttcca cccaaatcgg atcaatgacc
    17101 acaatgatga agatcgcttc ccagtgtcta gctcctcgct gatcaaaaac gaagcatcat
    17161 ctccatcgct agtgccgtct ttggaggccc tggagacaaa atctttggta ctttcctcaa
    17221 ctttcccggt taacagaggc gatgtctgtg tttctctatg ctcgctcaga tcttgggctt
    17281 tgacgagatc gaaatacacc gaacgactag ccatgagatc tgtgtgagtg ccctcctcga
    17341 ccacatgacc cgcacggagt acaacgatct tgtccgcatc tcggatggtc gaaagacggt
    17401 gtgcaatcac aatcttgttg caactgggat gactctcgct catggctgcc aagactctgg
    17461 cttccgtctc gctatcaagt gctgatgtcg cctcatcaag tatgagaatc cgcggctggc
    17521 ccaccaatgc ccgtgctata gccacgcgct gagcctgccc acccgagagc ctcgagccct
    17581 tggctccaac catggtatcg taaccttcag gtagttttgt gatgaaatcg tgggcctgcg
    17641 caactttggc tgcattgacc acaagacggc gcttctcgtc ttcggaggtg ttgtcccact
    17701 gtggaccagt caggccaaac tcaatattct catacacagt cttattgaac aaaaatggtt
    17761 cctgttgtac gacatgaatc tgctgccgca accatcgcaa acgaaaggat gttaagttgc
    17821 tgccatcaag aaagatacct ccagaaacag gatcatagaa gcgcaatatc aggctggcga
    17881 tcgaactctt tccagaaccc gacgggccca caatggctgt gattttacca gctgggaaca
    17941 gtatatttac atcatccaaa actcgaacgc tttggcgact ggggtagatg tgtttgatat
    18001 tccggagctc tatggtgcca tcgacgtatt gagggacagt gcctttgtca gaagatgagt
    18061 cgatcggcga ttcgcgatgg ctcatcctgt aaatgcggct ggctgctgca actgccatgt
    18121 tgaaggcctc gagattggag ccgacgttca aaacacagaa cgccgctgac ttaaggacta
    18181 gggtgatggc cacgacatgt gtaaacggcg tgatgccgtc cgttaagcgt ctcgagccct
    18241 gccaaaatcc gagcgcaacg ttgatgtagc cactagcaac gcagaggctg atcattgagg
    18301 aattcaatgt tttgaggaca aaaccgtgct tggatgcctt ctttaagtag tccgtataag
    18361 tgcgatggac aaatttttgc atacccaagg ctgtggtact cttgattgag ccaagggcct
    18421 cttcaacaac ggcagtgccc gccgaagatg catcgagaga tcggccactg tagcgaactg
    18481 tggccttgcc gctaaggatc agtactgagg tgcccaatat gaatgaccac gaaaggatga
    18541 aagttaagat ccagtccaat gcgaaacaca caatgaccgt gcccgtcaga ttgccaatgg
    18601 ctgcgatgct gatagcaagt ttggacccca gagcctcctg aatcatgttc gtgtcggatg
    18661 taaggtgtga taggatcgag ccagtgccta cttcatcaaa gacagccatg ttctgcttga
    18721 gaacagcggc gaagtatttg gtctttattc tgcgcgcgat cctggctgcg gtgtggatga
    18781 agccagcggt agcgactgtc caggatacca gagaaacgat aaagaagtaa acatagtaca
    18841 atgtgaactg gttgattatc gcagtcaatg tatcgccctc cgttccagca cgtgcaaaga
    18901 attggactaa ataagcgttg acgatctgga tcgtttacaa ttagagcatg ttccgcgccg
    18961 ttagaagatc aaatcgaata gaactcacag gggcagttgg atgcagtgct cctgcagcga
    19021 tggcagcgag agtgctgaca agaactataa ctatgtcgac ccaagttgca tggctgtaaa
    19081 gaccgaagaa agatgctttg acatcttgga agtccaattg cctttccaaa atctccttct
    19141 caagtgtatt tggtaatgct ctattcgact cgggtttctc gctgcaatcc gccgtgtggg
    19201 tgcagtctcc attacatgag ctcactgaag tcaaagatga ttcgggcact atctcacctg
    19261 gcatggtctt cttgtccgta ctgcccatat tgaatcatat gataaccagt gtcaataggt
    19321 acagatcaag cgttgtcttt tattccatgc cagaaatgag aatcgaggta ttcgggagga
    19381 ggaaacagca aaaaggcaaa ataaggaagt gtacaatgaa ctttccctaa ccattggacc
    19441 tcatcaattc gactctcact agttggcggc acgacgacac gatgcggtga caagtggcag
    19501 ggtccctgct ggtgacaggt atgccggcga gccggatttg gaaagtcctg gacgtgtaac
    19561 attacctagg cgcctaagat tgacgctgca atagggcatg tggcgcccaa ggcacacctg
    19621 tcagcatgat gagtgtgcat gcatgtgaag cagctagggc tctctgcaat acaactatgc
    19681 cccacacata agctctttgt agtcagcatt cttgtggcaa cgtccaagcg caggccacga
    19741 taagcccaga agaaagagtc gtagtcagtc tgtctaattt ggggacgtct ggtgttccag
    19801 caagcttgta atcaagtgca cgagcaatga gggtagcgct atcagcaaaa gttgagtatt
    19861 gcagcacagg ttcgagatga caaaaagtaa tgtaggagat tatatatcat ttgaccagag
    19921 ccacgtaaaa acaaacgggt cgcctttgaa tggtgtgcaa gacttgcagt tgaagaagtg
    19981 gcaccgtttg taagccagct atgggttctc aagtcgaccc atcaccgtca tgggagaact
    20041 gggatagctg tcatgtcttt acagcaaagg agtacagttc caagagttct ggtggaaaga
    20101 attttgaaac cattatagtt gacgaatcga ttgactatga agtcgttctt gcattttgtc
    20161 aagaccggca ggtctcagag atgtcgctct ttaaactggc ctggggcatt gtcgttggga
    20221 cttatgctgg cgtagaggac gtgtgttttg gcatcaagac aagccgaggc caaagcatac
    20281 tacgctgtcg attagatgcc aaacaaacca cgggcagtct tctatcatcg atggaggaag
    20341 tgtcgttggt agttgatggc gagaagcacg gtctgtccgc actcgccagc tcaacgggac
    20401 tatttgacac gatactgtca atccaagacc acagttccac catggtgacc gacgccatac
    20461 agacaaacgg cggcatttca gctgtgagaa agctatgcct tttttttcac agataatgat
    20521 gtttactaat tcttctcaca ggattcccca aatgtgattc ttgaagccca ggtccacctg
    20581 caaaaaggcc ctatcgtcat ccgctaccca cagcacatct ttagcgagtt gcgggcatca
    20641 cgaattgcta ggtgcttttc gacttgcatt ctcgcaattg tggcaaatgc cgatgaacat
    20701 cttcaagatc tggacatatt gccacccacc gatgctgtgg atattcagac gtggaacggc
    20761 aaggatctag gaacctacaa aaactgtctt catgaagtaa tccgcgaaag aatgaaagaa
    20821 gacccagagg cccctgccgt gtcagcatgg gatggagatc tgacctacgg cgagctcgat
    20881 gttctctctt cgcgtctcgc atcaaagctt tacaacctcg gcgtacatgt cgggtctagt
    20941 gttgctttct tgtttcagaa gtctaaatgg acggtggtgt ccatactggc cattctcaaa
    21001 gcggggggtg ctgcagtggc actcaatcca gaatttccag tagagagact gaaaaacata
    21061 ctcgagttta cgcaagcccc ggtactacta gtcgactgtg cgctagaagg catgttatgc
    21121 atgtcacaga aaggcgtggt agagctcatc gtcaacgaat cgttctttca ccaagcgtct
    21181 gactccccaa gtgagacgtc cgagtacgta tgctcgacag taaaaccgga cgatgtggcg
    21241 tatattcagt ttacgtctgg aagcacgggt caaccgaagg gtatcgtgat cgagcattgc
    21301 acatatctgg ccaatgccgt ctcacaacac gaggcatgcc acgtgaacag atgttcccgg
    21361 gtactgcagt tcgcaagcca cagttttgac gcaattttgg ttgagatcct gactccgctg
    21421 ttggttggtg cctgcatctg catcccatca gaagagcgcc gtctgaatga tttggccggc
    21481 gccatgagag atttgcgagt taactggatg ggcgtcacgc ctactctggc aaaaataatc
    21541 agtcccaagg atgtaccggc tcttaaaact ctgtgcactt ggggagaagc ggcaagtagc
    21601 gacatgatag aaacttgggc tgactcagtt gaactcatca acatatatgg accctccgag
    21661 aactcagtcg aggcaacctc ccattcttgg tccagaggaa tccgagatcc atcgcatatg
    21721 ggcaaaggca tgaaagccgt caacacgtgg gttgttcgca tcgacaatcg ggaaaagctg
    21781 actccgattg gagcaattgg agaattggtc cttcaaggcc caacggtggc ccgtggctac
    21841 cttcatgatg aagctcgaaa tgcagtcgcg ttcaaggccg aggtgccgtg gataccgcct
    21901 actaccaaca gttatcgtat gtactacaca ggagatcttg tgcggtacac gccagatgga
    21961 tccttagaat tttgtggccg acgtgatact caagtcaaga tcagaggaca tcgcgttgaa
    22021 ctgggtgaga ttgagcatca catcaaccaa agcaactcag gcaactattt gcaatcggtt
    22081 gcagaagtag ttcggcctat ctaccggccg acccagaaga tactcattgc tttcatttgc
    22141 gaaagccgga atgctgcagc atcgatcgag tctctactcc aacctacgtc cgacgcattc
    22201 aggattaaag cgatgtctat caagagttat ctgacgaaat acctcccatc acatttcatt
    22261 ccttccatat tcctaccgct cacttacata ccaactgctg cttcagggaa agcggacaga
    22321 cacaggctga ggacaatggt cgagtccttg tctgaagttg aactcatgga atactcgtcc
    22381 catgaactcc cagcgaagga aaaggggtcc gagaaagaga tcttgattgc gcgtctctgg
    22441 gctcaaattc tcggggtaga tgaaaacgct atcacacctg gcgacaactt cttctggctc
    22501 ggaggcaatt ccattcttgc catgagactc gctgttgcag ctcgcgagaa agggattgca
    22561 ataacagtag cacaggtcct ccaacacccg cgacttcaag atattgcttc tacggttaag
    22621 atcgagaaaa ttaaagaggc cgtggtaaaa cagcattacg ggtataacca tttttctacg
    22681 ttatacaacg tgtttgctga agatttcgtc aagagggtgg tagctccaga gttggggatt
    22741 gcagcctcta acatcaagga catagcgttg gccactgact atcagattga aaacctggcg
    22801 tggtcctcat tgaagtccag aggtggcact aactatgtta ctttcgattt cgacgtcgcg
    22861 ctcgagcctg atagggtaca ggctgcaata gagcggcttg tgtcctacca tgctattttg
    22921 cggacagtct actgtgtcta ccgtcaacgg gtgtaccaag ttgctgtaaa tcaactagcg
    22981 tttgatatcg tccattcgct gcacgtggaa aatgtggaca aaacaactgc gtctgtgatg
    23041 gaatgcgatg ctcgacagcg cctggatatc actgcggcgc tcgtcaagtt ctggttactt
    23101 cggggcgcac acggtcgagt tatgcggctc attatccggg cctcgcactt acagtacgac
    23161 ggagtaacgc ttataagatg gtgcaatgag tttggcctgg cttacagcgg gtccaatctc
    23221 ctgccaaaga catcttttcc agaatacatg aattttgcag caaaccacaa cgcaaatgac
    23281 gcttgccact actggagaaa acttctggat gggtcgtcca tgactaacgt gtttcagcac
    23341 tccagtattc cttggaaaca cgtgctgaat ggccaagtgg agacgctcat tgacacctct
    23401 ttggttcact cccactccga tatcacaatt ggcactacta tcaaagctgc atgggcccta
    23461 gtactcgctg agatggcgag cagcggtgat gttgttttcg gttccgtagt ctggggccga
    23521 aatgccatgt ttccgggagt ggagcaagta gttggtgcgt gcatcgacaa cattcccgtt
    23581 cgagtccgcc tcggtcctgg tatgacacgc cttcaactac tgcagcagat tcaagagcaa
    23641 tactttgaag cagtcagttt tgaaaacttt cagtacaagc gaatcgtcaa agaatgcacc
    23701 gattggcgac cttgggagcg cttgagcact ctcgtcgagt acgagaacct gggagaggag
    23761 agttcacggt tcaaacttgg ccgagagtac ggcagcttca ccgtagatga aatcagacct
    23821 ccagcagatc gtcacgatgt aactatatac agtatgccca tgggcgagaa gcagacgttc
    23881 attgcactcg acttctgcag ggatattgtt cctataacag tggcacagcg aatgctggat
    23941 cgcatggtgg agcatatccg ggcgtttcac gacgaccacc atgtgcaagt cgtcctatcc
    24001 cccccagacg agattgggtt gccccacata ccgatgtcac taggaccctc tgccggagga
    24061 aattcgaaca agctcaatga gggtggtcag cggaaaaagg cttgcgatcg tctcattcct
    24121 gaggacgaaa cgaaccatac tcgggtacga cagcttgtag agaaggcctg gagctccgtg
    24181 ttgggatgtc agcaagcgga ccttgccacc tgctgggcca atcgggtccc tttctacaac
    24241 gtgtggggaa atctcatcgc ctcttacgcc ctggctaggt attacgaaag ggaaggtagt
    24301 ctagtagctg cagaggatct tttacagaac gttgatatgc agtctcaggt ggcgctattg
    24361 ttcggtcaag ccaagcccat gtactataca gactaagcat agtggcattc gggagagact
    24421 tgatgctgcc gagacaattc gacagaagag taccatgcat cgcataggat attacgactg
    24481 taattatatc atatatcaag gtacttttag tgcgaactct tggtatataa acgccatcaa
    24541 gacgtgtttg aagtttcccc gacgagctcg ccggcgttcc cagccatggc tgactcaact
    24601 gagccacagg ctgtcgaacg tcgacgcgag cagaacaggc ttgctcaacg caagagacgt
    24661 aagtcaacta cgtgtaccag cacggctata atcatggaga ctgaggcatc aaacgcaggt
    24721 gacaccgtga gatcgcagct gcaacagctt caagcagaca atgaagagtt acgcgccttt
    24781 aaggagcaga tagtgaaagc aacccaggca gggcgagtgc ctcgcagcac catggatatt
    24841 tcggcggggt ttctcagatc tccaagcagt tctgcccgaa gtcctgcagt gacggccgag
    24901 acattctcac tcatgagtag cgacgaggag tttgcaccag acatgaaggc cctggagccg
    24961 ttcctagcaa atttcagcac cgggggcgtc ggccttcggc atggtgacca tacccaggtg
    25021 ctgtcgccag caggttcgat aacgtaccac acaacgtctg acactctccg taccccagag
    25081 ccggcggacg atctaggcta cgtacatctt ggtcatggcc tcggccctgg tcctgaatcc
    25141 ttctgcaacc gcagcagtgg agatggcagg catgatgcgc ttcggatcgc tgtggcgaat
    25201 ggccatctct cgatggtaca gctcctattg aagcacggag cggacgtgaa cgcgccagcg
    25261 ggggagctgg agcggacctc actgcatgat gccgctgcag cagatgatgc aaagatggtg
    25321 gaactgctgc tcgaccatgg ggctgacgtt agcgctgtcg acaaatcggg catgacggct
    25381 ctgcaagtag cagcgtcgtt gggcaatgtg gaggttgccg ggattttcct gcagtggaaa
    25441 ggctgactcg atgggttcga cccaacgcca agatgtataa cgaacgacgc agtgtccaat
    25501 agctgtggcc ttgcttaccc cacacatggc cactgcaaag ctgacagcct tgccgtgaga
    25561 agaaatacga aaagaaatct ccgtcagctc tccgcgctgc aacatcctct tgttaattgt
    25621 gtattgttcc tgctgctcct tgccacgttt ctctgcattt cacaaccctt ctttgtaggc
    25681 tctgcagagc ctcgttccgg cgaccagtaa tatcccaccg ttcatgacca aaacaagcgg
    25741 agacgaagtc gcatcgctgc gggaccagaa aaaaagtaca ctgcatgcac ctgcaatcct
    25801 cccatatagc ccaggcgtcc cgcgtgcagc accgtctcat cagctgaatc atatgcgggg
    25861 cttctgaata cttggggtca tacccaatgc caatgtttcc aggggacgaa cgttgattgg
    25921 ccagtcaatc atgcagtgtc ctcctccatg ctgtccgtgt ccatcaatca gtgtaagggt
    25981 gcaaacatac gtgacaatca gcacacgacg cgccatttcc aggatataca ttgcaccttg
    26041 tcgacgtagt tggacttcca tcgcaaccgg ctcatccata ggctgtccga ggacatctca
    26101 cgagagaaag cgcgactgct gttagggcaa ggcaagttaa gcacgcagca gcggcaatgc
    26161 atcaaaatgg acgaaatcga cattctgcac ttcaatgatg tggtgagtaa catggtgctc
    26221 attgcggtac cttgtatccg agaggtggta acgaggactt acacgatctg gcccgtagta
    26281 tcacacatcg gacgtggaat tagttccgcg ttttgcaagt actctgtcaa agcccaacca
    26341 tgttctcgat gggtttactc cagcccgtca tcaactgcgc gtcttcagtg gcgatgcgtt
    26401 ctctccctcc ctggaggctt ctgtgctcca cggtggtcat atgattgatc tgcttaatgc
    26461 cctcaatatc gacgttgcct gttatgggaa ccacgacttc gacttcggcg aagcccgctt
    26521 gtcccatctc tcgaggcaaa ataatttccc ttggacttta gccaatgccg tccgcaagca
    26581 ttgtgtcgga gatcaaagac ggtacttggc tcaagctcaa aaattcgtca cccgggaagt
    26641 cgcggggtac aggttgggat tcttcggact tgctggcacg tgagggcccc tcttcctcct
    26701 ccccttccct ggggttaccg tcgatgtgtg ccttacagac tgactgatag tcagagattg
    26761 gccgtcaaac tgtcaacacc taccggactg tgagattcat gatccagcat cagacggcag
    26821 gagacttgca gcacacctcc ggaactccga aaggtgcgac ttcgtcattg cggtgacgca
    26881 catgcgtctt gctgaggatc tgaagctgtc tcaagccact ttatcgggag atggaaagat
    26941 tgatctcatc cttggagggc acgatcacta tgtgctccga agaacacata ctgacacgaa
    27001 cttcgacccc tctatcatcc agccgggagt ttacgacatt gccgggcctg tcacccaatt
    27061 caatggcttt gcccatatca tcaagagtgg gactgactgg agaggccttt caattgtccg
    27121 tttgagggtt gagaggctgt cagatggaag cgcttccata tctgacatga atcgtaagta
    27181 tatccgtttt ctcaccagtc actaggctta tgcttttcag tgaaacaaat cgtcgacctc
    27241 accaaaatgc caaagtacca tcaaataccg ccgtgcccca aggcgcttgc agccattgcc
    27301 aaaagtctag aaagcattga caaacttgtt caacaacctc ttgtctatgc cgacatttct
    27361 ctcgaaggac gctcgacact gatccgtagt caggagtcca atcttggtaa tatggtcgct
    27421 gatgctgtca gggcttttta taactcggat attgcgctag tcaacagcgg cggtatccga
    27481 tgcgatcgcg taattgagcg tagcaaggac gtaccgctgt gcatacgtga tatcctagac
    27541 atcagtccat tcgacaatgc gatggtggta aagcgcgtga gtggcagcac cattgcccta
    27601 agcctggaga actctgtctc cgatgcgcac acggacgggc gtttcatgca agtctctgga
    27661 cttagcattt cagtcaactg gcaccacgag gaaggtgatc gcatcttaag catattccat
    27721 cattcacgac agaacccggc gccttaccct ctccagcacg atcgtatgta cactgtggcc
    27781 atgactaact tcatagcggc gggattcgat ggttactctt gcttcgagag tactgaaaca
    27841 atgatcgacg tcgagggtgc catgacggac accaatctcc ttttagaggt gttcggcggc
    27901 gcgtttacgt ctcgcgatcg tgttgacggc gaattgaatg acaatactac agcgggttta
    27961 atgagggcta gaaaggaaat cgttatagca tacaatgaaa gcgatggact gccagtcatc
    28021 agaccacggc tggaaggtag aattaaggtt ataagtggcg tgaatctcta agagagccat
    28081 tgcatcacgc aatacgccac ctcaaaggcg tttcttcata ttgcagcacg ttgcatatat
    28141 agattgtcac actgccttgc catgcacatt gcaacctgta accggtgcaa gccatgagtc
    28201 aatgtagtac acgtgaccat acacgggaca ctgcaatcag tatataacct tctgcagata
    28261 ccttcgttgc cataagcttg gaggaatggt actattctgg aacagtttac tgggagtttt
    28321 gaatgccaag acagagttca cacttgccag ctttagcgaa agatgctgaa ctgtccaagc
    28381 accacttaat tcgaggagag caaaaccagg gcaatgcaac ttctttctga aaagtggccc
    28441 actgccacac aataacaaac tcgattcaac cgtcaacagc cgcagatgag cgatggcaac
    28501 ggcttggacc gagggtgccg cttctgtatg caggatcctt caggcctcgg ggaggaaggt
    28561 ggtattgaag gttctttgga ccctgcgccc catatgaatt cgtaggaata atgcaacaag
    28621 caattctaga tgggtttcac gtcggtggcc tgatgcattg cgccattgct ggtctgggca
    28681 tatgcactac attggctacc catgttaatt cggtcctagg tggatctacg tgtagacact
    28741 gcactaacaa cgacttactc gctggcgaat gagcgggaaa ggggcgtcag cgctactgtg
    28801 tgtattctga tgggaagggc gctatgtaac atcagtagga atttccctat catgaagaaa
    28861 gtccccacag acaagccagg atgaggtagt aggtggtcag ctgtagtcag caatccgcaa
    28921 cactaaggcg ctgcgaggtc aatatgactc agtatccaac gccaggtcct tgatttgata
    28981 ccttcaaagg ttactgccac gatgtagcac gagaaacatg gtggcgagct tccagtgatt
    29041 ggaaagatag aaagttggct agacagttcg acgcaggaca cgtacatcag catttaggcg
    29101 tataaatgta aggaatttta atctagcaaa aggaccagag tatcatcaag tcaaaatggg
    29161 gagtgaacta agaatccagg cgattggttc gatcaatcac gcgcttttcc gaatatcatt
    29221 tcagttttta ttcgtttcaa ccgctaattt ctaagttcct cgagaacagt ccaggggctt
    29281 ctgaatctgc tgcacatctg tgaagcattg caagtgtttc actttggtca cattccccct
    29341 gttccaataa taaaaatgca tcagcctctt gacacagcaa taaagtagtt tttaatgaga
    29401 tcgatttgac gaaacaagcc cctaaacata ctcaaaaata ggctttgttg acatgaatag
    29461 ggtcaactaa tagagacttg caactgtgga aatacgacat tttcacttga aatgcaaatc
    29521 aaagtgtgtg gtctaatctc ccatcatttc gatctatagt tattcattgt ttgctgttgt
    29581 gaactctttg gctgatgaga gacatcacgc tgatggacct ctgggagatg gattcataat
    29641 tgcacacatg cgtattcatc acacaaaaga tcattttgaa ctttgaaaga tcattacatt
    29701 attctcgcca tgtgtggata catggtacca atgatgacat gcatactctg gcctcccgtg
    29761 tcatgttggc gataccactg tctatcgctg tcgctaagca attgagtacg ctgagaaggc
    29821 atatcttctg agtgctgtct gactatgcct agtttaagac cacctgcgga ccaagaaagg
    29881 acactaacag ttgttcagtt gccgctcaaa atacaacatc ggcagaagcc ggaggccacc
    29941 agacagagta cgacgttgaa gcaaggtaga ataaccgact gcaggccctt ttacttagca
    30001 tagactcgac taatcctaac gtcggcgtct tgccacaaca gcaactgagc taaggaagcg
    30061 aactatctgg cgatcatgga taaccatgtc agatacccct taaacgttgc cataattggc
    30121 attggccatc gcggttataa cacacatttc ttgactttgc tagagaaccc gaggctgtgg
    30181 tgtgtcaagg ctgtctgcga cgtcaaccca gcaacgcgta ctgttttcgc cagcaaccat
    30241 cccaaaattc ccattctcaa ctctatatct gcactgctag atcagcatgg tcatcagctg
    30301 gacttggcga tagtctgcgt cccgcatcag tttcatctgg aatgctgtca ggcactcgca
    30361 aaggccggga taaacatcct caaggagaag ccagtcgcag agtcgagaga agaatatgat
    30421 cagctcctga aattacctgt gaaagcaggt attactttcc aaaagcggtt tgagcctcga
    30481 tatctggtga taaaggacct cttgaaacag gttgggcagg tcgcatcatt cagagcggtg
    30541 ttaactgcga gcattgacgc attagattcc ggttggagag ctaaaagtga tgtcggagtt
    30601 actgtatgct ctgcaagctt ctttcccgga taccagatct gacagtatct acaggaagac
    30661 ctcggttgcc acatgctcga catgatcgtc tccctttttg gcaagccaac gtccgtcact
    30721 gctcagaatg ccttaggagt gaggattgag cagacatacg gtggcgatga tattgccaac
    30781 gtaatcatga acttcggaga gtcagcgaag cgcaatattg gccatgtgca cctttcacgt
    30841 gtagctcacc gctccgaaga atcactggta gtcactggaa caaatggcac cttcgtgttg
    30901 gaagggaaag aggtggttct gcgcgacaat tccggtagcg agacatttcg tttcaatgac
    30961 tcttcctcca agagattcgc tgtaaagtcg atgctacagc aattctcagc gtggatcact
    31021 ggggccgaac ctcagttcgc agcttctttg gccaatgtca gcgacaccgt gagcgttatg
    31081 gaggccatcc agcgttctta cggtaacccg catgccacag agagtcttgc atcccggcat
    31141 cgtcaaattg gcaagccttt ccttgaggct tccctcgggg gtgagcacca tgtatggccg
    31201 ctcctcaccg ccgaatcgga ggatgcagtt gttcgacaaa tgcactcatc actgtctatc
    31261 tacaataggt cagatatata cgaagtcttt gaagatcgat ggcgtaagat gcacaatttg
    31321 aagcatgcac ttgtctgcag ttccggcaca atcgccatct tacatatgtt cgaagcacta
    31381 gatctgcgac caggcgatca agttctatgt cctgtataca cgttctttgc cacagcttcg
    31441 ccgttgctac agtatggggc agtgcctgta ttctgcgact cgttggggga tggaaacatg
    31501 gaccctgaag aaattttgaa aagatccacc ccgaaaacga aggcagtgat tgtcacgcat
    31561 atgtggggct tgccctgccg tatgcgcagg atcgtcgaca atgccgaaaa gatgggcatc
    31621 aaagttctgg aagactgttc acacgcgcat ggtgctgtcg tcgacggcaa gattgtgggt
    31681 tcatggggag acatggcagc ttggtcactt caagcaaaga agaatgtcat gggtggccag
    31741 gcaggagtca tggctactaa ctcaaccgat tactattctc gtgcgatcct ccatggtcac
    31801 ttcaataagc gagcaaagca ggaagtctca gaaagtcatc cactgcgcaa attttggtgt
    31861 aagtcttgga ccttactgca gcttctacat gagtgactgc tgaccactcc cctcagtgac
    31921 tggcattggc ctcaacttgc gagcccaccc gttggctatc gcgttagcaa accagcagct
    31981 tgatcgactt ccatcccatg atcgccgcag gcaagcttac gcatcgtacg ttgcgagaga
    32041 acttgacaaa atcccgttcc tcaagatgcc cacccttcaa aacaacagac gggacaaaca
    32101 tgcttggtac gcatttgtga tacaattcga tccttcccgt gcacccaaag gtttgacccg
    32161 cgatgagttt gttcgtcgac tcgagaagcg cggtgtcaac gaagttgaca taccacgctc
    32221 tactggcctt ctaaatgggt tgccattgtt cacacacgcg cacgaggcag tgccaagatt
    32281 tgggcccaca gcttggtgca agccgcaagc gacagtggaa ttccctaatg ctgagagctt
    32341 ttataaccat gccatcaagc tgcccatgtg gacgacggat ggtgacaaga cgattgtgga
    32401 gcattacgtg agagagtttt tggctgttgc agacgaggtc atggggaata ctcacggtca
    32461 atggggcgaa cagaatagga gacaggggac cgaaaacccc caagccaggt tgtaatttag
    32521 aatggaaagt ctccttgatc tttgctacac attcattgca tattagcctc attatcacaa
    32581 atgcggagaa gtcgttgctt tgctaatcgt gatgccctca ctgaagctcc atggccaaac
    32641 catctggatg cgacagaaac tgagcgtcat gaagaactaa cattaagggc aatttcagat
    32701 agtagtaata tgacttataa atgtgacata gtagtctcga ccgaatatca aggccgcata
    32761 atttgctttg ctgagcagaa gtcacattcc gtggtcggtg ccttgtatgt attacttatg
    32821 cttcagccct tgaatacgat aagtccgttt ataatagggc tcattcatag catacatata
    32881 ctctaatact aatcgagtgg ttttagactg tttccatgca tgtacatgag acaattgcag
    32941 tggcttttag gtttgtatat gatagagatg cctatcaact atttgggact atctcatacg
    33001 caacttcctc agatgtggct tccattcgaa ccatctttcc aaatctctcg tcaagcggca
    33061 gctgacacag ccttagtagc cttgacgaca gccatactag gatcatccag aaaagtctgc
    33121 cagaaagctg tgtcgtcgcg cacggtcttg gcgctcataa agtcaacttc ctggacgtct
    33181 gtcaagccaa acttctcgat gatctccttg ttgcccttcc agctcaagtc tagcgagctc
    33241 gcctcaaatt cgatcggctc gtttaggtgg atgcgatatc ggtagcgaac acctccagga
    33301 atatcttcga aatctttata cgtaacgccg tatttgccat cagcgcacgc cttgctcttc
    33361 atgttgccta ctcgggcgcc aacgaagcgg ccgccgggct tcaaacggga tacagcattg
    33421 cgccacatag tctcgagctg ctcttgcgag gttgcatggt cgaaacagaa attggacatg
    33481 acaatatcgt actggtcccg tagacctttt tcgaggagat gatcaatggg cttcgtcacg
    33541 tctgcctcaa aggtacgaat ttttccagtg cggccgagtt gcttctcagt gtcctcagca
    33601 actcgcaaca tttcggtgga cagatctata atgtcgacag tggctgctcc tgcgtctaca
    33661 gcttggcgtg agtgaatgcc agagccaccg ccgaagtcga gaacatggag cccagtgcaa
    33721 tccccgaggg ctgcaccaag aagttccgtt tggagtatgc tgcagggcag gtgcgtaata
    33781 tcgttgtagc cctgggcttg atggtcgtat tcacttttga cttgctcaaa actagccatg
    33841 atgaaatgat ttgttatgta ttcaggatag agtggttgta gttaagatct ttatggcagt
    33901 cagtgatatt atttttactc tcctagtgaa gatatgtact tattactcaa agtcgagagc
    33961 attgcttggg ataatcaatg atgtggtata gtggacctga tagcccttaa tgatgaatac
    34021 agtttttccc caccctaatc acgcacgctc tgtagagctc agacatgatt ttcttgggca
    34081 ttcaatcgca tctcacatat gaatggcatg cgtagtttga tgactcaccc aatccgcgca
    34141 agtgtgttgc tgcagtaccc ttccccaatt gctgacgcag catgctaccg cactgggctt
    34201 catcatcagg ggatatactc taggcacgac acatcaggtc cgaaattgcg tgtgcattgt
    34261 catgtctctt actgcttgcc atactgtgtt ctacttgatt tcaagtattc agacgtgagt
    34321 gtgtttattc tacattatac atgttggcaa gcggttcatg tttttgattt gctagttgta
    34381 acacaagagg gacaagttga atgatttatt cattctcatc gaccttcttc agtaaatggt
    34441 gttttcattc gtagatagac acaaaaacga atattggcaa tacgctttgg ttggaccatg
    34501 gatgctttaa tatgggataa caaccctgac gctcatcgat tcgccgaagc tgctgtgaag
    34561 gcccttttgg cttcttttcc aggtgtcggt aatcagaatg tacggaaaga ccgtaaaagg
    34621 caaggcaaag gtccgtgttc attcatagat gtgtattcct agctgtctag ctggtcgtgt
    34681 gctcaccata tcacaggacc ttcagtgctg gaaattggtt gcggtactgg cgtcttcagt
    34741 ctccgactgc ttccttacgt gggctcaatt ttggccgtgg atgtttcgca tcctatgatt
    34801 caagtacttc gactcaaaat tgcagaaatg tgtaacccaa cagagcgaaa gcatatcgca
    34861 cctctctgct tgtctgtaga ggacccagaa gatcctgcat tgccaccagg ccaaggtgga
    34921 aagcgcaaga agtttgatct agtgacagga catttgttgc tacatcatgt ggcagatcac
    34981 aaagctcttc tggagactat gtttggttgc ttgaaacctg gtggtcgctt ggcattgacg
    35041 gattttgcag acttcggccc tgaagcgcgg ctatttcacc ccgaaggtaa aatgggtgat
    35101 gtcgagcacg atcaaggggt gaatcccaag gcaattgaaa agttaatgcg gcaggttgga
    35161 ttcgaagaaa cgaacgtatc agttgcttgg acgtcagaga aagaggtcga gcgattcccc
    35221 ggggagtggg gccccaaagg actgcaaaaa cctgagtcgg ttcggacgat ggagttctcc
    35281 tttgtgttgt gcagtgggag gaagcccaaa gattcgagca agtacagtga ctattctagc
    35341 ggaagtgagc cagtcttgta tcatgatcgt acaagaacac agtagtccag gtgtcgagcc
    35401 ttatcaatgg ctacaaacca caacaatcag ctcaagaaac tcgaagtgag ccggtatcag
    35461 gaactcataa taccctgcaa gtcgaggcca ttgggaaatc cctactagta cattaggttg
    35521 tatcttaaaa ggttccatta ctttcaaaac ctaataagaa aaactaatta actattagat
    35581 ttgaatgact ccgttgtttc actctctcgt cttcgccagg gcgcactcct tcgtgctcta
    35641 gttacctgct atttctttcg agcaattcgt ggttaatgtt cggtcttgtt cacttggcaa
    35701 agctatcccc acccttatga tgactccgag gttgctggtg cctctcatat ccgcatgtta
    35761 cgcacagtca gctgacagca tctgtcttgg ctcatgcagt tcaatcccga atctatccca
    35821 ggttagtcca atagatactg tcaggcgagg tcatggggca ggtgggtttc ggtgggtcac
    35881 tgcggcacat agtgaactcg atagcagttt cttgtaagac gacacgcgac ctgcgtgaag
    35941 ttgagccata cacattgctc gctctatcat aggcaggcca agggctatta atccaaactt
    36001 ttacggttta actgtgaata gtctcgcggc accggcctac caaacccgat gccttcacac
    36061 tggctacttt tcgtcctcat tggtggtggc aacctgttta caaggtatag ctgtgccaag
    36121 cccaccactg aacctacaac atttccccgg ttcagatttg agacggatgt tctaacaacc
    36181 gaaacgctca aaaagtatcg cagcaagaat gcgcatctac tcgcgttcaa cactagtgga
    36241 ccaattactg ctagcggagg atgcaaggta ttcccgggtg atgccgcttg gccgtcgtcc
    36301 gaagagtgga atgctctcga cgatgctctt ggcggtgcgt tgataaaaac cgttcctcta
    36361 gccgcaccat gttatcgtga atgggaggtt tataacgctg cgaagtgcga agcaatagtc
    36421 gccaactgga ccaaccctca tacgcagtca gtcacgagca atcaattttt ttctctctat
    36481 atccactaac agtaacggta gcatggaaga tccaacgtca gtgatgtggc cagtatggga
    36541 aggattgact tgtttaccgg tggatggcac cggcaactca agctgtacta ttggtggcta
    36601 tccgacttac gctgtgaatg cgacgacagt tgctcatata cagctcgcga tcaattttgc
    36661 gcgcaattct ggtcttcgaa tcgttatcaa gaacaccggc catgattacc ttggaaaatc
    36721 gtccggagct ggtgctttaa gtatatggac gcataacttg aagagcattg agtacttgcc
    36781 taactttgga cgatcatctg tcaagactat ccacgctggg gctggagtta cgtccctcga
    36841 ggtttctcaa atcgcctatg gccacgatgc atctgtagtt gcgggaatgt gcgctgtaag
    36901 tataccatat cttccataat tctaagttga ctgacttggc cataagagtg ttggctttgc
    36961 cggaggctac ttcactggag gagggctttc gccgttgtct agccttttcg gtatggcagc
    37021 cgaccacatc cttgccgccg gcgttgtgac agcagatggt caatatgtga ttgcttctcc
    37081 agagtctcat ccggatcttt tctgggctat ccgtggaggt ggaggtagca cttggggagt
    37141 ggtaacatca ggtacgtcca gcattcgcgc taatactagt ttctcttact aaattctagt
    37201 tcacagtcgt cgtaaggctt catcccacaa ttccattaac gacatccgct atctccttcc
    37261 aaacttcagc caatgtgagc aacgagacgt tctgggaggg cgctcgttct tattttgaga
    37321 acatcgaacg cttcaccagt gctggctttt atggattctc taatacccgg cgactaagct
    37381 ccttctacaa caactccgat ttcagttttg cacttgagcc tatggtaagt agttgactat
    37441 ctatcggcga tgctccttca tagctaaacc ttgcgcatca atagctagca ccaaatacta
    37501 ctatcgaagc atttaacagg gtcacaaaac ctttcttcga ccgattgaaa gagcttggca
    37561 tcccctacac caacgagcaa aagttctacg aatccttcca cgaaggatgg atagcaacat
    37621 ggccagatga agaccttgtc gtcactgtgc ccactatcac tgagggaagc cgcctctttc
    37681 ctcgcgaatt gttcgccaac cctgagggca tagagaattc ccttcaggct attcgtactg
    37741 ttagcgagcg cggatatgac attacagggt tcgccctggc gccgcgtaac cccttccacg
    37801 ttgataactc ggttaatccc gccctgcgca acgctctcgg gcacttcagc tcaggtgttg
    37861 tgtttgccga acactccaca tcggagcaaa tggctgatac tcaagcggag cttatgaata
    37921 atattcttga cgtctggcgt gaagtagccc catcagagaa gatgggaggc tcttacctta
    37981 acgaagcgaa tataatggaa cccaactggc aagatgactt ttatggtcta aattatccgg
    38041 agctgctgag aatcaagcgt acgtatgacc cttacagcgt cttttacgct acaactggag
    38101 tcggtagcga agactgggag gtacgaagta tggagcaagg tattcgaaca caaaatgggc
    38161 gcttgtgccg cctgtaaatc ctggccaaac cagattattt cgctcagagt cgtagacact
    38221 atacgttaga agtatgctgg acaatgttac taccactttc agtgcgttga caaataatga
    38281 aatgaaacta ctgatacatt aatacgtaaa tgtactccta gaaaaatgga atgtgcaatt
    38341 acgtgattac atcaattggc cgactttccc aggcgctggt actgggaatg aggatcgaga
    38401 catggctacg ttagacgctg caattcctcc ttgatgaggt gagagggact ggctacagac
    38461 cattgggcgc tttttgcatt tgatgcccat cacttggcga actgggattc gtactccaca
    38521 gcgggcgaat ggtccgttat ggcctaagtt aggttatgcg cttatccaaa gcggcaactt
    38581 gaccgccggt ttccgggttg cctgattgat cccaagccga taggaattag tcatctaagg
    38641 ttacagatgc aggtaagcgg cacatgccca ccgctttctt gattgctatt tcccaagtca
    38701 acaagagttc ttactacgcc cgaatggact caaatgcgct tcaacattcc ctcatgtacc
    38761 agtaaaatcc agcaagaatg gaggctatta agatcacgcc cacagcggcg ccagcgcccg
    38821 gcgcaacccc aagcgccggt gatgtcgccg acctacgcaa tgatgatggg tggaagccca
    38881 ccaagcgttt cctcctggct ttcatgtctc ttctcactat cgtggcagcc gtggcgattg
    38941 aatcaaccag cttaccaact gctctcccca tcatgagcgc agaattaggg ggtaccgctc
    39001 tggaagcatt ctggtctggc actagtttcc tcctagcttc gaccattatc cagcccacag
    39061 tcgcgtcaat gtcgcatatt ctgggtcgaa gaatcgtaag tccacaggtc gcacaacggc
    39121 gaaatgactc gctcatcaaa ctcgcagatg ctctatgtta gcagcgttgg atttgcaagt
    39181 ggttcgctca ttgctgccct cgcacgtaat tttaaacttg tgctcgtcgg taggactatt
    39241 caggtatgta tcgacctatc acatgttctc taacgtagtc tgacaaatat atatttaggg
    39301 agcaggaggt atgctgtcta atcccattca agtcttgaat tgcatgctta tcaaattatc
    39361 aggagggggg ctgattgtcc ttctggaggt gcgccttgcc cacacctaaa tcactgtaga
    39421 attctgcaga gaactgaact gacgcatcta ccagattctc atatccgatc tggtccccct
    39481 tgcacaccgc ggtacttggt tcagtatcat ttccgccatg tggggtatcg gcactgccac
    39541 tgggcccttg atcggagctg gattcgctca agatgttgta cgtatcacaa ctgcaaattc
    39601 tcaatgctgg aactaaattc atgaagacat ggaggtggat attctggatc aacctgccaa
    39661 tcgtcggtgt gggcatgctt ttcgttacgc tatttttgaa acaagcgcag ataccagggc
    39721 aaattattga gaagctcaag agatttgact ggcttggttc cgtactgttt tcagtcagtt
    39781 ctgcagggtt tttgtttggt attactaccg gaggtgtcag atttccttgg taagcaagag
    39841 acatatactg cttgagacca ggcgtattga caagacgcag gtcatcctac caagcactgg
    39901 taccactagt catcggattt ctaggcatgc tctcctttgt ctattgggag ttcaactttg
    39961 cttcagagcc aatcgtggac aagcgaatct ttaaaacatg gacagcaatc tccgcttata
    40021 tccaaacgat gctgcatggc ctcgtcctgt gggcggctat ttatttcctg agtaagatta
    40081 ccccgcctgc acaaatctac gactgtgagc tgatcatctt ttgtagcttt atactaccag
    40141 gctgtgaagt tgtactcgcc agttacttca gccatagcac tcctccccga gacagtagga
    40201 ctctccctct cgagcattgc ggtaggtgcc cttacagggc ggtggaaaag atatcgatgg
    40261 gccctgtggg gaggatggtc tctgactact cttggcgctg gccttttgta ccttcttggt
    40321 acaaacacca gtatcactca atgggttttc ttgaacattc ctttcggtat cggaactggc
    40381 atgcttttca cggcagagat cctagccatc caagccgcaa ctgagtacgt acccgtgacc
    40441 gggctgaagt gttcttcatg cctcttttct gccatatgct gacgctctgc agacctcatc
    40501 tcaacggcga agccgcaggt ttcttctcgt tcatccgaat ctttggccaa gctcttggcg
    40561 tagctatatc gggagttatc ttccagaact cactgaaaca aacactgctt cgaattccgg
    40621 gtttcgcttc tctcgcggac gagtactcgc gtgatgccac cgccatagtc actctgatcc
    40681 aggatatgga cgacggcgat acgaaggcgc gaatgataca agctttctca gatgctctaa
    40741 gctcaatttg gctctctctg ttggcgtttt cagctgcagg attgctgctt agtttcacag
    40801 tgaaaggata ctccatgacg caggagcatg ttactgcgca acatctagtt caagagaagg
    40861 aggggtctgg aaatgaagag gctggactct cggaaaatac tcagactgcg gaaaaatctt
    40921 gagcaaaagg cccgccattg ggactcctct gttcccgtgt tacagtcgga tcgagctatc
    40981 ttcgatggct caagacaggg agaaccagag tccaggaact tgacatgttc aaagaagagg
    41041 tcatataccg ccgtagatca tgtattagag aagccaatct aactatagat cagagagtgt
    41101 tccgctagac cacaccttgg cgactcgtca cttagctatg ttcattatgc acaaataaag
    41161 tgaacatgtt gcagatgagt accgaaaaaa gtaatctgag actattcgca aatggtctgg
    41221 taggcgtgta tcttcgactt atgcgcagtt aaataaatcc tgctaaaccg tcgatcgcgc
    41281 atgtcattgg cctagcggaa attgtggctg tgtagtaatc acgaaacgta tccattacca
    41341 acttccagac tcgtcaagtc ttttccatat acttttgcct aatagcacca atcaacgcaa
    41401 caatctgccc gactattgac aggaatactg tttgcgcgca atgctaagtt tataacagca
    41461 acataaaaca aggttctgct aactcgtgac tgaggaccta aaatatactg atctggccat
    41521 ggctgtgtcg acattgcccg cttccaatct ggacgaagcg gccgtggctg acttccacga
    41581 gaccctcctc cagtccaagc gcattgtggc cgtcctcggt gctggactct cagccgcctc
    41641 cggcttgccc acttaccgtg gtgttggctc tggaggtctc tggcgcaatt acgacgccac
    41701 ccaaatcgcg acaccggctg cgttccgcca cgacccgggc ctcgtctggc agtacacaag
    41761 ccatttgcgc agactagcgc tgggcgcagc tccaaatccc gcacattatg cacttgcaga
    41821 gttggcgcgc cgggttccag gtttcatggc actgacgcaa aacgtcgata acctgtctcc
    41881 aagagctgag cacccagcag cgcagctgaa ccagctccac ggaaacttgt ttgacatgcg
    41941 gtgcagcgac gaggcaaatt gcggctacat cgaaagaggg aatttcaaag accctctcac
    42001 tcctgccctg gcggcttcac ctgaggagca ggatgcaact gtgtcaaaca acgaaagcgt
    42061 gaagagacca aaagccacag cctggctgct ggaaggcata gcacggaaga acaggcagat
    42121 cctgggtcat gattaccaag aagcagcacc tttgcggaca gaccaggcgg ccttaaagtc
    42181 aggcgatgac gagagcaccg agtcgcgact ggcagttgtg ccggagccgt ccaatatccc
    42241 gcctgcagat ctgcctcagt gtcccaagtg ctcaacgaac ctgcttcggc ctaatatcgt
    42301 gtggttcggc gaagccctac ctgcagatat cgtggcagag gtcgataaca tgtttaatga
    42361 ttcacagcct atcgatctgt gcattgtcat cggcacatct ggaagcgtct ggcctgcagc
    42421 gggctttgct gacgtcgcgc ggaagaaggg cgcaagaatc gcagttgtga atctcgatgt
    42481 gtctgatgtg aagaatatgc ggcccgggac cgattgggtg tttgctggtg atgctgcagt
    42541 ggtggtgccg gaattactga agcctgtgat ggggagcttg agtggatgag gatgggtcgg
    42601 tatcttttgg cgacgttgag tagatctgga ggcaagtaca agcaataatt ccgggtcaac
    42661 cccatccaga gccggtattc ttctatcttt atacttccgc ggaccgataa tgagacgcga
    42721 atgcaggtgt tagttgccca gtcagaatgg cgtgagcgca aggaggcaaa agatacaacc
    42781 tgggcgctgc ggaaattgac tatagagaag atatatccga gacattgtac ggtctgttcc
    42841 ggactcagga tgtgctaaca aactaaattg tatgagttgg ttatggctac ctaactctag
    42901 tatagtcttg aaaagtgggg tgccacccgg aaccgttccg cactgcccct tcgcggggcc
    42961 aaaatttttg tactccgggg aaggcgacag caccaaaacg cagtgaactg catcatccct
    43021 ccaaccagat agcgacgacc aagcgattcc atttcttcta tcgagccagc ggcctgtcac
    43081 ggcgattgac acttgcggtc ttccagcgcc cttctgtctc agcgacattt cacctccaaa
    43141 acgccacgtc ctgctcagcc agccaagatg gcagccgacg agaagagcat gccgttctta
    43201 aagaacctcg catccagcgg tatgtccaca tgcggccttc acgcctaacc cctcggccca
    43261 aaggtataat cgctgaccgt tctccttgag tgtccagacc gcaaaatccg cacttcggcc
    43321 ctcggcacgc ttcgcacgtt cctcagcgcc agcacgacct cgcgggcgct gacgccgctc
    43381 gacaacctca agctctggaa gggcctgttc tacagcctgt acatgtgcga ccgaccggtg
    43441 ccgcagcaga acctgtgcgc ggacctggcg gcgctgctgg acgtgctgcc ggacgacgcc
    43501 gtcgcgccct ggctcgtcgg cttctgggac gtcatgggcc gcgagtggac gacgggcatc
    43561 gacgtgctgc gcatggagaa attcctgctg ctagtcaggc gcgtgctcgg ccgcagcctg
    43621 gtctgggcgc acgaggtgcc caaggccaag ggcgccaagg gcaagaaggc cgccgacgcg
    43681 cggcgcgccg ccctgctcga gctcttccgc gagtggccct ttgagtccac gggtgatctg
    43741 aagaagatgc ccgtcggcct gcgcctgcac gttctggata tctgggtcga cgaggccgag
    43801 aaggcgggca tgatcggcga ggacagcacc gaggccgacg cggagttcct gaacggcatc
    43861 cgagagatcc tgcaggccat gatagggaag accgtcactc ctgtgaagcc cagggccaag
    43921 gagagtttgg cagacgagag gctgccgtgg tatgaaaaga aggaagggac cgaagccgag
    43981 gacgaggaga tgacggagga tggggacagc gatagagaca gttttggcgg attcgacgac
    44041 taagaaagag cattggcgtt tgaaccgctg ttggtggcat attctggtaa ctagagaacg
    44101 gagttcgggc gttttaggac aaaaggtcta gatacccatg gtacgggtcc atgaaataat
    44161 cgacttactg aacctgaaca ttatgatagt actcaattaa gtgtgtattc aatgggtcaa
    44221 gactaccgac gtcttcgtct catgcatgat ttataggggt atcttgcagc tcagttcgat
    44281 cacgaccttc gcctctcagc agtttttctt tcttcccttg ctggcagttt tgtaggcctt
    44341 ctgagccttt ctctgttcct tttcttctcg cttcagcttc ctggaacttt tcctgt
//
