# Supplementary material for: Genome sequencing and physiological characterization of three Neoarthrinium moseri strains
Source: BMC Microbiol. 2025 Aug 21;25:526. doi: 10.1186/s12866-025-04274-z (PMC12369201; doi:10.1186/s12866-025-04274-z)
Supplement: Supplementary file 16 — Supplementary Material 16. [file 12866_2025_4274_MOESM16_ESM.zip › BiGSLICE/input/Nmoseri/CBS16480/JAFEVA010000008.1.region004.gbk]

LOCUS       JAFEVA010000008        46684 bp    DNA     linear   PLN 06-APR-2022
DEFINITION  Neoarthrinium moseri strain CBS 164.80 scaffold8_Wmoseri_CBS_16480,
            whole genome shotgun sequence.
ACCESSION   JAFEVA010000008
VERSION     JAFEVA010000008.1
KEYWORDS    .
SOURCE      Neoarthrinium moseri
  ORGANISM  Neoarthrinium moseri
            Eukaryota; Fungi; Dikarya; Ascomycota; Pezizomycotina;
            Sordariomycetes; Xylariomycetidae; Xylariomycetidae incertae sedis;
            Neoarthrinium.
COMMENT     ##antiSMASH-Data-START##
            Version      :: 7.1.0
            Run date     :: 2023-12-04 12:18:39
            NOTE: This is a single region extracted from a larger record!
            Orig. start  :: 901203
            Orig. end    :: 947887
            ##antiSMASH-Data-END##
FEATURES             Location/Qualifiers
     protocluster    1..46684
                     /aStool="rule-based-clusters"
                     /category="NRPS"
                     /contig_edge="False"
                     /core_location="[20000:26684]"
                     /cutoff="20000"
                     /detection_rule="cds(Condensation and (AMP-binding or
                     A-OX))"
                     /neighbourhood="20000"
                     /product="NRPS"
                     /protocluster_number="1"
                     /tool="antismash"
     proto_core      20001..26684
                     /aStool="rule-based-clusters"
                     /tool="antismash"
                     /cutoff="20000"
                     /detection_rule="cds(Condensation and (AMP-binding or
                     A-OX))"
                     /neighbourhood="20000"
                     /product="NRPS"
                     /protocluster_number="1"
     cand_cluster    1..46684
                     /SMILES="NC([*])C(=O)NC([*])C(=O)O"
                     /candidate_cluster_number="1"
                     /contig_edge="False"
                     /detection_rules="cds(Condensation and (AMP-binding or
                     A-OX))"
                     /detection_rules="(Terpene_synth or Terpene_synth_C or
                     phytoene_synt or Lycopene_cycl or terpene_cyclase or NapT7
                     or fung_ggpps or fung_ggpps2 or trichodiene_synth or TRI5)"
                     /kind="interleaved"
                     /product="NRPS"
                     /product="terpene"
                     /protoclusters="1"
                     /protoclusters="2"
                     /tool="antismash"
     region          1..46684
                     /candidate_cluster_numbers="1"
                     /contig_edge="False"
                     /product="NRPS"
                     /product="terpene"
                     /region_number="4"
                     /rules="cds(Condensation and (AMP-binding or A-OX))"
                     /rules="(Terpene_synth or Terpene_synth_C or phytoene_synt
                     or Lycopene_cycl or terpene_cyclase or NapT7 or fung_ggpps
                     or fung_ggpps2 or trichodiene_synth or TRI5)"
                     /tool="antismash"
     gene            324..1365
                     /locus_tag="JN550_003552"
     mRNA            join(324..362,430..727,788..1024,1088..1365)
                     /locus_tag="JN550_003552"
                     /product="hypothetical protein"
     CDS             join(324..362,430..727,788..1024,1088..1365)
                     /codon_start=1
                     /gene_functions="biosynthetic-additional (smcogs)
                     SMCOG1001:short-chain dehydrogenase/reductase SDR (Score:
                     148.3; E-value: 4.5e-45)"
                     /gene_kind="biosynthetic-additional"
                     /locus_tag="JN550_003552"
                     /product="hypothetical protein"
                     /protein_id="KAI1873299.1"
                     /transl_table=1
                     /translation="MASKLTLDGGIALAASGIGKETVLAFAEAGARGVVLADVKIEGIE
                     AAAEESRKCGKHANYRALAIKVDITDPESVQHLVASTVREFGRIDYAVNCAGVSFLNTR
                     RGHWKGADHVFSEVIDTNMAGAVRFVRAAMAAMAQQEPLTFTGRHGLRSLGKGSIDVLG
                     STSSLAGIPGMISYTTSKHVVIGLVKSAAVDALALQSAIRVNAVCPCWVDTPMVQLGIE
                     KNPMLKPVIDNLTPLKRAASVDEVADYIIFLSSPYTSFINGIALSIDAGLTLPTPPSLP
                     LS"
     PFAM_domain     join(430..727,788..1024,1088..1332)
                     /aSDomain="adh_short_C2"
                     /aSTool="clusterhmmer"
                     /database="35.0"
                     /db_xref="PF13561.9"
                     /description="Enoyl-(Acyl carrier protein) reductase"
                     /detection="hmmscan"
                     /domain_id="clusterhmmer_JN550_003552_0077"
                     /evalue="1.00E-46"
                     /label="JN550_003552"
                     /locus_tag="JN550_003552"
                     /protein_end="273"
                     /protein_start="13"
                     /score="159.6"
                     /tool="antismash"
                     /translation="AASGIGKETVLAFAEAGARGVVLADVKIEGIEAAAEESRKCGKHA
                     NYRALAIKVDITDPESVQHLVASTVREFGRIDYAVNCAGVSFLNTRRGHWKGADHVFSE
                     VIDTNMAGAVRFVRAAMAAMAQQEPLTFTGRHGLRSLGKGSIDVLGSTSSLAGIPGMIS
                     YTTSKHVVIGLVKSAAVDALALQSAIRVNAVCPCWVDTPMVQLGIEKNPMLKPVIDNLT
                     PLKRAASVDEVADYIIFLSSPYTSFINGIALSIDAGLT"
     protocluster    844..43173
                     /aStool="rule-based-clusters"
                     /category="terpene"
                     /contig_edge="False"
                     /core_location="[10843:33173]"
                     /cutoff="20000"
                     /detection_rule="(Terpene_synth or Terpene_synth_C or
                     phytoene_synt or Lycopene_cycl or terpene_cyclase or NapT7
                     or fung_ggpps or fung_ggpps2 or trichodiene_synth or TRI5)"
                     /neighbourhood="10000"
                     /product="terpene"
                     /protocluster_number="2"
                     /tool="antismash"
     proto_core      10844..33173
                     /aStool="rule-based-clusters"
                     /tool="antismash"
                     /cutoff="20000"
                     /detection_rule="(Terpene_synth or Terpene_synth_C or
                     phytoene_synt or Lycopene_cycl or terpene_cyclase or NapT7
                     or fung_ggpps or fung_ggpps2 or trichodiene_synth or TRI5)"
                     /neighbourhood="10000"
                     /product="terpene"
                     /protocluster_number="2"
     gene            complement(2045..3893)
                     /locus_tag="JN550_003553"
     mRNA            complement(join(2045..2957,3024..3247,3323..3486,
                     3626..3893))
                     /locus_tag="JN550_003553"
                     /product="hypothetical protein"
     CDS             complement(join(2045..2957,3024..3247,3323..3486,
                     3626..3893))
                     /codon_start=1
                     /locus_tag="JN550_003553"
                     /product="hypothetical protein"
                     /protein_id="KAI1873300.1"
                     /transl_table=1
                     /translation="MKSAEKQSHDIELEGPGEREGVAVDEGGIGICPSTPPLPVLRNML
                     SRWNVKIEGLSGLEARGIARVLPEDRNLFRGRSDYKGMFTLWFGTNLCVLTLIPGLLGP
                     LIFSLGWVDSVCIVIFANALSACGPAYMATFGAASGNRTMILSRHFMGYWPSKLTCLLN
                     IVMQIGWGTVGAIVAGQMLSAVSGNGLSVVPGCVIGALGIGVIATLGIGIVHTYERYAW
                     IPQACALFILVGSSGGGWNTGLASVGSSATIAANRCSFFALEFGVVVGFSAVAADLYVY
                     YPPGISKPMVFLSTWSGLWLSSLIAGIIGVGIGTGVPTKPSWAEAYSVSSGALLLKCYR
                     GLGGLGGVCVVILALGSIANNAPATYAGANTCQVLGRYAKAIPRWVWCVILVSIELICS
                     VSGRDNLYGIFENLLPIMSYWVCPWLAIVLEEHLLFHSLCGLEFDWTAWEDRDRLPVGL
                     AALVSWLVGWAGALLGMSQVWYQGALAQMIGDSGGDIGAWVAIAFAGITYPPLRYAELR
                     IFTGR"
     PFAM_domain     complement(join(2327..2957,3024..3247,3323..3486,
                     3626..3650))
                     /aSDomain="Transp_cyt_pur"
                     /aSTool="clusterhmmer"
                     /database="35.0"
                     /db_xref="PF02133.18"
                     /db_xref="GO:0016020"
                     /db_xref="GO:0022857"
                     /db_xref="GO:0055085"
                     /description="Permease for cytosine/purines, uracil,
                     thiamine, allantoin"
                     /detection="hmmscan"
                     /domain_id="clusterhmmer_JN550_003553_0078"
                     /evalue="1.90E-14"
                     /gene_ontologies="GO:0016020: membrane"
                     /gene_ontologies="GO:0022857: transmembrane transporter
                     activity"
                     /gene_ontologies="GO:0055085: transmembrane transport"
                     /label="JN550_003553"
                     /locus_tag="JN550_003553"
                     /protein_end="429"
                     /protein_start="81"
                     /score="53.5"
                     /tool="antismash"
                     /translation="GMFTLWFGTNLCVLTLIPGLLGPLIFSLGWVDSVCIVIFANALSA
                     CGPAYMATFGAASGNRTMILSRHFMGYWPSKLTCLLNIVMQIGWGTVGAIVAGQMLSAV
                     SGNGLSVVPGCVIGALGIGVIATLGIGIVHTYERYAWIPQACALFILVGSSGGGWNTGL
                     ASVGSSATIAANRCSFFALEFGVVVGFSAVAADLYVYYPPGISKPMVFLSTWSGLWLSS
                     LIAGIIGVGIGTGVPTKPSWAEAYSVSSGALLLKCYRGLGGLGGVCVVILALGSIANNA
                     PATYAGANTCQVLGRYAKAIPRWVWCVILVSIELICSVSGRDNLYGIFENLLPIMSYWV
                     CPWLAIVL"
     gene            4229..5017
                     /locus_tag="JN550_003554"
     mRNA            4229..5017
                     /locus_tag="JN550_003554"
                     /product="hypothetical protein"
     CDS             4229..5017
                     /codon_start=1
                     /gene_functions="biosynthetic-additional (smcogs)
                     SMCOG1248:methyltransferase (Score: 69.3; E-value: 6e-21)"
                     /gene_kind="biosynthetic-additional"
                     /locus_tag="JN550_003554"
                     /product="hypothetical protein"
                     /protein_id="KAI1873301.1"
                     /transl_table=1
                     /translation="MSTQYDAIQAPYDEIRKASISFIEQENVHEAIAPWIQGARVLDLA
                     CGSGFYTREFIPWGARSVLGVDISSAMLAGARRAMDEAGLNASQVSFEQADCTRPAAYR
                     GGPFDVVFGAWLLNYAGGAGALTDAFRNVAANLAEGGRFVGVTTAPTHDPAAFYAAENA
                     ARPRGSGLLMGRPTGPVDDGFAIHMHGDTDRGAVDFDFFHLRQDVYEAAALDAGLRGPL
                     EWRVTAVSDEFLESRRGHDDFEEVESYKVTPNYGVLIIAK"
     PFAM_domain     4349..4651
                     /aSDomain="Methyltransf_25"
                     /aSTool="clusterhmmer"
                     /database="35.0"
                     /db_xref="PF13649.9"
                     /description="Methyltransferase domain"
                     /detection="hmmscan"
                     /domain_id="clusterhmmer_JN550_003554_0079"
                     /evalue="9.10E-16"
                     /label="JN550_003554"
                     /locus_tag="JN550_003554"
                     /protein_end="141"
                     /protein_start="40"
                     /score="58.5"
                     /tool="antismash"
                     /translation="VLDLACGSGFYTREFIPWGARSVLGVDISSAMLAGARRAMDEAGL
                     NASQVSFEQADCTRPAAYRGGPFDVVFGAWLLNYAGGAGALTDAFRNVAANLAEGG"
     gene            complement(6922..8579)
                     /locus_tag="JN550_003555"
     mRNA            complement(join(6922..7940,8032..8193,8261..8579))
                     /locus_tag="JN550_003555"
                     /product="hypothetical protein"
     CDS             complement(join(6922..7940,8032..8193,8261..8579))
                     /codon_start=1
                     /locus_tag="JN550_003555"
                     /product="hypothetical protein"
                     /protein_id="KAI1873302.1"
                     /transl_table=1
                     /translation="MTTVRYATPRDGNMMNFDSGTAYAESDADDEYERSLHTSSPVLAT
                     DSEISPTDSEGRSSTEHTPTTYGHRSSADRLPETIISEWTADECADFIATIGLQQYSDR
                     FIENEIVGEALIALLHDDLKSMGISSVGHRLTILKSVYDVKKAQDVPIESDHYVPLSAD
                     AEAQYATATLKDIKHLVEQLRLRDERMSLVEQDLQRLTEDYRRLREDMLPALRLAKNAQ
                     QPLPNVSARDNQGYSYESSTISPPAPTPSSIQSGGGGLKRQYSTKKIVLGTTPKNMSPS
                     HLQTTHERPSVEQTLDPASAAERAVLSSSHLAAMNGSASATSPGYSPNIPSPTSPPTMG
                     STTLASRSYRSDQPTPSTRTTFSENDHAYNSKQPAPPRRMQTPAPDTPGSSSASVEIFK
                     SFRVSMDDPCYKVLPAALKKYQINEPWDKYALYIVYGDQERCLGLDEKPLILFKQLDKE
                     GKKPMFMLRKTNTAQVDAETPGSAGLNSGRGGAYDPPGGII"
     PFAM_domain     complement(7012..7233)
                     /aSDomain="RA"
                     /aSTool="clusterhmmer"
                     /database="35.0"
                     /db_xref="PF00788.26"
                     /db_xref="GO:0007165"
                     /description="Ras association (RalGDS/AF-6) domain"
                     /detection="hmmscan"
                     /domain_id="clusterhmmer_JN550_003555_0081"
                     /evalue="1.20E-11"
                     /gene_ontologies="GO:0007165: signal transduction"
                     /label="JN550_003555"
                     /locus_tag="JN550_003555"
                     /protein_end="470"
                     /protein_start="396"
                     /score="45.2"
                     /tool="antismash"
                     /translation="IFKSFRVSMDDPCYKVLPAALKKYQINEPWDKYALYIVYGDQERC
                     LGLDEKPLILFKQLDKEGKKPMFMLRKTN"
     PFAM_domain     complement(join(8081..8193,8261..8333))
                     /aSDomain="SAM_2"
                     /aSTool="clusterhmmer"
                     /database="35.0"
                     /db_xref="PF07647.20"
                     /db_xref="GO:0005515"
                     /description="SAM domain (Sterile alpha motif)"
                     /detection="hmmscan"
                     /domain_id="clusterhmmer_JN550_003555_0080"
                     /evalue="7.10E-15"
                     /gene_ontologies="GO:0005515: protein binding"
                     /label="JN550_003555"
                     /locus_tag="JN550_003555"
                     /protein_end="144"
                     /protein_start="82"
                     /score="55.0"
                     /tool="antismash"
                     /translation="EWTADECADFIATIGLQQYSDRFIENEIVGEALIALLHDDLKSMG
                     ISSVGHRLTILKSVYDV"
     gene            complement(10844..11963)
                     /locus_tag="JN550_003556"
     mRNA            complement(join(10844..11276,11335..11963))
                     /locus_tag="JN550_003556"
                     /product="hypothetical protein"
     CDS             complement(join(10844..11276,11335..11963))
                     /codon_start=1
                     /gene_functions="biosynthetic (rule-based-clusters)
                     terpene: Terpene_synth_C"
                     /gene_functions="biosynthetic-additional (smcogs)
                     SMCOG1052:Terpene synthase/cyclase metal-binding domain
                     protein (Score: 56.9; E-value: 3.8e-17)"
                     /gene_kind="biosynthetic"
                     /locus_tag="JN550_003556"
                     /product="hypothetical protein"
                     /protein_id="KAI1873303.1"
                     /sec_met_domain="Terpene_synth_C (E-value: 8.3e-13,
                     bitscore: 42.7, seeds: 87, tool: rule-based-clusters)"
                     /transl_table=1
                     /translation="MSVLSPFTPINIKEPSYQTFRGKGDRSNTPPPAPKTSAHYPADLR
                     PTILTAQKHPDAVEVVKQVNEFFLQNWPFRTEKHRRRFVDEGFAWFVCLNCPLSLDERM
                     HWGCRLLTIGFLIDDLLDSMSVQEGVAYNSKVIECARGSILPDRDVPGQWIMYDLFEGM
                     RAVDKQLADELLAPTIDFLWAQVDGNRIKPMTLNEYFDYRDADLGKGLLTGIMRFCAGL
                     YMTAEELALVKDIEKNAMKHITFVNDICSFEKEELAAQNGFELGALCSSVPIVMDMYGV
                     NRENAIRIMWETVRVWEVQHFEMVEEIRRQNPSPALAFYCKGLERQTAGNELWSLLTPR
                     YNRSGSVAFTEGR"
     PFAM_domain     complement(join(11021..11276,11335..11636))
                     /aSDomain="Terpene_syn_C_2"
                     /aSTool="clusterhmmer"
                     /database="35.0"
                     /db_xref="PF19086.3"
                     /description="Terpene synthase family 2, C-terminal metal
                     binding"
                     /detection="hmmscan"
                     /domain_id="clusterhmmer_JN550_003556_0082"
                     /evalue="1.60E-16"
                     /label="JN550_003556"
                     /locus_tag="JN550_003556"
                     /protein_end="295"
                     /protein_start="109"
                     /score="60.9"
                     /tool="antismash"
                     /translation="LLTIGFLIDDLLDSMSVQEGVAYNSKVIECARGSILPDRDVPGQW
                     IMYDLFEGMRAVDKQLADELLAPTIDFLWAQVDGNRIKPMTLNEYFDYRDADLGKGLLT
                     GIMRFCAGLYMTAEELALVKDIEKNAMKHITFVNDICSFEKEELAAQNGFELGALCSSV
                     PIVMDMYGVNRENAIRIMWETVR"
     gene            13541..15282
                     /locus_tag="JN550_003557"
     mRNA            join(13541..13669,13720..13882,13941..14339,14397..14568,
                     14618..14728,14791..15055,15118..15282)
                     /locus_tag="JN550_003557"
                     /product="hypothetical protein"
     CDS             join(13541..13669,13720..13882,13941..14339,14397..14568,
                     14618..14728,14791..15055,15118..15282)
                     /codon_start=1
                     /gene_functions="biosynthetic-additional
                     (rule-based-clusters) p450"
                     /gene_functions="biosynthetic-additional (smcogs)
                     SMCOG1034:cytochrome P450 (Score: 258; E-value: 2.9e-78)"
                     /gene_kind="biosynthetic-additional"
                     /locus_tag="JN550_003557"
                     /product="hypothetical protein"
                     /protein_id="KAI1873304.1"
                     /sec_met_domain="p450 (E-value: 1.3e-54, bitscore: 179.9,
                     seeds: 50, tool: rule-based-clusters)"
                     /transl_table=1
                     /translation="MDTANVSTVQTTYGSHLLHLVHSWDLELPPLSGSTMWKVFAAFFA
                     AYAVGHVIYNLYFHPLRDYPGPLLARSSLLWRFLRSMDGRWHRHIEECHKTYGNVVRVS
                     PSELSFCTPSAWTDIYGSGAKGAGKVLLKNEFYDVFGSGFEVQSLGTERDPVLAQQKRA
                     LFATALSVKGLAQQEPILHEHIDAFVNKLGKLGGGDDGADMTKWFIFIGFDIMGHMSYG
                     DSFRCVEREASHPWLDLMLGLMHAVTVIDNLRRLPLMVTFAKWIPARFTDSFKDRMIHF
                     VKMKTAARLEKEVGQNDFLEVVSGKTRNGEITVAEMEAHVWNMAMAGAETSGSSMTATL
                     FFILTSPKVHQKLNQEVRSTYDSYEDINLVSATQLQYLMAVLKEGLRIFPVAAQGTPRT
                     SPGCTIAGRHVPKGTELYVSPWAITHDERFWDQPYDFRPERWIDPDCKDLKAASQPFSL
                     GPRVCPGKL"
     PFAM_domain     join(13825..13882,13941..14339,14397..14568,14618..14728,
                     14791..15055,15118..15276)
                     /ASF="active site cysteine inconclusive"
                     /aSDomain="p450"
                     /aSTool="clusterhmmer"
                     /database="35.0"
                     /db_xref="PF00067.25"
                     /db_xref="GO:0004497"
                     /db_xref="GO:0005506"
                     /db_xref="GO:0016705"
                     /db_xref="GO:0020037"
                     /description="Cytochrome P450"
                     /detection="hmmscan"
                     /domain_id="clusterhmmer_JN550_003557_0083"
                     /evalue="8.00E-53"
                     /gene_ontologies="GO:0004497: monooxygenase activity"
                     /gene_ontologies="GO:0005506: iron ion binding"
                     /gene_ontologies="GO:0016705: oxidoreductase activity,
                     acting on paired donors, with incorporation or reduction of
                     molecular oxygen"
                     /gene_ontologies="GO:0020037: heme binding"
                     /label="JN550_003557"
                     /locus_tag="JN550_003557"
                     /protein_end="466"
                     /protein_start="78"
                     /score="179.9"
                     /tool="antismash"
                     /translation="LRSMDGRWHRHIEECHKTYGNVVRVSPSELSFCTPSAWTDIYGSG
                     AKGAGKVLLKNEFYDVFGSGFEVQSLGTERDPVLAQQKRALFATALSVKGLAQQEPILH
                     EHIDAFVNKLGKLGGGDDGADMTKWFIFIGFDIMGHMSYGDSFRCVEREASHPWLDLML
                     GLMHAVTVIDNLRRLPLMVTFAKWIPARFTDSFKDRMIHFVKMKTAARLEKEVGQNDFL
                     EVVSGKTRNGEITVAEMEAHVWNMAMAGAETSGSSMTATLFFILTSPKVHQKLNQEVRS
                     TYDSYEDINLVSATQLQYLMAVLKEGLRIFPVAAQGTPRTSPGCTIAGRHVPKGTELYV
                     SPWAITHDERFWDQPYDFRPERWIDPDCKDLKAASQPFSLGPRVCPGK"
     gene            complement(15953..16936)
                     /locus_tag="JN550_003558"
     mRNA            complement(15953..16936)
                     /locus_tag="JN550_003558"
                     /product="hypothetical protein"
     CDS             complement(15953..16936)
                     /codon_start=1
                     /gene_functions="biosynthetic-additional (smcogs)
                     SMCOG1066:alpha/beta hydrolase domain-containing protein
                     (Score: 225.3; E-value: 1.6e-68)"
                     /gene_kind="biosynthetic-additional"
                     /locus_tag="JN550_003558"
                     /product="hypothetical protein"
                     /protein_id="KAI1873305.1"
                     /transl_table=1
                     /translation="MSPARPSYDPELAIVQASFEPFGPITPEFVIKHHLRTDRSLDDPA
                     TSVVGIIGDRNIAHNEYTAPSLGPSDPPVALSVFTPKATPPSGRPRPCIFYMHGGGFVF
                     LHRLVGLTQPLNWAVATGAVLVSVEYRRGPEHPQPAAADDCYAGLLWVRASAERLGIDL
                     TRILLAGHSAGSALAAGLALRARDEGLQPPIRGQMLPCPALDDRCETVSCGQFNGQEPW
                     DGIKNAVAWEIALGGNKGDAVSPYWAPARTASVAGLPPAFLEAGSAEFCRDEVVAYASR
                     LWAAGVSADLHIWAGAFHGFDEMAPESWLGRRAIAAKLDWVKRTLE"
     PFAM_domain     complement(16034..16657)
                     /aSDomain="Abhydrolase_3"
                     /aSTool="clusterhmmer"
                     /database="35.0"
                     /db_xref="PF07859.16"
                     /db_xref="GO:0016787"
                     /description="alpha/beta hydrolase fold"
                     /detection="hmmscan"
                     /domain_id="clusterhmmer_JN550_003558_0084"
                     /evalue="6.20E-45"
                     /gene_ontologies="GO:0016787: hydrolase activity"
                     /label="JN550_003558"
                     /locus_tag="JN550_003558"
                     /protein_end="301"
                     /protein_start="93"
                     /score="153.8"
                     /tool="antismash"
                     /translation="IFYMHGGGFVFLHRLVGLTQPLNWAVATGAVLVSVEYRRGPEHPQ
                     PAAADDCYAGLLWVRASAERLGIDLTRILLAGHSAGSALAAGLALRARDEGLQPPIRGQ
                     MLPCPALDDRCETVSCGQFNGQEPWDGIKNAVAWEIALGGNKGDAVSPYWAPARTASVA
                     GLPPAFLEAGSAEFCRDEVVAYASRLWAAGVSADLHIWAGAFHGF"
     gene            17756..19572
                     /locus_tag="JN550_003559"
     mRNA            join(17756..18535,18597..19075,19123..19171,19248..19369,
                     19443..19572)
                     /locus_tag="JN550_003559"
                     /product="hypothetical protein"
     CDS             join(17756..18535,18597..19075,19123..19171,19248..19369,
                     19443..19572)
                     /codon_start=1
                     /locus_tag="JN550_003559"
                     /product="hypothetical protein"
                     /protein_id="KAI1873306.1"
                     /transl_table=1
                     /translation="MTLPSIPRLDPAAFRWQSSPDDPRAVQRLALGTEAWVGLREPNSR
                     GQYDNYLNTTLRVEAPGLSLAHLDRNIVSALTHIRFHHPEVACTAVWNSGDNGPPHIKY
                     IPPTSAAAASQWARDAVTVRITPLTGLQVAAEVARLRYTSTEPRSIPSLTISVVASVSG
                     EEEPLEKGTRVDILCHFNHIFWDGISSRVLMGDLLRRLGEQLNAADDELAASHYAWGTE
                     TAMLSEPVLDACRVDVGTLGDSFEKTRDEFILSLINSGSSWGLPVTNTVGEPRTIWHSF
                     TPEESQTMKATVKSRLGQGFTLTHLGHAAMVLALLQVCPLPLDVPESVALASPLPVNGR
                     RYLRQEHAERRYGSCQAGAFVQFAPLRAWAIDNGDTEAVRTALENLCRHTKDGYDYWLK
                     NEFQLAVDQAKGNFLAAALASFPVRRAPPSFSPSSFPVFASDGIVDQYLPGEVTGTCGM
                     KLFTVESCLFHLDTYQSDVLIRMESFKGVTSLSICFNDGRLNVTLAKEFLKSVADFMLK
                     FG"
     PFAM_domain     join(17771..18535,18597..19058)
                     /aSDomain="Tri3"
                     /aSTool="clusterhmmer"
                     /database="35.0"
                     /db_xref="PF07428.14"
                     /db_xref="GO:0016407"
                     /db_xref="GO:0043386"
                     /description="15-O-acetyltransferase Tri3"
                     /detection="hmmscan"
                     /domain_id="clusterhmmer_JN550_003559_0085"
                     /evalue="2.10E-98"
                     /gene_ontologies="GO:0016407: acetyltransferase activity"
                     /gene_ontologies="GO:0043386: mycotoxin biosynthetic
                     process"
                     /label="JN550_003559"
                     /locus_tag="JN550_003559"
                     /protein_end="414"
                     /protein_start="5"
                     /score="329.9"
                     /tool="antismash"
                     /translation="IPRLDPAAFRWQSSPDDPRAVQRLALGTEAWVGLREPNSRGQYDN
                     YLNTTLRVEAPGLSLAHLDRNIVSALTHIRFHHPEVACTAVWNSGDNGPPHIKYIPPTS
                     AAAASQWARDAVTVRITPLTGLQVAAEVARLRYTSTEPRSIPSLTISVVASVSGEEEPL
                     EKGTRVDILCHFNHIFWDGISSRVLMGDLLRRLGEQLNAADDELAASHYAWGTETAMLS
                     EPVLDACRVDVGTLGDSFEKTRDEFILSLINSGSSWGLPVTNTVGEPRTIWHSFTPEES
                     QTMKATVKSRLGQGFTLTHLGHAAMVLALLQVCPLPLDVPESVALASPLPVNGRRYLRQ
                     EHAERRYGSCQAGAFVQFAPLRAWAIDNGDTEAVRTALENLCRHTKDGYDYWLKNEFQL
                     AVDQAKGNFL"
     gene            complement(20001..26684)
                     /locus_tag="JN550_003560"
     mRNA            complement(20001..26684)
                     /locus_tag="JN550_003560"
                     /product="hypothetical protein"
     CDS             complement(20001..26684)
                     /NRPS_PKS="Domain: AMP-binding (65-464). E-value: 7.7e-90.
                     Score: 293.2. Matches aSDomain:
                     nrpspksdomains_JN550_003560_AMP-binding.1"
                     /NRPS_PKS="Domain: PCP (614-682). E-value: 3.1e-16. Score:
                     51.2. Matches aSDomain: nrpspksdomains_JN550_003560_PCP.1"
                     /NRPS_PKS="Domain: Condensation_DCL (724-996). E-value:
                     8.6e-46. Score: 148.2. Matches aSDomain:
                     nrpspksdomains_JN550_003560_Condensation_DCL.1"
                     /NRPS_PKS="Domain: AMP-binding (1162-1562). E-value:
                     1.7e-79. Score: 259.2. Matches aSDomain:
                     nrpspksdomains_JN550_003560_AMP-binding.2"
                     /NRPS_PKS="Domain: PCP (1695-1764). E-value: 1.1e-16.
                     Score: 52.7. Matches aSDomain:
                     nrpspksdomains_JN550_003560_PCP.2"
                     /NRPS_PKS="Domain: Condensation_DCL (1812-2085). E-value:
                     2.6e-13. Score: 41.6. Matches aSDomain:
                     nrpspksdomains_JN550_003560_Condensation_DCL.2"
                     /codon_start=1
                     /gene_functions="biosynthetic (rule-based-clusters) NRPS:
                     AMP-binding"
                     /gene_functions="biosynthetic (rule-based-clusters) NRPS:
                     Condensation"
                     /gene_functions="biosynthetic-additional
                     (rule-based-clusters) PP-binding"
                     /gene_functions="biosynthetic-additional (smcogs)
                     SMCOG1002:AMP-dependent synthetase and ligase (Score:
                     271.7; E-value: 1.6e-82)"
                     /gene_kind="biosynthetic"
                     /locus_tag="JN550_003560"
                     /product="hypothetical protein"
                     /protein_id="KAI1873307.1"
                     /sec_met_domain="AMP-binding (E-value: 6.8e-91, bitscore:
                     299.2, seeds: 400, tool: rule-based-clusters)"
                     /sec_met_domain="PP-binding (E-value: 3e-11, bitscore:
                     38.1, seeds: 164, tool: rule-based-clusters)"
                     /sec_met_domain="Condensation (E-value: 6.8e-38, bitscore:
                     124.7, seeds: 42, tool: rule-based-clusters)"
                     /transl_table=1
                     /translation="MVINSDGVSTRLWPVSHGDIPTTIKTAKATTVTTVTETCSEDDLK
                     KILAWNSTEYASPDECLHWHFEKQAALHPNAPAILSTDRSFTYGELETATASLAANLSQ
                     KCGVGPEDIVPVCFPKSAYAVVAMLAVLRAGGAYTVLDPKYPDGRLQQILRQAKAATIL
                     TTPEDAHRFENLVENVIPVDERELLKLHGMPSTGHNQAQPGNACMVVFTSGSTGMPKGI
                     VLEHRNMCATAYEHSRTFGICQGLRVLQFAAFTFDMANSDIFCTLFHGGTVCMPSEDER
                     MNDLAGFIERFQVQSAKITPSLAGMMSPADVPSLHTVILGGEVASKDLLRRWSEHSRTI
                     ISYGPAECAVTSASYEYVEGTDTGVLGRGFGTRLWIVDPHNHHALMAIGQEGELLIEGP
                     NVGRGYLDKPELTSESFVNAPEWCNPQDSSQGEPRRFYKTGDLVRYDTGGVIHFISRKD
                     SQIKLRGQRLELGEVQHHLTMAFPKPAVVVPAVIAPRALGTTKSLAAFIQMGPEIGTAP
                     YNQEEEEEDLIALHVLATESWQSTIKNAHAQLSEALPPHMMPSQYIPLLRMPKNASWKT
                     DVRRLQCLADALPLEVLSMLGPSSSLFCLSTESVKTTMEVKLQELWCEVLGLDSSQLGV
                     EANFFQVGGSSLEAMRLVRLARMQGLEMTVQHIFQNPRLREQAGLLKISSSPQTVDGTI
                     LPLSLLNPGTDHKGALQYAAKLTSVEPNQIEDIFPCSPLQEGLLAMTAQRAGDYVARSI
                     FRLDANTDLERFRKACEEIVAKTPSLRTRFVSLPDQGLVQVVIDEPLQWGSVLNMDSAS
                     SIDSQTPSQSLGGPLSFFALAKSSLDAATYFVWTIHHALYDGWSAPLVLDAIEDMYSNA
                     RSPSFPPFQGFIKHILKQDIKAAEKFWQNHFDGQDGAVAFPTLPDPSRVPLADSIAERH
                     IHLSWPKSDSTAATAVRTAWSILQSQLSGSRDIVFGATLTGRQADVQGVERMAAPTIAT
                     VPVRVMLQNGETVQEIMQKVQQQMVDMFHVEQFGVQNIRRVSSAARDACHAQTLLLIQP
                     AGQNLSLRKQGLLSHVSGFVHETKSYALTLYCYLEADGVHIHAVFDSAVLRKDRVARIL
                     GQFEHMLLQLCDATNLTAKVSDLEVASAQDMTDIWRWNGQVPQTLDTCVHDMIIARARS
                     QPEALAVHAWDGDLTHAQLDTMSSTLARHLIQLGVVPNMIVPLCFEKSVWTPVAVMAVM
                     KAGGCSVLLDGGQPEQRLKTIVQQVAPRVMVASSLRREEPSRLCDSEDLKIVVLDRQGL
                     AELDSTNFAAPLPKVPSSSLLYLVFTSGSTGLPKGAQVTHSNYASALHYQSTFFGYQKT
                     SRVYDFASYSFDGAWFNMLHTLEAGGCICIPSDEDRKNDLAASINHMGANMLNLNATTH
                     RLLNPASLPAVTNLISLGEPIRKEDVEIWTPGVIKQAYGPAECTPISTALRGESGDQPN
                     VGIGCGLGALTWVVDPETNRLMPPGVTGELWLEGPVVGAGYLNEKEKTAAAFVHDPPWL
                     LRGGGGVAGRHGRLYRTGDLVRQLDDGALVFVGRKDTQVKIRGQRVELEDIEHHLHRVM
                     VGQHENVTLVAEVIRPENQDPTLVAFVSFSSPGKVPLDDILASLVVGTPAKELATVLPA
                     HLVPTAYIPLQKIPLTMTGKTDRKRLREMGVAMTRDQLVALHEAHSGISAREPSTPEEL
                     RLRELWSRVLNQVEISKIGADSNFFVIGGDSIQAMRMVALAHEYDMILTVSDIFRAPRL
                     CDMATKVKPQKGTKSMYREPQPFTLLSDDDLEGQSLGDFLEHTIAPALEFSLENIQDVM
                     PTTATQALCADAAMRDPAQGCFMVHVDVPEHVSLKTLEECCQTVWNHLSILAAVFVTPK
                     ERMLQVIPRNSAAPIERHQVPSSQDMEGFMTTIFNAALQPAMAPGSLYTRFYLLHGQGH
                     STRWGLRLSHAHFDRTSLTPILDCFAASLQGKVLPPMARFSGFIQCVRDTESEMLAHWQ
                     EVLQDSKPLALPSTGRASDIVSIKKAIKAPPAADGFTSANMYVAACVQALAKLRNTHDI
                     VTTMTVSGRSMLPPVLANVVGPTVNQVPLRVRLDANRSFAHTLEATRDAQLDVLRFETS
                     TTSSVLASCVPEFTWPPEERRSTFIVQFQNPEPFTVDLMGNGECCQELGWFGPDKVWEH
                     SEEVWLIARPDPENGFWNLWYSANTVNFSLEGLEEFIGELEAVVESIREKVEAYVENG"
     PFAM_domain     complement(20367..21245)
                     /aSDomain="Condensation"
                     /aSTool="clusterhmmer"
                     /database="35.0"
                     /db_xref="PF00668.23"
                     /db_xref="GO:0003824"
                     /description="Condensation domain"
                     /detection="hmmscan"
                     /domain_id="clusterhmmer_JN550_003560_0091"
                     /evalue="6.00E-11"
                     /gene_ontologies="GO:0003824: catalytic activity"
                     /label="JN550_003560"
                     /locus_tag="JN550_003560"
                     /protein_end="2106"
                     /protein_start="1813"
                     /score="41.8"
                     /tool="antismash"
                     /translation="VMPTTATQALCADAAMRDPAQGCFMVHVDVPEHVSLKTLEECCQT
                     VWNHLSILAAVFVTPKERMLQVIPRNSAAPIERHQVPSSQDMEGFMTTIFNAALQPAMA
                     PGSLYTRFYLLHGQGHSTRWGLRLSHAHFDRTSLTPILDCFAASLQGKVLPPMARFSGF
                     IQCVRDTESEMLAHWQEVLQDSKPLALPSTGRASDIVSIKKAIKAPPAADGFTSANMYV
                     AACVQALAKLRNTHDIVTTMTVSGRSMLPPVLANVVGPTVNQVPLRVRLDANRSFAHTL
                     EATRDAQLDVLR"
     aSDomain        complement(20430..21248)
                     /aSDomain="Condensation"
                     /aSTool="nrps_pks_domains"
                     /database="nrpspksdomains.hmm"
                     /detection="hmmscan"
                     /domain_id="nrpspksdomains_JN550_003560_Condensation_DCL.2"
                     /domain_subtypes="Condensation_DCL"
                     /evalue="2.60E-13"
                     /label="JN550_003560_Condensation_DCL.2"
                     /locus_tag="JN550_003560"
                     /protein_end="2085"
                     /protein_start="1812"
                     /score="41.6"
                     /tool="antismash"
                     /translation="DVMPTTATQALCADAAMRDPAQGCFMVHVDVPEHVSLKTLEECCQ
                     TVWNHLSILAAVFVTPKERMLQVIPRNSAAPIERHQVPSSQDMEGFMTTIFNAALQPAM
                     APGSLYTRFYLLHGQGHSTRWGLRLSHAHFDRTSLTPILDCFAASLQGKVLPPMARFSG
                     FIQCVRDTESEMLAHWQEVLQDSKPLALPSTGRASDIVSIKKAIKAPPAADGFTSANMY
                     VAACVQALAKLRNTHDIVTTMTVSGRSMLPPVLANVVGPTVNQVPLRVRLD"
     CDS_motif       complement(20442..20537)
                     /aSTool="nrps_pks_domains"
                     /database="abmotifs"
                     /detection="hmmscan"
                     /domain_id="nrpspksmotif_JN550_003560_0014"
                     /evalue="1.40E-02"
                     /label="C5_LCL_267-296"
                     /locus_tag="JN550_003560"
                     /protein_end="2081"
                     /protein_start="2049"
                     /score="8.0"
                     /tool="antismash"
                     /translation="DIVTTMTVSGRSMLPPVLANVVGPTVNQVPLR"
     aSDomain        complement(21393..21599)
                     /aSDomain="PCP"
                     /aSTool="nrps_pks_domains"
                     /database="nrpspksdomains.hmm"
                     /detection="hmmscan"
                     /domain_id="nrpspksdomains_JN550_003560_PCP.2"
                     /evalue="1.10E-16"
                     /label="JN550_003560_PCP.2"
                     /locus_tag="JN550_003560"
                     /protein_end="1764"
                     /protein_start="1695"
                     /score="52.7"
                     /tool="antismash"
                     /translation="ELRLRELWSRVLNQVEISKIGADSNFFVIGGDSIQAMRMVALAHE
                     YDMILTVSDIFRAPRLCDMATKVK"
     aSModule        complement(21393..24512)
                     /complete
                     /domains="nrpspksdomains_JN550_003560_Condensation_DCL.1"
                     /domains="nrpspksdomains_JN550_003560_AMP-binding.2"
                     /domains="nrpspksdomains_JN550_003560_PCP.2"
                     /locus_tags="JN550_003560"
                     /monomer_pairings="X -> X"
                     /tool="antismash"
                     /type="nrps"
     PFAM_domain     complement(21405..21593)
                     /aSDomain="PP-binding"
                     /aSTool="clusterhmmer"
                     /database="35.0"
                     /db_xref="PF00550.28"
                     /description="Phosphopantetheine attachment site"
                     /detection="hmmscan"
                     /domain_id="clusterhmmer_JN550_003560_0090"
                     /evalue="2.90E-07"
                     /label="JN550_003560"
                     /locus_tag="JN550_003560"
                     /protein_end="1760"
                     /protein_start="1697"
                     /score="30.8"
                     /tool="antismash"
                     /translation="RLRELWSRVLNQVEISKIGADSNFFVIGGDSIQAMRMVALAHEYD
                     MILTVSDIFRAPRLCDMA"
     aSDomain        complement(21951..23144)
                     /aSDomain="TIGR01733"
                     /aSTool="tigrfam"
                     /description="AA-adenyl-dom: amino acid adenylation domain"
                     /detection="hmmscan"
                     /domain_id="TIGRFam_JN550_003560_0005"
                     /evalue="1.50E-95"
                     /identifier="TIGR01733"
                     /label="JN550_003560"
                     /locus_tag="JN550_003560"
                     /protein_end="1578"
                     /protein_start="1180"
                     /score="318.4"
                     /tool="antismash"
                     /translation="THAQLDTMSSTLARHLIQLGVVPNMIVPLCFEKSVWTPVAVMAVM
                     KAGGCSVLLDGGQPEQRLKTIVQQVAPRVMVASSLRREEPSRLCDSEDLKIVVLDRQGL
                     AELDSTNFAAPLPKVPSSSLLYLVFTSGSTGLPKGAQVTHSNYASALHYQSTFFGYQKT
                     SRVYDFASYSFDGAWFNMLHTLEAGGCICIPSDEDRKNDLAASINHMGANMLNLNATTH
                     RLLNPASLPAVTNLISLGEPIRKEDVEIWTPGVIKQAYGPAECTPISTALRGESGDQPN
                     VGIGCGLGALTWVVDPETNRLMPPGVTGELWLEGPVVGAGYLNEKEKTAAAFVHDPPWL
                     LRGGGGVAGRHGRLYRTGDLVRQLDDGALVFVGRKDTQVKIRGQRVELEDIEHHLHRV"
     CDS_motif       complement(21969..22034)
                     /aSTool="nrps_pks_domains"
                     /database="abmotifs"
                     /detection="hmmscan"
                     /domain_id="nrpspksmotif_JN550_003560_0013"
                     /evalue="3.70E-11"
                     /label="NRPS-A_a8"
                     /locus_tag="JN550_003560"
                     /protein_end="1572"
                     /protein_start="1550"
                     /score="35.0"
                     /tool="antismash"
                     /translation="FVGRKDTQVKIRGQRVELEDIE"
     aSDomain        complement(21999..23198)
                     /aSDomain="AMP-binding"
                     /aSTool="nrps_pks_domains"
                     /database="nrpspksdomains.hmm"
                     /detection="hmmscan"
                     /domain_id="nrpspksdomains_JN550_003560_AMP-binding.2"
                     /evalue="1.70E-79"
                     /label="JN550_003560_AMP-binding.2"
                     /locus_tag="JN550_003560"
                     /protein_end="1562"
                     /protein_start="1162"
                     /score="259.2"
                     /specificity="substrate consensus: X"
                     /tool="antismash"
                     /translation="RARSQPEALAVHAWDGDLTHAQLDTMSSTLARHLIQLGVVPNMIV
                     PLCFEKSVWTPVAVMAVMKAGGCSVLLDGGQPEQRLKTIVQQVAPRVMVASSLRREEPS
                     RLCDSEDLKIVVLDRQGLAELDSTNFAAPLPKVPSSSLLYLVFTSGSTGLPKGAQVTHS
                     NYASALHYQSTFFGYQKTSRVYDFASYSFDGAWFNMLHTLEAGGCICIPSDEDRKNDLA
                     ASINHMGANMLNLNATTHRLLNPASLPAVTNLISLGEPIRKEDVEIWTPGVIKQAYGPA
                     ECTPISTALRGESGDQPNVGIGCGLGALTWVVDPETNRLMPPGVTGELWLEGPVVGAGY
                     LNEKEKTAAAFVHDPPWLLRGGGGVAGRHGRLYRTGDLVRQLDDGALVFVGRKDTQVKI
                     R"
     PFAM_domain     complement(21999..23198)
                     /aSDomain="AMP-binding"
                     /aSTool="clusterhmmer"
                     /database="35.0"
                     /db_xref="PF00501.31"
                     /description="AMP-binding enzyme"
                     /detection="hmmscan"
                     /domain_id="clusterhmmer_JN550_003560_0089"
                     /evalue="1.00E-67"
                     /label="JN550_003560"
                     /locus_tag="JN550_003560"
                     /protein_end="1562"
                     /protein_start="1162"
                     /score="228.7"
                     /tool="antismash"
                     /translation="RARSQPEALAVHAWDGDLTHAQLDTMSSTLARHLIQLGVVPNMIV
                     PLCFEKSVWTPVAVMAVMKAGGCSVLLDGGQPEQRLKTIVQQVAPRVMVASSLRREEPS
                     RLCDSEDLKIVVLDRQGLAELDSTNFAAPLPKVPSSSLLYLVFTSGSTGLPKGAQVTHS
                     NYASALHYQSTFFGYQKTSRVYDFASYSFDGAWFNMLHTLEAGGCICIPSDEDRKNDLA
                     ASINHMGANMLNLNATTHRLLNPASLPAVTNLISLGEPIRKEDVEIWTPGVIKQAYGPA
                     ECTPISTALRGESGDQPNVGIGCGLGALTWVVDPETNRLMPPGVTGELWLEGPVVGAGY
                     LNEKEKTAAAFVHDPPWLLRGGGGVAGRHGRLYRTGDLVRQLDDGALVFVGRKDTQVKI
                     R"
     CDS_motif       complement(22146..22235)
                     /aSTool="nrps_pks_domains"
                     /database="abmotifs"
                     /detection="hmmscan"
                     /domain_id="nrpspksmotif_JN550_003560_0012"
                     /evalue="2.50E-12"
                     /label="NRPS-A_a6"
                     /locus_tag="JN550_003560"
                     /protein_end="1513"
                     /protein_start="1483"
                     /score="39.0"
                     /tool="antismash"
                     /translation="PPGVTGELWLEGPVVGAGYLNEKEKTAAAF"
     CDS_motif       complement(22344..22367)
                     /aSTool="nrps_pks_domains"
                     /database="abmotifs"
                     /detection="hmmscan"
                     /domain_id="nrpspksmotif_JN550_003560_0011"
                     /evalue="2.10E-01"
                     /label="NRPS-A_a5"
                     /locus_tag="JN550_003560"
                     /protein_end="1447"
                     /protein_start="1439"
                     /score="5.0"
                     /tool="antismash"
                     /translation="YGPAECTP"
     CDS_motif       complement(22713..22769)
                     /aSTool="nrps_pks_domains"
                     /database="abmotifs"
                     /detection="hmmscan"
                     /domain_id="nrpspksmotif_JN550_003560_0010"
                     /evalue="6.00E-07"
                     /label="NRPS-A_a3"
                     /locus_tag="JN550_003560"
                     /protein_end="1324"
                     /protein_start="1305"
                     /score="21.9"
                     /tool="antismash"
                     /translation="YLVFTSGSTGLPKGAQVTH"
     CDS_motif       complement(22980..23021)
                     /aSTool="nrps_pks_domains"
                     /database="abmotifs"
                     /detection="hmmscan"
                     /domain_id="nrpspksmotif_JN550_003560_0009"
                     /evalue="3.80E-02"
                     /label="NRPS-A_a2"
                     /locus_tag="JN550_003560"
                     /protein_end="1235"
                     /protein_start="1221"
                     /score="7.9"
                     /tool="antismash"
                     /translation="MAVMKAGGCSVLLD"
     PFAM_domain     complement(23265..24512)
                     /aSDomain="Condensation"
                     /aSTool="clusterhmmer"
                     /database="35.0"
                     /db_xref="PF00668.23"
                     /db_xref="GO:0003824"
                     /description="Condensation domain"
                     /detection="hmmscan"
                     /domain_id="clusterhmmer_JN550_003560_0088"
                     /evalue="8.90E-42"
                     /gene_ontologies="GO:0003824: catalytic activity"
                     /label="JN550_003560"
                     /locus_tag="JN550_003560"
                     /protein_end="1140"
                     /protein_start="724"
                     /score="143.4"
                     /tool="antismash"
                     /translation="EDIFPCSPLQEGLLAMTAQRAGDYVARSIFRLDANTDLERFRKAC
                     EEIVAKTPSLRTRFVSLPDQGLVQVVIDEPLQWGSVLNMDSASSIDSQTPSQSLGGPLS
                     FFALAKSSLDAATYFVWTIHHALYDGWSAPLVLDAIEDMYSNARSPSFPPFQGFIKHIL
                     KQDIKAAEKFWQNHFDGQDGAVAFPTLPDPSRVPLADSIAERHIHLSWPKSDSTAATAV
                     RTAWSILQSQLSGSRDIVFGATLTGRQADVQGVERMAAPTIATVPVRVMLQNGETVQEI
                     MQKVQQQMVDMFHVEQFGVQNIRRVSSAARDACHAQTLLLIQPAGQNLSLRKQGLLSHV
                     SGFVHETKSYALTLYCYLEADGVHIHAVFDSAVLRKDRVARILGQFEHMLLQLCDATNL
                     TAKVSDLEVASAQDMTD"
     aSDomain        complement(23697..24512)
                     /aSDomain="Condensation"
                     /aSTool="nrps_pks_domains"
                     /database="nrpspksdomains.hmm"
                     /detection="hmmscan"
                     /domain_id="nrpspksdomains_JN550_003560_Condensation_DCL.1"
                     /domain_subtypes="Condensation_DCL"
                     /evalue="8.60E-46"
                     /label="JN550_003560_Condensation_DCL.1"
                     /locus_tag="JN550_003560"
                     /protein_end="996"
                     /protein_start="724"
                     /score="148.2"
                     /tool="antismash"
                     /translation="EDIFPCSPLQEGLLAMTAQRAGDYVARSIFRLDANTDLERFRKAC
                     EEIVAKTPSLRTRFVSLPDQGLVQVVIDEPLQWGSVLNMDSASSIDSQTPSQSLGGPLS
                     FFALAKSSLDAATYFVWTIHHALYDGWSAPLVLDAIEDMYSNARSPSFPPFQGFIKHIL
                     KQDIKAAEKFWQNHFDGQDGAVAFPTLPDPSRVPLADSIAERHIHLSWPKSDSTAATAV
                     RTAWSILQSQLSGSRDIVFGATLTGRQADVQGVERMAAPTIATVPVRVML"
     CDS_motif       complement(23706..23801)
                     /aSTool="nrps_pks_domains"
                     /database="abmotifs"
                     /detection="hmmscan"
                     /domain_id="nrpspksmotif_JN550_003560_0008"
                     /evalue="4.50E-12"
                     /label="C5_DCL_263-294"
                     /locus_tag="JN550_003560"
                     /protein_end="993"
                     /protein_start="961"
                     /score="38.4"
                     /tool="antismash"
                     /translation="DIVFGATLTGRQADVQGVERMAAPTIATVPVR"
     CDS_motif       complement(24081..24146)
                     /aSTool="nrps_pks_domains"
                     /database="abmotifs"
                     /detection="hmmscan"
                     /domain_id="nrpspksmotif_JN550_003560_0007"
                     /evalue="4.50E-06"
                     /label="C3_DCL_135-156"
                     /locus_tag="JN550_003560"
                     /protein_end="868"
                     /protein_start="846"
                     /score="19.3"
                     /tool="antismash"
                     /translation="IHHALYDGWSAPLVLDAIEDMY"
     CDS_motif       complement(24333..24443)
                     /aSTool="nrps_pks_domains"
                     /database="abmotifs"
                     /detection="hmmscan"
                     /domain_id="nrpspksmotif_JN550_003560_0006"
                     /evalue="2.50E-10"
                     /label="C2_DCL_024-062"
                     /locus_tag="JN550_003560"
                     /protein_end="784"
                     /protein_start="747"
                     /score="32.7"
                     /tool="antismash"
                     /translation="YVARSIFRLDANTDLERFRKACEEIVAKTPSLRTRFV"
     aSDomain        complement(24639..24842)
                     /aSDomain="PCP"
                     /aSTool="nrps_pks_domains"
                     /database="nrpspksdomains.hmm"
                     /detection="hmmscan"
                     /domain_id="nrpspksdomains_JN550_003560_PCP.1"
                     /evalue="3.10E-16"
                     /label="JN550_003560_PCP.1"
                     /locus_tag="JN550_003560"
                     /protein_end="682"
                     /protein_start="614"
                     /score="51.2"
                     /tool="antismash"
                     /translation="EVKLQELWCEVLGLDSSQLGVEANFFQVGGSSLEAMRLVRLARMQ
                     GLEMTVQHIFQNPRLREQAGLLK"
     aSModule        complement(24639..26489)
                     /complete
                     /domains="nrpspksdomains_JN550_003560_AMP-binding.1"
                     /domains="nrpspksdomains_JN550_003560_PCP.1"
                     /locus_tags="JN550_003560"
                     /monomer_pairings="X -> X"
                     /starter_module
                     /tool="antismash"
                     /type="nrps"
     PFAM_domain     complement(24645..24836)
                     /aSDomain="PP-binding"
                     /aSTool="clusterhmmer"
                     /database="35.0"
                     /db_xref="PF00550.28"
                     /description="Phosphopantetheine attachment site"
                     /detection="hmmscan"
                     /domain_id="clusterhmmer_JN550_003560_0087"
                     /evalue="5.90E-10"
                     /label="JN550_003560"
                     /locus_tag="JN550_003560"
                     /protein_end="680"
                     /protein_start="616"
                     /score="39.4"
                     /tool="antismash"
                     /translation="KLQELWCEVLGLDSSQLGVEANFFQVGGSSLEAMRLVRLARMQGL
                     EMTVQHIFQNPRLREQAGL"
     aSDomain        complement(25251..26426)
                     /aSDomain="TIGR01733"
                     /aSTool="tigrfam"
                     /description="AA-adenyl-dom: amino acid adenylation domain"
                     /detection="hmmscan"
                     /domain_id="TIGRFam_JN550_003560_0004"
                     /evalue="1.40E-108"
                     /identifier="TIGR01733"
                     /label="JN550_003560"
                     /locus_tag="JN550_003560"
                     /protein_end="478"
                     /protein_start="86"
                     /score="361.3"
                     /tool="antismash"
                     /translation="TYGELETATASLAANLSQKCGVGPEDIVPVCFPKSAYAVVAMLAV
                     LRAGGAYTVLDPKYPDGRLQQILRQAKAATILTTPEDAHRFENLVENVIPVDERELLKL
                     HGMPSTGHNQAQPGNACMVVFTSGSTGMPKGIVLEHRNMCATAYEHSRTFGICQGLRVL
                     QFAAFTFDMANSDIFCTLFHGGTVCMPSEDERMNDLAGFIERFQVQSAKITPSLAGMMS
                     PADVPSLHTVILGGEVASKDLLRRWSEHSRTIISYGPAECAVTSASYEYVEGTDTGVLG
                     RGFGTRLWIVDPHNHHALMAIGQEGELLIEGPNVGRGYLDKPELTSESFVNAPEWCNPQ
                     DSSQGEPRRFYKTGDLVRYDTGGVIHFISRKDSQIKLRGQRLELGEVQHHLT"
     CDS_motif       complement(25266..25328)
                     /aSTool="nrps_pks_domains"
                     /database="abmotifs"
                     /detection="hmmscan"
                     /domain_id="nrpspksmotif_JN550_003560_0005"
                     /evalue="9.00E-09"
                     /label="NRPS-A_a8"
                     /locus_tag="JN550_003560"
                     /protein_end="473"
                     /protein_start="452"
                     /score="27.6"
                     /tool="antismash"
                     /translation="FISRKDSQIKLRGQRLELGEV"
     aSDomain        complement(25293..26489)
                     /aSDomain="AMP-binding"
                     /aSTool="nrps_pks_domains"
                     /database="nrpspksdomains.hmm"
                     /detection="hmmscan"
                     /domain_id="nrpspksdomains_JN550_003560_AMP-binding.1"
                     /evalue="7.70E-90"
                     /label="JN550_003560_AMP-binding.1"
                     /locus_tag="JN550_003560"
                     /protein_end="464"
                     /protein_start="65"
                     /score="293.2"
                     /specificity="substrate consensus: X"
                     /tool="antismash"
                     /translation="FEKQAALHPNAPAILSTDRSFTYGELETATASLAANLSQKCGVGP
                     EDIVPVCFPKSAYAVVAMLAVLRAGGAYTVLDPKYPDGRLQQILRQAKAATILTTPEDA
                     HRFENLVENVIPVDERELLKLHGMPSTGHNQAQPGNACMVVFTSGSTGMPKGIVLEHRN
                     MCATAYEHSRTFGICQGLRVLQFAAFTFDMANSDIFCTLFHGGTVCMPSEDERMNDLAG
                     FIERFQVQSAKITPSLAGMMSPADVPSLHTVILGGEVASKDLLRRWSEHSRTIISYGPA
                     ECAVTSASYEYVEGTDTGVLGRGFGTRLWIVDPHNHHALMAIGQEGELLIEGPNVGRGY
                     LDKPELTSESFVNAPEWCNPQDSSQGEPRRFYKTGDLVRYDTGGVIHFISRKDSQIKLR
                     "
     PFAM_domain     complement(25293..26489)
                     /aSDomain="AMP-binding"
                     /aSTool="clusterhmmer"
                     /database="35.0"
                     /db_xref="PF00501.31"
                     /description="AMP-binding enzyme"
                     /detection="hmmscan"
                     /domain_id="clusterhmmer_JN550_003560_0086"
                     /evalue="2.20E-79"
                     /label="JN550_003560"
                     /locus_tag="JN550_003560"
                     /protein_end="464"
                     /protein_start="65"
                     /score="267.2"
                     /tool="antismash"
                     /translation="FEKQAALHPNAPAILSTDRSFTYGELETATASLAANLSQKCGVGP
                     EDIVPVCFPKSAYAVVAMLAVLRAGGAYTVLDPKYPDGRLQQILRQAKAATILTTPEDA
                     HRFENLVENVIPVDERELLKLHGMPSTGHNQAQPGNACMVVFTSGSTGMPKGIVLEHRN
                     MCATAYEHSRTFGICQGLRVLQFAAFTFDMANSDIFCTLFHGGTVCMPSEDERMNDLAG
                     FIERFQVQSAKITPSLAGMMSPADVPSLHTVILGGEVASKDLLRRWSEHSRTIISYGPA
                     ECAVTSASYEYVEGTDTGVLGRGFGTRLWIVDPHNHHALMAIGQEGELLIEGPNVGRGY
                     LDKPELTSESFVNAPEWCNPQDSSQGEPRRFYKTGDLVRYDTGGVIHFISRKDSQIKLR
                     "
     CDS_motif       complement(25437..25523)
                     /aSTool="nrps_pks_domains"
                     /database="abmotifs"
                     /detection="hmmscan"
                     /domain_id="nrpspksmotif_JN550_003560_0004"
                     /evalue="5.10E-12"
                     /label="NRPS-A_a6"
                     /locus_tag="JN550_003560"
                     /protein_end="416"
                     /protein_start="387"
                     /score="38.0"
                     /tool="antismash"
                     /translation="IGQEGELLIEGPNVGRGYLDKPELTSESF"
     CDS_motif       complement(25629..25661)
                     /aSTool="nrps_pks_domains"
                     /database="abmotifs"
                     /detection="hmmscan"
                     /domain_id="nrpspksmotif_JN550_003560_0003"
                     /evalue="8.20E-02"
                     /label="NRPS-A_a5"
                     /locus_tag="JN550_003560"
                     /protein_end="352"
                     /protein_start="341"
                     /score="6.2"
                     /tool="antismash"
                     /translation="SYGPAECAVTS"
     CDS_motif       complement(26007..26063)
                     /aSTool="nrps_pks_domains"
                     /database="abmotifs"
                     /detection="hmmscan"
                     /domain_id="nrpspksmotif_JN550_003560_0002"
                     /evalue="1.20E-07"
                     /label="NRPS-A_a3"
                     /locus_tag="JN550_003560"
                     /protein_end="226"
                     /protein_start="207"
                     /score="24.1"
                     /tool="antismash"
                     /translation="MVVFTSGSTGMPKGIVLEH"
     CDS_motif       complement(26259..26300)
                     /aSTool="nrps_pks_domains"
                     /database="abmotifs"
                     /detection="hmmscan"
                     /domain_id="nrpspksmotif_JN550_003560_0001"
                     /evalue="6.90E-03"
                     /label="NRPS-A_a2"
                     /locus_tag="JN550_003560"
                     /protein_end="142"
                     /protein_start="128"
                     /score="10.1"
                     /tool="antismash"
                     /translation="LAVLRAGGAYTVLD"
     gene            28150..29948
                     /locus_tag="JN550_003561"
     mRNA            join(28150..28395,28462..28569,28631..28802,28857..29459,
                     29530..29948)
                     /locus_tag="JN550_003561"
                     /product="hypothetical protein"
     CDS             join(28150..28395,28462..28569,28631..28802,28857..29459,
                     29530..29948)
                     /codon_start=1
                     /gene_functions="biosynthetic-additional
                     (rule-based-clusters) p450"
                     /gene_functions="biosynthetic-additional (smcogs)
                     SMCOG1034:cytochrome P450 (Score: 140.6; E-value: 1.2e-42)"
                     /gene_kind="biosynthetic-additional"
                     /locus_tag="JN550_003561"
                     /product="hypothetical protein"
                     /protein_id="KAI1873308.1"
                     /sec_met_domain="p450 (E-value: 6.4e-40, bitscore: 131.5,
                     seeds: 50, tool: rule-based-clusters)"
                     /transl_table=1
                     /translation="MMEDALLAGLQRFLSPEGLGVIIALSLSAIVGRLAVLSRNRSNDI
                     SKLPLVNGKKPWQWTAREQREKFCLHAKEIIDDALANVGDKFLLQTENGVELLLSADYA
                     NQIKDDEALDFGKHDMHSYLDGFAPFRQGQSPDRIFHDAIKINLTQDIAKLNLPLSEEA
                     SHALQKHWTDNTEWHEIPLKLLAFKIVSQLSSRVFLGEELCRNDDWLQVTVDYTRDSMQ
                     AAQDLRLWPRFLRVFAYWYLPRCRAIRDELKTSRTIVEPVLEKRRLQIQERKKQGLDPI
                     RHLDAMQWMEDSSNGRPYDPSAAQIMMAIAANFSGSDSLSTLMIFLCQEPQLVEDMRKE
                     IISVMTESKWNKSTLYKLRLMDSVLKESQRMKPAAVAVMRRLALKDTKLHDGTKIPRGT
                     KLMVSTARSWDPEKYPNPERFDGYRFLRMREEQGLETAQFVSTTPDALGFGMGKHACPG
                     RFFASNELKIALSHIILKYDFKLAPGAPTKPEFQALFWSANDNARIVIRRRKEEIQL"
     PFAM_domain     join(28718..28802,28857..29459,29530..29876)
                     /aSDomain="p450"
                     /aSTool="clusterhmmer"
                     /database="35.0"
                     /db_xref="PF00067.25"
                     /db_xref="GO:0004497"
                     /db_xref="GO:0005506"
                     /db_xref="GO:0016705"
                     /db_xref="GO:0020037"
                     /description="Cytochrome P450"
                     /detection="hmmscan"
                     /domain_id="clusterhmmer_JN550_003561_0092"
                     /evalue="3.90E-38"
                     /gene_ontologies="GO:0004497: monooxygenase activity"
                     /gene_ontologies="GO:0005506: iron ion binding"
                     /gene_ontologies="GO:0016705: oxidoreductase activity,
                     acting on paired donors, with incorporation or reduction of
                     molecular oxygen"
                     /gene_ontologies="GO:0020037: heme binding"
                     /label="JN550_003561"
                     /locus_tag="JN550_003561"
                     /protein_end="492"
                     /protein_start="147"
                     /score="131.5"
                     /tool="antismash"
                     /translation="LTQDIAKLNLPLSEEASHALQKHWTDNTEWHEIPLKLLAFKIVSQ
                     LSSRVFLGEELCRNDDWLQVTVDYTRDSMQAAQDLRLWPRFLRVFAYWYLPRCRAIRDE
                     LKTSRTIVEPVLEKRRLQIQERKKQGLDPIRHLDAMQWMEDSSNGRPYDPSAAQIMMAI
                     AANFSGSDSLSTLMIFLCQEPQLVEDMRKEIISVMTESKWNKSTLYKLRLMDSVLKESQ
                     RMKPAAVAVMRRLALKDTKLHDGTKIPRGTKLMVSTARSWDPEKYPNPERFDGYRFLRM
                     REEQGLETAQFVSTTPDALGFGMGKHACPGRFFASNELKIALSHIILKYDFKLAPGAPT
                     KPEFQ"
     gene            31803..33173
                     /locus_tag="JN550_003562"
     mRNA            join(31803..32277,32330..32557,32686..33173)
                     /locus_tag="JN550_003562"
                     /product="hypothetical protein"
     CDS             join(31803..32277,32330..32557,32686..33173)
                     /codon_start=1
                     /gene_functions="biosynthetic (rule-based-clusters)
                     terpene: trichodiene_synth"
                     /gene_kind="biosynthetic"
                     /locus_tag="JN550_003562"
                     /product="hypothetical protein"
                     /protein_id="KAI1873309.1"
                     /sec_met_domain="trichodiene_synth (E-value: 5.5e-184,
                     bitscore: 605.3, seeds: 9, tool: rule-based-clusters)"
                     /transl_table=1
                     /translation="MEAGDFPTDCYLDAVVRFLRIIKYNDDNYTHEERVRNLHYAYTKA
                     AMHFSQPKQQALIKASPRRLQASLQTIVAMVVYAWVRVDPEVMADLSIHYTYMLVLDDS
                     QDDPDATMKSFYEDLLAGRPQQHPWWQMVNEQFPTVLSHYGPYCGLNLVRSTTDFFQGC
                     WIEQHNFQGFPGSSDFPGFLRRMNGLGHCVGGSIFPKAQFDEGALFTEITSVIAQMENW
                     MVWVNDLLSFYKEFDEPRDQTSLVNNYAKCDRLSLAEALDKLTRDTIRSSEQIVEVFAD
                     KDPSIADTLRTFCQGYVTWHLSDPRYRLRELVTNAAGGDSLVAQEFRAHQAAADLVGAV
                     DPKEWAYPRIADMVENAQEVKDVQTTEPFVRKAFLNALPVGTIAQWGKKVWAQEYV"
     PFAM_domain     join(31815..32277,32330..32557,32686..33053)
                     /aSDomain="TRI5"
                     /aSTool="clusterhmmer"
                     /database="35.0"
                     /db_xref="PF06330.14"
                     /db_xref="GO:0016838"
                     /description="Trichodiene synthase (TRI5)"
                     /detection="hmmscan"
                     /domain_id="clusterhmmer_JN550_003562_0093"
                     /evalue="1.70E-162"
                     /gene_ontologies="GO:0016838: carbon-oxygen lyase activity,
                     acting on phosphates"
                     /label="JN550_003562"
                     /locus_tag="JN550_003562"
                     /protein_end="357"
                     /protein_start="4"
                     /score="540.5"
                     /tool="antismash"
                     /translation="DFPTDCYLDAVVRFLRIIKYNDDNYTHEERVRNLHYAYTKAAMHF
                     SQPKQQALIKASPRRLQASLQTIVAMVVYAWVRVDPEVMADLSIHYTYMLVLDDSQDDP
                     DATMKSFYEDLLAGRPQQHPWWQMVNEQFPTVLSHYGPYCGLNLVRSTTDFFQGCWIEQ
                     HNFQGFPGSSDFPGFLRRMNGLGHCVGGSIFPKAQFDEGALFTEITSVIAQMENWMVWV
                     NDLLSFYKEFDEPRDQTSLVNNYAKCDRLSLAEALDKLTRDTIRSSEQIVEVFADKDPS
                     IADTLRTFCQGYVTWHLSDPRYRLRELVTNAAGGDSLVAQEFRAHQAAADLVGAVDPKE
                     WAYPRIADMVENA"
     gene            complement(33918..35813)
                     /locus_tag="JN550_003563"
     mRNA            complement(join(33918..34110,34187..34353,34416..34526,
                     34593..35449,35498..35813))
                     /locus_tag="JN550_003563"
                     /product="hypothetical protein"
     CDS             complement(join(33918..34110,34187..34353,34416..34526,
                     34593..35449,35498..35813))
                     /codon_start=1
                     /gene_functions="biosynthetic-additional
                     (rule-based-clusters) p450"
                     /gene_functions="biosynthetic-additional (smcogs)
                     SMCOG1034:cytochrome P450 (Score: 282; E-value: 1.5e-85)"
                     /gene_kind="biosynthetic-additional"
                     /locus_tag="JN550_003563"
                     /product="hypothetical protein"
                     /protein_id="KAI1873310.1"
                     /sec_met_domain="p450 (E-value: 3e-58, bitscore: 191.9,
                     seeds: 50, tool: rule-based-clusters)"
                     /transl_table=1
                     /translation="MDLSILDFVSNDTTPPPVADAPKSSHFAASLGTLEYTKRGQLARN
                     LLVLWGAYLVLRCVYNVYFHPLRKIPGPWMAAMTPFSDFWHDAVKSGNYLWEIRKMHEK
                     YGPIIRINPNEVHIDDPEYYQNVYAGGVHRINKDSSTVAGFGVPASVAATVSHAQHRSR
                     RGYMNPYFAKRSILAMEPEIHERISAMLSRLDGARKEGKMISLDRAFAAMTADIITKRF
                     FGYHYDYLSSPDLVFDVREAFKGVSEIFHFTRFVPWVIKYLKKLPIPIIRLILPPVADL
                     LLLQEDIKKNIKKMLVNKDENPGSSKSVMIEALGDPRIPAEERSLKRLVDEGQVIIFAG
                     TETSSRALATGMFYLLDNKSIIDKVRAELAQLAHIPDEKLTMPQLEPLPYLTGVVKESI
                     RLSYGPITRLPRVFTHETLQYKDYAIPPGTPVSQSTYFVHTNPKIFEDPFTFNPDRWVE
                     AAKQGFPLERYLTSFTKGSRQCLGIGLAHAELYLTLARVLRNFDMDLINTTVEDVQVHN
                     VLIIGQPKIVKGKGPGQGEVEVMVTRKLLS"
     PFAM_domain     complement(join(34011..34110,34187..34353,34416..34526,
                     34593..35449,35498..35537))
                     /ASF="active site cysteine inconclusive"
                     /aSDomain="p450"
                     /aSTool="clusterhmmer"
                     /database="35.0"
                     /db_xref="PF00067.25"
                     /db_xref="GO:0004497"
                     /db_xref="GO:0005506"
                     /db_xref="GO:0016705"
                     /db_xref="GO:0020037"
                     /description="Cytochrome P450"
                     /detection="hmmscan"
                     /domain_id="clusterhmmer_JN550_003563_0094"
                     /evalue="1.90E-56"
                     /gene_ontologies="GO:0004497: monooxygenase activity"
                     /gene_ontologies="GO:0005506: iron ion binding"
                     /gene_ontologies="GO:0016705: oxidoreductase activity,
                     acting on paired donors, with incorporation or reduction of
                     molecular oxygen"
                     /gene_ontologies="GO:0020037: heme binding"
                     /label="JN550_003563"
                     /locus_tag="JN550_003563"
                     /protein_end="517"
                     /protein_start="92"
                     /score="191.9"
                     /tool="antismash"
                     /translation="NYLWEIRKMHEKYGPIIRINPNEVHIDDPEYYQNVYAGGVHRINK
                     DSSTVAGFGVPASVAATVSHAQHRSRRGYMNPYFAKRSILAMEPEIHERISAMLSRLDG
                     ARKEGKMISLDRAFAAMTADIITKRFFGYHYDYLSSPDLVFDVREAFKGVSEIFHFTRF
                     VPWVIKYLKKLPIPIIRLILPPVADLLLLQEDIKKNIKKMLVNKDENPGSSKSVMIEAL
                     GDPRIPAEERSLKRLVDEGQVIIFAGTETSSRALATGMFYLLDNKSIIDKVRAELAQLA
                     HIPDEKLTMPQLEPLPYLTGVVKESIRLSYGPITRLPRVFTHETLQYKDYAIPPGTPVS
                     QSTYFVHTNPKIFEDPFTFNPDRWVEAAKQGFPLERYLTSFTKGSRQCLGIGLAHAELY
                     LTLARVLRNFDMDLINTTVEDVQVHN"
     gene            38125..42210
                     /locus_tag="JN550_003564"
     mRNA            join(38125..38866,38922..41261,41321..42210)
                     /locus_tag="JN550_003564"
                     /product="hypothetical protein"
     CDS             join(38125..38866,38922..41261,41321..42210)
                     /codon_start=1
                     /gene_functions="transport (smcogs) SMCOG1288:ABC
                     transporter related protein (Score: 280.8; E-value:
                     3.7e-85)"
                     /gene_kind="transport"
                     /locus_tag="JN550_003564"
                     /product="hypothetical protein"
                     /protein_id="KAI1873311.1"
                     /transl_table=1
                     /translation="MADLDPKPPLTSTPEATITSANSISDRSGPSPKNNGAGDDDGDGK
                     TKSVAGKEKQSGSLHFFYRVHWSYSTSLDHTLRLIGFVCAVASGVVPPLMTVVFGSSVN
                     QFSSYENGSISGDDLYRNMSQNALWLLYLFIGRFFLVYIHSTCFGLVGIRVTRSFRLDF
                     IRSMIRQDVSFVDLCAAGTVASTISNSADMVENGSTEKVGSLIQNMAMFVAAFVVAFTQ
                     QWKLTLVTATTLPVLFTGFKITFGLDAKIEAKILEIYNRAGGLVEEALGTVRIVTAFNA
                     SGKLSRKYDNYLEAAQKLGFRKGPIIGVQWSVEFFTIYAAYALAWYYGIKLLNSGEIAG
                     GGQIISVLLAVLLGTNAASNVAPGFGDFAKASAAAKGMFEMIDRKSEIDPLADKGERPA
                     QSDGSVELRHASFAYPSRPSVQVLHDVSLKFEAGKVTALVGASGSGKSTIVGLIERWYN
                     PVSGSVHVGGHAVAELNVRWLRRRIGLVQQEPVLFSDTIYNNVVHGLYGTAMNDLPEPE
                     KRELVRQACIQAFADEFIQGLPDKYDTKVGDRGALLSGGQKQRIAIARSVISNPEVLLL
                     DEATSALDPTAEGKVQASLDNVSKSRTTILIAHKLSTVQKADKIVVLSQGEVVEQGTHQ
                     QLLNLRGAYYQLVNAQALHTGQEVLGQGLNMANPPIQHLQRPKISEGTEEKALALSKSS
                     TAHSVRSPNQAADAEEAEDEDGDIARKLSISRCIAIIFKEQRHIWPILLFGIISSAAGG
                     GLFPAQAVLFGSSIPTLQLPRGDQLVERGNFWALMYFVFSLGVFVSYVGVGFFWTVASF
                     HATRFYRREYFDAMLRQDVSFFDSRGHGAAEMTSRLSLHPQRLQNLLSTNLALIIVIFV
                     DIVSCFILAVAMGWRLGLVVIAGGMPPLFGAGFFRLRLEMANEDRLTHMYLECARFASE
                     AVGAIRTVSSLTLEDKVLDGFRQRLAECSSRELRSKMLTMLVHSFAESINLAVTGLAFW
                     YGGKLLSEGSYDMQTFFIVFMAVLMGSQSGGVLFGFSSNVSRAHSAANHILDLRQAQPP
                     INNSTGTKQLPLSGEKSAAIEFRDVAFAYPGRPNHPVLNGLNLKIEKGQSVGIVGASGC
                     GKSTMIALLERFYDISSGQLLVEGQSLQGLDVHSHRSRIGLVSQDTMLFQGTIRENILL
                     GVPDEEAATSDADDRVERACKSANMHDFISSLPDGYATDIGNRGVALSGGQRQRLAIAR
                     ALIREPDLLLFDEATSALDTANEALVQAAIEAVAREKPGRTTVAVAHRLSTIRRCDRIF
                     VLYQGQVAEEGTHDELVQKRGQYYEMVLAQSLDQEVVEA"
     PFAM_domain     join(38359..38866,38922..39241)
                     /aSDomain="ABC_membrane"
                     /aSTool="clusterhmmer"
                     /database="35.0"
                     /db_xref="PF00664.26"
                     /db_xref="GO:0005524"
                     /db_xref="GO:0016020"
                     /db_xref="GO:0055085"
                     /db_xref="GO:0140359"
                     /description="ABC transporter transmembrane region"
                     /detection="hmmscan"
                     /domain_id="clusterhmmer_JN550_003564_0095"
                     /evalue="5.60E-48"
                     /gene_ontologies="GO:0005524: ATP binding"
                     /gene_ontologies="GO:0016020: membrane"
                     /gene_ontologies="GO:0055085: transmembrane transport"
                     /gene_ontologies="GO:0140359: ABC-type transporter
                     activity"
                     /label="JN550_003564"
                     /locus_tag="JN550_003564"
                     /protein_end="354"
                     /protein_start="78"
                     /score="164.1"
                     /tool="antismash"
                     /translation="LIGFVCAVASGVVPPLMTVVFGSSVNQFSSYENGSISGDDLYRNM
                     SQNALWLLYLFIGRFFLVYIHSTCFGLVGIRVTRSFRLDFIRSMIRQDVSFVDLCAAGT
                     VASTISNSADMVENGSTEKVGSLIQNMAMFVAAFVVAFTQQWKLTLVTATTLPVLFTGF
                     KITFGLDAKIEAKILEIYNRAGGLVEEALGTVRIVTAFNASGKLSRKYDNYLEAAQKLG
                     FRKGPIIGVQWSVEFFTIYAAYALAWYYGIKLLNSGEIAGGGQIISVLLAVLLG"
     PFAM_domain     39446..39922
                     /aSDomain="ABC_tran"
                     /aSTool="clusterhmmer"
                     /database="35.0"
                     /db_xref="PF00005.30"
                     /db_xref="GO:0005524"
                     /description="ABC transporter"
                     /detection="hmmscan"
                     /domain_id="clusterhmmer_JN550_003564_0096"
                     /evalue="4.30E-32"
                     /gene_ontologies="GO:0005524: ATP binding"
                     /label="JN550_003564"
                     /locus_tag="JN550_003564"
                     /protein_end="581"
                     /protein_start="422"
                     /score="111.6"
                     /tool="antismash"
                     /translation="LHDVSLKFEAGKVTALVGASGSGKSTIVGLIERWYNPVSGSVHVG
                     GHAVAELNVRWLRRRIGLVQQEPVLFSDTIYNNVVHGLYGTAMNDLPEPEKRELVRQAC
                     IQAFADEFIQGLPDKYDTKVGDRGALLSGGQKQRIAIARSVISNPEVLLLDEATS"
     PFAM_domain     40403..41227
                     /aSDomain="ABC_membrane"
                     /aSTool="clusterhmmer"
                     /database="35.0"
                     /db_xref="PF00664.26"
                     /db_xref="GO:0005524"
                     /db_xref="GO:0016020"
                     /db_xref="GO:0055085"
                     /db_xref="GO:0140359"
                     /description="ABC transporter transmembrane region"
                     /detection="hmmscan"
                     /domain_id="clusterhmmer_JN550_003564_0097"
                     /evalue="4.10E-41"
                     /gene_ontologies="GO:0005524: ATP binding"
                     /gene_ontologies="GO:0016020: membrane"
                     /gene_ontologies="GO:0055085: transmembrane transport"
                     /gene_ontologies="GO:0140359: ABC-type transporter
                     activity"
                     /label="JN550_003564"
                     /locus_tag="JN550_003564"
                     /protein_end="1016"
                     /protein_start="741"
                     /score="141.6"
                     /tool="antismash"
                     /translation="LLFGIISSAAGGGLFPAQAVLFGSSIPTLQLPRGDQLVERGNFWA
                     LMYFVFSLGVFVSYVGVGFFWTVASFHATRFYRREYFDAMLRQDVSFFDSRGHGAAEMT
                     SRLSLHPQRLQNLLSTNLALIIVIFVDIVSCFILAVAMGWRLGLVVIAGGMPPLFGAGF
                     FRLRLEMANEDRLTHMYLECARFASEAVGAIRTVSSLTLEDKVLDGFRQRLAECSSREL
                     RSKMLTMLVHSFAESINLAVTGLAFWYGGKLLSEGSYDMQTFFIVFMAVLMGS"
     PFAM_domain     41494..41961
                     /aSDomain="ABC_tran"
                     /aSTool="clusterhmmer"
                     /database="35.0"
                     /db_xref="PF00005.30"
                     /db_xref="GO:0005524"
                     /description="ABC transporter"
                     /detection="hmmscan"
                     /domain_id="clusterhmmer_JN550_003564_0098"
                     /evalue="2.80E-32"
                     /gene_ontologies="GO:0005524: ATP binding"
                     /label="JN550_003564"
                     /locus_tag="JN550_003564"
                     /protein_end="1241"
                     /protein_start="1085"
                     /score="112.2"
                     /tool="antismash"
                     /translation="LNGLNLKIEKGQSVGIVGASGCGKSTMIALLERFYDISSGQLLVE
                     GQSLQGLDVHSHRSRIGLVSQDTMLFQGTIRENILLGVPDEEAATSDADDRVERACKSA
                     NMHDFISSLPDGYATDIGNRGVALSGGQRQRLAIARALIREPDLLLFDEATS"
     gene            42620..43591
                     /locus_tag="JN550_003565"
     mRNA            join(42620..42847,42919..43357,43422..43591)
                     /locus_tag="JN550_003565"
                     /product="hypothetical protein"
     CDS             join(42620..42847,42919..43357,43422..43591)
                     /codon_start=1
                     /locus_tag="JN550_003565"
                     /product="hypothetical protein"
                     /protein_id="KAI1873312.1"
                     /transl_table=1
                     /translation="MAKRKQPVQEDPVIHDLSDFVEFNITKVLYDGTKRKRATLYLVKV
                     RAAATSHRGRKATRKSAAPSARESGLYVLKIFPESVANQDDYKRELATNVVLGRSFALP
                     DAQSACDTMTVASGDFPASRWPRCFGTLRTRKDPTPGTWIRRDANSDHNSALLFEYIPD
                     LELLTRELVTEELSQEYKQVLADLHALQILHRDQILYAAWPEIVFNNLFLRPNKITGKK
                     EIMILDFDKSLVLGNSARDKMLLRNEAQEMAEALDTALSKKDMLQSLPKEVKRLLK"
     gene            complement(43732..45200)
                     /locus_tag="JN550_003566"
     mRNA            complement(join(43732..44036,44111..45200))
                     /locus_tag="JN550_003566"
                     /product="hypothetical protein"
     CDS             complement(join(43732..44036,44111..45200))
                     /codon_start=1
                     /locus_tag="JN550_003566"
                     /product="hypothetical protein"
                     /protein_id="KAI1873313.1"
                     /transl_table=1
                     /translation="MEKAVGEEPEAALVGPTCLTPPQAQVLSHQTFDYIDPTLLLPSEP
                     QELLVSMELGGLYNTEEQSLLGAFLSPQSQAGSLSARLDLLELHVAAHANSIDRYRNSF
                     DAIAFRRFFSVSNVKEFAMIFCRKRHYQYPVVHWPTFALEQASLPLMMVISLTGATYSY
                     RPGHGSENITDARNFYHLADSYIFHELKIFVDNLPSGRDLSEAVELCQAALLMYALDTL
                     LASDLDMQQLAVTERLPTLISAMRRLHFIGCRHHPSEDWELFLRREHIIRLVSWAFCAD
                     CLATLSCNNPPIFSMLEMSGDLPCDPTLWDTDSVLTFELTKLSPQKTSYCLKELISKLL
                     EENWRADIEWENLPLFHLHMMLCAFQHIIFNLHVAMFLKQQSDKLLQTLDIWRHLWERA
                     LERIPNDHRKWLGVAKNVPDIEYLSRRVIEIAASPEASSSRYLQRLPSRGARDIHDFIK
                     DFISKK"
     PFAM_domain     complement(join(43924..44036,44111..44816))
                     /aSDomain="Fungal_trans"
                     /aSTool="clusterhmmer"
                     /database="35.0"
                     /db_xref="PF04082.21"
                     /db_xref="GO:0003677"
                     /db_xref="GO:0006351"
                     /db_xref="GO:0008270"
                     /description="Fungal specific transcription factor domain"
                     /detection="hmmscan"
                     /domain_id="clusterhmmer_JN550_003566_0099"
                     /evalue="2.40E-08"
                     /gene_ontologies="GO:0003677: DNA binding"
                     /gene_ontologies="GO:0006351: DNA-templated transcription"
                     /gene_ontologies="GO:0008270: zinc ion binding"
                     /label="JN550_003566"
                     /locus_tag="JN550_003566"
                     /protein_end="401"
                     /protein_start="128"
                     /score="33.5"
                     /tool="antismash"
                     /translation="RHYQYPVVHWPTFALEQASLPLMMVISLTGATYSYRPGHGSENIT
                     DARNFYHLADSYIFHELKIFVDNLPSGRDLSEAVELCQAALLMYALDTLLASDLDMQQL
                     AVTERLPTLISAMRRLHFIGCRHHPSEDWELFLRREHIIRLVSWAFCADCLATLSCNNP
                     PIFSMLEMSGDLPCDPTLWDTDSVLTFELTKLSPQKTSYCLKELISKLLEENWRADIEW
                     ENLPLFHLHMMLCAFQHIIFNLHVAMFLKQQSDKLLQTLDIWRHLWERALE"
ORIGIN
        1 ctaagaagtg gtaggccaag acgtagcctc cctttcagca aagcacgcat gaactgtcac
       61 cgttggttgg cgtattcttg cacagcccca agccgttggc ttcctagagc attatgcggg
      121 gagacaggta agtagaggga aagtagggag tgttggtttt caagaaatct ggttgaagtg
      181 cagcaaagta gaccacatgc ctttaaagtc gtcgctagga cgtatttgaa attctcccat
      241 ccgcaccatt tgaacatctc aaaagtttga acctttattt cgatattttg aaactgtccg
      301 atcaacgtcc actattgttg caaatggcat ccaaattgac tctggacggc gggatcgccc
      361 tggtaactgg aatgagcgag cgatcgtgat tcttatctct accgggcctc tgctaattct
      421 ctcatcaagg ccgcaagtgg catcggaaaa gaaactgtcc ttgcttttgc agaagccggt
      481 gccaggggag ttgtactcgc agacgtcaag attgaaggca tcgaagcagc cgccgaggag
      541 agccggaagt gtggtaagca cgcgaactac cgagcacttg ccatcaaagt cgacattacc
      601 gatcccgaga gtgtacagca cctcgtagcc tcgacagtga gggagtttgg acgcatcgac
      661 tatgccgtca actgtgctgg cgtaagcttt ctcaataccc ggcgcggtca ctggaagggc
      721 gctgaccgtt gttgccaatt agattgattt ggagacctat cgttctttca cgccaccctt
      781 ggattagatg tcttctctga ggttatcgac acgaacatgg cgggcgcggt acggtttgtc
      841 cgagctgcta tggcggcaat ggcccagcag gaaccgctca cattcactgg tcgtcatggg
      901 ttgcgtagcc ttgggaaagg ttccattgac gtcctgggct ccacaagctc gctagctggg
      961 ataccgggga tgatctcgta tacaacgtca aagcatgtcg tcatcggtct ggtaaagtct
     1021 gccggtaaga agttgcttgt ctataaggtt ttgtgctcga gtgaatacta attatgcggc
     1081 ttaatagctg tcgatgcctt ggccctgcaa agcgccatcc gcgtgaatgc cgtctgtccc
     1141 tgctgggtcg acacgcccat ggttcagctt ggcattgaaa agaacccaat gctcaagcct
     1201 gtcattgaca atcttactcc actaaagcgg gctgcctctg ttgacgaagt ggctgactac
     1261 atcatctttc tgtccagtcc atatacaagc ttcattaacg gcatcgcttt gtctattgat
     1321 gctgggctca ccttacccac gcctccttcg cttccgctat cttgaagcat agaaacatgt
     1381 ccaaaattat tttatggatt tatgttaatt gagtactgca ctttttggga taagctacaa
     1441 ttgatcgtgg atctacaaca gtaaacagtc cgaaaaactc cgatgagata ttgcaaactg
     1501 ctatcacata tttattattt attatccaga atgggatttt cctaaatgga aggaaagttg
     1561 ataccgcgtc tgataggctt tgatgcaagt tacagttgga caaagcctcc aagttcaatc
     1621 acggctacca gaaacagtcc tggcgccaat cttgtgagcg ttttcgttcg ctatacagag
     1681 agttttatac cagaaaccgg tggccgatct ctgttgaggc agtctcacgt tgagacactc
     1741 gccagcaagg cttgaaaact cgatcagggg gcttgtagca ttagggggcg aagctgacgc
     1801 agcatcgttt cgcccagagt ctgttttcgt caacgtgatt caacgcaggt ctatcttggc
     1861 ggcgagaact cgacgaatga tatggcgctc gccttctccg atatttgacc cccggcataa
     1921 agcgcagaag gctttggaag tcccggcaga ggaattggaa tggtattagg tagtcgcata
     1981 gttggctcca gcccctagac ttgtaacgta gtaaatggac aggcagacgt tgagtacata
     2041 ggtcttacct gccagtgaaa atcctaagct cggcatatcg aagtggtgga taagtgatac
     2101 ccgcgaacgc tattgcaacc catgcgccaa tgtcacctcc gctgtctcca atcatctgtg
     2161 cgagggctcc ttggtaccag acctgactca ttcccagaag tgcacctgcc caacctacga
     2221 gccaggacac cagcgcggcc aatccgactg gaagtctgtc tctgtcttcc cacgcagtcc
     2281 agtcaaactc caaaccacag agagagtgga acaacaggtg ctcctcaagg acaatggcca
     2341 gccatgggca aacccagtaa ctcatgattg gaagtaggtt ctcaaatatg ccgtataggt
     2401 tatcgcgacc agagactgag catatgagct ctattgaaac caaaatcaca caccagaccc
     2461 accgaggaat ggctttggcg tagcgtccca agacctggca ggtattcgcc cccgcatatg
     2521 ttgctggtgc attgttggct atactcccga gagcgaggat taccacgcac acgccaccga
     2581 gtccaccgag tcctctgtag cacttgagca gaagggcgcc ggacgaaacg gagtaagctt
     2641 cggcccagga gggcttggtc ggtacccccg taccgatacc aacgccgata atgccggcaa
     2701 tgagcgaaga tagccacagg cccgaccagg tactcaagaa aaccatcggc ttggatatcc
     2761 caggaggata gtacacgtac aagtcggcgg caacggccga gaagcccacg accaccccaa
     2821 actctagagc gaaaaaggag catctgttcg ctgcgatagt agcagacgag ccaaccgatg
     2881 ccaatcctgt gttccatccg ccacctgagg agccaacaag gataaatagg gcgcaggctt
     2941 gcggtatcca agcgtatctg gtttggcctt tttcagaact gtgtactatg gtaatagaag
     3001 gaactcctct ggagcatacg cacctctcat aagtgtggac tatgccaatt ccaagagtgg
     3061 caatgacgcc tataccgaga gcgccgataa cacatcccgg aacgacagac aagccattgc
     3121 cgctcacagc cgagagcatc tgaccggcca caatggcgcc aacggtaccc cagccaatct
     3181 gcataacgat attcaagagg catgttagtt tcgagggcca gtagcccatg aaatggcggc
     3241 tcagtatcta tcatacccat aaagtcctgc agtcagcaac ccttccgtac ggtactgtgg
     3301 atagcccgta tttcgtacat accatagtcc tgttcccgct cgccgctcca aatgtagcca
     3361 tgtatgctgg tccacaagca ctcaaggcgt tggcgaagat gacgatgcag acactgtcga
     3421 cccagcccag gctgaaaatt aacgggccga gaagacccgg aataagagtg agaacacaca
     3481 aattcgctac gaccatccgt gatcagtatt tactgaaaag aacccttgta gagcagctgc
     3541 tgtatcgttt tcccgacaag ggatgttcga aaaacacatc tagggtatgt acggggctgc
     3601 tgtgggattt tttgaaaata catactgcca aaccacaacg tgaacattcc cttatagtcc
     3661 gaccggcctc tgaacagatt cctgtcctcg ggcaggacgc gggcgatgcc acgagcttcc
     3721 aggcctgaga gcccctcgat ctttacattc cagcgcgaca acatgttcct caacacgggc
     3781 aagggtgggg tcgatgggca tatacctata ccgccttcat ccaccgcgac cccctcgcgt
     3841 tcgcctggtc cctccaactc gatatcatga gattgtttct cggcggactt cattctagtg
     3901 atgagcagat tctgacacag aatggctgtt ttgctcgggt aagatgagcg atggcgagaa
     3961 gtgagaaaac ccccgaagta tcaaaatggc ttatctcccg atcgcgtcga acaacctact
     4021 ccaagcttac catacatgca gtgcaacacg cctcgcatat atgcagcggg gttgcatggc
     4081 tttctttgtc cacctatgtg acggcgacct gctgatctca tcaacatgac aaagcacgaa
     4141 taccacgaaa ctcccctcga gactgaatta taccaagtaa taaatcttcc gggttacgca
     4201 agtctctcat acgtaattca tcgtgaaaat gtccacgcag tacgacgcca tccaagcgcc
     4261 ctacgatgaa atcagaaagg cctccatctc cttcatcgag caggaaaatg tacacgaggc
     4321 tatcgcgccc tggatccagg gggcacgcgt gctagaccta gcctgcggct cgggcttcta
     4381 cacgcgcgag ttcatcccct ggggcgcgcg cagcgtgctg ggcgtcgaca tctcgtcggc
     4441 catgctggcg ggggcgcggc gggcgatgga cgaggccggg ctgaacgcgt cccaagtgtc
     4501 cttcgagcag gccgactgca cgcggccggc ggcgtaccgg ggcgggccgt tcgacgtcgt
     4561 ctttggggcg tggctgctga actacgcggg cggggcgggg gcgctgacgg acgcgttccg
     4621 caacgtcgcg gccaacctgg cggagggcgg gcgcttcgtc ggcgtgacga cggcgccgac
     4681 gcacgacccg gccgccttct acgcggccga gaacgccgcg cgcccgcgcg ggtccggcct
     4741 gctcatgggg cggcccacgg gccccgtcga cgacggcttc gccatccaca tgcacgggga
     4801 cacggaccgg ggcgcggtcg acttcgactt cttccacctg cggcaggacg tctacgaggc
     4861 ggcggccctc gacgccgggt tgcggggtcc gctggagtgg agggtaacgg cggtgtcgga
     4921 cgagttcctc gagtcacgga ggggccatga tgatttcgag gaggtcgaga gttacaaggt
     4981 gacgccgaat tacggggtgc ttatcatagc taaatagggg tgctattgaa tatgttcagt
     5041 cggtctcctc ctcctacttg catgttgcca tttctctcga agccaagtcc cgtctgaaga
     5101 gtatactgtt tcactgtttc tggctagagc acgtttggta gtatagtcga atcaagctct
     5161 tggcgttgac tagtactagg gcgggaacgt tccggtttgg ctaggaaaga tatctttcgt
     5221 cattgacact gtacactgcg actctactgc caatatatca gggaagcgac tcatgcacag
     5281 ctgggcacgt ttgttcacct ctaacctgac ctgtgatcat gcccaaacac catggtagct
     5341 atgcgaagct gaaggcgtcc atccagccca ctggtgcact agtcatgacg tatcaggtag
     5401 tgcattacac cggcacggcc ccctcagtcg atggtgctgt gataaatcgt tcgcgagcgc
     5461 gaccagtcgc acggcatgtg tttcacactt gcaattgata agttaccagc cagccacctg
     5521 cgacttgtcg ttcgtcgatc aggggtcaga gatttggcga cgcacggcca atgattgtac
     5581 tgggggccgc accatgataa ggttcggcaa ttcctatatt tagaaaagtc tgggtagtct
     5641 tcgtcgacag gcccatatcg gatgaggttt ggcattctgc acgaattgag cctatcgcat
     5701 ggatttgcgg caggggccat gtattttcaa caagagctat cttcgctatg gctgagccgc
     5761 attcaaggac cgcgggccac atccgtctac cggctcaagt ccagccgagc ccaccggaca
     5821 tacacagaaa tcttggatta caaaactggg ctgcgagtgg gagagattcg taggtgaata
     5881 ccggatctgc ggaagggaaa agctgataag tgtgacccat tgaatttgac ccgcactctc
     5941 cgggaagtct cccttccatc gttcttgcga aatctttcga aagcatgtga caattatgtc
     6001 tgttcgccgg tataggaagt gtggtgcatg ggttgtggga tgcggctaca gagctgcaac
     6061 aggggtccgt ccgtgctact ctgagacacg attcgaactg ctgccccaaa aatggttcct
     6121 ccatcccgtg tcttgctgca caatgccgaa tgacccttac agggccacat aaccagatgg
     6181 cctatcacgc gccacattcg aaagacctca cactatcccc ttctggggtt ccagggggtt
     6241 ccagagctac agcccgagaa taagtggtac cattcgacag tggcgtagat ctgtagtagt
     6301 aggctccatc ttggaagcgg cgattaccag gaatggtccc tttctcgttg tccagacttc
     6361 tgctgttgat agccgcaagg agctactggc tggaaacctt tcctgtcacc tcggatgcag
     6421 acgcgaaaga catgcatggc ttttacacgc catgcgccct ctgtccgatc catgacattc
     6481 aacactcatc tggatccaaa gaacatgctg acttggagcg ccaaaatccg ataagttcgt
     6541 ctgaaaaggc tcgccatgtc tgcgacaagc tcccaagaca caccctcccg tacctgagtc
     6601 caccgtagag tttggcttct tgtagaaaac cttggcgacg tcctgcccgt tgtgatgagc
     6661 gtgaagatcc accttgacag aatgaaatcg gcggctggtc gcagttgacc tgacttctga
     6721 tcccaagcgt ttttcctcgt gcgcacacac aaacacgcac gtagaagcag gcaggcagca
     6781 ccagctctct cccggcccaa aggctctccc tatgcaggta taaatatatc aaactccggg
     6841 gcgaagctgc ccaaatgcca tcaacacgct agagaaccgt gggtattcgt acacaaacat
     6901 gagtgcaaaa agtcatcgtc gtcatatgat gccgcctggt ggatcgtatg cacctcccct
     6961 gcccgagttg agaccggcac tacccggcgt ctcggcatcg acctgggctg tattcgtctt
     7021 tcgtagcata aacatgggtt tcttgccctc cttgtccaat tgcttaaaga ggataagcgg
     7081 cttttcgtcc aagcctaggc agcgctcctg gtcgccgtac acaatgtaca gggcgtactt
     7141 gtcccagggt tcgttgatct ggtacttctt gagcgctgcc gggaggacct tgtagcaggg
     7201 gtcgtccatg ctgaccctga acgacttgaa gatctcgacg gatgccgagc tggagcccgg
     7261 cgtgtcgggt gctggcgtct gcatgcggcg tgggggtgcg ggctgcttcg agttgtaggc
     7321 gtggtcgttt tcggagaagg tcgtgcgagt ggatggtgtg ggctggtcgg agcggtatga
     7381 tcgcgaggcg agagtcgtgc tgcccatggt gggcggcgac gtcggggagg gaatgttggg
     7441 ggagtagccc ggcgaggtgg ccgaggccga gccgttcatg gcggcgagat gtgacgagga
     7501 gaggacggcc ctctcggcgg cactggcggg gtcgagggtt tgctctaccg acggcctctc
     7561 gtgagtggtc tgcagatggc taggagacat gtttttggga gtcgtaccca gaacaatctt
     7621 ctttgtggaa tattgcctct tcaggccgcc gccacccgat tggatggagg aaggcgtagg
     7681 cgcggggggc gagatggtgg aagactcgta gctgtagccc tggttgtctc tggcggagac
     7741 gttgggcagc ggttgttggg cgttcttggc gaggcggaga gcgggtagca tgtcttcgcg
     7801 caggcgcctg tagtcttcgg tcagccgctg caagtcctgc tccaccaggc tcatcctctc
     7861 atcccgcagc cgcagctgct ctacgagatg cttgatgtcc ttcagagtgg cggtggcata
     7921 ttgggcttcg gcatcggcag ctggatacag gggggtcgcc agttagtacg acgggccaag
     7981 agatcagaga ggagagagag gagagaaggg aaggggtggt gcggtgcata cacaggggta
     8041 cgtagtggtc gctttctata gggacgtcct gggccttctt gacatcgtag acgctcttca
     8101 ggatggtcag acggtggccg acactagaaa tgcccatgga cttcaagtca tcgtgaagca
     8161 gggcgatcag ggcctcgccg acgatctcgt tctctggcag tatggtcagc gtgcaagcct
     8221 ggggggctgg gctaggctgc cctggatcgg atcgaccaac ctatgaagcg atcggagtac
     8281 tgctgcaggc caatggtggc gatgaaatca gcgcattcgt cggcggtcca ttcggagatg
     8341 atggtctcgg gcagcctgtc agcgctgctg cgatggccgt aggtggtcgg ggtgtgctcg
     8401 gtcgaggagc ggccctcgga gtcggtggga gagatttcgg agtcggtggc cagcacgggg
     8461 gagctggtgt gcaggcttct ctcgtactcg tcgtcggcgt ccgactcggc ataggcggtg
     8521 ccagagtcga aattcatcat gttgccgtcg cgtggcgtgg cgtagcgcac ggttgtcatg
     8581 aagcggagtg cggtcgagaa ggcagcagga ctgtggatgg acggacggac ggacgaaatg
     8641 cgtggtcgtc ggggtcggga tcaggcgtgg cgttctgtgt gtcgccgtgt cgtggacgtg
     8701 tcgacgctgg gtgcctatcg ctgaaccgcg ggactggagt ccgggggtgg atcagcgaca
     8761 gcgaggtcga ttggagtctg ggagcgagag aagggggagg ggaggggggt tgaagctcga
     8821 gatcgacgcg ggttggcggg gcagagagag gatggaggag gctatcgcag cactcgagcc
     8881 gatcaggttg gcgatgcgat gcgggcacgg gaagcgaagc tgagctgagc tgaggcccga
     8941 gcagagcaaa ggcaggccaa cggggcacag ggagccacgg agcgggccaa agagagagca
     9001 gcagcaacta ggcgcagatc tgcagtggac acgcacgaca cgatgtcgga cttgggctgg
     9061 gccgtctgcc tcgtcttgtc ttgtcttgtc gtcgctcgct cgcccgtgtg tgatatcgat
     9121 gcagcaagca accaaccaag cgctggctgc gacgtttgtt cgttcgctcg ttcgtccgtc
     9181 tggtgctggg cgagggctgt gtacgtgtgt gtgagaggcc gtctggtgat ggggggaggg
     9241 gagggttgtg gtcagggttg ggggttggac gtgagcgagt gcccaggtgg tacccatgga
     9301 cgtcgtcgat gctgcgtagc cgctgaccct cctgcataat tagtacctag gtgcctaggt
     9361 aactccgtag gtgctgtcct gcccgcctcc cgcctcccgc ctccccaaac ctccccaaac
     9421 ctggaagttc caatgctgct ctgctgcctt tcttgctccc caccactgcc catccactca
     9481 ctgggggcca ccgcactgca gcactgcagc actgcattca ctgcagcacc agcgaacaat
     9541 ggaccgcccg ccgacggcgc aggggccacg cggcggctcg ctcagcggcc tggggcggat
     9601 ctgctgtgcg ttttggcctg ggctcccatc catcctgaat tcaagcagac tggctgactg
     9661 gctgactggc attgccaggg gttgcgtgct acctaacctt ggggcaggta ggcaaggtac
     9721 ctgccctggc gactggccca ctactggcag acccctgcaa ctttggcaac gctgcaccgt
     9781 ggcacccgta cctgaacctg aacctgaacc cgaacctggg accggaagaa gacatcgcga
     9841 gtctccacct cagcctgtcg tgtcgacctc tcgctcgcag gcaaagacac gacacggcac
     9901 gacacgacac gacacgacca gacacgcaca gagtcccaga gtcccagagt cgcacatgtc
     9961 taccacagct ggttcctcgt gtcctcatgc gggctggatc gccccaagtc tacccgctcc
    10021 ggggctccaa gtgctgctac cgtagcttag cattgatcta ccattctgtc tgatccactg
    10081 tctccttctc catttgtcca tgatgctatc tctcaacgtt cgatcccgtc tcttcatttt
    10141 ccttctcgcc ttaccgggct caactttttc gagccgagct tagggacgga ccggacttga
    10201 tccattaatc tcatcaggaa cgggggcttt ccaccccatc ctagtatctg tctgcatagc
    10261 gcttaagtag ctgactgtcg tgcaagcccg ctcggcgcct cgacatgttc tgtacctgcg
    10321 ccaggaacag tgtatcatcg ctgcgtcccg atgcaaccct gctgccgctg gctgaccagt
    10381 ctttccgtct gtcatcacga tagcctcgcc cgtcgtggtc gcttaacggc ccaccgctac
    10441 tgatcctcat caaaagaatc ttgcgctcat ctcggtacca agggcccatg tgagcctctg
    10501 tggtatccgg agcggatggc gtgggccttc cacggcttct ctcgctgttt ccattgcccg
    10561 ccccccttgt cacggactgg ctggcaggtc gtggctggtg tcaatggctg tggctagtgc
    10621 agatcctctg gtctctgtgg ccccactggc ctggtagggt gagagatggc ccgtgcactc
    10681 gcaggagaaa tactatagta ccatccctct gttagttgta gaagcggagt attcaggatt
    10741 cttgcaatac tactactatc tgttacagtt acaggattcg cagccaggcc ttcaatcccc
    10801 cgtgatgcca gtggacacaa taccacgttt caagtctgca tagtcaacga ccttcagtaa
    10861 aagccacgga cccggacctg ttgtagcgcg gtgtcaggag actccacagc tcgtttccag
    10921 ccgtctgccg ctccagacct ttgcagtaga aggccagggc cgggctcgga ttctgcctcc
    10981 ggatctcctc taccatctcg aaatgttgca cctcccagac ccggaccgtc tcccacatga
    11041 tgcgtatggc attctccctg ttcacgccgt acatgtccat gacgataggc accgaggagc
    11101 agagcgcccc aagttcgaac ccgttctggg cggcaagctc ctctttctcg aagctgcaga
    11161 tgtcgttgac gaacgttatg tgtttcatgg cgttcttctc aatgtccttc acgagtgcga
    11221 gctcttctgc cgtcatgtac aggcccgcgc agaagcgcat gattcccgtc agcaaccttt
    11281 tttgagatcc catgagtaat tatatgcatt gtgtggtagt gatggacgac ctaccctttg
    11341 ccaaggtcgg cgtcgcgata gtcaaagtat tcgttcaggg tcattggctt gattcggttt
    11401 ccgtccacct gcgcccatag gaagtctatg gtcggtgcca ggagctcgtc tgccagttgc
    11461 ttgtcgacgg ctctcattcc ctcgaagaga tcgtacatga tccactggcc cggcacatcg
    11521 cggtcgggaa gtatgcttcc ccgggcgcat tcaatgacct tggaattgta ggcaactccc
    11581 tcttgaaccg acattgagtc gagaaggtca tcaatcagga atccaatggt aaggagccgg
    11641 cagccccagt gcattctctc atccagcgat aaggggcaat taagacacac gaaccaggcg
    11701 aaaccttcat cgacaaaacg tctccgatgc ttctccgtcc tgaatggcca gttctggagg
    11761 aagaattcat tgacctgttt cacgacttca acagcatcgg ggtgtttctg agcagtcaga
    11821 atagtagggc gcaggtctgc tggatagtgg gcagaagtct tgggtgctgg aggcggcgtg
    11881 ttagagcggt cgcccttgcc tctaaacgtc tgatatgaag gttccttgat attgattgga
    11941 gtaaatggag acaagacaga catgttggcc agttaagata ttgtagagtg aggggatgaa
    12001 tagatttggg ggtatgagag ttgtgtagtt gcatctaagg aagtacggat gatttcgaaa
    12061 ctgaatcctc ggcgatctta gaggggaaat cgcttgttgt atataatcat gattccttca
    12121 cattctacta tagtccattt agaagagtgg tgatgtcagt tacgtatgac ctgagcactc
    12181 ccattgccca ctttcatcac gtaacgccca gacacctgcc ccataccgag cattgcgatt
    12241 ccacacctgg tgtttgcgta tgtgttaata gcgctagttg aatggcaaac tttgccgata
    12301 tcgatgtgtc atctgctgat aagtaatctc atattcttct cgaagccttg taagtgatag
    12361 acatgacaaa gccaatacag cccttgtcat caccacaata ctccaggaaa agagatcggc
    12421 catgcttgat taacccctct cgcaaatgat ctaccagcat ttattacctc ggtcaaatga
    12481 ccaggtaatg agacaatggg ctcatcggcg cccatagcgg actggcccag actccggcac
    12541 atttctgacc tcgagctggc gataagatac aactttccat ctattatgca tcgagaccct
    12601 ccatcggaat agagccacca catccgctga tgaagttatc gcgcttggcg aaaagtcgca
    12661 tcagcaaggg cgctgcactg ctcaacgaag ccctcacaga atcacagaag gagtgtgata
    12721 atgcagtcat catgcattat acgtgactgg tacatccaag cgccaaattc ttactagatc
    12781 ccgactgtct ttttgctttg ccgcatatac gtgttgttgt ttcggcccgc caatactctc
    12841 cggcggttac aaccagccta gtccaaacgg ttagcccaat cagacatgcg gaaggacata
    12901 ggacttgcat acatcgcttc gagcttgtag ccaccggcag ctgccactga accgcaacaa
    12961 tggactatta cggaactaag tgtttgctac gagtcggaaa taaaagcaag tatagccgat
    13021 tcaactccca atcaccgggc cgaaaccacc cataccgttc atccttgagg ccgagccctc
    13081 ttatcggaac cgacgcttgc cccgttctgc atacacctac atccatcaca tcgagcagtt
    13141 tgcttatctc gttatgtata cgcctccacc aagcaccatt tgtgattacg tgaacggtgg
    13201 atttgtgggg agttttagac tacttttgca agcaaacatc atgatgtttg cctcaccgtc
    13261 agacatggcg tatgtgcagc gaatgaggaa ccctggaggt gattgcgcat tggatcgtag
    13321 cgtttcgata gccggggtac cagaaaaagc actcgtgcga tagaggagag gctacttctt
    13381 acctccaagt tcaaaagcct ggaaacatgg ctctgcctgt tcttgttccg gtgcggtgcg
    13441 ctgaaatcct cagacctcac gagcccgctt catacatttc acattctgta ctgcggcgaa
    13501 gacacagtca agacttctct gccagaacta taacgcggcc atggataccg ccaacgtatc
    13561 taccgttcaa acgacctatg gctcacacct gttgcatctc gtgcacagct gggacttgga
    13621 acttccaccc ctgtctggca gcacaatgtg gaaagtattc gcggcatttg taagtagaaa
    13681 gattggagtt taccatgtat ggcgggttga tttgtacagt ttgctgcgta tgcggttggc
    13741 catgtcatct acaacttata cttccaccca cttcgtgact accctgggcc acttctggca
    13801 agatcgtcct tgttatggag attccttcgc tctatggatg gtcgctggca ccgccatata
    13861 gaggaatgtc acaaaaccta tggtacgtcg cgtctggtca aatcgacgaa agggcatccg
    13921 gaatctgacg atatatcaag gcaatgttgt tcgagtgagc ccgagcgaac tgtcgttctg
    13981 cacaccctct gcgtggacag acatatatgg atcaggcgcc aagggtgctg gtaaggtgct
    14041 attgaagaat gagttctacg acgtcttcgg gtccggcttc gaggtccaat ccttgggcac
    14101 cgagcgcgat ccagtcctgg cgcagcagaa acgtgccctg ttcgccactg cattgtcggt
    14161 caagggtctg gctcaacaag agcctatcct gcacgagcac atcgatgcgt tcgtgaataa
    14221 acttggtaaa ctaggtggtg gcgacgacgg cgccgatatg accaagtggt tcatattcat
    14281 agggtttgat atcatgggac acatgtctta cggagattct tttcgatgcg tcgagagggg
    14341 tgagttgtgt ctgatcatga ttgaagccaa cggcagatac taaatcaacc tcacagaggc
    14401 gtcacaccca tggcttgatc ttatgcttgg gttgatgcac gccgttacag tcatcgacaa
    14461 cctccggcgt cttccattga tggtgacgtt cgcgaaatgg ataccagcca gattcacaga
    14521 tagtttcaaa gaccgcatga ttcactttgt caagatgaag actgccgcgt gagaattccc
    14581 caccattcga aaccgcctac aaactaacaa aaagtagtcg actcgagaag gaagttggac
    14641 agaatgactt cctcgaggtc gtttccggca aaacccgcaa tggagaaatt actgttgcag
    14701 aaatggaggc gcatgtctgg aatatggcgt aagtggacca aaatagtcac ctgaatttga
    14761 ccaggtcaat gtcactaatg ctctatatag aatggctggc gctgaaacca gcggaagctc
    14821 catgaccgct acgctgtttt tcatcctcac gagcccaaaa gtgcatcaaa agctgaacca
    14881 ggaagtgcgg tccacgtacg atagctacga agacatcaac ctcgtatcgg caacacaact
    14941 gcagtatctt atggctgtgt tgaaggaagg cttgcgtatc tttcccgtgg cagctcaggg
    15001 taccccacga acatcccccg gatgcactat tgctgggcgc catgtgccca aaggggtaag
    15061 tggatggcct attggcattg gaagatttga tacgtgtcta acgtatccac gtgccagact
    15121 gaactctacg tctctccgtg ggccatcaca catgacgagc gcttttggga ccaaccgtat
    15181 gacttcagac cggagcgatg gattgatcct gattgcaaag atttgaaggc agctagtcaa
    15241 ccattttctc ttggtcctcg cgtttgtcca gggaagctgt aagtaccctt tcctctcata
    15301 tcctttgtct ccctcttttt acctgggcgt atctacgcct tctcttcatc agagtccaag
    15361 gcgtaagcat ttcaaggagg ctaagtacgt tgcagctttg cgaatggaca aatggccctc
    15421 atgctggcaa agatggtata tgtgtatgac atggaacttg tgaatcggga tctagattgg
    15481 atcaatactt gtaaaatgca tttcctatgg tggaagccag agttaaaggt aacattcaga
    15541 ccacgaagca ctgtggaata aatgcgaaag ccacgtactt ctgatcattg gcggtcgtat
    15601 ggctcccgcc gtctttgatc cctctacctg gcagcatata gatcttagac taaagcaagg
    15661 ctatgaaact ctacatgggg attgattgtt ggaaacccga cccaacagca caagaattca
    15721 aacgtcaaac agatctgaga tgctaagacg ccctgatctg accgtttata agtccaagta
    15781 atgaacaccc catcatcgtg cttgcatgtt tgaagcacct cccgccctta accatatcac
    15841 gaagcccgtg tttattatac caacagaacg tttccgtcga atgactgtct aaaagttaaa
    15901 caacggagtc atgcgggttt cacatatgag tagccagtaa taccatgatc catcactcta
    15961 acgtccgctt cacccaatct aacttggccg cgatagcgcg gcgtcccaac caagactcgg
    16021 gcgccatctc atcgaagccg tggaatgcac ctgcccagat atgcagatca gcagacacac
    16081 cggcagccca gagacgtgac gcgtacgcca ctacttcatc acggcagaac tcagccgagc
    16141 cagcctccaa gaaggccggt ggcaaacctg cgacgctcgc ggtccgagcc ggcgcccagt
    16201 atgggctcac ggcatcccct ttatttcctc cgagggcgat ttcccacgca accgcgttct
    16261 tgatcccatc ccagggctcc tggccgttga actggccaca gctgactgtc tcgcagcggt
    16321 cgtccagcgc tgggcatggc aacatctgtc cgcgtatcgg cggctgcaga ccttcatcac
    16381 gggcacggag cgccaacccc gccgcgaggg cgctgcccgc tgaatgtccg gcaagaagga
    16441 tccgcgtgag atctatgccc agccgctcag ccgaagcacg cacccacagg aggccggcgt
    16501 agcaatcatc ggccgctgcg ggctgcgggt gctcgggccc cctgcgatac tcgacactca
    16561 cgagcacggc tcccgtggca accgcccagt tcagaggctg cgtgaggccg acaaggcggt
    16621 ggaggaagac gaaaccgccg ccgtgcatgt aaaagatgca aggccgtggc ctgccgctgg
    16681 gtggggtcgc cttgggagta aaaaccgaca gggcgactgg cgggtcagat ggccccagac
    16741 taggagctgt gtattcattg tgcgcaatgt tgcggtcgcc tatgatgccg acgacgctgg
    16801 tcgccggatc atccaggctg cggtctgtac gtagatgatg cttaatgacg aactctggcg
    16861 tgattggacc gaacggctca aaggaggcct gaacaattgc cagttctggg tcgtaggatg
    16921 gacgagcagg tgacattttg accaattgtc tttaaaccag cttacgaaca atacaaattg
    16981 gtctctctag attatatgaa caggttggat cgttcaaaga tgggcaatga atgtgggatt
    17041 gaagaataca tcgtcaatcg caatcgggtg ctgttgcatc aaaggacttt ctgaatccaa
    17101 cctccggggc cgatcaccac gtccgatatc tgctggccag actcttcggc gaaagtgggt
    17161 atacaatata gggggggtat agagtgtggg aaatgtgaat ttcggaacta cccgtttcaa
    17221 ccagagtact gtatacttag ctactggggt aaagttgtac cagtcagcaa attctctaca
    17281 tcaagtctac ctcgctccgt gaagctagct agacagggat cactcaccct ggtattggtc
    17341 ttacagtgta gtctgcaccc aaacgcacag tatacttatt gccaaggatt acggtctagg
    17401 cactatactt gtggggccca accacagatg taatgcaagg ctgaggcaca tctactacca
    17461 gtaggtatct tagtagtccg cccggggggg aatgccgaac gtcctagaaa gtcgattgct
    17521 acaaccaccc ggggcgccga accatgtggc catcggcagg actcctacca aatatcaagc
    17581 tacaacaaga gcgggctata aaatggttcc tccttcaatc tagggggtgt tatcacgact
    17641 tggataaaat attgattgct tgttccttaa gtgcacacct acgcattaac tctctctact
    17701 caacgctgat ctccaaacag tctctttctg cctaccgaga tcaataccag agaccatgac
    17761 tctgccatct atcccccggc ttgatcccgc tgctttccgc tggcaatcat cgccagatga
    17821 tccccgcgca gtgcagcgtc tggcacttgg caccgaagcc tgggttggct tgcgtgaacc
    17881 caactcgcgc ggacaatatg acaattacct taacaccacg ctccgtgttg aggctcctgg
    17941 gctgtctcta gcacaccttg atagaaatat tgtgtccgct cttacacaca tccgatttca
    18001 tcaccctgag gtggcctgca ctgccgtttg gaactccggg gacaatgggc cgcctcacat
    18061 caagtatatt ccaccaacat ctgccgccgc tgcgagtcag tgggcacgcg atgctgtgac
    18121 tgtcaggatt acacccctga ccggactgca agttgcggcc gaagtcgcta gactgcgtta
    18181 tacgagtacc gaaccgcggt cgatcccatc gctcactatt tctgtggtgg cgagcgtctc
    18241 aggtgaggag gaaccgttag agaaaggaac tcgtgttgat attctctgtc acttcaatca
    18301 catcttttgg gacggcatca gctcgcgtgt cctcatgggc gacttgcttc gccgccttgg
    18361 agaacaatta aacgctgccg atgatgagct ggcggcgagc cactatgcct ggggtacgga
    18421 gactgccatg ctgagcgaac ctgttctgga cgcttgtaga gtggacgtcg gcactctcgg
    18481 cgatagcttt gagaagacac gagatgaatt catcttgagt cttatcaaca gtggagtaag
    18541 tgcgcttacg tggcacccaa gcaatatacc gttgtccatt gactaattcc taaaagtcca
    18601 gctggggcct ccctgtcact aatacggtag gtgaaccgcg cacgatttgg cactccttta
    18661 cacctgaaga gagtcaaaca atgaaggcga cggtcaagtc acgacttgga caaggcttca
    18721 ctcttactca cctgggtcat gcggccatgg ttctcgccct cttgcaggtg tgccctctcc
    18781 cactggacgt ccctgagtct gttgcgctcg cctcgccgct tccggtcaat ggtcgacgct
    18841 acctgcgaca agagcacgca gaaagacggt acggatcgtg tcaagctggg gcatttgttc
    18901 agtttgcacc gttacgtgcc tgggctatcg ataatggcga tacagaggct gttaggactg
    18961 cgcttgagaa tctctgccga cacacgaagg atggatacga ctattggctc aaaaatgaat
    19021 tccaactagc tgtggatcag gcaaagggaa acttccttgc agcagcactt gcatcgtgag
    19081 aactccacgt caaagacact gatttaagct tcttctaact aggtttcctg tccgcagagc
    19141 gccgccatca ttctcgcctt ctagctttcc ggtctgttat cttctaatat accaaatcca
    19201 gtatcatcct ttcagttgca tagaaactga catttatgtt gcaacaggtc ttcgcaagcg
    19261 acggtattgt ggaccagtat ttgcctggag aggtgactgg cacatgtggc atgaagctgt
    19321 ttaccgtgga aagctgcttg tttcatcttg acacttatca atcagacgtg taagtgagct
    19381 ctatatcaag gcgtgttcac ttgaagtcat cgcagattcg ctaataaaaa tttctcactt
    19441 agtctcatac gaatggagag cttcaaaggt gtcacgagtc tatcaatctg cttcaatgat
    19501 ggccgtttga acgttacttt ggcaaaggaa tttctcaagt ctgttgctga tttcatgttg
    19561 aaatttggct aaagactgaa ttcaacttgt cattaataga ttggtaaaag aaaagtgaga
    19621 gtttaaagta tccaataccg tattagcatc cgatatatag tcccgcttga atatgatctg
    19681 cgcattcggc tctaaatact aactagagat gcgacaagaa ggcagagccg aacgaagtgg
    19741 ctacagtgtc ttcgatggtt ttcgatatta ctttcactca aaaatctcta gtgattaaat
    19801 gagggcctaa aaagcctaat gtaaaacgca attcgatgag cgccgagaga ttgccccccg
    19861 gacttccggc acatggcaga attgagcaca gcaagactga aaaagtaata ctttcattag
    19921 aatttagaga attaatttaa atatttactg taaagaaaat ctatataaaa acttaacacc
    19981 atggaaaaac gaaaagtcat ctatccattc tcgacgtagg cttccacctt ctctcttatg
    20041 ctctctacga cagcctccag ctccccaatg aattcctcca gtccttctaa gctgaaattc
    20101 accgtattgg cactatacca taggttccag aacccattct cgggatctgg tctagcaata
    20161 agccaaactt cctcagagtg ctcccaaact ttgtcaggcc caaaccaacc caattcctgg
    20221 caacattccc cgttgcccat cagatcgact gtaaatggct ccgggttctg gaattgaaca
    20281 ataaatgtag aacggcgctc ttcaggtggc cacgtgaact caggcacaca ggacgctagc
    20341 actgatgaag tggtgctcgt ttcaaagcga agcacatcca gttgagcatc tcgtgtggct
    20401 tccaaagtgt gtgcaaagct tcgattggcg tcgagacgca cacgaagggg cacttggtta
    20461 acagtaggtc caaccacgtt ggcgaggacc ggaggaagca tggagcgtcc tgaaacagtc
    20521 atggtggtca caatgtcgtg cgtgttcctc aacttggcca aggcttgtac acatgccgca
    20581 acatacatat tggcagacgt gaaaccatct gctgcaggcg gagccttgat ggcctttttg
    20641 atggacacaa tgtcactcgc tcgacccgtg gacgggagag caagaggctt tgagtcttgc
    20701 aaaacttcct gccagtgagc caacatttca ctctcagtat cccttacgca ctggataaac
    20761 ccagaaaagc gggccatagg tggcaacacc ttgccctgaa ggcttgcggc gaagcagtcc
    20821 agaataggcg tgagactggt acgatcaaag tgtgcgtgtg acaatcgaag gccccagcgc
    20881 gtagaatgcc cctgcccgtg cagcaggtag aaacgggtat agagagaccc gggtgccatg
    20941 gctggctgga gggcggcatt gaatattgtc gtcatgaatc cttccatatc ttgagaggat
    21001 ggaacctgat gtctctcaat cggggcggct gagtttcgag ggatcacctg caacattctt
    21061 tccttcggtg ttacgaacac tgcagcgaga atactgagat ggttccagac cgtttggcaa
    21121 cactcctcta atgttttcaa ggacacatgc tcagggacat cgacatggac catgaagcat
    21181 ccctgagctg ggtcacgcat agcagcatca gcacaaaggg cttgagtagc tgtcgtcggc
    21241 atgacgtctt ggatattttc cagtgagaac tccaaagctg gtgcaattgt gtgctctagg
    21301 aaatctccaa gcgattgacc ctccagatca tcatcagaca gtagggtgaa tggctggggt
    21361 tcgcggtaca tggacttcgt ccccttctgt ggcttgacct tcgttgccat gtcgcaaagg
    21421 cgcggggccc ggaaaatgtc ggacacagtc agaatcatgt cgtattcgtg cgccagggca
    21481 accatacgca tagcttgaat agaatcgcct ccaatcacga agaagttgct gtctgcaccg
    21541 atcttggaga tttccacttg gttaagcacc cgcgaccaga gctcgcgcag ccgcagctcc
    21601 tcaggggtcg aaggctcccg cgccgagatt ccggagtggg cctcatgcag tgcaactagc
    21661 tgatcgcgtg tcatcgcaac tcccatttct cggagacgct ttcgatctgt cttgccagtc
    21721 attgtgagcg ggattttctg aagcggtatg tatgccgtgg gaacaagatg ggcaggcagt
    21781 acggtggcca gctccttggc gggtgtcccg actaccagag aggccaggat atcgtccaaa
    21841 ggcactttgc ctggagagga gaaagaaaca aatgcgacaa gtgtcggatc ttgattttct
    21901 ggtcgaatga cttcagcgac caaagtaaca ttctcgtgct ggcccaccat gacgcgatga
    21961 aggtggtgct caatgtcttc cagttcaact cgctggcctc taattttgac ctgagtatcc
    22021 ttgcgcccaa caaaaactag agcaccatcg tcaagctgcc gaacaagatc tcctgttcta
    22081 tacaagcgac cgtgacgtcc tgcaacacca ccgccgcccc tgagcagcca cggcgggtca
    22141 tgaacgaaag ctgctgccgt cttctccttt tcgttcaaat acccagcacc aacaacggga
    22201 ccttcaagcc agagctctcc ggtaacacct ggtggcataa ggcgatttgt ttccggatcc
    22261 acgacccagg taagggcgcc aaggccgcag ccgatgccga cattgggttg gtcgcctgac
    22321 tccccacgca gagccgttga gatgggtgta cactccgccg ggccatacgc ctgctttatg
    22381 actcccggtg tccatatctc aacgtcctcc ttccgaatgg gttcaccgag cgaaatcaag
    22441 ttcgtcaccg cgggcagcga ggccggattg agaaggcgat gagtcgtggc gttgaggttc
    22501 aacatattgg cacccatgtg gttgatcgag gcagccaagt cgttctttcg gtcctcgtca
    22561 gatgggatgc agatacaccc gccggcctcc agagtatgca gcatattgaa ccatgcacca
    22621 tcgaaggagt atgatgcgaa gtcatagacc cgcgacgtct tctggtagcc gaagaaagtg
    22681 ctttggtagt gcaaggcact tgcatagtta gaatgagtga cttgggcacc tttgggaaga
    22741 cctgtgctac ctgaggtgaa aacaaggtac aggagactcg aagacggaac cttcggcaaa
    22801 ggggcagcga aattggtcga atccaactct gcgagtccct ggcggtccag tacaacaatc
    22861 ttcaagtcct cagagtcaca gagacgagat ggctcttccc tccgaagaga ggatgcgacc
    22921 atgacacgcg gggccacttg ctggacgata gtcttcaacc gctgctcggg ctgtccacca
    22981 tccagcaaaa ctgagcatcc gccagccttc atgacagcca ttactgccac aggagtccac
    23041 acggatttct caaagcatag aggcacaatc atgttcggaa cgacgccaag ttggatgagg
    23101 tgacgtgcca aggtcgatga catggtgtcc aactgtgcat gagtcaagtc tccatcccaa
    23161 gcatgaacag ccaatgcctc aggttggcta cgagccctgg caatgatcat atcgtgcaca
    23221 caagtgtcta gagtctgcgg cacctggcca ttccagcgcc aaatatctgt catgtcctga
    23281 gcggatgcca cctcaagatc actgaccttt gccgtaaggt tggtagcgtc gcagagctgg
    23341 agcaacatgt gctcgaactg tcccaatatt ctggctacac ggtctttcct cagcactgct
    23401 gagtcaaaca cggcgtgaat gtggaccccg tcggcctcaa gatagcagta gagcgtcagg
    23461 gcgtacgact tagtttcatg gacaaagcca gaaacgtgag agagcaaccc ctgtttgcgc
    23521 aatgacagat tttggcccgc aggttgtatc aacagcagcg tctgcgcatg gcaggcatcg
    23581 cgtgcagcac tcgatacacg tctgatgttc tgtacaccga actgctctac gtgaaacatg
    23641 tccaccatct gttgctggac cttttgcatt atttcttgga cggtttcgcc gttctgcaac
    23701 atcacacgaa cgggtacagt ggcaatggtg ggtgctgcca tgcgctccac tccttggacg
    23761 tcagcttgcc tccctgtcaa ggtggcacca aacacaatat ctctagatcc agatagctga
    23821 gactggagaa ttgaccatgc tgtgcggaca gcagtggcgg ctgtagagtc actcttgggc
    23881 caggagagat gtatatgacg ttcagcaata ctatcggcaa gaggcaccct cgacggatct
    23941 ggtagtgtcg gaaaggccac ggcaccgtct tggccatcaa aatgattctg ccagaatttt
    24001 tcggccgctt ttatgtcttg cttcaaaatg tgtttgatga aaccttggaa aggagggaaa
    24061 gacggagagc gcgcgttcga atacatatcc tcaatcgcgt ccaatacaag cggtgctgac
    24121 cagccatcgt agagcgcatg atgaattgtc catacaaagt acgttgctgc atctagagaa
    24181 ctcttggcaa gcgcaaagaa agataatggc cctccgaggc tttggcttgg agtttggctg
    24241 tcgatggaag atgccgagtc catattcagc acagaacccc attgcagagg ttcatcaatc
    24301 acgacctgta caaggccttg atcaggtaga ctgacaaatc gcgtgcggag agatggtgtc
    24361 ttcgccacga tttcctcgca tgctttcctg aaacgttcca gatccgtatt cgcgtcaagg
    24421 cggaaaatgc tgcgggcaac gtagtcccca gctcgctgtg cggtcatggc aagcaggccc
    24481 tcttgcagcg gtgagcatgg aaatatatcc tctatctgat ttggttcaac actggtaagt
    24541 ttggcagcat attgaagcgc gcctttgtga tcggttccag ggttcaacag ggatagagga
    24601 agaatagtcc catcgactgt ctgaggcgag gaactgattt tgaggaggcc ggcctgttct
    24661 cgcagtcgag gattttggaa gatgtgttgg actgtcattt caagaccttg catacgtgcg
    24721 agcctaacaa gcctcatggc ttcgagagag ctacccccga cttggaagaa gtttgcttca
    24781 acgccgagct gactggaatc aagtcccaaa acctcacacc atagttcttg aagcttgact
    24841 tccatggtcg ttttgacaga ctccgtgctc aagcagaaaa gtgaggagga agggcccagc
    24901 atgctcagca cttcaagtgg aagtgcatca gccagacact gcagacgccg gacatcggtt
    24961 ttccacgacg catttttcgg catgcgaagg agtggaatgt attgagatgg catcatgtga
    25021 ggaggtaaag cctcggaaag ctgggcgtgg gcgtttttga tagtagactg ccatgattcc
    25081 gtggctagaa cgtgaagcgc tatcaagtct tcttcttctt cttcctgatt gtatggggcc
    25141 gtgccgatct caggccccat ctggatgaaa gctgcgagac tcttagtcgt gccaagggca
    25201 cgtggagcaa tcacagctgg cacaacgaca gcgggcttgg ggaaggccat tgtaagatga
    25261 tgctgcacct ccccaagttc gagccgttgt cccctcaact tgatctgcga atccttgcga
    25321 ctaatgaaat ggatgacccc gccagtatcg tatcggacca agtcacccgt tttatagaag
    25381 cgccgtggct cgccttggct gctgtcttgg ggattgcacc attcaggagc attgacgaaa
    25441 ctctcgcttg tcagctctgg tttatccagg taccctcgac caacatttgg cccttcgatc
    25501 agtaactctc cctcctggcc gatggccatg agggcatggt ggttgtgcgg gtccacaatc
    25561 cacagtcgcg tgccgaaccc tctgccgagt acaccagtat cagtgccctc cacatactca
    25621 taactagcag acgtaacagc gcactccgca ggtccgtaac tgattatagt tctcgagtgc
    25681 tctgaccacc ggcgcagtaa atctttggaa gcgacttcac cgcccagaat tacagtgtga
    25741 aggcttggca cgtccgcagg gctcatcatc ccagccaggg acggagttat cttggcggac
    25801 tgaacctgaa agcgctcaat gaacccagca aggtcattca tgcgctcatc ctccgatggc
    25861 atacacacag tgcctccatg aaacagcgta cagaatatgt ccgagtttgc catgtcaaag
    25921 gtgaaggcgg cgaactgcaa tacacgcagt ccttggcata ttccaaaggt tcggctatgc
    25981 tcatacgccg tagcacacat atttctgtgt tctaggacga ttcccttagg cattcctgtg
    26041 ctacctgagg tgaagactac catgcaggca tttcctggct gagcctgatt gtggccagta
    26101 gagggcattc cgtgcagttt caaaagttcc cgttcatcga caggaatcac attctccacg
    26161 agattctcaa aacgatgagc atcctcgggt gtggttagaa tggttgcagc tttggcctgt
    26221 cgaagtatct gttgcaaccg tccgtcaggg tactttgggt cgagaacagt ataggcgccc
    26281 ccggctcgaa gtacagcgag catggcaaca acggcgtagg cggacttagg gaagcacacg
    26341 ggaacaatgt cctcaggtcc tacaccacat ttctgtgata aatttgcggc taggctggcc
    26401 gtcgcggtct ccaactcgcc ataagtgaag gaccggtctg tggacaaaat ggccggagcg
    26461 ttaggatgga gcgcagcttg cttctcaaaa tgccagtgaa ggcattcatc gggggaagca
    26521 tactctgtgc tattccaagc aagtatcttc ttcaagtcat cctcgctgca tgtctctgtc
    26581 actgttgtga cagtagtcgc cttggctgtt ttgattgtag tggggatgtc accgtgcgac
    26641 accggccaca ggcgcgtcga aaccccatcc gagttgatga ccatgactat tctgtagctt
    26701 gcttcggctt caaatggtat aaatctcttc taagaatgga gattggacgt tggaagtgag
    26761 aggaacgatg ggctgttgtg ggatagccta cgccggggca atgtgagtga tggggtatga
    26821 tgaatgaaga caatctcggc ctcgaaagtc ccctgtgtct actctgaatt caacggttgc
    26881 tctgagggaa aatagaaaga ggatatttcg aagactttat gtcctactgt ctaagcacac
    26941 gcatcctatg tgtggcatgt aaactccttc ttcctggccg tattactctc gtgactaggc
    27001 tgatgtagcg atgctctaga cccttgattc atgttgcata ggaattcata ttgtctcata
    27061 gctgccccag cctcaacagt tcaacccatg aatcggagca catacagaga agtcaaagtg
    27121 gatattggca gttgtacgcc tgctgtcacg gggggagtgt ctcgaaatac tgcactgtgc
    27181 tcgctgcagg aaccagggat gatgacctga catttggtac acagtatgtg ggatagtaaa
    27241 ggtccttgca ggtacttcgg cgctagtcgc tcctgaccgg acccgtattt tgtatctgca
    27301 ggagcctatc taggacgggt acccatctag aaccatgctg tgcctcagcc ttgcatatct
    27361 ctgtttttcg gcgtggcgaa attcacaact cggcgcaagg cgtttcactg cgataatgca
    27421 tttgactagc gcttactttt gagttacatt ttgcgaacca aacagaataa gagaaacctg
    27481 gttgtaaatg tggggtccgc ggcttcggcc taattactgg ttaactccat cccaggtata
    27541 ggcctaatta caagccgtga ataatgcacg ttactccttg ggcatctaca aggtactttc
    27601 tatgtacttt gaaagacttg agtccttcct taacctgaga taccggaagt agcacattca
    27661 atcactccat gatacgatat actgcaagtc agtggatcca agtctaatgt tcatgctgac
    27721 tcttgagtct cggcccaacc ctgttgtctg accgccgttt ccttcttgcg gtactattgc
    27781 ggcgagacat tctgatatat catacaatgg gtcacgtaaa cacccatgat agtcaggcgt
    27841 ggacgcatcg tgctgagtgg acggggctca gttggatcaa aggtcagtct ggacctcgta
    27901 aaatttgtag accgagctgc agggggcact gaaatggttt ctgttccgaa gtaagtcaga
    27961 taggtcttat ttgcagctga atgcacagtt aaagggtcac ataagcattg gtgtcatgtg
    28021 ttcatgatca ggccgtcaaa tacagacata acttggtgta cactttcaat tcgataccct
    28081 tagttcttct cacctcactc tgacaatttc aaaatcattt ttaccaaatt cccaggtaca
    28141 tcttacacaa tgatggaaga cgcactcctt gcaggcctac aacggttttt atcgcccgaa
    28201 ggcctaggtg tcatcattgc tttgtcttta agtgccatag ttggaaggct tgcagtccta
    28261 tctcgaaacc gtagcaacga catatccaag cttccactgg tcaatgggaa gaagccgtgg
    28321 cagtggacag cccgagagca gcgagagaaa ttttgcctgc acgctaagga aatcattgac
    28381 gatgctcttg caaatgtaat tttaattctt tgcacgccat agtctttgtc gatccgaaat
    28441 aacttacaat ccattcttta ggtcggcgac aaatttcttc tgcagacaga aaacggagtc
    28501 gagcttcttc tctctgcaga ttacgccaat cagatcaaag acgatgaggc acttgacttt
    28561 gggaaacatg tggaaaaggc aagtattagt atgacccaga tatcgctcac tgaagctaat
    28621 aatcgggtag gacatgcact cttatctcga tggttttgct ccctttcgcc aagggcagtc
    28681 tcccgacagg atctttcatg acgccataaa gatcaatttg actcaggaca ttgctaaatt
    28741 gaatctcccc ctctcagagg aagcatctca cgcactgcag aaacactgga ccgataatac
    28801 aggtttgtgc tcctgaaatc caggtaattg caaatgattg ctgacagtat cgcaagaatg
    28861 gcacgagatt cctctcaagc ttcttgcttt caagattgtc tctcagctgt cctcccgcgt
    28921 ttttcttggt gaagagctct gtcgtaacga tgactggctg caagtgactg tagactacac
    28981 gagagactct atgcaggctg cccaagacct ccgcctctgg ccgagattcc tcagagtctt
    29041 cgcctactgg tatcttcccc gctgccgggc tatcagagat gaactgaaga catcgcgcac
    29101 tatcgttgag cctgtacttg agaagcgacg actccagata caggagcgga agaagcaagg
    29161 gctggatcca atacgccatc ttgatgctat gcagtggatg gaagactcat cgaacggtcg
    29221 cccgtatgat ccctctgctg cccagatcat gatggcaatc gctgccaact tttcgggatc
    29281 tgactccttg agcacgctca tgattttcct ttgccaggag ccccagctgg ttgaagatat
    29341 gcgcaaggaa attatctccg ttatgactga gagcaagtgg aacaagtcaa ctctctacaa
    29401 gctgcgactc atggacagcg tgctcaagga gagtcagcgc atgaagcctg ccgctgttgg
    29461 taagttctta aatccccttc ttagcactac atatagaccc caatggcaga aagtctaacc
    29521 aatccaaagc tgttatgcga cgactcgcgc tcaaagacac aaaacttcac gatggaacca
    29581 agattcccag gggcaccaaa cttatggttt caacagcgag gtcatgggac ccggagaaat
    29641 atccaaatcc tgaaaggttc gacgggtatc gtttcttgcg catgcgtgag gagcagggac
    29701 tagaaaccgc ccaattcgtg tccacgaccc ctgatgcgct gggctttggc atggggaagc
    29761 atgcctgccc cggacgcttc tttgcatcca acgagctcaa aatcgccctc agtcatatca
    29821 tcctgaagta tgacttcaag ctggcgccgg gtgcccctac gaagccagaa tttcaggcgc
    29881 tattctggtc ggccaacgat aacgcaagaa ttgtcatacg acgccgcaag gaggagattc
    29941 agctgtaatt agtctatacg tagctacgat cagtttacta ttcattgaaa acatatcatt
    30001 tccttagatt tacagtcttt ttcaagtggt agggtagtcg cccgacagga catgtttcaa
    30061 ttttggtatg tcaccaagtt cggttatgaa tatacagcgt ttgaacccaa gcgtttgggt
    30121 agaacagtct tccctcttgt ctttgcggag acattgagag ggcgtgaaga ttttctctat
    30181 ctccgcggtg gcaatactta ccgcaaccat agattcctga cccaagaagc gacacatatc
    30241 ttgtgaccaa tggtttacga ttgaaagcac acacgtgatg aatggttgac aacccgtact
    30301 atacagcgat tgacaggaag ccgttactgg tctcgctacc ctgtgaacga atcctagttg
    30361 gccagagagg ttcatcaaga cgtgggggcg gtacacgtgc atagcaatgc caaaagcgga
    30421 aggtgctgta agattacaac tttccggtgg gtccgcccct ggtatactgt gcttgaagga
    30481 gaatagcact ccaaagggtc aaagcttatc cttttgctct ctatacttcg gtaccattcg
    30541 ctccctggtt aaacagagtg gcaaatctga cgattaagcg aattccgagg gtggggttat
    30601 gttttccagg tcgtggcgct tgccgttgca gaaatcatcc ctggccctgt ctcgctgagc
    30661 ctcagcgttg catgaggcgg cgccgggaat aatagttgtt tcaagtacgg cacgtgccga
    30721 acggggctat ggaatatcct gctcaaggcc gttggcacca ttcaaggctc cactttgttt
    30781 aatatatcga gtacatattc attctctcaa agtcctgtca gattttagca cacatgaatg
    30841 caaccagaac cccagttacg cacatcctac ttaggatatt ctctgatctg caatattcgc
    30901 cgagggccca gatgccgata tgcagggacc tttgcggatg agaagggtcc agatgccaag
    30961 atgcagggac ttgtgtgagg ctgacagtgc caaaagatta tatttgcgaa ctttgtgcga
    31021 atgcggcacg tgactccgcc aacctgcatg cattgtatag ctaagagacc ggctgacttg
    31081 acttacccag ctcgatgggg gttggctctc ggtcgatagg attccctcca tgttctccgt
    31141 attagcatgc atccactggt gtattgttgt ccctttcatt ccggtgctcc tgcggacccg
    31201 gaccaggaaa cggataggca cacatcaacc gcgatgatat tcccgtacct catcgatctt
    31261 tccaagtgac ataaaaaaaa agtaccttgc atgtggcgag attgagccct gtttgggtgc
    31321 cttaatgagg cagacggtcc gctacatgga tatctgaagc tgcacgctcc acaactgatg
    31381 ccctttgaaa gtgccctaca ccatttatag tgagactcca ggggtctcga gacaacaggc
    31441 gtaatcagta ttctcgtggg taaccttagg tacacaattt catcaggtca cttggacaat
    31501 ctggacctcg atccaatcct tcgcgcagtc tagaccgacg atgttgctga tgatagggaa
    31561 attggagcgt aacacaatta caaatcatgc cgagcagagt ttgaagagca catgactgga
    31621 actcgggact tcagagacca gagtatcaag aggatcttgg aactgaaaag gtctcgaagt
    31681 tttctttgct tcccatctcg tccgtcgatt tcccatccaa ttatccgttc ttgttcttct
    31741 acctctgccg ccttcaaact tgtaatctgt gacagttatc acataaattg cactaagata
    31801 aaatggaggc tggagatttt cccactgatt gctaccttga tgctgtcgtg cgtttcctcc
    31861 gaattattaa gtacaatgac gacaattaca cacacgaaga gcgagtgcgc aacctgcact
    31921 atgcgtacac taaagcggca atgcactttt ctcagccgaa gcaacaggca ctaatcaagg
    31981 ccagccccag gcgcctgcaa gcatcactgc aaactatcgt tgctatggtg gtgtatgctt
    32041 gggttcgtgt agaccccgag gtcatggcag atctgagcat tcattatacg tacatgttgg
    32101 ttcttgatga tagccaagat gatccggatg ccaccatgaa atcattttac gaagacctgc
    32161 tggccggccg gccccaacag cacccttggt ggcaaatggt caatgaacaa tttcccaccg
    32221 tgttgagtca ttatggtcct tattgcggcc tcaatctggt ccggagcaca acggattgtg
    32281 agtctgacca aaggctgcaa ttcatggcca ttaaactaac gatcaacagt tttccaaggt
    32341 tgctggattg agcagcataa ctttcaggga ttcccaggct catccgactt ccctggcttt
    32401 ttgcgccgca tgaatgggct cggccactgc gttggcggat ccatcttccc gaaagcgcag
    32461 ttcgacgagg gtgcgctttt cactgagatc acgtcagtaa ttgcccaaat ggagaactgg
    32521 atggtgtggg tcaacgactt gctatcattc tacaaaggta cgtgatctca gcgagggcca
    32581 aaggccggtg ggtccatcga gtataagaag atgccaagac tcataactcc cacttacccc
    32641 ataccattcc cacagagaag atcataatag ctgatagaac attagaattt gacgaacctc
    32701 gagaccaaac ctcgcttgta aacaactatg caaagtgtga tcgcctttcc cttgcggaag
    32761 cgctggacaa gctgacgcgc gacacgatcc gctcttcaga gcagatagtg gaggtctttg
    32821 cggacaaaga tccgagcatt gctgataccc tgagaacatt ctgtcagggt tacgtaacgt
    32881 ggcacctgag cgacccgcgg tatcgtctcc gtgagctcgt caccaatgcc gctggcggtg
    32941 acagcctggt ggcacaggag ttccgcgctc accaagccgc tgccgatctc gttggtgcag
    33001 ttgatcctaa agagtgggct tacccccgca tagcagatat ggtggagaac gcccaggagg
    33061 ttaaggatgt gcagactact gagccatttg tccgcaaggc tttcctgaac gctcttcctg
    33121 taggtaccat tgcacagtgg ggaaagaagg tttgggcgca ggaatatgtg tagcttcatg
    33181 gtttttgttt ccagcttttt tctcatgatg gttcgggcag tttgatttat attgaagacc
    33241 taagatagag cttaaatcca gtgggttcca ttgcatgaca cgaaatatga gattcgtatg
    33301 ttttgcacga ggcgttgaat gagacatgct tccggcgacg gaaaaccgat cctcccaccc
    33361 aatttcatat ataagagatg ccaacaatct tataaatcag cttggtcttg ataatgatga
    33421 gatgttggct gtccatgaca taatgttcac taacgaggaa ataataatta aacgcttaat
    33481 gagaagccct agagtatttt aaaggctgta gctgatgacg ctgtgatgtg taaaatttct
    33541 tcatgaccca ctaaacacat ggcataaata agtttcaaca attgaatgta tataaaacct
    33601 atcaacaact cgtccttaac cttatgcctt caagagtctg gctgactaaa acgaacctcc
    33661 aaaattcaag acgactgccc ggagggcgtg gggcgctggg ggttctgcaa ggctcgtttt
    33721 aggccgcgat acttcgagtc gcctccacgg gctgcatgat atgtgaaaat attgggttta
    33781 agttatttat atttgttata aaaccagcat cctactcgca tctgtaccat ttgctattcc
    33841 agctctcctt tttggcattt tcccccccac ttccccctta ttcgagatgt tatcgctttt
    33901 caatagtgaa catgggctta ggagagtagc ttgcgcgtca ccatgacctc cacctccccc
    33961 tggccaggtc ccttgccttt cacgattttg ggctgcccga taatcagaac attatgaacc
    34021 tgaacatcct caactgtggt attgatgaga tccatgtcaa agttgcgaag aacccgtgct
    34081 agtgtcagat atagctcggc gtgggccaac ctagagttga aagtatgaga cattggacct
    34141 gaaaatgcaa gtgaaactca acagctggtt aatttgtaac acttacccga ttccaaggca
    34201 ttgtcgagaa cctttggtaa agctagttag gtatctctca agagggaatc cttgcttggc
    34261 cgcttccacc cagcggtcag ggttgaaagt gaacgggtcc tcaaagatct ttggattagt
    34321 gtgtacaaag tacgtcgact gactcacagg cgtctgtaga tagaagttgt cagttttttc
    34381 tttcgggctg atataggttg atacattgta ctcactccag gaggaatagc ataatccttg
    34441 tattgaagcg tctcatgtgt gaacacacgg ggtaggcgcg taataggccc ataagatagg
    34501 cgtatagatt ctttgactac accagtctgc gcatttcatt cggttagtaa agacataagc
    34561 ccaacgtact gtagtcgtga gactaagctc accaagtagg gcagcggctc gagctggggc
    34621 atagtaagct tctcatcagg gatatgagcg agctgagcca actcagcacg aactttatct
    34681 ataatcgatt tgttgtcaag aagatagaac atgccagtgg ccagggcacg cgaagaagtt
    34741 tcggtgccgg cgaagataat tacttggccc tcatccacca ggcgcttcaa actgcgttct
    34801 tcagccggaa tgcgcggatc acctaaggcc tcaatcatga cagatttcga ggaacctggg
    34861 ttttcatcct tgtttactaa catctttttg atgttcttct tgatgtcttc ctgcagaagc
    34921 aacaagtcgg caacaggcgg caggattagg cggattatcg gaatcggcag ctttttcagg
    34981 tacttgatga cccatggaac gaagcgagta aagtggaaga tctccgaaac acccttgaaa
    35041 gcttcgcgga cgtcaaatac aaggtcgggg ctgctcaagt agtcatagtg gtagccaaag
    35101 aagcgtttgg tgatgatgtc ggcagtcatg gctgcaaagg ccctgtccaa ggagatcatc
    35161 ttgccttcct tgcgtgctcc gtcaagtcta cttagcatgg cgcttatacg ctcgtgaatc
    35221 tcgggctcca tggctaggat ggaccgcttg gcgaaatatg ggttcatata gccacgtcga
    35281 gatcgatgct gcgcgtggct taccgtggca gccacggaag ctggcacacc gaatccagcc
    35341 acggtagatg agtctttgtt gatacgatga actcccccag cgtatacatt ttggtagtac
    35401 tcaggatcat caatatgaac ttcgtttggg ttgatgcgaa taatagggcc taatgggctt
    35461 ataagtgggt gttgacaatc gttgaggaac aacataccat atttctcatg cattttgcgg
    35521 atttcccaaa gataatttcc gctcttcaca gcgtcgtgcc agaagtcaga gaaaggcgtc
    35581 attgccgcca tccatggtcc aggaatcttg cgcaggggat ggaaataaac attatagacg
    35641 catcgcagca cgagataagc accccaaagc acaagaaggt tccgtgccag ctggccacgc
    35701 tttgtatatt ccaaagtgcc caatgatgct gcaaagtggc ttgatttagg agcgtcggca
    35761 acaggcggcg gcgttgtgtc attagacaca aaatcgagga ttgacaaatc catggtgaag
    35821 gaaggatact gatgttgctg gaaaagctcg accgtctttc tgcaaataag gtgacgaaaa
    35881 gtcaacaggt gagaaaatgg agaatgtaaa gaataaaacg ataaatactt gtagctactt
    35941 gtcagctttt atatagacac cgtctgcgac cataagccaa gccttttcca ctcatccttc
    36001 cagcattccg ttctacaccc ctagtggcgg ccactgtgat ggatggtcag tcacaatagc
    36061 acgtgggcag ggcacattat tgaaaccgca gtctccactc atattaggca atgtatttcc
    36121 ggcaattact ccgcggcctc aaacataatg ccacttggag tgaagcagta tgcaatgccg
    36181 agatagtgaa cagacccaag cgtaaagtta ccgctacgtt acatccatga aatatcatag
    36241 atgagtcccg gggtaaacgt gatggatcgg gccatttcca atgaacaccc gtttgctacc
    36301 tagtccgcag gggtagatga cactgcagca taatacgaca acttgactag tgcgctcgac
    36361 tataccttgg tcgccaacag acgaatcggg gcatttccgg tacacttata tccagtcgct
    36421 tagacaaagg ctggcacttg ctatcgaggt gctctataca gtaactcata ggtacaccca
    36481 gtggcgtctc gcgtaatgca ccgaggagag gtactttgca acacctattg actaaggacc
    36541 tcactccggg acaattattt cctccgttgg catcatggca gaggtccaga cctcttgcga
    36601 tcaaagagta tcaaatctag aaccgtgaag actacgcgta gattgcccga tagaatgtag
    36661 ttggtgtaat gatgaccgga aagtcccctg ccgggggttt gttatggatt ttctccaggt
    36721 acaggggcgt gtccgactat agcgcgtcaa taacatgttg tcctgcatgt ccggcctcga
    36781 acgctggggt agggggtgta ctccaagaat ggatgacctg atattgtgta ggtctgagta
    36841 aaagaaaact gaatagttca atgtatcagt ttccaaggcc cctgctccac atcgcaaagt
    36901 tctttgcata tgatgtgaga agaagaagtg gatcaagtac cctggcttct gctttgacat
    36961 gtatctgcca tgtattgact gtgatcttac gcttgcgcct taaatcaagg gcataatact
    37021 caaatagaca gcactgtaca ttgcattgta tatccacaaa gccaacggtg gcattacatt
    37081 ataaccgcta gtgctgagcg gcagagttac ttgcaagcct tttcggatgt tattgccgcc
    37141 cgcatgcggc atgcaatgcc tcttggcaag gcagtaagct ttgccaagca aggctatagc
    37201 caattggcac tgttgggcaa tgcttatctc tcttacatgg tgttgagtcg tggcagctga
    37261 gctctgaaac cagctgatac tcatacatgg ccctgtatag caagatctag acctcgcagg
    37321 ctataaaccc tgctaatgtc cgaaggttac aaaccacaaa gtatcgagta ccttcacata
    37381 cacgtatgta cctaggtaca ggacaaacac ctgattagag acatgcaggt tgtcagcccg
    37441 aactaaatcc cctgcacgtt gcgcagcttt ggcccttttg gaccctgaat gttgcagaat
    37501 gcgctccgcc agcgattcca gagcggtcgc cggcctgcag cactgtggcg tgcaaatccg
    37561 gattgaaccg tgtcctgctt gattgggtgg attgcctggg gtcccctggc tgttcgctaa
    37621 tgcacgtggc ggggactaga gtcgagaccc gggcctatct cgtgtcactt tattcccgcg
    37681 tatctggtcc ctgcagattg ggctttccaa gaatgaactc tccagggtca ggaattcgcc
    37741 atgccctatc gcaagcaaga ggtacggtca atcccttgtt tcaatggcaa cagtgctcac
    37801 catggccgga attactgtgt actccggcat cgagaccggc gctaagcggg tgcttcccga
    37861 gaccagggcc ctgcatcgca gtaggaaaac cgaactctgc ggacgataaa atgataacca
    37921 cgccgcaacc ctgcatttcc taggaatcta gacttcgcgt tgagtcgcaa acgtctcacc
    37981 ttccacttct gcgatgccgc ttactagatc accatggcct atattcctcg ttgcttcaaa
    38041 gacctgtcaa tcgctgctgt gttagggggg agtagaagca tccagctcac ctctgcgcac
    38101 gcattacatt ctatggcgtc caacatggcg gaccttgacc cgaagccacc cctaacctca
    38161 acacccgaag ccaccatcac ttccgccaac agcatctcag ataggtctgg gcctagcccg
    38221 aagaataacg gcgcaggaga tgacgatggt gacggcaaga ccaagtctgt tgccggcaag
    38281 gagaagcagt cgggttccct ccacttcttc taccgcgtgc attggtcata ctcgacctcg
    38341 ctggatcata ctctccggct gattggtttt gtctgcgccg tcgcatcagg agtcgtgcca
    38401 ccgctgatga ccgtggtttt cggctcctca gtgaaccaat tcagttccta cgagaatgga
    38461 agcatatccg gcgatgacct gtatcggaat atgtcccaga acgcgctgtg gctgctctac
    38521 ctgttcattg gccgcttttt cctggtctac atacactcca catgttttgg gttggtcggt
    38581 atccgcgtta caaggtcctt ccgtcttgac tttatccgat ccatgatccg gcaggacgta
    38641 tccttcgtcg acttatgcgc agctggcacc gtggcctcca ccatttcgaa tagcgccgac
    38701 atggtcgaga acggcagcac agagaaggtt ggcagtttga ttcaaaacat ggccatgttt
    38761 gtggctgcgt tcgtggttgc ttttacgcag cagtggaagt tgacacttgt cacggccacg
    38821 acactacctg tcctcttcac gggattcaag atcacatttg gccttggtaa ggcaaaacaa
    38881 gtccctcctc ctaacgtcgc taacatccaa tgttctatca gatgccaaga ttgaggccaa
    38941 aatacttgag atatacaacc gcgccggcgg cttggtagaa gaggccttgg gcacggtccg
    39001 tattgtcacg gccttcaatg ccagcgggaa gctcagccgc aaatatgaca actacctaga
    39061 agcggcacag aagctcggct tccgcaaggg tcccatcatt ggcgtccagt ggagcgtcga
    39121 gtttttcact atttatgctg catacgcgct ggcctggtat tacggcatta agctgctcaa
    39181 cagcggtgag atcgccggcg gtggacaaat catctcggtg ctgctcgccg tcctcttggg
    39241 tacgaacgct gcgtccaatg tggctcctgg gttcggagac tttgccaagg cttcagctgc
    39301 cgcaaaggga atgttcgaga tgattgaccg caagtccgaa atagatccat tggctgacaa
    39361 aggcgagcga ccagctcaga gtgacggttc ggttgagcta cgccatgcca gctttgctta
    39421 tccgtcgcgg ccgtcagtcc aggtcctgca cgacgtgagt ctgaagtttg aggcaggcaa
    39481 agtcacggcg ctggttggtg cgtccggatc tgggaagagt actattgttg gtttaattga
    39541 gagatggtat aacccggtga gcggctccgt tcatgtgggc ggccatgccg ttgcggagct
    39601 gaatgtccgt tggctgcgtc ggcgcattgg acttgtccag caggagcctg tgctcttcag
    39661 cgataccatt tacaataacg ttgtgcacgg gctctacggc acggccatga acgacctccc
    39721 ggagccggag aagcgagaac tagtcagaca ggcgtgcata caagcgtttg ccgacgagtt
    39781 catccaggga ctgccagaca agtatgacac caaggttggt gatcgtggcg ctttactgag
    39841 cggtggccaa aaacaacgca tcgccattgc acggagtgtg atctccaacc cagaggtcct
    39901 cttgctcgac gaagctacct cagctttaga tcccacagcg gaaggaaagg tgcaagcttc
    39961 tctggacaat gtctccaagt ctcgcaccac gatcctgatt gcgcataagc tttcaactgt
    40021 tcaaaaggcc gacaaaatcg tggtgctcag tcaaggggaa gttgtggagc agggtacaca
    40081 ccagcagttg cttaatctcc gcggcgccta ctatcagctc gtcaatgccc aagcattgca
    40141 tacgggtcag gaagttttgg gacaagggct taatatggcc aatcctccca tccaacatct
    40201 gcagagacct aaaatatcgg agggcaccga agaaaaggct ttggccttgt ccaagtcttc
    40261 aactgcgcac agtgttcgga gccccaacca agctgcagac gccgaagagg ctgaagatga
    40321 ggatggcgat atcgcccgga agctttctat cagccggtgc atcgccatca tctttaagga
    40381 acagcgccac atttggccaa tattgctgtt cggtatcatc tcctcggccg ctggtggtgg
    40441 tctattcccg gcacaggccg ttctcttcgg ctcgagcatt ccgactctac agctgcctcg
    40501 cggcgaccag ctagtggaac gtggcaactt ttgggcattg atgtattttg tgttcagctt
    40561 gggcgttttc gtcagttatg ttggagttgg cttcttctgg actgtggcat cctttcacgc
    40621 tacacgcttt tatcgccgcg aatacttcga cgccatgcta cgccaagatg tctccttctt
    40681 cgacagcagg ggccatggcg ccgccgagat gaccagtcga ctctcgctac acccccagag
    40741 gctccaaaat ttattgtcga ccaaccttgc tctaatcatc gtgatttttg ttgacattgt
    40801 ttcatgcttt atcctagcag ttgccatggg atggcgactg ggcttggttg tcattgctgg
    40861 aggcatgcct cctcttttcg gtgcaggctt cttccgtctc agactcgaga tggcaaacga
    40921 ggaccgtcta acccatatgt atctggaatg tgcgcgtttt gcttctgagg ctgtgggagc
    40981 cattcgcacc gtatccagtc tcacattgga agacaaggtg ctggatggct tccgacaaag
    41041 gcttgccgag tgctcgagcc gagagctccg tagtaagatg cttacaatgc ttgttcattc
    41101 cttcgccgag agtatcaacc ttgccgtgac gggtttggct ttctggtatg gtggcaagct
    41161 gctgtctgag ggtagctatg atatgcaaac gtttttcatt gtcttcatgg cagtgttgat
    41221 gggttcgcag tcgggcggag ttctttttgg tttctcttca agtaagtaaa ttggctaaaa
    41281 cacagattca caaaacctcg gagactaacc gctgctacag acgtttcgcg agcacattca
    41341 gcagccaacc atatcctgga tctgcgtcaa gcacagcccc caatcaataa ctccaccggc
    41401 accaagcagt tgccgcttag tggggagaaa tctgctgcca tcgaatttcg ggacgtggcc
    41461 ttcgcttatc caggtcggcc caatcacccg gtcttgaacg gcctcaacct caagattgaa
    41521 aagggtcaat ctgtggggat tgtgggcgct tcgggctgtg gtaagagtac catgattgcc
    41581 ctgctagaga gattctatga cattagctcc ggacaactcc ttgtcgaggg acaatcactg
    41641 cagggcttgg atgtgcactc ccaccgctct cgcataggtc tcgtttcgca ggatacgatg
    41701 ttgttccagg gaaccatccg tgagaacatc ctactgggtg taccagacga agaggccgcc
    41761 acgtctgacg cggacgaccg cgttgagagg gcgtgcaaat cagccaacat gcatgacttt
    41821 attagcagct tgccggacgg gtatgcaact gacattggga accgcggagt ggcactgagt
    41881 ggaggacagc gccagcgcct cgctattgcg cgggcactta tccgcgagcc cgacttgttg
    41941 ctatttgacg aggccactag cgcgctagac actgccaacg aagcgctggt acaggctgcg
    42001 atcgaagcag tggcgcgcga gaagccgggc cgcactacag ttgctgttgc ccacaggctt
    42061 tcaaccattc gacgatgcga ccgcatcttt gtgctgtacc agggacaagt ggctgaggag
    42121 ggtacccacg atgagctagt tcagaaaaga ggacagtact atgaaatggt actagctcag
    42181 tctttagacc aagaggtcgt agaggcgtaa aggactagac ctagacgata gaatggggcg
    42241 tagagtatgc ttgattgtca cacccgactg atataacgca cgaaaggcta ctttagtttc
    42301 atatacaaaa gttaggacat gttatgtaat tccattccgt gtcctcgtat cctggcatta
    42361 cacttctgtc acaagtagtg gtattgtaag gctttacgga tagactatgt agtgacccac
    42421 tttattctta aacttacatg aaagcggaag ttcaatgtca aaagtcgcga cagccagtgg
    42481 tccggcaaat cttcggttat cagaaaccgt gccgtgttgc tgtgccgtgt cacgacatga
    42541 tatgttgaca gattcgcgcg ttctcttctt caaataacgc tgacaatttc tgtgcaagga
    42601 tctctcgcga gttagtacta tggcgaaacg gaaacagcct gttcaggagg acccggtcat
    42661 ccacgacctt agcgactttg tggaattcaa catcaccaag gtactgtacg acggaaccaa
    42721 gagaaaacga gcaactttgt atctagtcaa ggttcgggca gcagcgacat ctcatcgagg
    42781 ccgcaaagca acccggaaat cagcggcacc gtctgctagg gagagcgggc tgtacgtgct
    42841 caaaattgta aagactcaat ccttaaacta ggccatcctc ctagattgac actagcaact
    42901 aacagagtgc tccaccagtt tcccgagtct gttgccaatc aagatgacta caagagagag
    42961 ctcgcaacaa atgttgtgct tggtcgcagc tttgctctgc ccgatgccca gagtgcttgt
    43021 gacaccatga cagttgcatc tggagacttt cccgcaagcc gatggccacg ctgctttggt
    43081 actttgcgaa caagaaaaga cccgacccct ggaacatgga tccgccgtga tgcgaattcg
    43141 gatcataact ctgcacttct tttcgagtac atccctgatc tcgaactgct cacccgtgag
    43201 ctggtgacag aggagctttc tcaagagtac aaacaggtcc ttgcagacct ccatgccttg
    43261 caaattcttc atcgggacca gattctctac gccgcatggc cagaaattgt tttcaataac
    43321 ctattccttc gaccgaacaa gataactggc aaaaaaggta ggtacttcgt gcttcccagc
    43381 gactatgatc gactacttat atctgacctt tgtccacgta gaaattatga tacttgattt
    43441 tgataagtct ctagtacttg gtaatagtgc tcgggacaag atgcttttac gaaatgaggc
    43501 acaggaaatg gcggaagccc ttgatacagc actatccaag aaggatatgc tgcaatcatt
    43561 gccgaaggaa gtaaaaaggc tactgaaata agaagctgta gttggtagag tgtcggataa
    43621 aatacagccg gactttggga gggggaatat aacaacccta gtacaacgtt tgccagaagt
    43681 atcgctgagt tcaaaagcta aacccgtaaa tttgactcaa attgttgagt gttacttttt
    43741 ggatataaaa tcctttatga aatcatgaat atctcttgca ccgcgagatg ggagtcgctg
    43801 caggtatcgc gaagagctcg cttcggggct agcagcaatc tcaatgaccc tccttgagag
    43861 gtattcgata tcaggaacat tcttcgctac accaagccac ttgcgatgat cgttcggaat
    43921 tctctccaga gccctttccc aaagatgtcg ccatatgtcg agagtctgta gcagcttgtc
    43981 tgactgctgt tttagaaaca tagcgacatg taagttgaat atgatgtgtt ggaaggctgc
    44041 aagaaccttc agtcagcgca ctgtggatct gatccagtag aggcaccagg aaaaggtggt
    44101 cgagactcac cacacagcat catatgtagg tgaaataggg gcaagttctc ccattcgata
    44161 tctgcccgcc agttctcctc aagcagcttt gaaatgagtt ctttcagaca gtatgaggtc
    44221 ttttgaggag agagtttcgt taattcgaaa gttaacacag aatcagtatc ccataatgtg
    44281 ggatcgcaag ggagatctcc ggacatttct agcattgaga aaatcggcgg gttgttgcaa
    44341 gataaggtcg ccaaacagtc agcacaaaag gcccaagaga caagtcgaat gatgtgctcc
    44401 cgacgtaaaa agagctccca gtcttcagag ggatgatgcc ggcaaccaat gaaatgtagt
    44461 cttctcatag cagagatcag cgttggtaat cgctccgtta cggccaattg ctgcatatct
    44521 aagtcgctcg ctaaaagcgt gtccagagca tacatgagta gagcagcctg gcaaagctcg
    44581 actgcctctg aaaggtcgcg ccctgatggc agattgtcga cgaagatctt caattcatgg
    44641 aagatatagg agtccgcgag atggtagaag ttcctggcat cagtgatgtt ctcggagccg
    44701 tgtcctggac ggtatgaata agtggcccct gtaagcgaaa tgaccatcat cagaggcaga
    44761 gaggcttgtt caagggcaaa tgtaggccag tgtacaactg ggtattggta gtgacgcttg
    44821 cgacaaaata tcatggcaaa ttctttgacg ttagagacac taaagaagcg acgaaaagcg
    44881 atcgcgtcga acgaattccg atagcgatcg atagagttgg catgagcggc gacgtgcaat
    44941 tccaagagat cgagccttgc tgagagtgag cccgcttggg actgagggga caagaaggcg
    45001 ccaagaaggc tttgttcttc agtgttatac agcccgccta actccatgga aacaagaagt
    45061 tcttggggtt cagatggcag taatagcgta gggtcgatgt aatcgaatgt ttgatgactc
    45121 aggacttgag cttgtggtgg tgtcaagcag gtaggcccta cgagggcagc ttcgggttcc
    45181 tcgcccaccg ccttttccat gacgaagtct tgcttgtcgt cggtaaaatt gagtagaaat
    45241 gacaagggaa cacggccatg actattgcct ggtgtgtcat gcagctcctc gtggataggt
    45301 tgccgatgag tggcatcagt acagcaccga ctgaaagtac aacgtaactt ccgagagacg
    45361 cagcgctcgc agggggtttg gctctcggcg ttacagtgca ccttaacccg cgagcactgg
    45421 tcacaagact ttgccttacg cccacgcctc ccagcttgca atgtacgacc ctctctttga
    45481 gggcagcatt ttgcgtgtcg cctggcgccg tcgacccgag aaaagactgc cgaacaaaat
    45541 ggacactcac gaccggtaga aggcggcgtg gagcggccat cgatctcggc gagaggcagc
    45601 tggcacacgg aacatgacat gtcgtctcat attatttacg tttctcaagc ttgtcgcaaa
    45661 cgaagtggga aagcgccggg catgccggta ccatgggacg agtcgatgct gagggaggag
    45721 tgttttgtcc gagggtagaa tctgggcgcc atgctgaagt tggctaaggc cgattgtagc
    45781 tacagttttc tgggtgaata attactgtat gctagtgcgt atttggcacg ccattgcaca
    45841 gtgttccaac ctgaatcaag ctaataatgc gggttcatct tcaactagag tgggtccata
    45901 ttgtgtgaat atcccgacaa ggcgctaggc ctataatgca ctctgtacat caagcatgtc
    45961 cgcggtgccc attctttcga gggagaatga accttcgcgc acttatattc aggatcaaca
    46021 gaagccttgg gaaccgtatg cacgatgaag cccccacgaa tgccaaagcg taggtcaccc
    46081 ttcgccaacg cggagactaa atgtcaattg actaacacac ccatcaacac gcagtccgcc
    46141 tctcgatatt atacagcaag caatctcctg caggccaaca tccggcagtt ccgcacacac
    46201 ggagtatcgc gtattcgaca caatttcagc agcaggaaag aggtcacgcc gcgcccaggt
    46261 ctccacgtcc ttctgctttg gctctggcca cggaatcgaa gcctacaagt ttgatcgact
    46321 atgccctgtg agacaatgca tatgctgttt tcaagccagt ccaatgtttc ctcaagctaa
    46381 cttatatgtc tataaccaag gacgactttg gatcagctag tggcttgggc acgtaatgga
    46441 tccatgtggc cacttacttt cggccttgct tgttgcggca ttgagatgat gcacgtgtcg
    46501 atgccacggt acgaccagga ccgtttgggt attatatttc gagcttctcc acgacaggcg
    46561 gatgtcatga tcgtcgcagg gactgttacc aacaagatgg cgcctgcact tcggcaatgt
    46621 tacgatcaga tgccagatcc caaatgggtc ataagcatgg gaagctgtgc gaacggtggc
    46681 ggct
//
