# Supplementary material for: Genome sequencing and physiological characterization of three Neoarthrinium moseri strains
Source: BMC Microbiol. 2025 Aug 21;25:526. doi: 10.1186/s12866-025-04274-z (PMC12369201; doi:10.1186/s12866-025-04274-z)
Supplement: Supplementary file 16 — Supplementary Material 16. [file 12866_2025_4274_MOESM16_ESM.zip › BiGSLICE/input/Nmoseri/CBS16480/JAFEVA010000009.1.region001.gbk]

LOCUS       JAFEVA010000009        33288 bp    DNA     linear   PLN 06-APR-2022
DEFINITION  Neoarthrinium moseri strain CBS 164.80 scaffold9_Wmoseri_CBS_16480,
            whole genome shotgun sequence.
ACCESSION   JAFEVA010000009
VERSION     JAFEVA010000009.1
KEYWORDS    .
SOURCE      Neoarthrinium moseri
  ORGANISM  Neoarthrinium moseri
            Eukaryota; Fungi; Dikarya; Ascomycota; Pezizomycotina;
            Sordariomycetes; Xylariomycetidae; Xylariomycetidae incertae sedis;
            Neoarthrinium.
COMMENT     ##antiSMASH-Data-START##
            Version      :: 7.1.0
            Run date     :: 2023-12-04 12:18:39
            NOTE: This is a single region extracted from a larger record!
            Orig. start  :: 149898
            Orig. end    :: 183186
            ##antiSMASH-Data-END##
FEATURES             Location/Qualifiers
     protocluster    1..33288
                     /aStool="rule-based-clusters"
                     /category="other"
                     /contig_edge="False"
                     /core_location="[10000:23288]"
                     /cutoff="10000"
                     /detection_rule="(HMGL-like and AMP-binding)"
                     /neighbourhood="10000"
                     /product="betalactone"
                     /protocluster_number="1"
                     /tool="antismash"
     proto_core      10001..23288
                     /aStool="rule-based-clusters"
                     /tool="antismash"
                     /cutoff="10000"
                     /detection_rule="(HMGL-like and AMP-binding)"
                     /neighbourhood="10000"
                     /product="betalactone"
                     /protocluster_number="1"
     cand_cluster    1..33288
                     /candidate_cluster_number="1"
                     /contig_edge="False"
                     /detection_rules="(HMGL-like and AMP-binding)"
                     /kind="single"
                     /product="betalactone"
                     /protoclusters="1"
                     /tool="antismash"
     region          1..33288
                     /candidate_cluster_numbers="1"
                     /contig_edge="False"
                     /product="betalactone"
                     /region_number="1"
                     /rules="(HMGL-like and AMP-binding)"
                     /tool="antismash"
     gene            766..1916
                     /locus_tag="JN550_003637"
     mRNA            join(766..863,928..1317,1378..1444,1636..1723,1786..1916)
                     /locus_tag="JN550_003637"
                     /product="hypothetical protein"
     CDS             join(766..863,928..1317,1378..1444,1636..1723,1786..1916)
                     /codon_start=1
                     /locus_tag="JN550_003637"
                     /product="hypothetical protein"
                     /protein_id="KAI1872763.1"
                     /transl_table=1
                     /translation="MPSEKAVPTGSDVGGEFKRTPDEPQLAYKLGNMNWADFAGRWNVF
                     IIACALSGVAELALWMPATYESAVIGFAVMYGFVSCAFIGLFAALPESVSPMPEVECRM
                     GVVMLFVSIPALTMAPIGGQILQSSADGWVHMKIVGGAMCFAGSAIMICAKVLYTQKFS
                     GALRRFGGRPYILTHRKSDGWNFLEGHRSLAGGPRRGAHNHTERMCGQSRGSDQHVDIF
                     AEVIEGAGNLDGSVKDEDDAGKSRMRQIHALWGDA"
     gene            2717..4614
                     /locus_tag="JN550_003638"
     mRNA            join(2717..3217,3271..3428,3486..4149,4198..4614)
                     /locus_tag="JN550_003638"
                     /product="hypothetical protein"
     CDS             join(2717..3217,3271..3428,3486..4149,4198..4614)
                     /codon_start=1
                     /locus_tag="JN550_003638"
                     /product="hypothetical protein"
                     /protein_id="KAI1872764.1"
                     /transl_table=1
                     /translation="MRLLDTKQRIKVSLLLSQYVGVAFSSAAPEINLDFGSFRGTNELA
                     NVDSFLGIPFAQAGRFENPIMVSAANKLEGIQDASKYGFQCPQGATASVPTEGLAELGP
                     VLQAIGLLTARGTPAQDEDCLSINIQAPSGTSAGANLPVLFWIHGGGFSTGASAISSNT
                     TSLSDAVYQGGKLVNFSVEIGQPVIFVSANYRLSLWGFLASQEVTDAGVGNLGLKDQRM
                     ALQWVQKYITQFGGDPGKVTLFGESAGSLSAATHMVLNDGDTEGLFRGAIMFSGGALKL
                     RDYSSSQGTFDQVVSDVGCTGSQDPLSCLKNASYSDLAASAQKFPGLISYAGSYNPFLP
                     RPDGDFLKQSPHSSIREGKVADIPYMIGDVEDEGTLFSLVAQLNTTTDDEFVKYFTNTF
                     PEVSTEQLEAFTSLYANLTEESGTQTLGPQYRKLAAAIGDILFQSGRRDLLNFTRSTQK
                     AFNFLIEQPVEDYANLAVGNISALQPLGSFHVSDVVLNTFGTLDPAVSNNSLHLMSAII
                     AFTNHLDPNYYCRKDDVPYWPAWDPAIRAQFRFAESNTTVLEDVFHERELDFLNNNADV
                     YLL"
     PFAM_domain     join(2798..3217,3271..3428,3486..4149,4198..4491)
                     /aSDomain="COesterase"
                     /aSTool="clusterhmmer"
                     /database="35.0"
                     /db_xref="PF00135.31"
                     /description="Carboxylesterase family"
                     /detection="hmmscan"
                     /domain_id="clusterhmmer_JN550_003638_0001"
                     /evalue="1.20E-77"
                     /label="JN550_003638"
                     /locus_tag="JN550_003638"
                     /protein_end="539"
                     /protein_start="27"
                     /score="262.2"
                     /tool="antismash"
                     /translation="APEINLDFGSFRGTNELANVDSFLGIPFAQAGRFENPIMVSAANK
                     LEGIQDASKYGFQCPQGATASVPTEGLAELGPVLQAIGLLTARGTPAQDEDCLSINIQA
                     PSGTSAGANLPVLFWIHGGGFSTGASAISSNTTSLSDAVYQGGKLVNFSVEIGQPVIFV
                     SANYRLSLWGFLASQEVTDAGVGNLGLKDQRMALQWVQKYITQFGGDPGKVTLFGESAG
                     SLSAATHMVLNDGDTEGLFRGAIMFSGGALKLRDYSSSQGTFDQVVSDVGCTGSQDPLS
                     CLKNASYSDLAASAQKFPGLISYAGSYNPFLPRPDGDFLKQSPHSSIREGKVADIPYMI
                     GDVEDEGTLFSLVAQLNTTTDDEFVKYFTNTFPEVSTEQLEAFTSLYANLTEESGTQTL
                     GPQYRKLAAAIGDILFQSGRRDLLNFTRSTQKAFNFLIEQPVEDYANLAVGNISALQPL
                     GSFHVSDVVLNTFGTLDPAVSNNSLHLMSAIIAFTNHLDPNYYCRKDDVPYWPA"
     gene            6847..7303
                     /locus_tag="JN550_003639"
     mRNA            join(6847..6958,7014..7303)
                     /locus_tag="JN550_003639"
                     /product="hypothetical protein"
     CDS             join(6847..6958,7014..7303)
                     /codon_start=1
                     /locus_tag="JN550_003639"
                     /product="hypothetical protein"
                     /protein_id="KAI1872765.1"
                     /transl_table=1
                     /translation="MSHLQYFTYAGYGKKITDEYHYSSTVRVGNRFEISGQGGWDPNSG
                     EISGNLTAEVDQALANVDLALKQAGSKGWPEVYKITMFYTTDEVLGVWQPLAKKWFPDH
                     RPILTAIGVRALGLPAMHVEIEAVAVEST"
     PFAM_domain     join(6901..6958,7014..7291)
                     /aSDomain="Ribonuc_L-PSP"
                     /aSTool="clusterhmmer"
                     /database="35.0"
                     /db_xref="PF01042.24"
                     /description="Endoribonuclease L-PSP"
                     /detection="hmmscan"
                     /domain_id="clusterhmmer_JN550_003639_0002"
                     /evalue="2.20E-19"
                     /label="JN550_003639"
                     /locus_tag="JN550_003639"
                     /protein_end="130"
                     /protein_start="18"
                     /score="69.7"
                     /tool="antismash"
                     /translation="EYHYSSTVRVGNRFEISGQGGWDPNSGEISGNLTAEVDQALANVD
                     LALKQAGSKGWPEVYKITMFYTTDEVLGVWQPLAKKWFPDHRPILTAIGVRALGLPAMH
                     VEIEAVAV"
     gene            8322..9584
                     /locus_tag="JN550_003640"
     mRNA            8322..9584
                     /locus_tag="JN550_003640"
                     /product="hypothetical protein"
     CDS             8322..9584
                     /codon_start=1
                     /locus_tag="JN550_003640"
                     /product="hypothetical protein"
                     /protein_id="KAI1872766.1"
                     /transl_table=1
                     /translation="MSSYIIACIVLTSTVAAQQPAWAQCGGQGHTGDVSCISGYTCVSL
                     NDYYSQCQASSTTLSTVTVTTAHTAPAATSSTVTIAGEFQFLGRVNPATRELSWPGAGL
                     AFNFTGTSASISISAVSGSVSADLSIDGAEPIVIPNVEGTSISTPQGLTLGVHTVVLRK
                     RSEPEYGSVIIGNVTVDGILGAYAVPTRRIEIIGDSISVGYGLDGTNPCTNNASVENNP
                     KTYGALAAKALGAEYSTVAWSGKGLVRNIAIGAPDTSPLMPELYTRYGANDADSSYTFP
                     AATAPNAVVINLGTNDFSYIAYTSSGEPYNAREPINASTFTAGMVSFVQNIQTHYPDAH
                     FFLLNSPMLSDYWPTAADAQKSTQTSAIKAAITQLGGSNIHFVDWPTQGSDVGCDYHPN
                     ADTHAAEGTVLAEAIGAALNW"
     PFAM_domain     8382..8468
                     /aSDomain="CBM_1"
                     /aSTool="clusterhmmer"
                     /database="35.0"
                     /db_xref="PF00734.21"
                     /db_xref="GO:0005576"
                     /db_xref="GO:0005975"
                     /db_xref="GO:0030248"
                     /description="Fungal cellulose binding domain"
                     /detection="hmmscan"
                     /domain_id="clusterhmmer_JN550_003640_0003"
                     /evalue="5.80E-11"
                     /gene_ontologies="GO:0005576: extracellular region"
                     /gene_ontologies="GO:0005975: carbohydrate metabolic
                     process"
                     /gene_ontologies="GO:0030248: cellulose binding"
                     /label="JN550_003640"
                     /locus_tag="JN550_003640"
                     /protein_end="49"
                     /protein_start="20"
                     /score="42.3"
                     /tool="antismash"
                     /translation="AWAQCGGQGHTGDVSCISGYTCVSLNDYY"
     PFAM_domain     8580..8861
                     /aSDomain="CE2_N"
                     /aSTool="clusterhmmer"
                     /database="35.0"
                     /db_xref="PF17996.4"
                     /description="Carbohydrate esterase 2 N-terminal"
                     /detection="hmmscan"
                     /domain_id="clusterhmmer_JN550_003640_0004"
                     /evalue="5.40E-15"
                     /label="JN550_003640"
                     /locus_tag="JN550_003640"
                     /protein_end="180"
                     /protein_start="86"
                     /score="55.5"
                     /tool="antismash"
                     /translation="LGRVNPATRELSWPGAGLAFNFTGTSASISISAVSGSVSADLSID
                     GAEPIVIPNVEGTSISTPQGLTLGVHTVVLRKRSEPEYGSVIIGNVTVD"
     PFAM_domain     8907..9536
                     /aSDomain="Lipase_GDSL_2"
                     /aSTool="clusterhmmer"
                     /database="35.0"
                     /db_xref="PF13472.9"
                     /description="GDSL-like Lipase/Acylhydrolase family"
                     /detection="hmmscan"
                     /domain_id="clusterhmmer_JN550_003640_0005"
                     /evalue="2.00E-14"
                     /label="JN550_003640"
                     /locus_tag="JN550_003640"
                     /protein_end="405"
                     /protein_start="195"
                     /score="54.5"
                     /tool="antismash"
                     /translation="IGDSISVGYGLDGTNPCTNNASVENNPKTYGALAAKALGAEYSTV
                     AWSGKGLVRNIAIGAPDTSPLMPELYTRYGANDADSSYTFPAATAPNAVVINLGTNDFS
                     YIAYTSSGEPYNAREPINASTFTAGMVSFVQNIQTHYPDAHFFLLNSPMLSDYWPTAAD
                     AQKSTQTSAIKAAITQLGGSNIHFVDWPTQGSDVGCDYHPNADTHAA"
     gene            complement(10001..11877)
                     /locus_tag="JN550_003641"
     mRNA            complement(join(10001..11381,11450..11877))
                     /locus_tag="JN550_003641"
                     /product="hypothetical protein"
     CDS             complement(join(10001..11381,11450..11877))
                     /NRPS_PKS="Domain: ECH (345-566). E-value: 4.2e-43. Score:
                     139.3. Matches aSDomain: nrpspksdomains_JN550_003641_ECH.1"
                     /codon_start=1
                     /gene_functions="biosynthetic (rule-based-clusters)
                     betalactone: HMGL-like"
                     /gene_functions="biosynthetic-additional (smcogs)
                     SMCOG1271:2-isopropylmalate synthase (Score: 187.3;
                     E-value: 8.4e-57)"
                     /gene_kind="biosynthetic"
                     /locus_tag="JN550_003641"
                     /product="hypothetical protein"
                     /protein_id="KAI1872767.1"
                     /sec_met_domain="HMGL-like (E-value: 2.5e-48, bitscore:
                     159.1, seeds: 15, tool: rule-based-clusters)"
                     /transl_table=1
                     /translation="MQRAVTIVEVGPRDGLQNIRQQVPTQVKLRLIDRLHDAGLRNIEL
                     TSFVSPKAVPQLKDGHEILSSPSIRSMLQNDSLRLPVLVPNLNGVKTAVRCGAKHLAVF
                     VSASEGFSKANTNCTVKEGLERAKLAAREAKVQGLEVRGYVSCIFSDPFDGPTPPEAVL
                     IVVQKLMEMGCYEVSLGDTLGVGSPANVQRLIAFLANNDIPLHKLAGHFHDTYGQALAN
                     VWEAHRCGLRIFDSSVAGLGGCPFAPGAQGNVATEDLVYMFETAGISTGINLQKLMTIG
                     DWISRSLSRKTASRAGAALAVKGNAECSKSSTSTNPPTAKREALPWILTQQTDGLLVHR
                     CGVNLKVTMNRPHNGNALTVTMIEHLVKVFLDASNDSTVHRIALTGNGKFFCTGMDLGR
                     RSTTVGTSGPTTDSQLDRLSRLFNSIDRCPKVTIAALNGPAFGGGVGLAFACDLRLCAK
                     SASVTLSEVKLGLCPATISKYIVREWGIPLSREAMLTGRPVSPEELQSKGVIIRVTEDP
                     DQLERCLDSLISALKIASSDASRMCKELVRTGWVNGGHHEQDEAIKGLFGEMMRPGAPG
                     NYGVREFQAGHKVDWDNYSQKLVSKI"
     aSDomain        complement(10112..10774)
                     /aSDomain="ECH"
                     /aSTool="nrps_pks_domains"
                     /database="nrpspksdomains.hmm"
                     /detection="hmmscan"
                     /domain_id="nrpspksdomains_JN550_003641_ECH.1"
                     /evalue="4.20E-43"
                     /label="JN550_003641_ECH.1"
                     /locus_tag="JN550_003641"
                     /protein_end="566"
                     /protein_start="345"
                     /score="139.3"
                     /tool="antismash"
                     /translation="KVTMNRPHNGNALTVTMIEHLVKVFLDASNDSTVHRIALTGNGKF
                     FCTGMDLGRRSTTVGTSGPTTDSQLDRLSRLFNSIDRCPKVTIAALNGPAFGGGVGLAF
                     ACDLRLCAKSASVTLSEVKLGLCPATISKYIVREWGIPLSREAMLTGRPVSPEELQSKG
                     VIIRVTEDPDQLERCLDSLISALKIASSDASRMCKELVRTGWVNGGHHEQDEAIKGLF"
     PFAM_domain     complement(10112..10774)
                     /aSDomain="ECH_1"
                     /aSTool="clusterhmmer"
                     /database="35.0"
                     /db_xref="PF00378.23"
                     /description="Enoyl-CoA hydratase/isomerase"
                     /detection="hmmscan"
                     /domain_id="clusterhmmer_JN550_003641_0007"
                     /evalue="3.60E-41"
                     /label="JN550_003641"
                     /locus_tag="JN550_003641"
                     /protein_end="566"
                     /protein_start="345"
                     /score="141.3"
                     /tool="antismash"
                     /translation="KVTMNRPHNGNALTVTMIEHLVKVFLDASNDSTVHRIALTGNGKF
                     FCTGMDLGRRSTTVGTSGPTTDSQLDRLSRLFNSIDRCPKVTIAALNGPAFGGGVGLAF
                     ACDLRLCAKSASVTLSEVKLGLCPATISKYIVREWGIPLSREAMLTGRPVSPEELQSKG
                     VIIRVTEDPDQLERCLDSLISALKIASSDASRMCKELVRTGWVNGGHHEQDEAIKGLF"
     PFAM_domain     complement(join(10961..11381,11450..11865))
                     /aSDomain="HMGL-like"
                     /aSTool="clusterhmmer"
                     /database="35.0"
                     /db_xref="PF00682.22"
                     /db_xref="GO:0003824"
                     /description="HMGL-like"
                     /detection="hmmscan"
                     /domain_id="clusterhmmer_JN550_003641_0006"
                     /evalue="2.60E-46"
                     /gene_ontologies="GO:0003824: catalytic activity"
                     /label="JN550_003641"
                     /locus_tag="JN550_003641"
                     /protein_end="283"
                     /protein_start="4"
                     /score="158.4"
                     /tool="antismash"
                     /translation="VTIVEVGPRDGLQNIRQQVPTQVKLRLIDRLHDAGLRNIELTSFV
                     SPKAVPQLKDGHEILSSPSIRSMLQNDSLRLPVLVPNLNGVKTAVRCGAKHLAVFVSAS
                     EGFSKANTNCTVKEGLERAKLAAREAKVQGLEVRGYVSCIFSDPFDGPTPPEAVLIVVQ
                     KLMEMGCYEVSLGDTLGVGSPANVQRLIAFLANNDIPLHKLAGHFHDTYGQALANVWEA
                     HRCGLRIFDSSVAGLGGCPFAPGAQGNVATEDLVYMFETAGISTGINLQKLMTIGDW"
     gene            12369..17279
                     /locus_tag="JN550_003642"
     mRNA            join(12369..12552,12614..12740,12836..12861,12920..12990,
                     13046..13356,13413..13666,13717..13786,13871..14364,
                     14824..15049,15104..17279)
                     /locus_tag="JN550_003642"
                     /product="hypothetical protein"
     CDS             join(12369..12552,12614..12740,12836..12861,12920..12990,
                     13046..13356,13413..13666,13717..13786,13871..14364,
                     14824..15049,15104..17279)
                     /codon_start=1
                     /gene_functions="biosynthetic-additional
                     (rule-based-clusters) ATP-grasp"
                     /gene_functions="biosynthetic-additional (smcogs)
                     SMCOG1059:acetyl-CoA carboxylase, carboxyl transferase,
                     (Score: 331.3; E-value: 2e-100)"
                     /gene_kind="biosynthetic-additional"
                     /locus_tag="JN550_003642"
                     /product="hypothetical protein"
                     /protein_id="KAI1872768.1"
                     /sec_met_domain="ATP-grasp (E-value: 1e-07, bitscore: 25.8,
                     seeds: 20, tool: rule-based-clusters)"
                     /transl_table=1
                     /translation="MAPLHQYPVGQSALDLRSDRLRQNREKWVPVLQKFEKALNDVSSE
                     GTEASLSRHQSRGQLLPRDRIALLLDQGSPFLELCSFAGYGNRDSTPCANLIAGIGTVS
                     GGAWNEMTVIKVNRMLEIATENDLPLISLVQSAGVFLPQQFRVFHKGGQLFRDLALRTM
                     QGKPSCAIVFGSSTAGGAYHPALSDYTIFVENQAQAFLGGPPLVKMATGEIIEAEELGG
                     ARIHAAQTGLADQIAIDEFDAIHKARDWGASLKPRLYRVLHEVNQARIPRYPVEDLLYL
                     VNPDIRKAFDMREVILRIVDDSRISTFKPQYGPNMLTAWAHIMGHRVGIVANQVSIINP
                     HEAAKAAQCSPIVFLHNVTGFMVGAKSEHAGIIKIGAQLVSAVSCSQVPHISIIMGASY
                     GAGNYAMCGRAYKPRFIFTWPIGKCSVMGPDQLAGVMEQIRMAKTEGTNSSVPEENLKK
                     ATNDFRIQAQKDAESYATSSMIIDDGIIDPRDTRDVLGMCLDIVSDKEIADRDGTTRIP
                     STMPSTEIEDPTLSAMPARERLFVAPLPVNPVTGLPFIQKLFIANRGEIACRIIATCQK
                     LMVRTVVAYVLEDQQSQHVDEADEIICLGSMGDHAGNPFLNIDLLVKTAVDAAADAIHP
                     GYGYLSENAGFADRVRQTGLIFIGPSSSAMSTLGDKRRSKEYLSEKAPHVPLIPGFKGS
                     SLDLEDLLTSATNIGFPVMLKASAGGGGKGMRVVREASQLSGELARVQSEAERSFGSTD
                     CILEKFIEKSKHVEIQIMGDSHGNVISFFERDCSAQRRHQKVIEETPCEFLTDELRQAM
                     SQTALTIASFIGYDNAGTVEFVVDVETCKFFFLEVNARLQVEHPITEEVTGTDLVALQL
                     YVAAGGNLKELSNLQQVKQTGHAMECRLCAEDPSRDFFPEHGTVQLWRPYDSTASSNGY
                     VRHETALRSGSSISIYFDSMVAKVVVWAPTRTEAIQRMILALKNLACVGIKTNQLFLQR
                     CLEHPYFHDLRYTTSFIPQNLDQLLRIRRPKKARFAEIIISALCFRFTSRMERINSGSR
                     IPFGNVRTHFRTQRYDPVSVNADVIVPSHAENPLLCLWKSDVPNSAFQDGEVKIIELLE
                     ASKASTPDDADQNSWSSPAKATVNQYNKISNMLRNERHGLQPLVRFKLHRFEAIARLTS
                     AFNNFPCQSAKVEISLDETKFWAYCVVPDNRSDKLEQPQEILCHFPHVGEWLGFQRHTL
                     LSYSESRRELVKAENKNESNEIVAPMPCKVLSIQKKNGDHVESGDEVMVIESMKMEVSV
                     KATRAGLFETTWVERDSVSEGQALCRVL"
     PFAM_domain     join(12528..12552,12614..12740,12836..12861,12920..12990,
                     13046..13356,13413..13666,13717..13786,13871..14345)
                     /aSDomain="Carboxyl_trans"
                     /aSTool="clusterhmmer"
                     /database="35.0"
                     /db_xref="PF01039.25"
                     /description="Carboxyl transferase domain"
                     /detection="hmmscan"
                     /domain_id="clusterhmmer_JN550_003642_0008"
                     /evalue="5.50E-88"
                     /label="JN550_003642"
                     /locus_tag="JN550_003642"
                     /protein_end="506"
                     /protein_start="53"
                     /score="295.9"
                     /tool="antismash"
                     /translation="HQSRGQLLPRDRIALLLDQGSPFLELCSFAGYGNRDSTPCANLIA
                     GIGTVSGGAWNEMTVIKVNRMLEIATENDLPLISLVQSAGVFLPQQFRVFHKGGQLFRD
                     LALRTMQGKPSCAIVFGSSTAGGAYHPALSDYTIFVENQAQAFLGGPPLVKMATGEIIE
                     AEELGGARIHAAQTGLADQIAIDEFDAIHKARDWGASLKPRLYRVLHEVNQARIPRYPV
                     EDLLYLVNPDIRKAFDMREVILRIVDDSRISTFKPQYGPNMLTAWAHIMGHRVGIVANQ
                     VSIINPHEAAKAAQCSPIVFLHNVTGFMVGAKSEHAGIIKIGAQLVSAVSCSQVPHISI
                     IMGASYGAGNYAMCGRAYKPRFIFTWPIGKCSVMGPDQLAGVMEQIRMAKTEGTNSSVP
                     EENLKKATNDFRIQAQKDAESYATSSMIIDDGIIDPRDTRDVLGMCLDIVSDKE"
     PFAM_domain     join(14949..15049,15104..15335)
                     /aSDomain="Biotin_carb_N"
                     /aSTool="clusterhmmer"
                     /database="35.0"
                     /db_xref="PF00289.25"
                     /description="Biotin carboxylase, N-terminal domain"
                     /detection="hmmscan"
                     /domain_id="clusterhmmer_JN550_003642_0009"
                     /evalue="7.50E-37"
                     /label="JN550_003642"
                     /locus_tag="JN550_003642"
                     /protein_end="665"
                     /protein_start="554"
                     /score="126.4"
                     /tool="antismash"
                     /translation="IQKLFIANRGEIACRIIATCQKLMVRTVVAYVLEDQQSQHVDEAD
                     EIICLGSMGDHAGNPFLNIDLLVKTAVDAAADAIHPGYGYLSENAGFADRVRQTGLIFI
                     GPSSSAM"
     PFAM_domain     15348..15983
                     /aSDomain="CPSase_L_D2"
                     /aSTool="clusterhmmer"
                     /database="35.0"
                     /db_xref="PF02786.20"
                     /db_xref="GO:0005524"
                     /description="Carbamoyl-phosphate synthase L chain, ATP
                     binding domain"
                     /detection="hmmscan"
                     /domain_id="clusterhmmer_JN550_003642_0010"
                     /evalue="4.10E-68"
                     /gene_ontologies="GO:0005524: ATP binding"
                     /label="JN550_003642"
                     /locus_tag="JN550_003642"
                     /protein_end="881"
                     /protein_start="669"
                     /score="229.2"
                     /tool="antismash"
                     /translation="DKRRSKEYLSEKAPHVPLIPGFKGSSLDLEDLLTSATNIGFPVML
                     KASAGGGGKGMRVVREASQLSGELARVQSEAERSFGSTDCILEKFIEKSKHVEIQIMGD
                     SHGNVISFFERDCSAQRRHQKVIEETPCEFLTDELRQAMSQTALTIASFIGYDNAGTVE
                     FVVDVETCKFFFLEVNARLQVEHPITEEVTGTDLVALQLYVAAGGNLKE"
     PFAM_domain     16026..16361
                     /aSDomain="Biotin_carb_C"
                     /aSTool="clusterhmmer"
                     /database="35.0"
                     /db_xref="PF02785.22"
                     /description="Biotin carboxylase C-terminal domain"
                     /detection="hmmscan"
                     /domain_id="clusterhmmer_JN550_003642_0011"
                     /evalue="8.10E-31"
                     /label="JN550_003642"
                     /locus_tag="JN550_003642"
                     /protein_end="1007"
                     /protein_start="895"
                     /score="106.4"
                     /tool="antismash"
                     /translation="ECRLCAEDPSRDFFPEHGTVQLWRPYDSTASSNGYVRHETALRSG
                     SSISIYFDSMVAKVVVWAPTRTEAIQRMILALKNLACVGIKTNQLFLQRCLEHPYFHDL
                     RYTTSFIP"
     PFAM_domain     17076..17270
                     /aSDomain="Biotin_lipoyl"
                     /aSTool="clusterhmmer"
                     /database="35.0"
                     /db_xref="PF00364.25"
                     /description="Biotin-requiring enzyme"
                     /detection="hmmscan"
                     /domain_id="clusterhmmer_JN550_003642_0012"
                     /evalue="9.00E-10"
                     /label="JN550_003642"
                     /locus_tag="JN550_003642"
                     /protein_end="1310"
                     /protein_start="1245"
                     /score="38.4"
                     /tool="antismash"
                     /translation="EIVAPMPCKVLSIQKKNGDHVESGDEVMVIESMKMEVSVKATRAG
                     LFETTWVERDSVSEGQALCR"
     gene            complement(17612..20444)
                     /locus_tag="JN550_003643"
     mRNA            complement(join(17612..17732,17801..18063,18116..18253,
                     18313..18381,18429..18934,18996..19494,19554..19660,
                     19727..20444))
                     /locus_tag="JN550_003643"
                     /product="hypothetical protein"
     CDS             complement(join(17612..17732,17801..18063,18116..18253,
                     18313..18381,18429..18934,18996..19494,19554..19660,
                     19727..20444))
                     /codon_start=1
                     /gene_functions="other (smcogs) SMCOG1037:heavy metal
                     translocating P-type ATPase (Score: 352.9; E-value:
                     6.2e-107)"
                     /gene_kind="other"
                     /locus_tag="JN550_003643"
                     /product="hypothetical protein"
                     /protein_id="KAI1872769.1"
                     /transl_table=1
                     /translation="MACCYIAAFCINHLIKACQFLDIGDNIKYNEDKATLGPDAPDPGL
                     EIKLQAGAASGSSLTLSLGGLTCSSCTSAVEEALLALPSVAKVRVSLTLQQATVIGNSN
                     KDLNEDLILQSIRSIGYDAQPGPRSPREIVELLQYRDKTDHLGSTLSHIGRCATLLQAL
                     TFCLYLLPGRSTLVQCLRWCLHTASIIVILYVQFIPVYWIHQDGWKWLRGGRMNMNTLT
                     SLSMGLGSLLPCMDWLARKYVDILSRRAASKDLAQIYKPILETDFALLHPTMERVPTSY
                     LRPADKILVEPHSVIPCDSYVLEGSSLIGQSIVTGESLPVKKHVGDYLLGGTRNLTSPL
                     VCVVQREKGSSFYTKLVQSAAESSSESTENHRLLNTITRHFVAVVIGLSFTIPLIKLYP
                     LIGNVSMYDIFYQWVSQTVTILTSACPCAVNLAIPSAVVAAVVTACRQGIIVTGGINTI
                     EKLEMSQKVVFDKTGTLTQAKLHVENFHYLPEWVNQGSILWEYACTVESQVINQHPIAR
                     AIFSSGLRKLGPAWTENQHLRRYRNLVCDSGQGIMGEVQLGKHPWRNIVMGNSRYLMDT
                     GVTDVPEKLAMDNTGMIVVHMGIDMAYAGTFLVSDSIRDEAHYVVQSLVAAGYECGMLT
                     GDTQESASRVSQKLGIPIIKAQALPDEKRECIQALQRSGDIVTMVGDGLNDAPSLSAAG
                     VGIGLQKDTTISTIGGAVIIVNSSLQSVLELYNIAKMTMSQVRFNLSWILAYNIVSLSL
                     STGLFAPFNMSLSPSAAALMMSFSSVFMTLGCFRLRKRLEGVVNSRNKGTPVD"
     aSDomain        complement(join(17675..17732,17801..18063,18116..18253,
                     18313..18381,18429..18934,18996..19494,19554..19658))
                     /aSDomain="TIGR01525"
                     /aSTool="tigrfam"
                     /description="ATPase-IB_hvy: heavy metal translocating
                     P-type ATPase"
                     /detection="hmmscan"
                     /domain_id="TIGRFam_JN550_003643_0001"
                     /evalue="5.90E-108"
                     /identifier="TIGR01525"
                     /label="JN550_003643"
                     /locus_tag="JN550_003643"
                     /protein_end="786"
                     /protein_start="240"
                     /score="360.1"
                     /tool="antismash"
                     /translation="KYVDILSRRAASKDLAQIYKPILETDFALLHPTMERVPTSYLRPA
                     DKILVEPHSVIPCDSYVLEGSSLIGQSIVTGESLPVKKHVGDYLLGGTRNLTSPLVCVV
                     QREKGSSFYTKLVQSAAESSSESTENHRLLNTITRHFVAVVIGLSFTIPLIKLYPLIGN
                     VSMYDIFYQWVSQTVTILTSACPCAVNLAIPSAVVAAVVTACRQGIIVTGGINTIEKLE
                     MSQKVVFDKTGTLTQAKLHVENFHYLPEWVNQGSILWEYACTVESQVINQHPIARAIFS
                     SGLRKLGPAWTENQHLRRYRNLVCDSGQGIMGEVQLGKHPWRNIVMGNSRYLMDTGVTD
                     VPEKLAMDNTGMIVVHMGIDMAYAGTFLVSDSIRDEAHYVVQSLVAAGYECGMLTGDTQ
                     ESASRVSQKLGIPIIKAQALPDEKRECIQALQRSGDIVTMVGDGLNDAPSLSAAGVGIG
                     LQKDTTISTIGGAVIIVNSSLQSVLELYNIAKMTMSQVRFNLSWILAYNIVSLSLSTGL
                     FAPFNMSLSPSAAALMMSFSSVFMTLGCF"
     aSDomain        complement(join(17806..18063,18116..18253,18313..18381,
                     18429..18503))
                     /aSDomain="TIGR01494"
                     /aSTool="tigrfam"
                     /description="ATPase_P-type: HAD ATPase, P-type, family IC"
                     /detection="hmmscan"
                     /domain_id="TIGRFam_JN550_003643_0003"
                     /evalue="2.50E-31"
                     /identifier="TIGR01494"
                     /label="JN550_003643"
                     /locus_tag="JN550_003643"
                     /protein_end="765"
                     /protein_start="585"
                     /score="106.6"
                     /tool="antismash"
                     /translation="AMDNTGMIVVHMGIDMAYAGTFLVSDSIRDEAHYVVQSLVAAGYE
                     CGMLTGDTQESASRVSQKLGIPIIKAQALPDEKRECIQALQRSGDIVTMVGDGLNDAPS
                     LSAAGVGIGLQKDTTISTIGGAVIIVNSSLQSVLELYNIAKMTMSQVRFNLSWILAYNI
                     VSLSLSTGLFAPFNMSL"
     PFAM_domain     complement(join(18019..18063,18116..18253,18313..18381,
                     18429..18860))
                     /aSDomain="Hydrolase"
                     /aSTool="clusterhmmer"
                     /database="35.0"
                     /db_xref="PF00702.29"
                     /description="haloacid dehalogenase-like hydrolase"
                     /detection="hmmscan"
                     /domain_id="clusterhmmer_JN550_003643_0015"
                     /evalue="5.40E-25"
                     /label="JN550_003643"
                     /locus_tag="JN550_003643"
                     /protein_end="694"
                     /protein_start="466"
                     /score="89.0"
                     /tool="antismash"
                     /translation="VVFDKTGTLTQAKLHVENFHYLPEWVNQGSILWEYACTVESQVIN
                     QHPIARAIFSSGLRKLGPAWTENQHLRRYRNLVCDSGQGIMGEVQLGKHPWRNIVMGNS
                     RYLMDTGVTDVPEKLAMDNTGMIVVHMGIDMAYAGTFLVSDSIRDEAHYVVQSLVAAGY
                     ECGMLTGDTQESASRVSQKLGIPIIKAQALPDEKRECIQALQRSGDIVTMVGDGLNDAP
                     SLSAAG"
     aSDomain        complement(join(18795..18934,18996..19494,19554..19660,
                     19727..19733))
                     /aSDomain="TIGR01494"
                     /aSTool="tigrfam"
                     /description="ATPase_P-type: HAD ATPase, P-type, family IC"
                     /detection="hmmscan"
                     /domain_id="TIGRFam_JN550_003643_0002"
                     /evalue="9.90E-24"
                     /identifier="TIGR01494"
                     /label="JN550_003643"
                     /locus_tag="JN550_003643"
                     /protein_end="488"
                     /protein_start="237"
                     /score="81.5"
                     /tool="antismash"
                     /translation="LARKYVDILSRRAASKDLAQIYKPILETDFALLHPTMERVPTSYL
                     RPADKILVEPHSVIPCDSYVLEGSSLIGQSIVTGESLPVKKHVGDYLLGGTRNLTSPLV
                     CVVQREKGSSFYTKLVQSAAESSSESTENHRLLNTITRHFVAVVIGLSFTIPLIKLYPL
                     IGNVSMYDIFYQWVSQTVTILTSACPCAVNLAIPSAVVAAVVTACRQGIIVTGGINTIE
                     KLEMSQKVVFDKTGTLTQAKLHVENFHYL"
     PFAM_domain     complement(join(18927..18934,18996..19494,19554..19562))
                     /aSDomain="E1-E2_ATPase"
                     /aSTool="clusterhmmer"
                     /database="35.0"
                     /db_xref="PF00122.23"
                     /description="E1-E2 ATPase"
                     /detection="hmmscan"
                     /domain_id="clusterhmmer_JN550_003643_0014"
                     /evalue="2.00E-33"
                     /label="JN550_003643"
                     /locus_tag="JN550_003643"
                     /protein_end="444"
                     /protein_start="272"
                     /score="115.6"
                     /tool="antismash"
                     /translation="TMERVPTSYLRPADKILVEPHSVIPCDSYVLEGSSLIGQSIVTGE
                     SLPVKKHVGDYLLGGTRNLTSPLVCVVQREKGSSFYTKLVQSAAESSSESTENHRLLNT
                     ITRHFVAVVIGLSFTIPLIKLYPLIGNVSMYDIFYQWVSQTVTILTSACPCAVNLAIPS
                     AVVAAVVTA"
     PFAM_domain     complement(20079..20264)
                     /aSDomain="HMA"
                     /aSTool="clusterhmmer"
                     /database="35.0"
                     /db_xref="PF00403.29"
                     /db_xref="GO:0046872"
                     /description="Heavy-metal-associated domain"
                     /detection="hmmscan"
                     /domain_id="clusterhmmer_JN550_003643_0013"
                     /evalue="6.20E-11"
                     /gene_ontologies="GO:0046872: metal ion binding"
                     /label="JN550_003643"
                     /locus_tag="JN550_003643"
                     /protein_end="122"
                     /protein_start="60"
                     /score="42.7"
                     /tool="antismash"
                     /translation="LSLGGLTCSSCTSAVEEALLALPSVAKVRVSLTLQQATVIGNSNK
                     DLNEDLILQSIRSIGYD"
     gene            21318..23288
                     /locus_tag="JN550_003644"
     mRNA            join(21318..21687,21777..21890,22064..22103,22158..22867,
                     22936..23288)
                     /locus_tag="JN550_003644"
                     /product="hypothetical protein"
     CDS             join(21318..21687,21777..21890,22064..22103,22158..22867,
                     22936..23288)
                     /NRPS_PKS="Domain: AMP-binding (162-411). E-value: 7.1e-57.
                     Score: 184.6. Matches aSDomain:
                     nrpspksdomains_JN550_003644_AMP-binding.1"
                     /codon_start=1
                     /gene_functions="biosynthetic (rule-based-clusters)
                     betalactone: AMP-binding"
                     /gene_functions="biosynthetic-additional (smcogs)
                     SMCOG1002:AMP-dependent synthetase and ligase (Score:
                     254.2; E-value: 3.3e-77)"
                     /gene_kind="biosynthetic"
                     /locus_tag="JN550_003644"
                     /product="hypothetical protein"
                     /protein_id="KAI1872770.1"
                     /sec_met_domain="AMP-binding (E-value: 9.1e-69, bitscore:
                     226.1, seeds: 400, tool: rule-based-clusters)"
                     /transl_table=1
                     /translation="MATQTTTQEGAAIVVGPRTPVLWSKTLGTLIREQAAKHGDKDAIV
                     VPWQSTRMSYRQVEDRSKLVATSLISMGLQHGDAIGVMAGNRVEYVEVFMGAGRIGCPA
                     VVLNNTYSAEELRQALARANHYVGTSPKLSGLVGHKLICDMLSALEMPQMLLRSAFKRT
                     TGMPKAACLTHHNIINNARFVGSAMKLTSDDVVCCPPPLFHCFGLVMGLLASFCYGSSI
                     MFPSDNFSAESTIHAVVQHKATALLGVPTMFISELAVVKEKGYELTTIRTGLAAGAMVP
                     SKLMKDIREQMNIEGMLIAYGMTETSPVTFITSIDDSQEKRFTTIGRVFPHTSAKVVNS
                     RGDALPFGQRGEICTSGFALQKGYWKDEERTKQVMRPDENGVIWMHTGDEGFIGSDGYG
                     RITGRIKDLIIRGGENISPSEIEDRLLEHTSIGESCVVGLEDHKYGEVVACFLSQARGA
                     SERPSDANVRSWVSQKLGRVKEPHYIFWVGDPGTGNEIPKTGSGKYQKHLVRRLGNRLV
                     KARRSCSNPKL"
     PFAM_domain     21411..21686
                     /aSDomain="AMP-binding"
                     /aSTool="clusterhmmer"
                     /database="35.0"
                     /db_xref="PF00501.31"
                     /description="AMP-binding enzyme"
                     /detection="hmmscan"
                     /domain_id="clusterhmmer_JN550_003644_0016"
                     /evalue="3.90E-18"
                     /label="JN550_003644"
                     /locus_tag="JN550_003644"
                     /protein_end="123"
                     /protein_start="31"
                     /score="65.4"
                     /tool="antismash"
                     /translation="REQAAKHGDKDAIVVPWQSTRMSYRQVEDRSKLVATSLISMGLQH
                     GDAIGVMAGNRVEYVEVFMGAGRIGCPAVVLNNTYSAEELRQALARA"
     aSDomain        join(22066..22103,22158..22866)
                     /aSDomain="AMP-binding"
                     /aSTool="nrps_pks_domains"
                     /database="nrpspksdomains.hmm"
                     /detection="hmmscan"
                     /domain_id="nrpspksdomains_JN550_003644_AMP-binding.1"
                     /evalue="7.10E-57"
                     /label="JN550_003644_AMP-binding.1"
                     /locus_tag="JN550_003644"
                     /protein_end="411"
                     /protein_start="162"
                     /score="184.6"
                     /specificity="substrate consensus: X"
                     /tool="antismash"
                     /translation="TTGMPKAACLTHHNIINNARFVGSAMKLTSDDVVCCPPPLFHCFG
                     LVMGLLASFCYGSSIMFPSDNFSAESTIHAVVQHKATALLGVPTMFISELAVVKEKGYE
                     LTTIRTGLAAGAMVPSKLMKDIREQMNIEGMLIAYGMTETSPVTFITSIDDSQEKRFTT
                     IGRVFPHTSAKVVNSRGDALPFGQRGEICTSGFALQKGYWKDEERTKQVMRPDENGVIW
                     MHTGDEGFIGSDGYGRITGRIKDLIIR"
     PFAM_domain     join(22066..22103,22158..22866)
                     /aSDomain="AMP-binding"
                     /aSTool="clusterhmmer"
                     /database="35.0"
                     /db_xref="PF00501.31"
                     /description="AMP-binding enzyme"
                     /detection="hmmscan"
                     /domain_id="clusterhmmer_JN550_003644_0017"
                     /evalue="7.60E-58"
                     /label="JN550_003644"
                     /locus_tag="JN550_003644"
                     /protein_end="411"
                     /protein_start="162"
                     /score="196.2"
                     /tool="antismash"
                     /translation="TTGMPKAACLTHHNIINNARFVGSAMKLTSDDVVCCPPPLFHCFG
                     LVMGLLASFCYGSSIMFPSDNFSAESTIHAVVQHKATALLGVPTMFISELAVVKEKGYE
                     LTTIRTGLAAGAMVPSKLMKDIREQMNIEGMLIAYGMTETSPVTFITSIDDSQEKRFTT
                     IGRVFPHTSAKVVNSRGDALPFGQRGEICTSGFALQKGYWKDEERTKQVMRPDENGVIW
                     MHTGDEGFIGSDGYGRITGRIKDLIIR"
     CDS_motif       22669..22752
                     /aSTool="nrps_pks_domains"
                     /database="abmotifs"
                     /detection="hmmscan"
                     /domain_id="nrpspksmotif_JN550_003644_0001"
                     /evalue="3.60E-06"
                     /label="NRPS-A_a6"
                     /locus_tag="JN550_003644"
                     /protein_end="373"
                     /protein_start="345"
                     /score="19.4"
                     /tool="antismash"
                     /translation="PFGQRGEICTSGFALQKGYWKDEERTKQ"
     PFAM_domain     22959..23210
                     /aSDomain="AMP-binding_C"
                     /aSTool="clusterhmmer"
                     /database="35.0"
                     /db_xref="PF13193.9"
                     /description="AMP-binding enzyme C-terminal domain"
                     /detection="hmmscan"
                     /domain_id="clusterhmmer_JN550_003644_0018"
                     /evalue="2.40E-10"
                     /label="JN550_003644"
                     /locus_tag="JN550_003644"
                     /protein_end="503"
                     /protein_start="419"
                     /score="41.4"
                     /tool="antismash"
                     /translation="EIEDRLLEHTSIGESCVVGLEDHKYGEVVACFLSQARGASERPSD
                     ANVRSWVSQKLGRVKEPHYIFWVGDPGTGNEIPKTGSGK"
     gene            24304..26513
                     /locus_tag="JN550_003645"
     mRNA            join(24304..24345,24409..24503,24572..24739,24794..25131,
                     25193..26112,26190..26513)
                     /locus_tag="JN550_003645"
                     /product="hypothetical protein"
     CDS             join(24304..24345,24409..24503,24572..24739,24794..25131,
                     25193..26112,26190..26513)
                     /codon_start=1
                     /locus_tag="JN550_003645"
                     /product="hypothetical protein"
                     /protein_id="KAI1872771.1"
                     /transl_table=1
                     /translation="MALSSKSPRPEVANPELLKRIKHIESQLAWLNQMAWLDDIGQVET
                     RTSPIAVDQVPNTPSAATSVYPRTQRPRPPRDSTSPPERRLSQSVPHSAELDAANIPRF
                     STLPPHSVMQSLIDTYFLHAHNQPYSYFQEESFREGLAFGQLPKCLVYAVLATALRFSN
                     DAYFNGAKDQATEAYAREAWLSVLNDHMTAENCPNLHVAQTTNLLAIIDFTAGRTSSGW
                     LKIGLAVRIAQDLQLMKEPSGTSSVVEQEKCRRVFWSIYLLDKLVSCGRSRPPAIHDED
                     CQVQLPCDEMAFRNGYAQRTATLHQVSSWTAESNHIGGNFALAILAASALGRCARYVLH
                     QRETDELAPWDSRSEFATINTYLLLVSHHLRVESMSVDDIVQKHQKTDGSLDCQDAGHM
                     LFSHAVFHLCYCLLNHPILLLLRLQKLNYRVPANFLVRSLHTSCEHASMIIDILDQAAT
                     AGLPIRASFYAYATTLAGSIITIAIQAENQPSLLSVSKLQENSQQALSILERMGHVWEH
                     ASKMHQQLLLFNASDVASEIRLDSSLPLDTSPGLEDLLWPIVDYGLMCSRLKGSEAKDA
                     TSRPPPFEEVNGFSGLDFNVDIDSTEGFSGFGTDVANTMDPDYYMSSIECQL"
     PFAM_domain     join(24837..25131,25193..25488)
                     /aSDomain="Fungal_trans"
                     /aSTool="clusterhmmer"
                     /database="35.0"
                     /db_xref="PF04082.21"
                     /db_xref="GO:0003677"
                     /db_xref="GO:0006351"
                     /db_xref="GO:0008270"
                     /description="Fungal specific transcription factor domain"
                     /detection="hmmscan"
                     /domain_id="clusterhmmer_JN550_003645_0019"
                     /evalue="2.60E-25"
                     /gene_ontologies="GO:0003677: DNA binding"
                     /gene_ontologies="GO:0006351: DNA-templated transcription"
                     /gene_ontologies="GO:0008270: zinc ion binding"
                     /label="JN550_003645"
                     /locus_tag="JN550_003645"
                     /protein_end="313"
                     /protein_start="116"
                     /score="89.1"
                     /tool="antismash"
                     /translation="IDTYFLHAHNQPYSYFQEESFREGLAFGQLPKCLVYAVLATALRF
                     SNDAYFNGAKDQATEAYAREAWLSVLNDHMTAENCPNLHVAQTTNLLAIIDFTAGRTSS
                     GWLKIGLAVRIAQDLQLMKEPSGTSSVVEQEKCRRVFWSIYLLDKLVSCGRSRPPAIHD
                     EDCQVQLPCDEMAFRNGYAQRTATLHQVSSWTAE"
     gene            27267..28368
                     /locus_tag="JN550_003646"
     mRNA            join(27267..27466,27525..27614,27687..27910,27975..28159,
                     28225..28368)
                     /locus_tag="JN550_003646"
                     /product="hypothetical protein"
     CDS             join(27267..27466,27525..27614,27687..27910,27975..28159,
                     28225..28368)
                     /codon_start=1
                     /locus_tag="JN550_003646"
                     /product="hypothetical protein"
                     /protein_id="KAI1872772.1"
                     /transl_table=1
                     /translation="MTGTHNEYAVDSKNLTDLEAGGNDGLRQLRSVQSVSMSPELFEKL
                     YLSPPTKAAGNLRRTFGNPTPMALVGFLLSLMPLSCDLMGWRGAGDFGVATIAVYFFMG
                     GLLMFLSGVLEWILGNSFPATVFCSFGGFWFAFGGTLNPTFGAYSFYASDPSNPTAGLT
                     AARFNASLGFWLVIMGILAFLYMICALRTNIVFVIIFLSLLPAFGLLTAAFWLQAADFE
                     GNTAKANNMFVGAGASLFVTCIAGWYILVSIMFEIVDFPLQLPVGDLSTIIKGRNMRK"
     PFAM_domain     join(27426..27466,27525..27614,27687..27910,27975..28159,
                     28225..28332)
                     /aSDomain="Gpr1_Fun34_YaaH"
                     /aSTool="clusterhmmer"
                     /database="35.0"
                     /db_xref="PF01184.22"
                     /db_xref="GO:0016020"
                     /description="GPR1/FUN34/yaaH family"
                     /detection="hmmscan"
                     /domain_id="clusterhmmer_JN550_003646_0020"
                     /evalue="8.90E-33"
                     /gene_ontologies="GO:0016020: membrane"
                     /label="JN550_003646"
                     /locus_tag="JN550_003646"
                     /protein_end="269"
                     /protein_start="53"
                     /score="113.8"
                     /tool="antismash"
                     /translation="AGNLRRTFGNPTPMALVGFLLSLMPLSCDLMGWRGAGDFGVATIA
                     VYFFMGGLLMFLSGVLEWILGNSFPATVFCSFGGFWFAFGGTLNPTFGAYSFYASDPSN
                     PTAGLTAARFNASLGFWLVIMGILAFLYMICALRTNIVFVIIFLSLLPAFGLLTAAFWL
                     QAADFEGNTAKANNMFVGAGASLFVTCIAGWYILVSIMFEIVDFPLQLPVGDL"
     gene            29317..31148
                     /locus_tag="JN550_003647"
     mRNA            join(29317..29658,29715..29947,30014..30229,30290..30350,
                     30413..30445,30498..30801,30853..31148)
                     /locus_tag="JN550_003647"
                     /product="hypothetical protein"
     CDS             join(29317..29658,29715..29947,30014..30229,30290..30350,
                     30413..30445,30498..30801,30853..31148)
                     /codon_start=1
                     /gene_functions="biosynthetic-additional
                     (rule-based-clusters) Aldedh"
                     /gene_functions="biosynthetic-additional (smcogs)
                     SMCOG1017:aldehyde dehydrogenase (Score: 437.2; E-value:
                     9.6e-133)"
                     /gene_kind="biosynthetic-additional"
                     /locus_tag="JN550_003647"
                     /product="hypothetical protein"
                     /protein_id="KAI1872773.1"
                     /sec_met_domain="Aldedh (E-value: 7.6e-146, bitscore:
                     480.4, seeds: 89, tool: rule-based-clusters)"
                     /transl_table=1
                     /translation="MAPSATATATIQTKSSTPDLSFDRSYVQIIGGKPSPTKEVRHGLN
                     PANLQPKEDVPLATQEDLDRAVTCAKDAFKTWSRVPYEERRNAVLAYADAVDHLRLQFR
                     DLLVAEQGKPIPQADYETDAAIEWMRGMANIALPEDVIEDNARHTVTTRYVPIGIVGAI
                     IPWNFPLLLATGKIAPALLTGNVIIVKPSPFTPYCGLKLVELAQQFFPPGVVQSLSGDD
                     RLGPWITSHPGIDKISFTGSTTTGKLVLQSASKTLKRVTLELGGNDPAIVLPDINIDKV
                     AQQVAFYAFLNSGQICLNLKRIYVHESIYEEFRDAVVGHVRSYVIGDGSKPGVSHGPLQ
                     NSMQYERVKTFFDDIEKQGWKVATGGKIEPSQGYFVTPTIIDRPDEDSRIVVEEPFGPI
                     VPLLSWKTEDEVITRANNTSMGLGASVWSNDIKKATRIGKLIQAGNVWINTHFDLSPMA
                     PFGGHKESGIGAEWGSNGLKGFCNVQTLFCNKQTVS"
     PFAM_domain     join(29443..29658,29715..29947,30014..30229,30290..30350,
                     30413..30445,30498..30801,30853..31118)
                     /aSDomain="Aldedh"
                     /aSTool="clusterhmmer"
                     /database="35.0"
                     /db_xref="PF00171.25"
                     /db_xref="GO:0016491"
                     /description="Aldehyde dehydrogenase family"
                     /detection="hmmscan"
                     /domain_id="clusterhmmer_JN550_003647_0021"
                     /evalue="5.00E-144"
                     /gene_ontologies="GO:0016491: oxidoreductase activity"
                     /label="JN550_003647"
                     /locus_tag="JN550_003647"
                     /protein_end="485"
                     /protein_start="42"
                     /score="480.4"
                     /tool="antismash"
                     /translation="GLNPANLQPKEDVPLATQEDLDRAVTCAKDAFKTWSRVPYEERRN
                     AVLAYADAVDHLRLQFRDLLVAEQGKPIPQADYETDAAIEWMRGMANIALPEDVIEDNA
                     RHTVTTRYVPIGIVGAIIPWNFPLLLATGKIAPALLTGNVIIVKPSPFTPYCGLKLVEL
                     AQQFFPPGVVQSLSGDDRLGPWITSHPGIDKISFTGSTTTGKLVLQSASKTLKRVTLEL
                     GGNDPAIVLPDINIDKVAQQVAFYAFLNSGQICLNLKRIYVHESIYEEFRDAVVGHVRS
                     YVIGDGSKPGVSHGPLQNSMQYERVKTFFDDIEKQGWKVATGGKIEPSQGYFVTPTIID
                     RPDEDSRIVVEEPFGPIVPLLSWKTEDEVITRANNTSMGLGASVWSNDIKKATRIGKLI
                     QAGNVWINTHFDLSPMAPFGGHKESGIGAEWGSNGLKGFCNVQT"
     gene            complement(31708..33204)
                     /locus_tag="JN550_003648"
     mRNA            complement(join(31708..31779,31841..31912,31961..32011,
                     32071..32373,32429..32524,32589..32923,32976..33204))
                     /locus_tag="JN550_003648"
                     /product="hypothetical protein"
     CDS             complement(join(31708..31779,31841..31912,31961..32011,
                     32071..32373,32429..32524,32589..32923,32976..33204))
                     /NRPS_PKS="Domain: PKS_ER (30-379). E-value: 1.1e-08.
                     Score: 26.5. Matches aSDomain:
                     nrpspksdomains_JN550_003648_PKS_ER.1"
                     /codon_start=1
                     /gene_functions="biosynthetic-additional
                     (rule-based-clusters) ADH_N"
                     /gene_functions="biosynthetic-additional
                     (rule-based-clusters) ADH_zinc_N"
                     /gene_functions="biosynthetic-additional (smcogs)
                     SMCOG1040:alcohol dehydrogenase (Score: 228.3; E-value:
                     1.9e-69)"
                     /gene_kind="biosynthetic-additional"
                     /locus_tag="JN550_003648"
                     /product="hypothetical protein"
                     /protein_id="KAI1872774.1"
                     /sec_met_domain="ADH_N (E-value: 2.3e-20, bitscore: 66.8,
                     seeds: 66, tool: rule-based-clusters)"
                     /sec_met_domain="ADH_zinc_N (E-value: 2.8e-23, bitscore:
                     76.6, seeds: 86, tool: rule-based-clusters)"
                     /transl_table=1
                     /translation="MASKSSVTQAIVAHPPIDGIRQWRYENVNIGRPADYEAIVEITAS
                     GICHTDLGCGTAPDGSPGFPVSPYPRVLGHEGAGIVREVGPKVSKVGPGDAVLLSFAFC
                     TQCHSCQFGAPGYCSQFSHINFTGDGKTFSTADDNTRNVAGSFFGQSSFSRLTKVQETS
                     IVKVNELIKDEDELKLFAPLGCGIQTGAGTVTELASAKADDTVAVIGLGGVGLAAIMAA
                     KLRGCKSIIGIDRVAGRIELAKKLGATDGINTAEIPDSLTDEVRKITKGVGSTITIDAT
                     GVVPLIQQGVEFTAHQGKMILLGVAPMDAGLQIQIVPYMVTGKMIFGSMEGGVYPEEYI
                     PQMIRWYRSGKFPVDKLVKFYPVEKYEQAIRDMENGTTIKPVLLW"
     aSDomain        complement(join(31729..31779,31841..31912,31961..32011,
                     32071..32373,32429..32524,32589..32923,32976..33114))
                     /aSDomain="PKS_ER"
                     /aSTool="nrps_pks_domains"
                     /database="nrpspksdomains.hmm"
                     /detection="hmmscan"
                     /domain_id="nrpspksdomains_JN550_003648_PKS_ER.1"
                     /evalue="1.10E-08"
                     /label="JN550_003648_PKS_ER.1"
                     /locus_tag="JN550_003648"
                     /protein_end="379"
                     /protein_start="30"
                     /score="26.5"
                     /tool="antismash"
                     /translation="GRPADYEAIVEITASGICHTDLGCGTAPDGSPGFPVSPYPRVLGH
                     EGAGIVREVGPKVSKVGPGDAVLLSFAFCTQCHSCQFGAPGYCSQFSHINFTGDGKTFS
                     TADDNTRNVAGSFFGQSSFSRLTKVQETSIVKVNELIKDEDELKLFAPLGCGIQTGAGT
                     VTELASAKADDTVAVIGLGGVGLAAIMAAKLRGCKSIIGIDRVAGRIELAKKLGATDGI
                     NTAEIPDSLTDEVRKITKGVGSTITIDATGVVPLIQQGVEFTAHQGKMILLGVAPMDAG
                     LQIQIVPYMVTGKMIFGSMEGGVYPEEYIPQMIRWYRSGKFPVDKLVKFYPVEKYEQAI
                     RDMENGTTI"
     PFAM_domain     complement(join(31889..31912,31961..32011,32071..32373,
                     32429..32452))
                     /aSDomain="ADH_zinc_N"
                     /aSTool="clusterhmmer"
                     /database="35.0"
                     /db_xref="PF00107.29"
                     /description="Zinc-binding dehydrogenase"
                     /detection="hmmscan"
                     /domain_id="clusterhmmer_JN550_003648_0023"
                     /evalue="1.90E-21"
                     /label="JN550_003648"
                     /locus_tag="JN550_003648"
                     /protein_end="346"
                     /protein_start="212"
                     /score="76.6"
                     /tool="antismash"
                     /translation="GVGLAAIMAAKLRGCKSIIGIDRVAGRIELAKKLGATDGINTAEI
                     PDSLTDEVRKITKGVGSTITIDATGVVPLIQQGVEFTAHQGKMILLGVAPMDAGLQIQI
                     VPYMVTGKMIFGSMEGGVYPEEYIPQMIRW"
     CDS_motif       complement(32182..32202)
                     /aSTool="nrps_pks_domains"
                     /database="abmotifs"
                     /detection="hmmscan"
                     /domain_id="nrpspksmotif_JN550_003648_0003"
                     /evalue="6.00E+01"
                     /label="PKSI-ER_m2"
                     /locus_tag="JN550_003648"
                     /protein_end="284"
                     /protein_start="277"
                     /score="-2.3"
                     /tool="antismash"
                     /translation="IDATGVV"
     CDS_motif       complement(32501..32521)
                     /aSTool="nrps_pks_domains"
                     /database="abmotifs"
                     /detection="hmmscan"
                     /domain_id="nrpspksmotif_JN550_003648_0002"
                     /evalue="8.70E+00"
                     /label="PKSI-ER_m2"
                     /locus_tag="JN550_003648"
                     /protein_end="196"
                     /protein_start="189"
                     /score="0.2"
                     /tool="antismash"
                     /translation="GAGTVTE"
     PFAM_domain     complement(join(32760..32923,32976..33096))
                     /aSDomain="ADH_N"
                     /aSTool="clusterhmmer"
                     /database="35.0"
                     /db_xref="PF08240.15"
                     /description="Alcohol dehydrogenase GroES-like domain"
                     /detection="hmmscan"
                     /domain_id="clusterhmmer_JN550_003648_0022"
                     /evalue="1.50E-18"
                     /label="JN550_003648"
                     /locus_tag="JN550_003648"
                     /protein_end="131"
                     /protein_start="36"
                     /score="66.8"
                     /tool="antismash"
                     /translation="EAIVEITASGICHTDLGCGTAPDGSPGFPVSPYPRVLGHEGAGIV
                     REVGPKVSKVGPGDAVLLSFAFCTQCHSCQFGAPGYCSQFSHINFTGDGK"
     CDS_motif       complement(join(32898..32923,32976..32988))
                     /aSTool="nrps_pks_domains"
                     /database="abmotifs"
                     /detection="hmmscan"
                     /domain_id="nrpspksmotif_JN550_003648_0001"
                     /evalue="2.90E-03"
                     /label="PKSI-ER_m2"
                     /locus_tag="JN550_003648"
                     /protein_end="85"
                     /protein_start="72"
                     /score="10.7"
                     /tool="antismash"
                     /translation="LGHEGAGIVREVG"
ORIGIN
        1 ggctcctggt ggacgcccag ttgaaacata ggtcatgttc gaatcctccc ttgtctgcta
       61 cacagccggt tgcatcagac ctgaacccga atgcttgctg aaattgagtt acccgtatcc
      121 atcgttccac gagcgtcgtg cgggttatat aagttgagtg gcgcctttca gtagccttgc
      181 cctcgcattc ctgtcatgca ggaactggtt ttgcgcatcc aatgaagcag tctacctttc
      241 gctgatttcc cttacattgc atgttacact gcaattttag ccctcacaag gggccagtcc
      301 acactaagcc ggagaaaaag cccaggaaag ctacagtaaa aagaccgcct gattttgatc
      361 taatcgatag ccaagcgctt gtatactgta tatcataaat atactatgaa atttttcgta
      421 tgtgaaaaat cttgtaaatg gagggttgaa tacttcaccc acgcggctat catatgctcc
      481 cggattaggt acttgcggcc aaatatttgg accgtataac ctgggactag actaatcaga
      541 atcgtattca gaccgccagg cttgtctcgc tctcgcttag aggcactcga gtggcagccg
      601 caacgcgctg cctagcgttg ctttgctgta tttccaggaa ccagtcgaca ccgtcactgt
      661 tcgaattgtt aaggcttacc tcttggcttt gctggttcct tgccgcaggc taacaaagta
      721 aacaatacac ctttttcgtt cattgaagtg ccttccattg ggacgatgcc ttccgaaaaa
      781 gctgtgccga ccggcagcga tgtcggtggc gagttcaagc ggacacccga cgaaccgcag
      841 ctggcttata aactcggcaa catgttagac aacgaggcac agctggaaga tgatgatccc
      901 cctgatgttt cggccgtctg ggtgcaggaa ctgggccgac tttgctggtc gatggaatgt
      961 gtttataatc gcctgtgcgc tctcgggagt cgccgagttg gctctgtgga tgccggccac
     1021 ctacgagtcc gcggtcatcg gcttcgccgt catgtacggt ttcgtttcgt gcgccttcat
     1081 cgggcttttc gcggccctgc cggagtcggt atcccctatg cccgaggtcg aatgccggat
     1141 gggcgttgtc atgctcttcg tctcgattcc cgccctcacc atggcgccta tcggcgggca
     1201 aattttgcag agctcagcgg atggttgggt tcacatgaag attgtcggag gtgccatgtg
     1261 cttcgccggg tctgccatta tgatatgtgc caaggttctc tatactcaaa agttttcgtt
     1321 ggtgttctga ggtgagatgg tgaacactcg cgactctaca cgcacatcga ggcacagggg
     1381 cgctctgaga agatttggtg gacgacccta tatattgacc caccgcaaaa gtgatggatg
     1441 gaatgtgagt gcgtattgga cgcagtctgt aagaaacctc agctcatcta tgcattttgc
     1501 ttgacctatg atctcatctg ttgttttacc tagatatttc tttctcatta cagtgtatca
     1561 gggtaaatct gaagaggagt gccgcgccat aactcttcga agtttattct ccaatacatt
     1621 gctgatcaaa cgcagttcct agaaggccat aggagtctcg ctggtgggcc gcgccgtggt
     1681 gcccacaatc acaccgagag gatgtgcgga caaagtagag gctgtatgat gacttaactc
     1741 aacaaattac catgtctaca cgatgacatg gccgaccagt cccagcggat caacacgtgg
     1801 acattttcgc cgaggttatc gaaggtgccg gcaatctcga cggcagcgtc aaggatgaag
     1861 acgatgctgg aaagagccgc atgaggcaaa tacacgcgtt gtggggagac gcatgatccg
     1921 acggtctggt ttcggatgaa ataaaatcac agagctgaag agggcctatc agcgctacag
     1981 ggtctaatcc ggccctaatc atagagtttg acgatttatt aaggttttgg ggtgttgtta
     2041 catagtaaga aactcgtcac atccctttca taattaagat aagcgtggct tgaaaacgcc
     2101 gcaattttag gctcgccaag tcctgcgact atagcagcag ctacccaacc acttccgagg
     2161 gtcttgttcc atttgagaag cgccgtgctt ctttttctaa cgctctaagt cgaatcttgg
     2221 agtcgtcgcc ctgaaaaagt ctttcggtta ttaagtacga ccaaattgtc agacaagctg
     2281 ccaatagcca tgcgaagaga ttcatatccc acatcgctag taggccggcc ttcaaagcga
     2341 gtggtttcaa ctgcctctgg agccgagcaa tttaccaatc cgtgattgct caataagcca
     2401 ctggatataa aaacctgtta tcatagttct tcaatgttgg ccaacgccgc tgccatgatc
     2461 gacactagcg tcgggattcc aagacaacgt agaccccgcg gctcccgtga tcctccaagg
     2521 agccgagatc atgcattttt aggtcagtgg ggcccatcag ctcggccacg ggtctcggca
     2581 atcaaagcaa attgtcatga ccatcatggg gttataagtc tttctggtga tcatttcaat
     2641 ctggaaagaa tgtcaaaatg agccattcaa agtcgaagcc gtacctctct cactctcgtt
     2701 tccacactcg ccgatcatgc gcctcctaga taccaagcag cggataaaag tttctctgct
     2761 tcttagtcaa tatgtaggag tcgccttcag cagcgctgct cctgagatca atctggactt
     2821 tggctcattt agaggcacca acgagcttgc caatgtggat agctttctgg gcataccgtt
     2881 tgcgcaggct ggccggttcg agaacccgat tatggtttcg gctgcaaaca agcttgaagg
     2941 tattcaggac gccagcaagt acgggtttca atgtccccag ggggcaactg cgtcagttcc
     3001 aactgaggga ctagctgagc ttggccccgt gctgcaagca attggcctgt tgacagctcg
     3061 cgggacccca gcgcaggatg aggactgtct cagtatcaat attcaggcac cgagtgggac
     3121 ttcagctggt gcaaacctcc cagtcttatt ctggatccat ggtggcgggt tttcaaccgg
     3181 agctagtgca attagcagca acacaacatc actctcggta cggctgttag gcgttgatgt
     3241 tcaccaagga gtatattgac ctttagatag gacgcagtat accaaggcgg caagcttgtc
     3301 aatttctcag ttgaaattgg ccagcctgtc atatttgttt ctgccaatta cagactcagt
     3361 ctttggggct ttctcgcttc acaggaagtc acagatgcgg gtgtgggcaa tcttggcctg
     3421 aaagatcagt aaggtgtact accttcgaaa tcggataaac cctctttact aattgttgat
     3481 caaaggcgca tggctctaca atgggtacaa aaatatatta cgcaatttgg cggagacccg
     3541 ggaaaggtaa ctttatttgg tgaaagcgcg ggctcactgt ctgcggccac tcatatggtc
     3601 ctcaacgacg gtgataccga gggcctattt cgaggagcca tcatgttctc tggtggagcc
     3661 ttgaaattac gagattacag cagctctcaa ggcacatttg accaggtggt ttctgatgtg
     3721 gggtgtaccg gaagccagga tcctttgtca tgcctaaaga acgcgagcta ctctgacctt
     3781 gcggcgtcgg ctcaaaagtt ccccggtctg atttcgtatg ctggttccta caatccattc
     3841 ttgcccaggc ctgatggaga ctttctcaaa cagtcacctc acagctcaat acgtgagggt
     3901 aaagtggcag atattcctta catgattggc gatgtggaag atgaaggcac gcttttctca
     3961 ctagtcgcgc aactcaacac tacgacagat gacgagttcg ttaaatattt cacaaacacg
     4021 ttcccggaag tgtctacgga gcaactagaa gcattcacaa gcctctacgc aaacctgacc
     4081 gaagaatcag gaacacagac ccttggtcct cagtacagga agctggctgc agctattgga
     4141 gatatcctag taagcaagtc ctgtctgaac catgttgtca catctgatgt tctgtagttc
     4201 caaagtggcc gccgagatct actcaacttc acgcgatcga cgcagaaagc attcaatttc
     4261 cttattgagc aacccgtcga agattacgca aaccttgcag tggggaatat atctgcactc
     4321 cagccactgg gctcgttcca cgtgtccgat gttgtattaa acacattcgg aactctggac
     4381 cctgccgttt caaacaattc actgcatctt atgtccgcta tcatagcctt cactaaccat
     4441 cttgacccca attattattg tcgcaaggat gatgttccgt actggcccgc gtgggatccc
     4501 gctattaggg ctcaattccg ttttgcagag tcaaatacca ctgttttgga agacgtcttt
     4561 catgagagag agttagattt cctaaacaat aacgcagatg tgtatttact atgaacgacc
     4621 agcagaattg atggcagcta gacaatcgag aaagagcaac gagactttag ctggatggag
     4681 ggctctcccc atgcggatcg cattcgctct aagttacttc aaataaatga acaattctca
     4741 ttgtgaccgc agcctcttct gaatgggtgc agtaaccatt atcttatgtg gtggaccgtg
     4801 agtgatatag aagaaatatt cggtgtctgt cccgcatacg tattagcatc atccgtaagg
     4861 acatctttac tgaatgcaac taagagatac agagatgttt gtcagatatt ggcgaaaccg
     4921 gtgcctttgg acgtaatcca caggtcaatg ttcagaacgg cgagtgaatg tccttatcat
     4981 catgcatatt ggccctctta ataggaagaa gttcaagtga cataccgtag tgtttaaagt
     5041 taaaattatc cgggatgcct ggatgggtcg attgaagtca gcttgcactg gcttgcgatg
     5101 ttcttaagcc ttttgctgtt agttccactt gagactgtat caagtctgct gcccagaaaa
     5161 aaaatgagtc ggaagcggtc cctacctcct ttaccagtaa taagctgaaa agaattgcag
     5221 tgcgccctca tttaaatacc ggtcgatgcc tattgctacc atgtgaggct ctgccgacca
     5281 acgccccact tcgccatgca tcccaatgaa tcattctgat gcacccaata taagtcttag
     5341 tgtatcataa tgaaccaggc tcccgatata cccttatttt tcaacgcaat gcgccacgta
     5401 gtggctagtt ggccaccatg gctagtgcca catagacctg tacacctaca aaccacctaa
     5461 cctccgcctt atagacaagt aggaggattc tgttttccat ttgtttttct tacatgttca
     5521 tgatgttatt gaaaagaata acaacggagt aagtcctttt gtcaactatc ctaatcaatg
     5581 taataatatc ggtcgtatta atgtagtagt cacttatccg cgaaagcgac tttagttccg
     5641 ttgcacacga tacactccta tgaactacgt gcaattccca ctacccaagg gcggttatgc
     5701 atatgtcatg gagtgactgc tcatagtcca gggaactaca cgaaggccag gcgaacacta
     5761 gagttggagc gaaatggagg atgtgaagag acatagtgga atggctatta aagtgaccaa
     5821 ctatactgat cataagagat caaatggtgc tagaactggg atagtgagtg ttcccttgga
     5881 gctgataaac ctttcagggt tcgggggatg atgatacaca gatattctag aatgatcata
     5941 atactagcgt cacggcagtg cattaggttt atagaaggtc cgatgagata ccgaacagta
     6001 tccgctatat aatccccatc ttgtccctct tccttgaaag tggacaagat tcagtctctt
     6061 gatgaattga actatacgtt tggacttctg attatacctg acctcacaac ccctttgaca
     6121 actagcctcg ttgaatgatt cctaaagtag ctagtgttct ttcccgtatt gtttcggttg
     6181 aacacctcct ttgaaatcac atgcaaaccc ttgactaact tgaggagtat gaagtgttcc
     6241 agtcgcgcaa caacttagaa cctgattcca actttcatgc ggggaaagta gctctacgta
     6301 gtgtgacgta ctcaatactt ttctcaagca aaccttatct gtcctgaagc ttgtgttgat
     6361 tacgaagccc gctcgattac ttacgcgctc ttatgcgccc accgacatgc gaagataatc
     6421 ctctggatac caggcgagcc ataatctaca gagagttttc atctacgcta atcttcaagc
     6481 tcaggtcagc ttgaccgaag atatttccgg tgcaataccc cacaacagta gatgattgca
     6541 agtcactaga agacgctaga gcagagagtt tgtactaacc cccgttacgt acaatgcctt
     6601 tggaatcaag tcttacgtag tatgtaatta cagatcgatg aagcagccca atttagcagt
     6661 aatttgagct tctcgctttg taaatacggc gctaaactat ccttacggct gtcaaatcaa
     6721 ctgatgacgc actgtccgtt ggaaatatta cgctgttcgg aaacggcata taagggcact
     6781 caagcgccga ctcgtcaggc tcgttttcct tccacaacta ggtccgccag tccatctgca
     6841 gtcatcatgt ctcatctgca atacttcaca tacgcaggat atgggaagaa gatcacagat
     6901 gagtaccact acagttccac tgtgcgagtg ggaaaccgtt ttgagatctc tggacaaggt
     6961 agggtttcat ttctctgcct tcgtttcgcg cgctgcatct aacggttgtg taggaggatg
     7021 ggatcctaac agtggcgaga tatcaggaaa tctgacagca gaggtggacc aagccttggc
     7081 caatgtcgat cttgcgttga agcaggctgg aagcaagggt tggcctgagg tctacaagat
     7141 caccatgttc tatacaaccg atgaggtttt gggtgtttgg cagccgcttg caaagaagtg
     7201 gttcccagac cacaggccaa tcctcaccgc tattggcgtt cgagcgttag gccttccggc
     7261 aatgcatgtg gagatcgaag ctgttgctgt tgaatcaacg tgaggacttc ctgttcccat
     7321 gggggttctt gatggtacgt gaacaaccat catatacgac ttaattgact attatgtatt
     7381 aaaaccctgc atttaggcta ttttggactg ctcgcaccag tgcgaaagtt ttaatgattt
     7441 gctacgggca gctattctgg ctgcggagcg tcacaaaccc catattgtgt taactatcaa
     7501 gcctagcacc gcttctcact tcaacggcca tgggaggaga gaacattttg ggcctataaa
     7561 ggtcgccaag tgaacgaacg aatactttcg tcaaattttt ggggtcgttg tctgcaagag
     7621 accgcgcaaa agttaaaggc cacatttaaa actcatagag ggaagactag ccctgcgaca
     7681 ttcgttctca gaaataagtt atacaattgg catctattgc gtatgagtaa agcaaaacga
     7741 cgatcgggtt taccagtcga agctagagat ttctgtctcg cctatagatc cagccagacc
     7801 cgccacgtgc accgtgagcg gctatacacg gtgacggctg cttcacgtac gcaaggttat
     7861 gatcaggcaa ttatgtagca cgagtagatg cccgctttca gcatttccgg gaccggccat
     7921 ttgacaattc atatggctgg ccagacaggt gggcacggga cgcgaacaca attgcggctt
     7981 gctggttgtc gttccgcgct caaagtggct agatgccgtg ggagactagc ctgtgggaaa
     8041 ttttccgtga atcgggcgaa gttaccaatc aaacgacgga atgcggcaag ggaagccgca
     8101 caagcactgt gcaatatttc cttttcgcaa tgtgacattt ggcgcaaggc aaatgattat
     8161 gctgaaatac aataacccaa taaccctcct attgagtatt tattccattg gtaagaccca
     8221 tgatgactac tagttgacgt aggaaggaat cttcaacggg cttccattct tgaatcatat
     8281 tgaaacattt tgaccaccag gcacgttgtc atttcattag aatgtcgtct tacattatcg
     8341 catgcatagt gcttaccagc actgttgcgg ctcagcagcc ggcctgggct caatgtggtg
     8401 ggcagggaca tactggtgac gttagctgta tctccggata cacatgcgtt tctttgaacg
     8461 attattattc tcagtgccaa gcatcatcta caaccttatc aacggtcaca gtgacgacag
     8521 ctcacactgc gcccgccgca acctcctcta cagttaccat agcaggagaa tttcaatttc
     8581 tgggccgagt caacccagca acaagagagc tgagctggcc aggagcgggc ctagcattca
     8641 atttcacggg gacttctgct tccatcagta tctcggccgt gagtggttca gtcagtgctg
     8701 atttgagcat tgacggcgcc gagccgatcg tcattccaaa cgttgagggc acctccatct
     8761 ctactccgca aggcctaacc ttgggggtcc acaccgtcgt attacgtaaa cgttctgagc
     8821 cggagtatgg ctcagtgatt attggcaacg ttaccgttga cgggattctt ggagcgtatg
     8881 cggtaccgac gcgtcgtatc gagattatcg gcgactcaat cagcgttggg tacggactcg
     8941 atggcacaaa tccttgcacg aacaacgctt ctgtggagaa taatccgaag acatatggtg
     9001 cactggctgc taaggcactg ggagcagagt atagtaccgt cgcatggagc ggaaaagggc
     9061 ttgttcgcaa tatcgctatc ggggcaccag acacgagtcc attgatgccg gagctctaca
     9121 ctcgatacgg cgcgaatgat gcagacagca gctacacgtt cccagcggca actgccccaa
     9181 atgcagttgt tataaacctc ggcaccaacg acttcagcta tatcgcttac acatcatccg
     9241 gagagccgta caatgcgcgg gagccgatca atgcctccac cttcaccgcc gggatggtgt
     9301 catttgtcca aaatattcaa acacactacc ccgatgcgca cttcttcctg ctgaattctc
     9361 cgatgctcag cgactattgg cctactgccg ctgatgcgca aaagtccaca caaaccagcg
     9421 ctattaaggc cgccatcaca cagctaggtg gctcgaatat tcattttgtg gactggccta
     9481 cgcagggatc agacgtcggg tgtgattatc atcctaatgc tgatacacac gcggctgaag
     9541 gtaccgtttt ggcagaagcc ataggcgctg cgcttaactg gtgattgacg aaaatatcta
     9601 cacgttgaat catatgtaca acatcagatt tatgaacaaa gctcgacttc tcagtctgtt
     9661 gtaatcagat tacataggcc gccaaagatg tgtgatagga atggcggtgt cctgaaaaca
     9721 cgaaagggag agggagaaag agttatcgag gatctgctgg tagacctagc atggagcgag
     9781 agagagcatc aaataagtga caaccaacaa cctgccttgg aatcaagtgg tagtttctac
     9841 tattacagtt acttaagatg aacgatcgag gtggaataca agccactctc aagcacaccc
     9901 ccccccccca aataattgtg cggcttttga aggcacgaaa cataaagagc gcatataaaa
     9961 tgtgtttcat gcattatgtt atgttactct caacatgatg ttaaatcttg ctaactaatt
    10021 tctgcgaata attgtcccaa tccaccttgt gcccagcttg gaattccctg acaccataat
    10081 ttcccggagc accaggcctc atcatttcac caaagagacc tttgatggcc tcgtcttgtt
    10141 catgatgccc tccattgacc catccggttc gtaccagctc cttgcacatt cttgatgcat
    10201 ctgaagaagc aattttgaga gcagagatca aggaatccaa gcaacgctcc aattggtcgg
    10261 gatcttcagt cacacgaata ataactccct tggattgcaa ctcttctgga gaaacaggcc
    10321 gaccagtcag cattgcttcg cgacttagcg gaattcccca ttcgcgtacg atatatttcg
    10381 atatcgttgc tggacacaaa cctagcttca cttcactcag cgtgaccgag gctgatttcg
    10441 cgcagagccg aaggtcacag gcaaatgcga gcccgacccc tccaccaaag gcaggcccat
    10501 tcaatgccgc gattgttact ttgggacacc tatcaatgga attaaacaac cgagagagtc
    10561 tatccagctg agagtctgta gttggaccgc tagttccaac ggttgtgctg cgtctcccaa
    10621 ggtccatgcc agtgcagaaa aacttgccgt tcccggttaa agcaatgcga tggaccgtgg
    10681 agtcgttaga cgcgtcaagg aagactttga ccaagtgttc aatcatggtg acggtcaacg
    10741 catttccatt gtgcgggcgg ttcattgtga ctttgagatt gactccacac cgatgcacaa
    10801 gcaagccgtc cgtctgctgc gttaagatcc aaggcaaggc ttccctcttg gccgttggcg
    10861 gattcgtcga tgttgaagat ttagaacact cagcattgcc cttgaccgct agagctgctc
    10921 cggctcggct tgctgttttc ctagatagac tcctagagat ccagtcgcct attgtcatca
    10981 acttttggag gttgatacct gttgatattc cggctgtttc gaacatgtaa accaggtctt
    11041 cagttgccac gtttccctgt gcacctggtg cgaaggggca acctcccaag cctgcaacac
    11101 tactatcgaa gatacgaagg ccacacctgt gagcttccca tacattggca agggcttggc
    11161 cataggtatc gtggaagtgg ccggccagct tatggagagg aatatcattg ttggcgagaa
    11221 atgcaatcag tcgttgcaca ttggctggcg aacccacccc aagagtatca cctaagctaa
    11281 cctcgtaaca gcccatttcc atgagctttt gtacgactat taatactgct tctggtggag
    11341 tcggcccatc gaatggatcg gaaaagatgc atgagacgta tctattcgag caacaatcaa
    11401 taaccatttg atcactaccc gagaacaaca agtccttatc aatgcttacc ctctgacctc
    11461 tagtccttga accttggctt ctcttgctgc caacttggct ctttcaagcc cttctttgac
    11521 cgtgcagttg gtgttggctt tgctgaaccc ctctgaggcg ctaacaaaga cggccaagtg
    11581 tttcgcccca caccgcacgg cggtcttgac gccattgaga ttcggaacaa gcacaggcag
    11641 tcgaagcgag tcattctgga gcattgatcg aattgatggg ctactgagta tttcgtgtcc
    11701 atccttaagt tgagggacag ccttggggga aacgaaggac gtgagttcga tgtttcgtag
    11761 accagcgtca tgcaaccgat ctatgagccg gagcttaacc tgggtcggca cttgttgccg
    11821 aatgttttgc agtccatccc gcgggccaac ttcaacgatt gtcacagcac gttgcatggc
    11881 tatagggaag ggaaattacc gatacaataa ggcacaagta aatgctgtat ttcatctttt
    11941 tctatatgca tggtacattt cgctgttttt tcaactgtcg aagaacagga agcttcttgt
    12001 gactggcggc ccgcgcggac cggccggtgg tgagtgggga gacattttgt gcatcgcctg
    12061 ctatgtggca aggcggcttt ggccagtaag tacggctgag ttactgcagc accacccgat
    12121 acatgattta cttctgtatt agcgttccat gaagatagat acagaatgta gcctttccaa
    12181 acttacatgt tttgttccca agtaagttgg caatgaaact gcttgttatc ataatgtgaa
    12241 gttcggtccg tccggtccga cgccaagcac aggccctgta ctcaagttgg taccataccc
    12301 tcttctgata gcaagtgtca ttgaattgga aattcgactc ctgagaacgt caacatcaga
    12361 catccacgat ggcgccgtta catcagtacc ctgtcgggca gtcagcttta gatctacgca
    12421 gcgatcggct cagacagaat agggaaaaat gggttcctgt ccttcaaaaa ttcgaaaagg
    12481 ctctaaatga tgtgagcagc gaaggtaccg aggcttcgct ctcacgacac cagagccgcg
    12541 gccagttgct ccgtatgtgc gatcaaaaga ttttttctgt aggtcagaac taatgtactg
    12601 tcttcttaac cagctcggga tagaattgct ctactccttg accagggatc tccattccta
    12661 gagctttgct cctttgcggg ctacgggaat cgggactcta caccgtgcgc aaacctgatt
    12721 gctgggattg gaactgtcag gtacgcatct cgaataccta attgcaagat gcccaaaatt
    12781 ctaatttctg aagtggaaca atatgtcttt tgatgtcaca tattccaaca caaagtgggg
    12841 gagcctggaa tgaaatgact ggtgagcaaa gtagcataca cattgcaggc tttgaagact
    12901 aaactgattc tgattgcagt gataaaggtc aatcgtatgt tagaaatagc taccgagaat
    12961 gacctgccct tgatttcttt ggttcaatcg gtaaagtttg aaagcctgag cgcgctttgg
    13021 tatttcccct gacatcttgt tttaggctgg tgtgttcctg cctcagcaat tccgagtttt
    13081 ccacaaaggg ggtcagcttt tccgcgatct ggcgctgaga acgatgcaag gaaagccatc
    13141 ctgcgcaatt gtgtttggat catctacagc aggaggtgcc taccaccccg cattgtcgga
    13201 ttataccata tttgttgaga atcaagcaca agccttccta ggtggtccac cgctggtcaa
    13261 gatggcgact ggggagatta ttgaagctga ggagttgggg ggcgcacgaa ttcacgcggc
    13321 ccaaaccgga ctggcagacc agattgcaat agatgagtgt gtaacacgtt ttcaggattt
    13381 gacggtatat atgctaacgt aggtattgat aggtttgatg caatccacaa agccagggat
    13441 tggggtgctt ctctgaaacc tcgattatat cgcgtccttc acgaagtcaa ccaagcccgc
    13501 attccacgat atccagtgga agatctactg tatctcgtta atcctgatat tcgaaaggct
    13561 tttgacatga gagaggtcat attacggatc gtcgacgact ctcgtatatc gacattcaag
    13621 ccccagtatg gaccaaatat gctgacagcg tgggctcata tcatgggtat taccatttcc
    13681 actttggaaa aatgctttga gcttacaatt tcacaggaca tcgggtagga atcgtggcca
    13741 atcaggtctc aatcatcaat ccccatgaag cagccaaagc tgctcagttc gtccggctct
    13801 gtaatcaaga gcaagtttgc atctactcca taaatcgcag cagtgtgact aacgtggggc
    13861 gctttcgcag gtgtagtccg atcgtctttc tccacaacgt cacggggttc atggtaggtg
    13921 ccaagtccga acacgctggt ataattaaga ttggggccca gttggtgtct gcagtttcat
    13981 gctcacaggt acctcacatt tcgattatca tgggcgcttc ctatggagcc ggtaactacg
    14041 ctatgtgcgg aagagcgtac aagccccgct tcatcttcac ttggcccatt ggaaagtgca
    14101 gcgttatggg accagatcaa ctcgctggcg tcatggaaca gatacgaatg gcaaagaccg
    14161 aaggaactaa tagcagtgtg cccgaggaga atttgaagaa agcaaccaac gacttccgaa
    14221 tccaggcaca gaaggacgca gaaagctatg ccactagcag catgataatt gatgatggga
    14281 tcattgatcc aagagatact cgcgatgtac tggggatgtg cttggatatt gtttcagaca
    14341 aggaaattgc agacagggat ggaagtaggt ttttagccag gatgtgatat aggcagccga
    14401 gcgctctcac gagtactctt acatttcgct tgttctctcc aagtagcaca attccatcga
    14461 tttgttgtgt tatctgtgtg actttcatga ttgtagtcct aattaagatc aatcagtcag
    14521 cataccaata tacccggtct gcggagatat ctgaaagaag cctttcgcgg acttcaggtt
    14581 ggttgaaagg accttgcact tttggacgga cgcattaagt tcttcgccac ggcgcagaga
    14641 tgctaggccc accatcggtc cgcaactcac ccagatcctg gcaattggcg gtactggacc
    14701 ggaccgggcc accggttgcc tcataattgc agcgcgcaag gcagctttaa gcaccagcta
    14761 tagtaccatc gcttccaagt tatactgaat ctactccaaa acatgtttaa ccgatcggtt
    14821 tagccacaag gataccttcc acgatgcctt ccacagaaat cgaagacccg actcttagcg
    14881 ccatgccggc tcgggaacgt ttgtttgttg cgccgctacc agtcaaccct gtcacagggt
    14941 tgccgttcat ccagaagctt ttcattgcaa atcgtgggga gatagcgtgc cgcataattg
    15001 cgacatgcca aaagctcatg gtccgaactg ttgttgcata tgtcctggag taagacgacc
    15061 acagtacaga ctgattaatg ttgatgggac taatatgata tagggatcaa cagtcacagc
    15121 atgtggacga agctgatgag ataatctgct tgggtagcat gggggatcat gcagggaacc
    15181 cctttctgaa cattgatttg ctcgtcaaga cggctgtgga tgctgccgca gacgccattc
    15241 acccaggcta tggctatttg agtgagaacg ctggctttgc agacagagtt cgtcaaaccg
    15301 gactgatatt tattgggccc agctccagtg caatgtcaac acttggggac aagcggcgat
    15361 ctaaagaata tctctcagag aaggcgccgc acgttccgct gatccctgga ttcaaggggt
    15421 ccagtcttga tcttgaagac ctcctgactt ccgcaacaaa catcggattt ccagtcatgc
    15481 tcaaggcttc agcgggcgga ggcggaaagg gcatgcgtgt tgtccgagaa gcgtcccaac
    15541 tatcgggcga attagctcgt gtgcagtctg aggcagagag atccttcgga tctaccgatt
    15601 gcatattgga gaagttcatt gaaaaaagca agcatgtcga gattcagatc atgggagact
    15661 cacacggaaa tgtcatcagc ttcttcgagc gggactgttc tgcacagcgc cgacatcaga
    15721 aggtcattga ggagacacct tgcgaattcc tgacagacga gttgcggcaa gcgatgtctc
    15781 aaacagcgct tactattgcc agctttatcg gttatgataa tgcgggaact gttgagttcg
    15841 tcgtcgatgt tgagacgtgc aagttctttt tcctcgaggt caacgcgcgg ttgcaagttg
    15901 aacaccccat cactgaggag gtcacgggta ccgacctcgt agcattacag ctttatgttg
    15961 ctgctggtgg aaatttgaaa gaactgtcca acttgcagca agtgaagcaa actggacatg
    16021 ccatggaatg tcgactctgc gctgaagatc cgtcgcgtga tttcttccca gaacatggta
    16081 cagttcaact ttggcgacca tacgacagta ctgcttcctc aaacggatat gttcgtcacg
    16141 agacagcgct gaggtctgga tcctctattt ctatctattt tgactccatg gtagcgaagg
    16201 ttgtagtgtg ggcgccgacg aggacggaag caattcagag aatgattctg gcactgaaga
    16261 atcttgcttg tgtcggtatc aagacgaatc aactatttct tcagcggtgc ctggaacatc
    16321 cctactttca tgatttgcga tacaccacat catttatacc ccaaaacttg gatcagttgc
    16381 ttcgaatcag gaggccaaag aaagcccgct ttgccgaaat catcatatca gccttatgtt
    16441 tccgtttcac ttcaagaatg gaaagaatca attctgggtc tcgaattcca tttgggaatg
    16501 tgcgcaccca ctttcgcacc cagcgctatg atcctgtcag tgtcaatgca gacgtcatcg
    16561 tacctagcca cgctgaaaat ccactactat gtttatggaa atccgacgtt ccgaactccg
    16621 ctttccagga tggggaggtc aagatcatag agcttctgga agcatctaaa gcttcgacgc
    16681 cggacgatgc tgaccaaaac agttggtcaa gccctgccaa agccacagtg aatcagtaca
    16741 acaagatcag caacatgctc cgaaacgaaa ggcatggcct gcagccgttg gtgaggttca
    16801 aactgcacag gtttgaagcc atcgcacggc ttacatccgc attcaacaac ttcccttgcc
    16861 aatcagcaaa agttgagatt agtctagacg agacaaagtt ttgggcatat tgtgtggtgc
    16921 cggataaccg ctcagacaag ctagagcaac cgcaggaaat cctctgccac tttccccatg
    16981 taggagaatg gctcggtttc cagcggcata ctctgttgtc gtatagtgaa agtcgacgtg
    17041 agctggtaaa ggcagaaaac aagaacgagt caaacgagat agtagccccc atgccatgta
    17101 aagtactttc aatccagaag aagaatggag accatgtgga gtctggagac gaggtgatgg
    17161 tgattgagag catgaagatg gaagtttccg ttaaggcgac cagagcagga ctattcgaaa
    17221 cgacatgggt agaacgagac tctgttagcg aaggccaggc actatgccgt gtcttgtagc
    17281 tgtgcggcat caatagaatc aatgaaccgg tgggtcttca cttccaaatt atggctacct
    17341 ctccgtgtag agaatagtga tcaaactagt tcagagctaa cgaaaaacca tggttcgata
    17401 aagcaataca atacgaatca ctctacatca gatcaaagca ttagaatatg acattaacat
    17461 tatatagcaa aataccggag tttgaaatta tccttttaat attatttggt tggaatacca
    17521 ataggggtcc agcgtttaga tataggactt tttcaaagca cccaaaatat gatcagaggg
    17581 ccaaattatc aaaccggtga tccgtgttac tttagtctac cggtgtgcct ttgttgcgcg
    17641 agttcacgac accttcaagc cgttttcgta gtcgaaagca tcctagcgtc ataaatacag
    17701 atgagaatga catcatcaac gcagcagcag acctaggcat gataagctaa tcgtcagcac
    17761 ttcaaaagtt gaaagagcag cggagtcagt tctcacttac ggcgacaatg acatgttgaa
    17821 gggagcgaac agtccagtag atagactcaa tgagacaata ttgtaggcta aaatccagga
    17881 gaggttgaat cggacttgac tcatagtcat cttggctatg ttgtacagct caaggacaga
    17941 ctggaggctt gagttcacga taatgacggc accaccaata gtactgatgg tcgtatcctt
    18001 ctggaggccg atacctactc cagccgcaga aagagatgga gcatcattga gcccatctcc
    18061 aacctgcagc tgatattagt agccaagtcc tcgaagtcta tgcagagagt cataccatgg
    18121 tcacgatatc gccagacctc tgtaaagctt ggatacattc tcgtttctca tccggcagcg
    18181 cttgtgcttt gatgatggga atgcctaact tctgggaaac gcgcgaggca gattcttggg
    18241 tgtctccagt gagctgggag gcttaatatc agtatacagc actccagatg ttggtgagac
    18301 attctaccgt accattccac actcgtaacc agctgcaaca agactctgca ccacatagtg
    18361 cgcttcatct ctgatagagt cctagagttt ggtcagtccc gccatttaga gatgcatagg
    18421 tttctaacag aaacaagaaa tgtgccggcg tatgccatgt caatccccat atgaacaaca
    18481 atcatgcctg tgttgtccat ggcgagcttt tccgggacgt cagtaactcc ggtgtccatg
    18541 agataccgag agtttcccat aacaatattc ctccagggat gtttccctaa ctggacctca
    18601 cccataatac cttggccaga atcgcatacc aagttgcgat atctgcgaag atgctggttt
    18661 tctgtccatg ctggtccgag ctttcgcaat ccagaactaa agatggctcg ggcaatagga
    18721 tgctggttga ttacttgact ctctaccgtg caggcatact cccaaaggat gcttccttga
    18781 ttcacccatt cgggcaaata atggaagttt tccacatgaa gcttggcttg tgtcagtgta
    18841 ccagttttat caaatacaac cttctgagac atctcgagct tttcaatagt gtttatacct
    18901 ccggtaacga taattccttg ccgacaagcg gtgactatcc cgaagacagt cagcaaacat
    18961 aggagcaaac gatctctgca gccgaatcaa cataccaacg gcagcaacca cggctgaagg
    19021 tattgcgagg tttacggcac aagggcacgc gctcgtaaga atcgtgaccg tttgcgacac
    19081 ccattgataa aagatgtcgt acattgacac gttaccaatg aggggataca gtttgatcaa
    19141 aggtattgtg aaggataggc ctattacgac tgcaacgaaa tgcctcgtga tggtgttgag
    19201 tagcctatgg ttctcagtag actcggagct ggattctgcg gcactttgca ccagcttggt
    19261 gtagaatgaa gatcctttct ctctctgaac aacgcatacc aggggactgg tcaagttcct
    19321 agttccccca agtagataat cgcctacatg tttcttcaca ggaagagatt ctccagtaac
    19381 aatcgactgt ccaataagag aggaaccttc aagcacgtag gagtcgcagg gaatgaccga
    19441 gtgtggttcg accaaaatct tatcagccgg cctaagatat gaggttggta ccctcttgac
    19501 gacgattagt tgctattaac tacttcatga agggatttgc ctgtcctaca tacctccatc
    19561 gttggatgca gcaatgcaaa gtcagtctcc aggatgggct tgtaaatctg agccaggtct
    19621 ttcgatgccg cacgtcgaga caggatgtcc acatacttcc ctgaaacaac gacaagagca
    19681 atgccgactg ccattgaata gtaagagatt gattgtagcc ccgtactcgc aagccaatcc
    19741 atgcatggga gaagtgatcc gaggcccatt gacagcgaag tcaaagtgtt catattcata
    19801 cggccacctc gtaaccattt ccaaccatcc tggtgaatcc agtataccgg aataaattgt
    19861 acgtatagta tgacgataat ggatgcggtg tgtagacacc acctcaagca ttgaacaagg
    19921 gttgatcgtc caggcagaag atagaggcaa aaggttaatg cctggagcag cgtagcacag
    19981 cggccaatgt gagacaatgt agacccaaga tgatccgttt tgtctcgata ttgaagaagc
    20041 tcaactatct ctcgtggaga tcgagggccg ggttgagcat catagccgat actgcggata
    20101 ctttgaagta taagatcttc atttagatcc ttgttgctgt tgcctatcac agttgcctgc
    20161 tgaagagtca atgatactct aactttggca acactgggta gtgccagtag tgcttcttca
    20221 accgcgctgg tgcaggatga gcaggtgaga cctcccagtg acagggtaag cgatgaccca
    20281 gatgccgcgc cggcctgtag ttttatttcg aggcctggat cgggcgcgtc tggcccaagt
    20341 gtcgccttgt cttcgttata cttaatatta tcgccgatat ccaagaattg acatgcttta
    20401 atcaaatggt tgatacaaaa tgctgcaatg taacaacatg ccatgatgtc gcgctgctga
    20461 tgctggcgtg aagctggact ggacaatgac ccgccacgaa ccgcttgagc ttgtttgcat
    20521 gaagttgtgc ttgcgtgtcg aagtggaggc tagtaattgt gcgatgggct gccatcaacc
    20581 tgcctctcat cgtcaaatca acaaggtcta tcatggcggc acagcaccat gcgggtcggc
    20641 gcaacagagt gcttgtccgg acttgtgggc ggggccgttt tcgttccgca ctgcggaccg
    20701 tcttgcgggc taacccaagg cgggtttccc gctcgacatg cagtgttttc aagccacgcg
    20761 cttccaatag gctgctagga aacgctgcac cgctgaatcc gcggacgcca atgttacaca
    20821 aaacttgctt tctctacata gaagtactcg gatatacttg gtgacagtgt cttgccaacg
    20881 ctccagatag tgtcctgctg ggtgctgaca gccactatta cttgagaatg gacaggagtc
    20941 ttcgtggggc atgtagcctg gacatcctcc gcagtgaaca gtaggaattt tccatgtgac
    21001 aactacgcaa atccgaagca tcttcaattt tcccaatact tcgagggaac atgcgccatg
    21061 atactgagag ggtatgtgcc agtccttgcc ggttaggacc cacgttaaat ggtcttgcca
    21121 tgaccacagc ggtccgatgg aaccggggct ccgcctcaaa ccatcaagat tgttcaagct
    21181 atcgggaggc tcaagatcca taagagctaa ccacaacagt ctaagaaact cattagaaat
    21241 ttggtgaaag acgagaacat ttatttcaat ttgtaggttg accaaatttc cagcagccca
    21301 cagacacatt ggcaacaatg gccacacaaa caacgacaca agaaggtgct gccattgttg
    21361 taggaccccg aaccccggta ctatggagca agacgctggg aaccctcatt agggagcaag
    21421 cagccaagca tggagacaag gatgcaatcg tagttccatg gcagtcgaca cgcatgtcat
    21481 accgacaagt tgaagaccgt agcaagttag tcgcaacaag cctaatatca atgggtttac
    21541 agcatggtga cgccattggg gtgatggcag gaaaccgcgt tgaatacgtt gaagtcttca
    21601 tgggcgccgg cagaataggc tgcccagctg tagtgttgaa caacacgtat tccgcagagg
    21661 aacttcgcca agcactcgca cgagccagta tgttctcaca tgattgggat acaatccgag
    21721 ttactaaaga gaacagattg caaaatgctc tttatcgcaa cacgaatcgg aaccagatca
    21781 ctacgtgggc acatcgccaa agctctcggg gcttgttggc cacaaactga tttgcgacat
    21841 gttgtctgct ttggagatgc cccaaatgtt gctgaggtca gcattcaaac gtacgcatct
    21901 ttcctgcagg gcttaccgtg ccctataatc gaagaagcga ggttggaaag tatcgaagcg
    21961 agtgtactga actcagatat tttgaattta caattcacat caggtacgga accttcaagc
    22021 tgacgtgact cgtttcggaa actgaagcgt aaataaaata caggtacaac cggcatgccc
    22081 aaggcagcct gtctcaccca ccagtaagga cacaatggtc atatcagtct acttgttatt
    22141 ttctaagttt tatacagcaa cataatcaac aacgcccgat tcgttgggtc cgccatgaaa
    22201 cttacctccg atgatgtagt ttgctgccct ccacctctat tccattgctt tggactggtg
    22261 atgggcctcc ttgcaagttt ctgctacggt agctcgatca tgttcccatc agacaacttt
    22321 agcgcggaat ctaccataca tgctgtcgtc cagcacaaag ctacagcgct gcttggagta
    22381 cccacaatgt tcatatctga gctggcggtc gtgaaagaga agggatacga gctaacaaca
    22441 atccgcaccg gccttgccgc tggcgccatg gttccttcca aacttatgaa agacatccga
    22501 gagcagatga atatcgaagg aatgctaatc gcctacggta tgaccgaaac aagtcctgtc
    22561 accttcataa cctctataga cgatagccag gaaaagcgat ttacaaccat aggacgagtc
    22621 tttccccaca cttcagcgaa ggtggtcaat agtcggggag acgccttgcc atttggacaa
    22681 cggggagaga tctgcacgtc gggatttgca ctccagaaag ggtactggaa agatgaagaa
    22741 aggacgaagc aggtaatgag accggatgag aacggggtca tttggatgca cactggagat
    22801 gagggcttca ttggttcaga tggatatggt cgtattacag gtagaatcaa ggatcttatc
    22861 atccgaggta ggtggcatgc tcggcagtgg actggccgct gattccctga ccgtcaaggc
    22921 gcttacatgg cataggcggc gaaaacatat cacctagtga gatcgaagat cgactcctgg
    22981 aacacacatc tatcggggag agctgcgtcg ttggtcttga ggatcacaaa tacggtgagg
    23041 tcgttgcgtg cttcctcagt caagctcgag gggcatctga gagaccatca gacgccaacg
    23101 tgcggagctg ggtatcacaa aagcttggac gcgtcaagga gccgcactac atcttctggg
    23161 tcggggatcc tggtaccggc aatgagatcc ctaagaccgg tagtggaaag tatcaaaagc
    23221 atcttgttcg tcgacttgga aatcggctgg tcaaggcgag acgaagttgc tcgaacccta
    23281 aattataaaa gagccaccgt acaaaagaag cgccttcact ggttctctta accgttctgg
    23341 ttcatctaga gcagcgtctc ctggatattt cttgatagga gatgtcagac gtgctcgcct
    23401 atagttctat ctaccaaagc ttcctccaaa tcacagagcc gtatgttccg tgtgaggggc
    23461 agccactatt tatactaccc gcattgccta ggcattttgg gagtgctgca cttccattcc
    23521 gctattgtcc gacccacaca gtataacctt atcccactgg aaccgatgcc atgttccggc
    23581 aaccccgcac tcttgcgtct gcccaggtga ttttgtggat tgtatgttcg tgccccatgg
    23641 gggaccctag ccgtttcact agcttcgccc atattatgac ccctgttgtt cccctcagct
    23701 tcggctcagc ataagacaca ctgtagtgat gtgtacttaa cggtattacg cgtctggagc
    23761 tgaactctta cctgctcatt ccgcacccca cttgattcag aagttctgat cccatccttt
    23821 cccattgatc agaagcccta cgccaaaatt ctgttaaagc gcagccaaac ctcaacctgc
    23881 ccagtatgcc atgagagaag atgtctccaa cccccccgaa ccaggtccag gcaaggggat
    23941 ctcccccaga ttcgtccgct tggctggggt cagatggccg caacgcgacc atatcaggag
    24001 caattcgccg catacgacaa gcatgcaccc actgccggta cgtgtattga tccgctcccc
    24061 gctgtcatgg gactgcgtgt ccccgttatc acttcgtgtg aaacgggccc gagctaggct
    24121 tgcaacgccg ccaactaccg tagcaagcag cttacaaaac acttgtccag ccatcgaaag
    24181 acgaaatgca cgggagagaa acctcgctgc aagaactgcc aaagagttga tcgaagttgt
    24241 cactatgagc cttattcaca aacgcggccc ccttcggtca ttcctccggc atcgcaactc
    24301 tccatggcgc tctcctctaa gtcaccccgc ccggaagttg caaatgtaag atagtactgc
    24361 aaatgagacc caaggtcacg cttgagagcc catactaaag tacaacagcc tgaactcctg
    24421 aagagaatca agcacattga aagtcagctt gcttggctaa atcagatggc ttggctggat
    24481 gacattggtc aagtggaaac gaggtttgtg actttaaaca cgcatccctt tacaacttat
    24541 ccgagtacat tgtctgaatg tatgtgacca gaacgagtcc tatcgccgtt gatcaagtac
    24601 ccaacacccc atctgccgct acctccgtgt acccgagaac acaaaggccg aggcccccgc
    24661 gagactccac ttcaccaccc gagcgtcgat tgtcgcagag cgtaccacat tctgcggaat
    24721 tggacgcagc taatattccg tgagtctaga tcactccagc tgggataaat tcaatcggtt
    24781 tgacttgata aagacgtttt tcaaccttac cacctcactc agtaatgcag tccctgatcg
    24841 atacttattt tctccacgcc cacaaccaac cctattcgta ttttcaagag gagagctttc
    24901 gggaaggact cgcttttggc cagctaccaa aatgcctggt gtatgcggtt ctcgcaaccg
    24961 cactcagatt ctccaatgat gcatatttta acggtgcgaa agatcaagcc actgaggcct
    25021 atgcccggga agcctggctc tccgttctaa acgaccacat gacggcagag aattgtccaa
    25081 acttgcacgt cgcccagacg accaatctgt tggccatcat agacttcaca ggtaagccaa
    25141 ttgtgtggct agcgcattcc ctcccgtact aacgcagaat gaacacgagc agctgggcgg
    25201 accagttctg ggtggctcaa gattggtctt gctgtacgca tagcccaaga tttgcaactg
    25261 atgaaagagc catctggcac atcctccgtt gttgaacaag agaaatgtag gagggttttc
    25321 tggtcgatat atcttcttga caagcttgtt tcttgtggca gaagtcgacc gcctgctatt
    25381 cacgatgagg attgccaagt tcagctacca tgtgacgaaa tggcctttcg caacggatat
    25441 gcccaaagaa cagcaaccct tcatcaggtt tccagctgga ctgcggagtc gaaccacatt
    25501 ggtggtaact tcgctctcgc catcttagcg gcatcggctc ttgggcggtg tgcacgatac
    25561 gtcttgcacc aacgagaaac tgacgagttg gctccctggg actcgagatc tgaattcgcc
    25621 actatcaaca catacttgct ccttgtcagt caccatttgc gggttgaaag catgtccgtc
    25681 gacgacattg ttcagaagca ccaaaagaca gacggctccc tggactgcca agacgcagga
    25741 catatgttat tctcccatgc ggtgtttcac ctatgttact gtcttctcaa ccatcctatt
    25801 ttgctgctgc ttcgacttca gaaacttaac tatagggttc ccgcaaattt cctagtgcga
    25861 tctctacaca ctagctgcga gcatgccagc atgatcatag atatccttga ccaagcggca
    25921 acagctggcc tccccatccg agcctctttc tacgcatatg ccacgacttt ggccggcagc
    25981 ataatcacaa tcgccataca agccgaaaat cagccaagtc tattatcagt atcaaagctc
    26041 caagaaaata gccagcaagc cttgtcaatt ctcgaacgga tgggacatgt atgggaacat
    26101 gcgtcgaaaa tggtatgact gacaactcac tttcccctac cttgttgcac gtttgatcaa
    26161 ttactaaggt ttgctttgct ttcttgcagc atcagcaact gttgttattc aatgcaagcg
    26221 atgttgcatc cgaaatccgc ttggattcca gcctgccgct tgataccagc cctgggctag
    26281 aggatttact atggcctatt gttgactatg gacttatgtg tagtagactc aaaggatctg
    26341 aagccaagga tgcgacttca cggccgcccc ctttcgaaga ggtcaatggc ttttcaggcc
    26401 tggatttcaa cgtggatatt gactccaccg agggtttctc aggttttggg acggatgttg
    26461 cgaacacaat ggatcctgac tactacatgt ctagcataga atgtcaactg taatctggag
    26521 ggtattgtga catgtccgta acccaatgcc caatgccaaa gtatagtgtg ttattcgtca
    26581 cgatgcacgc ctccgagaat gctagtgatc acggatcgga acgtatacct ctcagtccta
    26641 gaaacgaccg cagccaagtc taacttaaat gatcatccaa ggcgtaacat ctgagagtaa
    26701 accagccttg tcatcacgca gatcacaaac cttggttcag aatgcttcag gcattatcgc
    26761 gagcaagtga tgtttattta gcatagaacg cggcttgaac atcaccttac atctgactca
    26821 ggattgtgtc gagcagttca catcacccat tatccgaaca atccgttcct gaagcccgaa
    26881 actcacggat agaagtcaag ctgagccagg ccaacagagc ttccatactc gaggtcatag
    26941 ccgctccgga ccgttctgac actattcatg ccatgtaccc caagtgataa cccccataac
    27001 ctggggtcat ctcttcccat aggcctctac cccacaccct attttagtcc acagtacaat
    27061 ggtacgattt catcttaagg tacactgtta taacaagcgg tccgctttgc ttgctccaaa
    27121 tcatgcactg gctctggttg gacacataaa agggaactgc tctcccattt attcacacca
    27181 atccctgcaa acaaacggca tctcaggcat cggtccactc accgtagtaa cttcacctta
    27241 cctggttact caatctagca ctcataatga ccggtacaca caatgaatat gctgtggata
    27301 gcaaaaacct gaccgatctt gaggctggcg gaaatgacgg actcagacaa ctccgctcgg
    27361 tccagagtgt aagcatgagt cctgagctgt ttgaaaagtt gtatctttct cccccaacca
    27421 aggctgccgg aaatttgagg cgcacatttg gaaacccgac accaatgtat ggaaaattca
    27481 agacagtgta acttgtttcg ccgtttcttg ctgatgtagc acagggctct cgtcgggttt
    27541 ctactatctc tcatgccact ttcgtgcgat ctaatgggat ggcgtggagc cggtgatttt
    27601 ggtgtcgcta caatgtgcgt caatcccgcc tctttcttcc ccttgggaca ttggctatac
    27661 taacattcgt gcctttcggt tatcagagcc gtatacttct ttatgggtgg tcttctgatg
    27721 tttctaagcg gtgtcttaga gtggatccta ggaaatagct ttcccgcgac cgtattctgt
    27781 agctttggtg gcttctggtt cgcgtttgga ggaacgctca acccgacttt cggagcatat
    27841 agcttttacg cctcagatcc ctcgaatccc acagctggac ttacagctgc aaggttcaat
    27901 gcaagtctcg gtaagtccac cggaagccca aagaagctga ctagcccatc cgataccaat
    27961 aatcaccttt gcaggtttct ggctggtaat tatgggcata ctcgcttttc tgtacatgat
    28021 atgcgctttg agaacaaata ttgtctttgt tattatcttt ctgagcttat taccagcctt
    28081 tggcttgctc acagctgcat tttggctcca agcagcggat ttcgaaggaa acacggccaa
    28141 ggccaacaac atgtttgtgg taagctatct gcatccaatt cactttgacc gctctttctt
    28201 gaaattgact gaaatttttt caagggagcg ggtgcgagtc tttttgtgac gtgcattgct
    28261 ggttggtata ttctcgtgtc catcatgttt gagatagttg actttcccct acaattacct
    28321 gttggagacc tatctaccat tattaagggc agaaatatga ggaagtaggt agtcgattgg
    28381 caagtctacg ggctatatct ccaggggcat tccatcaaac catattgcaa caacaaatgc
    28441 gacaagggag acctgggtgg attttggaga tttccacgtg atgtgtattc tagcatggct
    28501 tctaccttta atcaaccttc atccgataac aacccctcac gatgattcat atatgatgtt
    28561 aaatagtagg gagcgataga aattgcatgt attcaacaag agcttactta tatttgggta
    28621 tgctatcggt acgggaagtt acgattggta cattaaagag ttaaactgcc gtcaacggtc
    28681 attccccctg cagtacaaat atgtagttcg cgacaaaaga cgagttatgc cccgcattcg
    28741 tcatatccgg accaagtccc agattttcga agctgagaag gatcgcctgt tgccagcaag
    28801 cagtaaactc ggggaaccac tgacagcgca gctggtgtta accccgcaaa gtctaaacta
    28861 cccccatggt cttggcgatg ggcggaataa acgaacgggg tccggacggt cccacaaaga
    28921 ccccgagcgc ggtccgtcgc tggctctgca cgacgttggc ttacgcactg ggaggtctgg
    28981 gctggggcgc gtgtagagga agtagacaag tcaagttcgt aaaatacgaa acatacaaat
    29041 caagaaatct gtacggccac tgcttagtcg taaagtattg gtctaggctg cttaccgggt
    29101 tacctctttc ttcttcccgc tgactcactg actcagttcc cgaactcgga ccgtcactct
    29161 ttttcatcgt tacctgcacg cttatgcctt cctgttcaaa agcctagctc tagaagccca
    29221 gacatcatac acagcttgtt ccacgttgag acatactgga gtatctcatg cgggagaaaa
    29281 taaaaccaac aaaccttgaa tacccgaata gtcactatgg cgccatccgc aactgctacc
    29341 gcaacgattc agacaaagtc aagcacaccg gacctgagct ttgataggtc atatgtgcag
    29401 attataggag gcaaacccag ccctacaaaa gaagttaggc acggcttgaa ccctgcaaac
    29461 ttgcagccca aggaagacgt ccctcttgcg acgcaggaag accttgatcg tgctgttact
    29521 tgtgctaaag atgcatttaa gacgtggtct cgtgtaccat atgaagagcg tcgcaacgcg
    29581 gtgctggcct atgccgatgc cgttgatcac ctgaggctgc aatttcgaga ccttctcgtc
    29641 gctgagcagg ggaagcctgt aagcacacca tgtatgattc atttcttgct atattgactt
    29701 ttcaatcttt tcagatacct caagcagatt acgaaacaga tgcagcaatt gaatggatgc
    29761 gtgggatggc caacattgct cttcccgagg acgtaatcga agacaacgcg agacatacgg
    29821 tgaccacgcg atacgttccg attggcattg tgggtgctat tatcccgtgg aatttccctc
    29881 ttctcctcgc cacgggaaag atcgctccag ctctcttgac agggaatgtc attattgtaa
    29941 aaccctcgta agatcaccca tcttttcctt tctgcgcatg agaaacaatg tgataacact
    30001 tttgagctgg tagacccttt acgccgtatt gtgggctcaa actcgttgaa ctcgcccagc
    30061 agttcttccc accgggcgtc gtccagtcct tgagcggaga tgacaggctt ggcccatgga
    30121 ttaccagtca tcctggtatc gataagatta gcttcactgg gtctactaca actggtaaac
    30181 ttgtgctcca aagcgcaagc aagacgctca agcgtgtgac cttagaactg taagttacaa
    30241 tgacaacgcg cttcttgttg gtctcagtac agtattaagc ttgtgttagt ggcggaaatg
    30301 atccagccat cgttctccct gatatcaaca tagacaaggt tgctcagcag gtaagtcgcc
    30361 cccagtttcg cctattcaat caagtcaaga catatatacc aactgcttca aggttgcatt
    30421 ctatgcattt ctgaactcgg gccaggtagg ttttttggta caattgtagc gtggattcca
    30481 cttataatag ttctcagatc tgcctgaacc tcaaaaggat ctatgtgcac gagtctatat
    30541 acgaagagtt tagggatgcg gttgtagggc acgtcagatc atatgtcata ggtgatggtt
    30601 cgaagcccgg cgttagtcat gggccactgc agaactcgat gcagtatgaa cgtgttaaga
    30661 cgtttttcga cgatatcgag aagcagggct ggaaagtggc cactggagga aagattgagc
    30721 catctcaagg ttattttgtt actcccacaa tcatcgacag acccgacgaa gattcgagaa
    30781 tcgtcgtcga ggagcctttt ggtaagtcta ctacgtcttg tcccgcatat ggatcactta
    30841 ttcgtggtga aggtcccatt gtgccactcc tgtcctggaa gacagaggat gaggttatca
    30901 cacgagcaaa caacacttcc atgggtttgg gggcctcagt gtggagtaat gacatcaaga
    30961 aagcgacgag aattggcaag ctgattcagg ccggcaatgt gtggatcaat acgcactttg
    31021 atctttcacc aatggcgccg tttggagggc ataaggaaag cggcattggg gctgaatggg
    31081 gatccaatgg cctcaaaggc ttctgcaatg ttcaaactct tttctgtaac aagcagaccg
    31141 tcagctagtg tggccttgat ttgaaatgga attctcgttt ctttgttgta tctacgcctt
    31201 tctatatttt tgatatcaag caaaagttgc gatgctggca tcacaccaga cacgctgcgt
    31261 gattataccc tgctcacact agtgcaccca cttttcaggt cataggagac tagcaggggc
    31321 ttctcagtgt tggcccctga tgccatcgtt ctgatttgcc gttgtcctgc aggttttgac
    31381 gaatcatgac catcgtcgga ccgcttcacg gaccgcgccg tgtgaaatat gtagaactga
    31441 acactgtact tccacagacc tgggcagtac ctaacagggg cgggctgcac attaggcgtg
    31501 gattggttcg atgtttacac tgttacgcac acgcgcaact gaggtgctca ttgaattagg
    31561 tgaaactgtt gcatatctac attccaagta acgttcatga ctacagcgaa attgaccaca
    31621 acgaggagta ctgcctcgat cctgggttca agacttgccc gcctcatcca cgctctaaat
    31681 gtgttccaag ttgcactcac tctgctctca ccatagtaga acgggtttga ttgtcgttcc
    31741 attttccata tccctaatgg cttgttcgta tttctccacc tgtagcatga cttttagcgc
    31801 ctgcaaaccc acaatttggg ggagttcaga atgttcctac aggatagaat ttgacgagct
    31861 tatccacggg aaatttcccc gaccggtacc accgaatcat ttgtggtata tactgggtgt
    31921 cgagttagcc ataaacctca catcagattc atcatcgtac ttcttccggg tagacaccgc
    31981 cttccatact tccgaaaatc attttgccgg tctagacatg gttatttagc ttggcagtca
    32041 taatagtggt tttggcttcg tcaagcttac caccatgtac gggacaattt gtatctgcag
    32101 accggcatcc atcggtgcta ctccaagcaa gatcatcttg ccctgatggg cagtgaattc
    32161 aacaccctgc tgaatcaaag gcacaacacc ggtcgcatcg atggtaatcg tgcttccaac
    32221 acctttcgtg atttttcgaa cttcatccgt cagagagtca gggatttcgg cagtgttgat
    32281 gccgtctgtt gccccaagtt tttttgcgag ctcgatgcgc cctgcaacac gatctatacc
    32341 aatgatggat ttgcagcctc ggagtttcgc agccttcgac gatactcaag ttagggaaaa
    32401 tctcaactgc attgaacggg ttccatacca tgatggcagc tagtccaaca cccccgagac
    32461 ctataacagc aactgtatca tcagcctttg cgctcgctag ctctgttact gtgccggccc
    32521 cagtctgtgc agtaacttag ttaattgaca cgaaaaatat gatttggcag cgtcttctct
    32581 tgactcacct gaattccgca acctaacggt gcgaaaagct tcaattcatc ctcatccttg
    32641 attaactcat ttactttcac gatagatgtt tcctggactt tggtcaacct cgagaagctt
    32701 gactggccaa agaatgagcc ggcaacgttg cgagtgttgt cgtcagcggt ggagaatgtt
    32761 ttaccgtcgc ccgtaaagtt aatatgggag aattgagagc agtatccagg ggcaccaaat
    32821 tggcaactat ggcattgagt gcaaaatgcg aaggacagga gtactgcatc cccaggccct
    32881 actttgctaa ccttcgggcc gacttctctc acaatgccgg cacctgccaa agttcagcaa
    32941 cgttgtacta caggggaggg gagtgcagta cataccctcg tgtcccagaa cccgtggata
    33001 tggagacacc ggaaatcccg gactcccgtc tggagctgtg ccacaaccta gatcagtgtg
    33061 acaaatccct gatgcagtga tctcaacgat ggcctcataa tcggccggcc gtcctatatt
    33121 gacattttcg taccgccatt gccttatccc atcaattggg ggatgggcta cgattgcttg
    33181 agtcacgctg gacttcgacg ccattgtgtc gggtatatgg tcaaaggtta ctatgatgta
    33241 tgaaaaggtg tctgtctctt gttgaatcaa gcacgttaca agtagcaa
//
