# Supplementary material for: Genome sequencing and physiological characterization of three Neoarthrinium moseri strains
Source: BMC Microbiol. 2025 Aug 21;25:526. doi: 10.1186/s12866-025-04274-z (PMC12369201; doi:10.1186/s12866-025-04274-z)
Supplement: Supplementary file 16 — Supplementary Material 16. [file 12866_2025_4274_MOESM16_ESM.zip › BiGSLICE/input/Nmoseri/CBS16480/JAFEVA010000009.1.region002.gbk]

LOCUS       JAFEVA010000009        33339 bp    DNA     linear   PLN 06-APR-2022
DEFINITION  Neoarthrinium moseri strain CBS 164.80 scaffold9_Wmoseri_CBS_16480,
            whole genome shotgun sequence.
ACCESSION   JAFEVA010000009
VERSION     JAFEVA010000009.1
KEYWORDS    .
SOURCE      Neoarthrinium moseri
  ORGANISM  Neoarthrinium moseri
            Eukaryota; Fungi; Dikarya; Ascomycota; Pezizomycotina;
            Sordariomycetes; Xylariomycetidae; Xylariomycetidae incertae sedis;
            Neoarthrinium.
COMMENT     ##antiSMASH-Data-START##
            Version      :: 7.1.0
            Run date     :: 2023-12-04 12:18:39
            NOTE: This is a single region extracted from a larger record!
            Orig. start  :: 832292
            Orig. end    :: 865631
            ##antiSMASH-Data-END##
FEATURES             Location/Qualifiers
     protocluster    1..33339
                     /aStool="rule-based-clusters"
                     /category="PKS"
                     /contig_edge="True"
                     /core_location="[20000:27649]"
                     /cutoff="20000"
                     /detection_rule="cds(PKS_AT and (PKS_KS or ene_KS or mod_KS
                     or hyb_KS or itr_KS or tra_KS))"
                     /neighbourhood="20000"
                     /product="T1PKS"
                     /protocluster_number="1"
                     /tool="antismash"
     proto_core      20001..27649
                     /aStool="rule-based-clusters"
                     /tool="antismash"
                     /cutoff="20000"
                     /detection_rule="cds(PKS_AT and (PKS_KS or ene_KS or mod_KS
                     or hyb_KS or itr_KS or tra_KS))"
                     /neighbourhood="20000"
                     /product="T1PKS"
                     /protocluster_number="1"
     cand_cluster    1..33339
                     /SMILES="C([*])C(-O)"
                     /candidate_cluster_number="1"
                     /contig_edge="True"
                     /detection_rules="cds(PKS_AT and (PKS_KS or ene_KS or
                     mod_KS or hyb_KS or itr_KS or tra_KS))"
                     /kind="single"
                     /product="T1PKS"
                     /protoclusters="1"
                     /tool="antismash"
     region          1..33339
                     /candidate_cluster_numbers="1"
                     /contig_edge="True"
                     /product="T1PKS"
                     /region_number="2"
                     /rules="cds(PKS_AT and (PKS_KS or ene_KS or mod_KS or
                     hyb_KS or itr_KS or tra_KS))"
                     /tool="antismash"
     gene            1857..3647
                     /locus_tag="JN550_003868"
     mRNA            join(1857..1976,2033..2523,2573..3647)
                     /locus_tag="JN550_003868"
                     /product="hypothetical protein"
     CDS             join(1857..1976,2033..2523,2573..3647)
                     /codon_start=1
                     /gene_functions="biosynthetic-additional
                     (rule-based-clusters) p450"
                     /gene_functions="biosynthetic-additional (smcogs)
                     SMCOG1034:cytochrome P450 (Score: 157.3; E-value: 1.1e-47)"
                     /gene_kind="biosynthetic-additional"
                     /locus_tag="JN550_003868"
                     /product="hypothetical protein"
                     /protein_id="KAI1872994.1"
                     /sec_met_domain="p450 (E-value: 6.3e-45, bitscore: 147.9,
                     seeds: 50, tool: rule-based-clusters)"
                     /transl_table=1
                     /translation="MAWPNIFVALGVLCCTSLGYLIKIVYDHRRKINVLREQGVPMPQE
                     WSWVTGHLLVLRKYVDGIPPDAAVAFAMRDLAQEFAHTELFLVDFWPVYPPLYTVFGPE
                     SISQICNKYNLPKTAVAAKFMKPISGGPNLVSMNGNEWKYWRSLFNPGFATGAMLNNVP
                     HIVDSILVFREKLVDRIGKGMFSLDDFTTRLTTEIILKITLDNDSNYQRSSNVLATALG
                     HITSWHSFWDPRVLIHPLRPFVQRYHGRIMNTYIRKELEKRFQETKRERSSDLSGQTPK
                     SIKSVITLALEAYLSERQDNDVLQEEKLDQNFADYATYQIRVFLFAGTDTTASMMVYVY
                     HRLAKHPNWRRKLQVEHDEVFGPEPNNAAKLLKENPSLLNSCKLTLAFLKETLRLHAPA
                     GTMRAGLTGVTVTDLEGSEQPMDYVGANILHQALHVNPRVWPRPREFLPERFLVRPEDE
                     LHPDPAAFRPFEQGPRNCIGQTLVWNELRIAVVLTCRDLEIRDAYDDFDAKMDNEMGIG
                     EKLKRWIFGEPMRTLHGDRAYQTDSAGLHPVNGYPCYVKWAKHD"
     PFAM_domain     join(2036..2523,2573..3461)
                     /ASF="active site cysteine inconclusive"
                     /aSDomain="p450"
                     /aSTool="clusterhmmer"
                     /database="35.0"
                     /db_xref="PF00067.25"
                     /db_xref="GO:0004497"
                     /db_xref="GO:0005506"
                     /db_xref="GO:0016705"
                     /db_xref="GO:0020037"
                     /description="Cytochrome P450"
                     /detection="hmmscan"
                     /domain_id="clusterhmmer_JN550_003868_0024"
                     /evalue="4.30E-43"
                     /gene_ontologies="GO:0004497: monooxygenase activity"
                     /gene_ontologies="GO:0005506: iron ion binding"
                     /gene_ontologies="GO:0016705: oxidoreductase activity,
                     acting on paired donors, with incorporation or reduction of
                     molecular oxygen"
                     /gene_ontologies="GO:0020037: heme binding"
                     /label="JN550_003868"
                     /locus_tag="JN550_003868"
                     /protein_end="500"
                     /protein_start="41"
                     /score="147.8"
                     /tool="antismash"
                     /translation="MPQEWSWVTGHLLVLRKYVDGIPPDAAVAFAMRDLAQEFAHTELF
                     LVDFWPVYPPLYTVFGPESISQICNKYNLPKTAVAAKFMKPISGGPNLVSMNGNEWKYW
                     RSLFNPGFATGAMLNNVPHIVDSILVFREKLVDRIGKGMFSLDDFTTRLTTEIILKITL
                     DNDSNYQRSSNVLATALGHITSWHSFWDPRVLIHPLRPFVQRYHGRIMNTYIRKELEKR
                     FQETKRERSSDLSGQTPKSIKSVITLALEAYLSERQDNDVLQEEKLDQNFADYATYQIR
                     VFLFAGTDTTASMMVYVYHRLAKHPNWRRKLQVEHDEVFGPEPNNAAKLLKENPSLLNS
                     CKLTLAFLKETLRLHAPAGTMRAGLTGVTVTDLEGSEQPMDYVGANILHQALHVNPRVW
                     PRPREFLPERFLVRPEDELHPDPAAFRPFEQGPRNCIGQTLVWNELRIAVVLTCRDLEI
                     R"
     gene            6423..7471
                     /locus_tag="JN550_003869"
     mRNA            join(6423..6953,7013..7327,7394..7471)
                     /locus_tag="JN550_003869"
                     /product="hypothetical protein"
     CDS             join(6423..6953,7013..7327,7394..7471)
                     /codon_start=1
                     /locus_tag="JN550_003869"
                     /product="hypothetical protein"
                     /protein_id="KAI1872995.1"
                     /transl_table=1
                     /translation="MSTWLGFRNRYRAACWTLFGGALFVFALVRLKYLDFYGAFCGSRS
                     SGALPGECFYFLQPGLARTGMIVHLYCVLPASILAVGQFVPVVRRKAIAVHRINGYACL
                     VLGLVGSIAAFPSFRRAFGGDPAAQLANFTLLALFVWGCIMGYWSVKGRRIRDHRAWML
                     RAWCYVSPNSLDISAGGIITVRILMIAFAVIISIIEGYYMAQPCDKIDFVLDGRNNTLS
                     RYPGCEPFYSGKNLNQHVVVDANVMNINMDLMQLVAAFNVAYPMSAWISLSIHVIGPEL
                     YLRMTQDGMNSYNSSTQKMYSNMKKD"
     PFAM_domain     6618..6926
                     /aSDomain="DUF2306"
                     /aSTool="clusterhmmer"
                     /database="35.0"
                     /db_xref="PF10067.12"
                     /description="Predicted membrane protein (DUF2306)"
                     /detection="hmmscan"
                     /domain_id="clusterhmmer_JN550_003869_0025"
                     /evalue="2.40E-15"
                     /label="JN550_003869"
                     /locus_tag="JN550_003869"
                     /protein_end="168"
                     /protein_start="65"
                     /score="57.1"
                     /tool="antismash"
                     /translation="MIVHLYCVLPASILAVGQFVPVVRRKAIAVHRINGYACLVLGLVG
                     SIAAFPSFRRAFGGDPAAQLANFTLLALFVWGCIMGYWSVKGRRIRDHRAWMLRAWCY"
     gene            complement(10874..12338)
                     /locus_tag="JN550_003870"
     mRNA            complement(join(10874..11779,11834..11941,12005..12024,
                     12101..12338))
                     /locus_tag="JN550_003870"
                     /product="hypothetical protein"
     CDS             complement(join(10874..11779,11834..11941,12005..12024,
                     12101..12338))
                     /codon_start=1
                     /locus_tag="JN550_003870"
                     /product="hypothetical protein"
                     /protein_id="KAI1872996.1"
                     /transl_table=1
                     /translation="MSAPDSPDFSSLDPATQAYILAQPALEPPSGQDSIFDNPPNYSAA
                     AVVLFSVCLVLITLTFVGRVYMKFFVMKQKSLGDYLLILAYALLIVNFVFTYRMTEKPG
                     IFVHQWNVHLGDFIYFLRDVFITSQLYIGSILLIKVAILLEWIRIFAPPGNRHFVYWAS
                     HIMIWANVVFYVSIFIAFNIACTPYEYNWNVLLKGNCDRVNTHYTNLATSIFNVISDFM
                     ILIIPQRAIWKLHMSTKKKLGVSMVFAIGLLACVSALIRLIETVRHALSADYVFTFAGI
                     MCCCAAELTCGFLVVSVPSFPKAFSAINLSKLLSKLSFRSSSSKLRSSKKSGDASSWPP
                     SSGGYSEVKTKAAMTSAEGDERQLFPMAKLQNNSSNDYSLYDSAGHAERGIYQTTHFEA
                     TESFDPNATRSEYRRQEQWDDNRI"
     gene            complement(13168..14265)
                     /locus_tag="JN550_003871"
     mRNA            complement(join(13168..13288,13355..14265))
                     /locus_tag="JN550_003871"
                     /product="hypothetical protein"
     CDS             complement(join(13168..13288,13355..14265))
                     /NRPS_PKS="Domain: PKS_KR (40-134). E-value: 3.2e-07.
                     Score: 22.3. Matches aSDomain:
                     nrpspksdomains_JN550_003871_PKS_KR.1"
                     /codon_start=1
                     /gene_functions="biosynthetic-additional (smcogs)
                     SMCOG1001:short-chain dehydrogenase/reductase SDR (Score:
                     94.5; E-value: 1.2e-28)"
                     /gene_kind="biosynthetic-additional"
                     /locus_tag="JN550_003871"
                     /product="hypothetical protein"
                     /protein_id="KAI1872997.1"
                     /transl_table=1
                     /translation="MASAAFDNPEKRASIRAFLHRQLFVTPPVPRDVDLRGKAAIVTGS
                     NAGLGLECARQLLDLGASKLIIAVRNETKGEAARTNLLSAGKFKDATIDVWKLDLESYE
                     SIAIFVERAKALEHLNIVVLNAGVMQHEHSLNSSTGHEQTVQINLLSTALLTILLLPVL
                     KAKNTSESPGRIALVSSDMASWAKLTAASTPVLPTMDKKEGYHIFGHYNASKLLAQLFV
                     FQLSQQVPPSVAIVTMPNPGLCYGTGLGLAAPGGSIADRIAAIPKRILGRSTSVGARVL
                     TDAVVKHGVEAHGQYVEDCKVQPMAPIAYQPAGEKLRQALWDELLKELAAYHVDEILRD
                     LTR"
     PFAM_domain     complement(13717..14154)
                     /aSDomain="adh_short"
                     /aSTool="clusterhmmer"
                     /database="35.0"
                     /db_xref="PF00106.28"
                     /description="short chain dehydrogenase"
                     /detection="hmmscan"
                     /domain_id="clusterhmmer_JN550_003871_0026"
                     /evalue="7.20E-20"
                     /label="JN550_003871"
                     /locus_tag="JN550_003871"
                     /protein_end="183"
                     /protein_start="37"
                     /score="71.4"
                     /tool="antismash"
                     /translation="KAAIVTGSNAGLGLECARQLLDLGASKLIIAVRNETKGEAARTNL
                     LSAGKFKDATIDVWKLDLESYESIAIFVERAKALEHLNIVVLNAGVMQHEHSLNSSTGH
                     EQTVQINLLSTALLTILLLPVLKAKNTSESPGRIALVSSDMA"
     aSDomain        complement(13864..14145)
                     /aSDomain="PKS_KR"
                     /aSTool="nrps_pks_domains"
                     /database="nrpspksdomains.hmm"
                     /detection="hmmscan"
                     /domain_id="nrpspksdomains_JN550_003871_PKS_KR.1"
                     /evalue="3.20E-07"
                     /label="JN550_003871_PKS_KR.1"
                     /locus_tag="JN550_003871"
                     /protein_end="134"
                     /protein_start="40"
                     /score="22.3"
                     /specificity="KR activity: inactive"
                     /specificity="KR stereochemistry: C1"
                     /tool="antismash"
                     /translation="IVTGSNAGLGLECARQLLDLGASKLIIAVRNETKGEAARTNLLSA
                     GKFKDATIDVWKLDLESYESIAIFVERAKALEHLNIVVLNAGVMQHEHS"
     CDS_motif       complement(14053..14145)
                     /aSTool="nrps_pks_domains"
                     /database="abmotifs"
                     /detection="hmmscan"
                     /domain_id="nrpspksmotif_JN550_003871_0001"
                     /evalue="1.50E-04"
                     /label="PKSI-KR_m1"
                     /locus_tag="JN550_003871"
                     /protein_end="71"
                     /protein_start="40"
                     /score="14.5"
                     /tool="antismash"
                     /translation="IVTGSNAGLGLECARQLLDLGASKLIIAVRN"
     gene            15381..16448
                     /locus_tag="JN550_003872"
     mRNA            join(15381..15417,15525..15772,15855..16134,16192..16448)
                     /locus_tag="JN550_003872"
                     /product="hypothetical protein"
     CDS             join(15381..15417,15525..15772,15855..16134,16192..16448)
                     /NRPS_PKS="Domain: PKS_KR (5-126). E-value: 1.3e-08. Score:
                     26.8. Matches aSDomain:
                     nrpspksdomains_JN550_003872_PKS_KR.1"
                     /codon_start=1
                     /gene_functions="biosynthetic-additional
                     (rule-based-clusters) adh_short_C2"
                     /gene_functions="biosynthetic-additional (smcogs)
                     SMCOG1001:short-chain dehydrogenase/reductase SDR (Score:
                     184.5; E-value: 4.1e-56)"
                     /gene_kind="biosynthetic-additional"
                     /locus_tag="JN550_003872"
                     /product="hypothetical protein"
                     /protein_id="KAI1872998.1"
                     /sec_met_domain="adh_short_C2 (E-value: 5.4e-32, bitscore:
                     105.8, seeds: 47, tool: rule-based-clusters)"
                     /transl_table=1
                     /translation="MEIDGCALVFGGARGIGRACALAFARFGARRVLVADLDYAAACVV
                     AENCQAIASNPDFQAEGALVDVCSEESVSQITARAAQTFGRIDYCVNSAGLGVQNPREI
                     AEANVAEFNQLLQTNVTGTFLVTKCASATMKSQDPRPNYPSAPERGLTRGSIVNLGSAS
                     SFASTPSMVQYTTSKFAVLGLTKNSALDNAAHGIRVNCVCPSWVDTPMIKQAIADIPSL
                     KDQINSAVPLGRIASADEVADAVIFLCSPRSSYITGSGLIIDGGTTLTSHA"
     aSDomain        join(15396..15417,15525..15772,15855..15947)
                     /aSDomain="PKS_KR"
                     /aSTool="nrps_pks_domains"
                     /database="nrpspksdomains.hmm"
                     /detection="hmmscan"
                     /domain_id="nrpspksdomains_JN550_003872_PKS_KR.1"
                     /evalue="1.30E-08"
                     /label="JN550_003872_PKS_KR.1"
                     /locus_tag="JN550_003872"
                     /protein_end="126"
                     /protein_start="5"
                     /score="26.8"
                     /specificity="KR activity: inactive"
                     /specificity="KR stereochemistry: C1"
                     /tool="antismash"
                     /translation="CALVFGGARGIGRACALAFARFGARRVLVADLDYAAACVVAENCQ
                     AIASNPDFQAEGALVDVCSEESVSQITARAAQTFGRIDYCVNSAGLGVQNPREIAEANV
                     AEFNQLLQTNVTGTFLV"
     CDS_motif       join(15402..15417,15525..15586)
                     /aSTool="nrps_pks_domains"
                     /database="abmotifs"
                     /detection="hmmscan"
                     /domain_id="nrpspksmotif_JN550_003872_0001"
                     /evalue="1.10E-04"
                     /label="PKSI-KR_m1"
                     /locus_tag="JN550_003872"
                     /protein_end="33"
                     /protein_start="7"
                     /score="14.8"
                     /tool="antismash"
                     /translation="LVFGGARGIGRACALAFARFGARRVL"
     PFAM_domain     join(15411..15417,15525..15772,15855..16134,16192..16430)
                     /aSDomain="adh_short_C2"
                     /aSTool="clusterhmmer"
                     /database="35.0"
                     /db_xref="PF13561.9"
                     /description="Enoyl-(Acyl carrier protein) reductase"
                     /detection="hmmscan"
                     /domain_id="clusterhmmer_JN550_003872_0027"
                     /evalue="1.00E-56"
                     /label="JN550_003872"
                     /locus_tag="JN550_003872"
                     /protein_end="268"
                     /protein_start="10"
                     /score="192.3"
                     /tool="antismash"
                     /translation="GGARGIGRACALAFARFGARRVLVADLDYAAACVVAENCQAIASN
                     PDFQAEGALVDVCSEESVSQITARAAQTFGRIDYCVNSAGLGVQNPREIAEANVAEFNQ
                     LLQTNVTGTFLVTKCASATMKSQDPRPNYPSAPERGLTRGSIVNLGSASSFASTPSMVQ
                     YTTSKFAVLGLTKNSALDNAAHGIRVNCVCPSWVDTPMIKQAIADIPSLKDQINSAVPL
                     GRIASADEVADAVIFLCSPRSSYITGSGLIIDGGTT"
     gene            17089..17844
                     /locus_tag="JN550_003873"
     mRNA            join(17089..17403,17461..17844)
                     /locus_tag="JN550_003873"
                     /product="hypothetical protein"
     CDS             join(17089..17403,17461..17844)
                     /codon_start=1
                     /locus_tag="JN550_003873"
                     /product="hypothetical protein"
                     /protein_id="KAI1872999.1"
                     /transl_table=1
                     /translation="MAEGNQSGPKRDLKEGEINEYGLPHNPRAHGYIGQGFPAPGLRRT
                     VRHITGHDADGKATFLTTDCGDHHLIMGEQQALANILYSTHETPVNINDDVDVIHAKEN
                     QPPLHYQNGTVLRMIDFAPNEISPMHRALSIDYGVVLEGEFELILDSGEKRIMRQGDVS
                     IQRATGHQWRNLTGNGTLPGRMMWFLLGVQDVVVKGKRLEGYLGPLGVYYEGKTEEEVR
                     VDRQGTDQAA"
     PFAM_domain     17500..17706
                     /aSDomain="Cupin_2"
                     /aSTool="clusterhmmer"
                     /database="35.0"
                     /db_xref="PF07883.14"
                     /description="Cupin domain"
                     /detection="hmmscan"
                     /domain_id="clusterhmmer_JN550_003873_0028"
                     /evalue="1.50E-06"
                     /label="JN550_003873"
                     /locus_tag="JN550_003873"
                     /protein_end="187"
                     /protein_start="118"
                     /score="28.0"
                     /tool="antismash"
                     /translation="IDFAPNEISPMHRALSIDYGVVLEGEFELILDSGEKRIMRQGDVS
                     IQRATGHQWRNLTGNGTLPGRMMW"
     gene            complement(18249..19359)
                     /locus_tag="JN550_003874"
     mRNA            complement(join(18249..18358,18412..18475,18530..18545,
                     18608..18680,18743..18916,18967..18974,19043..19264,
                     19322..19359))
                     /locus_tag="JN550_003874"
                     /product="hypothetical protein"
     CDS             complement(join(18249..18358,18412..18475,18530..18545,
                     18608..18680,18743..18916,18967..18974,19043..19264,
                     19322..19359))
                     /codon_start=1
                     /gene_functions="biosynthetic-additional (smcogs)
                     SMCOG1001:short-chain dehydrogenase/reductase SDR (Score:
                     123.7; E-value: 1.4e-37)"
                     /gene_kind="biosynthetic-additional"
                     /locus_tag="JN550_003874"
                     /product="hypothetical protein"
                     /protein_id="KAI1873000.1"
                     /transl_table=1
                     /translation="MLESLPKFALVTGCGQGGIGEALVREYKRHGVLPIATILPSESSM
                     HLKEAGITFLPLDVTNDDSIAKLKQNVIKITGGSLDILVNNAGLCYTMTAIDTDVTAVQ
                     KIFDVNVFGPMRMVHHFHDLLVRSEGAIVNIGSIGGIVPYVYGSSYNASKAALHHWSST
                     LRVEMAPFNVNILTIISGEVGTNFLKTDYGRNIPDDSLFAPLAAEFTEHVQRKPSKRSS
                     QKYVSENNKPVT"
     PFAM_domain     complement(join(18440..18475,18530..18545,18608..18680,
                     18743..18916,18967..18974,19043..19264,19322..19341))
                     /aSDomain="adh_short"
                     /aSTool="clusterhmmer"
                     /database="35.0"
                     /db_xref="PF00106.28"
                     /description="short chain dehydrogenase"
                     /detection="hmmscan"
                     /domain_id="clusterhmmer_JN550_003874_0029"
                     /evalue="4.40E-37"
                     /label="JN550_003874"
                     /locus_tag="JN550_003874"
                     /protein_end="189"
                     /protein_start="6"
                     /score="127.6"
                     /tool="antismash"
                     /translation="KFALVTGCGQGGIGEALVREYKRHGVLPIATILPSESSMHLKEAG
                     ITFLPLDVTNDDSIAKLKQNVIKITGGSLDILVNNAGLCYTMTAIDTDVTAVQKIFDVN
                     VFGPMRMVHHFHDLLVRSEGAIVNIGSIGGIVPYVYGSSYNASKAALHHWSSTLRVEMA
                     PFNVNILTIISGEVGTNFLK"
     gene            20001..27649
                     /locus_tag="JN550_003875"
     mRNA            join(20001..20112,20180..20651,20704..21012,21066..21276,
                     21360..21483,21542..26120,26190..26355,26411..27649)
                     /locus_tag="JN550_003875"
                     /product="hypothetical protein"
     CDS             join(20001..20112,20180..20651,20704..21012,21066..21276,
                     21360..21483,21542..26120,26190..26355,26411..27649)
                     /NRPS_PKS="Domain: PKS_KS(Iterative-KS) (31-452). E-value:
                     5.2e-162. Score: 531.4. Matches aSDomain:
                     nrpspksdomains_JN550_003875_PKS_KS.1"
                     /NRPS_PKS="Domain: PKS_AT (558-871). E-value: 1e-84. Score:
                     276.3. Matches aSDomain:
                     nrpspksdomains_JN550_003875_PKS_AT.1"
                     /NRPS_PKS="Domain: PKS_DH (943-1121). E-value: 1.1e-15.
                     Score: 50.2. Matches aSDomain:
                     nrpspksdomains_JN550_003875_PKS_DH.1"
                     /NRPS_PKS="Domain: PKS_ER (1663-1981). E-value: 5.4e-102.
                     Score: 332.9. Matches aSDomain:
                     nrpspksdomains_JN550_003875_PKS_ER.1"
                     /NRPS_PKS="Domain: PKS_KR (2005-2183). E-value: 1.1e-52.
                     Score: 170.5. Matches aSDomain:
                     nrpspksdomains_JN550_003875_PKS_KR.1"
                     /NRPS_PKS="Domain: PKS_PP (2330-2389). E-value: 7.4e-09.
                     Score: 27.7. Matches aSDomain:
                     nrpspksdomains_JN550_003875_PKS_PP.1"
                     /codon_start=1
                     /gene_functions="biosynthetic (rule-based-clusters) T1PKS:
                     itr_KS"
                     /gene_functions="biosynthetic (rule-based-clusters) T1PKS:
                     PKS_AT"
                     /gene_functions="biosynthetic-additional
                     (rule-based-clusters) ADH_N"
                     /gene_functions="biosynthetic-additional
                     (rule-based-clusters) ADH_zinc_N"
                     /gene_functions="biosynthetic-additional
                     (rule-based-clusters) adh_short"
                     /gene_functions="biosynthetic-additional (smcogs)
                     SMCOG1093:Beta-ketoacyl synthase (Score: 91.5; E-value:
                     8e-28)"
                     /gene_kind="biosynthetic"
                     /locus_tag="JN550_003875"
                     /product="hypothetical protein"
                     /protein_id="KAI1873001.1"
                     /sec_met_domain="itr_KS (E-value: 1.9e-170, bitscore:
                     561.4, seeds: 96, tool: rule-based-clusters)"
                     /sec_met_domain="PKS_AT (E-value: 5.3e-84, bitscore: 276.3,
                     seeds: 1682, tool: rule-based-clusters)"
                     /sec_met_domain="ADH_N (E-value: 8.2e-08, bitscore: 26.4,
                     seeds: 66, tool: rule-based-clusters)"
                     /sec_met_domain="ADH_zinc_N (E-value: 4.5e-13, bitscore:
                     43.6, seeds: 86, tool: rule-based-clusters)"
                     /sec_met_domain="adh_short (E-value: 6.3e-48, bitscore:
                     157.2, seeds: 230, tool: rule-based-clusters)"
                     /transl_table=1
                     /translation="MLEEAAPQPEACGLPFASLKPDTAYSMCDDPVCIVGLACRLPGDI
                     QSPSELWDFIMKKRSAQGPLPAMRFNMKGFYHPDTARAGVMGADGGYFLQRDVRKFENS
                     FFGVNNLEATYMDPQQRQLLEVVYECFENAGVSLENISGSNTGVYVGNFTMDFQTMQTR
                     DPDYGSRYTATGTGTAILANRISHIFNLHGPSFTLDTACSSSIYCLHNAVRAIQSGDCD
                     NAIVAAANLITSPEQHLGTMKGGVLSPTSTCHTFDVSADGYGRAEGVNAIYLKKLSSAL
                     KDGDKVWSVIRGTAINANGKTAGIAQPNAVLQEAVIRKAYSDAGLRFGDTDYVECHGTG
                     TAVGDPIEVDALASCFTPRYRTPLLIGSVKTNLGHSEAASGLTSLIKVSLAFENDHIPP
                     TYGVKTLNPKLKLDERNFMVVTDPQKWPGEIRRASINSFGYGGANAHVILECAKSYLRT
                     LTPSRDMPTESIPRVLVLPVSAASRKSLEMRIEQVRQLACHSNKHTMKRLAFTLSQRRS
                     SLVTKRHLLVQACEDGSFKYIEDTKLETAESTPTAALPLAFVFTGQGAQYAGMGKELLS
                     TDETFLATIRQLDQVLKAIAAPYGPEWSLEQTMLDPPDHSQVHHVTRSQPLCTAIQIGL
                     VKILRAWGISAHAVVGHSSGEIAAAYAAGLLTESQAIKVAYFRGYAADKLQSVGAMMAA
                     GISADAASNMISEKGLDGQVCVACVNSPMSVTLSGEPECLSILEAALKGQGMFARKLET
                     GGRAYHSYMMQEIGDLYEQLLKQPLEDIQTGPLAATMFSSVGHTDESLRTFGESFNTTT
                     YWRENLEKPVQFNGALTNLLAEKNFHIIEIGPHSALKGPIQQVRAGLRLSNQQLPYNCT
                     LVRNIDAGISLKNLAGNLFIGSHKLNWFSVNGLPRSGLTHLHDLPPYPWDYPEVLFHEP
                     RPSHDLRQRKYIRHELLGSKQLAGDGIQWSWRNILRLSEMPWIKGHKVDNQVVFPATGY
                     LSVAIEALSQILGIKDAIADQCTESSTVFKFAKVNIAAALVIQADDETGKKTTELHTTM
                     FPRRISTSATSSTWYDFIIVSWIAGQSTVHCTGGLRVEDIQDLHGTVIVPDAEQFELWA
                     PDSWYEKGKEEGLWFEGDFKSLTSLRTDGNRVRPESICTTRLIPSCANDKNAMVYPVHP
                     ITIDACLQASIMGGTGGNLGALKAHLPVFISEARIRSLGRNVPDCEALIHTRSAKTGLS
                     SQRIDATLRDSLGAPVVDLKDVRLSLYTSKTVDDLDSTESKLLRHPCLRTSWKPDITTV
                     HSNVQDQFNRYIIEHCRRYLPESEHISSLAAIAALVDLVGHKNPSSQVVEISKRSTSCE
                     EDVYIFDRVLGKDTEFPRCRSYRVIGPDAEGQIQGDANGTFDLAVLPDGILSQQCWIRC
                     PKKLSSIVSDTGIIVGIKTDEALFHLQAAKFEVVEVVGNVFLATAPAKNTNSGGGDVFL
                     VVHHPSPAVLEMAVCLIDFLQKSLCGCKIDIVDFDQLDSRTLSEKSICVSMIEVEHELL
                     PTMSATDMNLLRRMTDNVVNLLWLTGASMLDSPKPDLTLSYGLSRALMLEQPSLHFSVM
                     DIGRIGTSLSDTRTTCNNIIRSLLRYTDGNDKEFTQKDGLLYVSRFVPDMKLNELFCRR
                     LENIERVKHEPLHQTAPARLDISQVGHIDSLHYQELREPLTRLPAGFIDVEVKAFSLNA
                     KDVYALNGRVETKTATIGCEFSGIVQSVGLEVTGLEPGDRVVVMAPNHLSTLERVPAWA
                     AHKILPGEDFATMASLPIVYSSAMYALYDRAHLRAGESVLIHSGAGALGLALINIAQRV
                     GAVVYTTVGSLAKRDYLEREFGIPSTHIFSSRDSSFLEGIRKITEGRGVHVVVNSLVGD
                     LMHASWECIAQFGRFVEVGKRELIDAGQLNMHAFLKNATFTAFDLSELFYQNDSFYHEI
                     WASKISETLALYRSGQIKPTPLEKFDVADVARAFRYFSARERIGKVVVSLEDPKSIIPV
                     APAKYYTIFNPDKIYLLVGCLGGLGRSLSRWMMARGARRFCFLGRSGSDKPPAQALVNR
                     LRTAGATVHVVRGDVSHASDVAACVKACKDTGHPIGGVIQAAMGLHEALFSRMSNTAWQ
                     TSIQPKWAGTWNLHNALEGEALDFFLLTSSMSGSVGTATESNYCAANGFLDAFARWRRS
                     QGLPAVSVGLGMISEVGYLHENPEIEALLLRRGIQPLNEDEFLQVIDMSLALDSPSGVD
                     ESHVLTGLETFGFRKLMARGFDVDFEVVQDARMSVLSAAVAAEKEAFKRTAGQSQLVDR
                     SNLEAAAPWFKTIPANVFHTFAQEPDALSIGEAVLSLTKKRFSNLILMPIDQIDDRKPL
                     SQFGVDSMIAAEFRTWFWNSFRVDVPFLDLLSPQKDLSSLAEFVVNGVVIGNKSGTV"
     PFAM_domain     join(20088..20112,20180..20651,20704..20959)
                     /aSDomain="ketoacyl-synt"
                     /aSTool="clusterhmmer"
                     /database="35.0"
                     /db_xref="PF00109.29"
                     /description="Beta-ketoacyl synthase, N-terminal domain"
                     /detection="hmmscan"
                     /domain_id="clusterhmmer_JN550_003875_0030"
                     /evalue="8.20E-66"
                     /label="JN550_003875"
                     /locus_tag="JN550_003875"
                     /protein_end="280"
                     /protein_start="29"
                     /score="222.3"
                     /tool="antismash"
                     /translation="DPVCIVGLACRLPGDIQSPSELWDFIMKKRSAQGPLPAMRFNMKG
                     FYHPDTARAGVMGADGGYFLQRDVRKFENSFFGVNNLEATYMDPQQRQLLEVVYECFEN
                     AGVSLENISGSNTGVYVGNFTMDFQTMQTRDPDYGSRYTATGTGTAILANRISHIFNLH
                     GPSFTLDTACSSSIYCLHNAVRAIQSGDCDNAIVAAANLITSPEQHLGTMKGGVLSPTS
                     TCHTFDVSADGYGRAEGVNAIYLKKLSSA"
     aSDomain        join(20094..20112,20180..20651,20704..21012,21066..21276,
                     21360..21483,21542..21669)
                     /ASF="found active site cysteine: True, scaffold matched
                     GSSS: True"
                     /ASF="found active site histidines: True"
                     /aSDomain="PKS_KS"
                     /aSTool="nrps_pks_domains"
                     /database="nrpspksdomains.hmm"
                     /detection="hmmscan"
                     /domain_id="nrpspksdomains_JN550_003875_PKS_KS.1"
                     /domain_subtypes="Iterative-KS"
                     /evalue="5.20E-162"
                     /label="JN550_003875_PKS_KS.1"
                     /locus_tag="JN550_003875"
                     /protein_end="452"
                     /protein_start="31"
                     /score="531.4"
                     /tool="antismash"
                     /translation="VCIVGLACRLPGDIQSPSELWDFIMKKRSAQGPLPAMRFNMKGFY
                     HPDTARAGVMGADGGYFLQRDVRKFENSFFGVNNLEATYMDPQQRQLLEVVYECFENAG
                     VSLENISGSNTGVYVGNFTMDFQTMQTRDPDYGSRYTATGTGTAILANRISHIFNLHGP
                     SFTLDTACSSSIYCLHNAVRAIQSGDCDNAIVAAANLITSPEQHLGTMKGGVLSPTSTC
                     HTFDVSADGYGRAEGVNAIYLKKLSSALKDGDKVWSVIRGTAINANGKTAGIAQPNAVL
                     QEAVIRKAYSDAGLRFGDTDYVECHGTGTAVGDPIEVDALASCFTPRYRTPLLIGSVKT
                     NLGHSEAASGLTSLIKVSLAFENDHIPPTYGVKTLNPKLKLDERNFMVVTDPQKWPGEI
                     RRASINSFGYGGANAHVILECA"
     aSModule        20094..27604
                     /complete
                     /domains="nrpspksdomains_JN550_003875_PKS_KS.1"
                     /domains="nrpspksdomains_JN550_003875_PKS_AT.1"
                     /domains="nrpspksdomains_JN550_003875_PKS_DH.1"
                     /domains="nrpspksdomains_JN550_003875_PKS_ER.1"
                     /domains="nrpspksdomains_JN550_003875_PKS_KR.1"
                     /domains="nrpspksdomains_JN550_003875_PKS_PP.1"
                     /iterative
                     /locus_tags="JN550_003875"
                     /monomer_pairings="pk -> pk"
                     /tool="antismash"
                     /type="pks"
     CDS_motif       join(20644..20651,20704..20740)
                     /aSTool="nrps_pks_domains"
                     /database="abmotifs"
                     /detection="hmmscan"
                     /domain_id="nrpspksmotif_JN550_003875_0001"
                     /evalue="4.50E-05"
                     /label="PKSI-KS_m3"
                     /locus_tag="JN550_003875"
                     /protein_end="207"
                     /protein_start="192"
                     /score="15.7"
                     /tool="antismash"
                     /translation="GPSFTLDTACSSSIY"
     CDS_motif       20885..20923
                     /aSTool="nrps_pks_domains"
                     /database="abmotifs"
                     /detection="hmmscan"
                     /domain_id="nrpspksmotif_JN550_003875_0002"
                     /evalue="3.80E-03"
                     /label="PKSI-KS_m4"
                     /locus_tag="JN550_003875"
                     /protein_end="268"
                     /protein_start="255"
                     /score="10.6"
                     /tool="antismash"
                     /translation="FDVSADGYGRAEG"
     PFAM_domain     join(20984..21012,21066..21276,21360..21464)
                     /aSDomain="Ketoacyl-synt_C"
                     /aSTool="clusterhmmer"
                     /database="35.0"
                     /db_xref="PF02801.25"
                     /description="Beta-ketoacyl synthase, C-terminal domain"
                     /detection="hmmscan"
                     /domain_id="clusterhmmer_JN550_003875_0031"
                     /evalue="7.00E-34"
                     /label="JN550_003875"
                     /locus_tag="JN550_003875"
                     /protein_end="403"
                     /protein_start="288"
                     /score="116.5"
                     /tool="antismash"
                     /translation="SVIRGTAINANGKTAGIAQPNAVLQEAVIRKAYSDAGLRFGDTDY
                     VECHGTGTAVGDPIEVDALASCFTPRYRTPLLIGSVKTNLGHSEAASGLTSLIKVSLAF
                     ENDHIPPTYGV"
     CDS_motif       21169..21216
                     /aSTool="nrps_pks_domains"
                     /database="abmotifs"
                     /detection="hmmscan"
                     /domain_id="nrpspksmotif_JN550_003875_0003"
                     /evalue="1.10E-04"
                     /label="PKSI-KS_m5"
                     /locus_tag="JN550_003875"
                     /protein_end="348"
                     /protein_start="332"
                     /score="14.1"
                     /tool="antismash"
                     /translation="YVECHGTGTAVGDPIE"
     CDS_motif       join(21271..21276,21360..21398)
                     /aSTool="nrps_pks_domains"
                     /database="abmotifs"
                     /detection="hmmscan"
                     /domain_id="nrpspksmotif_JN550_003875_0004"
                     /evalue="2.30E-03"
                     /label="PKSI-KS_m6"
                     /locus_tag="JN550_003875"
                     /protein_end="381"
                     /protein_start="366"
                     /score="10.6"
                     /tool="antismash"
                     /translation="GSVKTNLGHSEAASG"
     PFAM_domain     join(21474..21483,21542..21873)
                     /aSDomain="KAsynt_C_assoc"
                     /aSTool="clusterhmmer"
                     /database="35.0"
                     /db_xref="PF16197.8"
                     /description="Ketoacyl-synthetase C-terminal extension"
                     /detection="hmmscan"
                     /domain_id="clusterhmmer_JN550_003875_0032"
                     /evalue="1.40E-16"
                     /label="JN550_003875"
                     /locus_tag="JN550_003875"
                     /protein_end="520"
                     /protein_start="406"
                     /score="61.1"
                     /tool="antismash"
                     /translation="NPKLKLDERNFMVVTDPQKWPGEIRRASINSFGYGGANAHVILEC
                     AKSYLRTLTPSRDMPTESIPRVLVLPVSAASRKSLEMRIEQVRQLACHSNKHTMKRLAF
                     TLSQRRSSLV"
     CDS_motif       21967..21990
                     /aSTool="nrps_pks_domains"
                     /database="abmotifs"
                     /detection="hmmscan"
                     /domain_id="nrpspksmotif_JN550_003875_0005"
                     /evalue="5.30E+01"
                     /label="PKSI-ER_m4"
                     /locus_tag="JN550_003875"
                     /protein_end="559"
                     /protein_start="551"
                     /score="-1.8"
                     /tool="antismash"
                     /translation="AALPLAFV"
     CDS_motif       21985..22038
                     /aSTool="nrps_pks_domains"
                     /database="abmotifs"
                     /detection="hmmscan"
                     /domain_id="nrpspksmotif_JN550_003875_0006"
                     /evalue="3.20E-06"
                     /label="PKSI-AT-mM_m1"
                     /locus_tag="JN550_003875"
                     /protein_end="575"
                     /protein_start="557"
                     /score="19.4"
                     /tool="antismash"
                     /translation="FVFTGQGAQYAGMGKELL"
     PFAM_domain     21985..22866
                     /aSDomain="Acyl_transf_1"
                     /aSTool="clusterhmmer"
                     /database="35.0"
                     /db_xref="PF00698.24"
                     /description="Acyl transferase domain"
                     /detection="hmmscan"
                     /domain_id="clusterhmmer_JN550_003875_0033"
                     /evalue="2.30E-49"
                     /label="JN550_003875"
                     /locus_tag="JN550_003875"
                     /protein_end="851"
                     /protein_start="557"
                     /score="168.8"
                     /tool="antismash"
                     /translation="FVFTGQGAQYAGMGKELLSTDETFLATIRQLDQVLKAIAAPYGPE
                     WSLEQTMLDPPDHSQVHHVTRSQPLCTAIQIGLVKILRAWGISAHAVVGHSSGEIAAAY
                     AAGLLTESQAIKVAYFRGYAADKLQSVGAMMAAGISADAASNMISEKGLDGQVCVACVN
                     SPMSVTLSGEPECLSILEAALKGQGMFARKLETGGRAYHSYMMQEIGDLYEQLLKQPLE
                     DIQTGPLAATMFSSVGHTDESLRTFGESFNTTTYWRENLEKPVQFNGALTNLLAEKNFH
                     IIEIGPHSALKGP"
     aSDomain        21988..22926
                     /ASF="Neither malonyl-CoA or methylmalonyl-CoA specific"
                     /ASF="found active site serine: True, scaffold matched
                     GHGE: True"
                     /aSDomain="PKS_AT"
                     /aSTool="nrps_pks_domains"
                     /database="nrpspksdomains.hmm"
                     /detection="hmmscan"
                     /domain_id="nrpspksdomains_JN550_003875_PKS_AT.1"
                     /evalue="1.00E-84"
                     /label="JN550_003875_PKS_AT.1"
                     /locus_tag="JN550_003875"
                     /protein_end="871"
                     /protein_start="558"
                     /score="276.3"
                     /specificity="substrate consensus: pk"
                     /specificity="PKS signature: Malonyl-CoA"
                     /specificity="Minowa: mmal"
                     /tool="antismash"
                     /translation="VFTGQGAQYAGMGKELLSTDETFLATIRQLDQVLKAIAAPYGPEW
                     SLEQTMLDPPDHSQVHHVTRSQPLCTAIQIGLVKILRAWGISAHAVVGHSSGEIAAAYA
                     AGLLTESQAIKVAYFRGYAADKLQSVGAMMAAGISADAASNMISEKGLDGQVCVACVNS
                     PMSVTLSGEPECLSILEAALKGQGMFARKLETGGRAYHSYMMQEIGDLYEQLLKQPLED
                     IQTGPLAATMFSSVGHTDESLRTFGESFNTTTYWRENLEKPVQFNGALTNLLAEKNFHI
                     IEIGPHSALKGPIQQVRAGLRLSNQQLPYNCT"
     CDS_motif       22240..22341
                     /aSTool="nrps_pks_domains"
                     /database="abmotifs"
                     /detection="hmmscan"
                     /domain_id="nrpspksmotif_JN550_003875_0007"
                     /evalue="6.10E-10"
                     /label="PKSI-AT-mM_m3"
                     /locus_tag="JN550_003875"
                     /protein_end="676"
                     /protein_start="642"
                     /score="31.6"
                     /tool="antismash"
                     /translation="GISAHAVVGHSSGEIAAAYAAGLLTESQAIKVAY"
     aSDomain        23143..23676
                     /ASF="catalytic triad H,G,P inconclusive"
                     /aSDomain="PKS_DH"
                     /aSTool="nrps_pks_domains"
                     /database="nrpspksdomains.hmm"
                     /detection="hmmscan"
                     /domain_id="nrpspksdomains_JN550_003875_PKS_DH.1"
                     /evalue="1.10E-15"
                     /label="JN550_003875_PKS_DH.1"
                     /locus_tag="JN550_003875"
                     /protein_end="1121"
                     /protein_start="943"
                     /score="50.2"
                     /tool="antismash"
                     /translation="HELLGSKQLAGDGIQWSWRNILRLSEMPWIKGHKVDNQVVFPATG
                     YLSVAIEALSQILGIKDAIADQCTESSTVFKFAKVNIAAALVIQADDETGKKTTELHTT
                     MFPRRISTSATSSTWYDFIIVSWIAGQSTVHCTGGLRVEDIQDLHGTVIVPDAEQFELW
                     APDSWYEKGKEEGLW"
     PFAM_domain     23143..24078
                     /aSDomain="PS-DH"
                     /aSTool="clusterhmmer"
                     /database="35.0"
                     /db_xref="PF14765.9"
                     /description="Polyketide synthase dehydratase"
                     /detection="hmmscan"
                     /domain_id="clusterhmmer_JN550_003875_0034"
                     /evalue="1.10E-46"
                     /label="JN550_003875"
                     /locus_tag="JN550_003875"
                     /protein_end="1255"
                     /protein_start="943"
                     /score="159.6"
                     /tool="antismash"
                     /translation="HELLGSKQLAGDGIQWSWRNILRLSEMPWIKGHKVDNQVVFPATG
                     YLSVAIEALSQILGIKDAIADQCTESSTVFKFAKVNIAAALVIQADDETGKKTTELHTT
                     MFPRRISTSATSSTWYDFIIVSWIAGQSTVHCTGGLRVEDIQDLHGTVIVPDAEQFELW
                     APDSWYEKGKEEGLWFEGDFKSLTSLRTDGNRVRPESICTTRLIPSCANDKNAMVYPVH
                     PITIDACLQASIMGGTGGNLGALKAHLPVFISEARIRSLGRNVPDCEALIHTRSAKTGL
                     SSQRIDATLRDSLGAPVVDLKDVRLSLYTSK"
     CDS_motif       23227..23304
                     /aSTool="nrps_pks_domains"
                     /database="abmotifs"
                     /detection="hmmscan"
                     /domain_id="nrpspksmotif_JN550_003875_0008"
                     /evalue="1.50E-09"
                     /label="PKSI-DH_m2"
                     /locus_tag="JN550_003875"
                     /protein_end="997"
                     /protein_start="971"
                     /score="30.3"
                     /tool="antismash"
                     /translation="WIKGHKVDNQVVFPATGYLSVAIEAL"
     aSDomain        join(25303..26120,26190..26325)
                     /ASF="ER domain putatively catalyzing 2R-configuration
                     product formation"
                     /aSDomain="PKS_ER"
                     /aSTool="nrps_pks_domains"
                     /database="nrpspksdomains.hmm"
                     /detection="hmmscan"
                     /domain_id="nrpspksdomains_JN550_003875_PKS_ER.1"
                     /evalue="5.40E-102"
                     /label="JN550_003875_PKS_ER.1"
                     /locus_tag="JN550_003875"
                     /protein_end="1981"
                     /protein_start="1663"
                     /score="332.9"
                     /tool="antismash"
                     /translation="GHIDSLHYQELREPLTRLPAGFIDVEVKAFSLNAKDVYALNGRVE
                     TKTATIGCEFSGIVQSVGLEVTGLEPGDRVVVMAPNHLSTLERVPAWAAHKILPGEDFA
                     TMASLPIVYSSAMYALYDRAHLRAGESVLIHSGAGALGLALINIAQRVGAVVYTTVGSL
                     AKRDYLEREFGIPSTHIFSSRDSSFLEGIRKITEGRGVHVVVNSLVGDLMHASWECIAQ
                     FGRFVEVGKRELIDAGQLNMHAFLKNATFTAFDLSELFYQNDSFYHEIWASKISETLAL
                     YRSGQIKPTPLEKFDVADVARAFRYFSARERIGKVVV"
     CDS_motif       25453..25491
                     /aSTool="nrps_pks_domains"
                     /database="abmotifs"
                     /detection="hmmscan"
                     /domain_id="nrpspksmotif_JN550_003875_0009"
                     /evalue="5.00E-03"
                     /label="PKSI-ER_m2"
                     /locus_tag="JN550_003875"
                     /protein_end="1726"
                     /protein_start="1713"
                     /score="9.9"
                     /tool="antismash"
                     /translation="IGCEFSGIVQSVG"
     CDS_motif       25618..25662
                     /aSTool="nrps_pks_domains"
                     /database="abmotifs"
                     /detection="hmmscan"
                     /domain_id="nrpspksmotif_JN550_003875_0010"
                     /evalue="7.80E-03"
                     /label="PKSI-ER_m4"
                     /locus_tag="JN550_003875"
                     /protein_end="1783"
                     /protein_start="1768"
                     /score="9.9"
                     /tool="antismash"
                     /translation="MASLPIVYSSAMYAL"
     CDS_motif       25687..25749
                     /aSTool="nrps_pks_domains"
                     /database="abmotifs"
                     /detection="hmmscan"
                     /domain_id="nrpspksmotif_JN550_003875_0011"
                     /evalue="4.50E-08"
                     /label="PKSI-ER_m5"
                     /locus_tag="JN550_003875"
                     /protein_end="1812"
                     /protein_start="1791"
                     /score="25.5"
                     /tool="antismash"
                     /translation="GESVLIHSGAGALGLALINIA"
     CDS_motif       25759..25809
                     /aSTool="nrps_pks_domains"
                     /database="abmotifs"
                     /detection="hmmscan"
                     /domain_id="nrpspksmotif_JN550_003875_0012"
                     /evalue="2.10E-05"
                     /label="PKSI-ER_m6"
                     /locus_tag="JN550_003875"
                     /protein_end="1832"
                     /protein_start="1815"
                     /score="17.1"
                     /tool="antismash"
                     /translation="GAVVYTTVGSLAKRDYL"
     PFAM_domain     join(25837..26120,26190..26325)
                     /aSDomain="ADH_zinc_N_2"
                     /aSTool="clusterhmmer"
                     /database="35.0"
                     /db_xref="PF13602.9"
                     /description="Zinc-binding dehydrogenase"
                     /detection="hmmscan"
                     /domain_id="clusterhmmer_JN550_003875_0035"
                     /evalue="2.30E-14"
                     /label="JN550_003875"
                     /locus_tag="JN550_003875"
                     /protein_end="1981"
                     /protein_start="1841"
                     /score="54.7"
                     /tool="antismash"
                     /translation="HIFSSRDSSFLEGIRKITEGRGVHVVVNSLVGDLMHASWECIAQF
                     GRFVEVGKRELIDAGQLNMHAFLKNATFTAFDLSELFYQNDSFYHEIWASKISETLALY
                     RSGQIKPTPLEKFDVADVARAFRYFSARERIGKVVV"
     CDS_motif       26278..26325
                     /aSTool="nrps_pks_domains"
                     /database="abmotifs"
                     /detection="hmmscan"
                     /domain_id="nrpspksmotif_JN550_003875_0013"
                     /evalue="5.00E-03"
                     /label="PKSI-ER_m9"
                     /locus_tag="JN550_003875"
                     /protein_end="1981"
                     /protein_start="1965"
                     /score="10.2"
                     /tool="antismash"
                     /translation="AFRYFSARERIGKVVV"
     aSDomain        26453..26986
                     /ASF="KR domain putatively catalyzing L-configuration
                     product formation"
                     /ASF="catalytic triad S,Y,N found: True"
                     /aSDomain="PKS_KR"
                     /aSTool="nrps_pks_domains"
                     /database="nrpspksdomains.hmm"
                     /detection="hmmscan"
                     /domain_id="nrpspksdomains_JN550_003875_PKS_KR.1"
                     /evalue="1.10E-52"
                     /label="JN550_003875_PKS_KR.1"
                     /locus_tag="JN550_003875"
                     /protein_end="2183"
                     /protein_start="2005"
                     /score="170.5"
                     /specificity="KR activity: active"
                     /specificity="KR stereochemistry: (unknown)"
                     /tool="antismash"
                     /translation="IYLLVGCLGGLGRSLSRWMMARGARRFCFLGRSGSDKPPAQALVN
                     RLRTAGATVHVVRGDVSHASDVAACVKACKDTGHPIGGVIQAAMGLHEALFSRMSNTAW
                     QTSIQPKWAGTWNLHNALEGEALDFFLLTSSMSGSVGTATESNYCAANGFLDAFARWRR
                     SQGLPAVSVGLGMIS"
     PFAM_domain     26453..26986
                     /aSDomain="KR"
                     /aSTool="clusterhmmer"
                     /database="35.0"
                     /db_xref="PF08659.13"
                     /description="KR domain"
                     /detection="hmmscan"
                     /domain_id="clusterhmmer_JN550_003875_0036"
                     /evalue="9.20E-59"
                     /label="JN550_003875"
                     /locus_tag="JN550_003875"
                     /protein_end="2183"
                     /protein_start="2005"
                     /score="198.5"
                     /tool="antismash"
                     /translation="IYLLVGCLGGLGRSLSRWMMARGARRFCFLGRSGSDKPPAQALVN
                     RLRTAGATVHVVRGDVSHASDVAACVKACKDTGHPIGGVIQAAMGLHEALFSRMSNTAW
                     QTSIQPKWAGTWNLHNALEGEALDFFLLTSSMSGSVGTATESNYCAANGFLDAFARWRR
                     SQGLPAVSVGLGMIS"
     CDS_motif       26456..26551
                     /aSTool="nrps_pks_domains"
                     /database="abmotifs"
                     /detection="hmmscan"
                     /domain_id="nrpspksmotif_JN550_003875_0014"
                     /evalue="5.90E-13"
                     /label="PKSI-KR_m1"
                     /locus_tag="JN550_003875"
                     /protein_end="2038"
                     /protein_start="2006"
                     /score="41.3"
                     /tool="antismash"
                     /translation="YLLVGCLGGLGRSLSRWMMARGARRFCFLGRS"
     CDS_motif       26831..26941
                     /aSTool="nrps_pks_domains"
                     /database="abmotifs"
                     /detection="hmmscan"
                     /domain_id="nrpspksmotif_JN550_003875_0015"
                     /evalue="6.70E-18"
                     /label="PKSI-KR_m4"
                     /locus_tag="JN550_003875"
                     /protein_end="2168"
                     /protein_start="2131"
                     /score="57.3"
                     /tool="antismash"
                     /translation="LDFFLLTSSMSGSVGTATESNYCAANGFLDAFARWRR"
     aSDomain        27428..27604
                     /aSDomain="PKS_PP"
                     /aSTool="nrps_pks_domains"
                     /database="nrpspksdomains.hmm"
                     /detection="hmmscan"
                     /domain_id="nrpspksdomains_JN550_003875_PKS_PP.1"
                     /evalue="7.40E-09"
                     /label="JN550_003875_PKS_PP.1"
                     /locus_tag="JN550_003875"
                     /protein_end="2389"
                     /protein_start="2330"
                     /score="27.7"
                     /tool="antismash"
                     /translation="NLILMPIDQIDDRKPLSQFGVDSMIAAEFRTWFWNSFRVDVPFLD
                     LLSPQKDLSSLAEF"
     gene            28645..30389
                     /locus_tag="JN550_003876"
     mRNA            join(28645..28887,28946..29162,29225..29613,29675..30051,
                     30128..30389)
                     /locus_tag="JN550_003876"
                     /product="hypothetical protein"
     CDS             join(28645..28887,28946..29162,29225..29613,29675..30051,
                     30128..30389)
                     /codon_start=1
                     /gene_functions="biosynthetic-additional (smcogs)
                     SMCOG1138:FAD linked oxidase domain protein (Score: 309.1;
                     E-value: 1.3e-93)"
                     /gene_kind="biosynthetic-additional"
                     /locus_tag="JN550_003876"
                     /product="hypothetical protein"
                     /protein_id="KAI1873002.1"
                     /transl_table=1
                     /translation="MWFSLPALLAGLALPGVYAAALSRSDIQTVFSGAQWSSAGTIVSF
                     PGSDSFTNATERWSVFHQPTYAASVSPATEADVAKAVTLATSHRIPFLATGGRHGYTTT
                     LGELHNGLAIDLGQLNTVNIDKSTGVMTIGGAVRFSDIYNPVFEAGYEIQTGTCSCPGM
                     VGVTLGGGVGPWAGVHGLDIDALLSLRVVTANGTVIDVSDNSNPDLFWAMRGAGANFGV
                     VTSATYQLQPLVNDGQIWVAEAILTPDLFSNYFKLVETYDGGNLKPEMAIIQAGVYDDA
                     AGFVIAVTWSYLGPEDKANEFFKPLLDLNPIVLGIQNYQWNNVIQSVSGGSDAQRCIDG
                     AINSIYTIDAKNFSAATYETAYAELGAFYEAHPEARGSTIQISIFPNQAALAVPDDRTA
                     YPWRETKAYIDLIFTWTGTNQSLEKTTDALGRQWRSTFAATSGYPGLAAYVNSAHGDES
                     LESRYGANKLPRLAALKKTWDPNNVFRFNNKLPTKYP"
     PFAM_domain     join(28846..28887,28946..29162,29225..29370)
                     /aSDomain="FAD_binding_4"
                     /aSTool="clusterhmmer"
                     /database="35.0"
                     /db_xref="PF01565.26"
                     /db_xref="GO:0050660"
                     /description="FAD binding domain"
                     /detection="hmmscan"
                     /domain_id="clusterhmmer_JN550_003876_0037"
                     /evalue="3.20E-22"
                     /gene_ontologies="GO:0050660: flavin adenine dinucleotide
                     binding"
                     /label="JN550_003876"
                     /locus_tag="JN550_003876"
                     /protein_end="202"
                     /protein_start="67"
                     /score="78.9"
                     /tool="antismash"
                     /translation="ASVSPATEADVAKAVTLATSHRIPFLATGGRHGYTTTLGELHNGL
                     AIDLGQLNTVNIDKSTGVMTIGGAVRFSDIYNPVFEAGYEIQTGTCSCPGMVGVTLGGG
                     VGPWAGVHGLDIDALLSLRVVTANGTVIDVS"
     PFAM_domain     30243..30365
                     /aSDomain="BBE"
                     /aSTool="clusterhmmer"
                     /database="35.0"
                     /db_xref="PF08031.15"
                     /db_xref="GO:0016491"
                     /db_xref="GO:0050660"
                     /description="Berberine and berberine like"
                     /detection="hmmscan"
                     /domain_id="clusterhmmer_JN550_003876_0038"
                     /evalue="1.10E-08"
                     /gene_ontologies="GO:0016491: oxidoreductase activity"
                     /gene_ontologies="GO:0050660: flavin adenine dinucleotide
                     binding"
                     /label="JN550_003876"
                     /locus_tag="JN550_003876"
                     /protein_end="488"
                     /protein_start="447"
                     /score="35.1"
                     /tool="antismash"
                     /translation="AYVNSAHGDESLESRYGANKLPRLAALKKTWDPNNVFRFNN"
     gene            complement(30682..32019)
                     /locus_tag="JN550_003877"
     mRNA            complement(join(30682..31053,31109..31869,31950..32019))
                     /locus_tag="JN550_003877"
                     /product="hypothetical protein"
     CDS             complement(join(30682..31053,31109..31869,31950..32019))
                     /NRPS_PKS="Domain: Aminotran_4 (81-307). E-value: 1.5e-25.
                     Score: 82.2. Matches aSDomain:
                     nrpspksdomains_JN550_003877_Aminotran_4.1"
                     /codon_start=1
                     /locus_tag="JN550_003877"
                     /product="hypothetical protein"
                     /protein_id="KAI1873003.1"
                     /transl_table=1
                     /translation="MAPFPPPPVNTIDWSNVGFKVREVNGHVESHYSVKTGKWTPPQFV
                     TDPFIRIHGMSPALNYGQQAYEGLKAFRTPSGDIQIFRPDRNAARMQHSAEFISIPPVP
                     TELFLEAVKAAVALNAEYVPPHETGAAMYIRPQIYGSSAQLGLNPPEEYMFCVYVLPTG
                     VYHGTHPVNCLILDDFDRAAPNGTGSAKVGGNYAPVLRWSDKARTQGYGITLHLDSATH
                     SEVDEFSTSGFIGALTDGENVTLVVPDSKNVIDSVTAKSITEIGESFGWKVEKRSIKYT
                     ELPQFSEVMAAGTAAALVPIRSISRPFDPASPASISSAVKQHPRLAAEKNQEKVTYIKE
                     DQEDAGPICLKLLAQLKGIQLGKVKDEFGWCAPVSETDGSKVSGAPNGANGAAQTVDQM
                     D"
     aSDomain        complement(join(30964..31053,31109..31696))
                     /aSDomain="Aminotran_4"
                     /aSTool="nrps_pks_domains"
                     /database="nrpspksdomains.hmm"
                     /detection="hmmscan"
                     /domain_id="nrpspksdomains_JN550_003877_Aminotran_4.1"
                     /evalue="1.50E-25"
                     /label="JN550_003877_Aminotran_4.1"
                     /locus_tag="JN550_003877"
                     /protein_end="307"
                     /protein_start="81"
                     /score="82.2"
                     /tool="antismash"
                     /translation="FRPDRNAARMQHSAEFISIPPVPTELFLEAVKAAVALNAEYVPPH
                     ETGAAMYIRPQIYGSSAQLGLNPPEEYMFCVYVLPTGVYHGTHPVNCLILDDFDRAAPN
                     GTGSAKVGGNYAPVLRWSDKARTQGYGITLHLDSATHSEVDEFSTSGFIGALTDGENVT
                     LVVPDSKNVIDSVTAKSITEIGESFGWKVEKRSIKYTELPQFSEVMAAGTAAALVPIRS
                     ISRP"
     PFAM_domain     complement(join(30973..31053,31109..31747))
                     /aSDomain="Aminotran_4"
                     /aSTool="clusterhmmer"
                     /database="35.0"
                     /db_xref="PF01063.22"
                     /db_xref="GO:0003824"
                     /description="Amino-transferase class IV"
                     /detection="hmmscan"
                     /domain_id="clusterhmmer_JN550_003877_0039"
                     /evalue="1.90E-25"
                     /gene_ontologies="GO:0003824: catalytic activity"
                     /label="JN550_003877"
                     /locus_tag="JN550_003877"
                     /protein_end="304"
                     /protein_start="64"
                     /score="90.2"
                     /tool="antismash"
                     /translation="AYEGLKAFRTPSGDIQIFRPDRNAARMQHSAEFISIPPVPTELFL
                     EAVKAAVALNAEYVPPHETGAAMYIRPQIYGSSAQLGLNPPEEYMFCVYVLPTGVYHGT
                     HPVNCLILDDFDRAAPNGTGSAKVGGNYAPVLRWSDKARTQGYGITLHLDSATHSEVDE
                     FSTSGFIGALTDGENVTLVVPDSKNVIDSVTAKSITEIGESFGWKVEKRSIKYTELPQF
                     SEVMAAGTAAALVPIRSI"
ORIGIN
        1 ccgtgcgaat gtagctttgc tggctgaccc caggagctgg ttccgctgat acggtcactg
       61 tgacctcccc gcgtctataa taggcccaca atacgccgta gcggtagcag atgctacagt
      121 ggcattcgca gatctctttc ggcttggaag gcaattccaa cgtgacccta ccgcagtggc
      181 atgatgcagt gaggggctga gaactggctg tcgtgaatga tgtcacggga tgtgggccac
      241 ttggagcgcc atcagtcatt gatgtctcgt gagttgacat ggctagacga taccattaac
      301 aagtgatttg tttcgttaca actaagacac ctatgtggaa gaaggacatt taccagtggc
      361 aatacgacga acggtgacct ggcatatttg ttatggactg actagtgcag gtgttgtagt
      421 ggggtacgag ggggtggtcc acccatctgt aaataacaca cgccacagct atgaagggag
      481 ctcttctttc cttatatccc tagctgaaga tgtttcgcaa tactacagga tttgtagcag
      541 agtctcgatt cacctgtggt gcccgtgaca ttaacttgat gtttaatatt aatattttca
      601 catcaccgta aaatgggtta aatataattt gcgtcaaaag agtcttaaaa tattgagaga
      661 aggaatgtga aaactcccat cacccctagt gaaatccaag cattgttaac agtgttcatg
      721 ttaatgttaa tggaggcaat gaagtcgaga ttaacaaatc catagtccga gataccgagt
      781 aacttaccgc taccaccccg cctccaccac ggcataggcg gtgcatgtat aacatttccc
      841 tgagttgata accatatata tctttcgcaa tcgaccctta cacttcgccc cggaagacga
      901 tacataaact ctggatatcg tgaacataat attcccggcg attgtacaca gatatcgtgt
      961 cagtcacaag aacgcccttc gttgtgactg actggtacac tgctatgagg agattaaagg
     1021 cctgagcagg agaagctcac taagcgggca caattcagcc tatcacgatg cacgagaccg
     1081 ttgattctcg agaaggtatg cactccctgc cttgcattga agtaggaata cgggaatggt
     1141 ttggcaatag aattatggca agcgcccaat tcttgggtaa agaaggaacc agacactgag
     1201 gtagaataac gtcatccaca tggtcacgtg gtagccttct ttgtgggttt cttattgcca
     1261 ccattacacc gactgatcta agagcacagg agcgtcggca cggttaacac tagaactggt
     1321 gagccttagt gataagtatc atctcatcat gaaatatgca catcctcagt cagagctccg
     1381 aagtttctgc gttagtaatc atccaatttc gggagaatta ccgacaaagc tcgcgcgaaa
     1441 cgcttcgaat gcgatatttc ggagcagggg ttgaacgggc tgtactacta cattctacta
     1501 tctttcctgt ttctttccct ttttttcttt ttctttttct ttttcaaaag cgtcattggc
     1561 ttgaataagt aggcatttgt cgtcccttca cgggttggta ctccgtatat tcgcccgtgc
     1621 gttgcgtact tgtatattcc ttgcccctct ttttttggta ccaggggggt gtctccaatg
     1681 tctcggaaca ggccccaacc aacatgccct tttctccctt gacattccac tctgagactt
     1741 tctcgctcaa gcctacattc tattcctacc ctctctaact cacacaaaca cactctttct
     1801 ctttgctctc tatctctgtc tcatcctttc tctctctgtc tctatatctc tcgagaatgg
     1861 catggccgaa catcttcgtc gcactaggtg tgttgtgttg tacttcgctt ggctatctga
     1921 tcaagattgt ctacgatcac cgtcgcaaga tcaacgtact tcgcgaacaa ggagttgtat
     1981 gcaattttgt caagtcgatg aagggttgcc aatatactaa cacccatcgc agcccatgcc
     2041 acaggaatgg agctgggtaa ccgggcacct actggtactt cgaaaatacg ttgatgggat
     2101 tccacctgac gccgctgtgg cctttgcgat gcgagatctt gctcaggagt ttgcccacac
     2161 cgagcttttc ctcgttgact tttggccagt ttaccctcct ctatatacag tcttcggccc
     2221 cgagtccatt agtcaaatat gcaacaagta taacctacca aagacggctg ttgctgccaa
     2281 attcatgaaa ccaatatctg gtggtccaaa tcttgtatcc atgaatggaa atgaatggaa
     2341 gtattggagg tctttgttca atccaggatt cgccactggg gctatgctca ataatgtgcc
     2401 ccatatcgtc gattcgatac tcgtcttccg cgagaagttg gtcgatagga tcggcaaggg
     2461 catgttctct ctcgatgact tcacgacgag gctgaccaca gagatcatcc tcaaaattac
     2521 gctgtaagtg tactccaaaa ccatcagagg tgtatgttgc tcacaagcca agggacaacg
     2581 attcgaacta ccaacgatcg tccaacgtac ttgcaactgc actgggacac atcacaagct
     2641 ggcactcctt ttgggaccct cgcgtgctga tacacccttt acgacccttc gttcaaagat
     2701 atcatggtcg cattatgaat acctacattc gcaaggagct ggagaagcgg tttcaagaaa
     2761 ccaaaaggga aagatcctcg gacttatctg gacaaacgcc caaatcgatc aaatctgtca
     2821 tcacactcgc acttgaggcg tacttgtctg aacgacaaga taacgatgtt cttcaggaag
     2881 agaagctcga tcagaacttt gccgattatg ccacctacca aatccgggta ttcctatttg
     2941 cagggacaga tacaactgca tcaatgatgg tctacgtcta ccacagacta gccaagcatc
     3001 ccaactggcg aagaaaactg caagtggagc atgacgaagt ttttggccca gagcccaaca
     3061 atgctgctaa gctattaaaa gagaatccta gcctcttgaa cagctgcaag cttacgctgg
     3121 cattcttaaa agagactctg cgacttcatg caccagcggg aaccatgcgc gcaggactca
     3181 ccggcgtcac tgtgactgat ctggagggaa gcgagcagcc tatggactat gtcggagcca
     3241 atatactcca tcaggcgttg catgtcaacc ctcgggtatg gccaagaccc agagagttct
     3301 tgccagagag attcctcgtt agacctgagg atgaactgca ccccgatccc gcagcgttcc
     3361 gaccctttga acaaggcccc aggaactgta tcggacaaac attggtttgg aatgaactca
     3421 gaatcgctgt ggtcttgaca tgcagggatc ttgagatcag agatgcttat gatgatttcg
     3481 atgctaagat ggacaacgag atgggcatcg gcgagaagct gaaacgatgg atttttggtg
     3541 agccgatgag aacactacat ggagacagag cgtatcagac ggactcagca ggattgcatc
     3601 ctgttaatgg atacccgtgc tacgtcaagt gggcaaagca cgactagaaa atcaccttag
     3661 ttaatatcga catggtagat cagcggcgtg tctcaagtac gggtcaatgt ctcaatcgta
     3721 gccatggtac ctgacaaggc tgtgacagac tgaaactttg tacctagaga aaacagaccg
     3781 tacgggatgt gccactgata atttactcgt cttctgggtc actcctctgc cccagtggca
     3841 ccatgatgga agatcatgga aaataaaacc gtgcaggggc tatagaaccc aggttaggac
     3901 tcttatgatt gttgcggaca tgtcatgagg gcactcattt actcatattt cgaccatgga
     3961 attggacagc atcccttcat actgcaaact tgtctatcct tctgatttcg cagctcgcac
     4021 tgcacggcag taacatgggg tctccgtgag acgtgtttgg aatattttag tttgagtttt
     4081 agtccaccga gggcaagaat atgccgccaa gtatgttgca actcttcaac ccttcctctg
     4141 aaattaccta tcacttcggt atcatgataa tagagcgttt gtagtattcg aaaaaggagg
     4201 gcaaccagtt gacttttttc accaaggacc acgaagaaat gacgagtggt tttaatgctt
     4261 atggttcccc ccagcagtgc agtgaggctc tcacttgccc ttatctatca agaccggcgt
     4321 gtaggagtct tgaagacata tgctcatctt caaacgcgat cgacagtcgg gctgcccaag
     4381 ctaccgtgca gcaattttgc catttgctgg agtacaatcc aacgaaatgc atggaagagt
     4441 gaaaagcaat gcgggcgaac aaagcagcaa ggtacagcga aggatctgtt tccagaaaca
     4501 tgagtttccg acacagggac cagtaaacaa gacgaggtga caataaaggc gatagaaaag
     4561 atgtcccaag gaggtagttc cccacctccg cccatccact gcgaccgccg acagatgagg
     4621 ccgacaacgg ttttctacac aacagaacgg cctgggcgcc ttcaacccag tacaagagac
     4681 tgagcatcca ctgctgcgac tactcgggca gctctagagg ggatgactta agaaccaaca
     4741 agacaagcgc ggccgcccga aacatgaact gatttcccac ctcccgcgcc tttgtcaata
     4801 acgtcctgcc caagttcgcg gcctcgcacc cacaaatcga gttcgccgta tggtcgcgcc
     4861 cgcactgcca ctccgtcatg atcggccact acatcaacgg ccgctagaag atcatctgtg
     4921 tcaagaacat ggagccctcg tagatcctta agaaggccga gctactgcgc gacgtcagca
     4981 gcgagaaggt caagcgcgtc aacaagcctg tcgccagcgt cagcgagggc gtcaagggtg
     5041 tctgggcccc ctaccacggc gacggcatca cgataagagg gggaacgaag ggagggggaa
     5101 catttgcttt gtataggtag cacgtgtaca atcattctac tgggccgtgt gatgagcgtg
     5161 catgcatcag atcatgacta acagaggccc tcgctttgct agagcacaag gcgatataca
     5221 gcaacagacc tgtgaatggc caccacatgc aacaccttgg tattcagacg ttgtacaacg
     5281 catcggaaag gctcgtggga gagctcggta cagacatgag ccttggaatg ggggatttat
     5341 tgatcattca tatccagtta ttgttggctt ccactgtcac caaacaccat tcgactgcat
     5401 acacctcggc gagctgcaca tttacaactt gcagctgatg atgtggacga ctgtcaatgt
     5461 tgtcagcaca cgtgaatcaa ttcaatagac ggcaaagact cacagactca caagttatta
     5521 tgaaagttga atatttcgat ctatataaat tccaatcccg taacactcag tatcacctca
     5581 actaaatcag gctttcttag gagtatgggg tcgagcttag ggagtttcag ccacagctcc
     5641 agcctgctaa cccactgcca agagctcagg ttcaaaagct gaggtgggtt tttcggcaga
     5701 ctctggcgct agtacgtgct gaccacattc cttcgcatgt aatactaccc aaactatgca
     5761 atttccagca cccaaaagta ctttgcctcg cgctgaaaaa tagttccaca ttgaggagtg
     5821 actccgaaga tctagagcac atgtatcaat acttgagaat gtgtacttgt caaccgatgc
     5881 accttactcg gattgctgct ggcaaccctg gacacaagct gcacgatgca cgccatttac
     5941 gcgacatgat tcaagataga ctattggttg aattagttgg cgaagggcta tcccgtggga
     6001 ctggtgcatt ggcggaactg gcccctcagg tccatccgct tacgcacgct gattatctct
     6061 atggcactca cgtcattgcg atgtgattgt atgcaacatg cagcacagga gtagaatcct
     6121 tcgcggtcca gatcgaatgc aaatctgagg cacatgataa acaatgcaat tacactgcat
     6181 gttcgcccca acgtgcctgt tggcctgcat gtacgacatg catacattcc ctcggaatcc
     6241 ttggctgcaa catcgaccac cactcgcata ttgagcgctc gcgtatcagt gcccgtcctg
     6301 cttgacgtaa tattggcttc ggttcggctg aatgacaccc agtcgagcgt tattcaatac
     6361 acaaacacgg ctttgttcaa atgtttcaac gaaatcagat agccacctaa catgctgcaa
     6421 ccatgtccac ctggctcggt tttcgcaatc gctatcgcgc ggcatgctgg accctttttg
     6481 gtggtgcgct tttcgtgttc gcgcttgtgc gcctcaagta cttggatttc tatggcgcct
     6541 tctgcggctc ccgatcgtcc ggtgcattgc caggagaatg tttttacttt ctgcagcctg
     6601 gcctggcaag gaccggaatg atcgtccatc tttactgtgt tttgcccgcc agcatattag
     6661 cggtgggaca gttcgtacct gtagttcgac gcaaggctat cgcagtccat cgcatcaatg
     6721 gatatgcgtg tttagtcctt ggcctggtag gaagtattgc tgcatttccc agttttcgac
     6781 gtgctttcgg aggcgaccca gcagcacagt tggcaaactt tacgctactt gctttattcg
     6841 tttggggatg tatcatggga tattggagtg ttaaaggtcg ccgaatccga gaccatcgtg
     6901 cctggatgct gcgggcctgg tgctatgtca gtcccaacag cctagatatc tcagtaatct
     6961 cgttttatac gtgcactgtt atggaaaaga ctcagtgcta attgtaatct aggccggtgg
     7021 tatcatcaca gtacgaatcc taatgattgc atttgctgtt ataatttcta taatcgaagg
     7081 ttactacatg gcccaaccat gcgataaaat cgacttcgtc ctcgatggtc gcaataacac
     7141 gctgagccga tatcctggtt gcgaaccctt ctactccggc aaaaacctca accagcacgt
     7201 cgttgttgac gcaaatgtaa tgaatataaa tatggatctc atgcaactag tggctgcatt
     7261 caacgttgct tatcccatga gtgcgtggat atcactctct atccatgtga taggccccga
     7321 gctatatgta agtctacatg atcatgatgg agagttctct aagaaaacgc aagctcactg
     7381 ctatctaatg tagctccgaa tgacccagga cggaatgaac tcgtacaatt cctctaccca
     7441 aaaaatgtac agtaacatga agaaggactg aacgcagaca gtttatgaag cagttcacac
     7501 caatggtagt atggacggca cagattacgg agttatagac tgaacacgac aatgaaactg
     7561 tctgaggaaa ccacgtacag ctcaagtact atgacttcaa gtttgtttct gccgatttcc
     7621 agcatcctgt actactactg cctccattcg gacactacgt ctagccttag ttttattcct
     7681 tagttcttaa gtccttcaaa ccgcccccgt cacgaggatt gaagaccaga tatggacctt
     7741 catgagtcgc tgagaacaca tcatatatct ggaattctcc cggccgttgt ctacctttgc
     7801 ccaaggcagg acttcccgca ccaatatggc caagccttcc aggtgccggc tcgaaatcaa
     7861 agtaccatag agtcttagcg atggtgagac caacttccat atacgccatt gtggtccctg
     7921 cgcaacttct tggcccgact gaaaatggag taaaggcctc tcgcatgatc tgcttcactt
     7981 cgggcgtgat ggagtcgtct atccacctct ctggacgaaa tgcgaacgca tcggggaaat
     8041 aatcctcgct gtgatgaatt gaataggtac tcacgcctac tatcgtacca cggggaatca
     8101 catgtccatc tacaatgaaa gactggtcac cgccatcgga accaagttcc cgccacagag
     8161 tccctgacgc tggtggtgac atacgtagag tttcgtcgat acaggctcga agatattggc
     8221 aacttgtaag agcggagccc tgtatctcgc taccggcgct gaacgtggta cgaatctcgt
     8281 cagccagcct ttggtagcaa tcgggatttc ttgtcaggta gaaaaaggca gcgctcatcg
     8341 cagtttttgt cgtatcaccg gctgtttata atcagcatac gtctatgact ggttgtagct
     8401 cagactcacc cgccgtgagg aaaaggtttg cctcgcccca aagatcgctc tgtcgaaggc
     8461 cattatcaga ttggtcattt agtgcctctg atacgaatga atacaagtca tgtttggcgt
     8521 ctttagcgag ggcagtacgg gagctgatca tcttttctat aatgccaaga tatttctccc
     8581 gtagcgtgcg aaaggcgtgg actgtgacta gggcaagtct gaacctccga gcgccaggat
     8641 actgtaggaa gacgctgctc catagcgttc cagcatcaag catggtgagc atgaactgat
     8701 tggtctcctc cgtctgaagg ccaagatcgt aaccgaagcc caagatacct gcaatgttga
     8761 acccgagctg cctcgtgatt ttcgtcattt cgacgggctg tgaacattgg gagtgtgcta
     8821 gtagcttctg tagatagatg ttgacctgct caatcatgat gggttcaaag gtccgcattg
     8881 atcgatttgt gagaacctgc ccgataagct gccggcgagc acgatggagg cgtctatcag
     8941 tcgcggtaaa gacagtatag ccagtcagcc ctggtcctag ggccatatat gcttttggct
     9001 ttgtaatctt atcgttcttg tagatatctc aaagtcacta gttagtatca cttgactatg
     9061 gtttggatca acttgggcta acctctcaag gctgtcacag agctgaaaat cagtttattg
     9121 ggcccttgcc ggaccactgg acctaattca ggtcaactcg tcagcgtttc cgtttaattt
     9181 tattagacca ccaccaaatg atgcggaaaa tgcacttacc atacttgagc tgattctgcc
     9241 atgttgtaag atggagacgc ttgctgtatg caaagaaacc gttgtacgcg tcagtcaact
     9301 ttgcaacaaa tggccccgga tacttgctta aaggatgcag gaaaatctgg taagtgatga
     9361 atatgacgaa ctgtcaagtt tgatcagttt gatgtacggt ctgaagctct tgacttcaac
     9421 ttgctcacat aagtcgagat cgcagctaca aagtaccccg atagctctaa agccagaacc
     9481 ttcgcgtcct ctatgatgcc caccatggca acagattgac ccagggcaag ataggtatga
     9541 acacgaacgt gggaaatggg agccgaactt ttttgttggt cttgacactc atccgtggaa
     9601 accgcgacag agttctgcct acacgatatg tcctgcagtc atcccttgca tggcctaaaa
     9661 tgccgtgctc acttaagtgc acctgctcaa tcaatctcat tagtgaggga tgtgctgcag
     9721 tagtcacgtg tgttacacac ggcgcttatg ggataccgag acaccgatga gaggacgtag
     9781 accctagttt gtgcagttgg gtgataaaca gttaagcaaa gctgcacgtg tacaatccgc
     9841 agggactttg tgtgatactg cagaaaagaa tgattgtacc ttccaccaat cagcacctgg
     9901 agcagttcat gtacctactc ctcgcgtgtc tgaccacatt tgtgccttgg aaaatcatcc
     9961 gccatcccgc tcaatcgagc agggcatcca tagtattact gttgtcgtat tatcagtgtc
    10021 atgttttcag atcgcaatct actcgaagga ttaccagtcg ccgtcatgta catgcgggat
    10081 agttcaagtc caaacccaaa ctagacagca cgaactgtgc ttacgcgaca tcacttccgt
    10141 attcgaatgt tgtaatcata ccccattatc cggctatgct aaggcaacat gcataggtac
    10201 aatgagattc tatggtacat agatcacagc cggacaggat gcagagtttc ttatttggcc
    10261 aggtgacaag gcgcaagcgg tcctattaga tcccccgaag ctaggggcca gatagggata
    10321 gacgtgggag gattcctggc ctaccacact actctgcagt gccgcccacg tacagaccag
    10381 tacgaagcta tttgacttgc cagcatctga tacactgtca gcgaaagctc agtcatcacg
    10441 atctaggact tggtacgtca acttagtcaa ctgcccacag tgtaggtacc tcccttccaa
    10501 actgttagtc tgacctgtcg ccactcgcac taacggcatg gcgttcgctt cctgttgggt
    10561 gacgcatggt tgcgaaaccg cctgaatccg tgtcagcgca tgcattatgc ttacggcgta
    10621 cttcgaaaac taggcaaggc agacatatga gttgcccagc aggattttgc acaaaattgc
    10681 aacagaaatt gagcacagga tccgaacctg cagattcacg atacacatac ttatgtgccc
    10741 cgaaaacgat gcacgctgga ggccccacac gtgaatcttc caagataggg cgagagctca
    10801 tgtgcaccca aaacaagaga acggtgcaca aacgatttat aatctgacaa cttcataaca
    10861 ttcttgtgac cggttatata cgattatcat cccactgctc ctggcgtcta tactcagatc
    10921 tcgtggcatt agggtcaaac gactctgttg cctcaaagtg agttgtctgg tagatacctc
    10981 gctccgcatg tcctgcactg tcatagagcg aataatcgtt ggaagagttg ttttgaagtt
    11041 tcgccattgg gaaaagctgc cgctcatccc cttccgcaga tgtcatggct gcctttgtct
    11101 tgacttcaga gtagcctcca gaggagggcg gccatgaaga tgcatctccg ctcttcttgg
    11161 atgaccggag cttgcttgag ctcgagcgga agctcaactt tgacagtagc ttactcaagt
    11221 tgatggcgct gaacgcctta gggaaactcg gtacactcac gaccaagaac ccgcacgtca
    11281 actcggctgc gcagcaacac atgatgccgg caaaggtgaa gacataatcg gctgacaagg
    11341 catggcgaac tgtctcaatc agacggatca gggcggagac gcaagctaag agaccgatgg
    11401 cgaagaccat tgagactccc agcttcttct tggttgacat gtgcagtttc caaattgccc
    11461 tttgtgggat aatcaggatc atgaaatccg agatgacgtt gaagatagac gtggctaggt
    11521 tcgtgtaatg tgtattaacg cgatcgcagt ttcccttgag gagcacgttc cagttgtact
    11581 cgtatggggt gcatgcaatg ttgaatgcga tgaagatgga cacgtagaaa accacgtttg
    11641 cccaaatcat gatatgactg gcccagtaaa caaagtgacg gtttccagga ggtgcgaaga
    11701 tgcggatcca ttccagcaga atagccacct tgataagtaa aatcgagcca atgtaaagtt
    11761 gtgacgtgat gaaaacatcc tgattttgct tagcagaatg ctcgatgcaa catcttcata
    11821 gcgtctgact tactcgaaga aagtagatga agtcacccaa atggacattc cattgatgta
    11881 caaagatgcc gggcttctca gtcatgcggt acgtgaagac gaagttgaca ataagaagcg
    11941 cctatggtga ggtgtcaatg caactcatca cactcaaaat acaatataga ggattcaacc
    12001 gtacatatgc caagatgagt aaatctataa actgttagtg agtacaattc cattttgacc
    12061 aaggctcaag gccatggaca agggcatgct gtgcacttac aatctcccag gctcttctgc
    12121 ttcatgacga aaaacttcat atatactcgg ccaacaaagg ttaaagtgat caagaccagg
    12181 cataccgaga agaggacaac ggcagccgct gaatagttgg gtgggttatc gaaaatcgaa
    12241 tcttgcccac ttggcggctc taatgcaggc tgagccaaaa tgtatgcctg cgtagctggg
    12301 tccagcgagg aaaagtcggg gctgtctggc gcagacatcg tgaagtcact cctgtgtcac
    12361 gcacagtagt tgaaagaacg agcttctgac tgagcaagta atttacgtga gaacactatg
    12421 tgccgcagaa agaagggatt cgttagtata tagaacggtc gtcacaccac accaaaaagg
    12481 aaggattcct atgtgctgcg gtccctgttt gatacttcat cctgatggtg aagagggggt
    12541 cagccaatct cggcagtgtg cttgtagagt gagataacct catgtgttct aatattagtt
    12601 aggggcacca ccccccgatg tgtacgacgt cgcgtgcgtt ctggctccta gggtaacagc
    12661 tctgctgcgg ttcaattcgg tgggtgtgca ttatgttgac gtatgaggac ttcgcgtgtg
    12721 ttcttcagct gctgcatgtc atccttcgat gtaaccactg taaggcttac tcttcacacc
    12781 actacctgac tcgcaactag cagccactca gaacgtattc cacccaagat ttagcctgtt
    12841 tgcgaagacg taggatcggg taaggacggg acagggacgg ccaatgccac ccgggatcct
    12901 ccaccgaaac ggttcgccaa agtcattgac ctgaaaggct acatgtgtag aaggatctca
    12961 cttttgaaat cgactcttga atctttatct aatctattca gatatacata agtgtacagg
    13021 gtgtattcag ctgctatcat ggcgatacca gcgggggttt gcaagcggta ttcgattcag
    13081 tgtcaagccc gcccgaaatt tcactttgag ccatggggac ctgggtattg atgacatata
    13141 ggtttttttt tccgcattaa aatttgttca tcgagtcaaa tcacgaagga tctcatcaac
    13201 atgatacgcg gcgagttctt tcaatagctc gtcccaaaga gcctggcgca gcttctctcc
    13261 tgcgggctga taggcaatag gcgccattct gggtgatatc agtaaaacgt atgggacatt
    13321 gccatccagg aaatgaaagt ggaatataac ttacggctga accttgcaat cctcgacgta
    13381 ctgtccatga gcctcgacac cgtgttttac aactgcatca gtaagtactc gagctccaac
    13441 agatgtggag cgcccgagta ttcgcttggg tattgcggcg atcctgtctg caatactgcc
    13501 gccgggtgca gcgagtccaa ggcccgttcc gtaacataaa cctgggtttg gcattgtgac
    13561 aatggcgacc gatggaggca cctgctgaga tagttggaag acgaataact gggcaagaag
    13621 cttcgaggca ttgtagtgac cgaaaatgtg gtagccctct tttttgtcca tggttggcaa
    13681 cacaggtgta ctcgctgcgg tgagcttggc ccatgaagcc atatccgaag acactagagc
    13741 aatacgaccg ggagactcgg aagtgttctt ggccttcaag acaggcagca gaaggatagt
    13801 gagaagggct gtggagagaa ggttgatctg aacagtctgc tcgtggccag tggatgagtt
    13861 taagctgtgt tcgtgttgca ttactccagc attcaagact acaatgttga gatgttctag
    13921 cgcttttgcg cgctccacga atatggcaat cgattcgtac gactccagat ccagcttcca
    13981 gacatctatg gtagcatctt tgaacttccc ggcggacagc aagtttgtcc ttgctgcttc
    14041 gccttttgtt tcattgcgga cggcgatgat gagcttgctg gctccgagat cgagtagctg
    14101 gcgtgcgcat tccaggccga gaccagcgtt tgatccggta acgatagctg ccttgccgcg
    14161 gaggtcgaca tcgcggggca ccggcggtgt tacaaagagc tggcgatgga gaaaggctcg
    14221 gatgctagcc ctcttctcgg ggttgtcgaa ggcagcgcta gccatggctc ctgagcgagt
    14281 gtagtcgaag ggcttcgcac gagcgagcgc aagctggcga tggatccggc cgggtattct
    14341 caacgtcccg cagatatcga atagcaagga cctcgaggga tgctggcctt gtcgcttcga
    14401 ctcgaacctg gaatggtttg ttgcggcagt ggcggaagaa tcgtctcttg cttgtcttgg
    14461 agtcactgtg gtgagttcca gaagttcgca gggaggcaac tgccaggcac acacagcaag
    14521 gcacagcgag gcacccggac tcgtcccgta ggtgttaagg acgtcgctaa agctacctag
    14581 tcaggcactt ggacggtaag cgaacactgg gccagcattc atggcgcgta tgatggatga
    14641 gagcgcccca gatgttacgg caagctgcgc cctacatgcg agtggacgca tgcagcttgc
    14701 tttcgttcag cgaggaattc gcggggcacc aggcctgccg gtcgcttaca gctacgcccc
    14761 cgaatcaccc ctcaacaatg aaacgcggct ggacgagccg tctatctcac agagatcgag
    14821 atgccctcag catccgagct actagccaat atacgagtca aagtacactt tacaagaaat
    14881 tccgtgatgg catgtagtct aaatcgcagc tgcaagggtt tagctggttg gatgcacgtt
    14941 gtccccgtcc cctactgcgt tatagcaggg cggatcagcg catctgaact ccactgtggg
    15001 cgcccaggag gaactccaca ttgtagtgcc gctgcaacgt ggaatccttc acttctaaca
    15061 aatcggaaag cagcatcaca gtcggcaggc atgtatttgc cttgtgctaa tagcgactga
    15121 caggcagata gtggcagata gtggatcgtg cggcgttcgg agaaccaaca aggattgtac
    15181 gcatagaggg ttgcgcggaa ggatcatgtc gtattatatg cgctgcatgt gtcagtcgga
    15241 ttcagcttgt atgggcaatg ctactggtgg atgctgtagg acactctatc tatttaaccg
    15301 agtacgtagc gttgctcaag cgcgagcaac cctctgttgg ttgtcaagcc aagtagctac
    15361 tagtgagtat actttatgcc atggagattg atggatgtgc tctcgtcttc ggcggtggta
    15421 cgttcggccc tagtccatgc cagcctacaa ttcggatcag agagaggcgt cgctcttgtg
    15481 ttacacccaa gcctattttg ctgacaatat ctcacgtcac ttagccaggg gcattggtcg
    15541 ggcctgtgcc ctagctttcg cgagattcgg agcgcgaaga gtccttgtcg cagacttgga
    15601 ctacgcggcc gcatgtgtag ttgccgagaa ctgtcaggcc atcgcctcca accccgactt
    15661 tcaggctgag ggtgcgctag tggacgtatg ttctgaggag tccgtgagcc agattacggc
    15721 ccgggccgcc cagacgttcg ggcgaatcga ctattgtgtc aactcggccg gtgtaagtaa
    15781 gcctgcgttg ctgacaacat actcccggga acaccggacg gttgattgac actgatcctc
    15841 acttttgccc atagcttggc gtacagaatc ctcgcgagat tgccgaagcc aatgttgcag
    15901 agtttaacca gctcctccaa accaacgtta cgggaacgtt tcttgtgacg aaatgcgcat
    15961 cggcgaccat gaaatcccag gatccacggc ccaactatcc gtccgcaccg gagcgtgggt
    16021 tgactcgcgg ttcgattgta aatctgggat cggcctcatc ttttgcatca acacccagca
    16081 tggtacagta cacgacgtca aagtttgccg tccttggctt aaccaagaac tcaggtgtgc
    16141 ttcggtctta tttccaaatt tgtcttgtgc aggtgtctaa tctgtccgca gcactcgaca
    16201 atgccgctca tgggatccgt gttaactgtg tttgcccgtc atgggtagat accccgatga
    16261 tcaaacaggc aatagccgac atcccgagct tgaaggatca gatcaactct gctgtgcccc
    16321 ttggccgcat tgcgagcgct gacgaggtag ccgatgcagt catctttctg tgcagcccta
    16381 gatcaagcta catcaccggt agcgggctaa tcattgacgg gggtacaacg ctcacaagcc
    16441 atgcataggt gacatcctac atatgctgtg gccaccctat tggccgaagg tggatcccaa
    16501 tgggtagatt acgataggtg aagcaaatat gcaggtttct gttacttcgc aacctgatgc
    16561 tgaccactat gtgatggttg gttacttgtc cctgattgaa gccatgtttg atagttgtgt
    16621 tgcagtcgga gctcctcctg catctcgact catgaggctt acgcatacgc catggtacag
    16681 ccttagggcg agacctcggt cagtacaatc agtgacctta aatctgtata tcgtattcag
    16741 ttgtacccga cttctaggcc agggactacc acgtcacatg ttgtacctga tggaaccttg
    16801 ctattggacc ctgcttcctt cgtcccaatg cgggcgcatc tttgcagagc cggtggccac
    16861 acccatcaat gccgtgaagg atcaagtcgc attgtatctc atatccttgc atcgtaggat
    16921 gactaaacca agttgaatat ttgttcctca actagcggga ggtccactgt cgtagatatt
    16981 ttcactgttc gcgtaatacc tgcatgacac ctagcaagct atgtaaacgt agagagacat
    17041 actcaacaag aataattgca agaccaggct ctcattatta tcatcattat ggcagaagga
    17101 aatcagagtg ggccgaagag agacctgaag gaaggtgaaa tcaatgagta tggtctccct
    17161 cataacccca gagcccacgg ctatatcgga cagggattcc cagcacctgg gctgcgacgc
    17221 accgtccgcc acatcactgg tcacgatgcg gatggcaaag ccaccttttt gaccacggac
    17281 tgcggcgatc atcatctgat catgggcgag cagcaagcgc ttgccaacat tttgtactca
    17341 acccatgaga caccagtcaa catcaatgac gacgtggatg ttattcacgc aaaggagaac
    17401 caggttagtt atgacggatc cagctcttag cattagccaa cacatattaa tgattcttag
    17461 ccgcctcttc actaccagaa tggtacagtg ttgcgtatga ttgatttcgc tcccaacgag
    17521 atctcaccca tgcaccgtgc tctgtccatc gactatggag tagttttaga aggcgagttc
    17581 gagctcatcc ttgattctgg cgagaaacgc attatgcgcc agggagatgt cagtattcag
    17641 cgagctactg gccatcagtg gcgtaacctg accggaaatg gcacacttcc tgggcgcatg
    17701 atgtggttcc tgctcggggt tcaagacgtt gttgttaaag ggaaaaggct tgagggatat
    17761 cttggtccat taggagtata ctatgaggga aagacagaag aagaagtacg tgttgaccgg
    17821 caggggacag atcaagcggc atgatagaat ttatcgcatc actttcaatc gaagagacga
    17881 atgaatgtaa acgggttttg ggtgatgaat gtattattat tacacaggta ctggttactt
    17941 caaaagagta attagcccat catctactgc ctttttagtt tcagttgatg ggcatctttt
    18001 aacttcttga agtcaaacat accccataga ataaagtcct catgatggtt agccatttct
    18061 atacggaggc aaagcatgcg tagacacata cccaaacccg gcgaggtgcc aatgcgtcta
    18121 atagccgtat caatgtacta gcatggccgt accaaaacca agctggtgga ctctgtctca
    18181 ggctttgaga aacaactttg tctgcataat caaatcgatc cgtggttgct ttaatccagg
    18241 tctcatggtt aggtcacagg cttgttgttc tctgacacat acttttggct ggatcgctta
    18301 cttggttttc tctgcacgtg ctctgtgaac tctgcggcaa gtggagcgaa aagtgagtct
    18361 gtcaatgggc tttagtatcc ctatagccca gaagttgcgc acagcgttta ccatctggga
    18421 tattcctgcc gtagtctgtt ttcaggaagt ttgtaccaac ttctcctgat attatcttaa
    18481 tgggcgaatg ttagccatga aaattatttg tggcaatagg catacttact gtaaggatat
    18541 tgacacttaa aaacagatgt ggtcaatcta tagtatcttg agacttggtg tggtaagaag
    18601 cgctcactta aatggagcca tttcaactcg tagagtgctt gaccaatggt gcaatgctgc
    18661 cttgctggcg ttgtaagacg ctgtcattct gagttggtga gctgctctct tgacgccctc
    18721 tgtcaacgca tcaacggctt acatccgtat acatacggca caatgccacc aatggagcca
    18781 atgttgacga ttgccccttc agatctgact agcaaatcgt ggaagtgatg aaccatcctc
    18841 attggcccaa atacgttcac gtcaaatatt ttctgcacag cagtgacgtc cgtatcaatc
    18901 gctgtcatag tgtagcctag gatctgtctc agctatgtct tcaaatgaaa ggctcgaata
    18961 ttttacaaag tccactaaca acgcgtcaat atatacctat ataaaatctt gatcatgatc
    19021 tgtatgaata ggttgaactc acgcattgtt aaccaagatg tcgagcgagc caccggtgat
    19081 cttaatgaca ttctgcttca actttgcaat tgaatcatca ttggtcacat ccagcggcaa
    19141 gaaggtgatt ccagcctctt tcaggtgcat gctcgattcc gaaggcagaa tagtggcaat
    19201 aggcagaacg ccgtggcgtt tgtactctcg aaccaaggct tcgccaatcc cgccttggcc
    19261 gcacctacga ttagcgagag gtttagtgat gcaaccttct gcttttggag tgcgaacata
    19321 cccagtaaca agggcaaact taggaagcga ttccagcatt gtcgctgtca ctgacgcccg
    19381 ggatcgactt ggtgtttgtg agtggtacag ttgtggaaaa tgcgatatca gcaatgggag
    19441 cacaagacaa tcggactagg aagtggtgtc aacatctcat cacccctgca tgatttccac
    19501 aaacccatgt caagtgacta gatgggattg atatccgctg gcgccgtgtc gttctactgc
    19561 caaggtttta gaaggatgcg tgtggggact agatagatga ctgctgacat ggtagcgata
    19621 ctgcatgcat gacaccatag gtgataaata cgtagctcgc actagctacc ggcttatgta
    19681 ctccgtagat gtaggcacta gccagtgtat gcatttggat caggcacgca ccccatcatt
    19741 gggcaatatc cgactgggtg gcgtatcgga aagggtaaaa tataaaatca aatgactacg
    19801 ctaggtccgt ctaagacaaa agatatgcct gccaccgatc tcgttccata gtacctatgt
    19861 attccaagat caaaggttga tgtgtgttcc gaggcacggc atttttacgg tagatggagt
    19921 ataagtaaaa tttccatgcg cgaacttctc gcaaacttct gaggtaaata gtatcaatat
    19981 tggttggtag ataagacaca atgctggagg aagctgctcc ccaaccggag gcttgtggtc
    20041 tcccgttcgc aagcctgaaa ccagatacgg cttacagcat gtgtgacgat ccagtatgca
    20101 tcgtcggtct aggtatggac atgagtctcg atggttccat gccgatgaga ttttgacatc
    20161 tgacattttc attcaatagc ctgtcggctc ccgggggaca tacagtctcc gtctgagcta
    20221 tgggacttca tcatgaagaa gagatccgcc caagggccat tgcctgccat gcgcttcaac
    20281 atgaagggtt tctaccaccc agatactgcg cgcgctggtg taatgggcgc tgatggtggc
    20341 tatttcctac agcgagacgt tcgcaagttt gagaatagct tcttcggagt caacaacttg
    20401 gaagcaacat atatggatcc gcaacagcgc caactgctcg aggttgtcta cgagtgtttc
    20461 gaaaacgccg gagtgtcttt ggagaatatt tcaggctcca atactggcgt ttatgtcggg
    20521 aatttcacga tggatttcca aactatgcag acacgagatc cagactacgg gtcaagatat
    20581 acagcaacgg gcacgggcac ggctatcttg gcaaacagaa tcagccacat tttcaacctg
    20641 catggcccaa ggtacagccc ccatgtcgct tatagagtca caatacttat cgcaagactt
    20701 tagcttcaca ctggatacgg cctgttcttc atcaatttac tgtcttcaca atgcagttcg
    20761 tgcgattcag tccggggact gtgacaacgc cattgtcgcc gcagcgaacc tcatcacgtc
    20821 accagagcag catttaggca cgatgaaagg cggagtgctg tcacctacgt ccacttgtca
    20881 tacattcgat gtatcagccg acggctatgg acgtgcggaa ggagttaatg caatatatct
    20941 gaagaaacta tcgagtgcac tgaaggacgg cgacaaggtc tggtccgtaa ttcgaggcac
    21001 agccatcaat gcgtcagtct gaaaactatc tcttggaaca acaaactact cacagttaag
    21061 tacaggaacg gaaagacagc aggtattgct cagccaaacg ctgttcttca ggaagctgtt
    21121 atacgaaagg cgtactcaga tgctgggctg agattcggtg acacggacta cgttgaatgc
    21181 cacggaactg gaacggctgt tggtgatccg attgaagtag atgctcttgc atcttgtttc
    21241 actccgcgat atagaactcc gctgctgatc ggttcggtaa gtacggccgc tgtcttgtta
    21301 cgttctagca ctcgcctatg ttatgtccca ttcgttagct aagaatacat ggccactagg
    21361 tgaaaacgaa cctcggacac agtgaagccg ctagtggcct gacatcactt atcaaagtgt
    21421 cccttgcatt cgaaaatgac cacattccac cgacatatgg cgtgaaaacg ctgaacccaa
    21481 aacgtgagtt agttctgttt gatcattacc atgacgtttg attttgacaa actatccaaa
    21541 gtgaaactcg acgaaagaaa tttcatggtt gtgacggatc ctcaaaaatg gccgggggag
    21601 atccgccggg ctagcatcaa ctcctttggc tacggaggag ctaatgccca tgttatcctg
    21661 gagtgtgcaa aaagctacct caggaccctt acaccaagta gagacatgcc cacggaatcc
    21721 ataccgcgag tgctcgtact tcctgtatct gctgcttcta ggaaatccct ggagatgcgc
    21781 atcgagcaag tccgccagct ggcctgtcac tcgaataaac atacaatgaa gcgactggca
    21841 ttcacactca gtcagcgccg aagctcgctg gtgaccaagc gccatctttt agtgcaggct
    21901 tgcgaggatg gatcattcaa gtacatcgaa gataccaaac tggaaacagc cgaatctact
    21961 ccaacagcag ctttaccgtt agcatttgta ttcacaggtc agggtgcgca gtatgctggg
    22021 atgggcaagg aactactgag tactgatgag acgtttctgg ctaccattcg tcagctagac
    22081 caggttctga aagcaatcgc agctccgtat ggccctgagt ggagtcttga acaaactatg
    22141 ctcgacccgc cagaccacag ccaagtgcac cacgtaacac ggagccagcc tctatgtaca
    22201 gcaatacaga ttggtcttgt gaagatactg cgtgcctggg gaatcagcgc ccatgccgtg
    22261 gttggccatt cttcgggcga gatcgcggcg gcttatgctg ctggcctcct cacagagtcg
    22321 caagcgatca aggtggctta ttttcgggga tatgctgcgg ataaactcca aagcgtgggt
    22381 gcaatgatgg ccgcgggtat tagcgctgac gctgcctcca atatgatcag cgaaaaagga
    22441 ctcgatggac aggtctgtgt ggcttgcgtc aactcgccca tgagcgtcac tctgagcggc
    22501 gaaccagaat gcttgagcat tctggaggcg gcgctgaaag gtcagggcat gttcgcccgc
    22561 aaattggaaa ctggaggccg tgcttaccat tcatatatga tgcaagagat tggcgacctg
    22621 tacgaacagc tactcaaaca gcctcttgag gatattcaaa caggtccgtt ggcggcgacg
    22681 atgttctctt cagtcgggca cacggatgaa tctcttcgaa cttttggaga gtcgttcaac
    22741 acgaccacgt actggcggga gaacctcgaa aagcccgtgc agttcaatgg cgcgttgact
    22801 aacttgctag ctgagaaaaa tttccacata atagaaatcg gacctcattc ggctttgaaa
    22861 gggcctatcc aacaagtccg ggccggactc agactcagca accaacaact tccctataac
    22921 tgcactctag tcagaaatat cgatgcaggc attagcctca agaatcttgc tggcaacctt
    22981 ttcatcggca gccacaagct caactggttc agtgtcaatg gtctgcccag gtcgggttta
    23041 actcatctcc acgacctccc gccatatccc tgggattatc ctgaagtgct tttccatgaa
    23101 ccacgtccga gtcacgatct tcggcaacga aaatacatac gacatgagtt gctaggttca
    23161 aaacagcttg ccggcgacgg tatacaatgg agttggcgga atattctacg cctcagcgaa
    23221 atgccgtgga tcaagggtca taaagttgac aaccaagtcg tctttcccgc taccggttat
    23281 ctttccgttg caatagaggc gctatcccaa atactaggta tcaaggatgc gatagcagac
    23341 cagtgcaccg aatcgtccac tgtctttaaa ttcgcaaaag tgaacatcgc tgcagccttg
    23401 gtcatacaag cagacgacga aaccggcaag aaaaccaccg agcttcatac cacaatgttt
    23461 ccaagacgta tatcaacatc tgcgacatct tcaacttggt atgacttcat cattgtttct
    23521 tggatagcag gtcaatccac cgtccactgt actggcgggt tgcgagttga agatatccaa
    23581 gacctccacg gcactgtgat agtccctgac gccgaacagt ttgagctgtg ggctcctgat
    23641 tcatggtatg aaaagggcaa agaagaaggc ctttggtttg aaggggactt caagtccctt
    23701 acaagtctac gcactgatgg caatagggtc aggccagaga gtatctgtac cacaaggttg
    23761 atcccatcgt gcgccaacga caaaaacgcc atggtatatc ctgtacatcc aatcactatc
    23821 gatgcttgtc tacaggcatc aataatgggt ggaacaggag gtaacttggg tgctcttaag
    23881 gcacatctcc ctgttttcat ctcggaagct cgaatcagat ctcttgggcg caatgtgccc
    23941 gactgcgaag cgttgatcca cacgagatcc gccaagactg gtctgtcgtc tcaaagaata
    24001 gacgccacac ttcgcgattc tcttggtgcg cccgtggttg acctgaagga tgtgcgcttg
    24061 tcgctctata cgtccaaaac ggtagacgac ttggatagca cagagtcaaa gctgttgcgc
    24121 cacccgtgtc ttcgcactag ttggaaacca gacattacca cagtgcacag taacgtccaa
    24181 gatcaattca atagatacat cattgaacat tgccgccgat atctcccaga gtcggaacac
    24241 atcagctctc tggcggcaat cgcagccctg gtcgatctag taggacataa gaacccaagt
    24301 tcccaagtcg tcgagatcag caaacgttct acgagctgcg aagaagatgt gtacattttc
    24361 gatcgagtgc tgggaaagga cactgagttc ccgcgatgtc gttcttatcg agtcattggg
    24421 cccgatgcgg aaggacaaat acaaggcgac gccaatggaa ccttcgatct tgcggtgctt
    24481 cctgacggta ttctgtccca gcaatgttgg atccggtgcc caaagaagtt gagctcgatt
    24541 gtcagtgaca ctggaatcat cgttggcatc aaaacggatg aggcgctctt ccatctgcag
    24601 gctgccaaat tcgaagttgt agaagtcgtc gggaatgtat ttctcgcaac agcgccagcc
    24661 aagaatacca actctggagg cggtgacgtt tttcttgtgg tccaccatcc ctcacccgca
    24721 gtcctagaga tggcagtatg cttgattgac ttcctgcaga agagtttatg tgggtgcaaa
    24781 atagacatcg tcgatttcga tcagctggat agtcgtacac tcagcgagaa gagtatatgt
    24841 gtatccatga tagaggttga gcacgagtta ctccctacca tgagcgcaac ggacatgaac
    24901 ctcctccgca gaatgaccga caacgtggtc aacttgctat ggctgactgg cgccagtatg
    24961 ctggacagcc ctaagcccga cctgacgcta tcatatggcc tttcgcgtgc tcttatgctt
    25021 gagcaaccat ctttgcactt ctcggtgatg gatatcgggc gcatcgggac ttcgctctct
    25081 gacactcgga ctacctgcaa taacatcatc aggtcattgc ttcgatacac tgacggcaac
    25141 gacaaagagt ttacccagaa agatgggctg ttgtatgtca gccgcttcgt cccagacatg
    25201 aaactcaatg agttgttctg tcgtcgtctt gaaaacattg agcgtgttaa acacgagcct
    25261 ctacaccaga ccgccccggc aagactagac attagtcaag tcgggcacat cgactcgctt
    25321 cattatcagg agttgagaga gcccctcacc cgccttccag cggggttcat cgacgttgaa
    25381 gtcaaggcat tcagtctgaa tgccaaagat gtatatgctt tgaatgggcg tgtagaaaca
    25441 aagacagcaa ctataggttg tgagttcagt ggtattgttc aatccgtggg actagaagtc
    25501 accggtttag aaccaggcga tagggttgtt gtgatggcac cgaaccatct ctccactcta
    25561 gagcgtgtac cggcatgggc agcacataag atattgcctg gtgaagactt tgcgacaatg
    25621 gctagtcttc caatagtcta ctcctcagcc atgtatgctc tctacgatcg agcgcacttg
    25681 cgagcgggag agtcagtgtt gatccactcg ggcgctggcg ctctcggact ggctttgatc
    25741 aacattgctc aacgcgttgg cgccgttgtc tatactactg tgggctcgtt agcgaaacgg
    25801 gactacttgg aacgtgagtt tgggatacca agtactcata tcttttcttc ccgtgacagc
    25861 tccttcttgg aaggaatcag aaagataact gagggccgtg gtgtccatgt tgtggtcaac
    25921 tcgctcgttg gcgacctcat gcatgccagt tgggagtgca tcgctcagtt tggaaggttc
    25981 gtggaggtcg gcaagcgtga gctgattgat gctggccagc tgaatatgca tgcgtttctc
    26041 aaaaacgcga ccttcacagc atttgatctt tcggaactgt tctaccagaa tgattcgttc
    26101 tatcatgaga tatgggccag gtaagcgtga tctcttcttg catcactcac tcctatcatg
    26161 cagctgattc aatcgtttgc atttcatagc aagataagtg agacacttgc attgtatcgc
    26221 tcaggtcaaa tcaaacccac gcctcttgag aagtttgacg tggcggatgt tgcgcgggcg
    26281 tttcgatact tctcggctcg ggagcggatc ggaaaagttg tcgtctcgct cgaggatcct
    26341 aagagtatca ttcctgtaag ctccaaaaaa acccttctct gagagtgttc cgaactaatg
    26401 gaaataaaag gttgcgcccg cgaagtatta tactatattt aatccagata agatatacct
    26461 acttgtgggc tgtcttgggg gcctgggccg cagcttaagt cgttggatga tggctcgtgg
    26521 tgcaaggagg ttctgtttct tgggcagatc cggttctgac aagccgcctg cgcaagcttt
    26581 agtcaatcga cttcgtaccg cgggtgcaac cgtacacgta gtacgcggcg acgtctccca
    26641 tgcatccgat gtcgctgctt gcgtcaaagc ctgcaaggat actgggcacc ctattggagg
    26701 tgttattcag gcagcgatgg gacttcacga agcccttttc agtcgtatga gcaataccgc
    26761 atggcagacc tctattcaac caaagtgggc tggtacatgg aacttgcata acgctcttga
    26821 aggggaggcg ctggacttct ttcttctgac ttcttctatg tcaggcagtg ttggaactgc
    26881 cactgagagc aattactgtg cagcaaatgg ctttctcgat gcttttgccc gttggcgccg
    26941 atctcagggg cttcccgccg tttcggtcgg actcggtatg atttcagagg tgggctatct
    27001 gcacgagaat cccgaaatcg aagccctact tctgagaagg ggaattcaac ccttgaacga
    27061 agatgaattt ctgcaggtca tagacatgtc tcttgctcta gactcaccta gcggcgtgga
    27121 tgagtcccat gtactgacgg gcctcgaaac ctttgggttc cgcaaactga tggctcgtgg
    27181 gttcgacgtc gactttgagg ttgtacagga tgcacgcatg tcggtcttgt ccgccgcagt
    27241 tgcggcggag aaagaagcgt tcaagcggac agcaggccag tcccagctgg tagaccggtc
    27301 gaacctcgag gcggcagccc cctggttcaa gaccataccg gccaatgtct ttcacacgtt
    27361 tgctcaagaa cccgatgctt tgtcgatagg ggaggctgtt ctgagcttga cgaagaaacg
    27421 gttctcaaac ctgattctta tgccaataga tcagatagat gaccgtaagc ctctttcgca
    27481 attcggcgta gatagcatga ttgcggctga gtttcggacc tggttctgga acagcttcag
    27541 agttgacgtg cctttcctcg accttctaag tcctcagaag gacttgagca gtctggccga
    27601 gttcgtggtg aatggcgtgg tcattggcaa taaatctggc actgtctaag tatttcacgc
    27661 gggaatgggg ttctcttttc ctttggtttt catccgacct actattacct ttttcatgct
    27721 ttaaacaaga ttggagttcc agatcgctgg tgctcttttt ggagttacca gttgttgcca
    27781 acgtatttgg gagtcagcaa ctatacgtat aaggacaccg catttaggtc gaaaatcaca
    27841 acacaactcg atgagggaat tgattccgct aagttcaagg tgtatcatgt ttatgaatta
    27901 gtaaggtgga acatgtgaat ggcggcacgg tcgaagcaaa tctgtatcgt gacaaagcct
    27961 ctgcgtggca ctgtagcatg caatgtaacc ctgtaagcag ccacggatgc accaatgctc
    28021 agcccaaatc ccagggctct cccactacgt ctactgcagg atcacccgat ttttgtgtac
    28081 accatcggcg aaatgtggcg ctggttggtg acctaaatgg caggttagct ccgtgaatac
    28141 attgaccagc aggaactacg taggtttata acaccacttg catagctctc actaccatgt
    28201 aggtggcatg cccaatgagg ctttggacat gggtttctgc atggcatgtg tattgtactt
    28261 tatccgagtc tcactccgta tcacacctca gctacatgga ttgatgatcc ttcaatggag
    28321 tcatttattg aaatttcaca atgcacagct aatcgggcct cgtcgaagga tcatgtgcag
    28381 ttacgcgacc ctaccgcgca gtcatttctc acgcttccag aagaaatccg tcggaaggat
    28441 cgcggccgcg aggttcaata ggtcttcgat gcaatgataa atactggtcc tacatcatcg
    28501 tcgtcgaagc cgggtagcct gccattcgtt cctgcaagca ccacgtggct cccacgtgcg
    28561 atccttcatc tcctgggtcg ttccggtccc gtcgcacaat caaaaggtcg ccgctgtcag
    28621 acggcttagg tagttcaatt cgccatgtgg ttctcgctgc ctgccctctt ggctggcctt
    28681 gcccttccag gtgtgtatgc tgccgcgctc agtcgatctg atatccagac cgtcttttct
    28741 ggcgcccagt ggtcttctgc tggtaccatt gtttcatttc ctggctcaga tagcttcacg
    28801 aacgccacgg agcgatggtc cgtctttcat caaccgacgt acgctgcatc cgtcagcccc
    28861 gccacagagg ccgatgtcgc caaagccgtg agttcctagc ttttcagcac ttacaaaaga
    28921 ctcatctgct aagctcaatc attaggtgac gctcgccact tctcatcgca taccgttttt
    28981 agctacaggc ggtcgacatg gctatactac gacgctgggc gaacttcaca atggcctagc
    29041 gattgatctt ggtcaattga acacagtcaa tatagataaa tccaccggag ttatgaccat
    29101 tggtggggcg gtacggttta gtgatatcta caacccagtc ttcgaggccg gctatgagat
    29161 ccgtaggtgg atccaaaccc tttcccaaaa ttactcagaa gtagtctcgc tgacgggctc
    29221 gcagagactg gcacctgctc ttgcccaggc atggttggcg ttacactcgg tggaggcgtc
    29281 ggtccttggg ctggggttca tggcttagac attgacgcgt tgctctctct acgtgtggtg
    29341 acggccaatg gaaccgtgat tgacgtttca gacaactcga atccagacct gttctgggcc
    29401 atgcgcggtg ccggggccaa tttcggtgtt gttacctcag ctacttacca actgcagcca
    29461 ctagtaaacg acggtcagat atgggttgct gaggcaatct taacacctga cttgttttct
    29521 aactatttca aacttgtaga gacttacgat ggaggcaatt tgaaaccaga aatggccatc
    29581 atccaggccg gcgtctacga cgatgcagct ggggtaagtt caagcttgcg tcttacgact
    29641 acacagaagc cctgatgctg actgatttgg atagtttgtg atcgcggtta cttggtcata
    29701 cctagggccg gaagacaagg cgaatgagtt tttcaaacca ctcttagatc tcaatccaat
    29761 cgtcctgggc atacaaaact accagtggaa taatgtcatt caatcggtga gcggtggttc
    29821 ggatgctcaa cgttgcattg atggggctat taacagcatc tacaccattg atgcgaagaa
    29881 cttctctgct gctacatatg aaacggccta tgcggagctt ggtgcattct acgaggctca
    29941 tcctgaggca cgaggcagca caattcaaat ctcaatattt ccaaatcaag ctgctctcgc
    30001 tgtgcctgac gacaggactg cgtatccttg gagagagacc aaagcctaca tgtacgtgtt
    30061 cagtgagcca ggaaattttc ccggaaaact atcgtaaaca tagcgactga ttttaaaaaa
    30121 ccaacagaga tctaatcttc acgtggacgg gcacaaacca atcgctggag aaaacaacgg
    30181 acgctttggg gcgtcaatgg cgttcgacgt ttgccgccac atctggatac cccggcctgg
    30241 cagcgtacgt caactcggcg catggcgacg agtctttgga gagtcgatat ggggctaaca
    30301 aactgcctcg tttggctgca ctgaagaaaa catgggatcc caacaatgtc ttccgattca
    30361 acaacaagtt gccaacaaag tatccctagc tcaattatcc aaaggcgtct ttggatgctg
    30421 ggctaaaagc tctcgactag cccgggggta acttgccatg cgtctattgg tccctgaaca
    30481 atcataccta tgggtttggt cgccttcctc agaatagcgt agctggttca tagcttaatg
    30541 atatataaat ccaagccttt ttgataagaa tatttttttt acccaagttt tgacatctct
    30601 gatattgtag tatctaactc agctcaagca tgcttacatt ggagctgtca ggcagccaca
    30661 tgtctctcaa ccatagaata cctagtccat ctggtcgact gtctgcgctg ctccatttgc
    30721 tccgtttggt gcacccgaga ccttggaacc atccgtctcg cttacaggtg cgcaccaacc
    30781 aaactcatcc ttgaccttgc cgagctggat gcccttgagc tgagcgagca gtttcaggca
    30841 gatgggaccg gcatcctctt ggtcttcctt gatataggtg accttctcct ggttcttctc
    30901 ggcagccaag cgtgggtgct gcttgacggc ggagctgatg gaggcaggtg acgccgggtc
    30961 gaagggccgg ctaatggacc ggataggtac aagcgcggca gcagtaccag cagccatgac
    31021 ttcagagaac tgaggaagct cggtgtattt gatctgattt cccaggttag cttccgcgag
    31081 gacaagggaa cctgcaaggt caacctactg atcgcttctc taccttccat ccgaagcttt
    31141 ctccaatctc ggtgatgctc ttggcggtta cactatcaat gacgttcttg gagtccggta
    31201 caaccagtgt aacattctcg ccgtcggtca gagctccaat gaatccacta gtgctgaact
    31261 cgtccacctc ggaatgcgta gcactgtcca ggtggagggt aataccgtag ccctgagtcc
    31321 tggccttgtc gctccaccgc agcactggcg cgtagttgcc tccaaccttt gcactaccgg
    31381 tgccattcgg ggcagcacgg tcaaagtcgt ccaagatcag gcagtttacc ggatgtgtgc
    31441 cgtggtacac gccggtcggc agcacgtaaa cgcagaacat gtactcctcc gggggattca
    31501 ggcccagctg cgcgctagag ccatagatct ggggtcggat gtacatggcg gcgccggtct
    31561 cgtgcggcgg gacatactcg gcgttcagag ccacggcggc cttgacggcc tcgaggaaga
    31621 gctcggtcgg gacaggcggg atgctgatga actcggccga gtgctgcatg cgggcggcat
    31681 tgcggtcggg gcggaagatc tggatgtcgc ccgacggggt gcggaaggcc ttgaggccct
    31741 cataggcctg ctggccgtag ttcaaggccg gagacatgcc atggatacgg atgaaagggt
    31801 ccgtcacaaa ctggggcggg gtccatttgc ccgtcttgac cgagtaatgc gactcgacat
    31861 gaccgttgac tgcgtgtgac gcatgagtac gtgagctggg cgcggtccgg aattgaccag
    31921 cagagaggag agaaggaatg acaacccacc ttctcgcacc ttgaacccga cattggacca
    31981 gtcgatggtg ttaaccggcg ggggtgggaa aggtgccatg gcgtttcttg ttcttctcta
    32041 tggctatcgg cgcaggaatt ggagctcaca cagcagggtt cgtcaagcta gatatgggca
    32101 agcgacttgg agatagcggt acccgggcag gccgaagggt atttgatgtc aaaaacagcc
    32161 ccagtcgtta cggcgagatc atcaaatgcc gtctgcgtca cccagaaacc cgaaaatttt
    32221 gggccgggaa gctgaccgcc gatttgcgga gtagcggggc agggccctgc ggaagtgccc
    32281 cgcggcatgt gtgccgcgtg tgtactcgtc cttcacaggg cgtggcttgc cccctaccat
    32341 agtaaatccc ctgcatatgt cgcctggagc tccgactaga gttggggcaa ttaatcagca
    32401 accgtggggg tccagatgtt ggaggtacga cagaggtacg tacttgtacc tgagcagtgt
    32461 acgagtctac agtgcagtct ggagacgggt atgcttggac ttgtgcaaaa tacctccagt
    32521 agctgtgtcg cgtgctgaac gttgcagtga tcaccagcat gacctgggat gtgaatgcag
    32581 tcttacattg tcgaatggag tgcggccata gactctgagt ccaggtatgc tgcgctgaat
    32641 ctaactggtg tctgcccaat aatctgaaag ctgttctatt atagtaatgc accaacttta
    32701 gttccggttc gaaagttttc ctaaacacaa gatccctatt tctggagcgg cggccatgga
    32761 aaagtcgacc ggttgctctg gtgtatgact gaacgagcca gacttgaagt gatgcgatgc
    32821 tctgagctgg gcaggaacaa aagtaaacca gccaaaaaga agggaaaagg gagaagggaa
    32881 aaggacaccc gtgcaggggt tcgaaccctg gcccttggaa tcttctgtga cattgaaaat
    32941 ccaaaatcct aaacctctag acgacacggg tctttgtttg actgttgcaa gttgtgacac
    33001 aaatgggatt cgaataacca ccaacggcga ggtgcgggta gctgcagtac tgcatgccag
    33061 aggtgaagtc catgcccata cctaggccaa tcggaagcat actgacaaac gggcagggct
    33121 ggtattcata ggttgttcat ggatttcact caaactcaca gtccacgcgt attccggcac
    33181 ggcgacccaa actgacctga ggcattgcac agcataatgc agcagctggg acatggacca
    33241 taaatatgct tcaccatgac atacaaagac cacgctttgt caaggccctc caaacagagc
    33301 agagagactt gaacactttt tttttttggg ggggggggg
//
