# Supplementary material for: Genome sequencing and physiological characterization of three Neoarthrinium moseri strains
Source: BMC Microbiol. 2025 Aug 21;25:526. doi: 10.1186/s12866-025-04274-z (PMC12369201; doi:10.1186/s12866-025-04274-z)
Supplement: Supplementary file 16 — Supplementary Material 16. [file 12866_2025_4274_MOESM16_ESM.zip › BiGSLICE/input/Nmoseri/CBS16480/JAFEVA010000011.1.region001.gbk]

LOCUS       JAFEVA010000011        21299 bp    DNA     linear   PLN 06-APR-2022
DEFINITION  Neoarthrinium moseri strain CBS 164.80 scaffold11_Wmoseri_CBS_16480,
            whole genome shotgun sequence.
ACCESSION   JAFEVA010000011
VERSION     JAFEVA010000011.1
KEYWORDS    .
SOURCE      Neoarthrinium moseri
  ORGANISM  Neoarthrinium moseri
            Eukaryota; Fungi; Dikarya; Ascomycota; Pezizomycotina;
            Sordariomycetes; Xylariomycetidae; Xylariomycetidae incertae sedis;
            Neoarthrinium.
COMMENT     ##antiSMASH-Data-START##
            Version      :: 7.1.0
            Run date     :: 2023-12-04 12:18:39
            NOTE: This is a single region extracted from a larger record!
            Orig. start  :: 453067
            Orig. end    :: 474366
            ##antiSMASH-Data-END##
FEATURES             Location/Qualifiers
     protocluster    1..21299
                     /aStool="rule-based-clusters"
                     /category="other"
                     /contig_edge="False"
                     /core_location="[10000:11299]"
                     /cutoff="20000"
                     /detection_rule="(indsynth or dmat or indole_PTase)"
                     /neighbourhood="10000"
                     /product="indole"
                     /protocluster_number="1"
                     /tool="antismash"
     proto_core      10001..11299
                     /aStool="rule-based-clusters"
                     /tool="antismash"
                     /cutoff="20000"
                     /detection_rule="(indsynth or dmat or indole_PTase)"
                     /neighbourhood="10000"
                     /product="indole"
                     /protocluster_number="1"
     cand_cluster    1..21299
                     /candidate_cluster_number="1"
                     /contig_edge="False"
                     /detection_rules="(indsynth or dmat or indole_PTase)"
                     /kind="single"
                     /product="indole"
                     /protoclusters="1"
                     /tool="antismash"
     region          1..21299
                     /candidate_cluster_numbers="1"
                     /contig_edge="False"
                     /product="indole"
                     /region_number="1"
                     /rules="(indsynth or dmat or indole_PTase)"
                     /tool="antismash"
     gene            complement(3527..4970)
                     /locus_tag="JN550_004278"
     mRNA            complement(join(3527..3846,3939..4399,4455..4708,
                     4770..4970))
                     /locus_tag="JN550_004278"
                     /product="hypothetical protein"
     CDS             complement(join(3527..3846,3939..4399,4455..4708,
                     4770..4970))
                     /codon_start=1
                     /gene_functions="biosynthetic-additional (smcogs)
                     SMCOG1042:O-methyltransferase (Score: 162; E-value:
                     3.6e-49)"
                     /gene_kind="biosynthetic-additional"
                     /locus_tag="JN550_004278"
                     /product="hypothetical protein"
                     /protein_id="KAI1872075.1"
                     /transl_table=1
                     /translation="MAPIGLESAIAPSNIDAVPNLLAEVASAGDALSKAGDDSLAPRLE
                     LLEKARELARALETPREMMIQHPSNVMAISFGVYTNLWTTMAQNGDGPQKVSDLAKQIG
                     LQEELLQRMMRHVAASGYLNMTAPDEYTPNSFSKSLSLPVMYSGYYTGPPTLNPTFLEA
                     HDWLKGRGYKVPTDKFDTAYQVAHKTKLHWFEDMQSRPPHGQMFNDHMAGYLLGRPPWS
                     DSGFFPVKERLLDGFDADKKDAVLLVDIAGGMGHYTDQFRSKFPDAPGRLILQDLPVVL
                     GQIQGLDSRIERMEYDFFTEQPVKGARAYYTHFVLHDWPDEDAVKIASRVREAMKPGYS
                     KFLIHEHVIQPMKQDYEQTALDLIMMTGFGGKERSVAQWSELLENKCGLKIVNTYTVAN
                     GIESVIECERPE"
     PFAM_domain     complement(join(3608..3846,3939..4128))
                     /aSDomain="Methyltransf_2"
                     /aSTool="clusterhmmer"
                     /database="35.0"
                     /db_xref="PF00891.21"
                     /db_xref="GO:0008171"
                     /description="O-methyltransferase domain"
                     /detection="hmmscan"
                     /domain_id="clusterhmmer_JN550_004278_0001"
                     /evalue="9.00E-19"
                     /gene_ontologies="GO:0008171: O-methyltransferase activity"
                     /label="JN550_004278"
                     /locus_tag="JN550_004278"
                     /protein_end="385"
                     /protein_start="242"
                     /score="67.8"
                     /tool="antismash"
                     /translation="DAVLLVDIAGGMGHYTDQFRSKFPDAPGRLILQDLPVVLGQIQGL
                     DSRIERMEYDFFTEQPVKGARAYYTHFVLHDWPDEDAVKIASRVREAMKPGYSKFLIHE
                     HVIQPMKQDYEQTALDLIMMTGFGGKERSVAQWSELLEN"
     gene            5679..7219
                     /locus_tag="JN550_004279"
     mRNA            join(5679..5861,5920..6295,6362..6479,6540..6604,
                     6651..6681,6751..7219)
                     /locus_tag="JN550_004279"
                     /product="hypothetical protein"
     CDS             join(5679..5861,5920..6295,6362..6479,6540..6604,
                     6651..6681,6751..7219)
                     /codon_start=1
                     /locus_tag="JN550_004279"
                     /product="hypothetical protein"
                     /protein_id="KAI1872076.1"
                     /transl_table=1
                     /translation="MATPPTPLDPIYAGENSGPHVVASIIIVASLSTLFAAARLYVRLH
                     IVRKFQFDDYMIVLSVVCSWMSVGFSTAAVHSGSGRHIQTLSGKQISGAIQFTLFGFVP
                     GILSYVLPKMTVVTLLARLLNPSRWHLVWLWSMCIICLITMMGSVAIAFAQCQPTKSQW
                     DLSVKPDFCWSKWILVKYSWGSCAFSAFVDLYLSIYPAVVLYKIQLPRRKKIGLSIALG
                     VGSISTVVAIYKITVLKGLASPDFTFDSCNLTIWTIVEGSVIIIAACIPLLQPLLEKIR
                     KRSWSSNRKSQSLYLTPKNASGHHKGYADVELSNDKSRIRKARRQFDMESILETRNYDD
                     HLGAQPVPAGSQERILEEDETGLVTQTSRRQIQNKNIPPDPHNGIHRTDEIRISYAEDN
                     GNTSNSHRHQDSWS"
     gene            10001..11299
                     /locus_tag="JN550_004280"
     mRNA            10001..11299
                     /locus_tag="JN550_004280"
                     /product="hypothetical protein"
     CDS             10001..11299
                     /codon_start=1
                     /gene_functions="biosynthetic (rule-based-clusters) indole:
                     dmat"
                     /gene_kind="biosynthetic"
                     /locus_tag="JN550_004280"
                     /product="hypothetical protein"
                     /protein_id="KAI1872077.1"
                     /sec_met_domain="dmat (E-value: 1.9e-85, bitscore: 281.3,
                     seeds: 47, tool: rule-based-clusters)"
                     /transl_table=1
                     /translation="MNAFWQRLIQYLSSIWSYFPTIVAAQARTGAFILPPRQQPSTPTR
                     HTQKGLLLREAYSDEPKAQDIRDPPQIYWYRTAGHVLDALMQGANYSRPAHDYVMSFFK
                     DTVAPFLGPTDQPSFKRWESFMTDDHSPIEISWDWRGSADEPVIRFSIEPIGLHGGTSV
                     DPMNAVGPESFKRTILETLPKIHTSWFDHFDLFFNGRATQASTEESHPSRIFWGFDLKG
                     SCITAKAYFFPGPSARSMGTSNFHTIAQAIVCAPYCTPDKIQAFDKLATFADGPGTEAL
                     EFEMLAIDMVDPLESRFKIYFRDRSTRFSSVCDAITLKGQKTGVHIDRGLRSLEQLWCS
                     LFDLSDVSEDAELQLNEHRTAGILYNAEFRLGSRYPDVKIYIPVRHYSSSDQNVMDRVE
                     EFIDNQRQGIHLVRRSASEVPSSAYAEAMKRIL"
     aSDomain        10193..11224
                     /aSDomain="TIGR03429"
                     /aSTool="tigrfam"
                     /description="arom_pren_DMATS: aromatic prenyltransferase,
                     DMATS type"
                     /detection="hmmscan"
                     /domain_id="TIGRFam_JN550_004280_0001"
                     /evalue="3.70E-84"
                     /identifier="TIGR03429"
                     /label="JN550_004280"
                     /locus_tag="JN550_004280"
                     /protein_end="408"
                     /protein_start="64"
                     /score="281.3"
                     /tool="antismash"
                     /translation="DIRDPPQIYWYRTAGHVLDALMQGANYSRPAHDYVMSFFKDTVAP
                     FLGPTDQPSFKRWESFMTDDHSPIEISWDWRGSADEPVIRFSIEPIGLHGGTSVDPMNA
                     VGPESFKRTILETLPKIHTSWFDHFDLFFNGRATQASTEESHPSRIFWGFDLKGSCITA
                     KAYFFPGPSARSMGTSNFHTIAQAIVCAPYCTPDKIQAFDKLATFADGPGTEALEFEML
                     AIDMVDPLESRFKIYFRDRSTRFSSVCDAITLKGQKTGVHIDRGLRSLEQLWCSLFDLS
                     DVSEDAELQLNEHRTAGILYNAEFRLGSRYPDVKIYIPVRHYSSSDQNVMDRVEEFIDN
                     QRQG"
     PFAM_domain     10217..11224
                     /aSDomain="Trp_DMAT"
                     /aSTool="clusterhmmer"
                     /database="35.0"
                     /db_xref="PF11991.11"
                     /db_xref="GO:0009820"
                     /db_xref="GO:0016765"
                     /description="Tryptophan dimethylallyltransferase"
                     /detection="hmmscan"
                     /domain_id="clusterhmmer_JN550_004280_0002"
                     /evalue="1.00E-83"
                     /gene_ontologies="GO:0009820: alkaloid metabolic process"
                     /gene_ontologies="GO:0016765: transferase activity,
                     transferring alkyl or aryl (other than methyl) groups"
                     /label="JN550_004280"
                     /locus_tag="JN550_004280"
                     /protein_end="408"
                     /protein_start="72"
                     /score="281.9"
                     /tool="antismash"
                     /translation="YWYRTAGHVLDALMQGANYSRPAHDYVMSFFKDTVAPFLGPTDQP
                     SFKRWESFMTDDHSPIEISWDWRGSADEPVIRFSIEPIGLHGGTSVDPMNAVGPESFKR
                     TILETLPKIHTSWFDHFDLFFNGRATQASTEESHPSRIFWGFDLKGSCITAKAYFFPGP
                     SARSMGTSNFHTIAQAIVCAPYCTPDKIQAFDKLATFADGPGTEALEFEMLAIDMVDPL
                     ESRFKIYFRDRSTRFSSVCDAITLKGQKTGVHIDRGLRSLEQLWCSLFDLSDVSEDAEL
                     QLNEHRTAGILYNAEFRLGSRYPDVKIYIPVRHYSSSDQNVMDRVEEFIDNQRQG"
     gene            11929..13871
                     /locus_tag="JN550_004281"
     mRNA            join(11929..12057,12114..12774,12828..12988,13044..13871)
                     /locus_tag="JN550_004281"
                     /product="hypothetical protein"
     CDS             join(11929..12057,12114..12774,12828..12988,13044..13871)
                     /codon_start=1
                     /gene_functions="other (smcogs) SMCOG1092:hypothetical
                     protein (Score: 355.9; E-value: 7.2e-108)"
                     /gene_kind="other"
                     /locus_tag="JN550_004281"
                     /product="hypothetical protein"
                     /protein_id="KAI1872078.1"
                     /transl_table=1
                     /translation="MDPAEKDAIHNERFVRIICIGAGASGICLAYKLNRSFTKFSLTVY
                     EKNPGIGGTWYENRYPGCACDVPSHNYTFSFDPKPDFSSVYAGSNEIRSYFEDFVSKHG
                     LSHLIHMSHLVTRATWDEEKGEWTVEAKNLATGQTVESVCDILVHATGYLNKPAWPHVS
                     GLENFKGIKAHSADYDETIDLKGRDVLIIGGGSSAVQILPAIQPIVRSAKIIIRTPSWM
                     LPDISTETSTFTSHQIEEFVNKPELLMALRQENERTMNSIFTVYMKNSVLQNQAKALLK
                     SATKDILREYDSVDALIPEFSVGCKRVIPSGFRFLRTLKEANVNVIHSSASSFNSSGCI
                     TEDGQYHEADVIICATGFDTSYVPRYPVIASGLNLQSEWSRSIMGYMGVGISGFPNTFT
                     LLGPYTPYSNGPTLIAAEAQADYICSFIDRYQTEPIHSMTIRPSVCKEFTEQVATVMEK
                     LVWTDNCRNTHNNSRVGSRVPTTWPGSTLHYLEAIREPRWNDWDFQYRGNRFAWMGNGV
                     SQAEWDPTTDLAYYIRQHDDSPHLGRKARNLAIAKSGTRPARELHRQAKLGPVKAETMA
                     YGEVGIEANEMLIDQD"
     PFAM_domain     join(11983..12057,12114..12242)
                     /aSDomain="NAD_binding_8"
                     /aSTool="clusterhmmer"
                     /database="35.0"
                     /db_xref="PF13450.9"
                     /description="NAD(P)-binding Rossmann-like domain"
                     /detection="hmmscan"
                     /domain_id="clusterhmmer_JN550_004281_0003"
                     /evalue="8.60E-13"
                     /label="JN550_004281"
                     /locus_tag="JN550_004281"
                     /protein_end="86"
                     /protein_start="18"
                     /score="48.4"
                     /tool="antismash"
                     /translation="CIGAGASGICLAYKLNRSFTKFSLTVYEKNPGIGGTWYENRYPGC
                     ACDVPSHNYTFSFDPKPDFSSVY"
     PFAM_domain     12288..12734
                     /aSDomain="Lys_Orn_oxgnase"
                     /aSTool="clusterhmmer"
                     /database="35.0"
                     /db_xref="PF13434.9"
                     /description="L-lysine 6-monooxygenase/L-ornithine
                     5-monooxygenase"
                     /detection="hmmscan"
                     /domain_id="clusterhmmer_JN550_004281_0004"
                     /evalue="7.50E-07"
                     /label="JN550_004281"
                     /locus_tag="JN550_004281"
                     /protein_end="250"
                     /protein_start="101"
                     /score="28.7"
                     /tool="antismash"
                     /translation="KHGLSHLIHMSHLVTRATWDEEKGEWTVEAKNLATGQTVESVCDI
                     LVHATGYLNKPAWPHVSGLENFKGIKAHSADYDETIDLKGRDVLIIGGGSSAVQILPAI
                     QPIVRSAKIIIRTPSWMLPDISTETSTFTSHQIEEFVNKPELLMA"
     gene            15329..16921
                     /locus_tag="JN550_004282"
     mRNA            join(15329..15358,15437..16921)
                     /locus_tag="JN550_004282"
                     /product="hypothetical protein"
     CDS             join(15329..15358,15437..16921)
                     /codon_start=1
                     /locus_tag="JN550_004282"
                     /product="hypothetical protein"
                     /protein_id="KAI1872079.1"
                     /transl_table=1
                     /translation="MASQGGTTYNDAIDALNSLQTPFAIIEARRKAGIRPDAASIAEMR
                     AYLRRIGLAPSDLDRLNIIHVAGTKGKGSTCAFAASILQQYQKAHGVPRKIGLFTSPHL
                     IAVRERIRINGAPIAEDLFAKYFFEVWDLLGKAEEAEKAQGEDPVSEGERGGVPMATRP
                     IYARYLTLMSYHVYLKEGVDVAVYETGIGGEYDATNIVERPVAAGISTLGIDHVFALGD
                     TVDKIAWHKAGIMKLGSAAFTIEQVPEAAEVLQKRANEKKVELKVLGVDSRLKGVDVRP
                     DALFQKKNASLGVALAEAALQKLDPSFKQNLDQLPKEFVDGLEQVIWRGRCEVKTEGPL
                     VWHVDGAHTVDSLKMATKWFAGECASRQGPKALIFNQQGRTEAVDFLDGMVAALKSQGQ
                     GSFDHVVFCTNVTYAVTGYKRDFVNHQYDPAAIEKLTAQHQFAEKWSALDPNAKVVVLP
                     TIEDAINHVRDLAKDVDGQETVQALITGSLHLVGGALGILEKADAL"
     aSDomain        15530..16891
                     /aSDomain="TIGR01499"
                     /aSTool="tigrfam"
                     /description="folC: bifunctional protein FolC"
                     /detection="hmmscan"
                     /domain_id="TIGRFam_JN550_004282_0002"
                     /evalue="2.10E-88"
                     /identifier="TIGR01499"
                     /label="JN550_004282"
                     /locus_tag="JN550_004282"
                     /protein_end="495"
                     /protein_start="41"
                     /score="295.4"
                     /tool="antismash"
                     /translation="AEMRAYLRRIGLAPSDLDRLNIIHVAGTKGKGSTCAFAASILQQY
                     QKAHGVPRKIGLFTSPHLIAVRERIRINGAPIAEDLFAKYFFEVWDLLGKAEEAEKAQG
                     EDPVSEGERGGVPMATRPIYARYLTLMSYHVYLKEGVDVAVYETGIGGEYDATNIVERP
                     VAAGISTLGIDHVFALGDTVDKIAWHKAGIMKLGSAAFTIEQVPEAAEVLQKRANEKKV
                     ELKVLGVDSRLKGVDVRPDALFQKKNASLGVALAEAALQKLDPSFKQNLDQLPKEFVDG
                     LEQVIWRGRCEVKTEGPLVWHVDGAHTVDSLKMATKWFAGECASRQGPKALIFNQQGRT
                     EAVDFLDGMVAALKSQGQGSFDHVVFCTNVTYAVTGYKRDFVNHQYDPAAIEKLTAQHQ
                     FAEKWSALDPNAKVVVLPTIEDAINHVRDLAKDVDGQETVQALITGSLHLVGGAL"
     gene            complement(16985..18694)
                     /locus_tag="JN550_004283"
     mRNA            complement(16985..18694)
                     /locus_tag="JN550_004283"
                     /product="hypothetical protein"
     CDS             complement(16985..18694)
                     /codon_start=1
                     /locus_tag="JN550_004283"
                     /product="hypothetical protein"
                     /protein_id="KAI1872080.1"
                     /transl_table=1
                     /translation="MRMSSKVFYGSTAAIGAFHLAVRRATSHAIINPLTLLKCGQKPSS
                     SMARTYDSALSQLSALQSNFAVHSLFGPPALSASDVSPGKTQDLNALAIPEMLAWLGRA
                     GLATSDLAKLKCIHVAGTKGKGSVCAYLTSILTQSPFRSVAGRVGTYTSPHLVTVRERI
                     MLDGQPISQELFTKYFFEVWDAFTASARAEFHRQNGDKPAATKLDTATEAELQGPATKP
                     FYFRFLTIMAFHVFLREGVRSAVVECGIGGEYDSTNVLPAAAITASVVTQLGIDHVGML
                     GGTLPEIAWHKMGVAKLGRKCFTRNLRGETGARTMEVIRNRAQEIGAELVEVADQDVET
                     WGGVKAEGIGGLEGSFQKYNQALAVAAANEHLAQLKAPFTTSKVFDDLPSEVNQGLQHA
                     RLRGRCETREDGNITWLIDGAHTAESLQEVAKWYASKRTATPGSQMILMFNQQQREAGR
                     LLQVLLSSIAENGALGSKIFDRAVFTRNELDTRAGEEPERDLSVQKAAAEAFKEMCPGK
                     EAAIFDNVTGAVEFAESTDTQDAHSQKKMVLVTGSLHLVGALLRILEPEAPI"
     aSDomain        complement(17009..18409)
                     /aSDomain="TIGR01499"
                     /aSTool="tigrfam"
                     /description="folC: bifunctional protein FolC"
                     /detection="hmmscan"
                     /domain_id="TIGRFam_JN550_004283_0003"
                     /evalue="3.00E-86"
                     /identifier="TIGR01499"
                     /label="JN550_004283"
                     /locus_tag="JN550_004283"
                     /protein_end="562"
                     /protein_start="95"
                     /score="288.2"
                     /tool="antismash"
                     /translation="EMLAWLGRAGLATSDLAKLKCIHVAGTKGKGSVCAYLTSILTQSP
                     FRSVAGRVGTYTSPHLVTVRERIMLDGQPISQELFTKYFFEVWDAFTASARAEFHRQNG
                     DKPAATKLDTATEAELQGPATKPFYFRFLTIMAFHVFLREGVRSAVVECGIGGEYDSTN
                     VLPAAAITASVVTQLGIDHVGMLGGTLPEIAWHKMGVAKLGRKCFTRNLRGETGARTME
                     VIRNRAQEIGAELVEVADQDVETWGGVKAEGIGGLEGSFQKYNQALAVAAANEHLAQLK
                     APFTTSKVFDDLPSEVNQGLQHARLRGRCETREDGNITWLIDGAHTAESLQEVAKWYAS
                     KRTATPGSQMILMFNQQQREAGRLLQVLLSSIAENGALGSKIFDRAVFTRNELDTRAGE
                     EPERDLSVQKAAAEAFKEMCPGKEAAIFDNVTGAVEFAESTDTQDAHSQKKMVLVTGSL
                     HLVGALLRI"
ORIGIN
        1 aaagtgtctt gcaataatat actctgtatt cctagcacca tgtaccaata ggaccggtat
       61 atcgtgtttc atcaatgact agaaacttag gaggcaagcg agaagcttac cgtcgaccat
      121 agtcttgtgc cgataaagga tagatatgtg agaccttttg gagcgtgaat tgcaatttat
      181 tgacggagaa tgttgtaatt atccacgata tccagggaga aatattcacc acagtgtttg
      241 agagtcaacg tgaagccatg tgccattttc gtcctgcctc aaaatgtgcg attctttgtc
      301 gaaagtatag tcgacatcat gggtggtaga gagttttcgg caatatgata gaaacctcat
      361 ttgcaatcaa atatcgcaga cgggcgcaga cagacgatat ctacccacgc caaagcaccc
      421 aggaactgaa ccatggtggc caccacttgg acgccagaaa gctgaggaga gtttcctcgg
      481 tcttagtact gagtataagt ctagcatcac gattcgttat gtcatacaat aatccgcgtg
      541 gagaacacga cgttgtgttg tcagtccggg aggcgctgct atctggcgca atacaggcgg
      601 tgacgaactg cgcatagtaa tgcacctagg agtgcaagag cttccaaacg cctctttcat
      661 gcttcgagca agcgatgagc acatggcgag tatactactc agcttctgta agattgggac
      721 aaggttttta gaagctgttc tgacaggcct cccgggttga tcttcttgat caatgaatgc
      781 gaactcatga tcgaacgatg ttaaagtttc cgacttatag tagctcaata tgtctaggcc
      841 atatgcagaa ttgacagtat ttctcacaat ctacggcttg tccattttct cgtggcccga
      901 tgtgtattgc gagctccagc acagataatg cagtgcactt tggctctggg cttctttccg
      961 gtcctcaggc tttcgacatt attgcctttt ccgcaggctc gaaagcaaag cccacttggt
     1021 caagcgcgcc accttcaaga tacgtcttag acatccagca ctaggatgag gacgacgcca
     1081 tcattgacaa atggatctgt taccatgtct caagcccaag gaatgccctt ggaacagcaa
     1141 gcgggtaact agggtgagga ctggcgtctt ggttgggatt ctaaatgtct acggcgttga
     1201 gtatctaaac atcgcttgca tgtagctctt gctaacattg ttgcacatat gaatgccacg
     1261 gcgttggtta ttggtgagaa ggcagcaaac ggcttcatcc gtaggcttga cctatagttg
     1321 gccgagactt ggagtttctt gttagttgca gatatccgac tctacctgaa tgtgtttgaa
     1381 cttgccatac atgtgtaagg aatccattcg agtacatcaa gctgtttcta gcaaatacaa
     1441 atagcctttt ggtcttcact tcttcatttt tcttgaataa acttactatc ttctcatgca
     1501 tacagcacta ctgtgtcggc gctatcacat atcaatgatt gcacttaggc cttgtttaag
     1561 gtaaagtaaa aagtatattt cagcataagg ggtccattta tctttctctt tccccttact
     1621 tacacattga cacgaatgca gaaagtgttt tgaccacagc ctacatttcg gcgagagtca
     1681 agagtaaggc cagtcgtcaa agtcagatct gcatggacaa ggaagatccc aatgggaaga
     1741 gtacgctgag tgaagtcccc tttcttcttc ggtggcttca gaggcctttg tgacgtactg
     1801 atctcacaca gatagaacat tggaagctgg gaggatacga cagagatcgc tcaggaacac
     1861 ataatcgtcg tggaaaatgc tgttgatgca atgaaagtcc atactttgag ggaatcaaca
     1921 acgagattct gcatagatac cctcgcaaca gtttctagaa cagtctacaa tgaacagcta
     1981 tgagggtgtc gatactacaa tattgaatta cacagtattt acatagcagc gaatgatcac
     2041 gttccattag atatcgagat gaagccagat ccaaaacgcg gagggatcac tagaagagtt
     2101 ttgcgaagct gcctgcttgt cggtagatgt gacagaacta tgccaaacac gatccgacca
     2161 ggctacagcc tcattaggta tctaggtttt gtgcgcttaa cccgggcgca ccaggtacct
     2221 gacaggggta cacatattat gaaattccat cgagatcact atcctaacag tccggagagg
     2281 aataagataa gcgacattgt tctatggcca gtctcttgat tatatagccc gtttcccgcc
     2341 cggctgctcc gattttcact gtttcacgat agaggccgca gttcttgaac aagcaagaag
     2401 gcttgacaga ctcctcttcc tgcttgtcag acaggttggg cattgctgaa tcgtaattgg
     2461 cgataccaaa aggaacaggc tcttggaaag ggagtacggc agcttatttt gtgtactacg
     2521 gatctgactt tcctttcttc ttttgttaga gagagggtgg gaagaggagg ggggacggaa
     2581 ccgcggtcgt accactggct gtctgtgatg ggagcaaggc agaaatcctt tctgcgagcc
     2641 cctgtagcag cacatattca aaagtagcac cctagaggaa aattgcgtac tcgtatctcg
     2701 aagagacttc ctaccgagtg ctacacagga atcctgcagc agcatacact gcagctctgc
     2761 ggcgcggatc attccttcgc atctcacacc atgaatacat agccgtggag cagaggcgac
     2821 accagactgt gactccttct cgtgcattgt ggcatcgcta tgatcatcaa cctgcagcct
     2881 gagggattct attgctgggc acaacggttg catgtgggta cactttttca gatgccagca
     2941 gcctttttgt cggtctatgt gccgcattac ggcagtttgg tacgacattt gtacgcttca
     3001 cgtttcgttc tgaatggcta ggattccttc tcaaccagaa gttgccctgt caagctcccc
     3061 gatggatgtc cgccaattcc ccttaattgg aggtcgtaca ttgccttgat tatgcgggca
     3121 gtgtgttgtg aatttcgtga aatgcagcat ttcgcataga ctgcagaatc tggcttctga
     3181 gcagttcggt gagccaacgc cactcagtta ccccacgtcg gccagatggg cggcatggaa
     3241 ccgctgattg ggtaatagtt tatgaacgac acaaactgca acatgccgat gctgaaccgc
     3301 ccttgcattg gcacttttga ggccgatctt aaggtttagg tctattgatc tggacgctac
     3361 ggttaagaga agtctaatga cccccgaatc caccgttata aggcaatctc taatcatgac
     3421 ttctgcagcg tcatcctaaa ccccttaatg cccaggtgtt tgatataaag gaatgtcttg
     3481 tatcgtagcg tatcagcagt aggagcagat cgacgccagc ttcgccttac tcgggacgct
     3541 cgcactcaat tacgctctca attccgttag caacggtata agtattgaca atcttgagcc
     3601 cgcatttgtt ctccagtagc tcagaccact gtgccacact acgctccttg cccccgaagc
     3661 ctgtcatcat gataagatcc aaggctgtct gttcgtaatc ttgcttcatg ggctgtatca
     3721 cgtgctcatg aatgaggaat ttgctgtaac caggcttcat tgcctctctg acgcggctag
     3781 cgatcttaac agcatcctca tctggccagt cgtggaggac aaaatgcgtg tagtaagcac
     3841 gtgcacctag tgtcaagtct ttggttagtg aacccaaagg ataaatagga tcgagggaca
     3901 agtgatgcgg caaactagtg ctgcatcgag aaacccacct tttacaggct gctctgtaaa
     3961 gaagtcatat tccattctct caatgcgcga gtcaagtcct tgtatttgtc caagtacaac
     4021 gggcaagtct tgcaagatca gtcgtccagg ggcatccggg aacttggatc gaaattggtc
     4081 agtgtagtgg cccatgccgc cggcgatgtc aacaagcaag acggcgtctt ttttgtctgc
     4141 atcaaatcca tcaaggagtc gttccttcac cggaaagaac ccgctatcac tccatggcgg
     4201 gcgccccagg aggtagccgg ccatgtggtc gttgaacatc tgtccatgcg gcggccggga
     4261 ctgcatgtcc tcaaaccagt gaagcttagt tttatgagct acctgatagg ctgtgtcgaa
     4321 cttgtctgtt gggaccttgt aacctctacc cttgagccag tcgtgggctt cgaggaaagt
     4381 gggattgaga gtcggcggac tagttcaaag ctcattagac accagtaaga tcgaattttg
     4441 agcgcaagtc ttacccagtg tagtaaccac tgtacatgac tggaagagat agagacttgc
     4501 tgaagctgtt tggcgtgtac tcgtcagggg ctgtcatatt caggtaacca gaagctgcta
     4561 catgtcgcat catgcgctgt aagagctctt cttgcaagcc aatctgcttg gccaggtcgg
     4621 ataccttctg agggccatct ccattctgtg ccatagtagt ccacaggttt gtgtagacgc
     4681 caaacgagat ggccatgaca ttagaaggct tagctcagtt agccctgctg ttaattgtca
     4741 gaagattctc aactagcctg cgcccagaca tgctggatca tcatttcacg aggagtttcg
     4801 agcgcgcgtg cgagctctcg cgccttctca agtagctcaa gccgtggcgc tagagaatca
     4861 tcgcctgcct tcgaaagagc atcgccggca gaggctacct ctgccagcag gttggggacc
     4921 gcatcaatgt tggagggggc gatagccgat tccaggccta taggagccat ggtaactcaa
     4981 ggacggtgaa gatcttatgt atgggaactg gaacactttg acaagaaaga gcagcggtag
     5041 tgaaaaaagg tgtttaattt tgacggggtg ctgtatcatg atttgcaaat ctttatgatt
     5101 gcggggggag ctccttgcat gagttttcaa gtctgcaggt ctcgctcacg cctcacataa
     5161 acgtttgtgc tcccttactg cttaccgatg tagccacgat ataagaccat acgacgtcgg
     5221 ggcttactgg taccgttgga atatagaagc agtagcattg acataatgcg accccatcca
     5281 ttttccagat ccatgcaagg atcctaccca taaagctcat tatcgcaatc tgggaagggg
     5341 acccttgatg gtgggaagga ttcgacggga aggctactgc aggttgcggt acagttgcag
     5401 tatccaagtt gggttgcggc cgttacgtag gacgattgga tgattggaca accgaacaaa
     5461 gcacccgggt aggattgtcg cacatgaatc acgagtttct gacttgcata aaaagacccc
     5521 ccaaaagcaa atccatcttc gtgttcgacg gcattgccat gagttgctag aacctcctaa
     5581 cataaactga aaatacaatc caaaagacat gcaaaagaca gcaccatcat ccatggtatt
     5641 accttcatct gttgcgataa tagtggcgac cagacatcat ggcaacgcca ccaaccccct
     5701 tagatccgat ttatgcggga gaaaacagcg gaccacatgt tgtcgcctcc atcatcatcg
     5761 tcgcgtctct tagcaccctg ttcgccgctg ctaggctata cgttcgactt cacatagtac
     5821 gcaagttcca gttcgacgac tacatgattg tgttatcagt cgtaagtggt gatatgatcg
     5881 ttctgtggcg cacaaaatat agtattgaca gtgtataagg tttgtagctg gatgagtgtg
     5941 ggattctcta cggctgcagt gcactcggga agtggccgac atatccaaac gctcagcggc
     6001 aagcagatat caggagctat tcagtttacc ttgttcggct tcgtgcctgg gatcctctca
     6061 tacgttctac ctaaaatgac ggtcgtgacc ctcctagcca ggctgctgaa cccttctcgg
     6121 tggcaccttg tgtggctgtg gtcgatgtgt atcatctgcc taatcactat gatgggctct
     6181 gtcgccattg ctttcgccca atgtcaacca acaaaatctc aatgggatct ctcggtcaag
     6241 ccagacttct gttggtcgaa atggatcttg gtcaaatact cctggggctc ctgcggtcag
     6301 tactacattg ggttgcttta tcattatatt tcccttcgcc atgcttacag cttctgaaca
     6361 gcgttttcgg cctttgtgga cctgtacctc tctatatatc ctgcggtggt actgtataaa
     6421 atccagctgc caaggaggaa gaaaattgga cttagcatag cactcggggt gggctcaatg
     6481 taagtggctt ttgccgtgtt ctttatatgc tggacggcgt tttctgatgc caaatgcagt
     6541 tctacagttg ttgctatata taaaattacc gtactcaaag gccttgccag tcctgacttt
     6601 acgtgtaagt agctctgagg acccgttgcg gtatctactg atttccatag tcgacagttg
     6661 caatctaact atctggacta tgtgagtgtc aagcaagaca tgacattgca ctggtgctac
     6721 tgataacccg taaggctgac tcctgaatag cgtcgagggt agtgtcatca ttattgcagc
     6781 ttgcatacca ctgctacagc ctcttcttga gaaaattcgg aaacggtcct ggtcttcgaa
     6841 tagaaagtca caaagccttt acttgacgcc aaagaatgcg agcggccatc acaaaggtta
     6901 cgctgatgtc gaattgtcta acgacaagtc tcgtattcgg aaggcgcgcc gccagttcga
     6961 tatggagagc attctcgaaa ctaggaacta cgacgatcac ttgggggccc aaccggtacc
     7021 agcaggaagc caagagcgaa ttctggaaga agacgagact ggattggtga cgcaaacctc
     7081 tagaaggcaa atacaaaaca aaaacatacc acctgaccca cacaatggga ttcatcgaac
     7141 ggacgagata cgtattagtt acgccgaaga taacggaaat acttcaaatt cccatcgtca
     7201 tcaagacagc tggtcatgaa gggttgatat tagttggagt acaatttaac agcaattttc
     7261 tttctcacac tcctcgttgg aggacgcgct agtggcccat tatgtagtcg ttaaaatgag
     7321 aaagattctg cgcacagaag ttggatcaag ttcacaagat ggcggtctta tcagaggcag
     7381 ggcattgttc taattgcaag acaccatttc atcgaacaca aatttggcag cgcactgttg
     7441 aagtaatttc cagctattat caagcaatct gaagcatgga aaaattccac ttcggggttc
     7501 gtgtattgca tctatctctc atgatagtgt cacgcatcag tgtggacgga cagcagcaag
     7561 ccaacggaag ccaagaactc tacagaactg gccacctgga tcaattggct cccgcggctt
     7621 agcagttgca cttcttagac ctgacattca tagcaatcgg gagaagggat ttgcatgagc
     7681 aaagcaatca gaaatagcgg aggcgaaaag tttggtctgg ccaattcagg agagccatag
     7741 cttcaataca tcagaaatgt gcctgctggc tacacaaagc ccgtaccaga gaggtatggg
     7801 cactgaagat ctgccagaag tggcgggcac tttgattcac cggcaatgtg atgggttgcc
     7861 acatcgcata gaggtgccta catcattagt aagggcgcgc ctcacacggt gctacatgat
     7921 attcatgtga cgttaaaccc agccgaccat cctgattcgt tacacttgat gaacaaccga
     7981 ttgtagttat tgcctcgcag atcaaccaaa gaattcgcga tcctatatat gtatgcttgt
     8041 gtaataatgg cgtagccgct agtacgtatc tagaacaggc ttcagcagcc ttgccaacat
     8101 agtccgaaca caacagatgc agaatcacac agtactatgt aggcgctgtt tagtcggtga
     8161 accttgaact gtgactagag aaataaatca ggcaagtact gggcggatca tctgcacgta
     8221 ctatgtaggc tgttactgga cttttcatac cgcatgcacc cggttggaag gatcatgcgg
     8281 ctttccgtcg accatcatgc tgcgccgctt cacttgcccc ttttccaacc agaggttggc
     8341 aaagaggttt tgttcgaact gagcaattaa ttaaacgcgt ggaggacatt tacaattgca
     8401 tttcagttct tgcagtgatt aagtacgaga ctgattataa aatgcatcag gtagctaacg
     8461 tacaacatgc tctcttcacg gctttctctg acccatacaa ccggataata gataacatga
     8521 gctgcaagac gccaggcacc gactaagcag cttgggaagt ctggatgctt attgctaaat
     8581 gtaacccccg caaggcggct ggttccgtaa cggggagacg acaagatgcg gacaggcgga
     8641 tgtgctccac cgagtcccat gtcatcttct catgccaaaa gtagtagtat gttgcgctcg
     8701 acgagtggct cgtagccgat ggaaaaacgt gccaaacttg tgtcagcttc caaggacttg
     8761 cgggtgtccg tctatccctg ctgactcatc cacttgctgc aagactcact agttacctgc
     8821 tagccagggg tcaataggtc ccaatgtgac gagccgagct tccgcgcgat cgtaatgcag
     8881 tcagcgacac gactgcgtaa cgcccgccgt aagcacttga ggtgacggtg caaaccaaga
     8941 tcttgtgggg gaattgatag tctgaccgca attttccatt tgtcaagaaa cgaagacgaa
     9001 atatggaatt ttgctgatat gctggcctac agtcgatgca ggtactgatg ggtgtacccc
     9061 agcggccact gcgtgacatg gtcctcaatc tgttttcgat gccatgcacc agtgcgactc
     9121 atattaccct tcgttccaag gggggtttcc atcattatca tcaatcgttg aatgcgttac
     9181 aacatcagca ccgctttgct atttcactat actaatttcg attgtgatag aaggatctag
     9241 atcccggata gcagcctgta gccgacattg tccctggagg gtgtggtccc atccgattgt
     9301 gaggcttttt ttttctttgc ttttcttttt ttttcccctg ccccccatcc taccccgggg
     9361 ataacatgta tctttggatc gacgcctagt cacagttgcg ctaaaaatgc agctagtcgt
     9421 cagttcgaga agtatatcca gctgacgtta gttacatgat atggtctatt tcttgtgcca
     9481 tctctcgtga tatctgtatt tcagctattt ctgggcgctt attaaagtca aaacaccata
     9541 cgaaacttgt gacaacccta ttggaagctc agctccttcg ttatccttcc gacgttgcat
     9601 taggatgccc agctgagacg aagacccttt accttgcgtc gaaaggagtg gagacttgat
     9661 cacacgtcga gcccgaacac tatggctagt cgcacaccaa agggtccaag gtgactgatt
     9721 gatatggcag tacgtggtgg ctctgatggg ctgtaccact ccttctccgt cccacttgga
     9781 tcttaagatg ctcgcgggtt ttgtaaatgg atgccaagat agacgcaaga ccctgcggca
     9841 ctcagaagag ttctacagcc tcgacatact tatattgata tgaacctttg aagttttgcg
     9901 ggatatggac ctataagcta tttcccatca taaagcaagc aaaacaaatt ttgcctccaa
     9961 gtagaacatg ctttctacgt tttcaacttt ctctgacgcg atgaatgcct tttggcagcg
    10021 cttaattcaa tacttgtcat caatatggtc ctatttccct acgatcgtgg ccgcccaggc
    10081 ccgcacgggt gcctttattc taccgcctcg acaacaaccc agcacgccaa ctcgacatac
    10141 gcagaagggc ctcttattaa gggaagccta tagtgatgag ccaaaggccc aagacatcag
    10201 agaccctccg cagatctatt ggtatagaac agcaggacat gtcctagatg ctctaatgca
    10261 gggggctaac tactcccgtc cggcccatga ttatgttatg tctttcttca aagataccgt
    10321 ggccccattt cttgggccca ccgaccagcc tagcttcaag agatgggaaa gcttcatgac
    10381 tgacgaccac tcacccatcg aaattagctg ggactggcgt gggtctgccg acgagcccgt
    10441 catccggttc tcaatagagc cgatcgggtt gcatggaggc acttctgttg atccgatgaa
    10501 cgcagttggg cccgagtcat tcaaacgcac gatacttgaa acactgccga aaatacatac
    10561 gtcctggttt gaccatttcg acttgttttt taacgggcga gcaacccaag ctagcacaga
    10621 ggaaagccac ccatctcgta tcttctgggg gtttgacttg aaaggaagtt gcatcactgc
    10681 caaagcttac ttctttcccg gtccatcggc acgctcaatg ggtacatcca actttcacac
    10741 aatcgcccaa gctatagtct gtgcgccgta ctgtacaccc gacaagatcc aggcctttga
    10801 caagcttgcc acgttcgctg acggtcccgg cactgaagca ctagagttcg aaatgcttgc
    10861 tatagacatg gtggatcctc tggaatcacg atttaaaatc tacttccgag atcgtagcac
    10921 tagattcagt tcagtctgtg atgcgatcac tttgaagggg cagaagactg gagtccacat
    10981 agataggggg cttcgaagcc tcgagcagct atggtgttcc ctttttgatc tgtctgatgt
    11041 atctgaagat gcggaactac aactgaatga gcaccgaacg gctggaattc tgtacaatgc
    11101 cgagtttcgt cttggaagca ggtacccgga tgtcaagatc tacataccag ttcgccacta
    11161 ttcgagcagt gaccagaacg tcatggatag agtggaggaa tttatagaca accagaggca
    11221 gggaatccat ctggtaagga gaagcgcgtc tgaggtaccg agttcagcgt atgctgaggc
    11281 catgaagcgt atcttgtagg tgattcaacc ctggttttat catcatcagt atcagctaac
    11341 aatacaaagc aagccacagg ctctagaaaa cggtttaggg ctacacacgt atattggatg
    11401 ctccattaaa ggggatggct ctcttagagt agtgttgtac gtcaaccccc aggcagagaa
    11461 gttcaagtag atacagaaat caatttgaga acgtaaataa acccatttaa tccgcttaac
    11521 atgatccttc attgtattgg ttttcatttc atgatttacc ttttccatcc aatacaatgt
    11581 ggttgatatg tgttactgag gatttctgtc acacaatgtg caagtgtgcg ttttgggcgc
    11641 tagtatgggg gatatctcat tttagtgggg tgggctatgc aagagagacg gtgtttggtt
    11701 attttcacgc cccctccact accatcactc ggtcggacat ataataatag ttcttgttgc
    11761 caggacgtag catccgagga agctatctcg ttgattgtga tatgcttcca ctttctgatt
    11821 attcttcagt ggccacgccc atcaagactg tctgcgtata ggtgaaagaa atttgaatct
    11881 tcagttattc tctcgtacca tctcaattcc tgcctctatt tatgcaccat ggacccagct
    11941 gagaaagatg ccatccacaa tgaacggttt gtcagaatta tctgcattgg tgctggggcg
    12001 tcaggcattt gcttagctta caagctgaat cgatcgttca ctaagttttc gttgacggta
    12061 tattaccccc tccccaccta aaatgctact gatggctcaa taatcctctt taggtatacg
    12121 aaaagaatcc cgggatcggg ggaacctggt atgagaaccg ttacccaggc tgtgcatgcg
    12181 atgtcccttc ccataattac actttttcct tcgaccccaa gcccgacttc tcatccgtct
    12241 atgctggctc aaatgagatc aggtcctact ttgaggactt tgtctctaaa catggcttaa
    12301 gccatcttat tcacatgtcg catcttgtca ccagagcgac gtgggatgag gaaaagggcg
    12361 agtggacagt agaggccaaa aacttggcga caggccagac ggtggagagc gtctgcgaca
    12421 ttcttgtcca tgccaccggt tatttgaaca agccagcctg gccgcatgta agcggtctag
    12481 aaaatttcaa gggtatcaaa gcacatagcg ccgactatga cgaaaccatt gacctcaagg
    12541 gccgggatgt gttgatcatt ggcggcggat cctccgcggt acagattctt cctgcaatcc
    12601 agcctatcgt ccgaagcgcg aagatcatca ttcgtacacc gtcctggatg ttgccggaca
    12661 tcagtactga gacatccacg ttcacatctc accaaattga agagtttgtc aacaagcccg
    12721 aattgttgat ggcgctccgt caagagaatg aacggacgat gaatagtatt ttcagtatgt
    12781 tctaccaatc gaattatatt ctgcggctta ctgacaggtc ttcaaagcgg tctacatgaa
    12841 aaacagcgta ttgcagaacc aagccaaagc ccttctcaag tcggctacga aggacatttt
    12901 gagggagtat gacagtgtag acgcacttat tcctgagttc tctgttggat gcaaacgggt
    12961 gataccgtca ggattccgat tcttacgagt aagtccgtac aagctacgac gaggcaagtc
    13021 tctccatctc acgtttaaaa tagactttaa aagaagcgaa tgtcaatgtc atccactcat
    13081 ctgcttcttc tttcaacagt tccggatgca tcacagagga tgggcaatat catgaagcgg
    13141 atgtcattat atgtgcaact ggtttcgata catcctatgt accacgatac cctgtgatag
    13201 catcggggct aaacttgcag agtgaatgga gccggtcaat catgggttat atgggagtgg
    13261 gcatttcggg atttcccaac actttcacgc tgctaggccc ttacactcct tactcaaatg
    13321 ggcccactct tatcgcagct gaggctcagg cggactacat atgctccttt atcgatcgct
    13381 accagacgga gcccattcat agcatgacta tccggcccag tgtttgcaag gagttcacag
    13441 agcaggtagc cacagtcatg gaaaagcttg tatggacaga caattgccgg aacacgcaca
    13501 acaatagccg cgtgggcagt cgcgtgccga cgacctggcc aggatcgact ttgcattacc
    13561 ttgaagccat ccgagagcct cgatggaacg actgggactt tcaatatcgg ggcaatcgct
    13621 tcgcatggat gggcaatggg gtctcccagg cggaatggga tcccacaaca gacctagcct
    13681 actatattcg acagcatgat gacagccctc accttggccg aaaggcgaga aacctggcca
    13741 tcgcaaagtc gggtactagg ccagcccgag aactccaccg gcaggcgaaa ttaggtcctg
    13801 ttaaggcgga gacaatggcc tatggggaag tcggcattga agccaacgag atgctgatag
    13861 atcaggattg agacacgtaa gcgttacgca caatgtgacc attgcaagta agaggccttc
    13921 ggttctgtcg atatcagcgc acgcctcgat cattttctat gatatttttc ctcatatggc
    13981 atgtgcggtt aacaaagatt gaaagattgg gtcatccgaa agcttaccac gatcaatata
    14041 gttggacaga gaacatgtcc tccaatggtt tcagcactta gttcaaagaa tagattcggt
    14101 aaacgccaaa gaatgaacat ttcaatcagc gccttgttct gtaactccgc acaatccttg
    14161 tatctttcca gagaaccgtt tcattcatta tcagcgaagt ttgctttctc tacaacgagg
    14221 aaaagctcct caaacactca atgacatgat aataggaagg agagactgca acacatctct
    14281 caggtgctgt ttgtgctgtt tcccggagga aagacaagta tacaacacat aagaagactc
    14341 aatcacatgc aggaggcttt tctacccgcc aacccccacg cctccgtctc cttgagcttt
    14401 catacaaccc cccggataca tcgccacgca tgtcgttctt gcggaactgt ccaagtctag
    14461 aatgttccca cccggtcacg cgtgagagtg atgaataggc aagcctgcct atacgtgaga
    14521 agatgactat gagacagcga ctcacgtatc ccatagatcc cctaccatca gggagaagaa
    14581 ggctcgggat atctaaaagt ccaggctata agggaggaaa acatcatagt gaatcgtagt
    14641 cgttgactct cgcagatgtc ctgtgtaaaa tttaccattc tctcgaagga tatccctgca
    14701 tagcatacaa cgttgagtag ccggtgttgg gtgctcatat gtgcgcagcc taggtcttat
    14761 cgagtgtgat cggtcctgtc gtctttctcg actgaactga tgcttaacat tctcgaaaag
    14821 ggtttgaaga tgatgtataa atcatagtat ctctctctgt ctacatttgc attgcttgcg
    14881 aaaggaagag gcttcgccat accggcgttt tcaggtttcg ctatgtataa gagtttggac
    14941 aagggttgat aaacattgca tgacttagtg atgtaattcc taacacggct gacttccctg
    15001 tattgcagcg ttccaaagaa gaaagcatgg aaaatacgat taataacata aatgtgcgca
    15061 gtttgagaaa tgagcatgcc caagtgaact attcctagac cttgtgtcgt ggtaaattac
    15121 ttcaatcgct agagtgctac ctaggtccga agtcggaaaa gtgggctgaa ttccgagcct
    15181 tagaatttca aagcttcccc agacaacgag ctgccacgat gacatgatca ccattccact
    15241 cgggatgcat catgtatctc ggcgcatcag cttgttcact gcccccacat gcagcttgag
    15301 gagtgcgact tggatcttta gccgcacaat ggcgtcgcag ggtggcacaa cctacaacgt
    15361 acgtaacaac cccgcagcca cctgctggac gcccacggat gcgacttgca tgtctgacag
    15421 cgcagttatg agataggacg caatcgatgc cctgaactcc ctccagactc ccttcgccat
    15481 aatcgaggcc cgccggaagg ccggaatccg tcccgatgca gcgtccatcg cagagatgcg
    15541 tgcgtacctc cggcgcatcg gtctggcgcc atcggacctc gaccggttga acattatcca
    15601 cgtcgccgga acaaagggga aaggcagtac ctgcgcgttc gcggcctcga tcctgcagca
    15661 gtaccagaag gcgcacggag tcccgcgcaa gattggcttg ttcaccagcc cgcacctgat
    15721 cgcggtgagg gagagaatac ggatcaacgg cgccccgatt gcggaggact tgttcgccaa
    15781 gtacttcttc gaggtctggg acctgctagg gaaggcggaa gaggcggaaa aggcccaggg
    15841 tgaggaccct gtgtcggagg gtgagagggg cggcgtgccg atggctacga ggcccatcta
    15901 tgcgcggtac ttgacactca tgagctacca cgtctacctc aaagaaggcg tcgacgttgc
    15961 tgtttacgag actggtatcg gaggcgagta tgacgccacc aatattgtcg agcgacccgt
    16021 ggccgctgga atcagcactt tgggcatcga tcatgtcttt gcccttggag atacggttga
    16081 caagattgct tggcacaagg ctggcatcat gaaactgggc agcgctgcct tcaccattga
    16141 gcaagttccg gaggctgcag aggtactcca gaagcgcgca aatgagaaga aggtcgaact
    16201 taaagtcttg ggagtcgact caagacttaa aggggttgat gtccgaccgg atgctttgtt
    16261 ccagaagaag aatgcaagtc tgggggttgc gctagccgag gcagcgcttc agaagctcga
    16321 cccgagcttc aaacaaaact tggaccagtt gccaaaggaa ttcgttgacg gactggagca
    16381 agttatttgg agaggcaggt gcgaagtcaa gactgaagga ccgctcgtct ggcatgtcga
    16441 tggtgcgcat accgtcgata gtctcaagat ggccacgaag tggtttgctg gcgagtgtgc
    16501 tagcagacaa ggaccgaaag ccttgatttt caaccagcaa ggtcgaacgg aagccgtgga
    16561 ctttcttgat gggatggtcg cggcactcaa gtctcagggt caaggctcat ttgaccatgt
    16621 ggttttctgc acaaacgtta cctacgctgt cacggggtat aagcgtgact ttgtaaatca
    16681 tcagtacgac ccagcggcca ttgagaagct cacggcgcag catcagttcg cggagaaatg
    16741 gtctgccctg gacccgaacg cgaaagtggt ggtattgcca accattgagg atgcaatcaa
    16801 tcacgtcaga gatttggcca aggatgtaga cggccaagag acagtgcagg cgctcataac
    16861 cggcagtctt cacctggtag gtggcgcatt gggaatacta gaaaaggcag acgcactatg
    16921 actggcaacg gtcgggatta gagggaacac gggtataccc ttggtatttg gatataattc
    16981 aacatcatat cggagcttct ggctccagga ttcgcaataa agcgcctaca agatgtaagc
    17041 ttcccgtgac gagcaccatc ttcttctgtg aatgtgcatc ttgcgtgtcg gtcgattccg
    17101 caaattccac tgctccagtg acattatcaa agatggcagc ctccttccca gggcacatct
    17161 ccttgaatgc ctcagcggct gccttctgaa cagatagatc tctttctggt tcttcgcctg
    17221 ctcttgtgtc caactcattt ctggtaaaca ctgctctgtc aaagattttg gaacccaaag
    17281 caccattctc cgcgatgcta ctgagcagga cctgtagtag ccttcccgcc tcgcgttgct
    17341 gctggttgaa catcaagatc atttggctgc ccggggtcgc cgttcttttc gaggcatacc
    17401 attttgcaac ttcctgtaga ctttcagcag tatgtgcgcc gtcgatgagc caagtgatgt
    17461 tgccgtcctc cctcgtctca catctgcctc gaagtcttgc atgctgcagc ccctggttga
    17521 cctctgacgg tagatcatcg aaaactttcg acgtagtgaa tggtgccttg agttgagcaa
    17581 gatgttcatt ggctgccgcc acggcaagcg cctggttgta tttctggaac gacccttcga
    17641 ggccaccaat gccttcagct tttacgcctc cccaagtctc cacgtcctgg tcggcaacct
    17701 caaccagctc agccccaatc tcttgagctc gattcctgat gacttccata gtcctcgcgc
    17761 ccgtctcacc tcttaggttt cgcgtaaagc actttcgccc tagcttggca acgcccattt
    17821 tatgccaagc gatctccgga agagtgccgc ccagcattcc cacatggtcg atgcccaact
    17881 gcgtgaccac actggcagta attgctgccg ctgggagtac gttggtggaa tcatactcgc
    17941 cgccgatgcc gcactcaacg acagcactcc gcacaccttc ccgtaggaaa acatggaatg
    18001 ccataattgt caagaagcgg aaatagaaag gcttcgtcgc cggaccctgg agttcggcct
    18061 cggtagcggt atctaatttt gtggcagctg gtttatcgcc attctgacga tgaaactcgg
    18121 ctcgagctga agcggtgaag gcatcccaga cctcaaagaa atacttggtg aacagttctt
    18181 gactgatagg ttggccgtcc agcatgatgc gctcgcgcac tgtgacgaga tgtggcgagg
    18241 tatacgtccc caccctccct gctacagatc ggaaaggaga ctgcgtcaga atcgacgtca
    18301 ggtaagcgca aacagagccc ttgccctttg taccggccac gtggatacac ttgagcttgg
    18361 ctaagtcgga cgttgcgaga cctgctctgc caagccaggc aagcatctct gggatggcca
    18421 aggcgttaag atcctgggtt ttgcctggag agacatctga ggcgctgaga gcgggaggcc
    18481 caaagaggga gtgcacggca aaattggact gcagcgcaga aagctgcgac agcgcactat
    18541 cgtatgtgcg tgccatgctt gatgaaggct tctgaccaca cttcaatagc gtgagaggat
    18601 ttatgatggc gtgcgatgtc gctcttctga cagctaagtg gaaagcaccg atcgcagcag
    18661 tcgaaccata gaaaaccttt gagctcattc tcatggcatc gccattgtgg aatcgaccgt
    18721 caacaggcag cagatttcgc aattatcaag tacagtaaat cccagcggat gaaatactct
    18781 tgggtttaac ggttgagcgc tggaggtggc agcccgcgct catgacaagc ggctggccac
    18841 agctgccagc gaaatgacat ctcactttca tgcttctgga tgttacatgt ttgggtgaga
    18901 ttcttgccca tgtcactaag tgaacgtatt gcagagctga ccaaaggttt catgtctcag
    18961 ttagtgctgg tgagatatca ctattgcaat tttgctgact ctactctaaa ggcagcgttc
    19021 agctaccaca aggctgtcaa ctgtcaaaag ggaccgcaag caataacacc cggacttgct
    19081 cggaaatctc ccagacttgg tttcatgtga gatagctcgc aagcctaaac atcattgagc
    19141 agtcgattac agtcgtgttc ccgctcttgt cacttttgaa ctcctgcacg gtgtcaggct
    19201 cgtacagtgg tggtattaga aagcattcaa ttcctacgaa gacattgggt ctgaaagcaa
    19261 atgcttttac ggactctgcc atccatctga gatacaccaa gttgcccaaa cgccactcgt
    19321 acaaagtcca tagcgtcagt cataccctca agcctaaagt tcatgcgccg cattcgatgc
    19381 tcatcccttc gctctccctc aatgcatcga gcaagaccct tgctgtctct tgatctcctc
    19441 tctcgtcgtt gccccatgcg tttccgatcc aatccgtcat gatcgtctct tcgccgtcaa
    19501 acaatgtgcc atcaccatca agatctgagc ccgagctctg cggcgagtcg ttctgaatgg
    19561 aataagctgc aagagcctct ccggctaggc cacccatctc gagtgctgaa tcgacaaagt
    19621 tatggcttcc aaagtgcaag tcattgttgt gatcaggttg tgtctgctgc tgctgctgtt
    19681 gttgtccggt gttttgttgc tgtttctgtt gttgttgttg ctgctgctgc tgtgctgccg
    19741 gtccgttatg catggagtaa tttcccatgg catggtcatc ctgtgacccg ggagaatccg
    19801 agtctgtgtc tgaggaaagc gagtgcaccg tgccgggcac ttgcataaca cccatcggca
    19861 acatgatctg gtcggcagta ttcgagtaca tctggtattg tggcatagga gcaatgtttg
    19921 tcttaccagc tcccatcaaa gctttgacag agctgtagcc agctgtgaag aggcctctca
    19981 gactggccgg gaaatccgat tcctcaggca agcgtccttt gctcaagctc aggtccatgg
    20041 tcatggccag acgtagatag cagcctggtt gcgatgagag tatgtcttgc cagtccgtaa
    20101 tgttgttcga tgttgaagaa ggtggggcgg gggtatcgag ctgagccagt gtcacaatgt
    20161 ggcggatagt ctcgctgacg tagtcaacgc cgtcatattg gggctggtat gtcttcatcg
    20221 cttcgatgag gatgttgaga cgatgctgct tcaccgcgtc ctggggtctg gaaatgacag
    20281 atgtgttgtt tttgttgtat gtggagagct tgacgtcgat aatatgtaac acaagaggca
    20341 aggcggtaga cgccacactg catggctgtt aatcatccgt tacagcaaca ggggaacagt
    20401 atactcacgc gctaatcggc aaccatctgg caagtttcaa ctggacgagt tcctttaagc
    20461 actctgtgac gcctgaggct gcgtcttgta gttcatggcg gttctcgaat atgttcgaaa
    20521 actccctcag gttgcttgtc aagttgggag atgcggccgc gactgctgtt tgtaggacct
    20581 cgtgatggct taacgcgact ctagcggagt gatagtacat atacatcaaa ttggtgtata
    20641 gtatcactga gtcgtgttga aactctttgc cgccagtcac cgtcatgcga ggtacggcat
    20701 cgccgccaaa cataggaaac cttagcgtgg cccctttgta ccagcgtctc agagcagtct
    20761 tgcattccct gatcttctca gtctcctcaa atccaaactg cttgccccag cctggggagt
    20821 cgtccagtgg gaacacgagc atgatgaggt cggtcaacac cgtgcatagt tcaattacct
    20881 gcacaaatat ttcgataaga cacctcttcg tccctgagtt gtacaccctt gatctgtcaa
    20941 tctcatccgc cagatccgtg taaccaagcc cagtgttcgc gtcgaagtca aagtgagatc
    21001 gggttatttt caagctccgc ctgagcccca agggaaggat gcgatcacgc agaatgcagc
    21061 accaccaaag tcgcttgagc acgttttgct ttttgctttg gatcgggtcc acagaagcag
    21121 agtacgtggg cattgccgaa tagtgatgcg cctcggcgct cttcgcattc tgaatggcca
    21181 tgccgagcca cattgagttg gccttcttga aagcgtgggt gaaatttggt gaccagtggg
    21241 agagtaggag cgcggattgt gcgagatata ccatggaaaa ctcgctgtcg aagtcgtat
//
