# Supplementary material for: Genome sequencing and physiological characterization of three Neoarthrinium moseri strains
Source: BMC Microbiol. 2025 Aug 21;25:526. doi: 10.1186/s12866-025-04274-z (PMC12369201; doi:10.1186/s12866-025-04274-z)
Supplement: Supplementary file 16 — Supplementary Material 16. [file 12866_2025_4274_MOESM16_ESM.zip › BiGSLICE/input/Nmoseri/CBS16480/JAFEVA010000011.1.region002.gbk]

LOCUS       JAFEVA010000011        60954 bp    DNA     linear   PLN 06-APR-2022
DEFINITION  Neoarthrinium moseri strain CBS 164.80 scaffold11_Wmoseri_CBS_16480,
            whole genome shotgun sequence.
ACCESSION   JAFEVA010000011
VERSION     JAFEVA010000011.1
KEYWORDS    .
SOURCE      Neoarthrinium moseri
  ORGANISM  Neoarthrinium moseri
            Eukaryota; Fungi; Dikarya; Ascomycota; Pezizomycotina;
            Sordariomycetes; Xylariomycetidae; Xylariomycetidae incertae sedis;
            Neoarthrinium.
COMMENT     ##antiSMASH-Data-START##
            Version      :: 7.1.0
            Run date     :: 2023-12-04 12:18:39
            NOTE: This is a single region extracted from a larger record!
            Orig. start  :: 659787
            Orig. end    :: 720741
            ##antiSMASH-Data-END##
FEATURES             Location/Qualifiers
     protocluster    1..60954
                     /aStool="rule-based-clusters"
                     /category="RiPP"
                     /contig_edge="False"
                     /core_location="[30000:30954]"
                     /cutoff="20000"
                     /detection_rule="DUF3328"
                     /neighbourhood="30000"
                     /product="fungal-RiPP-like"
                     /protocluster_number="1"
                     /tool="antismash"
     proto_core      30001..30954
                     /aStool="rule-based-clusters"
                     /tool="antismash"
                     /cutoff="20000"
                     /detection_rule="DUF3328"
                     /neighbourhood="30000"
                     /product="fungal-RiPP-like"
                     /protocluster_number="1"
     cand_cluster    1..60954
                     /candidate_cluster_number="1"
                     /contig_edge="False"
                     /detection_rules="DUF3328"
                     /kind="single"
                     /product="fungal-RiPP-like"
                     /protoclusters="1"
                     /tool="antismash"
     region          1..60954
                     /candidate_cluster_numbers="1"
                     /contig_edge="False"
                     /product="fungal-RiPP-like"
                     /region_number="2"
                     /rules="DUF3328"
                     /tool="antismash"
     gene            complement(1314..2117)
                     /locus_tag="JN550_004340"
     mRNA            complement(1314..2117)
                     /locus_tag="JN550_004340"
                     /product="hypothetical protein"
     CDS             complement(1314..2117)
                     /codon_start=1
                     /locus_tag="JN550_004340"
                     /product="hypothetical protein"
                     /protein_id="KAI1872137.1"
                     /transl_table=1
                     /translation="MVVCNLHIVSLKQSISVPAFLAGLRKHDVKPIVQAQVLRWMILPT
                     QLSAGYLLSRNIQWHLLLGLNASDSIPSSLQQHVEAAWTASCGVSARVLSDYAKHNAAL
                     LNPSPGSVKPAQLPAVSDTSNSQNLEFSPELENWIAKLAPPLRNHPVSMLNLLAFNEGK
                     KDQYIKYGTEFSSRVGARHGGNVKIAARVVGGEDQQAQHDGWDEVAFVHYPTVKHFAAM
                     SASPEYQEVNRKYRLGALKDTFILCVAEIDDDGQLMGGRGNKGKL"
     gene            3136..3390
                     /locus_tag="JN550_004341"
     mRNA            join(3136..3241,3293..3390)
                     /locus_tag="JN550_004341"
                     /product="hypothetical protein"
     CDS             join(3136..3241,3293..3390)
                     /codon_start=1
                     /locus_tag="JN550_004341"
                     /product="hypothetical protein"
                     /protein_id="KAI1872138.1"
                     /transl_table=1
                     /translation="MDKIRRAKDALTGHSSGTQNAQVTQGSGKDARVEYAPGQRAEKKG
                     APSKANPDINNVFNDEINKHYP"
     gene            complement(3473..5395)
                     /locus_tag="JN550_004342"
     mRNA            complement(join(3473..3518,3581..3744,3799..3904,
                     3954..4233,4289..4899,5044..5051,5108..5395))
                     /locus_tag="JN550_004342"
                     /product="hypothetical protein"
     CDS             complement(join(3473..3518,3581..3744,3799..3904,
                     3954..4233,4289..4899,5044..5051,5108..5395))
                     /codon_start=1
                     /gene_functions="biosynthetic-additional
                     (rule-based-clusters) p450"
                     /gene_functions="biosynthetic-additional (smcogs)
                     SMCOG1034:cytochrome P450 (Score: 217.7; E-value: 4.8e-66)"
                     /gene_kind="biosynthetic-additional"
                     /locus_tag="JN550_004342"
                     /product="hypothetical protein"
                     /protein_id="KAI1872139.1"
                     /sec_met_domain="p450 (E-value: 4.3e-53, bitscore: 174.5,
                     seeds: 50, tool: rule-based-clusters)"
                     /transl_table=1
                     /translation="MALLTSWLSIVAQALIVLISIAIYRRYLSPLSDIPGPFWGLITRL
                     WQVVHIFKGDQNLLSIALHDRYGNFVRIAPNEVSVSHPDGPKLLLLTPQRKADWYRVFT
                     VPDYRYETPLSTIDPKEKVERSKGRNGSLLDFRYLTSSSQRSTMNKNIGFLLEWMDKFA
                     QSGEPMHLDKFLTYTAFGNAGEVIFSQPFRFIKEGKDIRGSIANNLALNPCVAAAGFFI
                     WVYILLVANPIITWTGLLPMGHLFETAETAMKKRKANPDARFDIAAHWFKTQKENPGRL
                     SDRDIEAEATVAVGAGSDTVSCGLQTFVYHMIQNPQSWQRARDEIAAAQAEGYCKDRVI
                     SVNDAQRLPYLQACIKEALRMFGPTPMGLPRVTPKGGLTIGDRYFVEGTTLSIHLNVMQ
                     RSKECWGPDARQWNPERWFADDAASKEKYWLVFGMGYNSCPGQHVARVQLSKTAATLVR
                     DYDIKQVDPTNEWTWKAYFTVVPHSWPVTDRIYMVVVLLLGV"
     PFAM_domain     complement(join(3640..3744,3799..3904,3954..4233,
                     4289..4899,5044..5051,5108..5266))
                     /ASF="active site cysteine inconclusive"
                     /aSDomain="p450"
                     /aSTool="clusterhmmer"
                     /database="35.0"
                     /db_xref="PF00067.25"
                     /db_xref="GO:0004497"
                     /db_xref="GO:0005506"
                     /db_xref="GO:0016705"
                     /db_xref="GO:0020037"
                     /description="Cytochrome P450"
                     /detection="hmmscan"
                     /domain_id="clusterhmmer_JN550_004342_0005"
                     /evalue="3.50E-51"
                     /gene_ontologies="GO:0004497: monooxygenase activity"
                     /gene_ontologies="GO:0005506: iron ion binding"
                     /gene_ontologies="GO:0016705: oxidoreductase activity,
                     acting on paired donors, with incorporation or reduction of
                     molecular oxygen"
                     /gene_ontologies="GO:0020037: heme binding"
                     /label="JN550_004342"
                     /locus_tag="JN550_004342"
                     /protein_end="466"
                     /protein_start="43"
                     /score="174.5"
                     /tool="antismash"
                     /translation="RLWQVVHIFKGDQNLLSIALHDRYGNFVRIAPNEVSVSHPDGPKL
                     LLLTPQRKADWYRVFTVPDYRYETPLSTIDPKEKVERSKGRNGSLLDFRYLTSSSQRST
                     MNKNIGFLLEWMDKFAQSGEPMHLDKFLTYTAFGNAGEVIFSQPFRFIKEGKDIRGSIA
                     NNLALNPCVAAAGFFIWVYILLVANPIITWTGLLPMGHLFETAETAMKKRKANPDARFD
                     IAAHWFKTQKENPGRLSDRDIEAEATVAVGAGSDTVSCGLQTFVYHMIQNPQSWQRARD
                     EIAAAQAEGYCKDRVISVNDAQRLPYLQACIKEALRMFGPTPMGLPRVTPKGGLTIGDR
                     YFVEGTTLSIHLNVMQRSKECWGPDARQWNPERWFADDAASKEKYWLVFGMGYNSCPGQ
                     HVARVQLSKTAATLVRDYDIKQVD"
     gene            6754..8092
                     /locus_tag="JN550_004343"
     mRNA            join(6754..6915,6968..7004,7072..7154,7221..7579,
                     7639..8092)
                     /locus_tag="JN550_004343"
                     /product="hypothetical protein"
     CDS             join(6754..6915,6968..7004,7072..7154,7221..7579,
                     7639..8092)
                     /codon_start=1
                     /locus_tag="JN550_004343"
                     /product="hypothetical protein"
                     /protein_id="KAI1872140.1"
                     /transl_table=1
                     /translation="MMHFSVERPMQVAVVAVSAVCLVLPTVSIFLRLLARRIAHRTLDI
                     SDYLMVAAWLLASGFQIVCFFGVLHFGVGYHSSEIKAWYGSRATEGFSIGLWALSLSCC
                     KLSVLLLYRKLFPVRSVTIAVDVSIVLIFLFLLVAVLGGCLICQPFAYNWDKTIEGGHC
                     GDLVGIIKTTGAGNVITDVAALIVALPSIFGLQLPLYKKIVLMATFGLGVVTVIVSIFR
                     LATLITVDFDDLTYTCTEALIFTAIEPALAIVLSNIPMLRPLLKRGKYSANGTASPMFS
                     LKPRSATKRSTNIGAFEPLSDDSSQYQLRPLGTKHNVQISVDREDGRPDSHERQPSPSS
                     DQQRAITIRQDWEVRQEVDIISKT"
     gene            11510..12388
                     /locus_tag="JN550_004344"
     mRNA            11510..12388
                     /locus_tag="JN550_004344"
                     /product="hypothetical protein"
     CDS             11510..12388
                     /codon_start=1
                     /locus_tag="JN550_004344"
                     /product="hypothetical protein"
                     /protein_id="KAI1872141.1"
                     /transl_table=1
                     /translation="MGKNHRGENCANALKQLRQTRTCERDCMGHRFYIQRCESARIVKG
                     RLITKAQTVIVPASGSWEVEKVIDSLLEVVNSLEDHICPHRTWKQDIRRNLIPQSNECA
                     KKRDFGDQSLAPLSYPSVGVEMRCLLCHGRKCTQSCQKKQIDKAEVGCPGSCSACFTDF
                     SVNAVELPGMAARALVLTTWRNLGSGANRCSKEWNSFERPRRPGPGQSSKAHRATIRQG
                     REAVFRCFEEVNDPNFSYGGPNHIHRPRVEPLDLMRLREFPDRLEFEDDICGEPHRPGS
                     DGIIYHPDPID"
     gene            12690..13689
                     /locus_tag="JN550_004345"
     mRNA            join(12690..12745,12816..13689)
                     /locus_tag="JN550_004345"
                     /product="hypothetical protein"
     CDS             join(12690..12745,12816..13689)
                     /codon_start=1
                     /locus_tag="JN550_004345"
                     /product="hypothetical protein"
                     /protein_id="KAI1872142.1"
                     /transl_table=1
                     /translation="MTAASVGKSNLELVNDCDKSPREPARLWWFMLERCTQPVGRLDSY
                     VKSQIPVGSAHWRIDPDRRTVTLLGTSRDERDARMDVFLRSMRNSGILPELSAWTGEEN
                     AVYGPGRSVLLSLERAAAPLFGITTYGVQLLAYTNTIDGLKVWLQKRARHKQTYAGLLD
                     STVGGRIRSDESPLQALVREADEEATIPPDMVQEAAIAVGAVSYLDITQERVPGQGVRL
                     NPDTRLIYELELPTELQPVPKDGEVEEFVLLDMKEMNEAMRMGRCTPGKALIMLDFFIR
                     RGILNYENEPDYLEIVSRLHRNHEHGYA"
     PFAM_domain     12973..13143
                     /aSDomain="DUF4743"
                     /aSTool="clusterhmmer"
                     /database="35.0"
                     /db_xref="PF15916.8"
                     /description="Domain of unknown function (DUF4743)"
                     /detection="hmmscan"
                     /domain_id="clusterhmmer_JN550_004345_0006"
                     /evalue="7.80E-06"
                     /label="JN550_004345"
                     /locus_tag="JN550_004345"
                     /protein_end="128"
                     /protein_start="71"
                     /score="26.0"
                     /tool="antismash"
                     /translation="SRDERDARMDVFLRSMRNSGILPELSAWTGEENAVYGPGRSVLLS
                     LERAAAPLFGIT"
     PFAM_domain     13192..13536
                     /aSDomain="NUDIX"
                     /aSTool="clusterhmmer"
                     /database="35.0"
                     /db_xref="PF00293.31"
                     /description="NUDIX domain"
                     /detection="hmmscan"
                     /domain_id="clusterhmmer_JN550_004345_0007"
                     /evalue="1.60E-12"
                     /label="JN550_004345"
                     /locus_tag="JN550_004345"
                     /protein_end="259"
                     /protein_start="144"
                     /score="47.7"
                     /tool="antismash"
                     /translation="KVWLQKRARHKQTYAGLLDSTVGGRIRSDESPLQALVREADEEAT
                     IPPDMVQEAAIAVGAVSYLDITQERVPGQGVRLNPDTRLIYELELPTELQPVPKDGEVE
                     EFVLLDMKEMN"
     gene            14173..14909
                     /locus_tag="JN550_004346"
     mRNA            join(14173..14232,14286..14909)
                     /locus_tag="JN550_004346"
                     /product="hypothetical protein"
     CDS             join(14173..14232,14286..14909)
                     /codon_start=1
                     /locus_tag="JN550_004346"
                     /product="hypothetical protein"
                     /protein_id="KAI1872143.1"
                     /transl_table=1
                     /translation="MAAFKPALIVVDFQEDFCPPNGSLAVQGGRDIADSVNALLSLPFV
                     LKIATKDWHPPSHVSFAANHDGKQPFTDYITITNPANSNETYETRLWPVHCVQGTPGAE
                     LVPELEAGKVDKIIEKGQDDRVEMYSPFYDPFQEPRGCDSGLAGTLKDAGVTDVYVVGL
                     AADYCVLNCAVDAAKEGFETFIVDEGTRAVDPEGWPKVRQGLEGKGVKVVSMESAAVQR
                     LMTAF"
     PFAM_domain     join(14191..14232,14286..14873)
                     /aSDomain="Isochorismatase"
                     /aSTool="clusterhmmer"
                     /database="35.0"
                     /db_xref="PF00857.23"
                     /description="Isochorismatase family"
                     /detection="hmmscan"
                     /domain_id="clusterhmmer_JN550_004346_0008"
                     /evalue="4.60E-26"
                     /label="JN550_004346"
                     /locus_tag="JN550_004346"
                     /protein_end="216"
                     /protein_start="6"
                     /score="92.2"
                     /tool="antismash"
                     /translation="ALIVVDFQEDFCPPNGSLAVQGGRDIADSVNALLSLPFVLKIATK
                     DWHPPSHVSFAANHDGKQPFTDYITITNPANSNETYETRLWPVHCVQGTPGAELVPELE
                     AGKVDKIIEKGQDDRVEMYSPFYDPFQEPRGCDSGLAGTLKDAGVTDVYVVGLAADYCV
                     LNCAVDAAKEGFETFIVDEGTRAVDPEGWPKVRQGLEGKGVKVVSME"
     gene            16920..20544
                     /locus_tag="JN550_004347"
     mRNA            join(16920..20098,20148..20544)
                     /locus_tag="JN550_004347"
                     /product="hypothetical protein"
     CDS             join(16920..20098,20148..20544)
                     /codon_start=1
                     /gene_functions="biosynthetic-additional (smcogs)
                     SMCOG1187:hydroxymethylglutaryl-CoA reductase (Score: 52.4;
                     E-value: 7.8e-16)"
                     /gene_kind="biosynthetic-additional"
                     /locus_tag="JN550_004347"
                     /product="hypothetical protein"
                     /protein_id="KAI1872144.1"
                     /transl_table=1
                     /translation="MIASTLLPSRFRGAQPNGQPSPPSKVNKKFTPILQFVSKIACVHP
                     IYTICVVAILASTTYVGIVKDSLVDATRGVRRADWDSLVEGSRNLIAGPETSWKWQNFE
                     SDAHIPKDADHLALVTLVFPESSPEAPQTAPSPHIVPLPSNLSISHLPSTSNSLTTYAQ
                     DSALAFSLKYSEGPQFLTAAQEIPNDVPGQESLETASGKKEKKMWIMKAARVQTRNSLV
                     RWFQNAWSEFLDLLKNAESLDIIIMVLGYLAMHLTFVSLFLSMRKMGSNVWLATSVLFS
                     STFAFLFGLNVTTKLGVPVSVVLLSEGLPFLVVTIGFEKNIVLTKAVLSHALDHRRPED
                     NSSSSGRSKRSPSPPDNVIQYAVHKAIKDTGYEIVRDYVLEILVLSVGAASGVQGGLQQ
                     FCFLAAWILFFDCLLLFTFYTAILCIKLEINRIKRHVEMRRALEDDGLSRRVAENVASS
                     NDSKDGKALLFGQDFKSSSVPKFKFWMVVGFFAINIANLCSIPFRTPGTFSTISSWAGG
                     LGGVGTAPPVDPFKVASNGLDEVLYMARGHGRTTVVTVLTPIKYELEFPSIHYAVPVDS
                     GHGDDGDSYAQLGDYGVGGRMVGSLLTSLEDPILSKWIVVALAMSVALNGYLFNVARSG
                     IKDPNLPGHPVDPKELAEAERFNDSQNATLPAIGQAQAHRAPPSKPLTPASTDDEADQL
                     LMKPKVSTLDTPSPRTPTVSRSQADLEKLLAEKRIFDLTDEEVVALSLKGKVPGYALER
                     SLKDCTRAVKVRRSIIARTKATADLTNVLERSKLPYQNYNWDLVLGACCENVIGYMPIP
                     VGVAGPLVIDGQSYFIPMATTEGVLVASASRGCKAINAGGGAVTVLTGDGMTRGPCVSF
                     ETLERAGAAKHWIDSEAGQTVMKNAFNSTSRFARLQTMKTALAGTNLYIRFKTTTGDAM
                     GMNMISKGVEHALNVMATEGGFEDMQIVTVSGNYCIDKKPAAINWIDGRGKGIVAEAII
                     PADVVKSVLKTDVDTLVEMNISKNLIGSAMAASVGGFNAHAANMVAAIFIATGQDPAQV
                     VESANCITIMKNLRGSLQISVSMPSIEVGTLGGGTILEPQSAMLDLLGVRGSHPTTPGE
                     NSRRLARIVGAAVLAGELSLCSALAAGHLVRAHMAHNRSAPPTRSTTPAPGASGTMTPV
                     GLAMTNAVEKTVGSMSAAAAERAKR"
     PFAM_domain     17007..17441
                     /aSDomain="HPIH"
                     /aSTool="clusterhmmer"
                     /database="35.0"
                     /db_xref="PF13323.9"
                     /description="N-terminal domain with HPIH motif"
                     /detection="hmmscan"
                     /domain_id="clusterhmmer_JN550_004347_0009"
                     /evalue="4.60E-48"
                     /label="JN550_004347"
                     /locus_tag="JN550_004347"
                     /protein_end="174"
                     /protein_start="29"
                     /score="163.2"
                     /tool="antismash"
                     /translation="FTPILQFVSKIACVHPIYTICVVAILASTTYVGIVKDSLVDATRG
                     VRRADWDSLVEGSRNLIAGPETSWKWQNFESDAHIPKDADHLALVTLVFPESSPEAPQT
                     APSPHIVPLPSNLSISHLPSTSNSLTTYAQDSALAFSLKYS"
     PFAM_domain     17724..18218
                     /aSDomain="Sterol-sensing"
                     /aSTool="clusterhmmer"
                     /database="35.0"
                     /db_xref="PF12349.11"
                     /description="Sterol-sensing domain of SREBP
                     cleavage-activation"
                     /detection="hmmscan"
                     /domain_id="clusterhmmer_JN550_004347_0010"
                     /evalue="4.30E-11"
                     /label="JN550_004347"
                     /locus_tag="JN550_004347"
                     /protein_end="433"
                     /protein_start="268"
                     /score="43.0"
                     /tool="antismash"
                     /translation="GSNVWLATSVLFSSTFAFLFGLNVTTKLGVPVSVVLLSEGLPFLV
                     VTIGFEKNIVLTKAVLSHALDHRRPEDNSSSSGRSKRSPSPPDNVIQYAVHKAIKDTGY
                     EIVRDYVLEILVLSVGAASGVQGGLQQFCFLAAWILFFDCLLLFTFYTAILCIKLEINR
                     IK"
     aSDomain        join(19119..20098,20148..20403)
                     /aSDomain="TIGR00533"
                     /aSTool="tigrfam"
                     /description="HMG_CoA_R_NADP: hydroxymethylglutaryl-CoA
                     reductase (NADPH)"
                     /detection="hmmscan"
                     /domain_id="TIGRFam_JN550_004347_0004"
                     /evalue="2.00E-180"
                     /identifier="TIGR00533"
                     /label="JN550_004347"
                     /locus_tag="JN550_004347"
                     /protein_end="1145"
                     /protein_start="733"
                     /score="598.0"
                     /tool="antismash"
                     /translation="DEEVVALSLKGKVPGYALERSLKDCTRAVKVRRSIIARTKATADL
                     TNVLERSKLPYQNYNWDLVLGACCENVIGYMPIPVGVAGPLVIDGQSYFIPMATTEGVL
                     VASASRGCKAINAGGGAVTVLTGDGMTRGPCVSFETLERAGAAKHWIDSEAGQTVMKNA
                     FNSTSRFARLQTMKTALAGTNLYIRFKTTTGDAMGMNMISKGVEHALNVMATEGGFEDM
                     QIVTVSGNYCIDKKPAAINWIDGRGKGIVAEAIIPADVVKSVLKTDVDTLVEMNISKNL
                     IGSAMAASVGGFNAHAANMVAAIFIATGQDPAQVVESANCITIMKNLRGSLQISVSMPS
                     IEVGTLGGGTILEPQSAMLDLLGVRGSHPTTPGENSRRLARIVGAAVLAGELSLCSALA
                     AGHLVRAHMAHNR"
     PFAM_domain     join(19203..20098,20148..20403)
                     /aSDomain="HMG-CoA_red"
                     /aSTool="clusterhmmer"
                     /database="35.0"
                     /db_xref="PF00368.21"
                     /db_xref="GO:0004420"
                     /db_xref="GO:0015936"
                     /description="Hydroxymethylglutaryl-coenzyme A reductase"
                     /detection="hmmscan"
                     /domain_id="clusterhmmer_JN550_004347_0011"
                     /evalue="1.00E-137"
                     /gene_ontologies="GO:0004420: hydroxymethylglutaryl-CoA
                     reductase (NADPH) activity"
                     /gene_ontologies="GO:0015936: coenzyme A metabolic process"
                     /label="JN550_004347"
                     /locus_tag="JN550_004347"
                     /protein_end="1145"
                     /protein_start="761"
                     /score="459.2"
                     /tool="antismash"
                     /translation="VKVRRSIIARTKATADLTNVLERSKLPYQNYNWDLVLGACCENVI
                     GYMPIPVGVAGPLVIDGQSYFIPMATTEGVLVASASRGCKAINAGGGAVTVLTGDGMTR
                     GPCVSFETLERAGAAKHWIDSEAGQTVMKNAFNSTSRFARLQTMKTALAGTNLYIRFKT
                     TTGDAMGMNMISKGVEHALNVMATEGGFEDMQIVTVSGNYCIDKKPAAINWIDGRGKGI
                     VAEAIIPADVVKSVLKTDVDTLVEMNISKNLIGSAMAASVGGFNAHAANMVAAIFIATG
                     QDPAQVVESANCITIMKNLRGSLQISVSMPSIEVGTLGGGTILEPQSAMLDLLGVRGSH
                     PTTPGENSRRLARIVGAAVLAGELSLCSALAAGHLVRAHMAHNR"
     gene            complement(21253..22266)
                     /locus_tag="JN550_004348"
     mRNA            complement(21253..22266)
                     /locus_tag="JN550_004348"
                     /product="hypothetical protein"
     CDS             complement(21253..22266)
                     /codon_start=1
                     /locus_tag="JN550_004348"
                     /product="hypothetical protein"
                     /protein_id="KAI1872145.1"
                     /transl_table=1
                     /translation="MRASHFIRGLYSATAALAMPSHARQGSSLPLPTKTIFQFPSPGHW
                     AENIAVRENGNLLVTLLLPAAELWEIAAPYSAAPRAGLVYSFPNLTGLVGITETAPDTF
                     VVAGSNLANVSDIRSAVWEVRFDGDQATPRKIADLSGTGVLNGVAAVPGCGKSEPSAVL
                     VADSIKGRVYRVDTKMNSWETAISVPEMAPVRTVGINGIKIREGYLYFDNSETTSFYKI
                     KITSTGFAAEGASAELVAKVDGEPFLDDFSIGADGAIWAASNRGYTVRRINVSSGSSVV
                     VAGSATSTTLLGDTATAFGRAESDQAILYVTTSGFNATNVPLEAGKIVAIDTSHFV"
     gene            24266..25355
                     /locus_tag="JN550_004349"
     mRNA            join(24266..24422,24476..24715,24864..24948,25007..25355)
                     /locus_tag="JN550_004349"
                     /product="hypothetical protein"
     CDS             join(24266..24422,24476..24715,24864..24948,25007..25355)
                     /codon_start=1
                     /locus_tag="JN550_004349"
                     /product="hypothetical protein"
                     /protein_id="KAI1872146.1"
                     /transl_table=1
                     /translation="MQSLMKTLLLAVAVSALPQPIPQDASPAAPAVVTPEEAAAQARAA
                     FMPDGFTAQANQIIPVVVGGAQDLFVPNVVTAAVGDVVQFQFSNGNHTVTQSAQDAACQ
                     PLQASVATAVHSGHIPFQDGQTTVGTFNMPVLNTDPMFLYCATGPHCQNGQVVIVNPAN
                     SQQIVDYAKLSAASAQSGDGTTVVGGTVAQIPLQLAAFVPAAPQAGPPPGAAAPAAPAA
                     PAAPAAPADPAASSVAAPANAITITLPPVAAPAATDAAAIPGTTTVIVTVPAAR"
     gene            complement(30001..30954)
                     /locus_tag="JN550_004350"
     mRNA            complement(join(30001..30683,30747..30954))
                     /locus_tag="JN550_004350"
                     /product="hypothetical protein"
     CDS             complement(join(30001..30683,30747..30954))
                     /codon_start=1
                     /gene_functions="biosynthetic (rule-based-clusters)
                     fungal-RiPP-like: DUF3328"
                     /gene_kind="biosynthetic"
                     /locus_tag="JN550_004350"
                     /product="hypothetical protein"
                     /protein_id="KAI1872147.1"
                     /sec_met_domain="DUF3328 (E-value: 3.6e-50, bitscore:
                     164.6, seeds: 45, tool: rule-based-clusters)"
                     /transl_table=1
                     /translation="MWLRLSNGYMPLKSSIPTERRPPWKRSVMIITVINVGLLIVSLCL
                     LVASYGYYHGLWKLNAHLRRTSTWSPVYDMIDLRPHVKTINGTLFPPQEPSIARQPPNP
                     KADELWEEYELLRVMPVNRNSIVKLGKDPETAVKLEDEIWGLGDDAYAAVFDVYHQIHC
                     LNALRKIAYGQYYNVSQGRTNIFKTREMHINHCADILLQALTCSGNVNLITLHWVETQN
                     NPWPDMSVDRQCIDFDRLTEFRTEVSLDMDKYKYVMNKPLGVTQLHMPDQYYAYFGREN
                     PNHVNGVNQDDDFIL"
     PFAM_domain     complement(join(30154..30683,30747..30891))
                     /aSDomain="UstYa"
                     /aSTool="clusterhmmer"
                     /database="35.0"
                     /db_xref="PF11807.11"
                     /db_xref="GO:0043386"
                     /description="Mycotoxin biosynthesis protein UstYa"
                     /detection="hmmscan"
                     /domain_id="clusterhmmer_JN550_004350_0012"
                     /evalue="3.10E-48"
                     /gene_ontologies="GO:0043386: mycotoxin biosynthetic
                     process"
                     /label="JN550_004350"
                     /locus_tag="JN550_004350"
                     /protein_end="246"
                     /protein_start="21"
                     /score="164.6"
                     /tool="antismash"
                     /translation="PPWKRSVMIITVINVGLLIVSLCLLVASYGYYHGLWKLNAHLRRT
                     STWSPVYDMIDLRPHVKTINGTLFPPQEPSIARQPPNPKADELWEEYELLRVMPVNRNS
                     IVKLGKDPETAVKLEDEIWGLGDDAYAAVFDVYHQIHCLNALRKIAYGQYYNVSQGRTN
                     IFKTREMHINHCADILLQALTCSGNVNLITLHWVETQNNPWPDMSVDRQCIDFDRLTEF
                     RTE"
     gene            31863..32336
                     /locus_tag="JN550_004351"
     mRNA            join(31863..31931,31980..32336)
                     /locus_tag="JN550_004351"
                     /product="hypothetical protein"
     CDS             join(31863..31931,31980..32336)
                     /codon_start=1
                     /locus_tag="JN550_004351"
                     /product="hypothetical protein"
                     /protein_id="KAI1872148.1"
                     /transl_table=1
                     /translation="MYANAIYVMLSLCSVSAMAAPVAKGNVERSPAPSSEEPAKQLYWT
                     EGLLLADENAKAKRSEAEPAKQLYWTEGLLLADENAKVKRSNDEPAKQLYWTEGLLLAD
                     ENAKVKRSDESALPKAERAEQLYWTEGLLMATESTDA"
     gene            33715..35436
                     /locus_tag="JN550_004352"
     mRNA            33715..35436
                     /locus_tag="JN550_004352"
                     /product="hypothetical protein"
     CDS             33715..35436
                     /codon_start=1
                     /locus_tag="JN550_004352"
                     /product="hypothetical protein"
                     /protein_id="KAI1872149.1"
                     /transl_table=1
                     /translation="MTSMSTVVCPTDSQATSGFTICSTLPVTGYTRRSLETQHTPKSQN
                     PRTHTRDRLTHQTQPFSGYWSLPDTQWELTTVLNPQERGALMDWTPTKSCVLDENLIRI
                     LQSWGSALIHIKKIYRRLNDLPAYHAHFQPLVEHYYDVRRLKDLVEYIGTVILEHILGN
                     YEWTETGIDPNDPEDTPLAQARRAAVLMSQAGFGNWLRLIVENFGEVPVQARRSTQIIN
                     FDFHFSLQGLPSIVSHLLRSNGTKGEVLVIDLNLFVERRSSWPYAGVSTSVQERETKNS
                     QVTPVTTKNDFYESVTTVPPSPPRTSRKVEEDIFETTNAATSHSGDTHDDIQLHDPESA
                     LIDAGPEIGPDKSLGDLRHIHKTFSEETLATLARIREQLSKAIEEEDRAERMLNGHDTP
                     LAENDIASDRNYLDEASAHHLSGILNEYISPTSDQTDAEEEAQCDSSGVNYDQQDESSG
                     LGADDDVINRCTPAELRRLRDELALEMYTMLAYLKEQALEDKSAEDSDSAEGEQPVPDW
                     LEDQIADTCAGAWEHGRLLGHSLRMRSSVAAAYAHEEQLELETLATDEPETTEKKS"
     gene            36704..39477
                     /locus_tag="JN550_004353"
     mRNA            join(36704..37235,37287..38164,38222..38603,38690..38912,
                     38993..39119,39178..39240,39454..39477)
                     /locus_tag="JN550_004353"
                     /product="hypothetical protein"
     CDS             join(36704..37235,37287..38164,38222..38603,38690..38912,
                     38993..39119,39178..39240,39454..39477)
                     /codon_start=1
                     /locus_tag="JN550_004353"
                     /product="hypothetical protein"
                     /protein_id="KAI1872150.1"
                     /transl_table=1
                     /translation="MAYKTDAKSSSPPPAADNSAPPPYTAVASAPPPQGPPRQLSEKEI
                     ASLNAAFSSLQIPDIVKKVDESTCLAHLKLLSAFHNLKEDVGYTDGLWEIFDARAARST
                     DGDEDPAAVLAKLREKRWAVYVARAVDRYEVWWNSLPSDPLTIDDMTAESPKYGEFVNS
                     ATTMQWTAEMLPPLDVLMVWHAHCLNPHDYLEDCIRAGRRDLWTAGFPWKLVNEAVDSS
                     FNYQVSQGCTTAWTTATGRAWHNVGDSVMKTLKCPACLERLEIPWTTCGVPEDFKGPRP
                     DLVGSGYGDGEFSYICFQCSTEITRDFLEVAKFINDTKALLSKNQPMPGTILDYRTGLP
                     EKLLVRHFDPVKLELLFPNRLIQNHLWNEVLPLINAERDLRPTTMDSILRPANMETIRS
                     MIEEALKDPDTVRAVEGMTGISALGRPRLTKRARIPVRKMMAHYWGNSSPFALELGGAV
                     MRQGIFTDKMHKIDWLHSPAALDTMKRLIAKYQRFVSIMASYQDRVVVPTLDVDLAWHT
                     HQLSPRSYHDFTVSKTSKFIDHDDKINEDKLNSAFEWTSKTYQDLFGEVYSECTCWYCE
                     SVRTSHVSSVGKLFGVSKGDKKQINASAHISAHNAVKYVDADSKRNVALLAMHTAQVAR
                     LDENYKKAQKRAEKKGRKLPPRDEYYYYWGYPYMMYGPWVYPIYYTPGYYYCDPGVATA
                     GTGTPGACAAGSCGGAVGSGACAGAAAGGCGGSGGCGAGAACGGGGGC"
     PFAM_domain     join(38102..38164,38222..38389)
                     /aSDomain="GRDP-like"
                     /aSTool="clusterhmmer"
                     /database="35.0"
                     /db_xref="PF07173.15"
                     /description="Glycine-rich domain-containing protein-like"
                     /detection="hmmscan"
                     /domain_id="clusterhmmer_JN550_004353_0013"
                     /evalue="1.20E-11"
                     /label="JN550_004353"
                     /locus_tag="JN550_004353"
                     /protein_end="526"
                     /protein_start="449"
                     /score="45.6"
                     /tool="antismash"
                     /translation="FALELGGAVMRQGIFTDKMHKIDWLHSPAALDTMKRLIAKYQRFV
                     SIMASYQDRVVVPTLDVDLAWHTHQLSPRSYH"
     gene            40083..40751
                     /locus_tag="JN550_004354"
     mRNA            40083..40751
                     /locus_tag="JN550_004354"
                     /product="hypothetical protein"
     CDS             40083..40751
                     /codon_start=1
                     /locus_tag="JN550_004354"
                     /product="hypothetical protein"
                     /protein_id="KAI1872151.1"
                     /transl_table=1
                     /translation="MAGPADEEKKQEEVEQPAQEPPEDDETYVEQDDEVAEENAGDEEV
                     ASNEEDQEVAEEEDAEDEEDVEDDEDEQQEEQEDEEEIISEEDGSGEDAEDQKGTKRKP
                     EPQSQAGTSKMQKTNGSSKVDASKPNAAAAEGKVGSKHDEPRDPSTQGSNSRLPEKGQQ
                     VHWKALPGYVDGEVVEILTSSKEVDGKSVKASEDDPRIVLKSNKSGKICVHKADAVYFD
                     "
     PFAM_domain     40563..40739
                     /aSDomain="Hva1_TUDOR"
                     /aSTool="clusterhmmer"
                     /database="35.0"
                     /db_xref="PF11160.11"
                     /description="Hypervirulence associated proteins TUDOR
                     domain"
                     /detection="hmmscan"
                     /domain_id="clusterhmmer_JN550_004354_0014"
                     /evalue="8.70E-20"
                     /label="JN550_004354"
                     /locus_tag="JN550_004354"
                     /protein_end="219"
                     /protein_start="160"
                     /score="70.8"
                     /tool="antismash"
                     /translation="GQQVHWKALPGYVDGEVVEILTSSKEVDGKSVKASEDDPRIVLKS
                     NKSGKICVHKADAV"
     gene            complement(41103..41534)
                     /locus_tag="JN550_004355"
     mRNA            complement(41103..41534)
                     /locus_tag="JN550_004355"
                     /product="hypothetical protein"
     CDS             complement(41103..41534)
                     /codon_start=1
                     /locus_tag="JN550_004355"
                     /product="hypothetical protein"
                     /protein_id="KAI1872152.1"
                     /transl_table=1
                     /translation="MRSLSFVVALWSPIVTAQGWCTGDKSIVGYCTPDTWNAQPINASA
                     PTNDECQDACRGVASDAGDWFANLTGSAEGERRSVVGYPCQFSLGRGPGQADPLVFSFA
                     NQDILDIYDGVIQRFGSSGRTAASGTMTCEGKKVSWWVD"
     PFAM_domain     complement(41136..41447)
                     /aSDomain="Hce2"
                     /aSTool="clusterhmmer"
                     /database="35.0"
                     /db_xref="PF14856.9"
                     /description="Pathogen effector; putative necrosis-inducing
                     factor"
                     /detection="hmmscan"
                     /domain_id="clusterhmmer_JN550_004355_0015"
                     /evalue="4.70E-12"
                     /label="JN550_004355"
                     /locus_tag="JN550_004355"
                     /protein_end="133"
                     /protein_start="29"
                     /score="46.2"
                     /tool="antismash"
                     /translation="YCTPDTWNAQPINASAPTNDECQDACRGVASDAGDWFANLTGSAE
                     GERRSVVGYPCQFSLGRGPGQADPLVFSFANQDILDIYDGVIQRFGSSGRTAASGTMTC
                     "
     gene            43504..45593
                     /locus_tag="JN550_004356"
     mRNA            join(43504..43800,43893..44085,44146..44442,44493..44736,
                     44828..45593)
                     /locus_tag="JN550_004356"
                     /product="hypothetical protein"
     CDS             join(43504..43800,43893..44085,44146..44442,44493..44736,
                     44828..45593)
                     /codon_start=1
                     /locus_tag="JN550_004356"
                     /product="hypothetical protein"
                     /protein_id="KAI1872153.1"
                     /transl_table=1
                     /translation="MASGSKSKYSNLPLSTSGPVDCAVSGTVLLNTPYFNKGSAHTADE
                     RRDFDLTGLLPTSVQTLEQQAKRAYQQYSSRQDDLAKNTFLTSMKEQNLVLYYKLLQDH
                     MQEMFSVVYTPTEGDAIENFSRLFRRPEGCFLNIEDIDRVEHDLSQWGTPDDIDYIVVS
                     DGEEILGIGDQGVGGVLISSAKLTLTTLCAGIHPDRTLPVVLDCGTDNEELLKDDLYLG
                     LRQKRTRGEKYDKFVDAFVTAARKLFPRAYIHFEDFGLTNARRILDHYRPKVPCFNDDV
                     QGTGCVTLAAIMAGLHVGKKKLEDVKLVVFGAGTAGVGIADQVRDAIATYKGCSREDAA
                     KQIWLIDKPGLLTTKTNDLSQAQKIYAKDDSDGKGLLDVVKEVKPNVLIGTSTKPKSFT
                     EEIVKEMAKHTERPVILPLSNPTRLHEAVPEDLLKWTDGKALVATGSPFKPVKGPWGKD
                     GKEIEIKAAECNNSVVFPGIGLGSVLCRASKVTDKMLVAAVQGVADMSPALKDETAPLV
                     PGVDNVREVSVRIAREVIQAAIEEGVATEKDIPTEKEDLDDWIKEQMWAPIYRPLKRVE
                     LQGASRRAKAELKVVGSLGNVE"
     PFAM_domain     join(43774..43800,43893..44085,44146..44442,44493..44518)
                     /aSDomain="malic"
                     /aSTool="clusterhmmer"
                     /database="35.0"
                     /db_xref="PF00390.22"
                     /db_xref="GO:0004471"
                     /description="Malic enzyme, N-terminal domain"
                     /detection="hmmscan"
                     /domain_id="clusterhmmer_JN550_004356_0016"
                     /evalue="3.60E-64"
                     /gene_ontologies="GO:0004471: malate dehydrogenase
                     (decarboxylating) (NAD+) activity"
                     /label="JN550_004356"
                     /locus_tag="JN550_004356"
                     /protein_end="271"
                     /protein_start="90"
                     /score="216.1"
                     /tool="antismash"
                     /translation="EQNLVLYYKLLQDHMQEMFSVVYTPTEGDAIENFSRLFRRPEGCF
                     LNIEDIDRVEHDLSQWGTPDDIDYIVVSDGEEILGIGDQGVGGVLISSAKLTLTTLCAG
                     IHPDRTLPVVLDCGTDNEELLKDDLYLGLRQKRTRGEKYDKFVDAFVTAARKLFPRAYI
                     HFEDFGLTNARRILDHYR"
     PFAM_domain     join(44546..44736,44828..45413)
                     /aSDomain="Malic_M"
                     /aSTool="clusterhmmer"
                     /database="35.0"
                     /db_xref="PF03949.18"
                     /db_xref="GO:0051287"
                     /description="Malic enzyme, NAD binding domain"
                     /detection="hmmscan"
                     /domain_id="clusterhmmer_JN550_004356_0017"
                     /evalue="2.80E-90"
                     /gene_ontologies="GO:0051287: NAD binding"
                     /label="JN550_004356"
                     /locus_tag="JN550_004356"
                     /protein_end="539"
                     /protein_start="280"
                     /score="302.2"
                     /tool="antismash"
                     /translation="VQGTGCVTLAAIMAGLHVGKKKLEDVKLVVFGAGTAGVGIADQVR
                     DAIATYKGCSREDAAKQIWLIDKPGLLTTKTNDLSQAQKIYAKDDSDGKGLLDVVKEVK
                     PNVLIGTSTKPKSFTEEIVKEMAKHTERPVILPLSNPTRLHEAVPEDLLKWTDGKALVA
                     TGSPFKPVKGPWGKDGKEIEIKAAECNNSVVFPGIGLGSVLCRASKVTDKMLVAAVQGV
                     ADMSPALKDETAPLVPGVDNVREVSVRIAREVIQAAI"
     gene            complement(46982..47890)
                     /locus_tag="JN550_004357"
     mRNA            complement(46982..47890)
                     /locus_tag="JN550_004357"
                     /product="hypothetical protein"
     CDS             complement(46982..47890)
                     /codon_start=1
                     /locus_tag="JN550_004357"
                     /product="hypothetical protein"
                     /protein_id="KAI1872154.1"
                     /transl_table=1
                     /translation="MASYAGGAMASSKRKPEEARDSDGDHEVGSNVDGLSRGTFHLQVA
                     SADDAIEFINRFRDATSFSVVAVRSSSGKRQKSVAVEQQPVPVIKQEVDSRPASTASFT
                     PAPSQVTILSPPRPVEPCGSCGGGGHQAIDCVDPDADGFLGACPLCNTKSHEFYEDCPL
                     RTNSLEQDGKCLLWRRQRKCQVKSKLRLDVLLAALVQAGHPHFTSPNGKFYLPHSPGFA
                     SDIYQKEVRSTIDHYRHRAWAYLQLPEDKLWQRAENLLKEEAREFDTMENALKILARCH
                     WPEVLSQLKLRNEAADGVSAT"
     gene            complement(48517..50496)
                     /locus_tag="JN550_004358"
     mRNA            complement(join(48517..49505,49563..50330,50424..50496))
                     /locus_tag="JN550_004358"
                     /product="hypothetical protein"
     CDS             complement(join(48517..49505,49563..50330,50424..50496))
                     /codon_start=1
                     /locus_tag="JN550_004358"
                     /product="hypothetical protein"
                     /protein_id="KAI1872155.1"
                     /transl_table=1
                     /translation="MEAGSSKLRPADATQHNPPAVLYSISACAAACYRIITPDPDNWPT
                     AIVPLAAGSPTTSHRLSIRLLTLGTHGPSPAAMASKKKSVPTDDELGELFSGIGDDSGP
                     KKSAKPKSAASKARGDKAEDDILAELENELGDQPARPHTPRIKEQLAPKRTSTATPPPA
                     AAGRLSEDKPSVARKSGESTRSYHASFTPSATSSDLQDAEKKGPVEQTAAPAAAAAPAS
                     GGGGWWGGNWGGIVASATATASAAMKQAEAAYKEIQQNEEAKKYMEQVKGNVGYIRSYG
                     DELRHRALPTFTNILHTLAPPISSHERLLIHITHDLVGYPSLDPLIYGVFSRVMSQVEG
                     GDLLVIQRGHESTARRASDAAFYTASSSSAGWRDGPWWRQVDTPRDLGSVKGLVEGSKL
                     CRVSAESYAHDFFASKGGIAEVQKRALEPVSDENPVRTSDIFLAVQAITVDADSALFAG
                     STAGEKEKEESAVADAAGDTQICFAVYVFDPVHDITFSTISQDIPAKWIQWLDAPSPLT
                     PASGDTEEQQSPNELMLVPDEIREIVENGGVDPREWVAEWVEEALSLSVGVVAQRYVAR
                     RMGVGEGGLGKGKQKIDSIMQEGGGEAARAGLI"
     PFAM_domain     complement(join(48607..49505,49563..50127))
                     /aSDomain="DUF5427"
                     /aSTool="clusterhmmer"
                     /database="35.0"
                     /db_xref="PF10310.12"
                     /description="Family of unknown function (DUF5427)"
                     /detection="hmmscan"
                     /domain_id="clusterhmmer_JN550_004358_0018"
                     /evalue="1.20E-179"
                     /label="JN550_004358"
                     /locus_tag="JN550_004358"
                     /protein_end="580"
                     /protein_start="92"
                     /score="598.3"
                     /tool="antismash"
                     /translation="ELFSGIGDDSGPKKSAKPKSAASKARGDKAEDDILAELENELGDQ
                     PARPHTPRIKEQLAPKRTSTATPPPAAAGRLSEDKPSVARKSGESTRSYHASFTPSATS
                     SDLQDAEKKGPVEQTAAPAAAAAPASGGGGWWGGNWGGIVASATATASAAMKQAEAAYK
                     EIQQNEEAKKYMEQVKGNVGYIRSYGDELRHRALPTFTNILHTLAPPISSHERLLIHIT
                     HDLVGYPSLDPLIYGVFSRVMSQVEGGDLLVIQRGHESTARRASDAAFYTASSSSAGWR
                     DGPWWRQVDTPRDLGSVKGLVEGSKLCRVSAESYAHDFFASKGGIAEVQKRALEPVSDE
                     NPVRTSDIFLAVQAITVDADSALFAGSTAGEKEKEESAVADAAGDTQICFAVYVFDPVH
                     DITFSTISQDIPAKWIQWLDAPSPLTPASGDTEEQQSPNELMLVPDEIREIVENGGVDP
                     REWVAEWVEEALSLSVGVVAQRYVARRMGV"
     gene            52188..55236
                     /locus_tag="JN550_004359"
     mRNA            join(52188..55053,55109..55236)
                     /locus_tag="JN550_004359"
                     /product="hypothetical protein"
     CDS             join(52188..55053,55109..55236)
                     /codon_start=1
                     /locus_tag="JN550_004359"
                     /product="hypothetical protein"
                     /protein_id="KAI1872156.1"
                     /transl_table=1
                     /translation="MESPNSARGRGRFSSRKRHTFPARSSSQRRSEPSDTPASTTPAAT
                     MAPASSSFSFETPSPSSARGTRTRTRHVDGLNLSPDEAGSKGGRSLRKRTRVDYSFDQA
                     DEEDNSIEAKATPSAVRSIKKRRTDLDFLDDEIEQDIESRVKRRNSEQPPKPVSRRSVG
                     RKTTMEPVSFIEEQSEENSLVHDTIEVGGHQSTQASENSSHRRTSSASSHRESALFTQL
                     PQHNTSHEPAAPDTFSDKMEIDEEPEPKIKHEIPKEPEVPDIAAPNPYVPEVEVSGNEL
                     PDIELPENGMSETGGPENGVIEHDLPEYEVPEDEVPEDKVPEDEVPEHDVPDNEVPDNE
                     VHDDVVPKIEVEATKTKVEEPQPTVTPQPVIEEAPEEKSPASSPAPASAPVTAPAPALV
                     DEDIKDPFLRLTPYVRGATVGYPTRRSKTSAPEAEPEAVAEEAAADDAAEDATEAPDES
                     TPAASPGAIDDLGTNSPAPEPAALDRPAPVAKKQYMYKKLRPAEEFINFIADYETLSHI
                     ELYERLELLAGVVATYENEYRECRKIIDDEENATRYHQEEGMFQHRVKMARSKDPDANP
                     LRKEFVVKGIRATKPDAMIAHARQQDRIMADAYGFEYDDRDSKIGQQDPIGQRGGVGKG
                     RLRDRPKQTAKAAEADDPTVVHGKRARKAPNSFVEPETASRGSTPVPTLPRKRRGRPPA
                     DESLHAAYAEHPAGETPKKKGKGGRPRKHPLPTAIPENTPVSGTGAHGHVRKRRRKAAV
                     EDEDFVVNGTNGQPSGLGPRRRNSRIGEIPSGSFYSATSANYDESRPATSSSTATASTS
                     ASAYGLREKRQTKFSLDDDDDDDDEDFEEDDHPVKPKRIRRVSKKVQEQDFANITPSNI
                     PPEADVAAGPKVPKIRIKGFQAHAASAPVSAPTSDPGSLPVSSSSTPGQTVNGHAADAS
                     FDGSMNGNKDYGQMTKSEKMSASMKARWASGSMSRAVEKRRATLAAKKAAAQTPVPDGT
                     PETGTEQQ"
     gene            complement(56576..57575)
                     /locus_tag="JN550_004360"
     mRNA            complement(join(56576..56608,56674..56998,57096..57143,
                     57562..57575))
                     /locus_tag="JN550_004360"
                     /product="hypothetical protein"
     CDS             complement(join(56576..56608,56674..56998,57096..57143,
                     57562..57575))
                     /codon_start=1
                     /locus_tag="JN550_004360"
                     /product="hypothetical protein"
                     /protein_id="KAI1872157.1"
                     /transl_table=1
                     /translation="MAKLSRGAPGGKLKMTLGLPVGAIMNCADNSGARNLYIISVKGIG
                     ARLNRLPAGGVGDMVMATVKKGKPELRKKVHPAVIVRQSKPWKRTDGVFLYFEDNAGVI
                     VNPKGEMKGSAITGPVGKEAAELWPRIASNSGVVM"
     PFAM_domain     complement(join(56588..56608,56674..56998,57096..57097))
                     /aSDomain="Ribosomal_L14"
                     /aSTool="clusterhmmer"
                     /database="35.0"
                     /db_xref="PF00238.22"
                     /db_xref="GO:0003735"
                     /db_xref="GO:0005840"
                     /db_xref="GO:0006412"
                     /description="Ribosomal protein L14p/L23e"
                     /detection="hmmscan"
                     /domain_id="clusterhmmer_JN550_004360_0019"
                     /evalue="2.10E-33"
                     /gene_ontologies="GO:0003735: structural constituent of
                     ribosome"
                     /gene_ontologies="GO:0005840: ribosome"
                     /gene_ontologies="GO:0006412: translation"
                     /label="JN550_004360"
                     /locus_tag="JN550_004360"
                     /protein_end="136"
                     /protein_start="20"
                     /score="115.0"
                     /tool="antismash"
                     /translation="VGAIMNCADNSGARNLYIISVKGIGARLNRLPAGGVGDMVMATVK
                     KGKPELRKKVHPAVIVRQSKPWKRTDGVFLYFEDNAGVIVNPKGEMKGSAITGPVGKEA
                     AELWPRIASNSG"
ORIGIN
        1 caaaggccgc gcaagtcgtc cgcaggttac gatctcacca agcttttcat tggtagcgaa
       61 ggtacgctgg gccttgtcac tgaagccaca ctcaaggtta ctgtcaagcc ccaaagcacc
      121 agcgttgcgg tttgtgcctt tgattccatc cgacaagccg cggattgtgt agcccaagtt
      181 gttggacagg gtgtgcctgt ggctgctgtc gagatcctcg acgatgagca gatgaaatgc
      241 atcaatgccg ctggtacgac gtcaaagtca tggaaagagg cgccaactct gttcttcaag
      301 tttagcggca cagaccgtgg cgtcaaggag cagatccaga tcgtcaagga catggcaaaa
      361 gccacaggat ccaagagctt cgagttcgcc aagtctgagg aggagaaggc tgagttatgg
      421 agcgcgcgca aggaggccct ctggagcacg caggccatgg ccaaggatgg tgatagggtc
      481 tggactggcg acgtcgccgt gcctatgagc cgactccccg agttgatcga gttgaccaag
      541 gacgacatta agaagagtgg cctttacggc accatcgtgg ggcacgttgg cgacggtaac
      601 ttccacatca ttcttctgtc gaatgaccag aacagacccg atgcggaaga ggttgtgcac
      661 acgatggtca agcgagctgt ggagatggag ggaactgtca cggtgagtct cttgtgcgcc
      721 ccccctgcca aagaacccga cactaactgt ggtatttcta gggtgaacat ggtgttggac
      781 tagtcaaaag agactacttg ccacatgagc tcggtgaggc cactgttgat acaatgagaa
      841 aggtacgtcg caatcttctg tgtctacacc aaacctgatg ccagctgcat cgctgagcta
      901 catactcaat gctgtttgct gcgccgttgt tattccaaac tcacatcatt ttggagccgc
      961 tgttaacatt cgccaactac agctcaagac ggccctcgac cctctctacc tactgaaccc
     1021 cgataaggtc attcgaacaa ggaagcccaa ggccggtgag attgctgaat ggtgataacc
     1081 tgtgtattat ttgttgtata taccatatct aggcgaatct gcttcctctc tatttaatgc
     1141 cggccagctt atgttaactt aattctggcg agggtagact ctcccaagta aaggtcacgt
     1201 cagtcttgcc ttgtcagcct gcataacagc aaaccactgt gtgattgaag acacttgtgt
     1261 gaatctcttt attgaatgga tcgcggaata ctgctgagag ttttaggagt tgtctacagc
     1321 ttccccttgt ttcccctacc gcccataagc tgtccgtcgt catctatctc tgcgacgcag
     1381 agtataaagg tgtccttcaa cgcgccaagt ctgtacttgc ggttgacttc ctggtactct
     1441 gggcttgcag acatggccgc aaaatgcttc acggtcgggt aatgcacaaa agctacttca
     1501 tcccatccat catgctgagc ctgttggtcc tctccgccca cgacgcgggc tgcaatcttc
     1561 acgttgccgc catgacgtgc tcccacccgt gacgaaaact ccgtgccata cttgatgtac
     1621 tgatccttct tgccttcgtt gaaagccagg aggttcagca tggaaacggg gtggttccgc
     1681 agcggaggcg cgagtttggc gatccagttc tcgagttcgg gggagaactc cagattctgc
     1741 gaattcgacg tgtcggacac cgcaggcaac tgcgcaggct tcaccgagcc cgggctagga
     1801 ttgagcagtg ctgcgttgtg ctttgcgtag tcactcagca cccgggctga taccccgcac
     1861 gatgccgtcc aggcggcctc gacgtgttgc tgtagggatg acggtataga gtctgaagca
     1921 ttcagaccga gcaggagatg ccactgtata ttcctgctca ggagatatcc agccgagagc
     1981 tgagtgggga ggatcatcca ccgcaacacc tgggcttgca cgattggttt gacgtcatgc
     2041 ttacggagcc cggcgaggaa cgcgggaacg gagatgctct gcttgagcga gacgatatga
     2101 agattgcaga ctaccattat gaaaaggcca tgactggtcg caatatagta tgagctgctg
     2161 atagctgcag acaagattta gtacatatag gtagtcactg ggagtttcaa gggcatagtg
     2221 ccgaggatgc aagttgcggg gttgacaagg gtattggaat catcagccag acccaagacc
     2281 gcacaaccag aaatttatcg tacatcaagt ccaacagaaa atgcgttaga agtaatagct
     2341 gaatgatgac ctgactcagc gtggatctgt taagtcgttc gtaggaagtt ggcatttgca
     2401 tctcacacag tcaagccagt ctggcggctg tcagtcctcg aaaaggtgga catacccgcc
     2461 aagatcagaa agctttgggc gaggtaggct cgagacgcca cacatgttgc agcgagttgt
     2521 gcaaactcca ggtcagaaat aactttagcc catgatatga caatgacata ctagagtggg
     2581 aactctccca tctagactga agctataccc ctgtcgaggg tagaaacccg caagcttaaa
     2641 tcgttcccag cctaacttgg tgctggaatc taggaattga ctttggcacc ttgctgaaga
     2701 gcaccgttct gtattatcat ttcctctcga catacacagc acctagcgaa ttttaaccgg
     2761 gtgacttaac atgaggactt agcagcatgt tgttcatttc ggccttgtcg ctttcgtcct
     2821 tccgaaatgc tacatgaagc ttggacgggg ccagggggac ggatgggaat cccaagtgca
     2881 ttacggttca tctaaaattc tggcaaagta tgttgatttg acgatttgga aatagaatta
     2941 tgaccagttc tcttagctta ggacacgtcc attgtcccca catcgtcact tggtaaacca
     3001 ccacagcacg tggtctctcg accagagatt tcttgtgtat atagttgtgt ccttccttaa
     3061 ctgacgcgaa tctggacgcg tagcaattac cacccctatc atagatcaac ccagccaata
     3121 actcagatac gcagcatgga taagatcagg agagccaagg atgccttgac cggccatagc
     3181 tcagggaccc agaatgcaca ggtcacccaa gggagtggaa aggacgcgag ggttgaatac
     3241 ggtaagacga aagcgttcta ccaggacaca gtctctaaca ctagtcatca agctcctggc
     3301 caacgcgcgg agaagaaagg agcgccatcc aaggccaacc ccgacatcaa caatgttttc
     3361 aatgacgaga ttaataagca ctacccctaa ccaagggtca tgtgttggta aatcgagttt
     3421 tagcgaaaag aacatggggt aattggattt atatatctcc aacataccaa ggtcatacac
     3481 cgagtaataa gaccacgacc atgtaaatgc ggtccgtgct gtttgcgtag caacttatcc
     3541 acgaagtcat gtcaattcga cccccctttt cgagacgtac actggccatg agtgaggcac
     3601 aaccgtgaaa taagccttcc acgtccactc gttcgttggg tcaacctgct tgatgtcgta
     3661 gtctctcacc aaggtcgccg cggtcttaga caactgcacc cgggccacat gttgaccagg
     3721 gcacgagttg tagcccatac cgaactgatg acagccagaa aagatgctcc atgattactg
     3781 aacgcctgga gaacctacca caagccaata tttctctttt gaagccgcat cgtcggcgaa
     3841 ccaacgttcc gggttccatt gtcgggcgtc tgggccccag cattccttcg atcgttgcat
     3901 aacgctatgt ttggtgagtc tggcactgcc tctggcggtg gatacgaact cacttcagat
     3961 gtatggacaa cgtagtcccc tcgacgaagt accggtcgcc gatggtaaga ccccccttcg
     4021 gagttaccct gggcagcccc attggcgtag gcccgaacat ccgaagcgct tctttgatgc
     4081 aggcttgcag atatgggagc ctctgcgcat cgttgacgga aatcacgcgg tctttgcaat
     4141 agccttcggc ttgcgcagca gcgatttcgt cgcgggctcg ctgccacgac tgcgggttct
     4201 gtatcatgtg atatacaaaa gtctgaagac cgcctaggac aagtaagctc tctcgtcttc
     4261 ccacgaaacg ttgttcagtt cgtcttacac gacacagtgt ccgagcctgc accaacagca
     4321 actgtggctt cggcttcgat gtcacggtca ctcaagcgtc ctggattttc cttctgcgtt
     4381 ttgaaccagt gtgcggctat atcaaaacgg gcatcggggt ttgccttacg cttcttcatc
     4441 gcggtctcag cagtctcaaa tagatggccc attggcaaca gcccagtcca agtgatgatt
     4501 gggttagcca ctagcaatat atacacccat atgaaaaagc cggctgctgc cacgcaggga
     4561 ttgagagcca agttatttgc gatggagcct cgtatgtctt tgccctcctt gatgaagcgg
     4621 aaaggctgac tgaagatgac ttcgccggca ttaccaaagg ccgtgtaagt cagaaacttg
     4681 tcaaggtgca tcggctcgcc agattgggcg aacttatcca tccattcaag taggaagccg
     4741 atgttcttat tcatcgtact cctctgactt gaggatgtga gataacgaaa atccaggagc
     4801 gagccatttc gacctttcga cctttcgacc ttttctttag gatcaatagt actcagaggg
     4861 gtctcgtagc gatagtctgg cactgtaaaa acccggtacc tttccatgtt tcgggtcagt
     4921 ggtttgcaga tcagaattat ttacgagtaa tgggctcgcc gcctatagga gctggctctt
     4981 acgggagaac tcttgttcat ccaactcgcc caaaagcgga ggaaatattc ggaatataca
     5041 taccagtcag cctaaatcat tgggtcagtg atgaagctct catgatcccg cacgcctgtg
     5101 attttacctt tcgctggggt gtcaggagta acagctttgg cccatctgga tggctcacgc
     5161 tgacttcatt gggtgcgatg cgaacaaaat tgccatatct gtcgtgcagc gcaatagaaa
     5221 gcaggttctg gtcgcccttg aaaatatgaa cgacctgcca gagacgagtg atcaaacccc
     5281 agaaaggtcc aggaatatca gatagaggag acaggtaccg acgatatata gcaatgctaa
     5341 taagtacaat caacgcctgg gctacaatag aaagccatga agtaagcaat gccatgatcg
     5401 cgaggctgcc cggtatgctg accaggatac gacattggat ttccaggcac ggaggcacag
     5461 gtccaggtca aatggaaaca tcttccgcgg acagcgactg gttctcaagt cgtcaagcca
     5521 ccgagatgta atcacggcag ccgagtccgg caggggccac tgccgaagcg acaggaagct
     5581 atcgcacata ttctcagcca cccacgtgcg cgtaaccacc agatctcacg atagatgtct
     5641 ggtggatacc tcgcttccca agcagtaacg atgtgcagat ggacagcctt ggcaacaaga
     5701 ttcacggaga tatatgccct cttctgatta cggcgccggg gggcctggca ctttttcgtg
     5761 cgccttctgt gcaatgcgaa actctaaatt cgcatcgcaa tcggacggca agatcaagat
     5821 tgctgatggt aaattgttat cgcgtactat cgtaggtcgt gagcgcaccc aagcaccctt
     5881 cacgcggtcc tcccaaccaa gggacaaata agagtccaga gtgttagtac tcgcgctctc
     5941 atcccgcact tattcaagag gccaatctct gtttcaaatc tatggagatt gtaagccgca
     6001 tccacagccc ataccacagt gcatacgtag atgccggccg atgacagtcg gccccgaatc
     6061 ataatcctgg gcgcctgggg ctcagggtga cagcgagagc cgtcgccccc gcgtcactga
     6121 tgagataagt gatcaggggt acaggcctgc taggctcgcc ccggagaggc gccgcaggga
     6181 cggttggcgc cgtcgtctca gcgcgcccgt ccagcgaaca gacagcggga actactacgg
     6241 tagtgcctcg tacaggtcgt cgagcaatct ggaaaattaa cttagatacc tctttggcag
     6301 ctgttggcgc tattccttgg ccttggtgca gaatttgcat ggcatctttt ccagatctag
     6361 cacactagtg gacttgcgca agagtagggg tttccgggga tgccccggct cttaggccac
     6421 ctgcgtagtg ttccaatcgc acgaggcgct tctctgcaga atggagcctc acctggactc
     6481 aacaccctgg gcactttcca actagcagtt ccgaccctgc cagtttgggc gcggtagacg
     6541 agacgtccct cgggactagg cttaagatgt cgtgacaaga aactctaata tggcaggggg
     6601 agggcggcag gcatcacagc aggattccca cgaggtagca aggtataata tgggcatccc
     6661 gtgccgacaa gtctgcaccc ggtttgtctt gccgtccttg acccttccga acgacatgcc
     6721 tcgaatcttc aaggcaccgt cagcgcagcc acgatgatgc acttttcagt cgaacggccc
     6781 atgcaggtcg cggttgtggc cgtctcagcc gtatgcctgg tgctgccaac agtttccatt
     6841 tttctacggc tgctggcccg ccgaatcgcc catcggactc ttgatatcag tgattatttg
     6901 atggtggcgg cctgggtagg tattcataca aagaactgcc ggcgacactc ctctgactat
     6961 atcccagttg ctcgcctctg gttttcagat agtatgcttc ttcggtaaga ccctattact
     7021 ccgaaggtct aggcggcttg aatttctggt ctaatatggc aatacgtgta ggggtcctcc
     7081 atttcggtgt tggataccat tccagtgaga tcaaggcatg gtatggaagc agggcaacgg
     7141 aaggcttctc catcgtgagt aattttcttc aacttgttga actgttagat aacacccccc
     7201 agttgctttt cccgattcag ggcttgtggg ctcttagcct gagttgctgc aagctctccg
     7261 tgttacttct gtaccgcaaa ctcttcccag ttcgatccgt tacgattgct gtcgatgtgt
     7321 ccatcgtctt gattttccta ttcctcttgg tcgccgttct tggaggctgc ttaatatgcc
     7381 agccatttgc gtataattgg gacaagacca tagaaggtgg tcactgcggc gacctcgttg
     7441 gtattatcaa gacgaccggc gcgggcaatg tcattaccga tgtcgcagca ctgattgtag
     7501 ctttaccgtc gatattcggt ctacagctgc cactttacaa gaaaattgtg ctcatggcca
     7561 cctttgggct cggtgttgtg taagccagca aacccctggg gctccgttgg caaatcactg
     7621 acacatatcc atgcgcagca ccgtgatcgt gagcatcttc cgactcgcca cactcattac
     7681 tgtcgacttc gatgatctta cctacacctg caccgaggcc ctgattttca ccgccatcga
     7741 acctgcactt gcgatagtcc tctccaatat cccgatgctg cggcccctcc tcaagcgtgg
     7801 aaaatactca gcaaatggca cagcaagtcc catgttttcg ttgaaaccaa gaagtgcaac
     7861 gaagaggtca accaatatcg gcgcattcga gcccttgagc gatgactcat cgcaatacca
     7921 gttacggccg ctcggaacca agcataacgt gcagatctcg gtggaccgcg aggacggaag
     7981 accagatagc cacgagcgac aaccatcccc atcctccgac cagcaaagag ccatcacgat
     8041 cagacaagac tgggaagtgc gacaggaagt cgatataata agcaagacgt agagtcattg
     8101 atcaatacaa gaggcaatca gaaaaaagaa gactaaaata atcaaccctt atctttgacc
     8161 ggaaatatgc ctagtgctac cgtttaatca ggaaagacgc ttctccggcc agaaagacca
     8221 cgctttcgcg ttgctgtcgt caatacccag gctgtcctat ggcaagactg gtgtcagata
     8281 tgttgtgagc cacacagtgg catctacctc atggaggttc gacagtacgg attaatctac
     8341 ctcatggagg cttgacagca cggattggaa gcctcttgtc tcccgaagct ttgtccaaac
     8401 accacattgc ccgaacacca atgtaaacca agatgccaag tttgtccgaa agcgcacatc
     8461 tccgcaatgc caccttttga gcactaagac ttacttctta ataccatcgg cactaccaat
     8521 actcaaaatg ggaaacttat tccactggag ttttgataac cgatcgccat acatacgcca
     8581 tcgcaccatc tatgcatacg gactctgcat atttcgcgtg agacatcttg tacttgggaa
     8641 ggggacgcca cgtcgattca tactcttgct aataatagtc cgcgaaacac agagaatata
     8701 cgcgtagtca tactcaactg attttttatg ttgctcgatt gctataatga ccggcgccga
     8761 gctcaaacca gcccgaaaca gcggcctcat ttcaggggaa atctagttgg acacaggtca
     8821 agtcacaaat ggttcgggac atgcacgaga gcttgacagg aagtttttag gctaggacgg
     8881 gcattgcatc atacagcagc tagtttgcgg cgcgtatgtg gtagaacctt ctgaatacgt
     8941 gcgcctttgc catcaccacc acacactact gggcgattac cggaagcatg atgattcttt
     9001 caacgatgct gcttcaaaag ttttgtgtct tcaacaagca gtgttgatct ctgattgtcg
     9061 caaaggatcc tgacgcgaga taatgccacg ccattcgcaa agatcttcta acaggttcac
     9121 ctaagatgga agaatccatt caatacagtt ctgttcgtgg cttgcccctg tactgtaatg
     9181 ggatgcatgt ttgttgagag ctacagtatt cgaagccttt gtcggctcct atgtcgtgtt
     9241 gacaacgctt tcttacttgg ctgcagcatc ccttccgttt tctgatacat aggcgaaatt
     9301 gtggcgccag tactattctt cgtaaaaggt gttactggtt tgattttcaa cgcagtgttg
     9361 tgcctttgca tgttggtttc gcttgtctac tattgttttc cgtactcttt gccagtggat
     9421 atcggaggga tgaattattc gtcttggata tccagaggct taataatttt aacaggagta
     9481 tggtggtttt gggttaagca gagataccag agacgccccg ttatcatgct atacaagaga
     9541 tgatgtgtag ggcaagcaag cgtttttgtg gtttcccaga attctgaaat ggagcggagc
     9601 actcctagga gccggtctcg atatcaagcc gtggagtgtc agcgatttgt aatgaagctg
     9661 gcagtcgctc tgagaagacc ttccgagaag cgcaagttac gggacatgcg gaaagccaag
     9721 attaaaacaa gggggagctc aacagagcta caatcaacat gaaatatgac agggaatcca
     9781 cgacacgcga caaatacttc agatgtgtcg ccgccgctgc gctgtgatga gcccttcttc
     9841 gtacccaccc aaagaaggac atggcacaat gaaagagtaa agaagtcttc gatagagaag
     9901 tgcggatttc aaaaaattcc ttagtccaat acaaagactg agagttggtc attaggtaat
     9961 tttcaactag caaccacagc ctcagacgaa tcctcactgg catgtgtcac acccttgcac
    10021 taggatagta agaaaaggga aaagaaatct aagaaacaga tggaagagag cctgctttta
    10081 tacttggggt ttctgtataa gaaaccgtga agtgttggtg cctgtggaga tggcaaatga
    10141 gcagttaatg tgactcatgg ggagagtcga caatccaggc aacagctgaa ccttccttga
    10201 cgaacgcaaa ggctcttgga aatcgtattc cacgcaagca ataccgtaag gtttaaaatc
    10261 ttgctttggt tccacaatat cgagtgtagc aaatatccta gtggctaatg tttccagtga
    10321 ccagccagga cagtgccgtc gcaatctggc gcatggccag gggcccttgg gcaggcgcga
    10381 tacttatgga gaagacatat gagcacactt cccaagccaa tcgccgattc ttatgacgtg
    10441 cgattgtttt tagctaagcg ccactattga cgcacgttag agaagcatcg ccttactcgg
    10501 cacgtggttt tctaggctgt aaagcacatt gttcagaaaa gaaaatgtac attatgtaaa
    10561 ttacacaata caggaccacc gaataactta gcacgaatat tcttaggggt ctccgagtaa
    10621 tattccaagt taataggtct ataatgcgcc gatatatgtt atttgagcct caaaattcca
    10681 agcacgaccc aagactcccc ccgtataatt atatcccact tgcattcacc atcaagacaa
    10741 tgcagctaag atgcgaccaa gacagtgctt gaagagcgct aagaaggcat cttggacagc
    10801 aaaaggacgc tgcagaatcg aggccaagca cgtcaggttt acctctgcga agcaagaggg
    10861 aaaggacaag ctcacagagc atgttagctg gactcgactg ggatcttaca ttgagacgga
    10921 ccctaaaaag atagaacggc cgaggcggga gtcaagatcc gcactgagaa gacgcaagaa
    10981 ggcagagaaa ttggaggatg cgtactattc ttccagcgat ccggccgtat tgccggaaaa
    11041 gcaaccgaag cacgtggaat ctgcacatac ctgcgggctc cagtacgagc cgcgaataaa
    11101 agggaggtat aggaacagac tactaagaag gccaatatca cccacggctt ggatcgagaa
    11161 gctacctacc gagcttaccg ctattatatg cagacatatg ccagacactg acaacatatc
    11221 cttcgcctta acttcccgta cgatgctgcg gcgcttgggc ctaaacgctg cccaatcatt
    11281 cagcaaaaag tcaagaatgc ggtttctcca acgattggag aaagatctcg cttcgtcgag
    11341 cctgatagcc tgtcaatggc gtcaaaaatt gcatgcgcca atgctttctc tccaggatgc
    11401 tagtttccgt tcgagacaag gagccagctc gcttccttgc gccagaatta cgccgttccc
    11461 cgagacgagc tttcataaac gcttacattt caatgttgtt tcactcatca tggggaagaa
    11521 ccatcgaggc gaaaactgtg caaacgctct gaagcagctt cggcagacgc ggacatgtga
    11581 aagagactgc atgggccata ggttctatat acaacgatgc gagagtgctc gtatagtgaa
    11641 aggccgcctg atcaccaaag cccagaccgt catagtacct gcttctggct cctgggaggt
    11701 tgaaaaggtc attgacagcc tcctcgaagt tgtcaatagt ctcgaggatc atatatgtcc
    11761 acatcgaact tggaagcaag atatacgaag gaatctgatt cctcagtcga acgagtgtgc
    11821 taaaaagaga gatttcggag atcagtctct tgcaccacta tcgtacccga gtgttggtgt
    11881 tgagatgcgc tgtctcctct gccacggacg aaagtgcact caatcatgcc aaaagaaaca
    11941 aatcgacaag gctgaggttg gctgccctgg gagctgttcg gcttgtttta cggatttctc
    12001 agtcaacgcc gtggaattac caggcatggc tgctcgtgcg ctggttttga cgacgtggag
    12061 gaacctggga tcgggtgcca acagatgcag caaggaatgg aactcattcg aacgtccaag
    12121 gcgtcctggg cctgggcaaa gctcaaaagc acacagagca accatcagac agggccgcga
    12181 agccgtgttc cgttgctttg aggaggtgaa tgatccgaac ttcagttacg ggggtccaaa
    12241 tcacattcat cggccacgcg tggaacctct tgatcttatg cggttacgag aatttccaga
    12301 tcgactggag tttgaagacg acatctgtgg tgaaccccat cgtcccggat cagatggtat
    12361 aatctaccat ccggatccca tagactagtg atattggaaa aacgtgaact cagtttcaat
    12421 ttggacggag acaaaacagt gatcacaata tggaatgttt aggtgaatga aaatacaatt
    12481 caaaaggccc attgctcggc tgcaagaaag gcagcttgtc catggttagg atcacgtatc
    12541 cgacttgcga gtcgccggtg ggtcatccaa ggcatccatt tgctatcttc caaacacctg
    12601 gcaacgctcg tatgtggcat gatgcatttc cctaacgatc acacatagtg cgaagcttga
    12661 agttgctgcg ctgattttat cacttgaaaa tgactgccgc ttcagtaggc aagtccaatc
    12721 ttgagcttgt caacgattgc gacaagtgag tctgctccgc atgtaacgct ggcggagtta
    12781 taggccaaaa tatttacttc agctgacgga ccaagatcgc cgcgggagcc tgcacggctg
    12841 tggtggttta tgcttgagcg ctgcactcag cccgtcggtc gcttggattc gtatgtgaag
    12901 agtcagattc cagttggatc ggcgcattgg cggatcgatc ctgatagacg aaccgttacc
    12961 ctgctcggga catctcgcga tgaacgagat gcccgcatgg acgtctttct ccgctccatg
    13021 aggaatagtg gcattttgcc tgaactttcg gcttggactg gcgaagaaaa tgctgtttat
    13081 ggccctgggc gctcggtgct gctgagcttg gagcgcgctg cggcgccttt gttcggcatc
    13141 accacttacg gagtgcagct tctggcgtat acgaacacaa tagatggcct caaagtgtgg
    13201 ctacagaagc gagcaagaca taaacagacc tacgcagggc tactggacag caccgttggc
    13261 gggcgaatcc gcagcgatga aagccctctg caggcgctgg ttcgtgaagc cgatgaggag
    13321 gccaccatcc cgcctgatat ggttcaagaa gccgctattg cagtcggcgc agtaagttat
    13381 ctcgacatca cccaggaacg ggttccaggt caaggagtac gtcttaaccc cgatactcgg
    13441 ttgatatatg agcttgagct ccctacggag ttgcaacccg tcccaaaaga tggagaagta
    13501 gaggaattcg tattgctgga catgaaggaa atgaacgagg ccatgagaat gggccgatgc
    13561 actccaggga aagctcttat catgcttgac tttttcatca gaagagggat tctcaattat
    13621 gagaacgaac ccgactatct cgagatagtc tcacggctac atcgaaatca tgagcacggc
    13681 tacgcatagt caattcaaac gttcggagtc agtgtacacc atttaattac gagtgtacat
    13741 tttcttctgg agtcttgctc tgtcgaacga agttgtgata ttgactggca gcaacagcca
    13801 tcaactactg cgcctgattt gcaggactag agaaattgac tgaaaggtgt gccgaacccg
    13861 ggcatataca tgattgaaca gattcaagaa atggtgtcag ctaccattat tcagtaatcc
    13921 gtcagttgca aacgagggca tacctagagt gacatggagc tatagcaaca ggaagacttg
    13981 ccccgcgggg ccgtgcccca ccatgtcgcc cttagcttcc agaagaagcc tatccgcacg
    14041 gaactcaaac cacgaggtat gtgacatacg caagttcgac ctgccccaag ctcaatatcg
    14101 aaatcttgac tggagtcttt gcggccatat atggcatcgc tgtagcggac aggaaaagcc
    14161 atcaacccga cgatggcggc cttcaaacca gcactgatcg tggtcgactt ccaagaggac
    14221 ttttgtccgc cagtgagatc cccggctgag cttcacgagt gtagatgata gctgacaatc
    14281 acgagaacgg ttccctggcg gtgcaaggtg gcagagacat cgcagattct gtgaatgcgc
    14341 tgctctcgct cccatttgta ctcaagattg caacgaagga ctggcacccg ccgtcgcacg
    14401 tctcgtttgc agcaaaccat gatggcaagc agccctttac ggattacatt acgataacca
    14461 acccggccaa ttccaatgag acctatgaga ctcgtctctg gcctgtccac tgtgtgcaag
    14521 gcactccagg agcggaacta gtccctgaat tggaggcggg caaggttgat aagatcattg
    14581 agaagggaca agacgaccgg gtggaaatgt acagcccgtt ctacgacccg tttcaggagc
    14641 cgagggggtg tgacagcgga ctggcgggca cgctgaaaga cgcgggcgtg actgatgtct
    14701 acgttgtggg actggctgcc gactactgcg tgttgaactg cgccgtggac gctgcaaagg
    14761 agggcttcga gacattcatc gttgacgaag gcacgcgggc agtggacccg gagggctggc
    14821 cgaaggttcg ccaggggctt gagggcaaag gtgtcaaggt cgtgagcatg gaaagtgctg
    14881 cagttcagag actgatgacg gcattctaac gcccgctttg caagacactg ttggaggggt
    14941 cagatgagac aaatgctggg tcatgcgatc agtggcttgt aagggagccg ggctgtgata
    15001 aggctctagg gacttgacgt agattgtatg taggctctgg tcttgttaca ctgaactaga
    15061 ctatactgcc acccaagact tggctgcatc acagaacggc tatgtcaagg tactatatgg
    15121 catggtagga aaaccaaaca tctacgttag aggcattttg gggtcagatg tgacgatcgt
    15181 cgcggaataa cactggcagt aacctaactg gcgtgattct ggtgaggcgc tagaagcagg
    15241 gcggcggctg ggactaagct tagccccccc ttttcctcca aggaattttt gcagtcaagg
    15301 cagtctgacg gtagtagact tttcggtggt agtggaagac gcttgtgtcc ctcctcgaca
    15361 attattgccc ctgtctactt ttgcgagccg ggcatatact cttgatgaga cggacgccga
    15421 aagttgtcga cggcaattgc cgcgtaccaa gttgacaact ctttggttac aatgtatctg
    15481 tgtactttca tgtatacacc accaaccacg gggcagctgc tgcagctgca cctcttgcac
    15541 ccttgcaccc ttgcacccct caggtcggct ccgtcatcgc ccttgaggag gtttccgcaa
    15601 ccttgtgaga gggacgccaa gccgtcaagg caaaatgaaa caggcgctag agagttcgtc
    15661 tggaaccgac agcagctgct gataggtgca gaacgccagg ggtgatgggc actgggggtg
    15721 cgctgggcct gctgggtggt ggcacggcag cccggaatac agcacgcgcg ggccgggcgt
    15781 gctggctggg cagatcgcaa ccttggaacc ccacgaacag caggacaggt ggctgctgat
    15841 tgcctgtgct cattcgggga gactgtcgag actggagatc tggccgactg ggtgcggcac
    15901 aggtgggctt ggtttgggcc gcttgccagg ttggcctgcg ggctttgcat cgacagaccc
    15961 gtagacccgt agacccgttg gacctgacct gcgaggtcag cccacgcgcc aggggaccat
    16021 acagcccaaa cagcaggttt gggggtcctc tggggcgacc tgggggcctt ctgggggacc
    16081 tgaagcggca agcggtgagc cgcgcatact acagtgtccc ccctaacgcg ctagagctgc
    16141 acgtctaacg tggttctggt gggcccggta attttctgga ttagcgctca ataactcatg
    16201 gacatgggaa atttctctct tcaccgattc ccacttggcc gtgccccctt tgaattgacc
    16261 gatgtcctga cccggctgcc tcacgtgtct cctttctgat ccgtcgtgcc ttgtcggaaa
    16321 acacccaatt gcaactgtcg cgacagcatc tccggaccag cggccgataa cgaactcccg
    16381 agaggccagc cccgaaccag gtgcgacagc gaacctcaca gacttgccgt gggtccatcc
    16441 gtgcctacga cgacgacatc cggggaccgc agcccggcag ataagccttg cccctcgacc
    16501 ggcgggcgtc acttgctcct aatacaccgg tctcttgcaa catcacgtcc ggcttgaccg
    16561 cgtgtcttgc gaccagctgc gccaattcaa cacggcaggc ttgagacaca cacgtcttgg
    16621 cccccccaag atcacttttc tttggtaagc aagcccccaa cgtgagcgtc cgcgtggatg
    16681 acatctcggc cgcccctcgg aggcgcagcg cccagatatg ccagtgccgc gtcagggacc
    16741 gagatgctgc ctgctgccct ctactctttt attctctgcc ctctgccctt tgctcttggt
    16801 ctgtgaccgc tctgcgctcg tgtctattgt tgcccatccc ctctgctgac acgacttgca
    16861 tctctagaga cgaacaacag cctcgcagcc ccggccaatg catccgcgat agcttcaaca
    16921 tgatcgcctc tacgcttctt ccctcccgct tccgcggcgc ccagcccaat ggccagccgt
    16981 ctccgccctc caaggtgaac aagaagttca cccccatcct ccaattcgtc tccaagatag
    17041 cctgcgtcca ccccatctac accatctgcg tcgtggccat cctggcaagc accacctacg
    17101 tcggcatagt caaggacagc ctggtcgatg ccacccgtgg cgtccgaaga gccgactggg
    17161 attctctggt agaaggcagc cgaaacctca ttgctggtcc tgagacctcg tggaaatggc
    17221 agaacttcga gtctgacgcc cacattccca aggacgccga ccacctggct ttggtgaccc
    17281 tggtctttcc cgagtcctct cccgaggcgc cccagaccgc gccatcaccg cacatcgtcc
    17341 cgctgcccag caacctctcc atctcccacc tcccgtcaac ttccaactcc ctgacgacct
    17401 acgcccagga cagcgccttg gccttctctc tcaagtacag cgaaggcccc cagttcctga
    17461 ctgccgccca agagatcccc aatgatgttc ccggccagga gtccttggag accgcatccg
    17521 gcaagaagga gaagaagatg tggattatga aggctgccag agtccaaacc agaaacagtc
    17581 tggtgcgttg gttccagaac gcatggtccg agttcctgga tctgctcaag aacgccgaga
    17641 gcctcgacat catcatcatg gtgcttgggt acctggctat gcacctgacc tttgtctcct
    17701 tgttcctgag catgagaaaa atgggctcca atgtatggct ggcaactagt gtgctctttt
    17761 cctcgacctt cgccttcttg ttcggcctca atgtcaccac caagctcggt gtgcctgttt
    17821 ccgttgtact tctctctgaa ggcctgccat tcttggtcgt aaccatcggg tttgagaaga
    17881 acattgtcct gaccaaggca gtcctttccc acgccttgga tcaccgacgg cccgaggaca
    17941 actcgtcttc cagtggtagg tccaagcggt cgccgagccc acctgacaat gtgatccagt
    18001 atgcagtcca caaggctatc aaggatacgg gctatgagat cgttcgtgat tacgtcttgg
    18061 agatcttggt gctgtccgtc ggtgccgcct ctggcgtcca gggtggacta cagcaattct
    18121 gcttcttggc agcctggatt ctcttcttcg attgcttgtt gctttttacc ttctacaccg
    18181 ctatactttg catcaagctt gaaatcaacc gtatcaagcg acatgtcgag atgagaaggg
    18241 ccttggaaga cgacggcctc agccgccgtg tcgcagagaa cgttgccagc agcaatgata
    18301 gcaaggacgg caaggctctc ctgtttggtc aggatttcaa gagcagcagc gtacccaagt
    18361 ttaagttctg gatggtagtt ggattcttcg caatcaacat tgccaacctc tgctccatcc
    18421 cgttcaggac acccggaaca ttctcgacca tctcatcttg ggcaggtggc cttggggggg
    18481 ttggcaccgc gcccccggtt gatcctttca aggttgcgtc aaacggactt gacgaggttc
    18541 tctacatggc ccgaggccac ggccgtacga ctgttgtcac ggttttgacc ccgatcaagt
    18601 acgagctcga attcccatct attcactacg ccgttcccgt ggatagtgga catggtgatg
    18661 atggtgacag ctacgctcag cttggcgact acggtgtggg tggccgcatg gtcggtagcc
    18721 tgctgacgag cctcgaggat cccatcttgt ctaagtggat cgttgtcgca ctcgcgatga
    18781 gtgtcgcctt gaacggctat cttttcaatg ttgccagatc gggcatcaag gaccccaacc
    18841 tcccaggtca tcccgtcgac cccaaggagc tagctgaggc cgaaaggttc aacgactcgc
    18901 agaatgctac tcttcccgca attggacagg cccaagctca cagggcccct ccatctaaac
    18961 cgctcacccc tgcctcgaca gacgacgaag ccgaccaact cttgatgaaa ccgaaggtct
    19021 caacgctaga taccccaagc cccaggactc ccactgtttc ccgaagccaa gctgatcttg
    19081 agaagctcct ggcggagaag cgtatctttg atctgactga cgaggaagtt gttgcgctgt
    19141 ctctaaaggg caaggttcct ggttacgctc ttgagagaag tctcaaggat tgcactcgag
    19201 ctgtcaaggt tcgtcggtcg attattgcca ggaccaaggc taccgcggat cttaccaatg
    19261 ttttggagcg atcgaagctg ccctaccaga actataactg ggatctcgtc ttgggagctt
    19321 gctgtgagaa cgttattggt tacatgccta tccctgttgg cgtcgccggc cctcttgtca
    19381 ttgatggcca gagctatttc atccccatgg ctacgactga aggtgtactc gttgccagtg
    19441 ccagccgagg ttgcaaggcc attaacgccg gtggcggtgc cgtcacggtt ctcactggtg
    19501 atgggatgac tcgtggacct tgcgtgagct tcgaaaccct tgagcgtgct ggtgccgcca
    19561 agcactggat cgactctgag gctggacaaa ccgtaatgaa gaacgccttc aactctacaa
    19621 gtagattcgc acgactgcag actatgaaga ccgctcttgc tggaacaaac ctctacatca
    19681 ggttcaagac aacgactggt gatgccatgg gcatgaacat gatctccaag ggtgtcgaac
    19741 atgctctcaa cgtcatggcc acagaaggcg gtttcgagga catgcagatt gtcaccgtct
    19801 ctggaaacta ctgcattgac aagaagcccg ctgctatcaa ctggatcgac ggacgtggaa
    19861 agggcatagt ggcagaggcc atcatcccgg ccgacgtggt caagtccgtt ctgaagaccg
    19921 acgtcgacac tctggtggaa atgaacatct caaagaactt gattggttcg gctatggctg
    19981 catctgttgg tggtttcaac gcccacgccg ccaacatggt tgcagctatc ttcattgcca
    20041 ctggacaaga cccggcacag gtagtggaaa gtgccaactg catcaccatc atgaagaagt
    20101 aagtcttgat tcccatcagt gctaaggttt tgactaacaa gattcagtct ccgtggctct
    20161 ctgcagatct cggtctccat gccgtctatt gaggttggta ctcttggcgg tggtactatt
    20221 ctcgagccgc agagtgctat gcttgatctg cttggtgttc gtggttctca tcccacaacg
    20281 cctggtgaga actcacgtag attggcgcgc attgtgggcg ccgctgttct tgccggtgag
    20341 ctgtctctct gctctgcact tgcagctggc cacctggttc gtgcccacat ggcacacaac
    20401 cggtctgcgc caccaaccag aagcacaact cctgccccag gcgccagcgg gacaatgact
    20461 cctgttggcc ttgccatgac gaatgcagtc gagaagaccg tgggcagcat gagtgctgct
    20521 gctgcggagc gcgccaaacg ctgaggcgga tgggatgtgt tttagtcctt gttgaagcga
    20581 atatgcatgg ttgcatttac ggaacatatc gcaagagtcc ttgtatagaa gcccatctca
    20641 gggcgaataa tgctagattt cctacctaca ccaaagacct gcaaaggggc aagacgaaag
    20701 agagaaaagg ctctgggcta tcattgccac tcgggtatga tgagaggccg ttgatggatg
    20761 gaatggtgag ttatggaagg ggcactgtta ctgtctctga acctgcagtc gcttacgaga
    20821 acatgcctct cgctagcaaa gggtagcacg gagaagaagg cggagtactc caacccgccc
    20881 cagacaatca atactattga aacataatat caagtacaca ctttagttat ctactacggt
    20941 cctgtcgcaa ttggaccgct ggctgagacc ggatattgtg acttcttgga gcatagcaga
    21001 gctttacttt gccctagaca ccgatatctg atatgtcact gtcccaagac cctcccatac
    21061 tcgctatctg agattcaagt tcacgatgct aacacctgga agatagaagg cgcctatttt
    21121 tggccacata ccgtctcaag attttgggct tgaaaacgat ggctatttcg tcatgcagcc
    21181 aaggagtaac tcctaagaac gacacttgta cactatatgt gaccatatat attttcagac
    21241 tatcctatgt tactatacaa aatgagacgt atctatagcg acaatcttgc ccgcctccaa
    21301 ggggacgttc gtggcgttga agccacttgt ggtgacataa aggatggcct gatccgactc
    21361 ggccctcccg aaggccgtcg ccgtgtctcc caggagtgtc gtgctggtcg ccgagcctgc
    21421 cacgacgacg ctactgccgc tgctgacatt gatgcggcgc accgtgtagc cacggtttga
    21481 ggctgcccag atcgcgccat cggcaccgat gctaaagtca tccaggaacg gctcgccatc
    21541 caccttggcc accagctccg cacttgcgcc ttccgcggcg aagccggtag aggtgatctt
    21601 gatcttgtaa aacgatgtgg tctcgctgtt gtcgaaatac agataacctt cccgaatctt
    21661 gatcccgttg atgccgaccg tgcggacagg ggccatctca ggcacactta tcgcagtctc
    21721 ccagctgttc attttggtgt ccacgcggta gacccgaccc ttgatcgagt cggccacgag
    21781 cacggcagag ggctctgact tgccgcagcc gggaaccgca gcgacgccgt tcagcacccc
    21841 ggtgccggag aggtcggcga ttttccgcgg ggtggcctgg tcgccgtcaa acctgacttc
    21901 ccagaccgcc gagcggatat ccgacacgtt ggccaagttg gacccggcca cgacaaacgt
    21961 atccggggct gtctccgtga tacccacgag gcccgttagg ttggggaagg agtagaccaa
    22021 cccggccctt ggcgcagccg agtacggggc agcgatctcc cacagctcgg cagccggcag
    22081 gagcagggtg accaggaggt taccgttctc gcgcacggca atgttctcgg cccagtgccc
    22141 cggggacggg aattggaaga tggttttggt cggcagggga agtgaggacc cctgccgtgc
    22201 atgcgatggc attgccaagg cggcggtggc agagtagagc ccacgtatga agtgggatgc
    22261 acgcattttg cttgataagg cggcagattt ctattgtcaa ctggagtgaa taatcgtaca
    22321 ggtcatcaca actggcgatg gatgctgggc tgtcttgatg ttggttattg agactgataa
    22381 atcgtcgtct taccatgaca tgaccttata tgatgcgcct tcaacgccta gaggtgcatg
    22441 gggcctacgt aggctttact cagccttttc catcgcaccg gtatgtcgca cctcatggca
    22501 attgtaggat tatacgcagc ccacttaggg tacgccgaga tagatttgac tcacccggtg
    22561 cgcgtaagat actgtatgac tggcctgggc aaagattaac ggcccccaaa ggagccggac
    22621 gttaccgcat tgggaccggc gagggcctca atgtggagtc catcataccg tatattgtca
    22681 gccccacaac caggaaggat tgaagaaaga ttgtcacttt cacaaagtgc cacgcttggg
    22741 agactggtgt gaccaaatac tggcagctat gtaggaatct ggatgcctga gaactccaag
    22801 aggcgttctc ggcgcctatt ccatactgcc actagcattc tcggtttgcg acccctctga
    22861 gaatttcttg gtacggcgtg gacgacagca gacagttcgc ccaatcctga ccaaccacac
    22921 tcttcctctg accgagtcgt gctctgctac cgacggagag gagtcttaag aattaagtat
    22981 caggtcggaa gggtaatgta tggggcacgc gagtcctttg gtttatgccg cggtcagtac
    23041 gtcagtgatg tgtagaaatt cgcgactacc tttacttggc ggagtccata gcctggtgca
    23101 cgtaggtatg taatcgctaa attgtcggcg ataccttata atcttatacg tttggcgacc
    23161 tcgcctccga cccctagtgg aatgtttact cttatccaca taaaaaggtc atggacgcaa
    23221 cgcggacata agagggataa cgaagaccta taattaattg ttttcgcgcc ggccacattc
    23281 agcccggtct tgtccagtgc atgccgggaa aacatcagac cggaccatat tcgtagaagg
    23341 gaaactgccg atgagatggc ttactcatag tctgatttct taccaaggca cctttatgtg
    23401 cctttctcta tttccgacca tgagttgccg gtgaccgaac tttcggttgc tgccgagctc
    23461 gccaacggtc tcaggtcgcc atctgaagtt gatgcgaaac agtggaaccc gtccgacagc
    23521 cctgccgccc acatcggctc cacaccctta gcttctctac agtgttctac tcggatgatg
    23581 cggtcttata agtcttggtg ctgtcaactc ggaaacacag gattacgcat gtcatgtgga
    23641 tctgcgatgc cgtgaagatc caatggataa gatcgcccag ctgatctgca ctgtcgccag
    23701 ggttcttggc agagcctcaa agcactgcat tgggaataac ctcaaactac ccgatagcca
    23761 aggcgggcag ctccaggagg cttggagcca atgtacctct cgttgctacc aatactggtg
    23821 ggctttcagg gttcccatat caccgaggac tccgctgacc agcattgcta acatcgttcg
    23881 actcacggag gtcctgtgtc agggggacgt atccctcagt ggctgtggcc ttggagagat
    23941 atgatgaggc tctccggcag ataggcatct ctcagtcggt aatgtggatg actggttctg
    24001 atcaatgcaa cgggaggatc tgggctctcc gtggtggagg tactatatct ctacttccgg
    24061 aaacccacca ctctaattca agcttatttc tctcgcttgt tcgcttcttt ggccgtcatt
    24121 tgataactcc ctccaggtga gaaaaggccg tagaccggtt tttgtggtat acattctttt
    24181 taatcacatt gttgagagaa cgccgaccga gtctgtcctt tccgatcata cgattcacct
    24241 cttttttcga gttatcagag tcaacatgca gagcttgatg aagactttac tgctggcagt
    24301 tgccgtcagc gctctacctc agccaatccc tcaggatgct tcaccagcag cgccggctgt
    24361 agtcacccca gaggaagcag cagcacaagc cagagcggca ttcatgccag acgggttcac
    24421 aggtacacga tccaggtctc agttattgaa agaatacaac taaccctaga aacagcccag
    24481 gctaaccaga tcatccccgt cgtggttggt ggagcgcagg acttgttcgt accgaacgtt
    24541 gtgactgcgg ctgtaggaga tgtggttcag ttccagttca gcaatggtaa tcatactgtc
    24601 acgcagtccg cacaagatgc ggcgtgtcaa cctctccaag cttccgtcgc aaccgctgtt
    24661 cactcaggac atataccgtt ccaagacggc caaaccactg tcggtacttt taacagtaag
    24721 tcatttcgag tcgtctttct ttacccaccc ggaacgacac gtcgaaggcg acttctcagg
    24781 gccttaactt tgacctctat ttactattca gctcaacact gaggcacaat ttatataact
    24841 tgatgctaat cacagccccg tagtgccggt tctgaacaca gatccaatgt ttctttactg
    24901 tgccaccggg cctcactgcc aaaacggcca agtagtcatc gtcaacccgt aagataccac
    24961 tgcgctgttg tcccgagaaa tggcttccca agctaacatt acacagagcc aactcgcaac
    25021 aaatcgttga ctacgcaaag ttgtccgcag cttcagcaca gagcggtgat gggactactg
    25081 tagtgggagg tacagtggcc caaatccctc tgcagcttgc tgcattcgtc cctgctgcac
    25141 cgcaagcagg accgcctcca ggtgcggcag ccccggcagc tccggctgct ccagctgcgc
    25201 cggcggcccc ggctgaccca gcggcgtcaa gcgtggcagc accagctaat gcaattacga
    25261 tcacactccc acctgtggcg gcaccggctg caacggatgc ggcggcgata ccggggacca
    25321 caaccgttat tgtcactgtg ccggctgcaa gatagagagc gacggttctt gattaggggg
    25381 aaggttggag aggcggtcgt ccagtcatcg aggtttgatt gagtggcgct cgtgaatacc
    25441 catctcacat gtggcatcgg aaatctcacc ttggtcttgg gttctttgta tctattagga
    25501 gcaatctaaa caagtggttc cctagggaat gtaattggtc ttttcacacc aagatcacaa
    25561 gtctcggatt caaatcgagc caaccctgca tactatcaca gccgtgtatc tgccttgatc
    25621 caagttcatg agaatctgtt tttcggcatt tgctggagat ttcagtgtcc cgctgcccat
    25681 gaaggggaac gtgattgagc atagactagc acgaatctcc ttggcattga tcagtacgca
    25741 tggaacatag cccttattca atcatgtgat gtgttgcagc gtggaggagc gaagtatcac
    25801 gtcgtgaagg atgtatgttg ggctatacct tactccaata gcttcaatct ctttgggaaa
    25861 ttttgaatac aaggaattca acatcccttg agtctggatg gtgactgagc acgaaagcca
    25921 attcaaattc agacgcgaag cagagtcctc gcgaagttgc ccagttcccc gtgggttttc
    25981 tggggctgaa tgtccccaga ttccaggact cgacgcacac aaccgtagcc gatctctcta
    26041 aaagggcgaa tggcgcagcc gtgaagctcg agcgctgcgg atatctatta ctgatggcaa
    26101 gcaaaagatt tctcgagacc atcaatttag cgactttgac ataggtttct gtccgaacga
    26161 ttctccagaa ggactctaaa acagcgcact tcgttctagc gctgtctcac ggtcgcgatc
    26221 gccatatagc cgagcaccat agctcagtag taagacaatg ataaactcgc cgtcgtcgcg
    26281 gttgtgcgaa gctgtagata gtggcgtctg gtcgtattag aaaatcattg atacaacctg
    26341 aagatatgga atagtaaaaa aaggggggga gcatacagag tctgcctgcc caattgtagg
    26401 gcttatgagg gaggtcttgg agcccaacct gtgtaacaag gccctgtagc gtatcactca
    26461 tattgggatt ggcgccattt ttaagcagcg actcggtgtc tcgcacattg ccagaacgga
    26521 tggcaatacg aagtggtaat tcttgaccat caccgagcct gtttcaaatc agtaccgcgg
    26581 caaagcaatg cctctaggaa agtttccctc ttttctgctg tctcggctgg agtaaacatc
    26641 catccaagtc ggaggcatca taaattgggt acgggcgcca tcgtcaaata agctcatcac
    26701 acggtacaag gccagcaccc actttaatga atcggcagag gacttcatgg ccattaccca
    26761 ctcagtccat tgatagttgc cccaagtttt atgagtgtag tcaccgctga catttggcgg
    26821 caaagaaaag cagggaagcg tgcatcgtcg cctttgctgt gcactgcagc gatatgcagg
    26881 cttctctggt ggacaaggta gtcgatcagg cctgtcaaag cctgggatgc tgtcaaggca
    26941 gtgcattagg tttacaggag gtccggtggg acacgtacag tgtccgctat ataatccccg
    27001 tcttgtccct cttacttgaa aggggacaag attcagtctt tctatgaatt gaaccataca
    27061 ttggacttct gattatacct gacctcaaat tccttctgac agatgcagtt tcaacaagcc
    27121 ctcgcagtcg ccgtgtagtc gtaattatat cccccagacg tgctagtcct caacagatat
    27181 gtgtactctg cagtgtctcg tcggcaaatg attaatcggg ctgtcgacga tcgcttgaag
    27241 catatcaaaa tatgaaggta gggaacactg ggactgcccg atggctccga agaggcattg
    27301 gggtgctact tcgttcacat caatgctgtg gtctatggac cattgaacag tctcatcatg
    27361 cctattagcc acactgcatt ggtgtgatcg gcatgctggc tccagagaat gtatgcgcga
    27421 aacttgagtg ataagcttgg ggcagcaaac tcttggtatc cagcctgaag cgtaaagcat
    27481 gatggagtgt cgttgcacgg catgttccgc cgctcaagcg acaaccagca gcattgattc
    27541 attcttcttg ttgaactcag atagctacgg tacgatgttc agacacagct tttggcagac
    27601 ctgtggaagg gaagcaatct tgggctaata atactcgagc cgcatctccg ttgacggttg
    27661 taaccttctt ggagttcgcg gcgagctgaa ggaccttgac cggaatattc cacaagccag
    27721 gctttctact aaaaggtggt aatgcccgca tatttcgtgt ttccggggtt tcacaattaa
    27781 agcgtaggac gctttacaat atcaatacgt tcaattcata ccatttaagg gatgctctat
    27841 cttgcagcac atggcttttc tccctttcga ggaaacagca tccaggaaaa ggtcacttat
    27901 tacctcttgc gaattcgcaa gggaagtatc cttcgttacc acaacggtga ccgttaagag
    27961 aaacttcaga gccaatttct ctgctccaat acacggtgat gcacactctt agacgatgat
    28021 agtgatttct cgaggactcc catttctcta cattgaacat gactcgttcc acggtctcaa
    28081 taatacgagt atcagcagca gtggcgcaga ccctgttgaa actgtctccg tacggctctc
    28141 aatatccagc cgaggagccc ttcaaatcta tgtcaaatgg atattgaagt agacaagtaa
    28201 tttgctgcgc tcttgcaata catttgtgag tagtgatagc acgtttacgt agcaagatac
    28261 cgaaaccctt cggctagccc catcacaaac ggtccttatt cttggccgcc ctccaggtta
    28321 tccctgagcc gttgcttggc acaaatatct ccaccaactt tctctcgagc ccggcatcat
    28381 tcccgacatg gtgttttggc cattgggaac ctctccccgc acatggagca ggcatgttgt
    28441 gtttagccgg tgaacaacaa tcagcctctc gaacccaatc cttacagtca ggatggtccc
    28501 ttgtaagtac ctgagacttg gaggcaaggc cagttcctcc attacattag tgagcagcac
    28561 tgtgtgacag ccgtgacagc ctgctggtga tcaagctgac aggtctctta ctggatgtcg
    28621 tgcagctgcg gctaggctta gagcctgttc aaagcttatg taggctttaa atcctgcatg
    28681 tgtttcgcgt agaacttccc gtgattggga ggaaacgaag gaaggggcca ctagatgaaa
    28741 attatctgct gccagactga gagcacagag gccggctttg cgaaggctac tgccatttct
    28801 aacaagcaga tcctggcctc gatgaaaagc gccgatactt acagaaacag aagcaaacat
    28861 taaccccata cggatcaatg tgcatgaaag acctcgtcat gtgagaatta ggcttcgatg
    28921 caagtctcaa gcaaacacgt gggccagaat gtaatggctt gctgattgac gagaccgggt
    28981 ctactaaggc acatatcctc ctcggttgac ccgctgtgtg gggtcttcgt caacgagaca
    29041 ggagaggagc caaccgtacc agaagaagcc accagtcttg atgaggagct ggatgtggat
    29101 agttctattg tcaccgacga tgtatttacc gaccacagaa attgccgctc atgatcgtga
    29161 cataaccttc cctgtagcgc gaaacccttc aacggcaagg ctgccataag cctcaacgaa
    29221 cactgcatgg gtctagactg aatggtcccg ggaatgtttg cctcctgcag catgcaagag
    29281 ttcgccccgg ctcggtcaac acggcccgat ggatagcgat ggagcatcgg accagccttt
    29341 gaaacctgca ttgcatgaga gccgcagagt cgcatgcaca ctagcaaaaa taccatatgc
    29401 agccttacag aattactctg cagcgttgga tccacttccc gtgagaattg gtctctagta
    29461 ctcgcgccat cttgctatac tgcttggctc ctgccgaatg gcactcgaga tgatgggatg
    29521 tggcaccttg tcgtaaatta tgcgcccggc tttccaatca ggtcaactcc gtatgctgtg
    29581 tagcgtggcg ggagacacgt gcccagcatg ttttttgctg agacatacgt cggggaagac
    29641 ccgaagtgga gcagaaccag atcttacaca ttctagcttg gcggcaggcg agatccgtca
    29701 catcagtgct ctttggctac aatactatga tagactacgt gtttggtgga gcatgaggct
    29761 ctgctaggac acgccaagaa tctcggactc tttgaccgcc ctagaactcg actggtagcg
    29821 agggctcacg ttgctcgccc aaaatgatag ccatcaagga aatcaagatg gaaactctct
    29881 caaaggtttc gagtcaaagg ttgagtgatt tgatggtgcg attgtcagtg aattaacgag
    29941 ctagaaaact tttccaaaca tgccatcagc cgccccgccc accattgatg tccttccaca
    30001 tcacaaaata aagtcatcat cttggtttac accgttgaca tgattcgggt tctctctccc
    30061 aaagtacgca tagtactggt caggcatatg cagctgtgtg acacccaaag gcttgttcat
    30121 aacatatttg tacttatcca tatccagcga gacctccgtt ctaaattcag taagtcgatc
    30181 gaagtcgata cactgtcgat caacgctcat gtctggccat gggttattct gagtctccac
    30241 ccaatgcagt gtgatgagat tgacgttgcc gctgcatgtt agtgcttgca gcaggatgtc
    30301 ggcacagtgg ttaatgtgca tctcccgagt tttgaagata ttcgttcggc cttgagacac
    30361 attgtagtac tggccatatg cgatcttacg cagggcgttg aggcagtgaa tctgatgata
    30421 tacatcgaac actgccgcat atgcatcgtc gcccagtccc catatctcgt cctcaagctt
    30481 caccgcagtt tctgggtcct tccctaactt gacgatggag ttcctattca ccggcataac
    30541 tcgaaggagt tcatactctt cccatagctc atcagctttt gggttcgggg gctgtcttgc
    30601 gatggatggc tcttgaggag ggaatagtgt cccattgatt gtcttgacat ggggtcgcag
    30661 gtctatcata tcgtacacgg gacctgaaaa gaagttagtc cgacgtcacc cggggcgaga
    30721 tgaatcgttc agaattttca acttactcca tgtggaagta cgtctcagat gggcgttcag
    30781 cttccacaaa ccgtggtaat atccatagga cgccacgagc agacagagag aaacgataag
    30841 tagaccgacg ttgatgaccg taataatcat tacgctgcgt ttccatggtg ggcgtctctc
    30901 tgtaggtatc gaagacttga ggggcatata tccattgctt agacgcaacc acattgtggc
    30961 aaaggaacac aggttatgaa gagcgtatgc aatgatatca gtatagtgat ttgagttaag
    31021 aagaatcttg aggagaaaat tttggggggg agcatgctcc ttgacagttg ctgaaatagc
    31081 tctgaggacg tactggacac aagagtggtc gatggatggg ccccaatggt ggaaaccccg
    31141 accttagtcc ttgatgtgac aactagggaa actcggaacc taacccggtt aagtgacagg
    31201 aaaacttgac caaggtacgc acatacgccg ctactagctc gctaccgatt tgctgaagta
    31261 ccagaactag tcaatatact cttccgagag acagacagac atccatccac aaggctaggg
    31321 acccttgttc aagccaaaat cccgccgcag ccaaccatcc tgagccatga caagcggtat
    31381 cacacccata ttgatgcaag tcagcttctg gagacgagag cctccacaag accaagtaac
    31441 ttgaggtata acgtcgcgat actttgccgc aggctcccat gtatcatata ctattccaag
    31501 ccccgcaaag cctggttcta cagtgtcatc gtggtatata gacacggaca tgtatatcgt
    31561 ggcttgcctt ggcatcgaaa cgaggaagac aagccttcaa gcgctctacc tcgcctatgg
    31621 ttgccaataa ccccatgagg cacaggcatc tcggagttaa gtgagttcat cgacctctgg
    31681 cgcgatacag ttgtgtatcc ttctggaact gttggcgttc aactataaat ggccgccatc
    31741 tgcccacact tcctcaagtc aggtcatcgc aactctacct ccattacaca tcagcttctt
    31801 ccttactacc ccttcagctc gcttacaaga caatcaagaa gtctcgactt acgcatttca
    31861 ccatgtatgc caacgcaatc tacgtcatgc tgagcctctg ctctgtctct gcaatggctg
    31921 ctccggtcgc tgtaagtttg ccgtaatgct tgagctcgac tatggccgtt aacatacaga
    31981 agggaaacgt ggagcgctcc ccggctcctt cttctgaaga acccgccaag cagctctact
    32041 ggactgaagg gcttcttttg gctgatgaga atgccaaagc caagcgttct gaggctgaac
    32101 ctgcgaagca gctctactgg actgaagggc tcctactggc tgatgagaat gccaaagtca
    32161 agagatccaa tgatgaacct gccaagcagc tttactggac cgagggtctc cttctggctg
    32221 acgaaaacgc caaggttaag cgctctgatg aatctgctct tccaaaggct gagcgcgcgg
    32281 agcagctcta ctggactgaa ggactcctca tggccaccga gagcaccgac gcttagagct
    32341 gacctgaaca gagggttgaa agtgttgcta aaccgcgact tgacaatggc gagaggatag
    32401 gagttcgaac gctgatatgg agcttgtcag atttgtgtac ttgtctgctt ctcaaatacc
    32461 taagactcct tcagcaccgg agtgttatcc atgtacatag tagaatattc tatgtatcca
    32521 tagttgggga aacgccttac tttgagccat tcactctgtc tggtccgttc atctcgttgc
    32581 gtcaagtttt agtgctgtct acactaaaac cccaaatcat attcacataa aaccaagtaa
    32641 cagctttggc gtgtatcacc gactgaattg tgtgattcga ctaattacaa gtaatttaat
    32701 gggctgggta acggttatat aatgggtatg atgactcttg gccatgatgt tcatcgcagt
    32761 aggctttcct cagacccctc tcactccttg cgctactcac catcggccaa cattacatat
    32821 caagaactaa tcagcgtagc tatgccccgc gttttggtct tttaacgata tgctctgatc
    32881 aaggatgcga tgatgtttgc acgctgagtg cgaaatgact tctctaatgg ttcacttcgt
    32941 taaaatattt tgactgattc tttgagccta attgaaccct aagatctaag cacatccact
    33001 atgctatacg ttggtaaaac caccactaac catatcgcat gaatcaagtg gcctcgcatc
    33061 tgacaatcat gccccgtgag aagcggcaga aggcttcgca gcttccagca agccgatgct
    33121 cgtttgtaac agcaagacag gttatagaaa ttatgtagcc aaaatagtaa ttcggagaaa
    33181 cgtgtgcaat cttaagcgga aatgattggg tcgaaaagct cacccgaaac tttaggtatg
    33241 ggctctataa tgatcttcaa gttcggtcta acgacttttg attgatggca gtggctcgtt
    33301 cgggactttt gagttgcttg aaaacattct cgtggctgaa aagaaggcca tcagccaaag
    33361 ttttgattcg ggtttaagtt ggcagtatgt tgatttcacc acaacacgag caagttaatg
    33421 ccgatgaatc acaggtttac acgtatgtta atatagataa cttcgacctt ttgtcggtac
    33481 ttttcttatc aactgtgcgt cttgggtgtc gaatctccga aagctacctc tcaaataata
    33541 tttaatgacc gttaccccca gcgccattta cgcattgcgt atgacaacac caaagcaccc
    33601 agcactgatt cacgtgaaaa acattgacgt acaagtatct ttctgtatac ttgaatcttt
    33661 tacttgttcc accttcgcca cacttacgaa gtccatttac tgtacattat caccatgact
    33721 tctatgagta ctgtcgtttg cccgacagat agtcaggcta caagtggctt cactatttgc
    33781 agcaccttgc cggtaactgg gtacactcga cgcagcttgg agacacagca caccccaaag
    33841 tctcagaatc ccaggacgca tacacgagat cgccttaccc atcaaaccca gcctttctcg
    33901 ggctactggt ccctgcccga tacccaatgg gagctgacaa cagtgctcaa tcctcaagaa
    33961 aggggcgcgc taatggattg gactccgacg aagtcttgcg tacttgacga aaacttgata
    34021 cgtattctac aatcgtgggg atcagcactc attcatatta agaagatata ccgacgtctg
    34081 aacgatttgc cagcgtatca cgcccatttc caacctctag tcgagcatta ctacgatgtt
    34141 cgacgtctga aagatctcgt ggaatacatt ggaactgtta tattagagca cattttggga
    34201 aattatgaat ggacagagac cggtatcgat cctaatgacc cagaagacac accactagcc
    34261 caggctcgtc gcgcggcggt tctgatgtct caagctggct tcgggaactg gctccgcctg
    34321 attgtcgaaa atttcgggga agtgcccgta caggcgagac gatcaacgca aatcatcaac
    34381 tttgactttc atttcagcct acaaggactt ccatcaatcg tctcgcatct tctgcgttca
    34441 aacggcacaa aaggcgaggt cctggtcatt gacctgaatc tgtttgttga acgccgttct
    34501 agttggcctt atgcaggagt gtctacatcg gttcaagaac gtgagacaaa aaattctcaa
    34561 gtcactcctg tcacgactaa aaacgacttc tatgaatctg ttacgactgt ccccccaagc
    34621 cctccaagaa cctcgaggaa ggtcgaggaa gatatctttg agacgactaa tgctgctact
    34681 tcccactccg gtgacacaca cgatgatata caacttcatg acccggagtc tgccttaatc
    34741 gatgccggcc ccgaaattgg acccgacaag tccctaggcg acctgcgcca catccataag
    34801 acgttcagcg aggaaacttt ggcgaccctt gccagaatca gagaacaatt gtccaaggcc
    34861 atcgaggaag aggatagagc ggagcggatg ctgaacggcc atgatactcc tctcgcagaa
    34921 aatgacattg catcagatcg taactacttg gacgaggcat ctgctcatca tctgagcggc
    34981 attctgaatg aatatatctc ccctacatcg gaccagacag acgcggagga ggaagcacaa
    35041 tgcgatagca gcggtgtgaa ttacgaccaa caggacgaga gctcgggttt gggagcagac
    35101 gatgatgtta tcaatcggtg cacgcccgca gaactccgcc ggctgagaga tgagcttgcc
    35161 ttagaaatgt atacgatgtt agcctacctc aaagaacagg ctttggaaga caaaagtgcc
    35221 gaggatagtg acagtgccga gggcgagcag ccagtgccgg actggttgga agatcaaatt
    35281 gcagacactt gcgcaggcgc atgggaacat ggtcgcctgc taggacattc tctgaggatg
    35341 aggagctctg tagcagctgc atacgcacac gaagagcagc ttgaattgga aacgcttgca
    35401 acggacgagc cggaaacgac agaaaaaaaa tcctgagtgg ctctgataga catagacacc
    35461 agaagcacac tggttctttt agatgtggta tgtcactttg cctataggaa gattggacct
    35521 ctggacagga gacaaagatt ccgtgtcaag gtaccggaca ggatgccggg acaaattaga
    35581 tcagactcac ttgcatatcc aaattaagaa aattgattcc aggttgccct ttgttcatct
    35641 gcgttgacat accgtgctca gctttcggcc ttcccaattt aggaactagg taccgagaaa
    35701 tgtagtcgct gattgaggta cataacaact atttgtcaag aacaggaacc acttgaagga
    35761 tggaccaccc gagttcaagc cgcgctctcg agccgagggg gcaaggcagc cacttattga
    35821 ctgccatgaa ggctgaggta caggggatgg tgtcgtgaat tacccttgct tggttgcgac
    35881 tttccgtcag cgtcataaaa cacaagcttc tggtccatga gaacccgctt tagcgtgcat
    35941 agcatagcca ccgtcgtggg aacggctagc gggcctgccc cgcgacgttc gtgttagccc
    36001 cggggtgcaa ggggctcttg tctgccttgt gcttgtctac tgccctccaa cccccgtgga
    36061 accccgtgca gggcgacaca accctgacga cttttccgag aggggcatat gcatggaaga
    36121 tgatgctgcc cttcgataat ccttcagagc agggcgagtg acgtcggtcc gatggatgtg
    36181 catgcagtca gccgaggcgc agcaacgacc ccgccaagcc agcggctcag atggcgcccc
    36241 ggaggcgtgt aggatcacgg agagaaccac agcagtccac ccagtgtgcg gctactccct
    36301 gccagcgccc accagcacgg cggagaagtg tcaatcgcct agagttaact taggaatgca
    36361 gtcgactgtg cctcccgtct attggaaaat ggcaccctaa ttgccgcaaa cccaccggcg
    36421 agtaggcgtg tgacctgtga cgaagccaca ctctcggtca ccacatcgag gtcgacgagg
    36481 cggggaggca agttcagccg cagataaata tatgttgata gttccgccat tggcactgct
    36541 ttctgcttcg gcctctaccc aacgatcccc cgacagacaa cactccatgc ttggtccgga
    36601 tcaatgattg cctctccttg agtgaatctg ccactttccc attcgcaagt tgtccatgac
    36661 ctgcaactca gcacagccaa ttattgactg agcagagttc accatggctt acaaaaccga
    36721 cgccaagagc agcagtccgc cgcctgccgc cgacaactcc gctccgccac cgtacactgc
    36781 tgtcgctagc gctccaccac ctcaaggccc accacgacag ctttccgaga aggagatcgc
    36841 gagcctcaat gccgctttct cgtcgctgca gattcctgac atagtgaaga aggtggacga
    36901 gagcacgtgt ctcgcccatt tgaagcttct ttcggctttc cacaatctca aagaggatgt
    36961 cggatacacc gatgggctgt gggaaatttt cgatgctcga gctgccaggt ctacggatgg
    37021 cgacgaggat ccggcggccg tactggccaa gcttcgagag aagcggtggg ctgtatatgt
    37081 cgcacgggca gtagatcgtt acgaggtgtg gtggaattca ctcccctcag atcctctgac
    37141 gattgatgat atgaccgccg agtctccaaa gtatggagag tttgtcaata gtgcgacgac
    37201 aatgcaatgg actgccgaaa tgttgcctcc gctaggtatg ggcgcaataa agtattagat
    37261 atgaagaagg aaactgacga ttctagatgt cctcatggtt tggcatgctc attgccttaa
    37321 cccacacgat tacctagagg actgcatccg cgcggggagg agagacctct ggacggctgg
    37381 tttcccctgg aaattggtta acgaagctgt agacagcagc ttcaactacc aggtctcgca
    37441 gggttgcact acggcttgga cgaccgccac cggcagagcg tggcacaacg ttggggattc
    37501 cgtcatgaag acgctgaagt gcccagcttg cttagagcgc ctagagattc catggacaac
    37561 ttgtggagta cccgaagact ttaaaggacc ccggccggat ctggtaggct caggctacgg
    37621 cgacggggaa ttcagctata tatgcttcca atgctcaact gagatcacca gggactttct
    37681 tgaggttgca aagttcatca acgacaccaa ggcgcttcta agcaagaatc agccaatgcc
    37741 agggacgatt ctggactacc gaactgggtt gccagagaag cttttagtgc gccattttga
    37801 tcccgtcaag ctggagcttt tattccccaa tcggctgatc cagaatcacc tatggaatga
    37861 agtcttaccg ctgatcaacg cggaacggga tctacggcca accactatgg attcgatctt
    37921 gcgccctgcg aacatggaga ccatccgaag catgatcgag gaggccctca aagatcctga
    37981 tactgtgagg gcggtcgaag ggatgacggg aatttcagcc ctaggccgtc ctcggctcac
    38041 aaaaagggca aggatacccg ttaggaaaat gatggctcat tactggggca actcctcacc
    38101 cttcgctctt gagcttggcg gcgctgtcat gcgacagggt atttttacag acaagatgca
    38161 caaggtttgt cactgggaaa gtcgtcgaga accatggatt cgaatactga tggggtagca
    38221 gattgactgg ctgcacagtc cggctgctct agacacgatg aaacgtctga ttgccaaata
    38281 tcaacggttt gtttcgataa tggcttctta ccaggaccga gtcgtagttc ctacgctgga
    38341 tgtagatctg gcttggcata ctcatcaact cagtccccga tcgtaccacg acttcacggt
    38401 tagcaaaact tctaaattca tcgaccatga cgacaagatc aacgaggaca agctcaactc
    38461 cgcattcgag tggacaagca agacttacca ggatcttttt ggggaagtgt acagcgaatg
    38521 tacttgctgg tactgtgaaa gcgtacgaac atcgcatgtc agctctgtag ggaaattatt
    38581 tggtgtctca aagggcgaca agagtaagaa atccctgagg aagcgccgtg ggatatgcga
    38641 ccgattggct aacttaatta gtttctaacg agttctatga ctctggtaga gcaaatcaat
    38701 gcctcggccc acatctctgc tcataacgcc gtcaaatacg tcgatgccga ttccaagcgg
    38761 aacgtagcac tacttgccat gcacacagca caagtagcgc ggctcgatga aaattacaag
    38821 aaggcccaaa agcgagctga gaagaagggt cgcaaattac cgccaaggga cgagtattac
    38881 tactactggg ggtatccgta tatgatgtat gggtaagttg tctatcgcct tgcaatccat
    38941 gcctttcgat ggatgagtcg ggcaagggtg gtgctgattt ctctgtaatt agtccatggg
    39001 tctacccgat ctactacaca ccgggttatt actattgtga cccaggcgtt gcgacagctg
    39061 ggacgggtac acctggcgct tgtgccgccg gatcctgcgg aggagcagtt ggctccgggg
    39121 taagtacttg ctcttcagtg attctggagg tctggatagt agctgacggg cgaacaggca
    39181 tgcgcaggtg ccgcggcagg tggctgtgga ggatcaggtg gttgtggagc tggtgctgcg
    39241 gtaagtccac gcctaaagac tgatgaaacc atggtactga caattccagt gctcggcagc
    39301 aggaggctgc ggaggcggcg gcggaggtgg tggaggtgga gggggctaca gcggaggttc
    39361 ttgcggcagc ggcgccggcg gaggctgcgg tggaggaggc ggcgtaagtc cagcataatt
    39421 actcttcatg aagtgttgct aacgaaatca cagtgtggcg gcggcggcgg ttgctagata
    39481 cgttgggcgg agtcgggttc actttatact catgtgacga atctttcctc ccaagtttac
    39541 cttggtttca agcctctttc aagttataac cagacggcgt gtcgattgtt gattgcctat
    39601 attccccagc ctgcactgtt tatatgaata ttaaaaaatt gtatcacggc tatcaactga
    39661 ggttttgtgt aaagtgcatc tgaatacaca tccatgtgtc cgattgccgg aagtagaagc
    39721 ctgaacgcac tactcctttg ttggcacggt ggctgcaggc actaaaatgt ggtgcagagt
    39781 tacagctagg tcgtcgtaat aagctttggc tacgcatgta gccaagatgc ttgtcgctgg
    39841 gacttccccc ggcgcccagg aacgcgcgta gtcgatgacg caaacgacgt gcgcagcaat
    39901 gtaaggtact ttagggtcct aggtgaaact ctcctcgcgt gtgcgggtaa gattacatcg
    39961 cgaaaaggga gtacggactc ccggtttacg ttaaaacata cacactctgc cagcgaacgc
    40021 gaacgcaaca tttgccttgt tccgcatagt gcagcttcct ccagacttga agccatatca
    40081 atatggctgg accagcggat gaagagaaga agcaggagga ggttgagcag ccggcgcaag
    40141 agcccccaga agatgacgag acttatgtcg agcaagacga tgaggtagcc gaggaaaatg
    40201 ccggagatga agaagtagcc agcaacgagg aagaccagga agtagcagaa gaagaggacg
    40261 cggaagatga ggaagacgtt gaagacgatg aagacgagca acaggaagag caagaggatg
    40321 aggaagagat cataagcgaa gaggacgggt ccggtgagga cgccgaggac caaaagggaa
    40381 cgaaacgcaa gcccgaaccg cagtcgcagg ccggcacgtc caagatgcag aagaccaacg
    40441 gttcatccaa ggtcgacgcc tcgaagccca acgccgcagc cgccgagggg aaggtcggat
    40501 ccaagcacga cgagccgcgc gacccgagca cgcaagggtc caacagccgc ctgcccgaga
    40561 agggtcaaca ggtgcactgg aaggccctgc ccgggtatgt ggacggcgag gtggtagaga
    40621 tcttgacgag cagcaaggag gtcgacggca agagcgtcaa ggcgagtgag gatgacccga
    40681 ggattgtgct gaagagcaac aagagcggca agatttgcgt gcacaaggct gacgctgtgt
    40741 acttcgattg agaaggtgag agggtaccta aacctcgtta gcggataggc aaagagatag
    40801 gagcatcgtt ataacataac gagtgtgcgt gtgcgcgttt gagtacttcc gactagcaca
    40861 cggatgttca gcggcctcta ctggactgtt acagaaatgg tagacttaac catatgttcg
    40921 agtcatattt gttgactagg atcatgtata gtactttgtt ctctatattc tggatggggc
    40981 tagatggcac aaattctgtt ttaagactat gaaagttgag gggcgagtta ttaaccaagt
    41041 caatcaagta tcatgatatc ttcaatccac gaatagtgat cacggcaccg ttctcttcca
    41101 gtctaatcca cccaccagga gaccttcttt ccttcgcatg tcattgtacc cgatgcagca
    41161 gttctcccgc tgctgccgaa cctctggatg acgccgtcat aaatgtccag tatatcttgg
    41221 ttggcaaacg agaacaccag ggggtctgct tggccgggtc cccttcccag cgagaactgg
    41281 caagggtagc ccactacact tctccgttcg ccctctgcag aacctgtgag gttggcaaac
    41341 cagtcccctg cgtcactggc aacacctctg caggcatctt ggcattcgtc gttcgttggg
    41401 gcagaagcat tgatgggctg agcgttccat gtgtctggcg tgcaatatcc cacgatggac
    41461 ttgtcgccag tacaccagcc ttgggcggtt acaatgggag accaaagggc aacgacgaaa
    41521 gacagagagc gcattttagc ttaggtgtgg aagcaatagg gggacagtaa tgttgaagca
    41581 gctggtcatg tgtacgttct attggcctgt cgagaaactg atgtaaagca aaccatggca
    41641 gacaagcggg tcaagaaagg ctcaagtgcc aaacagcagc tatttgtaca cgagggacag
    41701 agcacggcat cgcggtaagc tgttgaccga ctgttgttcg agatgttagg cacataatcc
    41761 ggtcctttcg ggcaagatta ggtgagaggt cgttgacccc aggaatcgcg cgatccaata
    41821 agacatgtgc cctggtgtga cacaaggcag ccctggtgag atcctgcaag caatatagga
    41881 tcagcactcg ctatgcgttg ggattggcat agatcaactg tggcaggctc cgtgattggt
    41941 cgaccaagct ggcccgccca ggaaatactg tggtgtcaca tctggaggcg cccggtcagc
    42001 aggtgaatat atgcagggcc gaccctttac cggggcctgt ggttcggcac cttgggtcta
    42061 gactaggcca tatttgtgct gtgactgaac tccaggacgt cttggctttc aatgctaggc
    42121 ttacgcagga tttcgcagga acgtctgaca gcttgaatac gtgccatgag acaaacccat
    42181 tcagggaacc gaattgacta ttcccatggg ttaagagacc tacctcttga taggtaacaa
    42241 gcagtagtca ggcaaggatt tctcctcatt ctcctcacat tgctgcatgt cagaagctgg
    42301 ccgcaggaat gcggccatcg aaaaattggc taaatggtgc accagcattg actggatgga
    42361 tcgtagtcgg aaagcgtcag ctcttagatc taatctctac caaggctgca tatccagcca
    42421 aagttcggcc gaggtaatgt catcctcaaa gtgtagtagc agtcgctttg cacgagacag
    42481 gatgcggtgt tttgcttgac tggtccaaag ggatacaggg agcctcaaat ggatgccaat
    42541 ggagttgtga gatactgcca tccaatgcct cctagcctga gctagggatg gtacctaggt
    42601 aaggtgatag gcgcttccac ccgctggccc cgcgccgcat ggactctggc ggcccgcttt
    42661 atagtggcct gtgcgccatt tgcggcgcct tttcttcagc gaccaaaatt tttcgcgaat
    42721 ttcgttccca aaaccatcac cgactctggc atcatcatcg ggaccattcg ggacgaaagc
    42781 aatgaatacg atgcctaatg tctctaggta aggcggccat agtagccgat ctgtctcctt
    42841 ttgtctttct gttggtgctt gcaagcactt gacgcagcaa ccgtactcct gccactcgct
    42901 tcccacgagt cttcttcgga tgatctttca gctacttcac gtcttgtgtc gtggtgtcaa
    42961 gagggcttgg tgacatgctc tggcggtgtt tacatcgctg gggtcctaaa agctgctaga
    43021 acaatgggcc atcatagtcc acgctcatca tatctgtcat acatgagcga ggctcctaga
    43081 gctcctacat attaccgtgc atggcccagg cttgccaggt caattggtcc ttgcctggag
    43141 tctggcgtct gtgggctgat gctcagtcag cgtccagctt gccataccta ccgtccaggc
    43201 cgttcgcgcc cgcggaaacc cccacttgca tcgtcctatt cggtccattg gctgccccca
    43261 gtgacattga tcgggcagtg acgacgtcac accacatcgc aagctccaga ttagtcctgt
    43321 ttaatgccaa gcaaagatat atcaactgcc tctctcagct cctgtagata aaagtgccct
    43381 tggtgtgacg aggaaaccgg cagacttcaa caatatcgtt ccatgagtct cgttcacttt
    43441 tgtgcacgac ggatcgtttc ccgattgctg tttcatccaa ttcggtttca tacctcctca
    43501 gccatggcgt caggttccaa gtccaagtat tccaacctgc ctctcagcac cagtggacct
    43561 gttgactgtg ccgtgagtgg cacggttcta ctgaataccc cttacttcaa taagggctca
    43621 gctcacacgg ccgacgagcg ccgggacttt gaccttactg gtctgctgcc cactagtgtc
    43681 caaaccctgg agcagcaggc caagagggca taccagcagt attcatccag gcaggatgac
    43741 ctcgccaaaa atacgttcct aacgtcgatg aaggagcaga acttagtttt gtactacaag
    43801 gtaggagaac ttcgtcaatg ttgcaatgac gacaataacc agaaaaatat tgcccgtgtg
    43861 cgtagcagat gcatgatgct aactaatcgt agctgttgca agatcacatg caagagatgt
    43921 tcagcgtcgt ctacactcca actgagggag acgccattga gaacttctct cgactattcc
    43981 gaagacctga gggatgcttt ctcaatattg aagacataga ccgtgtggag cacgatctca
    44041 gtcaatgggg aacgccagat gatatcgact acattgttgt ctcgggtaag ccggcttgcc
    44101 catgactact ccctgcctct gaggcaagct gctaatcatt ttcagatggg gaggagatcc
    44161 tcggcattgg cgatcaaggt gtcggcggtg tgctgatatc cagtgctaag ctgacactca
    44221 cgactctatg tgccggaatt cacccagacc gtactttgcc agtggttctg gattgtggta
    44281 ccgacaacga ggagctgctt aaagatgacc tttacctggg actcagacag aagcgaactc
    44341 gcggagagaa gtatgacaag ttcgtcgatg catttgtcac ggccgcacgc aaactgttcc
    44401 ctcgcgcata cattcacttc gaagatttcg gcttaaccaa cggtgagctt tctccaacga
    44461 acaggtgatc actgacacta acatcattgt agcccgccgc attttagacc actatcgacc
    44521 aaaggtgcca tgcttcaacg atgacgttca gggaactggc tgcgtaacac tcgcggccat
    44581 catggctgga ttacatgttg gaaagaagaa gttggaggac gtcaagctcg tcgtctttgg
    44641 tgcaggcaca gccggtgtag gaatcgcaga ccaagtccgt gacgcaattg ccacatataa
    44701 gggctgcagc cgcgaggatg cggcgaagca gatctggtga gtttgatgcg actagccgtt
    44761 tctcattctt tactcttgag gagaaacttt tgataatcca acgcaatctt gctgacgttt
    44821 cgcttaggct gatcgacaaa cccggcctcc tgaccaccaa gaccaacgac ctctcgcaag
    44881 cccagaaaat ctacgcgaag gatgattcag acggcaaagg gctccttgat gtcgtcaaag
    44941 aggtcaagcc gaatgtcttg attggaacct ccaccaagcc aaagtctttc acggaggaga
    45001 tcgtgaagga gatggctaag cacaccgagc gcccagtcat tcttcccctc tcaaacccga
    45061 ccagacttca cgaggctgtg ccagaagatc tcctcaagtg gacggatggc aaggctcttg
    45121 ttgccactgg atctcctttc aagccagtta agggaccatg gggcaaagac ggcaaggaga
    45181 ttgagataaa ggcagccgag tgcaacaact ctgtcgtgtt tccgggaatt ggcctcggat
    45241 cagtcttgtg tcgtgcctcc aaggtgacgg acaagatgct cgtggcagct gtgcagggtg
    45301 ttgcagatat gagtccagcg ttgaaagacg agactgcccc ccttgtacct ggtgttgaca
    45361 acgtgcggga ggttagcgtg aggattgctc gcgaagtcat acaggcggcg atcgaggaag
    45421 gtgtggccac tgagaaggac attccgaccg agaaggagga cctcgatgac tggatcaagg
    45481 agcagatgtg ggctccaatt tatcgccccc tgaagcgcgt tgagctgcag ggtgccagtc
    45541 ggagagccaa ggcggagctc aaagtcgtcg ggagtttggg caatgttgag tagacgcgtt
    45601 tatagtaata gttaatatgg ctgcaagact atgcgtttcc aacatcgctt aggacactga
    45661 gaatattgag gtgttcgatg aaaaatatga caacttctgc ttgactcacg agatttcttg
    45721 cttctcccca atgtcctgcg aaaggcagca aacaggttac cccggtgcgc ttcagacaaa
    45781 agcgcaagac gcttgaggaa caatgttgat tcttttgact aatcttgtag acaaaataaa
    45841 gagagtaaaa caacttggta gaatcagtaa gaaaaaagca gagaaaaaca ataatgggag
    45901 acggggaatg gctacccaga ccgaacgatc aacacggcag cccccagcag ccacaccatc
    45961 cccgactgca cgcaagcaag agaatccgac caacaccatc acaccgaggt taattagaga
    46021 aatatgagca acttacaagg tcttgaaaga aaccttttcg gggcacgcgc ggtgtctacc
    46081 gggggccggt cagcgcaggg aacccagtgg tgaggtgact gagctgcgga cagtgcgggg
    46141 tgtcgaacta cgtatactct tgattagctg gcgtaccaaa gttattgtcg gactattaac
    46201 cactgcgcta gtgggtagaa ctctcttgct tgcttgttgg tgaaacggtc ggcgactgtt
    46261 gtgcattaag cagcgcagcg gctggtttgt tgcggagggg agtatttcgg ggcaactgtt
    46321 tggtgctatc gaatagtagt attattattc gacagattac tggccccgca tagcagaaga
    46381 aagaattagg ggcatgcccg gctttggtca ttgaaatttc gcatggcatg aacctcactg
    46441 gcctcgaagc atatacgaag gagcacggcg taaaggagtc atacactagt tgatgtgttc
    46501 atcactaaag cagattatca ttgagaagat atgttcctcc tcttggcaac tatccctaaa
    46561 tacattgtca tctgatgcat aatccctgtg acaagcgtga cctgctttcg ttataccctt
    46621 gcagacacac tataagaagc actgaaagct gatgaccatt ggttttgact ggataagaca
    46681 acaaagcaga tccactacaa ccctctatgc gtcttgactg actagttgtg actgctcttc
    46741 aataaggaag tccaaagtcc tcgtgatcct ccacgtccac ctcctttgac gtcacgtgcg
    46801 cagccctttg attgctgcgt gtatgcgaat catggagaca atggccgaag atttgtcccc
    46861 aagtcttgtg tcacaattca ttacaaggcc tacgaacctg caaattgttg atgaagaagc
    46921 gagtcgcaca ttaaagtgaa acccgggtgt ggcagggaag tcaaatcgtc tgcaacatgg
    46981 cctaggttgc agacacacca tcagctgcct cgttcctaag cttcagctgc gacagaacct
    47041 cgggccagtg gcatcgcgca aggatcttga gtgcgttctc catggtgtcg aactctcgcg
    47101 cctcctcctt gagcagattc tcagctcgct gccacagctt gtcctcaggc agctgcaggt
    47161 acgcccaggc ccggtgacgg tagtggtcga tggtggacct gacctccttc tgatagatat
    47221 cgctcgcgaa gccggggctg tgggggaggt agaacttgcc attggggctg gtgaagtgag
    47281 ggtggcccgc ctggactaga gctgcaagca aaacatcgag gcggagcttg gacttgacct
    47341 ggcatttgcg ctgccgtcgc cagaggaggc atttgccgtc ctgctcgagg ctgttggttc
    47401 gcaggggaca gtcctcgtag aactcgtggg acttcgtgtt gcagagagga cacgcgccca
    47461 gaaagccgtc ggcgtccggg tctacgcagt caatggcctg gtgcccgcct ccgccgcagc
    47521 tgccgcaggg ctctacaggc ctgggaggcg acaggattgt gacctggctc ggcgccgggg
    47581 tgaacgaggc agtcgaggcc ggacgagaat cgacttcctg cttgatgaca gggacaggct
    47641 gttgctcaac ggccaccgac ttctgtctct taccgctgga cgagcggact gccaccacgc
    47701 tgaaggacgt ggcgtcgcgg aagcggttga tgaactcgat cgcgtcatct gccgaggcga
    47761 cctgcaggtg gaaggtgccc cgcgagaggc catccacgtt gctgccaact tcgtggtcgc
    47821 catctgaatc gcgagcctcc tcgggtttgc gcttgctgct agccatcgca ccgcctgcgt
    47881 aggaagccat ctctcagcgc tggaaatttt gttaccagcc ccgacgagca tcgattctca
    47941 gcaattatta ttcgggatca aaggtgaggt cagggcagtg aacaagatgg cgggaatgaa
    48001 gaagatctcg aaaggactct gagaataaaa tgaaaacctc tgagattgac tgcgacggaa
    48061 gcctgacctc agcttgcttt tggtgtggtt gtgcctcgcg aggtttggtt tgggttattg
    48121 attattccat ttcggtcccc tgtgtgaccg gattttcttt ctgagggccg acgtgagagg
    48181 ccagaagccg gcaaccccat ctctgctcct accgaggcca ttctgtttca cgacatcgtc
    48241 tttctattgt ccagagattc tcagaatgtc tgcttgacgc accacatgtt gattcgattg
    48301 ttgtcattcg agctatgcta cagaaagaaa agtaacctgg cactgtaact tcaatacatc
    48361 tgagggatgt cgagaccaac ctcggggaac acaagaactc ccacaactcc cgggataaca
    48421 atcgaaggcc gagcggcaaa ggagcgaggc aggcgacagc cagacatggc actggaagag
    48481 ccatccgacc atgttgggta cggggtgtgg gcatacctag ataagaccag ctctggcagc
    48541 ctcgccaccg ccctcctgca taatagaatc aatcttctgc ttgcccttcc caagtccacc
    48601 ctcgccaaca cccatcctcc gggctacata acgctgcgca acgacgccca cactcaggct
    48661 gagggcctcc tcgacccact cagcaaccca ctccctcggg tcaaccccac cgttctcgac
    48721 aatctcacgg atctcatcgg gcacgagcat gagttcgttg ggggactgct gctcctcggt
    48781 gtcaccgctg gcaggagtaa gaggactagg cgcatcgagc cactggatcc acttggccgg
    48841 gatgtcctgc gaaatggtgc tgaatgtaat atcgtggaca gggtcgaaga cgtatacagc
    48901 gaagcagatc tgagtatcgc cggcggcatc tgcaacggca ctctcttcct tctccttctc
    48961 gccagctgtg ctgccagcga acaaggccga atctgcgtcg acagtgatgg cctgcacggc
    49021 aaggaagatg tcgctcgttc tcactgggtt ttcgtcgctg acgggctcaa gtgcgcgttt
    49081 ctgcacctcg gcaataccgc ctttggaagc gaagaaatcg tgtgcatagc tctccgccga
    49141 tacgcgacac agctttgaac cctcaaccag ccccttaact gaaccgaggt ccctcggggt
    49201 gtccacctga cgccaccaag ggccgtcgcg ccagccggcg gacgacgaag acgcggtgta
    49261 aaaggcagcg tcagaggcac gacgagcggt gctctcgtga cctcgctgga tgaccagtaa
    49321 gtctcctccc tcgacctggg acatgacacg gctgaagacg ccatagatga gggggtccag
    49381 ggatgggtag ccgacgaggt cgtgggtgat gtgaatcagc aagcgctcgt gggacgagat
    49441 cggcggtgca agagtgtgca gaatgttggt aaaggttggg agagctcggt gccgcaactc
    49501 gtcgcctatg gggaaacgct ctgtcaattt acattgctgg actgctcttc acgcagactt
    49561 accgtagctt ctgatgtagc ccacattgcc cttgacctgc tccatgtact tcttggcctc
    49621 ctcattctgc tggatctcct tgtaagctgc ctcggcctgc ttcatggcag cggaagcggt
    49681 cgcagtggcc gacgcgacaa tgccgcccca gttgcctccc caccatccac ctcccccaga
    49741 ggcaggggcg gcggcggcag caggggcggc agtctgctct acagggcctt tcttctcggc
    49801 atcctgaagg tcggagctgg tggcactcgg cgtgaagctg gcatggtacg atcgggtgct
    49861 ctcgcccgac ttgcgggcga cgctgggctt atcctcggac agacggccgg ccgccgccgg
    49921 cggaggtgtt gcagtgctgg tacgtttggg cgccagctgc tccttgatgc gcggcgtgtg
    49981 agggcgggca ggctggtcgc ccagctcgtt ctcgagctcg gccaggatgt cgtcctcggc
    50041 cttgtcgccg cgggccttgg aggcagccga cttgggcttg gccgacttct tggggccgct
    50101 gtcgtcgccg atgcccgaga agagctcgcc aagctcgtcg tcggtaggca ctgacttctt
    50161 cttggaggcc atcgcagctg gggaagggcc gtgggtgccc agagtaagga gacggataga
    50221 cagacgatgg gatgtggtgg gggaaccggc cgcaagcggt acaatggcag tgggccagtt
    50281 gtctggatca ggagtgatga ttcggtagca agccgcggcg caagcgctga ctggtcgtgc
    50341 aggtcgtgca ggtcgtccgt agaagtcgca atttgtgtcg ctcagtatgc aatgttatac
    50401 aggcgggccg atgcgacaca gactggagta gagaacggcc ggtggattgt gctgcgttgc
    50461 gtctgccgga cggagcttgg agcttccagc ttccatgcct atgcccgcac tgtagctaaa
    50521 ggtacgcagc accgcaccta aggcaggtag gtaggtctta gttgtcaact gttaaccgac
    50581 ctaggtacct tgaggtacaa cgaccgcctc actacagatc tcttgctctt ctacacaaac
    50641 gacagggctc ttgttactat agtgcagcgt atacagacat ggaagttgag acgaataaaa
    50701 tgaattcttt actgtgacta accaccagcg atttgtcgca atcccgtcag gcagcgcacg
    50761 ttctctgcga gacaagttcc ctccagcggc cctcccgtcg ctccgtcagc gggtctacac
    50821 gtcactccca gtgtcgccca ggcccggacc aggcccggac tggacaactt gaatcgcatg
    50881 tcactgatcc gcaaggggca atgggcagca ctaggccaga agcggcataa tccattcccc
    50941 ggcaggctgc ttgctcccat tggccgacgc ccgttgccag attcgcatag acacacggct
    51001 gagacccaca gcgtccctgg gccgagacca ctcagaaggc tgttgcgctt gtggctggtg
    51061 cgcgtgcgct ggaacctcca aaatttggca accgggaagt catgggcaaa ggcctgaatg
    51121 aatgagacgc agcgagccgc cagcaataac acgccgacct gctctcatcg attgtctgat
    51181 cggtccccgt gttgcgaccg ccacgcctgc gattgtccat tgcacgctga ccgcatcctc
    51241 cggcttttcg ttgattgttc gttctgccga cagggtgctt tattcggaca tctgtgccca
    51301 cgtacgtaaa acaataacct tggcttgccc cccgactaca cttcacccag tccatctact
    51361 gatacatccc agatcctcgt ggcagcatcg tcttctcgag ggagactcat ttctttacac
    51421 gtctatctga cgacgtttgt cttggtcaag atttgttcac ttgccctgcc ctcgcggctc
    51481 gcgtgttaca cggtgctcta ctgcattctg cgcaactcct ttctcacctg gccacactgc
    51541 gccagcctgt cttcggccac attcacctca cgtcgacgtg tgatcactat ttaatccccc
    51601 aaagactcaa gatctgttga taggtaagtc ctcctaattt tatctgtcac tctctcactg
    51661 ctgggtgctc tcgtggcaac cgatgcgtcc gccaccttac accggatcca tttttttcat
    51721 caaaacccgc gatcgtccgc atgggataca gaaccccaaa cacatcacgg aactctgaca
    51781 gctctaaaca gaatactttg gaaagattca taagtcttgg gcttctgccc gaggtcactt
    51841 ggcttgtctt cgttcatccg cgcccccgtc gtgggcactg ggtcgcgact agcttattca
    51901 tctgccacac tggctatttc acgcttgtca gactgctact caattcggtc ccggctgagg
    51961 cagatatttt gacaagtaat ccatccgcat tccgtgcact cacgcaacac ctgtcgcttg
    52021 atacgacatc gcaggccagc ccgctggttg ccgtcgtctc gcggccactt gaattgagag
    52081 gtaggcattt tcgctccccc acttacaacg ccaactaatc tccgaaccta gattctctgc
    52141 acctgtgctt aataccagct atataagcac acaaccacag cgacgcaatg gagtcgccca
    52201 acagcgcgcg cggaagaggg cgcttctcct ctcgcaagcg ccatactttt ccagctcgct
    52261 catcgtcgca gcggcgttca gaaccttctg acacgcctgc gtcgactacc ccagctgcca
    52321 caatggctcc tgcctcatct tccttcagct ttgagacacc gagtccctcc agtgccagag
    52381 gcacaaggac gagaacccgt catgtcgatg gcctcaactt atctcccgat gaagcgggta
    52441 gtaaaggcgg ccgctcgctg aggaagcgta ctcgggttga ctactcgttt gaccaggccg
    52501 acgaggagga caacagcatc gaggcaaaag ctacaccctc agccgtacgc tccatcaaga
    52561 agcggagaac tgatcttgac ttcctggacg atgaaatcga acaagacatt gagtcccggg
    52621 tgaagcgccg caattcggag caaccgccca agcctgtatc gcgtcggtct gtcggtagga
    52681 aaactaccat ggagcccgtg tctttcatcg aagagcaatc ggaggagaac agcttggtcc
    52741 atgacactat tgaggtcggt ggccatcagt ctacccaggc atctgaaaac tcttcgcaca
    52801 ggcgcacaag ttccgcctct tctcataggg aatcggctct attcacccag ctacctcagc
    52861 ataacacaag ccacgaacca gctgcacctg atactttctc cgacaagatg gagattgatg
    52921 aggagccaga acccaagatt aaacacgaga ttcccaaaga gccagaagtt cctgacattg
    52981 cagctccaaa cccttatgtt cctgaagttg aggtgtctgg gaatgagctt cctgatattg
    53041 agcttcctga gaatgggatg tcagagactg gaggtccaga gaatggggtt atagagcacg
    53101 accttcccga gtatgaggtc cccgaggatg aggttcccga ggataaggtt cccgaggatg
    53161 aggttcccga gcatgatgtt cctgacaatg aggttcctga caatgaggtt catgatgacg
    53221 tggttcccaa aattgaggtt gaggccacca aaactaaggt tgaggaacca cagcctacag
    53281 ttacaccgca gcctgtgatc gaagaggcac ctgaggaaaa gtctcccgct tcatcaccag
    53341 ctccggcctc ggcccctgtc acagctccgg ctcctgctct agtcgatgaa gacatcaaag
    53401 atcctttcct gcgtctcact ccttatgtca gaggggctac cgtgggctac ccaacccgtc
    53461 ggtccaaaac gtcggcgcct gaagcagaac cagaggcggt cgcagaggaa gctgcagctg
    53521 atgatgcagc agaagatgcc acggaagctc ctgacgaaag cactcctgct gcctccccag
    53581 gtgcgattga tgatttgggt acaaactcgc cggcacctga gcctgcagct ctggatcgtc
    53641 ccgcacctgt tgctaagaaa cagtacatgt acaagaagct gaggccagct gaagagttca
    53701 tcaacttcat tgcggactat gagacgttgt cacacataga gctgtatgaa cgcctggagc
    53761 tactcgcagg tgtcgttgct acgtacgaaa atgagtaccg cgaatgccga aagatcatag
    53821 acgacgaaga gaatgcgaca cggtaccacc aggaagaagg aatgttccag caccgagtca
    53881 aaatggcccg aagcaaggac cctgatgcca accctcttag aaaggagttt gtagtaaagg
    53941 gtatcagagc aacaaagcct gacgcaatga ttgcacatgc cagacagcaa gatcgtatca
    54001 tggccgatgc ctacggcttt gagtatgatg atcgagactc caagatcggt cagcaagatc
    54061 cgattggcca acgaggaggt gttggcaaag gacgccttcg cgaccgccct aaacagacgg
    54121 caaaggccgc cgaggctgat gaccctactg ttgtccacgg aaagcgagca cgaaaggcgc
    54181 ccaacagctt tgtggaaccc gagacggcta gcagagggtc gacacccgtg cccacgctcc
    54241 ctcgcaaacg tcgtggtcgc ccccctgcgg atgagagcct tcacgcggcc tatgctgagc
    54301 atcctgcggg cgagacgccc aagaagaaag gcaaaggcgg ccggcctaga aagcaccctt
    54361 tgcctacagc aatccccgag aacactcctg tctctggcac gggggctcat ggccatgtgc
    54421 gcaagcggag gagaaaggca gctgtcgaag acgaggactt tgtcgtcaac ggtacgaatg
    54481 gtcagccatc gggcctcggc cctaggcgac gaaactcacg catcggcgag ataccttctg
    54541 gctccttcta tagtgccact tcagcaaatt acgacgagtc gcgacctgct acctcgtcgt
    54601 ctaccgctac tgcatcaacc tcggcctctg cctacgggct tcgcgagaag agacagacca
    54661 agttctctct tgatgacgac gacgatgacg atgatgagga ctttgaggaa gatgatcatc
    54721 cagtcaagcc caagagaatc cgtcgtgtgt ccaagaaggt ccaggagcaa gattttgcca
    54781 acatcacacc cagcaatatc ccacccgagg cagatgtcgc tgctggtccg aaggtcccca
    54841 agataagaat caagggcttc caggctcatg cagcatcagc tcccgtctcc gcccctacca
    54901 gtgatccggg aagtctcccc gtcagcagca gctccacccc tggacagact gtgaacggac
    54961 atgccgccga cgcttctttt gatgggtcga tgaacggaaa caaggattat ggtcagatga
    55021 ccaagtcgga gaagatgtct gcttccatga aaggtatgtt cacaccaccc ctgtcgagct
    55081 tcagtccgat attaacatgt catcacagca cgctgggcct ccggctccat gtctagggct
    55141 gtcgagaaaa ggcgagctac acttgccgcg aagaaggcag ccgcacagac gccagtcccc
    55201 gacggcacac cggaaaccgg gactgagcag cagtagctcc gtcctgcttt tgctccggag
    55261 cccgaagatt gaacaaccat caggacaatt ggtgctgctg ggggtttctg atcagagcct
    55321 gagatctgca gtgccactag tgagccaagc cgtagaacca cggcggatca catttgtatc
    55381 ctcgctttta ctgttttcct ctctttttct atggagcgtc ccggcgttcc actgatggtg
    55441 ccgtccatgg tacacgcagc gagaatagcc acagcactcg ccgttaatcg acgtgcccat
    55501 ccgatctcct gcaggttagg gcggcattca tcctcgtttc ccggcaccat gggggccatc
    55561 attcacgggc tttcccttct gttcagcaca tccacatcgc atttacacgg taccaacaaa
    55621 aagaatctgc attcaggaag tttgtgccag cacagggaac acggggggcg cgcaagctaa
    55681 agggatagtt ttcttcgttt gtctgttcag gcctttgttt ttccagcaat ttcctttttg
    55741 ttttctctct ctctacagca ccacccatgt ttttcgactg cttctctctc cgcaagtata
    55801 cgagctgtgc acaagagagt ggaggcagct ttcctgagtt cgccgagggc gtttcggcgt
    55861 tggccagtga gggagagggg ccattttcac atccatgtat ccctcggcct cctgggcatt
    55921 tctttcgtga tttggttgca gatggcccaa gggcagaaga acacagacgt atccgcgagg
    55981 gcatagcctc gtagtatagg gtaataaacg agaccgagtg ctcttttctc tgaaatgatt
    56041 ccaacttgac actggtgaca cgcgaccgag ctcagcccat gtagctgagc ttgcgcagta
    56101 agcccaggta gtcgtgacac ggacttgaaa gatccgaaga gttggagccg agacagcctg
    56161 ctcgtctgac aagctcatac ttgaacctgg tagcaacagc gcagaccagc ccatggcgcg
    56221 ttaaatccaa gaacacaagt tcaagtcaat aaaaaagcac aggaggcaac ggttcggaac
    56281 tgaacttttc tcatttcgtc cagcatgcta tgtatggtat gtagtgtctc ctttacgccc
    56341 catagccgaa atgcaaagtg accagttgcc aatcgaacca ccagcagcag tttttcttgt
    56401 ccattttgta tcgcctagat gtaagaaaac atggctgggt gatcggatgt cccaattcgt
    56461 gagtccctcg taatggtcaa gacgggaaag ggtttcgttt catttcctcg acttccacaa
    56521 acaccgctcg caaaagacag tctcttctcc ctcaccgcgc tctatttcca cccatttaca
    56581 tgacgacacc ggagttgctg gcaatacgct acagagaaga agaagtcaga gacgaagttg
    56641 tggatacgct gtgtgcatga atggagaact tacgggccac agctcagcag cctccttgcc
    56701 gacgggaccg gtgatggcgg agcccttcat ctcacccttg gggttgacga tgacaccggc
    56761 gttgtcctcg aagtacagga agacaccgtc ggtacgcttc cagggcttgg actgtctgac
    56821 gatgacggcg gggtggacct tcttgcggag ctcgggcttt cccttcttga cggtggccat
    56881 gaccatgtca ccgacaccac cggcgggcag tctgttgagg cgggcaccga tacccttgac
    56941 ggagatgatg tacaggttac gggctccgga gttgtcggcg cagttcatga tggcaccact
    57001 ggagggggct tgttagcact tgggcgggtt cgaggcgtcg ggttctgccg gatcgcgttg
    57061 ctggccacga agtgaggggg ggattctgga catacacggg aagaccgagg gtcatcttga
    57121 gcttgccacc gggggcacca cgtctatgag gaacctgtca gcgcaaactg tttcctccag
    57181 attttcacgc agtataaatg ttttttttgt cgtgtaatgc tttgctctgc tctgccctgt
    57241 ccggcctgcg ttccgggggg acacggatcg ccagtagtgt cgcttcgccg ttttcgggtg
    57301 gaacactggt catcacgaag ctcgctgtgg gctgagctca cgagtttcca gattctcggt
    57361 cgcaacaatg tcgctcgatc tcctcgacct tggtctcccg gctggagagc ccgggcaagc
    57421 gcgctcgtcc tccatcattc caccccaccg ttgcgtcgtg ccgaaaatcc ttcccttttc
    57481 cctccaaaat ggcccgggcc cgggcggggc agagcagtcg caaaattttt gttggagaga
    57541 tgaatcgcgg tagagactta cgagagcttg gccattgctg cgggattagt atgtgacggg
    57601 ttgtggtgtc gtgaggttga gcgtgggttg gtcgggggga gggaaagttc gcaagatgct
    57661 gtcacgaatt cgggcttagt tcacaaaatt tcgctggcag caactgggaa ctttgtggga
    57721 aaccctaggg acctttccgt tccgaaaaaa gtggtggcac gtgcgataag ataagaaccg
    57781 gagcccgatt gacgactgcc actgctcctg ccacctgtca ctgccgctgc cactgccacc
    57841 gatttgcacc cttgggctaa caacgtcttg tgccagctgg cagctggcag tagcagcact
    57901 aaagccaaag gcaggttctc caccacaaca caacactcgc caatatacat acagacagac
    57961 agacagacag taccatactt ggattatcaa aatcgattaa catgcatttg tgattttaga
    58021 gatatgatgc tgctacatgg caaattcgtt tcgcaactga gatctagaaa gtgcgctctc
    58081 ttgtttgtct gttctctttc ttgccctaca ttgcagcgca gcgcagcatc tcacagcaaa
    58141 taaagcctcc ccgtctcatt ggattggcgt gagtgacccc ctgcagccag tgtaagcacc
    58201 aacctggaac caacccacca atggggggct cgagaacaga cagtatacct acacgcggag
    58261 tactagcagg ccaacgaatt cacatgttgc cttactttgt acgacacagc agttaccggt
    58321 gcatcgcatt ttcatagtag acacagagac agcctatggg attgactgcc gtaattgcca
    58381 atgttcgctt ctggacgccg acctgcatgt tgcagagccc atcctccagc cctcgcttct
    58441 gctggtcgct cacttccctc ccgagaggag aggcccgagc acccaagaac ggtggagctg
    58501 gttggttgct ccatcgctgg cccatagacc cttcaactgc tacccatgta cacgtgaaca
    58561 aaagaccgaa cgagaaatca cccgcaccac agcatatcac aagaattatc acaagaatca
    58621 actcgtgcag acaggaaaga ataaccagta ccagcttttt ttcatgtggg aaagattcgt
    58681 aatcatgcgg gaaaaataca cgttgcgtga gctgctgaat gagccagatc cagaacgccg
    58741 agcctatagc ctctcctgcg ctacaataca tggaacaacc tgatgcttgc tagacgacgc
    58801 acggcgcaca tcgccgaaac cccaacgtag ctagttcaaa aagaggttgt ctctcttttt
    58861 cctcaagggg ggtatctctg ggggggttag ggttacaaag gcatggagac gtcggggctg
    58921 cttcacgatg cagcctcgct ctcgtcttca gtcttcccct cctcaggctt gtccgccgtc
    58981 gaaggcgctg gttccgcgct cttctccttc tccttgctgg gctcctcgtc tgccttcggt
    59041 tcatcgacat ccatggcgtc tccgctggcc tccggttctt tcgcctctgt cggggcaacc
    59101 gtctcggcct cggccccggc tggctcttcg gcaggtttgt cgccagagtc tgaggatgcc
    59161 ttttctgttg ccgactcggt cgtgggctcg gcatcaggta tcatgaccgc agtcgccacc
    59221 tgcttcgggg ggctttgggc gctatcggcc gccggcttgg gtgagctggc ttcctccttc
    59281 ttcacttccg tgtcattagg ggcctccttc tcgggaacag tctcgcccat atcgacatcg
    59341 ccgtccttgt cgacatccgc tgcggcctcg gtggacttct gtgcctcttt cagctgctcc
    59401 tgttcctcgg caataccctc gggctccgag ggtttttcgg gctgtgcatc ctccatgacc
    59461 tcgtccgcct ccttggattg aatgaccttc tcggcattgt tgccgccgac cggagtaggc
    59521 gcaccactgt cgtctgctag atcgggattt tggtagtcgg taaactgacg cttgcgtcca
    59581 gcgttgccgt tttgggggtg gatgccgttc gctctctcga gctcctcgtt gtcgctctcc
    59641 tcgtactcat tgtcaggctc tcgctgcttc tcccactgcc gctgggtcat gcgcatgtcc
    59701 ttgctctcgt cctcgtccat gtcgtccagt tccgcctctt cctcctcggt caaggtctgg
    59761 gggaagtcgg gcggcacgtc ttgcatctgt accgaggggg catgtgccgt ccgcctcagg
    59821 ttttcgatca gctggttctt gatcttctcc aaatactcgg ggctgttggc attctccatg
    59881 ttggaggccc ggacggcgag ttcgtagtcg ggtccatagt actgcaggta accaattagc
    59941 attctgaaga gctggggtgc gttcaggttg ggggtacctc gtaatattcg ttgaatggta
    60001 gagccttctc catgttggcg tcaacaagca ggccagtctc gaaagcccac gttcgggcga
    60061 cgttgcgcat agtgtaacca ccaccgccaa gtaccaaggt cggcaggttg aagctcttga
    60121 caaacttgac acagttggcg tggccctcca tgctgaggtt gaagcaaccc aggcgatcgc
    60181 ccgacaagct gtcgccacca cattgcagca ccacagcgtc gggctggtag aactccataa
    60241 cgctggagat gacaggctca aagatggatt tgtacgagga gtcgtcgatg ccgtcgcgga
    60301 gcgggaagtt gacggcgtag tatttgccct ggccgatacc gatgtcgcga agctcgccag
    60361 ttccggggaa gtactcgccg tacttgtgga acgacacggt catgacccgg tcggtggtgt
    60421 agaaagcctc ctcgacgccg tctccgtgat ggacatcgat gtcaatgtag agcacgcgct
    60481 tgttgaatcg tagaagctcg agaattccga ggacgatatc tgttcagggc gagggcagta
    60541 agtatcggca tgtcattgga gtttgagtca aggaaacgca agtcggcgtc gcgttgggcc
    60601 gagacggtct ctactcacca tttacgtagc agaagccgct agcttcgctc ttcttggcgt
    60661 gatgcagtcc tcctgcccag ttgacggcaa tgtcacactt ctggcggttc agacgggcgg
    60721 caccctccat gctgccaccg gcgctgatgc cgcaaaactc gaagaggcca tcaaagacgg
    60781 ggcagtcgtc gccgacattg aacttggtct gctcgcgctg gtagctctcc atgttctcgg
    60841 ggctgacctt ctgcaggaag tcgatgtact cgtcggtgtg aaactgcgtc atctcgaggc
    60901 gggtggcggg cttcgcgcgg tagatctcca tcttcttgta gacgccgtag ttca
//
