# Supplementary material for: Genome sequencing and physiological characterization of three Neoarthrinium moseri strains
Source: BMC Microbiol. 2025 Aug 21;25:526. doi: 10.1186/s12866-025-04274-z (PMC12369201; doi:10.1186/s12866-025-04274-z)
Supplement: Supplementary file 16 — Supplementary Material 16. [file 12866_2025_4274_MOESM16_ESM.zip › BiGSLICE/input/Nmoseri/CBS16480/JAFEVA010000012.1.region001.gbk]

LOCUS       JAFEVA010000012        84579 bp    DNA     linear   PLN 06-APR-2022
DEFINITION  Neoarthrinium moseri strain CBS 164.80 scaffold12_Wmoseri_CBS_16480,
            whole genome shotgun sequence.
ACCESSION   JAFEVA010000012
VERSION     JAFEVA010000012.1
KEYWORDS    .
SOURCE      Neoarthrinium moseri
  ORGANISM  Neoarthrinium moseri
            Eukaryota; Fungi; Dikarya; Ascomycota; Pezizomycotina;
            Sordariomycetes; Xylariomycetidae; Xylariomycetidae incertae sedis;
            Neoarthrinium.
COMMENT     ##antiSMASH-Data-START##
            Version      :: 7.1.0
            Run date     :: 2023-12-04 12:18:39
            NOTE: This is a single region extracted from a larger record!
            Orig. start  :: 23837
            Orig. end    :: 108416
            ##antiSMASH-Data-END##
FEATURES             Location/Qualifiers
     cand_cluster    1..84579
                     /SMILES="NC(CC(=O)O)C(=O)CC(=O)C(=O)O"
                     /candidate_cluster_number="1"
                     /contig_edge="False"
                     /detection_rules="cds(PKS_AT and (PKS_KS or ene_KS or
                     mod_KS or hyb_KS or itr_KS or tra_KS))"
                     /detection_rules="cds(Condensation and (AMP-binding or
                     A-OX))"
                     /kind="neighbouring"
                     /product="T1PKS"
                     /product="NRPS"
                     /protoclusters="1"
                     /protoclusters="2"
                     /tool="antismash"
     region          1..84579
                     /candidate_cluster_numbers="1"
                     /candidate_cluster_numbers="2"
                     /candidate_cluster_numbers="3"
                     /contig_edge="False"
                     /product="T1PKS"
                     /product="NRPS"
                     /region_number="1"
                     /rules="cds(PKS_AT and (PKS_KS or ene_KS or mod_KS or
                     hyb_KS or itr_KS or tra_KS))"
                     /rules="cds(Condensation and (AMP-binding or A-OX))"
                     /tool="antismash"
     protocluster    1..47890
                     /aStool="rule-based-clusters"
                     /category="PKS"
                     /contig_edge="False"
                     /core_location="[20000:27890]"
                     /cutoff="20000"
                     /detection_rule="cds(PKS_AT and (PKS_KS or ene_KS or mod_KS
                     or hyb_KS or itr_KS or tra_KS))"
                     /neighbourhood="20000"
                     /product="T1PKS"
                     /protocluster_number="1"
                     /tool="antismash"
     proto_core      20001..27890
                     /aStool="rule-based-clusters"
                     /tool="antismash"
                     /cutoff="20000"
                     /detection_rule="cds(PKS_AT and (PKS_KS or ene_KS or mod_KS
                     or hyb_KS or itr_KS or tra_KS))"
                     /neighbourhood="20000"
                     /product="T1PKS"
                     /protocluster_number="1"
     cand_cluster    1..47890
                     /SMILES="CC(=O)C(=O)O"
                     /candidate_cluster_number="2"
                     /contig_edge="False"
                     /detection_rules="cds(PKS_AT and (PKS_KS or ene_KS or
                     mod_KS or hyb_KS or itr_KS or tra_KS))"
                     /kind="single"
                     /product="T1PKS"
                     /protoclusters="1"
                     /tool="antismash"
     gene            complement(1371..2369)
                     /locus_tag="JN550_004370"
     mRNA            complement(1371..2369)
                     /locus_tag="JN550_004370"
                     /product="hypothetical protein"
     CDS             complement(1371..2369)
                     /codon_start=1
                     /locus_tag="JN550_004370"
                     /product="hypothetical protein"
                     /protein_id="KAI1871376.1"
                     /transl_table=1
                     /translation="MKAVVVAVILSTTIGSASYVRAPTPAGTLTIPIPSQGTAFTSTVP
                     GCGIVEPFVVVGIPNGTFFPGTQTFFIPPQASPTSSTFINTQLNATEVIILATLLGSCE
                     PYLPPSTSTSGAPSSTGGPDPGICDLQGCSKIVNDVAQEIIDALNQVTVLSQQLQDAAK
                     SIGLKRSSEIQSRALTDLLDGLRRVPLLLTSVLPVIQFASPIPEGCDSDTIVVALIDFV
                     RVHQALLEILIGRSSLLSSGSFGFGGFNALPGQEATVPQVRAVQPGKPAVERFPNPLGI
                     AVAAVLRSIESVVDNIAFGLIGLIPTRDACLKQQKFSIDKTLDDAIGAYSS"
     gene            3234..4947
                     /locus_tag="JN550_004371"
     mRNA            join(3234..3566,3658..4449,4509..4634,4774..4947)
                     /locus_tag="JN550_004371"
                     /product="hypothetical protein"
     CDS             join(3234..3566,3658..4449,4509..4634,4774..4947)
                     /codon_start=1
                     /gene_functions="biosynthetic-additional
                     (rule-based-clusters) DAO"
                     /gene_kind="biosynthetic-additional"
                     /locus_tag="JN550_004371"
                     /product="hypothetical protein"
                     /protein_id="KAI1871377.1"
                     /sec_met_domain="DAO (E-value: 8.4e-10, bitscore: 32.6,
                     seeds: 521, tool: rule-based-clusters)"
                     /transl_table=1
                     /translation="MVTRIGAASMRAIGAERRYCSGRTRLHRHNYEPKRIAVIGGGITG
                     LSTAYYAAQKFPSAEITIFESTSRLGGVIESKPISVSGPSPGSFLCEVGPRTLRANAPR
                     AVVTCELIHLLGLTDKLLKVPKDSPAAGTRYIMYPKRLVALPASDSVLIRRHIASIPAP
                     TTFGMFRLLRIAWLAVTQPLFHGALSGVLQDMFIARRPGRLLDESIGHFVSRRWHPSLA
                     DNFLSAVMHGLYAGDIYQLSMKALMPKMWSLELAAEAHRIRMGPLLGSGGILRAMICAG
                     DPRHRESDGRPATGESASLEAHRREHSMLDHLQNGISAELQQDLQKTSVFSFEGGIETL
                     VDALGSGLKRYPKVDIQLGSKVTHISTRNDAIKIQVNDGIPQEFDSVIATIPFRLLKSL
                     IPWQRSLSSLAAPAVTVMGKTLVSVRGPKSRLSLAAIGGKANWKINYRAAIKDWKWHVK
                     SWLVILEYVQNLRLHV"
     aSDomain        join(3333..3566,3658..4449,4509..4604)
                     /aSDomain="TIGR00562"
                     /aSTool="tigrfam"
                     /description="proto_IX_ox: protoporphyrinogen oxidase"
                     /detection="hmmscan"
                     /domain_id="TIGRFam_JN550_004371_0001"
                     /evalue="4.40E-34"
                     /identifier="TIGR00562"
                     /label="JN550_004371"
                     /locus_tag="JN550_004371"
                     /protein_end="407"
                     /protein_start="33"
                     /score="115.8"
                     /tool="antismash"
                     /translation="KRIAVIGGGITGLSTAYYAAQKFPSAEITIFESTSRLGGVIESKP
                     ISVSGPSPGSFLCEVGPRTLRANAPRAVVTCELIHLLGLTDKLLKVPKDSPAAGTRYIM
                     YPKRLVALPASDSVLIRRHIASIPAPTTFGMFRLLRIAWLAVTQPLFHGALSGVLQDMF
                     IARRPGRLLDESIGHFVSRRWHPSLADNFLSAVMHGLYAGDIYQLSMKALMPKMWSLEL
                     AAEAHRIRMGPLLGSGGILRAMICAGDPRHRESDGRPATGESASLEAHRREHSMLDHLQ
                     NGISAELQQDLQKTSVFSFEGGIETLVDALGSGLKRYPKVDIQLGSKVTHISTRNDAIK
                     IQVNDGIPQEFDSVIATIPFRLLKSLIPWQRSLS"
     PFAM_domain     join(3360..3566,3658..4449,4509..4589)
                     /aSDomain="Amino_oxidase"
                     /aSTool="clusterhmmer"
                     /database="35.0"
                     /db_xref="PF01593.27"
                     /db_xref="GO:0016491"
                     /description="Flavin containing amine oxidoreductase"
                     /detection="hmmscan"
                     /domain_id="clusterhmmer_JN550_004371_0001"
                     /evalue="1.30E-18"
                     /gene_ontologies="GO:0016491: oxidoreductase activity"
                     /label="JN550_004371"
                     /locus_tag="JN550_004371"
                     /protein_end="402"
                     /protein_start="42"
                     /score="67.7"
                     /tool="antismash"
                     /translation="ITGLSTAYYAAQKFPSAEITIFESTSRLGGVIESKPISVSGPSPG
                     SFLCEVGPRTLRANAPRAVVTCELIHLLGLTDKLLKVPKDSPAAGTRYIMYPKRLVALP
                     ASDSVLIRRHIASIPAPTTFGMFRLLRIAWLAVTQPLFHGALSGVLQDMFIARRPGRLL
                     DESIGHFVSRRWHPSLADNFLSAVMHGLYAGDIYQLSMKALMPKMWSLELAAEAHRIRM
                     GPLLGSGGILRAMICAGDPRHRESDGRPATGESASLEAHRREHSMLDHLQNGISAELQQ
                     DLQKTSVFSFEGGIETLVDALGSGLKRYPKVDIQLGSKVTHISTRNDAIKIQVNDGIPQ
                     EFDSVIATIPFRLLKSLIPW"
     gene            complement(5571..7219)
                     /locus_tag="JN550_004372"
     mRNA            complement(join(5571..5728,5790..5887,5955..6482,
                     6536..6613,6696..7219))
                     /locus_tag="JN550_004372"
                     /product="hypothetical protein"
     CDS             complement(join(5571..5728,5790..5887,5955..6482,
                     6536..6613,6696..7219))
                     /codon_start=1
                     /locus_tag="JN550_004372"
                     /product="hypothetical protein"
                     /protein_id="KAI1871378.1"
                     /transl_table=1
                     /translation="MSFSRLLPALVAALAAGVAAKSKCNSGAGLTVQTTSGELTGAINA
                     TAPNVRQFLGIPYAKPPVGALRFQPPTPYVSDGPVNATKFGASCLPPKASGGASTSVYD
                     LIPEFYNADPEVGEDCLFVNVFAPLRPTGEKLPVFIWIHGGGFTGNSGNVPYQIPAQWI
                     EQTQGHIVVTINYRLNIFGFPNSAAQPLNAGLLDQRLAVEWARDNIAAFGGDPERMALW
                     GQSAGAWSVNYYGYAYPEDPIVAGLIADSGGSAVFTTDPTYSNFTSVATAAGCGGLDAA
                     AELSCMQGVDALTIQALYSNTSGVSFGPSADNTTVFLNNTERALTGLVAQIPAIIGTNS
                     REGSGFVPIPQNGSTPSDDEINAASTIITCPTFQEIQNRLAGGLTTYRYEYTGNFSNIT
                     PLPWIGAIHSGELPLIFGTHFEYRGNSTQFEYYVSHAMQGKLAYVPRGSSEFVLCIKLT
                     HKV"
     PFAM_domain     complement(join(6026..6482,6536..6613,6696..7129))
                     /aSDomain="COesterase"
                     /aSTool="clusterhmmer"
                     /database="35.0"
                     /db_xref="PF00135.31"
                     /description="Carboxylesterase family"
                     /detection="hmmscan"
                     /domain_id="clusterhmmer_JN550_004372_0002"
                     /evalue="1.60E-71"
                     /label="JN550_004372"
                     /locus_tag="JN550_004372"
                     /protein_end="353"
                     /protein_start="30"
                     /score="241.9"
                     /tool="antismash"
                     /translation="TVQTTSGELTGAINATAPNVRQFLGIPYAKPPVGALRFQPPTPYV
                     SDGPVNATKFGASCLPPKASGGASTSVYDLIPEFYNADPEVGEDCLFVNVFAPLRPTGE
                     KLPVFIWIHGGGFTGNSGNVPYQIPAQWIEQTQGHIVVTINYRLNIFGFPNSAAQPLNA
                     GLLDQRLAVEWARDNIAAFGGDPERMALWGQSAGAWSVNYYGYAYPEDPIVAGLIADSG
                     GSAVFTTDPTYSNFTSVATAAGCGGLDAAAELSCMQGVDALTIQALYSNTSGVSFGPSA
                     DNTTVFLNNTERALTGLVAQIPAIIGTNSREGSGFVPIPQNG"
     gene            11299..12639
                     /locus_tag="JN550_004373"
     mRNA            11299..12639
                     /locus_tag="JN550_004373"
                     /product="hypothetical protein"
     CDS             11299..12639
                     /codon_start=1
                     /locus_tag="JN550_004373"
                     /product="hypothetical protein"
                     /protein_id="KAI1871379.1"
                     /transl_table=1
                     /translation="MSWNGTFVVLPIEWGSKGITLPEWLNLLTLSLAPIIVHIVAGAPR
                     PSYLCQSRPKWHDLICNFNPTSILWRYAAITDRRIRSPTWTVVDVAASNAVFWTSNGWN
                     GADSMVSASLPFATRLPEKPRVQFFSIEMGKTVITVVQGIQAFASLLGLFTHQGDYTTI
                     DAVSGLFIPIALCGLLRLFPARWLTDDFYYTVIADDQMSTYPGTSGTSFVDTDGRRHSV
                     DSLIQAPNEGFSPPGYGLFSPALSWRRQSLSTIFKVFYIIPFLCAWTLAFLFITPWVST
                     VNTPGVWSLTSYMLGLFYMFILTPTILIYVSYWIRGYTTTTLIPCISSSWYKVYSLLVL
                     IWMLLLVCLSSIETRKSVCGKYTAMPERYGDPCATGNIKVVHVGWDVGNTFGLAQNLTI
                     EGQFVVANFTGTCMGAFSFMESGKNATLLELGASATGRKRNKQKELM"
     gene            complement(12866..13951)
                     /locus_tag="JN550_004374"
     mRNA            complement(12866..13951)
                     /locus_tag="JN550_004374"
                     /product="hypothetical protein"
     CDS             complement(12866..13951)
                     /NRPS_PKS="Domain: NAD_binding_4 (7-142). E-value: 8.5e-07.
                     Score: 20.2. Matches aSDomain:
                     nrpspksdomains_JN550_004374_NAD_binding_4.1"
                     /codon_start=1
                     /gene_functions="biosynthetic-additional (smcogs)
                     SMCOG1010:NAD-dependent epimerase/dehydratase (Score: 84.2;
                     E-value: 1.9e-25)"
                     /gene_kind="biosynthetic-additional"
                     /locus_tag="JN550_004374"
                     /product="hypothetical protein"
                     /protein_id="KAI1871380.1"
                     /transl_table=1
                     /translation="MAKGTILLTGGTGFIGPAILIAALRDGYSLHIVARSMAKVDQLQT
                     APAILALGKALLSRCKYFVVPDFTVSGSLDEAANGADFVIHCAASLPFTYIPPEKYEEE
                     IITPSIVNVVSALESARRAGTVKRFVSLSSLGAFVAPELLSGPYIPPTELVINEASLNE
                     EFQPPYSTILTAYCAGKTAALRRSLEWMREAKKGVHGLGFDLVNLAPTFIFGRHVLARK
                     PEDLLATSNAMLLRSVTGNTTSDVLEFGGGYHLDDIVEAHLKALDKDLVSTPTEGPNRS
                     IETFTFGITVKWQDLNEMVSTMWPSEVKKGVLLNNGHFITKPNLHMDMSKVETRLGIKS
                     KSLEVMLREVVNQYLELLDIK"
     PFAM_domain     complement(13148..13936)
                     /aSDomain="Epimerase"
                     /aSTool="clusterhmmer"
                     /database="35.0"
                     /db_xref="PF01370.24"
                     /description="NAD dependent epimerase/dehydratase family"
                     /detection="hmmscan"
                     /domain_id="clusterhmmer_JN550_004374_0003"
                     /evalue="1.20E-12"
                     /label="JN550_004374"
                     /locus_tag="JN550_004374"
                     /protein_end="268"
                     /protein_start="5"
                     /score="48.0"
                     /tool="antismash"
                     /translation="ILLTGGTGFIGPAILIAALRDGYSLHIVARSMAKVDQLQTAPAIL
                     ALGKALLSRCKYFVVPDFTVSGSLDEAANGADFVIHCAASLPFTYIPPEKYEEEIITPS
                     IVNVVSALESARRAGTVKRFVSLSSLGAFVAPELLSGPYIPPTELVINEASLNEEFQPP
                     YSTILTAYCAGKTAALRRSLEWMREAKKGVHGLGFDLVNLAPTFIFGRHVLARKPEDLL
                     ATSNAMLLRSVTGNTTSDVLEFGGGYHLDDIVEAHLKALDK"
     aSDomain        complement(13526..13930)
                     /aSDomain="NAD_binding_4"
                     /aSTool="nrps_pks_domains"
                     /database="nrpspksdomains.hmm"
                     /detection="hmmscan"
                     /domain_id="nrpspksdomains_JN550_004374_NAD_binding_4.1"
                     /evalue="8.50E-07"
                     /label="JN550_004374_NAD_binding_4.1"
                     /locus_tag="JN550_004374"
                     /protein_end="142"
                     /protein_start="7"
                     /score="20.2"
                     /tool="antismash"
                     /translation="LTGGTGFIGPAILIAALRDGYSLHIVARSMAKVDQLQTAPAILAL
                     GKALLSRCKYFVVPDFTVSGSLDEAANGADFVIHCAASLPFTYIPPEKYEEEIITPSIV
                     NVVSALESARRAGTVKRFVSLSSLGAFVAPE"
     gene            complement(15178..16101)
                     /locus_tag="JN550_004375"
     mRNA            complement(15178..16101)
                     /locus_tag="JN550_004375"
                     /product="hypothetical protein"
     CDS             complement(15178..16101)
                     /codon_start=1
                     /locus_tag="JN550_004375"
                     /product="hypothetical protein"
                     /protein_id="KAI1871381.1"
                     /transl_table=1
                     /translation="MLFGSFSWALLSSLVTKTVANGSGGCWTNNCTDPIELVPAPWTLH
                     GTGWAIPLPAALSLPEKTDSPLERQQGSKATAGLYTGIVGAIQMIRYTDTPVGPYDEFV
                     LIPGAFTYSGPYLGLPQTDLRVSRMYVSQKYTCYNGRANWNIPKHLASFNWTDNADGST
                     TLKLYPHDTTGDESEASPADKPFFQAIIYPDVSPDLSVNFSSPLIPEGVPVRLNQAPLP
                     SGSGSYGELPGTETWGNTVLALQDTTPGVAMVDLDQGAGDAVAGEDVNAVGDEFYQNFW
                     PTLGRWNAAVKLEDFTIIFNPAETWG"
     gene            17398..19671
                     /locus_tag="JN550_004376"
     mRNA            join(17398..17606,17665..17929,18000..18126,18204..18475,
                     18535..18748,18818..18949,19004..19671)
                     /locus_tag="JN550_004376"
                     /product="hypothetical protein"
     CDS             join(17398..17606,17665..17929,18000..18126,18204..18475,
                     18535..18748,18818..18949,19004..19671)
                     /codon_start=1
                     /locus_tag="JN550_004376"
                     /product="hypothetical protein"
                     /protein_id="KAI1871382.1"
                     /transl_table=1
                     /translation="MGYRAQAILCCILALPVVASIANAQLVGNGSLRDEYDYIIVGGGP
                     GGMTLANRLSENSSVTVLLIEAGPLHNYEKAIMIPRWQPLSALELQYQWELLTVPQTEL
                     LYRPVPLEQGRLLGGGSSINIMLMNLGAPAEFEAWADFGNPGWDWDGISPYYRKAEKYT
                     PPSAEQLTEFNITYDEVCHGFDGQVSSGYSAWHYPQNSLWQEGLDTLGIKRAHDPLCDP
                     LGSFFSPHALDHSNQSRVDARIAYFDPIFGKGGTPRANIDVIVNNMVTKLIMTNGTADG
                     TIAITGVEASFAASAHSARTTVNVTKEAIVSGGAIQTPKLLQLSGIGDATVLKSLGIDV
                     VVDLPGVGANLQDHPGAFNVGAVGHGIPNEPEEWLNPVLDSEQGDLYYSNRTGRWTEAG
                     DCLAFLPYNNVSSSEEVAAQVLASMDTATSLTYLPSDTHPKVAAGYAAQVDAIRGMTIN
                     GTTAGEELIWFGGGFEVVNVLMSPLSRGTVRPITKDPFVNPAVDPRYATHPADMDRLVD
                     AQIFYRKLIATPQMQQIGLVDVTPGPLVQGRAALELYVRAVLTTAWHPVGTSAMLPRAM
                     GGVVDPSLKVYGVENLRVVDASIMPILVSAHTMGTTYAIAEKAADIIKATWV"
     PFAM_domain     join(17503..17606,17665..17929,18000..18126,18204..18475,
                     18535..18726)
                     /aSDomain="GMC_oxred_N"
                     /aSTool="clusterhmmer"
                     /database="35.0"
                     /db_xref="PF00732.22"
                     /db_xref="GO:0016614"
                     /db_xref="GO:0050660"
                     /description="GMC oxidoreductase"
                     /detection="hmmscan"
                     /domain_id="clusterhmmer_JN550_004376_0004"
                     /evalue="7.80E-55"
                     /gene_ontologies="GO:0016614: oxidoreductase activity,
                     acting on CH-OH group of donors"
                     /gene_ontologies="GO:0050660: flavin adenine dinucleotide
                     binding"
                     /label="JN550_004376"
                     /locus_tag="JN550_004376"
                     /protein_end="355"
                     /protein_start="35"
                     /score="186.5"
                     /tool="antismash"
                     /translation="YDYIIVGGGPGGMTLANRLSENSSVTVLLIEAGPLHNYEKAIMIP
                     RWQPLSALELQYQWELLTVPQTELLYRPVPLEQGRLLGGGSSINIMLMNLGAPAEFEAW
                     ADFGNPGWDWDGISPYYRKAEKYTPPSAEQLTEFNITYDEVCHGFDGQVSSGYSAWHYP
                     QNSLWQEGLDTLGIKRAHDPLCDPLGSFFSPHALDHSNQSRVDARIAYFDPIFGKGGTP
                     RANIDVIVNNMVTKLIMTNGTADGTIAITGVEASFAASAHSARTTVNVTKEAIVSGGAI
                     QTPKLLQLSGIGDATVLKSLGIDVVVDLPGVGANLQDHP"
     PFAM_domain     19228..19641
                     /aSDomain="GMC_oxred_C"
                     /aSTool="clusterhmmer"
                     /database="35.0"
                     /db_xref="PF05199.16"
                     /db_xref="GO:0016614"
                     /description="GMC oxidoreductase"
                     /detection="hmmscan"
                     /domain_id="clusterhmmer_JN550_004376_0005"
                     /evalue="4.80E-35"
                     /gene_ontologies="GO:0016614: oxidoreductase activity,
                     acting on CH-OH group of donors"
                     /label="JN550_004376"
                     /locus_tag="JN550_004376"
                     /protein_end="619"
                     /protein_start="481"
                     /score="121.3"
                     /tool="antismash"
                     /translation="PLSRGTVRPITKDPFVNPAVDPRYATHPADMDRLVDAQIFYRKLI
                     ATPQMQQIGLVDVTPGPLVQGRAALELYVRAVLTTAWHPVGTSAMLPRAMGGVVDPSLK
                     VYGVENLRVVDASIMPILVSAHTMGTTYAIAEKA"
     gene            complement(20001..27890)
                     /locus_tag="JN550_004377"
     mRNA            complement(join(20001..27188,27243..27890))
                     /locus_tag="JN550_004377"
                     /product="hypothetical protein"
     CDS             complement(join(20001..27188,27243..27890))
                     /NRPS_PKS="Domain: PKS_KS(Iterative-KS) (395-811). E-value:
                     4.9e-137. Score: 449.1. Matches aSDomain:
                     nrpspksdomains_JN550_004377_PKS_KS.1"
                     /NRPS_PKS="Domain: PKS_AT (923-1218). E-value: 1.6e-68.
                     Score: 223.1. Matches aSDomain:
                     nrpspksdomains_JN550_004377_PKS_AT.1"
                     /NRPS_PKS="Domain: PP-binding (1678-1739). E-value:
                     2.5e-15. Score: 48.7. Matches aSDomain:
                     nrpspksdomains_JN550_004377_PP-binding.1"
                     /NRPS_PKS="Domain: cMT (1985-2158). E-value: 1.1e-48.
                     Score: 157.1. Matches aSDomain:
                     nrpspksdomains_JN550_004377_cMT.1"
                     /NRPS_PKS="Domain: TD (2237-2486). E-value: 1.4e-30. Score:
                     98.2. Matches aSDomain: nrpspksdomains_JN550_004377_TD.1"
                     /codon_start=1
                     /gene_functions="biosynthetic (rule-based-clusters) T1PKS:
                     itr_KS"
                     /gene_functions="biosynthetic (rule-based-clusters) T1PKS:
                     PKS_AT"
                     /gene_functions="biosynthetic-additional
                     (rule-based-clusters) PP-binding"
                     /gene_functions="biosynthetic-additional
                     (rule-based-clusters) NAD_binding_4"
                     /gene_functions="biosynthetic-additional (smcogs)
                     SMCOG1022:Beta-ketoacyl synthase (Score: 216.6; E-value:
                     1e-65)"
                     /gene_kind="biosynthetic"
                     /locus_tag="JN550_004377"
                     /product="hypothetical protein"
                     /protein_id="KAI1871383.1"
                     /sec_met_domain="itr_KS (E-value: 3e-142, bitscore: 468.2,
                     seeds: 96, tool: rule-based-clusters)"
                     /sec_met_domain="PKS_AT (E-value: 6.6e-68, bitscore: 223.1,
                     seeds: 1682, tool: rule-based-clusters)"
                     /sec_met_domain="PP-binding (E-value: 1.1e-14, bitscore:
                     48.7, seeds: 164, tool: rule-based-clusters)"
                     /sec_met_domain="NAD_binding_4 (E-value: 8.5e-30, bitscore:
                     97.5, seeds: 102, tool: rule-based-clusters)"
                     /transl_table=1
                     /translation="MGVAHRESQHGSRVFLFGSETSLLASGLPQKLCNQLHEASSYEWI
                     LEAVDGLPTLWAAAVKVVPELQQSNVEGHLEALRTSLKTGVFSGALFPAPNVILIPLSI
                     IVHLTQYSEYLRATLPGLADTDQLPSSFTDESETLGLSTGLLSAIAVSCSRSLAELHQH
                     GAVAVGLGMLIGALVDAQELSAGQDGGSMTLSVDLSSQEPVLGLNNVLEQFPETYNSII
                     LSDDESLLVTPKHTGQVLIEQLKAAGIRVRKTTQSGRLHWPGNHEVARAVVEICDRNPK
                     LQFIGPKEMAMPVRLDSGGHYISNGTLHDIAVQHILLKKSEWPKTFGLLDLSLQAEINT
                     SIIHFGKDHCIPYALAKKLGSRLIQITDVDLSAPKIQKAPSDGSEPILHNLPDDRIAVI
                     GMACHVPGAEDLQEYWDIISRGLSQHREVPSDRFNMQTPFRESDPNRKWYGNFLQNYDA
                     FDHKFFKKSPREMASTDPQHRLILKLAYQAVEQSGYFGVPDFDKHIGCYVGVGNNDYDR
                     NISCYPANAYTATGNLKSFIAGKVSHYFGWTGPSLTVDSACSSSGVAVHQACRAILNGE
                     CTSALAGGVNVFTNPEWFHNLAGAYFLSPTGQCKPFDASSDGYCRGEGAGVVFLKKLSS
                     AVSDGDQILGVIASTGAYQNQNCTTITAPSATSLAELFKDVVRQAKLEPSAISVVEAHG
                     TGTPVGDPAEYDGVRRVLGGSIRSDTLSLTAVKGILGHTEFASGILSLLKVLLMVNEGY
                     VPPQPGFNTINPLLNARAEDLIEIPKALKTWDVSFRAALVNNYGASGSNVSMVVTEAPN
                     WPRRISPKSSVQITSAGNSFPFWLSGSDTQSLRSYSTKLRYFLQKNANSPKLLSLANLS
                     FQLSRQSNRSLPQALVFKATSVADLEQKLISFENGDNSIAANPRPSARPVILCFGGQIS
                     SFIGLGQELYHRVGVLRSHLDHCDAMCQSLGFGSIYPWIFQKSAIDDITKLQTALFATQ
                     YSCAMAWIDSGVEVAAVVGHSFGELTALCIAGVYSLKDALGVIAGRATLIRDGWGPDKG
                     AMLAVESDLADVEALISKANVNFQETGSVSIACYNGPRSFTLAGTTDIVNFTEDLAKSD
                     PAFSGFRMKRLNVTHAFHSAAVDPLMGDLKTIGRGITFRQPTIAVERSTETGAFAKFDS
                     EFLARHMRDPVYFDHAVHRLAKERPSAIWLEAGSNSTITTMASRALGKAASSHHFQSIN
                     ITSEGSLSLLADATASLWKAGLNVTFWAHHSKQVSDYTPLLLPPYQFEQSRHWLDLKEV
                     PQLEVPVTELVMPDETPKTLTVFLGNQDQSSSSARFRVNTAHEKFEIPTKAYNLADLGA
                     VTPGSSQLEFVLDALSNLRPDYKDIGLQPEIRGILYHNILVHDASLILYIDITAKDHEG
                     LTWDWVLHGTGTSGATTDYSSGTVMFRLANDHQLQDHYASLTRLSGRKQCLRLLQGNDA
                     DDVLQGPNIYRAFKQVINYQDPLRLVTKISGKDNETAGRVTAVQNEGPWINSILTESLF
                     QVPSISINLMGHTSEPSETGIFICDKISQWLRSPTSSETRPLPEVWEVFAVQHQQSESR
                     YVSDIFAFNPRDGSLVEVLLGASFQRMSFPTIRSILTGDVQSGVQSSFAGVTPDSTHIS
                     AIPSPKIVPLPIITPSAAPQERKIAPRVSKPPGPDVTTKTREMVCNLSGLEPEEIKDDS
                     DLVELGIDSLMAMELVREVEAAFKCTLENDQLMELTDFNSLVLCIRSTLGLAAEEGPEE
                     RIEVVAKTSGTAPGISSVPGASITPNSTKLDRPNGAEEKMNANGNGSAWDPTTIRSVFE
                     EIKWATDDSIIEGQLNNYSNDVIPRSTEICVAYIVDGFEKLGCSIRSASPGQQLERVQY
                     LPKHERYMKLMYDLLERDARLIDIDGSTITRTSVPAPPRSVETLVQELLQAEPVHAAEH
                     QLTAIVGPKFADLITGKEDGVQVIFGLPESKQIASDMYSKSPVNTAWIKQIGGFIQQLL
                     ENRPKNGEPIRIFEIGAGTGGTTSRMVPILHALGVPVIYTMTDISGSMIATARRRFKQY
                     PFMEFKVHDIESEPDPKLLQSQHIILATNCVHATRNLSISLRNLHRILRPDGFLMLLEM
                     TEQVPWVDFSFGLLEGWWLFEDGRDYVLQPATYWEKILQSVGYGHIDWTDGELPEAKLQ
                     RLIIAYASGPRYDHAPKPLSPPVASQMELPDTTERQAVMDTYVHKYTKDFEPEECSTMS
                     GSSPTPKKCVIVTGATGSLGGHIVSYLAQCPEIHQVVCLNRLSSSEATLRQKQALEMRG
                     INLDASSMAKLKVIETDTSKPLLGLSQATYRSLVDTATHIVHSAWPMSLTRPIRTYEIQ
                     FKIVRNLINLASEVTAHRPTPFKFGFQFISSSAVVANYPQWTGKPLVPEETMTIESIPA
                     GGYAEAKAVSEQILAKTLYQYPDRFHVSAVRIAQISGSNSNGYWNPTEYMPFLIRSSQV
                     LKILPDLNGTLSWYPVDAVAATLGDLLLSNKTEDLIYHIDNPSRQNWRDMMSTIAHGLG
                     LGTGPDTLVPFREWVDRVRQFKGTTAQNPALQLIDFFDHYFLPMSCGGLVLDTTKSSRH
                     SKTLTAQGPVSEDLILKYIDCWKQSGFLD"
     aSDomain        complement(20379..21125)
                     /aSDomain="TD"
                     /aSTool="nrps_pks_domains"
                     /database="nrpspksdomains.hmm"
                     /detection="hmmscan"
                     /domain_id="nrpspksdomains_JN550_004377_TD.1"
                     /evalue="1.40E-30"
                     /label="JN550_004377_TD.1"
                     /locus_tag="JN550_004377"
                     /protein_end="2486"
                     /protein_start="2237"
                     /score="98.2"
                     /tool="antismash"
                     /translation="VIVTGATGSLGGHIVSYLAQCPEIHQVVCLNRLSSSEATLRQKQA
                     LEMRGINLDASSMAKLKVIETDTSKPLLGLSQATYRSLVDTATHIVHSAWPMSLTRPIR
                     TYEIQFKIVRNLINLASEVTAHRPTPFKFGFQFISSSAVVANYPQWTGKPLVPEETMTI
                     ESIPAGGYAEAKAVSEQILAKTLYQYPDRFHVSAVRIAQISGSNSNGYWNPTEYMPFLI
                     RSSQVLKILPDLNGTLSWYPVDAVAAT"
     aSModule        complement(20379..21881)
                     /domains="nrpspksdomains_JN550_004377_cMT.1"
                     /domains="nrpspksdomains_JN550_004377_TD.1"
                     /final_module
                     /incomplete
                     /locus_tags="JN550_004377"
                     /tool="antismash"
                     /type="unknown"
     PFAM_domain     complement(20382..21119)
                     /aSDomain="NAD_binding_4"
                     /aSTool="clusterhmmer"
                     /database="35.0"
                     /db_xref="PF07993.15"
                     /description="Male sterility protein"
                     /detection="hmmscan"
                     /domain_id="clusterhmmer_JN550_004377_0013"
                     /evalue="6.50E-27"
                     /label="JN550_004377"
                     /locus_tag="JN550_004377"
                     /protein_end="2485"
                     /protein_start="2239"
                     /score="94.5"
                     /tool="antismash"
                     /translation="VTGATGSLGGHIVSYLAQCPEIHQVVCLNRLSSSEATLRQKQALE
                     MRGINLDASSMAKLKVIETDTSKPLLGLSQATYRSLVDTATHIVHSAWPMSLTRPIRTY
                     EIQFKIVRNLINLASEVTAHRPTPFKFGFQFISSSAVVANYPQWTGKPLVPEETMTIES
                     IPAGGYAEAKAVSEQILAKTLYQYPDRFHVSAVRIAQISGSNSNGYWNPTEYMPFLIRS
                     SQVLKILPDLNGTLSWYPVDAVAA"
     CDS_motif       complement(21066..21125)
                     /aSTool="nrps_pks_domains"
                     /database="abmotifs"
                     /detection="hmmscan"
                     /domain_id="nrpspksmotif_JN550_004377_0005"
                     /evalue="2.30E-03"
                     /label="PKSI-KR_m1"
                     /locus_tag="JN550_004377"
                     /protein_end="2257"
                     /protein_start="2237"
                     /score="10.6"
                     /tool="antismash"
                     /translation="VIVTGATGSLGGHIVSYLAQ"
     aSDomain        complement(21363..21881)
                     /aSDomain="MT"
                     /aSTool="nrps_pks_domains"
                     /database="nrpspksdomains.hmm"
                     /detection="hmmscan"
                     /domain_id="nrpspksdomains_JN550_004377_cMT.1"
                     /domain_subtypes="cMT"
                     /evalue="1.10E-48"
                     /label="JN550_004377_cMT.1"
                     /locus_tag="JN550_004377"
                     /protein_end="2158"
                     /protein_start="1985"
                     /score="157.1"
                     /tool="antismash"
                     /translation="GFIQQLLENRPKNGEPIRIFEIGAGTGGTTSRMVPILHALGVPVI
                     YTMTDISGSMIATARRRFKQYPFMEFKVHDIESEPDPKLLQSQHIILATNCVHATRNLS
                     ISLRNLHRILRPDGFLMLLEMTEQVPWVDFSFGLLEGWWLFEDGRDYVLQPATYWEKIL
                     QSVGYGHIDW"
     PFAM_domain     complement(21522..21821)
                     /aSDomain="Methyltransf_12"
                     /aSTool="clusterhmmer"
                     /database="35.0"
                     /db_xref="PF08242.15"
                     /description="Methyltransferase domain"
                     /detection="hmmscan"
                     /domain_id="clusterhmmer_JN550_004377_0012"
                     /evalue="5.10E-12"
                     /label="JN550_004377"
                     /locus_tag="JN550_004377"
                     /protein_end="2105"
                     /protein_start="2005"
                     /score="46.5"
                     /tool="antismash"
                     /translation="EIGAGTGGTTSRMVPILHALGVPVIYTMTDISGSMIATARRRFKQ
                     YPFMEFKVHDIESEPDPKLLQSQHIILATNCVHATRNLSISLRNLHRILRPDGFL"
     PFAM_domain     complement(22125..22397)
                     /aSDomain="HTH_51"
                     /aSTool="clusterhmmer"
                     /database="35.0"
                     /db_xref="PF18558.4"
                     /description="Helix-turn-helix domain"
                     /detection="hmmscan"
                     /domain_id="clusterhmmer_JN550_004377_0011"
                     /evalue="3.80E-31"
                     /label="JN550_004377"
                     /locus_tag="JN550_004377"
                     /protein_end="1904"
                     /protein_start="1813"
                     /score="106.9"
                     /tool="antismash"
                     /translation="FEEIKWATDDSIIEGQLNNYSNDVIPRSTEICVAYIVDGFEKLGC
                     SIRSASPGQQLERVQYLPKHERYMKLMYDLLERDARLIDIDGSTIT"
     aSDomain        complement(22620..22802)
                     /aSDomain="PP-binding"
                     /aSTool="nrps_pks_domains"
                     /database="nrpspksdomains.hmm"
                     /detection="hmmscan"
                     /domain_id="nrpspksdomains_JN550_004377_PP-binding.1"
                     /evalue="2.50E-15"
                     /label="JN550_004377_PP-binding.1"
                     /locus_tag="JN550_004377"
                     /protein_end="1739"
                     /protein_start="1678"
                     /score="48.7"
                     /tool="antismash"
                     /translation="REMVCNLSGLEPEEIKDDSDLVELGIDSLMAMELVREVEAAFKCT
                     LENDQLMELTDFNSLV"
     PFAM_domain     complement(22620..22802)
                     /aSDomain="PP-binding"
                     /aSTool="clusterhmmer"
                     /database="35.0"
                     /db_xref="PF00550.28"
                     /description="Phosphopantetheine attachment site"
                     /detection="hmmscan"
                     /domain_id="clusterhmmer_JN550_004377_0010"
                     /evalue="6.20E-14"
                     /label="JN550_004377"
                     /locus_tag="JN550_004377"
                     /protein_end="1739"
                     /protein_start="1678"
                     /score="52.2"
                     /tool="antismash"
                     /translation="REMVCNLSGLEPEEIKDDSDLVELGIDSLMAMELVREVEAAFKCT
                     LENDQLMELTDFNSLV"
     aSModule        complement(22620..26651)
                     /complete
                     /domains="nrpspksdomains_JN550_004377_PKS_KS.1"
                     /domains="nrpspksdomains_JN550_004377_PKS_AT.1"
                     /domains="nrpspksdomains_JN550_004377_PP-binding.1"
                     /iterative
                     /locus_tags="JN550_004377"
                     /monomer_pairings="mal -> mal"
                     /tool="antismash"
                     /type="pks"
     aSDomain        complement(24183..25067)
                     /ASF="(Methyl)Malonyl-CoA specificity inconclusive"
                     /ASF="found active site serine: True, scaffold matched
                     GHGE: True"
                     /aSDomain="PKS_AT"
                     /aSTool="nrps_pks_domains"
                     /database="nrpspksdomains.hmm"
                     /detection="hmmscan"
                     /domain_id="nrpspksdomains_JN550_004377_PKS_AT.1"
                     /evalue="1.60E-68"
                     /label="JN550_004377_PKS_AT.1"
                     /locus_tag="JN550_004377"
                     /protein_end="1218"
                     /protein_start="923"
                     /score="223.1"
                     /specificity="substrate consensus: mal"
                     /specificity="PKS signature: Ethylmalonyl-CoA"
                     /specificity="Minowa: mal"
                     /tool="antismash"
                     /translation="CFGGQISSFIGLGQELYHRVGVLRSHLDHCDAMCQSLGFGSIYPW
                     IFQKSAIDDITKLQTALFATQYSCAMAWIDSGVEVAAVVGHSFGELTALCIAGVYSLKD
                     ALGVIAGRATLIRDGWGPDKGAMLAVESDLADVEALISKANVNFQETGSVSIACYNGPR
                     SFTLAGTTDIVNFTEDLAKSDPAFSGFRMKRLNVTHAFHSAAVDPLMGDLKTIGRGITF
                     RQPTIAVERSTETGAFAKFDSEFLARHMRDPVYFDHAVHRLAKERPSAIWLEAGSNSTI
                     TTMASRALGKAASS"
     PFAM_domain     complement(24201..25064)
                     /aSDomain="Acyl_transf_1"
                     /aSTool="clusterhmmer"
                     /database="35.0"
                     /db_xref="PF00698.24"
                     /description="Acyl transferase domain"
                     /detection="hmmscan"
                     /domain_id="clusterhmmer_JN550_004377_0009"
                     /evalue="3.00E-25"
                     /label="JN550_004377"
                     /locus_tag="JN550_004377"
                     /protein_end="1212"
                     /protein_start="924"
                     /score="89.5"
                     /tool="antismash"
                     /translation="FGGQISSFIGLGQELYHRVGVLRSHLDHCDAMCQSLGFGSIYPWI
                     FQKSAIDDITKLQTALFATQYSCAMAWIDSGVEVAAVVGHSFGELTALCIAGVYSLKDA
                     LGVIAGRATLIRDGWGPDKGAMLAVESDLADVEALISKANVNFQETGSVSIACYNGPRS
                     FTLAGTTDIVNFTEDLAKSDPAFSGFRMKRLNVTHAFHSAAVDPLMGDLKTIGRGITFR
                     QPTIAVERSTETGAFAKFDSEFLARHMRDPVYFDHAVHRLAKERPSAIWLEAGSNSTIT
                     TMASRAL"
     CDS_motif       complement(24720..24827)
                     /aSTool="nrps_pks_domains"
                     /database="abmotifs"
                     /detection="hmmscan"
                     /domain_id="nrpspksmotif_JN550_004377_0004"
                     /evalue="4.70E-14"
                     /label="PKSI-AT-M_m3"
                     /locus_tag="JN550_004377"
                     /protein_end="1039"
                     /protein_start="1003"
                     /score="44.4"
                     /tool="antismash"
                     /translation="AAVVGHSFGELTALCIAGVYSLKDALGVIAGRATLI"
     aSDomain        complement(25404..26651)
                     /ASF="found active site cysteine: True, scaffold matched
                     GSSS: True"
                     /ASF="found active site histidines: True"
                     /aSDomain="PKS_KS"
                     /aSTool="nrps_pks_domains"
                     /database="nrpspksdomains.hmm"
                     /detection="hmmscan"
                     /domain_id="nrpspksdomains_JN550_004377_PKS_KS.1"
                     /domain_subtypes="Iterative-KS"
                     /evalue="4.90E-137"
                     /label="JN550_004377_PKS_KS.1"
                     /locus_tag="JN550_004377"
                     /protein_end="811"
                     /protein_start="395"
                     /score="449.1"
                     /tool="antismash"
                     /translation="IAVIGMACHVPGAEDLQEYWDIISRGLSQHREVPSDRFNMQTPFR
                     ESDPNRKWYGNFLQNYDAFDHKFFKKSPREMASTDPQHRLILKLAYQAVEQSGYFGVPD
                     FDKHIGCYVGVGNNDYDRNISCYPANAYTATGNLKSFIAGKVSHYFGWTGPSLTVDSAC
                     SSSGVAVHQACRAILNGECTSALAGGVNVFTNPEWFHNLAGAYFLSPTGQCKPFDASSD
                     GYCRGEGAGVVFLKKLSSAVSDGDQILGVIASTGAYQNQNCTTITAPSATSLAELFKDV
                     VRQAKLEPSAISVVEAHGTGTPVGDPAEYDGVRRVLGGSIRSDTLSLTAVKGILGHTEF
                     ASGILSLLKVLLMVNEGYVPPQPGFNTINPLLNARAEDLIEIPKALKTWDVSFRAALVN
                     NYGASGSNVSMVVTEAP"
     PFAM_domain     complement(25557..25907)
                     /aSDomain="Ketoacyl-synt_C"
                     /aSTool="clusterhmmer"
                     /database="35.0"
                     /db_xref="PF02801.25"
                     /description="Beta-ketoacyl synthase, C-terminal domain"
                     /detection="hmmscan"
                     /domain_id="clusterhmmer_JN550_004377_0008"
                     /evalue="2.50E-28"
                     /label="JN550_004377"
                     /locus_tag="JN550_004377"
                     /protein_end="760"
                     /protein_start="643"
                     /score="98.6"
                     /tool="antismash"
                     /translation="LGVIASTGAYQNQNCTTITAPSATSLAELFKDVVRQAKLEPSAIS
                     VVEAHGTGTPVGDPAEYDGVRRVLGGSIRSDTLSLTAVKGILGHTEFASGILSLLKVLL
                     MVNEGYVPPQPGF"
     CDS_motif       complement(25725..25769)
                     /aSTool="nrps_pks_domains"
                     /database="abmotifs"
                     /detection="hmmscan"
                     /domain_id="nrpspksmotif_JN550_004377_0003"
                     /evalue="1.00E-03"
                     /label="PKSI-KS_m5"
                     /locus_tag="JN550_004377"
                     /protein_end="704"
                     /protein_start="689"
                     /score="11.5"
                     /tool="antismash"
                     /translation="VEAHGTGTPVGDPAE"
     PFAM_domain     complement(25929..26657)
                     /aSDomain="ketoacyl-synt"
                     /aSTool="clusterhmmer"
                     /database="35.0"
                     /db_xref="PF00109.29"
                     /description="Beta-ketoacyl synthase, N-terminal domain"
                     /detection="hmmscan"
                     /domain_id="clusterhmmer_JN550_004377_0007"
                     /evalue="2.60E-69"
                     /label="JN550_004377"
                     /locus_tag="JN550_004377"
                     /protein_end="636"
                     /protein_start="393"
                     /score="233.7"
                     /tool="antismash"
                     /translation="DRIAVIGMACHVPGAEDLQEYWDIISRGLSQHREVPSDRFNMQTP
                     FRESDPNRKWYGNFLQNYDAFDHKFFKKSPREMASTDPQHRLILKLAYQAVEQSGYFGV
                     PDFDKHIGCYVGVGNNDYDRNISCYPANAYTATGNLKSFIAGKVSHYFGWTGPSLTVDS
                     ACSSSGVAVHQACRAILNGECTSALAGGVNVFTNPEWFHNLAGAYFLSPTGQCKPFDAS
                     SDGYCRGEGAGVVFLKKLSSA"
     CDS_motif       complement(25965..26003)
                     /aSTool="nrps_pks_domains"
                     /database="abmotifs"
                     /detection="hmmscan"
                     /domain_id="nrpspksmotif_JN550_004377_0002"
                     /evalue="4.80E-04"
                     /label="PKSI-KS_m4"
                     /locus_tag="JN550_004377"
                     /protein_end="624"
                     /protein_start="611"
                     /score="13.2"
                     /tool="antismash"
                     /translation="FDASSDGYCRGEG"
     CDS_motif       complement(26145..26192)
                     /aSTool="nrps_pks_domains"
                     /database="abmotifs"
                     /detection="hmmscan"
                     /domain_id="nrpspksmotif_JN550_004377_0001"
                     /evalue="1.10E-04"
                     /label="PKSI-KS_m3"
                     /locus_tag="JN550_004377"
                     /protein_end="564"
                     /protein_start="548"
                     /score="14.6"
                     /tool="antismash"
                     /translation="GPSLTVDSACSSSGVA"
     PFAM_domain     complement(27333..27599)
                     /aSDomain="SAT"
                     /aSTool="clusterhmmer"
                     /database="35.0"
                     /db_xref="PF16073.8"
                     /description="Starter unit:ACP transacylase in aflatoxin
                     biosynthesis"
                     /detection="hmmscan"
                     /domain_id="clusterhmmer_JN550_004377_0006"
                     /evalue="1.50E-09"
                     /label="JN550_004377"
                     /locus_tag="JN550_004377"
                     /protein_end="186"
                     /protein_start="97"
                     /score="38.0"
                     /tool="antismash"
                     /translation="ILIPLSIIVHLTQYSEYLRATLPGLADTDQLPSSFTDESETLGLS
                     TGLLSAIAVSCSRSLAELHQHGAVAVGLGMLIGALVDAQELSAG"
     gene            complement(28838..29647)
                     /locus_tag="JN550_004378"
     mRNA            complement(28838..29647)
                     /locus_tag="JN550_004378"
                     /product="hypothetical protein"
     CDS             complement(28838..29647)
                     /codon_start=1
                     /locus_tag="JN550_004378"
                     /product="hypothetical protein"
                     /protein_id="KAI1871384.1"
                     /transl_table=1
                     /translation="MKPPAVDDPTLHLPRILCLHGGGTNARIFRAQCRKLIPQLESDYR
                     LVFAQAPFPSQAGSDVLSVYSEWGPFRRWLRWRPDHPLIEPEVIMREIDSALEDCMHQD
                     DKCGATGEWIALLGFSQGAKVSASLLYRQQVREGVLGRQMAGVRFRFGILIAGRAPLIA
                     LDPDRTLCPSLPDATQITDLIEDAEAQAYHNDGHILRIPTLHVHGRLDKGLHQHRRLFE
                     EFCHPASRRLVEWDGDHRLPLKFNDVSLVVSQIREIAKQDIFNLNTI"
     PFAM_domain     complement(28916..29608)
                     /aSDomain="FSH1"
                     /aSTool="clusterhmmer"
                     /database="35.0"
                     /db_xref="PF03959.16"
                     /description="Serine hydrolase (FSH1)"
                     /detection="hmmscan"
                     /domain_id="clusterhmmer_JN550_004378_0014"
                     /evalue="4.10E-29"
                     /label="JN550_004378"
                     /locus_tag="JN550_004378"
                     /protein_end="244"
                     /protein_start="13"
                     /score="101.9"
                     /tool="antismash"
                     /translation="PRILCLHGGGTNARIFRAQCRKLIPQLESDYRLVFAQAPFPSQAG
                     SDVLSVYSEWGPFRRWLRWRPDHPLIEPEVIMREIDSALEDCMHQDDKCGATGEWIALL
                     GFSQGAKVSASLLYRQQVREGVLGRQMAGVRFRFGILIAGRAPLIALDPDRTLCPSLPD
                     ATQITDLIEDAEAQAYHNDGHILRIPTLHVHGRLDKGLHQHRRLFEEFCHPASRRLVEW
                     DGDHRLPLK"
     gene            30224..31249
                     /locus_tag="JN550_004379"
     mRNA            30224..31249
                     /locus_tag="JN550_004379"
                     /product="hypothetical protein"
     CDS             30224..31249
                     /codon_start=1
                     /gene_functions="biosynthetic-additional
                     (rule-based-clusters) 2OG-FeII_Oxy"
                     /gene_kind="biosynthetic-additional"
                     /locus_tag="JN550_004379"
                     /product="hypothetical protein"
                     /protein_id="KAI1871385.1"
                     /sec_met_domain="2OG-FeII_Oxy (E-value: 3.4e-22, bitscore:
                     72.8, seeds: 135, tool: rule-based-clusters)"
                     /transl_table=1
                     /translation="MPSATSTSSFYLPLVDISPFLEDSQSPAAQKVVKDVTAACKSTGF
                     FQIRGHGVPAQLRRALFEASRNFFALPLGEKIKLDARKNVGFRGYDVMESQSYEPGADA
                     GLDVVRDMKEGFFASTDFPLDHPRVKSGRFLQGPNVWPAPELIAHEQFGAVIEDYRREM
                     LRLSRVVLDLIAATLPYGPHVFDELLSDDPMCLVRLLHYPPDPPTNGKAGKNQLGSGEH
                     TDFGIITLLLQDDHPGLEVLDEETGAWVGVPPQEDVYIVNIADMMSMLTAGDYKSSVHR
                     VRNQGEEDRYSVVFFFDGKLDYKLKRLDGHDDVDEAGRHIPTVEEHAAIRMTGSYRTVV
                     A"
     PFAM_domain     30257..30652
                     /aSDomain="DIOX_N"
                     /aSTool="clusterhmmer"
                     /database="35.0"
                     /db_xref="PF14226.9"
                     /description="non-haem dioxygenase in morphine synthesis
                     N-terminal"
                     /detection="hmmscan"
                     /domain_id="clusterhmmer_JN550_004379_0015"
                     /evalue="1.90E-30"
                     /label="JN550_004379"
                     /locus_tag="JN550_004379"
                     /protein_end="143"
                     /protein_start="11"
                     /score="106.1"
                     /tool="antismash"
                     /translation="LPLVDISPFLEDSQSPAAQKVVKDVTAACKSTGFFQIRGHGVPAQ
                     LRRALFEASRNFFALPLGEKIKLDARKNVGFRGYDVMESQSYEPGADAGLDVVRDMKEG
                     FFASTDFPLDHPRVKSGRFLQGPNVWPA"
     PFAM_domain     30812..31114
                     /aSDomain="2OG-FeII_Oxy"
                     /aSTool="clusterhmmer"
                     /database="35.0"
                     /db_xref="PF03171.23"
                     /description="2OG-Fe(II) oxygenase superfamily"
                     /detection="hmmscan"
                     /domain_id="clusterhmmer_JN550_004379_0016"
                     /evalue="3.30E-20"
                     /label="JN550_004379"
                     /locus_tag="JN550_004379"
                     /protein_end="297"
                     /protein_start="196"
                     /score="72.6"
                     /tool="antismash"
                     /translation="VRLLHYPPDPPTNGKAGKNQLGSGEHTDFGIITLLLQDDHPGLEV
                     LDEETGAWVGVPPQEDVYIVNIADMMSMLTAGDYKSSVHRVRNQGEEDRYSVVFFF"
     gene            complement(31475..33031)
                     /locus_tag="JN550_004380"
     mRNA            complement(31475..33031)
                     /locus_tag="JN550_004380"
                     /product="hypothetical protein"
     CDS             complement(31475..33031)
                     /codon_start=1
                     /locus_tag="JN550_004380"
                     /product="hypothetical protein"
                     /protein_id="KAI1871386.1"
                     /transl_table=1
                     /translation="MSQIRLHSSCDACLNTKVKCSQSKPICARCDQHGRKCIYSQFRKI
                     GRPSSKTINNSPSQTPSRKSKGHTEARQKQLGPGVHRLLQPTVRSAVHETSDSLRCDQD
                     DQDGHSSGTVEVSSRTHQGSSDFETLRVNKSPWLTDDVIGQSLQSALQSDVTANFSDDV
                     ECDTDGVHIDWSAIESLLDNNAPALPFAPSPVQNFASSVSLAPGNAQFYLEDTIVASVV
                     SSAGESRQSPTTGARPVIPHQLPLTAIDGLALPGNEYFFKPGSFPTTNFEFDGSRTTPG
                     QSSTASLSPRTPSVHTIQPNLYSISSSRCSVQCHRALTSQLTEISEKQVQESNVPLDIL
                     LRLDYHIRQTRERALSCSACLAGSRHDKTLMFITMVLSNLLSLFEQSCSAFHGDPQRGV
                     NGRAGSLCGEANHATVANNHQVSPSPLPYTTRPLIVGSTRLAESFKLSFSRQLVIMYVN
                     QQLEAVTQLGKMLYKVESDNVSFKITKELLIDVSARLERLAGFTAMVTTPGSSAIHSIL
                     A"
     PFAM_domain     complement(32900..33007)
                     /aSDomain="Zn_clus"
                     /aSTool="clusterhmmer"
                     /database="35.0"
                     /db_xref="PF00172.21"
                     /db_xref="GO:0000981"
                     /db_xref="GO:0006355"
                     /db_xref="GO:0008270"
                     /description="Fungal Zn(2)-Cys(6) binuclear cluster domain"
                     /detection="hmmscan"
                     /domain_id="clusterhmmer_JN550_004380_0017"
                     /evalue="1.10E-06"
                     /gene_ontologies="GO:0000981: DNA-binding transcription
                     factor activity, RNA polymerase II-specific"
                     /gene_ontologies="GO:0006355: regulation of DNA-templated
                     transcription"
                     /gene_ontologies="GO:0008270: zinc ion binding"
                     /label="JN550_004380"
                     /locus_tag="JN550_004380"
                     /protein_end="44"
                     /protein_start="8"
                     /score="28.8"
                     /tool="antismash"
                     /translation="SCDACLNTKVKCSQSKPICARCDQHGRKCIYSQFRK"
     gene            34390..36315
                     /locus_tag="JN550_004381"
     mRNA            join(34390..34644,34712..35597,35659..35916,35975..36315)
                     /locus_tag="JN550_004381"
                     /product="hypothetical protein"
     CDS             join(34390..34644,34712..35597,35659..35916,35975..36315)
                     /codon_start=1
                     /gene_functions="transport (smcogs) SMCOG1005:Drug
                     resistance transporter, EmrB/QacA (Score: 329.5; E-value:
                     4.1e-100)"
                     /gene_kind="transport"
                     /locus_tag="JN550_004381"
                     /product="hypothetical protein"
                     /protein_id="KAI1871387.1"
                     /transl_table=1
                     /translation="MTGKSSPPPSDANTSGHEGFSQPEKANGVVGDASNEGTEEKSQSP
                     SPKAVSQATGPPAVSYPGPLMGSLFTISLLLAQFLVALDMSIITTAIPTISSEFHSVDQ
                     IGWYGSAFFLCLATFQAFWGRAYKYFSLKIAFLTCIGIFELGSLIAALSPTSAALIVGR
                     AIQGVGGAGITSGCFTILAFITPPKRLHAIFGLSSTVWSLSSVLGPVLGGLFTQYLTWR
                     WCFWINLPIGGAAFLVLLLLFKTPAHSRVAHATGKEIPSLFDIPGMVILVPSVVCLLLV
                     LEEGGLTRPWNSGFSIGLIIGSILIAMIFAAWEWKQGEKAMLVPRILKRRTILVLALFN
                     LTAQGGGFARTYNLPIYFQAGQGVSPSESGVRTLPTVLTTSIISFASSILVGKMGYYKV
                     YLMVGAIFVTVGSGMIYTLVPESTAGEYIGYQVLAAIGSGLVIQLNVLVAQAISPRVDI
                     AVTVAIVLFFQFLGGTIGVSAAINIMNNVIVTSLPNDNPRVTPATVLTAGAGSLRQAFP
                     DPDDLSTVVGAYMNGLRAAWIWSIALSGIAFIISLGAEWKSVRQADVKKRNEAKAAAKA
                     ASP"
     PFAM_domain     join(34609..34644,34712..35597,35659..35916,35975..36003)
                     /aSDomain="MFS_1"
                     /aSTool="clusterhmmer"
                     /database="35.0"
                     /db_xref="PF07690.19"
                     /db_xref="GO:0022857"
                     /db_xref="GO:0055085"
                     /description="Major Facilitator Superfamily"
                     /detection="hmmscan"
                     /domain_id="clusterhmmer_JN550_004381_0018"
                     /evalue="7.20E-42"
                     /gene_ontologies="GO:0022857: transmembrane transporter
                     activity"
                     /gene_ontologies="GO:0055085: transmembrane transport"
                     /label="JN550_004381"
                     /locus_tag="JN550_004381"
                     /protein_end="476"
                     /protein_start="73"
                     /score="143.7"
                     /tool="antismash"
                     /translation="LLLAQFLVALDMSIITTAIPTISSEFHSVDQIGWYGSAFFLCLAT
                     FQAFWGRAYKYFSLKIAFLTCIGIFELGSLIAALSPTSAALIVGRAIQGVGGAGITSGC
                     FTILAFITPPKRLHAIFGLSSTVWSLSSVLGPVLGGLFTQYLTWRWCFWINLPIGGAAF
                     LVLLLLFKTPAHSRVAHATGKEIPSLFDIPGMVILVPSVVCLLLVLEEGGLTRPWNSGF
                     SIGLIIGSILIAMIFAAWEWKQGEKAMLVPRILKRRTILVLALFNLTAQGGGFARTYNL
                     PIYFQAGQGVSPSESGVRTLPTVLTTSIISFASSILVGKMGYYKVYLMVGAIFVTVGSG
                     MIYTLVPESTAGEYIGYQVLAAIGSGLVIQLNVLVAQAISPRVDIAVTVAIVLFFQFLG
                     GTIG"
     gene            38719..41280
                     /locus_tag="JN550_004382"
     mRNA            38719..41280
                     /locus_tag="JN550_004382"
                     /product="hypothetical protein"
     CDS             38719..41280
                     /NRPS_PKS="Domain: ECH (593-845). E-value: 7.5e-56. Score:
                     181.0. Matches aSDomain: nrpspksdomains_JN550_004382_ECH.1"
                     /codon_start=1
                     /gene_functions="biosynthetic-additional
                     (rule-based-clusters) Transferase"
                     /gene_functions="biosynthetic-additional (smcogs)
                     SMCOG1023:enoyl-CoA hydratase (Score: 191.3; E-value:
                     2.6e-58)"
                     /gene_kind="biosynthetic-additional"
                     /locus_tag="JN550_004382"
                     /product="hypothetical protein"
                     /protein_id="KAI1871388.1"
                     /sec_met_domain="Transferase (E-value: 2.1e-21, bitscore:
                     69.9, seeds: 7, tool: rule-based-clusters)"
                     /transl_table=1
                     /translation="MGRTFAVGCPPFEVKLSFCDQLFPPTHSKRILCFQLNSDVDRQHV
                     VDYLHIAFHNTIQRVPFLAGTVVTTSQDEGGRPWIRKIIPEGAAHLVIKDLSKDLSFSK
                     LAESNFSQELLNTEQLCPLPEVGYFRASSVDVCRFQANFVEGGLLLVVSIIHYAADGRG
                     VTEIIGDFAEEFRKAQSGETKHPLKVRDTVYYSDRNTVVSGRGLPGDISKHEAWTSSPS
                     LAHSLIHNVKNSCRTFRIDTKAQSELKKIVSASSLGSEDWFSTNDAISGFIWRSIMLAR
                     NRAGILDAGAEIHVAQPLDCRSHLGITEQFYGNAVYMSQASEQFSVMADPENGLASASR
                     AIRAQIRSMTGEKFQDLVGYIERTILESPTRMKILESMHTSGIILTSLLKFNLHSINFG
                     PLFGDGHIKALRLPATGTQAGAVIIMPKLSDGSCEFMLTETSETMECLMEDPFFCRFTG
                     GESLARESMANPQSNSSQPSLETIPADNTNGTASAVEVEIEQIPKVESTQRETNGVAHE
                     SIAAIANGVTEIVANEGLAQGKVVHEDAAVGTRPSLPSHALNSVVKRLHDLELGQIVVV
                     KTTSTLVISTVQAPHIGNIKIIELQRPQARNAISRQLLKDLSQEIEEIHTDAGKAETRA
                     LVLASAVDGVFCAGADLKERKLMSPAETEEFLTDLRALFTRLATLPVPSIACVSGKALG
                     GGFELALCCHLRIFSSDAVVALPETRLAIIPGAGGTYRLSKIVGMSHALDLILTGRQVQ
                     AQEAAAMGLCNRLVTTDIANNILTASLKRALTLNASLVLAKEIASGGPVAAMAVISAFS
                     HTCASCEQNENAAYESVLGTKDRTEALQAFSEKRTAVFTGA"
     PFAM_domain     38758..40068
                     /aSDomain="Transferase"
                     /aSTool="clusterhmmer"
                     /database="35.0"
                     /db_xref="PF02458.18"
                     /description="Transferase family"
                     /detection="hmmscan"
                     /domain_id="clusterhmmer_JN550_004382_0019"
                     /evalue="1.70E-19"
                     /label="JN550_004382"
                     /locus_tag="JN550_004382"
                     /protein_end="450"
                     /protein_start="13"
                     /score="69.9"
                     /tool="antismash"
                     /translation="VKLSFCDQLFPPTHSKRILCFQLNSDVDRQHVVDYLHIAFHNTIQ
                     RVPFLAGTVVTTSQDEGGRPWIRKIIPEGAAHLVIKDLSKDLSFSKLAESNFSQELLNT
                     EQLCPLPEVGYFRASSVDVCRFQANFVEGGLLLVVSIIHYAADGRGVTEIIGDFAEEFR
                     KAQSGETKHPLKVRDTVYYSDRNTVVSGRGLPGDISKHEAWTSSPSLAHSLIHNVKNSC
                     RTFRIDTKAQSELKKIVSASSLGSEDWFSTNDAISGFIWRSIMLARNRAGILDAGAEIH
                     VAQPLDCRSHLGITEQFYGNAVYMSQASEQFSVMADPENGLASASRAIRAQIRSMTGEK
                     FQDLVGYIERTILESPTRMKILESMHTSGIILTSLLKFNLHSINFGPLFGDGHIKALRL
                     PATGTQAGAVIIMPKLSDGSCEFMLTETSETMECLMED"
     protocluster    39549..84579
                     /aStool="rule-based-clusters"
                     /category="NRPS"
                     /contig_edge="False"
                     /core_location="[59548:64579]"
                     /cutoff="20000"
                     /detection_rule="cds(Condensation and (AMP-binding or
                     A-OX))"
                     /neighbourhood="20000"
                     /product="NRPS"
                     /protocluster_number="2"
                     /tool="antismash"
     proto_core      59549..64579
                     /aStool="rule-based-clusters"
                     /tool="antismash"
                     /cutoff="20000"
                     /detection_rule="cds(Condensation and (AMP-binding or
                     A-OX))"
                     /neighbourhood="20000"
                     /product="NRPS"
                     /protocluster_number="2"
     cand_cluster    39549..84579
                     /SMILES="NC(CC(=O)O)C(=O)O"
                     /candidate_cluster_number="3"
                     /contig_edge="False"
                     /detection_rules="cds(Condensation and (AMP-binding or
                     A-OX))"
                     /kind="single"
                     /product="NRPS"
                     /protoclusters="2"
                     /tool="antismash"
     aSDomain        40498..41253
                     /aSDomain="ECH"
                     /aSTool="nrps_pks_domains"
                     /database="nrpspksdomains.hmm"
                     /detection="hmmscan"
                     /domain_id="nrpspksdomains_JN550_004382_ECH.1"
                     /evalue="7.50E-56"
                     /label="JN550_004382_ECH.1"
                     /locus_tag="JN550_004382"
                     /protein_end="845"
                     /protein_start="593"
                     /score="181.0"
                     /tool="antismash"
                     /translation="NIKIIELQRPQARNAISRQLLKDLSQEIEEIHTDAGKAETRALVL
                     ASAVDGVFCAGADLKERKLMSPAETEEFLTDLRALFTRLATLPVPSIACVSGKALGGGF
                     ELALCCHLRIFSSDAVVALPETRLAIIPGAGGTYRLSKIVGMSHALDLILTGRQVQAQE
                     AAAMGLCNRLVTTDIANNILTASLKRALTLNASLVLAKEIASGGPVAAMAVISAFSHTC
                     ASCEQNENAAYESVLGTKDRTEALQAFSEK"
     PFAM_domain     40498..41274
                     /aSDomain="ECH_1"
                     /aSTool="clusterhmmer"
                     /database="35.0"
                     /db_xref="PF00378.23"
                     /description="Enoyl-CoA hydratase/isomerase"
                     /detection="hmmscan"
                     /domain_id="clusterhmmer_JN550_004382_0020"
                     /evalue="4.30E-47"
                     /label="JN550_004382"
                     /locus_tag="JN550_004382"
                     /protein_end="852"
                     /protein_start="593"
                     /score="160.7"
                     /tool="antismash"
                     /translation="NIKIIELQRPQARNAISRQLLKDLSQEIEEIHTDAGKAETRALVL
                     ASAVDGVFCAGADLKERKLMSPAETEEFLTDLRALFTRLATLPVPSIACVSGKALGGGF
                     ELALCCHLRIFSSDAVVALPETRLAIIPGAGGTYRLSKIVGMSHALDLILTGRQVQAQE
                     AAAMGLCNRLVTTDIANNILTASLKRALTLNASLVLAKEIASGGPVAAMAVISAFSHTC
                     ASCEQNENAAYESVLGTKDRTEALQAFSEKRTAVFTG"
     PFAM_domain     join(42128..42152,42222..42586)
                     /aSDomain="HMG_CoA_synt_N"
                     /aSTool="clusterhmmer"
                     /database="35.0"
                     /db_xref="PF01154.20"
                     /description="Hydroxymethylglutaryl-coenzyme A synthase N
                     terminal"
                     /detection="hmmscan"
                     /domain_id="clusterhmmer_JN550_004383_0021"
                     /evalue="9.30E-63"
                     /label="JN550_004383"
                     /locus_tag="JN550_004383"
                     /protein_end="130"
                     /protein_start="0"
                     /score="211.3"
                     /tool="antismash"
                     /translation="MSFCDDREDTYSLALTAVSFLLRKYNIDPSSIGRLEVGTETILDK
                     SKSVKSVLMQLFEGHNTNIEGADTYNACYGGTNALFNAVNWIESSAWDGRDAIVVAADI
                     AAYDTDRAKPTGGAGSVAMLIGPNAP"
     aSDomain        join(42128..42152,42222..43321,43375..43506)
                     /aSDomain="TIGR01833"
                     /aSTool="tigrfam"
                     /description="HMG-CoA-S_euk: hydroxymethylglutaryl-CoA
                     synthase"
                     /detection="hmmscan"
                     /domain_id="TIGRFam_JN550_004383_0002"
                     /evalue="2.80E-159"
                     /identifier="TIGR01833"
                     /label="JN550_004383"
                     /locus_tag="JN550_004383"
                     /protein_end="419"
                     /protein_start="0"
                     /score="529.0"
                     /tool="antismash"
                     /translation="MSFCDDREDTYSLALTAVSFLLRKYNIDPSSIGRLEVGTETILDK
                     SKSVKSVLMQLFEGHNTNIEGADTYNACYGGTNALFNAVNWIESSAWDGRDAIVVAADI
                     AAYDTDRAKPTGGAGSVAMLIGPNAPLEIEPGLRGNYMRHTYDFYKPDFSKEYPYVDGH
                     LSLRCYGEALDGCYNAYLAREKVLSVNGTNGHTHDDGTENDAEFDSGKPASVESPADRF
                     DYMCFHSPTCKTVMKSYARLYFNDFLADPTSAMFKDVPPELKDTANEAEINRHFLPLTK
                     KRFGQRVQPATHLPSQCGNMYTASLYSSLCSLLTFGTSTQLKGKTIGMFSYGSGLSSSM
                     FSLKVVGSVEEMKSKLDLVARLEARKQASPEAYQEARNRRDFLYGKKGHLPTGSVEHLS
                     KGTYYLAEVDEMYRRAYRVK"
     gene            42128..43512
                     /locus_tag="JN550_004383"
     mRNA            join(42128..42152,42222..43321,43375..43512)
                     /locus_tag="JN550_004383"
                     /product="hypothetical protein"
     CDS             join(42128..42152,42222..43321,43375..43512)
                     /codon_start=1
                     /gene_functions="biosynthetic-additional (smcogs)
                     SMCOG1043:hydroxymethylglutaryl-CoA synthase (Score: 101.3;
                     E-value: 9.5e-31)"
                     /gene_kind="biosynthetic-additional"
                     /locus_tag="JN550_004383"
                     /product="hypothetical protein"
                     /protein_id="KAI1871389.1"
                     /transl_table=1
                     /translation="MSFCDDREDTYSLALTAVSFLLRKYNIDPSSIGRLEVGTETILDK
                     SKSVKSVLMQLFEGHNTNIEGADTYNACYGGTNALFNAVNWIESSAWDGRDAIVVAADI
                     AAYDTDRAKPTGGAGSVAMLIGPNAPLEIEPGLRGNYMRHTYDFYKPDFSKEYPYVDGH
                     LSLRCYGEALDGCYNAYLAREKVLSVNGTNGHTHDDGTENDAEFDSGKPASVESPADRF
                     DYMCFHSPTCKTVMKSYARLYFNDFLADPTSAMFKDVPPELKDTANEAEINRHFLPLTK
                     KRFGQRVQPATHLPSQCGNMYTASLYSSLCSLLTFGTSTQLKGKTIGMFSYGSGLSSSM
                     FSLKVVGSVEEMKSKLDLVARLEARKQASPEAYQEARNRRDFLYGKKGHLPTGSVEHLS
                     KGTYYLAEVDEMYRRAYRVKG"
     PFAM_domain     join(42593..43321,43375..43506)
                     /aSDomain="HMG_CoA_synt_C"
                     /aSTool="clusterhmmer"
                     /database="35.0"
                     /db_xref="PF08540.13"
                     /db_xref="GO:0004421"
                     /db_xref="GO:0006084"
                     /db_xref="GO:0010142"
                     /description="Hydroxymethylglutaryl-coenzyme A synthase C
                     terminal"
                     /detection="hmmscan"
                     /domain_id="clusterhmmer_JN550_004383_0022"
                     /evalue="3.20E-87"
                     /gene_ontologies="GO:0004421: hydroxymethylglutaryl-CoA
                     synthase activity"
                     /gene_ontologies="GO:0006084: acetyl-CoA metabolic process"
                     /gene_ontologies="GO:0010142: farnesyl diphosphate
                     biosynthetic process, mevalonate pathway"
                     /label="JN550_004383"
                     /locus_tag="JN550_004383"
                     /protein_end="419"
                     /protein_start="132"
                     /score="292.8"
                     /tool="antismash"
                     /translation="IEPGLRGNYMRHTYDFYKPDFSKEYPYVDGHLSLRCYGEALDGCY
                     NAYLAREKVLSVNGTNGHTHDDGTENDAEFDSGKPASVESPADRFDYMCFHSPTCKTVM
                     KSYARLYFNDFLADPTSAMFKDVPPELKDTANEAEINRHFLPLTKKRFGQRVQPATHLP
                     SQCGNMYTASLYSSLCSLLTFGTSTQLKGKTIGMFSYGSGLSSSMFSLKVVGSVEEMKS
                     KLDLVARLEARKQASPEAYQEARNRRDFLYGKKGHLPTGSVEHLSKGTYYLAEVDEMYR
                     RAYRVK"
     gene            45543..47761
                     /locus_tag="JN550_004384"
     mRNA            join(45543..46127,46214..47761)
                     /locus_tag="JN550_004384"
                     /product="hypothetical protein"
     CDS             join(45543..46127,46214..47761)
                     /codon_start=1
                     /locus_tag="JN550_004384"
                     /product="hypothetical protein"
                     /protein_id="KAI1871390.1"
                     /transl_table=1
                     /translation="MAYPLQFAYRTQKAIGITDAAPVYEPVPGFVKPEGNLRSCVYSPC
                     GRFLAWATNETVAVVDASAGHVITAVPVVQIYEVAFSPRGTYFSTWERPSKDENGDATK
                     NLKIWRTVEELPEGAEKQPIGRFVQKSQAGWNLQYTSDEKFCARSVTNEVQFYESHDLT
                     TVWNKLRVEGVTDFALAPGTSHNVAVFVPERKGQPAAVKVFNVPQFHSPISQKTFFKGD
                     KVQMKWNSVGSSLIVLAQTDVDKSNKSYYGETTLYLLYANGGFDARITLDKEGPIHDVT
                     WSPNGKEFGVIYGYMPAKTTIFNQRAVAMHSFQLAPRNTIIFSPTGRFVLVAGFGNLAG
                     QIDVYDMDKDFRKICTIESGNPSVCQWSPDSRYIMTATTSPRLRVDNGVKLWHVGGSIM
                     YNEDMVELYNVSWRPCLPENVPAGDPLNPVPLPHASAVAYLGTVKTPSKPVGAYRPPGA
                     RGMSTPLHFRREDEGGAAHVVSNGTPNVGPNGFGRQRRQVPGAELMESGPRAVPGAAPA
                     VPGAEADDNLSKAAAKNKKKRNNKKNKTGENGDANNAGGLAPPAGDQGPGSGNEGRSPE
                     RRGNRANNSNNHQHNRSRSRNNMHGGNNPGRNRSNTQRNGEGYQVRDGGAPLNPQAPVH
                     TPAQQVPVINETPLSPGGQNPMAKKLRSLQKKVRAIEDLEMRLAGGEKLEDTQIKKIQT
                     KGSVLKELEAMERQGI"
     PFAM_domain     46274..46858
                     /aSDomain="eIF2A"
                     /aSTool="clusterhmmer"
                     /database="35.0"
                     /db_xref="PF08662.14"
                     /description="Eukaryotic translation initiation factor
                     eIF2A"
                     /detection="hmmscan"
                     /domain_id="clusterhmmer_JN550_004384_0023"
                     /evalue="7.60E-79"
                     /label="JN550_004384"
                     /locus_tag="JN550_004384"
                     /protein_end="410"
                     /protein_start="215"
                     /score="264.2"
                     /tool="antismash"
                     /translation="KTFFKGDKVQMKWNSVGSSLIVLAQTDVDKSNKSYYGETTLYLLY
                     ANGGFDARITLDKEGPIHDVTWSPNGKEFGVIYGYMPAKTTIFNQRAVAMHSFQLAPRN
                     TIIFSPTGRFVLVAGFGNLAGQIDVYDMDKDFRKICTIESGNPSVCQWSPDSRYIMTAT
                     TSPRLRVDNGVKLWHVGGSIMYNEDMVELYNV"
     gene            48707..49170
                     /locus_tag="JN550_004385"
     mRNA            join(48707..48795,48879..49170)
                     /locus_tag="JN550_004385"
                     /product="hypothetical protein"
     CDS             join(48707..48795,48879..49170)
                     /codon_start=1
                     /locus_tag="JN550_004385"
                     /product="hypothetical protein"
                     /protein_id="KAI1871391.1"
                     /transl_table=1
                     /translation="MASTRSTTGSSRPRIHATIDSGPERKRRTTATTGAKRGRKPGSTT
                     KTSSVTGAGVKKRGRPAGSTNKATAATGTHHKRKSHLSDKVEGVADKIVGTVTHRPGKK
                     AAGTKKIRGTDGKNSRGRKARV"
     gene            complement(49856..51196)
                     /locus_tag="JN550_004386"
     mRNA            complement(49856..51196)
                     /locus_tag="JN550_004386"
                     /product="hypothetical protein"
     CDS             complement(49856..51196)
                     /codon_start=1
                     /locus_tag="JN550_004386"
                     /product="hypothetical protein"
                     /protein_id="KAI1871392.1"
                     /transl_table=1
                     /translation="MSLSLDTVFQVVEIAQKAIEIYERIKDVPREIEELGERMVLLENV
                     LAELNAHLRSKGEHALADLSPKLKGDMSKIIAATEKDCDRVYVLFDMFEQKKGPFGVQF
                     KDNPVASLVAQAHFALGGPAKELEALALKIDQHCTDIGRRVEVMSLQGVQANHDLLQLM
                     RKEIEALHSELKARDGTASPHRPAGATGSLSPPASVGKPAPKKPKPQPALSLPPGKSNF
                     KVIFVDPHNLGRSICAETLLQLYRHRTQTKKGNWRIETIHSAGFFVKHRGDCTDLIENQ
                     MSYKFRSYKLAMGSGGNLPNAIATAAVFENRVFDDIRPFRTTLQGRVAARKSIGIRRDI
                     FKTYDHIVVFTHREYDNMLALRSALLAAEGGDKAAAAAAYKGRVVHLGAYLTLDDSTLE
                     IVDAPKNKEGVHTRPAWDKKVAQLKIALETYLRREMGWKPPRAQAQS"
     gene            complement(51884..53083)
                     /locus_tag="JN550_004387"
     mRNA            complement(51884..53083)
                     /locus_tag="JN550_004387"
                     /product="hypothetical protein"
     CDS             complement(51884..53083)
                     /codon_start=1
                     /locus_tag="JN550_004387"
                     /product="hypothetical protein"
                     /protein_id="KAI1871393.1"
                     /transl_table=1
                     /translation="MKVSQSFLCAASLAATSVGFSATASATDCVGINAVRPQCKTQESA
                     YYRDVFFLGGQYIPSGTSFVISDQLYVEKLTPLNGVVKPYPLVFISAGIPSGSVWLNTP
                     DNRKGWATYFLDQGYQVYIIDITANGRSGQEDLSKYPLRIGSTVSIHEDGFTAPEIVNP
                     FPQSQGHNQWPGNGTKGDPIFDAFFAATVPLTSNKTALELSMRAGGCYLLGLIGESYLI
                     AHSNGASYSALMSDECPDLVRATLNLEPGNIPFQSLIGNSTTPAVGRTAARPWGLTETP
                     LTYDPPVTNVTTDLVTVEVGVDTPALRSCFIQSNTTGGGIHTLPQIAKVPYVMFTASAS
                     PHITYDHCFISYLSQAGVTDVTWIKFGDLGLEGNGHFFFLEENNMELVKVVEAEIEKRS
                     "
     gene            complement(53684..54820)
                     /locus_tag="JN550_004388"
     mRNA            complement(join(53684..54372,54433..54820))
                     /locus_tag="JN550_004388"
                     /product="hypothetical protein"
     CDS             complement(join(53684..54372,54433..54820))
                     /NRPS_PKS="Domain: NAD_binding_4 (7-207). E-value: 1.5e-13.
                     Score: 42.2. Matches aSDomain:
                     nrpspksdomains_JN550_004388_NAD_binding_4.1"
                     /codon_start=1
                     /gene_functions="biosynthetic-additional
                     (rule-based-clusters) NAD_binding_4"
                     /gene_functions="biosynthetic-additional (smcogs)
                     SMCOG1010:NAD-dependent epimerase/dehydratase (Score:
                     134.2; E-value: 1.1e-40)"
                     /gene_kind="biosynthetic-additional"
                     /locus_tag="JN550_004388"
                     /product="hypothetical protein"
                     /protein_id="KAI1871394.1"
                     /sec_met_domain="NAD_binding_4 (E-value: 6.5e-13, bitscore:
                     42.2, seeds: 102, tool: rule-based-clusters)"
                     /transl_table=1
                     /translation="MASQTHLVTGGSGFIAIHLVNQLLQAGYAVHTTVRSLGNAVKVQP
                     LRGLQVKYPGKLELFEADLLKPGSFEPALQGCSVVHHVASPFLMAEKIKDGQKEMVEPA
                     LEGARNVLNSVNKTEGVKRVVLTSTVGAIFGDYIDVRGMKDNVLHEDYFNESSTVTHNP
                     YHYSKVLAEKEAWKIQKAQSRWDMVVICPGLVLGPSLTFGSDSGSLFLLDELFSGQLWF
                     GVPDLSFCTVDVREVATAHIKAAQNPSASGRYILAEKEMARFTDISQHVRAHVQRRYTL
                     PKHQLPSPLVQVVGPLFGLTHKWIRANLGIRFSVDNERSIKELGIVYRPLAETLDAHYQ
                     SWIEQKENQAAKIKKDGK"
     aSDomain        complement(join(54140..54372,54433..54799))
                     /aSDomain="NAD_binding_4"
                     /aSTool="nrps_pks_domains"
                     /database="nrpspksdomains.hmm"
                     /detection="hmmscan"
                     /domain_id="nrpspksdomains_JN550_004388_NAD_binding_4.1"
                     /evalue="1.50E-13"
                     /label="JN550_004388_NAD_binding_4.1"
                     /locus_tag="JN550_004388"
                     /protein_end="207"
                     /protein_start="7"
                     /score="42.2"
                     /tool="antismash"
                     /translation="VTGGSGFIAIHLVNQLLQAGYAVHTTVRSLGNAVKVQPLRGLQVK
                     YPGKLELFEADLLKPGSFEPALQGCSVVHHVASPFLMAEKIKDGQKEMVEPALEGARNV
                     LNSVNKTEGVKRVVLTSTVGAIFGDYIDVRGMKDNVLHEDYFNESSTVTHNPYHYSKVL
                     AEKEAWKIQKAQSRWDMVVICPGLVLGPSLTFGSDSG"
     PFAM_domain     complement(join(54146..54372,54433..54802))
                     /aSDomain="Epimerase"
                     /aSTool="clusterhmmer"
                     /database="35.0"
                     /db_xref="PF01370.24"
                     /description="NAD dependent epimerase/dehydratase family"
                     /detection="hmmscan"
                     /domain_id="clusterhmmer_JN550_004388_0024"
                     /evalue="1.20E-18"
                     /label="JN550_004388"
                     /locus_tag="JN550_004388"
                     /protein_end="205"
                     /protein_start="6"
                     /score="67.7"
                     /tool="antismash"
                     /translation="LVTGGSGFIAIHLVNQLLQAGYAVHTTVRSLGNAVKVQPLRGLQV
                     KYPGKLELFEADLLKPGSFEPALQGCSVVHHVASPFLMAEKIKDGQKEMVEPALEGARN
                     VLNSVNKTEGVKRVVLTSTVGAIFGDYIDVRGMKDNVLHEDYFNESSTVTHNPYHYSKV
                     LAEKEAWKIQKAQSRWDMVVICPGLVLGPSLTFGSD"
     gene            complement(55461..56852)
                     /locus_tag="JN550_004389"
     mRNA            complement(55461..56852)
                     /locus_tag="JN550_004389"
                     /product="hypothetical protein"
     CDS             complement(55461..56852)
                     /codon_start=1
                     /gene_functions="biosynthetic-additional (smcogs)
                     SMCOG1062:glycosyltransferase, MGT family (Score: 153.4;
                     E-value: 1.7e-46)"
                     /gene_kind="biosynthetic-additional"
                     /locus_tag="JN550_004389"
                     /product="hypothetical protein"
                     /protein_id="KAI1871395.1"
                     /transl_table=1
                     /translation="MASPAQHSRPIILIVCHALSGHLGPLIRIADGLHARRWQLAFLGP
                     TAHRARIESTGAEFFPLTGDADLNDRLYYEQHALPGYDSLHWVERGKIDLKLQCLDPLV
                     TQWENFKSALASIQHRDPGRQVIVVAEAFFLGIMPLKYGAPLPSGIAAPKTLCISVTVP
                     AIRSIDLPPFVHPLRFDQTPVGRERNRQMWERREKSSKPLTELLDQKLIDAGATKTVGE
                     PFLAGANYKCHAKIIQLGVPGFEYPRSDWPSGFKFAGLVQGAHQGPLTQDPPFPWWNEL
                     KTNSALQPADKARKKVILVAQGTVETNPEDLIIPTILALAGRDDALVIAVLGWKDARLS
                     DFIKVPDNARVADYLSYDAALEHADVWVHNAGFGAVNHGIAHGVPMVVAGEGMDKTENA
                     RRVAWSKIGIDLETAKPSVEQVKSGIERVLCESIFREQIRELQEQAEQIDCIGVIHQEI
                     SGMVF"
     PFAM_domain     complement(55530..55814)
                     /aSDomain="UDPGT"
                     /aSTool="clusterhmmer"
                     /database="35.0"
                     /db_xref="PF00201.21"
                     /db_xref="GO:0008194"
                     /description="UDP-glucoronosyl and UDP-glucosyl
                     transferase"
                     /detection="hmmscan"
                     /domain_id="clusterhmmer_JN550_004389_0025"
                     /evalue="1.20E-05"
                     /gene_ontologies="GO:0008194: UDP-glycosyltransferase
                     activity"
                     /label="JN550_004389"
                     /locus_tag="JN550_004389"
                     /protein_end="441"
                     /protein_start="346"
                     /score="24.5"
                     /tool="antismash"
                     /translation="DNARVADYLSYDAALEHADVWVHNAGFGAVNHGIAHGVPMVVAGE
                     GMDKTENARRVAWSKIGIDLETAKPSVEQVKSGIERVLCESIFREQIREL"
     gene            complement(57452..58539)
                     /locus_tag="JN550_004390"
     mRNA            complement(join(57452..57809,57862..58105,58206..58539))
                     /locus_tag="JN550_004390"
                     /product="hypothetical protein"
     CDS             complement(join(57452..57809,57862..58105,58206..58539))
                     /codon_start=1
                     /locus_tag="JN550_004390"
                     /product="hypothetical protein"
                     /protein_id="KAI1871396.1"
                     /transl_table=1
                     /translation="MKHSAAFVATAAAVLARSADAHYIFSKLVLNGVASNDWQYIRQTT
                     RATNYMPTKWTNTYDNLTPSDTDFRCNLGSFSNAAKTEVADVAAGDTIAMKLFYDGSIA
                     HPGPGQVYMSKAPTGNVQEYEGDGDWFKVYEVTLCDESGDLTTDAWCAYGMSQFEFQIP
                     ADTPAGEYLVRAEHVGLHGAQNNEAEFFYSCAQIKVSGSGSGTPATTYQIPGVYEDTMT
                     LFNGLNLWTDSASQIKTDIADTPIGDAVFSSSSSSSSSASSSSSSSSSSTSSSAVASSA
                     AATPSAGAFDWKSFNPWSHYKGSAKFRGRA"
     PFAM_domain     complement(join(57719..57809,57862..58105,58206..58476))
                     /aSDomain="AA9"
                     /aSTool="clusterhmmer"
                     /database="35.0"
                     /db_xref="PF03443.17"
                     /description="Auxiliary Activity family 9 (formerly GH61)"
                     /detection="hmmscan"
                     /domain_id="clusterhmmer_JN550_004390_0026"
                     /evalue="1.20E-43"
                     /label="JN550_004390"
                     /locus_tag="JN550_004390"
                     /protein_end="223"
                     /protein_start="21"
                     /score="149.6"
                     /tool="antismash"
                     /translation="HYIFSKLVLNGVASNDWQYIRQTTRATNYMPTKWTNTYDNLTPSD
                     TDFRCNLGSFSNAAKTEVADVAAGDTIAMKLFYDGSIAHPGPGQVYMSKAPTGNVQEYE
                     GDGDWFKVYEVTLCDESGDLTTDAWCAYGMSQFEFQIPADTPAGEYLVRAEHVGLHGAQ
                     NNEAEFFYSCAQIKVSGSGSGTPATTYQIPGVYEDTMTL"
     gene            complement(59549..64579)
                     /locus_tag="JN550_004391"
     mRNA            complement(59549..64579)
                     /locus_tag="JN550_004391"
                     /product="hypothetical protein"
     CDS             complement(59549..64579)
                     /NRPS_PKS="Domain: AMP-binding (37-430). E-value: 1.6e-80.
                     Score: 262.5. Matches aSDomain:
                     nrpspksdomains_JN550_004391_AMP-binding.1"
                     /NRPS_PKS="Domain: PCP (583-648). E-value: 4.8e-16. Score:
                     50.6. Matches aSDomain: nrpspksdomains_JN550_004391_PCP.1"
                     /NRPS_PKS="Domain: Condensation_DCL (693-978). E-value:
                     7.6e-47. Score: 151.7. Matches aSDomain:
                     nrpspksdomains_JN550_004391_Condensation_DCL.1"
                     /NRPS_PKS="Domain: PCP (1152-1222). E-value: 2.2e-15.
                     Score: 48.5. Matches aSDomain:
                     nrpspksdomains_JN550_004391_PCP.2"
                     /NRPS_PKS="Domain: Condensation_DCL (1285-1535). E-value:
                     2.9e-23. Score: 74.2. Matches aSDomain:
                     nrpspksdomains_JN550_004391_Condensation_DCL.2"
                     /codon_start=1
                     /gene_functions="biosynthetic (rule-based-clusters) NRPS:
                     AMP-binding"
                     /gene_functions="biosynthetic (rule-based-clusters) NRPS:
                     Condensation"
                     /gene_functions="biosynthetic-additional
                     (rule-based-clusters) PP-binding"
                     /gene_functions="biosynthetic-additional (smcogs)
                     SMCOG1002:AMP-dependent synthetase and ligase (Score:
                     254.1; E-value: 3.6e-77)"
                     /gene_kind="biosynthetic"
                     /locus_tag="JN550_004391"
                     /product="hypothetical protein"
                     /protein_id="KAI1871397.1"
                     /sec_met_domain="AMP-binding (E-value: 1.5e-87, bitscore:
                     287.7, seeds: 400, tool: rule-based-clusters)"
                     /sec_met_domain="PP-binding (E-value: 2.9e-11, bitscore:
                     37.7, seeds: 164, tool: rule-based-clusters)"
                     /sec_met_domain="Condensation (E-value: 9.2e-39, bitscore:
                     127.1, seeds: 42, tool: rule-based-clusters)"
                     /transl_table=1
                     /translation="MSKVTASQGSEMFHQVLDWYPELLDPIDRPVHHLITLQSGKHPND
                     LAVCSWDGELSYSDLDELSNLLASHVLSKASGVEFIVPLVFEKSKWMIVSVLAVLKAGG
                     TFVMLDPSQPLGRLRAIVEQTLAVFAMASPDCIEIAESLVGDTFVVSETSMAASVAAAS
                     LPQVDISTAAYTIFTSGSTGTPKGVIIEHAQLATTSTYVGERLGYNNHSRVFQFASYAF
                     DACLTDIFATLVHGGVVCIPSEWERSNAIIDAMKRMQVTHAKFTPSLASSLSIDEVSSL
                     KTLMFGGESPSSSLVGKWAQRLKLILVYGPTECCVICFTTDATDHHIAPGEIGRPVAAR
                     GWIVKRDNADELAAIDEIGELLVEGPLVGRGYLHDPEKTMAQFIENPQWMPKSFAASRK
                     RRLYRTGDLAKYQEDGRITYVGRLDNQVKIRGQRLELEEVEKILSKCLHELDLHSRHVV
                     VEAVTFRELALKHLVAFLCFDNSLNYGSFEWGNQSMEIATSEPAQARFSGMTAKVKDEI
                     RKLLPAYAIPSVWVPVSDLPYTISRKVDRKKIRTAAADFSIKDFSTFANPVSKRTQDDT
                     IEHVSEQERNIRRMWADIFGISEASIESEDDFFSLGGDSVLAIKLIATARSSGFDLSLE
                     RVFKYPILREMASNSGTCVVEDQDLIDPAPFSLLEDLGPTTLVRQEAAQQCLVSIDAIE
                     DIYPCSPMQEGLIALSMKDPGTYILQFVYQLPELVDIDRLQAAWEAVSKSIQVLRTRVF
                     DYKSALLQVVVREPLRWKVVEADLADFLVAEKGLQMNVGEAMSRHSVVHQTRSQHYFLV
                     WNVHHAFIDGWSESDVVILVEQAYFGDTSSLSKIPRFNRFIRYIGNQSTSTGETFWKEG
                     LADAPRPTFPPLPHASYVPKVQRSSRILHHLESHADAEIQHRVRLEKRGNATPATMIQA
                     AWFILIGLYSNTNDVITGVTLNGRAAPLPGIDQIPGPTVTTIPFRVRFSSKQRVSELLA
                     GIQSQYLRILPHAQFGLQNIRALSDDAVAACKFRTLLVVQSANRPHGSQKLLMGRSYSF
                     PVMDFALVMECELVKGNVEFRATFDHQILGEDQVRKMLALMENILQSIFKSTSTDTVGH
                     LQELSRGNQSEIAYWHRRIAEQENRELQQLPKGGIKTSPRPSTPKEKKLATMWRELFNL
                     HTEIINAGDHFFLLGGGSVSAMRLVSIARRQGLTLTVSDIFKRPILREMAMLAKENAIT
                     TTIPPFSLFPDVDLDRVLRQAASQCRVGVTEIEDILPAHAMQLHYVTGYPEAKRNINGP
                     WDWQSQATYTLPPTINIEKFQLVWHRAVTRHQTLRTRAVNTDCGVIQAILKPPRDLRWR
                     FSDELEQYLMLDRQENMTFGDDLLRLAIVDDIKSGTRYFIITLQHFIYDGFARQMLFKE
                     LETAYFDEVPDTKPPTMNGFIKYLMTANKQAALEYWTGYLANVRTKPLLDVPENCYKMN
                     LKEESTTMNIPKFQGTEATLPTIIEVAGGLVLAHELGCHDVILYSDRSGRNLPVEGIQD
                     LIGPTTLFLPVRIRFNKDQSLLDLLREAQLAQQEMLPHEHLGWLELREMAAFRHFYRHA
                     INMNINPNALSSYDRLGLEYQGSHASCDDPFGINVDLYDDKIVWTIYFDERFIASEKVR
                     ELLSKFKNLLTRMMEAVDENCCVGQFLDEILPQDVRIG"
     PFAM_domain     complement(59609..60724)
                     /aSDomain="Condensation"
                     /aSTool="clusterhmmer"
                     /database="35.0"
                     /db_xref="PF00668.23"
                     /db_xref="GO:0003824"
                     /description="Condensation domain"
                     /detection="hmmscan"
                     /domain_id="clusterhmmer_JN550_004391_0031"
                     /evalue="4.20E-22"
                     /gene_ontologies="GO:0003824: catalytic activity"
                     /label="JN550_004391"
                     /locus_tag="JN550_004391"
                     /protein_end="1657"
                     /protein_start="1285"
                     /score="78.6"
                     /tool="antismash"
                     /translation="DWQSQATYTLPPTINIEKFQLVWHRAVTRHQTLRTRAVNTDCGVI
                     QAILKPPRDLRWRFSDELEQYLMLDRQENMTFGDDLLRLAIVDDIKSGTRYFIITLQHF
                     IYDGFARQMLFKELETAYFDEVPDTKPPTMNGFIKYLMTANKQAALEYWTGYLANVRTK
                     PLLDVPENCYKMNLKEESTTMNIPKFQGTEATLPTIIEVAGGLVLAHELGCHDVILYSD
                     RSGRNLPVEGIQDLIGPTTLFLPVRIRFNKDQSLLDLLREAQLAQQEMLPHEHLGWLEL
                     REMAAFRHFYRHAINMNINPNALSSYDRLGLEYQGSHASCDDPFGINVDLYDDKIVWTI
                     YFDERFIASEKVRELLSKFKNLLTRMMEAVDE"
     aSDomain        complement(59975..60724)
                     /aSDomain="Condensation"
                     /aSTool="nrps_pks_domains"
                     /database="nrpspksdomains.hmm"
                     /detection="hmmscan"
                     /domain_id="nrpspksdomains_JN550_004391_Condensation_DCL.2"
                     /domain_subtypes="Condensation_DCL"
                     /evalue="2.90E-23"
                     /label="JN550_004391_Condensation_DCL.2"
                     /locus_tag="JN550_004391"
                     /protein_end="1535"
                     /protein_start="1285"
                     /score="74.2"
                     /tool="antismash"
                     /translation="DWQSQATYTLPPTINIEKFQLVWHRAVTRHQTLRTRAVNTDCGVI
                     QAILKPPRDLRWRFSDELEQYLMLDRQENMTFGDDLLRLAIVDDIKSGTRYFIITLQHF
                     IYDGFARQMLFKELETAYFDEVPDTKPPTMNGFIKYLMTANKQAALEYWTGYLANVRTK
                     PLLDVPENCYKMNLKEESTTMNIPKFQGTEATLPTIIEVAGGLVLAHELGCHDVILYSD
                     RSGRNLPVEGIQDLIGPTTLFLPVRIRF"
     CDS_motif       complement(59984..60055)
                     /aSTool="nrps_pks_domains"
                     /database="abmotifs"
                     /detection="hmmscan"
                     /domain_id="nrpspksmotif_JN550_004391_0009"
                     /evalue="4.90E-03"
                     /label="C5_DCL_263-294"
                     /locus_tag="JN550_004391"
                     /protein_end="1532"
                     /protein_start="1508"
                     /score="9.4"
                     /tool="antismash"
                     /translation="SGRNLPVEGIQDLIGPTTLFLPVR"
     CDS_motif       complement(60359..60418)
                     /aSTool="nrps_pks_domains"
                     /database="abmotifs"
                     /detection="hmmscan"
                     /domain_id="nrpspksmotif_JN550_004391_0008"
                     /evalue="5.70E-02"
                     /label="C3_DCL_135-156"
                     /locus_tag="JN550_004391"
                     /protein_end="1407"
                     /protein_start="1387"
                     /score="6.3"
                     /tool="antismash"
                     /translation="HFIYDGFARQMLFKELETAY"
     CDS_motif       complement(60617..60712)
                     /aSTool="nrps_pks_domains"
                     /database="abmotifs"
                     /detection="hmmscan"
                     /domain_id="nrpspksmotif_JN550_004391_0007"
                     /evalue="1.60E-04"
                     /label="C2_DCL_024-062"
                     /locus_tag="JN550_004391"
                     /protein_end="1321"
                     /protein_start="1289"
                     /score="14.0"
                     /tool="antismash"
                     /translation="QATYTLPPTINIEKFQLVWHRAVTRHQTLRTR"
     aSDomain        complement(60914..61123)
                     /aSDomain="PCP"
                     /aSTool="nrps_pks_domains"
                     /database="nrpspksdomains.hmm"
                     /detection="hmmscan"
                     /domain_id="nrpspksdomains_JN550_004391_PCP.2"
                     /evalue="2.20E-15"
                     /label="JN550_004391_PCP.2"
                     /locus_tag="JN550_004391"
                     /protein_end="1222"
                     /protein_start="1152"
                     /score="48.5"
                     /tool="antismash"
                     /translation="EKKLATMWRELFNLHTEIINAGDHFFLLGGGSVSAMRLVSIARRQ
                     GLTLTVSDIFKRPILREMAMLAKEN"
     aSModule        complement(60914..62500)
                     /domains="nrpspksdomains_JN550_004391_Condensation_DCL.1"
                     /domains="nrpspksdomains_JN550_004391_PCP.2"
                     /incomplete
                     /locus_tags="JN550_004391"
                     /tool="antismash"
                     /type="nrps"
     PFAM_domain     complement(60932..61117)
                     /aSDomain="PP-binding"
                     /aSTool="clusterhmmer"
                     /database="35.0"
                     /db_xref="PF00550.28"
                     /description="Phosphopantetheine attachment site"
                     /detection="hmmscan"
                     /domain_id="clusterhmmer_JN550_004391_0030"
                     /evalue="5.00E-06"
                     /label="JN550_004391"
                     /locus_tag="JN550_004391"
                     /protein_end="1216"
                     /protein_start="1154"
                     /score="26.8"
                     /tool="antismash"
                     /translation="KLATMWRELFNLHTEIINAGDHFFLLGGGSVSAMRLVSIARRQGL
                     TLTVSDIFKRPILREMA"
     PFAM_domain     complement(61277..62500)
                     /aSDomain="Condensation"
                     /aSTool="clusterhmmer"
                     /database="35.0"
                     /db_xref="PF00668.23"
                     /db_xref="GO:0003824"
                     /description="Condensation domain"
                     /detection="hmmscan"
                     /domain_id="clusterhmmer_JN550_004391_0029"
                     /evalue="8.80E-34"
                     /gene_ontologies="GO:0003824: catalytic activity"
                     /label="JN550_004391"
                     /locus_tag="JN550_004391"
                     /protein_end="1101"
                     /protein_start="693"
                     /score="117.1"
                     /tool="antismash"
                     /translation="EDIYPCSPMQEGLIALSMKDPGTYILQFVYQLPELVDIDRLQAAW
                     EAVSKSIQVLRTRVFDYKSALLQVVVREPLRWKVVEADLADFLVAEKGLQMNVGEAMSR
                     HSVVHQTRSQHYFLVWNVHHAFIDGWSESDVVILVEQAYFGDTSSLSKIPRFNRFIRYI
                     GNQSTSTGETFWKEGLADAPRPTFPPLPHASYVPKVQRSSRILHHLESHADAEIQHRVR
                     LEKRGNATPATMIQAAWFILIGLYSNTNDVITGVTLNGRAAPLPGIDQIPGPTVTTIPF
                     RVRFSSKQRVSELLAGIQSQYLRILPHAQFGLQNIRALSDDAVAACKFRTLLVVQSANR
                     PHGSQKLLMGRSYSFPVMDFALVMECELVKGNVEFRATFDHQILGEDQVRKMLALMENI
                     LQSIFKSTS"
     aSDomain        complement(61646..62500)
                     /aSDomain="Condensation"
                     /aSTool="nrps_pks_domains"
                     /database="nrpspksdomains.hmm"
                     /detection="hmmscan"
                     /domain_id="nrpspksdomains_JN550_004391_Condensation_DCL.1"
                     /domain_subtypes="Condensation_DCL"
                     /evalue="7.60E-47"
                     /label="JN550_004391_Condensation_DCL.1"
                     /locus_tag="JN550_004391"
                     /protein_end="978"
                     /protein_start="693"
                     /score="151.7"
                     /tool="antismash"
                     /translation="EDIYPCSPMQEGLIALSMKDPGTYILQFVYQLPELVDIDRLQAAW
                     EAVSKSIQVLRTRVFDYKSALLQVVVREPLRWKVVEADLADFLVAEKGLQMNVGEAMSR
                     HSVVHQTRSQHYFLVWNVHHAFIDGWSESDVVILVEQAYFGDTSSLSKIPRFNRFIRYI
                     GNQSTSTGETFWKEGLADAPRPTFPPLPHASYVPKVQRSSRILHHLESHADAEIQHRVR
                     LEKRGNATPATMIQAAWFILIGLYSNTNDVITGVTLNGRAAPLPGIDQIPGPTVTTIPF
                     RVRF"
     CDS_motif       complement(61655..61750)
                     /aSTool="nrps_pks_domains"
                     /database="abmotifs"
                     /detection="hmmscan"
                     /domain_id="nrpspksmotif_JN550_004391_0006"
                     /evalue="9.00E-09"
                     /label="C5_DCL_263-294"
                     /locus_tag="JN550_004391"
                     /protein_end="975"
                     /protein_start="943"
                     /score="27.8"
                     /tool="antismash"
                     /translation="DVITGVTLNGRAAPLPGIDQIPGPTVTTIPFR"
     CDS_motif       complement(62357..62437)
                     /aSTool="nrps_pks_domains"
                     /database="abmotifs"
                     /detection="hmmscan"
                     /domain_id="nrpspksmotif_JN550_004391_0005"
                     /evalue="2.70E-06"
                     /label="C2_DCL_024-062"
                     /locus_tag="JN550_004391"
                     /protein_end="741"
                     /protein_start="714"
                     /score="19.7"
                     /tool="antismash"
                     /translation="GTYILQFVYQLPELVDIDRLQAAWEAV"
     aSDomain        complement(62636..62830)
                     /aSDomain="PCP"
                     /aSTool="nrps_pks_domains"
                     /database="nrpspksdomains.hmm"
                     /detection="hmmscan"
                     /domain_id="nrpspksdomains_JN550_004391_PCP.1"
                     /evalue="4.80E-16"
                     /label="JN550_004391_PCP.1"
                     /locus_tag="JN550_004391"
                     /protein_end="648"
                     /protein_start="583"
                     /score="50.6"
                     /tool="antismash"
                     /translation="ERNIRRMWADIFGISEASIESEDDFFSLGGDSVLAIKLIATARSS
                     GFDLSLERVFKYPILREMAS"
     aSModule        complement(62636..64468)
                     /complete
                     /domains="nrpspksdomains_JN550_004391_AMP-binding.1"
                     /domains="nrpspksdomains_JN550_004391_PCP.1"
                     /locus_tags="JN550_004391"
                     /monomer_pairings="Asp -> Asp"
                     /starter_module
                     /tool="antismash"
                     /type="nrps"
     PFAM_domain     complement(62639..62821)
                     /aSDomain="PP-binding"
                     /aSTool="clusterhmmer"
                     /database="35.0"
                     /db_xref="PF00550.28"
                     /description="Phosphopantetheine attachment site"
                     /detection="hmmscan"
                     /domain_id="clusterhmmer_JN550_004391_0028"
                     /evalue="1.20E-09"
                     /label="JN550_004391"
                     /locus_tag="JN550_004391"
                     /protein_end="647"
                     /protein_start="586"
                     /score="38.4"
                     /tool="antismash"
                     /translation="IRRMWADIFGISEASIESEDDFFSLGGDSVLAIKLIATARSSGFD
                     LSLERVFKYPILREMA"
     aSDomain        complement(63242..64414)
                     /aSDomain="TIGR01733"
                     /aSTool="tigrfam"
                     /description="AA-adenyl-dom: amino acid adenylation domain"
                     /detection="hmmscan"
                     /domain_id="TIGRFam_JN550_004391_0003"
                     /evalue="1.30E-103"
                     /identifier="TIGR01733"
                     /label="JN550_004391"
                     /locus_tag="JN550_004391"
                     /protein_end="446"
                     /protein_start="55"
                     /score="344.9"
                     /tool="antismash"
                     /translation="SYSDLDELSNLLASHVLSKASGVEFIVPLVFEKSKWMIVSVLAVL
                     KAGGTFVMLDPSQPLGRLRAIVEQTLAVFAMASPDCIEIAESLVGDTFVVSETSMAASV
                     AAASLPQVDISTAAYTIFTSGSTGTPKGVIIEHAQLATTSTYVGERLGYNNHSRVFQFA
                     SYAFDACLTDIFATLVHGGVVCIPSEWERSNAIIDAMKRMQVTHAKFTPSLASSLSIDE
                     VSSLKTLMFGGESPSSSLVGKWAQRLKLILVYGPTECCVICFTTDATDHHIAPGEIGRP
                     VAARGWIVKRDNADELAAIDEIGELLVEGPLVGRGYLHDPEKTMAQFIENPQWMPKSFA
                     ASRKRRLYRTGDLAKYQEDGRITYVGRLDNQVKIRGQRLELEEVEKILSKC"
     CDS_motif       complement(63260..63325)
                     /aSTool="nrps_pks_domains"
                     /database="abmotifs"
                     /detection="hmmscan"
                     /domain_id="nrpspksmotif_JN550_004391_0004"
                     /evalue="3.60E-10"
                     /label="NRPS-A_a8"
                     /locus_tag="JN550_004391"
                     /protein_end="440"
                     /protein_start="418"
                     /score="31.9"
                     /tool="antismash"
                     /translation="YVGRLDNQVKIRGQRLELEEVE"
     PFAM_domain     complement(63290..64465)
                     /aSDomain="AMP-binding"
                     /aSTool="clusterhmmer"
                     /database="35.0"
                     /db_xref="PF00501.31"
                     /description="AMP-binding enzyme"
                     /detection="hmmscan"
                     /domain_id="clusterhmmer_JN550_004391_0027"
                     /evalue="1.30E-70"
                     /label="JN550_004391"
                     /locus_tag="JN550_004391"
                     /protein_end="430"
                     /protein_start="38"
                     /score="238.3"
                     /tool="antismash"
                     /translation="SGKHPNDLAVCSWDGELSYSDLDELSNLLASHVLSKASGVEFIVP
                     LVFEKSKWMIVSVLAVLKAGGTFVMLDPSQPLGRLRAIVEQTLAVFAMASPDCIEIAES
                     LVGDTFVVSETSMAASVAAASLPQVDISTAAYTIFTSGSTGTPKGVIIEHAQLATTSTY
                     VGERLGYNNHSRVFQFASYAFDACLTDIFATLVHGGVVCIPSEWERSNAIIDAMKRMQV
                     THAKFTPSLASSLSIDEVSSLKTLMFGGESPSSSLVGKWAQRLKLILVYGPTECCVICF
                     TTDATDHHIAPGEIGRPVAARGWIVKRDNADELAAIDEIGELLVEGPLVGRGYLHDPEK
                     TMAQFIENPQWMPKSFAASRKRRLYRTGDLAKYQEDGRITYVGRLDNQVKIR"
     aSDomain        complement(63290..64468)
                     /aSDomain="AMP-binding"
                     /aSTool="nrps_pks_domains"
                     /database="nrpspksdomains.hmm"
                     /detection="hmmscan"
                     /domain_id="nrpspksdomains_JN550_004391_AMP-binding.1"
                     /evalue="1.60E-80"
                     /label="JN550_004391_AMP-binding.1"
                     /locus_tag="JN550_004391"
                     /protein_end="430"
                     /protein_start="37"
                     /score="262.5"
                     /specificity="substrate consensus: Asp"
                     /tool="antismash"
                     /translation="QSGKHPNDLAVCSWDGELSYSDLDELSNLLASHVLSKASGVEFIV
                     PLVFEKSKWMIVSVLAVLKAGGTFVMLDPSQPLGRLRAIVEQTLAVFAMASPDCIEIAE
                     SLVGDTFVVSETSMAASVAAASLPQVDISTAAYTIFTSGSTGTPKGVIIEHAQLATTST
                     YVGERLGYNNHSRVFQFASYAFDACLTDIFATLVHGGVVCIPSEWERSNAIIDAMKRMQ
                     VTHAKFTPSLASSLSIDEVSSLKTLMFGGESPSSSLVGKWAQRLKLILVYGPTECCVIC
                     FTTDATDHHIAPGEIGRPVAARGWIVKRDNADELAAIDEIGELLVEGPLVGRGYLHDPE
                     KTMAQFIENPQWMPKSFAASRKRRLYRTGDLAKYQEDGRITYVGRLDNQVKIR"
     CDS_motif       complement(63431..63511)
                     /aSTool="nrps_pks_domains"
                     /database="abmotifs"
                     /detection="hmmscan"
                     /domain_id="nrpspksmotif_JN550_004391_0003"
                     /evalue="8.30E-11"
                     /label="NRPS-A_a6"
                     /locus_tag="JN550_004391"
                     /protein_end="383"
                     /protein_start="356"
                     /score="34.1"
                     /tool="antismash"
                     /translation="EIGELLVEGPLVGRGYLHDPEKTMAQF"
     CDS_motif       complement(64004..64063)
                     /aSTool="nrps_pks_domains"
                     /database="abmotifs"
                     /detection="hmmscan"
                     /domain_id="nrpspksmotif_JN550_004391_0002"
                     /evalue="1.80E-09"
                     /label="NRPS-A_a3"
                     /locus_tag="JN550_004391"
                     /protein_end="192"
                     /protein_start="172"
                     /score="29.6"
                     /tool="antismash"
                     /translation="AYTIFTSGSTGTPKGVIIEH"
     CDS_motif       complement(64250..64291)
                     /aSTool="nrps_pks_domains"
                     /database="abmotifs"
                     /detection="hmmscan"
                     /domain_id="nrpspksmotif_JN550_004391_0001"
                     /evalue="1.10E-03"
                     /label="NRPS-A_a2"
                     /locus_tag="JN550_004391"
                     /protein_end="110"
                     /protein_start="96"
                     /score="12.5"
                     /tool="antismash"
                     /translation="LAVLKAGGTFVMLD"
     gene            complement(65208..69876)
                     /locus_tag="JN550_004392"
     mRNA            complement(join(65208..65883,65931..66062,66114..66560,
                     66607..69620,69667..69876))
                     /locus_tag="JN550_004392"
                     /product="hypothetical protein"
     CDS             complement(join(65208..65883,65931..66062,66114..66560,
                     66607..69620,69667..69876))
                     /codon_start=1
                     /gene_functions="transport (smcogs) SMCOG1288:ABC
                     transporter related protein (Score: 128; E-value: 7.6e-39)"
                     /gene_kind="transport"
                     /locus_tag="JN550_004392"
                     /product="hypothetical protein"
                     /protein_id="KAI1871398.1"
                     /transl_table=1
                     /translation="MDFSECDGDATFGPSVLGCRDDFDFTITFEKAILSILPAALFIVF
                     SLLRAAYLIRRPSIVQNATLKILKLIVALAYTALQLSLLVLSANYTWLRSLSVASASLT
                     FVAGLCTVALSVLEQMRAPRPSMLLTGYLLLTLLLDIAQTRTVWLATSDQGRDYLPQVW
                     TVSTVLKAALLLLEAQSKARWISWNAEKHSPEELTGLFGLGAFFWLNQLFFAGYKRVLQ
                     VGDLFPLDQSMATEALQQRFLESTSSCDSNERKSSKRKNGTDLAKALLQTLRTPILLPV
                     GPRLALLTFKFCQPFLMRTLLDFLQRQEDKESKNLGLGLIAATVLIYLGIASSTSFYWY
                     LHERALCMSRGCLVSAIYKKTTESRLSAASDAAAITLMSSDVERIRLGFLNLHEFWANM
                     IEVALASWLLERQLGTAFAAPLVVVICCIVAGAYTNRFTGQRQMAWMRKIQKRVGLTAS
                     IVAHMKHLKISGLARPVERLIQQMRVEELETASKFRIIYVLVVTFGYVPTALCPVMTFA
                     FTSRILDVSTIFTSMSYILLLADPLGYLFQNTPNLIAAFACLDRIQTFLDLEPWNDYRI
                     ETALRSGKPDLENCSKADNIEDTSDYLIDIRHGQFGWAPDKPVLSCINLGLLRGSLTMI
                     VGPIGSGKSTLCHAILGETPFFDGTIVAASGVLSRKVGYCDQSPYLTNTTIRKNIIGAS
                     HFDAQRYQEVVIAAALDQDLSDLPLGDLTQIGSDGVALSGGQRQRVSMARALYLDTDFF
                     IIDDILSGLDAETADRVFRNIFGVDGYLKRRNATVLLCTHNIKYMPFADHVVALNANGT
                     IMEQGNPRDIMSKQFYIHDLETQYNSGYQDREPFNQQLKRNDHLSDIPAASTDAPASIE
                     MEGQNRMNGDPTVYRYYFSTLGTRSFIAFIVFGLGWGFFYNWGNVWLKFWSEDVSSTHP
                     RRSNSFYIGLYALFQTTYVLSMFFVFLICFTSMIQLSGSKLHQAALRTMIGAPLTFFGT
                     TDTGLVTNMFSQDMTLIDHELPIAVTNLALDICNALGMAAVIASSSPYLAITYPFLFIV
                     LYGIQKFYLRTSRQLRLLDLEAKSPLYTNFLDTMKGLATFRAFGWTQEGIHINTHLLDT
                     SQRPTYLLAIVQRWLLFSLQCVVTVLAVAVVAMSTQLRSNTALTGASLVTLMTFGDILN
                     YIIRWFTQLETSIGAVSRLKNFSEKVRPETTEIEDQTPSSDWPLSGSIEINDISASYAA
                     TRCTPTNGEQEEVGWSSANLAIRNMTLSIRPGEKVAICGRSGSGKSSTIMLLLKLLDPI
                     PSCSGSIVIDGLPLHNIDRATLRERIIAIPQQPVFLPDGSTVMENMDPHKASNEGECRT
                     VLELVGLWGLFSQRGGLAQSLLPSELSQGQKQLFNLARAVLRHRIRLRGLAESPGPTRE
                     KTVGGILLLDEVSSSVDQDTDRSIQQVIMGEFQDYTIVMVSHRLEMVINFDTVVIMDQG
                     TVVETGAPRTLAVMDESRFGQLWRIGGRAQR"
     PFAM_domain     complement(join(65529..65883,65931..65992))
                     /aSDomain="ABC_tran"
                     /aSTool="clusterhmmer"
                     /database="35.0"
                     /db_xref="PF00005.30"
                     /db_xref="GO:0005524"
                     /description="ABC transporter"
                     /detection="hmmscan"
                     /domain_id="clusterhmmer_JN550_004392_0034"
                     /evalue="3.70E-21"
                     /gene_ontologies="GO:0005524: ATP binding"
                     /label="JN550_004392"
                     /locus_tag="JN550_004392"
                     /protein_end="1386"
                     /protein_start="1247"
                     /score="76.2"
                     /tool="antismash"
                     /translation="RNMTLSIRPGEKVAICGRSGSGKSSTIMLLLKLLDPIPSCSGSIV
                     IDGLPLHNIDRATLRERIIAIPQQPVFLPDGSTVMENMDPHKASNEGECRTVLELVGLW
                     GLFSQRGGLAQSLLPSELSQGQKQLFNLARAVLRH"
     PFAM_domain     complement(join(66299..66560,66607..67139))
                     /aSDomain="ABC_membrane"
                     /aSTool="clusterhmmer"
                     /database="35.0"
                     /db_xref="PF00664.26"
                     /db_xref="GO:0005524"
                     /db_xref="GO:0016020"
                     /db_xref="GO:0055085"
                     /db_xref="GO:0140359"
                     /description="ABC transporter transmembrane region"
                     /detection="hmmscan"
                     /domain_id="clusterhmmer_JN550_004392_0033"
                     /evalue="7.70E-20"
                     /gene_ontologies="GO:0005524: ATP binding"
                     /gene_ontologies="GO:0016020: membrane"
                     /gene_ontologies="GO:0055085: transmembrane transport"
                     /gene_ontologies="GO:0140359: ABC-type transporter
                     activity"
                     /label="JN550_004392"
                     /locus_tag="JN550_004392"
                     /protein_end="1162"
                     /protein_start="897"
                     /score="71.8"
                     /tool="antismash"
                     /translation="IAFIVFGLGWGFFYNWGNVWLKFWSEDVSSTHPRRSNSFYIGLYA
                     LFQTTYVLSMFFVFLICFTSMIQLSGSKLHQAALRTMIGAPLTFFGTTDTGLVTNMFSQ
                     DMTLIDHELPIAVTNLALDICNALGMAAVIASSSPYLAITYPFLFIVLYGIQKFYLRTS
                     RQLRLLDLEAKSPLYTNFLDTMKGLATFRAFGWTQEGIHINTHLLDTSQRPTYLLAIVQ
                     RWLLFSLQCVVTVLAVAVVAMSTQLRSNTALTGASLVTLMTFG"
     PFAM_domain     complement(67560..67967)
                     /aSDomain="ABC_tran"
                     /aSTool="clusterhmmer"
                     /database="35.0"
                     /db_xref="PF00005.30"
                     /db_xref="GO:0005524"
                     /description="ABC transporter"
                     /detection="hmmscan"
                     /domain_id="clusterhmmer_JN550_004392_0032"
                     /evalue="5.50E-17"
                     /gene_ontologies="GO:0005524: ATP binding"
                     /label="JN550_004392"
                     /locus_tag="JN550_004392"
                     /protein_end="757"
                     /protein_start="621"
                     /score="62.7"
                     /tool="antismash"
                     /translation="CINLGLLRGSLTMIVGPIGSGKSTLCHAILGETPFFDGTIVAASG
                     VLSRKVGYCDQSPYLTNTTIRKNIIGASHFDAQRYQEVVIAAALDQDLSDLPLGDLTQI
                     GSDGVALSGGQRQRVSMARALYLDTDFFIIDD"
     gene            complement(72113..74488)
                     /locus_tag="JN550_004393"
     mRNA            complement(72113..74488)
                     /locus_tag="JN550_004393"
                     /product="hypothetical protein"
     CDS             complement(72113..74488)
                     /codon_start=1
                     /locus_tag="JN550_004393"
                     /product="hypothetical protein"
                     /protein_id="KAI1871399.1"
                     /transl_table=1
                     /translation="MLGPTHDGERYELTSPTAMPKAGGFLWNQKMMIQMTCRGYAVAQF
                     MQPEPAKYSHAPNLEAKTFMQPEQNYYTHHPGRFVYVKDEETDEIFSAPYEPVRTSLDR
                     FAFSVGKSDISWNVENLGIRVEMKFGLPTNDVAELWTIKVQNISERRRKISVYPYFTIG
                     YMSWMNQEGEYRQDLGGIVASSITPYQKPQDYSKIKLLKDKTYFLCRTEPDSWEVNQHA
                     FEGDGGLHNPSGLSEPTLRKGDARYETPVAAVQYRLDLQPNEEREYCFLFGPALDDAEI
                     IEMRDKYLSKEGFSKVADDYASYIEKGSGCVRIETPDKDLDNFVNNWMARQVYYHGDVN
                     RLTTDPQTRNYMQDNMGMSFIKPEVAKKAIITALSQQESSGSMPDGIILVEGAELKYIN
                     QIPHTDHCVWLPIALEVYLAETADYELLSIPVQTQNGDKFTVFERLSRAMDWLLSKQAR
                     DHRGLSFIAQGDWCDPMNMAGWKGKGVSGWLTVATAYALNIWATICEQQGDKPSSSRYR
                     AGAKDVNDAADRHLWNGDWFARGITDDDVVFGVKDDPEGRIWLNPQAWSILGGAASPEK
                     IGKMLPQIDRQLGTPYGVLMFAPPFTGMREDIGRVTQKYPGQGENGSVYNHAGAFYVHS
                     LYSIGESDRAYRILRQMIPGPSEDDYVQRGQLPIYIPNYYRGGWHEYPRTAGRSSQLFN
                     TGTVSWVYRSFVEGLCGLRGDPNGLSICPQLPSAWDGMKVTRLFRGATFYLDIRRDKDV
                     QRVTVSHEGDTLPGAHFGGIKAGEVYHLKVAVPFTNKP"
     PFAM_domain     complement(72350..73555)
                     /aSDomain="Glyco_hydro_36"
                     /aSTool="clusterhmmer"
                     /database="35.0"
                     /db_xref="PF17167.7"
                     /description="Glycosyl hydrolase 36 superfamily, catalytic
                     domain"
                     /detection="hmmscan"
                     /domain_id="clusterhmmer_JN550_004393_0036"
                     /evalue="1.60E-62"
                     /label="JN550_004393"
                     /locus_tag="JN550_004393"
                     /protein_end="713"
                     /protein_start="311"
                     /score="211.7"
                     /tool="antismash"
                     /translation="VRIETPDKDLDNFVNNWMARQVYYHGDVNRLTTDPQTRNYMQDNM
                     GMSFIKPEVAKKAIITALSQQESSGSMPDGIILVEGAELKYINQIPHTDHCVWLPIALE
                     VYLAETADYELLSIPVQTQNGDKFTVFERLSRAMDWLLSKQARDHRGLSFIAQGDWCDP
                     MNMAGWKGKGVSGWLTVATAYALNIWATICEQQGDKPSSSRYRAGAKDVNDAADRHLWN
                     GDWFARGITDDDVVFGVKDDPEGRIWLNPQAWSILGGAASPEKIGKMLPQIDRQLGTPY
                     GVLMFAPPFTGMREDIGRVTQKYPGQGENGSVYNHAGAFYVHSLYSIGESDRAYRILRQ
                     MIPGPSEDDYVQRGQLPIYIPNYYRGGWHEYPRTAGRSSQLFNTGTVSWVYRSFVEGLC
                     GLR"
     PFAM_domain     complement(73670..74287)
                     /aSDomain="Glyco_transf_36"
                     /aSTool="clusterhmmer"
                     /database="35.0"
                     /db_xref="PF06165.14"
                     /description="Glycosyltransferase family 36"
                     /detection="hmmscan"
                     /domain_id="clusterhmmer_JN550_004393_0035"
                     /evalue="5.60E-28"
                     /label="JN550_004393"
                     /locus_tag="JN550_004393"
                     /protein_end="273"
                     /protein_start="67"
                     /score="98.1"
                     /tool="antismash"
                     /translation="EQNYYTHHPGRFVYVKDEETDEIFSAPYEPVRTSLDRFAFSVGKS
                     DISWNVENLGIRVEMKFGLPTNDVAELWTIKVQNISERRRKISVYPYFTIGYMSWMNQE
                     GEYRQDLGGIVASSITPYQKPQDYSKIKLLKDKTYFLCRTEPDSWEVNQHAFEGDGGLH
                     NPSGLSEPTLRKGDARYETPVAAVQYRLDLQPNEEREYCFLFG"
     gene            complement(75277..79364)
                     /locus_tag="JN550_004394"
     mRNA            complement(join(75277..75890,75944..76755,76839..77740,
                     77844..78054,78104..78252,78307..78666,78720..78890,
                     78954..79364))
                     /locus_tag="JN550_004394"
                     /product="hypothetical protein"
     CDS             complement(join(75277..75890,75944..76755,76839..77740,
                     77844..78054,78104..78252,78307..78666,78720..78890,
                     78954..79364))
                     /codon_start=1
                     /gene_functions="biosynthetic-additional
                     (rule-based-clusters) Pkinase"
                     /gene_functions="regulatory (smcogs)
                     SMCOG1030:serine/threonine protein kinase (Score: 80.9;
                     E-value: 1.9e-24)"
                     /gene_kind="regulatory"
                     /locus_tag="JN550_004394"
                     /product="hypothetical protein"
                     /protein_id="KAI1871400.1"
                     /sec_met_domain="Pkinase (E-value: 7.3e-25, bitscore: 81.6,
                     seeds: 54, tool: rule-based-clusters)"
                     /transl_table=1
                     /translation="MDSIDSVFVDEEAFISEELKRDAIEQASDSELVLTWVSFLNFIET
                     CHVTIVPSSDLAATGNRLGSGQTMIVDESIWKTTDSSHEESRVVAIKRPRTERLPDSDS
                     LQARPADERSVLANFTLEIRALRHGTLRSHPNIVRLLGVTWAELGLPALVVERASESCP
                     TLTQLLEGPGLLGVQKAEVLAGITEGLIAIHSVSLIHGDLKPDNILMFESTEGAHMIPK
                     LADFAFSRTWKEVQSGGGTPYWNAPECCDDREITSGNPRSPLRDRFSLGLVFWNVLYCE
                     LPFTGVASADITRAKEHGTLLEKLANLRETHKYEAFMFEQELKPDFDDDDAILSIVEIL
                     EYLLHPTPERRAPRYAESIPSKLRTRRRVYAQSTITITENGSVIDMPEHFMDLKADMKA
                     DIEALQRQIEQTSLVETGIRYNVYRDLASGGRPIEHKAVLKNADASDIEKGEAHWFLAA
                     QMVRRSPDESLQHCLEAGKYGNDHGRVNYLYRCIRDSRAVALDRTTHIKWLLQSLTSKQ
                     IFSDLECYTSTGTFERQLRSSFSEISSAFTTKYDLEILHDAFVHDVLGSTHSPHDQILI
                     NDKWATIVTAKETTYEKFREGTGSLRGDPLAEDALHEAALYGTGDLIRDLVLRHKIDIE
                     KEADTLVVYGTALQAAFLRHNMQTVSALVDLGANVLPLFSEENLEAFLIEGHRETLHWL
                     NHLIPLMRNENNRDRAQKTFNSILLTSKALQRVVIQRNWSLFVGILEIAQGHSGATLDE
                     GIHDTLLIAAGLRRLEFVVALLVYNGKPHRNQLQLYQPALVSTCRKLFGIQAKDRVHER
                     HYLGLKRDSIKCVPKPGDIHYQLQIAKILLQQGVSVEAVSPEQPGLTPLFWAVYHNRLL
                     LVRLLIEDYGANPLVCDPTEGGTLLYISAFANSYGICKYLLSLPDDTRKTLVETPNKLG
                     ETALHEAATKSNPSIIKLLLAHGAQPLSTQFFGQNVLHRAALPANKRGFETLVDHIQKS
                     SPDKLRQLLQQKDLVGDTPLHLLLGSNHQDGSTNKPVSSQDENMQRLLYKLLPHYTASP
                     SRILSSLSKSHRPFIPVLNDPDLHGLTPLHHLLVFGADFPETLKVLLRRGANSWKQTTF
                     GIMPIQIPARNGAIMMSLAMMEHLVTGGRGFTALGGGLGNRGGSVAAETARVMDAMQGK
                     EPALELQVLLRKLRERNEDVKEKGRAARVAALSASSSQLTTNR"
     PFAM_domain     complement(76092..76172)
                     /aSDomain="Ank"
                     /aSTool="clusterhmmer"
                     /database="35.0"
                     /db_xref="PF00023.33"
                     /db_xref="GO:0005515"
                     /description="Ankyrin repeat"
                     /detection="hmmscan"
                     /domain_id="clusterhmmer_JN550_004394_0039"
                     /evalue="3.60E-04"
                     /gene_ontologies="GO:0005515: protein binding"
                     /label="JN550_004394"
                     /locus_tag="JN550_004394"
                     /protein_end="956"
                     /protein_start="929"
                     /score="21.0"
                     /tool="antismash"
                     /translation="GETALHEAATKSNPSIIKLLLAHGAQP"
     PFAM_domain     complement(76224..76388)
                     /aSDomain="Ank_4"
                     /aSTool="clusterhmmer"
                     /database="35.0"
                     /db_xref="PF13637.9"
                     /db_xref="GO:0005515"
                     /description="Ankyrin repeats (many copies)"
                     /detection="hmmscan"
                     /domain_id="clusterhmmer_JN550_004394_0038"
                     /evalue="1.10E-08"
                     /gene_ontologies="GO:0005515: protein binding"
                     /label="JN550_004394"
                     /locus_tag="JN550_004394"
                     /protein_end="912"
                     /protein_start="857"
                     /score="35.6"
                     /tool="antismash"
                     /translation="LTPLFWAVYHNRLLLVRLLIEDYGANPLVCDPTEGGTLLYISAFA
                     NSYGICKYLL"
     PFAM_domain     complement(join(78142..78252,78307..78666,78720..78890,
                     78954..79115))
                     /aSDomain="Pkinase"
                     /aSTool="clusterhmmer"
                     /database="35.0"
                     /db_xref="PF00069.28"
                     /db_xref="GO:0004672"
                     /db_xref="GO:0005524"
                     /db_xref="GO:0006468"
                     /description="Protein kinase domain"
                     /detection="hmmscan"
                     /domain_id="clusterhmmer_JN550_004394_0037"
                     /evalue="1.90E-21"
                     /gene_ontologies="GO:0004672: protein kinase activity"
                     /gene_ontologies="GO:0005524: ATP binding"
                     /gene_ontologies="GO:0006468: protein phosphorylation"
                     /label="JN550_004394"
                     /locus_tag="JN550_004394"
                     /protein_end="351"
                     /protein_start="83"
                     /score="76.8"
                     /tool="antismash"
                     /translation="EESRVVAIKRPRTERLPDSDSLQARPADERSVLANFTLEIRALRH
                     GTLRSHPNIVRLLGVTWAELGLPALVVERASESCPTLTQLLEGPGLLGVQKAEVLAGIT
                     EGLIAIHSVSLIHGDLKPDNILMFESTEGAHMIPKLADFAFSRTWKEVQSGGGTPYWNA
                     PECCDDREITSGNPRSPLRDRFSLGLVFWNVLYCELPFTGVASADITRAKEHGTLLEKL
                     ANLRETHKYEAFMFEQELKPDFDDDDAILSIVEILEYLLHPTPERR"
     gene            79642..81225
                     /locus_tag="JN550_004395"
     mRNA            79642..81225
                     /locus_tag="JN550_004395"
                     /product="hypothetical protein"
     CDS             79642..81225
                     /codon_start=1
                     /locus_tag="JN550_004395"
                     /product="hypothetical protein"
                     /protein_id="KAI1871401.1"
                     /transl_table=1
                     /translation="MAAPDPFGTIVNAITLAQLLKTTIITFVEAEKTERSLVTQLHLNA
                     STLDRFVATFRRVEGAGLSRDDQSAVAEACNLLEPEILSMKEACAKIHARDSRFGKYIL
                     RAAWVTYRRRQIEALTVQMKQWSDTFGDFIAGLPKHVRDRLETDENRADIYASADHMRA
                     LSNLFASLATSAASDEAHRLKRQADEVEIIGTSGSLRSATYKGSRVLVEYKTYRQGESD
                     ERITYIADQIGRLVNFLERADPITTGILACAGWTEIPQLDRFGIIFKMPLGYRFFPDSP
                     NRSGGLATLKSIIAEGAPAASDPTKRTYSPKHTLNDRMEVASTIATALFYLHSYNWVHE
                     GVSTSNIIMLADDDGEEVNNSPSNKEYLGRPFLVGFDGARSNDGMTSIGGIEEIGTDEN
                     RFTENIYRHPDRQGETAEDRLRYQMCHDQYSLGAVLLEIGIWMPLEKEPSVRRLRQQDF
                     GSARERHLAVRQALIKLAERRLGITFGQRYQDIVLKCLTIKSSASYELSGLLYDVVEPL
                     SSMRSSLSEV"
ORIGIN
        1 atgcagacgg tgacaagcta ggcggctgta ctctactctt gggatgcacc gaaagacaat
       61 tatcccagtt caaacctgag cgatagcacg tagactgata gaaactaata gacagaccct
      121 ccccttgcaa ccaatatgca gcctcatctc catcttgccg ggtcagctta tgcatctcgg
      181 caatttggta caggggtgtc ggccaatggg tgtctaggca ttcagatcac ccatgcggct
      241 gaagagcgag cttgtgcgag cctcagtgca gagttgctcg tctatcacag tgtttctcgg
      301 gtcaatgaca agcgaatacc aggggtccaa cccgagtcct agtgacattg gggtatggct
      361 gtttgcgggg ccccgctaaa ccttccccaa ctcctccaca atccgggctg tcttggagag
      421 tctaggcccc ggctcaactc accacagcgc ctgggcgact gagatgagtg cgagatttcc
      481 gagacactgg gagtcatgta cgaatggtgt ggtgccatga atacgaagga gccgagatga
      541 ccggcgtaac atttcatggg gaaccccgca ctctcgtatc atagctttcg tatcacagca
      601 tgaatggtct tccccgattt tgaggtttag ctacttgggg acaagctatt gacatgcatg
      661 gtgtagttca agtgtctacc gcaggccctt caagtaccca agatcagact attgtgtcag
      721 ggagaaatcc aacctttggt taaacgagcc accgctccca tcctcctagc tcatcatgga
      781 ccgtcatttc agttggcgta cataatgtac atcttacatt tggttgacgg gtctgtatgg
      841 tccctctgac ctcgactaac ccgaggactt ggtaaaataa ccgtcctggt atacgtatat
      901 catgcattag tctgccaagc ccggtatcac tggaggcatg gttcttagcg caagctataa
      961 gtaactaact tatagcctgg ctagaaaggg attacgatgg caacgcgaaa gagggctgcg
     1021 cttgcccaag acctgcacaa tcgccaacat tcactaccct cggtgtcact ttgtagcgca
     1081 gcacaggctt gtcgaaagta tcactggctg ccatgtggca atatgactga gcacgcccat
     1141 gggacacgta gaggcgcatt gacaatatct cctgcataat cttgcatttt attatgaagt
     1201 ataatgcatt ttgactaaga gaccgagttc ccccgaagtg aatacagaag atacagcagc
     1261 gcaattgcgt gctcccagtt cgcacatcgc aactttccta tgcttattgc agttcggcac
     1321 tatgacgagc gagtgacgag ttcaaggcca gagaaagatg ttggggccga tcaacttgag
     1381 tatgccccaa tagcatcgtc caaggtcttg tcgatgctaa acttctgctg tttcaagcac
     1441 gcatcccttg tggggatcaa gccgatcaag ccaaacgcaa tgttgtcgac gactgattcg
     1501 atagagcgca ataccgccgc gactgcaatg cccaacggat tcgggaatcg ctcgactgct
     1561 ggctttccag gctgaacagc acggacctgg ggtactgtgg cctcctgacc cgggagcgcg
     1621 ttgaacccgc caaagccgaa tgacccggag ctgagcaggc tcgagcgccc aatgagaatc
     1681 tccagcaggg cctggtgtac gcgaacgaag tcgatgagcg cgacgacaat ggtatcactg
     1741 tcgcatccct caggaatggg gctagcaaat tggatgacag gtagcacgga tgttagtaat
     1801 agcgggactc tgcgaagacc atcgagtagg tcagtcaggg cccggctttg aatctccgaa
     1861 cttctcttga gcccgatgga cttggcggcg tcttgcagct gctgcgacag gactgtcact
     1921 tggttgagag cgtcaatgat ctcctgcgcc acgtcgttca cgatcttgga gcagccctgc
     1981 aaatcgcaga tccctggatc gggcccacca gtggatgacg gtgctccgct cgtcgaagtg
     2041 ctaggtggaa gatatggctc acaagatcca agtagcgtgg ccagaatgat aacttcagta
     2101 gcattgagct gggtgttgat aaatgtggag gacgttgggg aagcctgcgg tggaatgaag
     2161 aaggtttggg tgcccggaaa gaatgtccca tttggaatgc caacaacgac gaaaggttca
     2221 acgattccgc atcctggaac agtgctcgtg aaggctgtcc cctgagaagg gatggggatc
     2281 gtgagagtac ctgcgggtgt tggcgctctc acgtagctgg ccgagccaat agtggtagac
     2341 aggatgactg caacaacaac ggctttcatc ttgtaggtgt gaaaatgagg agatcaggga
     2401 cgatattggt cttcgtgcta ggcagtaatc agcgttgagt aatgtcatat caacggataa
     2461 aaaggatcta acgtgcaagc gcccttatat aaggcaggag ctacagctag ggctctataa
     2521 ggatgtatct tgcgaacgtc ttcgcttgct gtgcaagact tccaggtttc acagttaggc
     2581 tgcaatattc cgtgaaagtc gacatcgaca ttcatggctt agcttattgt atcacaagtc
     2641 ttggctccgt atctggattt ggagttataa ccgcacgagt acagaaattg tatagttggt
     2701 accatgatag agtccaaatg ccccaagaat ctctgaccaa attcatcggt aattgctgcg
     2761 gctccaactc tgcggtcatc gctgagacga tcctaattaa gatgaacagc cgggaattta
     2821 caggtccagt caaacgtatc acgacagccg ggtagatctg taccaccttg tcatgtcaac
     2881 gtcaaacttc cattggaaaa gtcgaaattc gagtcagctt ttggatgtgt ttcgtgcttt
     2941 ggccgtgaca ccgcaatatc tcgcatcata ctttcgaatg attactgcaa aatgccggtt
     3001 tagcaaggac tgcgcttgag tgaccagtga tcagtggcta gtgatactta agttgtggaa
     3061 catcatccct cgatgtctcc tggcagatct tgtagccgaa gttaatacct ttgatgaggt
     3121 gctacgtaag ccatcctatg gactccgcaa atacaacacc cggtccatcc gcagtgagtt
     3181 gaacgaaaac gcgagtagag ggctacattg ggtttcctta caaggaatcc gcgatggtaa
     3241 ctcgtattgg tgccgcctct atgagggcca ttggtgctga acggagatac tgcagtggac
     3301 gaactcgctt gcatcgtcac aattacgaac ctaaaaggat agccgttatt ggtggcggta
     3361 tcaccgggct ctccacggct tactatgctg ctcagaagtt cccctcagca gaaattacga
     3421 ttttcgagtc cacgtcgcga cttgggggcg tgatagaatc gaaacctatc agtgtctctg
     3481 gccctagccc gggatccttc ctctgtgaag ttgggcctag aactctgcga gctaatgctc
     3541 caagagcagt ggtaacctgt gaacttgtaa gacaatgata ctaggtggca tcgatcttcg
     3601 tctccttttc acctgtttca ccgcaaacgt ctcagaaact gactgattga tacctagatt
     3661 cacctgctag gtttgacaga taaacttcta aaggtgccca aagactcacc ggcggctggt
     3721 actcgttaca tcatgtatcc caagcgtcta gttgccctcc ccgcgtccga ctctgtactc
     3781 attcggagac acatcgcttc tatcccagcg ccaacgacct tcgggatgtt ccgtttactc
     3841 cggatagcct ggttagcggt cacgcagccg ttgttccacg gtgctctctc tggtgttcta
     3901 caagatatgt ttatagcacg aaggcccggt cggctcctgg atgaatcaat tgggcatttt
     3961 gtcagtcgac gttggcaccc aagcctggca gacaatttcc tatccgcagt catgcatgga
     4021 ctgtacgctg gtgacatcta tcaactgagt atgaaagctc tgatgccgaa gatgtggagt
     4081 cttgagctgg ctgccgaggc gcacaggata cggatgggac cgctgcttgg ttctggaggt
     4141 atcctcagag caatgatatg cgcgggtgac ccgagacaca gagaatctga tggtagacca
     4201 gcaaccggag agagcgcgtc gcttgaggcc caccgcaggg aacactccat gctagatcac
     4261 ctccagaacg gcatatcggc agaattacag caggaccttc aaaaaacaag tgtcttcagc
     4321 tttgagggcg gcatcgagac gctggtagat gctttgggta gtggtctgaa gagatatccc
     4381 aaggtagata ttcagcttgg ttccaaagtt acacatatat caacgcggaa cgatgctatc
     4441 aagatccagg tacacctgct tggacaaagg gcctttgtcg cacgaaaggt atctaattcg
     4501 attgttaggt gaatgacggc atacctcaag aatttgacag cgtcatagct accataccgt
     4561 ttcgcctgct aaagtctctg attccttggc aaagatcgtt atcatcactt gcagctcccg
     4621 ccgttactgt catggtagtc actctctgct ttcggagtcc acgactgagt cacccctatc
     4681 aaggcttcgg atatctcatc cccctttccg tcccgatgaa ctggaatcct gagaaagctc
     4741 tgggtatagt gtttgactct gacgcgatgc cagggcaaga ctctggtatc tgtacgggga
     4801 ccaaaatcac ggttatcctt ggcggccatt ggtggaaaag caaactggaa aatcaattac
     4861 cgagcagcaa tcaaggactg gaaatggcac gtcaagtctt ggctcgtcat cttggaatac
     4921 gtgcagaacc ttcggttaca tgtgtgagcc taaaatgcaa cgcgattcct caatacacag
     4981 ttgggcactg cgaaaggatg aaggcggtaa acgagatatt gctaaatgaa ttcggcggcc
     5041 ggcttcgggt ggcaggatgc gcatatcgcg ggatcggact gcacgactgt gtcttttctg
     5101 cgaaaagttt agtagaaacc ttagctgtac cacgtttaac tggcttggag cagtttgcag
     5161 actagttggc caagttgaat tcagggcgag atctaaacgt agccaccaac tgactaatca
     5221 gactgctgtc aatatatcta ataaaaggct ctatctacaa acatgacatt tgaagtttgt
     5281 tagggtcact catatcgctc agcgctcgga atggaatcct aaagtattat atttcagact
     5341 aagtagctaa gaatcgttcc ttcatttcaa cattacattg tacagcgttg agactgatta
     5401 gcctgaactg caaaggggat cgacaagatc catgtcctca agctgagtcg ccaactcgtc
     5461 cctagcgaaa accaccgtcg aacgtgatgt tgtgtcatat tttggccagg tgaatgactc
     5521 atacgaggga tccgcggcag gtgaagtggc aaatgaaaac cagagtcctg ttaaacctta
     5581 tgtgttagct tgatgcaaag tacgaattcg gatgacccgc gggggacata ggccaacttg
     5641 ccttgcatgg cgtggctaac gtagtactca aattgcgtcg agtttccacg gtattcgaag
     5701 tgcgttccga agatgagcgg gagttcacct gcgttgcacc tatcagtaat cttccaaata
     5761 ctagcatgtt ggaggggttg aaaacatacc gctgtgaata gcaccaatcc aaggcagtgg
     5821 tgtgatgttg gagaaattac cggtgtactc ataacggtac gtcgttagac cgcccgccaa
     5881 acggttcctg caaggttacg taagtcatct aagcctccct cgtcttcgat tcaagtgtat
     5941 cgagatatac ttactggatt tcctggaacg ttgggcaagt gataatagtt gaggctgcgt
     6001 tgatctcgtc gtcgctaggg gtgctgccat tttggggaat aggcacgaaa ccactgcctt
     6061 cacgagaatt tgtaccaatg atagccggaa tctgggcaac tagtcctgtg agagccctct
     6121 ctgtgttgtt caagaagacc gtggtgttgt cggcactggg tccgaaactg acgccggagg
     6181 tgtttgaata cagcgcttgg atagttaaag catcgacacc ctgcatgcaa gacaactcgg
     6241 ctgcagcatc aagcccgcca cacccagcgg cagtagccac ggaagtgaag ttactgtacg
     6301 tgggatcagt ggtgaacaca gcggaaccgc cagaatcagc aataagaccc gcgacgatag
     6361 gatcttccgg gtatgcgtat ccgtagtagt tcaccgacca ggcacccgca gactggcccc
     6421 agagtgccat gcgttccggg tcaccaccaa atgcagcaat gttgtcacga gcccactcga
     6481 ccctgtggcc atatcagtaa tgagaaatta tataccggtg ggtgtatgca cttacgcaag
     6541 tctctggtcc aagaggccag catttagcgg ctgggctgca gagttgggaa agccaaaaat
     6601 gttcagacga tagctgtgtc tcgcgtaagc gcctgtttct ttcgaaggcc gatttcgcgg
     6661 ttgccatagt atgagcatag gcagtggaaa catacttgat tgtaacaact atatggccct
     6721 gtgtctgttc aatccactgg gctgggatct gataaggcac atttccgctg ttgcccgtga
     6781 accctccgcc gtggatccat atgaaaacgg gaagcttttc gccagtcggt cgtaggggtg
     6841 caaacacgtt gacaaaaaga caatcctcgc ccacctccgg atctgcgttg taaaactcgg
     6901 gaatcaaatc gtagacgctg gtgcttgcgc cgccgcttgc ctttggaggc agacaggaag
     6961 caccgaattt ggtcgcgttc accggcccgt cggatacgta tggggtcggc ggctggaacc
     7021 tcagggctcc cacaggcggc ttagcgtaag ggatacccag aaactgcctg acattgggcg
     7081 ctgtggcgtt gattgccccg gtgagctcac cactggtggt ctgaacggtc aggcctgcac
     7141 cggagttgca tttagacttt gcggctacac cggccgccag ggcagcgacc aatgccggca
     7201 acaggcgact gaacgacatc tcacacaata tgtttaattg aacgattggg gagcagactt
     7261 gactgccaca aacactcagt cgcctagaaa agagggtgag cggctgccca tagcatcccc
     7321 tccgactctg ttataaatac agatccgcag tccaccacgt ccgcatgagg tgccgggcta
     7381 ggtgccgctc catggtagca gctacgtcaa tgactccgct ctcaagtttg gccgttgata
     7441 caactaggcc cggcctatcc ttcccagggg agaaacatac ggggcaagga acggggtttg
     7501 gcccaggtgg aatttgatta ccgaggagtc gtgtgtgggg agacctggat accccacgtg
     7561 cgctgcaccc cagattccgt cgagtctgga gaagaccggt gtcgaggaac tagagtgcgg
     7621 gcagcccatt gccgacccag accccaatac aacgccatac ccgggcgtca gtatctcagg
     7681 actgtatgca aagcacgttg gacaaaccac agcgcgcaaa gatggaaacg ttcaactggg
     7741 ttgaaatgtt tcgtttgcgc atcgattcct gactagcact agtcagttac ccccggcacc
     7801 ttggcaggcc gttaaacatg gtagaaggaa aaagccccga ttttaccttt caccgatctg
     7861 cacgtcatgt cgggccaacc tcggcgaagt tcacgatgcc tagtgtggta cggggcactt
     7921 cgtacagatc tctattgctg gaaaatcccg gaccccgctc acaggtcggt cggtcggtct
     7981 ggtcaccggc tgctaggggc tacggccaat ctcgaaacct ttggtctgcc ggcagagtca
     8041 aaggggccag agcgccgatg aggaggccaa cagcgctcca gcatgcaatg acaaataccc
     8101 tgcttctttt cttctgcaaa tataccagaa cgaacaacac gcccactgcg cttgttgata
     8161 accacgttac caagaacatg aaagtgctgt tgtctaagcc cctgattgtg cagcatgcaa
     8221 aaggcaaggc aactgacgcg aggaatccaa tgaaccacca cctgtctttg gcaagccatc
     8281 tagaataggc tttccaaagg ctattgtctg aggtctggaa ttgtccacga aagctcaccg
     8341 aacccccacg gatggttttg cgcacctcga cgtcgatctc ttggttgaca atggctttgg
     8401 tattgatatt ggctgtcgtc atttcgctcc tcatcgtctc ggagactata agcactgtca
     8461 caagttctgg tcattagttc tgctgcttgc ctctgaaccc gttgctgccc ctatggtact
     8521 ctctgttggg ccgtatcatg ggcttcaaaa tgctgaccct tctctcatcg agtttcaaaa
     8581 aagaattgca gtgacttaca ggacttccat acgttaggca cacctgtatt gggagatttt
     8641 ggcagtttcc aataagctct ttgccacata acaaatattc cgatgctcca aacaagcagc
     8701 aacatagtcg cgatgaatgc ctgcaagaac gaaaaccccc actgaaacac ctggtatctt
     8761 tagtcttgat ttgtcaaaag catcgatgcc gctccacacg tacgtctggc attggttggc
     8821 aaacaccact tctttggatg ccagtggtat tgtaaatggt cttcgagttt ggtgtaacaa
     8881 attgaagcac agtttccgtg tctggacatc ccggccaatc cgcgttagat gagaagtagg
     8941 atgacacttt cagcattggg gtaccaaggg gcacatcttc gattgctggt gcgtattctc
     9001 gccaggtagt gttcatgtca acgtttctac tggtacaccc aaattttttg atatcttatt
     9061 caccgcgtga gtagttgttg caagcagcta atgctacaaa gctcgttaag catgtgatga
     9121 tgtcagaagg tgctcacaag tagaagttgc tgcaagcaag ttgcagtgac tgtcttttgt
     9181 acagtcatac tgattcctcc acttaggaaa gcgtttcagg tctggtagtg gattagataa
     9241 gctattgcta gaaagcagga aatcatcttc ggttcggtta gttatttgca attgttgggt
     9301 ggttcttact cactagaaga accagccaca tcccaaaacg tgatgaaata gttgtcattg
     9361 gtaaggttta tccttgttgc atcgtggata atatatgcca ggggtgcaaa actggagtaa
     9421 agtaacatat tgcccgactg gtccggcacg aaagcttcaa tgactggtgc gtacccagtc
     9481 attgcactag cgatgcttgg ccacgcaact atcaaaagca tagagaacag gatgaacatc
     9541 atatagagcc atgaatctaa gcgctttcga aaaatgaaat ctctgccgat gcggataata
     9601 gccagcaatg agggctctcg cagcacaaat atttcgagga atgtgttgta tgtgaccggt
     9661 ttagaggaca ttgaagtcga cagatggtat gcaaatgcac cccaagatag gtaggccaac
     9721 aatgattgtc ctacacgtcc aactacctga gtaaatatta gggaacagcc atttgtcaat
     9781 atatgtatta tagcttacaa catcccaaac caaatcaatg aatttggcat aaccaaaaga
     9841 taatcgtccg aaaccaaccg taatttggaa gaaacccgaa gttgtccata cattgtaatc
     9901 attctggaac aggctgaagg atccatcagg ctgacaagca gacacgttgt ggttctgttg
     9961 atttgtcacc atctgtggaa gtagtatgct tgttgcgaaa agacaagagg tccagaccag
    10021 aaacagaacc cacaatgcag acgaggaggc ataatttatt tgccggaaat catcggtaag
    10081 atctttccag attcgagaga ccggccatga gaccatgata ggggtttgtg atattttgga
    10141 aagtcttctt cctgtagtgt tcacccgata aaacgtgtac cccattggaa cagatgccag
    10201 atggcgttgg atagaagcaa gccagcaaaa tagtgaatag gcattatagt tttatccagt
    10261 ggtaagacgc tagtatcatc acctcgatga atctgcctta ccatgcaagc aataaagggg
    10321 cgcagtaagg gggtggcacg gtctctatat atttgacatg ttgcaactgc agcccccatt
    10381 acagccttga cttggaagcg accgaatttg agataaatcg cttattgggc aagaaatgac
    10441 gctcttttcg gtagtgtcat tgcgaatgga cttttatcat tgtatatata gccctcgttt
    10501 tcagctgagg ttggataccc tatagtgtac aggagatgct ttacctagat tgctactcgt
    10561 agggccaaag gcgttgacaa ttcgtgacca atgcaatgtg cgaagtaggc tgcttccgcc
    10621 cccaccgccc ctggcttgac tgccagtcct tgccaagcat gcacggcgtc agcattttcc
    10681 caatcacgga tggatcgacg agaccggggc ccagcaactg gagcacttcg cagaaccgcc
    10741 aatttggttt cggcaacctc ctctagtctt tagctgcaga cattctagtc tcgatatcgg
    10801 ataaactgtg tctttgctag tggagtgcgc agcctccgtt gcaacctgcc caagttccga
    10861 cctgtgctgc atgattttct agccctgaag cccgctcgca acgatgccca ctgtgcatcg
    10921 gcgcggatac cacaactgat gcctcaacaa tggtgacatc cacgatcatt actctactgc
    10981 cagtgtaaaa tgaggactca gcgtagttgc cagcgatggg atccgccgcc gaggcggccg
    11041 gctgaagatt tcgctcaata tcatgcaggg ccgaccatct ccttcggggc tgaatcttgc
    11101 atgcaatatt gacaacatgg gcctgtgatt ggttccgtaa gcggcgaggc tctgagcgcg
    11161 tcacagcagg cttacgctgg ctgcattcaa tttgtcgtga cacctgttgt gaaaagattc
    11221 atcctttctg tgccatcatc gcgtgtttcg cagagaagcg cgcccccatc gggttgacgc
    11281 attggtgata caagaaccat gagctggaac ggaacattcg tggtgttgcc cattgagtgg
    11341 gggagcaagg gtatcacact gccagaatgg ctgaacctcc tcactctctc cctcgctccg
    11401 attattgtgc atatcgtcgc tggggcacct cgcccatcgt acctgtgcca atctcgaccc
    11461 aaatggcacg acctcatctg caacttcaat ccgacgtcga tactttggcg ttatgccgca
    11521 atcaccgaca ggcggattcg ctcgccgacg tggactgttg tggatgtggc agcaagcaac
    11581 gcagtcttct ggacctcaaa tgggtggaac ggagctgaca gcatggtgtc ggccagtctc
    11641 ccttttgcga ctcgtttacc cgagaaaccc cgagtccagt tcttctcgat agaaatgggg
    11701 aaaactgtaa tcacggttgt ccaagggatc caggcctttg cttcgttgct gggtctgttc
    11761 acacaccaag gcgactacac caccatcgat gccgtcagcg gactctttat accaattgcg
    11821 ctgtgcggct tgctacgcct attcccagct cgctggttga cggatgactt ttactacaca
    11881 gtaatagccg acgaccaaat gtcgacgtac cccgggacct cggggacttc gttcgttgat
    11941 acagatggga ggcgccactc ggttgatagc cttatccaag ctcctaatga agggttctct
    12001 ccaccggggt atggcctttt ctctccagca cttagctggc ggcgccagtc gctaagcacg
    12061 atattcaagg tgttctacat aatacctttt ctatgtgcat ggacactcgc gttcttgttc
    12121 attacgcctt gggtatcgac agtcaatacc cctggtgtct ggagcttgac ttcgtatatg
    12181 ctaggattgt tctacatgtt cattttgacg ccaactatac tgatctacgt aagctactgg
    12241 attcgcggct acacaaccac taccctcata ccatgcatat cttcgtcatg gtacaaagta
    12301 tactcgcttc tggtgttgat ctggatgttg ttgcttgtat gcctctcctc gatagagaca
    12361 aggaaaagcg tttgtggcaa gtatacagcg atgccagaga gatacggcga cccttgtgca
    12421 acgggcaaca tcaaagtggt acacgtcgga tgggacgtcg gcaatacttt tggcctggca
    12481 cagaacttga ccatagaagg ccaatttgta gtagccaact tcacgggtac ttgtatgggt
    12541 gcgttttcct ttatggagag cgggaaaaac gcaacgctct tagagcttgg agcctcagca
    12601 acagggagaa agcgaaataa gcaaaaagag ctgatgtgat gctgtcaaca cgcacacaga
    12661 gaggtttatt tctacgaaac caaatatata attaggtaat ctggtgccgg cggtctttag
    12721 tgaatgcagg ttttaatgga gttggtgagt gcaagatgaa aagtacagaa acacaaaagg
    12781 atctcgacat cctgtcgcca tagaaacatc agcagctagc ctcctacatt tcccactcga
    12841 ccctcgggct agtcattgaa tagaatcact tgatgtctaa cagctccagg tactggttga
    12901 ctacctccct taacatcact tctagactct ttgacttgat accgagccgg gtctcaacct
    12961 tagacatatc catatgcagg ttcggtttgg tgatgaagtg cccgttgttt agaagcacac
    13021 ccttcttgac ttcgcttggc cacatggtcg ataccatttc attgaggtcc tgccatttaa
    13081 cggttatgcc aaacgtgaat gtctcaatgc ttctgttagg accctcggtt ggcgtagaga
    13141 ccaggtcctt gtccagagcc tttaagtgag cctccacaat atcgtcgaga tgataacctc
    13201 ccccaaactc cagcacatct gatgtggtat tccctgtcac ggagcgcaac aacattgcgt
    13261 tgcttgtggc gaggagatct tctggctttc ttgctagtac atgtcgtccg aaaatgaaag
    13321 tgggggccaa gttcaccagg tcaaatccca gaccatgaac gcctttcttt gcctcccgca
    13381 tccactccag acttcgccgt agtgccgctg tctttcccgc gcaatatgct gtcaatattg
    13441 tgctgtacgg tggttgaaac tcctcgttca aggaagcctc gttgattacc agttctgtag
    13501 gtgggatata cggtccgctg aggagttctg gagctacaaa agcccctaaa gaactgagag
    13561 agacaaagcg tttcaccgtg cctgcacgcc gcgcactctc aagtgctgag acgacgttga
    13621 ctatacttgg cgtaattatt tcttcttcgt atttctcggg tggaatatac gtgaacggca
    13681 atgatgcagc gcaatgaatg acgaagtcag cgccgttagc ggcttcatcg agggagccgg
    13741 aaacggtgaa gtctggcacg acgaagtatt tgcatcgact caataaagct ttgccgaggg
    13801 ccagtatagc aggggccgtc tgtagctggt caactttggc catactccgc gctactatgt
    13861 gaagcgagta gccatcccgc aaggctgcta taagaatcgc ggggccaatg aaaccggtac
    13921 caccggttag cagaattgtt cctttcgcca tgaccgtggc ggtgactcgc agaagactgt
    13981 gactttcttg gtaccctttc gagatcactg ttgtgtattg gccaatctta aatacttttc
    14041 agtctcccca gtcttgtcca atcaggtaac tttgcccggt cagctgaata ggggtgatcg
    14101 ctatttggca ccgaatctgt taccccactc cgtcttgaga ctcatggact ttcttcggat
    14161 tggacagttg taacaatgcg agtgcttgag tttccatatg catctttttc ttttttgttt
    14221 tcttcttttc tagtcattcc tctcgggccc gttgcaattg tgcctacggc taaactctta
    14281 gtacatgctg ctgacgtgag gtgagatatt tcaggggcat ctcgcttggc aagtctccgt
    14341 tcaacagtgt tcattggtgc cagcaaactc ttcatcgaat ccaagactta ggctggctta
    14401 tctgacagca gagatcgaca gcattcgacc gcaaccaatc acttgccatt gataagaccc
    14461 aagtgtggtt cgttaacagt caataaagac cgctttaaga ttgatgagag aaacttgcta
    14521 atgactttta ggtcatatgg aatggcgatg agtctggcaa cgttgacagg ttgcatttgt
    14581 atgtgctaaa gcgaaggcat cagggtagag tcaagtttct cttactgtat ctgcactttg
    14641 aaacgcagtg taactcggag gcggaagaaa tagcgacagc aatcgcaaaa ttctcgttgt
    14701 aagtaggcag gcggaagccg gactcgaaag cctatgaagt tagtcaatgg caggatacat
    14761 acgaccgaat gcagttcgat cgcagtggga aaacgcaacc agcggtgcgc gactaaactc
    14821 gttagattgc tcaagatcca gtatatttac taggccatcc gatccgaaga tatctcacgc
    14881 cggcaccttc gagaaatcag gaacacatcc acaccattgc gttgctaact cgtcaactag
    14941 ctttggcttc tacaggccct cgtcgctcag gtagctccat gttctgttct atggccaaat
    15001 ctgccggccc cccggtttga tatgacaaaa atgtctgtat acttgatggc cactacggcc
    15061 tgggactgga taaggtcaca atcttcatca accattactc atttcaccgc tttactcagt
    15121 actgtcagcg tttggacgcc agacgagggt atatgggcgg gcttttagcg gtgcaaacta
    15181 cccccatgtt tcagccggat tgaaaattat agtaaagtct tccagcttaa cagccgcatt
    15241 ccatcggccc aatgtgggcc agaagttctg gtagaactca tcgccaactg catttacatc
    15301 ctcacctgca accgcatccc cggcgccctg gtccagatcc accatcgcca cgcccggcgt
    15361 cgtatcctgc agtgccagca cagtgttgcc ccacgtttca gttccaggca gctcaccgta
    15421 acttccgctg cccgagggca ggggcgcttg gttcagcctg accggcacgc cctcggggat
    15481 caaaggggaa ctgaagttga ccgagagatc ggggctgaca tcgggataga tgatggcctg
    15541 gaagaagggc ttgtcggccg gagatgcctc actttcgtcg ccggtggtgt cgtgtggata
    15601 gagtttcaga gtggtgcttc cgtcagcgtt atcggtccag ttgaacgagg cgagatgttt
    15661 gggaatgttc cagttggcgc ggccattgta gcacgtgtac ttctggctga cgtacatgcg
    15721 cgagacccgc aagtccgttt ggggaaggcc cagatacgga cctgagtatg taaatgcccc
    15781 tggtatgagg acgaactcat cgtacggacc gacgggggtg tcggtgtacc ggatcatttg
    15841 aatggcgcca acaatacctg tgtatagccc cgccgtcgcc tttgagccct gttggcgttc
    15901 aaggggcgaa tccgttttct caggcaatga taaggcggcc ggcaggggaa tcgcccagcc
    15961 ggtcccgtgg agggtccatg gtgctggcac gagctcaatg gggtctgtgc agttgttggt
    16021 ccaacagcca ccgctgccgt ttgcgactgt tttggttaca agactgctga gcaaggccca
    16081 gctgaaggaa ccgaaaagca tgttcactgg agaatggaat agaagatgag agagcgcgag
    16141 agggaaatgt gggctcatgt tgagcttctt cttctcagtc gtagttgaaa aactctagaa
    16201 tcatgtatac tatgcttttt tgggtggcaa gtgaatattg ctggactcaa ttgttgcgtc
    16261 aaccgagatc cttggtccaa aaggaacccc ggacatttca aggtgaacaa gagaggagaa
    16321 gatgtaacca gggttacata gaaaccccgg actgggtttc aacgtttcct caattcggcc
    16381 atcacctcgg ccgattgaat tgctcgatat actcgaccgg gcggctcagg gaagcggagc
    16441 cggtttgact gtaacacttt atcacgataa tggccacggc tcgatccatc agtagcttga
    16501 agaaagaggg ggaaaagcgg tgataggaag aagggccagt ccatgcccac ccctcgttct
    16561 tcaaatgtgg atttcaatcc ggatcgttgt tgttctgggc tgaacgcacg taacccacga
    16621 catcgccgta cttctgtcag cccagaacgc aactaattac gtcaatgctc gtggactgct
    16681 atgccggtcc gcatacaccg ttcccggttt ccagcccgaa atgagcggag atggaggctg
    16741 aatcgggcag ccattttcgg gggaggatcc accagagagg catggcggat ttcaatgaga
    16801 tcggacatgt cattattccc ggtctaattc cagtatttca atggcgagga gagaaactac
    16861 acagtaagct ataggagact gagagatgta tttctgcatg tgaaatccgc tgttgcacga
    16921 ctgccatggt agtaatgcaa ctgttcccga ggtcctcgac tggaattgtg acctcgggaa
    16981 cggtcatccc agactagtcc caccagagcc ccacatagag tcccacctag aattccacgt
    17041 agctatacta cacattacac gttttctgca cgttttctgc ggtattgtgc tgaagagaag
    17101 cattctaatc gtcaactacc gccagggtgg agttcgtagg ctggcatgta gttccaaatc
    17161 cccgaatccg tccatgcatg cccaaatgtg catgagaaat tcttggtgga ttccgatgag
    17221 attggcatgc catgcgcagc tcaagtgccg acagtctata actgaaatgc tgtgtctatc
    17281 aagttggaag gcctttttat aaaaaatttc ttttatcgtc tggcttcgtt attgcacgta
    17341 caagaaaaga accggtcacc cactctttgt gccactgtcc tttgtgccac tgtcacaatg
    17401 ggttatcgag ctcaggccat actgtgctgc atcctagctc tccctgttgt tgcatccatt
    17461 gccaacgccc aactcgttgg aaacggcagc ctgcgcgatg agtacgacta catcatcgtc
    17521 ggcggtggcc cgggcgggat gacactcgcc aatagactct cggagaacag ctccgtcact
    17581 gtcctcctca tcgaggcggg accactgtat gtattggtac ttcctagcga acaggttgat
    17641 gtactgtctc tgacttgaat aaagtcacaa ctatgagaaa gctatcatga ttccgcggtg
    17701 gcagcctctg agcgcactgg agctgcagta ccaatgggag ctgctgacgg tgccccagac
    17761 ggaacttcta taccgcccgg tccccttgga acagggccgc cttcttgggg gcggaagctc
    17821 aatcaatatc atgctgatga acctcggtgc tccggccgag tttgaggcat gggctgattt
    17881 tggaaatcct gggtgggact gggacggcat ctcgccatac tatcgcaagg tacgtttcaa
    17941 ctgtacagtt cgtgaggtag cagtgagacc tttcgaacct ctaatactga cttttgcagg
    18001 ccgaaaaata cacacctccg agtgctgaac agctcactga gtttaacatc acgtacgacg
    18061 aggtgtgtca cggctttgac ggccaggtgt cgagtggcta cagtgcgtgg cactacccac
    18121 agaacagtac gtaacacgaa actgacaact tctcagatct ggccagcgag gcacgatgca
    18181 tttgctgatc cgttactctc taggcctttg gcaggagggc ctagacacgt tgggaatcaa
    18241 acgagcacat gacccgctct gcgacccatt gggttctttc tttagccccc acgccctcga
    18301 ccactccaac cagtcccgcg tagacgccag gatcgcctac tttgatccca tatttggcaa
    18361 aggcgggaca ccgagggcca acattgacgt gattgttaat aatatggtga cgaagctcat
    18421 catgaccaat ggcacggccg acggcaccat tgccatcact ggtgtcgagg cgagtgtgca
    18481 tttaagctat actacttcgt tcctggaatc cacgcttaca atctttgaca atagttcgcc
    18541 gcatccgctc attctgcgcg caccacggtc aatgtgacga aagaggcaat tgtgtcggga
    18601 ggcgccattc agacacccaa gctgctacag ttgagcggca tcggtgatgc aacggtgctc
    18661 aagagtctcg gtattgacgt tgtcgtcgac ttgccgggag tgggtgccaa tctccaggac
    18721 catcctggag cattcaatgt tggcgcgggt atgtcctcga acctaatcta aatccgtccg
    18781 ttgtagtgtt tccgctgctg atatctgtat gcctcagttg ggcatggcat accaaatgag
    18841 cccgaggagt ggctcaaccc agtcctcgac agcgaacaag gcgatcttta ctacagcaac
    18901 cgaacaggtc gctggaccga agcaggggac tgtctggcgt tcctaccttg taagtcatct
    18961 tgagcactct taagcctgaa agctaacccc attattctgc tagacaacaa cgtctcctcc
    19021 agcgaggaag tcgctgcgca ggtactagcc agcatggaca cggctacgtc gctcacctac
    19081 cttccctccg acacgcaccc caaggtggcc gccggatacg ccgcgcaagt ggacgcaatc
    19141 cgtggcatga ccatcaacgg caccacggca ggcgaggaac tgatctggtt cggcggcggg
    19201 tttgaggtcg tcaacgtgct catgtctcct ttgtcacggg gtactgtgcg gcccatcacg
    19261 aaggaccctt tcgtgaaccc ggccgtggac cctcgctacg ccactcaccc agccgacatg
    19321 gaccggctag tggatgcgca gatcttctac cgcaagctaa tcgccacgcc gcagatgcag
    19381 cagatcggtt tagtagacgt tactccaggt ccactggtgc agggaagggc cgcgctggaa
    19441 ttatatgttc gagccgtgct gacgacggcg tggcatccgg taggcacgtc ggccatgtta
    19501 ccacgggcca tgggcggtgt ggtggatcca agtctgaagg tgtatggtgt ggagaatcta
    19561 cgcgtcgtgg atgcgtccat catgcccatc ttggtttccg ctcacacaat gggaacaacg
    19621 tatgccattg ctgaaaaggc tgctgatatc attaaggcta cgtgggtata gtgttgtttc
    19681 ccaagtccgg gtattacgta ggatttaaac gacgacggac catcaatcac agatgtcaaa
    19741 aacattcaaa tgagttaaaa cctgggttgg gctgatgggt gatgatgttg aaagagattt
    19801 tcagtcacaa tgtcatcaac taagcactca agaaactgtc agatcaagac atcagaacaa
    19861 ggccaggcgt gaccgttcgt tgcggttgtg gattacctct aagaacggtt atattgtatc
    19921 catagggagc aggccgccgt tttattataa catccatttg tgttctgcta cttgtcgcaa
    19981 atcccatcct tgcattttgt ttagtctaga aacccggact gcttccagca atcgatgtac
    20041 ttcaagatca gatcttcgct gaccgggccc tgtgccgtga gcgtcttcga atgcctgctc
    20101 gacttggtcg tatccaatac caacccgcca caagacattg gaagaaaata gtgatcgaaa
    20161 aagtcaatca attgcagcgc cgggttctga gctgtcgtcc ccttgaactg acgtactcga
    20221 tctacccact ctctaaaggg cacgagggtg tctggccctg ttccgagccc tagcccgtga
    20281 gctatagtcg acatcatatc tcgccagttt tgccttgaag gattgtcgat atggtagatg
    20341 aggtcctctg tcttgtttga taataggagg tcaccaagag ttgcagccac ggcatcaaca
    20401 ggataccagg aaagagtgcc attcaggtcc ggcaggatct tgagtacctg agaagacctg
    20461 atcaagaaag gcatatattc cgttgggttc cagtatccgt tgctattcga ccccgagatc
    20521 tgcgcgatac gtactgcgct tacatggaag cgatctggat attggtatag cgttttggct
    20581 aggatttgct ccgaaacggc cttggcttcg gcataaccac ctgcgggaat ggactctatc
    20641 gtcatggtct cctctggaac cagcggcttt ccagtccatt gtgggtagtt ggcaaccacg
    20701 gcactggacg agatgaattg aaacccaaat ttgaatgggg tagggcgatg agccgtaact
    20761 tcgctggcaa gattgatcag gttccgcaca atcttgaact ggatctcgta ggtacggatt
    20821 gggcgtgtca agctcatcgg ccaagcgctg tgtacaatat gcgtggcagt gtccactaga
    20881 gagcggtacg tcgcctgaga aaggcctagc aacggcttgc ttgtgtcggt ctcaatcacc
    20941 ttgagcttgg ccattgacga cgcatcaagg ttaatccctc tcatttcgag tgcctgtttc
    21001 tgtcgcaaag ttgcttcgga gctacttaat cggttcaggc agaccacctg gtgaatctcc
    21061 gggcattggg ctagatagga gacaatgtga cccccaaggc tgccagtcgc gccagtaact
    21121 atgacacact ttttgggggt tggtgagctc ccagacattg tactgcactc ctctggttcg
    21181 aaatccttcg tgtatttgtg gacatatgta tccattaccg cctgccgttc agttgtgtca
    21241 ggaagttcca tctgagaagc aacgggtgga gagagaggct ttggcgcatg atcgtacctg
    21301 ggtccagaag cgtaagcgat tatcagacgc tgaagcttag cttccggcag ctccccgtct
    21361 gtccagtcaa tatgaccata gcccactgac tgtagtatct tctcccaata cgtagcaggc
    21421 tggagcacgt aatctcgccc atcttcgaag agccaccagc cttccagcag tccaaagctg
    21481 aagtcaaccc atggaacctg ttctgtcatc tcgagcagca tgaggaaccc gtcaggtctc
    21541 aatatgcggt ggaggttccg taatgagatg gaaaggttcc gcgtcgcatg cacgcagttc
    21601 gtggccaaga taatatgctg gctttgcaaa agtttgggat cgggctcaga ctcgatgtcg
    21661 tggaccttga actccatgaa gggatattgc ttgaaccttc tacgagcggt tgcgatcatg
    21721 gatccagata tgtctgtcat ggtgtatatg accggaactc ccaaggcatg cagtataggc
    21781 accattctgg aagtcgtgcc tccggtacct gcgccaatct caaagatcct gattggttcg
    21841 ccgttcttcg ggcggttttc aaggagttgt tggatgaagc cgccaatctg tttgatccat
    21901 gccgtgttca ccggggattt ggagtacata tcagaggcaa tctgcttgct ttcaggcaag
    21961 ccaaatatca cctggacacc atcctccttt cccgtgatga gatctgcgaa ctttggcccg
    22021 acgattgctg ttagctggtg ctcagctgcg tgaaccggtt cggcttgcag caactcctga
    22081 accaacgttt ccacagacct cggtggtgct ggaacggatg tgcgcgtgat agtggagcca
    22141 tcgatgtcaa tcaaccgagc atcgcgctca agtagatcat acatcaattt catatagcgt
    22201 tcgtgctttg gcaagtactg aacacgctca agttgttgtc ctggggaggc tgatcggatc
    22261 gagcagccaa gcttctcaaa tccgtcgaca atgtaagcga cacagatttc tgtggatcga
    22321 gggatgacat cgttgctata gttgttcagt tgcccttcga tgattgaatc gtcggttgcc
    22381 cacttgatct cttcaaaaac actacgtata gttgttgggt cccaggcgct tccgttaccg
    22441 ttagcgttca ttttctcctc agccccattt ggccgatcta atttcgtcga gtttggggtg
    22501 atactggcgc caggtacgct agatatgcca ggagccgttc cgctagtttt ggcaacaact
    22561 tcaatccgct cttccggccc ctcctctgca gctaggccga gggtagaccg aatgcataac
    22621 accagactat tgaagtccgt cagctccatg agctggtcat tttcaagggt gcacttgaaa
    22681 gcagcctcga cctctcgcac aagctccata gccatcagag aatcaatgcc gagttcaacg
    22741 aggtcagagt catctttgat ttcttcgggt tccagccctg agagattgca taccatctca
    22801 cgtgtctttg tggtgacgtc tggcccgggt ggctttgaaa ctctgggtgc aattttcctc
    22861 tcttggggtg ctgcagaggg ggtaatgatg ggtaagggta caatcttggg cgacggaata
    22921 gcggagatat gggtcgagtc tggtgtaacg cctgcgaagg atgattgaac gcctgattgt
    22981 acatccccgg tcaagatact gcggattgtt gggaaggaca tcctttggaa ggaagcaccc
    23041 agcagcacct cgactaatga tccatcacga ggattgaacg cgaatatatc gctgacatat
    23101 ctcgattcag actgttggtg ctgcacagca aacacttccc atacctctgg tagcggtctt
    23161 gtctcactac tggttggact acgcaaccat tgggagatct tgtcgcagat gaatatgccg
    23221 gtctcggatg gttcggaggt gtgacccatg aggttgatgg atatgctggg gacttgaaac
    23281 aaagactccg tgagaatcga attgatccat ggtccctcat tttgaactgc agtgactcgg
    23341 cccgcggttt cgttgtcttt tccagaaatc ttggtgacga gtcgcagtgg gtcttgatag
    23401 ttgatgactt gcttgaaagc tcggtagatg ttcgggccct gcagaacatc gtctgcatca
    23461 ttaccctgca aaagacgcaa acattgtttt ctgccactaa gccgcgtaag actagcatag
    23521 tgatcttgca actgatgatc gttggcaagt cggaacatga ccgtgcccga gctgtaatct
    23581 gtagtagcgc ctgaagtgcc tgtcccatga agtacccagt cccaagttag gccctcatga
    23641 tccttggcag taatatcgat atataggatc agagatgcgt cgtgaaccag gatattgtgg
    23701 taaagtatcc cgcggatttc aggttggagg ccgatgtctt tgtagtctgg tcttaaattg
    23761 ctcaaagcgt ccagaacaaa ttctaattgg gatgaccctg gggttactgc gccaagatcg
    23821 gccaggttat acgccttggt cgggatctca aacttctcat gcgctgtgtt gactcggaat
    23881 cgagcagacg aagacgactg atcctggtta ccgaggaaga ctgtgagggt tttgggagtt
    23941 tcatctggca tcaccagctc agtaacggga acctcaagct gaggaacttc tttcagatct
    24001 agccagtgcc tagattgctc gaactgatat gggggtagta gaagtggtgt gtagtcagag
    24061 acttgcttgg agtgatgtgc ccagaaagtc acgttcaagc cggctttcca aagactggct
    24121 gtagcgtcag caagcaacga aagtgatcct tcagaagtga tgttgataga ttggaaatga
    24181 tgcgaagaag cagccttccc cagcgcacga ctcgccattg tcgtgatcgt agagtttgac
    24241 ccagcctcga gccaaatggc gcttgggcgt tccttggcca acctgtggac agcgtggtca
    24301 aagtaaaccg gatccctcat gtgtcgagct aggaattcgg agtcgaattt tgcaaaagct
    24361 ccagtctcag tcgatcgctc gactgcgatt gttggttgtc ggaaagtgat gcctcggcct
    24421 atggtcttaa gatcacccat caatggatcg actgcggctg agtgaaaggc atgtgtgaca
    24481 ttgagccttt tcattctgaa tccagagaag gctgggtcac ttttcgcaag gtcttcggtg
    24541 aagttgacaa tgtccgtggt accagcaaga gtaaaggacc tgggaccatt atagcatgca
    24601 atagaaacac ttccagtctc ttggaaattc acatttgcct tggagatcaa agcttccaca
    24661 tcagcaagat cggactctac ggctagcatg gcccctttgt cggggcccca gccatcccga
    24721 atgagtgtcg cacgcccagc aatcactccg agggcatctt ttagagagta cactccagca
    24781 atgcataagg ccgtcaattc accgaaactg tgaccaacca cggcggcgac ctcaacccca
    24841 gaatcaatcc atgccattgc acatgagtac tgcgttgcga atagggcagt ttgaagcttg
    24901 gtaatgtcat cgatggcaga cttttggaag atccatgggt atatacttcc gaaaccaagt
    24961 gactggcaca ttgcgtcgca gtggtccaga tgacttctca agacgcctac acgatggtaa
    25021 agctcttggc caaggccgat aaatgatgag atttgaccac caaagcacaa aatcactggt
    25081 cgcgcagagg ggcgcggatt tgctgcgatg ctattgtctc cattctcgaa tgatatgagt
    25141 ttctgttcca agtcggccac agatgtggct ttgaatacta aagcctgtgg aagggagcga
    25201 ttcgattgcc gtgagagctg gaaagacaaa ttggccaagc tcaaaagctt cggtgagttg
    25261 gcattcttct gtaggaagta tctgagcttc gtactgtatg accgaaggct ctgcgtatct
    25321 gatccggaaa gccagaatgg gaagctattg ccagcgctgg taatttggac agagcttttg
    25381 ggcgatatcc gacgaggcca atttggtgct tctgtgacta ccatagaaac gttggagcca
    25441 gaagcaccgt agttgttcac cagagcggca cggaagctaa catcccatgt tttgagagcc
    25501 tttggtattt ctatcagatc ctcagctcgc gcgttgagca gcgggttgat ggtgttgaag
    25561 ccaggctgag gtggaacgta accttcattc accatgagaa gcactttcaa cagagacaat
    25621 atgccggaag caaactccgt atgtcccaat atgcctttca cagctgtcaa agagagtgtg
    25681 tcggagcgaa tcgaaccacc cagaactctc ctaaccccat cgtattcagc tgggtcacca
    25741 accggagtcc ctgttccgtg cgcttcgacg acggatatgg cgcttggctc gagcttagct
    25801 tggcgaacaa catctttgaa caactctgcc agtgatgtag cgctcggtgc tgtgatggtg
    25861 gtgcaatttt gattttggta tgctccggtg ctggctatca caccaagaat ctggtcaccg
    25921 tcggagacag ccgaggagag tttcttgagg aagaccaccc cggcaccttc tcctctgcag
    25981 tatccatcgc tggaagcatc gaaaggtttg cactggccag tagggctcaa gaagtaggcg
    26041 ccggccaggt tatgaaacca ttccgggttg gtgaagacat tcaccccacc tgcaagtgca
    26101 cttgtgcact caccattgag aatggcgcgg caagcctgat ggactgccac acccgaggat
    26161 gaacaagcag agtccacggt caaactgggg ccggtccaac caaagtagtg gctgactttg
    26221 ccagcaatga agcttttcag gttgcccgta gcagtatagg cgttcgccgg atagcaggaa
    26281 atgttcctgt catagtcgtt gttcccgaca ccaacgtaac atccgatgtg tttatcaaaa
    26341 tcaggaaccc caaaatatcc tgactgttcg acagcttggt acgccagttt caagattaac
    26401 cggtgttggg gatccgtgga ggccatttct cgtgggctct tcttgaaaaa cttatggtcg
    26461 aacgcgtcat agttttgcag aaagtttcca taccatttgc gattagggtc ggactctctg
    26521 aagggagtct gcatgttgaa gcggtcagac gggacttcac ggtgttgcga taaaccgcgt
    26581 gagattatat cccaatattc ttggagatcc tcagcccccg gaacgtggca tgccattcca
    26641 ataactgcga tgcgatcatc aggtaaatta tgcaggatcg gttcagagcc atcacttggc
    26701 gccttctgaa ttttgggagc cgacaagtca acatctgtga tttgaatcaa ccgagacccc
    26761 aactttttcg ccaaggcata tgggatgcaa tggtcttttc caaagtggat aatcgaggtg
    26821 ttgatctccg cctggaggga taaatcaaga aggccaaatg tcttcggcca ttcagacttt
    26881 ttgagcaaga tatgctggac tgcaatatca tggagagtgc cattagagat ataatggccc
    26941 ccagagtcca gtctaacggg catggccatc tcttttggac caatgaactg tagcttagga
    27001 tttcgatcgc atatttcaac aacagctctg gcaacctcat gattccctgg ccaatgaagc
    27061 ctcccagatt gcgtcgtttt gcgaactcga ataccagctg ccttgagctg ttcgatgagg
    27121 acttgaccag tgtgttttgg agtcaccaat agtgactcat catcgctcag gataatggaa
    27181 ttgtatgtct ccataagtat tagcagactg cacgggactt ttgatgggga aattcgacaa
    27241 acctctggaa attgttcgag cacattgttc aaccccaaaa caggctcctg actactcaag
    27301 tcgactgaaa gtgtcattga tcctccgtct tggccagctg aaagctcttg ggcgtcaacc
    27361 agtgctccaa taagcatccc aagtcctacg gccacggctc catgctggtg aagctcagcc
    27421 aagcttctcg aacaggagac agcgatagcg ctcagtaaac cggtacttaa ccccagagtc
    27481 tccgattcgt ctgtgaaaga agaaggcaac tgatctgtat cagccaagcc gggcagggtc
    27541 gctctcaagt attcagagta ttgtgtcagg tggacaatga ttgatagtgg gatcagtatc
    27601 acattggggg ccgggaacag agctccggaa aagactccgg ttttcagact tgtacgtaga
    27661 gcctctaggt gcccttcgac gttggactgt tgcaattcag gcacaacctt gacagcagcg
    27721 gcccacagtg tggggagacc atctacagcc tccagaatcc attcatagct ggatgcctcg
    27781 tggagttggt tgcacagctt ctggggcaag ccgctggcga gtaacgaagt ttctgaccca
    27841 aatagaaaga ctctagagcc gtgttgggat tcacgatgcg caacacccat tatgacaacg
    27901 ttgaggttgg cgtgggtatt agaagaagct aggcgttgaa tgtcatagac ttaaaagcat
    27961 gtaatagcat cgagtaaact ttgggtacga tactaaaacc atgaataatc aagagaatcg
    28021 aaacacagcg gtatttcaag agatactact gatgccgtcc aaatagccaa gacatccgga
    28081 gtataatcac aactattgcg agtggatcct gaatggctcg aggccgctcc atcgagctcg
    28141 ctgctccatt ctcaaacagg agaagaggaa agaactggat ggtttgccag caagagccat
    28201 gcagtcacta acgcgatccc gttcaatgat tggtcaccgg tttccttaca gccaattgta
    28261 tggtggtgat tggtcaatgg gttgcatcgc gtcatatccc gcagtgacca tgtccgggga
    28321 ctttctccct cgtgtaagcc cttgattaac agtgcctcgg attggaaaag cggtgtgggg
    28381 aatgagtccg atatgtggcg agataagctc agggcgagtt tcggtatctt aaccgtgaaa
    28441 agggtctgtc cacgggcgtg acatgttgaa tggctcgtgt cgggtaataa aacagataat
    28501 cggaaaaggc cggagggcgg agtcttggtt atggtaaatt aaccgacctc agtacgtggt
    28561 agatgctgcc cgcatattcc tgagcagtaa tcgaaatgga ggagtagcca aacaagcttg
    28621 gcgttgtgca tctgagcgcc tcgctggatg ttgcatcgga atagatggat gggttgatga
    28681 aattgacatt atgatgtgga aatggcgatc ctttccattt tctccgtttg gactgaagat
    28741 tttgggtgaa actacagcct aacggcaacg aagcacaagg tatggaagta atggttcata
    28801 attggaccaa ggcaaagtga taggacttcc atattcgtta tattgtgttt aagttgaaaa
    28861 tgtcttgctt cgctatctca cgaatttggc tgactacaag cgatacatcg ttgaatttca
    28921 gtggcaagcg atggtcgcca tcccattcaa ccaagcgtct gctagcaggg tggcagaact
    28981 cttcgaagag cctcctgtgt tggtgcaatc ccttatcaag gcgcccatga acgtgcaaag
    29041 tgggtattcg caggatatga ccatcattat ggtacgcctg cgcctcggca tcttcaataa
    29101 ggtccgttat ttgcgtcgcg tcaggcaggg aagggcacaa tgttctgtca gggtcgaggg
    29161 cgatgagagg tgcccgcccg gcgatgagaa tgccaaatcg gaagcgcact cctgccattt
    29221 gtctgcccag aactccttca cggacttgtt gtctgtacag gaggctcgca gaaactttgg
    29281 cgccttggct gaagccaaga agcgcaatcc attctcctgt ggctccgcac ttgtcatctt
    29341 ggtgcatgca atcctctaaa gcactgtcaa tctctctcat gatgacttcg ggctcgatca
    29401 acggatggtc gggtcgccag cggagccagc gtcgaaaagg cccccattca ctgtagacag
    29461 aaaggacatc cgaccctgct tggctgggaa acggggcttg ggcaaagacc aagcggtagt
    29521 cagattctag ctggggaatg agctttcgac attgagctcg aaatattcgg gcgttggtac
    29581 cacctccatg aaggcacagg attcgaggca aatggagagt tgggtcgtcg accgccggtg
    29641 gtttcatggt aggatgttct cgacggtggc agcgtgaaac tgcattagat agagattcat
    29701 agttaatcac agagcatgag aagttcgctg gcaacattca actttgggca tgattatcga
    29761 gtccgtgtga catcggatcg tgccgctgac tgcgtacgca gtcagcgggc gcctcatacg
    29821 acgcgttccg tgccagaagt aaccccactc gtagagtcct gcacggcctg cgccaatcac
    29881 ttttgtcccc cgcgaaacca gccgaatttg aacattacct cctcacgaat cgcatgattt
    29941 tacaatatct cgggtggtta ttttacagcc ccaaccaggc tgcgcgagaa aatgattcca
    30001 ctactagatc ctttcagatc atgacgtctc gccgagccgt caggtagcta gtatgacggg
    30061 atcttgaacg gtttatcata aggcaaattt ggttttatat accagaatag gcccaatgtt
    30121 cttacattcg cgattatgtg atatacaaag tcgcactcta tgactcgagc cagtttgtgc
    30181 agccagcgct ttatagccag gacgcctgaa acctatttgc acaatgcctt ccgccactag
    30241 cacgtcctcg ttctatctcc cacttgtcga catctcgcca tttttagaag atagtcagtc
    30301 tcctgcagct caaaaggtag tcaaggacgt gacagcggcc tgcaaatcta ctgggttctt
    30361 ccagatcagg ggccacgggg tcccagccca gctccgcagg gcccttttcg aagcgtccag
    30421 gaatttcttc gcgctccccc tcggagaaaa gataaaactc gatgcgcgaa agaatgtagg
    30481 gttccgtggc tacgatgtca tggagtcgca gtcttacgag ccgggtgccg atgccgggct
    30541 ggacgtcgtg cgcgacatga aagagggttt cttcgcatcc acagactttc cgcttgacca
    30601 tccccgcgtg aagagcggtc gcttcctcca gggccccaat gtctggcccg caccagagct
    30661 catcgcgcat gaacaattcg gtgctgtcat cgaagactac cgccgagaga tgctgcgctt
    30721 gtcccgtgtg gtcctagacc tcattgcagc gacattgcct tatgggcctc atgtgtttga
    30781 tgagctttta tctgacgatc cgatgtgcct ggtccgcctg ctacactacc caccggatcc
    30841 accgacaaac gggaaggcag gcaagaacca gcttggaagt ggagagcata cagacttcgg
    30901 cattatcacc ctcttgctcc aggacgatca tcccggcttg gaggttcttg atgaagagac
    30961 gggtgcctgg gtcggggtac cgcctcagga ggatgtttac atcgtcaaca tagccgatat
    31021 gatgtccatg ctcacagcag gagactataa gagcagtgtg caccgtgtca gaaatcaagg
    31081 ggaggaagat aggtatagtg tagtgttctt tttcgacggc aaactggact ataaactgaa
    31141 aagactggat ggtcacgatg acgtcgatga agccggccgt catatcccta ctgtcgaaga
    31201 acatgcggca atccgtatga cgggtagcta ccgcaccgtc gtagcataaa gggcattccg
    31261 ggtgggtctc aattttgaga atgttttaag tattttaact gtcctcatcg ttgttgatta
    31321 tcctcaaatg taaggatcag tttgaaaagt tgacataaga gcaagtcgcg gggtttattc
    31381 cacaacgagt aatccaagaa cccccgcttt tcaaagatta cattgatacc cacatctata
    31441 aatatgacaa agtgtgattt tcttttggca tacctcacgc caatatgctg tggatggcac
    31501 tactgcctgg ggtcgttacc attgcagtga atccagctaa ccgctctaat ctagccgaca
    31561 catctatgag taattcttta gtgattttga aactcacatt atcactttcc accttgtata
    31621 gcatctttcc caactgagtt acagcctcta gttgctgatt tacgtacatg atcactaatt
    31681 gtcgcgaaaa ggacagcttg aaactctctg ccaaccgtgt gcttccaaca atcaaaggtc
    31741 ttgtcgtata tggcaacggg cttggcgaga cttgatggtt gttcgcgacg gtagcatggt
    31801 tcgcctcgcc acataagctc cctgcgcgtc cattcacacc cctttgcggg tcgccgtgaa
    31861 aagcactgca gctctgctcg aagagagaca agaggtttga taaaaccatg gtgatgaaca
    31921 tgagggtctt gtcatgtcga gagcctgcaa ggcaagcact gcagctcagg gctctttctc
    31981 gtgtctggcg gatgtgataa tccagtctca aaagtatgtc aagggggaca tttgactctt
    32041 gcacttgttt ctcactaatc tccgtgagtt ggctcgtcaa agcgcggtga cattgaacag
    32101 aacagcgtga gcttgagatt gagtagaggt ttggttggat ggtgtggacc gaaggtgtcc
    32161 ttggagagag ggaagcggta ctggattgtc cgggtgtggt gcgcgaacca tcaaattcaa
    32221 aatttgtggt aggaaatgat cctggcttga agaagtactc atttccaggg agtgcaagtc
    32281 cgtctatagc agtaagaggc agctgatggg gtatcacggg acgcgcgccc gtggtgggcg
    32341 actgtcgact ttcgccagct gacgaaacca ctgatgcgac gattgtgtct tccaggtaga
    32401 attgtgcgtt gccaggcgcc aaggatactg aagacgcgaa attctgcacc gggcttggag
    32461 cgaatggtag tgccggcgcg ttgttgtcca acagactttc aatggcagac caatcaatgt
    32521 gcaccccatc tgtatcgcac tccacgtcgt cactgaagtt ggccgtcaca tccgactgca
    32581 gcgcagactg gagactttgc ccaataacgt cgtctgttag ccaaggcgac ttgttcacgc
    32641 ggagtgtttc gaaatctgag ctgccttgat gagttcttga tgagacctca acagtccccg
    32701 agctgtggcc gtcttggtca tcttgatcac atcgcaggct atcagaagtc tcgtgcacag
    32761 ctgagcggac ggtgggctgc agcaagcggt gcacccctgg gcctagttgc ttctgccttg
    32821 cttctgtgtg gcccttggac ttgcggctcg gtgtttgaga aggtgagttg ttgatggtct
    32881 tgctagaagg tcttcctatc ttgcgaaatt ggctgtagat gcatttgcgt ccgtgctggt
    32941 cgcatcttgc gcagattggc ttggactggc tgcatttgac cttggtgttg aggcaggcat
    33001 cgcatgatga gtgaagtctg atctgggaca tgttcaatta aggcgagcga gaaaaggatg
    33061 ctggtcgtgc tactactcgc acttggcttg tcctgaaggc gaatattctg cgcaacatga
    33121 cctgggtgct cctacttcgg tgcacttagt gagaacagat gagaacccaa ggactgaatc
    33181 gccttgtcgg ctcataaaga ctctgatacg atacaaagat gttctactga tccttcacga
    33241 gcgcccccgt catgattctt tgactccgcg caaaggatct ctggcagcct acgctctcag
    33301 gtgtaggcta ctcaaagttc ggactaaggt gggcagctgc aatgcaacct tgtggcgcgc
    33361 ttcccgaaca cctactgggc cgcgagcgcg cagcagcagt ttgggaggtt aagggagtta
    33421 gccacgttaa ttccttcctc cagggtggcg gttgcgaggt caatgagcag cctgcttacc
    33481 gactggcctg gacttttgta tcttatcttg tctgacgtga ggtcgtacgt ggtacagggc
    33541 gaagatccct tcctgtggtg tcaatggcgg gcgaaaaaca cgactatctt tgcggatgac
    33601 aaaaacgcgt ctctcgcttg gcgtatgtaa gataattgag gttagagtcc gatcatggct
    33661 ggggatggac tgccacaacc atctctttac ccttgtctct ccacgttgtc tgcgccgcct
    33721 tggccggatc tcttggaagg gcttggaaaa agcttggtaa agcttgatcg aaggtgtcag
    33781 gaagcttggc gggcttacta acacatcctt gacttagaat cttggccctg caggatctag
    33841 tatataccaa gcagcgtacc ggtacacagt aggttaaggt agtgggtaga tctaaaccgc
    33901 gggggcggcg acggattact gcgggccgct cgccagcggc acgtccctga ataggttaaa
    33961 agtaccatgc agctacttag ataccatgtg ggcttatgat gagctgattt tccaagtgag
    34021 acagataggg aataactatc tacaggggca cgtctcttag tgcccgcggc cgcaaaggag
    34081 ccggccgcgt cgtggtggtg gtggggtcta acccataaga atacgcgaag ctgaagacta
    34141 cgagtcaacc aatcaggatc cgagaaagga cccgagccca tccatctcgg gtccttttta
    34201 catcagagcc tccagtgccg ccccaggttt tccgagatgt gagctgcagt tgaacaacac
    34261 ctataccgtg gtggcttttt ggctaatcca gagccaagac gtctgactta caagttctca
    34321 gagtttgtta ctttgtaagt tgttgctata ccgtccaaca gctgcatcat cgtcaagact
    34381 ggctgcatca tgacaggcaa atcttcacct ccaccgtcag acgcaaacac gtctggccat
    34441 gaagggtttt cccaacccga gaaggccaac ggcgtggttg gggatgcttc gaacgaaggt
    34501 acagaagaaa aatcgcaatc accatcgccc aaggcagtgt cacaggctac tggccctccg
    34561 gcagtttcat atcccggtcc attgatggga agtttattca cgatttccct gcttctggct
    34621 cagtttcttg tcgctcttga tatggtccgt cccacctctc cacgttcttc ccactctacg
    34681 taaaccgaaa ttgacatgct acccggcgca gagtattatc acgactgcca tccccactat
    34741 atcgagcgag ttccacagtg ttgaccagat tggatggtat ggctctgcgt tctttttgtg
    34801 tctggcgaca ttccaggcat tttgggggag ggcgtacaag tatttctcgc tcaagattgc
    34861 cttcttgacg tgtattggca tattcgagct cggaagtttg atagccgcat tatcacccac
    34921 cagcgcggcg ctcatcgtcg ggcgagcgat ccagggggtg ggtggcgctg gtatcacgag
    34981 cggatgcttc acgattctag ctttcatcac tccacctaaa cgtctacacg ccatctttgg
    35041 tctctcgtcc acagtgtgga gtttgtcgtc ggtcctgggt cctgtacttg gcgggctgtt
    35101 tacgcaatac ttgacgtgga gatggtgttt ctggattaat cttcctatcg gcggggccgc
    35161 cttcctcgtt cttctgcttc tgttcaagac gccggctcat tcccgtgtcg ctcatgcaac
    35221 tgggaaagaa atcccatctc tctttgacat cccgggaatg gtcatcttgg tcccctctgt
    35281 tgtgtgtctc ctgttggttt tagaggaagg aggtctcacg cgaccgtgga atagtggatt
    35341 ctccattggg ctgatcattg gctctatttt gatagccatg atctttgcag cgtgggaatg
    35401 gaaacaaggg gagaaagcaa tgcttgttcc tcgcattttg aagcgccgaa ctatccttgt
    35461 acttgccctt tttaacctga ccgcccaagg tggtggcttt gcgcggacat acaacctccc
    35521 tatatatttc caggctgggc aaggagtatc gccatccgag tctggtgttc gtacattacc
    35581 tacagtgctc acgacttgta agtcacccaa ctttccagta tcggaagatc gagccggcta
    35641 acagattctg caaatcagcc atcatcagtt ttgcttcatc catactagtt ggaaagatgg
    35701 gttactataa ggtttatctc atggtcggag ccatctttgt cactgttggc tccggcatga
    35761 tctacacgct tgtgcccgaa tccacggcag gagaatacat cggttaccag gttctggctg
    35821 ccattggctc tggtctggtg atccagttga atgttcttgt ggcgcaggct atatccccgc
    35881 gagtggacat agctgtaacc gttgcaattg tactttgtaa gaaagataaa ctcctaaatc
    35941 cttcatgaat tatgctaact gcttcgatcc gcagttttcc aatttctcgg cggtaccatc
    36001 ggtgtctctg cggcaataaa catcatgaac aatgttatag tcacctcgct gcccaacgat
    36061 aatccaagag taacaccagc tacggtgctt actgctggtg caggttcgct tcgtcaagct
    36121 ttcccagacc cggatgatct ttccactgtg gttggcgcgt atatgaatgg tcttagagcg
    36181 gcttggattt ggagtatcgc actctctggt atagcattta tcatctcact gggggcagaa
    36241 tggaaaagcg tgcgccaagc agacgtcaag aagagaaatg aagccaaggc agcagcgaag
    36301 gcagcctccc cttagcttgt gttacagcat tagctggcag ggactccctt tactctctct
    36361 tacagccacc ttgaatatgt tgagaattct gagatacgaa gtacccttaa agctataggg
    36421 cctccatcag cttttcaaat acttatagct tagatttgcg acatcggcat gcagacagat
    36481 ttcctggata gggcctaatg ggtcatatag atttcggcgg agagaactaa agtctagata
    36541 gcgtttcttt tgtaccatct ttttcgcgca tggtaggatt atatttggat gggtaaaact
    36601 atttgagtca ttgtatttct agagacatta ttcaagactg ctcaagcatt tccgtttgaa
    36661 tgaaagtctt ccaaaagttt caaatacggc ctgatttctt ttgatagaaa gtatagtggt
    36721 tcgaaatcaa gattgaaaaa atatattcat cgcttaaggc taattattcc tctcaagcaa
    36781 ccccacctta cgcagaggct agcctggcag tactgactct attcaaaagt ctcgacattt
    36841 gagagaacag cattaagact ttcgtatcta tctggctgat ctgttcaact cccgattgtt
    36901 gcattccttt aaaactagaa cacagatttt ccaatgtcgt atagatcatg tctagcgcca
    36961 acgcctttct ctgtctctcg tccagctcat gttcccccaa ggccatttcg catggtatgt
    37021 atgtaacttt agttgcgaac ttcggttttt ccgtgaccgg cgaaaactga gatgtagggg
    37081 agtcagcctc ccgtgacgtg ggcatgctgg aaaacttgag tgtttcgaca ggtggtggtg
    37141 caccaagata gttgattgcg atcatctcca acatttcagc taacttcttg tatattcgcc
    37201 acatggtgtc tttgatgtca ttctcaaccg aaggaccgtg cgaggcgcat gattttgctt
    37261 gctcggtgaa ctgtatcgtt tgagcactgg ctgcgacaat tccatcaagc ccaatttcgg
    37321 tcgttttctc gagttgttcc caggctctgg ctgcctcttc ggcacaaaca catctgaatg
    37381 tggaatttgc catcgcggca agggcgctaa ttagacattg tcaagttgct aagtgtgtgg
    37441 tatttgcgct gtgtatacga tcttttaggc ccagagctag agtgccaggt agatggctac
    37501 gcgaactctg cccgcccccg accccaaatc tttcccgtga ggttgaacag aactaagcga
    37561 aaatcggacg caagctcttt gtgggttagc gatagtccgc catctagtcc gcttacgcct
    37621 acacaatttg gctcgccaaa ttttcacaga taagccaggt tacttttcag ccaagagttc
    37681 aacctcatgt ccgattacca ctcatgctta cccacctgtc atccctgcag aaggatgcct
    37741 gccgaaggat gcccgcagaa ggatgcgcca catgggcttc attgctcatt gcgaaatatg
    37801 gcgcgagcat gtgcgccccc gatatacctc gcttggtgcg ggtaaaggat gcatcaatcg
    37861 tgtaaaaagc gcccgatgat acttaagtcc ccgacaggtc tctgcgtgcg tctataatct
    37921 gatcatggtg gcatggtatt ttagccttgc atttcagcta gaccctggcc tgcatgaccg
    37981 ccaaaagctt gattgcttcg ctcgggacag ttaaccgatt ggttcagaca ctcggctgcc
    38041 ttcctatctc ttccaagagt gggtctaata aatcctgtcc tcatcgtcga acacaaagaa
    38101 ctattgcacg gcgttccttc ttttactctt aaacgagccg agatgtggat tactgatgga
    38161 ctcggtccgc agagatgatg tgggaactat acggcaaagt tgttgatgac tggccgtaag
    38221 ttccggtggc ttgatcctgc catcgatgcc tgctcaaggt ctcaaaatct gtgagggtta
    38281 acggtctaag aatggagctc atcagctgaa ggatttgtcc tcaggtgcaa ggatgaagcg
    38341 gcctaagctt catggtggtc ggcgaatgtc tgaacagcaa cagaccatgg cacactcagc
    38401 ctatctaagc ttgaaagaac cttgccgcgt ggaagctcac ggcccccttc gatggaagtg
    38461 gcttacgaga aatgcccaga atcccgggag tctggtgcgg gtgggaagaa ggcagggtgg
    38521 ccacgtggag tgggagaggt tcgctcagtc cgagacaaga taccgccgca gagaattgat
    38581 ataattcaaa atctttcgcc ctccaaaggc gtggcatagc atatgatcga atgaatgtgg
    38641 attgctgctt caatcaagcc ttaattctca gattcacatc atatctcaaa aatcgttcga
    38701 cctgattttt tgggcgatat gggtcggact tttgctgttg gttgccctcc ttttgaggtc
    38761 aagctttctt tttgcgatca gctctttcct ccgacccatt caaagcgaat tctatgcttc
    38821 caactcaatt ccgacgttga ccgccaacat gttgtggact atcttcacat cgcattccac
    38881 aataccattc aacgcgtccc tttcctcgct gggactgtgg ttaccacctc gcaagatgaa
    38941 ggtggtcgac catggattcg caaaatcatt cctgagggtg ctgcgcatct tgtcatcaag
    39001 gacctatcga aagacctgag cttttctaag ctcgccgaat cgaacttttc tcaggaactc
    39061 ctgaacacgg agcagctatg tccccttccc gaggttggat acttccgagc cagctccgtc
    39121 gacgtttgcc gttttcaagc gaacttcgta gaaggcggtc ttctactcgt cgtctccatt
    39181 atccactatg cggccgatgg tcgaggggtg actgagataa ttggagactt cgccgaggag
    39241 ttcaggaagg cgcagtcagg ggagacgaaa catcccctca aagtcaggga cactgtgtac
    39301 tactctgatc ggaacactgt tgtctctggg aggggacttc ctggtgatat ctcaaagcat
    39361 gaagcttgga cttcgtcacc atcattggcg cactccttga tacacaatgt gaagaactct
    39421 tgtcgcacat tccgtataga taccaaggcc caatcagagc tgaagaagat tgtttctgca
    39481 tcgtctcttg gttccgaaga ttggttctca accaatgatg ctatatctgg gttcatatgg
    39541 cgcagcatca tgcttgcccg aaatcgggca ggaattcttg atgctggtgc tgaaatccat
    39601 gtggcacaac ccctggactg cagatctcat cttggaatca ctgagcagtt ctatggcaat
    39661 gccgtgtata tgtcacaggc atcagagcag ttttcggtga tggctgatcc tgagaatggc
    39721 cttgcctctg cctcgcgagc tatacgagcc caaatcagat caatgacggg agagaagttc
    39781 caagacttgg tgggatacat cgagcgaacg attctagaat ctccgacacg catgaagatt
    39841 ctggagtcta tgcacacgag tggtatcatc ttgacaagtc tactgaagtt caatctgcat
    39901 tcgatcaact ttggacccct gtttggcgat ggtcatatca aggctttacg tctgccagca
    39961 accggaaccc aagctggagc cgtcatcatt atgccgaagc tgtctgacgg aagctgtgag
    40021 tttatgctca cagagacatc cgagaccatg gaatgtctga tggaggatcc gttcttctgc
    40081 cgctttaccg gaggagaaag tctcgcacgt gaatccatgg caaaccccca gagtaactca
    40141 tcccaaccat cgctcgagac catccctgct gataacacca acggaactgc cagcgcagtc
    40201 gaagtagaga ttgagcaaat ccctaaggtt gaaagcacgc agagggagac aaacggtgtt
    40261 gctcatgaaa gcatcgcggc aattgccaat ggcgtaacgg aaatagtcgc caatgaaggt
    40321 ctcgcgcaag gcaaagtagt tcatgaagat gctgcagtcg gaacacgacc ttcgcttcct
    40381 tctcacgcac ttaacagtgt ggtcaaaaga ctgcatgatc ttgagcttgg ccagatagtc
    40441 gtcgtgaaga cgaccagcac gctggtcata agcactgtgc aagctccaca cattggcaac
    40501 atcaaaatca ttgagcttca gcgaccccaa gctagaaacg cgatctcgcg gcagttgctc
    40561 aaggacctca gccaagagat cgaagagata cacaccgacg ctggcaaggc tgagactcgg
    40621 gcactggttc ttgcaagtgc tgttgatggc gtcttctgcg ctggagccga cttgaaagaa
    40681 cggaaactca tgagcccggc cgaaacagaa gagttcttga ctgatctgcg ggcactgttc
    40741 actcgtcttg ccaccttgcc cgtgccgtcg attgcctgtg tatccggcaa ggcgctcggt
    40801 ggcggtttcg agctggcgct ttgttgccac ctccggatct tctcttctga tgccgtggtt
    40861 gcgttgcccg aaactaggct tgcgattata cctggcgctg gaggcaccta ccgcctttcg
    40921 aagatagtgg gtatgtcaca tgccctcgac cttattttga ccggccgcca agtgcaggct
    40981 caggaggctg cggccatggg attgtgcaat cgccttgtca cgactgacat tgccaacaat
    41041 atcctgactg cgtcgctgaa acgcgccctt actctgaatg ccagtctcgt actcgcgaaa
    41101 gaaatagcca gcggtgggcc tgtcgccgcg atggctgtga tcagcgcttt ctcacatacc
    41161 tgcgccagtt gtgagcagaa tgaaaatgct gcttatgagt ccgttctcgg gacaaaagat
    41221 cggacagaag cactccaggc gttcagtgag aagaggacag ctgtcttcac cggcgcgtaa
    41281 gattttgacc tgatgctagg cccaactgtt acacaacgtt cagggtccgg gaaggtatgg
    41341 cgtagaaagc agtagtgggc taccttttgt ttctataccg gtgtcgtggt ggcgtgtgag
    41401 cgtgtgactt agcagtggtc atcgggatga tcgctgaact tagagagcag ggctgaacgt
    41461 aggtttttct tttccccaag tagatgatgg taagggagta gtgcagccca tagtttgtat
    41521 ttcatcaaca gcaactcaga tatccataag tgcttctcat gaacaactct agcttgtgct
    41581 ccgagtagct ttcgtgttat tatcgctcga ttcaagagaa gttcataatg ccaagcatgt
    41641 ttcctctcgg acgtgatcat tcagaacggg ggccatgcag gagtgaataa atccaagaac
    41701 gatctaagat gccacacatc atcctcgggt catttcacag ccataggaag atattactgc
    41761 tcgagaaaag tgtccgggcc atgaaatgtg agtactacat aagtcaagca ctgggccttg
    41821 cgctgctgca cataaaatag caggctgttg gtgcatcgca acttaagtca tcaacccata
    41881 atatcctaat aagtttgctt gaggcgccct ttgaggtgtg gtgatcacta tggctcgtcc
    41941 taagaacgtt ggaattaagg ggatcgaagt gtattttccc aatcaggttc gttcatacac
    42001 tgtgattaat tacgaggcag tctgaggctt ataagttgcg gacataaagt acgtggacca
    42061 agcagagttg gagacatatg atggggtgtc tcaaggaaaa tacacagttg gcctgggcca
    42121 aacacgaatg agtttctgcg atgatcgtga aggtcagtag cgcagctcag tggtggtcac
    42181 aatcccgagc ctctccactg aagctaatgc cgatgtgtca gatacatact ctctcgcgct
    42241 cacagctgtt tcatttctgt tgagaaagta caacattgat ccttcatcga ttggccgtct
    42301 tgaagttggc acagaaacca ttcttgacaa gtcaaagtca gtcaagtctg tgctcatgca
    42361 gctatttgaa gggcacaaca cgaacattga aggtgccgat acctacaacg catgctacgg
    42421 tggaaccaat gccttgttca atgccgtaaa ctggatcgaa tcttctgcat gggacggccg
    42481 cgatgcgatc gtcgtggctg ctgacatcgc agcttatgat acggaccggg cgaagccaac
    42541 aggtggcgcg ggctccgttg ccatgctcat cggcccaaat gcgccgctgg agatcgaacc
    42601 tggattgcgc ggaaattata tgagacacac atacgacttc tacaaacccg acttctccaa
    42661 ggaataccca tacgtggatg gtcatttgtc actccggtgt tacggagaag cccttgacgg
    42721 ttgttataat gcctacctgg ctcgcgagaa agtgctctcc gttaatggca ctaatggcca
    42781 cacccacgat gatggcactg aaaatgatgc cgagttcgac agcgggaaac ctgcgagtgt
    42841 tgaatcgcct gctgaccgct ttgactacat gtgttttcat tcacctacct gcaagaccgt
    42901 catgaagtcc tacgcccgcc tgtacttcaa cgacttcctt gcggacccaa ccagcgcgat
    42961 gttcaaggat gtacctccgg agctgaaaga tactgccaac gaggccgaga taaaccgaca
    43021 cttcttgcct ttgacgaaga agcggtttgg ccaacgagtt cagccggcca ctcacttacc
    43081 cagtcaatgt ggaaacatgt acaccgcaag tttatactcg agtctgtgca gcttgttgac
    43141 cttcggaacc agcacacaac tgaaaggcaa gacgattggt atgttcagtt atggaagcgg
    43201 cttgtcaagc tccatgttca gcctgaaggt cgttggcagc gtggaggaga tgaagagtaa
    43261 gctcgatctt gttgcaagac tcgaggcgag gaagcaggcg tcaccagaag cgtatcagga
    43321 ggtaagtgac catttctcac accaaatggg gatggtgtgc taactcggcc acaggcacgc
    43381 aaccgacgag actttcttta tggcaaaaag ggacatctgc ctaccggttc cgtggagcac
    43441 cttagtaagg gcacatacta cttagcagag gtagatgaga tgtataggag agcctaccga
    43501 gtaaaggggt gagggatttt cattgctatt gtcacgtagg cccggataca tgaaggtttg
    43561 ctctccaatg aatgacccgt cgtccgtccg tttagcttgc tggtggttga ttgatcttta
    43621 acactcatga gctcctgatt gtggaatggt atgtaagaca acatgtcgca ttgctcgtaa
    43681 aagactctga tacacggcgc ctcctgttgg gacctgctgg cgtgaggctg taaccgaccg
    43741 cactaaagta tacgtggtca atggcaacat agtactccgt aaaaccgtga tagaccttga
    43801 tatatgtacc gctgaatgcc gaatgatggc cactttttcg ggccgttcaa gttccggacg
    43861 gacggaagac cctccgagaa tccggaagct aagcacgcgc gggccgcgat gtcatcggct
    43921 tccacccact ccggcttcgt caatacgtca tgcctgggcg agggaagggt attccacgag
    43981 aatagcccgg gcgctgtggt atatctgatt tcgagaaagc cacaggagag ccaagaaagg
    44041 ctagttggag gcctgacgga tgaggatcag ctatttgacc tcatggtcac ggaccagtgc
    44101 cacggaacat cctggccaca ctggataaac caagcagact aatcataggc atccttcgac
    44161 ttcggaacga gtgccgtgcg tgaaagcatt gctgattgac tctccgtttt tcgtgagccg
    44221 ccatggatct cgcaaattgg gcttgtcaat gcgccggagg acctggacgg ccactggcca
    44281 gcgtagtgca atggaaacaa gcagcagaca cgcgacgaca tcagcgaagc ccacaagcgg
    44341 gacgggctcg cggtttggtg tgaaatgcat tgaggttgca aaccaaatgc attcgacctc
    44401 tcccccagat tatcaagctg gggctacccg tgttgtccta tgcaagtcga taatgcaagc
    44461 cgggattcaa atatgtatgt actgtgtatg cattagcaac gcgatggaga gttagttgac
    44521 tcatggactc agtctagcac acggagaggc ctaactgcgg ggcccttcag gtgccctagg
    44581 gaccaaaggt aaagttgggc tgcacgccca cccgtaagag gtacctgggt aggtacctga
    44641 cacttccagg ttgaccgtgt ttaattatgg gtcagctgga gctggaggcc agtcaagtaa
    44701 aagtcagtga ctgcgccact atttctttgg gcacctgtca gcttgcgcct caaaatgcag
    44761 cactgaatca agggtcgcca ggtcccggca gctgggggaa gtttgcgacg gacagacgaa
    44821 ggaggaaaga gagggagaaa aaaaaaaaaa aaccgacccc ccaggtcaga tattggaaat
    44881 gtgacggacg gttctctctc ccccttccct tcctctcctc ccccagccca ttgcacgctc
    44941 cgcgatcatc accactcgtc agcccactgg ccgtcggtca atcaaaccct ctgggtgact
    45001 tgtgtttccc ttcgattctt ccctagacgc atttatttgg ttcttccctg ccccccaact
    45061 ggtctgtccc gtgtgccctg tgccctgctg tttgacgacc cccccgaaaa gcccacagcc
    45121 ccggcatcat cagcatcagc acgagcacca tcccatcagc accaagggcc caacgccgac
    45181 gacgacaagc ctcttgacac aactgcgcga ttgcttttta gctaaatccg atcacccagt
    45241 tgagccgcga cgcctgtctg cagattctgc cactttgtcg ccccgccgag tcgcacgcaa
    45301 atccacgccg cgaagacaaa aagagcccac acaagacaaa gggaaggatc ctctctggcc
    45361 agccttgtcc catcccgtgt ggctgtcctc tgccccccag gcttcatcga accgactctc
    45421 cgcgtgtccc cggaccagaa agcctgaact aaatccgtct ctgaaagaat tcaacccaat
    45481 ccgcccaagc ccacccacaa tcccacctgc agagcctgat caacctgtga ctttgactag
    45541 tcatggcgta tcctttgcag tttgcctacc ggacccagaa ggccatcggt atcaccgacg
    45601 ccgcccccgt ctacgagcct gtgcccggtt tcgtcaagcc agaagggaat ctgcggtctt
    45661 gtgtctactc gccctgtggc cgcttcctcg cctgggccac caacgagacc gtcgccgtcg
    45721 tcgacgcctc ggctggccac gtcatcaccg ccgtccccgt cgtccagatc tacgaggtcg
    45781 ccttctcgcc ccgcggcacc tacttcagca cctgggagcg cccctccaag gacgagaacg
    45841 gcgatgccac caagaacctg aagatctggc gcactgtcga ggagctgcct gagggcgctg
    45901 agaagcagcc catcggtcgc ttcgtccaaa agtcccaggc gggctggaac ctgcaataca
    45961 cctcggacga gaagttctgc gcccgaagcg tcaccaatga ggttcagttc tacgagagcc
    46021 acgacctgac cacggtctgg aacaagctgc gcgtcgaggg cgtcaccgac tttgccctgg
    46081 cccctggcac cagccacaac gttgccgtct tcgtcccaga gcgcaaggta tgtcctaccc
    46141 atgaaccccg tctaccaccg cgtgtgctgc tcctcacccc gcattgtccc atgctgaccg
    46201 attctcacaa cagggccagc cggctgccgt caaggtcttc aacgtgcccc agttccacag
    46261 ccccatctcc cagaagacct ttttcaaggg cgacaaggtg cagatgaagt ggaacagcgt
    46321 gggctcgtct ctgattgtgc tggcgcaaac agacgtcgac aagtccaaca agagctacta
    46381 tggtgagacc acactctacc tgctgtacgc caatggcggc ttcgacgccc gcatcacgct
    46441 cgacaaggag ggccccatcc acgatgtgac gtggtccccc aacggcaagg agtttggcgt
    46501 catctacggc tacatgcccg ccaagaccac catcttcaac cagcgcgccg tcgccatgca
    46561 ctcgttccag cttgcgcccc gcaacaccat catcttctcg ccgaccgggc gcttcgtcct
    46621 ggttgccggg ttcggtaacc tggcgggcca gatcgatgtc tacgacatgg acaaggactt
    46681 ccgcaagatc tgcaccatcg agagcggcaa ccccagcgtc tgccagtgga gccccgacag
    46741 tcgctacatc atgacggcca ccacctctcc tcgcctgcga gtcgacaacg gcgtcaagct
    46801 ttggcatgtt ggtggtagca tcatgtacaa tgaggacatg gtcgagctct acaacgtgag
    46861 ctggcgcccg tgcctgccag agaacgtccc ggctggcgac cccctcaacc ccgtccccct
    46921 gcctcatgcc tctgcggtcg cctatctggg cacggtcaag acgccgtcga agcctgttgg
    46981 tgcctaccgt ccccctggtg cccgtggcat gtcgacgccg ctgcacttcc gtcgtgagga
    47041 cgaaggtggc gccgcccatg tcgtgagcaa tggcacgccc aacgtcggac ctaacggatt
    47101 cggccgacag cgtcgccagg tgccgggtgc cgagcttatg gagtccgggc cccgcgccgt
    47161 cccgggtgct gcccccgccg tccccggtgc cgaggcagac gacaacctgt ccaaggccgc
    47221 ggccaagaac aagaagaagc gaaacaacaa gaagaacaag accggtgaga atggtgatgc
    47281 caacaatgcc ggcggccttg ctcccccggc tggtgaccag ggtcctgggt ccggtaacga
    47341 gggacgcagc ccggagcgcc gtggcaaccg cgccaacaac agtaacaacc accagcacaa
    47401 ccgcagccgc tcgcgaaaca acatgcacgg aggtaacaac ccgggccgta atcgcagcaa
    47461 cacgcagcgg aatggtgaag ggtaccaggt gcgggatggc ggtgcgccgc tgaaccccca
    47521 ggccccggtt cacacgccgg ctcagcaggt gcccgtcatc aacgagaccc ctctctcgcc
    47581 gggtgggcag aaccccatgg ccaagaagct ccgcagcctc cagaagaagg tccgagcgat
    47641 cgaggatctg gagatgcgcc tggccggcgg cgagaagctc gaggacacgc agatcaagaa
    47701 gatccagacc aagggctctg tcctcaagga gctggaagcc atggagaggc agggcatctg
    47761 attctggaac ggatcattgc ccttgcccgg ggaaagcgtc tgccgctgac ggaaagacct
    47821 gcatagcatc ttgggcgctg atgaaaagcc ggatacttca aggcgtgtgc aaggcacata
    47881 gcagctgaag tcaacttcgc aggcgtgcct catctgagat tggcagctca acgctcacca
    47941 aactatattg aaggatgttg gacattgaga aggggagctc ttacatttct gcagccaagc
    48001 gtcccaaaga cttgtgagga tggatggatg gatgggaagg gaagacaaaa tagaagggta
    48061 gctagcactg aatgacagca cctgttgaca cactcacaca cacgctcacg cacccaatta
    48121 gatgtcgctc tgtaacaagg ccgtatcgag cacccaatac ttctgctcca ggtagacact
    48181 agcgtgctgt ctgcccccct acccatgtat aatgtgatgc cggatcgccc ccccgtccag
    48241 tgcgtgttct agtgttggta tgcagccgcg ggttagcggg atctcgaggg gctacgtcat
    48301 gtatgccaac aattcattgc ccagcgatcc ttatccctgg tcacgatcga atagacccgg
    48361 ggaacacaca acgctgcaga tctggttggg cctatctggg ctttcagagc aggacggacc
    48421 tgagatttct acagccagca gatcccagca tatgagcgac gcgtcgcaaa ttcccattta
    48481 aatgttgccc gtccccgcac aaccacatac atgcgtccac ccacaaccag ctgatccaaa
    48541 gtaaacaacc cgcctgaccg cacgtccaag ccatacatac cataacgcca taacgtcgcg
    48601 ccgcattgcc ctttactgtc gcatacatat cccgacatat cgcatacctt cttgaagtcg
    48661 ccgcagacca caacaccttg tcaaaagccc ccataccaac tttgacatgg catcaacccg
    48721 ctctaccacc ggcagctcgc gcccgcgcat ccacgccacc atcgacagtg gcccggagcg
    48781 caagcgccgc accacgtaag acccttcacc ctgcccctcc catcctatag cccactctcg
    48841 tcctgtctct ctcaatactg acttgcgctc ccccgcagcg ccaccaccgg ggccaagcgc
    48901 ggccgcaagc ccggttccac caccaagacc tcgtccgtca cgggcgctgg cgtgaagaag
    48961 cgcggccgcc ccgcgggctc gacgaacaag gccaccgccg cgacgggcac gcaccacaag
    49021 cgcaagagcc acctgagcga caaggtcgag ggcgtcgccg acaagatcgt cggcaccgtc
    49081 acgcaccggc ccggcaagaa ggccgccggc accaagaaga tccgcggcac cgacggcaag
    49141 aacagccgcg gccgcaaggc ccgcgtctag cgtgtgggtg gctgcgtggg ttgaagggta
    49201 gacagtatgt gcgccggtta tcaagggtgg tccggcatac gcgtgcgctc aagttggtgg
    49261 agatgacgga gaacttaatg agagagcggg agcaattcct cgacaggtag aggtaggcgc
    49321 agcacgctac tgcggcgcga gggggttcta tgacgactct aaatgcttgc atggtggaaa
    49381 gacagacaac ctgggtgggt ggcaacccaa gtatacatgt tgatgagggc atgagatcac
    49441 gaggacttgc ttattgggtc tatgttcggg cttcttgatt atctatctag tatagcgtgg
    49501 aattgtggcc acgctgtggg acttggttag ggattgttgg ccgcacatta atggatacct
    49561 tttgcttctt ggacactcgc ccttggactt ggaaattatt ctttgaccat agatactctt
    49621 ggttcccaca tcacagatgg tgatgtggtg tttctttagt acatgggata ttttggtaag
    49681 ttgaactccc cactgtcacg tagtgcctct acctcacaag tcaatcgggt aagatcccgg
    49741 cttacatcgt ctcgagagcg gtcaccgtga aacttggcaa cagcctcggg tgtgggccat
    49801 cacgttctcc cggggcttgt atttccaaat gttctggatg gggacaaaga caggcctagc
    49861 tctgagcctg agcccgcggt ggtttccatc ccatctccct cctcagatac gtctccaggg
    49921 cgatcttgag ctgcgccacc ttcttatccc acgcgggcct tgtgtgaacc ccttccttgt
    49981 tcttgggcgc gtccacgatc tccagcgtgc tgtcatcaag cgtcaggtac gctccgagat
    50041 gcaccacgcg gcccttatac gccgctgccg ccgccgcctt gtcgccgcct tctgccgcca
    50101 gcagcgcaga gcgcagcgcc agcatgttgt cgtactcgcg gtgcgtgaag acgactatgt
    50161 ggtcgtacgt cttgaagatg tccctccgga tgccaatgga cttgcgggcg gctacccgac
    50221 cctgcagcgt ggtgcggaac ggccttatgt cgtcaaatac cctgttctcg aatacggccg
    50281 ctgtggcgat ggcgttgggc aggttcccgc cgcttcccat tgccagcttg taggagcgga
    50341 acttgtagct catctggttc tcgatcaggt ccgtacagtc gccccggtgc ttgacgaaga
    50401 acccggccga gtggatggtt tcgatacgcc agttcccctt cttcgtctgc gtcctgtgcc
    50461 ggtatagctg caagagcgtt tccgcgcaga tgctgcgccc taggttatgc gggtccacga
    50521 agatgacctt gaagttgctc ttgcccggcg gcagggagag ggcgggctgt ggctttggct
    50581 tcttgggagc gggcttgccc acgcttgccg gcggactcag ggaccctgtt gctcccgctg
    50641 gacggtgagg agacgccgtg ccgtcccgtg ctttgagttc actgtgcaat gcctctattt
    50701 ctttccgcat caactggagc agatcatggt ttgcctgcac tccttgcaag ctcatcacct
    50761 caacgcgcct gccaatatcg gtgcagtgct ggtcgatctt gagggccagg gcctccagct
    50821 ccttggccgg ccctcccagc gcgaagtgtg cctgcgccac caggctggcc acggggttgt
    50881 ccttgaactg gacgccgaac ggacccttct tctgctcgaa catgtcaaag agcacgtaga
    50941 cgcggtcgca gtccttctcg gtggcagcga tgatcttgga catgtcgccc ttcagcttgg
    51001 gcgacagatc ggcaagcgca tgctcgccct tgctgcgcag atgcgcgttg agctcggcca
    51061 ggacgttctc cagcagcacc atgcgctcgc cgagctcctc gatctcccgc ggcacatcct
    51121 tgatccgctc atagatctcg atggccttct gggcgatctc gactacctgg aacacggtgt
    51181 ctagcgacaa ggacatggtt gttttttttt aactcagaaa actgccatca agcgggaggt
    51241 cagacggagt tgggactgct accactgtta aatagctgct gttggggcgc agctatcgtc
    51301 gcgatgcaag tcagccgtta gctcaactcc tcattggtca tgatacatct ggccccgatt
    51361 tagggcagtc agccgcatgt tgggtttccc aagtcgaaaa gaaccaagtg aaaacgatca
    51421 ctggagcctt ttctattgcg caaccccaga acgatcgttt gtggtccgat ctagtgtagc
    51481 ctgatctggt gttagactgt ggaacaagtt gtgtatttaa ggttagaaca gaaatgtcct
    51541 gattcatccg tgattgcata ttatgcgaca tgggttttta ggttttgaac tatattatat
    51601 ctactgccta tagttcgcta gctgtagtaa tatacctgta tggtacccgc ccgtttggtc
    51661 tatatgtacg tgccgagaaa tgtcattctg gttagatctc aatcagaatg tttcaccagc
    51721 tctagacgtt gatcatgtca gcctagtaat agatacacac ctagccatgg tcctcgccct
    51781 agaccctggc cctccatttg tgcacagtat tgtccatcat ctatttcatt aggtattgta
    51841 gattattcgc tgtgatatac acgacaattg catgcgggtt tcttcaactc ctcttctcga
    51901 tctctgcttc cactaccttg accaactcca tattgttctc ctctaggaag aaaaagtgac
    51961 catttccttc gagacccaga tccccaaact ttatccacgt cacatccgtc actccagctt
    52021 gactcagata agatataaag cagtgatcgt aggtaatatg aggtgacgcc gatgccgtga
    52081 acatcacgta cggcaccttg gcgatttggg gaagcgtgtg gatgccgcct ccagtagtgt
    52141 tggactgtat aaagcaagac cggagcgccg gcgtgtcaac tccgacctca actgtgacca
    52201 ggtccgtcgt gacattggtg actggcgggt catacgtaag aggagtctcg gtcagacccc
    52261 agggtcgggc cgcagtgcgt ccaacggcag gagtggtcga atttccaatc agactctgaa
    52321 aggggatatt cccaggctcg agattcagag ttgcacggac gaggtcgggg cattcgtcgg
    52381 acatcagcgc ggaataagat gctccgttcg agtgcgcgat taggtacgat tccccaatta
    52441 atccaagcag atagcagcca cctgcgcgca tggaaagctc tagagccgtc ttgttggatg
    52501 tcaaaggcac agttgcggca aagaaggcgt caaagatcgg gtctcctttc gtgccattgc
    52561 ccggccactg gttgtgcccc tgtgattgcg ggaaggggtt gactatctca ggcgctgtga
    52621 agccgtcttc atggatggag acagtcgacc caatccgcag aggatacttg ctgaggtcct
    52681 cttgcccact acgtccattg gcggtgatgt cgatgatgta tacctgatat ccttgatcca
    52741 agaaatacgt ggcccatcct ttccggttgt cgggcgtgtt gagccacaca cttccggatg
    52801 gaataccagc ggagataaag acaagagggt acggcttgac aacgccattg agcggtgtca
    52861 atttctcgac atacaactgg tccgagatga cgaacgatgt gccgcttggg atgtattggc
    52921 cgcccaagaa gaagacatct cggtagtatg ccgactcctg ggtcttgcac tgcgggcgga
    52981 cggcattgat tcccacgcaa tctgttgcac tcgccgtggc agagaaaccg acagaagttg
    53041 cagccaagga tgcagcgcac aagaaactct gtgacacctt catgattact tctcaactca
    53101 ttccggtgag ataacttgga gttggaagag aggggatata catgggctcg accgaggtgc
    53161 gggacgaacc cctaatgatt aatttaaagg acaaccccaa tgtaaaagac agggatattg
    53221 ttgagtccaa gcctagatct ccggggccac tacggagtat aacccctgct aatgcagtct
    53281 ctcccggggt ttccatactg caaatttctt ctcgtgcagg tttccccaac cagccccgct
    53341 ccgacaattc tacaagacca agtctgactt aggtcccgcg ctggacgacc tgccgtattg
    53401 caacactcaa atgggtgctt tatagattac aacttctcca gcaggctttt tgaagttgga
    53461 cctccaatcc agtgtacttc aaacgacact tctctactct agtcgcacgt gcccggagtg
    53521 tgaaatcacc ggggcatttt cagattccgt gcagtctagt acgaacaagt agtgcacaga
    53581 gctaaaatac ttgtattacg atacattctc aaaatccact gatatacatg accaacttta
    53641 ccgtccttca caactttcca tctgcgcaat aacattacta cacctacttc ccatctttct
    53701 ttatcttagc tgcctggttt tccttctgct caatccatga ttgatagtgt gcatccagtg
    53761 tctcagccag cgggcggtaa actataccta gctccttgat actccgttca ttatcaaccg
    53821 aaaatcgtat tccaagattg gcacgaatcc atttatgcgt caggccgaac agcggcccca
    53881 caacttgcac caaaggactg ggcaattggt gctttgggag agtgtatcgg cgttggacgt
    53941 gtgctctcac gtgttgggaa atatcagtaa acctcgccat ctccttctcg gcaaggatgt
    54001 atctgccgct tgccgacggg ttctgtgccg ccttgatatg tgctgtggcg acttcccgga
    54061 catctacggt gcagaagctg agatcgggca caccaaacca aagctgcccg ctgaacagct
    54121 cgtccagtaa gaaaagactt cccgaatcag acccgaaggt cagagatgga cctaggacta
    54181 gtcccgggca gatgacaacc atatcccatc gtgattgagc cttctgaatc ttccacgctt
    54241 ccttttcagc gaggactttg gaatagtggt aggggttgtg ggtaacagta ctcgactcgt
    54301 tgaagtagtc ttcgtgcaag acgttatcct tcattcctct gacatcaatg taatctccaa
    54361 aaatagcgcc aactgacttg tcttagttga gtagtcaaaa catggcggag cttggcgaga
    54421 tttccttctt acctgtcgat gtcagaacaa cccgtttaac accttcggtt ttgttcacgc
    54481 tgttcagaac attgcgcgct ccttccaaag ccggctcgac catttctttc tgtccatcct
    54541 tgatcttctc ggccatcaga aacggggaag ccacatgatg gaccaccgag cagccttgca
    54601 aagcaggctc aaaggagccg ggcttcagaa gatctgcctc gaagagctcg agttttccgg
    54661 ggtacttgac ttgtaaacct cgcagtggct ggaccttgac tgcattcccc aagctgcgca
    54721 cggtggtgtg cactgcgtat ccagcttgta agagctgatt caccagatgg atggcgatga
    54781 agccactacc gccggtgaca aggtgtgtct gcgaagccat gtctgatgag ttcctgtcta
    54841 gccgccaatt gtaaagagat accgctctat gaggcggccg tcagaaactg ctgatatatg
    54901 ataaaatcag ttgctacatc tgatttgttt ccgctcggcg tccgcgggtc agtcaagagt
    54961 ggatcctgca tctgggttaa gtagaattgg gactacgtcg cgatgcgaac ttgccccaaa
    55021 gcagcttaat tacaactttc gaaatcagtg aaacgggact tgtatggtta tgtgaatagc
    55081 aagccggcca tgtttcagag ctcatcattc gcatcccagc ccccaattcc aatgccattt
    55141 cttttgcata gtctagttcc tcaaatgatt gcaatctacg tctggatgac agtttatgtc
    55201 ctccgcacag agataagcga ccaagcaagt aagtgtacaa actgtcatcc agacgtaaat
    55261 tgcaatcatt tgaggaacta gactaagata agcgcccatc cgtagtatgc agtcacaaga
    55321 tggaacaaat tattgattag accacatgga tgatcacccg ctgtcgatta gttcatcttg
    55381 atacgactcc aaccgaacta ggagacctga agtttgatcg tcgttctaac gtcgttctgt
    55441 ggaaatatcc cctttgctgt ctaaaagacc atgcccgata tctcttgatg aatcactcct
    55501 atacagtcga tttgctccgc ctgctcctga agctccctga tttgttctct gaaaattgat
    55561 tcgcagagga ctctctcgat gccactcttc acttgttcta cagaaggctt tgccgtctcg
    55621 agatcaatac caatcttcga ccacgcaaca cgccttgcgt tctctgtctt gtccattcct
    55681 tcccctgcta cgaccatggg tactccgtgg gcgatgccat ggttcacagc accaaagccg
    55741 gcattgtgaa cccatacgtc tgcatgttcc agagcggcat catatgaaag atagtcagcc
    55801 actctagcat tgtccggtac cttgatgaag tcggacagcc ttgcgtcttt ccagcccagg
    55861 actgcaatta cgagagcgtc atctcggccc gcgagggcca gtattgtcgg tatgatcaaa
    55921 tcctccggat ttgtttcgac tgtcccttgg gccacaagaa ttactttctt cctcgcttta
    55981 tctgccggtt gcagtgctga gttggttttc agctcgttcc accatgggaa cggagggtct
    56041 tgtgtcaaag ggccctgatg cgctccctgg acgaggcccg cgaatttgaa cccagagggc
    56101 cagtcgctcc gcggatattc aaacccagga actccaagct gtatgatttt cgcatgacat
    56161 ttataatttg ccccagcaag aaacggttcc cccacagtct tcgtcgcacc agcatcaatc
    56221 aatttctgat ctaagagctc ggttaggggc tttgaactct tctccctcct ctcccacatc
    56281 tgtctattgc gttcgcggcc aactggtgtc tggtcaaacc gcaacggatg gacgaagggc
    56341 ggcagatcaa tgcttctaat ggccggcacg gtgacggaaa tacagagcgt cttgggcgct
    56401 gcgatcccag agggcagcgg tgcaccatac ttcagcggca ttatgcctag gaaaaacgct
    56461 tcggcaacga cgatgacctg tcgtcctgga tcccggtgtt gtatgctggc aagcgcagac
    56521 ttgaagtttt cccactgggt gactaggggg tctaggcact gtagcttcag gtcaattttg
    56581 ccgcgctcaa cccaatgcag ggaatcataa ccgggcagtg cgtgttgttc atagtacagc
    56641 ctgtcattga gatccgcatc cccggttaga gggaagaact ctgctcctgt cgactcgatg
    56701 cgggcgcggt gtgcagtggg cccaaggaag gccagttgcc aacgccgagc atgcagtcca
    56761 tctgcaatgc ggatgagcgg gccaaggtgc cctgagagag catggcagac gatcaagatg
    56821 atcggtcgac tatgctgagc tggcgacgcc atgtctcaac gggggtcgct acgctgagat
    56881 ggccgtgtac gttgggaggg acagacggag ctggtggccg ccctccaggc cattgacgat
    56941 accctcagcg gaagccccac tgtagctttt gtggcttcat tcgcacttct cactgtagat
    57001 ctacgctggc gctacagaac aaaacagcca cagtctgcaa cgttaaactt aaaacttgcc
    57061 cgatagagaa ccgatccccg ataacgaacg cgtccaagct cgatgcacac gcttccgtaa
    57121 ctgcattcgg gccttggcca cgtcgccatg gagcactttg ttgagctcac aacaccatgg
    57181 tccatcaggg catgtcgaat agcatgtaac agcgctaaat tttatttata catagtagtt
    57241 caatatatgt tcaagaatca ggtcaataca atgaagcaga gcaacacccg ccgtctgtac
    57301 cccgtcgaag tggttgagag ccccttctca caaacgtccg ccagctccgc accccgccag
    57361 cattgaaatg ccctttggca acctggctgc catattgcgt gatattgtct cggtcgcaat
    57421 cttacagcca ataagccaca ggtctcgtag atcaggcccg gccgcggaac ttggcggatc
    57481 ccttgtagtg ggaccacggg ttgaacgact tccagtcgaa tgcaccagca gacggagtgg
    57541 ctgcggccga gcttgcgaca gcggacgaag aagttgaaga cgaagacgaa gacgaagaag
    57601 aggatgcgct gctgctgctg ctgctgctgc tgctgaagac agcatccccg ataggggtgt
    57661 cggcaatatc agtcttgatc tggctggcac tgtccgtcca gaggttgaga ccattgaaga
    57721 gtgtcatggt gtcctcgtag acgccaggga tctggtaagt ggtggcaggg gtgccactac
    57781 cggagccaga gactttaatt tgcgcgcagc tacagcccgg tcagacttgg tcacttcaaa
    57841 aggagcctcc actgcaccta cctgtagaaa aactccgcct cgttgttctg agctccgtga
    57901 agaccgacgt gctcggctcg gacgaggtac tctccggcag gagtatctgc gggaatctga
    57961 aactcaaact gcgacatgcc ataggcgcac caagcatctg tagtcaaatc gccgctttcg
    58021 tcacaaagag tcacttcata gaccttgaac cagtcaccat cgccctcgta ttcctggaca
    58081 tttccagtcg gtgcctttga catgtctata acgaaagcag tggtcagtaa acccaaaact
    58141 tcgggaactt gatacaacag agagccggaa gtaagaaaaa aaaaggtcta gaatgctgga
    58201 cttacaaact tggccaggtc caggatgagc gatgctgcca tcgtaaaaga gcttcattgc
    58261 gatggtgtca cctgcagcaa catccgccac ctcggtcttg gcagcattgc tgaatgatcc
    58321 caggttgcag cggaaatcag tgtcgctagg agtgaggttg tcgtaggtgt tggtccactt
    58381 ggttggcata tagttggttg cacgagtagt ctgacgaatg tattgccaat cgttcgaggc
    58441 cacaccattc agaacgagct tgctgaagat gtagtgagcg tcagcagagc gagccaggac
    58501 ggcagccgcg gtggcaacaa aggcagcaga atgcttcata ttggcacaga ttgaaaagaa
    58561 gcctggagga gcggaaatat agaagaaaag aacgaacgac taccccaggt aggcctgaaa
    58621 caatttaaag aatgaaaaga gagacggagg atgatatgta caagattcga gaaaaaaaaa
    58681 gtcgcctgtg tgaatccgcc atgatatata tgtagatgtc ttccgcaaag tcatcgccaa
    58741 gtcatctccg catccctcct cgtggtgttt tgaattgagc cagcttcgtc atgcgtattc
    58801 tgtaaaagcc ggcgctaggc cagcgataac gttagaaata aagtgtgaga gtcaattgaa
    58861 gttatccaag gatacgaggg cggggctata tgcaggggga gctcagtttg tatgaacgag
    58921 tcccaccaaa gtttccccat gaacgcgtgt acgcccccat aagtctctag cctggcactg
    58981 ttcgtgaggc cacttttgac cccaggatgg acgccgttat attgcagaac attccaatcc
    59041 tttgctcttc ttagtgccaa ttgtgtataa tttaaaaagt cttacttcat acgcgtattt
    59101 cctatcacat tcttgtacta ccggcctgcc tggagaggca cctaaggttc gcacattgat
    59161 cagccgaccc gccctgcacc tcactcgcgt tacctgaacc ccacatcgcc taacttagtc
    59221 tgatctgtag tacacgagta agaattaatt atgctaaata gcaagttgtt cggctgtcat
    59281 tgagtgacac tgctgatgaa gccatcactg actcaagaag gtgaatttaa atgcaacgag
    59341 caggcttagc taacagggag gacaacttct gtataagtaa gtaggctttc caagttagac
    59401 aaacccctta cctatatatg tagtcaccaa atgcacgtgt aagttgcgat atgtcacgtt
    59461 agatttctag tattccacaa tgcctcataa gatgcctctt gacacgaata ccagctgcag
    59521 gagaatgagt cattgattga atatcaacct agcctatccg aacgtcctgc ggcaaaatct
    59581 catcaaggaa ttggccaaca cagcagtttt cgtcaacagc ttccatcatc ctagtcagaa
    59641 ggttcttgaa cttggacagc agctctcgga ctttctcgct agcgatgaat ctttcgtcga
    59701 aatagatagt ccacacaatc ttgtcatcgt acaggtccac attgattccg aaagggtcat
    59761 cgcaactggc atgagatccc tggtattcga gtcccaggcg gtcgtacgaa ctcagggcgt
    59821 ttgggttgat attcatattg atagcgtggc ggtagaagtg tcgaaaggct gccatttctc
    59881 tcaactccaa ccatcccaga tgttcgtgcg gcagcatctc ttgctgcgcc agttgcgctt
    59941 ctcgcaagag atctagtaag ctctggtcct tattgaaacg gatgcgtacc ggaagaaaca
    60001 gagtcgttgg gccgatcagg tcctggatac cctcgacagg cagattgcgg cccgagcgat
    60061 cggagtagag gattacatca tggcagccaa gttcatgagc gagcactagg ccacctgcca
    60121 cttcgatgat ggttggcaag gtagcttcag tcccttgaaa cttaggaata ttcatagtag
    60181 ttgattcctc cttcaagttc atcttatagc agttctcggg aacgtccagt aacggctttg
    60241 tccgtacatt tgctagatat ccggtccagt actctagagc cgcttgcttg tttgcagtca
    60301 tcaggtactt gataaaccca ttcattgttg gtggtttcgt gtcgggcacc tcatcaaagt
    60361 aggccgtctc cagttccttg aatagcattt ggcgcgcgaa cccgtcataa atgaaatgtt
    60421 ggagggtgat tatgaaatat ctcgttcctg atttgatgtc gtccacaata gcaagccgaa
    60481 gaaggtcatc gccgaaggtc atattctcct gccgatctag cataaggtat tgttcaagtt
    60541 catcgctgaa tctccagcgc aagtctcgcg gtggcttcaa gatcgcctgt ataacgccgc
    60601 agtctgtgtt gacggctctg gttcggagtg tttgatgtcg tgtaactgca cgatgccata
    60661 ctagttgaaa cttttcaata tttattgtcg gcggcagcgt gtatgtggcc tgagattgcc
    60721 agtcccaggg gccgttaata ttcctcttag cttctggata accggtgacg tagtgcagct
    60781 gcatcgcatg ggcaggaaga atatcttcga tctctgtaac accaacacga cattgagacg
    60841 cagcttggcg tagcactcta tctaaatcaa cgtcaggaaa taatgaaaac ggcggaattg
    60901 ttgtggtgat agcattttct ttggctaaca ttgccatctc acggaggatc ggtctcttga
    60961 agatatcgct cactgtcaat gtcaagccct gtcttctcgc tattgacaca agtcgcatag
    61021 ctgaaacact tccaccgccg agaaggaaga aatggtcgcc ggcattgata atttctgtat
    61081 gaagattaaa aagctctctc cacatcgtgg caagtttctt ctctttgggt gttgagggtc
    61141 gtggactggt cttgatgcca ccctttggta actgttggag ctcgcggttt tcctgctctg
    61201 caattcgtcg gtgccaataa gcgatttcgg actggtttcc gcgggaaagc tcttgtaggt
    61261 ggccaacagt atcggttgaa gtgctcttga aaatactctg caggatgttt tccatcaacg
    61321 caagcatctt cctgacttga tcctcgccca ggatctgatg atcgaacgtg gcacgaaatt
    61381 caacgttgcc cttaaccagt tcacattcca ttaccagcgc gaagtccata acgggaaagg
    61441 aatagctccg tcccatcaag agcttttgag acccatgagg gcgattggca gactgcacca
    61501 ccagtaaggt tctaaacttg caagccgcga cagcatcatc gctaagagct ctgatatttt
    61561 gcagtccaaa ttgagcatgc ggtaggatcc tcagatactg cgattgaata ccagcgagca
    61621 attctgaaac tctttgtttt gatgagaaac gtactctgaa aggaattgtg gtcactgttg
    61681 gtcctggaat ctgatcaatc ccaggaagtg gtgcagcccg tccattcagc gtgacgcccg
    61741 tgatgacatc gttggtgttt gagtagaggc ctatcaagat gaaccaggct gcctgtatca
    61801 tggtggctgg agttgcattg ccacgttttt ccaagcgaac cctgtgctga atttccgcat
    61861 ccgcatggga ctccaggtgg tgcaaaatac ggctcgaccg ctggactttc ggcacgtaac
    61921 tggcatgcgg taggggtggg aatgtcggtc ttggcgcatc agcaagtcct tccttccaga
    61981 atgtctcacc agttgaggta ctttggttcc caatgtatct aataaagcga ttgaaccttg
    62041 ggattttcga caaagacgag gtgtctccaa agtacgcctg ctccactagg atgacaacgt
    62101 ctgattcgga ccatccatca ataaacgcat ggtgcacgtt ccaaacgagg aagtaatgct
    62161 gggaccgtgt ctgatgcacc acagaatgac gagacattgc ttctcctacg ttcatctgaa
    62221 gacccttttc ggcaaccaaa aaatctgcga ggtccgcttc aacaactttc catctgaggg
    62281 gctctctgac aacgacctgc aatagagcag acttatagtc gaaaactctg gttctgagaa
    62341 cttgtatact tttcgaaaca gcctcccatg cagcttgaag cctgtctata tctacaagtt
    62401 ctggtagttg atatacgaac tgtaagatat aagtacctgg gtccttcatg gacaaagcga
    62461 tgagcccttc ttgcattggc gaacatgggt atatgtcttc aatggcgtct atagaaacca
    62521 aacactgctg agctgcttct tgacgtacga gtgtggtagg ccccaaatcc tcaagcaacg
    62581 agaatggtgc tggatcgatc aggtcctggt cttcgaccac acaggtaccg gaattcgacg
    62641 ccatctcacg caggatcgga tacttgaaga cacgttccag actcaggtca aatccactcg
    62701 agcgtgctgt ggcgatcagt ttgatggcca agacagaatc ccctcctagt gaaaagaaat
    62761 cgtcctctga ttcaattgag gcttctgata tgccaaagat atcggcccac atccgccgaa
    62821 tattcctctc ttgctccgat acgtgttcta ttgtatcatc ttgtgtgcgt ttggatacag
    62881 gattggcaaa agtactgaag tccttgattg aaaagtctgc agctgccgtc cggattttct
    62941 ttctgtcaac ctttcgtgag attgtgtaag gcaagtcgct cactggaacc cagacggaag
    63001 gaatggcgta tgctggtaaa agcttcctta tttcatcctt aactttagct gtcatgccgg
    63061 agaaccgggc ttgtgctggt tcggacgtag ctatctccat actttggtta ccccactcga
    63121 aggagccata attgaggctg ttatcgaaac aaaggaaagc aaccaggtgt ttcaaagcca
    63181 gttctcgaaa cgtgacagcc tcgacaacaa catggcggga atgtaagtcg agctcatgga
    63241 ggcacttgct cagtatcttt tctacttctt caagctccag cctctgtcca cggattttca
    63301 cctggttatc caatctgccc acgtaagtga tacggccgtc ttcttgatac tttgccaaat
    63361 cgcctgttcg gtatagacgt ctttttctgc tggcggcgaa agacttcggc atccactgtg
    63421 gattctcaat aaactgtgcc atagttttct cagggtcgtg aagatatcct ctaccaacca
    63481 atggaccctc aacgaggagc tcgccgattt cgtcgatagc tgcaagttcg tctgcattat
    63541 cccgtttcac gatccatccg cgagctgcaa ctggtcttcc aatttctcca ggagcaatgt
    63601 gatgatcagt agcatcagtg gtgaaacaga taacacagca ctcagtcggt ccataaacaa
    63661 ggatcagctt taatctctgt gcccacttcc caaccagtga agacgaaggg ctttcccccc
    63721 caaacatcaa cgttttcagg ctcgaaacct catcgataga cagacttgaa gctaatgatg
    63781 gagtgaactt ggcgtgggta acctgcattc gtttcatggc gtctatgata gcattactgc
    63841 gctcccactc agacggaatg cagacaacgc caccatgcac cagcgtggca aagatatcag
    63901 tgagacaggc gtcgaatgcg taggacgcga attgaaaaac tctcgagtga ttgttgtacc
    63961 ctaacctctc accgacgtat gtggaagtag tagcaagttg ggcatgctca atgatgactc
    64021 ccttaggcgt tcccgtactt ccagaagtga agattgtata cgctgctgtg ctgatatcga
    64081 cttgtggcag agatgctgct gccactgaag cagccatact tgtttcactt accacgaaag
    64141 tatcccccac caaagactct gcaatttcga tacagtctgg cgaggccatg gcgaacaccg
    64201 cgagggtctg ctcgacgata gcccgaagcc ttcctagggg ctgagatggg tcgagcatga
    64261 caaatgtacc gccggctttc aaaacagcca acacgctaac tatcatccat ttcgattttt
    64321 cgaaaaccaa aggcacgatg aactcaactc cagatgcctt tgacaaaacg tgactcgcta
    64381 gcaagtttga aagctcatca agatcactat atgaaagttc gccatcccat gaacacacgg
    64441 ctagatcatt tgggtgcttg cccgactgca atgtgatcag atggtgcact gggcggtcga
    64501 tggggtccaa aagttctggg taccagtcga gtacttggtg aaacatttcg gagccctgcg
    64561 acgcagtgac tttcgacatc gttctagtgg tattgtgcgt tctgtggcaa gctggagtgt
    64621 tgaattctaa gactgatgaa atggagcgtt gtcgtcatgc aggtatacgg tttctcattg
    64681 aggctgtatc aaacgcactt gaatttgcat gacgatagac tttcataggg aagtggaaca
    64741 attactgtag atttggtttt agattgttgt atttgccccc atgcggtcgt atgcaatcct
    64801 actggtcttg gcaagcgagc gggctccgtc tgtggatgga aacgcttcaa ggttactgct
    64861 tacctgtcgg actcgtaagg attagcaggg ggaacttccg cactgtaccc gctaaatgcg
    64921 gccgttaacc cctcatggca cccaactgtg catagacgaa agggtcttcg gagtacggag
    64981 tacaatcgat ggatcagctc actttcagct ttatcacgta aaccatactg ttttggggag
    65041 tccgaactat ggacactcat cattgatcac actgaccagt gtcttcggat acgagatctt
    65101 agcccatact gtcattggtg aacattacga tttaaacata gaagccgtag atgattatgg
    65161 gaaagagtac cacccgcctc taccgcccat tcgcagcact gcagaatcta tcgctgcgct
    65221 ctgcctccta tgcgccacaa ttgtccaaaa cgactttcgt ccattacagc tagcgttctt
    65281 ggagcaccag tctcgacgac agtgccctgg tccatgatga ccacagtgtc gaagtttata
    65341 accatctcca gccggtgact taccatgaca atggtataat cttggaactc tcccatgatc
    65401 acttgttgaa tggaacggtc tgtatcttgg tccacactgg agctcacctc atccaggagt
    65461 aatattccgc caacagtctt ctcgcgtgta ggccccgggc tctccgcgag cccacgcagg
    65521 cggattctgt gacgtagaac agcgcgtgct agattgaaaa gttgcttctg cccttgcgat
    65581 agctcactcg gtaataagct ttgagccaag cctccccttt gactgaagag accccacaat
    65641 ccaaccagtt ccagcacggt tcgacattcg ccttcgttgg aagctttgtg aggatccatg
    65701 ttttccataa ctgttgaccc atctggtagg aataccggtt gctgtgggat cgcaatgatg
    65761 cgttcacgca gtgtagcccg gtcaatattg tgtagcggga ggccatctat gacgatgctt
    65821 ccagagcatg acggaatggg gtcgagcagc ttgagcagga gcataatggt agaagatttc
    65881 ccgctcagtt aatgtcagcg tatgtgtaac acactatggc gaggtctcac ctgccgcttc
    65941 ggccgcagat tgcgaccttc tcacccggtc ggatggaaag agtcatgttt ctgatagcca
    66001 agttcgcgga tgaccaaccc acctcttcct gttctccatt tgtaggcgta catcgagtgg
    66061 ccctacctga gttagaagat gcagtgaccc gtttggtcca tgaaaatacg tacgcgtacg
    66121 acgcagagat atcgttgatc tctatgctgc cactgagagg ccaatcgctt gatggtgtct
    66181 gatcctctat ttccgtagtt tctggcctga ccttctcgct gaaattcttc aatcggctga
    66241 cagcaccgat agaagtctct aactgagtaa accagcggat tatatagttg agaatatctc
    66301 caaatgtcat caatgtaacc aggctggcgc ctgtgagagc agtatttgac cttagctgtg
    66361 tggacattgc cactacagcg acggcaagaa cagtcaccac gcactggaga gagaacaata
    66421 gccaccgttg cactattgct aagaggtagg tcggtcgttg tgatgtatcc aacaggtgag
    66481 tgttgatgtg gatgccctcc tgtgtccacc caaaggcgcg aaacgttgca agccccttca
    66541 tggtgtctaa gaaattggtg ctgtcctacg ttaatatgta cttgcaactc agggttgata
    66601 acctactaaa gcggactctt tgcttcaaga tctagaagtc gcagctgtcg agaagtcctc
    66661 aagtagaact tttggattcc gtagagcact ataaacaaga aaggatatgt gatagcaagg
    66721 taaggcgatg aagacgcaat gactgctgcc atccccaacg cgttgcagat gtctagagcc
    66781 aggtttgtca ctgcaatcgg aagttcgtgg tcgatcaagg tcatatcctg ggagaacatg
    66841 tttgtgacga gtccggtgtc tgttgtgccg aaaaacgtca acggagcgcc gatcattgtt
    66901 cgcaaagctg cctgatgtag cttcgaccca gataactgga tcatggacgt gaagcaaatc
    66961 aggaatacaa agaacattga cagaacatat gttgtctgaa aaagagcgta caggccaata
    67021 taaaagctat tcgaccgtcg aggatgggtt gaggatacgt cttcagacca gaatttgagc
    67081 cagacattgc cccagttgta gaagaatccc cagcccaaac cgaaaacaat gaaggcaatg
    67141 aatgatctcg ttccgagagt ggagaaatag tatcggtata ccgtggggtc accgttcatg
    67201 cggttctggc cttccatttc aattgacgct ggtgcatccg ttgaggcagc tggtatatca
    67261 gacagatgat cattgcgctt cagctgctga ttgaacggct cgcggtcctg gtacccactg
    67321 ttatactgag tctcgagatc atgaatatag aactgtttgg acatgatgtc acgaggattt
    67381 ccctgctcca tgatagttcc atttgcgttt aaggcgacga cgtgatctgc gaatggcatg
    67441 tacttgatgt tatgtgtaca taacagcacg gtcgcatttc tacgcttgag gtaaccgtcg
    67501 acaccaaaaa tgttgcggaa cactcgatct gctgtctctg catccaatcc actcaaaatg
    67561 tcgtcaatga tgaagaagtc ggtatcgaga tataatgctc ttgccattga gactcgttgc
    67621 ctctgtcctc cactcaaagc caccccatca ctgccaatct gtgtcagatc acccaatggt
    67681 aaatcagaca agtcttgatc aagggcagcg gcgatgacta cctcctggta tctctgtgcg
    67741 tcgaagtggg aagcgccaat tatatttttg cggatggtgg tattggtcaa atatggcgac
    67801 tgatcacaat atcccacctt tcttgacagc acgcccgatg cagcaacaat ggtcccgtca
    67861 aagaatggtg tctctcctag aattgcatgg cataaggttg atttgccgga cccaatgggt
    67921 ccgacaatca ttgtgagact gccgcgaagc aaaccaagat tgatgcatga cagtactggc
    67981 ttgtctggtg cccaaccaaa ctgaccatga cgaatatcaa ttaggtagtc tgacgtatct
    68041 tcaatgttgt cagccttaga gcaattttcc aagtctggtt tccctgagcg cagtgctgtt
    68101 tctatccggt aatcgttcca tggctcaagg tccaagaatg tttgaatcct gtctaagcac
    68161 gcgaatgcag cgattaggtt gggtgtattc tgaaacaagt agcctaacgg gtccgccagg
    68221 agcaagatat atgacatcga ggtgaatata gtcgagacgt ctaagatccg ggatgtgaat
    68281 gcaaaagtca tcacggggca gagtgctgtg ggaacgtaac cgaaggtgac gacgagaacg
    68341 tatataattc ggaacttgga cgcggtctcc aactcttcaa cacgcatttg ttgaatcaaa
    68401 cgttcgaccg gccttgcaag gccggatatc ttcagatgct tcatgtgcgc gactatgctg
    68461 gcagtgagtc caactcgttt ctgaatcttg cgcatccagg ccatctgcct ttggcccgtg
    68521 aacctgttcg tgtacgcacc agcaacgatg caacagatga ctaccacgag tggtgcggca
    68581 aaggccgtcc ccaactgacg ttcgagcagc cagcttgcca gcgcgacctc gatcatattg
    68641 gcccaaaact cgtggagatt caggaaaccc agtcgtatgc gctcaacatc agaactcatc
    68701 aacgtaatag cagcagcatc gctggccgct gacaaccttg actcagtggt cttcttataa
    68761 atggcactca ccaggcaacc acgggacatg cagagagccc gctcgtggag ataccagtag
    68821 aatgaagttg aactagctat gccaagatag atcagaacag tagcagcaat caacccgagc
    68881 ccaaggttct ttgattcctt gtcttcttgc cgttgtagga agtcgagtaa ggtgcgcatg
    68941 aggaatggct ggcagaattt gaaggtaagc aacgctagtc ttgggccgac gggcagcaag
    69001 attggggttc taagggtctg taaaagggcc tttgcgaggt cggtaccatt ttttcgtttg
    69061 ctggattttc gttcatttga gtcacaggag ctcgttgatt ctagaaatcg ctgttgcagt
    69121 gcctcggttg ccatgctttg gtcgaggggg aagagatccc ctacctgtag aactctcttg
    69181 tatccagcga agaacagttg attgagccaa aagaacgctc caagcccaaa taggccagtc
    69241 agttcttccg gactgtgctt ctctgcattc caacttatcc atcgcgcttt gctctgggcc
    69301 tcgagcagca gcagagcagc tttgaggaca gtagacacag tccaaacctg tgggagatag
    69361 tctcggccct ggtcgctagt tgcaagccaa accgttcttg tttgagcaat atcaagaaga
    69421 agcgtcagaa gcaggtagcc cgtcaatagc atcgacggtc ttggggctcg catttgttcc
    69481 aagactgata gcgcgacagt acagagacca gccacgaagg tgagtgaggc agaggctacc
    69541 gacaaggatc gcaaccaagt ataattggca cttaacacaa gaaggctcag ctgcagagca
    69601 gtatatgcca atgcaacaat ctgtgtcaag gttagagagt gcagatcgaa agacgtgaat
    69661 ccataccagc ttcaatattt tcaatgttgc gttttgtacg atggaaggcc tcctaatcaa
    69721 gtatgctgct cggagcagtg agaagacgat aaacaaagcg gcaggtaata ttgacaagat
    69781 ggctttctca aaggtgatgg taaaatcgaa atcatctcga caacccagga ccgacggccc
    69841 aaacgtggca tccccatcgc attccgagaa gtccataaag gctaatgtga cttttgttca
    69901 aacgcgtcgt atgtgaagac gtatgaatcc cacatatttg aaagctgtac agcaatgaaa
    69961 ctctgaatcc aacggcggtc gctcacacta agccgtgaaa ttgccgtaga aggagaccgc
    70021 gttttactat tgggggggag gggggttcga ccccactatg ggcttatcaa gtacacctgt
    70081 cgctaactcc ttcaggattg gacatgctaa aggatccgat ggcctgggat taaggcataa
    70141 ctttacagtg atgttgagcg agccaagcag gtattaagac tcgaagatct agtgtactgg
    70201 ccattgatac acccagcggg acgggtggtg gcctaggatg ggacatgatg tcgagttggt
    70261 tgagcttccg acataccttc gatggcaggt ctaaacctct ggtcgacccg atcctctcga
    70321 gccccgacaa gcgcgtttag atgcggggat tcgtacttca cactgtatgc tccttctcgc
    70381 aggttacacg tcaagtcgga aggaaggcgg ccgcttcatt ccgtgaattg gagcccagag
    70441 ttgcgcggcc taagcgccgc cgcccccccc cccccctctt aacgtctgtt agagaatgtc
    70501 ggcgcagttc aacgttggtc caactcctac tgtccaacat cgtccagatg aaagtgcaaa
    70561 tgggagtaac aaccaccatg atcttataca atgatcaatt agtatatatt gcagcgcgat
    70621 gtccacaccc aacctttccc tggatatgaa tggtcatcag gccgtcaaat ctcgtaatgt
    70681 gacgacaggt tgattccaaa tcagagctac cgagtaatgg tcttatctct gcctcgcaga
    70741 ccagttacag tagcgtcctc aatcatctgt atggtctatg tactccgggc ttgaagatgt
    70801 ggcctttgaa accagtctct tccctcgaaa gagatcatcg ttgctgaatc cgctaggaac
    70861 gtaaggcgga gaaaatttga ctgttgctgc agggaagcct cggctgtcat ggagctctta
    70921 acaggccgtc ttcttcagca ttgatgtcct ttctgctgcc ttctgggacg cgattccctt
    70981 tggcgggcgg ccgcgagggc gtttcagggc cgtctctgca ccttgatctg atttcctctt
    71041 tttgcttgag ctttttgcac ttaacttctg ctgccattct tggtatttaa agtgagcttg
    71101 ctttttgatg ggctactccg gtagccattc acgtatatct tcccgtggat cgaagacgct
    71161 ccttaagtta gcttgataag ccctaacaat agcttcctca gccgggttta tgtcgatgaa
    71221 agtcgaaggc cgaaatgaga ccctcagctc cctagaaata tgatcatcgc ctctttccgc
    71281 gtgaacatcc tcgattagct ccgggttatc gacacgaaaa ctatcggcac aggaattttt
    71341 ctgatctgcc gcggcacgca gagtctgtac accagcagag gagctgcaag ggtacgaaca
    71401 aacttcccgg aaaagtgagc gtaacgccag tcaaaatagg tctcggtcca gttccgaaac
    71461 tttcgaactt ccatctcctt ttcccagttg tttttcttgg cccacctttg taacaagtcc
    71521 tgcgatgctg ctctgggttg tattcagact ttcaggaact tgagaagtcg aagccgtgat
    71581 gctatctgcc aagtggttgt aagacgcgtg ccttcaatct actggttacc agtcacgtgc
    71641 tgcggtccaa tcaaatgctt gcagctgaga tggtctgatc gcgacggaga tctccttaac
    71701 tgaacaagat tcatttgttg aaaccctgca tagcattttt gatactatcc agccactctc
    71761 aaaacctgac ttcctcggca agcggggaag atcgaacgtt ttggattaga gcaagtgtgc
    71821 aagtagcctc ccctccgccc taggctgatt tattgatact ccaagatccc cctccccttc
    71881 tttttttcca aaatcgtagt ttacacagtt tcagaaacgt ggtatttgtt acggccacga
    71941 ttttcgaaga aattttgaaa aactcatatg gcagaagctt ccgcatgtac atatagcata
    72001 taaaatttga aatatgccat tgaaagtccc agtctacctc caactgacaa accagcattc
    72061 ccgatttggg ccaagttggg tgactaaaac agttatcatt catctccata cgctacggct
    72121 tgttcgtgaa gggcactgca accttcaggt ggtatacttc gccagctttg atcccaccaa
    72181 aatgagctcc tggtagcgtg tctccctcat gggaaacagt cacgcgctgg acatctttgt
    72241 cgcggcggat gtctaggtaa aatgtggccc cgcggaacag tcgagtgact ttcatcccgt
    72301 cccaagctga aggtagttgg gggcagatgg ataaaccgtt gggatcacca cgcaggccac
    72361 acagtccttc aacgaaggaa cggtaaaccc acgacacggt tccggtattg aacaattggc
    72421 tcgagcgccc tgcggtgcgt ggatattcgt gccatcctcc tcggtagtag ttcgggatgt
    72481 atataggtaa ctgtccccgt tggacataat cgtcttcact tggacctggt atcatctggc
    72541 gcaatattct gtacgctctg tcgctttcgc cgattgagta taaactgtgg acatagaatg
    72601 ctcctgcgtg gttgtacaca gacccattct ccccttgccc gggatatttc tgggttacgc
    72661 ggccgatatc ctcgcgcatg cccgtgaaag gaggtgcaaa catcagcacg ccataaggtg
    72721 tgcccaactg ccgatcgatt tgagggagca tcttgccaat tttctcggga gaagcagccc
    72781 ccccaaggat agaccaggcc tgcgggttga gccagatcct gccttccggg tcgtctttta
    72841 cgccaaacac aacatcgtcg tccgtaatgc cacgcgcaaa ccagtcgcca ttccataaat
    72901 gtctgtctgc cgcatcgttg acatccttgg ccccagcacg gtaacgtgag gatgatggct
    72961 tatcgccctg ttgctcacaa atagtagccc agatattcag ggcgtatgcg gttgctacgg
    73021 tcaaccagcc ggatactccc ttgcctttcc agcctgccat gttcataggg tcgcaccaat
    73081 ctccttgggc aatgaaactc agaccacgat ggtcccgcgc ttgctttgat aataaccagt
    73141 ccatggcgcg actcagccgc tcaaacacgg tgaatttatc tccgttctgc gtctgtaccg
    73201 ggatacttag tagctcgtag tctgctgttt cggccaagta cacttccaaa gcaatcggaa
    73261 gccaaacgca atggtcggtg tgagggatct ggttgatgta cttcagctca gcgccctcga
    73321 ctaagatgat accgtctggc atagatccag aggattcttg ctgggagagt gccgtaatga
    73381 tggctttttt ggccacctct ggtttgatga agctcattcc catgttgtct tgcatatagt
    73441 ttcgggtctg tgggtcggta gtaaggcgat tcacgtcccc atggtaatat acctgacggg
    73501 ccatccagtt gttgacaaag ttgtccagat ccttgtcagg agtctcaatt cgaacacagc
    73561 cgctgccctt ctcgatgtaa gaggcgtagt catcagcaac cttggagaat ccttctttac
    73621 tcaagtactt gtctcgcatt tcgataattt ctgcatcatc gagcgcaggc ccaaataaga
    73681 agcagtactc gcgctcttca ttgggctgca ggtccagacg atactgtacc gcagcgactg
    73741 gagtttcata gcgggcatcc cccttccgta gggttggctc tgataagcca gagggattgt
    73801 gcaaaccacc gtcgccctca aatgcatgtt ggttgacctc ccaagagtct ggctcggttc
    73861 gacacaggaa ataggtcttg tccttgagta gcttgatctt agaatagtcc tgaggctttt
    73921 ggtaaggtgt aatgctgctt gcaactatac cgcccagatc ctggcgatat tcaccctcct
    73981 gattcatcca tgacatatat ccgatggtga aataaggata cacactaatc ttgcgacgtc
    74041 gttctgaaat gttttggacc ttgatcgtcc aaagttcagc tacatcattt gttggtagac
    74101 caaacttcat ctcgacccgg attccgagat tctccacgtt ccatgagatg tcgctcttgc
    74161 caacggagaa ggcaaaccga tccagcgaag tcctgaccgg ctcataaggt gccgagaaaa
    74221 tttcgtctgt ttcttcgtcc ttgacataga cgaaacggcc ggggtggtgg gtgtagtaat
    74281 tctgctcagg ttgcatgaaa gtcttcgcct ccagattcgg cgcatgggaa tacttggcgg
    74341 gctcgggctg catgaattgt gcgacggcat atccacgaca cgtcatttgg atcatcatct
    74401 tttgattcca taggaatcca cccgctttgg gcattgccgt tgggctggtg agctcgtacc
    74461 gctcgccatc gtgtgttgga ccgagcatct tcgggttccg gtgcgattcc actggcttgg
    74521 tagtccgaac ctcccgagcc gccggcctgg gcatgcggca ggtatgtcgc gcattatata
    74581 tcatgcgcaa ctctcagcgg taagcggtga aggtggctca cccgaatacc caaatttagc
    74641 ctaatctcat gccgagcccc ggacccttgg tcgaaccacc ggcggcagac tgaaccccag
    74701 accggcttca gcactgcttg acggcttccc agcattatcc ccaatgcgag gctttggtct
    74761 tgttggtgca gtcccagcat agctatgtat cgagcacact tggatgatga aaacaaagcg
    74821 attaatgttt ttacttcaac tttgacatct caagctgttg aatgccaaga aatacaagat
    74881 gtggagtacc gtggggcttt acagatctgt ggaaatgctg gggtaacgga ttgacgccaa
    74941 agtagaagat cagcgcttgc accaaattgc agcaccgtct gcacgctaac cttcaattcg
    75001 aaggccgccc agggtaaatg gtctatctgt tcacactctc tggcgctact ttggcgatat
    75061 ctatcaactt caagaatgct tatcacactg tctagagatt acaaatatgt aaatgcaggc
    75121 gatataccta tcagcattgg cgcacctgct aagtgtataa gtcttcagac gcaagatcaa
    75181 tgatcaaaat cgaggttctc cagctggtct tgctagtctt gtgctgttct gattgtcaaa
    75241 tgatcacgat tttgcccata caagtcatct cccatttcag cggttagtag taagttggga
    75301 actactggca cttaatgccg ccacccttgc ggctctaccc ttctctttca cgtcctcgtt
    75361 cctctccctc aattttctca gaagcacctg tagctcgagt gccggttcct tcccttgcat
    75421 cgcatccatt acccttgctg tttctgcagc cacactgccg cctcgattac caagacctcc
    75481 accaagtgca gtgaaacccc gtcctccggt gaccaaatgc tccatcatgg ccaaagacat
    75541 cattatcgct ccgttgcgtg caggaatctg gattggcatg atgccgaagg tagtctgctt
    75601 ccaagagtta gccccgcgcc ggagcaggac tttcaatgtc tccgggaaat cggcgccgaa
    75661 aacgaggagg tgatgcaatg gtgtaaggcc gtggagatcg gggtcattta gcacggggat
    75721 aaacggtctg tgggacttgg agagggatga caggatacgc gacggagaag cagtatagtg
    75781 cgggaggagc ttgtagagga ggcgctgcat gttctcatcc tgagacgata ccggcttatt
    75841 ggtgctacca tcttggtgat tagagccgag gagaagatgc aatggtgtgt ctacattcgt
    75901 gttagtggag cataagaacg tgttgctgcc ggctaggtat tacctccgac taagtccttt
    75961 tgttgtagta attgcctcag cttgtctggc gacgatttct gaatgtggtc aacgagagtc
    76021 tcgaagccac gtttgttcgc tggcagtgca gcgcggtgaa ggacattctg cccgaaaaac
    76081 tgggttgaaa gtggttgcgc cccatgagcc aagagtagtt tgataatgga cgggttgctt
    76141 ttggtggctg cttcatgcag tgcagtttcg cccaacttgt ttggggtctc aactaatgtt
    76201 tttcgagtat catctggcag gctcagaaga tacttgcaaa taccatagct gttggcgaat
    76261 gcggaaatgt acagcagggt gcccccttca gttgggtcac agaccaacgg gttggcgccg
    76321 taatcctcaa tcagaagacg gaccaataaa aggcggttgt ggtagacagc ccagaatagt
    76381 ggtgtcaatc caggttgttc aggacttact gcttccactg agactccctg ttggagtaga
    76441 attttggcaa tctgaagttg atagtgtatg tcgcctggtt ttggtacaca tttgatgcta
    76501 tccctcttta gccctagata gtgtctttca tgtacacgat ccttcgcttg tatgccaaag
    76561 agtttacgac aagtactgac gagggctggc tgatataact gtagctggtt ccggtgcggc
    76621 ttgccgttgt atacaaggag cgcgacgaca aactcaaggc gccttaaacc ggctgcaatg
    76681 agtagtgtat cgtgtatgcc ttcatcgaga gtagcaccag aatgtccttg ggcgatttct
    76741 aaaataccga caaatctgcg actcaacagt aagtttggac cttctgtctt cataggtgtc
    76801 tcacggaaga gaaggaagat ggggaatagg aaactcacaa gctccagttc ctctgaatca
    76861 caactctctg gagggccttg cttgtcaaca aaatcgaatt gaatgttttc tgtgccctgt
    76921 cgcggttgtt ctcgtttctc attagaggta tcaggtgatt gagccaatga agagtctcgc
    76981 ggtgaccctc tatcaagaaa gcctccaagt tttcttcact gaacaatggg agcacattag
    77041 ccccaagatc cacaagcgca ctgactgtct gcatgttatg gcggaggaat gctgcttgca
    77101 gagcggtgcc atatactaca agggtatccg cttctttctc gatgtcaatc ttgtgtctca
    77161 gtaccagatc tcgaatgaga tctcctgtgc cgtacaaagc cgcctcgtga agcgcatctt
    77221 ccgctaatgg gtcaccgcgc aagctacctg tgccttcgcg gaatttctca tatgtcgtct
    77281 cttttgctgt gactatagtt gcccatttat cgtttatcag gatttggtcg tgaggtgaat
    77341 gagttgatcc cagtacatca tgaacaaacg catcgtgtaa gatctccagg tcatacttcg
    77401 tcgtgaatgc cgaagaaatt tcagagaatg atgacctaag ctgcctttcg aaggtacctg
    77461 ttgaagtgta gcattccagg tcgctgaaga tttgtttgct agtaagtgat tgcagcagcc
    77521 actttatatg agttgtccta tccagagcaa cggctctaga atcgcggata catctgtaga
    77581 gatagttgac acgtccgtgg tcattgccat acttgccggc ttcaaggcag tgttgtaggg
    77641 actcatcagg gcttctccta accatctgcg ctgccaagaa ccaatgtgct tcacctttct
    77701 caatatcgga cgcatcagca tttttcaaca ctgccttgtg ctgagatatc atcatatcag
    77761 caacctcaga gggcgtgctt ttatctgcga ggtttatctt gtctcgtgag cggttggtac
    77821 taggtaggag agataatacg aacctcaatt ggacgtccac ccgaggccag gtcacggtag
    77881 acattatacc tgataccagt ctccaccagt gatgtttgtt ctatctgcct ctgcagagcc
    77941 tctatgtcgg ccttcatgtc cgctttgaga tccatgaaat gctccggcat atctatgact
    78001 gacccgtttt ccgtaattgt aattgtactc tgcgcgtaga ctctcctcct tgttctgtca
    78061 agtgtcagtg tcgtaatgat tctggcagga ctgaagtgct taccgaagct tgctgggtat
    78121 ggactcggca tagcgcggtg ctcggcgctc cggtgttgga tgaagcaggt attctaagat
    78181 ctcgacgatt gacaagatgg catcatcatc gtcaaaatct ggtttgagct cctgctcaaa
    78241 catgaaagct tcctaatcgg cgaatcagtc aatccctatg caatacgtgt gagatagcga
    78301 actcacatat ttatgggtct ctcgtagatt tgctagtttc tcgagcaaag ttccgtgctc
    78361 ttttgctcgc gttatgtccg ccgaggccac ccctgtgaat ggtagctcgc agtataggac
    78421 gttccagaaa accaacccaa gagagaaccg atcacgtaat ggactgcgag ggtttcccga
    78481 agttatttcg cggtcatcgc aacattccgg agcattccag taaggcgttc ccccaccgct
    78541 ttgcacttct ttccatgtgc gtgagaatgc gaaatctgca agcttgggta tcatatgagc
    78601 tccttccgtg ctttcgaaca tcaggatgtt gtcaggtttg aggtcgccat ggatcaaaga
    78661 aacggactaa accattcatc agtacaattt gacctgccaa tatgtcaaga gagagctaca
    78721 tgaatagcaa tcagtccctc agttatgcca gccaagactt ctgctttctg gactcccagg
    78781 agtcccggcc cttcgagtaa ttgcgttagg gttggacaag attcagatgc cctttcgaca
    78841 accagagctg gtaacccaag ctcggcccaa gtgacaccca gaagacgaac ctgtcaagtg
    78901 atgagaagtg ttgttttggt agcttgagca tatttcatct gggtatatct cacaatattt
    78961 gggtggctac ggagggttcc gtgacgaagg gcccttattt ccaaagtgaa attggctaac
    79021 accgacctct catcagctgg acgagcttgt aagctgtctg aatccggtaa cctctccgtc
    79081 cgaggtcgct tgatagcaac gactctggac tcttcatgag atgagtcagt ggtcttccag
    79141 atggattcat cgactatcat cgtctggcct gagccaagcc tattgcctgt ggcggctagg
    79201 tctgaagatg ggacaatagt cacatggcat gtctcgataa aattgaggaa agacacccac
    79261 gtgagcacga gttcactgtc ggatgcttgc tcaatcgcgt ctcttttgag ctcttcactg
    79321 ataaacgctt cctcgtcgac gaacaccgaa tcgatggagt ccatcttgtc agaggcagga
    79381 tgaggaatca cacatgcaat cgagttgaga tttcattcaa atcgatgtca aaatcatctg
    79441 gatattccat actatatggt gcacttttgc tgtttcagct ttcaggtgcg gctgaaatct
    79501 agttgcgctt gtgaccccgc tccagcgcca tgttcagctg ggctgtttta catgaatgcc
    79561 gccgagtcct ttgccatgta aactactcaa aggatctcct aaatacaccg ttgtatatca
    79621 aattcatacg ctgacccgaa aatggcggca cctgatccat ttgggacaat agtcaatgct
    79681 ataaccttgg cacagctcct caaaactaca atcatcacat tcgtcgaggc tgagaagaca
    79741 gagagatcgt tggtgaccca gcttcatctt aacgcgagca ctctagaccg ctttgtggct
    79801 acattccggc gtgtcgaggg cgcaggcttg agtcgagatg atcaatcggc cgttgctgaa
    79861 gcttgtaatc tactggaacc tgagatcttg agtatgaagg aagcatgtgc taagattcat
    79921 gcgagagact caaggtttgg aaagtacata ttgcgagcag catgggttac gtatcgaaga
    79981 cgacagattg aggcgttaac agtgcagatg aagcaatggt cggacacttt tggcgacttc
    80041 atcgcaggct tgcccaagca cgttagagac cggctcgaaa cggacgaaaa tcgagcggat
    80101 atttatgcca gtgctgacca catgagagct ctttcaaact tatttgcttc gcttgcaacc
    80161 tcagccgctt cagatgaagc gcatagattg aagagacaag cagatgaggt tgagatcatt
    80221 ggcacctccg gatccctccg ctctgctaca tataagggat ccagagtcct ggtcgaatac
    80281 aaaacatatc ggcaagggga aagcgatgaa cgcatcacat acattgctga tcaaattggc
    80341 cgtctggtca actttctaga gagggcagac ccaattacga ctggcatctt ggcctgcgct
    80401 ggatggactg aaataccgca actggatcgc ttcggaatca tcttcaagat gcctcttggt
    80461 tacaggttct tcccagattc cccaaatagg agtggtggat tggctactct taaatcgatc
    80521 attgctgaag gcgctccggc ggcttcagat cctacgaagc gaacatacag tcccaagcat
    80581 actttgaatg atcgaatgga ggttgcgagt accatagcta ctgcactgtt ctatttgcac
    80641 agttacaact gggttcatga gggagtcagc actagcaata ttataatgtt ggccgatgac
    80701 gatggagaag aagtgaacaa tagtccttcc aacaaggaat atctcggacg cccttttctt
    80761 gttgggtttg atggtgccag gtcgaatgac gggatgacct caattggtgg catcgaggag
    80821 atcggaacgg acgaaaaccg cttcacagag aatatctatc ggcatcccga ccgccaggga
    80881 gagacagctg aggatcgcct taggtaccaa atgtgccacg atcagtacag cctgggagca
    80941 gtccttctcg agatcggcat ttggatgcca ctggaaaagg agccttccgt cagaagactc
    81001 cgccagcaag attttggcag tgcgcgagaa cgccatctcg ctgtgaggca ggcgctcatc
    81061 aagttagcag agaggaggct cggaattacc tttggtcaaa ggtaccaaga cattgtgctc
    81121 aagtgcttga ctattaagag ttctgcttca tacgaactct ctgggttgct atatgatgta
    81181 gttgaaccgc tgtcaagcat gcggtcatcg ttgtctgaag tgtagaaagt gccagaaagg
    81241 atagttgact tatttggcgt gtatcgtgcg ttgtgcgctc attaaggcag taatgctcag
    81301 aagtgacata ttagtagtag ttacaaagcg tctcaataga aggctactcc atcatgtaac
    81361 ttaatataca aaccattcaa gtactagata gcgtggctag cctcagtggt ttcccactcg
    81421 agcttgaagt tggtgtaatc ccagctggca caggatatga tgatgacacc ctcaagagat
    81481 acttgactgt ttgcatatag tctgcctttt ctgttccgcc gtctattggc aacaggtggg
    81541 gtgcaacact gcctatgaac aggtgggtac tctgtgtgag tatcacgtag gtagtctcgc
    81601 tgcctctata caagatatcc tgcttatggg caacgcgaat gacaaaccct gagctttctt
    81661 atatcccatt ttcccatagc cacgataaca ctggagcaca tacattttaa tatagttcat
    81721 tgatctgggt caatagttac attaacaagt gcctcaagtt cttatgactt cgcctggcat
    81781 gggagtcctc ggagacaaca ccataccttg gcaagcttgg actcaccact agggcaagtt
    81841 tgtttaccga tcaacgtctg ttggtacact acatggccaa tcacgacaca agaaactacc
    81901 attgtccgtt tctgcttgca aatcttgatt aattttcact attaccttcc taacagcagt
    81961 gcgcgcagtg taccaatgga taaagcgaaa cgaggcaaga cgagtgtcga tcttgcacca
    82021 ccacaatgtg acgtgacgag ttccgccgca atacctgtgg ctggtgttct cttctcctct
    82081 tccccctcac tgcccatttc ccccgcaccc cccaatgact tccttccaga agctcttccg
    82141 tgcgtgtttc agatcaaaga agagtcgcgg ctgaatacca tcccatctcc aagcttctcc
    82201 gcgccagcgg gcaatgacgt cacgcatagc acccacattc cgagatgaca gcgcttctac
    82261 cttacctggt accgcgagat ctttacaggc ataatgcaac gattcggatg aaactggaaa
    82321 ggaactgtaa cggccgccgt ctaactctct gtccatgaac ttcgcggcag cgtgtcccgc
    82381 cgtcccgtcg ggcagtcaag cactttgatg ttcgcggggc cccaccagca caacttatgt
    82441 caacgtgact actgccccag cgtcacagca tatcacctcg tcccaagaca gccgtggtac
    82501 tcgtagatcc cgcagacccg cagggacctt atggcgcgat cccagatgcg accaatgtcg
    82561 acgcctcacc ctcatggatg gggtcctccc gaagaggata tagagatgtc gatcactgtg
    82621 gttcagcaca ccgcaccgcc attgtttcgt cacccagcga cgatcatgag gtggctcgca
    82681 ccaatggacg ctcgatgcgt gaagggtttc gcttgctgag gtttgactca ccatgcacca
    82741 tccggtcatc tgatgtggtg acgagacgtc gccaagggac cacccagcca cacaatactc
    82801 ccgcgtcgct cacgaggaga ctgaaagggg aactggtgta cttgttggga ttgtggcgga
    82861 agctttcaac tgccggatgc ggaaactctg tgtcgcgaat cggtgccgcc attggctacc
    82921 gttcggaacg gcgctttgtt cgaaagtcac ctacagctgt ggctctccgc acacgaagcc
    82981 gcagtggcga ctttgcaagg agccgtcaag cctctctgcc gtccaccggt tatgccatcc
    83041 ataatatcgt tgctctcatc ccgcgtagca catgtggcta gtggttagag tcacgacgat
    83101 cttcctcacg tctatccaga agaggagcac acccgagggc gtgatagtat aatgtgtggc
    83161 tcaaacgcat ctccaaccac accagcaagg tacaagcgcc gaactgtggc aacaccagac
    83221 ctatcatgtc ttttcatcga cgcggaggat ttccatgaga aaacgattgg ctcccatcac
    83281 acattgaggt gacccttttc gtcctgagat gtggctcgcc cgcgtcaaag ctaaagatcc
    83341 agcgagccac tgtggcgata gaggacccgc gtagccggtc gaagtaacgc gttctgcaaa
    83401 gagtcagtcc caacccagct gaaattagca tacatccatg atccccattg gatcgagccc
    83461 ctggcgacaa acacacctcg atatgtcgta gatgcgttcc acgtggccca gggaggcctc
    83521 agaaagagag cccagatccg gcgattgctg tcttttccac gtagtggcgg cctataccca
    83581 atactcacct gtcggagacc tgcagctcct gtatgacacg ctggagaaat gttagcattt
    83641 ggtctgtccg atatcttgtt aaccttgttc atatggatgc ggccgcaatg aagacataag
    83701 ttaccaatct cactcgaaag atcatgccaa aagcttatca ttgacaagtc tttaccgtga
    83761 tcggcagccg gttccccctt ttcgggggca gacttcggcg ttgaatagag acgccgagtt
    83821 tgttagtcgg tcaagccacg gttttagtcc acaaggccta gacaaagtgt ggcgagtgag
    83881 tcttctgttc agggcacctg gggcttctca agctactgca actgcaaggg cggacacacg
    83941 ccatgtacca gtacttcagc ccaccgaagc agcacagcct cgagatggac ctgtcgggcc
    84001 caaggcccaa aacacatgcg cagcgcgtca ccctgcatat gcacgcagcg gaccagcact
    84061 cacgacacgc ttcgacctgg cctgatttgc gctgtagcgt ctttagttgc agcttatagg
    84121 gaccgcctgc agcacccatc agcgcatgtt ggcctatcat ccggtccgct gcactgcaat
    84181 gcgatgcgat gcgctgcctt gagacgacgg gaatgtggca gccagcctta ctctccgccc
    84241 aatctactcc tgcacctcac catttacact cgattagttg cgcgaggcta cgagtccagg
    84301 gataatcgtt ttagacaccc gtccgcggga ggctgcagaa gctggaaagc ctaatgtggc
    84361 gtgtcagtca acaagaggat gcaagtctac ttagacttcc ggcctgcggt tttcgataga
    84421 tgaatgcgcc gcagagactc accatgcact ggcatgcgag ctcagctgtg cagcgccctc
    84481 cgcgttcctg cgggggcgtc tccggggcac gtcggctcca tttacccgag aagcgcatgg
    84541 cattgggatc ttcaaaaaca actggctagg cgttagact
//
