# Supplementary material for: Genome sequencing and physiological characterization of three Neoarthrinium moseri strains
Source: BMC Microbiol. 2025 Aug 21;25:526. doi: 10.1186/s12866-025-04274-z (PMC12369201; doi:10.1186/s12866-025-04274-z)
Supplement: Supplementary file 16 — Supplementary Material 16. [file 12866_2025_4274_MOESM16_ESM.zip › BiGSLICE/input/Nmoseri/CBS16480/JAFEVA010000013.1.region001.gbk]

LOCUS       JAFEVA010000013        41433 bp    DNA     linear   PLN 06-APR-2022
DEFINITION  Neoarthrinium moseri strain CBS 164.80 scaffold13_Wmoseri_CBS_16480,
            whole genome shotgun sequence.
ACCESSION   JAFEVA010000013
VERSION     JAFEVA010000013.1
KEYWORDS    .
SOURCE      Neoarthrinium moseri
  ORGANISM  Neoarthrinium moseri
            Eukaryota; Fungi; Dikarya; Ascomycota; Pezizomycotina;
            Sordariomycetes; Xylariomycetidae; Xylariomycetidae incertae sedis;
            Neoarthrinium.
COMMENT     ##antiSMASH-Data-START##
            Version      :: 7.1.0
            Run date     :: 2023-12-04 12:18:39
            NOTE: This is a single region extracted from a larger record!
            Orig. start  :: 99966
            Orig. end    :: 141399
            ##antiSMASH-Data-END##
FEATURES             Location/Qualifiers
     protocluster    1..41433
                     /aStool="rule-based-clusters"
                     /category="PKS"
                     /contig_edge="False"
                     /core_location="[20000:21433]"
                     /cutoff="20000"
                     /detection_rule="(Chal_sti_synt_C or Chal_sti_synt_N)"
                     /neighbourhood="20000"
                     /product="T3PKS"
                     /protocluster_number="1"
                     /tool="antismash"
     proto_core      20001..21433
                     /aStool="rule-based-clusters"
                     /tool="antismash"
                     /cutoff="20000"
                     /detection_rule="(Chal_sti_synt_C or Chal_sti_synt_N)"
                     /neighbourhood="20000"
                     /product="T3PKS"
                     /protocluster_number="1"
     cand_cluster    1..41433
                     /SMILES=""
                     /candidate_cluster_number="1"
                     /contig_edge="False"
                     /detection_rules="(Chal_sti_synt_C or Chal_sti_synt_N)"
                     /kind="single"
                     /product="T3PKS"
                     /protoclusters="1"
                     /tool="antismash"
     region          1..41433
                     /candidate_cluster_numbers="1"
                     /contig_edge="False"
                     /product="T3PKS"
                     /region_number="1"
                     /rules="(Chal_sti_synt_C or Chal_sti_synt_N)"
                     /tool="antismash"
     gene            complement(649..1570)
                     /locus_tag="JN550_004634"
     mRNA            complement(join(649..1219,1278..1570))
                     /locus_tag="JN550_004634"
                     /product="hypothetical protein"
     CDS             complement(join(649..1219,1278..1570))
                     /NRPS_PKS="Domain: PKS_KR (3-175). E-value: 2.6e-09. Score:
                     29.1. Matches aSDomain:
                     nrpspksdomains_JN550_004634_PKS_KR.1"
                     /codon_start=1
                     /gene_functions="biosynthetic-additional
                     (rule-based-clusters) adh_short"
                     /gene_functions="biosynthetic-additional (smcogs)
                     SMCOG1001:short-chain dehydrogenase/reductase SDR (Score:
                     194.6; E-value: 3.3e-59)"
                     /gene_kind="biosynthetic-additional"
                     /locus_tag="JN550_004634"
                     /product="hypothetical protein"
                     /protein_id="KAI1871189.1"
                     /sec_met_domain="adh_short (E-value: 1.4e-31, bitscore:
                     103.6, seeds: 230, tool: rule-based-clusters)"
                     /transl_table=1
                     /translation="MPPVWFITGASNGFGLSLCLRALKAGHNVIGTMRNKSKAAQALKS
                     IEDAGGKVFELDMTEPQASVAKKVQDAEAIYGKIDVLVNNAGYSLLGPIELFTEEEANR
                     QIQTNLFGPLYAIQAVLPGMRSRRSGTIVNISSVAGQDGLATCGLYAASKFALEGLSES
                     LAREGAEFGISVLIVEPGGFRTNFLNAMVVNEKGLGEKNEYQGTQVDKTMQNFAAYNGK
                     QQGDPEKGAERIWGAVTGEGQGGQVKGKVLRLPLGKDCFERISQKVDQVKKDLEMTQSL
                     AFSTDI"
     PFAM_domain     complement(join(943..1219,1278..1555))
                     /aSDomain="adh_short"
                     /aSTool="clusterhmmer"
                     /database="35.0"
                     /db_xref="PF00106.28"
                     /description="short chain dehydrogenase"
                     /detection="hmmscan"
                     /domain_id="clusterhmmer_JN550_004634_0001"
                     /evalue="1.90E-49"
                     /label="JN550_004634"
                     /locus_tag="JN550_004634"
                     /protein_end="190"
                     /protein_start="5"
                     /score="167.9"
                     /tool="antismash"
                     /translation="FITGASNGFGLSLCLRALKAGHNVIGTMRNKSKAAQALKSIEDAG
                     GKVFELDMTEPQASVAKKVQDAEAIYGKIDVLVNNAGYSLLGPIELFTEEEANRQIQTN
                     LFGPLYAIQAVLPGMRSRRSGTIVNISSVAGQDGLATCGLYAASKFALEGLSESLAREG
                     AEFGISVLIVEPGGFRTNFLNA"
     aSDomain        complement(join(988..1219,1278..1561))
                     /aSDomain="PKS_KR"
                     /aSTool="nrps_pks_domains"
                     /database="nrpspksdomains.hmm"
                     /detection="hmmscan"
                     /domain_id="nrpspksdomains_JN550_004634_PKS_KR.1"
                     /evalue="2.60E-09"
                     /label="JN550_004634_PKS_KR.1"
                     /locus_tag="JN550_004634"
                     /protein_end="175"
                     /protein_start="3"
                     /score="29.1"
                     /specificity="KR activity: inactive"
                     /specificity="KR stereochemistry: C2"
                     /tool="antismash"
                     /translation="VWFITGASNGFGLSLCLRALKAGHNVIGTMRNKSKAAQALKSIED
                     AGGKVFELDMTEPQASVAKKVQDAEAIYGKIDVLVNNAGYSLLGPIELFTEEEANRQIQ
                     TNLFGPLYAIQAVLPGMRSRRSGTIVNISSVAGQDGLATCGLYAASKFALEGLSESLAR
                     EGAEFGISV"
     gene            complement(4728..5718)
                     /locus_tag="JN550_004635"
     mRNA            complement(join(4728..5119,5187..5718))
                     /locus_tag="JN550_004635"
                     /product="hypothetical protein"
     CDS             complement(join(4728..5119,5187..5718))
                     /codon_start=1
                     /locus_tag="JN550_004635"
                     /product="hypothetical protein"
                     /protein_id="KAI1871190.1"
                     /transl_table=1
                     /translation="MSIKTAATIFAGLLACQTVSAYDFTISSGNRNYTKDSGPYRVSGK
                     DMKAALANPFASHNWTAAGPNGTSDYTYTITVADINLNDTAVYKNKTMATADAIISLSA
                     PAGANLTDWKVNHKIYIPEYNQTWIDLFKPSDNGDCKTALSDACLAKLTSKPRNGSNWP
                     EECPPTNNMSSFAWNSTASSVVNADAWVNYYSRPHDASNKTLVEKLSKQVFPILLEWNH
                     AKTNQSVRSMRCVRATVPSPSPNPGTTTSSTSGPTSSATAPPTTTATSAPASTTSPAAG
                     IAGLNAAVRKDYLLGAAALVAGYMAC"
     gene            8610..10812
                     /locus_tag="JN550_004636"
     mRNA            join(8610..9231,9323..10812)
                     /locus_tag="JN550_004636"
                     /product="hypothetical protein"
     CDS             join(8610..9231,9323..10812)
                     /codon_start=1
                     /gene_functions="transport (smcogs) SMCOG1005:Drug
                     resistance transporter, EmrB/QacA (Score: 211; E-value:
                     3.6e-64)"
                     /gene_kind="transport"
                     /locus_tag="JN550_004636"
                     /product="hypothetical protein"
                     /protein_id="KAI1871191.1"
                     /transl_table=1
                     /translation="MCNYAGCSSCVQLKARRDSDPFTMASLHPNSGMSPLQPNHPNLQP
                     HHSHQHEHEHEHHHHHNHAPPRRNSRWSFSSNEIVLNRLSEILAPFDATRGEASISEYP
                     EDDLEHGPEMDTIPIAPPVPIKDEALYKAARDQHNQRNANPAATAAAGRIWRLPDELKG
                     PARLRPLEQDEESSPTSEDSAADGMSRTREAVFVSTICMAQLCTQAGLGQTLAIIHVVG
                     DTYGISNPRDLSWLIAGYTLSIGTFILIAGRLGDAYGYKRVFLAGFAWSALWAAVAGTA
                     VWSTHVLFTVCRVLQGLGAAMCLPNAIALLGATYPPGKRKSMIFAIFAATAPCGSILGA
                     AGGGVFALVWWPVAYWAFALVLCVVATVGYYVIPAVGHRYETPASFPAAIRDLDIPGAV
                     LGVSALALVSFAFNQGPIAGWSEPYIWMALVVGALLMCVFIMVECHYAANPIIPLNALK
                     PNVSFILGAVACGWGCFGIWSFYTWQFLQVIRRLSPLLTTAWFSPVVIVGILASLTTGL
                     MLHRLGPPVVMTISMLAFTIGTLLIATCPDTQTYWGQTFVCMLVISWGMDMSFPAATLL
                     LSDSVSRRHQGIAASLVSTVINYSISVGIGIGGTVEQQVTNGAVSYDAVLSGYRAALWT
                     GVALASLGVIICLGFLFKMFLDNRPWTTWNWEWEFKRRNKKEVCCTCHGVLDGTTVGSH
                     SPGHQMTSI"
     PFAM_domain     join(9216..9231,9323..10512)
                     /aSDomain="MFS_1"
                     /aSTool="clusterhmmer"
                     /database="35.0"
                     /db_xref="PF07690.19"
                     /db_xref="GO:0022857"
                     /db_xref="GO:0055085"
                     /description="Major Facilitator Superfamily"
                     /detection="hmmscan"
                     /domain_id="clusterhmmer_JN550_004636_0002"
                     /evalue="2.90E-39"
                     /gene_ontologies="GO:0022857: transmembrane transporter
                     activity"
                     /gene_ontologies="GO:0055085: transmembrane transport"
                     /label="JN550_004636"
                     /locus_tag="JN550_004636"
                     /protein_end="604"
                     /protein_start="202"
                     /score="135.1"
                     /tool="antismash"
                     /translation="AQLCTQAGLGQTLAIIHVVGDTYGISNPRDLSWLIAGYTLSIGTF
                     ILIAGRLGDAYGYKRVFLAGFAWSALWAAVAGTAVWSTHVLFTVCRVLQGLGAAMCLPN
                     AIALLGATYPPGKRKSMIFAIFAATAPCGSILGAAGGGVFALVWWPVAYWAFALVLCVV
                     ATVGYYVIPAVGHRYETPASFPAAIRDLDIPGAVLGVSALALVSFAFNQGPIAGWSEPY
                     IWMALVVGALLMCVFIMVECHYAANPIIPLNALKPNVSFILGAVACGWGCFGIWSFYTW
                     QFLQVIRRLSPLLTTAWFSPVVIVGILASLTTGLMLHRLGPPVVMTISMLAFTIGTLLI
                     ATCPDTQTYWGQTFVCMLVISWGMDMSFPAATLLLSDSVSRRHQGIAASLVSTVINYSI
                     SVG"
     gene            complement(11298..12671)
                     /locus_tag="JN550_004637"
     mRNA            complement(join(11298..12251,12324..12671))
                     /locus_tag="JN550_004637"
                     /product="hypothetical protein"
     CDS             complement(join(11298..12251,12324..12671))
                     /codon_start=1
                     /locus_tag="JN550_004637"
                     /product="hypothetical protein"
                     /protein_id="KAI1871192.1"
                     /transl_table=1
                     /translation="MPDINSIPASPSTTRRPSANLSSQAQPGAAPPPPSSAPALNILPS
                     NQQSYHQSVAASLPSPSLPSAPAPASMPPPPPPAPGHDNTGVGAGPGPIRHPRPLTAAE
                     LHHQLEAEQELLVNRLTRDLQTLRAAHNSSAASNGSSASASTSADQQSSFVDTHLLSGP
                     GFPLPSTSADRRHHRTSSSTSARSFSQAATAGSTPSAIATNHPPSGNAGSVLEAARNPR
                     GSMSMSRQNSTTSHRSASRSRNRSPHPTGSGSYSQSHGFPYAEHGSGPGYFPRSHPTST
                     PHSTAATPGSELSPGLMPATLRYEETAYYRQELDTAKRENDALKRRIKELEKMVRERRE
                     SDASQRSTGGARIRSESVSTTASVSVSGAAGVGGGGTGIAGGRREPSGRAGAGMERAFS
                     TLSVAGSVGVGVPEEELQVGESAASAGLGAPEGK"
     gene            14118..14398
                     /locus_tag="JN550_004638"
     mRNA            join(14118..14261,14327..14398)
                     /locus_tag="JN550_004638"
                     /product="hypothetical protein"
     CDS             join(14118..14261,14327..14398)
                     /codon_start=1
                     /locus_tag="JN550_004638"
                     /product="hypothetical protein"
                     /protein_id="KAI1871193.1"
                     /transl_table=1
                     /translation="MSSSNQGRQSPPPEQQSGPQLKDTPGSGKGVEDVNSGDKKQEQQD
                     QLKNLSSNPKGVLDDAVEAKFAKTAK"
     gene            complement(14894..16214)
                     /locus_tag="JN550_004639"
     mRNA            complement(join(14894..15009,15152..15521,15598..16060,
                     16132..16214))
                     /locus_tag="JN550_004639"
                     /product="hypothetical protein"
     CDS             complement(join(14894..15009,15152..15521,15598..16060,
                     16132..16214))
                     /codon_start=1
                     /locus_tag="JN550_004639"
                     /product="hypothetical protein"
                     /protein_id="KAI1871194.1"
                     /transl_table=1
                     /translation="MAPNLTVHVKNISASTDDKEIKDFFSFCGKITDLKVTSAADNTKE
                     ATVVFEKETAAKTAQLLNNTQLSGNQITVTPEHDSEDTGPTTNAERDSDEITQEEKPRS
                     RILAEYLAHGYVVGDVALQRAIELDQKHGVTNRFVTTLQGLDSKYHATDRAKAADQSYG
                     ITQRAGTMFGGLSSYFEKATNTPTGKKLVNFYTQGQRQVQDIHAEARRLAELKKDEHGG
                     SAYKASGLERVFGKEKEQEKSAGLDGASEYTPTTTQDGTQTCGCNGQSKVCGCSEGKCA
                     CGSCAKAKQNVQTCDCSGDKAQCKSSASGVPQPGPKAGTTESTPIAPTGDAIPSKAPGS
                     EKS"
     PFAM_domain     complement(join(15928..16060,16132..16193))
                     /aSDomain="RRM_1"
                     /aSTool="clusterhmmer"
                     /database="35.0"
                     /db_xref="PF00076.25"
                     /db_xref="GO:0003723"
                     /description="RNA recognition motif. (a.k.a. RRM, RBD, or
                     RNP domain)"
                     /detection="hmmscan"
                     /domain_id="clusterhmmer_JN550_004639_0003"
                     /evalue="9.10E-09"
                     /gene_ontologies="GO:0003723: RNA binding"
                     /label="JN550_004639"
                     /locus_tag="JN550_004639"
                     /protein_end="72"
                     /protein_start="7"
                     /score="35.2"
                     /tool="antismash"
                     /translation="HVKNISASTDDKEIKDFFSFCGKITDLKVTSAADNTKEATVVFEK
                     ETAAKTAQLLNNTQLSGNQI"
     gene            17966..19776
                     /locus_tag="JN550_004640"
     mRNA            join(17966..18171,18228..18653,18704..18813,18938..19776)
                     /locus_tag="JN550_004640"
                     /product="hypothetical protein"
     CDS             join(17966..18171,18228..18653,18704..18813,18938..19776)
                     /codon_start=1
                     /gene_functions="biosynthetic-additional
                     (rule-based-clusters) p450"
                     /gene_functions="biosynthetic-additional (smcogs)
                     SMCOG1034:cytochrome P450 (Score: 85.8; E-value: 5.1e-26)"
                     /gene_kind="biosynthetic-additional"
                     /locus_tag="JN550_004640"
                     /product="hypothetical protein"
                     /protein_id="KAI1871195.1"
                     /sec_met_domain="p450 (E-value: 8.9e-24, bitscore: 77.7,
                     seeds: 50, tool: rule-based-clusters)"
                     /transl_table=1
                     /translation="MALSEVLRGSLDGFTLSLILALSVAALFWRLFALRLDPREPAALK
                     PDVPVIGHIIGMLKESHRYWAILYKQNPMPACTLPMLNGKMYIINSPELVSAAFKARTL
                     SFDPYLIKTLKHMIPISNKAMDMFAKDDFFHPWVNIVYSKMTGTDLLKMNVNALTDIYN
                     NINNLPQNMEIEDTFIWWRHLLTVATITTLLGRDNPWKKDRSMVAKFWEYETSVHHFVV
                     GPAPRVTAPAAYRARAEMHKALMQCNFETRGYEAPDTSGMIKTTSKVEEEHGWSTSDKA
                     AMAIGILQGSVNNTVPISYWYFMHIVSNPKLVKKLRVEAERLVTAGKTLPNGKREMLVD
                     IRGLEERAPLLVAAFRENQRVVGVGVINRWVLDDTVLSDGQRSYLLKKDTPLLMSSMVN
                     HTLEAHWGASVDEFDAERFLRTDPRTGAEREFHGDAPVPRGAFIPFGGGKHLCPGRSFA
                     SAENWGTMIAFLLGFDITTPQGTPLVVPERTMPLPTHGTGRPVAGSDLSSSFRRRKGWE
                     NVVWKVAEL"
     PFAM_domain     18994..19653
                     /aSDomain="p450"
                     /aSTool="clusterhmmer"
                     /database="35.0"
                     /db_xref="PF00067.25"
                     /db_xref="GO:0004497"
                     /db_xref="GO:0005506"
                     /db_xref="GO:0016705"
                     /db_xref="GO:0020037"
                     /description="Cytochrome P450"
                     /detection="hmmscan"
                     /domain_id="clusterhmmer_JN550_004640_0004"
                     /evalue="8.30E-22"
                     /gene_ontologies="GO:0004497: monooxygenase activity"
                     /gene_ontologies="GO:0005506: iron ion binding"
                     /gene_ontologies="GO:0016705: oxidoreductase activity,
                     acting on paired donors, with incorporation or reduction of
                     molecular oxygen"
                     /gene_ontologies="GO:0020037: heme binding"
                     /label="JN550_004640"
                     /locus_tag="JN550_004640"
                     /protein_end="486"
                     /protein_start="266"
                     /score="77.7"
                     /tool="antismash"
                     /translation="SKVEEEHGWSTSDKAAMAIGILQGSVNNTVPISYWYFMHIVSNPK
                     LVKKLRVEAERLVTAGKTLPNGKREMLVDIRGLEERAPLLVAAFRENQRVVGVGVINRW
                     VLDDTVLSDGQRSYLLKKDTPLLMSSMVNHTLEAHWGASVDEFDAERFLRTDPRTGAER
                     EFHGDAPVPRGAFIPFGGGKHLCPGRSFASAENWGTMIAFLLGFDITTPQGTPLVVP"
     gene            complement(20001..21433)
                     /locus_tag="JN550_004641"
     mRNA            complement(join(20001..21243,21303..21433))
                     /locus_tag="JN550_004641"
                     /product="hypothetical protein"
     CDS             complement(join(20001..21243,21303..21433))
                     /codon_start=1
                     /gene_functions="biosynthetic (rule-based-clusters) T3PKS:
                     Chal_sti_synt_C"
                     /gene_functions="biosynthetic (rule-based-clusters) T3PKS:
                     Chal_sti_synt_N"
                     /gene_functions="biosynthetic-additional (smcogs)
                     SMCOG1024:chalcone and stilbene synthase domain protein
                     (Score: 242.4; E-value: 1e-73)"
                     /gene_kind="biosynthetic"
                     /locus_tag="JN550_004641"
                     /product="hypothetical protein"
                     /protein_id="KAI1871196.1"
                     /sec_met_domain="Chal_sti_synt_N (E-value: 5.5e-24,
                     bitscore: 78.6, seeds: 21, tool: rule-based-clusters)"
                     /sec_met_domain="Chal_sti_synt_C (E-value: 2.9e-22,
                     bitscore: 73.2, seeds: 21, tool: rule-based-clusters)"
                     /transl_table=1
                     /translation="MASTNSFGELGLSILGVASQYPPYGLKPNEVDALAEKYYPDSPAM
                     KKVLSINRYTGIDTRASIGTSTHPLVNADQAPSIAELHRTFMSDGVPLAVDASRKAIAE
                     AGVDLSEITHVVATTCTDSANPGFDHFVVKALGITHQVEKVLLHGVGCSGGLATLRTAA
                     NLALGHTARRKPARILCVALEVSTTMVRSELNSINELQETRIGVCLFSDCGSAVVLSNG
                     IGKPTAPPVYDLLGWEHKVIPNSEEDLGFDVDPVGWKVVLSPRVPRLAAGVLVPTFAEL
                     MRDVPDMGPEYQEAADFDWAMHPGGATILTGAEKSMSISPEHMRASYDTYINHGNSSSA
                     TIFSVMDRLRSKDMDAIAVGGRVRDYVVGCAFGPGITVEMCMLKRNLGACGISGLQTPP
                     ESDSDGGRSEPDESSDWASIDPKESVPDSPKSEYAGSSASASGSEEFIAEALASVELD"
     PFAM_domain     complement(20223..20657)
                     /aSDomain="Chal_sti_synt_C"
                     /aSTool="clusterhmmer"
                     /database="35.0"
                     /db_xref="PF02797.18"
                     /description="Chalcone and stilbene synthases, C-terminal
                     domain"
                     /detection="hmmscan"
                     /domain_id="clusterhmmer_JN550_004641_0006"
                     /evalue="2.20E-21"
                     /label="JN550_004641"
                     /locus_tag="JN550_004641"
                     /protein_end="384"
                     /protein_start="239"
                     /score="76.6"
                     /tool="antismash"
                     /translation="KVIPNSEEDLGFDVDPVGWKVVLSPRVPRLAAGVLVPTFAELMRD
                     VPDMGPEYQEAADFDWAMHPGGATILTGAEKSMSISPEHMRASYDTYINHGNSSSATIF
                     SVMDRLRSKDMDAIAVGGRVRDYVVGCAFGPGITVEMCMLK"
     PFAM_domain     complement(20715..21179)
                     /aSDomain="Chal_sti_synt_N"
                     /aSTool="clusterhmmer"
                     /database="35.0"
                     /db_xref="PF00195.22"
                     /description="Chalcone and stilbene synthases, N-terminal
                     domain"
                     /detection="hmmscan"
                     /domain_id="clusterhmmer_JN550_004641_0005"
                     /evalue="1.90E-20"
                     /label="JN550_004641"
                     /locus_tag="JN550_004641"
                     /protein_end="220"
                     /protein_start="65"
                     /score="73.4"
                     /tool="antismash"
                     /translation="STHPLVNADQAPSIAELHRTFMSDGVPLAVDASRKAIAEAGVDLS
                     EITHVVATTCTDSANPGFDHFVVKALGITHQVEKVLLHGVGCSGGLATLRTAANLALGH
                     TARRKPARILCVALEVSTTMVRSELNSINELQETRIGVCLFSDCGSAVVLS"
     gene            complement(23023..23746)
                     /locus_tag="JN550_004642"
     mRNA            complement(join(23023..23157,23225..23503,23567..23746))
                     /locus_tag="JN550_004642"
                     /product="hypothetical protein"
     CDS             complement(join(23023..23157,23225..23503,23567..23746))
                     /codon_start=1
                     /locus_tag="JN550_004642"
                     /product="hypothetical protein"
                     /protein_id="KAI1871197.1"
                     /transl_table=1
                     /translation="MRLLGTLLLFLGAAHAASQPADIITTIKSFEEDAIKLHKSAREVN
                     CETSRLFVIKKGPLYECIKGLEAAVEKGKAVGSSLEGTEPYGPNKQAHETHKAYVNFSR
                     SHIRLFDLLSEGADTFNISANGHEDRSHAQPKIGKPTYDVLRKVQETIDDLSAFLINTV
                     DVAPYDFDRFVGTLNHSLNTCIGKWKHVCGKKCS"
     gene            complement(24739..25542)
                     /locus_tag="JN550_004643"
     mRNA            complement(join(24739..25416,25477..25542))
                     /locus_tag="JN550_004643"
                     /product="hypothetical protein"
     CDS             complement(join(24739..25416,25477..25542))
                     /codon_start=1
                     /locus_tag="JN550_004643"
                     /product="hypothetical protein"
                     /protein_id="KAI1871198.1"
                     /transl_table=1
                     /translation="MKFSVAVALAFRLSAEAHCIFQKVSVNGADQGSLVGLRAPRDNNP
                     VYDVTGSDIICQKSGSTSDKVITIAAGDKVGAWFQHVIGGAQFSGDADNPIAKSHKGPV
                     TAWLAKVDNAATASKEGLKWFKIWEDTFNTGSKKWGVDNMISNNGWVNFNMPTCIAPGE
                     YLMRVEILALHSAKNRMGAQFYMSCAQIKVTGSGSFSPSSTVSFPGAYKQDDPSILINI
                     YGAQGQPDNGGKAYNAPGNVPVIQC"
     PFAM_domain     complement(join(24808..25416,25477..25491))
                     /aSDomain="AA9"
                     /aSTool="clusterhmmer"
                     /database="35.0"
                     /db_xref="PF03443.17"
                     /description="Auxiliary Activity family 9 (formerly GH61)"
                     /detection="hmmscan"
                     /domain_id="clusterhmmer_JN550_004643_0007"
                     /evalue="7.10E-61"
                     /label="JN550_004643"
                     /locus_tag="JN550_004643"
                     /protein_end="225"
                     /protein_start="17"
                     /score="205.9"
                     /tool="antismash"
                     /translation="HCIFQKVSVNGADQGSLVGLRAPRDNNPVYDVTGSDIICQKSGST
                     SDKVITIAAGDKVGAWFQHVIGGAQFSGDADNPIAKSHKGPVTAWLAKVDNAATASKEG
                     LKWFKIWEDTFNTGSKKWGVDNMISNNGWVNFNMPTCIAPGEYLMRVEILALHSAKNRM
                     GAQFYMSCAQIKVTGSGSFSPSSTVSFPGAYKQDDPSILINIYGA"
     gene            complement(26599..28360)
                     /locus_tag="JN550_004644"
     mRNA            complement(join(26599..27607,27700..27994,28047..28174,
                     28239..28360))
                     /locus_tag="JN550_004644"
                     /product="hypothetical protein"
     CDS             complement(join(26599..27607,27700..27994,28047..28174,
                     28239..28360))
                     /codon_start=1
                     /gene_functions="transport (smcogs) SMCOG1106:major
                     facilitator transporter (Score: 274.1; E-value: 2.6e-83)"
                     /gene_kind="transport"
                     /locus_tag="JN550_004644"
                     /product="hypothetical protein"
                     /protein_id="KAI1871199.1"
                     /transl_table=1
                     /translation="MDIKNHDPRLLSYQHGSPSVAQVELKDLHTVAERGFAATDRYGTS
                     IVVIDEDAEARLRKKIDKMIIPIISALYLFCFIDRANLGNAKIVGLQKDLNMTGIYDYN
                     QLASVFYISYILFEIPSGLACKWIGPGWFIPFLTMGFGVMSLAFAYVQNLSQACAVRFL
                     LGIFESGVMPAMTYYLSRWYRRSEFTFRVATFIVMAPVAGAFGGLLASAITSLSNIGEL
                     HTWRMIFLVEGIITICLSLLGFAVLTDRPETARWLTQDEKDLATARVKSERIAQVAVLD
                     NFSKNKLWLGFWNPVVLVTSWVFLLDNITVQGLAFFMPTIIANIFPSTSGYTSIHQQLL
                     TVPPYIFGALFTLLLPYLGWKMDKRQIFFIIAAIPVILGFIICLATRNHVAHYVATFIV
                     AATTFSLGPLTNAQAACQVSSDTSRSVAVSVNMFFGNIGGLISTWSYLDWDKPDFLIGN
                     GLNFAASTLILLSSIAALVWMNHDNKKRNGRNVDEELRALAEEQIEDLEWKHPAWRWKP
                     "
     PFAM_domain     complement(join(26827..27607,27700..27994,28047..28083))
                     /aSDomain="MFS_1"
                     /aSTool="clusterhmmer"
                     /database="35.0"
                     /db_xref="PF07690.19"
                     /db_xref="GO:0022857"
                     /db_xref="GO:0055085"
                     /description="Major Facilitator Superfamily"
                     /detection="hmmscan"
                     /domain_id="clusterhmmer_JN550_004644_0008"
                     /evalue="4.40E-32"
                     /gene_ontologies="GO:0022857: transmembrane transporter
                     activity"
                     /gene_ontologies="GO:0055085: transmembrane transport"
                     /label="JN550_004644"
                     /locus_tag="JN550_004644"
                     /protein_end="442"
                     /protein_start="71"
                     /score="111.5"
                     /tool="antismash"
                     /translation="LYLFCFIDRANLGNAKIVGLQKDLNMTGIYDYNQLASVFYISYIL
                     FEIPSGLACKWIGPGWFIPFLTMGFGVMSLAFAYVQNLSQACAVRFLLGIFESGVMPAM
                     TYYLSRWYRRSEFTFRVATFIVMAPVAGAFGGLLASAITSLSNIGELHTWRMIFLVEGI
                     ITICLSLLGFAVLTDRPETARWLTQDEKDLATARVKSERIAQVAVLDNFSKNKLWLGFW
                     NPVVLVTSWVFLLDNITVQGLAFFMPTIIANIFPSTSGYTSIHQQLLTVPPYIFGALFT
                     LLLPYLGWKMDKRQIFFIIAAIPVILGFIICLATRNHVAHYVATFIVAATTFSLGPLTN
                     AQAACQVSSDTSRSVAVSVNMFFGNIGGLIS"
     gene            complement(29332..30225)
                     /locus_tag="JN550_004645"
     mRNA            complement(29332..30225)
                     /locus_tag="JN550_004645"
                     /product="hypothetical protein"
     CDS             complement(29332..30225)
                     /codon_start=1
                     /locus_tag="JN550_004645"
                     /product="hypothetical protein"
                     /protein_id="KAI1871200.1"
                     /transl_table=1
                     /translation="MDENIDASLDGPMDPSLGNMQMPSEMPAYQPRQLSGSRRAGIRYK
                     AYSTEDFERAIKAVKEEGISLRKASMTYNVPKTTLAEKLGDSCPNLPPLQASRKNRIAT
                     RYTWTEADMEQAVAAVHAGTHASEAARQFGVPYSNLNSRTRGRPPRELKAELARLSLKQ
                     ESLMVDWAHAQCELGFPPTKDQVYDLAQKVLAKSGTDQKLGRQWVGHWLRRHPHIKVLE
                     WAPKQKADKKLPPPFVASTFAPQTLAQAPVTEDSFIHETGHLGDDTLGHSVAGSNADMV
                     GLDQGMGEVASLIIQT"
     PFAM_domain     complement(29569..29742)
                     /aSDomain="HTH_Tnp_Tc5"
                     /aSTool="clusterhmmer"
                     /database="35.0"
                     /db_xref="PF03221.19"
                     /description="Tc5 transposase DNA-binding domain"
                     /detection="hmmscan"
                     /domain_id="clusterhmmer_JN550_004645_0011"
                     /evalue="2.80E-07"
                     /label="JN550_004645"
                     /locus_tag="JN550_004645"
                     /protein_end="219"
                     /protein_start="161"
                     /score="30.6"
                     /tool="antismash"
                     /translation="KQESLMVDWAHAQCELGFPPTKDQVYDLAQKVLAKSGTDQKLGRQ
                     WVGHWLRRHPHIK"
     PFAM_domain     complement(29776..29901)
                     /aSDomain="HTH_psq"
                     /aSTool="clusterhmmer"
                     /database="35.0"
                     /db_xref="PF05225.19"
                     /db_xref="GO:0003677"
                     /description="helix-turn-helix, Psq domain"
                     /detection="hmmscan"
                     /domain_id="clusterhmmer_JN550_004645_0010"
                     /evalue="5.80E-06"
                     /gene_ontologies="GO:0003677: DNA binding"
                     /label="JN550_004645"
                     /locus_tag="JN550_004645"
                     /protein_end="150"
                     /protein_start="108"
                     /score="26.1"
                     /tool="antismash"
                     /translation="TEADMEQAVAAVHAGTHASEAARQFGVPYSNLNSRTRGRPPR"
     PFAM_domain     complement(29983..30078)
                     /aSDomain="HTH_psq"
                     /aSTool="clusterhmmer"
                     /database="35.0"
                     /db_xref="PF05225.19"
                     /db_xref="GO:0003677"
                     /description="helix-turn-helix, Psq domain"
                     /detection="hmmscan"
                     /domain_id="clusterhmmer_JN550_004645_0009"
                     /evalue="7.70E-08"
                     /gene_ontologies="GO:0003677: DNA binding"
                     /label="JN550_004645"
                     /locus_tag="JN550_004645"
                     /protein_end="81"
                     /protein_start="49"
                     /score="32.1"
                     /tool="antismash"
                     /translation="EDFERAIKAVKEEGISLRKASMTYNVPKTTLA"
     gene            31521..32627
                     /locus_tag="JN550_004646"
     mRNA            join(31521..31679,31731..32627)
                     /locus_tag="JN550_004646"
                     /product="hypothetical protein"
     CDS             join(31521..31679,31731..32627)
                     /codon_start=1
                     /locus_tag="JN550_004646"
                     /product="hypothetical protein"
                     /protein_id="KAI1871201.1"
                     /transl_table=1
                     /translation="MQHLKLAALIARASLEPSGIIKRGQEDANGTGQVLFMILGALTIA
                     SIVPAILYTTYTLSALFPVLTVVESHSDYVPLKQAENDESGKEKSSSIEEPSASHQQQL
                     TSGIRALHRVLYSLSGFRSLFRAINIMMYYNSVTALIVIVLSLIPYMPVPVASLVADLI
                     AVPIHVSWVHWAITTPGRHRAWYRTPEFKSTLKATAIPTMILAFANQVAVELPGVVLQL
                     LRIEVDEPLGMGYKVPKVTGVDSGYHLALFYTIFLGVVATCYIPAQAALIRIEASLLPA
                     EEETIVSVDRTFGMNNVERDGALSFLNAIKSMKGSWGRLYKLYIKIFFMTFAIESILVA
                     LVILCVVATSH"
     gene            34241..35427
                     /locus_tag="JN550_004647"
     mRNA            join(34241..34651,34710..34882,34932..35326,35387..35427)
                     /locus_tag="JN550_004647"
                     /product="hypothetical protein"
     CDS             join(34241..34651,34710..34882,34932..35326,35387..35427)
                     /codon_start=1
                     /locus_tag="JN550_004647"
                     /product="hypothetical protein"
                     /protein_id="KAI1871202.1"
                     /transl_table=1
                     /translation="MKSLLFALAFAAPSQAGLRFGCSTLSIQRLDPVVEPGNVPSGHVH
                     QIVGGNAFNATMQGDIAEQATCTTCPFSEDFSNYWTAVMYFKHENGSYHRVPIYPNAQI
                     GDNTAAVQGGMTIYYTQKDFNSNGNEKITAFKPGFRMTVGSPTTSTLDAAKGHHGLRYV
                     CLDNALTRFPELPDFPTKKCPGGIMTVHHFPSCWDGKNLDSPDHQSHMYNTVKEAFTPA
                     GPCPASHPVKMPQLAYETLWNTTMFANMWPKDGSQPFVWSYDDRKGYGTHGDYIFGWKG
                     DSLQKAMDSSCMFQACGNGRPLKSQTAAQQNKCSIKNTVTEETQGWLKELPGQKMSMQ"
     PFAM_domain     join(34331..34651,34710..34882,34932..35184)
                     /aSDomain="DUF1996"
                     /aSTool="clusterhmmer"
                     /database="35.0"
                     /db_xref="PF09362.13"
                     /description="Domain of unknown function (DUF1996)"
                     /detection="hmmscan"
                     /domain_id="clusterhmmer_JN550_004647_0012"
                     /evalue="2.60E-81"
                     /label="JN550_004647"
                     /locus_tag="JN550_004647"
                     /protein_end="279"
                     /protein_start="30"
                     /score="273.2"
                     /tool="antismash"
                     /translation="DPVVEPGNVPSGHVHQIVGGNAFNATMQGDIAEQATCTTCPFSED
                     FSNYWTAVMYFKHENGSYHRVPIYPNAQIGDNTAAVQGGMTIYYTQKDFNSNGNEKITA
                     FKPGFRMTVGSPTTSTLDAAKGHHGLRYVCLDNALTRFPELPDFPTKKCPGGIMTVHHF
                     PSCWDGKNLDSPDHQSHMYNTVKEAFTPAGPCPASHPVKMPQLAYETLWNTTMFANMWP
                     KDGSQPFVWSYDDRKGYGTHGDYIFGW"
     gene            36037..36672
                     /locus_tag="JN550_004648"
     mRNA            36037..36672
                     /locus_tag="JN550_004648"
                     /product="hypothetical protein"
     CDS             36037..36672
                     /codon_start=1
                     /locus_tag="JN550_004648"
                     /product="hypothetical protein"
                     /protein_id="KAI1871203.1"
                     /transl_table=1
                     /translation="MTLTVIFAIAIALGLGAALPQTQHPTCKDVAQVEGVSCLDFTGSD
                     GVPTAVFMNAGSFTPHRERDLVAANWGYTNNDEHLCQDDYLYFDRHDKNSPSADECARV
                     RDWLRANKGRFYVNDGMQQIQTWTPLVWTDGCAFVTNSPGNPSANGYYLGNKDVGDVVD
                     DAVTNHAKDGKVEGRGDRHCTDGGNNYVLVKFWLLATDSIPNTHQPGT"
     PFAM_domain     36277..36585
                     /aSDomain="Hce2"
                     /aSTool="clusterhmmer"
                     /database="35.0"
                     /db_xref="PF14856.9"
                     /description="Pathogen effector; putative necrosis-inducing
                     factor"
                     /detection="hmmscan"
                     /domain_id="clusterhmmer_JN550_004648_0013"
                     /evalue="2.90E-16"
                     /label="JN550_004648"
                     /locus_tag="JN550_004648"
                     /protein_end="183"
                     /protein_start="80"
                     /score="59.7"
                     /tool="antismash"
                     /translation="CQDDYLYFDRHDKNSPSADECARVRDWLRANKGRFYVNDGMQQIQ
                     TWTPLVWTDGCAFVTNSPGNPSANGYYLGNKDVGDVVDDAVTNHAKDGKVEGRGDRHC"
     gene            complement(36896..37437)
                     /locus_tag="JN550_004649"
     mRNA            complement(join(36896..37179,37272..37437))
                     /locus_tag="JN550_004649"
                     /product="hypothetical protein"
     CDS             complement(join(36896..37179,37272..37437))
                     /codon_start=1
                     /locus_tag="JN550_004649"
                     /product="hypothetical protein"
                     /protein_id="KAI1871204.1"
                     /transl_table=1
                     /translation="MKFTLFAALSLGVTANSNATPLDARDGVQTVHLTFHGGPASYSLT
                     IPADGKIHQTNNGISVNIIDAPDYNAISQCTFYTAGQKTLVSGITDKGLQQVIVGPPQP
                     ITAVSCQGMCVGIYGDCYDHNGQFVGPCCNGFCAADKCRPWVTTF"
     gene            complement(38498..40526)
                     /locus_tag="JN550_004650"
     mRNA            complement(join(38498..39117,39183..40430,40523..40526))
                     /locus_tag="JN550_004650"
                     /product="hypothetical protein"
     CDS             complement(join(38498..39117,39183..40430,40523..40526))
                     /codon_start=1
                     /locus_tag="JN550_004650"
                     /product="hypothetical protein"
                     /protein_id="KAI1871205.1"
                     /transl_table=1
                     /translation="MADAGTTIATIPASVGAIGEKSRASYDATAQAAIEAEVKNISSAD
                     KTEHDTFHGLVIPTEEEKSTLRRVAGKMPASCYYLCAVEFAERASYYGCNQVYKNFIRA
                     PLPPGSTTGASGYSEYTAGALGRGSVTATAMTEAFKFLAYALPVYFGWLADTKYGRFKM
                     ICWGVAICGVAHVIMIISALPPVLVSGHAIGPFALSLYMLSIGAAQFKPNISPTVMDQS
                     PHKIAHVITDKNGEKVIVDPEESINSVMLWFYLLINVGACTGIATTYLAKLVGYWAAYL
                     IPTILYLMLPPLLWYLNPRLVKQPPGGSDLGNVFKVLGDIFANGGLKRIGRKGFWELGK
                     PSVLTAAGSTKTFAYDDEFVEDVRRTFQACGIFLFQPIFQINDGGLGAAGNALTAGMDT
                     NGVPNDLLDNLNSVSIVLAVPIMNHLVYPLLRRYGIQWGAISRMTFGFALCTIGSIGYS
                     ILQYNVYQTSPCGYNATTCAEIVPEGETAVSTVSYALYSIPVILTALSEIFINVTAYGI
                     AYSRSPKNMKGLVASINLFMTAISAAIGLATSAAVADPYLIWVFAGPTIAGAVLTVLFW
                     FTFRNMDKDEFVINTGFGDMKRDSDVESDAERTNTGVLPDEKAAVKA"
     PFAM_domain     complement(join(38705..39117,39183..39954))
                     /aSDomain="PTR2"
                     /aSTool="clusterhmmer"
                     /database="35.0"
                     /db_xref="PF00854.24"
                     /db_xref="GO:0016020"
                     /db_xref="GO:0022857"
                     /db_xref="GO:0055085"
                     /description="POT family"
                     /detection="hmmscan"
                     /domain_id="clusterhmmer_JN550_004650_0014"
                     /evalue="9.60E-43"
                     /gene_ontologies="GO:0016020: membrane"
                     /gene_ontologies="GO:0022857: transmembrane transporter
                     activity"
                     /gene_ontologies="GO:0055085: transmembrane transport"
                     /label="JN550_004650"
                     /locus_tag="JN550_004650"
                     /protein_end="555"
                     /protein_start="160"
                     /score="146.6"
                     /tool="antismash"
                     /translation="FKMICWGVAICGVAHVIMIISALPPVLVSGHAIGPFALSLYMLSI
                     GAAQFKPNISPTVMDQSPHKIAHVITDKNGEKVIVDPEESINSVMLWFYLLINVGACTG
                     IATTYLAKLVGYWAAYLIPTILYLMLPPLLWYLNPRLVKQPPGGSDLGNVFKVLGDIFA
                     NGGLKRIGRKGFWELGKPSVLTAAGSTKTFAYDDEFVEDVRRTFQACGIFLFQPIFQIN
                     DGGLGAAGNALTAGMDTNGVPNDLLDNLNSVSIVLAVPIMNHLVYPLLRRYGIQWGAIS
                     RMTFGFALCTIGSIGYSILQYNVYQTSPCGYNATTCAEIVPEGETAVSTVSYALYSIPV
                     ILTALSEIFINVTAYGIAYSRSPKNMKGLVASINLFMTAISAAIGLATSAAVADP"
ORIGIN
        1 accagcgtaa gtggttttta gtatcaacag cttgatttca cgggtgagat gcagcaagag
       61 agtgagatgg ctggtatcgt atatatctac ctgaggtatt cgttaacact tcaagtttat
      121 acaataccat aacctttcta tataaactat tttctctgtt cttccacatc tactgtctta
      181 atatctattc tctctggtta ctcgcctact ccaataggcg aacaggtgaa taaaatggga
      241 attctctttc caaaggaaaa gaatcagatg cattaaattg aacagattga atccgtctca
      301 agtctctacc agagaggcag attcgacgga tttgcggccg ttttgtattt atggtgtcct
      361 cacttctaat acgcttagtt agtaaaaata cataggactc ggcgttttaa aggaggctta
      421 ttattaaaca aggcaacata tttacattaa tgaacttcaa ctcagatttc gtataactat
      481 gctgtcttgc acgaagcaag tatgcggctt cacttaaatc ccgttaaaag tttttctttc
      541 ttggagacac aaccagcctc tatcacatgg tataaatcca agcactgcca acatcctctg
      601 gctggccacc aatttgctca aagtatcgct tcctcggctc tttacacctt aaatatccgt
      661 cgaaaatgcc agactttgcg tcatctcgag gtctttcttc acctgatcga ctttttggga
      721 gattctttcg aaacagtcct tcccaagcgg cagtctaagg acttttccct tcacttggcc
      781 gccttgacct tccccagtga ccgcccccca gattctctcg gcgccttttt ccggatcacc
      841 ctgctgcttc ccattatagg cagcaaagtt ctgcatcgtc ttgtccacct gagtgccctg
      901 atactcgttt ttctcgccca ggcctttttc attcaccacc atggcattta ggaagttggt
      961 gcggaaaccg cccggctcga cgatcaggac tgagatgcca aactcggctc cctccctcgc
     1021 cagggactcg gaaagaccct cgagagcaaa cttgctagct gcgtacagac cacaagtagc
     1081 cagcccgtcc tgcccagcca cgctactgat gttgacgata gtgccggacc ggcgagagcg
     1141 catgcccgga aggacagcct ggatagcgta cagcgggcca aacaaattgg tctggatttg
     1201 gcgattggcc tcttcctcac tacaggtaca tcctttagtg ccgaagaagt atctcgtgca
     1261 tgggcatgct gacttacgtg aagagctcga tagggccaag aagagagtaa ccggcattat
     1321 ttacgagaac atcgatcttg ccgtagatag cctcggcgtc ttggactttc ttggctacgc
     1381 tagcctgggg ctcagtcatg tctagctcga agactttgcc accagcatct tcgatactct
     1441 taagtgcttg cgctgccttt gatttgttgc gcatcgtgcc gatgacattg tgcccagctt
     1501 tcaaggcgcg taggcaaagg gacaggccaa aaccgttgga agccccggtg atgaaccaaa
     1561 caggaggcat gatggtgttg gggggtttga tgaacaaatt ctgggattgg tagaactgag
     1621 agaccgtaga agtcaagggg taatcaagtg ctctggattg gagattctcg gtttgagggt
     1681 tcaacatagg cgctctatcc aatcccttct agacggactg ccagaacagt ctgcagctgc
     1741 caacctcccc tcctttagta gtcggccgcc tgatcaaatc ctcgtcaatt caacactctg
     1801 tgtttgcatc aacggacctg gctaatctaa gccaattggc cagtccacca cttctccacc
     1861 gcgatcagtc ttaatactca ccgatacact ggttgactta attatcacct atcgccgata
     1921 caccggttga cttcattatc acctatcgcc aatacactgc atcgggcata ctataaaacc
     1981 cgggagcacc aggcgacacg tacaattatg gtggacgccg gcggcgaggc aacagatgct
     2041 tggaatgact acaacagcga caagacggca ggggtgaaac acaaaagtaa ttcaccaatt
     2101 ggcaaaagaa cgacctacag aagcagtagc agtatttttc tggtcggcgg ccgcacggcc
     2161 ctgactgctc ccatacagag ttgatcagcc cttgagccga gataactaac tcattcacac
     2221 ctaacagcgt tgccgctatc gtgagtatgg ccgacacgct cggctggaga caggaagccg
     2281 gcattcaggt gcaagcgatc ctaatatgtc tcgtcgcggc gattgccttg gtaccccgcg
     2341 accttggaac ccaaggaaat agagatacac tcatggaggc gatgaccggc ttagacacca
     2401 aaggctctat tctactgaca atatccataa cgccttttat gatggtcctg cgaagagaca
     2461 aatttcacat acactgtaat aggaaactat gcggcatgcc actcaacact ttgtgctatc
     2521 cagaatctcg gagggaacat cctctcatgg tcccatcctt gtatcatttc ctcattcgtc
     2581 atcgtctcca tctgcgtgct gagctgtctg tgggccgaat caaaagccaa acacccgatt
     2641 atgccgttga cccttctggt ttgcccgccg agggtgaaca tcatcttcgc caactttcca
     2701 ggagcattca tttggaacgc ggttcttttc aacacatgag cattccttgc tcttgagtat
     2761 gtccttttga cagctatatt caccggtact gactcattgg cactcataaa ggcaccgtac
     2821 ctccaaggca tgctactgat aagcgcaacc gagtatggca tacgtctgat cacgactggt
     2881 gctaccgtcg gcattgcaac tggtctcctg atcacctgga gcaagcggcc caagtagccg
     2941 ctggtgaccg gtacttcccc gagactcgta ggcaacgcgg cgcggatctc agagctggga
     3001 gtcgcgtgct catcctgttc tgcagaatgc attaccggcg tatctggctc gactcgtgac
     3061 cgataatggc catgagtccg gtaggaagga tgagataatg gagagggtcc tcgagagcgt
     3121 cgaacaggct gccaagctca acagctccgt gctcgagcaa gtggttcgga gctacgaggc
     3181 ggcactatac agctgacttt tctgtgctgt gttagttttt ggttcacaag tttttcgtta
     3241 tcttgcctat cagattaggg agactcggag tgaaggagtg aaggaaagac gacaccagat
     3301 attcatttta aaatgggcat tgttttcggc atattggaac gaggatgata agcgaaagcg
     3361 gcagcattca tggcttactc tgtgctgctg tggattcata catggagatg gacactgcct
     3421 tctaagtcgt atcccgtcaa catctgtgtg aaccgcgtcc acagcacact ttggtgtaat
     3481 tctgattaat atattcatgc gaacaatgac agatgaatca actaattcat agagagacaa
     3541 gtggtatcag atgaatcaaa ttttcaacca aggacttcca cgcctctggt atcgaccttg
     3601 cccggctaac cacattttat gcttctggct gagcaattta tttctcacgt gggacattgc
     3661 cattttcgtt tgatgcatgc ttgaggtgcg ctctgctaac tgcttactgg tttcccggtt
     3721 taaccgagag ttgctgattg ccaccatatg gtgaattcgt gacacagaat ataaatatga
     3781 atactcacca ttcgctaaaa tagaaacgtt ctatttgtta accataagcc aaggctaacc
     3841 gtgccagtct taattgcaca aatgttttgt gggaagcctc gggttgctat taaatgacca
     3901 ttggaagtgg ttgggatata ggcagttcaa acgctctcaa ctacacctct gcatagaata
     3961 atggtcctgt acgcgtacaa agcacaagaa tgatgattaa tatggtttgc caaattatac
     4021 ttggagagtg agagcaagtg tactctattg tcgatatctt tgttggtcca gaccgcgtca
     4081 accacaaacc tcgcccactt cgcgctctcc tcccctgagt attgtaggta cgatgcccta
     4141 ggcgcatgcc tgggcagcag tctgtgtttt gtactttaaa gaagacgtac tctggcgcct
     4201 tcctgtctcc gtagctatag tgtgtgttca cgtctgagtg ttcaaatcgc tcgtggcagc
     4261 gagccagagc acacgtcaat ctggatcgtg tctcatttga tctgttgacg ctggtgccat
     4321 ccaaagccac tgcaagtatg gagaagaacg cacaagcact agaaaacgtc accaagactc
     4381 tatctccagg aatcccggat tcgtgggagc gcaatgtggt atcaaaatac gacatgccag
     4441 ttacatctgc aggtgcagga gttcttatca cacgatcttc aacagttagc caacattcgg
     4501 catcgttgaa agcgaggttt tgcgcccttc gtagcgaccc gggattcttt ctccaagcac
     4561 tggcacgttt gctggcatgc aaagcatcca agcctcctga aggaagttgc cggcctatgt
     4621 tcaacacgtg tacagtcaat acgaataaat gaacttgaac ttgattctat tttttctaat
     4681 catgatgatc ttcccttggg aagcatcgcc gctcacaact tttcaaccta acacgccatg
     4741 tacccagcca ccaaagctgc tgcaccgagc aagtagtcct tcctaactgc tgcattcaag
     4801 ccagcaatgc cagcggcggg cgatgtagtg gaagcgggag cactcgttgc tgtcgttgta
     4861 ggcggcgcgg ttgcagacga agtgggacca gaagttgagc tggtggtggt gcccgggttc
     4921 gggcttggcg aaggcacagt cgcacgcaca catcgcatcg accggacgga ctggttggtc
     4981 ttggcatggt tccattccag caggattggg aagacctgct tcgacagctt ctccaccagc
     5041 gtcttgttgc tagcatcgtg gggccggctg tagtagttca cccaggcatc ggcattgacc
     5101 accgagcttg cagtgctgtc tagggtgcaa tgtcagcatc atcactcgga tggacacgaa
     5161 agcggtacta tgagtggaag acttactcca tgcaaacgac gacatgttgt tagtaggcgg
     5221 gcactcctcg ggccaattgg agccgttgcg cggcttgctt gtgagcttgg ccaggcacgc
     5281 atcagagagc gctgtcttgc aatcaccgtt gtccgaaggc ttgaacaggt cgatccaggt
     5341 ctggttgtac tcaggaatgt agattttgtg gttgactttc cagtccgtga ggtttgctcc
     5401 tgctggtgca gagagagaga tgatagcgtc ggcggtagcc atggtcttgt tcttgtacac
     5461 agccgtgtcg ttcaggttta tgtcggctac ggtgatggtg taggtatagt ccgatgtgcc
     5521 attgggaccc gccgcggtcc agttgtgact tgcgaagggg tttgccaaag ctgccttcat
     5581 gtccttgccg gacacacggt aaggaccgct gtccttggtg taattacggt tccctgacga
     5641 aatggtgaaa tcgtacgcgg aaaccgtctg gcaggccaaa aggcctgcaa atatcgttgc
     5701 ggcggttttt atcgacatgg tgggaattat tcaggaactg aacactcaac gcgctggggg
     5761 ttctagtcgg gtatattcgc tctgaagaga tacaaaggaa atatagttgt aattgagaaa
     5821 ttgattgcag agattaagct gtcgtacaaa ttaaaatcaa acgaatggga cgccagcccg
     5881 gagatcttat agataccatc ctcatgagaa tcgtcgtgaa agccttcgag gcgcagtgtt
     5941 gtataccatc ctggcgcact gatgtgttag cggcttgcgc tccgtaaata gaaatttagc
     6001 gggcgtaggc gaggcactaa cgcctagtgg gaaaggattg tgattggtgg ctacaccgcg
     6061 gcagggctta ttggcgaatc acctgcgcca gctcacgcca ggggagccct acaagccccg
     6121 aatccctcaa tgttcagccc cgaactcgcc tggctaactt gggtaacagt gccagatctt
     6181 ggtagaacga gcccccctga ggatctgtca gcaaacacca taagcccatc gtagggcaga
     6241 agatatcgca atgtagacaa ccaatttgct gacttgcagt tagaatctgc cccgcttcga
     6301 agagtgcgct aacatgcgcc atgatgcttc ccaggcacca attctacttg gaggtagtac
     6361 gcagtgctct ggaggaatgc caagaagcga cagtgctgca atgcacccaa gtttagatat
     6421 cataaatctc atgactgcga actggacccg cgaatggaac gttcacagct aagacttcat
     6481 gatcagttga aatacatgat aatccccctc tctgccaacc tagctaggca acccttaggt
     6541 tgtcgaagcg agactgagtt ctacgacgaa agggctcctt tgatgacaga atcctcttca
     6601 ccgtccatac caatcttcta ctccattata ccaaacacac atttgagagg tcccctcagc
     6661 acacagcgca cgtcatggga aacatgactt gatcattcaa atgacggtct gctcgcatcg
     6721 tcgagaggtc gcttagtggt cattttgtta gccgttccca ttcgctggtc ttgaatttag
     6781 caaatgaagg atcacacagt agtcttggca atatctacgg tcagagcgac acgaaaagat
     6841 attgggccaa actgttggca tctaggtcat gaacggccgg ttcagcacga agccaagtca
     6901 caatcgtttc tttgaataca tgtatctaca taccctttgc tccgttcact aaagccgacc
     6961 gcaatatcat gcacggcatc gacagatata acctttctga gacttatgaa cacacaacta
     7021 ctgcagattt atgcatcgat tctgccgtct gcaagcgagg tttcttgctc cttgaggcac
     7081 aatgggtatt gagcaatgat gtagcacctg aatttggagt ccgaaggact attcggtgct
     7141 ccatgatctc agggtttcta aaatcaaaga tgaatctatc tagtgactta cgagacagag
     7201 aacgtagagt ctggcaagcg tctctgttgc gccacacaag cagtcgctgc gagaaatcga
     7261 catgatcttt gccaagaccg gtctggctcg ggatagcaca aagcttcagg agggagtgaa
     7321 caccgcgggt gcgaatctgc ggaggctgag acagtctcgt tcacggctct gacgccacca
     7381 ccttgaaatg cgagtggcgt tccacgcgcc cgctgctcga tgcgcatgga ccttagagaa
     7441 aggcagccta ctttaaacca aagccggtag tcattcatta gcggctcaca tgttgcagat
     7501 gaaaaggggc aggacgtact ggtcttcatc gcagagtata ttccaacggg cgttattgag
     7561 ccacacgggg ttgtagctga atgctggtta ctggttacta atttattaga ccaggccatt
     7621 gttcttgcta aagatccatt agcgtgcagg ttatagttag ttgtcacgat gggacgtgct
     7681 ttagtgtggc aataatgcac aagatgtttc aagtaataat taaacttcag gtcctgatct
     7741 cagggctcaa gctctcgctc gtctggtcag attatttgac ataattcagg atggagtgag
     7801 ttgggaccag ctcggcgcag ggacccttgc gacaaaagca cccaagcaac tgctctcagg
     7861 tcggctttgc ttctcaaccg agatagaaag aagagaaaat tgaaaatata ttgaaaatgg
     7921 cgacaagtct cgaggagatc cagtgagcaa cataggtaca gtggcttggg taggatacac
     7981 gattgcgggg atcaacattg tgatggttgg cgtacatttc ctcatcggga tatcaaggac
     8041 tgtggtcggc caatcaggga gtgaacttaa ggttctgcac cgggcccttc cgcaacgaca
     8101 ccacgaggag cttcaggctc caacgctcat ccattcaccc atgaatctag aggattcatc
     8161 cgtccatgct tggttcctcg ttcaatatgc tctgactttg cacacgcaaa gtgtcacgtc
     8221 cggactctaa taccaggacc gggcaggcat ctgcaccctc gcgctttgct gattgcgatg
     8281 ggattatttc caatgccaag aagaatcaga ctagttcatc agagctcaga atcccgtgtt
     8341 cccaggaggc atgaagccaa accgcaacct tgacccgatc tttctgcctc tacttcccta
     8401 ttcaaagagg atcgatcctc cgtcccaatg gcgcaaagcg acgagcgagc ctcatctcca
     8461 gcggaagtcc gcaggcgcat cctggccaag tcttgttcga ccgagcatag aactcttgtc
     8521 tataaaggct ccagaagtag agtccttgcg gcgtagagcc tttcgattgc tgaagttgcg
     8581 agaccaggac ttaccccccg tctgcaccca tgtgcaacta cgccggatgt tcttcctgcg
     8641 tgcagctcaa ggcgcggcga gacagcgacc ccttcaccat ggcgtcactt caccctaaca
     8701 gcggcatgtc tcctctccag cccaaccacc caaacctcca gccgcaccac tctcatcagc
     8761 acgagcacga gcatgagcac caccaccacc acaaccacgc tccgccccgc cggaactcga
     8821 gatggagctt cagcagcaac gagatcgtgc tgaaccgcct gagcgagatc ctggccccct
     8881 ttgacgccac ccgcggcgag gccagcatca gcgagtaccc ggaggacgac ctggaacacg
     8941 gaccggagat ggacacgatc ccgattgcgc caccagtgcc catcaaagac gaggctctgt
     9001 acaaggcagc gcgcgaccag cacaaccaga ggaatgccaa cccggcggcg accgccgctg
     9061 ccggccgaat ctggaggctg ccggatgagc tgaaaggtcc cgcccggctg cggcccctgg
     9121 agcaggacga ggagtccagt cccacgtcgg aggattcggc ggcggacggc atgtcgcgca
     9181 cccgcgaggc cgtcttcgtc agcaccatct gcatggcgca gctgtgcacc cgtaagtgcc
     9241 actctctagc ggtgcccggt tccccccctg atcttgcagt acgcccaaga cgaatgaacc
     9301 aagctgacac ggccaatttc agaggcgggc ctcggccaga cgctggctat catccacgtg
     9361 gtgggcgata cgtacggcat tagcaacccg cgagacctga gctggctgat cgcggggtac
     9421 acactgtcga tcgggacctt catcctgatc gcgggccggc tgggcgacgc gtacgggtac
     9481 aagcgcgtgt tcctggccgg gttcgcatgg tcggcgctgt gggcggccgt ggcgggcacc
     9541 gccgtctggt ctacccacgt gctcttcacc gtgtgccgcg tgctgcaggg gctgggcgcc
     9601 gccatgtgcc tgcccaacgc cattgccctg ctgggcgcca cctacccgcc cggcaagcgc
     9661 aagtccatga tcttcgccat cttcgccgcc acggcgccct gcggctccat cctcggggct
     9721 gccggcggtg gcgtctttgc cctcgtctgg tggcccgtgg cctactgggc gttcgcgctg
     9781 gtgctgtgcg tggtggcgac cgtcgggtat tacgtgatcc cggccgtggg ccaccggtac
     9841 gagacgccgg ccagcttccc ggcggcgatc cgcgacctgg acatccccgg ggcggtgctg
     9901 ggggtgtcgg cgctggcact ggtcagcttc gccttcaacc aggggccgat cgcgggctgg
     9961 agcgagccgt acatttggat ggcgctggtc gtgggcgcgt tgctcatgtg cgtattcatc
    10021 atggtcgagt gccactacgc ggccaacccc ataatcccgc tcaacgcgct caagcccaac
    10081 gtctccttca tcctgggcgc cgtggcctgc ggctggggct gcttcggcat ctggtccttc
    10141 tacacgtggc agttcctgca ggtgatccga cgcctgtcgc cgctgctgac gacggcctgg
    10201 ttcagccctg tggtcattgt cggcatactg gcgtcgctga ccacggggct catgcttcac
    10261 cggctcgggc cgccggtcgt catgacgata tccatgctgg cgttcaccat agggacgctg
    10321 ctcattgcca cgtgcccgga cacccagacc tactggggcc agacgtttgt ctgcatgcta
    10381 gtcatctcgt ggggcatgga catgagcttc ccggcggcga cgctgttgct ttctgattcc
    10441 gtgagcagga gacaccaggg catcgctgca agtctcgtca gcacggtcat caactacagc
    10501 atctcggtgg ggattggcat cggagggacc gtggagcagc aggtgaccaa cggcgcagtc
    10561 tcgtacgatg cagtgctgag tgggtatcgg gctgctctgt ggacaggcgt agcgctggct
    10621 tcgctcggag tcataatctg cctggggttc ttgttcaaga tgttcctgga taaccgcccg
    10681 tggaccactt ggaattggga gtgggagttc aagcggcgca acaagaagga ggtgtgctgc
    10741 acttgccacg gcgtcctgga tgggaccact gttggaagcc actcgccggg ccatcaaatg
    10801 acctcgatat aaataattgg ctggccttct ggctgccggc tcacagaggc attgttgagt
    10861 tgaagcccag tcaagggtgt ttttgggttt cttttctctt cgactgtaca tattaattga
    10921 tccccctttt acttacaaac cttggaaggt ccaactcact tatatatatg cccgcaatcc
    10981 agcggttact tcacgtcgat acctgtatta gatgaatggc cttgacctgt gtctgaaaat
    11041 cgtttcattc ataagagtct atcgacacaa aatgctcatg aacgcgctta ccataacgcc
    11101 aactacgctt tatctgtaat aaacccgctg acagaattga ggcggaaacg acctatcggc
    11161 ccagaccacc acgacaatac tccaatccca tctaatcatg gcatccgaca tgtagccatt
    11221 gccaggtgtt cgaacatgga agagactact cattccaggt gataccggct cagggtggtt
    11281 cctcataggc ccagacctca tttgccctct ggagccccca acccggcact ggcagcactc
    11341 tctccgacct gcaactcttc ttcgggcaca ccaacaccca cgctgcctgc gacactgagc
    11401 gtactgaacg cgcgctccat gccggcgccc gccctgccac tgggttctct tcggccgccg
    11461 gctatgccgg tgccaccgcc cccgacgccg gcagcgccgc tgacgctcac actggccgtc
    11521 gtgcttacgc tctcgcttcg gatcctggcg ccaccggtgc ttcgctgtga ggcatcgctc
    11581 tcgcgcctct cccgtaccat cttctccagc tccttgatgc gtcgcttgag ggcgtcattt
    11641 tccctcttgg cagtgtcgag ctcctgacga taatatgcgg tttcctcgta tctcaacgtt
    11701 gcaggcatca gaccaggaga aagttctgag cccggtgtgg cagccgtact gtggggagtc
    11761 gaggtgggat ggctgcgggg gaagtagcca ggaccggagc catgttccgc gtagggaaag
    11821 ccatgagact gggagtatga accagaaccg gtagggtgcg gcgagcggtt tcgagacctg
    11881 ctggcgctgc ggtgagaagt ggtgctattc tgtcgtgaca tggacatgct gcctcgagga
    11941 ttacgtgcgg cctccaatac cgacccagca tttcctgacg gtgggtggtt ggtggcgatg
    12001 gcggaaggtg ttgagcctgc ggtggcggcc tggctgaaac tcctcgcact ggtgctcgaa
    12061 ctggttcggt ggtgtcgacg gtcggcactt gtgctgggca gagggaagcc cgggccggag
    12121 agcaggtgtg tatctacgaa ggacgactgc tggtctgcgg atgtcgaggc agacgccgaa
    12181 gagccgttgg atgcagcgga cgagttgtgg gcagcgcgga gtgtttgcag atcgcgtgta
    12241 agtcggttta cctaggagta agttagcccg tactatcgaa ccgcccggta tccctctcgc
    12301 cgggacgcat cggatcgcct taccagcaac tcctgctcgg cctctagctg atggtgcagc
    12361 tcggcagcgg tcaaggggcg cggatgcctt atagggccgg ggccggctcc gacgcccgtg
    12421 ttgtcatggc cgggagcggg cggcggcggc ggcggcatgc ttgctggggc gggcgcggat
    12481 ggcaacgacg gggaaggaag agaggcggcg acactctggt gataggactg ctggttcgag
    12541 gggaggatgt tcagtgccgg ggcggaggag ggcggaggcg gagcggctcc tggctgtgct
    12601 tgtgacgaga ggttggccga cgggcggcgc gtcgtggatg gcgacgctgg aatggagttg
    12661 atgtcgggca tggctcacgg gctatcgtac gttttctcgg tctcgaatgg gcggtggatc
    12721 gcaaggacgg tctggctggc gtcttgggaa gccctcaaac gcgcgcccgc ccgaaatgga
    12781 gggaggtcag gccacaaggc gcagcgtagc gtgtatgggt atggggttgc aggcactcta
    12841 gtttcaagta cgaaggacag gcagacacag gacgtttggg gaagcaggcg cagtgaggtg
    12901 caaggagcga ctctttgttg cagaagtcca atctatctgg gtatcgtcgc agaaaggcga
    12961 tggtcgcggc tgtctgtctg gaatgggtga atgaatgaac gaatgaacga atgaacgaat
    13021 gaatgaatgg caccccgcgt cgaagggagc ccgtgtttca cgggcgacag acgaggtcgc
    13081 gtttagtggt cgcatcgttg gccccaggct ggctggctcg actggccgac agctgcctgc
    13141 cccaaggagt ccagtgctag ctaggtaacc ttgggcctgc ttgggtacct acataactat
    13201 acctaggtca tttgggtact acaaggggta ggtccacgcc agctgcagat gctttgggac
    13261 ttccattgga ccagcacctc tcgacaaaga atagcggccg ttcaccggcc accactcgct
    13321 ggcagtttct gttggctctg gcgctgcgta gggggacacc gaacctggaa gcaactatcc
    13381 gggcgactat cagggcaact ttggcgaagt ctggctcgag cactgatcca tggataacga
    13441 tggggtcgac ccggtgcgcg gtggccgccc tttcagcctt acacgattcc ttctttacct
    13501 aaagaagctg ttagactccc gcggcggctt ggtgacctag gcactgtaca ttgtgtacat
    13561 aggaggctcg gggacttgca gcgcccacgc ccggccaaag agctccgcga aggcccccca
    13621 aagcccccac atgagctata gttacctttg gggcggcggg cgcctgcagg gctgcagcgt
    13681 gccccgccgc ggtaggtgag catccatgta gctcctatcc acggcctctt gtcccgccgt
    13741 tgctatcccc tatcgccaaa tcgcgatcat atgacgtagg aattcgttaa tatgggccat
    13801 gacttcatca agccgcgttc tgatgtcaat tggcaatcct gacagcagcc gctgtgacag
    13861 aggggcaggc cagtgtcaga tgaataagca gctgccggag aggggctcgt ctgtgacttt
    13921 cgatacaaat acttggtcct cagagcttcc cgtcccctaa tagtcgtacc aacatcacca
    13981 aacgaatcac gactaatctt caactacaca agtatgttaa ccacctcaca ggtgccccga
    14041 gatgtgttac gatttcgatt actgactctg tgaatctaca gcaaacgtcc ctcaacccac
    14101 aaaacacaca acacaacatg tcttcctcca accaaggccg ccagtcccct cccccggagc
    14161 agcagtcggg ccctcagctc aaggacaccc ccggatccgg taagggagtc gaggacgtca
    14221 actcgggcga taagaagcaa gagcagcaag atcagctgaa ggtatggatg tcccggaccc
    14281 aaggagtctg cgcagcgcac gaattgctga cacttactgg aaacagaacc tctcgtcaaa
    14341 ccccaagggc gttctagacg atgccgtcga ggccaagttc gccaagacgg ccaaataaac
    14401 gtccagactg tacataacac gggcgatatg aaactattac gatggaatga cattacccac
    14461 atgtatgaat agaaccggac acaggcaagg ggaggatcct agatccctcc aatggaatga
    14521 attgaattga agcaaagcca aatattttga tttaatgtgc ctgccattag tatataatta
    14581 tcattgtcgc ctaccataaa cgccaaaagc tttgccgaaa attttttatt agaaccagta
    14641 accatgtcta ctttttacat ccgtaacata atcttgaaat gggagccgta tactaaaggt
    14701 attggtaacc tggcgcgagt tgctctgatt cacggtcttc tgtcagtcaa cataactcag
    14761 ctcacagtaa ttggaattga cttttaaatg acaaatttcg tcattttagg gtaactaaac
    14821 tacaggagta tcataacgcg ttcattactc atcatccgtc gttccagcga cctttctcct
    14881 cctctcttga ccattatgac ttctcggaac caggggcttt ggaagggata gcatcgcccg
    14941 ttggtgcaat gggggtggat tctgtggttc cggccttggg accgggttgg ggaacaccag
    15001 aagcggaagc tggggcaagg caggtcagct atcaaattct ctgccagaga tcctccatat
    15061 gaaagcttct gttgcaacac cttccgagac gctggttcgg gaccgatgct ttaacaggag
    15121 cctttgttgc atccgcactt tccagcctca cacttgcact gagccttatc gccagagcag
    15181 tcgcaagttt gaacgttttg cttggctttg gcacagctgc cgcaggcaca cttgccttct
    15241 gaacagccgc aaaccttgct ctggccgttg cagccgcacg tttgggtgcc gtcttgtgtg
    15301 gtagtagggg tgtactcact ggcgccgtcg aggccggcag acttctcctg ctccttctcc
    15361 ttgccgaaga cgcgctcaag cccagatgcc ttgtatgcgc ttccaccgtg ctcgtccttc
    15421 ttcagctctg ccaggcggcg ggcctcagcg tggatgtcct ggacctggcg ctggccctga
    15481 gtgtaaaagt tgaccagctt cttgccggta ggggtgttag tctgcagaga gtagcagtca
    15541 gtaaacatgg ctcggatggt gggtagttgg gaataaatgc aatgggggga cacataccgc
    15601 cttctcgaag taggagctga gtccgccgaa catggtgccg gcgcgctggg tgatgccata
    15661 cgactggtcg gcggccttgg ccctgtcggt ggcgtggtac ttgctgtcca ggccctgcag
    15721 ggtggtgacg aagcgatttg tcacgccgtg cttctggtcc agctcaatgg cgcgttgcag
    15781 agcgacgtcg ccaactacgt agccatgggc aagatactcg gcgaggatgc ggctgcgggg
    15841 cttctcctcc tgggtgatct catcagagtc tcgctcggcg ttggtagtag ggccggtgtc
    15901 ttccgagtca tgctcgggcg tgacagtgat ctggttgccg gaaagctggg tgttgttcaa
    15961 cagctgagct gtcttggcgg ctgtctcctt ctcgaagacg acagtggcct ccttggtgtt
    16021 gtcggcagcg ctggtgacct tgagatctgt gatcttgccg cttcaaaccc tgttagtacg
    16081 ggctaaactt gggcgactgc atgggacagg gtgggtgggg tcaaaacata ccagaagctg
    16141 aagaagtcct tgatctcctt gtcatcggtg ctagccgaga tgttcttgac gtggacggtc
    16201 aagttgggag ccatgatgag agcggggggt ggtggtggtg gtggtggtgc ttggagcgat
    16261 tgcggggtat acagagtagg ttgcttgtgg gatggcagtg tagacggacg atggagtctg
    16321 tctgtctgtg aatggaatgt gaagggtatg ggtgtgttgg gcagaggaac tggaaagctg
    16381 cgggactggt ggtagtcaca agtgttttat ctaagatcag ggtccaaata atggaagaag
    16441 ggaggcctgc ccgcttggtg gaatggaatg ccttggacac actccagctt tcctcctgac
    16501 gcgttttctc tggggccctg cctgggtcca gctgcccagc tctcgcccgc ccgcctgccg
    16561 cccgcagtct catgcggtgg gcggtggttg tggtgggaag ctgtgatgct tggcggaccc
    16621 aggccccaga aacgaggggc aacaaacacg tcattgcttg caagctcctg gcgccgcagc
    16681 tgtggcgtgg ccattacgac atggggtctg aggctgtgca ggccgccggc attctaggcc
    16741 aatctgcatt cgccctcaga atcgagtctc gccggtgctt ttcagaagca aatttgttta
    16801 cttgcactgc atgtgacgcc gagatggact tcgattgctt tccatcccga ttcgtgtcat
    16861 cgcgttggcg atggttgcga attgtgtcgg acattgtaga cgccagcgtt gctgtacgtt
    16921 ttcccacaaa gcgaactagc accgatgctg cgagactagt cttccaccta atgccaagaa
    16981 agctgcatct cgctgtcagg tgcatattga tagatgaaga ttgtgtcttg ttatttcctt
    17041 cttgtctctg tcatctcctt ttgcttgggt cggttcagct atgtaacagg tggcctatat
    17101 cccataattt cagtgacggc ataccctcta cacaggccga tgtagacacg agttatcatc
    17161 gcacacaccg ttatcgctta taacagttcc attttggtgt tacatgcgta tttgacctcg
    17221 ttctttcgcg cgcgcgcgct gccagtagtc gcctacccgg gttggtagtc agagttacac
    17281 aagcctcctt aggttccctt ctacgtccaa gttgtttcta aacgggtagt aaagtatgcc
    17341 ttttgcattc tgccgttgat tgtgagaaat atgttgcaaa tctacagcca caagtcatcc
    17401 aggcagtgaa ttcataaaga aaagtcatac tctgtggcga taaacaacaa gtctgcattc
    17461 cacaacatta cggctctcct caggaatata tactgcattt catttcagcg tctgctattt
    17521 ttgacctgaa ccattccacc ctagcctacc tggcgctgaa aagtgggcaa atgtggtttg
    17581 tgcctttcct tatcgaggtg ggagctgggt gataaacaaa tgcatccaag tgcaagctgt
    17641 gcaacctgtg cagtacagac gaatgggaat cctagctgct tgtctggttc acttagtgct
    17701 tactttatgg atcctcctgg agccacgacc ctacaatagt gcgagcgggc caatcaggtg
    17761 agttccaatt tactggaaat tgttcaagcg gtttcgaccc ttgcttgctg caattgagtc
    17821 gacgttagta accaacagaa tacaccccac caggggacca tcggattcag cttactgaca
    17881 ttcatatata aaatacatat cgtatctacc gacttaccga ccttcgtctc tgcggaagtt
    17941 atgcttttca gctttcgcct tcatcatggc tttatctgaa gtgctcaggg gcagccttga
    18001 tggcttcacc ttgtctctta ttctggctct gtccgtggcc gccctctttt ggcgcctgtt
    18061 cgctcttcgc ctggacccaa gggagccggc cgctctcaaa cccgatgtcc cagtcattgg
    18121 gcacatcatc gggatgctga aggagtctca tcgatattgg gccatattgt agtatgtctt
    18181 acgaaaagcg ggttttgcgg gcatacagga gacttactat cgaccagcaa gcagaaccct
    18241 atgccggcat gcacgctgcc catgctgaac gggaagatgt acatcatcaa ctctcccgaa
    18301 ctcgtcagtg cggcattcaa agcccgcacc ttgagcttcg acccgtacct gatcaagacg
    18361 ctcaagcaca tgatccccat ctccaacaag gccatggaca tgttcgcgaa agacgacttc
    18421 ttccacccct gggtcaacat cgtctacagc aagatgaccg gaacggatct gctcaagatg
    18481 aatgtcaatg cgctgacaga tatctacaac aacattaaca atctgccgca gaacatggaa
    18541 atcgaggaca cattcatctg gtggagacac cttctcaccg tagcgacgat aacaacgctt
    18601 ctaggacggg ataatccgtg gaagaaggat cgatccatgg tagcgaaatt ctggtaggtc
    18661 aactatatgg cacaaaatca gatggcatct taacggggat aagggaatac gagacttccg
    18721 tccaccactt tgtggttggc ccagctccgc gcgtgacagc acccgcagca tacagagcgc
    18781 gcgctgagat gcacaaggct ctcatgcaat gtagtatgta ttcctgcggt ctccgcgctg
    18841 ttttcttcaa ctcgcttatg ctgacaactt tcaacagggt ttctatggcg gctcctcttt
    18901 cgacccaaca gcccatcaat gtactgaccg agagcagact tcgagactcg aggctatgaa
    18961 gcgccagaca catccggaat gatcaagacc accagcaaag tcgaagagga acacggttgg
    19021 agcacctcag acaaggccgc catggcgatc ggcatccttc agggttctgt gaacaacacc
    19081 gtcccgatat cgtactggta ctttatgcac atcgtcagca acccgaagct ggtcaagaag
    19141 ctgcgcgtgg aggccgagcg cctcgtcacg gcgggcaaga cgctgcccaa cggcaagcgc
    19201 gagatgctgg tcgacatccg cgggctcgag gagcgcgcgc cgctgctggt ggcggcgttc
    19261 cgcgagaacc agcgcgtcgt cggcgtcggc gtcatcaacc gctgggtcct ggacgacacg
    19321 gtgctatcgg acgggcagcg cagctacctg ctcaagaagg acacgccgct gctgatgtcg
    19381 agcatggtca accacacgct ggaggcgcac tggggcgcca gcgtggacga gttcgacgcg
    19441 gagcgcttcc tgcggacgga cccgcggacc ggggccgaga gggagttcca cggcgacgcc
    19501 ccggtgccca ggggcgcctt catcccgttc ggcggcggca agcacctgtg tcccgggcgc
    19561 agctttgcca gtgccgagaa ctggggcacg atgatcgcat tcctcctggg attcgacatc
    19621 acgacgccac agggcacgcc cctggtcgtg ccggaacgga cgatgccatt gccgacgcat
    19681 ggaactggac ggccagtggc gggctcagac ctgagctcgt ccttccgcag aaggaaggga
    19741 tgggagaacg tggtctggaa ggttgccgaa ttataggtcg catcgaagca aggcttgcgc
    19801 ctcagcgaaa atggatgtat ttgcaaaacc caagcaaatc atgcctttta aggtcgattt
    19861 ggcttcatag aatcaaatat gagtaggtat attgctccta ttgtatctac ctcttaacgc
    19921 catgctgaaa aagcacatac tcttcacttc cgcatctctg agcaggccta gttgacgcta
    19981 ctggtttgtg gttgccggaa tcagtcgagc tccacgctgg ccagtgcctc agctatgaat
    20041 tcttcagagc ccgaggccga ggctgaactg cctgcgtact cggactttgg agagtcaggt
    20101 accgactcct tcgggtcgat gctggcccaa tctgatgatt cgtccggctc gcttctgccc
    20161 ccgtcgctat cactctccgg gggagtttga agaccactga tcccgcatgc gcctaggttc
    20221 cgcttcagca tgcacatttc aaccgtgata cccggaccga atgcgcagcc aaccacgtaa
    20281 tctctcacac ggccacctac tgcgatcgca tccatgtctt tggaccgtaa tcgatccatg
    20341 acgctgaaaa tcgtggcaga gctggaattg ccgtggttga tgtaggtatc gtagctggca
    20401 cgcatgtgct cagggcttat ggacatggac ttctcggcac ccgtcaagat ggtcgcacct
    20461 ccagggtgca tggcccagtc gaagtcggca gcttcctggt actcaggccc catgtctggt
    20521 acatcgcgca tgagctctgc aaaggtcggc acaagaacgc ctgccgccag tcttggcacg
    20581 cggggagata ggaccacctt ccaacccact ggatctacat cgaatcccaa gtcctcctcg
    20641 gaattgggta taaccttgtg ctcccagcca agaagatcat agacgggcgg tgctgttggc
    20701 ttgccaatac cgttgctgag caccactgcg ctaccgcagt ctgagaataa gcatacccct
    20761 atgcgcgtct cttgtaattc gttgatgctg ttaagctcgc tgcgcaccat ggtggtgctg
    20821 acttcgagcg cgacacacag gatcctggcc ggtttccgcc ttgcagtgtg gcccaaggcc
    20881 agatttgccg ctgtgcgcag agtcgccagg cccccactgc atccgacacc gtgtaacagg
    20941 actttctcaa cctggtgtgt gatgccgagt gccttcacca cgaagtggtc gaaccccggg
    21001 tttgcgctgt ctgtgcaagt ggtcgcaacc acatgcgtga tctcggagag gtctacgcca
    21061 gcctcggcga tggctttcct cgacgcgtcc acggccaatg gcaccccgtc ggacatgaat
    21121 gtgcggtgaa gctcggcgat ggagggggct tggtcggcat tgacgagcgg gtgcgtggat
    21181 gtgccgatcg aggctcgtgt gtcgattccc gtgtaccggt tgatagagag gactttcttc
    21241 atgcttgagt atgccatcag tcagcgcacg cgacagaacg tgagtgttga gacagagctt
    21301 acgccggact atctggatag tacttctcag ccagggcatc gacctcgttg ggcttcagcc
    21361 catatggggg gtactgtgac gccaccccga gaatggagag acccagctcc ccaaagctgt
    21421 tcgttgatgc catcgcggct gtatctcgat ctgaccagcg ctctgtatcc agcagatgac
    21481 ttcgttgcgg gtgtagggta ccggctctta ctcagccctc ttgttgaaca gcttcgccaa
    21541 cctttgacgc ttgggaggct ctgatttccc gacgagagct gatcaaagtt gcacgatatc
    21601 gctggagtac cggtatatat aaagttgaga cacgtcaaaa tgccttggca cgtgtatcgt
    21661 ggggtgtagc cgaaagaaac actgtccgtt ctaggtaatc gacgaattga ctttgggttc
    21721 acgacatgta ctctaacaga agatgagggc gcgagcaaga gagatcgaca aggactaccg
    21781 ggccgcaaga agatgacaat aaagtggaat aggaaaacga aggaggacaa gagagggcag
    21841 tgaggcccct cgtggcaaca agattcccgg tgtgggaaac tgagcgtatc ctacctagcc
    21901 gagctgcagc tcaccgcact agaacagcaa gcagtaagag cgctgctaga tgcgttacaa
    21961 gtgccgtcat tccgacgagt cgagggcctc attggccgac gggctgggct tccagtctca
    22021 aaacgtcagc acagaggtcg gtccgggcgt ggcgccagcg caatcgctcc cgctgtccga
    22081 cccaggcgtg ccaggtgaag caagatggga tgaggttgag tcgcgcttga aaccaaggtg
    22141 tgtgatcgtc cgagataggc ggcccgcgga cggcggggag gttaccaaga cgggggcttc
    22201 gcagcgaggc cccgccaatc ccatgaaagc tcccagagct tgggagccca ctacctggct
    22261 accgtgccag ggtagctgag cctaggcccc gctgagcggc tccaagggct cccagggctc
    22321 cagatcccct gtcctgcgtg ttctgagttc cccgccctat tccctctctg gcatctgcag
    22381 tccaagtggg aagcctcacc accgaaaaag gctgtctcga ctagagtatc ttgtatagtg
    22441 tagggactct gcttcatttt accccaagtt cttgcctgtc tatccgttag ctcgcactgg
    22501 ccacagcctc ttctgttcct gtaaagctcc ttgctaccat atctctgcag gccaggagca
    22561 atatggcagt gtgaccgtgt cgcctagaat gatgattcac cattatcatt gccctgattt
    22621 ggcgcgtgta ggtaatcaac ggcacgacca ggacgtaaca cacacgtcgg tcacggttgc
    22681 gtagccatga cactgggagc taagcccgac atctcgccgc gcctgtacgt aagcaagcct
    22741 cggtacctgc aggaattacc caaaatggac agtgagaaac gcgcgaagtg gatccgtctt
    22801 cccaagtagt tctgcccaat ataacgacac gtgctccacg atcatggcaa cttacgtgtg
    22861 ctggataata cgaggcagca ggaatatggt ttagactcaa ttcaacattt tcaagtcatg
    22921 tatcgtgtac atgttttatg gcggaatcct gtccctttct cacaagacag aacagtcgac
    22981 tttcgcaatc tccgaggagc tatcctcagt ccatagcgta cctcaagagc actttttccc
    23041 acacacatgc ttccacttgc caatgcaagt attcaacgag tggttcagag taccaacaaa
    23101 gcggtcaaag tcgtacggtg cgacatcaac agtgttgatc aagaatgccg ataggtccta
    23161 gtggaaaggt caatgactgt gcctacagag gctggcacta aaacatcgag gcgcaaggac
    23221 tcacgtcaat ggtctcttgg acctttcgga gcacgtcgta cgttggcttg cctatctttg
    23281 gctgtgcatg ggatcggtct tcgtggccat tggctgatat gttgaaagtg tctgcaccct
    23341 cggacaggag gtcgaaaagg cggatgtgcg aacgtgagaa gttgacgtat gccttgtgcg
    23401 tctcgtgcgc ttgcttgttt ggaccatagg gttccgttcc ttcaagagac gagccaaccg
    23461 ccttgccttt ctccactgcc gcctcgagtc ccttgatgca ttcctatcaa aaggcaacaa
    23521 tattagcctc ttgacgaaat gcgtgtatat tgggtgtcaa acgcacgtat agagggccct
    23581 tcttgatcac gaacagccgt gatgtctcgc agttcacctc tctcgcagat ttgtgcagct
    23641 taatagcatc ttcttcgaaa cttttgatgg tggtgatgat gtccgcaggt tgagatgcag
    23701 catgtgctgc tcccaggaat aaaaggagcg ttcccagaag tctcatgata ccttcgtcgc
    23761 ggttaactgc tctggtgggc tgtgagttcg ggaggtggga agttgaaggt gagtcgagca
    23821 ggactgtctg ctatgatatg ttgctgtaat ggacaactcc agcttctcag accagctcta
    23881 taaccgggtt taaatatatg gccatcttga ctttggctaa ctatctgcaa agggagacat
    23941 ttgcaggaat tctgtgcact cagccatatg cccatgccaa agcgtagagt tgcattccac
    24001 ggtccgatgt aactcaattg cattgaggtt cgtggaaatt ctgcatgtag ctcctagtaa
    24061 agcaatgcta gtattgacta gagggaaacc ccgctcaaga ctaaagaggt tcacgtaaat
    24121 ctcagccgtg actccccctt ttgacttggc cggtattcag caacacttac attgattgaa
    24181 ccagtctacg gactacaaac ttgagatttc ggatccgggc cgcaatatcc tacagtcagc
    24241 attgacaaga atgaatcgat ttgacgactt cttttccgcc agcgtctgga aagctgtacg
    24301 actctgagac ttaaaaacat ggtagcgcct ctggggccca aaatgtgtca cacttccgta
    24361 gcaggcactg gtagcaagcg gctattctcc acacgttgct aatgcaggta ctgtaagcct
    24421 cgtctcaaca aaggctataa catgctcagg tctgcagtca tcgtaagtag ctgggtcttc
    24481 gggctgctat ttttctgatc tcttctcaac aaacacaaaa cagactagag cacctcgtat
    24541 tgtgttttca ggataaagtg gcaaaatgac agcccaaaca atgagggctg ctttggggca
    24601 ttaattcaac cgcgtgcatg agcacattcc atggtatgac tgtaattgtc tcattcagtg
    24661 tatgtggcat ccatcggggt gttttcaagt caccgactat gctaaccctc cttcgctatt
    24721 ccccatgaca ttcccttttc agcactggat gaccggaacg tttccaggag cgttgtatgc
    24781 cttgcccccg ttgtcgggct gtccctgagc accgtagatg ttgatcagga tgctcgggtc
    24841 gtcctgcttg tatgcaccgg ggaagctaac agtcgagctc gggctgaagc tcccactgcc
    24901 ggtgaccttg atctgcgcac agctcatgta gaactgggca cccatcctgt tcttggccga
    24961 atgcagggcc aggatctcca cacgcataag gtattcgccg ggcgcgatgc aggtcggcat
    25021 gttgaagtta acccagccgt tgttggagat catgttgtca acgccccact tcttgctccc
    25081 cgtgttgaac gtgtcttccc agatcttgaa ccatttcaga ccttccttgc tcgccgtagc
    25141 cgcgttgtca accttagcga gccatgccgt cacggggccc ttgtgggact tggcgatcgg
    25201 attgtcagcg tcgcctgaga actgtgcgcc gccgatgacg tgctggaacc aggccccgac
    25261 cttgtcacca gctgctatcg tgatgacttt gtcggaggtg ctacccgact tttggcagat
    25321 gatgtcggag cccgtcacat cgtagaccgg gttgttgtct ctcggtgcgc gcagccccac
    25381 gagagagcct tggtcagcac cgttgacgga gactttctag ctaagagtta gcggatgtgt
    25441 gaaatgatat tgaatacgtg cgatgagacg acgtacttgg aagatgcagt gcgcttcggc
    25501 ggagaggcga aaagccaatg ctactgccac ggaaaacttc atcttgctgc tttgctatgg
    25561 agtgaatgac ggttgacagg tattatggcg aattgcggct catgaaagtc tgaccaaaga
    25621 atgaaaatga ttgcgagatg ccttgttgat gcttatatag atatggtatt atcttcttgg
    25681 cgttggtgtg cacctctgga caggggcaag atgcatgagt atagttcatc taagtgccgg
    25741 gcaatgtgta ggagccatag tcaacacggg agctgcaccc tctacctgct tctcatcgga
    25801 cgtttttcgc tggtaagata ttcattcggc atcttcgcgc gttgcgccga tagttcatgg
    25861 gacgggctgg tcgtagtctt ttcaatttac tcgtgtatac gagtctgcca tcagtggttg
    25921 gttcggccgt tttgcggatc tggatctaat caaccggtaa agtgcgttaa cggaggcaga
    25981 tatggaacag gcattgcgga cttcttccat gcggctcctg ataggccgca tgcttccacg
    26041 cgtgcccact tgggttggcg tgtaaccatc atgctgtcca ctgttgtgcc gattggctga
    26101 gtcgcacacg gtagccttca tctatgtgtt gtcggaatcc ggggtgcatt gtatcacagc
    26161 ggcagggttt tgctgaaatt ccggtgccaa ggtgacctct tttgatcatg tgttgggccg
    26221 atttaaagtg actgcgagat ggtgtcgatc ttgctacggt aaaccgcgga tgtcggccaa
    26281 ttttccagcc tgcggtacta ggttcagagt ttgcgcacga tcttgtatta tagactcact
    26341 tgatcttgtc atgattgcga gaagtcttat cttcaccttg tagacgaata acacattcaa
    26401 gtcacagaga agtggtccaa agagaccaga cctaggaagc ttctgcaagg aactggaaat
    26461 tgagacagta aggactgatt gctaaaatga ttcctagatt gatataatca gattccctgc
    26521 gaattttcct gcttggatac aagccaatac atccaggact cgtctgatgg agagaaagtg
    26581 ctactaatat cctgatattc atggcttcca cctccaggcg gggtgcttcc actcgagatc
    26641 ctcgatctgt tcttccgcca aggctctaag ttcttcgtct acgttcctgc catttctctt
    26701 tttattgtcg tggttcatcc aaaccagagc cgcgatacta gataggagta tcagtgttga
    26761 tgcagcaaaa ttgagaccgt tcccaatcaa gaagtcgggc ttgtcccagt caagatagct
    26821 ccaagtggat atgagccctc caatgttgcc aaagaacatg ttcaccgaga cagctacgct
    26881 ccgagacgtg tcgctggaca cttgacatgc tgcttgcgcg ttggtgagcg gaccaagact
    26941 aaacgtagta gctgccacaa tgaaggtagc gacgtaatgg gcaacgtgat ttctggtggc
    27001 tagacagatg atgaagccga gtatgacagg gattgcagcg atgataaaga atatctggcg
    27061 cttgtccatt ttccagccca gatagggcag caatagtgtg aataatgccc cgaatatata
    27121 tggcggaacg gtcaacagtt gttggtggat gctggtgtag ccactagttg acggaaagat
    27181 attcgcaata atcgttggca tgaagaaagc caggccttgc accgtgatgt tgtcaagcaa
    27241 gaacacccag gatgtgacaa gcaccaccgg gttccaaaag cccagccaaa gcttgttttt
    27301 gctaaagtta tcaaggacag cgacctgggc gatgcgttct gacttcaccc tagcagtagc
    27361 gagatctttc tcatcctgcg ttaaccaccg agcagtctcg ggccggtcgg tgagaaccgc
    27421 aaatcccagg agggaaagac agatcgttat gattccctca accagaaaga tcattcgcca
    27481 ggtgtgtagt tcacctatgt tcgacagact cgtgatggct gaagcgagta agccgccaaa
    27541 agcaccagca acaggcgcca ttacgatgaa ggtagcgact ctgaatgtga actcagatct
    27601 ccgataccta gaacaaggtg agctctattt caactccccg gcaggaaatt cgagattgtc
    27661 gcagtaaact gcagtgttaa gaataatgct tatgctcacc atcgagacag gtagtaggtc
    27721 attgcgggca tgacgccaga ttcgaagatg ccaaggagaa agcggacagc acatgcctga
    27781 gaaaggttct ggacgtatgc gaaagccaag gacataactc caaagcccat agtgaggaaa
    27841 gggatgaacc atccgggtcc tatccacttg catgcaaggc cgctcggaat ctcaaataga
    27901 atataagaga tgtaaaagac agatgccaac tggttgtagt catagatacc cgtcatattc
    27961 agatctttct ggagcccgac aattttcgcg tttcctgtct aagcattaat atcacaacgc
    28021 agaaggagaa ccgttactgg acatacctag gttagcacga tctatgaagc aaaacaggta
    28081 gagtgccgag ataataggaa tgatcatctt atcgatcttc tttcgaagtc tggcctccgc
    28141 atcctcgtcg ataaccacta tagacgtccc gtacctaaac catactgtca gctgcgacat
    28201 atcgtcgact gtttacggtg agccgctaaa attcttaccg atcggtggcc gcgaagcctc
    28261 tttcagcaac agtatgaagg tcttttagct caacttgggc tacgctagga ctgccatgtt
    28321 gatatgaaag gagtctgggg tcatgatttt ttatatccat tttacgtggg tgaggtgcag
    28381 gctcgcgagt tcaaaagata gctcaaactt gatcagtgtc gagaaaggat tttatgtatt
    28441 gagacacttg taattgagtc aatctctgtg attctgaaag gaagttcact ggggtggtga
    28501 tccaatcaga agggggtgca tgaaaacttt gtttgctcac ataactagga atcagagatg
    28561 caggccttca acctcgtgga tgtcagaatg aattgttcat tgtcatctca aatatccttt
    28621 tgattcacca tcaaaaaggg ccagctcttc ttttaccaat atacttgttg tatgaggttg
    28681 acaatttccc acgcgcaggc caaatcgaat gcagtacgag cctcaacgtc gacatccgtg
    28741 ccccacttct gacccgacac ataccagtaa atggaaataa ggcttccgcc aagcctctgg
    28801 acctgcaggt gttgccgatt gttaatgaaa cctgcactac aagttcatcg aattgctcgt
    28861 gtagactccc tgcgtcggcc acgcacagta aatagcggcg acatgctgat gacacctttc
    28921 gagaccccct tctgattctc ttgcacaggt gtgggtaagg cgcaagtatg aagtctaaat
    28981 gatacttgaa ctggccgcga ccaatatctt cgcatcatgt ctccttgaca cgataggagg
    29041 gcaggaagcg ctatgggcgg cctctgtggg ggataggcaa ttgcccgtga tctcagcgcg
    29101 gcggtcaaga cgacaggcca tacccctgat ttgaacttat caggcagaga cgctagcgcg
    29161 aagcagcatt atggccgcgc gaactctgtc cacggtccag acccatttca aacgctcgag
    29221 atctactgcg gttgacgttg agtgtattct ggtgaagaac actcgaggcc gaggcaggct
    29281 gtagcgatcg tagtcaagcc aatctgttac gagtgacagg gactactgag atcaagtctg
    29341 tatgatcaaa ctggcaactt cgcccatccc ttgatcaaga ccaaccatgt ccgcattcga
    29401 tccggcgaca ctgtgaccaa gagtatcgtc gcccaggtga cctgtctcat ggatgaacga
    29461 gtcttcggtg acaggggctt gcgcaagggt ttgaggtgca aacgtgctcg ccacgaaagg
    29521 gggtgggagc ttcttgtctg ccttctgttt cggagcccat tcgagtacct taatgtgcgg
    29581 gtgtctgcgt agccagtggc caacccactg tcttcccagc ttctgatcag taccgctctt
    29641 cgccaggacc ttttgggcca ggtcgtagac ctgatccttc gtcggaggaa agcccagctc
    29701 gcactgcgca tgtgcccagt ccaccatcaa gctctcctgt ttcaatgaca ggcgcgcgag
    29761 ctcagccttg agctcccgcg gcgggcggcc gcgtgttctc gagtttagat tgctgtacgg
    29821 aacaccgaat tgtcttgcag cttccgatgc atgggtgccc gcgtgcacag cagctacagc
    29881 ttgctccatg tcggcttcgg tccaggtata gcgggtggca atcctgtttt tccttgatgc
    29941 ctgcagcggg ggaaggttgg ggcaggagtc tcccagtttc tcggcgagag tcgtcttggg
    30001 cacgttatac gtcatggatg cctttctgag agagatccct tcctccttca ctgctttgat
    30061 agcacgctcg aagtcctcag tgctgtatgc cttgtacctg atgcctgcac gtcgactgcc
    30121 tgagagttga cgcggctggt aagctggcat ctcggagggc atctgcatgt tgcccagcga
    30181 aggatccatg ggaccatcca agctggcgtc aatgttttca tccatgctgg ctgggacttt
    30241 gttgtcacgt agtgtgtgct tgctggcggg tggtattgat attgaggttt cggtcaagtt
    30301 gacgtggcct ggcggtgtcc aaaatcacgc gaagagacgg cccagtttta gtcagcaaaa
    30361 cctggggggg ctggccaacc attgccgcag aaacaagaat aaccccgcct ttatcgatag
    30421 ggcttcggat ctctgagctg cctgaccaag acacactttc gataaggcgg ttctcacttg
    30481 cggctgtttt tgcgaccatg acgaaccatt tacaacgttg tagttctgtg ctgcgactgt
    30541 ggtgattttt gcaaacagac tgcgaagatc actccatatg tactatgaag gactatttga
    30601 cttttcggca tcgaggcgca tcatgtagta cacatatgct cgggtgaaag ccgaagggcc
    30661 ttgttgagcc aggtagaatc atcagttgaa aacctaaggt tcaactcgct tattgcagtg
    30721 cgcaggactc attataactg tccaatacgc gtctaggaag atacacttct accttagcat
    30781 ttgacaccct gcatctaaca tagaagtcgt gagatttagg acgcctcggg aggtggtcat
    30841 acaagcagga cccaactcgc tcttcgtgtt gacggccaat gtaagtcacg caaaagtgct
    30901 ccatggatgg ctgaaaagga gcaagtcgcg tcatgataca ccctctagac cgaaacttca
    30961 aagtcagctc cttttacgtc aaatgtaggt tcgttgtggt atagcagggc cgaaatccgg
    31021 ccacgcgctc gagggcaggc ttcgaaaccg atgagatctg atttggtcct atcgtagcca
    31081 tccaagttgc tttacaactg ttcatcccgt gcgaatctca atgcggctct tctcaagtac
    31141 tagtcatggt tgatatcacc tggctggacc atgtacactt acaccaaagc tatgggaccc
    31201 agccagaagc tgatattaaa cctaacgatt aacctcctct tgcctgtcga tcagtttgtt
    31261 tgccctgtgt tgagggaaaa tcacaggtgg cctgtactac tgcgccgcag tggtgcgccc
    31321 aggcactcat gaccccactc tgcctggctc agccccaaag gattgagcca acgatagcac
    31381 ttcagcccat ccgaatccaa agcagctcgt ctttctttcc tttctttgcc atccatatct
    31441 tatttgacca tattctctcc tctgttttag ggacctccca aaaacccttc ttgagtagca
    31501 cacttccttt gacgtgcaat atgcagcatc tcaagcttgc agccctgatc gcgagggcga
    31561 gtcttgagcc ctcaggcatc atcaaacggg gccaagaaga cgcgaatgga actggccaag
    31621 ttctattcat gatacttggt gctttgacga tcgcatccat agtgccagcc attctttacg
    31681 tgagttgctc aggtacatca tcagtcaagt gaatttgctc atcgaggtag actacataca
    31741 ctctatctgc tctctttccc gtcttaaccg ttgtggaaag ccactcggac tacgtccccc
    31801 tcaagcaagc cgaaaatgac gaaagcggca aggagaagag ctcgtccatc gaggaaccca
    31861 gtgcatcaca tcagcaacag ttgacttccg gcattcgggc actgcaccgc gtgctctatt
    31921 ctctctctgg attcagatcg cttttccgtg caatcaacat tatgatgtac tacaactcag
    31981 tcaccgcctt gatagtcata gtcctcagct taatccccta tatgcctgtg ccggtcgctt
    32041 cgctcgttgc cgatctgatc gccgtgccca ttcacgtctc gtgggttcac tgggcgatca
    32101 ccacgccagg caggcaccga gcctggtacc gtacaccgga gttcaagtcg actttgaaag
    32161 cgactgccat tccaactatg attcttgcct tcgcaaacca ggttgcggtc gaactacccg
    32221 gtgtcgttct ccagcttctc aggatcgagg tcgatgaacc cctcggcatg ggttataagg
    32281 tgcccaaggt gacaggggta gactccggat accatttggc actcttctat acaattttcc
    32341 taggagttgt tgccacatgc tatatccccg cccaagctgc cttgatccgc atcgaagcct
    32401 cacttctccc cgccgaggaa gagacaattg tgtcagttga ccggactttt ggcatgaaca
    32461 atgtcgagag ggatggcgcg ctctcattcc tgaatgctat caaatctatg aagggatctt
    32521 ggggtcgctt gtacaagctt tacatcaaaa tcttcttcat gacctttgct atcgagagta
    32581 tccttgttgc gctggtcatt ctttgtgtag tggccaccag tcactgagca cggtgtctgt
    32641 catttgtggg tttcatactg agcggccgga ctcacagcac tggttgtcca ctcttttgaa
    32701 acatgcttga attgtcagcc atggagctgt atgagacact gatggacttg cgccgcaaga
    32761 gttgtagggt catttcgcat ctgcatgcgt agctcgtgcg tgctctagtt ttcgaccttt
    32821 tacaaaggta cccacgggtg ggtttcgagg gatagtcggc gtcggcttaa ttcatagtca
    32881 gccaagactt aggtagattt ttacaatctc tcctttcaca tgcaatttct ctgctgcttc
    32941 tcagacaacc atgaagcctt gtcatgccca agagactaca tcgctctaat aatgaactca
    33001 ctgtcatgtt tcaaagctat tgagtggaga tagacgcccg atagatggcc catatggact
    33061 agcattactg agccttgaat agcaccatag aaaaaaatat caaggaagac atagctctag
    33121 agtgcatgac tgagatgaat taccctaaac acgccgccct cccccccccc tccccaaaga
    33181 ataaaaaaaa agccctgccg taaagttcgt aattgaaatg gagcgcgaaa ctgcctgtaa
    33241 aaaggtggga gcgcccttgg tccacggcca atttttgtaa tacctagaag aatgctccag
    33301 cagcctgcgc ggcttagagc cgaaataggg atacattgga gaaaagcata tgtcaagagc
    33361 cgttcaggac caactatgca ggtaaagttg tggggtcgtc atctgaaccc ttcatgttgc
    33421 tggtaagttt cattttattg tcgccctatc caaacggtca tggtttttgg aagtggctta
    33481 accatgtgtg tatcgttttt ttttagctta aattcccaat gcggcggtga tcttttggaa
    33541 aatgcctatc aacgttgtcc ctaagtgccg cgagcttctg gcgaagaagc acgcttttgg
    33601 agggtatacc cgcggcttta ttgaaagtaa ctgcatatgc ttgctggagt tcccgaattt
    33661 tcagccaatc caccaagggc cattaacaac ctgagcgcaa gatcaattta aacatatgac
    33721 attatccctt atgttgcggc cggcagtttc aaagtcatag tcaacagtga catcaaacca
    33781 gaacatacat gcacctttgg gcagcttatt tcaactgaaa ttcatcctaa ccaaccttac
    33841 ctcggtgcat cttggcaaca caacaactgg ggatgtcgca gtattagcac agaccggttt
    33901 ccacatatgc cgatggtagg caattgacac tcgaaggatt gtgatgttct gaggctcggc
    33961 cttttcctag attggcaagc tatgcattta ggataatgtc agaatttcaa gctctagcct
    34021 cagtttgtcg ggctactgcc acatgacagg cgtgcaccga ggatctgact gcttggcaat
    34081 aagttggagg gccaagtaat ctcaagtttc agcgacaacg ggagtctatt taattcgata
    34141 taccccgaac caccatgacg ttcgcagcag cttcctgaat tttgctgttg cattcggttg
    34201 gcttgtgcta tcagtttgtt ccagagtctg aatcactgag atgaaatctt tactctttgc
    34261 actggcgttt gctgcgcctt ctcaggccgg acttcgattt ggatgttcga cattgagcat
    34321 tcagcgtcta gaccctgtgg tggaacctgg taacgtgccc tctggccatg tccatcagat
    34381 tgtaggggga aatgctttca acgcgacaat gcaaggcgat atcgctgagc aagccacctg
    34441 cacgacgtgt cccttttctg aggacttctc gaactactgg accgcggtca tgtactttaa
    34501 acacgagaac ggctcatatc atcgtgtccc aatatatcca aatgcccaga taggcgataa
    34561 cacggctgct gtccagggag gaatgacaat ctactacaca cagaaagatt tcaactcaaa
    34621 cgggaatgaa aagatcaccg ccttcaagcc agtaggttgc aaccaaggca aagaaactat
    34681 gatatgacca cataactgat cgtgtccagg gtttccgtat gactgtgggc agtccaacca
    34741 ccagtacatt agacgcagcc aagggccacc atggtcttcg ctatgtctgc cttgacaatg
    34801 cactgaccag attccctgaa cttcccgact ttccaacgaa gaagtgtcct ggtgggatca
    34861 tgactgtcca ccatttccca tcgtgagtgg ccacatgaag aagaatcata cgctgttctg
    34921 actttggcta gttgctggga cggcaagaac ctcgacagtc cagaccacca atcgcacatg
    34981 tacaatacag tcaaagaagc atttacaccc gctggtcctt gcccagcatc ccaccccgtg
    35041 aaaatgcccc agctcgctta tgaaaccctc tggaacacga caatgttcgc caatatgtgg
    35101 ccaaaggatg gctcgcaacc tttcgtttgg agctacgatg acagaaaggg atacgggacc
    35161 catggcgact acatcttcgg ttggaagggc gattcgttgc agaaagccat ggactcatcc
    35221 tgcatgttcc aggcctgcgg gaacgggcgc cctctcaagt cgcagacggc agctcagcag
    35281 aacaaatgca gcatcaagaa cacagtaact gaggagaccc aaggctgtaa gatccacatt
    35341 cctttataaa gtagcaagga aacctgactg acaattcatt caaaagggct caaagagctt
    35401 cctggccaga aaatgagcat gcagtaatga tccggcattg ctggtcttgt agagaaaaac
    35461 gagcctggga cgattctctt gttttaattt attggttgcg ttcaccagat tgcaaactcg
    35521 cttggcgcgt ttctcgtgct gtccggtcat tgaattatct ggcgactcgg ataaccgagc
    35581 cacccaaatt gaagagtata tacctcactg ctggagtatc agaaaccccg aagatgatgc
    35641 aatttctaag tgataccatg tccaatatct ctaccttgtg aaaaaggagc aatgtcatta
    35701 gtggattgac gtgcatgtat tcacttgtgt cacctgagag ttaattgacg tccatagatg
    35761 cggaaggcgt gatcaagccc acacatctac agaggttcaa tatcaacaaa gaatttcggg
    35821 gaaggagctt ctgccagtaa agatcgtact tgatacctcg tagcaactac ttaaaacgcc
    35881 tgaatgttcg aagcctccca ctctattgca acacctacgg cctcgtcgaa aacatctcgc
    35941 ctgcacctca aattgatatt cgaacacgca ttaagctgta ggcagtgcat cctggtctgc
    36001 ctggaacaac acagattttc ctgccaaaca gtgaaaatga ccctcaccgt catctttgcc
    36061 atcgccatcg ctctgggcct tggtgccgcc cttcctcaaa cccagcaccc aacatgcaaa
    36121 gacgttgcac aggtggaggg cgttagctgt ctcgacttca ctggatctga tggtgttccc
    36181 actgccgtgt tcatgaatgc tggctctttc actccccaca gggaaaggga cctggtggct
    36241 gctaattggg gctacaccaa caacgatgag catctatgcc aggacgacta cctctatttc
    36301 gaccgtcacg acaagaactc tccaagtgct gacgagtgcg ctcgtgtccg cgactggctt
    36361 cgagccaata aagggcgatt ctacgttaat gatggcatgc aacagattca gacctggacc
    36421 ccgctagtct ggacggatgg ttgcgctttc gttactaact cgcccggtaa ccccagcgcg
    36481 aacggatact acctcggaaa caaggacgtc ggcgacgttg tcgacgatgc tgtcaccaat
    36541 cacgcaaagg atggcaaggt tgaaggacgt ggtgatcggc attgcacgga tggcggaaat
    36601 aactacgtgc tcgtcaagtt ctggctcttg gccactgact ccatccccaa cacacaccaa
    36661 cctggtacat aggccatcgc tgatgttcag attcggctgt gggatttgat caatccaagg
    36721 aggaaagcaa atcaccggaa aagacagaat ggcggtcaag gtctgagata gcaaccccaa
    36781 taaatttgac ttctctacca gccagactaa tccagattga ttcttttcaa tcatcgcctt
    36841 atcccaaacc cgagcttccg agcttccaat cccgccctag ggacgtgcca aattactaga
    36901 aagtagtgac ccatggacga cacttgtcag ccgcacagaa gccattacag cacggcccaa
    36961 caaactgacc attatggtcg tagcaatctc cgtagatgcc aacacacatg ccttggcagc
    37021 ttacggcagt gataggttga ggtggcccga cgatgacctg ctgaagtcct ttatcggtga
    37081 tgccgctgac caatgtcttc tggccagccg tgtagaatgt gcactgggat atagcattgt
    37141 agtcaggggc gtcgatgatg ttgacggaaa tgccgttgtc tatccaagca tcgggtcagt
    37201 attacagggt ttgcgcatcg aatgctactc tattgcaatg gaggcaaccc ggaactcaag
    37261 attgcacgta cttgtctggt gtatcttgcc gtccgcaggt atggttaggg aatatgaagc
    37321 tggcccgcca tgaaaggtca ggtgaaccgt ctggacgcca tcgcgagcat ccagtggtgt
    37381 ggcattggaa ttggcagtga caccaaggct cagagcagcg aacaaagtga acttcatgtt
    37441 tgtgttattt cttcgactat ttgcccgaag tgagttattg tggtgaatgc ggatttctcg
    37501 attttttttt tcgcaggcca ggcatcgcct tttatacgcc aatttatcaa gggcggacga
    37561 cgtcaggcac cacacgaacc gctggtccct ccaacattgt tctgttcagt ctgactatgt
    37621 gttgccatgg ctggcgtcta gcttacctaa cgacgatcac tctttccagg aatacgaagt
    37681 cctgtactga tccagctgaa ctgactagcc cgcacaaggg ctaatggatt gccggatcgc
    37741 ggacgccact cgccgccatt ggctccactg agcggaggct ggcaccaacg ttgagaaatg
    37801 tgcgtcacga tggctgtgaa gctgaagtct atgcttaatt gaacctcgtg tctgaggagg
    37861 ggtctcacgc aagcgctcac cacctcggta gacggtaagc ataaagagca agttacatct
    37921 gccgagcatc aggtttgaga cttatgtgca gttcattaag gatatgtatg gtgatggtgc
    37981 taataataac cttgaggaga ctaaataccg caccacgggt tatatatatg aagtgtaatc
    38041 tcgttgtaaa gtgtaggctg agtgcctgcc aatcaggatg cagtcgtcct gatcacgtca
    38101 gcattctgat tttgcagctc tataaccatc acacagatct cgttggctga aaacttgtca
    38161 gtcactacaa tttcttttct tgcttacgtt tcacgttgtg cgacctcatg tcctgaacag
    38221 tcatgccgca tgggccaaag taactcgcag acgaaaatat acgaccacaa ctataaactc
    38281 agcgtcggag cagctgattt cttttttcgc atagcgttat ttcacaagct tgaagtcttg
    38341 gatttgtttt atataaagct gcatatagta atgccgtctt gcgcccgctt acggatgcct
    38401 cactgaaatg catgacaggt gaccattaca attcactaca acgggtatca tcctgagcca
    38461 taaactccac taagccaaca cctatgccgg tacgaattta tgccttgacg gcggccttct
    38521 catcagggag gacgccggtg ttggtacgct ctgcgtcact ctccacgtcg gagtcgcgct
    38581 tcatatcacc aaagcctgtg ttgatgacga actcatcctt gtccatgttg cggaaggtga
    38641 accagaaaag aacagtcaag acagcgcctg caatggtggg gccagcaaac acccaaataa
    38701 ggtaagggtc agcgacagcg gctgaagtgg ccaaaccaat tgcggccgag atggctgtca
    38761 tgaacaggtt gatcgaggcg acgagaccct tcatgttctt gggggaacgc gagtaggcaa
    38821 taccgtaggc agtgacgttg atgaagatct ccgacagagc cgtcaggatg acgggaattg
    38881 agtagagtgc gtatgagacg gtcgaaactg cagtctcacc ctccgggaca atctcagcgc
    38941 atgttgtggc gttgtaacca cagggcgatg tttgatacac attatactgc aggatagaat
    39001 atccaattga accgattgtg cagagagcaa atccaaaggt catgcgggag atggcgcccc
    39061 actgaatacc atatctgcgc aggagaggat aaacgaggtg gttcataatg ggcaccgcta
    39121 gattagggag tcagcatatc atgcttggac agacttctca tctaaaatgg ttgaaaactt
    39181 acctaggaca atagagacgg aattaaggtt gtccagaagg tcgttcggga cgccgttggt
    39241 gtccataccc gccgtcaagg cgttaccagc agcacccaga ccaccatcgt tgatttggaa
    39301 gataggctgg aagaggaaga taccacaagc ctggaaagtg cgcctgacat cttcaacaaa
    39361 ctcatcatcg tatgcgaaag tcttggtgct gccagcggca gtcaggacgc ttggcttgcc
    39421 gagttcccag aatccctttc gtccaatgcg cttgagacct ccgttggcga agatgtcgcc
    39481 caaaaccttg aagacgttgc ccaaatcgga tccgccaggg ggctgcttga ccaagcgagg
    39541 gttgaggtac cacaagagag ggggcagcat gagatataga attgttggga tcaagtaggc
    39601 tgcccagtaa ccgaccagct tggccaggta agttgttgca ataccagtac aggcaccaac
    39661 gttgatcagc agatagaacc agagcatgac actgttgatg gactcctcgg gatccacaat
    39721 gaccttctcg ccgttcttgt cggtaatgac gtgggctatc ttgtgggggg actggtccat
    39781 gacagttgga gagatgttcg gcttgaactg agcagcaccg atggacagca tgtacagaga
    39841 caacgcgaac gggccgatag cgtgtccgga gaccaacacg ggcgggagag ccgagatgat
    39901 catgattacg tgtgcaacac cacaaatggc cacaccccag cagatcatct tgaaccgacc
    39961 gtacttggta tcggcgagcc aaccgaagta gacaggaagg gcatatgcga ggaacttgaa
    40021 ggcctccgtc atggcggtgg cagtgacaga acctctgcct agagcaccag cggtgtactc
    40081 ggaataacca gaggctcccg tggtactgcc aggcggtaga ggagcacgga tgaagttctt
    40141 gtacacctgg ttgcagccat agtaggaagc acgctcggca aactccacag cacagagata
    40201 gtagcaactg gcaggcatct ttccggccac acgcctcaag gtcgacttct cctcctcggt
    40261 gggaatgacc aagccatgga aggtatcgtg ctcagtcttg tctgcgcttg agatgttctt
    40321 gacttcggcc tcaatggccg cctgggcagt tgcatcgtaa gacgcgcgac tcttttcacc
    40381 aattgcaccc acggacgcag ggatagtggc gatggtagta ccagcgtcag ctatgataag
    40441 gaatcagtct atcattgaat cgcatatagg gggaccagag taggtatcga catgtgctga
    40501 aaaggaagag aaatattctt acccatcttg acgatcgttt gaggttcaag taaccggaga
    40561 ggtggaggag acggcctgcg agagaggaac gaggacacaa ctctctgggg acggtcccaa
    40621 cgttctagtt atgtattctc tacggtgcca agcagaagga tcaatgttac attcatggat
    40681 tgccctaagg caccgggggt gtcgacaaaa ctgtcgaaaa tacattcgag cttccagaag
    40741 cgggcaactt cgagactaac tccagcgccc agtcccgtgg cgctgggaac ttacgggatg
    40801 ggaacacaca tcgcggcgac cgcgaccctg aatattctac tgggccgttc tggacaggga
    40861 gctctcgacc agtggaccca tggctgcgta ctatggtata agtctcggct gcatcaaccc
    40921 tcgtctccag ccggccaaga cttcgctcga ccccagacac aaattgcaga tacggccaat
    40981 ggcgagtccc gcgaagataa tttccgccga gaggagccat acaaagctct cccactcgac
    41041 gggttgatgc cggcaaggat gctgcattag gtatcatcgg ccgttacccc catggtcgtc
    41101 aattgaccca agaccttggc acaatgaatg gcgcgagata aggcgatagc gagtagtcct
    41161 ttttagggag ctgtgcacca cagtggactg ccaaggctga cggacaaggc tgggcaagtt
    41221 catgatcacc tctgtgatgt ctgcttagac aaggtaaaaa atgtcttggg gctggtcctt
    41281 tcggcacgct tccgcccgag ggatcaagtc gcatggccag gaaacagccc acgctctctt
    41341 ggctggatgc gcaaaggcga ggaaaacgac gggaatactg ggtggtggtc gcatttgctt
    41401 ctagaaggag ggctagaagc cagctcaagt tag
//
