# Supplementary material for: Genome sequencing and physiological characterization of three Neoarthrinium moseri strains
Source: BMC Microbiol. 2025 Aug 21;25:526. doi: 10.1186/s12866-025-04274-z (PMC12369201; doi:10.1186/s12866-025-04274-z)
Supplement: Supplementary file 16 — Supplementary Material 16. [file 12866_2025_4274_MOESM16_ESM.zip › BiGSLICE/input/Nmoseri/CBS16480/JAFEVA010000014.1.region001.gbk]

LOCUS       JAFEVA010000014        47394 bp    DNA     linear   PLN 06-APR-2022
DEFINITION  Neoarthrinium moseri strain CBS 164.80 scaffold14_Wmoseri_CBS_16480,
            whole genome shotgun sequence.
ACCESSION   JAFEVA010000014
VERSION     JAFEVA010000014.1
KEYWORDS    .
SOURCE      Neoarthrinium moseri
  ORGANISM  Neoarthrinium moseri
            Eukaryota; Fungi; Dikarya; Ascomycota; Pezizomycotina;
            Sordariomycetes; Xylariomycetidae; Xylariomycetidae incertae sedis;
            Neoarthrinium.
COMMENT     ##antiSMASH-Data-START##
            Version      :: 7.1.0
            Run date     :: 2023-12-04 12:18:39
            NOTE: This is a single region extracted from a larger record!
            Orig. start  :: 116777
            Orig. end    :: 164171
            ##antiSMASH-Data-END##
FEATURES             Location/Qualifiers
     protocluster    1..47394
                     /aStool="rule-based-clusters"
                     /category="PKS"
                     /contig_edge="False"
                     /core_location="[20000:27394]"
                     /cutoff="20000"
                     /detection_rule="cds(PKS_AT and (PKS_KS or ene_KS or mod_KS
                     or hyb_KS or itr_KS or tra_KS))"
                     /neighbourhood="20000"
                     /product="T1PKS"
                     /protocluster_number="1"
                     /tool="antismash"
     proto_core      20001..27394
                     /aStool="rule-based-clusters"
                     /tool="antismash"
                     /cutoff="20000"
                     /detection_rule="cds(PKS_AT and (PKS_KS or ene_KS or mod_KS
                     or hyb_KS or itr_KS or tra_KS))"
                     /neighbourhood="20000"
                     /product="T1PKS"
                     /protocluster_number="1"
     cand_cluster    1..47394
                     /SMILES="C([*])C(-O)"
                     /candidate_cluster_number="1"
                     /contig_edge="False"
                     /detection_rules="cds(PKS_AT and (PKS_KS or ene_KS or
                     mod_KS or hyb_KS or itr_KS or tra_KS))"
                     /kind="single"
                     /product="T1PKS"
                     /protoclusters="1"
                     /tool="antismash"
     region          1..47394
                     /candidate_cluster_numbers="1"
                     /contig_edge="False"
                     /product="T1PKS"
                     /region_number="1"
                     /rules="cds(PKS_AT and (PKS_KS or ene_KS or mod_KS or
                     hyb_KS or itr_KS or tra_KS))"
                     /tool="antismash"
     gene            complement(4920..5420)
                     /locus_tag="JN550_004846"
     mRNA            complement(join(4920..4963,5231..5420))
                     /locus_tag="JN550_004846"
                     /product="hypothetical protein"
     CDS             complement(join(4920..4963,5231..5420))
                     /codon_start=1
                     /locus_tag="JN550_004846"
                     /product="hypothetical protein"
                     /protein_id="KAI1870700.1"
                     /transl_table=1
                     /translation="MSNPTPAFWSGPLRYIRWSARERPAYLWSVFIGGAGLAMLATVPP
                     IQKRLGYERAKPIPMTYPIPAGPRKQLSGYDD"
     gene            6284..7956
                     /locus_tag="JN550_004847"
     mRNA            join(6284..6425,6520..6630,6761..7473,7534..7956)
                     /locus_tag="JN550_004847"
                     /product="hypothetical protein"
     CDS             join(6284..6425,6520..6630,6761..7473,7534..7956)
                     /codon_start=1
                     /locus_tag="JN550_004847"
                     /product="hypothetical protein"
                     /protein_id="KAI1870701.1"
                     /transl_table=1
                     /translation="MRSLISFVLLLLAAVASAISVTGERLLVVLDDVAEKAAYSKFFGD
                     LDGRGYKITYETPKSESLSLFKLGEREYDHIVFLPTKAKGLGPSLTPAILLQFINAEGN
                     ILVALSSKNPAPTSIVSTLLELDVHLPPDRSGLVVDHFNYDVSSAAEKHDVVLLPAPGA
                     LRSDVKDFFSPDAPNGELLAFPSGLGQTLGSGALLTPILRAPNTAYSYDPKEQAESVDD
                     LFASGKQLSLVTSVQARNSARLTVVGSADMLSDKWFDAKVKKSGDKSSVATLNREFAKR
                     VSAWTFHEIGVLRVNWIEHHLNEEGQSNQSNPKIYRIKNDVTYSISLSEYAWDSWTAFT
                     VPANDVLQLEFSMLSPFHRLPLKPVLSSPDSTTFSASFKLPDQHGIFNFKINHKRPFYT
                     NVEEKNTVSVRHFAHDEWPRSWVISGAWPWITGIGATVVGWLAFVAIWLYSKPVAGGET
                     KKTR"
     PFAM_domain     join(6356..6425,6520..6630,6761..7473,7534..7920)
                     /aSDomain="DDOST_48kD"
                     /aSTool="clusterhmmer"
                     /database="35.0"
                     /db_xref="PF03345.17"
                     /db_xref="GO:0005789"
                     /db_xref="GO:0018279"
                     /description="Oligosaccharyltransferase 48 kDa subunit
                     beta"
                     /detection="hmmscan"
                     /domain_id="clusterhmmer_JN550_004847_0001"
                     /evalue="2.20E-163"
                     /gene_ontologies="GO:0005789: endoplasmic reticulum
                     membrane"
                     /gene_ontologies="GO:0018279: protein N-linked
                     glycosylation via asparagine"
                     /label="JN550_004847"
                     /locus_tag="JN550_004847"
                     /protein_end="451"
                     /protein_start="24"
                     /score="543.9"
                     /tool="antismash"
                     /translation="RLLVVLDDVAEKAAYSKFFGDLDGRGYKITYETPKSESLSLFKLG
                     EREYDHIVFLPTKAKGLGPSLTPAILLQFINAEGNILVALSSKNPAPTSIVSTLLELDV
                     HLPPDRSGLVVDHFNYDVSSAAEKHDVVLLPAPGALRSDVKDFFSPDAPNGELLAFPSG
                     LGQTLGSGALLTPILRAPNTAYSYDPKEQAESVDDLFASGKQLSLVTSVQARNSARLTV
                     VGSADMLSDKWFDAKVKKSGDKSSVATLNREFAKRVSAWTFHEIGVLRVNWIEHHLNEE
                     GQSNQSNPKIYRIKNDVTYSISLSEYAWDSWTAFTVPANDVLQLEFSMLSPFHRLPLKP
                     VLSSPDSTTFSASFKLPDQHGIFNFKINHKRPFYTNVEEKNTVSVRHFAHDEWPRSWVI
                     SGAWPWITGIGATVVGWLAFVAIWLYSK"
     gene            complement(8659..11465)
                     /locus_tag="JN550_004848"
     mRNA            complement(join(8659..9642,9776..10842,11126..11465))
                     /locus_tag="JN550_004848"
                     /product="hypothetical protein"
     CDS             complement(join(8659..9642,9776..10842,11126..11465))
                     /codon_start=1
                     /locus_tag="JN550_004848"
                     /product="hypothetical protein"
                     /protein_id="KAI1870702.1"
                     /transl_table=1
                     /translation="MVFNRKRGVQEEITPYVVGYDAETTGVESLNTLKYWEQQHKLDPN
                     LPLEDLDEIDGVLAEGNCEKGAEVEAALLEDNSPYPEVRATVRNYDVDLPANTIRAWVI
                     GLVLCTLGSAVNMLFSLRNPSVVITTWIIQLIAYPIGRGWDLIFPDKQFEVFGLKFNFR
                     PGRFNFKEHVVIVCMSNAAYGGGVLYATDVLLAQQIYYGQHFGWAFQLLLGITTLCTGY
                     GLAGLARRFLVWPAAMIWPSDLVNASLFYTLHDHSPSDPERTNGWSIGRYKYFLIVFCG
                     AFVLYWFPGWIFQGLSYFTFVCWAAPDNIVINKIFGGLHGYGIIPTTLDWSIVSGYFGS
                     PLIPPFYALANTVAGVIVFFIFISMGIHFSGYWYSDYFVVQSSNAFDNTGEVYDVTRIL
                     NENLMFDEEKYKAYSPLFLSTQFALAYGLAFAAVAAVIVHVILYHGREIKEQFKMARHQ
                     EDDVHMRLMKKYRDAEDWWYAALFVIMLGLSFAVCCAWPTGFPWWAYIVCILIPMIWTI
                     PIGIIQAVTNIQLGLNVLTEYIVGYMLPGRPIAMMMFKNYGYLAMSQALYFAQDLKLGH
                     YMKVPPRVMFWSQLVASIWSAVVQIAVMNWALGTIPQICTDDQPNSFTCPGGKVYFTAS
                     IIWGAIGPARMFSGEALYSSLQWFWIVGAVAPVVTWFLARRSPRSVFRYFNMPLFFGGS
                     GFIPPATTYGYLCWGLYGMIFNYFIKRRWTGWWMHYNYITSAALDCGLIVATVIIFFTL
                     YLTKVTPPQWFGNYDVFDTWDQRGLAIKTFVAQGETFGPKTWP"
     aSDomain        complement(join(8776..9642,9776..10842,11126..11243))
                     /aSDomain="TIGR00727"
                     /aSTool="tigrfam"
                     /description="ISP4_OPT: small oligopeptide transporter, OPT
                     family"
                     /detection="hmmscan"
                     /domain_id="TIGRFam_JN550_004848_0001"
                     /evalue="1.20E-259"
                     /identifier="TIGR00727"
                     /label="JN550_004848"
                     /locus_tag="JN550_004848"
                     /protein_end="758"
                     /protein_start="74"
                     /score="861.6"
                     /tool="antismash"
                     /translation="EDNSPYPEVRATVRNYDVDLPANTIRAWVIGLVLCTLGSAVNMLF
                     SLRNPSVVITTWIIQLIAYPIGRGWDLIFPDKQFEVFGLKFNFRPGRFNFKEHVVIVCM
                     SNAAYGGGVLYATDVLLAQQIYYGQHFGWAFQLLLGITTLCTGYGLAGLARRFLVWPAA
                     MIWPSDLVNASLFYTLHDHSPSDPERTNGWSIGRYKYFLIVFCGAFVLYWFPGWIFQGL
                     SYFTFVCWAAPDNIVINKIFGGLHGYGIIPTTLDWSIVSGYFGSPLIPPFYALANTVAG
                     VIVFFIFISMGIHFSGYWYSDYFVVQSSNAFDNTGEVYDVTRILNENLMFDEEKYKAYS
                     PLFLSTQFALAYGLAFAAVAAVIVHVILYHGREIKEQFKMARHQEDDVHMRLMKKYRDA
                     EDWWYAALFVIMLGLSFAVCCAWPTGFPWWAYIVCILIPMIWTIPIGIIQAVTNIQLGL
                     NVLTEYIVGYMLPGRPIAMMMFKNYGYLAMSQALYFAQDLKLGHYMKVPPRVMFWSQLV
                     ASIWSAVVQIAVMNWALGTIPQICTDDQPNSFTCPGGKVYFTASIIWGAIGPARMFSGE
                     ALYSSLQWFWIVGAVAPVVTWFLARRSPRSVFRYFNMPLFFGGSGFIPPATTYGYLCWG
                     LYGMIFNYFIKRRWTGWWMHYNYITSAALDCGLIVATVIIFFTLYLTKV"
     aSDomain        complement(join(8791..9642,9776..10842,11126..11225))
                     /aSDomain="TIGR00728"
                     /aSTool="tigrfam"
                     /description="OPT_sfam: oligopeptide transporter, OPT
                     superfamily"
                     /detection="hmmscan"
                     /domain_id="TIGRFam_JN550_004848_0002"
                     /evalue="7.10E-196"
                     /identifier="TIGR00728"
                     /label="JN550_004848"
                     /locus_tag="JN550_004848"
                     /protein_end="753"
                     /protein_start="80"
                     /score="650.6"
                     /tool="antismash"
                     /translation="PEVRATVRNYDVDLPANTIRAWVIGLVLCTLGSAVNMLFSLRNPS
                     VVITTWIIQLIAYPIGRGWDLIFPDKQFEVFGLKFNFRPGRFNFKEHVVIVCMSNAAYG
                     GGVLYATDVLLAQQIYYGQHFGWAFQLLLGITTLCTGYGLAGLARRFLVWPAAMIWPSD
                     LVNASLFYTLHDHSPSDPERTNGWSIGRYKYFLIVFCGAFVLYWFPGWIFQGLSYFTFV
                     CWAAPDNIVINKIFGGLHGYGIIPTTLDWSIVSGYFGSPLIPPFYALANTVAGVIVFFI
                     FISMGIHFSGYWYSDYFVVQSSNAFDNTGEVYDVTRILNENLMFDEEKYKAYSPLFLST
                     QFALAYGLAFAAVAAVIVHVILYHGREIKEQFKMARHQEDDVHMRLMKKYRDAEDWWYA
                     ALFVIMLGLSFAVCCAWPTGFPWWAYIVCILIPMIWTIPIGIIQAVTNIQLGLNVLTEY
                     IVGYMLPGRPIAMMMFKNYGYLAMSQALYFAQDLKLGHYMKVPPRVMFWSQLVASIWSA
                     VVQIAVMNWALGTIPQICTDDQPNSFTCPGGKVYFTASIIWGAIGPARMFSGEALYSSL
                     QWFWIVGAVAPVVTWFLARRSPRSVFRYFNMPLFFGGSGFIPPATTYGYLCWGLYGMIF
                     NYFIKRRWTGWWMHYNYITSAALDCGLIVATVIIFFTL"
     PFAM_domain     complement(join(8794..9642,9776..10842,11126..11177))
                     /aSDomain="OPT"
                     /aSTool="clusterhmmer"
                     /database="35.0"
                     /db_xref="PF03169.18"
                     /db_xref="GO:0035673"
                     /description="OPT oligopeptide transporter protein"
                     /detection="hmmscan"
                     /domain_id="clusterhmmer_JN550_004848_0002"
                     /evalue="2.10E-189"
                     /gene_ontologies="GO:0035673: oligopeptide transmembrane
                     transporter activity"
                     /label="JN550_004848"
                     /locus_tag="JN550_004848"
                     /protein_end="752"
                     /protein_start="96"
                     /score="631.3"
                     /tool="antismash"
                     /translation="NTIRAWVIGLVLCTLGSAVNMLFSLRNPSVVITTWIIQLIAYPIG
                     RGWDLIFPDKQFEVFGLKFNFRPGRFNFKEHVVIVCMSNAAYGGGVLYATDVLLAQQIY
                     YGQHFGWAFQLLLGITTLCTGYGLAGLARRFLVWPAAMIWPSDLVNASLFYTLHDHSPS
                     DPERTNGWSIGRYKYFLIVFCGAFVLYWFPGWIFQGLSYFTFVCWAAPDNIVINKIFGG
                     LHGYGIIPTTLDWSIVSGYFGSPLIPPFYALANTVAGVIVFFIFISMGIHFSGYWYSDY
                     FVVQSSNAFDNTGEVYDVTRILNENLMFDEEKYKAYSPLFLSTQFALAYGLAFAAVAAV
                     IVHVILYHGREIKEQFKMARHQEDDVHMRLMKKYRDAEDWWYAALFVIMLGLSFAVCCA
                     WPTGFPWWAYIVCILIPMIWTIPIGIIQAVTNIQLGLNVLTEYIVGYMLPGRPIAMMMF
                     KNYGYLAMSQALYFAQDLKLGHYMKVPPRVMFWSQLVASIWSAVVQIAVMNWALGTIPQ
                     ICTDDQPNSFTCPGGKVYFTASIIWGAIGPARMFSGEALYSSLQWFWIVGAVAPVVTWF
                     LARRSPRSVFRYFNMPLFFGGSGFIPPATTYGYLCWGLYGMIFNYFIKRRWTGWWMHYN
                     YITSAALDCGLIVATVIIFFT"
     gene            complement(12840..13415)
                     /locus_tag="JN550_004849"
     mRNA            complement(join(12840..13228,13286..13415))
                     /locus_tag="JN550_004849"
                     /product="hypothetical protein"
     CDS             complement(join(12840..13228,13286..13415))
                     /codon_start=1
                     /locus_tag="JN550_004849"
                     /product="hypothetical protein"
                     /protein_id="KAI1870703.1"
                     /transl_table=1
                     /translation="MGSEVTELHEDACYVALTHDHLNPQTIMDRVRSPQAGAIVMFAGT
                     TRDNFAGKPVKELQYSAYNALALRTMLSICKGIHQKHGLKGIAMVHRLGTVPIGEESIL
                     IAVSSPHRQAAWKAGEEALEECKSRVEVWKREEFEGEDGIWRANRDGVQGEKIAPSDPT
                     IPAHHDSSA"
     PFAM_domain     complement(join(12972..13228,13286..13367))
                     /aSDomain="MoaE"
                     /aSTool="clusterhmmer"
                     /database="35.0"
                     /db_xref="PF02391.20"
                     /db_xref="GO:0006777"
                     /description="MoaE protein"
                     /detection="hmmscan"
                     /domain_id="clusterhmmer_JN550_004849_0003"
                     /evalue="1.60E-39"
                     /gene_ontologies="GO:0006777: Mo-molybdopterin cofactor
                     biosynthetic process"
                     /label="JN550_004849"
                     /locus_tag="JN550_004849"
                     /protein_end="129"
                     /protein_start="16"
                     /score="134.7"
                     /tool="antismash"
                     /translation="LTHDHLNPQTIMDRVRSPQAGAIVMFAGTTRDNFAGKPVKELQYS
                     AYNALALRTMLSICKGIHQKHGLKGIAMVHRLGTVPIGEESILIAVSSPHRQAAWKAGE
                     EALEECKSR"
     gene            13918..16382
                     /locus_tag="JN550_004850"
     mRNA            join(13918..14011,14087..14433,14506..14578,14628..14809,
                     14864..14924,14980..16382)
                     /locus_tag="JN550_004850"
                     /product="hypothetical protein"
     CDS             join(13918..14011,14087..14433,14506..14578,14628..14809,
                     14864..14924,14980..16382)
                     /codon_start=1
                     /locus_tag="JN550_004850"
                     /product="hypothetical protein"
                     /protein_id="KAI1870704.1"
                     /transl_table=1
                     /translation="MYDDPDYPSRDRDQYRRRSPSSRDQPHRPRHDSSRSPGRNRADDP
                     RRPDRHHAYSDQNHGGRYDRDRSDAYRRRESPGYGRDARSPDHHRGRDYRGDRGQRSPR
                     DHSPYASPDDDGYYREGGYRSGPGRPHHTLKLDDVPGSMSAQEVEDALWDLGAKDLVEL
                     RLKSDDRSGDRRCYAFAEFRTDEDAIDFLERYYPTLQLTATDGSRARVPIAYSRDRRPP
                     PKSDDWQCTMCHFENFSRRATCKQCKAPRSSENVAEMQLDGISDECPQQAPSQFLVVRN
                     LPPSVSETTLATGIKKLYVAKEDEPKQPAGAPTKLKSTVPVGNTSGLGAKAGSLARVFV
                     IRDRQSDVTCRYGFAEFSSLDDARAAMAKFNASPQFTIGSKPVSIAYIHSGVFIPYLKP
                     ASEQDSRFTFVATHNPSLRLSYWNPTVYASELTVFNEGLYEEATVEKAATDQSSSAAKD
                     SKKRKADRELAAPGGKKTIAMAPQLAMWANKHAELRGGHKNSNQSSVDEKKPPVTGPNS
                     LGAVSDLSVSSAPQTVTTSYADLDKLCCLLCRRKFISEPSLRRHEHLSDLHKKNLEDDA
                     LIEKATRDLKALGKEPVSNYRDRAKERRTAYQQPNKPKPHVPRKPKQPSKENDHTAPSK
                     PAISKGAGLLAKMGWNSGSGLGAEGEGRTKIIETMAYTPGVGLGAEGGKIGDAAEEAAR
                     NTKNDYSDFVAKAKDKARQRYEQMG"
     PFAM_domain     join(14783..14809,14864..14923)
                     /aSDomain="zf-RanBP"
                     /aSTool="clusterhmmer"
                     /database="35.0"
                     /db_xref="PF00641.21"
                     /description="Zn-finger in Ran binding protein and others"
                     /detection="hmmscan"
                     /domain_id="clusterhmmer_JN550_004850_0004"
                     /evalue="3.70E-06"
                     /label="JN550_004850"
                     /locus_tag="JN550_004850"
                     /protein_end="252"
                     /protein_start="223"
                     /score="26.3"
                     /tool="antismash"
                     /translation="KSDDWQCTMCHFENFSRRATCKQCKAPRS"
     PFAM_domain     16137..16265
                     /aSDomain="G-patch"
                     /aSTool="clusterhmmer"
                     /database="35.0"
                     /db_xref="PF01585.26"
                     /db_xref="GO:0003676"
                     /description="G-patch domain"
                     /detection="hmmscan"
                     /domain_id="clusterhmmer_JN550_004850_0005"
                     /evalue="4.20E-08"
                     /gene_ontologies="GO:0003676: nucleic acid binding"
                     /label="JN550_004850"
                     /locus_tag="JN550_004850"
                     /protein_end="681"
                     /protein_start="638"
                     /score="33.1"
                     /tool="antismash"
                     /translation="SKGAGLLAKMGWNSGSGLGAEGEGRTKIIETMAYTPGVGLGAE"
     gene            complement(16707..18435)
                     /locus_tag="JN550_004851"
     mRNA            complement(join(16707..17651,17741..18027,18120..18435))
                     /locus_tag="JN550_004851"
                     /product="hypothetical protein"
     CDS             complement(join(16707..17651,17741..18027,18120..18435))
                     /codon_start=1
                     /locus_tag="JN550_004851"
                     /product="hypothetical protein"
                     /protein_id="KAI1870705.1"
                     /transl_table=1
                     /translation="MKFNSALLAGFTAGSTVAAQKVVPLGVRRSNDQPLSVHKRATFAQ
                     NLNNNITGAAYYANVAIGTPPQNVSLILDTGSSDVWVVSRDADLCQDASDQQYYGFCLA
                     TYEPSDSSSYKMVDQSFSIRYADRTRAVGDYFKDDFHVAGTTIKQLQMGLGINTTIPSG
                     IMGIGFASNVASETPYPNIMDVFLSDGLIGSKAYSLYLNDYDSSTGTILFGGIDTEKYI
                     GKLGALNIQEDATSGSITSFTVALSSFKMNVNGSTVYQESDPLPVILDSGTTLSYLPSE
                     LVSRIYQTLDAYDDTMGVMASGSVYVDCKYLGQNISLDFQFGGSDGPVINVPVDEVIFN
                     NVARLQDLGLALPADLPFDNVCTLGVMASEGIYLLGDTFLRSAYVVYDLSNQQIALAQA
                     NLNSTKSNIIEITNSSTTIPDATGVASQVTVTQTATGLPGVGGGSGTTSGGPSGTASGS
                     NVPTTTTTGSSTGTESGATSSTANAGPRNVPAPKWEALAVAGLAGLGVLTGGMILAI"
     PFAM_domain     complement(join(17058..17651,17741..18027,18120..18273))
                     /aSDomain="Asp"
                     /aSTool="clusterhmmer"
                     /database="35.0"
                     /db_xref="PF00026.26"
                     /description="Eukaryotic aspartyl protease"
                     /detection="hmmscan"
                     /domain_id="clusterhmmer_JN550_004851_0006"
                     /evalue="9.70E-64"
                     /label="JN550_004851"
                     /locus_tag="JN550_004851"
                     /protein_end="399"
                     /protein_start="54"
                     /score="215.9"
                     /tool="antismash"
                     /translation="AYYANVAIGTPPQNVSLILDTGSSDVWVVSRDADLCQDASDQQYY
                     GFCLATYEPSDSSSYKMVDQSFSIRYADRTRAVGDYFKDDFHVAGTTIKQLQMGLGINT
                     TIPSGIMGIGFASNVASETPYPNIMDVFLSDGLIGSKAYSLYLNDYDSSTGTILFGGID
                     TEKYIGKLGALNIQEDATSGSITSFTVALSSFKMNVNGSTVYQESDPLPVILDSGTTLS
                     YLPSELVSRIYQTLDAYDDTMGVMASGSVYVDCKYLGQNISLDFQFGGSDGPVINVPVD
                     EVIFNNVARLQDLGLALPADLPFDNVCTLGVMASEGIYLLGDTFLRSAYVVYDLSNQQI
                     ALAQA"
     gene            complement(20001..27394)
                     /locus_tag="JN550_004852"
     mRNA            complement(join(20001..21478,21533..25757,25814..25966,
                     26020..26200,26262..26506,26567..26769,26824..26889,
                     26944..27031,27093..27149,27281..27394))
                     /locus_tag="JN550_004852"
                     /product="hypothetical protein"
     CDS             complement(join(20001..21478,21533..25757,25814..25966,
                     26020..26200,26262..26506,26567..26769,26824..26889,
                     26944..27031,27093..27149,27281..27394))
                     /NRPS_PKS="Domain: PKS_KS(Iterative-KS) (43-403). E-value:
                     9.7e-148. Score: 484.4. Matches aSDomain:
                     nrpspksdomains_JN550_004852_PKS_KS.1"
                     /NRPS_PKS="Domain: PKS_AT (556-907). E-value: 2.3e-88.
                     Score: 288.3. Matches aSDomain:
                     nrpspksdomains_JN550_004852_PKS_AT.1"
                     /NRPS_PKS="Domain: PKS_DH (979-1183). E-value: 8.7e-20.
                     Score: 63.6. Matches aSDomain:
                     nrpspksdomains_JN550_004852_PKS_DH.1"
                     /NRPS_PKS="Domain: PKS_ER (1558-1862). E-value: 1.1e-53.
                     Score: 174.2. Matches aSDomain:
                     nrpspksdomains_JN550_004852_PKS_ER.1"
                     /NRPS_PKS="Domain: PKS_KR (1894-2071). E-value: 5.2e-47.
                     Score: 152.0. Matches aSDomain:
                     nrpspksdomains_JN550_004852_PKS_KR.1"
                     /NRPS_PKS="Domain: PKS_PP (2180-2262). E-value: 3.7e-12.
                     Score: 38.3. Matches aSDomain:
                     nrpspksdomains_JN550_004852_PKS_PP.1"
                     /codon_start=1
                     /gene_functions="biosynthetic (rule-based-clusters) T1PKS:
                     itr_KS"
                     /gene_functions="biosynthetic (rule-based-clusters) T1PKS:
                     PKS_AT"
                     /gene_functions="biosynthetic-additional
                     (rule-based-clusters) adh_short"
                     /gene_functions="biosynthetic-additional
                     (rule-based-clusters) PP-binding"
                     /gene_functions="biosynthetic-additional (smcogs)
                     SMCOG1022:Beta-ketoacyl synthase (Score: 213.5; E-value:
                     8.9e-65)"
                     /gene_kind="biosynthetic"
                     /locus_tag="JN550_004852"
                     /product="hypothetical protein"
                     /protein_id="KAI1870706.1"
                     /sec_met_domain="itr_KS (E-value: 8.8e-152, bitscore:
                     499.4, seeds: 96, tool: rule-based-clusters)"
                     /sec_met_domain="PKS_AT (E-value: 8.4e-88, bitscore: 288.3,
                     seeds: 1682, tool: rule-based-clusters)"
                     /sec_met_domain="adh_short (E-value: 7.8e-41, bitscore:
                     133.7, seeds: 230, tool: rule-based-clusters)"
                     /sec_met_domain="PP-binding (E-value: 5.1e-06, bitscore:
                     20.7, seeds: 164, tool: rule-based-clusters)"
                     /transl_table=1
                     /translation="MDSQIPDGMEPIAIVGLGCRFPGDAITPQAYWDMMTRGICIRGAH
                     FLKQDVAAFDNSFFSIQAEEAKAVDPQQRMLLEVTVEALDSSGIDRAALRKSETGVWIG
                     SFVKDYEQIALRDPDNAPLYGATGNGIAIMSNRISYFLDINGPSMTIDTGCSASLVCVH
                     NACQSLRTGEVDVGLAGGAGLILTPNTMMPMTALNFLSPDGKSYTFDARANGYGRGEGV
                     GIVVLKRLSDAIRDNDNIRGVIRGSRVNQDGRTPGNAEAQISNINSLYQRAGLGVDKTA
                     FVECHGTGTQAGDWRELKAVTTSLCRQRSVDKPIYVGSVKPNIGHLEGCAGVAGLIKGV
                     LSIEKGIIPKQINFESANPDIDFVACKVKVPIENTPWPVRGLRRASVNCFGFGGTNAHV
                     ILDDTAHYLAERGLSAHHNSAILDDIRDPSIPYGQIPEAIMSIKASVKEITHLARGSEV
                     PQRDHNAQVFVFSAHDQRALSCMLQDLADYLVKRTDDGSISSVFLEDLAYTLGCRRTKM
                     QWRTSIAASSVKELISKLKGADQSQYVRPSGEKSANIAFVFGGQGAQWHAMGRELLGCD
                     IYRESIVAASKYMSEKLGSNFSLVAELLKDEKDSQIDRHEISQPATTAIQVALVDFLVH
                     HCGVIPSSVVGHSSGEIAAAYAKGAITREAAWALAYQRGSRAKPIPSEGYGATTEGRML
                     AVGLPQSEVSQYLAIVGERRVVVACINSPQSVTLSGDANAIFEVQKLLEADGVFNRILK
                     VDIAYHSHHMFRGAAHYHNAISHFMPRQPTRKPKGHPHKLGKLLVRTDIGPSTEQSGDT
                     SQKVHHEDYCVMYSSVTGQPVDWEHLTPEYWMINMVSPVYFSDAVLQMMSREDGKKPDV
                     ILELGPHASLQSPIKQILDAHTRGRSQPPYFSMFRRKDDAAISALQTIGHLWSYGCEIS
                     MLWAVMRNVQLRRPKLLVDLPKYPWNHGNLHWHESHLSRANRLQVHGRYDLVGRPREDS
                     TPFQPRWRGFLRIHENPWIEHHQVQKAIIYPAAGMVAMVIEGAKQIASEPSSGIEISRF
                     KIEKAMLVPATEHGLEYTLSMSKQDAFQRPRARTPSCSGDISKSPAIYQFFIHSKPLDG
                     PWQQHGQGFVIIHSRLVSSEAVMDEQVKKQRTVTSQRYHKTYLEAASMCDDLILPQQLY
                     ENLDVVGMNYGPLFQNITSLSKRDNICSYAIRIPDTQSIMPARFEYPHTVHPATLDSVF
                     QTAFAFGGDYSMVPSYIGSLYVSLDPQLPIGAGKELVGYARADRRGSREANVTFVMGDQ
                     SWKSANRDSMQDPIVIVKDMTFTALTSSPENKGDFLPNHHNLCSEFVWEDISSPSRDKL
                     ESGNKVHLPGGTLLLMPPITSPSLAQLCRQISERIDCTSHTLESMKYVQELPAYCISLL
                     EILQDYQFIWNLSMEDFSTFRRLVNTTRGVFWITRGAQVESTNTRASLFQALARTIRSE
                     SPKKNIVTIDIDADMDIATAETCESIVSLFLTSSDSKRTSGKETEYALRGHRLLVSRLV
                     PMVSLNRLVERGNTPSAPVVQRMAQSGERSLRLKGRDLGKLESLYWDDGFDFEVPIAPD
                     SIKIKVLSTGLSALDTDIILGQGYGHSLGTDAYGIIEEIGRDVQGFDIGHRVIAISRGT
                     LRQRIVCPKTLVQKLPDEVTGPSVVLLPTSLAIADYALHTLVSLQHQHTVLIHSGAGPV
                     GQAAVRMAKQIGAKVLATVTNDQQRHILRHCHQLPDEWILDGNSLFLIESINQLTNNQG
                     VDVIFDLTTEHYESNRQCIASLGHIITLANQETRSLQAVDSNGKVFSYSVLDLPYLAKK
                     EPWRLDESVRSRCSTDIRKWTTPCCCFLDKYDYSQLPEAFESMAQDSQCDMAYCVPSKA
                     KQVPIVPRRVHPVAHHLRDDGTYVLAGQGGLGMQIARLLERNGTKNVALISRSGASSKE
                     SQATLSFLQNRGVNVKVVKVDICDKEALRSVVDDIKRTMPRIRGLFQCAATIRDAVFDN
                     MTYEDWQAAVRPKTTGSLNLYDLFPQDMDFFIFLSSSAGVIGTRGQANYAAGNAFQDAL
                     ARHISSRGIMRSVSIDLGPVLGAGMLAEDPTMLEKLKTSGFMPIRLQDFDCIIERAITG
                     FVDGDDRIPAQIVVGVGTGGLIRQNKPADPYWARTALFTHLNKVDLPPDTAESSTNIEG
                     SEQSVKALLSQAADEEGAQAIVTAGLSQVLARSMNMKAVDIDDAKSPNAYGVDSLVAIG
                     VRNWVYRECDVDVSVFEILSDTSIAELSATIVDRSALHDAR"
     aSDomain        complement(20025..20270)
                     /aSDomain="PKS_PP"
                     /aSTool="nrps_pks_domains"
                     /database="nrpspksdomains.hmm"
                     /detection="hmmscan"
                     /domain_id="nrpspksdomains_JN550_004852_PKS_PP.1"
                     /evalue="3.70E-12"
                     /label="JN550_004852_PKS_PP.1"
                     /locus_tag="JN550_004852"
                     /protein_end="2262"
                     /protein_start="2180"
                     /score="38.3"
                     /tool="antismash"
                     /translation="AADEEGAQAIVTAGLSQVLARSMNMKAVDIDDAKSPNAYGVDSLV
                     AIGVRNWVYRECDVDVSVFEILSDTSIAELSATIVDR"
     aSModule        complement(20025..27134)
                     /complete
                     /domains="nrpspksdomains_JN550_004852_PKS_KS.1"
                     /domains="nrpspksdomains_JN550_004852_PKS_AT.1"
                     /domains="nrpspksdomains_JN550_004852_PKS_DH.1"
                     /domains="nrpspksdomains_JN550_004852_PKS_ER.1"
                     /domains="nrpspksdomains_JN550_004852_PKS_KR.1"
                     /domains="nrpspksdomains_JN550_004852_PKS_PP.1"
                     /iterative
                     /locus_tags="JN550_004852"
                     /monomer_pairings="pk -> pk"
                     /tool="antismash"
                     /type="pks"
     aSDomain        complement(20598..21128)
                     /ASF="KR domain putatively catalyzing D-configuration
                     product formation"
                     /ASF="catalytic triad S,Y,N found: True"
                     /aSDomain="PKS_KR"
                     /aSTool="nrps_pks_domains"
                     /database="nrpspksdomains.hmm"
                     /detection="hmmscan"
                     /domain_id="nrpspksdomains_JN550_004852_PKS_KR.1"
                     /evalue="5.20E-47"
                     /label="JN550_004852_PKS_KR.1"
                     /locus_tag="JN550_004852"
                     /protein_end="2071"
                     /protein_start="1894"
                     /score="152.0"
                     /specificity="KR activity: active"
                     /specificity="KR stereochemistry: (unknown)"
                     /tool="antismash"
                     /translation="GTYVLAGQGGLGMQIARLLERNGTKNVALISRSGASSKESQATLS
                     FLQNRGVNVKVVKVDICDKEALRSVVDDIKRTMPRIRGLFQCAATIRDAVFDNMTYEDW
                     QAAVRPKTTGSLNLYDLFPQDMDFFIFLSSSAGVIGTRGQANYAAGNAFQDALARHISS
                     RGIMRSVSIDLGPV"
     PFAM_domain     complement(20598..21128)
                     /aSDomain="KR"
                     /aSTool="clusterhmmer"
                     /database="35.0"
                     /db_xref="PF08659.13"
                     /description="KR domain"
                     /detection="hmmscan"
                     /domain_id="clusterhmmer_JN550_004852_0012"
                     /evalue="1.40E-52"
                     /label="JN550_004852"
                     /locus_tag="JN550_004852"
                     /protein_end="2071"
                     /protein_start="1894"
                     /score="178.3"
                     /tool="antismash"
                     /translation="GTYVLAGQGGLGMQIARLLERNGTKNVALISRSGASSKESQATLS
                     FLQNRGVNVKVVKVDICDKEALRSVVDDIKRTMPRIRGLFQCAATIRDAVFDNMTYEDW
                     QAAVRPKTTGSLNLYDLFPQDMDFFIFLSSSAGVIGTRGQANYAAGNAFQDALARHISS
                     RGIMRSVSIDLGPV"
     CDS_motif       complement(20649..20753)
                     /aSTool="nrps_pks_domains"
                     /database="abmotifs"
                     /detection="hmmscan"
                     /domain_id="nrpspksmotif_JN550_004852_0011"
                     /evalue="8.30E-20"
                     /label="PKSI-KR_m4"
                     /locus_tag="JN550_004852"
                     /protein_end="2054"
                     /protein_start="2019"
                     /score="63.4"
                     /tool="antismash"
                     /translation="MDFFIFLSSSAGVIGTRGQANYAAGNAFQDALARH"
     CDS_motif       complement(21030..21125)
                     /aSTool="nrps_pks_domains"
                     /database="abmotifs"
                     /detection="hmmscan"
                     /domain_id="nrpspksmotif_JN550_004852_0010"
                     /evalue="2.50E-06"
                     /label="PKSI-KR_m1"
                     /locus_tag="JN550_004852"
                     /protein_end="1927"
                     /protein_start="1895"
                     /score="20.1"
                     /tool="antismash"
                     /translation="TYVLAGQGGLGMQIARLLERNGTKNVALISRS"
     aSDomain        complement(join(21225..21478,21533..22190))
                     /ASF="ER domain putatively catalyzing 2R-configuration
                     product formation"
                     /aSDomain="PKS_ER"
                     /aSTool="nrps_pks_domains"
                     /database="nrpspksdomains.hmm"
                     /detection="hmmscan"
                     /domain_id="nrpspksdomains_JN550_004852_PKS_ER.1"
                     /evalue="1.10E-53"
                     /label="JN550_004852_PKS_ER.1"
                     /locus_tag="JN550_004852"
                     /protein_end="1862"
                     /protein_start="1558"
                     /score="174.2"
                     /tool="antismash"
                     /translation="GKLESLYWDDGFDFEVPIAPDSIKIKVLSTGLSALDTDIILGQGY
                     GHSLGTDAYGIIEEIGRDVQGFDIGHRVIAISRGTLRQRIVCPKTLVQKLPDEVTGPSV
                     VLLPTSLAIADYALHTLVSLQHQHTVLIHSGAGPVGQAAVRMAKQIGAKVLATVTNDQQ
                     RHILRHCHQLPDEWILDGNSLFLIESINQLTNNQGVDVIFDLTTEHYESNRQCIASLGH
                     IITLANQETRSLQAVDSNGKVFSYSVLDLPYLAKKEPWRLDESVRSRCSTDIRKWTTPC
                     CCFLDKYDYSQLPEAFESMAQDS"
     CDS_motif       complement(21750..21806)
                     /aSTool="nrps_pks_domains"
                     /database="abmotifs"
                     /detection="hmmscan"
                     /domain_id="nrpspksmotif_JN550_004852_0009"
                     /evalue="1.20E-08"
                     /label="PKSI-ER_m5"
                     /locus_tag="JN550_004852"
                     /protein_end="1705"
                     /protein_start="1686"
                     /score="27.2"
                     /tool="antismash"
                     /translation="TVLIHSGAGPVGQAAVRMA"
     CDS_motif       complement(22197..22247)
                     /aSTool="nrps_pks_domains"
                     /database="abmotifs"
                     /detection="hmmscan"
                     /domain_id="nrpspksmotif_JN550_004852_0008"
                     /evalue="5.50E+01"
                     /label="PKSI-KR_m1"
                     /locus_tag="JN550_004852"
                     /protein_end="1556"
                     /protein_start="1539"
                     /score="-3.4"
                     /tool="antismash"
                     /translation="VQRMAQSGERSLRLKGR"
     PFAM_domain     complement(23028..23927)
                     /aSDomain="PS-DH"
                     /aSTool="clusterhmmer"
                     /database="35.0"
                     /db_xref="PF14765.9"
                     /description="Polyketide synthase dehydratase"
                     /detection="hmmscan"
                     /domain_id="clusterhmmer_JN550_004852_0011"
                     /evalue="4.90E-33"
                     /label="JN550_004852"
                     /locus_tag="JN550_004852"
                     /protein_end="1279"
                     /protein_start="979"
                     /score="114.8"
                     /tool="antismash"
                     /translation="DLVGRPREDSTPFQPRWRGFLRIHENPWIEHHQVQKAIIYPAAGM
                     VAMVIEGAKQIASEPSSGIEISRFKIEKAMLVPATEHGLEYTLSMSKQDAFQRPRARTP
                     SCSGDISKSPAIYQFFIHSKPLDGPWQQHGQGFVIIHSRLVSSEAVMDEQVKKQRTVTS
                     QRYHKTYLEAASMCDDLILPQQLYENLDVVGMNYGPLFQNITSLSKRDNICSYAIRIPD
                     TQSIMPARFEYPHTVHPATLDSVFQTAFAFGGDYSMVPSYIGSLYVSLDPQLPIGAGKE
                     LVGYARADRRGSREANVTF"
     aSDomain        complement(23316..23927)
                     /ASF="catalytic triad H,G,P inconclusive"
                     /aSDomain="PKS_DH"
                     /aSTool="nrps_pks_domains"
                     /database="nrpspksdomains.hmm"
                     /detection="hmmscan"
                     /domain_id="nrpspksdomains_JN550_004852_PKS_DH.1"
                     /evalue="8.70E-20"
                     /label="JN550_004852_PKS_DH.1"
                     /locus_tag="JN550_004852"
                     /protein_end="1183"
                     /protein_start="979"
                     /score="63.6"
                     /tool="antismash"
                     /translation="DLVGRPREDSTPFQPRWRGFLRIHENPWIEHHQVQKAIIYPAAGM
                     VAMVIEGAKQIASEPSSGIEISRFKIEKAMLVPATEHGLEYTLSMSKQDAFQRPRARTP
                     SCSGDISKSPAIYQFFIHSKPLDGPWQQHGQGFVIIHSRLVSSEAVMDEQVKKQRTVTS
                     QRYHKTYLEAASMCDDLILPQQLYENLDVVGMNYGPLFQNI"
     CDS_motif       complement(23769..23846)
                     /aSTool="nrps_pks_domains"
                     /database="abmotifs"
                     /detection="hmmscan"
                     /domain_id="nrpspksmotif_JN550_004852_0007"
                     /evalue="9.60E-08"
                     /label="PKSI-DH_m2"
                     /locus_tag="JN550_004852"
                     /protein_end="1032"
                     /protein_start="1006"
                     /score="24.6"
                     /tool="antismash"
                     /translation="WIEHHQVQKAIIYPAAGMVAMVIEGA"
     aSDomain        complement(24144..25196)
                     /ASF="Neither malonyl-CoA or methylmalonyl-CoA specific"
                     /ASF="found active site serine: True, scaffold matched
                     GHGE: True"
                     /aSDomain="PKS_AT"
                     /aSTool="nrps_pks_domains"
                     /database="nrpspksdomains.hmm"
                     /detection="hmmscan"
                     /domain_id="nrpspksdomains_JN550_004852_PKS_AT.1"
                     /evalue="2.30E-88"
                     /label="JN550_004852_PKS_AT.1"
                     /locus_tag="JN550_004852"
                     /protein_end="907"
                     /protein_start="556"
                     /score="288.3"
                     /specificity="substrate consensus: pk"
                     /specificity="PKS signature: Malonyl-CoA"
                     /specificity="Minowa: mxmal"
                     /tool="antismash"
                     /translation="VFGGQGAQWHAMGRELLGCDIYRESIVAASKYMSEKLGSNFSLVA
                     ELLKDEKDSQIDRHEISQPATTAIQVALVDFLVHHCGVIPSSVVGHSSGEIAAAYAKGA
                     ITREAAWALAYQRGSRAKPIPSEGYGATTEGRMLAVGLPQSEVSQYLAIVGERRVVVAC
                     INSPQSVTLSGDANAIFEVQKLLEADGVFNRILKVDIAYHSHHMFRGAAHYHNAISHFM
                     PRQPTRKPKGHPHKLGKLLVRTDIGPSTEQSGDTSQKVHHEDYCVMYSSVTGQPVDWEH
                     LTPEYWMINMVSPVYFSDAVLQMMSREDGKKPDVILELGPHASLQSPIKQILDAHTRGR
                     SQPPYFSMFRR"
     PFAM_domain     complement(24519..25199)
                     /aSDomain="Acyl_transf_1"
                     /aSTool="clusterhmmer"
                     /database="35.0"
                     /db_xref="PF00698.24"
                     /description="Acyl transferase domain"
                     /detection="hmmscan"
                     /domain_id="clusterhmmer_JN550_004852_0010"
                     /evalue="2.40E-38"
                     /label="JN550_004852"
                     /locus_tag="JN550_004852"
                     /protein_end="782"
                     /protein_start="555"
                     /score="132.6"
                     /tool="antismash"
                     /translation="FVFGGQGAQWHAMGRELLGCDIYRESIVAASKYMSEKLGSNFSLV
                     AELLKDEKDSQIDRHEISQPATTAIQVALVDFLVHHCGVIPSSVVGHSSGEIAAAYAKG
                     AITREAAWALAYQRGSRAKPIPSEGYGATTEGRMLAVGLPQSEVSQYLAIVGERRVVVA
                     CINSPQSVTLSGDANAIFEVQKLLEADGVFNRILKVDIAYHSHHMFRGAAHYHNAISHF
                     MPRQP"
     CDS_motif       complement(24843..24953)
                     /aSTool="nrps_pks_domains"
                     /database="abmotifs"
                     /detection="hmmscan"
                     /domain_id="nrpspksmotif_JN550_004852_0006"
                     /evalue="1.60E-08"
                     /label="PKSI-AT-M_m3"
                     /locus_tag="JN550_004852"
                     /protein_end="674"
                     /protein_start="637"
                     /score="26.5"
                     /tool="antismash"
                     /translation="GVIPSSVVGHSSGEIAAAYAKGAITREAAWALAYQRG"
     CDS_motif       complement(25146..25199)
                     /aSTool="nrps_pks_domains"
                     /database="abmotifs"
                     /detection="hmmscan"
                     /domain_id="nrpspksmotif_JN550_004852_0005"
                     /evalue="1.40E-06"
                     /label="PKSI-AT-mM_m1"
                     /locus_tag="JN550_004852"
                     /protein_end="573"
                     /protein_start="555"
                     /score="20.5"
                     /tool="antismash"
                     /translation="FVFGGQGAQWHAMGRELL"
     PFAM_domain     complement(join(25362..25757,25814..25849))
                     /aSDomain="KAsynt_C_assoc"
                     /aSTool="clusterhmmer"
                     /database="35.0"
                     /db_xref="PF16197.8"
                     /description="Ketoacyl-synthetase C-terminal extension"
                     /detection="hmmscan"
                     /domain_id="clusterhmmer_JN550_004852_0009"
                     /evalue="1.00E-14"
                     /label="JN550_004852"
                     /locus_tag="JN550_004852"
                     /protein_end="501"
                     /protein_start="357"
                     /score="55.1"
                     /tool="antismash"
                     /translation="NPDIDFVACKVKVPIENTPWPVRGLRRASVNCFGFGGTNAHVILD
                     DTAHYLAERGLSAHHNSAILDDIRDPSIPYGQIPEAIMSIKASVKEITHLARGSEVPQR
                     DHNAQVFVFSAHDQRALSCMLQDLADYLVKRTDDGSISSV"
     aSDomain        complement(join(25656..25757,25814..25966,26020..26200,
                     26262..26506,26567..26769,26824..26889,26944..27031,
                     27093..27134))
                     /ASF="found active site cysteine: True, scaffold matched
                     GSSS: False"
                     /ASF="found active site histidines: True"
                     /aSDomain="PKS_KS"
                     /aSTool="nrps_pks_domains"
                     /database="nrpspksdomains.hmm"
                     /detection="hmmscan"
                     /domain_id="nrpspksdomains_JN550_004852_PKS_KS.1"
                     /domain_subtypes="Iterative-KS"
                     /evalue="9.70E-148"
                     /label="JN550_004852_PKS_KS.1"
                     /locus_tag="JN550_004852"
                     /protein_end="403"
                     /protein_start="43"
                     /score="484.4"
                     /tool="antismash"
                     /translation="AHFLKQDVAAFDNSFFSIQAEEAKAVDPQQRMLLEVTVEALDSSG
                     IDRAALRKSETGVWIGSFVKDYEQIALRDPDNAPLYGATGNGIAIMSNRISYFLDINGP
                     SMTIDTGCSASLVCVHNACQSLRTGEVDVGLAGGAGLILTPNTMMPMTALNFLSPDGKS
                     YTFDARANGYGRGEGVGIVVLKRLSDAIRDNDNIRGVIRGSRVNQDGRTPGNAEAQISN
                     INSLYQRAGLGVDKTAFVECHGTGTQAGDWRELKAVTTSLCRQRSVDKPIYVGSVKPNI
                     GHLEGCAGVAGLIKGVLSIEKGIIPKQINFESANPDIDFVACKVKVPIENTPWPVRGLR
                     RASVNCFGFGGTNAHVILDD"
     PFAM_domain     complement(join(25856..25966,26020..26200,26262..26311))
                     /aSDomain="Ketoacyl-synt_C"
                     /aSTool="clusterhmmer"
                     /database="35.0"
                     /db_xref="PF02801.25"
                     /description="Beta-ketoacyl synthase, C-terminal domain"
                     /detection="hmmscan"
                     /domain_id="clusterhmmer_JN550_004852_0008"
                     /evalue="6.90E-29"
                     /label="JN550_004852"
                     /locus_tag="JN550_004852"
                     /protein_end="355"
                     /protein_start="241"
                     /score="100.4"
                     /tool="antismash"
                     /translation="GVIRGSRVNQDGRTPGNAEAQISNINSLYQRAGLGVDKTAFVECH
                     GTGTQAGDWRELKAVTTSLCRQRSVDKPIYVGSVKPNIGHLEGCAGVAGLIKGVLSIEK
                     GIIPKQINFE"
     CDS_motif       complement(join(25925..25966,26020..26022))
                     /aSTool="nrps_pks_domains"
                     /database="abmotifs"
                     /detection="hmmscan"
                     /domain_id="nrpspksmotif_JN550_004852_0004"
                     /evalue="5.00E-03"
                     /label="PKSI-KS_m6"
                     /locus_tag="JN550_004852"
                     /protein_end="332"
                     /protein_start="317"
                     /score="9.7"
                     /tool="antismash"
                     /translation="GSVKPNIGHLEGCAG"
     CDS_motif       complement(26083..26130)
                     /aSTool="nrps_pks_domains"
                     /database="abmotifs"
                     /detection="hmmscan"
                     /domain_id="nrpspksmotif_JN550_004852_0003"
                     /evalue="2.20E-03"
                     /label="PKSI-KS_m5"
                     /locus_tag="JN550_004852"
                     /protein_end="297"
                     /protein_start="281"
                     /score="10.6"
                     /tool="antismash"
                     /translation="FVECHGTGTQAGDWRE"
     PFAM_domain     complement(join(26336..26506,26567..26769,26824..26889,
                     26944..27031,27093..27149,27281..27370))
                     /aSDomain="ketoacyl-synt"
                     /aSTool="clusterhmmer"
                     /database="35.0"
                     /db_xref="PF00109.29"
                     /description="Beta-ketoacyl synthase, N-terminal domain"
                     /detection="hmmscan"
                     /domain_id="clusterhmmer_JN550_004852_0007"
                     /evalue="3.30E-61"
                     /label="JN550_004852"
                     /locus_tag="JN550_004852"
                     /protein_end="233"
                     /protein_start="8"
                     /score="207.2"
                     /tool="antismash"
                     /translation="MEPIAIVGLGCRFPGDAITPQAYWDMMTRGICIRGAHFLKQDVAA
                     FDNSFFSIQAEEAKAVDPQQRMLLEVTVEALDSSGIDRAALRKSETGVWIGSFVKDYEQ
                     IALRDPDNAPLYGATGNGIAIMSNRISYFLDINGPSMTIDTGCSASLVCVHNACQSLRT
                     GEVDVGLAGGAGLILTPNTMMPMTALNFLSPDGKSYTFDARANGYGRGEGVGIVVLKRL
                     SDA"
     CDS_motif       complement(26372..26410)
                     /aSTool="nrps_pks_domains"
                     /database="abmotifs"
                     /detection="hmmscan"
                     /domain_id="nrpspksmotif_JN550_004852_0002"
                     /evalue="4.00E-04"
                     /label="PKSI-KS_m4"
                     /locus_tag="JN550_004852"
                     /protein_end="221"
                     /protein_start="208"
                     /score="13.5"
                     /tool="antismash"
                     /translation="FDARANGYGRGEG"
     CDS_motif       complement(26615..26659)
                     /aSTool="nrps_pks_domains"
                     /database="abmotifs"
                     /detection="hmmscan"
                     /domain_id="nrpspksmotif_JN550_004852_0001"
                     /evalue="4.60E-05"
                     /label="PKSI-KS_m3"
                     /locus_tag="JN550_004852"
                     /protein_end="160"
                     /protein_start="145"
                     /score="15.7"
                     /tool="antismash"
                     /translation="GPSMTIDTGCSASLV"
     gene            31654..33912
                     /locus_tag="JN550_004853"
     mRNA            join(31654..31814,31949..32082,32136..32259,32313..32433,
                     32501..32586,32641..32982,33038..33468,33530..33912)
                     /locus_tag="JN550_004853"
                     /product="hypothetical protein"
     CDS             join(31654..31814,31949..32082,32136..32259,32313..32433,
                     32501..32586,32641..32982,33038..33468,33530..33912)
                     /codon_start=1
                     /gene_functions="transport (smcogs) SMCOG1005:Drug
                     resistance transporter, EmrB/QacA (Score: 265.6; E-value:
                     1e-80)"
                     /gene_kind="transport"
                     /locus_tag="JN550_004853"
                     /product="hypothetical protein"
                     /protein_id="KAI1870707.1"
                     /transl_table=1
                     /translation="MVALLPKVCTLKYHILTFRLNRAKSPLTSLTGDGEAFWYSNSQQA
                     SRPRLDGEKLLLGLLFSSLDASIVSTSLVSISLDMNDFLNSPWVALSYLLAYLGFAVCF
                     AKASDIYGRRNLLIAAWILFAGFSVGCGLAGDMHSLIVFRAFQGIGGSGLYSLAQIVLY
                     EVGPSDKPSLLGALIGMTLAVSFVLGPVLGGTISHLASWRWIFLINAPCGIIALIGLFS
                     AWPQTRTQQLGPSEIFRKVDLLGNLLIMLGSSLLVFSLQQAGSYNLSWRNPAIIATLSV
                     AATSWAGFVAWEIWLGRRRHPLVYPVFPIRLIKQRAYMASLVCTFFAGFTYLSIIIILP
                     ERFQIVNGNNSLMGGLHLLPMLGACAFGSFLAGALSSKRNNTSLTLITASCLQLLGIGL
                     LSTLSDAFTAIDAQYGYQAIIGLGVGLSFAATTILTSVRSEAEDLAVAQGAVAQSRIFG
                     GAVGIAICMIIFNNQVQNDLGARLGPEDLSALRHNPVVSTYFPVDTQLLIRETYARAFT
                     SDVRLLIGASSLGLVASLFAFELHPPPMRSGGESKELLVLGPGFEQSETELDEIASTHR
                     LKVSTGNTGRTTYDNGH"
     PFAM_domain     join(31950..32082,32136..32259,32313..32433,32501..32586,
                     32641..32982,33038..33455)
                     /aSDomain="MFS_1"
                     /aSTool="clusterhmmer"
                     /database="35.0"
                     /db_xref="PF07690.19"
                     /db_xref="GO:0022857"
                     /db_xref="GO:0055085"
                     /description="Major Facilitator Superfamily"
                     /detection="hmmscan"
                     /domain_id="clusterhmmer_JN550_004853_0013"
                     /evalue="2.40E-29"
                     /gene_ontologies="GO:0022857: transmembrane transporter
                     activity"
                     /gene_ontologies="GO:0055085: transmembrane transport"
                     /label="JN550_004853"
                     /locus_tag="JN550_004853"
                     /protein_end="462"
                     /protein_start="54"
                     /score="102.5"
                     /tool="antismash"
                     /translation="LLLGLLFSSLDASIVSTSLVSISLDMNDFLNSPWVALSYLLAYLG
                     FAVCFAKASDIYGRRNLLIAAWILFAGFSVGCGLAGDMHSLIVFRAFQGIGGSGLYSLA
                     QIVLYEVGPSDKPSLLGALIGMTLAVSFVLGPVLGGTISHLASWRWIFLINAPCGIIAL
                     IGLFSAWPQTRTQQLGPSEIFRKVDLLGNLLIMLGSSLLVFSLQQAGSYNLSWRNPAII
                     ATLSVAATSWAGFVAWEIWLGRRRHPLVYPVFPIRLIKQRAYMASLVCTFFAGFTYLSI
                     IIILPERFQIVNGNNSLMGGLHLLPMLGACAFGSFLAGALSSKRNNTSLTLITASCLQL
                     LGIGLLSTLSDAFTAIDAQYGYQAIIGLGVGLSFAATTILTSVRSEAEDLAVAQGAVAQ
                     SRIFGGAVG"
     gene            complement(34539..35915)
                     /locus_tag="JN550_004854"
     mRNA            complement(join(34539..35100,35152..35212,35268..35288,
                     35343..35444,35498..35595,35676..35734,35790..35915))
                     /locus_tag="JN550_004854"
                     /product="hypothetical protein"
     CDS             complement(join(34539..35100,35152..35212,35268..35288,
                     35343..35444,35498..35595,35676..35734,35790..35915))
                     /codon_start=1
                     /locus_tag="JN550_004854"
                     /product="hypothetical protein"
                     /protein_id="KAI1870708.1"
                     /transl_table=1
                     /translation="MSQQPTDEPTNQRDILASDSRLFASASPGIPAEVVEGVLLEDRSD
                     DASMHDGDSAIEIESYSVAERLEENGRTYHSFKGGKYMLPNDDTELNRLDLQHRMWEIT
                     LDDELHLAPIGPSPHRVLDIATGSGIWAIDFANRYPSAIVTGTDLSAVQPEYIPQNCEF
                     QIDDAEDEWLFTQAFDYIHGRACATCFKEPKEIFRKAFENLTPGGYLEMQDLDLQTSED
                     GSIEGTTLTVIQENVHNALASVGMRWDNARQYKRWMEEVGFEEVREVTFRWPSNPYWPS
                     DPKEKTVGAWFLAQISCGLLESVCTRIFMTKLGWSRQRLDEFLAKAENDLRNRRIKAYS
                     PV"
     PFAM_domain     complement(join(34770..35100,35152..35212,35268..35288,
                     35343..35415))
                     /aSDomain="Methyltransf_23"
                     /aSTool="clusterhmmer"
                     /database="35.0"
                     /db_xref="PF13489.9"
                     /description="Methyltransferase domain"
                     /detection="hmmscan"
                     /domain_id="clusterhmmer_JN550_004854_0014"
                     /evalue="8.90E-19"
                     /label="JN550_004854"
                     /locus_tag="JN550_004854"
                     /protein_end="266"
                     /protein_start="104"
                     /score="68.0"
                     /tool="antismash"
                     /translation="LDDELHLAPIGPSPHRVLDIATGSGIWAIDFANRYPSAIVTGTDL
                     SAVQPEYIPQNCEFQIDDAEDEWLFTQAFDYIHGRACATCFKEPKEIFRKAFENLTPGG
                     YLEMQDLDLQTSEDGSIEGTTLTVIQENVHNALASVGMRWDNARQYKRWMEEVGFEEV"
     gene            38219..39967
                     /locus_tag="JN550_004855"
     mRNA            join(38219..38312,38369..38707,38756..38981,39328..39967)
                     /locus_tag="JN550_004855"
                     /product="hypothetical protein"
     CDS             join(38219..38312,38369..38707,38756..38981,39328..39967)
                     /codon_start=1
                     /locus_tag="JN550_004855"
                     /product="hypothetical protein"
                     /protein_id="KAI1870709.1"
                     /transl_table=1
                     /translation="MLPSYLTTLALLAQLSVAVNNGLARTPQMGWDNWNSFGCDVSEEL
                     LQGTARLIVDYGLKDLEYQYVILDDCWSNGRDGNGSLVPNSKKFPNGMAAVAEDMHSLG
                     LKFGIYSSAGVYTCGGYAGSLGYEEIDAQNWADWGVDYLKYDNCYNSGQAGTQLISHDR
                     YNVMAKALNATGRPILYSLCNWGEDYPWNWGSTIANSWRISGDVTDFYDRPDDRCPCPL
                     ILGNDLRIVKAQDLAIISNQAVIAVNQDPLGSSASRRWHYETEDIDEYGKGSIQLWSGS
                     LYSTTGGDYNDILVVFLNGNNSPTTMNATLVDIFTDLGTARLAAYAAISWEVRDLWGSR
                     MSNEEAQAIIDASSATGNLTSGYNATTVGEGRYNATAKSYAQGLADADPLLLGNATTTV
                     QPSGTVTADVDRHGVAMLRLRAIPTEATMKREL"
     PFAM_domain     join(38294..38312,38369..38707,38756..38949)
                     /aSDomain="Melibiase_2"
                     /aSTool="clusterhmmer"
                     /database="35.0"
                     /db_xref="PF16499.8"
                     /db_xref="GO:0004553"
                     /db_xref="GO:0005975"
                     /description="Alpha galactosidase A"
                     /detection="hmmscan"
                     /domain_id="clusterhmmer_JN550_004855_0015"
                     /evalue="1.50E-46"
                     /gene_ontologies="GO:0004553: hydrolase activity,
                     hydrolyzing O-glycosyl compounds"
                     /gene_ontologies="GO:0005975: carbohydrate metabolic
                     process"
                     /label="JN550_004855"
                     /locus_tag="JN550_004855"
                     /protein_end="209"
                     /protein_start="25"
                     /score="159.0"
                     /tool="antismash"
                     /translation="TPQMGWDNWNSFGCDVSEELLQGTARLIVDYGLKDLEYQYVILDD
                     CWSNGRDGNGSLVPNSKKFPNGMAAVAEDMHSLGLKFGIYSSAGVYTCGGYAGSLGYEE
                     IDAQNWADWGVDYLKYDNCYNSGQAGTQLISHDRYNVMAKALNATGRPILYSLCNWGED
                     YPWNWGSTIANSWRISGDVTD"
     PFAM_domain     39485..39700
                     /aSDomain="Melibiase_C"
                     /aSTool="clusterhmmer"
                     /database="35.0"
                     /db_xref="PF17801.4"
                     /description="Alpha galactosidase C-terminal beta sandwich
                     domain"
                     /detection="hmmscan"
                     /domain_id="clusterhmmer_JN550_004855_0016"
                     /evalue="1.10E-05"
                     /label="JN550_004855"
                     /locus_tag="JN550_004855"
                     /protein_end="344"
                     /protein_start="272"
                     /score="25.5"
                     /tool="antismash"
                     /translation="GSIQLWSGSLYSTTGGDYNDILVVFLNGNNSPTTMNATLVDIFTD
                     LGTARLAAYAAISWEVRDLWGSRMSNE"
     gene            40446..41408
                     /locus_tag="JN550_004856"
     mRNA            40446..41408
                     /locus_tag="JN550_004856"
                     /product="hypothetical protein"
     CDS             40446..41408
                     /codon_start=1
                     /gene_functions="biosynthetic-additional
                     (rule-based-clusters) PF00561"
                     /gene_functions="biosynthetic-additional
                     (rule-based-clusters) Abhydrolase_6"
                     /gene_functions="biosynthetic-additional (smcogs)
                     SMCOG1036:alpha/beta hydrolase fold protein (Score: 131.3;
                     E-value: 8.7e-40)"
                     /gene_kind="biosynthetic-additional"
                     /locus_tag="JN550_004856"
                     /product="hypothetical protein"
                     /protein_id="KAI1870710.1"
                     /sec_met_domain="PF00561 (E-value: 8.5e-25, bitscore: 81.5,
                     seeds: 48, tool: rule-based-clusters)"
                     /sec_met_domain="Abhydrolase_6 (E-value: 6.9e-19, bitscore:
                     63.0, seeds: 455, tool: rule-based-clusters)"
                     /transl_table=1
                     /translation="MVGKSPNPVITTDAMSLQHLSANITLRDATRLRIAYYDHTAPRDD
                     ETKGVILFLHGFPQTSFQFRYVLPLVANHGYRCIAPDYRGAGGSSKPGFGASSGDFRKS
                     TMAADMITLLDAIGITEPVHVVGHDIGGMVAFALASRWPERVRSVCWGECPLPGTKAYR
                     DDMSEPGRAKQQFHFIFHCAPDGLAEALVAGKERLYISHFFAKLTHNLAAFPSAAVGEY
                     VSAYSQPGALSAAFAAYRAFEEDEAENESWIATHGKCPVPTMILSGQYSRHREEAKHMA
                     LEVTREAAQIGVVDSASHYLAEENPAGFARAVEQFISKY"
     PFAM_domain     40590..41252
                     /aSDomain="Abhydrolase_1"
                     /aSTool="clusterhmmer"
                     /database="35.0"
                     /db_xref="PF00561.23"
                     /description="alpha/beta hydrolase fold"
                     /detection="hmmscan"
                     /domain_id="clusterhmmer_JN550_004856_0017"
                     /evalue="7.60E-23"
                     /label="JN550_004856"
                     /locus_tag="JN550_004856"
                     /protein_end="269"
                     /protein_start="48"
                     /score="81.6"
                     /tool="antismash"
                     /translation="GVILFLHGFPQTSFQFRYVLPLVANHGYRCIAPDYRGAGGSSKPG
                     FGASSGDFRKSTMAADMITLLDAIGITEPVHVVGHDIGGMVAFALASRWPERVRSVCWG
                     ECPLPGTKAYRDDMSEPGRAKQQFHFIFHCAPDGLAEALVAGKERLYISHFFAKLTHNL
                     AAFPSAAVGEYVSAYSQPGALSAAFAAYRAFEEDEAENESWIATHGKCPVPTMILSGQ"
     gene            41668..42297
                     /locus_tag="JN550_004857"
     mRNA            41668..42297
                     /locus_tag="JN550_004857"
                     /product="hypothetical protein"
     CDS             41668..42297
                     /codon_start=1
                     /locus_tag="JN550_004857"
                     /product="hypothetical protein"
                     /protein_id="KAI1870711.1"
                     /transl_table=1
                     /translation="MAAHVQPNQPPSFVAPISTPAYGDGGWASIVFSTTIAASPVACLE
                     IMLDPTTYPVWNKWVPRVTIDRAASTPVSGVLPPPLSHIAAKQDQLLPGTRFHFGVHMS
                     PESASFNKTELEVTVLEQFDRDGRKGLRVVWKTPGSPWYLRAERVQEFLESADGGCEYT
                     SYETFFGPVTWLVKLLVGKQLQGGLTLWKDGLKAEAEARTQSATKL"
     gene            43777..45396
                     /locus_tag="JN550_004858"
     mRNA            join(43777..43803,43859..43955,44009..44375,44426..44812,
                     44934..45396)
                     /locus_tag="JN550_004858"
                     /product="hypothetical protein"
     CDS             join(43777..43803,43859..43955,44009..44375,44426..44812,
                     44934..45396)
                     /codon_start=1
                     /locus_tag="JN550_004858"
                     /product="hypothetical protein"
                     /protein_id="KAI1870712.1"
                     /transl_table=1
                     /translation="MLQAEVMMENDIPREVMSRLLKIHWVWIAPMFMWVYRPAFVRDMM
                     TGGQYYSPLLLTVMCGHAARFHEGKLGEMLIARARLLLGTEIHRPSSITTVQALLQLSA
                     RDLAYGHVSQAWTYSGMAFRMVSDLGLRHSSGSILSLGHLNAEDLEIRRRLFWSSYFWD
                     KAMSLYLGRTPALIELPSVHAPELLDDYAEYALWSPEDPGPNAEEAPSASYHPLKAYTI
                     SCFVNSCKLAVIISDIIVLLYSRTPGDDADSTLRGIRDRLDEWRALSPDHLKLQPDNFP
                     NICPPPHIISQKQASDSAEKILLSLEQAYGFSKVSYLMAYCIYTSASVMVQDAKAGDSL
                     ASRKKDTFLRALNTAAKTCQLIQRSLDIIMDSLNAETPSITPAKPHPATENLLNRHYLP
                     AFPYRDTHMNINPSATVDGVDINGPSMLDCFPEQHMASSTGDWYMPS"
     PFAM_domain     join(43892..43955,44009..44375,44426..44468)
                     /aSDomain="Fungal_trans"
                     /aSTool="clusterhmmer"
                     /database="35.0"
                     /db_xref="PF04082.21"
                     /db_xref="GO:0003677"
                     /db_xref="GO:0006351"
                     /db_xref="GO:0008270"
                     /description="Fungal specific transcription factor domain"
                     /detection="hmmscan"
                     /domain_id="clusterhmmer_JN550_004858_0018"
                     /evalue="2.30E-21"
                     /gene_ontologies="GO:0003677: DNA binding"
                     /gene_ontologies="GO:0006351: DNA-templated transcription"
                     /gene_ontologies="GO:0008270: zinc ion binding"
                     /label="JN550_004858"
                     /locus_tag="JN550_004858"
                     /protein_end="178"
                     /protein_start="20"
                     /score="76.2"
                     /tool="antismash"
                     /translation="LKIHWVWIAPMFMWVYRPAFVRDMMTGGQYYSPLLLTVMCGHAAR
                     FHEGKLGEMLIARARLLLGTEIHRPSSITTVQALLQLSARDLAYGHVSQAWTYSGMAFR
                     MVSDLGLRHSSGSILSLGHLNAEDLEIRRRLFWSSYFWDKAMSLYLGRTPALIE"
     gene            46172..46964
                     /locus_tag="JN550_004859"
     mRNA            join(46172..46224,46287..46461,46515..46964)
                     /locus_tag="JN550_004859"
                     /product="hypothetical protein"
     CDS             join(46172..46224,46287..46461,46515..46964)
                     /codon_start=1
                     /locus_tag="JN550_004859"
                     /product="hypothetical protein"
                     /protein_id="KAI1870713.1"
                     /transl_table=1
                     /translation="MSTTAQDPIVQALQDYTTCDVSDALIKLKYRNGGFLSGLTMWSPQ
                     RQDGETKIVGPAYTVKYVALSDPAPKLATHYIDSVPPGAVVFVSCPPKTPNAVYGGLMS
                     ARAQYLGAVGSVIDGRFRDVQEQRELGYPVFARDTGTAPPAELLKVVAVDVPVKLQTDE
                     QDMEIRPGDYIIGDLNGVVVLPKELAEQAIPLMQKQVAADEKMAAEIKKGMGFTEASKK
                     FRS"
     PFAM_domain     join(46223..46224,46287..46461,46515..46835)
                     /aSDomain="RraA-like"
                     /aSTool="clusterhmmer"
                     /database="35.0"
                     /db_xref="PF03737.18"
                     /description="Aldolase/RraA"
                     /detection="hmmscan"
                     /domain_id="clusterhmmer_JN550_004859_0019"
                     /evalue="1.00E-33"
                     /label="JN550_004859"
                     /locus_tag="JN550_004859"
                     /protein_end="183"
                     /protein_start="17"
                     /score="116.8"
                     /tool="antismash"
                     /translation="TCDVSDALIKLKYRNGGFLSGLTMWSPQRQDGETKIVGPAYTVKY
                     VALSDPAPKLATHYIDSVPPGAVVFVSCPPKTPNAVYGGLMSARAQYLGAVGSVIDGRF
                     RDVQEQRELGYPVFARDTGTAPPAELLKVVAVDVPVKLQTDEQDMEIRPGDYIIGDLNG
                     VVV"
ORIGIN
        1 aaaaggtcgc tggcaacgct gccgctttgc agaccgtact ccgattccta gctgatcttc
       61 atgggagatc tgcagatttc agggattttg cactctcatc agattacgtg aagctgcttt
      121 tgtcagcatt gtacccagct attgtgagca cagatgcagt gacgccggag acagaattga
      181 actcccgaga ttctgctctg actttcgacg gaggcgacgt tatgattcgg ccactacctg
      241 ggagctcgtc cacccccatc gtaaggactt ctcacgtccc agacacaacg ctacagagac
      301 caacgaacag tgtacgagga acaccgctgc gcaaagcttc ttctttcatt cttcttacct
      361 cgcaaaaatc acctccccca aacccagcgc gcctgacgca tgttatgtct ccgaagaaga
      421 aagtagcgtc ccagggtatt gggaacgcgg tattggaagg aatgctcgag ctgatcatca
      481 atgtattcat ggatcaactg ttggtgcgga aagagtttcc gggttttggc ctcttcttga
      541 aagtgccgcc cggtttccag gagcaccaag catacttcga gtcatacgtt cttcagagaa
      601 cgatcaacca cctgtctact tccatcaagc tcgactggaa gcttctgtct gaaccaaggg
      661 tactgacaaa catggcacgt ttcagcctcc acatggtgga agccatcttc gaaggctggt
      721 tcatgaatgg cacagagtcc ttactcgact ttgcaggcct gcttcttgag tacctccaaa
      781 agccggaagt tgcaagactc aaaactgtgc gactttgtag tcaagcagtc tccaccatcc
      841 gcggttcgtt cctcaagcta atattgctcc ggttatcaga gatggacgac cctgaaaccg
      901 ccgacatgga tgcaaacttc tccatgaaca aggtcctata ttggcaaatg gtcattctag
      961 actcgctgtc ggttgaagac gattacatga agctgctatg gtaccagctt tacgttaagt
     1021 tggttgacag tcgggaggct gtcagacttg ccgcagtgaa catatggcgt atcatgctgg
     1081 ttcaaaagcc tgaggagtgc tccatcatgt tccgacagtt catgatgcca gatcaagcgg
     1141 atctgaccga tgagttcaag aaactaaccg aacttgacaa cgatgccttt gtagcatggg
     1201 ttgatgagca tcgtccatct cttgacggca tgtttcttag tgggctctct cggacctggg
     1261 aggacttcgt ggcattcgaa aatcacaaaa cctcggaaac cgcgaagtcc cgcctttcca
     1321 agcgaaggga cacgctgaaa cgatggcagg tcgaaagact cgaaagagaa aaggtaattc
     1381 tgcatcacga catgtcaaat atggcctgga tgaagtcaat atatggctct gaacactaca
     1441 agtatcagag gggtatgcaa gaccaacaag acgatgtcat gtactattcg gcgtcgtttt
     1501 ccaagatgca gcgagatctt tgtcgacctg gttccgtgtt tcacgaacct ggcccaatca
     1561 agtggaagct ggatcgaaca gagggccgca atagaatgag agtacgcctc ctaccagact
     1621 catcggggca gaatgaggca taccagccta aaagaaagac caccgatctg cagtctgcat
     1681 caagcttgag gctgagcaat gctgtccctc cagcggtggc atcgtccgtt agcgtcaccc
     1741 cttcctcagc gcctactcca ccgactgaca ccgacggagc tcaagatgac attgacggtg
     1801 ggctggacca aggcgagcag ggaccctccg gagccgaggg cgaacagcct gtagttccgg
     1861 aggacgactt tgagatggtg gacgacccca atgacccaga aggcgatggt ttcgaggata
     1921 agaatcgaag ggtcatgcgg cgcctggagt ctaatgatac ggttcagcaa gtttacaacg
     1981 tctcacgcat tatcggttta gaaacctgtg aaggtattct tctgatcggc aaggaccatc
     2041 tctacctcat ggacaacttc ttccattgtg cagatggaga aattgtgaat gtttgggagg
     2101 cgccagaaga agaacgcgac cccttttcgc agattgttat gggcaagaag gctggcgaaa
     2161 ctagcgaaaa gcgatcccaa gccaatcgac ggacacaaga ctctcgcaac tggcgttggc
     2221 aagatgttat cagcatctcc aaacgtcggt tcctgtttcg cgatgttgct atcgaaatct
     2281 tctttactga tggacgtagc tatctgctca cagccatcag ttcaaccgtt cgggacgaag
     2341 tctacgcaag gctcatgagc aagatcccgc atactgctgg gccgaactct ctgcccaatc
     2401 cagaagatgc ttggcgcctt gagtcgctta aggtatttga agagactacg caagggctgg
     2461 gatccaaatt tgggagcctc ttcaatgcct cgccgtggaa tccggtcatg cgacgatggc
     2521 agcgaggaga aatctcaaac tttcattacc tgatgcttat caacacgatg gctggcagga
     2581 ctttcaatga tctgacacaa taccctgtct tcccctggat tcttgccgat tacacaagcg
     2641 aggagcttga cttgaatgat ccagccacct ttcgcgatct ttccaaacca atgggggccc
     2701 agactttgag tcgacaggcc gattatacgc ttcgatacca gagcctggct gaaattggcg
     2761 agcagccatt ccattatggg acacactatt cgtcgtctat ggttgttgcg tcctacctga
     2821 ttcggttgcc cccgtttgtc caatcctata tccttatgca aggtgggaca ttcgatcatg
     2881 ccgacagact gttctactcg atcgaaggct catggaaatc agcttcgcgt gataatggcg
     2941 ccgatgtgcg tgagctgatc cctgagttct tctatctacc cgagtttttg gtcaattcca
     3001 atgggtacga tttcggcgag cgccagggag gcggcggcaa ggtcaatcac gtacagttgc
     3061 cgccttgggc gaagggcgac cccaaaatct tcatagccaa gcaccgcgag gctttggaaa
     3121 gcccttacgt gagccaacac ctgcatctct ggattgacct tatttttggt cacaagcagc
     3181 gaggggaagc cgcagtggag aacatgaacg tcttccactg gctttcctac cacggggcca
     3241 aaaacctgga tagcatcact gatgctcatg aaagggactc aacgacgagc atcatccata
     3301 actttggaca gactcctcac caggtattta cgaggcctca tccacaaaga gacaatgtcg
     3361 ggtttccgac gaaaagactc gacacgtctt gttctgctct cgccagaata ccgcaccctc
     3421 tactggagag ccacgagcgg gtggcctcat tgctctattc ctccaagctg gaccgtctgc
     3481 tctgctcatc tcccttccgc atcaacctcc ctcctttcta tgacaagtat ctggaatggg
     3541 gctttgccga caacagcatc cgcttctact ttacggaaaa cagaaagagt gcagggatca
     3601 acgagaacct ccatatcggg caaatatcgt gcgtgggcgt cgcggattcc aaaacgctca
     3661 tcacggcggg agaagactgt gtggtctccg tatacaacat tcatacagca tccggtaagc
     3721 cggtcgagct cacgatacgt tcctctctgt ttggacacaa gaccccggtg acgacggtag
     3781 ccgtttccaa ggcattcagc acctttgtca cggtctcggc cgatggccat gccttcctat
     3841 gggacctcaa ccgcctcgag tttatccgga aactgcccaa ctcccgcgtg atcgagtgtg
     3901 cgcgcatcaa cgatagctcg ggcgagatca tgctctgctc ggggcccaac gtgatgctct
     3961 actcgctgaa cggggagctg atcctggacc agaacgtctg cggcgagcac gacgattatg
     4021 tgcactcgtg cgcgttctac gagggatctg gaaacgaatg gctggagaac ttcctcgtct
     4081 tcacggggca caggagggga cgggtcaaca tctggaagag ggccgtcagg aacgggaagt
     4141 gggtcctgga atttgtcagg agactggacc acatcgatgc acggagcgag gtgggcacga
     4201 acacggaggc ggccatcacg tgcatcgctc ctatgccgca gacggtatac accggagatg
     4261 atgacgggag ggtggtaagt cacactgcag actcgggctt gtctgccgga ctatattcta
     4321 acttgttggc agtacgaatg gaacctgatc cagagggaga gatagagctt ctcccacggc
     4381 agcaacggtt ctggtgtcgc gtcctggcta tgtggccgcg cggatgggga tggagacggg
     4441 gatgggcatg ccgacccggt cgcaagggta aggacaggtg caggtgctga gatctgagaa
     4501 gagaatacat gcatgtatac acaagaaatg gtgtgcggag actgatagac ggggctggat
     4561 cctgattcat tgtggcatag acggtacgtt ggctgggcgg cattctgaga gcgtgggacg
     4621 gtgcattgct cttgtttgat cgcatatccg gtgcataagg gagacagcag gccaggcaat
     4681 gatgaaatgg aatttgatgg tagccgtctt gccctgagca aatttgatgt tacatttccc
     4741 tgcgcctaca gatgagatgc tcagcgagga gcacgtagtg aagaatcgtg ggtcaccaac
     4801 cccatccggt cgcctgtgta cagtttattt atggtccccc caccctttgc gacggctgct
     4861 tgtcccgcat ggtatcgtcc ttcctctctt gagtgtatct ttcctggctc acccgtttct
     4921 cagtcatcgt atccactcag ctgtttcctc gggcctgcgg gaactgcgga gatgttagca
     4981 attggcatcg tcaactggcg cggcaaactt tgggtgtcca ggttatgttg atctttcaag
     5041 acagaagccg cccgatcctg atccattccc atggtctcca aacttctgca cacccctaga
     5101 tcacatggca agggctcatg gtgacggatt cccccttgac cacccgaact gccatctctt
     5161 cccgtctccc accaaatcca agccgcagtc cagcacacgc agggagtaac acagggggca
     5221 ggtcacgtac tagggtaggt catggggatg ggcttggccc tctcgtagcc gaggcgcttc
     5281 tggatcgggg gcacggtggc cagcatagcg agcccggcgc cgccgatgaa gacggaccag
     5341 aggtaggcgg ggcgctcgcg ggctgaccag cggatgtagc gcagggggcc gctccagaag
     5401 gccggggtcg ggttcgacat tttcgctgct gtgatttttt ccttcttcta tcggctggtt
     5461 cggggaggtc tgctgtccgg ggatgcaagg tcagtctgtg tctgctccgt cggcgagagg
     5521 aacggcagct cggggagacg ttgagggtct gagccagcca agtgcgcagc aggacttcga
     5581 ggcagaaggc agaggtggtg tattgtacgt acccaattgg ccgtgtcgac ggggagacgt
     5641 cgcgctggaa gcagctgcgg atagaggcaa ctgggagctg ttgcggtgct gttgcggtgg
     5701 ttgagctctc aatccaatga aatcagggcc aatgcaatgc catgccacgg acggcggcgt
     5761 cgtcgaaagg tcgaaagagg cccgcgggtc cgtgccccgt gccccgtgct cgaccgccgg
     5821 ctggctcagc ggctcagcgc tgggcgagag ctgccacagc accccggcaa tatgccggaa
     5881 aatctccagc tggctgaagt gcctgagtgc aagccgcctg gcgcccccgg tccatcgaag
     5941 gtccagtgga ggagtggagg gggcccacta acgcagagcg gtagagcggt agagcggtag
     6001 agcagacggc aactcttggc acttacgggc tacgtatgcc agaaagccag agagctctcc
     6061 tagaggcaac taggacctaa aagaacagca cgccgcgacg accctggacc cgagacaaga
     6121 gacggacagc ttgcaggaca cgcggcaacc agcagcaact gcgcaccaca agccacatcc
     6181 atgaggccgt agttgtgcat ccttcgtcgc tccttgtcct caattgactc tccccccccc
     6241 cagaagcaat cccccagaag tccctctgac ccgacagccc acgatgaggt ccctcatctc
     6301 cttcgtgctg ctgctgctcg ctgccgtggc cagcgccatc agcgtcaccg gcgagaggct
     6361 actggtcgtg ctggacgacg tcgccgagaa ggccgcctac tccaagttct tcggcgatct
     6421 ggacggtacg tcaagaaaca acacccgccg cccgccgccc gccgcccgcc tggccctccc
     6481 cctgatgcac cgacgcggca agctaacgca cagctacagg cagaggatac aagatcacat
     6541 acgagacccc caagagcgag agcttgagcc tcttcaagct gggcgagcgc gagtacgacc
     6601 acatcgtctt cttgcccacc aaggccaagg gtacgttgca atctattcac aatggtgtgg
     6661 tgcagtgtgg tgtggtgtag aacggcacgc agctatgccg tactggcctg gtcgagggaa
     6721 caagcaactt cacatactga cacgacaccc gataccacag gtctcggccc cagcctgact
     6781 cccgccatcc tcctccagtt tatcaatgcc gagggcaaca ttctcgtcgc cctgtcctcc
     6841 aagaacccgg cgcccacctc catcgtctcg accctcctcg agctcgacgt ccacctgccc
     6901 ccggacagga gcggcctcgt cgtcgaccac ttcaactacg atgtctcctc ggccgccgaa
     6961 aagcacgatg tcgtccttct acccgcgcct ggtgccctgc ggtccgatgt caaggacttt
     7021 ttctctcccg acgcccccaa tggcgagctc ctcgctttcc cctccggcct gggccagacc
     7081 ctgggctccg gcgccctcct gacccctatc ctgcgcgccc ccaacaccgc ctacagctac
     7141 gaccccaagg agcaggccga gtccgtcgac gacctgttcg cgagcggcaa gcagctgtct
     7201 ctggtcacct ccgtgcaggc ccgcaactcg gctcgtctca ccgtggtcgg cagcgccgac
     7261 atgctgagcg acaagtggtt cgatgccaag gtcaagaaga gtggtgacaa gtcgtccgtg
     7321 gccactctca accgcgagtt cgccaagcgc gtctctgctt ggactttcca cgagatcggt
     7381 gttctgcgtg tcaactggat tgagcaccac ctgaacgagg aggggcagag caaccagagc
     7441 aatcccaaga tctaccgcat taagaacgac gtggtatgtc ggcattctgc cttgtcctac
     7501 gggacccgca attcgctcgc taacttccta tagacctact ccatctctct ttccgagtac
     7561 gcttgggaca gctggaccgc cttcactgtt cccgcaaacg atgtcttgca gctcgagttt
     7621 agcatgctgt cccccttcca ccggctgcct ctcaagcccg tcctcagctc gcccgatagc
     7681 accaccttct cggcctcttt caagctgccc gaccagcacg gcatcttcaa cttcaagatc
     7741 aaccacaagc gccccttcta caccaacgtt gaagagaaga acaccgtctc cgtccgccac
     7801 tttgcccacg atgagtggcc tcgcagctgg gtcatcagcg gagcttggcc ctggatcacc
     7861 ggcatcggcg ccaccgttgt tgggtggctc gcatttgttg ccatttggct gtacagcaaa
     7921 cccgtggctg gcggagagac caagaagacc agataaacga cctggttcga tagagtttat
     7981 gagaacccaa ggggttcaga gatagatatc ccgggtcacg cagcgacgtg accctgtgta
     8041 gttatgtaca tcttccctgg catgaggaaa ggatctggaa tacagaaaag ttcatgaagc
     8101 ttacgagggt gcactgttgt gaagggcagg cgtgctcccc gtgcctcttg tgaggtctaa
     8161 aattgcaatg aaggctcatc aaactgtttc agaacccgat cactgtgtcg tcacgatgca
     8221 gcgtctgtgt atttgtttga taagtgttac tagctgtctt acgtgacttg tcgcctgaaa
     8281 gcaaaagttc aacttagatg ttgctgatcg ttgaatagcg acatgtagga actgcagtaa
     8341 tcgcgccgac tctaagtgga acacgctccg accacctgcg caaactgcca atatattcac
     8401 aatcggcttt ctcctagagc ggaatctttg gcggtgcacg agtacatcat ttttcaacct
     8461 ctggtaaggc ggcgatcaca actacagtga tgggggcata ctgaataatg aggtatcgtt
     8521 gcactgaata tgataacgcc aatttcgata tcgacccata tattacccaa acctcagccc
     8581 ctttactccc tgtgctatat gcccgatctc ccattgaaca cgctgaccta gcttgtggaa
     8641 acatacactc atccgacttc aaggccacgt cttgggccca aaggtctccc cctgcgccac
     8701 gaacgtcttg atcgccagac ccctctggtc ccaggtgtcg aagacatcgt agttgccgaa
     8761 ccactgcggc ggcgtgacct tggtgaggta cagcgtgaag aagatgatga cggtggccac
     8821 gatcaggccg cagtccagcg ccgccgacgt gatgtagttg tagtgcatcc accagcccgt
     8881 ccaccggcgc ttgatgaagt agttgaagat catgccgtag aggccccagc acaggtagcc
     8941 gtacgtcgtg gccggcggga tgaagcccga gccgccgaag aacagcggca tgttgaagta
     9001 gcggaagacg gaccgcgggc tgcgccgcgc caggaaccag gtcacgacgg gcgccaccgc
     9061 gcccacgatc cagaaccact gcaggctcga gtagagggcc tcgccgctga acatgcgcgc
     9121 cggcccgatg gcgccccaga tgatcgacgc cgtgaagtag accttgccgc ccgggcacgt
     9181 gaagctgttc ggctggtcgt cggtgcagat ctgcgggatc gtccccagcg cccagttcat
     9241 cacggcgatc tggacgacgg cggaccagat ggaggctacc agctgcgacc agaacatgac
     9301 ccggggcgga accttcatgt agtggcctag tttcagatcc tgcgcgaagt agagagcctg
     9361 ggacatggcg aggtatccgt agttcttgaa catcatcatc gcgatcggcc ggccggggag
     9421 catgtagccc acgatgtatt cggtcaggac gttgaggccc agctgtatgt ttgtcactgc
     9481 ctggatgata ccgatgggga ttgtccagat catcgggatc aggatgcaca caatgtaggc
     9541 ccaccatggg aacccggtgg gccatgcaca gcacacggca aaggagaggc caagcatgat
     9601 gacgaacaat gcggcgtacc accagtcctc cgcgtcacga tactaaggac agttagcgaa
     9661 atggttcggt ctagacaagt tcatggcatg ggacggaggt gagatctcaa gtccgtagac
     9721 acagatcgtc tctgaacata ataaaaggca tcaaccccgt ctggatgaga attacctttt
     9781 tcataagcct catgtgaaca tcgtcctctt gatgtctcgc catcttgaat tgctccttga
     9841 tttccctgcc atggtagagg atcacatgca cgatgacagc tgcaacagca gcaaaagcca
     9901 gcccatatgc tagagcaaac tgagtgctta ggaacagagg cgagtaggcc ttgtactttt
     9961 cttcatcgaa catgaggttc tcgttcaaaa tgcgtgtgac gtcgtacacc tctcctgtgt
    10021 tatcgaacgc gttcgaggat tgcacgacga agtagtccga gtaccagtac cccgagaaat
    10081 gtatccccat ggatatgaag atgaagaata cgatgacccc ggccaccgtg ttggcgaggg
    10141 cataaaaagg cgggatgaga ggagacccaa agtagccaga gacgatgctc cagtcgaggg
    10201 tcgtcgggat gatgccgtat ccatgtaagc ccccgaagat tttgttgatg acgatgttgt
    10261 ccggcgctgc ccaacagacg aaggtgaagt aggaaaggcc ctggaagatc cagccgggga
    10321 accagtacag tacaaaggct ccacaaaaga cgatgaggaa gtatttgtag cgcccgatgc
    10381 tccaaccgtt ggtcctttca ggatccgagg gcgaatgatc atggagcgta tagaagagtg
    10441 aagcattcac aaggtccgaa ggccagatca tggcggccgg ccatacaagg aagcggcgcg
    10501 caagtcctgc caagccatat ccggtgcaaa gcgtcgtgat gcccaacaaa agctggaaag
    10561 cccagccgaa atgttggcca tagtagatct gctgagccag taagacgtcg gtcgcataca
    10621 agactccacc gccgtatgct gcgtttgaca tgcagacgat caccacatgc tctttgaagt
    10681 tgaacctgcc cggtctgaag ttgaatttga gtccgaacac ctcgaattgc ttgtcgggga
    10741 agatcaaatc ccacccgcgg cctatgggat aggcgatcag ttgtatgatc cacgtggtga
    10801 taacgacgct cggattcctc aagctaaaca acatattgac ggctgtgaaa cgcaatgtca
    10861 gtacatgcta tgctaatcaa cttagtcggt gatatagcag aaacctccat cgccaaccta
    10921 gacacaaagc tgattcgtat agatacgcaa tggtgaaacc ccccaggata tcgagagtga
    10981 agttcgagag agagaaacct cgggctaagc atcccccttc caggttgaat tgtccttatc
    11041 atctgctctg aaaagccagt ctatcctaca ctagccaacg cagttccagc aaagtaatcg
    11101 agattttgag aaaaggaaga cgaacctgat ccaagagtac ataataccag accaatgacc
    11161 caagcgcgga tggtgtttgc tggtaggtcg acatcatagt ttcttactgt tgcgcggact
    11221 tcgggatagg gactgttatc ctcgagcagc gcagcctcca cctcggcgcc tttctcgcag
    11281 ttcccctcgg ccaggacgcc atcgatctca tccaggtctt ccagcggcaa attcgggtcg
    11341 agcttgtgct gttgctccca gtatttcagg gtattgaggg actcgactcc agtcgtctcc
    11401 gcatcgtatc cgactacgta cggcgtgatc tcctcctgga ccccgcgctt acgattgaag
    11461 accatgttgt ctcttgtcca ctgccgcggt agagcgaggg gagacaagaa agacacatca
    11521 agacattctc cacgccctta ccagcctttc gtaagggtaa gagaaagggc gccacggagg
    11581 attgggccgc actctcagtt atcagcaaag taccacgatg tcgccaaaac cggtcgtagc
    11641 gcaacacagc ggccgggggt gctgtcagcg acaatccaga ccggcggcca tgggggggat
    11701 ttgccccaag cagaggtgct tgccggggag gcgcacactg gtgcgtcgac ttccatattg
    11761 cccaatacta tctcggagct tgtgagcgac ctgcctaaat tggatacccc aggcctgcca
    11821 ggatagtggt caccctcgct aggtggggcg caacgggttg atgcaatggc aagttgccgg
    11881 ggtcccgcag atcacggcat gatagctgaa cagctggtgg gggaagtttt tggcggttgt
    11941 cttgtgatat agacagtctc gtatggtttt aggcgcactt atcatcaaag gtttccagcc
    12001 agacgagagt gaggctgctt atctgtagtc tcaagaagct cgacttggga atcgagggtc
    12061 actaaaagct gagtttgaca gttcgccgtg cctgggcata agcgtgggct ttctgcaaca
    12121 caaacaagct tgcattgaac ctattaagcg gctcttgact gggtgggacg gcaacaccta
    12181 tttgcttcat cctctcactc gtagtggtgg tatttgttaa tcttggcagg ctaacatatc
    12241 ccgagatgat caacaaggct ttttcggtag cggatggcaa aaatagaatt ggtgtctagg
    12301 cactgctcgc cgtctctcaa cttatatccg aactctcggg tctgtgtcgc ggtcggatgc
    12361 gacctgattg attgctcctg tttagccggt acttaaaggc cggctgtgta ggtagtttgc
    12421 agacgccacc gtacctcttg agcaccacga tacaggtttt ccacccgtaa caagccttgg
    12481 tgatgagctt gcatatgggc tgttcccttg aagggcattg tctattggtg aagacgttgc
    12541 tttcgtgatg agcaggtcat gatattgggg tagcaacgtc ccgtcctccc tagggtctac
    12601 ctgaacctgg cttgaggttt agacaccaac agcgtgctgt agtgctgcgc tatgcacagt
    12661 attatcaatc gagttgacag ttcgacatgg catggcggtg ggtaagcccg ggcgcaatgc
    12721 gtcatctgca gtattcccag ccagattgct gtaggttggg gctggagact gccccaagcc
    12781 ctcttcccgt cagtggccgc ggccgtgtag ccggttcaaa cgtatcctcg ccagcaccat
    12841 caggctgagg aatcatggtg tgcggggatg gttgggtctg aaggcgcaat cttttcacct
    12901 tggacgccgt ctctattggc cctccagatg ccatcttcgc cctcgaactc ctcacgtttc
    12961 caaacttcaa cacgagactt gcactcctca agagcttcct cgccagcttt ccatgcagcc
    13021 tgccggtgtg gtgaagacac ggcaatcagg atactttctt cgccgatagg aacggtccca
    13081 agccggtgga ccatggcgat gcccttcagt ccatgttttt ggtgtatgcc cttgcaaata
    13141 gagagcatgg tgcgcagtgc cagcgcattg tatgcggaat actgaagctc cttcacaggt
    13201 ttgcctgcaa agttgtcccg agtggtgcct ggaaattgtg tcaggaaagc ttagggttcg
    13261 tcagcacgtt cggatacaca ctcaccagcg aacatgacga tggctccagc ttgtgggctt
    13321 cgcacacggt ccatgatggt ttgagggttg agatgatcat gtgtgagagc cacgtagcac
    13381 gcatcttcgt ggagctccgt cacttcggaa cccatgatga cctctagaac ctctgtgaac
    13441 ggtgctttgg gctagcagcc ttgggggcca cctcagagcc ggatgagctg ggaaatgttg
    13501 gctagtccct gaggcacgat gaatgtacac ctatattgcc gttgatagct tgaccatgag
    13561 tgacactgtg accccagcca aggttccgta tataccaagt cattcccaag ttcgctgttg
    13621 gtatgcgcgc tatcttggtg cgggacgggc actgatgact aagccagacc gctgtgactt
    13681 gctaggtagg agctatgggc gactcgttgg ggggcggcca tcgctgacta cgggcgccac
    13741 cttaagccac gaagctatca atgaacctct cattgactgc tatcctgcgg tgtacacatt
    13801 cacaaccttg acccgcgggc gtcatggtgc ttagtcctct tgcgacggcc ttcggttcct
    13861 catatcaaat cctctacaac gcgcccgcct tgcttttgtg ggaatcgcac caacaagatg
    13921 tacgacgacc ccgactaccc gtcgcgcgat cgcgatcaat accggcgaag atccccaagc
    13981 tcgagggacc aaccacatcg cccacggcat ggtaaaactt gcatcgcctg gaggatcatt
    14041 tttacagatc ggtcatgagt ttgagctgac tttcctgcga ggaaagactc ttctaggtcc
    14101 ccggggagga accgagcaga tgatccacgt cgcccagacc gtcatcatgc ttactcggac
    14161 cagaatcatg gagggagata cgaccgagat cgatcggatg cctaccgtcg aagggaatcg
    14221 ccaggatatg gccgggacgc acgctcgcct gaccaccacc ggggtcgaga ctacagagga
    14281 gaccgtggcc agcgcagtcc aagagaccat tcgccctacg cctcgcccga cgatgacgga
    14341 tactaccgag aaggcggcta tcgttccggc ccaggccggc cccatcatac cttgaagctg
    14401 gatgatgttc cgggcagcat gagcgcgcaa gaggtaaggg tcttggaagc aaaggcagcg
    14461 acacgcgcct gcccaccaga ccgttggctt atacaatggg tgtaggtcga agatgcactg
    14521 tgggatctgg gcgccaaaga tctggttgag ttacgactca aatcggatga ccgatcgggt
    14581 aggtcgcagc tgcgccatat cgtgagatca ggagctcatg ttattaggtg atcgtcggtg
    14641 ctatgcgttc gccgagttca ggacagacga agatgctatc gatttcctag aaaggtacta
    14701 tcctaccctt cagctcactg ctactgatgg tagccgcgct cgtgtcccca tcgcgtacag
    14761 ccgggaccgc cgcccgcctc ccaagtctga tgactggcaa tgcacaatgg taagcgctgg
    14821 aaacatttca accgcgtgag gaccaagcat ctaacacatc tagtgtcact ttgagaactt
    14881 ttctcgccgg gcaacatgca aacagtgcaa agcaccaaga tcatgtagga acctctcagg
    14941 cacggttcgc agctgtcggt gctaacgtat tgaaattagc tgaaaatgtc gccgagatgc
    15001 agctggatgg catcagcgat gagtgccccc aacaagctcc gtcacagttc ttggtagttc
    15061 gcaatctgcc gccatccgtc agtgaaacca ctttggcaac cggtatcaag aaactttatg
    15121 tggcgaagga agacgagccc aagcagccgg ccggagctcc tactaaactc aagagcacag
    15181 tccctgtggg caacacaagt ggcctggggg ccaaggctgg ctccctcgcc agggtcttcg
    15241 tgatacgcga ccgacaatca gatgtcacct gccgatatgg ctttgccgag ttctccagct
    15301 tggatgatgc ccgtgctgcc atggccaagt tcaatgctag tcctcagttc accattggtt
    15361 ctaaaccagt ctcgatagct tacattcatt ctggggtttt cattccttac ctcaagcctg
    15421 ccagcgaaca agatagcaga ttcacgttcg tagcaactca taacccatcc ttgaggctga
    15481 gctactggaa cccaactgta tatgctagcg agttaacggt cttcaacgag gggctgtatg
    15541 aggaagctac ggtggaaaag gcagcaacgg accaaagctc atccgccgct aaggactcga
    15601 aaaagaggaa ggccgataga gaactcgcag ctcccggcgg aaagaagacc attgccatgg
    15661 caccacagct ggcgatgtgg gcgaacaagc atgcagagct ccgtggagga cataagaact
    15721 cgaaccagag tagtgtcgac gagaagaagc ccccggtcac aggtccgaac agcttgggtg
    15781 cagtctctga tctctcggta tcttctgcac cacaaacagt taccacatct tacgcggatt
    15841 tggacaagct gtgctgtctt ctatgtagac gcaagtttat cagcgagcca tctctgagac
    15901 gacacgaaca tctcagcgat ttacacaaga agaatctgga ggacgatgcc ttgattgaaa
    15961 aggcgaccag agacctcaaa gccctcggca aagagcctgt gtccaattat agagacagag
    16021 ccaaggagcg ccgcactgca taccaacagc cgaacaaacc aaagcctcat gttcctcgga
    16081 agccgaaaca gccatccaag gagaatgatc acacagcgcc gtccaaacct gcgatatcga
    16141 aaggcgcggg tttgctggca aagatgggct ggaactcagg ctcggggctc ggtgctgagg
    16201 gtgaagggcg aaccaaaatt atcgagacaa tggcgtatac gccaggggtt ggcctgggag
    16261 ctgaaggcgg caagattggt gacgccgctg aagaagccgc acgcaatacg aagaacgact
    16321 actcagactt cgtggccaag gcgaaggata aagctagaca acgctatgaa cagatgggct
    16381 agctttctgt gtatatttcc ccaaggatac agcatgtaat aatatatttg gtgccagccc
    16441 agggccagca tgaagcgcat tgttgatctc tgtgcgtgag gtgtggcagc tgaaacaact
    16501 gcattggaac aaagcagact gtcacaaagg gttcgaccta actccctggt cgtggtgata
    16561 ccagttgcct gttctgctca ataccatgtc attgttgtca attggcaatc cctatgaaag
    16621 ttttcaacgt gtatacacct ttcactctag aatttatact agtcttgaat gccagaacat
    16681 ctgtcggttc tcgtcactgg gactgtttag atcgctaaga tcatacctcc cgtcagaacc
    16741 ccgagtcctg ccaatcccgc cacagcgagg gcctcccact tcggtgccgg gacatttctc
    16801 ggtcccgcat tcgcggtgct gctagtcgct ccagactctg taccagtact actccccgtg
    16861 gtggtagtgg tcggaacgtt agagccgctc gctgtgccac taggccctcc tgacgttgtg
    16921 ccgctcccac cacctacacc aggcaacccc gttgccgtct gcgtaactgt aacctggctc
    16981 gcgacgccag tggcatcggg gatggtggtc gagctgtttg tgatctcgat gatgttgctc
    17041 ttggtgctgt tgaggttggc ctgcgccagc gcgatctgct ggttcgacag atcgtagacc
    17101 acgtaggcgc ttcgcaggaa tgtgtcaccc agaagataga taccctcgct cgccatgacg
    17161 ccgagagtac acacattgtc gaagggcagg tctgcgggca gtgctaggcc aaggtcctga
    17221 agcctcgcca cgttgttgaa tatcacctca tccacaggta cgttgatgac cggcccgtcg
    17281 ctgccgccga actggaaatc caaagagatg ttctggccta ggtacttgca gtctacatag
    17341 accgaaccgg acgccatgac gcccatggtg tcatcgtaag cgtcaagcgt ctggtatatg
    17401 cggctgacca gttctgaggg caggtaacta agggtcgtgc ctgagtctag gatgaccggt
    17461 agtggatcgc tttcctggta gaccgtcgag ccattgacat tcattttgaa ggacgacaag
    17521 gcaacggtaa atgaagttat cgagccgctg gtggcatcct cttggatatt gagagcaccg
    17581 agttttccaa tatacttctc ggtgtcaata ccaccaaaca aaattgttcc cgtgcttgag
    17641 tcgtagtcat tctgggtaac atggttagca aggtaagtaa aagaaatcgt ggcttcaaca
    17701 tgtcaaactt gtcgggtatc agaagagcag caccacctac aagatacaag ctataggcct
    17761 tcgatccgat caggccgtca gataggaaga catccatgat atttggataa ggcgtttcgg
    17821 atgcgacatt ggaagcaaag ccaatcccca taattccaga gggtatcgta gtattgatac
    17881 ccaagcccat ctggagctgt ttgatagtag tccccgcgac atgaaagtca tccttgaaat
    17941 agtcacccac ggcacgggtc ctgtccgcgt atctgattga gaatgactgg tctaccatct
    18001 tatagctgga actgtcagag ggctcatctg agacaaggca tgtgttagtc aggatttaag
    18061 tttcaaaaag tcgcggttga ggattgcaca agaatcagag tggtactgtg gaaactgaca
    18121 tgtagcaaga caaaatccat aatattgctg gtcgcttgca tcctggcaca ggtcggcgtc
    18181 ccttgacact acccaaacgt cgctgcttcc ggtgtcgagg atcagactga cgttttgagg
    18241 cggcgttcca atggcgacgt tggcataata ggccgcaccg gttatattgt tgtttaggtt
    18301 ctgagcaaag gttgcccgtt tgtgcactga cagcggctgg tcgttagacc ggcgaacgcc
    18361 aaggggcaca accttttgcg ccgccacggt tgagcccgca gtgaatcctg ccaacaatgc
    18421 tgagttgaac ttcatggtca gcgctgaggc ggaacaggat tggtggtcag caagcgagct
    18481 gaaagcagcc accacaattc gataactaag gtggcgcttc ctttcgtcaa aaagtcgcca
    18541 attgatccgg gaattacaag gtgtaggcgg gaaagaggac tgcggcgaac attatgagtc
    18601 aagagcgttg tcaaagccaa tgttcaaata cccatccgaa agtgaacatt gtgtacgttg
    18661 ggctgaagcc caggtggtct gacttaccgg gtcgtgcagc taacgtagtg ctccgcctgc
    18721 cacaaccgca gaaacggatc atgcaggatt cgcagggaga agatgagata tattcgattg
    18781 gcttacgact agactggtca tctgatcctc gtcatgatat gacccacgaa agccacagca
    18841 gtactgagag gcggtgctgg tactgttggt agggtttcgc cacaagtgat cctcgagagg
    18901 cagccaggcg tgagatcctt cgggggagat cagctcgacg gggcttgagg tcttggcagt
    18961 cgccacaggt gtcaggaatt acaaaactca agcgaccaaa cgcctctatt cgacttgcca
    19021 attgcctgag ctgtcaatcg tttggcaaaa gacactttaa gggttgaccc agagggatcc
    19081 tttcagcctc caggagtata aaagaagaag ccctgggagc gccccgctcc atgtcaggac
    19141 tgccaagctt ccagacggga acttggaagc ttggcaaccg tttggggggt gatcggcgaa
    19201 catccctgct ggagctgcag atcgttagtg gcctgttggc tggacaagtg ctggattgcg
    19261 cggctccaga ccatcgaagg gagctctttg cagctgtggc tactgtgata caggagcatg
    19321 tcgtcatagt tatttagctc acccaacagc tcatcacacc tgtaatgggt gtatgctgcc
    19381 atgcagcctc gtgcgctgtc tgggtttcta cacaacagct aaccagatct gggtaccagg
    19441 tactttgcga gtttaccctt tgcgtccgac tacatcagcc aagagcccca gagctggact
    19501 cccatcctgg ttcgcgagta ccaatcacca cccgcagttg acgtcgcgca aatatatgta
    19561 gccaagtaag atcacgacat gttgaactcc tctcaacccg aaacgggatc tatcatacct
    19621 atactaccct gtacatccca tggagtcccg caagcgtaag cagattcgta cagatgctaa
    19681 ctaggtagca atccgaatcc tttaccactc gggcgaccac ctactttata tcctgtcaag
    19741 aaaagcaaaa tagcaatcaa ccatatcacg catggcagtt tctagtcacc cgcgtcgcaa
    19801 tgccataaca tgacgctgtg ccactggctg gccatggaaa tgacaatgac aatgacaatg
    19861 acaatgacaa tgacaatgac aatgacaatg acaatgacaa tgacaatgac aatgacaatg
    19921 acaatgacaa tgacaatgac aatgacaatg acaatgacaa tgacaatgat aatgataatg
    19981 gcaatggcat tataccgccc tcaacgtgcg tcatgtaggg cgcttctgtc cacaatcgta
    20041 gcgctgagct ctgcgatgct tgtatcgctc aggatctcaa aaaccgacac atccacatcg
    20101 cactctctgt acacccagtt tctcacaccg atagcgacca aggagtctac tccgtaagcg
    20161 ttgggggact ttgcatcgtc tatatcgaca gctttcatgt tcatgcttct agcaaggact
    20221 tgagacaatc cggcggtgac aattgcctgt gccccttctt catctgctgc ttgtgagagc
    20281 agagctttga cgctctgctc tgatccttct atgttggttg aggactcagc ggtgtcaggc
    20341 ggcagatcta ccttgttgag gtgtgtgaaa agagccgtac gggcccaata cgggtctgct
    20401 ggtttgtttt gtctgataag tccacccgtg ccgactccta caacaatttg agccggaatg
    20461 cggtcgtcgc cgtccacgaa accagtgatg gcgcgttcaa taatgcaatc aaaatcttga
    20521 agccgaattg gcatgaagcc gcttgttttg agcttctcca acatagttgg gtcttctgct
    20581 agcataccag cgccgagtac agggcccaag tcaatagaga cggatcgcat gatcccccgg
    20641 gagctgatgt gccgagccaa cgcgtcttga aaggcgtttc ccgcagcgta attggcctgg
    20701 ccacgagtgc cgatgactcc ggcagaactg gaaaggaata tgaagaagtc catgtcttgt
    20761 ggaaacaagt cgtacagatt caaggagcca gtggttttgg gccggactgc ggcttgccag
    20821 tcttcgtacg tcatgttgtc gaaaaccgca tcgcggattg tagcagcaca ctggaacaat
    20881 ccacgaatgc gcggcatagt acgcttgata tcatccacga cagaacgcag tgcctcctta
    20941 tcgcagatgt cgaccttcac aaccttgacg ttcacccctc tgttctggag gaaagaaagt
    21001 gtggcttgtg attccttact ggaagcaccc gagcgagaaa ttagagcaac attctttgtt
    21061 ccgttgcgtt caagcagcct ggcgatctgc atcccaaggc ctccttgccc agccaagaca
    21121 tacgtgccat catctcgtag gtggtgggct accggatgga cacggcgcgg tacgatagga
    21181 acttgcttgg ccttcgacgg tacacaatag gccatgtcgc actggctatc ttgcgccata
    21241 gactcaaacg cctctggtag ctgcgaatag tcgtatttat cgagaaaaca acagcacggg
    21301 gttgtccatt tccggatgtc agtcgaacag cgagaccgta ctgattcatc aaggcgccac
    21361 ggttccttct tggccaggta tgggaggtca aggacgctgt aggaaaacac tttgccattg
    21421 gaatcaactg cctgaagact ccttgtttct tgattggcga gtgtgatgat gtggcccact
    21481 gaaagatgtt agcacaccag gcttcacgat ccgaggatat ctccaaactt acgactggca
    21541 atacactgcc gattcgactc atagtgctcc gttgtcaaat cgaagatgac atcgacacct
    21601 tgattattcg tcaattgatt gatagactca attagaaaaa ggctgtttcc atcaagaatc
    21661 cactcgtctg gaagctggtg gcaatgcctg aggatatgcc gctgctgatc attcgttact
    21721 gttgcaagaa ccttggcacc gatttgcttg gccattctga ctgcagcttg tccaacaggt
    21781 ccggcgcctg agtggatcaa gaccgtgtgc tgatgttgta gagacacaag agtatgcaat
    21841 gcgtaatctg cgatggcaag gctcgttggc aggagcacaa cagatggacc agtgacttcg
    21901 tcgggtaact tctggaccaa ggtctttggg cacacgatgc gttgccgaag agtgccacga
    21961 gaaatggcga tcacgcgatg cccaatgtca aatccttgga catcacgacc aatctcttcg
    22021 atgatgccat atgcatcagt gcccagtgag tggccatagc cttggcccag gatgatatct
    22081 gtatcaagag cactcaagcc agtcgatagc actttgatct tgatggaatc cggagcaatt
    22141 ggaacttcaa agtcaaagcc atcatcccaa tagaggcttt ctagttttcc caaatctcta
    22201 cctttcaatc tgagtgatcg ttcaccgctc tgtgccatac gctgaaccac aggtgcggaa
    22261 ggggtattgc cgcgttcgac cagtctgttt aatgaaacca tagggacgag gcgggacacc
    22321 aggagtctgt gtcctctgag tgcgtattct gtttctttgc cactagtccg tttgctatct
    22381 gaggaggtta ggaatagaga aacgatcgac tcgcaagttt ccgcggtagc gatatccata
    22441 tcagcatcaa tgtcaatagt gacaatattc tttttggggc tctcggaacg aattgttcgt
    22501 gcaagggctt gaaaaaggct agcccttgtg ttcgttgact caacttgtgc gccccgagtg
    22561 atccagaaca cacctcgagt tgtgtttacc aacctgcgaa aggtggagaa atcttccatc
    22621 gacaagttcc agataaactg atagtcttga agtatttcga gcagcgaaat acagtaagcc
    22681 ggaagctctt ggacatattt catgctttcc agcgtatggg atgtgcagtc tattctctcg
    22741 gagatctgtc tgcagagctg cgcaagtgat gggctcgtaa tcgggggcat gaggagtaaa
    22801 gtaccgcctg gaagatggac tttgtttccg ctctcaagtt tgtctctaga aggtgaagaa
    22861 atatcttccc agacaaactc tgagcaaaga ttgtggtgat tgggtaagaa gtcgcccttg
    22921 ttttctgggc tcgatgttaa agcagtgaag gtcatgtcct tgactataac gatcggatcc
    22981 tgcatagaat cccggttcgc actcttccac gactgatccc ccataacaaa tgtcacattc
    23041 gcctcgcggg accctcgacg atcagctctg gcgtatccaa ctagctcctt accggcacca
    23101 attggcagct gagggtctag agagacatac aggctgccga tgtatgatgg aaccatggaa
    23161 taatcgccac caaaagcgaa agcggtttgg aaaacgctgt ccaacgtggc cggatgaaca
    23221 gtatgagggt attcgaatcg agctggcatg atggattggg tatctggaat acgaatcgca
    23281 taactgcaga tattgtctcg cttgctgagc gaagtgatgt tttggaacaa tggcccataa
    23341 ttcattccga caacatcgag gttctcatat agctgctgtg gcaggatcaa atcatcgcac
    23401 atgcttgctg cttccagata tgttttgtgg tatcgctgcg atgtaacagt tctttgcttc
    23461 ttgacttgtt catccattac cgcttcagaa cttacaagcc tagagtggat aatgacaaac
    23521 ccttggccat gttgctgcca aggaccgtca agtggtttgg agtggataaa gaactggtaa
    23581 attgcgggac ttttggatat atcaccggag cagcttggag ttcttgctct tggtctttga
    23641 aaagcgtcct gtttgctcat gctgagagtg tactccaagc catgctcagt tgccggaacg
    23701 agcattgcct tctcgatctt gaatcgagat atttcgatcc ctgaagaagg ctctgaggct
    23761 atttgttttg ctccttctat gaccatggcg accattcctg cagctggata gatgattgcc
    23821 ttctggacct ggtggtgttc tatccaagga ttttcatgga tacgcaagaa gcctcgccaa
    23881 cgcggctgaa agggcgtcga gtcctccctg ggacgtccga cgagatcata cctcccatgg
    23941 acctgcagac gatttgctcg ggataaatgc gactcgtgcc aatgcaaatt gccatggttc
    24001 caagggtact tgggaagatc aaccaatagt ttaggccgac gaagctgaac gttgcgcatg
    24061 actgcccaaa gcatggatat ttcacaacca taactccaca ggtgtccaat agtctgcaat
    24121 gcggatatag ctgcatcatc tttccttcgg aacatagaga agtacggagg ctgcgaccga
    24181 cctcgggtat gagcatccag aatctgtttg atcgggctct gtagagacgc gtgaggaccc
    24241 aattcaagga taacatctgg tttctttccg tcttctcgag acatcatttg aaggactgcg
    24301 tcagaaaagt agacagggga caccatattg atcatccagt actcaggagt gagatgctcc
    24361 cagtcaactg gctgtcccgt aacagaggag tacataacgc agtagtcttc gtggtggact
    24421 ttctggctcg tgtcgcctga ttgctctgta ctgggtccaa tgtctgtcct taccaagagc
    24481 ttgccgagtt tgtgaggatg ccccttgggt ttgcgcgttg gttgtcgggg catgaagtga
    24541 gaaattgcat tatgatagtg ggcagcacca cgaaacatgt ggtgagaatg gtacgcaata
    24601 tcaactttga gaattcgatt gaagactcca tcggcttcta gaagcttttg aacctcaaaa
    24661 atcgcattgg catctccgga aagtgtgacg gattgtgggc tgttgatgca agcaaccaca
    24721 actctgcgct caccaacgat cgccagatac tggctcactt cactttgggg taagccgaca
    24781 gcaagcatcc gtccttcggt tgttgcacca tagccttctg acggaatagg ttttgctcgt
    24841 gatcctcgct gatatgctag cgcccaggcg gcttctctag taatcgcacc tttggcgtat
    24901 gcggctgcga tttcgccaga agaatgccca acgacggagc tgggaatgac gccgcagtgg
    24961 tgaacaagga aatccaccag agcaacctgt atcgccgttg ttgctggctg tgagatctcg
    25021 tggcggtcga tctgtgagtc cttctcatcc ttcagcaact cagcaaccag actgaagtta
    25081 ctaccgagtt tttcgctcat gtattttgac gctgccacga tggactctct gtaaatatcg
    25141 caccccagca actcgcgacc catggcatgc cactgcgcac cttggccacc gaaaacaaaa
    25201 gctatgtttg ctgacttctc gcccgatggt cgaacgtatt gcgactggtc tgctcctttc
    25261 aacttggaga tgagctcctt gacagagctt gcagctattg atgttctcca ttgcatcttc
    25321 gtcctgcggc aacctagtgt gtaggccaga tcctctagga agacactcga aatagagcca
    25381 tcatcagtgc gtttgaccaa gtagtctgct aggtcctgta gcatacacga gagggcgcgt
    25441 tgatcgtggg ccgagaagac gaagacttga gcgttgtgat cccgttgtgg cacctcagag
    25501 cctctagcca agtgcgtgat ctctttcacg ctggctttta tggacataat ggcctctgga
    25561 atttgaccat acgggataga cgggtccctt atgtcatcca agatagcaga gttatgatgt
    25621 gcagagagac ctctttcggc gaggtaatga gcggtgtcat caaggataac atgggcattt
    25681 gtcccaccaa atccgaagca attgacgctg gcgcgcctga gaccgcgcac tggccatgga
    25741 gtgttctcga ttgggacctt gatagcatag aggtcagcgt atacaaagat agtcttgatc
    25801 ttgtggttct caccttgact ttacatgcga caaaatcaat atcagggttc gcggactcga
    25861 aattaatctg tttcgggata atacccttct caatggagag aactcccttg atgagacctg
    25921 cgacaccagc acatccttca agatggccaa tgttgggttt gacgctctac ctcgacgtta
    25981 gccctacaac gactgtatgt agcagcacat gctccttacc cccacgtata taggtttgtc
    26041 gacacttcgc tgccgacaca aactagtagt aactgctttc agctctcgcc aatcgcctgc
    26101 ttgtgttccg gtaccatggc attcgacgaa tgcagtcttg tcgacgccga gccccgcacg
    26161 ctgatacagc gaattgatgt tgcttatctg ggcttctgca ctaggaagag tgatccctat
    26221 aattgtggtt agagaagtga tattcattca atgaagtata cttgcctggg gtgcgcccat
    26281 cttggttgac gcgtgagccg cgaatgacac cccggatgtt gtcattgtca cgtatggcat
    26341 cgctaagtcg cttcagcaca acgattccca cgccttcacc tctgccgtag ccgttggcac
    26401 gcgcatcaaa tgtgtaactc ttcccatcag gactgagaaa gttcaatgct gtcattggca
    26461 tcatggtgtt tggtgtaaga atgagccctg cacctccagc caaaccctag tgctgttaaa
    26521 attgcaagtc ctacactcag tcattcgatt gatatctcgc actcaccaca tctacttcgc
    26581 cagtgcgaag actctggcaa gcattgtgca cacacacgag gctagcactg catcctgtgt
    26641 cgatcgtcat actgggtcca ttgatatcca ggaagtatga aatgcggttt gacatgattg
    26701 cgattccatt tccagttgcg ccatataaag gcgcgttgtc aggatctcgt agagcaattt
    26761 gttcgtaatc tgagtgcgac tagttagcct cttgaccttg agctcgagga agggatgact
    26821 gacctttgac gaacgatcct atccaaacgc cggtctcaga tttgcgaagc gcagcacgat
    26881 cgattccagc tgggaaagtg ttcagctaat gtcgctggat gatatcccgt attttgtacg
    26941 tacaactgtc caacgcttcc actgtgacct ctaggagcat acgctgttgt ggatccacgg
    27001 ccttggcctc ttcagcctgt atggaaaaga actgcagact ggccgttagc gtctgtttcc
    27061 caatcgagct atagtcattt catgtaacca actgagttgt caaacgctgc cacgtcctgc
    27121 ttgaggaagt gggcaccgcg aatgcagatc tgttcacagt cagtaaaagc accaacgcac
    27181 aagtgaacat agaccttacg gtgccttgac ggttcccgct ggggtgataa taacttgaga
    27241 tgttcacacg atccttagga aattcagacc aggcactcac gccacgggtc atcatgtccc
    27301 agtaggcttg aggggtgatc gcgtcgccag gaaaccggca gccaaggcca acgatggcaa
    27361 tgggctccat cccgtctgga atttggctgt ccatatttgc aatgatttaa ttgcaattat
    27421 gctgcccaag ggtggtgaag gaagtcttgc gaagtgatgt tgccaggtgg aggggcacaa
    27481 ctgaaatcaa gatcgagcgg cttgggaaaa tgggattagt cacaatgctg aaggggactt
    27541 tgcctcataa agtattttgt gtgaattgaa agtgaagtca actggtcaac agggaggggt
    27601 acttcttgca aattcatagt ccacggtcca tgtcgagata tcgggtggtc gtccggcgtg
    27661 gtgaataata gcagcgatcg agctgcagct ggcgacttag cccccacggt cctttcataa
    27721 tttctttctc ctttattgag ttctgcccac gttcctttca tatcttgttt cttctttatt
    27781 gagttctggt gggccgcagt cgaggcttcg aacccttgtg aaggcgcagg tttagcaccg
    27841 tctacaatgt gatggtgtac tgacaaccat gagcatgcgt acacgatatc gcttgaccca
    27901 atcggtcgaa aagcgcctca aatacatgca gcataggatc tctgaccgag taccctaatc
    27961 catgtcagcc tgtaagaatc ctttttcaag ggtctctccc aagtactcat atctgaccaa
    28021 cagcaagcat ggccaggtcg tctccatatg tgcatgtgac gagtggttgt gtgcgtaagt
    28081 gtgtcctttg gttctggcca aagcaagaca aacgaaatat cacgaaaaca cacaatggaa
    28141 tgaagcagaa atgagcaaag aactattaag cagtgatgcg atttttgcac ggtgatatga
    28201 cgattcagag ggcaacatgc ccgtctaagt agaagataca agccagatcg aaaagcgttg
    28261 gattccaaga taggcaacac aacgaaacgc ttcaatcgtg aggtcaccca tggtgcaaag
    28321 cagacctgct gcaagccaga tcctgaaaat cagcttacca ccaacacgga gcactattga
    28381 atacattgaa agcaaatgcc aagatctcgg cgcatagaat ctggctagtt gcaagcttac
    28441 cggaccgggc gatgtttgta ccatggagcg agggtccaga acggttcttg gccgggccga
    28501 aagacaacaa atcatgggcg tccattgtat cgattatcag atcatcttac gctattccta
    28561 tgctgtagtc tgtcgggcgg ggggtccaga cgaacttatt gcttatattg gctaacccca
    28621 acatgccgag ccgaaaccat ggtccataca ttccatccag catcagtccc atttctaatc
    28681 aattcgctgg ctgactactt aggggcaaat ttatccgtaa cctatgaagg cagataactg
    28741 gagcgagtac gatgtcgatt cattggatag tcactcgttg catctcgcgg gccaacgaca
    28801 ttcctctttg cggctgaagg tggatcccaa cgtatgcatg tgcatacgat cctgtgctag
    28861 atattggatc cagatcagat gcatatgctg ttttgggacc gatcttgcca gcgacccata
    28921 ttgcacatga atggatcatt gactggtctc catacatgtc aaggtatttg aaaacttctg
    28981 cgtaaactaa atatgacaag agtgtattta gccccagaat tcgagtagtc tctcgattgg
    29041 cacatgtcag tagccggttg atcatacgta cagcttaggc ccagtgttgg gttgagcatg
    29101 aacttttatc agtcagataa ctatttcaga gtcgaggtcc tatcatgtaa gggagtaaca
    29161 acaacgacta aggaagtgca gtcggaccag tggaggcgta ccggtccgct gggttgctgg
    29221 cctgcattcg cgtcgtctgt cagcagaact tcactcgcct agactgatat catcctagca
    29281 gtcttagcat ttccacattg gcggcgctgc cataggtcat ccacccgagt gccatggcgc
    29341 cctatttatt ggagtcacta aatgatgaca ttgggggcca ttggaatggt gcacgcgagc
    29401 agactcagct gagaagcagg tcgcttatcc actgcatcgg tagcgccaac ggtgtggact
    29461 cagatacaat acccgaacaa gccaacagga atctctttcc gtgaagatgt tcagccacga
    29521 ggtctatgct taggaccaat gatatgtcta aacgggcacg ccaattattg acggcaggca
    29581 gcaggctcgg gaggaggagg ccactgaagc agccttgggg aaacattaat gaccatattc
    29641 ggtttcttgc tgattgtagc aaatggaaat ttgagtctcg gcatatcaga cagaaccgtt
    29701 gagtgtctgc tatttcgaaa tgttaattca ggtgactccg gatatccctc gtcctcgctg
    29761 gggcacacta ggctcctcgg caggcgctaa cgcatcaggc gcaaatgttg tcacaccgcg
    29821 gttaaagatc tcattgggta agggcaaacg tacttggaag cgctctaacg gctaccatgt
    29881 ccgattaggc cgtgggtcac tggcagtggc caaaggagat gatgcttcga aagaaagtcc
    29941 gttgtggtac tgttcccaaa catacgcaca gggaaaggct ccataaagta tgcaatcaga
    30001 tggcgtccgc accaactatg ttgcgtgata ccagacactc aggcccaatg ttgtgcaact
    30061 cgtcacatgt atatgttact gtagtaccgt tccgagtcag gacatagtaa cctcaaatgg
    30121 ccactcccaa ttatctacaa cctacaggcg cacgattctt ctttgagatg atggccaata
    30181 acccctataa tcaagtactg ctcggacagt ggtcggccgg ccgaggctag caagtgaact
    30241 ggcatggccc actttgatgg gacttgcctt catcttgctg gctcaaggca acctgcagca
    30301 agcgttcatt tcaccaattg atgtctcgtg tcgaataaca aaatagagtg ggtgtgggtt
    30361 ttatgaaagc atatccgctc agcgccagat aatccataac tggtcctcgt gccagagcgt
    30421 ttcggtttca tcctcccttg gcgctataac aaagcccact gcatcggctg ctttttattt
    30481 tctctcatga tcatcaaagt taacctgctg tttagcttct ttccaacgag ctgagagagt
    30541 cacaaagtaa cagcaacaaa cagctaccag tcatcggata ggccatcatc gatcgatgat
    30601 cggtcaacgt cgcacgccgc gatccaacat aaccttacaa aggacatcct cgtagttcgg
    30661 gacgattcca agctgaacaa caccagcttc agcgtgtctt cccaggtaga tatgtagcct
    30721 gaaacggtgc gtatgttgca ggcgaccgga ttgcagaaat gccccaaatg gtcgacccca
    30781 aagactgctt gaaacgcggc gggatgggga atctaacatt tagagtcctg ccatacaacc
    30841 acagcgtcgc agtgttcttg accatttacc cgtatcttca gccgagacat gacagcggat
    30901 ggccttttgt ctcatgtgtt ctgtgagaca agttaaggat aggttttggg cggtagctcg
    30961 gtctggcgag gtatcttgta atacgtgata caggatccgt cacaaacttc attcctgagt
    31021 cgtgcgcagg cctaaagatg tgggaagatg gaaaatccag ataatcaagc gcgtggtgat
    31081 cgcaaaggcc ttgcaagtgt ttacatcctc cgtatccact gctttcatct atttggcttg
    31141 gcagtcgtac cacttgaaga tgtcttgtat caactcaagt caccaatatc gaggactttc
    31201 agcccctgtt atctaggtta ggttgtgtga acaggccacc aagaaacaga gccgtgtact
    31261 taagcagcat gagagttcgc gcgcagctta gaagcttgaa cctcttgtgc gcttcccgat
    31321 gatagtgcag ccctttctta ctattgagaa tggtccgcaa ggttggagct gcttcaatta
    31381 gcaacgaatt atcaggggtt gctcttacaa actctgtagg gtccccaagc ccctcccttc
    31441 tctcctgccg gcagtacttt gacggtttcc cgagaccgtc gcggctgcag cttgaatcct
    31501 gccagcccac ccacgtaagg agcgtagctt ctggatcctc gccatcgccc gctttggtac
    31561 aaaattgaca cctgggattt tgtggcaggt aaccttggga gtgaaggtga atacagcttg
    31621 ctctccttga aatccccacc acaacaacat agcatggtcg cacttctacc gaaagtctgc
    31681 actctcaagt accacattct cactttccgc ctcaaccgcg caaagtcacc tttgacttcg
    31741 ctcaccggtg atggcgaagc gttctggtac tcgaactcgc aacaggcgtc gcgacccaga
    31801 ctcgatggag agaagtttgc gacccaaggt acatgatgtt gcatgttttg aacatggtcc
    31861 actggctcga tcccgccgga ttgtactggt cactatgtag gcaattgttg atcggttgat
    31921 tcactcttta agttactaac atacacagat tgcttctcgg tctactgttc tcaagtttgg
    31981 atgcctcaat cgtcagcacc tcactcgttt cgatttcctt ggatatgaac gatttcctga
    32041 actccccctg ggtagcgcta tcctacctgc tcgcgtatct gggtaggtat tgacactaga
    32101 gatagaggca agactcgcgg tctgacatga cgtagggttt gcggtttgct ttgccaaagc
    32161 gagcgatatc tacggtcgac gaaatcttct cattgctgcc tggatcctct ttgccgggtt
    32221 ttctgttggt tgtggtctgg caggagatat gcactcactg tgagttacaa cttagaacat
    32281 gacgattttc taagcaccaa tacgtcgaat aggattgtgt tccgggcgtt ccagggcatt
    32341 ggtggatctg gactgtacag tctagcccag attgtgctgt atgaggttgg cccttcggac
    32401 aaaccgagcc ttttgggagc tcttatcggc atggtaagtg ttggatgtgc tgtacaccaa
    32461 ttcgcctccg aaagtaccaa tgcttacttg tttgtcatag acgctggcag tgtcttttgt
    32521 tttagggccg gttcttggcg gaaccatctc ccaccttgca tcctggagat ggattttcct
    32581 tataaagtaa gcctcattat gcgctctaga atggttcttc ggctgataga actgttacag
    32641 tgccccttgc gggatcatag cccttattgg cctcttttct gcctggcccc agacgagaac
    32701 acaacaactc ggtccaagtg aaattttcag gaaagttgat ctgttgggca accttctcat
    32761 aatgttgggt tcgagccttc tggtcttctc gcttcaacaa gctggatctt ataatttgtc
    32821 atggaggaat ccagctatca ttgcaaccct gtcagtagct gccaccagtt gggccgggtt
    32881 cgtcgcgtgg gaaatatggc taggacggag gcgccacccg ctcgtctacc cagtgttccc
    32941 aattcggctc atcaagcaac gggcttatat ggcatccctc gtgtaagtat tcacaactat
    33001 ggggaacgtc atgagtatcc agcgctgact caaatagatg cactttcttc gccggtttca
    33061 cctatctgtc gatcatcatt attcttcccg agcggtttca aattgtcaat ggcaacaatt
    33121 cattgatggg tgggttgcat ctactgccaa tgctaggcgc atgtgcgttt ggatcgttcc
    33181 ttgctggagc gctttcatca aaacgaaata acacctcctt gacacttatt accgcgtctt
    33241 gccttcagtt gctagggatc ggtcttctat ctacgttatc tgatgccttc accgccatag
    33301 acgcccagta tggatatcag gcgataatcg ggcttggagt tgggttgtcg tttgctgcta
    33361 caacaattct tacttcagtg cgttcggaag ctgaagatct tgccgtggca cagggtgctg
    33421 ttgctcaatc tcgaatattc ggcggcgcgg tcgggatcgc aatttgcagt gcgtatcatc
    33481 tgcgatcttt ggttgatatg aagatacaac gtctgacacg gttgagcagt gattatattc
    33541 aacaaccaag ttcagaacga tcttggcgcg agattgggtc cagaagatct aagtgctctc
    33601 cgccacaacc cggtggtatc aacatacttt ccagtggaca ctcaattact cattcgtgaa
    33661 acctacgcaa gagccttcac gagtgatgtt agacttctca tcggtgcatc gtcactcgga
    33721 ctggttgcca gcctatttgc atttgaactc catccgcccc caatgcgctc tggtggggaa
    33781 tcgaaggaac tactagtgct agggcctggg ttcgaacaga gcgaaaccga actcgatgag
    33841 atagctagca cccatcgatt gaaagtatct accgggaata cgggacggac gacttacgac
    33901 aatggtcatt gatgaacatt gccggtgtgc cggtgttacc agtgtgaagt ggaaatcaat
    33961 cactttctga tcaaggatat ctctggagca tagctatgtc caaccgtggc attgtttcac
    34021 atcactgttg tttggtttag cagaacatgg tacgaccgaa gatgtgcagg cttgttacct
    34081 ttagtgtgag cggtcttgct cttgacttat gttaaaagga aagactatat ttcgtcaact
    34141 tctttgctat cgtaccttgg ctggccctaa gtggagtttg taatcgcctt tgcttcagtc
    34201 gctttctaga catattgtag tatcggagag cccgcggaac cacagaaatg aaagatagcc
    34261 aatcacatga agagcaggcg caacaatctc aaaacagtga aatatttata caaaatccat
    34321 ttcattattt gcagaaatta ttgcatgagt gtccgcacga gccaaccagc ttgcggtcat
    34381 gtgtacacga tctaggtctc aggcacagcc gggtttaaat cattgatata tcttcaccca
    34441 gaaaagctct gcttgaaagg cttgcggccg taaacaatgt acctaaacag ggatatcagc
    34501 aggtgggcac cagtagctag atcaaggaat aacagtgctc acacaggcga ataggcctta
    34561 atcctcctgt tcctcaagtc attttcggct ttcgcaagaa attcatccag tcgttgtctt
    34621 gaccaaccca actttgtcat gaaaatccgc gtgcagacgc tctcgagcaa gccacacgag
    34681 atctgagcta ggaaccaggc ccccacagtc ttctccttgg gatcagatgg ccagtagggg
    34741 ttcgatggcc atctgaaagt aacctcacgg acttcctcga atccaacctc ttccatccat
    34801 cttttatatt gacgagcgtt gtcccatctc atgcctaccg atgccagagc attgtgaaca
    34861 ttctcttgga tcactgtaag cgtagtacct tctatacttc catcttcaga tgtctgaagg
    34921 tctagatcct gcatctcgag gtatccgccg ggcgtcaggt tttcgaacgc cttacgaaaa
    34981 atctctttgg gctccttgaa acaggttgca caagcacggc catgtatata gtcgaaggct
    35041 tgggtaaaca gccattcatc ctcggcatca tctatctgaa attcgcagtt ctgcggaatg
    35101 cttcttgcta tcagaacatg tgcatgtgat gggagagcaa aataagctta ctattcgggc
    35161 tggacagcag agaggtcagt gcctgtaaca atagcagacg gataccggtt tgctgggcct
    35221 gttagtgcag atgcccaacg tgtatatcac caggtcgggc ttatcaccaa agtctatagc
    35281 ccatatgcct ggcaatttat ccttgttagt acattcctga ttttggccat attctagctt
    35341 accgctccct gtcgcgatgt caaggactct gtgcggagac gggccaatcg gggccaaatg
    35401 aagctcgtcg tccagtgtga tctcccacat gcgatgctgg aggtctacgg ttctgtcaga
    35461 catacagcct ctataagata cgacaccacg gacagaccta atctgttcag ttcagtatca
    35521 tcgttgggga gcatatattt ccccccttta aaggagtggt atgttcgccc attctcctcg
    35581 agacgttcgg caacactaga agttaccgaa aatgtggaac tcctgatatg gaatcagccc
    35641 tacatggcga gcactgcgat gaggtatatt aatacctata gctttcaatt tcgattgccg
    35701 agtcgccatc gtgcatagaa gcatcatcac ttctctggag cagttttagt tctactgacc
    35761 caatctgcca gattacgtga taggctcaca tcttcgagta acactccttc cacgacctca
    35821 gccggaattc cgggtgaagc cgacgcaaac aatctagagt cggacgctaa gatatcccgt
    35881 tggttcgtag gctcgtcggt cggctgttgc gacatgatta cgaatcatag ataatcaagt
    35941 cagagtaaca gcggaaaatc atgatcacta gaattcaaat ctttggggtt tcagcggcca
    36001 tagaggatgt gtagaagaat aaaagattga gacgctactc atacgctcgc tacgtagtcc
    36061 cctaacgccg gggaaggtgt aatgggccgc gttgacgaac tggagctgaa cttcttcatg
    36121 ccaagcgcat cctcctatga gcgggatcat actctaccac gcctacagtt gcacctacca
    36181 tcctccaggc tgcggcttgc gtctagctgt gaccacaatg attgggctca tgagacagaa
    36241 tggtcgtgcc tgttgggctg ctggctgaat gtatgttcgg atgccggcca ggggccctgg
    36301 aaccatgcta caaaacctgg cgtgctattc aggtcagaga gcgcgctaac gaaggattca
    36361 gaccctgtct gcgactgaag gatgatgatg gctgacgctg tacaacacga gctcctaccg
    36421 tgtgtggatg gtcaatcaac tggtcaggcg cttcgctagt gcacgtaagc tgactcaaga
    36481 tcagagatcg gttcagggtt gcaaatcggg tacagaaaac ttgggcccag taccagggct
    36541 gcgggtttcg gaatggtgca gttttcttcc accacgtggg gattagttac catccatttc
    36601 caaccctacc atagtagtgc aaactatcga ccatagcttc gtacccctgt aaaggatacc
    36661 caccagggca gaacagaagc tccaaaaacc ggtgccaaca tccaggcccc ctcatcgtcg
    36721 tgtcccaagt gcgcgagggt cactttaagg agataggtga ttggctggtc gtttcgtcgg
    36781 acacatatca acggtctact ggagcacctc acgtacagct agactctctt tcatgtctac
    36841 ccgtcgaata ctgataagcc gttcagaggt tcatactagt gttcttgcag tcgaatagat
    36901 gctctcgcat cacacagaaa atgatcgcgg aaatgacgtg acataatgag agcacgcttc
    36961 cttactcttc ggatctcttc aacccttttg aatttgtttc ccccgcttcc ggaaaggcgc
    37021 attcccagat tgacaagtcg agaaatctgc tgaatcccga taaggtacat cttctgtgta
    37081 gtttcaatat tataactgag cgcctctggt catcgagact aattttttta ttgcgatacc
    37141 ttactagata atcaaaaggg ccactgctca tgtataggag ccctcaaatg agagtcatgg
    37201 gaagttccgc ccctttgatt taaaggaact gacctcccat aggcgtagca gtgataagta
    37261 gctgctaaat ctcgactgta gcgtattcga atgatacctt ctttctttct cgaaaaggga
    37321 cctgaattcc tctcccacca gcttccttga acgattacgt cctcgtgctt aggacacatt
    37381 aggaagtgct ctaaaggtgg aatacgtgct ctgtgatacc ctttacatca ctagatcaag
    37441 cgtatgccgt ttcaattcac ttcgaaggac tggatttaca tagtaacctt gctgtctact
    37501 gaggcttata atgatttagg gtgtaggtca tcttcatata ttaagtttgt cacatatagt
    37561 tctaaagccc ttggtttgcc aataaccacc gtactttgct atgacataaa tcatctccat
    37621 agggcatcgc atagttcttt gctgtccaag ccgtcctgat ggagggaaac aagttaaaca
    37681 ctgattgttc tcggtgtaga tatcccttga ccccgcagag ttgcaggtgt aacattggac
    37741 accaattccc catgtaagtg cggggattgg ggaagagtca tcagcagtct gtgtcgggct
    37801 caggggtgtg ttgtgctctg cgttcatttc tatcgctccc aaaggctcga ttgaggttat
    37861 gaggaggtca gatgactaga aatatgaaat gaactgcagc tgtatccctg cactggacat
    37921 ggcaatgtaa ccggtttgca gagcacctcg attctgttag gattggtgca gtcattggcc
    37981 aatgaatccg tcctgccgac actagttcac tgtgatgctg ctctgcatac tgtttcgggg
    38041 taccatcccc gaaagcatta cttcaccagc atcaccaact ggtgttcgtc ggcggcggta
    38101 cgctatggag gaatgaacga ggcagatact taaagatgtc atatcccact gagaacgaca
    38161 agcctgaatc agagccactg ttggtcgatt tattgcggac catccttcct cgagtataat
    38221 gttgccgtca tatctcacga ctctggcatt gcttgcgcag cttagcgttg ctgttaacaa
    38281 tgggctcgct agaactcctc agatggggtg gggtaagttc tggggcttaa gttacactac
    38341 gaagaagaac gtaactaaca cagagcagat aactggaact ctttcggctg cgatgtttca
    38401 gaggaacttc tccaaggcac cgcgcgcctg attgttgatt acggattgaa agatcttgaa
    38461 taccaatatg tgatccttga tgactgctgg tcaaacggta gagatggcaa cggctccctg
    38521 gttccaaaca gcaagaagtt ccccaacgga atggctgctg tggccgaaga tatgcatagc
    38581 ctcggactga agtttggaat ctactcgagc gctggtgtat acacctgcgg aggatacgct
    38641 ggaagcttag ggtacgagga gatcgatgca caaaactggg cagactgggg ggttgactat
    38701 ctcaaatgtg agagctggcc acttaaagcc ttcaaagtga agctaaccac actagatgac
    38761 aactgctaca actcgggtca ggctggaact cagttgatct cccacgaccg ctataatgtc
    38821 atggccaaag ctttgaatgc cacagggagg cccatactat actcgctctg caactggggt
    38881 gaggactatc cgtggaattg gggatctaca attgccaact cttggagaat atctggcgat
    38941 gttacagact tctatgatag gccagatgat cgttgcccat ggtaggtcta catagagatg
    39001 gtgtttgctt tcagctaacg tatcaagcga tggaccggat gcatgggact gtggacttcc
    39061 tggctggcac tgctccttac tgaatattat caacaaagta agacatacat aatctacgcc
    39121 gctcaggaaa agctaatgcc gccaggcgtc gtttataaca tccaaaggcg tacccggagc
    39181 ctggaatgac cttgacatgc tggaggttgg taacgggggc atgtcagata ctgagtacct
    39241 tactcaattt tccctttggt ccgcagtaaa gaggcaagtc acatcgagag ccacttgcga
    39301 aacaatcggt taaccccctt tccatagtcc gctaatccta ggcaatgacc tgcgaattgt
    39361 caaggcacag gatcttgcca ttatctcgaa tcaggcagtc atcgcagtaa accaagatcc
    39421 tcttggtagc tcggcttcta gaaggtggca ttacgagact gaggacattg acgagtatgg
    39481 caaaggaagc attcagttat ggtcagggtc cttatactct acaacgggtg gggactacaa
    39541 cgatatactc gtagtgtttc tcaacgggaa caactcacca acaacgatga acgctacttt
    39601 ggtggacata ttcactgatc tggggactgc ccgtttagca gcttacgcgg caatctcgtg
    39661 ggaggttaga gacttatggg gcagccggat gtccaatgaa gaagcgcagg ccatcatcga
    39721 cgcatcctcg gccactggca atttgacgag cggatacaat gcaaccacag tgggcgaggg
    39781 tcgatataat gcgaccgcaa agtcttacgc ccaaggttta gctgacgctg accccctgct
    39841 tctgggcaat gccaccacga cagtccagcc atctggcacc gtcactgcag acgtggacag
    39901 acatggcgtc gcgatgctga ggctccgcgc tataccgacg gaagccacta tgaaacggga
    39961 attgtaaata gctccttcgt tgggataggc actggttttg atatgcccag ataatgtcaa
    40021 tgtcgttaag gttagccagc acacaagtac agttcagtag acgcctccat tggcacaaga
    40081 acacgcgcga tgtcttcaac ttgtgcgcag caaccgaggc tcccgctaaa gaccaatctc
    40141 gctagtcacg actgtaagag catgataagg agtatagctt cccataaagt tgcagatcgg
    40201 gcgtatgtgg agttcaccct tttgttagtg cgaaccatcc ccgctccagc gtcacaaagc
    40261 ataatatgac gctgaggatt accaagcata tgtaactcga tatagctttt tcatacggat
    40321 gcagcgtcat tctgctgcgt atgacgctga atcctgttgc catcaataaa aacgctaaga
    40381 ttgaggggaa tgagctgcat atatagatct tcataagaag tgaccctttt gtcacagtct
    40441 tcactatggt tggcaaatcc ccaaacccag tcataactac agacgccatg tcattgcagc
    40501 atttatctgc caatataact ctgcgggatg ccactagact aagaattgct tattacgacc
    40561 atacagctcc cagggatgat gaaacgaagg gggtcatact cttcttacat ggtttccccc
    40621 agacttcgtt ccagtttcgg tatgtattac cgcttgtcgc caatcatggc tatcgatgca
    40681 ttgctccgga ttaccggggc gcgggaggtt cttcgaagcc cggttttggg gcatcatcgg
    40741 gtgattttcg caagtctacc atggctgcag atatgattac cctgctcgac gccattggaa
    40801 tcacagaacc tgtacacgta gtcggccacg acatcggcgg gatggtcgca ttcgcgctgg
    40861 catcacgttg gccggagcga gtacggagcg tctgttgggg tgaatgcccc ctgccaggca
    40921 ccaaggcata cagagatgac atgtcagagc ctggcagggc caagcagcaa tttcatttca
    40981 tctttcactg cgcgcctgac ggcttggcag aagccctcgt tgcaggaaaa gagaggttat
    41041 acatttctca cttcttcgcg aagctcactc ataacttggc cgcgttccca tcggcagctg
    41101 ttggggagta tgtttcggct tacagccagc ctggggcact atcagccgca tttgctgcct
    41161 accgtgcctt cgaagaagat gaggcagaga atgaatcttg gattgcaaca catggcaaat
    41221 gcccggtgcc aaccatgatt ctgagtggtc agtacagccg ccatcgggaa gaagccaagc
    41281 atatggctct cgaagtcaca agggaggctg cccagatcgg cgttgtggac agtgccagtc
    41341 actatctagc tgaggagaac ccggcgggct ttgcgcgagc tgtggagcaa tttatctcca
    41401 aatactgagc ataggtgatg tcccttcgtt gggacgctct gggtggcaca gagcacatca
    41461 tggaatttgt ccatacactc ctgaatttgg tacacggccg aggcggaatg cttcctttcc
    41521 tgtacacggg gcctacctag atacagatgt atgtaaagtg gggccatccc gtgccgccca
    41581 tagctcactg tccaccaccc atgtgctacg accaccacct ttacctcacc tctctaaagc
    41641 cagacctgag cgcgtactgc tctcaacatg gcagcccacg tccaaccaaa tcagcctccc
    41701 agctttgtag cgcccatttc gacacctgcg tacggggatg gtggttgggc gagcatcgtc
    41761 ttctcaacta caatcgctgc atcgcccgtg gcatgcttgg agatcatgct agacccgacg
    41821 acatacccgg tgtggaataa atgggtcccg cgcgttacga tcgaccgtgc ggcttcaact
    41881 ccggtctccg gcgtgctgcc cccaccgctc tcgcacatcg cagcgaagca ggatcagctc
    41941 cttcccggca ccaggtttca ttttggggtt catatgagtc cagagagtgc ttccttcaac
    42001 aagactgagc tcgaggtgac cgttctggag cagttcgacc gtgacggacg gaagggtctg
    42061 cgggtcgtgt ggaagacgcc aggcagtccg tggtatctac gagctgagcg ggtccaagaa
    42121 ttcctcgaaa gcgctgacgg aggttgcgaa tatactagct acgagacctt ctttgggccg
    42181 gtgacctggt tggtgaagtt actcgtcggc aagcagctgc aaggaggtct tactttgtgg
    42241 aaagatggat tgaaggcgga agctgaagcc aggacacaaa gcgcaacaaa gctgtagcca
    42301 agtgaatggc tgtggttcgt cgaacattgc tatggagttt tgtaactata agctcagcta
    42361 gctatcaggc aaatgatgca agtatactga tgagctacca acccgcacgg ttccgtactc
    42421 aacggctttc tcgcacgagt actccgtaga cgcgaacata cttgccatcc cggccgatcg
    42481 agcatgccga tatcttgcaa tgacgagtcc taaggtctca aacagggatt caacgcgtgc
    42541 acctgacgat ttcggcatga gacctgggca ggctacgggc ggcccccggt tctcccccca
    42601 cttaccatga gatgcctgct gccggcgaga ctttggcggt gtctcccgct agtagcagct
    42661 gtggggctct aaataacgtt tacatagcgt cgaggtcctg cattttatct ttctcttgaa
    42721 ttcaacttga tatgggatta gggtgctgcc atcatgatct tacgttgttc agcttcgaag
    42781 accccggatt gacatgagtg gccttacctt tgccgcagtc cctgaattca caacagccct
    42841 aggaagctgc agattcgcca ggcagaatgt cccaaccgcc ttctagggcc tgggagaagc
    42901 cgagcacacc cgctgggtct ggtccgaggg ctaggacggg aactcggacg catagaggtc
    42961 taacttgtca gaattgtcgt atgtaaagcg aaagcgttat cctaatccct ggcctatcta
    43021 tgtcacattg ggcttcgctt gagagtgagt tgtccaatga aagggacaat gagaggaaac
    43081 tcaactcact ctttctgacg cgaggctccg catcaaccaa agacgctgac cgttgtcgat
    43141 gtaggtgtga gaaagactcg atgtgacggt acacagcctt gctgtaagac ctgtgaagta
    43201 taccaagatg aatgccgtta tgagaaacct ccacccatgt cccagattat tgggatggcg
    43261 aagaggcttc aagaggcaga agcaacaata gccgagctca gaaaggaact agaagagaag
    43321 aatagttcgg ttcagaaaaa gcccgtaacc tcgaattcta taaaacaagc gcctatcgta
    43381 ccaccccacg ttgcgccggc ccagcatgat gcactgcaga gggcatcata ttcgtcgcct
    43441 attttaggcc gtaatctatt aaaagagtca acctcagagc tctctgactt gacccttgac
    43501 gacagcggaa aggttctgac cccctcgagt tgctgatcct cacgtgaaac ttattgatct
    43561 tggtagattt cttactatgg ccctacatca gcggtctatg atccaagcgg tcagcgcggc
    43621 cgttccccaa atttccaaag ccttgatgat caggactcca gggttgatgt ccgtactctt
    43681 ttgacgtcaa ttgctattga gtctctaagt tgggaacatt ttgctatagg gaatgccgcg
    43741 gtgcaggtga gtattgatgc ccagtctaca gacacaatgc tgcaagccga agtgatgatg
    43801 gaagtcattg agtcctggtt gggtgaccag aacagtccaa ctaaatcaat actcacagaa
    43861 tgacattcct cgagaagtca tgtctaggct cctgaaaatt cattgggtct ggatcgcccc
    43921 catgttcatg tgggtgtatc ggccagcgtt cgtgcgtgag tttggataaa cctgataggt
    43981 ggcaatcctt ttctgacttc atatctagga gacatgatga ccggtggcca atattattct
    44041 ccgttgctct tgacggtgat gtgtggacac gctgcccgtt ttcatgaggg caaattgggg
    44101 gaaatgctga ttgcccgagc acggctccta ttggggaccg aaatacaccg cccaagctca
    44161 ataactaccg tacaagcact actacagctg agtgctcgag accttgctta cggccatgtg
    44221 tcccaagcat ggacgtattc tggcatggct ttcagaatgg tcagtgacct tggcctacgt
    44281 cacagcagtg gctccatcct gagtctgggt catctcaatg cggaagacct tgaaatccgg
    44341 cggagacttt tctggagctc ctacttttgg gacaagtgcg tcagcggttt tccatgcgaa
    44401 ttctctaact aattgcgatc atcagagcga tgagtctata cttgggcagg accccagctc
    44461 tcatcgagct tccatcagta catgcccctg aactcttgga cgactacgcc gaatatgccc
    44521 tatggtcgcc agaggaccct ggcccgaatg cagaagaagc tccaagcgcg tcctatcacc
    44581 cgctgaaagc ctacaccatt tcttgctttg tgaattcgtg caaactagct gtaataatca
    44641 gcgacattat cgtacttctc tattcaagaa cccctggcga cgatgcagac agcaccctca
    44701 gaggaataag agatcgatta gacgaatgga gagcactttc gccagatcat ctcaaattac
    44761 agccagataa ctttcccaac atctgcccgc cgcctcatat tattagtcaa aagtaagttc
    44821 tgtatacatg tttatcgagc aagggctgac gggtgaagcc ttttgttttt caccaccatc
    44881 atcctcctgc atcgtccatt cagctcagct cctgctcacc gtgctgtctg cagacaggcg
    44941 tcagatagtg cggagaagat attgctctct ctggagcagg cttatggctt ttccaaagta
    45001 tcctacctca tggcgtactg tatatatact tcagcttcag tcatggtgca agatgcaaag
    45061 gctggggatt ctctcgcaag tcggaaaaag gacaccttcc tacgagcttt gaacacggcg
    45121 gcgaaaactt gtcaactgat ccagcgcagt ctggacatca taatggacag cctcaacgcg
    45181 gaaactccaa gtatcactcc agcgaaacca catccggcga cggagaatct cttgaacagg
    45241 cactatctgc ctgcttttcc ataccgggat actcacatga acatcaatcc tagtgccaca
    45301 gtcgatggtg tggatattaa cggcccgtcg atgttagact gtttcccaga gcaacacatg
    45361 gcaagttcca ctggcgattg gtatatgcca tcttgagtac gagccctctg ggtaatagat
    45421 atgatatcat agctgaaccg acaaggcaga tctggcgtca ttaatagcaa cgacatattg
    45481 gtggtagatt ttcgccgttg ttgcttatca tccatcaggg atctcacttg cttcttcatt
    45541 gtgcaagccc aaacagtcaa taagctccgc ctaggagctg tcgaaaatat tggaaacttt
    45601 ctctgattaa ggtcctacta aagccaagat tcgccgcgca gggtgtaggt cactaatatc
    45661 gcactgtgat gatagattgt caacctccga agatatggat aagtcggtgg accaatttcc
    45721 ttgaaattaa cgtctgagaa gactggggcg ccatacctaa gttcttaacc aaatattcta
    45781 tcgtcatagt gtatggttat gctatcctgc tactattact gcttgttcgt gagacacggc
    45841 ctgacattgt cgctacaata actggtctgt ggtacatgta gtcctcggag cgatgagctt
    45901 cggcgaggct ccggtgcgcc ggcattcccg gagctaagga acgtcgatca ctgcggggcc
    45961 ggatggcggc ccaaggccga ggcatgtgag ctcagccggc tcaacccgat catgtgcctg
    46021 tgtctcgttt ttgtttcttc ccatactgac cagatttccg atcctcgcaa agagcttgga
    46081 gacctatcaa tcccataccg tcaagtcacg cggtacacgt agaaccttca gttgccgctt
    46141 ctttccccaa tagccccgcg gctcagcaaa catgtccacg acagcccaag atcccatagt
    46201 tcaggcgcta caagattaca cgacgtgcgt tcctcaacta acaatccact tagcactatc
    46261 acagtcaatt taacggtctg ccacagatgt gacgtctcag atgctctgat caagctcaaa
    46321 taccgcaacg gcggcttcct ctccggcctg actatgtggt caccacagcg gcaggatggc
    46381 gagacaaaaa tcgtgggccc ggcttacaca gtcaaatacg tggctctgtc cgatccggcg
    46441 ccgaagttag ctacccatta cgtgagttaa actgctttca tacaagatta tcgtcttgtg
    46501 accccttcac atagatcgac tcggtgccac ccggtgctgt ggtattcgtc tcctgccctc
    46561 caaagacgcc caacgccgtc tacggcggcc tcatgtcggc gagagcgcag tatctgggtg
    46621 ctgtcgggtc tgtgattgac gggcgtttcc gggacgtgca agagcagcgc gagctgggct
    46681 atcccgtctt tgcccgggac acaggcactg cgccccccgc cgaattgctc aaggtcgtcg
    46741 cggtcgacgt ccccgtgaag ctgcagactg atgagcagga catggagatc agacccggtg
    46801 attacattat aggggatctg aacggagttg tggtattgcc caaggagttg gcagagcagg
    46861 cgatacccct aatgcagaag caggtagcag cggacgagaa gatggcagcg gagatcaaga
    46921 agggcatggg tttcactgaa gcaagcaaga agttccgatc ataggtctgt gggcaacgat
    46981 attaggacat ggttttgtga tcctgggggt atatcggacg gctcactgcc gtcaagcaag
    47041 ggctatgtta cactcgactt tccactctct ttccacgtac ttatggccct gtacttcctt
    47101 atgtgtatac atattacaga gacctgtctg agcttcgttc agttgtatat gtcctcccaa
    47161 tcatcaaact ccgactcggc atcgggggaa gtacggttgg aagtagcgtt atcgctgctg
    47221 ccattttcct cgatgtcaag gccatccata gtatcagagt cgtcttgaag attcaactct
    47281 tggtcggaaa agcttcccac aggatcgttg gtagtggcct ccatttcata gtcgctcgct
    47341 ccttcggtag gagtattgtt gccgtcactg ttgtcgagac tatcttcttc ggcc
//
