# Supplementary material for: Genome sequencing and physiological characterization of three Neoarthrinium moseri strains
Source: BMC Microbiol. 2025 Aug 21;25:526. doi: 10.1186/s12866-025-04274-z (PMC12369201; doi:10.1186/s12866-025-04274-z)
Supplement: Supplementary file 16 — Supplementary Material 16. [file 12866_2025_4274_MOESM16_ESM.zip › BiGSLICE/input/Nmoseri/CBS16480/JAFEVA010000016.1.region001.gbk]

LOCUS       JAFEVA010000016        75803 bp    DNA     linear   PLN 06-APR-2022
DEFINITION  Neoarthrinium moseri strain CBS 164.80 scaffold16_Wmoseri_CBS_16480,
            whole genome shotgun sequence.
ACCESSION   JAFEVA010000016
VERSION     JAFEVA010000016.1
KEYWORDS    .
SOURCE      Neoarthrinium moseri
  ORGANISM  Neoarthrinium moseri
            Eukaryota; Fungi; Dikarya; Ascomycota; Pezizomycotina;
            Sordariomycetes; Xylariomycetidae; Xylariomycetidae incertae sedis;
            Neoarthrinium.
COMMENT     ##antiSMASH-Data-START##
            Version      :: 7.1.0
            Run date     :: 2023-12-04 12:18:39
            NOTE: This is a single region extracted from a larger record!
            Orig. start  :: 134005
            Orig. end    :: 209808
            ##antiSMASH-Data-END##
FEATURES             Location/Qualifiers
     protocluster    1..75803
                     /aStool="rule-based-clusters"
                     /category="RiPP"
                     /contig_edge="False"
                     /core_location="[30000:45803]"
                     /cutoff="20000"
                     /detection_rule="DUF3328"
                     /neighbourhood="30000"
                     /product="fungal-RiPP-like"
                     /protocluster_number="1"
                     /tool="antismash"
     proto_core      30001..45803
                     /aStool="rule-based-clusters"
                     /tool="antismash"
                     /cutoff="20000"
                     /detection_rule="DUF3328"
                     /neighbourhood="30000"
                     /product="fungal-RiPP-like"
                     /protocluster_number="1"
     cand_cluster    1..75803
                     /candidate_cluster_number="1"
                     /contig_edge="False"
                     /detection_rules="DUF3328"
                     /kind="single"
                     /product="fungal-RiPP-like"
                     /protoclusters="1"
                     /tool="antismash"
     region          1..75803
                     /candidate_cluster_numbers="1"
                     /contig_edge="False"
                     /product="fungal-RiPP-like"
                     /region_number="1"
                     /rules="DUF3328"
                     /tool="antismash"
     gene            complement(60..506)
                     /locus_tag="JN550_005254"
     mRNA            complement(60..506)
                     /locus_tag="JN550_005254"
                     /product="hypothetical protein"
     CDS             complement(60..506)
                     /codon_start=1
                     /locus_tag="JN550_005254"
                     /product="hypothetical protein"
                     /protein_id="KAI1870326.1"
                     /transl_table=1
                     /translation="MSANYSLLAIPAHWFISVVPHAYAMRLIKGATNGRWNNANPTGSA
                     WKTEMQRSVPADVLAQFERAEAAHRNGFENLPLFAAAVLSGHVAGLDRGTLDTHAAAYL
                     ALRVLFTVLYINTSKLKTSYLRSLVWTAGVGICISLFVQAGLKA"
     PFAM_domain     complement(75..386)
                     /aSDomain="MAPEG"
                     /aSTool="clusterhmmer"
                     /database="35.0"
                     /db_xref="PF01124.21"
                     /db_xref="GO:0016020"
                     /description="MAPEG family"
                     /detection="hmmscan"
                     /domain_id="clusterhmmer_JN550_005254_0001"
                     /evalue="1.60E-19"
                     /gene_ontologies="GO:0016020: membrane"
                     /label="JN550_005254"
                     /locus_tag="JN550_005254"
                     /protein_end="144"
                     /protein_start="40"
                     /score="70.2"
                     /tool="antismash"
                     /translation="PTGSAWKTEMQRSVPADVLAQFERAEAAHRNGFENLPLFAAAVLS
                     GHVAGLDRGTLDTHAAAYLALRVLFTVLYINTSKLKTSYLRSLVWTAGVGICISLFVQA
                     "
     gene            1533..3662
                     /locus_tag="JN550_005255"
     mRNA            1533..3662
                     /locus_tag="JN550_005255"
                     /product="hypothetical protein"
     CDS             1533..3662
                     /codon_start=1
                     /locus_tag="JN550_005255"
                     /product="hypothetical protein"
                     /protein_id="KAI1870327.1"
                     /transl_table=1
                     /translation="MPRSIAPAVPSHAGSGGLGANGDSSPSPMPYSCQPCAKRKVKCDK
                     TTPTCHSCRRGKLECIYQAPQPRLRKRKLSNNIHERLAQYEQILRQHGLLPRNSDTSSL
                     AQNEVRETISIQWNGHEETSRAGKLLAGKGKSRYISSDLWRSLGDDAMQRMFDDEEEDQ
                     EEPEKDDVAFAAVAGGLYSDPLTGAFMGAEQNLLGFHPSRDEAMFLWQTHAENVEPLCK
                     VLHIPSVTEMVSGASRQPETVSRADECLLFAIYHFAVYSTTEDDCSKALGQSRATLLRR
                     FRFATRQALVNVSFLKTTNMTVLQALVLFLLSSRHSCDAHTYWILTGVAVRIGQRLGLH
                     RDGELLGLPPFEVQMRRRLFYQILPIDGFAGQMSGTGISAVPDDWDTKKPLNVNDHQIW
                     PGMTEQPESQKGATDMIFCLARSTVGNSFGKAKRSMKRPGTDPSTGFKEAELVIDAAEA
                     DVEEMFIRYCDIINPLHFLTVGSARAGIIAMRIQIRLPKIKDRTATDAERREVFHLALK
                     IMDTDTAAYAHESLRRYMWHIKPFFLWGSWDSLILILTSLCRPGLLSTAETDAAWKRME
                     EVYNNHDLLNLKRALHIAFGRLALRAWAANPPTRSLPEPNFIISLCSLLKVNLAGRSGV
                     DNTNLVDVSAKMDTMIPVCPVTSGETDPLFVSLSNDFGDGFEHDFNLDSTDWMFWDQLI
                     REDQAQGDQHQPGIS"
     PFAM_domain     1626..1733
                     /aSDomain="Zn_clus"
                     /aSTool="clusterhmmer"
                     /database="35.0"
                     /db_xref="PF00172.21"
                     /db_xref="GO:0000981"
                     /db_xref="GO:0006355"
                     /db_xref="GO:0008270"
                     /description="Fungal Zn(2)-Cys(6) binuclear cluster domain"
                     /detection="hmmscan"
                     /domain_id="clusterhmmer_JN550_005255_0002"
                     /evalue="3.40E-08"
                     /gene_ontologies="GO:0000981: DNA-binding transcription
                     factor activity, RNA polymerase II-specific"
                     /gene_ontologies="GO:0006355: regulation of DNA-templated
                     transcription"
                     /gene_ontologies="GO:0008270: zinc ion binding"
                     /label="JN550_005255"
                     /locus_tag="JN550_005255"
                     /protein_end="67"
                     /protein_start="31"
                     /score="33.6"
                     /tool="antismash"
                     /translation="SCQPCAKRKVKCDKTTPTCHSCRRGKLECIYQAPQP"
     PFAM_domain     2178..2744
                     /aSDomain="Fungal_trans"
                     /aSTool="clusterhmmer"
                     /database="35.0"
                     /db_xref="PF04082.21"
                     /db_xref="GO:0003677"
                     /db_xref="GO:0006351"
                     /db_xref="GO:0008270"
                     /description="Fungal specific transcription factor domain"
                     /detection="hmmscan"
                     /domain_id="clusterhmmer_JN550_005255_0003"
                     /evalue="1.50E-12"
                     /gene_ontologies="GO:0003677: DNA binding"
                     /gene_ontologies="GO:0006351: DNA-templated transcription"
                     /gene_ontologies="GO:0008270: zinc ion binding"
                     /label="JN550_005255"
                     /locus_tag="JN550_005255"
                     /protein_end="404"
                     /protein_start="215"
                     /score="47.3"
                     /tool="antismash"
                     /translation="NVEPLCKVLHIPSVTEMVSGASRQPETVSRADECLLFAIYHFAVY
                     STTEDDCSKALGQSRATLLRRFRFATRQALVNVSFLKTTNMTVLQALVLFLLSSRHSCD
                     AHTYWILTGVAVRIGQRLGLHRDGELLGLPPFEVQMRRRLFYQILPIDGFAGQMSGTGI
                     SAVPDDWDTKKPLNVNDHQIWPGMTE"
     gene            4205..5470
                     /locus_tag="JN550_005256"
     mRNA            4205..5470
                     /locus_tag="JN550_005256"
                     /product="hypothetical protein"
     CDS             4205..5470
                     /codon_start=1
                     /gene_functions="other (smcogs) SMCOG1087:hypothetical
                     protein (Score: 181.2; E-value: 6.3e-55)"
                     /gene_kind="other"
                     /locus_tag="JN550_005256"
                     /product="hypothetical protein"
                     /protein_id="KAI1870328.1"
                     /transl_table=1
                     /translation="MPRLRVLIAGASIAGPTAAYWFAKAGADVTIIERFPAMRTGGQNV
                     DIRSVGVTVMRKMPGMEAAVLAKPAGIDGISFVRADGRSYGTIKPTGNPDQQSLISEYE
                     IYRGDLAQILFDMTKDNQNIKYVFGEQVVSMRQHGQEDGPITVEFANGLPTSEYDLVVA
                     CDGATSRTRALGLGCGVRDHIKPLNGWVAFCSVSKDLAKGNRIGQGYNATGGRMIAIGP
                     GSSGESRVTMMKFYPRTDQDASLPFRQASKRGDTALRQFVAQEYEGVGWKAAEAIQAMM
                     ETDDFYATELVQVKIPSLYQGRFVLVGDAGYAPGSTGTGTSLAMAGAYVLAGEISKHKG
                     DIAAGLKCYEETMRPILEDLQQELGFAKSILAPQTAWGIWLRNHIFAFVVWSRILDFVL
                     KFFAAAFASNDKHKLQDYEWVD"
     PFAM_domain     4214..5284
                     /aSDomain="FAD_binding_3"
                     /aSTool="clusterhmmer"
                     /database="35.0"
                     /db_xref="PF01494.22"
                     /db_xref="GO:0071949"
                     /description="FAD binding domain"
                     /detection="hmmscan"
                     /domain_id="clusterhmmer_JN550_005256_0004"
                     /evalue="3.70E-12"
                     /gene_ontologies="GO:0071949: FAD binding"
                     /label="JN550_005256"
                     /locus_tag="JN550_005256"
                     /protein_end="360"
                     /protein_start="3"
                     /score="46.3"
                     /tool="antismash"
                     /translation="LRVLIAGASIAGPTAAYWFAKAGADVTIIERFPAMRTGGQNVDIR
                     SVGVTVMRKMPGMEAAVLAKPAGIDGISFVRADGRSYGTIKPTGNPDQQSLISEYEIYR
                     GDLAQILFDMTKDNQNIKYVFGEQVVSMRQHGQEDGPITVEFANGLPTSEYDLVVACDG
                     ATSRTRALGLGCGVRDHIKPLNGWVAFCSVSKDLAKGNRIGQGYNATGGRMIAIGPGSS
                     GESRVTMMKFYPRTDQDASLPFRQASKRGDTALRQFVAQEYEGVGWKAAEAIQAMMETD
                     DFYATELVQVKIPSLYQGRFVLVGDAGYAPGSTGTGTSLAMAGAYVLAGEISKHKGDIA
                     AGLKCYEETMRPILEDL"
     gene            6680..10411
                     /locus_tag="JN550_005257"
     mRNA            join(6680..6856,6913..7077,7130..8297,8349..8831,
                     8887..9064,9119..9578,9644..9768,9847..10250,10314..10411)
                     /locus_tag="JN550_005257"
                     /product="hypothetical protein"
     CDS             join(6680..6856,6913..7077,7130..8297,8349..8831,
                     8887..9064,9119..9578,9644..9768,9847..10250,10314..10411)
                     /codon_start=1
                     /locus_tag="JN550_005257"
                     /product="hypothetical protein"
                     /protein_id="KAI1870329.1"
                     /transl_table=1
                     /translation="MAPTQPASGLGWGSVVNLLTKAKEDLDSQSKRIGPNLNFLRNLGQ
                     TFLDDGLVDDRTYLYEDIIRLAASLPNGSGLRDELSGQFIKTLWGNLEHPPISYLGDQF
                     KYRTADGSYNNIMYPQLGAAGSHYARSVNSQHAHTRALPDPGLVFDTVLAREGAARPHP
                     NKVSSTLFYFATIIIHDIFRTSDIDSTIVKSSSYLDLGPLYGHNQAEQDQVRTFKDGLL
                     KKDVFAEYRILAQPPGVGALLVSFNRFHNWVAGELAVINERGKFSLPAGLKEGDEGYEP
                     ALKKRDNDLFQTARLVTCGLYVNIILNDYLRTILNLNDNTYGSDWRLDPREAFESIFDS
                     QGTPRGIGNQVSAEFNFVYRWHAAVSDRDEVWLQEFITKIFGSDVNPDTLSTKEYLGKL
                     RDWFHNNIPRDPAAWTFGSLKRTEDGGFNDEELVELIKLGTETVAGAFGARNTPKALKA
                     IEVLGIQQGRDWGIATLNEFRQFFKLKPFTSFEEVNSTEAGVAEALEALYGHPDNIELY
                     PGLMAEQAKKVFAPGSGLCPGFTISEAILSDAVALVRGDRFYAHEYGPLSLTSFGFKAA
                     SSDFNVAGGGVMYKLLMRAFPSFYRSNSVYALYPFSTPGKIKEIFNSGASPVQPLTYDP
                     PTSIGAAVPVVSWEGVKQVVREQDKFKDAYGPHVAQLTRDNLKSDPHAANSDSPSLTEV
                     RSLYESLTSKFLQRNSHKLGTSYQVDIVGDIGNLVHSEFIARYFGIPLRAEKSDALVNG
                     SSAHSFTASSLYEALARSFEYVYRDVDTTKSYKNLAIAKKEASPLQDAVRKQVRGIKDG
                     EGSLKQLVRAFFNGGAATSDAGSLERFGRDFIKGVAESSRGGNVEGVVWIIILLAAESC
                     ATQAQAWAQLVNLYLSDEYKHHWGEIERLASSEDSKSFDLLKHYVLEGFRLAPPISGAL
                     RVVSATTTPVAVPSAPAPLSPRSTVFANFIAAGRDKSKFPDPEEIKLDRPYESYIHEAW
                     ASHSPFGPAFVETATTAMLRQFARLCSTVTRAPGEAGEMKRKLYNEAFPVFLSENGTDW
                     ETLPVAKKVVFGGFRGAQQNGSAKQNGAANGRRKTSS"
     PFAM_domain     join(7051..7077,7130..7345)
                     /aSDomain="An_peroxidase"
                     /aSTool="clusterhmmer"
                     /database="35.0"
                     /db_xref="PF03098.18"
                     /description="Animal haem peroxidase"
                     /detection="hmmscan"
                     /domain_id="clusterhmmer_JN550_005257_0005"
                     /evalue="6.10E-09"
                     /label="JN550_005257"
                     /locus_tag="JN550_005257"
                     /protein_end="186"
                     /protein_start="105"
                     /score="35.1"
                     /tool="antismash"
                     /translation="YRTADGSYNNIMYPQLGAAGSHYARSVNSQHAHTRALPDPGLVFD
                     TVLAREGAARPHPNKVSSTLFYFATIIIHDIFRTSD"
     PFAM_domain     join(7358..8297,8349..8545)
                     /aSDomain="An_peroxidase"
                     /aSTool="clusterhmmer"
                     /database="35.0"
                     /db_xref="PF03098.18"
                     /description="Animal haem peroxidase"
                     /detection="hmmscan"
                     /domain_id="clusterhmmer_JN550_005257_0006"
                     /evalue="2.10E-32"
                     /label="JN550_005257"
                     /locus_tag="JN550_005257"
                     /protein_end="569"
                     /protein_start="190"
                     /score="112.5"
                     /tool="antismash"
                     /translation="IVKSSSYLDLGPLYGHNQAEQDQVRTFKDGLLKKDVFAEYRILAQ
                     PPGVGALLVSFNRFHNWVAGELAVINERGKFSLPAGLKEGDEGYEPALKKRDNDLFQTA
                     RLVTCGLYVNIILNDYLRTILNLNDNTYGSDWRLDPREAFESIFDSQGTPRGIGNQVSA
                     EFNFVYRWHAAVSDRDEVWLQEFITKIFGSDVNPDTLSTKEYLGKLRDWFHNNIPRDPA
                     AWTFGSLKRTEDGGFNDEELVELIKLGTETVAGAFGARNTPKALKAIEVLGIQQGRDWG
                     IATLNEFRQFFKLKPFTSFEEVNSTEAGVAEALEALYGHPDNIELYPGLMAEQAKKVFA
                     PGSGLCPGFTISEAILSDAVALVRGDRFYAHEYGPLSLT"
     gene            11031..11878
                     /locus_tag="JN550_005258"
     mRNA            join(11031..11495,11561..11878)
                     /locus_tag="JN550_005258"
                     /product="hypothetical protein"
     CDS             join(11031..11495,11561..11878)
                     /codon_start=1
                     /gene_functions="biosynthetic-additional (smcogs)
                     SMCOG1039:aldo/keto reductase family oxidoreductase (Score:
                     179; E-value: 2e-54)"
                     /gene_kind="biosynthetic-additional"
                     /locus_tag="JN550_005258"
                     /product="hypothetical protein"
                     /protein_id="KAI1870330.1"
                     /transl_table=1
                     /translation="MPLLGFGVYQIDRSDCTEACLRAISAGYRHLDTAQLYQNEEEVGA
                     ALLQCGLPREEIFVTTKIRYPRLGKGKTYLRALQSVQKIDPRENGYVDLFLIHNPYVLK
                     PKDRKEMWLALEKLHEEGRAKAIGVSSYKPEHLEEMREYATIWPPAVNQILLHPWTQQR
                     ETVDYCNEHGIVLQAFSPLARGKKLEDTTVADIAQRLARSPAQVLIRYCLQKGWAPLPK
                     SVNEERIKQNADVFDFDISEGDMTLLDGLDSGKGPSFE"
     PFAM_domain     join(11058..11495,11561..11848)
                     /aSDomain="Aldo_ket_red"
                     /aSTool="clusterhmmer"
                     /database="35.0"
                     /db_xref="PF00248.24"
                     /description="Aldo/keto reductase family"
                     /detection="hmmscan"
                     /domain_id="clusterhmmer_JN550_005258_0007"
                     /evalue="5.30E-41"
                     /label="JN550_005258"
                     /locus_tag="JN550_005258"
                     /protein_end="251"
                     /protein_start="9"
                     /score="140.7"
                     /tool="antismash"
                     /translation="QIDRSDCTEACLRAISAGYRHLDTAQLYQNEEEVGAALLQCGLPR
                     EEIFVTTKIRYPRLGKGKTYLRALQSVQKIDPRENGYVDLFLIHNPYVLKPKDRKEMWL
                     ALEKLHEEGRAKAIGVSSYKPEHLEEMREYATIWPPAVNQILLHPWTQQRETVDYCNEH
                     GIVLQAFSPLARGKKLEDTTVADIAQRLARSPAQVLIRYCLQKGWAPLPKSVNEERIKQ
                     NADVFDFDISEGDMTLLDGL"
     gene            12060..13184
                     /locus_tag="JN550_005259"
     mRNA            12060..13184
                     /locus_tag="JN550_005259"
                     /product="hypothetical protein"
     CDS             12060..13184
                     /codon_start=1
                     /gene_functions="biosynthetic-additional
                     (rule-based-clusters) Abhydrolase_6"
                     /gene_functions="biosynthetic-additional
                     (rule-based-clusters) PF00561"
                     /gene_kind="biosynthetic-additional"
                     /locus_tag="JN550_005259"
                     /product="hypothetical protein"
                     /protein_id="KAI1870331.1"
                     /sec_met_domain="Abhydrolase_6 (E-value: 8.5e-14, bitscore:
                     46.3, seeds: 455, tool: rule-based-clusters)"
                     /sec_met_domain="PF00561 (E-value: 6.2e-10, bitscore: 32.7,
                     seeds: 48, tool: rule-based-clusters)"
                     /transl_table=1
                     /translation="MPSVTTWLLGVAGLVLPYGLIGGLMSVRSVERGAIYMPAFKTTPL
                     RDLHVPEKFGFGRHQVSAFNVTTPDGLALHAWHILPIGVYLTHQKELLKRTDEIVESRD
                     TPNFRLLRDDPDARLVIHTHGSSGTLASSWRVDCYRALCSAAPDRIHVLTFDYRGFGLS
                     EGSPSEDGVIIDATAIFDWAVNVAGVPPERIVIYGQSMGSGVAIALVQRLVSRGVYVAG
                     LVTTAGFVDVATIAKTYKVMGAPVFKPLQLFPDLVDYLASHLESTWKNADRLAALVRRS
                     ERYHIELVHAQDDSLVPYDNALQLYSRALGAMEDDKPQVKETDMGPWGRVSTATTSKGT
                     VRLSLPLYGDHDKVMSHSGVVSAIMRAFRSRDDF"
     PFAM_domain     12420..13046
                     /aSDomain="Abhydrolase_6"
                     /aSTool="clusterhmmer"
                     /database="35.0"
                     /db_xref="PF12697.10"
                     /description="Alpha/beta hydrolase family"
                     /detection="hmmscan"
                     /domain_id="clusterhmmer_JN550_005259_0008"
                     /evalue="4.50E-12"
                     /label="JN550_005259"
                     /locus_tag="JN550_005259"
                     /protein_end="329"
                     /protein_start="120"
                     /score="47.2"
                     /tool="antismash"
                     /translation="IHTHGSSGTLASSWRVDCYRALCSAAPDRIHVLTFDYRGFGLSEG
                     SPSEDGVIIDATAIFDWAVNVAGVPPERIVIYGQSMGSGVAIALVQRLVSRGVYVAGLV
                     TTAGFVDVATIAKTYKVMGAPVFKPLQLFPDLVDYLASHLESTWKNADRLAALVRRSER
                     YHIELVHAQDDSLVPYDNALQLYSRALGAMEDDKPQVKETDMGPWG"
     gene            14043..14339
                     /locus_tag="JN550_005260"
     mRNA            14043..14339
                     /locus_tag="JN550_005260"
                     /product="hypothetical protein"
     CDS             14043..14339
                     /codon_start=1
                     /locus_tag="JN550_005260"
                     /product="hypothetical protein"
                     /protein_id="KAI1870332.1"
                     /transl_table=1
                     /translation="MHVSLVICPLAMIAMPSLVFAVPAAEPEPEAPALAKRPVHIESSV
                     TGFKREAPTLVVQVPHTEKSATGFKREVATLAKRPVHIESSVTGFKREAPTAS"
     gene            complement(17070..17688)
                     /locus_tag="JN550_005261"
     mRNA            complement(join(17070..17075,17138..17466,17574..17688))
                     /locus_tag="JN550_005261"
                     /product="hypothetical protein"
     CDS             complement(join(17070..17075,17138..17466,17574..17688))
                     /codon_start=1
                     /locus_tag="JN550_005261"
                     /product="hypothetical protein"
                     /protein_id="KAI1870333.1"
                     /transl_table=1
                     /translation="MAAARVAATRIASQMATKAARPAMRAQVSTVAAKRTIASSSNAFQ
                     TVKRQQASKIVNATTRQAFQRRAYSSEIAQAMVEVSKNLGMGSAAIGLTGAGIGIGMVF
                     AALLNSVARNPALRGQLFSYAILGFAFVEAIGLFDLMVALMAKFT"
     PFAM_domain     complement(17147..17332)
                     /aSDomain="ATP-synt_C"
                     /aSTool="clusterhmmer"
                     /database="35.0"
                     /db_xref="PF00137.24"
                     /db_xref="GO:0015078"
                     /db_xref="GO:0033177"
                     /db_xref="GO:1902600"
                     /description="ATP synthase subunit C"
                     /detection="hmmscan"
                     /domain_id="clusterhmmer_JN550_005261_0009"
                     /evalue="4.50E-10"
                     /gene_ontologies="GO:0015078: proton transmembrane
                     transporter activity"
                     /gene_ontologies="GO:0033177: proton-transporting
                     two-sector ATPase complex, proton-transporting domain"
                     /gene_ontologies="GO:1902600: proton transmembrane
                     transport"
                     /label="JN550_005261"
                     /locus_tag="JN550_005261"
                     /protein_end="145"
                     /protein_start="83"
                     /score="39.8"
                     /tool="antismash"
                     /translation="LGMGSAAIGLTGAGIGIGMVFAALLNSVARNPALRGQLFSYAILG
                     FAFVEAIGLFDLMVALM"
     gene            complement(20452..21449)
                     /locus_tag="JN550_005262"
     mRNA            complement(join(20452..21138,21273..21449))
                     /locus_tag="JN550_005262"
                     /product="hypothetical protein"
     CDS             complement(join(20452..21138,21273..21449))
                     /codon_start=1
                     /locus_tag="JN550_005262"
                     /product="hypothetical protein"
                     /protein_id="KAI1870334.1"
                     /transl_table=1
                     /translation="MDTATCGSNASAVAPHESTGSDGPDLLVNAGTGGRMSANDEASQF
                     TVFGKLPYELRLMIWEMALAEESSCRTVLFDILPSLGTIKGPGSPWTIYPTKEMASAFL
                     RVNQESRALALKHYPYKLNVYHYNQDAVGSMGSLASFTHKDADKRGALYLRFKDDAFAM
                     DIPILIRHQTYSQDALLSDEPSIPMSFAAFLPHEDLSLVHNITLFTGRARRLMFHLATT
                     IFKDFKTFSTLRRCATKPEASTFMNDPGRFWRHLIVYGTQGTLLSWKRRGYVYCSEERK
                     PGDAFI"
     PFAM_domain     complement(join(20839..21138,21273..21317))
                     /aSDomain="2EXR"
                     /aSTool="clusterhmmer"
                     /database="35.0"
                     /db_xref="PF20150.2"
                     /description="2EXR family"
                     /detection="hmmscan"
                     /domain_id="clusterhmmer_JN550_005262_0010"
                     /evalue="2.80E-11"
                     /label="JN550_005262"
                     /locus_tag="JN550_005262"
                     /protein_end="159"
                     /protein_start="44"
                     /score="44.4"
                     /tool="antismash"
                     /translation="FTVFGKLPYELRLMIWEMALAEESSCRTVLFDILPSLGTIKGPGS
                     PWTIYPTKEMASAFLRVNQESRALALKHYPYKLNVYHYNQDAVGSMGSLASFTHKDADK
                     RGALYLRFKDD"
     gene            complement(22824..23336)
                     /locus_tag="JN550_005263"
     mRNA            complement(22824..23336)
                     /locus_tag="JN550_005263"
                     /product="hypothetical protein"
     CDS             complement(22824..23336)
                     /codon_start=1
                     /locus_tag="JN550_005263"
                     /product="hypothetical protein"
                     /protein_id="KAI1870335.1"
                     /transl_table=1
                     /translation="MPVNTRQSTRLTTAESPQRITTMMWHQAALPSRARRSPKRATAQS
                     FPLFKLLPVELRLMIWEEALRQDLDQRVITYNGHLGFILNSSLCSAMLATTRESRSCAK
                     KWFNLKLDVLSYGTEINTGVVYLRIEKELINITLSLAWPQRIHPKPQYTRQRPQRFAPR
                     FATSCLT"
     PFAM_domain     complement(23016..23201)
                     /aSDomain="2EXR"
                     /aSTool="clusterhmmer"
                     /database="35.0"
                     /db_xref="PF20150.2"
                     /description="2EXR family"
                     /detection="hmmscan"
                     /domain_id="clusterhmmer_JN550_005263_0011"
                     /evalue="6.00E-08"
                     /label="JN550_005263"
                     /locus_tag="JN550_005263"
                     /protein_end="107"
                     /protein_start="45"
                     /score="33.7"
                     /tool="antismash"
                     /translation="FPLFKLLPVELRLMIWEEALRQDLDQRVITYNGHLGFILNSSLCS
                     AMLATTRESRSCAKKWF"
     gene            complement(23911..24561)
                     /locus_tag="JN550_005264"
     mRNA            complement(23911..24561)
                     /locus_tag="JN550_005264"
                     /product="hypothetical protein"
     CDS             complement(23911..24561)
                     /codon_start=1
                     /locus_tag="JN550_005264"
                     /product="hypothetical protein"
                     /protein_id="KAI1870336.1"
                     /transl_table=1
                     /translation="MPSTISSFHPFPQLPIELRLAIWEIVLENEAAKRVTVCFGRRTIA
                     NSVYLLPTSQYCSSILSASKESRICALEWYNVKVEVICNEAPDRRGIAYLRMDRELIVL
                     CEYIPWTRNRYIGRLSQEDTAKARIVLRIAEWHHKTKRPYGPNRDNIALFPSLECLIVM
                     LQPTCRVLEAFIADVEQMGRDNALLARQEYFMILDPQEDSTRGCTRAVEEFGD"
     PFAM_domain     complement(24325..24540)
                     /aSDomain="2EXR"
                     /aSTool="clusterhmmer"
                     /database="35.0"
                     /db_xref="PF20150.2"
                     /description="2EXR family"
                     /detection="hmmscan"
                     /domain_id="clusterhmmer_JN550_005264_0012"
                     /evalue="3.50E-09"
                     /label="JN550_005264"
                     /locus_tag="JN550_005264"
                     /protein_end="79"
                     /protein_start="7"
                     /score="37.7"
                     /tool="antismash"
                     /translation="FHPFPQLPIELRLAIWEIVLENEAAKRVTVCFGRRTIANSVYLLP
                     TSQYCSSILSASKESRICALEWYNVKV"
     gene            complement(25246..27068)
                     /locus_tag="JN550_005265"
     mRNA            complement(join(25246..25977,26028..27068))
                     /locus_tag="JN550_005265"
                     /product="hypothetical protein"
     CDS             complement(join(25246..25977,26028..27068))
                     /codon_start=1
                     /locus_tag="JN550_005265"
                     /product="hypothetical protein"
                     /protein_id="KAI1870337.1"
                     /transl_table=1
                     /translation="MAPQKRKRPHDEPPATEPPTRRTTRHSETVATEPEKQLRSRRVRA
                     NTLENPPAAISGSKPAPTTANDASKSKPGKATTTLPRSAPPAPATRRTRGQTADKEEPE
                     TEAPQALADVTNRVEPRVQETRPKQTAVPPPKIPTSPVASRAEPKVQANTSRPRTYIPP
                     PKPPPQSRPQAPASSLVDPAAASVVTPKRRSSSAVALKPPPTPRSDRNIDQVMLGNICF
                     KTWYPSYYSKEILGDGPGSGGAKEHGGAKIGGGKKDKEVMLDRLYVCPCCFKYSKELLS
                     WSEHVRYCEKHALVPGTKVYTHPKGSALANVAGSTSASARAGGRGGHETTTEGEWSVWE
                     IDGEVDVLFCQNLSLFAKLFLDNKSVFFDVTGFNYFLLVYTPPVGSDIPDIPQRPQICG
                     FFSKEKMSWDNNNLACILVFPPWQRKGLGALLMGVSYEISRREGVLGGPEKPISELGRK
                     GYKRFWAGEIARWILSLEPSDSHETRGSAKRETLVDVEDCSKATWIVQEDCLAVLREMG
                     VVEEAGTGPPKPVETPHEEAEEKEVKDMPRVRLDKEAVRKWVQANKIDLERTCDPAGFT
                     EGYAIKEVEAEEEE"
     PFAM_domain     complement(join(25456..25977,26028..26090))
                     /aSDomain="MOZ_SAS"
                     /aSTool="clusterhmmer"
                     /database="35.0"
                     /db_xref="PF01853.21"
                     /db_xref="GO:0004402"
                     /db_xref="GO:0006355"
                     /db_xref="GO:0016573"
                     /description="MOZ/SAS family"
                     /detection="hmmscan"
                     /domain_id="clusterhmmer_JN550_005265_0013"
                     /evalue="5.60E-56"
                     /gene_ontologies="GO:0004402: histone acetyltransferase
                     activity"
                     /gene_ontologies="GO:0006355: regulation of DNA-templated
                     transcription"
                     /gene_ontologies="GO:0016573: histone acetylation"
                     /label="JN550_005265"
                     /locus_tag="JN550_005265"
                     /protein_end="521"
                     /protein_start="326"
                     /score="189.2"
                     /tool="antismash"
                     /translation="GHETTTEGEWSVWEIDGEVDVLFCQNLSLFAKLFLDNKSVFFDVT
                     GFNYFLLVYTPPVGSDIPDIPQRPQICGFFSKEKMSWDNNNLACILVFPPWQRKGLGAL
                     LMGVSYEISRREGVLGGPEKPISELGRKGYKRFWAGEIARWILSLEPSDSHETRGSAKR
                     ETLVDVEDCSKATWIVQEDCLAVLREMGVVEE"
     gene            complement(27456..29449)
                     /locus_tag="JN550_005266"
     mRNA            complement(join(27456..27875,27980..29260,29333..29449))
                     /locus_tag="JN550_005266"
                     /product="hypothetical protein"
     CDS             complement(join(27456..27875,27980..29260,29333..29449))
                     /codon_start=1
                     /locus_tag="JN550_005266"
                     /product="hypothetical protein"
                     /protein_id="KAI1870338.1"
                     /transl_table=1
                     /translation="MPPRSKSSETLTLTFSRCLLSCKTTRAVILLISLHRRSQFDSASV
                     EMWLINTKTLELESVTDHERVEYAILSHTWDEVEVLFEDMCDSAAAARKAYSFKKIKTA
                     CRLAEQRGLRYAWVDTCCIDKRSSAELSEAINSMFRWYRDAAICFVYLSDLASDGMAGD
                     SIQHSQDNLASGLVESIEQCRWFSRGWTLQELIAPRHIIFYDREWKERGTKETLRERIS
                     AITSIELRILAHTAPLDSVNIAKRMSWAAKRHTTRREDMAYCLLGIFDINMPMLYGEGK
                     KAFLRLQEEICRRSRDLTLFAWELSPPLECQYHGLFAQHPRNFASVSDLERDATRMPYT
                     SELRLSNKGIWLEGMELGLNPEVGLFMSLGCCRSDGPDVAHIRLIKTMEGYVRVDADRL
                     FFSFPKDLTWRLPEDVYIPASLSSDDLRRLEIQPTHMIKIASSDPTAIQVVGTIPHDFW
                     DPENSAFLLACTLNGVGDYRGLMELSIGKGAVRAKRYLMFQLYADMTRQSKWDGRPHIA
                     MKHKIVDALSTRRRLDIGEWFKKPKMNRQIQEAIVEELEVNDGAPEGEGFFTWDFGTAE
                     IPGSHLSVFVDVRQTSKSKGQAWAFVLSC"
     PFAM_domain     complement(28796..29176)
                     /aSDomain="HET"
                     /aSTool="clusterhmmer"
                     /database="35.0"
                     /db_xref="PF06985.14"
                     /description="Heterokaryon incompatibility protein (HET)"
                     /detection="hmmscan"
                     /domain_id="clusterhmmer_JN550_005266_0014"
                     /evalue="2.50E-10"
                     /label="JN550_005266"
                     /locus_tag="JN550_005266"
                     /protein_end="194"
                     /protein_start="67"
                     /score="41.0"
                     /tool="antismash"
                     /translation="YAILSHTWDEVEVLFEDMCDSAAAARKAYSFKKIKTACRLAEQRG
                     LRYAWVDTCCIDKRSSAELSEAINSMFRWYRDAAICFVYLSDLASDGMAGDSIQHSQDN
                     LASGLVESIEQCRWFSRGWTLQE"
     gene            complement(30001..30973)
                     /locus_tag="JN550_005267"
     mRNA            complement(join(30001..30303,30364..30491,30554..30679,
                     30727..30973))
                     /locus_tag="JN550_005267"
                     /product="hypothetical protein"
     CDS             complement(join(30001..30303,30364..30491,30554..30679,
                     30727..30973))
                     /codon_start=1
                     /gene_functions="biosynthetic (rule-based-clusters)
                     fungal-RiPP-like: DUF3328"
                     /gene_kind="biosynthetic"
                     /locus_tag="JN550_005267"
                     /product="hypothetical protein"
                     /protein_id="KAI1870339.1"
                     /sec_met_domain="DUF3328 (E-value: 7.8e-39, bitscore:
                     127.3, seeds: 45, tool: rule-based-clusters)"
                     /transl_table=1
                     /translation="MTSNSGSSSYDETREALLIHEKYRAEECRLAELPSGMQKSRYVRR
                     LSSAFAVVGWFLVITLAFYIITQGKASCGLGVSQPIWSPVEHLIEYKLVGFYSGLDRST
                     DPYKGDPSQEQDDNWNELYQKVFIPTKEELTSHGFPESGITPNPDDEEKEWWSVYVFHQ
                     LHCLNLLRMSLFPDYYNRTNDPLLSVTHLQHCVETLRRSLLCASDTTPFSFRYINSTMQ
                     THEWDRAPHVCKNFEKIHAAMVDLPGLGMPSNPGYRPGYNYNPDS"
     PFAM_domain     complement(join(30085..30303,30364..30491,30554..30679,
                     30727..30856))
                     /aSDomain="UstYa"
                     /aSTool="clusterhmmer"
                     /database="35.0"
                     /db_xref="PF11807.11"
                     /db_xref="GO:0043386"
                     /description="Mycotoxin biosynthesis protein UstYa"
                     /detection="hmmscan"
                     /domain_id="clusterhmmer_JN550_005267_0015"
                     /evalue="7.80E-37"
                     /gene_ontologies="GO:0043386: mycotoxin biosynthetic
                     process"
                     /label="JN550_005267"
                     /locus_tag="JN550_005267"
                     /protein_end="240"
                     /protein_start="39"
                     /score="127.3"
                     /tool="antismash"
                     /translation="SRYVRRLSSAFAVVGWFLVITLAFYIITQGKASCGLGVSQPIWSP
                     VEHLIEYKLVGFYSGLDRSTDPYKGDPSQEQDDNWNELYQKVFIPTKEELTSHGFPESG
                     ITPNPDDEEKEWWSVYVFHQLHCLNLLRMSLFPDYYNRTNDPLLSVTHLQHCVETLRRS
                     LLCASDTTPFSFRYINSTMQTHEWDRAPHVCKNFEKIH"
     gene            31436..32938
                     /locus_tag="JN550_005268"
     mRNA            join(31436..31615,31671..32691,32892..32938)
                     /locus_tag="JN550_005268"
                     /product="hypothetical protein"
     CDS             join(31436..31615,31671..32691,32892..32938)
                     /codon_start=1
                     /gene_functions="biosynthetic-additional
                     (rule-based-clusters) p450"
                     /gene_functions="biosynthetic-additional (smcogs)
                     SMCOG1034:cytochrome P450 (Score: 194.2; E-value: 6.4e-59)"
                     /gene_kind="biosynthetic-additional"
                     /locus_tag="JN550_005268"
                     /product="hypothetical protein"
                     /protein_id="KAI1870340.1"
                     /sec_met_domain="p450 (E-value: 1.5e-45, bitscore: 149.4,
                     seeds: 50, tool: rule-based-clusters)"
                     /transl_table=1
                     /translation="MAAFTDLWRARVQFFNPIVPTLLELHQKYGSVVRIGPNTISLSDP
                     GFVKLVYSARNEFTKADSYGPMRVFIKHESVGSIIDMQDDEQNRVLKKAVGALFNSKNL
                     APFESVVESILEDLAWKVCSASQQPFNLYEVMQLYQLDFLIKIAFSENAGHLRQGQDVM
                     GLAKLGFKRVSHWYSWQPLFCLERFIFQNRHWSGRLAGPSKWAVAGADRLKLRQQHAYR
                     GIERNDDLLQGYIRASEKYPDTLRAGTIVSLVNSTVSAGADTTAGTMSTILYLLMKHSR
                     ARECLLKELQDARSQGRISAPIRYVEVERLPYLDAVVKEALRLNPPLAVPLERVVPAQG
                     CSFNGLKIPGGTIVGCTGTVIHLNQCCFGDDADQFRPERWLNRDNKDRLAMEQAFLAWG
                     AANSSDFQGTRFDGTL"
     PFAM_domain     join(31499..31615,31671..32651)
                     /aSDomain="p450"
                     /aSTool="clusterhmmer"
                     /database="35.0"
                     /db_xref="PF00067.25"
                     /db_xref="GO:0004497"
                     /db_xref="GO:0005506"
                     /db_xref="GO:0016705"
                     /db_xref="GO:0020037"
                     /description="Cytochrome P450"
                     /detection="hmmscan"
                     /domain_id="clusterhmmer_JN550_005268_0016"
                     /evalue="1.60E-43"
                     /gene_ontologies="GO:0004497: monooxygenase activity"
                     /gene_ontologies="GO:0005506: iron ion binding"
                     /gene_ontologies="GO:0016705: oxidoreductase activity,
                     acting on paired donors, with incorporation or reduction of
                     molecular oxygen"
                     /gene_ontologies="GO:0020037: heme binding"
                     /label="JN550_005268"
                     /locus_tag="JN550_005268"
                     /protein_end="387"
                     /protein_start="21"
                     /score="149.3"
                     /tool="antismash"
                     /translation="LLELHQKYGSVVRIGPNTISLSDPGFVKLVYSARNEFTKADSYGP
                     MRVFIKHESVGSIIDMQDDEQNRVLKKAVGALFNSKNLAPFESVVESILEDLAWKVCSA
                     SQQPFNLYEVMQLYQLDFLIKIAFSENAGHLRQGQDVMGLAKLGFKRVSHWYSWQPLFC
                     LERFIFQNRHWSGRLAGPSKWAVAGADRLKLRQQHAYRGIERNDDLLQGYIRASEKYPD
                     TLRAGTIVSLVNSTVSAGADTTAGTMSTILYLLMKHSRARECLLKELQDARSQGRISAP
                     IRYVEVERLPYLDAVVKEALRLNPPLAVPLERVVPAQGCSFNGLKIPGGTIVGCTGTVI
                     HLNQCCFGDDADQFRPERWLNRDNKD"
     gene            complement(33234..34537)
                     /locus_tag="JN550_005269"
     mRNA            complement(join(33234..33348,33390..34537))
                     /locus_tag="JN550_005269"
                     /product="hypothetical protein"
     CDS             complement(join(33234..33348,33390..34537))
                     /codon_start=1
                     /gene_functions="biosynthetic-additional (smcogs)
                     SMCOG1042:O-methyltransferase (Score: 196.8; E-value:
                     9.4e-60)"
                     /gene_kind="biosynthetic-additional"
                     /locus_tag="JN550_005269"
                     /product="hypothetical protein"
                     /protein_id="KAI1870341.1"
                     /transl_table=1
                     /translation="MSGPVNFESNAECSSMLALVSTITECVMTLSSSSSNSQSSSGEFL
                     MRTPLYTPGNSDSRQATLTDARVRLREACDELLYLANGPHEHLMTIAQAHRIEAALQYA
                     THFNLAHHVPLGQDGSSSISFGDLASKSSVQTEQCTRIMRLLISCHIFWEPTAGCVAHT
                     AASRLLCDVQIGSAVSYYTDESFRAASFLSEACEQWPITEERNHTALNLAFRTSLPKFE
                     FFATEPWRARRFMQGMAGMAASERFSLEHLVDGFDWASLPRGATVIDIGGANGHASMAV
                     AEKFPQLQFVVQDLKSAFNERELHDHLKSRVRFMEYDFYSPQPVTASVYILRWILHDYP
                     DKYAVKILRSQLNSMQPYSRLLIMDGIMLSPGKTGKVEQRKARFANEEKGTRHSHDDTF
                     ELLGEEPRALVEFISAGKPTT"
     PFAM_domain     complement(33401..33937)
                     /aSDomain="Methyltransf_2"
                     /aSTool="clusterhmmer"
                     /database="35.0"
                     /db_xref="PF00891.21"
                     /db_xref="GO:0008171"
                     /description="O-methyltransferase domain"
                     /detection="hmmscan"
                     /domain_id="clusterhmmer_JN550_005269_0017"
                     /evalue="1.90E-17"
                     /gene_ontologies="GO:0008171: O-methyltransferase activity"
                     /label="JN550_005269"
                     /locus_tag="JN550_005269"
                     /protein_end="379"
                     /protein_start="200"
                     /score="63.4"
                     /tool="antismash"
                     /translation="ITEERNHTALNLAFRTSLPKFEFFATEPWRARRFMQGMAGMAASE
                     RFSLEHLVDGFDWASLPRGATVIDIGGANGHASMAVAEKFPQLQFVVQDLKSAFNEREL
                     HDHLKSRVRFMEYDFYSPQPVTASVYILRWILHDYPDKYAVKILRSQLNSMQPYSRLLI
                     MDGIMLSPGKTGKVEQ"
     gene            complement(35632..36984)
                     /locus_tag="JN550_005270"
     mRNA            complement(35632..36984)
                     /locus_tag="JN550_005270"
                     /product="hypothetical protein"
     CDS             complement(35632..36984)
                     /codon_start=1
                     /locus_tag="JN550_005270"
                     /product="hypothetical protein"
                     /protein_id="KAI1870342.1"
                     /transl_table=1
                     /translation="MSNATNLSEAAPMVPHDFDEVDISGPKSLGNTTSDDDKSTASSIE
                     GLHMELPVDFDSQPKAHTKLNAGRSRGGIITEGFWYHNRGAALVLLSMVFAASMDVTVK
                     ILTTDEEHGTSLSPVQVLFIRQAITVAGLVAWGLLSGRVRHFPLGASGVRGLLIGRGVA
                     GFIAVFGIYFSLVSLPLAEATVLTFMAPVLACIINAVLMSDETFTFVQQLATFISIGGV
                     VLIAIASEEQHRHLTQHVLFHFDLHAENIDITPHAMPVLKDSIVRPLLKGQAQLLAIFV
                     ALLGVIGQAGGMVMTRQLGHRVHTLVIILYSAVASILFCGLALLVNGDVELFKEIATFQ
                     WALLIVVAFTGFMFQWLLTEGLIYGTMVVPHGFSSLRAPSPVEGYDSPEDNKDKLPLPV
                     RGNRAVGMMYTQLLFAIIYDVAIWHTLISWQSWLGIALVTIGAVTVALAQP"
     PFAM_domain     complement(36307..36735)
                     /aSDomain="EamA"
                     /aSTool="clusterhmmer"
                     /database="35.0"
                     /db_xref="PF00892.23"
                     /db_xref="GO:0016020"
                     /description="EamA-like transporter family"
                     /detection="hmmscan"
                     /domain_id="clusterhmmer_JN550_005270_0018"
                     /evalue="2.70E-09"
                     /gene_ontologies="GO:0016020: membrane"
                     /label="JN550_005270"
                     /locus_tag="JN550_005270"
                     /protein_end="226"
                     /protein_start="83"
                     /score="37.4"
                     /tool="antismash"
                     /translation="RGAALVLLSMVFAASMDVTVKILTTDEEHGTSLSPVQVLFIRQAI
                     TVAGLVAWGLLSGRVRHFPLGASGVRGLLIGRGVAGFIAVFGIYFSLVSLPLAEATVLT
                     FMAPVLACIINAVLMSDETFTFVQQLATFISIGGVVLIA"
     gene            39770..40896
                     /locus_tag="JN550_005271"
     mRNA            join(39770..39979,40033..40896)
                     /locus_tag="JN550_005271"
                     /product="hypothetical protein"
     CDS             join(39770..39979,40033..40896)
                     /codon_start=1
                     /gene_functions="biosynthetic-additional
                     (rule-based-clusters) 2OG-FeII_Oxy"
                     /gene_kind="biosynthetic-additional"
                     /locus_tag="JN550_005271"
                     /product="hypothetical protein"
                     /protein_id="KAI1870343.1"
                     /sec_met_domain="2OG-FeII_Oxy (E-value: 7e-15, bitscore:
                     49.1, seeds: 135, tool: rule-based-clusters)"
                     /transl_table=1
                     /translation="MGALISDGLSTDSITSASDMPVIDYQKLTGRANERKEALRLLDKS
                     FQAYGFIYLLNHSIPQEMVDEAFAWCKRFFSLDHSVKSLVAHPASGAVDDHRGFAKEGL
                     GLVSQLIFDEAKVADLRLTSPERKETLEMGNPYPNKESAPNRWLPEDALPGMRAFCERW
                     WDACTALEKSMLRILGEALELDDSELLYRKQRRDLCHMSWNYYPSMPIGPLKSRQLRRL
                     NAHSDFGCLTLLFQDGVGGLEVHDGHVFRPVVPKRGTVVINVADMLERQTNGRWKSALH
                     QVVAPRESMMQKGFEPVSAVIDRYSLVYFGLPDPEVIIDTLPGREQRGKWDPNMKGDWG
                     TEITAAEWLQKRLALEY"
     PFAM_domain     join(39830..39979,40033..40269)
                     /aSDomain="DIOX_N"
                     /aSTool="clusterhmmer"
                     /database="35.0"
                     /db_xref="PF14226.9"
                     /description="non-haem dioxygenase in morphine synthesis
                     N-terminal"
                     /detection="hmmscan"
                     /domain_id="clusterhmmer_JN550_005271_0019"
                     /evalue="4.80E-18"
                     /label="JN550_005271"
                     /locus_tag="JN550_005271"
                     /protein_end="149"
                     /protein_start="20"
                     /score="66.1"
                     /tool="antismash"
                     /translation="PVIDYQKLTGRANERKEALRLLDKSFQAYGFIYLLNHSIPQEMVD
                     EAFAWCKRFFSLDHSVKSLVAHPASGAVDDHRGFAKEGLGLVSQLIFDEAKVADLRLTS
                     PERKETLEMGNPYPNKESAPNRWLP"
     PFAM_domain     40420..40752
                     /aSDomain="2OG-FeII_Oxy"
                     /aSTool="clusterhmmer"
                     /database="35.0"
                     /db_xref="PF03171.23"
                     /description="2OG-Fe(II) oxygenase superfamily"
                     /detection="hmmscan"
                     /domain_id="clusterhmmer_JN550_005271_0020"
                     /evalue="7.60E-13"
                     /label="JN550_005271"
                     /locus_tag="JN550_005271"
                     /protein_end="310"
                     /protein_start="199"
                     /score="49.0"
                     /tool="antismash"
                     /translation="HMSWNYYPSMPIGPLKSRQLRRLNAHSDFGCLTLLFQDGVGGLEV
                     HDGHVFRPVVPKRGTVVINVADMLERQTNGRWKSALHQVVAPRESMMQKGFEPVSAVID
                     RYSLVYF"
     gene            43740..45803
                     /locus_tag="JN550_005272"
     mRNA            join(43740..43826,43885..44056,44109..44751,45383..45803)
                     /locus_tag="JN550_005272"
                     /product="hypothetical protein"
     CDS             join(43740..43826,43885..44056,44109..44751,45383..45803)
                     /codon_start=1
                     /gene_functions="biosynthetic (rule-based-clusters)
                     fungal-RiPP-like: DUF3328"
                     /gene_kind="biosynthetic"
                     /locus_tag="JN550_005272"
                     /product="hypothetical protein"
                     /protein_id="KAI1870344.1"
                     /sec_met_domain="DUF3328 (E-value: 1e-34, bitscore: 113.9,
                     seeds: 45, tool: rule-based-clusters)"
                     /transl_table=1
                     /translation="MDQKRLLDLSRGRYSQGSDSDEDNSLDAVKQLLDLQIKLKRDRRR
                     FSYSMMVNGFQVLVILFLVTFIVGDGWPFTINFCLKRVNTWSPILDQIKLDMHEAINNG
                     SIWDSGSPFQQGPSEEADKAWHEVTALKVIPLTGDGLRKMGRNPDEAIKIPPEWGMGDD
                     LYPGFMDSQHLLHCLWRVRTYSYFPYYWGHMYPEGTTTLNMSALDQAHLNHCLSVLVEA
                     LTCQPSMQVETFTLISEKRPLTIDWRTNRKCVNHGRMLEWQSEVSTLEFEELKKIPRRP
                     EQVVMKKPEGVSPELSFPDDLYQDALNRNDMEAFCGPDARGFAPNFRKHLLPQTMQWPP
                     QTREEWYSDLKSGFVGQNYVEWYSAIEAYWEDVEQRSAIVWCTERGLFVESQKYEMTYV
                     MRYQFDDQDRLLNLWELTDSCLQKDLVARWERRMADKSPDH"
     PFAM_domain     join(43921..44056,44109..44644)
                     /aSDomain="UstYa"
                     /aSTool="clusterhmmer"
                     /database="35.0"
                     /db_xref="PF11807.11"
                     /db_xref="GO:0043386"
                     /description="Mycotoxin biosynthesis protein UstYa"
                     /detection="hmmscan"
                     /domain_id="clusterhmmer_JN550_005272_0021"
                     /evalue="1.00E-32"
                     /gene_ontologies="GO:0043386: mycotoxin biosynthetic
                     process"
                     /label="JN550_005272"
                     /locus_tag="JN550_005272"
                     /protein_end="265"
                     /protein_start="41"
                     /score="113.9"
                     /tool="antismash"
                     /translation="DRRRFSYSMMVNGFQVLVILFLVTFIVGDGWPFTINFCLKRVNTW
                     SPILDQIKLDMHEAINNGSIWDSGSPFQQGPSEEADKAWHEVTALKVIPLTGDGLRKMG
                     RNPDEAIKIPPEWGMGDDLYPGFMDSQHLLHCLWRVRTYSYFPYYWGHMYPEGTTTLNM
                     SALDQAHLNHCLSVLVEALTCQPSMQVETFTLISEKRPLTIDWRTNRKCVNHGRMLEWQ
                     SE"
     gene            complement(45845..47416)
                     /locus_tag="JN550_005273"
     mRNA            complement(45845..47416)
                     /locus_tag="JN550_005273"
                     /product="hypothetical protein"
     CDS             complement(45845..47416)
                     /codon_start=1
                     /locus_tag="JN550_005273"
                     /product="hypothetical protein"
                     /protein_id="KAI1870345.1"
                     /transl_table=1
                     /translation="MQEQFVADIQTDSRQHATVRFTSLTAPEISSAYSSHNILGLLSVA
                     GDPFGTSPLAHQVAPTRNAAHTSALSKSRKIAIKVERLLNGVCHLDSQSPEWGLPYLRI
                     CNDAVVMSIPCDDSARSRDGTVAFHKLKTRFPNTSRTDNGPGDAHSYYLSTQNLHFSCP
                     NVTADAALFDCNTQPMFEDITVLSGMCLFSDKVMQSSIISNRPNGMKLLNIKPTLYEME
                     YIARISPVTADIAALLASRYHHTPDHPIRVSLDVPTWQYYASIHPYILRGDCTFEDAYQ
                     WLEAVERRSYQASKVFEKAVRYELNLRGYPLEILISPGTKLVSETIKSALRSSRVPCLA
                     EALASLVEDDTGLWARFWALLPEKERPRDFKDLGYLFYVLQAVRPALGIPINGKGNGRH
                     KEPNEHFKRLIISVDDRSERKIYSKAQSVLKAMRRLVPEYPHATLIEAYVARRIFIDGN
                     KEGSTPYWSDPGPDGILLHEGQDQPYDTGVVMPADIVGRLYGEERSDRIYHWFTEVDSL
                     RVLDSA"
     gene            49764..50819
                     /locus_tag="JN550_005274"
     mRNA            49764..50819
                     /locus_tag="JN550_005274"
                     /product="hypothetical protein"
     CDS             49764..50819
                     /codon_start=1
                     /locus_tag="JN550_005274"
                     /product="hypothetical protein"
                     /protein_id="KAI1870346.1"
                     /transl_table=1
                     /translation="MAREMPLGIALLLLTVLLFKLWAEDLADLFTQSEVKSGLFKMLDP
                     VSTIFQLERNGNIFENLMVSHSGAIYGTRFDAPEIWSVDPEKQTGYRLTIIPGVRAVMG
                     IAELRPNLLVVAAGNFTPGSYQIWKIRLLPNTPAIKQVASIPEANWLNGLVAWDSDNVL
                     VADSIVGAVFKINISIGNYSVAGSDVDTMTDGTSDGSVPPGLGINGIRVHDKYMYFTNA
                     AQSIFCRVKINDDAYLFGHVEIIASGFSQDDFAIDDDGSAYIAAGDQNSVVRVTPTGNV
                     STLAGSLGAMDLAGSTSCAFRRDATDRRRHEDRAGKVLYVSTSGGVWEPVNGTAIEPGK
                     IAMVHFVRELK"
     gene            55618..56499
                     /locus_tag="JN550_005275"
     mRNA            55618..56499
                     /locus_tag="JN550_005275"
                     /product="hypothetical protein"
     CDS             55618..56499
                     /codon_start=1
                     /locus_tag="JN550_005275"
                     /product="hypothetical protein"
                     /protein_id="KAI1870347.1"
                     /transl_table=1
                     /translation="MKFQRFPILTVALATGSMALSSKISETYIGPENGHLVIVGGNLQS
                     DTIWQKIIALAGGPEAPLVVIPTAGGEPTYNDSLSSVASFRRNGAKNVTVVHTYDPAIA
                     DTEEFVAPIREAKGVFFDGGRQWRLVDAYAGTKTEHAFQAVLDRGGVVSGSSAGASIQG
                     SFLARGDTANNQVMVGDHTVGFGYLKNAAIDQHVLVRNRHFDMFDILQAYPGLLGVAVD
                     ENTALVVHKNEAEVYAGTYVLIYDGGFWSREEQSELKNLPPPESRFYFLRPGDKYDLGL
                     RKVIQVEEAKEL"
     PFAM_domain     55750..56325
                     /aSDomain="Peptidase_S51"
                     /aSTool="clusterhmmer"
                     /database="35.0"
                     /db_xref="PF03575.20"
                     /db_xref="GO:0006508"
                     /db_xref="GO:0008236"
                     /description="Peptidase family S51"
                     /detection="hmmscan"
                     /domain_id="clusterhmmer_JN550_005275_0022"
                     /evalue="1.30E-15"
                     /gene_ontologies="GO:0006508: proteolysis"
                     /gene_ontologies="GO:0008236: serine-type peptidase
                     activity"
                     /label="JN550_005275"
                     /locus_tag="JN550_005275"
                     /protein_end="236"
                     /protein_start="44"
                     /score="57.8"
                     /tool="antismash"
                     /translation="SDTIWQKIIALAGGPEAPLVVIPTAGGEPTYNDSLSSVASFRRNG
                     AKNVTVVHTYDPAIADTEEFVAPIREAKGVFFDGGRQWRLVDAYAGTKTEHAFQAVLDR
                     GGVVSGSSAGASIQGSFLARGDTANNQVMVGDHTVGFGYLKNAAIDQHVLVRNRHFDMF
                     DILQAYPGLLGVAVDENTALVVHKNEAEV"
     gene            complement(57184..59175)
                     /locus_tag="JN550_005276"
     mRNA            complement(join(57184..57642,58194..58639,58704..58821,
                     58882..59175))
                     /locus_tag="JN550_005276"
                     /product="hypothetical protein"
     CDS             complement(join(57184..57642,58194..58639,58704..58821,
                     58882..59175))
                     /codon_start=1
                     /locus_tag="JN550_005276"
                     /product="hypothetical protein"
                     /protein_id="KAI1870348.1"
                     /transl_table=1
                     /translation="MAQNSPLLRVSQSSSPSVLVGSTSDSSSADHSASTLLQPAPSHHY
                     AVEGFFEPDRTFPEELDRIPSGSSVLDAESVVGDFGRTYHQFKQGRYLLPNDGAEQDRL
                     DFQHAGMTVLLGGEHYLAPVSNPKHAIDIGTVTGIWAIDFAEKHPECQVVGSDLSAIQP
                     PNAPSNCAFVKDDAEEEWLFPWKFDFVHLRFVFTCFNDHRRMMREAFKSMNSGAWIEYQ
                     DFPVTQIGSMDGQMEGSALQRWAFSVMTGMKTVMGRDIDVVSNYAMWLQEIGFVDVQEK
                     KLIWPLFATQEMACSGSPAVESQCPLPFEFRQLLQERSRFKERSYMTSRNEHIPLLRDS
                     AVDPYAILLGDSMIERMQTTGQSASLDIWPSETLLSDISLQSLQQSSTTELRQYNGAPT
                     TPQGIQRWSGGRQVRKHIVPPPGRSRTATSRAGGSACAI"
     PFAM_domain     complement(join(58215..58639,58704..58740))
                     /aSDomain="Methyltransf_23"
                     /aSTool="clusterhmmer"
                     /database="35.0"
                     /db_xref="PF13489.9"
                     /description="Methyltransferase domain"
                     /detection="hmmscan"
                     /domain_id="clusterhmmer_JN550_005276_0023"
                     /evalue="2.90E-12"
                     /label="JN550_005276"
                     /locus_tag="JN550_005276"
                     /protein_end="279"
                     /protein_start="125"
                     /score="46.8"
                     /tool="antismash"
                     /translation="NPKHAIDIGTVTGIWAIDFAEKHPECQVVGSDLSAIQPPNAPSNC
                     AFVKDDAEEEWLFPWKFDFVHLRFVFTCFNDHRRMMREAFKSMNSGAWIEYQDFPVTQI
                     GSMDGQMEGSALQRWAFSVMTGMKTVMGRDIDVVSNYAMWLQEIGFVDVQ"
     gene            complement(59661..60683)
                     /locus_tag="JN550_005277"
     mRNA            complement(join(59661..60285,60341..60488,60557..60683))
                     /locus_tag="JN550_005277"
                     /product="hypothetical protein"
     CDS             complement(join(59661..60285,60341..60488,60557..60683))
                     /codon_start=1
                     /locus_tag="JN550_005277"
                     /product="hypothetical protein"
                     /protein_id="KAI1870349.1"
                     /transl_table=1
                     /translation="MCSHAAALPSDPLITPPPTLELHWRQEGVGPNFIGYTSWSGNYYP
                     QSCVSGSTLSRSSSWAACRPTTASTFIIATDCESSSILLAPNTQFPCGSNLCYTIYVYS
                     DLNTGSAPATVYACDTVSRKVTLYEETTGGAESSSSTQATASSTASSTTSNPIPSATAR
                     STSISSTTTSSSSVIPTDSVTDPSPTSSRNLAWIAGPVVGGIAGAIIIGLGIWIVILLR
                     RRQQSTQDHTYAQDFSGAPPMTQYMTYQSPGPSPIWTGPQHVSQQMVPTQDASRELYAN
                     YLPNELHGEHKTGVRVDR"
     gene            67139..67499
                     /locus_tag="JN550_005278"
     mRNA            join(67139..67182,67277..67499)
                     /locus_tag="JN550_005278"
                     /product="hypothetical protein"
     CDS             join(67139..67182,67277..67499)
                     /codon_start=1
                     /locus_tag="JN550_005278"
                     /product="hypothetical protein"
                     /protein_id="KAI1870350.1"
                     /transl_table=1
                     /translation="MSPAQSTVAVQGSTCSLELAGRAEDPSLSHLRTGLLFLDRETSAV
                     ELGIGGNAASGQDREQRRESVLRQVDRQFGGQEAGHSTNAGPP"
     gene            complement(68722..71250)
                     /locus_tag="JN550_005279"
     mRNA            complement(68722..71250)
                     /locus_tag="JN550_005279"
                     /product="hypothetical protein"
     CDS             complement(68722..71250)
                     /codon_start=1
                     /locus_tag="JN550_005279"
                     /product="hypothetical protein"
                     /protein_id="KAI1870351.1"
                     /transl_table=1
                     /translation="MLTLLVFAFLGLAFAENGIDGWLRYASLPRDVAAGARIPGAIIAL
                     NDSVVSPIFTAGRELQKGIAGITGVQLKVSSTTTGNTSSITVGTLDSVASAAGQVANLP
                     ELTGDGFYLDTTGSGVRIIGHTERGALYGAFEYLSMLAQGNFSEVSYASNPSAPIRWAN
                     QWDNLDGSIERGYAGPSIFFKNGAVVSDLTRVSQYARLLASVGINGLVVNNVNAALAAN
                     IPLLNSANIAGLGRIADAMRPWGVRLALSLNFDAPRNNGGLATSDPFDSAVIKFWDDKT
                     AELYRSIPDLAGFLVKANSEDQPGPLTYNRTLADGANLFAKALKAHGDGLVMFRAFVYD
                     HHLTEDNWKNDRANAAVDFFKHLDGQFDDNVVIQIKYGPIDFQVREPPSPLFANLLQSN
                     VAIELQVTQEYLGQQNHLVYLPPLWKTILDYDLKVEGQSSVIGRDILTGHRFNRSTNGY
                     ASVINVGTNTTWLGHHLAMSNFYAYGRLAWDPLRDETQIVEEWAHLTFGSDRKVIDTIT
                     DMSLESWPAYENYTGNLGIQTLTDITGPHYGPNPASQDGNGWGQWTRADATTIGMDRTV
                     WNGTGFSGQYPPEIAAKYEKIETTPDDLLLWFHHVPYTQRLKSGKTVIQHFYDAHYAGA
                     ETVQSFPERWASLKGLIDDERFNEVAFRLEYQTGHAIVWRDAINEFYRNMSSIPDDQGR
                     VGNHTWRIEAEKMTLSGYQAVSVTPFETASGRKAITTSSNQTTGTATATLDFPSGVYNI
                     GVNYYDVMGGRAKYEILLNGQTLGKWEGNLEDKLGNTFSSQLNGHSAARVYFKGVNVEK
                     GAVLTIRGTPDGGEPAPLDYVSILPIGRVD"
     PFAM_domain     complement(69169..69837)
                     /aSDomain="Glyco_hydro_67C"
                     /aSTool="clusterhmmer"
                     /database="35.0"
                     /db_xref="PF07477.15"
                     /db_xref="GO:0005576"
                     /db_xref="GO:0045493"
                     /db_xref="GO:0046559"
                     /description="Glycosyl hydrolase family 67 C-terminus"
                     /detection="hmmscan"
                     /domain_id="clusterhmmer_JN550_005279_0026"
                     /evalue="3.90E-94"
                     /gene_ontologies="GO:0005576: extracellular region"
                     /gene_ontologies="GO:0045493: xylan catabolic process"
                     /gene_ontologies="GO:0046559: alpha-glucuronidase activity"
                     /label="JN550_005279"
                     /locus_tag="JN550_005279"
                     /protein_end="694"
                     /protein_start="471"
                     /score="314.5"
                     /tool="antismash"
                     /translation="GHHLAMSNFYAYGRLAWDPLRDETQIVEEWAHLTFGSDRKVIDTI
                     TDMSLESWPAYENYTGNLGIQTLTDITGPHYGPNPASQDGNGWGQWTRADATTIGMDRT
                     VWNGTGFSGQYPPEIAAKYEKIETTPDDLLLWFHHVPYTQRLKSGKTVIQHFYDAHYAG
                     AETVQSFPERWASLKGLIDDERFNEVAFRLEYQTGHAIVWRDAINEFYRNMSSIPDDQG
                     R"
     PFAM_domain     complement(69841..70818)
                     /aSDomain="Glyco_hydro_67M"
                     /aSTool="clusterhmmer"
                     /database="35.0"
                     /db_xref="PF07488.15"
                     /db_xref="GO:0005576"
                     /db_xref="GO:0045493"
                     /db_xref="GO:0046559"
                     /description="Glycosyl hydrolase family 67 middle domain"
                     /detection="hmmscan"
                     /domain_id="clusterhmmer_JN550_005279_0025"
                     /evalue="2.50E-139"
                     /gene_ontologies="GO:0005576: extracellular region"
                     /gene_ontologies="GO:0045493: xylan catabolic process"
                     /gene_ontologies="GO:0046559: alpha-glucuronidase activity"
                     /label="JN550_005279"
                     /locus_tag="JN550_005279"
                     /protein_end="470"
                     /protein_start="144"
                     /score="464.0"
                     /tool="antismash"
                     /translation="NFSEVSYASNPSAPIRWANQWDNLDGSIERGYAGPSIFFKNGAVV
                     SDLTRVSQYARLLASVGINGLVVNNVNAALAANIPLLNSANIAGLGRIADAMRPWGVRL
                     ALSLNFDAPRNNGGLATSDPFDSAVIKFWDDKTAELYRSIPDLAGFLVKANSEDQPGPL
                     TYNRTLADGANLFAKALKAHGDGLVMFRAFVYDHHLTEDNWKNDRANAAVDFFKHLDGQ
                     FDDNVVIQIKYGPIDFQVREPPSPLFANLLQSNVAIELQVTQEYLGQQNHLVYLPPLWK
                     TILDYDLKVEGQSSVIGRDILTGHRFNRSTNGYASVINVGTNTTW"
     PFAM_domain     complement(70840..71190)
                     /aSDomain="Glyco_hydro_67N"
                     /aSTool="clusterhmmer"
                     /database="35.0"
                     /db_xref="PF03648.17"
                     /db_xref="GO:0045493"
                     /db_xref="GO:0046559"
                     /description="Glycosyl hydrolase family 67 N-terminus"
                     /detection="hmmscan"
                     /domain_id="clusterhmmer_JN550_005279_0024"
                     /evalue="3.40E-26"
                     /gene_ontologies="GO:0045493: xylan catabolic process"
                     /gene_ontologies="GO:0046559: alpha-glucuronidase activity"
                     /label="JN550_005279"
                     /locus_tag="JN550_005279"
                     /protein_end="137"
                     /protein_start="20"
                     /score="92.0"
                     /tool="antismash"
                     /translation="GWLRYASLPRDVAAGARIPGAIIALNDSVVSPIFTAGRELQKGIA
                     GITGVQLKVSSTTTGNTSSITVGTLDSVASAAGQVANLPELTGDGFYLDTTGSGVRIIG
                     HTERGALYGAFEY"
     gene            complement(71984..74381)
                     /locus_tag="JN550_005280"
     mRNA            complement(join(71984..72718,72785..73065,73120..73410,
                     73482..74033,74099..74178,74233..74381))
                     /locus_tag="JN550_005280"
                     /product="hypothetical protein"
     CDS             complement(join(71984..72718,72785..73065,73120..73410,
                     73482..74033,74099..74178,74233..74381))
                     /codon_start=1
                     /gene_functions="biosynthetic-additional (smcogs)
                     SMCOG1050:monooxygenase FAD-binding (Score: 201.8; E-value:
                     3.6e-61)"
                     /gene_kind="biosynthetic-additional"
                     /locus_tag="JN550_005280"
                     /product="hypothetical protein"
                     /protein_id="KAI1870352.1"
                     /transl_table=1
                     /translation="MAQSDSQVDVLIVGAGPAGLMLALWLSRLGINTRIVDKRTDKVFS
                     GQADGFQVRTLEILDSFGIGERVWKEANHMIEVSFWNPDENGVIRRNNTAPDNISGLSR
                     FTESVLHQGRMESFFLDAIAASHPHPSGSSAVKVERMVLPTSLSIDEAAADDDDAYPVT
                     VTLRHLTEEEATPTQRLSNLSDGLFRSNLAGDDVGDMLERSKAREGVHEETVKAKFVVG
                     CDGAHSWTRKALGPDFEMQGEMTDYIWGVLDIVPITDFPDVRNRSMIHSASNGSLMIIP
                     RENKLVRLYIQLTEVSVDGGRIDRSKITPEIIFNAARKIISPYKLDYHYCDWWTAYQIG
                     QRVGNHFSKVDRVFLAGDAVHTHSPKAGQGMNVSMQDAYNLGWKLGLVCKKVMQRSILS
                     TYELERKQIADELIAFDHKFSRLFSGRPAKDILDETGVSMEEFSKAFEMSHMFTSGIGV
                     DYSPSALVSKPREAHQLLNEDKAADLKSDQDKPSNGVDSILDLAKNCKPGMRFPSFQVV
                     AQAGARPWQLHHKMPSDGRFRIVVFAGDILSAPRRDLVNALGAWLAEHVLARAPKMDLS
                     PGADPHAGTMRFKTDAAPSAVDVLLLHNSKRLEVEILRDLHETYHPFDSKLGWDYDKVF
                     VDEESYHNGHGEAFKGYGVDPGKGAVVVVRPDGYVGLVSSLKEDGWKAVETWFERVLKM
                     S"
     PFAM_domain     complement(72095..72718)
                     /aSDomain="Phe_hydrox_dim"
                     /aSTool="clusterhmmer"
                     /database="35.0"
                     /db_xref="PF07976.15"
                     /description="Phenol hydroxylase, C-terminal dimerisation
                     domain"
                     /detection="hmmscan"
                     /domain_id="clusterhmmer_JN550_005280_0028"
                     /evalue="6.70E-47"
                     /label="JN550_005280"
                     /locus_tag="JN550_005280"
                     /protein_end="659"
                     /protein_start="451"
                     /score="159.8"
                     /tool="antismash"
                     /translation="FTSGIGVDYSPSALVSKPREAHQLLNEDKAADLKSDQDKPSNGVD
                     SILDLAKNCKPGMRFPSFQVVAQAGARPWQLHHKMPSDGRFRIVVFAGDILSAPRRDLV
                     NALGAWLAEHVLARAPKMDLSPGADPHAGTMRFKTDAAPSAVDVLLLHNSKRLEVEILR
                     DLHETYHPFDSKLGWDYDKVFVDEESYHNGHGEAFKGYGVDPGKG"
     PFAM_domain     complement(join(72893..73065,73120..73410,73482..74033,
                     74099..74178,74233..74360))
                     /aSDomain="FAD_binding_3"
                     /aSTool="clusterhmmer"
                     /database="35.0"
                     /db_xref="PF01494.22"
                     /db_xref="GO:0071949"
                     /description="FAD binding domain"
                     /detection="hmmscan"
                     /domain_id="clusterhmmer_JN550_005280_0027"
                     /evalue="1.40E-86"
                     /gene_ontologies="GO:0071949: FAD binding"
                     /label="JN550_005280"
                     /locus_tag="JN550_005280"
                     /protein_end="415"
                     /protein_start="7"
                     /score="291.0"
                     /tool="antismash"
                     /translation="VDVLIVGAGPAGLMLALWLSRLGINTRIVDKRTDKVFSGQADGFQ
                     VRTLEILDSFGIGERVWKEANHMIEVSFWNPDENGVIRRNNTAPDNISGLSRFTESVLH
                     QGRMESFFLDAIAASHPHPSGSSAVKVERMVLPTSLSIDEAAADDDDAYPVTVTLRHLT
                     EEEATPTQRLSNLSDGLFRSNLAGDDVGDMLERSKAREGVHEETVKAKFVVGCDGAHSW
                     TRKALGPDFEMQGEMTDYIWGVLDIVPITDFPDVRNRSMIHSASNGSLMIIPRENKLVR
                     LYIQLTEVSVDGGRIDRSKITPEIIFNAARKIISPYKLDYHYCDWWTAYQIGQRVGNHF
                     SKVDRVFLAGDAVHTHSPKAGQGMNVSMQDAYNLGWKLGLVCKKVMQRSILSTYELERK
                     QIADELIAF"
ORIGIN
        1 ttctcagatc agaatacgga cagggacaac acccccaacc gacggttctt gggacgccac
       61 tacgccttca atcccgcctg tacgaacagc gagatgcaga ttcccacacc ggcagtccag
      121 acaagcgacc tcaggtagct cgtcttaagc ttgctggtgt tgatgtagag cacggtaaac
      181 aggacgcgga gcgccaggta cgcggcggcg tgcgtatcca gggtgccgcg gtccaggccg
      241 gcgacgtggc cgctgaggac ggccgcggcg aagagcggca ggttctcgaa gccgttgcgg
      301 tgtgcggcct cggcgcgctc aaactgggcc aggacgtccg ccggcaccga gcgctgcatc
      361 tccgtcttcc acgcggaccc ggtggggttg gcgttgttcc agcgcccgtt ggtcgcgccc
      421 ttgataagcc gcatggcgta ggcgtggggg acgacgctga tgaaccagtg cgccgggatg
      481 gcgagcagag agtaattggc agacatcttg agcggctgag ctatgtgcag agtggcggtt
      541 agttgggttg gatatggaga tggaaatgga aggaatgtgg acagttgatg ctcgccacct
      601 tggagtgtga atttttggtg tctacctcct tactcaccta cctcggcatc tagctcctgc
      661 agacttttag cttcctgagc acatccacta aggcgttccc tcggtgacag ctgactccat
      721 cgcccaccga acatctgcca tatacttaag tagatagtca atctttcgtg aaccccctct
      781 tacacaggcc tcaggctagg tatcactatc aatcgatgag ggtctgtttt ggttttggcg
      841 cccctgcacc aagtctattt gtacacctcc acaggcaaca tttctggaga tactagtaag
      901 ctcaaccttc tgtaaagtca ctgcagtcat tggcaagtga ttttcaatgt ctggagaagg
      961 gctgcgttgg ctagcattga ccagcaacag ccctctcaga tatactatat catctccgaa
     1021 gtagtgctca aaatgttggg gtccttggca ggaatccagg tgtgaatcgc ccaaacgctg
     1081 ccgaatagct tttccgagcg tctggcgcga gcatgcttca gtgcagactg agttaggccg
     1141 cacctcaagg cttccatcca gagctcaacc acatccatgg atggattgga tgtcagcgac
     1201 aatggttcgg gccgtggccg ttaccccaga tttcaggatc aaccttgtcc ccagattgac
     1261 cggaggttta gttgttccgc accgataact gcgccgtagg tccacaggta gcatccagtc
     1321 tgacgcctgt catagctaga cgtagcctgt ttttggtgat agagcaatgt ttggattgtg
     1381 agatcattta ttcaagctat ctatattgga taggtagcat gcgtagctca actcgcaccg
     1441 tgatccgctg aagagcatta tcgcagcttg attcatgttg gacacaccta gcacctggta
     1501 tagttcccac gcagcatgcg caagccagca gcatgccaag aagtattgct ccagccgtgc
     1561 caagccatgc tggctccggt ggactgggcg ccaatgggga ctcctcccca agtccaatgc
     1621 catatagctg tcaaccctgt gcaaagcgca aggtgaaatg cgacaagacg acgccaactt
     1681 gtcatagctg ccgcagaggc aagctggaat gcatctacca agcgcctcaa ccacgcctgc
     1741 ggaagaggaa gctaagcaat aacatccacg agagactggc tcaatatgag cagatcctgc
     1801 gacaacacgg cttgctgcca cggaattccg atacatctag tcttgcccag aatgaagtgc
     1861 gggagacgat atcgattcag tggaatggtc atgaagaaac gtcgagagca ggcaagctgt
     1921 tggccgggaa gggcaagtcg agatatataa gtagtgatct ctggcgtagc cttggagatg
     1981 acgcgatgca gcggatgttt gacgacgagg aagaagatca agaagagccg gaaaaggatg
     2041 atgtggcatt tgcggccgtc gccggcggcc tctattcgga tcccttgacc ggagcattca
     2101 tgggtgctga acagaatcta ctcgggtttc atcccagcag ggatgaagcg atgtttctat
     2161 ggcaaaccca tgccgagaat gtagagccgc tctgtaaagt tctacacatc ccatcagtca
     2221 ccgaaatggt tagcggagct tctcgacagc ccgaaacggt gtcaagagca gacgagtgcc
     2281 tgctgtttgc catatatcac tttgctgtct actcgacgac ggaagatgat tgctcaaaag
     2341 cgctggggca atcccgggct actttgctga ggcgcttccg gttcgccact cgccaagctc
     2401 ttgtcaatgt gtcttttctc aagacgacca acatgacggt cctgcaagcc ctggtcctct
     2461 ttctcttgtc ttcccgccat tcgtgcgatg cacacacgta ctggatcttg accggagtgg
     2521 cagttcgcat tgggcaacgc ctaggtcttc accgcgatgg agaactgctg ggcttgcctc
     2581 cttttgaggt gcaaatgaga cgcagactgt tttaccaaat tctgccgatc gacggctttg
     2641 ccggccagat gtcaggcaca ggcatttctg ctgtgcccga cgactgggat actaaaaaac
     2701 cactgaacgt caatgaccac cagatctggc ctggaatgac cgaacaaccg gaatcacaga
     2761 aaggggccac tgacatgata ttctgcttgg cgcgctccac tgtcggaaac tcctttggca
     2821 aggccaaaag gtcgatgaaa cggcctggta ccgatccgtc gacggggttc aaggaagctg
     2881 agcttgtgat cgacgccgcc gaggccgacg tcgaggaaat gtttatccgc tattgtgata
     2941 tcatcaaccc gttgcatttt ctgacggtcg gctccgctcg ggcgggaatt attgccatgc
     3001 gcattcagat ccggcttcct aagatcaagg atcgcactgc tacagatgca gaaaggagag
     3061 aagtgttcca tctggcactg aagatcatgg atacagacac cgcagcctat gcccatgaaa
     3121 gcctgaggag atacatgtgg cacattaagc cgtttttctt atggggctcg tgggactcct
     3181 tgattctgat cttgaccagt ctatgccgac ctggtctact gtcgactgcg gaaacagatg
     3241 ccgcttggaa acgaatggag gaggtctaca acaaccacga cctactgaac ttaaagcgag
     3301 cacttcacat agcatttgga cgcctagccc tgagggcatg ggccgccaat ccgccgacta
     3361 ggagtctgcc agagcccaac ttcatcataa gcttgtgttc cttgctgaag gtgaatctgg
     3421 ccggccgcag tggagtggat aacacaaatt tagtcgatgt cagcgccaag atggatacca
     3481 tgataccagt ctgtccagtt acttctggcg aaacagatcc gttgtttgtc agcctttcca
     3541 atgacttcgg ggatggattc gagcacgact tcaatctaga ttctacagac tggatgtttt
     3601 gggatcagtt gatccgagaa gatcaggcac agggtgatca gcatcagcct gggatttcat
     3661 agtgaatccc agctctcaag gcgaacggtt tgccttgtcc tcagtggccg cgaagattgc
     3721 atcgccctgg ccggcgttgt ggcgaaatgt agaggcactc tacttcgaat cgacttaacg
     3781 tatcggccaa tcttctctcc actatactac aactgggaac taacattgaa aacacgtgga
     3841 tgtgcatcca attgagtatc ctactgtgtt gacagctgcg atggagtcgg ctgtgattgg
     3901 tcagggcctc gggtctcctc tgcggccgaa gttctagtgt catccggccg tactagagct
     3961 ctgattggtt acagtctcgg tcctaatctt gcaactcccg ggcccgagta tacttccttc
     4021 ggagcatcac cggacgatgt catattccta caaacagcga gctcctttct gactgccgcc
     4081 tgatggcttg gaatcacacc tatataatgg tctctcgcct gccccacaga cacaagacat
     4141 cttcttccct acagagaagt agtgaacgaa aagcttattc ctagtaacaa ggaactcagt
     4201 tgcaatgcct agactcagag tgctcattgc aggcgcatcc atcgcaggcc ccaccgcggc
     4261 ctactggttc gccaaagccg gagcagatgt cactatcatt gagcgctttc cggcgatgcg
     4321 tacgggtgga cagaacgtag acatccgcag tgttggtgtc acggtgatgc gaaagatgcc
     4381 gggcatggag gcagctgtcc tcgccaagcc ggcggggatc gatgggatca gctttgtccg
     4441 cgcggatgga agatcttacg gaaccatcaa acctaccgga aacccggatc agcagtcgct
     4501 catctcggag tacgaaatct accgcggcga cctggcacag attctcttcg acatgacaaa
     4561 ggataatcaa aacatcaagt atgtttttgg cgagcaggtg gtgtcgatgc gacagcatgg
     4621 acaagaggac gggcccataa cggttgagtt tgcgaacggc ctgccaacct cggagtacga
     4681 tcttgtcgtt gcttgcgacg gtgcaacatc aagaacccga gcgctagggc ttggctgcgg
     4741 tgtacgagat cacatcaaac cgttgaacgg ctgggtggcg ttctgttccg tctcgaagga
     4801 ccttgcgaag gggaacagga taggacaagg ttacaacgcg actggcggcc gcatgatcgc
     4861 tatcgggcct gggtcatcag gagagagtcg ggtcacgatg atgaaattct atcccaggac
     4921 ggaccaggat gcttcactac ctttccgcca ggcgtctaag cgaggagaca ctgctctccg
     4981 gcaatttgtg gcgcaggagt atgaaggagt cgggtggaaa gctgccgagg cgatccaggc
     5041 catgatggag acagatgact tctatgccac cgagctcgtg caggtcaaga tcccaagttt
     5101 gtatcaagga cggtttgtgt tggttggcga cgccggctac gccccaggtt ccactggaac
     5161 tggcacgagt ctcgcgatgg ccggtgccta tgtgttggca ggtgaaatca gcaagcacaa
     5221 gggagacatc gcagcaggac taaagtgtta cgaggagaca atgcggccga tacttgaaga
     5281 tctgcaacag gaactgggat tcgctaagtc tatccttgct ccgcagacag cttggggaat
     5341 ctggctgcga aaccatattt tcgcatttgt cgtctggagc aggattctgg atttcgttct
     5401 gaagttcttt gctgccgcgt tcgccagcaa tgacaagcat aagctgcagg attatgagtg
     5461 ggtggattag ctaccagtaa ggacagccgc agtggcgtag ggacgctgta cacttgtata
     5521 ctcgttgcga tgtggacaag aggaacatgt agagagagag aactcgccta tcaagcccac
     5581 aatacttatc ccactcagca gtagccatac tgattgcgaa tgacgagact gtgtcgtggc
     5641 gcttcaacct gcgaaccatc accaagactg cgctgcctcc tagcgtcttg ttttgtcttg
     5701 tcttgcctgg ctcggctcgc acgaggtccc acgcagccac ttgccgagag cccaaagccg
     5761 atgacagtag ctcgtgacgc gatgtacctc gtacgatgcg cagtgacgcc tacgtaggca
     5821 cagcgaatga ggggtgggac aattccatca cggcaaggct gtggagggaa gtacgcttgt
     5881 ggtaagtcga ttgcaaccca cccatacaga ctattattga attttcttgg ggccaccttc
     5941 agccgctctg gagggtgttg ggtgttcccg tttgagcacc aatcacgata aagcggatcc
     6001 tgcggcgcgg ccttcagctc gcatcagccg ggcctattga acgctgatct ggccctggcg
     6061 gcctcggcaa gggcgctgtg ctaaggctct gaacccgctg ggcgttctgg ctagcggcaa
     6121 ccaccagggg accaggaccc tgtcaaccag tcattcattg cccataacaa aagggaggta
     6181 tccaatgccc tgaggacccc caaccccaac cccaactccc tccccggtgg atcgtcatgg
     6241 gggaatggaa gatggcatca gcagcctgcc tcaccagctc ccccttgcct gcctccactg
     6301 cagcctacag tcattcagtg ctatgtaaga gctaggtggt taaccctggc ttattgcgcc
     6361 tcttgcgtgg agctcaccga agatggtgtc tccgacccag cggaaccccc tagtaaagac
     6421 acatgcgaag agcgaagggg taagacatgc aggggaataa tgccaggtag tgcctggatg
     6481 gcgtctctat gagcaggcta tgtctctaca ctataagata gtgactgctg ctccaaagat
     6541 caccatttgg ttccggcgca tttcttcgcg tatcattgat cgttcggtgc accgcctgat
     6601 ttacccgtcc ttgcccaaca catagctacc gaacagtgtc ggcggtagtt ggtacgatcg
     6661 tgatcctata ctagtcaaca tggcccccac acagccggca tcaggcttag gctggggctc
     6721 ggtggtgaac ctcctcacaa aagccaaaga ggacctggat agtcagagta agagaattgg
     6781 gccaaacctg aattttcttc gtaatttggg ccagaccttc ttggatgatg ggctggtgga
     6841 cgacagaaca tacctggtaa gatttgaatg gctgcccctt tctcgttgtg gtgctgatgc
     6901 ttgacggtga agtacgagga tatcattcgc ctagcagcct cccttcccaa cgggtcaggc
     6961 ctgcgagatg agctttctgg tcagttcatc aagacgctat ggggtaatct cgagcatccg
     7021 ccaatctctt acctgggcga ccaattcaaa tatagaactg cagatgggtc ttataacgta
     7081 agtagcctgc attcatcccg ccaatgcagt gcctaacgtc gtgctataga atatcatgta
     7141 tccgcagctt ggcgctgcgg gcagccacta cgcaagaagc gtcaattcgc aacatgccca
     7201 tactcgcgcg ctcccagacc ccgggttggt gtttgacacg gttcttgccc gtgaaggagc
     7261 tgctcgccca cacccgaaca aggtttcgtc gactctcttc tactttgcta ctattatcat
     7321 ccatgacatc ttcaggacgt ccgacattga cagcacaatc gtcaagtcat catcgtactt
     7381 ggacctaggg ccactgtatg gccataacca agcagagcag gaccaagtaa ggactttcaa
     7441 ggacggacta ctgaagaaag atgtcttcgc cgaatacaga atacttgcgc agccccctgg
     7501 ggtcggtgcc ctgttggtat cgttcaaccg attccacaat tgggtagccg gtgagctcgc
     7561 agtgatcaac gagaggggaa aattcagtct ccctgctgga ttgaaggagg gtgatgaggg
     7621 ctacgagcct gccctgaaga agagagataa cgaccttttc caaacagcga gactggtcac
     7681 ctgcgggctt tacgtcaata tcattctaaa cgattacctc cggacgatcc tcaacttgaa
     7741 cgacaatacg tacggatctg attggaggct cgatcctcgc gaagcctttg agagcatatt
     7801 cgattcccaa ggtacaccgc gaggcattgg taaccaggtt tcggccgagt ttaacttcgt
     7861 gtatcgttgg catgccgccg tgtcagatcg tgatgaggta tggctacagg aattcataac
     7921 caaaatcttc ggtagcgacg tgaatccgga cactctcagc accaaagaat atctgggaaa
     7981 actgagggat tggttccata acaacatccc tagagacccc gccgcatgga cgtttggtag
     8041 cttgaagaga acagaggatg gtggtttcaa cgacgaggaa ttggtcgagc ttatcaaatt
     8101 gggcactgag accgttgccg gtgcctttgg cgccagaaac accccaaagg cgttgaaggc
     8161 gatcgaagtc cttggcatcc agcagggcag agactggggt atcgccaccc tcaacgagtt
     8221 ccggcaattc ttcaagttga agccattcac ctcgtttgag gaggtgaatt ctaccgaagc
     8281 aggtgtcgct gaggcctgta agtatggctc tcgagttctt taacgtggat gctgaccaag
     8341 tcttttagtg gaggcattgt atggccaccc cgacaacatc gagctatacc caggactcat
     8401 ggcggagcag gccaagaaag tgtttgctcc aggctccggc ctgtgccctg gctttacaat
     8461 ctcagaagcc atcctttcgg atgcagtggc gctcgttcga ggcgatcgat tctacgccca
     8521 cgaatacggt cccctaagtc tcacaagctt cggcttcaag gctgccagtt ccgacttcaa
     8581 cgtcgccggt ggcggcgtga tgtacaagct tctgatgagg gcattcccat cgttttatcg
     8641 ctccaacagc gtttatgccc tttacccgtt cagcacaccg ggaaagatca aggagatatt
     8701 caactctggg gcatcgcctg tgcaacccct gacttatgat ccacctacct ccattggcgc
     8761 cgcggtcccc gtggtctcgt gggagggcgt aaaacaagtc gtgcgtgagc aggataagtt
     8821 caaggatgct tgtaagtttg ctttcatggt ttccatagtt cttcacgagc ctgacaagaa
     8881 atccagatgg tccacatgta gcccagctta ctcgagacaa cctcaagagc gacccgcacg
     8941 cggcgaacag cgatagtccc agtttgactg aagtgcggtc tttatatgaa tcgctgacgt
     9001 cgaagtttct gcagcgaaat tctcacaagc ttggtacttc ttatcaagtc gacattgttg
     9061 gagagtgagt attccattgg ctcgcgcggc aaagtcttat atactaatcc cgttctagca
     9121 ttggcaacct agtccattcc gagttcattg ctcgttattt tggcattccc ctcagggctg
     9181 agaaatcaga tgccttggta aacggctctt cggcacattc atttacggct agcagtctgt
     9241 acgaagccct ggctcggtcg tttgagtatg tttaccggga tgtcgacacc acgaagtcct
     9301 acaagaacct agcgattgcc aagaaagagg cttctccgct ccaagatgcc gttcgtaagc
     9361 aggtgcgcgg cataaaagat ggtgaaggca gcctcaaaca gctcgtccgc gcattcttca
     9421 acgggggcgc tgccacatct gacgccggta gcctagagcg cttcggccga gactttatca
     9481 agggagtggc agagagctca cgtgggggga atgttgaggg ggttgtctgg attatcatct
     9541 tgctggccgc ggaatcttgt gccacacaag ctcaggctgt gagtacccgg ccttatctct
     9601 caatccttct tagtgggaag catcgctaat cttcgccgtg tagtgggcac aactcgtcaa
     9661 tttgtatctt tcggatgagt acaagcacca ttggggtgaa attgaacgac tcgcctcctc
     9721 tgaagattcc aagtccttcg acttattgaa acactatgtt ctagaagggt gagtaaactg
     9781 acaaccttcc taatgcctcg aaacgtttcg ctgtattttc agagacacta acttcgtcct
     9841 caccagcttc cgccttgctc ctccaatctc tggcgctttg cgcgtggtgt ctgcaacgac
     9901 gacgcctgtg gccgtgccgt cagcacctgc cccgctatcg ccgcgatcca ccgtatttgc
     9961 caacttcatc gccgctggaa gggataagag caaattccct gaccctgaag aaatcaagct
    10021 cgaccgtcct tacgagtcct acatacacga agcttgggcc tcacactctc cctttgggcc
    10081 ggctttcgtt gaaacggcca cgacggccat gctacgccaa tttgctcgcc tctgctccac
    10141 cgtgacgcga gcgcctggcg aggctggcga gatgaagcgg aagctgtata atgaagcgtt
    10201 cccagttttc ctatccgaga atgggaccga ttgggaaact ctgcctgttg gtaagtaatg
    10261 ctgagatgtc tcttcaatca atgagctact gctaacgctg gctctctccc cagccaagaa
    10321 agtcgtcttc ggtggcttcc gtggcgcaca gcagaatggt tccgcgaaac agaatggcgc
    10381 cgcaaatggt cgccgcaaga ccagttctta gggttcaact catggtacca agtaggacca
    10441 tcgtggtggt agtttgtgat gatagcgttc agtacccaaa gtcaggatgt gtaaatgtat
    10501 accaagacaa ttgagtttga atagggagtt tgggatgcac gttgcttgcc tcgttttcca
    10561 ataggcctta gttggagggt taattgagtt ggtgacggtc ttacaccctc aggttgactt
    10621 ggatgactta tgtttcaagc cttttgacag agtgcactct ttaagttagc ccgatttgcg
    10681 aattgtcgct ggggcatgat tgatgcacga tttaggcaca gcagccttgg tataatgcca
    10741 accaacagac caaggtaact taacgaagac cccctcattg gccaaaaacc cacctgaacc
    10801 tgccgctctt ggcctagttc gggcttagca ttcagtgcct tggtaggtaa tcgctacgcc
    10861 cacgtctgtc ttgggtctga tcctctgcac aacgcaactc acaaagatct tctgaagaca
    10921 acaccagtga cacaagagaa acttccacca tttcttcgcg gctaaataga atggcagaca
    10981 ctgggctgtc aatagcatct agtatccctc ttcgggactc tgaggcgagg atgccgcttc
    11041 ttggcttcgg cgtttaccag atcgacaggt cagactgcac agaggcatgt cttcgtgcca
    11101 tatctgccgg ctaccgccac ctcgacacag cacaactgta tcagaacgaa gaagaggttg
    11161 gtgctgcact gctgcagtgc ggcctaccac gggaggagat ctttgtcacc actaaaatcc
    11221 gctatccgcg tctaggaaag ggaaagacgt atctccgtgc cctgcagagc gtgcagaaga
    11281 tcgacccgcg tgagaatggc tacgttgact tgtttctgat acacaacccg tatgtgctga
    11341 agcccaagga ccggaaggag atgtggctcg cgctcgagaa gctgcacgag gaaggcaggg
    11401 cgaaggcgat cggggtcagc agctacaagc ccgagcacct ggaggaaatg agagagtatg
    11461 cgacgatctg gccaccggct gtcaaccaaa ttctggtaag cgttgtttcg gggttgtccc
    11521 ttgttaaacc tgtccatgga tccaactgaa ctgcccttag cttcacccct ggacacaaca
    11581 acgcgagacg gttgattact gcaatgagca cggcatagtc cttcaggcgt tcagcccact
    11641 ggccagagga aagaaattgg aagacactac ggtcgctgat atcgcacaga ggttggccag
    11701 gtcgccggcg caagtcctga tccgttactg cttgcagaag gggtgggcgc cgctgccaaa
    11761 aagcgtgaat gaagagcgca taaagcagaa tgcggacgtc ttcgacttcg acatctctga
    11821 aggtgacatg acattgcttg atggcctcga cagtggaaaa gggccgagct ttgagtaagc
    11881 cgtgatgctg cgccacattc agcggatcga atgatccttt tagcattcaa gtccgggacc
    11941 acccgaatct tatctcactt actgatatat gttgcgcgca ttcgaataga ttatttgtca
    12001 aaagtataat ttggtttggt ccggagataa aattccccac ttggatttca aagggcaata
    12061 tgccctcggt aacgacatgg ctgcttggtg ttgcggggtt ggttctccct tacggtctca
    12121 ttgggggcct catgtccgtc cgttcagtag agaggggggc tatctacatg cccgccttta
    12181 agacaactcc tctacgagac ctacatgtcc cagagaagtt tggtttcggc cgacaccagg
    12241 tctcagcgtt taatgtcacc acgcctgacg ggctggcctt acacgcctgg cacatactgc
    12301 ccatcggtgt ctatctgaca catcagaaag agctcctgaa gaggactgat gaaattgtcg
    12361 aaagcagaga tacacccaac ttccgactgc ttcgtgacga cccagacgcg cgtctcgtga
    12421 ttcacactca tggatcttcg gggacgctgg catccagctg gagggtcgac tgctatcggg
    12481 cgctatgctc ggcagcgccg gaccggatcc acgtgcttac cttcgactac cgcggatttg
    12541 ggctctcgga aggatcgccg agcgaggatg gagttatcat agacgcaacg gctatcttcg
    12601 attgggctgt caatgtcgct ggggtgccac ccgagcgcat cgtcatctac gggcaatcca
    12661 tgggctcggg ggtcgcaata gctctcgtac agcgtctggt cagtaggggc gtgtatgtgg
    12721 cggggctcgt cactacggct ggtttcgtgg acgtcgccac gatcgcgaag acatataagg
    12781 ttatgggagc cccagtcttc aaaccgttgc aactgttccc tgatctggta gactatctgg
    12841 catcgcattt ggagagcaca tggaagaacg cggatcggtt ggctgccctc gtgcgccgca
    12901 gcgagcgata tcatattgag ctggtccatg ctcaagacga ttccttagtc ccctatgaca
    12961 atgcattgca gctatatagc cgtgccttgg gcgcgatgga agacgacaag cctcaggtca
    13021 aagagaccga catgggacca tggggacggg tctcaacagc gacaacgtca aaaggcactg
    13081 tcaggcttag cttacccctg tacggagacc atgacaaagt tatgtctcat tcaggggtgg
    13141 tgtctgccat tatgcgtgct ttccgtagca gagatgattt ctaatgatgg aggcgacgga
    13201 agtggtggtc tcattcggat gctgacccgt cccctggcaa gccaagagga ctccatgggt
    13261 tttggatgca agtcgaaatc gtaccgaggc tcggactcca gcgtgttctc attcaagtaa
    13321 catctcaact caccaggttc ctttctcata cacttccaac tacgacaaca ctttttctgt
    13381 gtaggcatcg aagaggcata gcgttggcaa agagctgctg cgtctcacgt ggatcatgta
    13441 tgaaatgcgt tgcagtattt cattcccata gacaatcacg gttcttttat ctgtagcata
    13501 gctatgtagg agtaccgagg tgtgctcagg aagcaggatc agcttgtcat tgagtggtcg
    13561 gaattgactg gactgagtgt ctgtgggtaa gcgtgtggct aatcgatagt tcagcatcag
    13621 tcgctgtcca ttggtagatg gacgtattcc ggaatcctgc tgcggctctc gtatgtatat
    13681 acttcacttg tgctacctca ttggatcgat cgatgtttca agactcccca tcagcacgtc
    13741 agcacagcgc aacttctgca agagggttat gtttctgaag tctgataagt ggaaagtcat
    13801 tgccaaaggc tgaccacgca tgaaaaactc atgggatggt ctgaggagtg tccgaccggc
    13861 tgcctctcat gggcggtaaa ggctattacg gcattgcttg gcatattctc gcagtatata
    13921 aagtaaagca aagaagtcgg ccgatggagg gacgaggctg ctagattaga attcatatag
    13981 tcaaatctgg cccccgcaac tctgcaccca atagcctttg cctttctata aagttctcca
    14041 atatgcacgt atcattggtc atctgtcctc tggcaatgat tgccatgcct tctctagtat
    14101 ttgcagtccc ggctgccgaa cccgagcctg aagcaccggc attagcgaag cgccccgtac
    14161 acatcgagag cagtgtaaca ggcttcaagc gcgaggcacc aacactggtt gtccaagttc
    14221 cacacaccga aaagagtgct acgggcttca agcgcgaggt agcgacattg gcaaagcggc
    14281 cggttcacat cgagagcagc gtcactggat tcaagcgcga ggcacctact gcgagctagg
    14341 ccgacttcag tgtgtaataa gctgtgctct ttgcagtggc tactgcgtac atggcaactt
    14401 ggaggtcaca catggctcaa tacgtgaagg gagaaggcaa agtcacgtgt actccggtac
    14461 aggtggtacc aatctacgta tctgggtacg gagagctatt gaagcaagta actcaattca
    14521 attcaaatgt catccggtga gagtgagact ggtaacaggc acgtgagtgc tctccacaca
    14581 cgataatccg cctgagtatg gcatagtgct tcgcgtgctc ggatccaact agacgctggc
    14641 tactacgttg cattcggtaa agaggcaaca gttgatggtc ttgccggttt gctcggcgcc
    14701 gagtccaacg tgaagacaca gtaccttcag gtaggcgagc agcggcggcg tgtgaaaggt
    14761 agcaaagctt ttaaagacat cattcattca ttcattcatc cattcttgca aggagcgaac
    14821 ggccagttgg gaagatgcat gtctcgagct agttcccacg tagcaataac cttgtactgg
    14881 caaattggaa gcctgccagc ctgcaggcgg cggacggcgg acggcggacg gccacaaatc
    14941 acagggtgga gggagaggag ggagtgagac cccgacgaaa aaatgtgggg gagctgctgc
    15001 aaaatccggg gtgtgaatgt ctggggtaag tttggggttg cagtggtgcc aaaatcagct
    15061 gatgcgtgag gggaagccat atgcaggcga gaggaggagc aacgcggccg gcacaacaca
    15121 aaatccccct tgcccagcca gcccagcttt atttcgactt catctcaacc tgtccgacgt
    15181 ccatccctcc tctcctgccg tgccctcgcc ctccaattgc gcgtcatcgc acaacaccca
    15241 cccgccgaga agctttccgc cggcatgcga gcccccgaag gctcgaaggc tcgaaggctc
    15301 gaaggctcga aggctcgacc tcgacgacac ccccaaacca tcttgggacc ggcagaccga
    15361 ccacacagca gataccccgc gtttgactcg cgtgctgcag agcccagcgg ctcctttcgt
    15421 gtccccaaag ccatcctgga gtgacgccag gcagccagcc tgcgcagtcc agacacaaat
    15481 gagccacggc tggcaggtgc tctcagcgag gctggagagt gatttgctcc aattggtgaa
    15541 gatgctggag tcctaggcga taagtactat gaccatcgta aagctacttg accacggccc
    15601 taggctgccc actactactt ccagagacag cattctgatg tgacacaggc ggaccagtca
    15661 ctggcataga ccagtgttcc aaagcatact agagagccat tgcagtctct aaccggaatc
    15721 cgggggctaa gagtctactt tgcgtggctg ttcgctgctg ccccgtggct gaggacatgg
    15781 tctcttgcca tcgctcagcg ccagtattgc atttgaatgc gcaggtatac atcctggtag
    15841 caataagtgc aacgccgcaa cgtttggtat agcgggtggt tccatttgct tgaccatcga
    15901 gtattacgaa aggaattacc tctttgggcg tgctgctatt ccggtcttat tactgtcaac
    15961 caccgagact ttgcagcgcc atagcaatcc ggatcgtgcc aacccatttt cttctttctt
    16021 tcttcttgcg gccaagtctc aacgacgctg gtccatttcc aatgtcttga ggtgtcgtcg
    16081 agtggactcg ggatatactt tgctgcgcga tgctttcagc tcgagtgggc gttacgatat
    16141 tcgcggttgg ccgcaaccac acatgaggta cgttggattt aagaactccc ggcagcctca
    16201 gaagatccgg ggaagtcatg gatcaaatac cagctagccg tggatcttat ggtccaagtc
    16261 aagccctgct cttgccggaa acagctaagc agctggagag ttttatcttt ccgcagatcc
    16321 atcttgcttc ccctagccca gggtcgtggg ttgattcact gccattcaag tatccacgag
    16381 acccgaatcc agagacctga ttgggaagtt gaagcccacg atggagacaa aggggagccg
    16441 tgtgggggct tgggaaagat agcggacggg gaagcggacg atactgggtg gtgaccgagg
    16501 tgttcagaca caagtgggtc tgccagaaaa gccctcaacc ggttcctgcg gaagcgtcac
    16561 ggccggcatc gtgaagtcac gagactgggc aattgagttc tgttacagaa gccaaatgat
    16621 actgccatgc gcacttcgag ttgtcaattg aagtcaattg agtggagaag catacggatg
    16681 agatgaacga aacacgcgcg gccccagatg tgtacacagg catcgaacgc ctggaatttt
    16741 tcgagagaca aaagaaatgt tcctatcata tccaagacct gtgagacggc tctgggttga
    16801 tgatggttat attttacagg tcccaaaaga cttttcgaca gggtccacct ccagatcttg
    16861 actacaaaag attcaatgct atgcaagccc ctcctctaag gtccccgtcc ctcccccagt
    16921 ctaaacctct attagtctat gctggatttc caattgaaca caggatgtat cgtgacaact
    16981 gtgtgccacg aggcatcaca tttcgatcgc tcctcacaca gtcaataccg ttgtgtgagc
    17041 ccagcctccg caagtgtgga gtgaatcgct taggtctgtg gcacaggtta gagcatgctc
    17101 ccttcggatt gagggatttt cgggggggtc gacgtacgaa cttggccatg agggcaacca
    17161 tcaggtcgaa aagaccgatg gcctcgacga aggcgaaacc cagaatggcg tacgagaaga
    17221 gctggccacg gagagcaggg ttgcgggcga cggagttcag gagggcagcg aagaccatac
    17281 cgataccgat accggcacca gtcagaccga tggcagcaga acccataccc aagttcttgg
    17341 agacctcgac catggcctga gcgatctcag aggagtaagc tcggcgctgg aaagcctggc
    17401 gggtggtggc gttgacgatc ttggaggcct gctggcgctt gacggtctgg aaagcgttgg
    17461 agctgcctgt gggacaattg gttagacgat gccggacgcc attgagaccg atggagcttt
    17521 ggatggatgc tgtcggactc gatggaaaaa gtttttctct acacttcacg tactggcgat
    17581 ggtgcgcttg gcagcaacgg tgctgacctg ggcgcgcatg gcaggccggg cggccttggt
    17641 agccatctga gaggcaatgc gggtagcagc gacacgagcg gcggccattg tgatggttgt
    17701 gtgtggtttg aggggagagg tgagatgaga tgggcttgag gttgatggat gggaagagac
    17761 aggaaagctg tgtgatctgg ggaaaagagc ttgctcgaga gacctggtgc gcggaagaaa
    17821 gagtggaaag ggagagctcg gaaaaacgaa agaataagtg gctcccagga atccccgact
    17881 ggtaaggggg ccaaaggcaa ccggtatcag ctgggaaagc cgggacacca gaggatggat
    17941 cggatcgggc ccagcaccag agacagacga agagaaaaag tgaatccaca actgtgtgga
    18001 cccgacgacg accaaagctc gtgagaaaat ttgctgaagc tacccgaatg agacaaggct
    18061 ggccgcaatt ctgatggttg cgcaaggcga cagggtggtc gggcaatgcc gggtccgctt
    18121 cctttgccgt caacgacccg tttacaactg gacgagcctg aggctttttt tttttgttcc
    18181 ctttctgcat tggattgcat ctgcctgtct accgaagctt gtttcgcaac tcgctttctg
    18241 gcacgggcaa catccatgaa tcatggccac ggtattccga gatcactcct acgcaatggc
    18301 aaaagcttca ggccatcccc ggccgagtca aggtaattga cttcgcccat cgatgccaat
    18361 tgggttcgcg gagctcaacg ttcatgaatc agggacgccc agcttggacg ggattagaat
    18421 agaccaaaga aggaaaggac cccccacgcc cccacttggc ggctggtgtg gtcatctccc
    18481 tttgccatcg tgtggacaac ctggcacagc caggtttgga tcctcagggc aaagaatata
    18541 taaaggagtc gaaagtgcac aagaattgta gattggggga atcgaaaggt tctttggtgt
    18601 ttgagttgct cgacacgctc caaagttcgt ccgcgtgcat ggcaagctta cgggttgaaa
    18661 gcccaacaag gttacggggg ccatcagcca acctcgaaaa tttcccgctt actgtctggc
    18721 cccgtgtgta acaacccgaa gtgacagcag gcgaaaatcc tcgcccaaaa gccactgcaa
    18781 gccggttcgc tctgggcgtc gcacagcacc ccaaatgcct gggacgggac ggtcttgaca
    18841 gtgcgcgcgc cgacgtagga gccagcagtt gggagccgag tgttgcaatg gaaaaggagc
    18901 tggccttcca gctgttgagg aaatgaaagt ggggcgtctc tcgaaaaact tttctggcca
    18961 attggagacg ccagacccga ccggcatttc gggagcctca cggcctcagg ctgcatgaca
    19021 tccagttcac gtgggatccg agctgcaatg caacagctgt catcgtgcag ctgcgattga
    19081 ctggcaagct gtgtgccgaa tggactcgcc ccggccggca ttggattctt cggattgtga
    19141 aagatagcat catggccggt ttataggctt ggcttagaac gcaactgctc tctgttgatt
    19201 cccttcagct ggtgtgcgca cgcgtttacc tccagaccag tagggaaaca tgtctccctc
    19261 ttttcttttc cgatcatccc ttgcttaatc ttggcccccc tggcgccatg ggctgcgctc
    19321 ggtaatgtcg tggcttgctc tcccgagctt ggacccgctg gcccggcacc cgcgcaaatt
    19381 gacgcccaga gcttttgttt tcttcagcgc gcctcacggc gctgggtaaa tgctcggcat
    19441 actcgaggca tccaatgcat cctgcggctt cgggttgtct caattgatct gagggacacg
    19501 tcgtacggtg actgcgctct gttccgggcc ctcccacact gctacaaaag ctgtgatgcg
    19561 acgctgtttc cagctgagat tgtcattcag agctaccctg gacccctggc ttgaatccca
    19621 gcgagctcga cagcctagcc ggtaaggcta tttggggatc ccgaaattga cgacgcgcag
    19681 cgaacgcgac cctgccatgc ctcctatgta cttgcctacc atcaccgtga caatgcgttt
    19741 cgctcagttg ccatttgatg gcgttcagtg acggcaagct cgcactcggt gcatgttgac
    19801 acattccatc gtagatatgc gccgcccgac cgatccgacg cacccactgc aatcgacagg
    19861 tcaatataca cgtctccggt cctaccagtc ctcaaaacgc tcctccccgt gtccctttac
    19921 tgcgatagct cttggtggtc caatgtggca ttgtctattc tagctgctag atcagaaatt
    19981 ggacatttgt ggtgatagct gcaacagctc ggcaatcgtg cgatgtggga aacacatcgc
    20041 gagttcaaga aagagcaaga gtgaacatag tgtcagggat ctagcgaaac ggactcctac
    20101 cggaatctgc agccacatgc ggcagatgtt gatgtaagaa caagatgata ggtcgctcga
    20161 gtaccatacc agctatgact agggagaacc cgcggcgtat cgggatggta tcacgggatt
    20221 gcccagacac ttgcgggatt gtaacaccgc caggctacgt tgaagaacat ctatttgcgt
    20281 ctctggtttg cctttaccca tacacccgca ccggctgaac cgtcttacac agcccgctca
    20341 gtaaaggtgt atacaaccgc tgcgtagggt caaggctttt ccactgctcc taccaccacc
    20401 tgcactgcgg attttctatc gctatcgccc cgtgcctgtc tctacctcca ttcatataaa
    20461 cgcatcgccc ggcttccgct cttcagaaca gtaaacatag cctcggcgct tccaagacag
    20521 caaggttcct tgagttccat atactatcaa atgtctccag aagcggcccg ggtcattcat
    20581 gaatgtgctc gcctccggct tggtcgcgca tcgtctgagc gtggagaacg tcttgaagtc
    20641 cttgaagatt gtggtggcca aatggaacat taagcggcgg gctcgacccg tgaacagtgt
    20701 gatattgtga acgagagaaa gatcctcatg gggaagaaag gcagcgaacg acattggtat
    20761 actcggctca tctgacaata gagcatcttg tgaatatgtt tggtgtcgga tgaggatagg
    20821 aatgtccatg gcgaaggcgt catccttgaa tcgcaggtac aaggcgcctc gtttgtcggc
    20881 atctttgtgt gtgaacgatg ccaagcttcc catcgaccca actgcatcct ggttgtagtg
    20941 atagacatta agcttatagg ggtagtgctt gagtgcgagg gctcgagact cctggtttac
    21001 tcgcaggaat gcagatgcca tttcttttgt gggatatatg gtccagggcg acccggggcc
    21061 tttgatggtt cccagggagg ggaggatgtc gaagagaacg gtgcggcagc tagactcctc
    21121 ggccaatgcc atctcccact gcgatgttaa gattagtaac ttgctggtcc agcatttctg
    21181 gtaaggggtg gctcgtaaga caaggtgtac cacagctctt cagagctctt aactcgtttc
    21241 aaagggtagg gaatggttct gatgcaactc acgatcatca atcgaagctc gtaaggcaac
    21301 ttgccgaaca cggtgaattg tgatgcttcg tcgttggcgc tcatgcggcc gccggttccg
    21361 gcattgacca gtaggtcagg tccgtcagat ccagtgctct cgtgaggcgc aacagcgctg
    21421 gcgttcgagc cacaagtcgc tgtatccatc tccgcggtga gatgatgatg cgggattgcc
    21481 gaagacggat agggcaactc gcgctctcga tggctacgat gaggaatgta cgggaaggtt
    21541 aacggctttg atggtaccgc tgattaggat tgtgatggca ggttttttcc ctgatgaagc
    21601 cagggttcat ctatgtttgt aatcaaagat ggaaactttc gggtaaggcc cagtgaagtg
    21661 aggataagcg aaactgcaaa cagcttcttc ttgattgttg ccccagaggc atcgcacagg
    21721 gaaagtagat tggactcatg tcgaccagtc attatccacc tcttacgtga tgaaatccag
    21781 cgatgagatg ggttccttcc ttaaagcgtt cattgaagac ccgagaattc tgttcatgcc
    21841 catctgttct agtaataata tacttagcct caaacctttg gtacatatca ttaattcaac
    21901 atgcgcaaag aggtatgcgc ctaaattttc ttggagaatt cattatgttt ctgtgccgcg
    21961 taccatcgct gtcagttagc gtatgtcctt tcagtaaatc aaaagcctcc gggtgtcgtg
    22021 gcttctcaat aattctcagc aagcattcaa tactctttct tcttcgcggt tggactaggt
    22081 ttaaatgacc ttcactggac cctgattaca attgtttggc agcagcttcg caagaagagc
    22141 atgatacggg aacggtggtg agcgtggaat cagaatggaa tgcagagttc taccatacac
    22201 gtcttgcatt acaagacatc atcatcaata tcgcgctgtt gaaagtttcg gtctcaactc
    22261 cctaacgttt acatgtgaaa caggtccttg acatatggca atgtcgcatg aatgcaggcg
    22321 aaatcggatt gttctatttg ccagatcgca aaatacatga tttgaagtct ccagcccgtc
    22381 tgcgtctttt gcacaattct attctccgga atactagtat tcgcagacgc cctccgaatg
    22441 tcttgtacgc caatgctcca ccgttaggta gctatgttga gatatcagag acttagcctt
    22501 cagcatcttc tgcagatccc ccgccctcct gtctcacgca aattcaatca tagatggata
    22561 tccctagtat tgtgcttaat gatgctcttg tctgccgcgc tttgtcatgt tttgtataac
    22621 agttttcaaa gcttgtgagt gcctgtcagt gttatggaca aatgtgacaa ccgggcccag
    22681 attcgggaac tgcaaagtca agtttgcgaa tatgaccgct ggtgacagca tagcagtggc
    22741 gacaacgaaa ctctgggccc tcttttccag tatggtcgag tttctagatg ttgagggatc
    22801 aatggtaaga ggagccttgg cactcaagtc aagcatgatg ttgcaaatct tggcgcgaac
    22861 ctctgtggac gctgccgagt atattgaggc ttaggatgaa tcctctgggg ccaagccaac
    22921 gatagggtaa tgttgatgag ctctttctcg atgcgcaggt agaccacgcc tgtgttgatt
    22981 tcagtgccat atgaaagaac gtcaagtttg aggttgaacc actttttagc acaagaacgg
    23041 ctctcgcgtg tcgtggctag cattgctgag catagggaac tgttgagaat aaaaccgagg
    23101 tggccgttgt acgtgatcac tcgctggtcg agatcttgtc tgagagcttc ctcccaaatc
    23161 atgagtcgaa gctcaacggg aaggagcttg aagaggggga aggactgcgc agtggcacgc
    23221 tttggtgatc gccttgctct actgggcaac gcggcctggt gccacatcat tgtggtgatt
    23281 ctctggggcg actctgcagt tgtcaagcgt gttgactgac gtgtattgac gggcatcgtg
    23341 gtgaagtttc ctggcctgat gcgctagtgt tgacgatgtg aagacttggg ctacctcagg
    23401 aatcaatgat aatgatgatg gctgtgttac caggaattta cgtgattcgt ggatgaagag
    23461 tgggggaaga agatgcgatt cttcaatcac gcaaaagatg atgtgaagaa gcgacggctg
    23521 aaaattatcg cggccaacgt tttactagtt gatagtcgtc ggctgggaag gaacgatggc
    23581 cagttcttga gaaggtttgc catcaggttg aaaaaaaaaa gaagaggaaa taagactccg
    23641 atcctacaat cgtttaccgc aacattggac catcaccaaa cagtcaagac ggttcgcaat
    23701 gcatagttct gctgggttcg gaatcgctta acattacggt gagctaactg acgggccaag
    23761 aagcactcat tgcatcgaaa acatggcaaa cgatcatctc cgaacactgt tagggtatac
    23821 aagagaccaa gtgacttcaa tttcactagg atagcaagac attgtattca tctagggcaa
    23881 gcaagctacc gtggcctctt tatctaccat tcaatcccca aactcctcaa ctgccctggt
    23941 acacccccgg gtagagtcct cctgggggtc gagtatcata aagtattctt gccgggccaa
    24001 caatgcatta tctcggccca tctgctctac gtctgcaatg aacgcctcca gcacacggca
    24061 tgtcggctgt agcattacaa tgaggcattc aagagaaggg aaaagggcaa tattatcccg
    24121 gttcggcccg tacggccgtt tcgtcttgtg atgccactcg gcgatccgta agacgattcg
    24181 tgccttggct gtgtcctctt gcgaaagtcg acctatgtag cggtttcggg tccaggggat
    24241 gtactcgcat aggactatga gctcccggtc catacggagg tatgctatgc cacgacggtc
    24301 tggtgcctca ttgcatatta cttccacctt gacattatac cattcgaggg cgcatatacg
    24361 gctctccttc gatgcgctga gaatcgagga gcagtactgg ctggtcggga ggaggtagac
    24421 ggagttagct atggtgcggc gaccaaagca tactgttacc cgctttgcag cttcgttctc
    24481 aagtacaatc tcccagatgg caagtcgaag ctcaatggga agctgcggga aaggatgaaa
    24541 cgaactgatt gtactgggca tcgttgcatt tggtggggga gcagtggagt aatgacggtg
    24601 ctgatgctgg agggaatttt ttagcacaat ccaggacagt tgggatttga gctcctacag
    24661 aagtattgaa ggatcccgct tcttgaatag caagtaaggg tgttgggttg tgacctgcgt
    24721 tgagttgacg gagggcacta cctcagcctg aatggcggaa cgggagtgac gggtgcttcg
    24781 tgctcgtgcg ggagcaaaca acagagtggc gatttgtgaa agatatgaga ccaacgcgtt
    24841 tgcaggtcaa ggtggaaact tggtacgtgt ctgggggtag ccgtgcaggt actatctgcc
    24901 agcctttcac cagcatgcgc tgagcctccc gggcttggct cgctggcaga tgaattccga
    24961 acgatacgag acttcaccac atatttacac cttgctacga gctggcgggc gcagaagggt
    25021 ggtggcggcg gcggtggtgg tgaaaggggg taatgaagaa gggtggtaat gaagaagggt
    25081 ggtgaaaaac tgtagcagag acggttgtcc cagcagcgga cgttactgca gatgcttttg
    25141 gaatactgag atagacacac cataatcaag tccctgacat tcggacggca aaccttccac
    25201 gaatgttagg atgcacccgc agaatacttc aattcaggta atacgctatt cctcctcctc
    25261 ggcttcaact tctttgatgg catatccctc tgtgaatcca gccggatcac aggtccgctc
    25321 aaggtcgatc ttgttagctt gcacccactt ccgcacagct tccttgtcga gcctcacacg
    25381 gggcatgtct ttgacctcct tctcctcagc ttcctcatga ggggtttcca ctggcttagg
    25441 aggccctgtg cctgcctcct ccacgacgcc catttcccgg agcactgcca gacaatcttc
    25501 ttggactatc catgttgcct tactgcaatc ctcgacgtct accaacgttt ctctcttggc
    25561 acttccacgg gtctcgtggg aatctgacgg ctcgaggctg agaatccacc tggcgatctc
    25621 acccgcccag aacctcttgt acccctttct gcctagctca gagatgggtt tctctggccc
    25681 accgagtaca ccttcacgcc gtgatatttc atacgacaca cccatgagca gagctcctag
    25741 tcccttccgt tgccagggtg ggaagaccag aatgcatgcc agattgttgt tatcccatga
    25801 catcttctcc ttcgagaaga agccacatat ttgcggtctt tgtgggatat ctgggatgtc
    25861 agagcccacc ggcggtgtgt atactaggag gaagtagttg aagccagtga catcgaagaa
    25921 gaccgacttg ttatcgagga aaagtttcgc gaagagcgaa aggttttgac agaagagctg
    25981 caacaccgtt agtgctggaa gtgacatggt ccgccagcag aacttaccac atcgacttca
    26041 ccatcaatct cccatacact ccattcgcct tcggttgtgg tttcatgacc tccccgaccc
    26101 ccagctctgg cggaagcact tgtcgaaccc gccacattgg ccaatgcaga tcccttggga
    26161 tgggtgtaga ccttggtgcc gggtaccagt gcatgctttt cgcagtatcg aacgtgttcc
    26221 gaccaggaca gcagctcttt ggagtacttg aagcagcagg ggcacacgta aagcctatcc
    26281 agcatgacct ccttgtcctt ctttccacct ccgatcttgg cccctccatg ctccttcgcg
    26341 ccaccactac ctggtccgtc gcccaggatc tctttgctgt agtatgatgg ataccacgtc
    26401 ttgaagcata tgtttccgag catgacctgg tcgatattgc ggtctgatcg gggagtcggc
    26461 ggcggtttca aggcgacagc ggatgaggaa cgtcgcttgg gggtgacaac cgaagctgcg
    26521 gccgggtcta cgagagaact cgccggtgct tgcggacgag actgaggagg tggtttcggc
    26581 ggaggaatat atgtccttgg acgcgatgtg ttcgcctgca ctttcggttc tgctctcgag
    26641 gcgactgggg acgtgggtat cttgggaggt ggcacggcgg tctgctttgg ccgcgtctcc
    26701 tgcactcgag gttctaccct attggtgaca tcggccagtg cttggggcgc ctcagtctcc
    26761 ggctcttcct tgtcggcagt ctggcccctc gtccgcctcg tcgcgggcgc cggaggtgct
    26821 gatcgtggta aggtggtcgt agccttgccg ggcttactct tcgacgcgtc atttgcggtc
    26881 gtgggcgccg gtttggagcc tgaaatggcg gcgggagggt tctctaacgt gtttgcgcgt
    26941 acgcgacggc tcctgagctg cttctccggt tctgtggcta cggtctcgct gtgtcgcgtc
    27001 gtccgacggg tggggggttc tgtcgcgggc ggttcatcgt gaggtctctt gcgcttctgg
    27061 ggcgccatgg ctgcagccaa ggcacagggg gattggcagt aagcgttttg tgagagagag
    27121 agacggtctc cgtacctttt cccgttgatt ctttgtttct cgagccgtct tgctgctcat
    27181 cctgtttgct ggtcgcgaag ttgggaggcg attacgtaat gccatctcgg aagcaattcc
    27241 gcgcaaagta gcccaaacgc gctcactcac aattggagtt cagcgactac aaaacacaaa
    27301 gcatcaacct tcagttgcgt tatgtttatt ctaagccctg ggatttggtc gccaattgcg
    27361 tggctacgat cttgtgctgc atagtggcat gtaccatcac ttgtgtctct gtaacaactg
    27421 tgtctcagtg gcctcagttg tccgtcaaac cgtcctcagc atgagagaac aaacgcccaa
    27481 gcttgtcctt tggacttgct cgtctgacgg acatccacga acactgacag atgagaacca
    27541 gggatctcgg ctgtcccaaa atcccatgtg aagaagccct cgccctctgg agccccgtca
    27601 ttcacctcca gctcttcaac tatagcctct tggatctgac gattcatctt cggcttcttg
    27661 aaccactcgc caatgtcgag acgccgacgg gttgagagtg catctacaat cttgtgtttc
    27721 atggcaatat ggggacggcc atcccatttt gattggcgag tcatatcagc atatagctgg
    27781 aacattaggt accgcttggc gcggactgca cctttgccta tggagagctc catgagcccg
    27841 cggtagtcgc caacgccgtt gagagtgcat gcaagctacg gaaacccgtg ttagcaggct
    27901 ctcacgtcgc tatacacgcc gccccatggg aaactggtgc cctggattca ctgcggcatg
    27961 tgatttggtg tctacttacc agaaacgcag agttctcagg atcccagaag tcgtgcggaa
    28021 ttgttccaac cacctggatc gctgtgggat cagaagatgc tatcttgatc atgtgcgtcg
    28081 gttgaatctc caaccgccgt agatcatccg aggaaaggga ggcggggatg tacacgtcct
    28141 ccggcagacg ccaagtaaga tctttgggaa acgagaagaa gaggcgatct gcatcaactc
    28201 tcacatagcc ctccatggtt ttgataagac gaatgtgggc cacatctggc ccgtcgctac
    28261 ggcagcagcc caggctcata aacagtccga cctctggatt gaggcccaac tccatgcctt
    28321 ccaaccatat gcctttattt gacagcctca gctcacttgt gtacggcatc cttgtcgcat
    28381 ctcgttccag atccgagaca ctggcaaagt tgcgaggatg ttgagcaaac aggccgtggt
    28441 attgacattc aagtggtggc gacagttccc atgcgaacaa tgtcagatct cgggagcgcc
    28501 ggcagatctc ctcctgcaat cgcaggaatg cctttttgcc ctcgccatag agcatcggca
    28561 tgttgatatc gaatatgccc aacagacagt aggccatgtc ctctcgccta gtggtatgtc
    28621 gtttcgcagc ccacgacatg cgttttgcga tgttcactga gtcgaggggg gcagtatgtg
    28681 ctagaatccg caactcaata gaagtgatgg cagagattcg ttcgcgcagc gtctctttag
    28741 tacctcgctc tttccactct cggtcataga agataatatg ccttggcgca atcagctctt
    28801 gaagtgtcca accgcgagaa aaccatcgac actgctcgat gctctccaca agcccagacg
    28861 cgaggttgtc ttgagagtgc tggattgagt cgccagccat tccatcagac gccaaatcag
    28921 ataggtaaac aaaacagatt gccgcatccc tataccagcg gaacatcgag ttaatagctt
    28981 ctgacaactc agcactgctt ctcttatcga tgcagcatgt gtccacccaa gcgtaacgaa
    29041 gccctcgctg ttctgcaagg cggcatgccg tcttgatctt tttgaagcta tatgctttac
    29101 gcgctgccgc tgccgagtca cacatgtcct cgaacagcac ctcgacttcg tcccacgtat
    29161 gtgagagtat agcatactcc accctctcgt gatcggtcac tgactcaagc tccaaggtct
    29221 tcgtatttat gagccacatt tccacggagg cgctgtcgaa ctgtacgtta aatacatttg
    29281 accacgttac ttgctgagta aaaccagaac gaggtaagaa gagtcggctt acctggctcc
    29341 ggcggtgcag cgatatcagc agaattactg ctcttgtggt cttgcaggag aggaggcagc
    29401 ggctgaaggt cagagtcaga gtctcgctgc tcttggaacg cgggggcatg ccgattcgcc
    29461 aatcaccgtc gaatcacaag tgatgctgca ggtcagctga aatgtgcagc gggtacatcc
    29521 ggccttttat ctccatcggt ttttaattat gtctgtgttg ggttttccaa gctcagtatg
    29581 ggacaactca aggtcaatcc aagaattctt taatgactca aattgcataa aagttgtacc
    29641 caaaactaaa caaacgattg tggcaatttt tttcaacgaa cgtgagtctg tctttcacga
    29701 aatttcactt gacctcttag tagcaacctg attggtttga catttacgtt tgccggttgc
    29761 tcgtgcccaa tcaccaataa tgaagtataa gtgaaatgag ggctggaaaa ctctccaact
    29821 agtcatccac taacgctcca acagcagagt atgaataaac tatgaactgt gtggctaagg
    29881 ctgtctagct caatagcaaa ttcctggatg cccctctcct ccttacctca gccttttaca
    29941 atgacttatc atctgaacat cttgccgccc tttctagctg actaccccat atcactggta
    30001 tcaagagtct ggattataat tatagccagg ccggtatcca gggttagaag gcatcccaag
    30061 accaggaaga tccaccatgg cagcatggat cttctcaaag ttcttgcaca catggggtgc
    30121 tcgatcccac tcgtgcgttt gcatcgtcga gttgatatag cggaagctga atggagtagt
    30181 atccgatgcg cacagtagcg accgtcgcag ggtctcgaca caatgttgta gatgggtgac
    30241 cgaaagcagc gggtcgtttg ttcggttgta gtaatcggga aataggctca tacgcaagag
    30301 gttctgggtc gatcagtgcc actggtcata ctgtcacagg taaggtccac gttctctacg
    30361 taccaagcaa tgtagctgat ggaaaacata gacggaccac cactccttct cctcgtcgtc
    30421 tggattgggg gttattccgc tctcggggaa gccatgtgac gtgagctcct ctttcgttgg
    30481 aatgaagact tctattatat tcaatcaggc caaatttgat ttatgctttc agtgcgatga
    30541 gagcagtcca tactttgata gagctcgttc cagttatcgt cctgctcttg gcttgggtca
    30601 cccttgtatg ggtctgtgga tctatcgaga cccgagtaga aaccaacgag cttatactcg
    30661 atgaggtgtt ctaccggtgc ttgatgtggg taagctcaaa acccatcaaa gaatcggctt
    30721 acttacacca tattggctgc gaaactccaa gaccgcaact agccttcccc tgagtaataa
    30781 tgtaaaaggc caaggtaata acgaggaacc atccgacaac tgcgaatgca ctgctgagtc
    30841 gacgcacata acgactcttc tgcatgccgg acggtagttc tgctagtctg cattcctcgg
    30901 cgcggtactt ctcatggatg agaagtgctt cccgagtttc gtcgtagctg ctgctgccac
    30961 tgttggatgt catagttaca agtagaagtc ggtgagtaaa gaaggaattt tggagaagtc
    31021 gacgaaagac ttccgcactt gatcagagaa ttttggagta caagagaaaa ttcagactat
    31081 gctgacgcga aataaagaaa ccagttttaa aggggtgtgc ctcgtgttat gcaatctcgg
    31141 gacagcgaac cgtcatcagc tacggtaaac ctcataaacg gaatacaaac gtatccgtcg
    31201 catttgcgca atcttcgttt aaatgcataa ccagaaaccc caatttgtta aaaacgcctt
    31261 gaatactcag gactgtcgaa gtgcttaatt atatctgtca ccaagatctt cagacttgat
    31321 tgaagaagaa aacatgtatt acctaattgt tggtttatct gtactaactt ttatctatct
    31381 gcttctttgc ttggttcaga gacaccgcag gctcagccat gttcctggcc ctttcatggc
    31441 agccttcaca gacttgtgga gagctcgggt tcagttcttc aatcctattg ttccgacttt
    31501 gctcgagttg caccaaaagt atggaagcgt ggtgagaatc ggcccaaata caatcagcct
    31561 gagcgaccca gggtttgtta agctggtata ctccgccagg aacgagttta cgaaggttgg
    31621 tcaacacttg agtctcaact tcttgtgata caaggctaac gagaccggag gcggattcgt
    31681 acggcccaat gcgcgtattc atcaagcacg aatcagtggg gagcatcatt gacatgcaag
    31741 atgatgagca aaatcgagtc ttgaagaagg ctgtgggagc tctgttcaac agcaagaacc
    31801 ttgcgccttt tgagagtgtt gttgaatcca ttctggaaga tctagcatgg aaagtatgta
    31861 gtgcaagcca gcagccattc aacctatacg aggtaatgca gctctaccag ctagacttcc
    31921 tgatcaaaat agcatttagc gaaaatgcag gacatcttcg acagggacag gacgttatgg
    31981 gccttgctaa gctcgggttc aagagagtct cccactggta ctcgtggcag ccactattct
    32041 gtctcgagag gttcatcttc caaaatcgcc attggagtgg tcgtcttgct ggcccatcga
    32101 aatgggcggt ggcaggggct gacaggctta aactacgcca gcagcatgcg taccggggaa
    32161 ttgaacgaaa tgacgatctc ctacagggct acattagagc cagtgaaaag tatccggata
    32221 cgctacgcgc tggtaccatc gtcagtcttg tcaactctac tgtttctgcc ggtgcagata
    32281 ccactgctgg gaccatgtcg acgattctct atctcttaat gaaacactct cgtgcccgag
    32341 aatgcttgtt gaaagaactg caagacgcac gcagtcaggg acgaatttct gctccaattc
    32401 gttacgttga ggttgagcgc ctgccatatc ttgatgctgt ggtcaaggaa gctttaaggc
    32461 ttaacccacc tcttgctgtt cccttggaga gagttgtgcc agctcaaggt tgctcgttca
    32521 acggtctcaa gataccagga ggtaccattg tcggctgtac tggaactgtg atccatctca
    32581 accagtgctg ttttggcgat gacgctgatc agtttcggcc tgagcgctgg ctcaatcggg
    32641 ataacaaaga tcgtcttgcg atggaacaag cattcttggc ttggggcgct ggtaaaagaa
    32701 tctgcatagg acgttatatt gcggagatgg aaatgaagaa agttgtttct actctcctgt
    32761 tgaggtttga agtaagttgt ttgggcccat attctccctg gaacatcgac actaacacat
    32821 gaacgatgaa ccttgtgaat aaagatacga cagtgtcttt tgacatgggg atactgagtc
    32881 tcgaaactca gccaattcta gtgactttca aggaacgagg ttcgatggca cgctctaacc
    32941 cacggtcctg atgctctagt tacagtattc aaacgtactg aaagaaccat tcgtaccaag
    33001 ctctacaatt aatgtcacac tgtttgtact attgaaacag gtgcttgcca cccaagttaa
    33061 tgtatatgca actgtctata gtatacagct ctctcaaggt aatcactatt caggcgccgc
    33121 cgaaggagga tattggatat tcaatccaag actatgtatg accatctgcc ggtttcaaga
    33181 cgagctccat cagagacaaa gcactttgag gtgggcgtgt gactttgata agatcaagtc
    33241 gtgggcttgc cagctgaaat aaattcgacc agcgctcgag gctcctctcc gaggagttca
    33301 aaagtgtcat catggctatg tcgagtaccc ttttcttcat tagcaaacct aggaggtagt
    33361 caggatgaac gcatgtgagt gttacttacc tcgccttacg ctgctccacc ttgcccgtct
    33421 tccccggtga aagcattatg ccatccatga taagaagtct cgaatatggc tgcatggagt
    33481 taagctgcga ccgtaatatc ttcacagcgt acttgtccgg gtaatcgtgt aggatccatc
    33541 tgaggatgta gacgctcgca gtaacaggct gcggtgagta aaagtcatac tccatgaacc
    33601 gcactctgct cttcaaatgg tcatggagct cacgctcgtt aaatgccgac ttcaaatctt
    33661 gtaccacaaa ttgcagttgt ggaaatttct cggcaactgc catcgaagca tgtccattcg
    33721 caccaccaat gtcgatgaca gtagctccgc ggggcagcga ggcccaatcg aagccatcca
    33781 ccagatgttc cagactgaac cgctcagatg ctgccatgcc agccatacct tgcatgaaac
    33841 gccttgcacg ccatggctcc gttgcgaaga actcgaactt gggaagcgat gttctaaacg
    33901 ccaagttcaa ggctgtgtgg tttcgttctt cagtaattgg ccactgctca cacgcctcgg
    33961 acaagaatga ggccgcgcgg aacgactcgt cggtgtagta actgacggca gaaccgattt
    34021 gtacatcaca aagcagacgc gatgccgctg tgtgtgctac gcaccccgcc gtcggctccc
    34081 aaaagatgtg acatgagatc aggagccgca tgatgcgtgt gcattgttcg gtctgcacac
    34141 ttgacttgct ggccaaatcg ccaaaggaga tactggagct gccatcttga ccgaggggca
    34201 cgtggtgcgc caggttgaaa tgagtggcgt attgcagagc agcttcgata cgatgagcct
    34261 gagctattgt catcaagtgc tcatgggggc cgttggcgag gtaaagcaac tcatcacacg
    34321 cttcacgtaa tctgacacga gcgtccgtga gtgtagcttg tctagagtcg gagtttcctg
    34381 gcgtatacag cggcgttcgc atcaagaact ccccgctgga gctttggcta tttgaagagc
    34441 tacttgaaag tgtcatgaca cactcggtga tggtcgaaac aagagctaac attgaagagc
    34501 attccgcatt agactcaaaa tttacagggc ccgacatgat cattggcaag atccagctga
    34561 tttacaggat tcgatttcag gtaaatctat gaagcaaaag aatatctaag tgaaccatga
    34621 aacctgaggc cagcccgatg gtaccaaact atcgcataaa atcaattggc atgtttacaa
    34681 gcataatctc tccagtttcg attgcacgat tccgtttcaa aactgtcgaa agaggaactc
    34741 cgtttcaacg aagaaactgc cgaggaacgt aggaagtcct agactatgtc gccatactta
    34801 tacgaagcaa gcatgaatgc cattcgaagt tccctgccgt tttgagcatt ccgagtagta
    34861 aaagtcaccg aggcaagtag aggactgcga cccgaaagtc atgtatagtg cgtctcgtag
    34921 tgaggtggca ttcgtatgtt cccgacgccg tatgacctcg cttcgaaaat ccctgtcccg
    34981 gtttgaccga gcacggctgg tgtcggaaat aggcaactag tgtgagggtc tcttccgaat
    35041 tcggctggcg tgtgatctgc acctatatgc tagctatatg ctctaatagg gtagattgtc
    35101 tacggtatag cctggataaa aggtgagtca gattactcac aagggtgttc gttcagggta
    35161 cgggacagca tccgtttcgc taaagaatca aggattaaat gatcgacggc ctcgtctttg
    35221 gagacgcaaa gggaaacacg agtggtaaga ctacttctga ggcttcactg tagcctagtt
    35281 acagtgattg gtgaactcgg gttatcggct gcgcatctct ggaaaccgca gacgtggtgg
    35341 aggtcttaga aaacaatgct agaattggtc atactaggta ttctgcttag aggggtcccc
    35401 caaggtagct tggtccaaat aacttaccag caaaagatag tctctctcaa gtccgtgata
    35461 atgcgaaaaa ctagatactc tgactcagaa cgaaactttt gcttgcacaa aattggtcct
    35521 acttagagcc gaggaactct gttatcttga gctttcatta gccaagtcag tcttatgaag
    35581 ctgatctaac aagcatcaac caccctgatt atcctgcatg tgccacaagt cctacggttg
    35641 tgccaaagca actgttacgg ccccaatagt gaccaatgct atgccaagcc agctttgcca
    35701 tgaaatcaag gtgtgccaga tcgcgacatc atagataatc gcgaataaaa gctgagtgta
    35761 catcatgccg accgcccgat tgcccctaac tggcagcggc aacttgtcct tgttgtcttc
    35821 aggcgaatcg tagccctcca cgggagatgg agccctcaag ctagagaatc catgaggaac
    35881 aaccattgtc ccgtagatca acccttcggt caacagccac tgaaacatga acccggtgaa
    35941 agccacaaca ataagtaggg cccattgaaa tgtcgctatc tccttgaaga gctcgacgtc
    36001 tccattgacc aatagtgcaa gtccgcagaa cagaattgat gccactgcgg agtagagaat
    36061 gataaccagg gtgtgcactc tatggccaag ttgccgggtc ataaccatgc cgccagcctg
    36121 tccaataaca ccaagaagcg caacgaagat ggccaggagc tgcgcttggc cttttaagag
    36181 cggtctcacg atgctgtctt tcagcaccgg catcgcatgc ggcgttatat cgatattctc
    36241 agcatgcaga tcgaagtgaa atagcacatg ctgcgtaaga tgccggtgtt gttcttcgga
    36301 agcgatggca atgagcacca cacctccaat gctgatgaaa gtggccaact gttggacaaa
    36361 agtaaaggtt tcatcgctca tcagaacggc attaatgatg caagccagta ctggggccat
    36421 aaacgtgagc actgtagctt cggcaagagg caggctgacc aggctaaagt agattccgaa
    36481 gactgcgatg aacccggcga caccgcgacc gatgagcagt cctcggactc cggaggcacc
    36541 gagggggaaa tgccttactc tgcccgatag aagaccccag gcgacgagcc cggcaactgt
    36601 aatggcctgc ctgatgaaga gcacctgtac aggggagagg gatgtgccgt gttcctcatc
    36661 tgtcgttagg attttcacgg tcacgtccat ggacgcggcg aataccattg agagaagcac
    36721 caaggcagcg ccgcggttgt gataccagaa accctcagtg atgataccac cgcgagatct
    36781 gccggcattg agctttgtgt gagctttagg ctgactgtca aagtctactg gaagctccat
    36841 gtgaaggcct tcgatactac tagctgtgct tttgtcgtca tcagacgtgg tatttcccaa
    36901 gcttttcggg cccgaaatat cgacctcgtc aaagtcgtgc ggaaccatgg gagcagcctc
    36961 agacaagtta gtggcgttgg acataatcgg tcaactgatt caacagtgga tcttcgggtt
    37021 gagtatttag aagcaatgta gttatcagta gtgatgatag ttaaggtagg ctgaaaagag
    37081 gaggtacact gacctcatgc gagtgtaagt ggttctagaa aagataattt ggggtgactt
    37141 atccgtggag aaaagactac ggcaaggcag atgcagggca cgtgatttga tccagttccg
    37201 acgcgccact taagggtatg acggggcgag tccatgtctg ttgatatttt cttggcaatt
    37261 atctttctag gttgcattat tttagacatt cttggaagga gaatttgaat tcaactgtat
    37321 gttaaggttc tgtttcttta tgctacttac acagtaaatt cgatcctcta ttgtggaata
    37381 tttcctttcc atcacccgtc attcaaattt tactgcaggc tcaagttccc attgatttaa
    37441 cattctagaa atgaaattgg gagatctgtt ctgtactttg tctgccggag ttcatcaggg
    37501 tggctcaata gaccgtccac cagaaaatcc acacaatgat cagtatgact gaagttgcct
    37561 gaaacattat cgagcctttc accccgctca taggtgtgaa tgatgcgctt cagagtatag
    37621 gcgcagtgag ttaagtgttc caatgtcgtt ccccagtaca tcacaccatc catatgcttg
    37681 aagtgctcca tgtcgatagt gttatttgta ggctgtccgt cgtcatcaag ccaatattgg
    37741 agcttctctt gttgtatgag agagacgaac tcgtggctgc catcatgggg gcagtctctg
    37801 tgaatccaag aagccatgag ggggtcaaag acacagccca agctttcagc ttcggcactg
    37861 gtatcgccac aagtgagcct aggaagcggg tgctgaggat tttccgctga gtgtagggac
    37921 tcgtgacact ctttcttcaa ctttttgctt aactccccca actgaaattg gcagtatgca
    37981 acatgctcga tatggctctg gtctttcaca gccgcattgg atagtttgac ggcaacaaag
    38041 atggaggctg accagactgc gattgcaagc ataacatagc ttaggtacag tcgtcttgat
    38101 ctaatccggg tgaggctttt gtctgacatt gtgggagact cggggtcttc atttggaaca
    38161 tgcgaatagc ggatggaaag ttgcgagggt gaaagagatg ggaaattgaa acccatcttg
    38221 atcgttggtt gcgatatgaa ttctcaatta ttgaaagcaa gagtcgtgcc tcgtgggaga
    38281 tgaggataag ttgagatgcg tgatggtgag atattcctat gcatggctgg aagtgggcga
    38341 tcacagagta cctgtaatta acctagatct cgtttccgtc cccaaagtga aggcttaggt
    38401 cacggaagtg aggggttggt cagtccgcct aagtcaatgt gatcacttca tgtcgcataa
    38461 gaagtcaaag acgcatatct cgtatgacca aatcctagcc atacagacct atcgacaggg
    38521 tagggaatga ggaaagcaaa aagtgctacg tttgctcgca gttttcttcg aacaaaagac
    38581 cgagcacccc tatccgatga ctacaataga atccaaagcg gggtaaaggt agggtccgct
    38641 atgcagatcc ttggaggaag taagtgacta gaggtagttt cgtatgtgaa ccgaactctg
    38701 atacacaatc tattcgttat tgaacgacat gccggaccat aggattataa gacgtgatcg
    38761 taagattgta cacgtcatct ggccggaagc acggagaagg aaggtgaaac atttctcaaa
    38821 tgttaatgtg caaggaatga ccaatgggtc actcacgtta gtcagacacg tcttataatc
    38881 attttctcat tacaaaaatt tcacttgtct tggcaatatt gtcctcataa ttatacagac
    38941 catttatccg tgtttacatt cgatgcaaga tccgattttc ggaacaatca cgataagtgg
    39001 aggctgtagc tgcttgccgg ggacacaggc gccggggctt ctcctctcga tgcttacaaa
    39061 cccatgtcgg aaccatttta agactctcat ggtctaggat ccacacgaat atctattgct
    39121 ggttgtggta tctcggagat acagcagttg gaggatcaca ctacaggtac ttccaacaag
    39181 taaacaggga tactgacccg gttgttgtcc tataccgctt ctgagtcaac aggttatgat
    39241 aggcgggtca gaaagtagta ctcatttgag gttgacatat gtgacatgtc ttatttccac
    39301 aaacttcaaa gcccgggacg aggtccgagg ggatgacatc cttctaagtg gggctgtcag
    39361 cactgtaaat gccgggtccg tctagccata aaatagtgac aggggacaag aggagcagag
    39421 cccagttagc ttcatatgca gcctagactt ggaaaagctt gacgaaagct tgaaatgacg
    39481 ggatcgatct atatgtgcgg gctaatcgaa tatgtcgtat tttacactta ccgaggcttg
    39541 atgcgagccc tcccaaatgc tctactccgt ctcgacgaag ctgaccccag acctttctgc
    39601 caacgaattc tagctattat gtgtgttcca tgatacctcg tctagttcat tcagcagatt
    39661 tcgtattttg agaagaccgg catcactctt taccgggtca tttgtcttca ggcaatagct
    39721 ctacgacagg cctgcccctt tcgcaagtta tctcactcaa atcggtacga tgggtgcact
    39781 catatcagac gggctttcca ccgactcaat cactagcgca tccgacatgc ccgtgattga
    39841 ctatcagaaa ttgactggca gggccaacga gcgcaaggaa gcattgagat tactggacaa
    39901 atccttccag gcatatggct tcatatacct actaaaccat agtattccgc aggagatggt
    39961 agatgaagcc tttgcctggg taagatatat agcattcttg acccttaaag cctaactgat
    40021 acgaaggcac agtgcaaacg ctttttcagc ctcgaccata gcgtgaaaag tctggtagct
    40081 cacccggcta gtggcgcagt cgacgatcat cgaggttttg ccaaagaggg gctgggtcta
    40141 gtaagccagc tgatctttga tgaggccaag gttgccgacc tcaggctcac ttctcctgag
    40201 cgaaaggaga cgctggagat gggtaaccct tatcccaata aagaatcggc acccaaccgt
    40261 tggcttcccg aagatgccct ccccggaatg cgtgctttct gtgagagatg gtgggatgct
    40321 tgcactgctc tcgaaaagtc gatgctccgt atcctgggcg aagcgcttga gcttgacgac
    40381 agtgaactcc tctatcggaa gcagaggcgt gacctgtgtc atatgagttg gaactattat
    40441 cccagtatgc ctatcggtcc actgaagagt aggcagctgc gcaggcttaa cgcacatagc
    40501 gattttggat gtttgaccct actgttccag gacggggtcg gaggattaga agtgcatgat
    40561 ggtcatgtct ttcgtccagt cgttccaaag agaggcacag tggtgatcaa tgtagctgac
    40621 atgcttgaga ggcaaacgaa tgggcgttgg aagagtgcgt tacatcaggt tgtcgcgcct
    40681 cgggagtcta tgatgcagaa agggtttgag cccgtctctg ctgtaataga tagatattca
    40741 cttgtctatt ttggattgcc tgatcccgag gtaatcatag acactcttcc tggacgcgag
    40801 caacgtggga agtgggaccc taacatgaaa ggggactggg gtactgaaat tacggcagca
    40861 gaatggctgc aaaagcgtct agcgttagaa tattagagct ggtgccttct aaatatacct
    40921 gccacctgta tactgcgatc gtcgtgtttt actactgagt tctataggtg aggagtacta
    40981 attaaaattt cgttctagcc tgcaagcatc atcaaactca tactggagtg ttttgtttaa
    41041 gagaaagcgc taacattttt cccaaccatt tatcgcaccg ccctactgaa aaagcgctaa
    41101 tgcgatcgcc cctatcaggt atggtgttgg ctttgtctct catcgagtta ataaggaaaa
    41161 tgttttcatg atgttctatc tcttgataaa cttctattga tcggcatatc tatacattgc
    41221 ggttaaaaat ctcaaagctc cactgcacca tcctttaaag atacatggca agctacggcg
    41281 gagagaagtg ccaagcctgc tagcactgcc atcaagttgc cgtagcccac gagcagcagg
    41341 aaatctccgg ccaagaaaga tccaagcatc atgccgaagc tgaagaccat caggttcaga
    41401 ccagtcaatg aagcataagg acctctatcc ccaaagagct ggggattagc tcggtggtat
    41461 cgttctatga tcctactaga ttctgtgaag ctaacagtgc tcaccccacc catagccagc
    41521 ccacaagaag ccaacagtac acaatacagt cctattcgag tattgccgct gagatattgc
    41581 aataaatcga atgtgaacag tataggaacc aacacagaat agccaacaac accaacctgt
    41641 cgcgggctat accgatcagc agcccagccg ccaaagggac cagctactag cctcgctagg
    41701 ccgattggaa cgaagaaaag cccggccctt agctcactag tcctgaagag cgacttagat
    41761 tctagcggta ttgtggcatc aaatgcccct agaagagcag cctgaacgat acagatgctc
    41821 atggatacaa ttaaagagag gtctcggagg cagtagaaga ttgggggaag ccactgccaa
    41881 tgatatagag ggacatgtat gatataagcc tttgaaactt gtgtaaagtt gggggaggta
    41941 tggccgccaa aggaagcctg tctttgggtc gatattgtgg ccagccgggg gaatggtgtc
    42001 gtacatggtc gagttttatt aacaaagtct ttcctaagtc gaaacaattt atctttctcg
    42061 atcatcataa cagtcatgaa ggttcccagc aggagtattg tgacagataa actggccaga
    42121 tatatgctgc cttggctata gagtagtcca ccgagcggag gggacagaag accaccgaca
    42181 tcgttaatac tgaggacctg gactggtttc agtacgtctc gtcgagcctc gtagcatata
    42241 ctcactgtcc ctatagttgc accaatcgaa cccggatccg cagtgtcgaa gcaaagggcg
    42301 aagccagccg cccaaagaag cgaactcgag ccgccttgca cgaatttggc actaagaact
    42361 ccagctaatg actcagacat aaaaaataca acagttgcct atcaattgtc cattagtcta
    42421 gagatagagg aaatatttca atgagaggtg tgactcaact aatgtgaata ctgtcaagcc
    42481 gatcatcata gcagtcttcc gagacttgca ccagtctgca aacaatccac tggcaggaaa
    42541 gaaaatcatt gatgaaccag catgtaaagc gatgataagt gacgatagag gttgaaggtc
    42601 ttggtcttca gcgccggcgt gggccagaat ttgtggtagg actggaatca ctgtcccata
    42661 ggccactata tcacctagta ggcatataat gactgtgcct attaggaatt tcgaacttgc
    42721 tctgatgttg agcagtgatg tccgtgtttg tctagctgaa agttttgcca tagtcgatgt
    42781 agtaactgaa gaatctagca gtcgttagaa attgtccaaa catcatcctt attactgacc
    42841 aaacatatat cacagtgtac cattaagttt acacaggatc aatgttgttg gtgcgataaa
    42901 tgcaggtaaa cacacagaga cgcaaagaca attgattgca ctcaaaccat ccctaaagaa
    42961 ctgtggactt ccaacactgg caatcaatcc catcgcacga tcgtcccttg gatattgacc
    43021 tgcgggttat gcgcagccgg atttgctgag cggcatatgc agctaaaggg gtccggcttc
    43081 tgaagaatca cgccagaata gtgctcactt gctagcggtc gacatctacc caaaatggac
    43141 ccctgatcga cgtccttgtg actgtcatgc gtcaccttga gttgctgcat atggacgcct
    43201 gtatcgaagc tgtacaggta catgcgctct cagtatgcat tagttctcac taagtgtccc
    43261 gctcttaatg tacgaccctc gctttccgat tggcgagccg tctcctttta ggaacgatac
    43321 atgtcgagat ttgcaaggtg catacgaagc ctaattgttg aagaataggg tctgatatct
    43381 tattctaagt atcccactac atccgaagga tgcgctaaat aactcacttt gtgaccctcc
    43441 cctgttcgcc gtcgtccatg cactcaccgt ttgtactagc attgcttgac caaatccgcc
    43501 aagttacatt acgacaccga gcgctttgaa tatcccgaga tgaagccgag cgtaggaaaa
    43561 atgccgataa gagaacttga actcattgct ctctaccatt gcaggactat cccgcactct
    43621 cgacccatta tctacatccc tcggaatgaa gtcttgcttc agcaattaga tcttccttcc
    43681 agttatcact tatgttcccc ttcaattttg tcagcgcgaa gcattcaaac agggcgacaa
    43741 tggatcaaaa gcgtcttctc gatctaagta gaggacgcta cagccaaggt agtgactcgg
    43801 acgaagataa tagtcttgat gccgttgttc gtagttgata ccttaagctt aagcactaag
    43861 tgacaacaac tgactcagaa ttagaaacaa ctactcgatc ttcaaatcaa attgaagagg
    43921 gaccgacgcc gcttttcata ttccatgatg gtcaatggct ttcaagtatt ggtgatactt
    43981 ttcttggtca ctttcattgt tggggatggg tggcccttca ccataaactt ctgcctgaag
    44041 cgcgttaaca cgtggagtga gtcttgggat ggctgaacgt catgctctct gctaacatct
    44101 atctgcaggt cctatcctag atcaaatcaa gcttgacatg catgaggcta tcaataacgg
    44161 ctccatctgg gactcgggaa gtccattcca gcaaggaccc tctgaagaag ccgataaggc
    44221 atggcatgag gttaccgcat tgaaggtcat cccactgacc ggcgacggcc tgcgtaaaat
    44281 gggtcgcaac cccgatgagg ctatcaagat ccctccggaa tggggcatgg gtgacgatct
    44341 ctaccctggc ttcatggata gccaacacct actccactgc ctctggaggg ttcgaaccta
    44401 ttcatacttc ccgtactact ggggccatat gtaccccgaa gggactacca cactcaacat
    44461 gtcggcactg gaccaggcac acctcaatca ttgcttatct gtgcttgtcg aggccctgac
    44521 gtgccagccg agtatgcaag tcgagacttt cactctgatc tcagagaaaa ggccgttgac
    44581 aatcgactgg agaaccaatc gtaaatgtgt caatcacgga aggatgctgg agtggcagtc
    44641 cgaagttagc acattggagt ttgaggagtt gaaaaaaatc cctcgaaggc cagagcaggt
    44701 ggtcatgaag aagcctgagg gcgtgtctcc tgaattaagt tttccggatg agtaagccac
    44761 catacgcaat acatgtagcg ctagtcgcct ttggagaagt attggaagtg ggaggcacat
    44821 ctattcatcg tttcctgagg gtcgttcggc aatactcaag tttccctggt cgttcatttt
    44881 tatctggcat cttatcacat atgcaatatc ttctcaacac agccagagaa gcatttcaag
    44941 aattagagct gaatatttcc tcgagatact ggcggaaata tgtgactgct ttgattgacg
    45001 tgcgactgta gtctgaatgc accactgcag tgtgagtgtc gctatactga tgttaattca
    45061 tttgctgccc ctcccccgcc gcccctgtga caaattccgg agagtgcgtg ataaatgatc
    45121 gcttacgaac ggcactaacg tcaaatgtgc tctataaatt agcagcgcgc gatgctgtct
    45181 cgctcaagtg tcacctttct gttctgttct ccatagccac tcgaagttgc aaccacttaa
    45241 cctttcagaa cattattcta acaccggttt acttgctgag tcatgagtca gtcttccaac
    45301 gcctacaaat acagatcttt tatcgaccgt gggatcggtc agtattatcc tttgagcgtc
    45361 gtatctaaac ggcttaccat agtctctacc aagatgcact gaatcgcaat gatatggaag
    45421 ctttctgcgg gccagatgcc cgaggctttg cgccaaattt ccgaaaacat cttctgcctc
    45481 aaacaatgca atggccgcct cagacccgcg aggaatggta ctcggacttg aaaagtggct
    45541 ttgtggggca gaactacgtg gagtggtact ctgcgatcga agcatactgg gaagatgtgg
    45601 agcagagatc cgccatcgtt tggtgcaccg aacgtggatt gttcgtagag tctcagaagt
    45661 atgaaatgac gtatgtcatg aggtaccagt tcgacgatca agacaggctt ctgaacctgt
    45721 gggagcttac ggattcctgt ttgcagaaag acttggtcgc cagatgggag cgtagaatgg
    45781 ctgacaagtc gcctgaccac tagtgagaac aactgttggg gcaactgtag tgattgattt
    45841 ctagctaagc actatcaagt actctcaaag aatcgacctc tgtgaaccag tggtaaattc
    45901 tatctgaacg ttcctcgccg tacagtcttc ctacgatgtc ggctggcatg actacacccg
    45961 tatcataggg ctgatcctgg ccttcatgta gcaatatccc atcagggcca gggtcgctcc
    46021 agtacggagt tgatccctct ttattgccat caataaagat tcgtctcgca acatatgcct
    46081 caatcaaagt ggcatgagga tattctggga ctagtctcct catagctttc aagacggact
    46141 gcgctttgga ataaatcttg cgctcggagc ggtcatcgac gctgatgatc aaacgtttga
    46201 agtgctcatt gggttcctta tgtctgccgt tccccttgcc gttaatagga atgccaagcg
    46261 ctggccgcac ggcctgaaga acataaaaga gatatcccag gtctttgaag tctctcggcc
    46321 tctccttctc gggaagtaga gcccaaaatc gcgcccagag gccagtatca tcttcgacta
    46381 gtgaggccaa agcttcagct agacatggca ctctgctgga tcgaagtgca ctcttgatgg
    46441 tctcgctgac aagcttcgtc ccaggagaaa taagtatctc caaggggtac ccacgaaggt
    46501 taagctcata gcgaaccgcc ttctcgaaga ctttgctcgc ttggtatgac cggcgttcga
    46561 cagcttcgag ccattgataa gcatcttcga aggtgcagtc acctcgaagt atgtaggggt
    46621 ggatggaagc atagtattgc caggtaggga cgtcaaggct gactctaatg ggatggtctg
    46681 gtgtatggtg ataccttgac gccagcagcg ccgctatatc agcagtgacg ggtgatattc
    46741 tggcgatata ctccatctcg tataaagtcg gtttgatatt cagcaacttc atgccattcg
    46801 gtctgttgct aatgatactg ctctgcatga ccttgtctga gaagaggcac ataccggata
    46861 atacggtgat gtcctcaaac atgggttgcg tgttacagtc gaagagggcg gcgtcggctg
    46921 tgacgttcgg gcaagaaaag tgcaggttct gcgtagagag gtaatatgaa tgagcgtcgc
    46981 ctgggccatt gtccgttctg gatgtatttg gaaatcttgt tttcaatttg tgaaatgcta
    47041 cagtgccgtc acggctacgt gcagaatcgt cacaaggtat actcatgacg actgcatcat
    47101 tgcagattcg cagatagggt agcccccatt cggggctctg ggagtccaaa tgacagacgc
    47161 cgttgagcaa tctctccact ttgatggcta ttttgcgact ttttgacagc gctgaagtat
    47221 gtgcagcgtt gcgtgtgggg gcaacttggt gcgctagagg tgaagtccca aaagggtctc
    47281 cagctacact aagaagcccc agtatgttgt ggctgctata agccgagctg atttccgggg
    47341 ctgtcagact tgtgaagcga actgtggcat gttgcctcga gtcagtttgg atatctgcca
    47401 caaactgttc ctgcatacca tacaccgttt catccgaact agaaaaacca aggaaaatac
    47461 gcgtttggca gatgctgttg cacgtaagtc gcgcagtgat ttcaaagata ctccaagatg
    47521 tggagggcca gtctatatga ttggactgaa ctaggtgctg atgcaactgt gaagcgcaca
    47581 agcatggtga atacacagta agcaccgacc aatagtcagc accgccaaaa cgttgcctcc
    47641 ccggcaaata tcgtgacgaa aacggacttc tgccgggaac atgcgcaaag cagaaccgct
    47701 ttctcctcgg atgcatatct tgccgagctt cctaatagct tgcgatgtac tgactggagt
    47761 ggagcgccgg agatttctgc ctctatacac gaaaggtgca ttgcgtcttg gatttgatat
    47821 agccaacaaa gatgagctgt caactgatgt gcatgggacc tccggaggag catgtacatg
    47881 gaggaagtgc ctccctatag gtctatcatg acgaggcccg tcctacccaa acccgagaag
    47941 gccccatggc cccctaactt ctgcatcgtt cactcaccca aagaaagtcg cttcgtgggc
    48001 gagacgctgc gcaatgcgta attactagat atgcaggcct cggctagaca aaccggagtt
    48061 tttctttgtt aatacgacgt cagatcgcca tggccgctgg cggtttgcca catcctctaa
    48121 gaattgatat tgcaatattc ttattgccac ataagtgtaa gttattgttg atacttgacg
    48181 gggttgtatg agatattgct cttcatgtta gatcgtcgaa gagagcgaac cctacttcac
    48241 cgataagcac aagaagattc agaccaaata tgcaattaag cgtgctttga aatcaagtac
    48301 catatggccg tttcaactaa gtacctgtag aagccgtatg tcccttaacc cgtcatatag
    48361 tagtgctgat gggggtggac catattattg acaaaatatt acaatactgg aggagctagg
    48421 gctagcaagt gcatatgtgt cttacaatcc tggctgtccg gaaggcaggg aggtatgtgg
    48481 cggtccacga tctcacacta ggtcatgctc aagtacctct acctagaagt tataactacc
    48541 ccagttatca cgcaatattt taattttatt gcctcaactg caacgtatga aaggatactc
    48601 accctggaat ggatggcgat cggcaaagcc tacccaagcc gagcgaatat gctggtttcg
    48661 tattgttgct ttgaccaatg gttacatcct gacatgtcgg ctatcatttg agtttatacc
    48721 tgcaggcctt gtctcgcctc acaattttga aagatgcgac agacaatgcg tctcggctag
    48781 ccaaattaag ttggaatgtt ggaatcaagt gacacattgc tagatagctt aatattgact
    48841 ctttgacatc attaaggact tgcggtggat gttagattat aaagcagccg taggaacatg
    48901 gcttctcctg agattcttga gattctttag tgtcctctga agtagacccc caacgcaacc
    48961 ttctcaaact caactgccca tatttcattt cgtagcccga aagccttttc tttacgatga
    49021 agttcgccgt acttgcctct attctggcat ccacagccat ttctttgcca acaggtaact
    49081 attgacgtga aagaaattgg taccttgcgc acgattctaa cgctttggtg cagttgataa
    49141 gcgcgggacc gactttggtc agctcatctc ggcatcggac gacccagccc tgactaccag
    49201 taaacgcggg acagactttg gtcagctcat ctcggcatcg gacgatccag ccttgactac
    49261 gagctagaca gcaacagaag ggcctggccg gatttattga acccatgggg gatcatgctt
    49321 tcctgaactg gctttgtgac ctctgtcaca attagagttc tcgttgcaat cctacgtagc
    49381 gatctacatc ggattatcag tagtcaatgc aggcttgaga tataagtgaa atcggggagg
    49441 ctttgcagac tttttggtct atccgctcgt ttatagcgta atatcacact cgtttagtac
    49501 atacccttgt tttctgacag aaagtgagta cgcattagac aatgagctcc atctctcggt
    49561 gactgcctgc ctaagtccgc ttgatccctg atgtttgtgc cttgcaactg cgttgcacga
    49621 catcatttga gatccgactg cacctaccgc tcgcttacca tatataaccc tggcggccga
    49681 cttgtccatc cacatcacat cttccatttg gattttcagt taggaattct agtctccata
    49741 tattctcgag ctatcactct atcatggcac gagaaatgcc cctgggtatt gccttattgc
    49801 tgctcactgt gctcctcttc aagttgtggg ccgaggattt ggcagatctt ttcacccaga
    49861 gtgaagtgaa atccggtctg tttaaaatgc ttgatcccgt atctacaatt ttccaacttg
    49921 aaagaaatgg caacatcttc gaaaatctga tggtcagcca ctctggagct atctatggaa
    49981 cccgcttcga tgcgcccgaa atttggtctg tcgatccgga gaaacaaacc ggataccgac
    50041 ttaccattat acctggagta cgagcagtga tgggaattgc ggagctgcgc cctaacttac
    50101 ttgttgtcgc agcgggaaat ttcactcctg gctcgtatca aatttggaaa atacgactct
    50161 tacctaacac gcccgccatc aaacaagtgg cgtccatccc cgaggcaaac tggctcaatg
    50221 gtttggtggc ctgggatagc gacaatgtct tagtcgccga ctctatcgtt ggtgcagtct
    50281 tcaagatcaa catttcaata ggcaattatt ctgtggctgg cagcgacgtc gataccatga
    50341 cggatggtac ctcagatggt agcgtaccgc ccggactcgg gatcaacggg atccgcgtcc
    50401 atgacaaata catgtatttt accaacgcag cgcagagcat cttctgccgc gtcaaaatca
    50461 acgatgacgc atacttgttt ggacatgtgg aaatcattgc gtccggcttc tcacaggatg
    50521 atttcgctat agacgacgat ggttctgctt acatagcggc aggtgaccaa aactcggtgg
    50581 tgcgcgttac cccgactggc aatgtcagta cattggctgg aagtcttgga gccatggacc
    50641 tcgcaggtag tacttcctgt gcatttcgaa gagacgctac cgatagacgg aggcatgagg
    50701 atagggcggg caaggtgctc tatgtttcca cttctggtgg ggtctgggag cctgtgaatg
    50761 gcacggcgat tgaacctggt aagatcgcca tggttcactt cgtccgagag cttaaataga
    50821 aggcaaagat gaaggttata ccctgaatgg ccgacccgtt gaaatttttc caagtgcaag
    50881 aacccagaca ggtcactcca caagcccgtt gatgatattt ataaccagga gatgacacgc
    50941 agcagaacgt gcggcgaaaa gaggatttca agccgacaaa accatagagg tcttgaactg
    51001 cctcattgct gctgacgccg cctcgaacaa tcgcaaattt cttacagatg atgagttttt
    51061 ccaattttgg tctggagacc ctgtgttacg gtacactgcg cgctcatgaa gcaacgtccc
    51121 ctgagcgccg tgcatctatt gaaggcccaa gtgagacaag gcacataaaa ttctttcagc
    51181 atttgtgtgg gccttgagtc aacgttccaa aatgaagctg acgaagcact ctatttcgtc
    51241 aagttcatct atccgaagca tgccgaactc ttattctgcg atgaatacgg aagtttctaa
    51301 aagatttgtg agaagctaac tgttctcgtc gcttcggtat gcaaaatgaa tatgaattgc
    51361 gaggcaacat gggagtatct tcttgctaat gtttgccatc gaataaggca agctccacat
    51421 atgtcttcta gagtgaacag tgactctaga tctatgagga tggaagacag gttgagatag
    51481 ttagcttatc aaaatatgaa gaacagaagg tcgataatat ttgtacgtag aggggtcctc
    51541 tgagatagct cgctcgaaac aattcaaacc caaaaagaga tctatcaagt tcccaatcac
    51601 gaggggactg gctaagtatg cgttgtcacc caacacaata cgctgctttt attgttgcta
    51661 gaagctagaa ggtggcctgc gatccttagt agctcgtaga gccccaaatt gcctttgata
    51721 ccgagtcaga gatcactccc ctcccatcta ctcgtccagc tcctgagctc tgaccagtcg
    51781 acgcattggt gcgttatatt gaatccgtgg acgccgcctg tgtcctcgtt tctggggttt
    51841 atcgtgagat cgggattgca aatgatgctg tgacgcagca agtcgatgca gtggcgtatg
    51901 tgaggcggcg ctatctgctc aggtaagtcg ctttcatcga gcttctcgcc tgttgtcgcg
    51961 gcggcgaata cattccagta cgacgctctg atgccgtcct agtaataaac acgatttaga
    52021 aaggaaggat caagtaatgt agacggtaaa taagagactt actaggcagt gcaaaagatg
    52081 gaaagccgag aacgttgagc gatgcggtgc aatggtagga tgcgagaaga agcccctttg
    52141 ctctgggaac agctctctcc aagctgcggc cgtttgctca gaatttccgg taaaagtcga
    52201 attataaacg aagacatctg gatgcgtttt gacttattta tttttatatg taaattccct
    52261 ctcatttgcg agtccatcgc agcagactta cagtgcaata cattgtcaat gtctgctcct
    52321 ggtttggtca ttgaaaaccg acccagctca aaacttaaga tgctgacccc cagaaatgct
    52381 agtggaatca atattctggt ccattgtatg gattgacgtc ttggggaagg attctcttcg
    52441 attggcaagt atttgggcca gttgttcaac cacatcatca aaaattggga ccgggttgct
    52501 gttttgaata cggcttcttt cccattctat agaaaatagt caaaagcgat aatgcatgga
    52561 tggcgaaagg gttaaactca ggatatagca acctgaagag gatcagacgt gagggtaatc
    52621 ttacacagca tgatccttaa tctcgtccat atagacgtct ggaggactta gttggacatc
    52681 tggtagcgga ttacctatct tctagcattg gtcaaaccct cctcagctgc aacgttcgta
    52741 tgaactggtc gatcgtacca ttttaccgaa tacgatgtag agctggcatc tgaccaaagg
    52801 cttgccctcc aaggtccctg ctaccttcta cttttcgact agttgatata tcatggaatg
    52861 ttgtcaaacc gcctcttaat agataacttc gatatttaca tagctcgcat ttgtgtctgt
    52921 ataggcatat ggctcgtgct ccatattggc aagacactga gaataatccc tgccaagggt
    52981 agatccgtat gtactgacga aattcttaca gcacttgcga gatgcacgat tgctgacagc
    53041 gctcggggat gcgcatgcat gaagttccga atatgaacgt cggtggtatg tgatgctaca
    53101 gctgcagatc ctatcagatc gacatgctca ctacacccgg tatcggatat gacccaatcg
    53161 cggagctcca tgagcagcat gttgccggaa gtttgattcc aattaataat atgggtgtac
    53221 atacgagtag gacatgagga attgggggga ggggggtttc caaagtttag cggattctaa
    53281 cggttctcac gaagaacata gcgcccgcat gggaggatgg acacatctcg aaattggtcc
    53341 tccgaaagtc aacattagct accgataaat atttctatca ttcttaaata taatattgat
    53401 tactcgtggt ctaaatcgtt gtcggagtta ttctcatttt caccccacta tgcgctgagt
    53461 gcccagttca atgtgtagtg ctcctgaggt ctactcgaat ttgttgataa tttacagttt
    53521 gatattataa ggttccaata cgatcgaatg atgggtttgt ctcgcaggga acactcctcc
    53581 actctttgga ataagagcaa tctaggactt catcccagca gtcctcgtac accatctcag
    53641 cggtagcggc tagttcgacg gacagagcgc atctgcaagc ggatatgata tttatggaca
    53701 cagattacag agagaccttg caaccttacg gcccataaca gatttgtgag agagtggctg
    53761 gatcgtaacg tttagggcag atagtgcctg tagtaacatg gttcattggg agttttcatc
    53821 tcttgttgtc ggacacggct gtagattgac cagcgcccta tgaccacatt caataatgca
    53881 tgcgacgcgc attgctaggg acccgacagc ttctagtgat tatgcttttt acccgcggac
    53941 gaactatcgt ttcggcatgc aggaggaata accttgaata ataaggaaac taaccgctag
    54001 ttacgatatt tggcactatg ctgtatgagc gctcatctgg gtaaaccgtg ttgaacctgg
    54061 cctcgaagag tgtcgccatt tgctttgcat aatcggcggt gattcaccca gggcagactt
    54121 atcttgttgg gctttgcggc tcacccgggg ccgcactgcc tacagcgtcc accctcgagt
    54181 gaaccatctt cccgcaggaa tgcagcatca cagaatcttg tggtcctcta aggatagggt
    54241 ttcgtagcaa tggaaacgtc aggtaggtta gacgtggcat catgtcatat cgcgatacca
    54301 ttggaacatg ctattgatcg cagtctgaag gccgatactg tcggtttgtc aatgcagcag
    54361 gtatcgatac agaaacaacg cagtccatga ttttctccct gaccggcgtg gaacttgttc
    54421 ttgtcataaa ccgctttgcg ctactgatta cctcgcatct tcgcgacatc gaggaagacg
    54481 acctggtggg gtctccaagt gtgcgaaatg gtctgctcaa gctcctcgtc tgacttgcaa
    54541 aggaatggcc tcgctcatta tacactgtac attacattgt atctaaatta aagaagtcta
    54601 cataaaggca actagccgtt aacaagattc tgttggcttt acggatgcgg gcctgatcca
    54661 ttcttagaga cgcgaaggct ctcatctcgg caaactctgg atactgatat ctgacatatg
    54721 cacatgtgat ggacatattg ggttgtgaac caataactag gtgggcgaca tgtatttgcc
    54781 acccgaacgg cagcagtgcc aatacgccat tttaccaaag taattaggca aataaaccgc
    54841 agttctgaag tcatgaagta ttaacacagt gagtcaacta ccaaaatcgc ggcatttgaa
    54901 atcgaatgat tactgtaatg ggaagaaaaa aagagtagta ttaagaactt ggatacatgc
    54961 atatgaacct ttacctgggt ttatactact ccgtttcagc aactcgcgta taattttaca
    55021 accctcttct atactcgcgg ttatgactaa ctgttgcagt tcccgttcga tgtaccggcg
    55081 tggaacgtcg cgccgcacca ttcgaatatc aatcctttcc tcctaacatt gccctggctg
    55141 tcatcatacc agagatgaca gttgcataca ccgcgtgatt catcaaacaa gagcctaaat
    55201 gaaaactctt cccgaagtca aatcctctct cataggaaaa caaagtccac ccctttactc
    55261 aaggtaaacc ttgcatactg atccaacttc gttaacgcca ttactcatta gcgacttgaa
    55321 acacttgctg ccttcgatat atctgcctaa gtgtcgacct gtggtagaat atctatcaag
    55381 tttcattctg aaatcaatct tatgttcggt cgtttgatat cctgctgcat aatgaagccc
    55441 gcaggtacca ttcggctcct gcgctggctt ttattaccgc gtctggtctt ggcttaaagc
    55501 gggacttttc taccccacta tgacgcgata cgagctacaa ttgtgcatga cgaacatagt
    55561 atatccctca tcctggacaa ttatcaagtt ggcagtgtga gtcgtccaac cattactatg
    55621 aagtttcaaa gattccctat cttgactgtg gccttggcga ctggcagtat ggcactgtcg
    55681 agtaaaataa gcgagacata cattggtcct gagaacggcc atctggttat agtcggtgga
    55741 aatctccaat ccgacacgat ctggcaaaag atcattgcgc tagctggtgg gcctgaggcg
    55801 ccgcttgtgg ttataccgac ggcgggcggt gaaccgacat acaacgattc cttgtccagt
    55861 gttgcctcct ttcgccgaaa tggcgcaaag aatgtcacag tcgttcacac ctacgatcca
    55921 gccatcgcgg acactgagga atttgtagcg ccgatccggg aagcgaaggg agtcttcttc
    55981 gacggcggcc gccaatggcg tctggttgat gcatacgctg ggaccaagac cgagcatgct
    56041 ttccaagctg tcctagaccg agggggtgtc gtatctggct cgtctgctgg cgcgagcatc
    56101 caaggctctt tccttgcccg cggcgacaca gcaaataatc aagtcatggt aggagaccat
    56161 acggtcgggt tcggctacct caagaatgcg gcaatcgatc aacacgttct tgtgcggaat
    56221 cgacatttcg atatgtttga cattctgcaa gcgtaccctg ggctgctggg agtggccgta
    56281 gatgaaaata ctgcgcttgt cgttcacaag aatgaagcag aagtatatgc ggggacgtat
    56341 gtattgatct acgacggcgg gttctggtcg cgagaagaac aaagtgaact caagaatctg
    56401 ccgccaccgg agagccggtt ctatttctta cgaccgggtg acaagtatga tttgggactt
    56461 aggaaggtaa ttcaggtgga ggaggcaaag gaactataga gtctagctta gctatcaggt
    56521 ccttcctgtt aacaagagcc tatgtatctt cttactgtcc gacgcaaaac cctgcagttt
    56581 cgattattgg gcttggaaac ttttgataag gtagcactga tagcgtagca aagaagcgac
    56641 ctccgtggtt aagtgcgatg aatcgagctt gctctcgcca tgacaacatc cacgcgctat
    56701 agaatactgt tgatggtgct ccggatcaat cacggcaatt tcaaggtccc gatgggcttg
    56761 ggtagttgag atcattcttt cgattcacat actgagactt ggacttgctc taaattgtct
    56821 atgacttgtg agaacagtgt ttcgacccat agccgatatc cttcaccgtc caaatgaaca
    56881 tgatccacca gatggacatt tctcattacg gtttgaggcg ctttgatgaa gacaacgctc
    56941 gtatccgtca tagtggtact cattgccctt gccagtttct ataatttggc gttggcctcg
    57001 tttaccaagc gctcctcgat atccgttcga tggaacaacc cagtgagcag tactcttgat
    57061 ctgagccctg ccatgtgaga gactgtttgc agtagtaggc atagcgaccc tatactggca
    57121 tcggaaagcc cgcgcttcgg gtgcagatta ttcgttccag catggatgat ccagagtcga
    57181 attttatatg gcgcaagcag atccaccagc ccgggaagtt gccgttctgg atcgccctgg
    57241 aggcggtaca atatgttttc gaacttgtct ccccccactc cagcgttgaa taccctgggg
    57301 agtcgtcgga gctccgttgt actgtcggag ctccgttgta ctagactgtt gaagactttg
    57361 gagcgagatg tcactcagca acgtctcaga tggccagatg tcaaggcttg cgctctggcc
    57421 tgtggtctgc atacgctcaa tcatagaatc gccgaggagt atggcgtagg ggtccacagc
    57481 cgagtctcgc aggagaggaa tgtgctcatt cctggatgtc atgtaggagc gttctttgaa
    57541 ccgtgagcgt tcttgcaaca gctgtcgaaa ttcaaatggt aaagggcatt gactctcaac
    57601 tgccggggaa ccggaacacg ccatttcttg cgtcgcgaat agctggcacc aagtcaattg
    57661 gattgaatac tggaaatgtg ccttgatctt gtgatctagg tgcatcatag attgaaagaa
    57721 ttcgtccatg ttatgtacga gaactgtttg cactttgacc tcgtgaggac caaccaattg
    57781 cgtgttaaat gctgcaagtg ggtcacttga cggtgtgact catgcggaca actaagctga
    57841 ccctgccaaa tttctcgatg caacctttta gaaagctgta cttgaggaat ctttctgaac
    57901 ttcttgacgg ccccagggat aacgaggggc aaggatagaa gtctcagtgc aatggagctt
    57961 gctatatttg cttatggctt tctaccataa accacatata caaccatgta ttgtcgattg
    58021 gccttattgc agatctctct tttagcctca tcaataaggc tgtgcgcttc tcgttcagaa
    58081 agcgtgagtc tcagagcctt ccaaggggcc aacaaaccgc catcaagcaa gttcttctgc
    58141 atataggctc cagccaactt cagtctgcga tcacctttgg cccaaggact taccggccag
    58201 atcagctttt tctcttgcac gtcaacgaaa ccaatctcct gtagccacat ggcataattg
    58261 gagaccacgt ctatgtcgcg gcccatgact gtcttcattc ccgtcatcac cgaaaaagcc
    58321 cacctttgaa gcgctgaacc ttccatctgg ccgtccatgc taccgatctg ggtcacgggg
    58381 aaatcttggt actcaatcca ggcccccgaa ttcatcgact tgaaagcttc tcgcatcatg
    58441 cgccggtggt cattgaagca cgtgaacacg aaccgcaggt ggacaaagtc gaatttccag
    58501 gggaacagcc actcttcctc ggcatcgtcc ttcacaaagg cacagttcga cggtgcattc
    58561 ggcggctgga tcgcgctcag atcgctgcct acgacttgac actctgggtg cttctcagcg
    58621 aagtcgatgg cccagatacc tagtgggtag tatttcttag cccatcgatc tttcagtcac
    58681 cagtggcaca gctgagtcat tacctgttac agtcccaata tcaatggcgt gcttcggatt
    58741 tgatactggg gcaaggtaat gctctcctcc caaaagtacg gtcattccgg catgctggaa
    58801 gtctagacga tcttgctcgg cctaggagtt tggtcaaaat ggtgtgtaag aagaatatgg
    58861 gcaggcagaa agaaatctca cgccgtcgtt cggcaggaga taacggccct gcttgaactg
    58921 atgatatgtc ctcccaaaat ctcccacgac agattcagcg tcgaggactg agcttccaga
    58981 gggaattcga tctagttcct cggggaacgt gcgatcaggc tcgaagaacc cctcaacggc
    59041 gtagtgatgg ctgggtgcag gttgcaacag cgtgctcgcg ctgtgatctg ctgacgacga
    59101 atcagaggtt gatccgacga ggactgatgg tgatgaagat tgagagaccc gtagtaaagg
    59161 actgttctgt gccatcgcga ttctacctaa tgagatagct tctggacatg tttttagaaa
    59221 catcaagaaa caacgtgtaa cgtgcttctt gggtcatgtg tcagggcggg gttctgttcc
    59281 ggtgtaacgt aaaggaaacg attaagcgat ataaccgccg ccatccttga ttgcaaagag
    59341 ggtctgactt tgactcatag atggatcggc ccgaaacctt gtttgaatgg caaggcagtt
    59401 ggtgtattca tttggatctg ttgcattttg acgcgtgccc acggagtcta gttccgtcgc
    59461 ggagatatag gatcatatgc cattggttgg tacacttcca caaaccttcc cagtgtctat
    59521 ggaagatatg ctatccgcgg tcatagtatt attattacca tataaacaat tgttgatccg
    59581 gtctttacag agtgggcggc accgccgtcc accttcagag ctgatacttt ggagaaggtt
    59641 tgactatcgc ttttccagcg ctaacggtcc actctaactc cagttttgtg ttcaccgtgt
    59701 aactcatttg gtaggtaatt ggcatataat tcacgagatg catcttgtgt cggcaccatt
    59761 tgctggctta cgtgctgcgg gcctgtccaa atgggcgatg gtcctggcga ctgatatgtc
    59821 atatattggg tcatcggtgg cgctccagaa aagtcctgcg cataggtgtg gtcttgcgta
    59881 gactgctgtc ttcttcgaag gaggatcacg atccatatac ctaggcctat aatgatggcg
    59941 ccagcgatac cacccacgac tggccctgct atccaggcaa gatttcgaga ggaggtaggg
    60001 ctagggtcgg taactgaatc agtagggatc acgctgctac tactagtcgt ggtgcttgat
    60061 atgctagtac tcctcgcggt tgcgctcggg atggggttgc ttgtggtcga cgatgcggtc
    60121 gacgatgcgg tcgcctgggt tgacgaagac gactctgcac cacctgtcgt ctcttcgtat
    60181 agagttactt ttcgggagac agtgtcgcat gcgtagacgg tcgctggtgc gctgccagta
    60241 ttgagatcgc tgtagacgta gatggtgtaa catagatttg atccactgct aagtgtcagc
    60301 tactccaaag agtactaaga gtagaggagt cagcactgac catgggaatt gggtgttggg
    60361 tgccagaagt atcgagctgc tttcacagtc cgttgcgatg atgaacgttg aagctgtagt
    60421 cggtctgcaa gctgcccatg agctcgagcg ggacagagta gacccggata cacaggattg
    60481 agggtaatct atgggacgca aactgctgtt agccaaagac gcgagacttg cgtttgattc
    60541 aaagcagcgc acgcacagtt tccactccac gatgtgtacc ctatgaagtt tggtccgaca
    60601 ccctcttgtc gccaatgcag ttctaaggtc ggaggaggag tgatgagggg atcgctaggg
    60661 agagcggccg catgagagca catttgaatg aatatgatac agcatattga aaaagtgctt
    60721 agtatgcgga acatgtgaga cattgtatgc cagccgtggc ggcgactagg ccacaggacg
    60781 taatatgata cgcaacttaa gttgcagaac actgacctaa gtttgagcgg tttttgatca
    60841 agaaggacag aggaaatcac tagccaagtc ggcatttagt tccaccgtat tattgcttcg
    60901 ggagttcgag caacacatca ggctcggtat ggcatcgcag cgattcgcat gccactaaaa
    60961 acgccacaac gttcagctct tggcatcgac atcaacctta ttttcgtgag tgcttgaatg
    61021 aaggtatgcc acccaactcg gcatgcacct ttcatgtctg gttcgcaatt ggaaaatcct
    61081 catgtgtttg agaaagtggc ccagatgacg tctattcgat ttagtcaagg cgcctgagta
    61141 gcaccaagcg ttgaaagcct cgagtacggg tcatgttcaa taccggatgc cttgagtcca
    61201 gttgggtctt gcagcaacaa ggccaagaat tctttcttat tactgtctga cactaggtca
    61261 accggtgttc gtctaagtaa tcatctgggc ggagcaaatg attccaaaca cgactgggtc
    61321 ataaaatagt caagcaatgt tgggcgtcat tggcccatca aaggaactct tgaaaaactt
    61381 acactctcgt acttcactca agacctcgat tgctgttgcg tagcccctgc tatttggatt
    61441 tgccaaggag acgtcacatg aaaacctccg ataggttttg cgctgcgacg ttcagtccac
    61501 gcattactaa tattgaggct caaatcttga cctgatgtaa aggctttgtg gtggcccgta
    61561 tttgtcatcc gtctcatcca tgtttttggt gaccgtggac tctaaggggc caataacgtg
    61621 gcatatgcag cctgtgcaga tcgtatggac gcaacgatgt actgctagcc agagcgtgcc
    61681 agggtgccca agaaaccagg tcattcacta gcattccctg gagctgcagc tgccgttcat
    61741 cgctgtgtcc cacactaaga cgccaaggag agacaggtgg gtatggatgt agacttgggg
    61801 gtcttgtact gtgctgttca gatgaaccag ccggggaagg gacatggccg gaaaaggtgt
    61861 agtctgtgcc attgcgaaga aacgcctcgg ccgtcacgtc gaagggggaa tcgggctccc
    61921 acggtgtcac acaagacaca aggcacccac gggagactcg tcgtacgtag gggccttggg
    61981 gcctagtagg tctaggcatg ctctgcagcg agaaggcttt ctcggccagt tctaatccga
    62041 aagctcggaa atagtcatat tgagttggga caggtggtat gatccctgtc gagctggcca
    62101 tggagccgtg gaccgctcaa gggatctatt ttagcgcgcc taggcgtcgg taggactaga
    62161 agtttgtgct aaatcttgac ttgcggggcg ctaaagggca ctaaatctag tctcaacgac
    62221 agtggacacg aaacgaatct gacaacgcaa aaattgttgc gctaaatctg cgatcgcccg
    62281 tccgtaatgc attcttacat gctcgcctag aatcaggcgt gtggcatcct agggcagctg
    62341 agacatttca gcgtctgttt ctgctacggc atctaaccta gcccggtgtt ggaaaagtgc
    62401 accgttttga cgtgggcttt gcctcaaagt atatcgagcc ttgtgaagcc gggtttccgc
    62461 cattcaaggt cgcaatggtg ggcgcgcgcc gtgtttgaaa ttgattgagg caggccggtg
    62521 tgatgccgga ggagctcggc tttcaaccac tttgagtcgc ggcaagtagg tattacacga
    62581 tgcaagattt ccgtcatcga aggaaaatcc taagtcatac agagtgagga cccgtcgaag
    62641 atgaggacat gttacgtggc ataatcaggc ccttcatgtg gttgaaacat aagcttttca
    62701 cgtagatcgt ccatacaata agactgacgg tttctcgggg tagctaactg ctaagcgttc
    62761 tccaacacgt gctggactgc tactcttggc cggctgaggt ctagacaccc cacctgtgac
    62821 atagaagccg gagtgtctac atttggccgg ccgctcttca atccttgatt gagagagcgt
    62881 gatttgactt tgtgcgccaa cctcagtgac cacaaagata gcctcacttt tctccgcaat
    62941 gcaggctctc gataggggct gagtttcatc acatgctgaa gaccaccggt ggcaactacg
    63001 caagcctgaa agcccaactg gtgggaatct tcatacatag gtacttcttc cagctgtacg
    63061 aaattgcttc gctggtgtag ctcccgtcca agagaagcgg tgttgcctat cttggcccaa
    63121 agcaagctcc gactaactgg tgtatcccta tcttatcgcc ggcgcccgct ttgtatacaa
    63181 gcgattgata agttcagtta cattcgtttc aacactgaag agtactgtaa ctatgaaagc
    63241 tagatgatcc cggctcccgc cgacatgcaa aggccctgaa cgattggtgc atgtcatttt
    63301 aaggcaagga tggttgcatt gatctccgca tggactggag cagtctttta cgatcaagtc
    63361 gtcattgtgt tctgtcttgg agacgacaaa ggtacggacc acagatcatg aagccttaac
    63421 accagctaga gggctggaca gcaacgcgac ttatagctta ctgagagctt gaatagaatt
    63481 cggatatatg cctgagaaag gggacgtggg tctgcccatc agctctccgg ccactcaagc
    63541 caagttgatt gtaacatttt ggatcgagcc aagctcttaa tataggtgga acttccaggc
    63601 ttgccaaatg cgaataacta caccagagtg gagcaacgta gcgagctctc cacatcgact
    63661 tgctacctag atcgaattgg tttatgatct gtatcgagtg ccgactgggt gagggcgaac
    63721 cccgccagat caaaatctcc tagccccttg cagatgcagc ctcacggtgc cactggcaga
    63781 tccggggacc gtgactcgcc actcggcgcg gcgcagagca tccgcttttg acactggcct
    63841 gactggagac catgatagct acctagcgtg tcagaataat agtgacgggt ggcgaacaag
    63901 cctgctggac gccgcattgc gcactaggcg ttcccgggca ttgcgctgaa tgcatgtcac
    63961 ccgcaatggt acggcgaagc ctttttcttc cgtccctgtc cctggtcctc atgactgtta
    64021 ggcaaagaag aacacgtctg ttgcggccac ctccgtgatc tgtagcgcct cttcaatcac
    64081 gcaagcattg gtgttgacgg acagagttga aagccccgat gaggtctccc ctggttcaga
    64141 tgcctctcca gccagtgcag tgcgagtggc tgggtcaggc tcgcccgtcg acgaatattt
    64201 gagcaaaccc caccaggggg taggaggtac cacctatacc agcgccatta taattcggca
    64261 agaataaaat aatccccaat ggtggactga tggtgcgagc ttctcaacgg acgcacttaa
    64321 gcactgcagt tccaatgcgg cgactgtacc agccccacct aaggcaagta cacaccacgc
    64381 acgacactac ttgtaccttg gcgaagctac ctaggtgaac tgctagtact agtgcgagga
    64441 ttaagagcct tggctgcact ctagcctagg aatctagtgc ccgcttgccc gggtagcaga
    64501 cagcgataca ccggtaagat cgtgggctag gatataggat agccccacca ctccagactt
    64561 tactagcgcc cgcgcaaaat cgtccacaca agctggactt gctaccaggg tcagttcgct
    64621 gcgtaatgac cagtccttcg cctgtcgcga gggcagttat tgatgccaca gctacgagta
    64681 ctgcaccctt gcctgcctgc cttcctggtg cgatcagtgc accgagaaat cggccttggg
    64741 ttctcgcttg caagtaggtt ggagtgtctg tcctatttcg catccacgct ccctgaggtg
    64801 gtggcaaggc acccgcaaca gaacccgaaa tccatccttt tgaaggaagt cggaagtcta
    64861 aggagtttgt tcattggaat tcggtggttc ggcactcggg agaagtgcgc gattagcttg
    64921 cgccccatgc gtgcgctcag ctgtggctcc catgggaaca accagctgcg aaggcggctc
    64981 ccgcaaatag tgtccccgtg gtgcaaactc tgggtaagtg cttcatctgg cggtatgctg
    65041 ccagaatctg ccagccgctt gcgggcgcgg acatgacgtg acgcaggtag tgctcctcac
    65101 accacattca tgcatatgta gctgtgtagt taagatctag cactggcgag cgaggtatca
    65161 tacttttggt acctgggcga cggcgatgaa cagcaaggat tatgcggctg cagaaaggtt
    65221 ctgctgtccg aggactcgtc gtctgaaggt gccagtaatt cgttgcgagc tgctgaaagg
    65281 cgatatgaca ggttccttcg cacgattcgc tggagtcggg gacgtcctgt ccccacttca
    65341 ctacccaggt actttcaatg gaccatcatt gctggatgcg cgcgttgccg tagctcaaga
    65401 acaaaatgcc aagaaacctg ggttctgcct ctcaagactg ccccacgggc tttcccaagt
    65461 acatgattaa ctgtacccat ctgctgctag tccgcctcgc caacggagtt cggaagtttt
    65521 ccggccgcca gaggaagtgg gaggagagac tgaggtgagg gaaagcgggc ttctgcatca
    65581 tgcctggaaa ttctcattgg atcgagtgca atctcctaaa tggaacatgc cctgtcccag
    65641 ctggtgctac agaccctgtg ccctcagtcg gccgcttggt acctttgtct agggagatag
    65701 cccgtccctc cgtagatatt caaatcacga tgccgcccgc ggcttgtttc tgaatgacgc
    65761 atggcctttg gcacgaagta ggatttgtat tgcaacgatt cttcataggc agatcacctc
    65821 ccacgctagg tcctggccgt ggcgggttga gctaaagtat gcagccctac aggtacctcc
    65881 agcagctacc tagatacccg ggtacctact gtgggtacat acatagtatg taggtgaggt
    65941 aaaaggtaaa aaggcgaaag atggatggat tgcggggagg cccataagct actagtcatg
    66001 ggtagtagga gttgcaatcc acacccagct ccacctaggc atccagccaa ggtaccaggg
    66061 ccgccctcct gttggtccag acgcgaatca tattcccgag tctggatagc actggctcgt
    66121 ggcccagggc cagccaattc aacggtgcta tatgtctggt ccacgggggt gccaagcagc
    66181 agaagacccc tgcatgcccg ccttgtcaag cactgggccc ttgtcctgtt tgtttcgcca
    66241 attctccgtc ccgcagtcga gtcttcggcc actgcggcgc ggggcataat ggaagggcac
    66301 tgatgacgaa gcgccgccgc tgctgcacag tgcatgggcg gattattgat ctgtgatcta
    66361 tgatccatgg tacttatgta tccggctgca atgtcctgca tgggacgaac ttccccaagg
    66421 gacgatcgac tcggccgatg catagcagcc agtgggcggc gcagctcacg gctcgattgc
    66481 tcggcttcgt attgcgcaga ccatggggag ccgctgaaga gcaaggcctt cccccagcag
    66541 acgcacgtcc agacgcatgt ccagccgccc cccaccccca gacgtcccca ggacccttgg
    66601 gttgccggca gtggacagct tggttgttac catgccggac cagctaccta cctcctacct
    66661 cctacctcct acctccctct gtgctggcgt ggcgccgggt tcctgtcctt tgcccccaag
    66721 actgcgtcac ccgctagcta cccagcactc accgagtaac ccttagtctc gtcttgccgt
    66781 cgccatatag acagctcgct cccacatcca ttctcttgtt catgtcctcg tgtgcttagc
    66841 tctccgactg cccgagtgac cgtgttcgtt gtatatacac gttcggcccc gtgctcgcgc
    66901 gctcgaacaa ctctcttgac ctgcgtgaca agtcccgtcg ggcaccacgg tttcttgctc
    66961 agaacctgct gggcctggct cacctcttat atatccccat cgccctattg tctgttgcta
    67021 catgatcgcg atcgggtcac agctgaatcg agatcgtcgc ctcccgcacc gcttccccaa
    67081 cccaaccaag ctctgattgt gcactctgtc gtcgctgtat agtcacgcca cagccagcat
    67141 gagccccgcc cagtcgaccg ttgcggtaca agggtccacg tggtacgcaa atgtctcatt
    67201 caatatcgca caagagctct aggcctctcc tccacggccc gctgttctac tccacgaggc
    67261 gctgacctag caacagttcg cttgagctcg cgggcagggc cgaggaccct tcgctgtccc
    67321 acttgagaac cggcttgcta ttcctcgatc gtgaaacatc ggccgtcgag cttgggatcg
    67381 gtggcaacgc cgcaagtggg caggatcgtg aacagcgtcg tgagagtgtc cttcggcaag
    67441 tcgatcgtca gttcggcggg caggaggcag gtcacagcac caatgctggg cctccataaa
    67501 tcgagctgta ggagcgtacg gcctggcgtg cgactcggca gttgatgtca gggtgagtcg
    67561 gcctgttctt aggtccttcg gttcatgcgt gctatggtct tcccacatgc taactcgcga
    67621 tgagcagcct cacgagtgtc cgggtcggag gagggcgtac gagcagtacc attttggttt
    67681 gaacccggtg attgctccgt tgtggttgtt gggaatttgg tacggtcggc gcatctggga
    67741 aaatatttgg attgcattcg atggatatac cccgtgggac tcgatggcta gtgcaattga
    67801 gttcaagaca acataccttt cttatatatt ggaactctca gtatctcaaa gtctatcagt
    67861 gccaactgtt tgacgcgagc cgttgacacg tgtgaactga tccatgcctt gaagtatgaa
    67921 caagaacgaa cagcggctcc ttgtgttcac agacgttctc tccgtggtgg gacacgccaa
    67981 aggtcaatgg gatccagagt tgtgttatat gaacgccgct ggctcaccat tgagataggc
    68041 gcaggtttct tgccgcgccg tcttcctcag agcaactcaa gagctcgttc catgaacatt
    68101 ggtggcactg tgcgatgact cttacgcacg cgacgtgtcc gaagtaggag tctatcggat
    68161 ccagacacac ccatggcacc ttaccagaag aagaggcacg gacaatatca ggatcagaat
    68221 gtccttgtga aaattcagtc ccggaattat ggccctgtga catactttag aagctgaatg
    68281 agatgagtgt tgttgatagg aataagatgt ggggaggctg aggtgtttcg tgttctacga
    68341 cgcggataga tctgttgtta accgttgaac caatcaggag ttgacggtaa acccccaccc
    68401 gtggtttccg atacccgagt tgccggccga gattgcctcc aattttccca gcccatgcaa
    68461 gctgctagtc tccaggttcg tttccgactc caagtcgtgt atgatacttc gattggttct
    68521 catatttaat ggacaaggat gaacccaaag ccacgtggca aaggagacca atctctgata
    68581 cggtttcctg ctgtttctga ggaggcttag aagattaatt ggccggtctc atcaggtgtc
    68641 attcaactgt aacaattgcg tccagtatgt tgtgctatat tttgcactct catcgtgcct
    68701 tgctagagtg attccttgtt tctagtcaac acgtccaatc ggaagtatag atacataatc
    68761 taagggggca ggttccccgc cgtccggagt tcccctgatc gtaagcacgg cgcctttctc
    68821 aacattcacg cccttgaaat agactcgggc cgctgaatgt ccattcaatt gagacgagaa
    68881 tgtgttgcca agcttatcct cgagattacc ctcccatttt cccagagtct gcccgttgag
    68941 gaggatttca tacttggcac gaccgcccat cacgtcatag taattaaccc caatgttata
    69001 cacacccgag gggaagtcca aggtggcagt tgcggtaccg gttgtttggt tcgacgatgt
    69061 cgtgatggcc ttccgacccg atgcagtctc aaacggtgtc accgagacgg cctggtagcc
    69121 actcaacgtc atcttctcag cctcgatacg ccacgtgtgg ttgccaacgc gcccttggtc
    69181 atcgggtatc gatgacatgt tcctgtagaa ctcattgatc gcatctcgcc agacgatggc
    69241 gtggccggtc tgatactcca gacggaaggc aacctcgttg aaacgctcat catcaatgag
    69301 tcccttcaac gacgcccacc tctccggaaa actctgcacc gtctcagcac ctgcgtaatg
    69361 agcgtcatag aagtgttgga tcacggtctt gcccgattta agtcgctggg tgtaaggcac
    69421 gtggtggaac cacagcaaga ggtcatccgg cgtcgtctcg atcttttcgt acttcgctgc
    69481 tatctcaggc ggatattgcc ccgagaaccc agtgccgttc cacactgttc tatccatgcc
    69541 aatagtggtc gcatcagctc gcgtccactg tccccagcca ttgccgtctt gcgaagccgg
    69601 gttcggtccg taatgggggc ccgtaatgtc agtcagagtc tggatgccca ggttgccagt
    69661 gtagttctca tatgccggcc aggactctag ggacatgtcg gtgatcgtat ctatgacttt
    69721 tctatccgag ccgaaagtca ggtgtgccca ttcttctaca atctgagtct catcgcgcaa
    69781 ggggtcccaa gcgaggcgac cgtatgcata gaagttggac atggcaaggt gatggccaag
    69841 ccacgtggtg ttagtcccaa cattgattac agaggcatac ccgtttgttg accggttgaa
    69901 acgatggcca gtcaagatat cacgcccaat cactgaagac tgcccttcga ccttcaagtc
    69961 ataatccagt atcgtcttcc ataatggtgg caggtagacc agatgattct gctgtcctag
    70021 gtactcttga gtgacttgca actctatagc cacattactc tgcagcaggt tggcaaacag
    70081 tggcgacggc ggctcgcgga cctggaaatc gataggtcca tatttgatct ggatgaccac
    70141 gttgtcgtcg aactggccat caaggtgctt gaagaaatct acagcagcat tggctcggtc
    70201 attcttccag ttgtcctcag tgagatgatg gtcgtacaca aaggcacgga acatcacgag
    70261 accatcacca tgggccttca atgccttggc gaacaagttt gccccgtcgg ctaacgtgcg
    70321 attataggtc aacggcccag gttgatcttc cgaattggcc tttaccagga aaccagcaag
    70381 atccggaatg cttcgataga gctccgccgt cttgtcgtcc cagaacttga tgactgcaga
    70441 atcgaagggg tccgaagtgg ctagcccccc gttgttccga ggcgcgtcga agttgagtga
    70501 gagcgcaagc cgaacgcccc atggtctcat ggcatccgct atcctgccga gcccggcaat
    70561 gtttgccgag ttgagtaatg ggatatttgc ggccagagct gcgttcacgt tgttcaccac
    70621 gaggccgttg ataccaaccg acgccaaaag ccgtgcatac tgcgagacac gagtgagatc
    70681 actcacgact gcgccgttct tgaagaagat cgagggtccc gcatagcctc tctctatgct
    70741 accgtctaga ttgtcccact ggtttgccca ccgaattggg gcactagggt tgctggcata
    70801 ggacacctca gagaaatttc cctgcgcaag catggacaag tattcgaaag ccccatacag
    70861 agctccgcgt tcggtatgac cgatgatccg gaccccggag cctgtggtat cgaggtagaa
    70921 gccatctccg gtaagctcag gcagattggc gacctggcca gcggctgatg ccaccgagtc
    70981 gagggtacca acagttatgc ttgacgtgtt tccggtcgta gtcgaactga ccttgagctg
    71041 aacgcccgta atacctgcga tgcccttctg aagctctcgc ccggccgtga agatcgggct
    71101 taccactgag tcgttgagcg caataatggc ccctgggatt ctagccccag ctgcgacatc
    71161 tcgaggcaaa cttgcatagc gcagccagcc atcaatcccg ttctcggcaa aagccagccc
    71221 aagaaaggcg aaaaccagca gtgttagcat cttgtcgtgt cgaactgcta ggtctgtctt
    71281 tgatagccat ggtatcaagt gcacctaagt gcgtcgaact tttaaaggca gcaattgctg
    71341 ccaaggcgca gaaactctta cgatgcgctc attcatggag atatatttga ctttaggcta
    71401 aacttatata tgcacgacag cgggctgaca ggggatctat ggggttgttc acgatgcctg
    71461 tcaagaccta ccttgcttgg agattgctgt aaatggcaag gggcagaacg atcccctccc
    71521 cctggtgctg aaattgcggg gtagtattag catcatcaac attgtatgaa agaccgggat
    71581 gataccatgt gatgttgatc tatatcagtt tcaaatatag ttaggtgatg ttaatgtcga
    71641 aagccgttac caatgacatg aactcgtgta agaaaggcga agttaattag gatgttgtac
    71701 gagagcaccc accaaagtgc aactatcctc gagcccagct gtctgtactg agatgcagct
    71761 ccatagaccc aatgcttccc cgatgacatt tcagatgact cagaagagac ctttaggcca
    71821 aaaatggatc aaatcgtatt atcgtctgga atatgggcgc ttccgagtaa cgccattcgc
    71881 aactctgaag taaagtagat cgtacagttg agtgttgttg tgatatgtat tcttatatgc
    71941 tccaagtcta tgtacacttg tataggcctg gcaaagaagg tcctcagctc attttcagaa
    72001 ctctctcaaa ccatgtctcc acggccttcc acccgtcctc cttcaggctg gaaaccaagc
    72061 ccacatagcc atccggccgg accacgacca cggccccctt tccgggatcg acgccgtagc
    72121 ccttgaacgc ctcgccgtgg ccgttgtgat agctctcctc gtcgacgaag accttgtcgt
    72181 agtcccagcc cagcttggag tcgaaggggt ggtacgtctc gtgcagatca cggaggatct
    72241 caacctcgag ccgctttgag ttgtgcagca gaagaacgtc gaccgcgctc ggcgccgcgt
    72301 ccgtcttgaa gcgcatcgtg ccggcgtgcg gatcggcccc cggcgagagg tccatcttcg
    72361 gcgcgcgggc cagcacgtgc tctgccagcc aggcaccaag cgcattgact aggtctcgcc
    72421 gcggcgccga taagatatcg cccgcgaaca cgacgatccg gaagcgtccg tcagacggca
    72481 tcttgtggtg cagctgccac gggcgggcgc cggcctgggc gacaacctgg aacgacggga
    72541 agcgcatgcc gggtttgcag ttcttagcca ggtccaggat gctgtcgacg ccattcgacg
    72601 gcttgtcctg gtcagatttg agatctgcag ccttgtcctc gttcaagagc tggtgtgctt
    72661 cgcggggctt agaaacgagg gcactgggac tgtagtccac cccgatgccg ctggtaaact
    72721 gtttcaagca cacgcgtatt agcgatcagg gccgttgtca gactcgacaa gggtagcttt
    72781 ttaccatgtg gctcatttca aaagccttgc tgaactcctc catcgagacg cccgtctcgt
    72841 ccaggatgtc cttggcaggg cggcccgaga acagccgcga aaacttgtgg tcgaaggcaa
    72901 tgagctcatc ggcgatctgc ttcctctcaa gctcgtatgt ggacagaatg ctgcgctgca
    72961 tgaccttctt gcagaccagc ccgagcttcc accccaggtt ataggcgtcc tgcatactca
    73021 cattcatacc ctggccagcc ttggggctat gggtatgcac ggcatctgtg ccactgacag
    73081 ttagtagtag gctgactgag gacgcgttgc gttacatacc tccagccaag aaaacccggt
    73141 ctactttgct gaaatggttg cccactcgct gtccaatctg atacgcagtc caccagtcgc
    73201 agtagtggta gtccagttta taggggctga tgatcttccg ggcggcgttg aagatgattt
    73261 ctggcgtgat cttgctgcgg tcgatccggc cgccatccac cgacacctcg gtaagctgaa
    73321 tgtagagccg gacgagcttg ttctctctgg gaatgatcat caagctacca ttggaagcgc
    73381 tgtggatcat ggaccggttg cgcacatcag ctgcaagttg cgtacaagtc agcaagcccg
    73441 ctccacacgg cacggtacat tcaaactacg tcaggactta cgaaaatcgg tgatggggac
    73501 gatgtccaac acaccccaaa tataatcggt catctcgccc tgcatctcga agtcgggtcc
    73561 taatgccttg cgggtccagc tgtgcgcacc atcgcagccg acgacaaact tggctttcac
    73621 cgtctcctcg tggacgccct cgcgtgcctt gctccgctcc agcatatcgc ctacatcgtc
    73681 gccggccaag ttgctcctga atagaccgtc actcaggtta ctgagccgct gggtcggggt
    73741 ggcctcctcc tcggtgaggt ggcgtagcgt taccgttacg ggataggcgt catcgtcgtc
    73801 cgcggcagcc tcgtctatgg acaaagaagt cggcaggacc atgcgttcca ctttgactgc
    73861 agaagatccc gaaggatggg gatgggaggc cgcaatggcg tcgagaaaga atgactccat
    73921 acggccttgg tgcagcacag attccgtgaa gcgtgacagg ccgctgatat tgtctggtgc
    73981 agtattattg cgccggatga cgccattctc atccggattc cagaatgaaa cctctagcca
    74041 agtataagcc ttttgtgtac atcgttaatg acgaaaagaa gttgagggta tatagtacca
    74101 atcatgtggt ttgcctcctt ccagacccgt tcgcctatgc caaaactgtc aagtatctcg
    74161 agggtccgga cttggaaact ggcagtctgt cagccgtagt aaatattggg ggcgatatga
    74221 gctaaaccgt acccatcggc ctggccagaa aagaccttgt cggtcctctt gtcgactatg
    74281 cgcgtgttga taccgagcct cgatagccaa agcgcaagca tcaggccggc cggcccggcg
    74341 cccacgatca gcacatcgac ttgggagtca gactgggcca tattgaagta ccgagttaga
    74401 gaagcgtgct tcggtcttgg cttaggaaac ccagagggca acgaatgagg tgggcaagat
    74461 caagtacacg gatgttgata gccaacgagg ctcccgtctg gtaaaatctt ctacgtagtg
    74521 agtgaaacct ctagtacggc aggatgcttc ttcaacagcg atacaccgac tgcgataacg
    74581 cgggagtcct gatcggcacg cgagaacaaa gcgaacagtc acgatactga ggaagtactc
    74641 gatttcccga ctgactcggc ccctcgtaaa gctcacatgc atttaagcat agcgtttagc
    74701 gcatgtgggg taattttctt gtccgtaact ctctaagcat gagaaagcat gactaaatga
    74761 ggagaattgg agaagggtcc tccagggtgt ctccagaaag tggggtcgga tgacggtacc
    74821 tggtctctgc aacagatcgt ggcacggctg tggaatccct gaccggcaca tggcactggg
    74881 ctttgtgaaa cctgatctca ccgttcccat ggccacgtgc attaaggggg tcgcacacga
    74941 gtgcttgcag gactgaaagg gtacagttgg cgggcgtgtc atcctggggt gtcgagactt
    75001 ggccagccaa tcattcgacg gaagtagtta atcaaacagt tgaatacatt ttactgattt
    75061 cttgaatgtc aattcggaca gaacttgcga tggcggtttg cgcgtataga ttctgggtat
    75121 tggttgagat tgacggtgtt gcgcttgtct aatatgtcct ttcgcgcacg tgattgtcct
    75181 actaccaccg gcacgcccga tgttagtcgc cggcattggc tgtccgccca agatcccgtc
    75241 taactctcca aacctgagac ccaatgccgc gcttctgact gccccgtagc acctcgatcc
    75301 acggagttgg tcccgatgcc gaagctactt cggtttcgtt ccggctctgg gctggatcaa
    75361 ccgcttcgtc ctcgtcgacg atatccattt gatcatccgc ctcctcgcca ccggacttac
    75421 caaaggcttg gtggtacaag tcctctgtgt aggcccaact tggtgcatca aacttgccac
    75481 taacaaggac ggtggcacca cctgtctcat tgatccgctc cattctgtcc tcagggatgg
    75541 gagttagcac ttgaagcatg ccggttgcct ggtcaatgcc acgaacaagc gcgaggccga
    75601 tggtgtgaga gtacttggga tccagggtgg tcccattcgc gatacatggg attccttcgg
    75661 gcgtaagcgt cgtgatcttt gagcgcagcc gttcaaacga tgatcggact tcggtgcggt
    75721 ccatttccat cttcttgtcc agctgaacat cgttatcatc gccggggaca atctcgcgga
    75781 atgccagcgc gttttcaacc tca
//
