# Supplementary material for: Genome sequencing and physiological characterization of three Neoarthrinium moseri strains
Source: BMC Microbiol. 2025 Aug 21;25:526. doi: 10.1186/s12866-025-04274-z (PMC12369201; doi:10.1186/s12866-025-04274-z)
Supplement: Supplementary file 16 — Supplementary Material 16. [file 12866_2025_4274_MOESM16_ESM.zip › BiGSLICE/input/Nmoseri/CBS16480/JAFEVA010000017.1.region001.gbk]

LOCUS       JAFEVA010000017        13068 bp    DNA     linear   PLN 06-APR-2022
DEFINITION  Neoarthrinium moseri strain CBS 164.80 scaffold17_Wmoseri_CBS_16480,
            whole genome shotgun sequence.
ACCESSION   JAFEVA010000017
VERSION     JAFEVA010000017.1
KEYWORDS    .
SOURCE      Neoarthrinium moseri
  ORGANISM  Neoarthrinium moseri
            Eukaryota; Fungi; Dikarya; Ascomycota; Pezizomycotina;
            Sordariomycetes; Xylariomycetidae; Xylariomycetidae incertae sedis;
            Neoarthrinium.
COMMENT     ##antiSMASH-Data-START##
            Version      :: 7.1.0
            Run date     :: 2023-12-04 12:18:39
            NOTE: This is a single region extracted from a larger record!
            Orig. start  :: 0
            Orig. end    :: 13068
            ##antiSMASH-Data-END##
FEATURES             Location/Qualifiers
     protocluster    1..13068
                     /aStool="rule-based-clusters"
                     /category="other"
                     /contig_edge="True"
                     /core_location="[1738:3068]"
                     /cutoff="20000"
                     /detection_rule="(indsynth or dmat or indole_PTase)"
                     /neighbourhood="10000"
                     /product="indole"
                     /protocluster_number="1"
                     /tool="antismash"
     proto_core      1739..3068
                     /aStool="rule-based-clusters"
                     /tool="antismash"
                     /cutoff="20000"
                     /detection_rule="(indsynth or dmat or indole_PTase)"
                     /neighbourhood="10000"
                     /product="indole"
                     /protocluster_number="1"
     cand_cluster    1..13068
                     /candidate_cluster_number="1"
                     /contig_edge="True"
                     /detection_rules="(indsynth or dmat or indole_PTase)"
                     /kind="single"
                     /product="indole"
                     /protoclusters="1"
                     /tool="antismash"
     region          1..13068
                     /candidate_cluster_numbers="1"
                     /contig_edge="True"
                     /product="indole"
                     /region_number="1"
                     /rules="(indsynth or dmat or indole_PTase)"
                     /tool="antismash"
     gene            1739..3068
                     /locus_tag="JN550_005406"
     mRNA            join(1739..1887,1966..2874,2924..3068)
                     /locus_tag="JN550_005406"
                     /product="hypothetical protein"
     CDS             join(1739..1887,1966..2874,2924..3068)
                     /codon_start=1
                     /gene_functions="biosynthetic (rule-based-clusters) indole:
                     dmat"
                     /gene_kind="biosynthetic"
                     /locus_tag="JN550_005406"
                     /product="hypothetical protein"
                     /protein_id="KAI1869816.1"
                     /sec_met_domain="dmat (E-value: 2.3e-66, bitscore: 218.3,
                     seeds: 47, tool: rule-based-clusters)"
                     /transl_table=1
                     /translation="MIEVITSNEPRDFVNSVLRFRDDNSQFWWDTTGRMFSKLLKYAGY
                     STAEQRWRSPGTPDSTPIDFSWEWGRDNQAIVRYSFEPIGPHAGTELDPLNRFATNEWI
                     IKLKQQNMVPRLDLEWYEHFTRQILQHDNRTAKTVDRFVEETTPKAGTVVALDIEKTGP
                     VMKIYIYPGLKAEELGISNLDLVESSILSLPPDQLKSLNPEPLLEFLREGTNKYNFETG
                     ILAIDCLVPSDARIKVYTRARYTTFEYMMDCITMGGRLYISTEAIKDLEDFWRTFLGDA
                     SDVLPEDVPGRASPGFYYTLSCGKAILPKVYISPQYFCKSDVDVLSRLRKFFSTRRSDQ
                     MMDNYEAAVFDIFGTKTLESRCGSHYYIGCALAKGQLRVVTYLSPQTFDCEKEKANVDE
                     S"
     PFAM_domain     join(1883..1887,1966..2857)
                     /aSDomain="Trp_DMAT"
                     /aSTool="clusterhmmer"
                     /database="35.0"
                     /db_xref="PF11991.11"
                     /db_xref="GO:0009820"
                     /db_xref="GO:0016765"
                     /description="Tryptophan dimethylallyltransferase"
                     /detection="hmmscan"
                     /domain_id="clusterhmmer_JN550_005406_0001"
                     /evalue="7.80E-75"
                     /gene_ontologies="GO:0009820: alkaloid metabolic process"
                     /gene_ontologies="GO:0016765: transferase activity,
                     transferring alkyl or aryl (other than methyl) groups"
                     /label="JN550_005406"
                     /locus_tag="JN550_005406"
                     /protein_end="347"
                     /protein_start="48"
                     /score="252.7"
                     /tool="antismash"
                     /translation="EQRWRSPGTPDSTPIDFSWEWGRDNQAIVRYSFEPIGPHAGTELD
                     PLNRFATNEWIIKLKQQNMVPRLDLEWYEHFTRQILQHDNRTAKTVDRFVEETTPKAGT
                     VVALDIEKTGPVMKIYIYPGLKAEELGISNLDLVESSILSLPPDQLKSLNPEPLLEFLR
                     EGTNKYNFETGILAIDCLVPSDARIKVYTRARYTTFEYMMDCITMGGRLYISTEAIKDL
                     EDFWRTFLGDASDVLPEDVPGRASPGFYYTLSCGKAILPKVYISPQYFCKSDVDVLSRL
                     RKFFSTRRSDQMMDNYEA"
     aSDomain        join(1883..1887,1966..2874,2924..3017)
                     /aSDomain="TIGR03429"
                     /aSTool="tigrfam"
                     /description="arom_pren_DMATS: aromatic prenyltransferase,
                     DMATS type"
                     /detection="hmmscan"
                     /domain_id="TIGRFam_JN550_005406_0001"
                     /evalue="5.00E-65"
                     /identifier="TIGR03429"
                     /label="JN550_005406"
                     /locus_tag="JN550_005406"
                     /protein_end="384"
                     /protein_start="48"
                     /score="218.3"
                     /tool="antismash"
                     /translation="EQRWRSPGTPDSTPIDFSWEWGRDNQAIVRYSFEPIGPHAGTELD
                     PLNRFATNEWIIKLKQQNMVPRLDLEWYEHFTRQILQHDNRTAKTVDRFVEETTPKAGT
                     VVALDIEKTGPVMKIYIYPGLKAEELGISNLDLVESSILSLPPDQLKSLNPEPLLEFLR
                     EGTNKYNFETGILAIDCLVPSDARIKVYTRARYTTFEYMMDCITMGGRLYISTEAIKDL
                     EDFWRTFLGDASDVLPEDVPGRASPGFYYTLSCGKAILPKVYISPQYFCKSDVDVLSRL
                     RKFFSTRRSDQMMDNYEAAVFDIFGTKTLESRCGSHYYIGCALAKGQLRVVTYLS"
     gene            4689..6550
                     /locus_tag="JN550_005407"
     mRNA            join(4689..5768,5819..6550)
                     /locus_tag="JN550_005407"
                     /product="hypothetical protein"
     CDS             join(4689..5768,5819..6550)
                     /codon_start=1
                     /gene_functions="biosynthetic-additional
                     (rule-based-clusters) p450"
                     /gene_functions="biosynthetic-additional (smcogs)
                     SMCOG1034:cytochrome P450 (Score: 105.9; E-value: 4.1e-32)"
                     /gene_kind="biosynthetic-additional"
                     /locus_tag="JN550_005407"
                     /product="hypothetical protein"
                     /protein_id="KAI1869817.1"
                     /sec_met_domain="p450 (E-value: 7.6e-31, bitscore: 101.0,
                     seeds: 50, tool: rule-based-clusters)"
                     /transl_table=1
                     /translation="MSQLILHNAPFLANNYDDLKSLGFLLVTTILCGYLVYQWALPKPI
                     PGIPHNKASARRLLGDIPDLIETTSSSDLTLLNWMHNRVAAHNSPIIQVFLRPFGKPFV
                     VVADFREAQDVNMRRKEFDRSPIMHEFFKGIIPNHHIHEQTNAVWKAHRRLLQDLMSPP
                     FLNKVAAPAIYTDASNLIRLWELKASIADGRPFEITKDVHEAVLDAVLGFAFGPSLKAR
                     ATLPNAELLGGLSTEEIQKVRGEDHLTSGDAQISFPKASPDDLIRTLLDSTDSLADIHG
                     SPVPQLRWHLVTKWKPRFRRALRMKNRILAQELQKAVERMGSAHSGARSAVEHMIERER
                     KLAENDGRAPEYVSPVMVDETFGFIVAGHDTSSTEISWAFKILADHPKPQTRLRSKLQA
                     AYTKAVKENRSPSIAEITGLQIPYLDAIIEELLRYSGTVPMVDRQAINDTEILGFPVPK
                     GTTVTFLSMGPSMMSPGFEVDESKRSESSQNAMRDGKGRAWDPNDIGLFKPERWLVPTP
                     SGNKKGGDESWQFDATAGPQLAFGLGTRSCYGKRLAYVELRVLLTLVIWNFVLLPCPKK
                     LSGYAAVAGITHRPTQCFVRLRKVELK"
     PFAM_domain     join(4956..5768,5819..6133)
                     /aSDomain="p450"
                     /aSTool="clusterhmmer"
                     /database="35.0"
                     /db_xref="PF00067.25"
                     /db_xref="GO:0004497"
                     /db_xref="GO:0005506"
                     /db_xref="GO:0016705"
                     /db_xref="GO:0020037"
                     /description="Cytochrome P450"
                     /detection="hmmscan"
                     /domain_id="clusterhmmer_JN550_005407_0002"
                     /evalue="7.40E-29"
                     /gene_ontologies="GO:0004497: monooxygenase activity"
                     /gene_ontologies="GO:0005506: iron ion binding"
                     /gene_ontologies="GO:0016705: oxidoreductase activity,
                     acting on paired donors, with incorporation or reduction of
                     molecular oxygen"
                     /gene_ontologies="GO:0020037: heme binding"
                     /label="JN550_005407"
                     /locus_tag="JN550_005407"
                     /protein_end="465"
                     /protein_start="89"
                     /score="100.9"
                     /tool="antismash"
                     /translation="PIIQVFLRPFGKPFVVVADFREAQDVNMRRKEFDRSPIMHEFFKG
                     IIPNHHIHEQTNAVWKAHRRLLQDLMSPPFLNKVAAPAIYTDASNLIRLWELKASIADG
                     RPFEITKDVHEAVLDAVLGFAFGPSLKARATLPNAELLGGLSTEEIQKVRGEDHLTSGD
                     AQISFPKASPDDLIRTLLDSTDSLADIHGSPVPQLRWHLVTKWKPRFRRALRMKNRILA
                     QELQKAVERMGSAHSGARSAVEHMIERERKLAENDGRAPEYVSPVMVDETFGFIVAGHD
                     TSSTEISWAFKILADHPKPQTRLRSKLQAAYTKAVKENRSPSIAEITGLQIPYLDAIIE
                     ELLRYSGTVPMVDRQAINDTEILGFPVPKGTTVTFL"
     PFAM_domain     6257..6463
                     /aSDomain="p450"
                     /aSTool="clusterhmmer"
                     /database="35.0"
                     /db_xref="PF00067.25"
                     /db_xref="GO:0004497"
                     /db_xref="GO:0005506"
                     /db_xref="GO:0016705"
                     /db_xref="GO:0020037"
                     /description="Cytochrome P450"
                     /detection="hmmscan"
                     /domain_id="clusterhmmer_JN550_005407_0003"
                     /evalue="8.20E-09"
                     /gene_ontologies="GO:0004497: monooxygenase activity"
                     /gene_ontologies="GO:0005506: iron ion binding"
                     /gene_ontologies="GO:0016705: oxidoreductase activity,
                     acting on paired donors, with incorporation or reduction of
                     molecular oxygen"
                     /gene_ontologies="GO:0020037: heme binding"
                     /label="JN550_005407"
                     /locus_tag="JN550_005407"
                     /protein_end="575"
                     /protein_start="506"
                     /score="34.8"
                     /tool="antismash"
                     /translation="FKPERWLVPTPSGNKKGGDESWQFDATAGPQLAFGLGTRSCYGKR
                     LAYVELRVLLTLVIWNFVLLPCPK"
ORIGIN
        1 cggaccatcg tagcacccgc cgtgtaccat tgcagagcca atttgcttgc atatcatatc
       61 ttaagtacag ttaggcagac aagtaaaaaa taaacctggt ttgagctact accgagagtg
      121 ggtacgcata gggtcgatac ggtagtactc gacacgatga attgtacagg cttggcgagg
      181 agcaccgcag acgcgttcgt gagttagagt tttctctttg atggcaacaa ctactcatct
      241 tgaacacaat tcagtcgaaa tggaccgcgg gaagctgcga tatactggaa gatatcacct
      301 aattgtacac tacatgcagc attattctcc ggattggagg cgccgtcgta tatggtgaac
      361 gtggcgggat tccaagaacc cggcactctc acaccgaaac acgatcgagc tcactggtgg
      421 gttacggaat acgtctacct acgacaagtt actttatctg tttgttattc agtgtaagac
      481 aattgccaac cctcggggct aaagatggtg ttttaacttt ctatcgtaga cgaaccacta
      541 catctcatag caaaccaaat gtacgaatga caccttcaaa agtaccgagc cgatcctaag
      601 agcctcaaga aactttgact tcttggtaga gaccccaggt tgagttagat caggcgcccc
      661 gcagaggcgc cctgccgtga tactgacaac agactatcca tacagtaccc tcgaccaatc
      721 aaaaccgaga tcctctgttt atcggttgtc gaacttcatc ttgtgagctt gacgtgagaa
      781 accacatcta gttcaaagtg tctcccggat ctctattcca ttttgggatt gttaacgttt
      841 caacacctta gccaggacaa attagctacc atgcaagaca cagataaaat aatcgagaag
      901 ggcggaaaga acaaaagtac aaaaagaatt ccaaggcttt cgtgctagca tgtgccaaaa
      961 cctaagcata ccaagtcgca gcgcttacca gtaggttgtg gagcctctac cgcgtgccaa
     1021 gatctggcgc cggcaattcc gttatccact ttgtccaccg gcatttgggg tctccggtgg
     1081 gttctggtgt aaggctttcg gttgatttaa aaaaccgcgc aggtgtatcg tgctttcgtc
     1141 ttgaaccctc agcctgactg tgacacatta tactgaacca cgaatttaag ttccggtaga
     1201 gcagtcacgt cacaccgagc gcttgatttt catggtttga tggcttcccc ggcacctggg
     1261 atctgaaatg gccgactggt atgaacagtt ctttactcaa ttgaccaatc agcggttact
     1321 gacgatgacg tgactattcc acgtggccct tcgggaaaga taatggaaag aagttaacaa
     1381 atgtacatat gtccccaacc cgcgttttta agttttctaa tctcaaacct gtgtcgaatt
     1441 gacgaccata gcgtgagaca gtaaccatat cgtatgaaaa ttctcgatgg ggtatattat
     1501 agtttcatct ccataggaaa tgaataatcc aatgagctgc ccagtatcat gctccacaac
     1561 atcggagtgg cggaagatag aggcaaatca aatacgaatg acgcttaaac ttgcctgtga
     1621 tatattaagg gaatttattc cagggagccg taactgagtt ccctccactg ttctgtatcc
     1681 atattcagag tgttcagcgc catcaaaata ccttctaagt ctttttataa ccactaaaat
     1741 gattgaagtg atcacttcaa acgagcctcg ggacttcgta aactcagtgc tccgattcag
     1801 agatgacaac tcccaattct ggtgggacac aactggtcgc atgttctcca agctcctcaa
     1861 gtacgctggc tacagtacag cagaacagta ccgcgaactc aatttctagt ctctttttgt
     1921 cgctcctgaa cttggtcctt ctcccgactg ccatggcaat gtcaggagat ggaggagccc
     1981 tgggacgcca gactccacac cgatcgactt cagttgggaa tggggtagag acaaccaggc
     2041 gatcgtgagg tatagctttg aacccatcgg cccacatgcc ggaacggagc tggaccccct
     2101 caacagattt gcaacgaatg aatggattat caaattgaaa cagcagaata tggtacctcg
     2161 actggatttg gagtggtacg agcactttac aaggcagatc cttcagcatg acaatcgcac
     2221 tgcaaaaacg gtagaccgtt tcgtcgagga gaccacgccc aaagccggca ccgttgttgc
     2281 actagatatt gagaagacag gtcccgtcat gaagatttac atttaccccg gactgaaggc
     2341 cgaggagctg ggtattagca acctcgatct tgtggagagt tctatcctca gcttgcctcc
     2401 ggatcagctg aagtctctca acccggagcc tcttctcgaa ttcctccggg agggtacgaa
     2461 taagtacaat tttgagacag gaatcctcgc catcgactgc ctggtcccaa gtgatgcacg
     2521 aatcaaggtg tacacaagag cccgctacac caccttcgag tatatgatgg actgtataac
     2581 catgggcggc cgcctctaca tatctacgga agccattaaa gatctcgagg acttctggag
     2641 aacgttcctc ggagatgctt ccgatgttct gcctgaagat gttcctggta gagcaagccc
     2701 gggattttac tacaccctca gctgcggcaa ggccatctta cccaaggttt atatctctcc
     2761 gcagtatttt tgcaagagtg acgtggatgt gctgtcccgt ctccgaaagt tcttttccac
     2821 gcgtcgatcc gatcagatga tggataatta cgaagcagcc gtatttgata tcttgtaagt
     2881 tatcatcacg cacttaatct agccccggct cacgtttcca tagcggtacc aagaccctgg
     2941 aatcccggtg tggcagtcat tactatattg gctgtgcttt ggccaagggt cagctcagag
     3001 tagtcaccta tctcagtcct caaaccttcg attgtgagaa ggagaaggcc aacgtggatg
     3061 agtcatagga aaaccaggaa aatagatata tatctatata ggtgtgtgag ggggatattg
     3121 atcaaagtgt gtatgatgga acaagaagat agttccacct tgatgatcga attcctgaca
     3181 gactgcgttt cttgggtttt ggtacagcca ttgagctttc tctgtcttta tttggggatt
     3241 actttggtcg tgataaaaca gctgtaccag atgtcgctgc attcgatttg agacctggaa
     3301 aattcttaca cggttagtct ccgtgtggca gtgcctactt agtcgtcgat ttactactgt
     3361 gatgttctgt tgaaccaagg cagaagtaag gtaatgtcta taagatttgt taggcataac
     3421 tttgcccaca caaaggccaa gtcctctcgg tgtgtatggg gcgaattata agtgcaatca
     3481 catattactg caattacaag tagggataac ttgtggtaaa tcggcctaaa ttactgtata
     3541 cacggtccga taatcatcgg ccctttacta ggtttctacc cctgtggccc gtacaataaa
     3601 gttttgagtc ccactcagcc taagcaagtt aaagctataa caaactaccc agtcgattta
     3661 agcttccggg atggaggccg ggaactacca cgggagtgga acagtctgcg gttgactagc
     3721 gcaagtccca caacaaatca ttcgcaagga atatatcctc gccccgccta caagaaagcg
     3781 tgcagcacaa gaaattagat ttctgagatc tgcaccgcag cgtatccaga agcgagcatc
     3841 acttttcttt gggctgtttc ttcggtagtt gatcctaccc tggaatgcca tacataaaca
     3901 catggtgtaa gaaacagttc acttgtagaa ccatacccac gataccttga taaagatgcc
     3961 gaaagttgtc acatcaaaga ggctagccag aaagacagcg ggaagaggta caagagtact
     4021 gccgtcactg ctaaaatcag ccacatggtc agatcttgag atatacgagt catccaccgg
     4081 agcgcgcaat acacggaagc aacgtttcaa gtataacagg aaagctaaac cacttccttg
     4141 gttgttgtct tcaagattac aactgccgct tgactcacaa ggagggacta tagtaaggtt
     4201 tcgcctgata gccgcgcggt ttaacattac atgccacttt tagcagcgga atagctcact
     4261 atgaggcgca ctttgatcag cagcaaagcc cttacggcag atagtgccta tcgtctatgt
     4321 ccataacttc cgtccggtat gccgtgctta gaaccaagta cttatatctt atttaacgtt
     4381 tatctcagaa agtaccttgt tcacatagaa caactatgtc cacaactcca tgctttagcg
     4441 ggtacattat gtggcactat ccgtggcgtg attggtttga gtttatggcg ccgaacaaga
     4501 ggccgaagac cgacacggcg gactcagaag tctccccgaa tcccctatca ggatctatga
     4561 aactagcatg tcactgaaca ccagtgcgtc aaccttctct ttctctcttt ctctctctct
     4621 ctctctctct ctctctctct ctctctaaag cggtagtatc ttaactagta tgaccaccga
     4681 gttccgccat gtcgcaacta attttgcata atgctccgtt cctagcgaac aactatgacg
     4741 acctcaagtc gttgggattt ttgctcgtaa cgaccatcct atgtggttat ctggtctacc
     4801 aatgggcact cccgaagcct atcccaggca tcccacacaa caaggcctca gcgcgccggc
     4861 tgctgggcga catccccgat ctgatcgaaa cgacttcgag ttcagattta accttgctca
     4921 actggatgca taatcgggtt gcggcccaca actcgcccat tattcaggtc ttcctccgcc
     4981 cgtttggaaa accgttcgta gtggtcgccg atttccgtga ggcgcaggac gtgaacatgc
     5041 gccgcaagga gtttgaccgt tctcccatca tgcatgagtt ctttaagggc atcataccga
     5101 accaccacat ccacgagcag accaacgctg tctggaaagc ccaccgacgg ctccttcagg
     5161 accttatgtc tcctcctttc ctaaataaag tggcagcccc ggcgatttac actgacgcat
     5221 caaatctgat ccgtctgtgg gaactcaagg ctagcatcgc tgatggcagg ccattcgaga
     5281 tcaccaagga cgtccatgag gctgtactgg acgccgtcct tggcttcgcc ttcggaccat
     5341 cgttgaaggc tcgagctacg ctgcctaatg ctgagcttct cggtgggttg agtaccgagg
     5401 agatccagaa agtgcgtgga gaagaccact tgactagcgg cgatgcacaa atatcgttcc
     5461 cgaaggcttc accagacgac ctgattagaa cactcttgga cagcacggac tctttggctg
     5521 acatccacgg aagccctgtg cctcagctga gatggcacct cgtgacgaag tggaaaccac
     5581 gtttccgacg cgccctcaga atgaagaata ggattctcgc ccaagagctt cagaaggccg
     5641 tggagaggat gggcagtgcg cattccggtg cgcggtccgc ggtggagcac atgattgaga
     5701 gggaacggaa gctagcagaa aacgacggca gagcccccga atacgtctct cccgtcatgg
     5761 tagatgaggt aagctatgca ccgaatatca ctttatacac cgctttaacc ggtcctagac
     5821 atttggtttc atcgtggctg gacatgatac gagcagtacg gagatatctt gggcctttaa
     5881 gatattggcc gatcatccca aacctcaaac tcgcctccgg tcgaaactgc aagctgccta
     5941 tacgaaagcc gtcaaggaga atcgcagccc gtcaatcgcc gagattaccg gtttgcaaat
     6001 cccttacctc gacgctataa tcgaggagtt gcttcgatat tccggcaccg tacctatggt
     6061 agatcgccag gctataaacg atacggagat tctaggcttc cctgtgccta aaggaactac
     6121 tgttaccttc ctctctatgg gacctagtat gatgagcccc gggtttgagg tcgacgaaag
     6181 caaacgtagc gaaagtagcc agaatgctat gagagacggc aagggccgtg cctgggatcc
     6241 caacgatatc ggcctcttta agccagagcg gtggctcgtt cccacaccct ccggtaataa
     6301 gaagggcgga gacgaaagtt ggcaatttga tgccactgct gggccgcaac tcgctttcgg
     6361 gctcggcact agaagctgct acgggaaacg tttagcgtat gtcgagttgc gagtcttact
     6421 cactctggtt atctggaatt ttgtgctttt gccgtgtcct aagaagctgt cgggctatgc
     6481 ggcagttgct ggcataacac atcggccgac tcagtgcttt gtgcggttgc gaaaagttga
     6541 actcaaatga acactaatgg ttatgttaaa caacacggaa tacgttaatc tagtctggct
     6601 tctactaaac aatgcaagtc tacgtaggat tttatattta tatgcataga gcgctatcag
     6661 aaatggtacg tgtattattt cttctacgga tgatggagtt agctttttag tatgctggga
     6721 acataaatag gctctctcgt cattgatatg gtgtatttta gactgagaag tgtgtccctg
     6781 cactgctaat acccattcat gcattcatga ctatttcgag ctcctcagct caaaccacca
     6841 tctcggatgt ccttggggag acgccaagcc aactaacatc agaattaatc tgtaaggctg
     6901 atttgatttt gtccccgcga tcctaatagt cctccaggat cggcgtgcag acttgaagtt
     6961 tttcaccagg gttgaacggg tttgtaaacc tccaactgaa actcgagccg aggcgtccca
     7021 gaagcctcgg tatcaaaact cgactcagaa acccattcgg ccagttgaag aggctcctgt
     7081 tgaaagccaa gcgagcacgt ggtaaccgtg acctcgtggt aaacatcgct gccaatagat
     7141 ataacattga ttgattgacc gaatgaacgg ttcaaagtca tatatcagtg gtcgcagatc
     7201 ttgattgaag aattactttt ccagacgacc gtctctcgat atcgactcgt tatagttgat
     7261 aagcgctccc gggcgacact cgtcctgatc cggaagctgg attgccattc caatagaaag
     7321 gcaagcagag gatgccctta gccggccgga cgtgcattgt gtggtttgtg gctcgggcca
     7381 gcccagggac gggtggaaag cgagctttgg aacggggtcg aaccagtcgg gttttgtgca
     7441 gaagaaccgt ccgtcaggaa gaaaagtcag cgggacccga cagcccgagg cgttgcaagg
     7501 gatccatggt gcccaggtga ttgcaggggt tccatccagt ggccacagcg ggtacccaag
     7561 gtgcagcagg tgccaacgcc gccccagagg ccccgacagc ccccgaaagg atcccccaaa
     7621 aggcagccca ggccacgctg ccacatgtgg gaccatgccc aaaagaggcg tcggaggtgc
     7681 atggggctaa aggaggtcgt ggccaagtcg ctcccggcac cacgacgcca tatctgcatc
     7741 tgcatctgga tctgaccatc agcagggtga cacctttgca acatcaccac cacatctgga
     7801 attgaacacc tttgcccgcg agctgccgcc gcccgccgcc cgccgccctc ccgtctattc
     7861 gctccgagga ccaccgccgt cgatgatgga gcgagcattg taatgatact agcatttacg
     7921 actgttcttg ttcttgtata agtacgttcc gcgccctccc ccctgttttg cttgctcgct
     7981 cgcctcgcct gatgcgcctc gaggatgtcg gcgcgccatg ctgtgccggt gcattcacct
     8041 gagggcccga cgggacctgt gagatgccac agttccacag ctacggtggc ggcagcgcag
     8101 cgtgcaagcc gcacacgatc aagacagatc accgtctcct aacacatgcg cgcttctagt
     8161 acccttccgt cacccacggg ctttgcactc tcgtaccata gaccctttaa tactacctcg
     8221 ccatggcgtc cgaccccgtc agcgcatcat ggcatcccgc cctgatgcca aactcggccg
     8281 cccataactt ctcctcgcat ccccagccag acgtctcgcc agatacccag caaacagagt
     8341 cagaacccga gcccgctgta gaacaagcgc acccccaggg gccagaagag acctccggcc
     8401 acacgatacc caatgacacc acgtcgacag agccggcgag cgaaggcgca ttcctcgatc
     8461 aactagccgc cgatgatgat gaagtcggtg gttgggatct gtcgagtcct gtagccggcg
     8521 acgcgacagc tgctacggaa gagccggtgc tagatcccga agccgccctt gccgaagaga
     8581 tacctgtcgc cgaggagact gctgtacccc cggagtcagt catgtctact gagccggacg
     8641 cagcacccgc cgcacccgcc gccaatgccg ccaaacactc cagcaccgtc tccttcgcgc
     8701 ggaccgtgtc gcacgagttc aactggaacg acgacgacga tgccgagtgg aatctgcagc
     8761 gcaccgacac cgaccctttc aagttcatgc ctgccaacga gcgaaccaac tcgttccccg
     8821 ttgtgccatc cgccccgtcg cccgagaatg aacaaccact ggaccacgcg atccctgcga
     8881 ctcaggcaga agaaatcatg caggaggtcg agcaagaggc tcaccacgag gagtctgctg
     8941 cggatgagcc agagttctta cgatccttcg atgacggccc ggctgccggg caagagcagc
     9001 acgaggactc gttcttccag cagcaatccc tgggcggcga cacggtcggt cctgagcaag
     9061 aagcttcgga tgctcgcttt gaggaaggcc tacctctgat tccgcacaac gaagccgaag
     9121 aacctatccc cgccgaggag gactcgaaac taccgggttt tgatgacacg ttcgccgatg
     9181 aagcaccggg cgacgacttt ttcagtcaga tccaggagaa ccaaacccca gatgacccga
     9241 gcccggcatt gcagagaaag gacaccagca tgttcatcga gaccactgcc aatgcggccg
     9301 tcgaaccaga tacccccgtc atacccgaaa ccgacaattc acaggcggat ttcatgaagc
     9361 aggaggctga cagagctgcc accgaggccg gcgccaccga ggccagtagc ctagaagaat
     9421 ccaagcccgg cgagtcaaac gaactggatg ccaaatgggc tgctgctttc gaaggagacg
     9481 acgaggacga attcctcctg gaagactctg cagacaagga gatcgacccg gcggccttct
     9541 ttggaagtga tgacgagggc ttcttggagg atgaggacga cgcgcctgtg gccgcacccg
     9601 ctacctccca gcctgcttca actcaggccc cgactgcacc tatcaccgga cgctatacgc
     9661 cagccgcgct accatctcca gcccagccgg tcttgaatac gttcaacgcc atcccggctc
     9721 cttcagcgac acagcaaggc ttggcagccc atccgccgca atatggagtt tcaacattgg
     9781 catcccctat gggacaggca tatggagctc cggccacgag acctgaagtc tccaaagccc
     9841 agagcttcgt ggacaagaag ggcggatatt cttcaccgta tgacctgccg atggatgtag
     9901 tgactgctcc gcgaaagcgc gttagtatgc agcagctgcc gcgggcaaac cttgctccgt
     9961 cggcgccgcc tcctgggccg cccgcacgag cagcgagtat gtattcgcaa ccatcgccta
    10021 caatggggtc ttcgggatcc gtccccacgc caccgacatc aagccattct aatcagccag
    10081 ttcccgggct caagccggcg ccacagctga catccaagtc gggcttcttt gaagatctcc
    10141 ccatgacctc caaacctcgg cctgcttcgc gccagaatag cctgccctct ccacagcaga
    10201 ctgcctacgc gcaatcactc caagggcccc cagtgcgacc tccccagggg gtgcctatgg
    10261 gaccacctcc tatcccgccc ccgatggctt ctcctgtcca gcagcaacct gccggactag
    10321 ctggtctagt cccccccgag cagatgagtc cctattctca gcttcaatcg aatgggcccc
    10381 agcaagcgac tgcacctgca agcaatcggt actctcctgc gcccggtcag gggccgacaa
    10441 ccaatggcat gtcgcctccc acagcggcga ccagtcgata ttccccagct ccaccgagcc
    10501 gctcgagcag cggcgcgtat tcagctgtcc ctcccccgat tttggcccat caaccaagga
    10561 cgtcaagtcc gttggctcac tttgagaagt cgcaagatcc gtctcaaaag cttccgagtc
    10621 ccggtgctgg ccaaggggct cccttggcaa gaagtgtgtc ctcccagtac gagcctcgcc
    10681 ttacgagggt gccatcgttg cctcctacca gggaagtcga ggaggatggt ccgactgttt
    10741 tgatgcaatc tccaccaccg atgaccagac ctcatgttcc ttcggctgag tctagataca
    10801 gccctcaaca agcgcggaga acccctccac cagtcctttc tcccgcaagc agcactttgt
    10861 cgccgccgaa acgcatgatc tcaaattacg ctccaggccc agttccccag gccaccgttc
    10921 ctgctaacca ggtcaatttc gcaccgcctc ctcgctccca gacacagtct ccaggctcac
    10981 tctacggcag agcctcaccc acgaaacctg ccgatgcaat tcctaggccg tcttccgcgc
    11041 aggggccaac ctcgccaagg gcccctcctc aatctcagcc tgcacggccg ccagttactc
    11101 gtgctcgcgg catgtcacag gccctgaact tggtcgcccc cacggacggg cgtgagcttg
    11161 atccattgac acgatggagg ggtgcaccgt taatttcttg gggtgtgggt ggtgctatgg
    11221 tcacgtcttt cccgaaagat gttcctcgat atggcatgaa ccaagccctg cctatgatac
    11281 tccggagccc cggtgaagtc aatatcaagc atgccaagga tgtccagctg attgaggagc
    11341 gcatcaccaa gttccccggt ccattgaagg gcaagtcaaa gaaaaaggag acagttgcct
    11401 ggctttcgca aggtattgaa actctggaga gtgctctacc gaatgctgca ttccagcaat
    11461 atgtatccca tgaagacaag agagccgtcg aaagagttct tctctggaag atcctccgcc
    11521 tttttgtcga gaatgacggt gtgctcgaag gaaaccctgc tgtagaaaag gctgtgcgcc
    11581 aggttttgtc ccctgagctc gaagatacaa atggcgagct cgcatccccg atcatgacgg
    11641 ctggcgatct acacggtatt tctgctttgg caggcatgca atcggatgcg gtggactcat
    11701 cggctatgga gcaaattcgg aaattcctac agcttggaga ccgcgagaaa gctgtttggg
    11761 ccgctgttga caagaggcta tgggggcatg ccatgctcat ctccaacact gtgcaaggtg
    11821 acctgtacaa gcaggtaaca caggagttca ttaaaaagga ggtcaatgac tcaagccgta
    11881 gcaaccagtc actgggcgcg ctctatgggg ttttgtcggg taacctcgaa gaagcggtcg
    11941 atgcactggt accaagccat gctcgtgcag gacgccagct gatgtcaaca acctctggta
    12001 actctactga cgctctcgcc gggcttgaga aatggcgaga aactcttggc ttggtattga
    12061 gcaacagaag tgaaggtgat atcgtggctc tgacctcact gggcaagctc ttgtccgagt
    12121 acggcagagc tgaagccgcg cacatttgct tcttgtttgc ccgaaagcat gccgtatttg
    12181 gcgggctgga cgaccctaat gccaacttcg tccttgttgg tgccgaccat cgtcgccagg
    12241 ccgatcaatt cgccaaggag attgaaccac tcctgctgag tgaagtctac gagtacggcc
    12301 ttgccctgtc cgggtcgaac acccaacaaa gctgccctca ccttgccggc tacaagctcc
    12361 agcatgctat gacacttgct gaatacggct caagggacaa ggctcttcag tactgcgagg
    12421 caatcatgac ttccatcaca gctcagacca ggcggtcgcc ctactaccac cctggtttaa
    12481 tgtcttctgt ggacgatctt atggtgaggc tcaaacagtt gcccaaggag ggttcttcgt
    12541 cttggctacc caagcctagc gtggaaaagg tctctagcac catgtgggac aaatttaaca
    12601 agtttgttgc tggcgatgat gctcagagct caggacctgg gtcccctgga gagcctggct
    12661 tggagaccgg ccccttcgct cgcattgctg gtggtacgcc cactattagt cgctccccat
    12721 ctgccagcaa tttcgagtcg tttggaaaca ccggaccttc gcctgtcatt ccagccaaca
    12781 aggcatcttc ccgctacgcc cctattagtg gtcaacctac cgcagccttc gagaacagtt
    12841 ctgcctatgc cccaaggtca tcgatggaac gttcatcggg cgagtaccaa cgcagctcat
    12901 atgaattacc gaggccagcg tcagaagcag cgtctccaat gtatggcgcc tccgtcgaga
    12961 gtaactccat ggccaccttt ggttaccaac ctgttccgag tgctggcatt caggcgtctg
    13021 cgtctcccta tgcgcccaac ccgccggctg ctaccccttc ggctcctc
//
