# Supplementary material for: Genome sequencing and physiological characterization of three Neoarthrinium moseri strains
Source: BMC Microbiol. 2025 Aug 21;25:526. doi: 10.1186/s12866-025-04274-z (PMC12369201; doi:10.1186/s12866-025-04274-z)
Supplement: Supplementary file 16 — Supplementary Material 16. [file 12866_2025_4274_MOESM16_ESM.zip › BiGSLICE/input/Nmoseri/CBS16480/JAFEVA010000017.1.region002.gbk]

LOCUS       JAFEVA010000017        59126 bp    DNA     linear   PLN 06-APR-2022
DEFINITION  Neoarthrinium moseri strain CBS 164.80 scaffold17_Wmoseri_CBS_16480,
            whole genome shotgun sequence.
ACCESSION   JAFEVA010000017
VERSION     JAFEVA010000017.1
KEYWORDS    .
SOURCE      Neoarthrinium moseri
  ORGANISM  Neoarthrinium moseri
            Eukaryota; Fungi; Dikarya; Ascomycota; Pezizomycotina;
            Sordariomycetes; Xylariomycetidae; Xylariomycetidae incertae sedis;
            Neoarthrinium.
COMMENT     ##antiSMASH-Data-START##
            Version      :: 7.1.0
            Run date     :: 2023-12-04 12:18:39
            NOTE: This is a single region extracted from a larger record!
            Orig. start  :: 234417
            Orig. end    :: 293543
            ##antiSMASH-Data-END##
FEATURES             Location/Qualifiers
     cand_cluster    1..59126
                     /SMILES="C([*])C(-O)NC([*])C(=O)O"
                     /candidate_cluster_number="1"
                     /contig_edge="False"
                     /detection_rules="cds((PP-binding or NAD_binding_4) and
                     (AMP-binding or A-OX))"
                     /detection_rules="cds(PKS_AT and (PKS_KS or ene_KS or
                     mod_KS or hyb_KS or itr_KS or tra_KS))"
                     /kind="neighbouring"
                     /product="NRPS-like"
                     /product="T1PKS"
                     /protoclusters="1"
                     /protoclusters="2"
                     /tool="antismash"
     region          1..59126
                     /candidate_cluster_numbers="1"
                     /candidate_cluster_numbers="2"
                     /candidate_cluster_numbers="3"
                     /contig_edge="False"
                     /product="NRPS-like"
                     /product="T1PKS"
                     /region_number="2"
                     /rules="cds((PP-binding or NAD_binding_4) and (AMP-binding
                     or A-OX))"
                     /rules="cds(PKS_AT and (PKS_KS or ene_KS or mod_KS or
                     hyb_KS or itr_KS or tra_KS))"
                     /tool="antismash"
     protocluster    1..43290
                     /aStool="rule-based-clusters"
                     /category="NRPS"
                     /contig_edge="False"
                     /core_location="[20000:23290]"
                     /cutoff="0"
                     /detection_rule="cds((PP-binding or NAD_binding_4) and
                     (AMP-binding or A-OX))"
                     /neighbourhood="20000"
                     /product="NRPS-like"
                     /protocluster_number="1"
                     /tool="antismash"
     proto_core      20001..23290
                     /aStool="rule-based-clusters"
                     /tool="antismash"
                     /cutoff="0"
                     /detection_rule="cds((PP-binding or NAD_binding_4) and
                     (AMP-binding or A-OX))"
                     /neighbourhood="20000"
                     /product="NRPS-like"
                     /protocluster_number="1"
     cand_cluster    1..43290
                     /SMILES="C([*])C(-O)NC([*])C(=O)O"
                     /candidate_cluster_number="2"
                     /contig_edge="False"
                     /detection_rules="cds((PP-binding or NAD_binding_4) and
                     (AMP-binding or A-OX))"
                     /kind="single"
                     /product="NRPS-like"
                     /protoclusters="1"
                     /tool="antismash"
     gene            3459..3966
                     /locus_tag="JN550_005490"
     mRNA            join(3459..3668,3735..3846,3905..3966)
                     /locus_tag="JN550_005490"
                     /product="hypothetical protein"
     CDS             join(3459..3668,3735..3846,3905..3966)
                     /codon_start=1
                     /locus_tag="JN550_005490"
                     /product="hypothetical protein"
                     /protein_id="KAI1869900.1"
                     /transl_table=1
                     /translation="MGISNAFAALVAFLATAAIALPAADASDKACTTGTAVVTAGYTIN
                     YAPATPTATVAGAGYHPEPAWESGRTYGVPTPIETGFAYAQFKCQYTCNGASPPGSSFF
                     VKYVGGQVGSQCTCYSDLQVPPF"
     gene            complement(5460..6353)
                     /locus_tag="JN550_005491"
     mRNA            complement(5460..6353)
                     /locus_tag="JN550_005491"
                     /product="hypothetical protein"
     CDS             complement(5460..6353)
                     /codon_start=1
                     /locus_tag="JN550_005491"
                     /product="hypothetical protein"
                     /protein_id="KAI1869901.1"
                     /transl_table=1
                     /translation="MSSVTTAASATGANAVCFMEILDPFVSLYQPSEASSSSSSYGAGH
                     QPRLIIIASWTGARSVHIAKYIIKYQALYPASQILLLRSTMNHIIRPSLIGPSMKRAAS
                     VVRSTFPTVTSSASPPLLIHMFSNGGSSSIANLYEQYRIMAGPDDEKQLPPHVTIFDSC
                     PGVYSITHAVAFVSVSLSSVQQLIAAPILYAWAVVWSAFMALGLLPDSLGDWGKAHNND
                     PGNKAEVRRVCIYSPSDALIDYRAVETHAADAKTKGFSPKLEKYEGSAHVAHLRKDEKR
                     YWEIVRRSMEGSVAPA"
     PFAM_domain     complement(5490..6209)
                     /aSDomain="DUF829"
                     /aSTool="clusterhmmer"
                     /database="35.0"
                     /db_xref="PF05705.17"
                     /description="Eukaryotic protein of unknown function
                     (DUF829)"
                     /detection="hmmscan"
                     /domain_id="clusterhmmer_JN550_005491_0004"
                     /evalue="1.20E-39"
                     /label="JN550_005491"
                     /locus_tag="JN550_005491"
                     /protein_end="288"
                     /protein_start="48"
                     /score="136.8"
                     /tool="antismash"
                     /translation="LIIIASWTGARSVHIAKYIIKYQALYPASQILLLRSTMNHIIRPS
                     LIGPSMKRAASVVRSTFPTVTSSASPPLLIHMFSNGGSSSIANLYEQYRIMAGPDDEKQ
                     LPPHVTIFDSCPGVYSITHAVAFVSVSLSSVQQLIAAPILYAWAVVWSAFMALGLLPDS
                     LGDWGKAHNNDPGNKAEVRRVCIYSPSDALIDYRAVETHAADAKTKGFSPKLEKYEGSA
                     HVAHLRKDEKRYWEIVRR"
     gene            7603..8723
                     /locus_tag="JN550_005492"
     mRNA            join(7603..8391,8439..8723)
                     /locus_tag="JN550_005492"
                     /product="hypothetical protein"
     CDS             join(7603..8391,8439..8723)
                     /NRPS_PKS="Domain: PKS_ER (145-352). E-value: 8.3e-22.
                     Score: 69.5. Matches aSDomain:
                     nrpspksdomains_JN550_005492_PKS_ER.1"
                     /codon_start=1
                     /gene_functions="biosynthetic-additional
                     (rule-based-clusters) ADH_zinc_N"
                     /gene_functions="biosynthetic-additional (smcogs)
                     SMCOG1028:crotonyl-CoA reductase / alcohol dehydrogenase
                     (Score: 109.3; E-value: 3.6e-33)"
                     /gene_kind="biosynthetic-additional"
                     /locus_tag="JN550_005492"
                     /product="hypothetical protein"
                     /protein_id="KAI1869902.1"
                     /sec_met_domain="ADH_zinc_N (E-value: 4.9e-23, bitscore:
                     75.3, seeds: 86, tool: rule-based-clusters)"
                     /transl_table=1
                     /translation="MTETVPNKTWVFREAPTELPSFGINTVIEDRPLRLVPPPGGLVIK
                     LLVAGLDPHQRDRMRGAGHVDYVPGYEPNEPITNFSVARVVSSDNDGFVEGDLIQGSLP
                     ISEYGLIPKELIEARAMASPLIWKATGSENLGFEHYVGPLGLAGMTAWNSFYGLVKPVK
                     GETIWVNAASSSVGEVVVQLAKMEGMRVIASVSSDEKLDYVLTELGADAGFNYRREPVS
                     AALRRLAPDGLDVVFENVGGEHFQAAIENMKWFGRIISCGMASQYNLPSDKQYGVTNLS
                     EIFRRRIHVQGFIFWDENIYTDNIESFRNQMPRMVAEGRIKSRYTSFQGIEQANKAFLS
                     MFTGGSFGKTILRVAEV"
     PFAM_domain     7624..7935
                     /aSDomain="ADH_N_2"
                     /aSTool="clusterhmmer"
                     /database="35.0"
                     /db_xref="PF16884.8"
                     /description="N-terminal domain of oxidoreductase"
                     /detection="hmmscan"
                     /domain_id="clusterhmmer_JN550_005492_0005"
                     /evalue="8.30E-10"
                     /label="JN550_005492"
                     /locus_tag="JN550_005492"
                     /protein_end="111"
                     /protein_start="7"
                     /score="38.7"
                     /tool="antismash"
                     /translation="KTWVFREAPTELPSFGINTVIEDRPLRLVPPPGGLVIKLLVAGLD
                     PHQRDRMRGAGHVDYVPGYEPNEPITNFSVARVVSSDNDGFVEGDLIQGSLPISEYGLI
                     "
     aSDomain        join(8038..8391,8439..8705)
                     /aSDomain="PKS_ER"
                     /aSTool="nrps_pks_domains"
                     /database="nrpspksdomains.hmm"
                     /detection="hmmscan"
                     /domain_id="nrpspksdomains_JN550_005492_PKS_ER.1"
                     /evalue="8.30E-22"
                     /label="JN550_005492_PKS_ER.1"
                     /locus_tag="JN550_005492"
                     /protein_end="352"
                     /protein_start="145"
                     /score="69.5"
                     /tool="antismash"
                     /translation="LAGMTAWNSFYGLVKPVKGETIWVNAASSSVGEVVVQLAKMEGMR
                     VIASVSSDEKLDYVLTELGADAGFNYRREPVSAALRRLAPDGLDVVFENVGGEHFQAAI
                     ENMKWFGRIISCGMASQYNLPSDKQYGVTNLSEIFRRRIHVQGFIFWDENIYTDNIESF
                     RNQMPRMVAEGRIKSRYTSFQGIEQANKAFLSMFTGGSFGKTIL"
     PFAM_domain     join(8128..8391,8439..8540)
                     /aSDomain="ADH_zinc_N"
                     /aSTool="clusterhmmer"
                     /database="35.0"
                     /db_xref="PF00107.29"
                     /description="Zinc-binding dehydrogenase"
                     /detection="hmmscan"
                     /domain_id="clusterhmmer_JN550_005492_0006"
                     /evalue="4.60E-21"
                     /label="JN550_005492"
                     /locus_tag="JN550_005492"
                     /protein_end="297"
                     /protein_start="175"
                     /score="75.3"
                     /tool="antismash"
                     /translation="VGEVVVQLAKMEGMRVIASVSSDEKLDYVLTELGADAGFNYRREP
                     VSAALRRLAPDGLDVVFENVGGEHFQAAIENMKWFGRIISCGMASQYNLPSDKQYGVTN
                     LSEIFRRRIHVQGFIFWD"
     gene            complement(10825..12018)
                     /locus_tag="JN550_005493"
     mRNA            complement(10825..12018)
                     /locus_tag="JN550_005493"
                     /product="hypothetical protein"
     CDS             complement(10825..12018)
                     /codon_start=1
                     /locus_tag="JN550_005493"
                     /product="hypothetical protein"
                     /protein_id="KAI1869903.1"
                     /transl_table=1
                     /translation="MSGNFSSRAPWKRSACDRCRAQKLRCHRDEDQSPDTCLRCLKSQV
                     KCFTSKARPTGRPPSRQPTRVEQNDNNSLHTATSESGADMNMVDYDMSLDTFLDSIGMQ
                     HTDFGTSDELLDSASPPHSAPSIVPPPALGDPGPSQHPYQYSIPKMDPTTHGRVEDAGC
                     LLSKLHYELSEQLYYIRSVPWDVKSALLLTFSHKSNTEETEISEPHPLVQVSKASTELE
                     NLLTGLRLPASTDHTSPTFSYSPSFSPRISTTQLLTALSCYIQIVSIYDIIFSKVLDYL
                     TKNARASTPFQAPAPKMYLGGLPIPLYQTLPGSLLVHLTEHQLQPIEQLMGLPEHYRVS
                     SKSNESSNGGDMGLFRGQHSQPLLVAVIQLGEDGDGNHDGIRSIRSLKVKMRQIKDF"
     protocluster    10891..59126
                     /aStool="rule-based-clusters"
                     /category="PKS"
                     /contig_edge="False"
                     /core_location="[30890:39126]"
                     /cutoff="20000"
                     /detection_rule="cds(PKS_AT and (PKS_KS or ene_KS or mod_KS
                     or hyb_KS or itr_KS or tra_KS))"
                     /neighbourhood="20000"
                     /product="T1PKS"
                     /protocluster_number="2"
                     /tool="antismash"
     proto_core      30891..39126
                     /aStool="rule-based-clusters"
                     /tool="antismash"
                     /cutoff="20000"
                     /detection_rule="cds(PKS_AT and (PKS_KS or ene_KS or mod_KS
                     or hyb_KS or itr_KS or tra_KS))"
                     /neighbourhood="20000"
                     /product="T1PKS"
                     /protocluster_number="2"
     cand_cluster    10891..59126
                     /SMILES="C([*])C(-O)NC([*])C(=O)O"
                     /candidate_cluster_number="3"
                     /contig_edge="False"
                     /detection_rules="cds(PKS_AT and (PKS_KS or ene_KS or
                     mod_KS or hyb_KS or itr_KS or tra_KS))"
                     /kind="single"
                     /product="T1PKS"
                     /protoclusters="2"
                     /tool="antismash"
     PFAM_domain     complement(11875..11976)
                     /aSDomain="Zn_clus"
                     /aSTool="clusterhmmer"
                     /database="35.0"
                     /db_xref="PF00172.21"
                     /db_xref="GO:0000981"
                     /db_xref="GO:0006355"
                     /db_xref="GO:0008270"
                     /description="Fungal Zn(2)-Cys(6) binuclear cluster domain"
                     /detection="hmmscan"
                     /domain_id="clusterhmmer_JN550_005493_0007"
                     /evalue="9.90E-05"
                     /gene_ontologies="GO:0000981: DNA-binding transcription
                     factor activity, RNA polymerase II-specific"
                     /gene_ontologies="GO:0006355: regulation of DNA-templated
                     transcription"
                     /gene_ontologies="GO:0008270: zinc ion binding"
                     /label="JN550_005493"
                     /locus_tag="JN550_005493"
                     /protein_end="48"
                     /protein_start="14"
                     /score="22.5"
                     /tool="antismash"
                     /translation="ACDRCRAQKLRCHRDEDQSPDTCLRCLKSQVKCF"
     gene            complement(13813..14829)
                     /locus_tag="JN550_005494"
     mRNA            complement(join(13813..14222,14293..14543,14598..14708,
                     14765..14829))
                     /locus_tag="JN550_005494"
                     /product="hypothetical protein"
     CDS             complement(join(13813..14222,14293..14543,14598..14708,
                     14765..14829))
                     /codon_start=1
                     /locus_tag="JN550_005494"
                     /product="hypothetical protein"
                     /protein_id="KAI1869904.1"
                     /transl_table=1
                     /translation="MADVKNGIKEYPLSRDLSDFNRLNLQHYLWKDIFGYALHPKVPRD
                     QKSLKVADVGTGTGIWLLDMASQLDDDSAEFVGIDTDVTQVGPAEWLPQNLSIRQWSVF
                     TDVPEDLVGKFDIVNIRLFCWVIETNPAAVLQKLTKLLKPGGYLQWCELDMESMRIETI
                     SPDVPTNSLETLWAQAIPNDSLMVPTWVKELPRMFEDEGLVGVTADWQIGKRHTCLSIH
                     WCNLPTLKMVADKLRPVNPEKASEIDQLVDVAFSQSRKGAMFQYNRVVVIGQKPEK"
     PFAM_domain     complement(join(14050..14222,14293..14543,14598..14638))
                     /aSDomain="Methyltransf_31"
                     /aSTool="clusterhmmer"
                     /database="35.0"
                     /db_xref="PF13847.9"
                     /description="Methyltransferase domain"
                     /detection="hmmscan"
                     /domain_id="clusterhmmer_JN550_005494_0008"
                     /evalue="5.20E-12"
                     /label="JN550_005494"
                     /locus_tag="JN550_005494"
                     /protein_end="200"
                     /protein_start="45"
                     /score="45.9"
                     /tool="antismash"
                     /translation="QKSLKVADVGTGTGIWLLDMASQLDDDSAEFVGIDTDVTQVGPAE
                     WLPQNLSIRQWSVFTDVPEDLVGKFDIVNIRLFCWVIETNPAAVLQKLTKLLKPGGYLQ
                     WCELDMESMRIETISPDVPTNSLETLWAQAIPNDSLMVPTWVKELPRMFED"
     gene            complement(16892..18399)
                     /locus_tag="JN550_005495"
     mRNA            complement(join(16892..17325,17382..17981,18047..18115,
                     18173..18275,18328..18399))
                     /locus_tag="JN550_005495"
                     /product="hypothetical protein"
     CDS             complement(join(16892..17325,17382..17981,18047..18115,
                     18173..18275,18328..18399))
                     /codon_start=1
                     /gene_functions="biosynthetic-additional
                     (rule-based-clusters) p450"
                     /gene_functions="biosynthetic-additional (smcogs)
                     SMCOG1034:cytochrome P450 (Score: 120.7; E-value: 1.3e-36)"
                     /gene_kind="biosynthetic-additional"
                     /locus_tag="JN550_005495"
                     /product="hypothetical protein"
                     /protein_id="KAI1869905.1"
                     /sec_met_domain="p450 (E-value: 6.2e-37, bitscore: 121.0,
                     seeds: 50, tool: rule-based-clusters)"
                     /transl_table=1
                     /translation="MLPPDVIGEIRNIPQMSFSKAFEMDFHGGIPGFESIESESRSDLL
                     LQSVIRKQLTLSLSKMTAPLSQEAAFALSIHLGENPEWHEITIKDPLLSIVARLSSRIF
                     LGEELCRDEDWLRVTKSYALSVFNAAPELRLWPRSLRKVVHWFLPHCTRVRALAKESRK
                     IIGPVVQKRREIKRAALASGKPIPEFNDALQWAEEEAGQDFIPEVFQLSLSLVAIHTTT
                     DLLDQCVLDIAQNPEIVAPLREEIRDVLRSQGWKKTSLYSMKLLDSCIKESSRMKPLSI
                     VGMRRNVVDDVRLSNGLVLKKGTCTQMDLYRMRDPDFYENPNQWDGYRFFKKRLEPGKE
                     NLSQLVATSDDHLGFGHGIHACPGRFFAANEIKVTLCHMIMKYDWKLVPGTDFEPAMTG
                     TRSNSNPAAQLLMRRRTNVEFDIDSI"
     PFAM_domain     complement(join(16973..17325,17382..17981,18047..18056))
                     /aSDomain="p450"
                     /aSTool="clusterhmmer"
                     /database="35.0"
                     /db_xref="PF00067.25"
                     /db_xref="GO:0004497"
                     /db_xref="GO:0005506"
                     /db_xref="GO:0016705"
                     /db_xref="GO:0020037"
                     /description="Cytochrome P450"
                     /detection="hmmscan"
                     /domain_id="clusterhmmer_JN550_005495_0009"
                     /evalue="6.10E-35"
                     /gene_ontologies="GO:0004497: monooxygenase activity"
                     /gene_ontologies="GO:0005506: iron ion binding"
                     /gene_ontologies="GO:0016705: oxidoreductase activity,
                     acting on paired donors, with incorporation or reduction of
                     molecular oxygen"
                     /gene_ontologies="GO:0020037: heme binding"
                     /label="JN550_005495"
                     /locus_tag="JN550_005495"
                     /protein_end="399"
                     /protein_start="78"
                     /score="121.0"
                     /tool="antismash"
                     /translation="ENPEWHEITIKDPLLSIVARLSSRIFLGEELCRDEDWLRVTKSYA
                     LSVFNAAPELRLWPRSLRKVVHWFLPHCTRVRALAKESRKIIGPVVQKRREIKRAALAS
                     GKPIPEFNDALQWAEEEAGQDFIPEVFQLSLSLVAIHTTTDLLDQCVLDIAQNPEIVAP
                     LREEIRDVLRSQGWKKTSLYSMKLLDSCIKESSRMKPLSIVGMRRNVVDDVRLSNGLVL
                     KKGTCTQMDLYRMRDPDFYENPNQWDGYRFFKKRLEPGKENLSQLVATSDDHLGFGHGI
                     HACPGRFFAANEIKVTLCHMIMKYDWKLVPGTDFEPAMTG"
     gene            20001..23290
                     /locus_tag="JN550_005496"
     mRNA            join(20001..20033,20089..20447,20596..20635,20693..22232,
                     22285..22655,22751..23290)
                     /locus_tag="JN550_005496"
                     /product="hypothetical protein"
     CDS             join(20001..20033,20089..20447,20596..20635,20693..22232,
                     22285..22655,22751..23290)
                     /NRPS_PKS="Domain: AMP-binding (1-254). E-value: 2.2e-24.
                     Score: 77.6. Matches aSDomain:
                     nrpspksdomains_JN550_005496_AMP-binding.1"
                     /NRPS_PKS="Domain: ACP (464-529). E-value: 4.9e-09. Score:
                     28.3. Matches aSDomain: nrpspksdomains_JN550_005496_ACP.1"
                     /NRPS_PKS="Domain: TD (570-814). E-value: 8e-32. Score:
                     102.2. Matches aSDomain: nrpspksdomains_JN550_005496_TD.1"
                     /codon_start=1
                     /gene_functions="biosynthetic (rule-based-clusters)
                     NRPS-like: AMP-binding"
                     /gene_functions="biosynthetic (rule-based-clusters)
                     NRPS-like: PP-binding"
                     /gene_functions="biosynthetic (rule-based-clusters)
                     NRPS-like: NAD_binding_4"
                     /gene_functions="biosynthetic-additional (smcogs)
                     SMCOG1002:AMP-dependent synthetase and ligase (Score: 47.7;
                     E-value: 1.3e-14)"
                     /gene_kind="biosynthetic"
                     /locus_tag="JN550_005496"
                     /product="hypothetical protein"
                     /protein_id="KAI1869906.1"
                     /sec_met_domain="AMP-binding (E-value: 2.3e-18, bitscore:
                     59.6, seeds: 400, tool: rule-based-clusters)"
                     /sec_met_domain="PP-binding (E-value: 2.1e-06, bitscore:
                     21.9, seeds: 164, tool: rule-based-clusters)"
                     /sec_met_domain="NAD_binding_4 (E-value: 2e-30, bitscore:
                     99.4, seeds: 102, tool: rule-based-clusters)"
                     /transl_table=1
                     /translation="MMIAAAKTGNKLLLSSPRNSVEGHISLTKESGCEFWFTASGTDND
                     GFIKQLQIPSAEVPDLPDLLSSTVVPLYPYEKQFHEGYSDVLALLHTSGSTGLPKLIPL
                     YLGTAATIDAFHVMEPIDGKMPNPVEWAGTRMLCAMPLFHVAGICLGLFSAVFFRWTVI
                     LPSTGPLMQHLIEDSLDNITVDSAFISPSVLQDISKSPRILEKLSKLRFITTAGGPVAQ
                     SVGNSIHSRVPIYQTMGMTEGQWLASVVTHPDDWQYYRFHPRTGFEMRPYSDTLFELVF
                     VKRENLASTQPVFVTFPDLDTWETRDLYSRHPTISGLWKYEMRADDLIVLSNGEKFNPL
                     AAEGVLISHPWISSAYITGRGRFQAAALLYPIADLKASDLDIIDNVWPTIEHVNTILPG
                     FAQIHRDFVTIVRSPFPRTPKGTLSRNDTEKEFAKEIEDMYRLPSDCQPSVIIDEASQE
                     SIRAGIRDAIRVVSNVAEIDDDDNIFSKGFDSLHAIRLERLLKASFAQRINVKANTIYL
                     HPSIKQLSEAVCILLHQEKLSRSQDSTSNGLITSQMVSKYLNSFEKGRKELEYIVLTGT
                     TGSIGPYLLDIFSKSGQVGGIWCLNRSENAQEKQVELAKVKGLSQDWDGKVKFAQCDLP
                     SEALGLSHTVLQEIKDRATTIIHNAWEVNFNLPLAAFEPHFIGLRELVNICQNTRNKVR
                     FYFTSSISSAMNWSSNKSGPVPEAEISNFDAPINGYGASKLVAEHLLHTAAKAGGLNFS
                     SLRVGQVAGPVQTLGNGGAWNRRDWLPALIDASAYLKMLPSDLGSATNLDWIPVDLLAE
                     IIGQLVVRPILGTRAPEMYYNILNPRKSCWSDVLSIIKGRLETAMSENIQVVPFQEWIN
                     CLRDADASIIREADTGSSETARKAQTGLMLISFFQNLADKGSSPDVGAYAGIQHLDWAM
                     SNSLSQSTILANLAPVSEAWFDAWLQQWGY"
     aSDomain        join(20004..20033,20089..20447,20596..20635,20693..21022)
                     /aSDomain="AMP-binding"
                     /aSTool="nrps_pks_domains"
                     /database="nrpspksdomains.hmm"
                     /detection="hmmscan"
                     /domain_id="nrpspksdomains_JN550_005496_AMP-binding.1"
                     /evalue="2.20E-24"
                     /label="JN550_005496_AMP-binding.1"
                     /locus_tag="JN550_005496"
                     /protein_end="254"
                     /protein_start="1"
                     /score="77.6"
                     /specificity="substrate consensus: X"
                     /tool="antismash"
                     /translation="MIAAAKTGNKLLLSSPRNSVEGHISLTKESGCEFWFTASGTDNDG
                     FIKQLQIPSAEVPDLPDLLSSTVVPLYPYEKQFHEGYSDVLALLHTSGSTGLPKLIPLY
                     LGTAATIDAFHVMEPIDGKMPNPVEWAGTRMLCAMPLFHVAGICLGLFSAVFFRWTVIL
                     PSTGPLMQHLIEDSLDNITVDSAFISPSVLQDISKSPRILEKLSKLRFITTAGGPVAQS
                     VGNSIHSRVPIYQTMGMTEGQWLASVVTHPD"
     aSModule        20004..22849
                     /complete
                     /domains="nrpspksdomains_JN550_005496_AMP-binding.1"
                     /domains="nrpspksdomains_JN550_005496_ACP.1"
                     /domains="nrpspksdomains_JN550_005496_TD.1"
                     /final_module
                     /locus_tags="JN550_005496"
                     /monomer_pairings="X -> X"
                     /starter_module
                     /tool="antismash"
                     /type="nrps"
     PFAM_domain     join(20296..20447,20596..20635,20693..21031)
                     /aSDomain="AMP-binding"
                     /aSTool="clusterhmmer"
                     /database="35.0"
                     /db_xref="PF00501.31"
                     /description="AMP-binding enzyme"
                     /detection="hmmscan"
                     /domain_id="clusterhmmer_JN550_005496_0010"
                     /evalue="1.40E-19"
                     /label="JN550_005496"
                     /locus_tag="JN550_005496"
                     /protein_end="257"
                     /protein_start="80"
                     /score="70.1"
                     /tool="antismash"
                     /translation="EGYSDVLALLHTSGSTGLPKLIPLYLGTAATIDAFHVMEPIDGKM
                     PNPVEWAGTRMLCAMPLFHVAGICLGLFSAVFFRWTVILPSTGPLMQHLIEDSLDNITV
                     DSAFISPSVLQDISKSPRILEKLSKLRFITTAGGPVAQSVGNSIHSRVPIYQTMGMTEG
                     QWLASVVTHPDDWQ"
     CDS_motif       20320..20361
                     /aSTool="nrps_pks_domains"
                     /database="abmotifs"
                     /detection="hmmscan"
                     /domain_id="nrpspksmotif_JN550_005496_0001"
                     /evalue="6.50E-03"
                     /label="NRPS-A_a3"
                     /locus_tag="JN550_005496"
                     /protein_end="102"
                     /protein_start="88"
                     /score="9.7"
                     /tool="antismash"
                     /translation="LLHTSGSTGLPKLI"
     PFAM_domain     21638..21844
                     /aSDomain="PP-binding"
                     /aSTool="clusterhmmer"
                     /database="35.0"
                     /db_xref="PF00550.28"
                     /description="Phosphopantetheine attachment site"
                     /detection="hmmscan"
                     /domain_id="clusterhmmer_JN550_005496_0011"
                     /evalue="2.50E-04"
                     /label="JN550_005496"
                     /locus_tag="JN550_005496"
                     /protein_end="528"
                     /protein_start="459"
                     /score="21.4"
                     /tool="antismash"
                     /translation="IRAGIRDAIRVVSNVAEIDDDDNIFSKGFDSLHAIRLERLLKASF
                     AQRINVKANTIYLHPSIKQLSEAV"
     aSDomain        21653..21847
                     /ASF="found active site serine: True"
                     /ASF="non-beta-branching ACP"
                     /aSDomain="ACP"
                     /aSTool="nrps_pks_domains"
                     /database="nrpspksdomains.hmm"
                     /detection="hmmscan"
                     /domain_id="nrpspksdomains_JN550_005496_ACP.1"
                     /evalue="4.90E-09"
                     /label="JN550_005496_ACP.1"
                     /locus_tag="JN550_005496"
                     /protein_end="529"
                     /protein_start="464"
                     /score="28.3"
                     /tool="antismash"
                     /translation="RDAIRVVSNVAEIDDDDNIFSKGFDSLHAIRLERLLKASFAQRIN
                     VKANTIYLHPSIKQLSEAVC"
     aSDomain        join(21971..22232,22285..22655,22751..22849)
                     /aSDomain="TD"
                     /aSTool="nrps_pks_domains"
                     /database="nrpspksdomains.hmm"
                     /detection="hmmscan"
                     /domain_id="nrpspksdomains_JN550_005496_TD.1"
                     /evalue="8.00E-32"
                     /label="JN550_005496_TD.1"
                     /locus_tag="JN550_005496"
                     /protein_end="814"
                     /protein_start="570"
                     /score="102.2"
                     /tool="antismash"
                     /translation="IVLTGTTGSIGPYLLDIFSKSGQVGGIWCLNRSENAQEKQVELAK
                     VKGLSQDWDGKVKFAQCDLPSEALGLSHTVLQEIKDRATTIIHNAWEVNFNLPLAAFEP
                     HFIGLRELVNICQNTRNKVRFYFTSSISSAMNWSSNKSGPVPEAEISNFDAPINGYGAS
                     KLVAEHLLHTAAKAGGLNFSSLRVGQVAGPVQTLGNGGAWNRRDWLPALIDASAYLKML
                     PSDLGSATNLDWIPVDLLAEII"
     PFAM_domain     join(21977..22232,22285..22655,22751..22849)
                     /aSDomain="NAD_binding_4"
                     /aSTool="clusterhmmer"
                     /database="35.0"
                     /db_xref="PF07993.15"
                     /description="Male sterility protein"
                     /detection="hmmscan"
                     /domain_id="clusterhmmer_JN550_005496_0012"
                     /evalue="3.20E-27"
                     /label="JN550_005496"
                     /locus_tag="JN550_005496"
                     /protein_end="814"
                     /protein_start="572"
                     /score="95.5"
                     /tool="antismash"
                     /translation="LTGTTGSIGPYLLDIFSKSGQVGGIWCLNRSENAQEKQVELAKVK
                     GLSQDWDGKVKFAQCDLPSEALGLSHTVLQEIKDRATTIIHNAWEVNFNLPLAAFEPHF
                     IGLRELVNICQNTRNKVRFYFTSSISSAMNWSSNKSGPVPEAEISNFDAPINGYGASKL
                     VAEHLLHTAAKAGGLNFSSLRVGQVAGPVQTLGNGGAWNRRDWLPALIDASAYLKMLPS
                     DLGSATNLDWIPVDLLAEII"
     gene            24770..26206
                     /locus_tag="JN550_005497"
     mRNA            join(24770..24860,24910..24943,25002..25345,25450..25623,
                     25677..25751,25797..26050,26101..26118,26192..26206)
                     /locus_tag="JN550_005497"
                     /product="hypothetical protein"
     CDS             join(24770..24860,24910..24943,25002..25345,25450..25623,
                     25677..25751,25797..26050,26101..26118,26192..26206)
                     /codon_start=1
                     /locus_tag="JN550_005497"
                     /product="hypothetical protein"
                     /protein_id="KAI1869907.1"
                     /transl_table=1
                     /translation="MANSERACSQVFCIQDLKEAASQKMSKMNRDYYNGGAMDNITLAN
                     NEAAFDRYLIRPRVLRDVSSIDTSTKVWGSTVTFPLGFSPSAIQRLAHSDGEVGTSKAC
                     AARQVPMCLSGLSNDRLEDVITQSTDGLTPYAIQISPFKDRKIMSNILSRAQAAGYKAV
                     VLTVDAPMFGRRLSDLRNGFKVPDGMTFPNLTSQSSSESQGLGGNVPDLSFDTTATWET
                     EIAYLRSETNMEVWVKGVTTPDDLALAIQHGVDGVIISNHGGRQLDSMPATVDILRECA
                     PIAKGKIRLAIDGGIRRGSDIFKAVALGADFVLVGRIAIWGLAYDGHKGRTSA"
     PFAM_domain     join(24830..24860,24910..24943,25002..25345,25450..25623,
                     25677..25751,25797..26050,26101..26118,26192..26194)
                     /aSDomain="FMN_dh"
                     /aSTool="clusterhmmer"
                     /database="35.0"
                     /db_xref="PF01070.21"
                     /db_xref="GO:0016491"
                     /description="FMN-dependent dehydrogenase"
                     /detection="hmmscan"
                     /domain_id="clusterhmmer_JN550_005497_0013"
                     /evalue="6.40E-106"
                     /gene_ontologies="GO:0016491: oxidoreductase activity"
                     /label="JN550_005497"
                     /locus_tag="JN550_005497"
                     /protein_end="331"
                     /protein_start="20"
                     /score="354.4"
                     /tool="antismash"
                     /translation="ASQKMSKMNRDYYNGGAMDNITLANNEAAFDRYLIRPRVLRDVSS
                     IDTSTKVWGSTVTFPLGFSPSAIQRLAHSDGEVGTSKACAARQVPMCLSGLSNDRLEDV
                     ITQSTDGLTPYAIQISPFKDRKIMSNILSRAQAAGYKAVVLTVDAPMFGRRLSDLRNGF
                     KVPDGMTFPNLTSQSSSESQGLGGNVPDLSFDTTATWETEIAYLRSETNMEVWVKGVTT
                     PDDLALAIQHGVDGVIISNHGGRQLDSMPATVDILRECAPIAKGKIRLAIDGGIRRGSD
                     IFKAVALGADFVLVGRIAIWGLAYDGHKGR"
     gene            complement(27065..28862)
                     /locus_tag="JN550_005498"
     mRNA            complement(join(27065..27159,27225..28474,28562..28642,
                     28702..28721,28788..28862))
                     /locus_tag="JN550_005498"
                     /product="hypothetical protein"
     CDS             complement(join(27065..27159,27225..28474,28562..28642,
                     28702..28721,28788..28862))
                     /codon_start=1
                     /locus_tag="JN550_005498"
                     /product="hypothetical protein"
                     /protein_id="KAI1869908.1"
                     /transl_table=1
                     /translation="MHDLRKNTWIVQKFGGTSIGKFPDKVADIIITAKSNGYRPAVVCS
                     ARSSSNKAFGTTSRLLEVYRTLGRIVSAAHDSDMQSLLLENLRSIVRDIQDDQISALRS
                     FVHSPEIRRETIRRIEEDCQKLLDYVDATRSFDLDINGRSKDKVVSLGEKLSCRFMMAI
                     LRDRKIEAEYVDLSEIIFASSSGSLKPIYFRNAAVIFGKRVAACNGKVPIITGFFGAVP
                     GSLTNGGIGRGYSDLCAVLVAVGLQTKEVQIWKEVDGIFTADPTEVPKARCLPTITPQE
                     AAELTFYGSEVIHHQALALAIQAEPPIQIRVKNVQNPASEGTVVAEKMVKHCIRQMKRT
                     DSSENACLSEITSSKPTAITIKRGITVINICSNKQSMSHGFFAKVFTILEDQGISVDLI
                     STSEVCISMAISRTNTEVTQLEDACTKLTETGKVNVLPDMAILSLVGEELKNMTGVAGR
                     MFAILGDEQVNIEMISQGASEINISCVIPAKDATRAINQLHAELLTNE"
     aSDomain        complement(join(27077..27159,27225..28474,28562..28642,
                     28702..28721,28788..28841))
                     /aSDomain="TIGR00657"
                     /aSTool="tigrfam"
                     /description="asp_kinases: aspartate kinase"
                     /detection="hmmscan"
                     /domain_id="TIGRFam_JN550_005498_0002"
                     /evalue="7.20E-94"
                     /identifier="TIGR00657"
                     /label="JN550_005498"
                     /locus_tag="JN550_005498"
                     /protein_end="503"
                     /protein_start="7"
                     /score="313.3"
                     /tool="antismash"
                     /translation="TWIVQKFGGTSIGKFPDKVADIIITAKSNGYRPAVVCSARSSSNK
                     AFGTTSRLLEVYRTLGRIVSAAHDSDMQSLLLENLRSIVRDIQDDQISALRSFVHSPEI
                     RRETIRRIEEDCQKLLDYVDATRSFDLDINGRSKDKVVSLGEKLSCRFMMAILRDRKIE
                     AEYVDLSEIIFASSSGSLKPIYFRNAAVIFGKRVAACNGKVPIITGFFGAVPGSLTNGG
                     IGRGYSDLCAVLVAVGLQTKEVQIWKEVDGIFTADPTEVPKARCLPTITPQEAAELTFY
                     GSEVIHHQALALAIQAEPPIQIRVKNVQNPASEGTVVAEKMVKHCIRQMKRTDSSENAC
                     LSEITSSKPTAITIKRGITVINICSNKQSMSHGFFAKVFTILEDQGISVDLISTSEVCI
                     SMAISRTNTEVTQLEDACTKLTETGKVNVLPDMAILSLVGEELKNMTGVAGRMFAILGD
                     EQVNIEMISQGASEINISCVIPAKDATRAINQLHAELL"
     PFAM_domain     complement(join(27089..27159,27225..27339))
                     /aSDomain="ACT_7"
                     /aSTool="clusterhmmer"
                     /database="35.0"
                     /db_xref="PF13840.9"
                     /description="ACT domain"
                     /detection="hmmscan"
                     /domain_id="clusterhmmer_JN550_005498_0015"
                     /evalue="5.60E-10"
                     /label="JN550_005498"
                     /locus_tag="JN550_005498"
                     /protein_end="499"
                     /protein_start="437"
                     /score="39.0"
                     /tool="antismash"
                     /translation="DMAILSLVGEELKNMTGVAGRMFAILGDEQVNIEMISQGASEINI
                     SCVIPAKDATRAINQLH"
     PFAM_domain     complement(join(27721..28474,28562..28642,28702..28721,
                     28788..28838))
                     /aSDomain="AA_kinase"
                     /aSTool="clusterhmmer"
                     /database="35.0"
                     /db_xref="PF00696.31"
                     /description="Amino acid kinase family"
                     /detection="hmmscan"
                     /domain_id="clusterhmmer_JN550_005498_0014"
                     /evalue="1.60E-38"
                     /label="JN550_005498"
                     /locus_tag="JN550_005498"
                     /protein_end="310"
                     /protein_start="8"
                     /score="132.8"
                     /tool="antismash"
                     /translation="WIVQKFGGTSIGKFPDKVADIIITAKSNGYRPAVVCSARSSSNKA
                     FGTTSRLLEVYRTLGRIVSAAHDSDMQSLLLENLRSIVRDIQDDQISALRSFVHSPEIR
                     RETIRRIEEDCQKLLDYVDATRSFDLDINGRSKDKVVSLGEKLSCRFMMAILRDRKIEA
                     EYVDLSEIIFASSSGSLKPIYFRNAAVIFGKRVAACNGKVPIITGFFGAVPGSLTNGGI
                     GRGYSDLCAVLVAVGLQTKEVQIWKEVDGIFTADPTEVPKARCLPTITPQEAAELTFYG
                     SEVIHHQALALAIQAEPPIQI"
     gene            complement(29730..30056)
                     /locus_tag="JN550_005499"
     mRNA            complement(29730..30056)
                     /locus_tag="JN550_005499"
                     /product="hypothetical protein"
     CDS             complement(29730..30056)
                     /codon_start=1
                     /locus_tag="JN550_005499"
                     /product="hypothetical protein"
                     /protein_id="KAI1869909.1"
                     /transl_table=1
                     /translation="MSTTDTSPLRDYLVHVPDHPNTLSIRLATNKEHNEDAIPLVKAGR
                     VPFFGSTLSRHGVEGEQPIENGTIMVFKARSEEEIKAIIKKDVFTKAGVWNADRAMIWP
                     FLSK"
     PFAM_domain     complement(29766..30023)
                     /aSDomain="YCII"
                     /aSTool="clusterhmmer"
                     /database="35.0"
                     /db_xref="PF03795.17"
                     /description="YCII-related domain"
                     /detection="hmmscan"
                     /domain_id="clusterhmmer_JN550_005499_0016"
                     /evalue="9.50E-08"
                     /label="JN550_005499"
                     /locus_tag="JN550_005499"
                     /protein_end="97"
                     /protein_start="11"
                     /score="32.5"
                     /tool="antismash"
                     /translation="YLVHVPDHPNTLSIRLATNKEHNEDAIPLVKAGRVPFFGSTLSRH
                     GVEGEQPIENGTIMVFKARSEEEIKAIIKKDVFTKAGVWNA"
     gene            complement(30891..39126)
                     /locus_tag="JN550_005500"
     mRNA            complement(join(30891..31543,31599..31770,31822..32142,
                     32193..32755,32900..33946,34005..34075,34135..35156,
                     35212..37363,37414..37767,37935..38221,38271..38433,
                     38481..38586,38643..39126))
                     /locus_tag="JN550_005500"
                     /product="hypothetical protein"
     CDS             complement(join(30891..31543,31599..31770,31822..32142,
                     32193..32755,32900..33946,34005..34075,34135..35156,
                     35212..37363,37414..37767,37935..38221,38271..38433,
                     38481..38586,38643..39126))
                     /NRPS_PKS="Domain: PKS_KS(Iterative-KS) (59-480). E-value:
                     2.1e-169. Score: 555.8. Matches aSDomain:
                     nrpspksdomains_JN550_005500_PKS_KS.1"
                     /NRPS_PKS="Domain: PKS_AT (622-938). E-value: 7.3e-94.
                     Score: 306.3. Matches aSDomain:
                     nrpspksdomains_JN550_005500_PKS_AT.1"
                     /NRPS_PKS="Domain: PKS_DH (1010-1196). E-value: 5.9e-27.
                     Score: 86.9. Matches aSDomain:
                     nrpspksdomains_JN550_005500_PKS_DH.1"
                     /NRPS_PKS="Domain: PKS_ER (1809-2074). E-value: 6.3e-67.
                     Score: 217.7. Matches aSDomain:
                     nrpspksdomains_JN550_005500_PKS_ER.1"
                     /NRPS_PKS="Domain: PKS_KR (2098-2273). E-value: 2.7e-51.
                     Score: 166.0. Matches aSDomain:
                     nrpspksdomains_JN550_005500_PKS_KR.1"
                     /NRPS_PKS="Domain: PKS_PP (2375-2450). E-value: 9.6e-11.
                     Score: 33.8. Matches aSDomain:
                     nrpspksdomains_JN550_005500_PKS_PP.1"
                     /codon_start=1
                     /gene_functions="biosynthetic (rule-based-clusters) T1PKS:
                     itr_KS"
                     /gene_functions="biosynthetic (rule-based-clusters) T1PKS:
                     PKS_AT"
                     /gene_functions="biosynthetic-additional
                     (rule-based-clusters) ADH_N"
                     /gene_functions="biosynthetic-additional
                     (rule-based-clusters) ADH_zinc_N"
                     /gene_functions="biosynthetic-additional
                     (rule-based-clusters) adh_short"
                     /gene_functions="biosynthetic-additional
                     (rule-based-clusters) PP-binding"
                     /gene_functions="biosynthetic-additional (smcogs)
                     SMCOG1022:Beta-ketoacyl synthase (Score: 268.8; E-value:
                     1.4e-81)"
                     /gene_kind="biosynthetic"
                     /locus_tag="JN550_005500"
                     /product="hypothetical protein"
                     /protein_id="KAI1869910.1"
                     /sec_met_domain="itr_KS (E-value: 9.8e-176, bitscore:
                     578.3, seeds: 96, tool: rule-based-clusters)"
                     /sec_met_domain="PKS_AT (E-value: 2.7e-93, bitscore: 306.3,
                     seeds: 1682, tool: rule-based-clusters)"
                     /sec_met_domain="ADH_N (E-value: 1.3e-08, bitscore: 28.4,
                     seeds: 66, tool: rule-based-clusters)"
                     /sec_met_domain="ADH_zinc_N (E-value: 1.9e-16, bitscore:
                     54.0, seeds: 86, tool: rule-based-clusters)"
                     /sec_met_domain="adh_short (E-value: 7.7e-46, bitscore:
                     150.0, seeds: 230, tool: rule-based-clusters)"
                     /sec_met_domain="PP-binding (E-value: 4.1e-07, bitscore:
                     24.2, seeds: 164, tool: rule-based-clusters)"
                     /transl_table=1
                     /translation="MPSIVDSHEAANGTSIGVSNGHTNGGFNAHSNKTEEPTRPDRTPN
                     GVTSCQSKTPYSAAIAIIGVSGRFPGDGTTPRKLWDLLRDGKNALGEVPESRFNAKGFY
                     HPDGGRAGSMNTQGGYFLKQDVDRFDAGFFSITPEEAKGMDPVQRILLELAYEGLENAG
                     LKMDHIADQNMSCFVGACQHDYWDMQAYDMDSSPKYTATGTGPALLSNRISWFFNLKGP
                     SVTIDTACSSSMTALHLASQSIRNGECDSALVGSLGLHLLPNFGVFMSSMSFLSPDNKC
                     HSFDAQANGYARAEGGGFIVLKRLDKAIQDGDTVRAVIRATGINQDGRTMGITQPSAQR
                     QEELIRSTYASASLKFDDTNYFEAHGTGTKVGDPIECSVIGSVFGPTRQHPILVGSVKS
                     NIGHLEGASGIASIIKTIYSLESGLIPPTHGLQKVNPKIRLQDWRIDIPTQTTNWPLGL
                     RRASINSFGYGGANAHCVLDDAYHFFKNHGLAGHHNTRVEEDLTLNGSHNELTSVQNGI
                     PRAITLGQAANGRGSPTRMFTLSSHEQSGVVRLCQRLQSYLDDVEGKVDNEEIFLHRLA
                     YTLSEKRSTLSWKTYCLASSMEDLRQALSAASRRVTRASKQHALTFIFTGQGAQWFAMG
                     RYLSRYTIFQQSLNASNAYLKSFGSSWDLIEELNRSADTSRIDIPEISQPACTALQLAI
                     VDLLTSFNIRPKVVIGHSSGEIAAAYAKGSLDKQAAMKASYFRGLLTSGIPKTGSMAAV
                     GLDPELAKQYITRTTMGKVVVACINSPSNVTLSGDTEGIDEVTKLIQADGIFARKLRVS
                     TAYHSHHMEAIAEEYLRSLEDSCQAKDGLPEVVMYSSVTAKVIEGSQLGAAYWVANLIK
                     PVNFSGAVTAAMQTGALGKRNISAKKGNSGVMIEIGPHAALQGPLKQIMGSLGAQDSSY
                     RYLSVIKRGEDSVQTCLEVVGELQVLGHEVNLSLANGYQDTEVVMSALTDLPPYAWNTS
                     NSFWHESAALAAYKKRDHPRLELLGARDERSTESEPCWRNYLRISEQPWIEHHQFQGTN
                     IYPMAGMIVMAIEAMRQTETRQDVSGYHIRDVNIRSAVVVPNDQTVETRLQLSPWRTGC
                     HTITSHWTEFQVSSRNESGAWTINCTGLIANSYREEVNAGFVDEESERRSQLKGLYDSI
                     VQADLPTLDSAAFYTQMDKSGFSLGPAFRGAKRLNILNSSSHFTMEVPDTRKWTPSKFQ
                     PPHLIHPAVLDVFVHLLISSTGYGDTIKARVPVSTASLYVSADFDSSEGTEYFGYSSSR
                     NHGQFNMMSDVVAFGNDLAKPMIILQGCQTVPLRGAATDSKTESKASSLSRGHSLGHVP
                     CIPIMAPDVELADASQLETLLRGPVSTLHGESSLISNELSNLTESTDSDIEQGQEKTSS
                     PDNGAGIPQSVNPFLERYVALFAHKHPGLDILEYNTSTEGLLANFLASLPVEAKTTKYV
                     GSYVLVNPLEDMNSIDSVQQKSSNIHSHGFVEGSYDIVVWDKSVEHGDDGIDLEHWRKL
                     LKPWGVLLVVGILGNYTDVISTYHPYETKEPKESPRGNGIDQMLQSAGFTTNINISDSS
                     RAADSPSTFIVAQQTSIVEPPVRQVLIATPQIQSQELSDLITQVEQTLRSLSYDVFTAS
                     LSDMPEQPSPYLCLAMLDFDASFLETLNEDLFSKMRSLLLNATGTLWLTVDGVFDAHHK
                     SGLADGLGRTIRAEHPELSFATLGLDPRAPLMTDSNMSIIGRIMGTLSRKSLEESMDSE
                     YISREGIIFVERLVPHPELKTLLDSSRSESRLPAVDIPLRRAGRDLQLCIRDAGLLDTL
                     EYVGETNMSGTLADDHIEIEVKAVGLNFRDVMVAMGQMEDSTLGIECAGVVSQVGDRVR
                     KFKIGDRVFGMHAGCFQTRIRAAGGVGQAAIKLARYLGADIFATVSSEKKKKFLMDEYG
                     IDETHVFNSRDHSFAQGILRMTGQTGVDVVLNSLAGEALRKTWLCVAPFGRFIELGKRD
                     ILDNTGLEMRPFLRNINFAGLDILAQVTQYPDRFEKIGNQVVELTRKGAIAPFRNLSIC
                     SFGDAEKAFRLMQSGSHIGKIVLCPGPDDIIPVVPEGLETSRLPEGSTYILVGGLGGIG
                     QSISRMLSGMGARNLVFLARSGSSRSESQLLIESLQSQGTSATTIACDVADKSQLLAAI
                     NEVKQRFPPIKGVIHCAMDLRDSTYSNMSATDWNLSLRPKVRATRNLHEVLPADLEFFV
                     CLSSIAGIIGSRGQGNYNAGNTYQDALMNHRAAAGLAATSINLSLVVGIGVSTERSEVF
                     QLLKDGGLLSMDETDVLSIVKAAVLGRTPTQVAMGLSTGGQLEEMGAPDPYWFADSRFS
                     VIRQLDRKGTTTDGTRGGQDWKGLLAATTSKDEVYELVLAQLQEGVARIIKMDVENMDP
                     RKSLPSLGIDSLVAIEIRTWLLKEFEADVSVFDIVSNDPMTGLVKKVTAKSALLSSAII
                     "
     aSDomain        complement(30936..31160)
                     /aSDomain="PKS_PP"
                     /aSTool="nrps_pks_domains"
                     /database="nrpspksdomains.hmm"
                     /detection="hmmscan"
                     /domain_id="nrpspksdomains_JN550_005500_PKS_PP.1"
                     /evalue="9.60E-11"
                     /label="JN550_005500_PKS_PP.1"
                     /locus_tag="JN550_005500"
                     /protein_end="2450"
                     /protein_start="2375"
                     /score="33.8"
                     /tool="antismash"
                     /translation="SKDEVYELVLAQLQEGVARIIKMDVENMDPRKSLPSLGIDSLVAI
                     EIRTWLLKEFEADVSVFDIVSNDPMTGLVK"
     aSModule        complement(30936..38949)
                     /complete
                     /domains="nrpspksdomains_JN550_005500_PKS_KS.1"
                     /domains="nrpspksdomains_JN550_005500_PKS_AT.1"
                     /domains="nrpspksdomains_JN550_005500_PKS_DH.1"
                     /domains="nrpspksdomains_JN550_005500_PKS_ER.1"
                     /domains="nrpspksdomains_JN550_005500_PKS_KR.1"
                     /domains="nrpspksdomains_JN550_005500_PKS_PP.1"
                     /iterative
                     /locus_tags="JN550_005500"
                     /monomer_pairings="pk -> pk"
                     /tool="antismash"
                     /type="pks"
     PFAM_domain     complement(30972..31127)
                     /aSDomain="PP-binding"
                     /aSTool="clusterhmmer"
                     /database="35.0"
                     /db_xref="PF00550.28"
                     /description="Phosphopantetheine attachment site"
                     /detection="hmmscan"
                     /domain_id="clusterhmmer_JN550_005500_0024"
                     /evalue="9.00E-07"
                     /label="JN550_005500"
                     /locus_tag="JN550_005500"
                     /protein_end="2438"
                     /protein_start="2386"
                     /score="29.2"
                     /tool="antismash"
                     /translation="QLQEGVARIIKMDVENMDPRKSLPSLGIDSLVAIEIRTWLLKEFE
                     ADVSVFD"
     PFAM_domain     complement(join(31464..31543,31599..31770,31822..32100))
                     /aSDomain="KR"
                     /aSTool="clusterhmmer"
                     /database="35.0"
                     /db_xref="PF08659.13"
                     /description="KR domain"
                     /detection="hmmscan"
                     /domain_id="clusterhmmer_JN550_005500_0023"
                     /evalue="7.00E-60"
                     /label="JN550_005500"
                     /locus_tag="JN550_005500"
                     /protein_end="2274"
                     /protein_start="2097"
                     /score="202.1"
                     /tool="antismash"
                     /translation="STYILVGGLGGIGQSISRMLSGMGARNLVFLARSGSSRSESQLLI
                     ESLQSQGTSATTIACDVADKSQLLAAINEVKQRFPPIKGVIHCAMDLRDSTYSNMSATD
                     WNLSLRPKVRATRNLHEVLPADLEFFVCLSSIAGIIGSRGQGNYNAGNTYQDALMNHRA
                     AAGLAATSINLSLV"
     aSDomain        complement(join(31467..31543,31599..31770,31822..32097))
                     /ASF="KR domain putatively catalyzing D-configuration
                     product formation"
                     /ASF="catalytic triad S,Y,N found: True"
                     /aSDomain="PKS_KR"
                     /aSTool="nrps_pks_domains"
                     /database="nrpspksdomains.hmm"
                     /detection="hmmscan"
                     /domain_id="nrpspksdomains_JN550_005500_PKS_KR.1"
                     /evalue="2.70E-51"
                     /label="JN550_005500_PKS_KR.1"
                     /locus_tag="JN550_005500"
                     /protein_end="2273"
                     /protein_start="2098"
                     /score="166.0"
                     /specificity="KR activity: active"
                     /specificity="KR stereochemistry: (unknown)"
                     /tool="antismash"
                     /translation="TYILVGGLGGIGQSISRMLSGMGARNLVFLARSGSSRSESQLLIE
                     SLQSQGTSATTIACDVADKSQLLAAINEVKQRFPPIKGVIHCAMDLRDSTYSNMSATDW
                     NLSLRPKVRATRNLHEVLPADLEFFVCLSSIAGIIGSRGQGNYNAGNTYQDALMNHRAA
                     AGLAATSINLSL"
     CDS_motif       complement(join(31509..31543,31599..31671))
                     /aSTool="nrps_pks_domains"
                     /database="abmotifs"
                     /detection="hmmscan"
                     /domain_id="nrpspksmotif_JN550_005500_0017"
                     /evalue="2.40E-19"
                     /label="PKSI-KR_m4"
                     /locus_tag="JN550_005500"
                     /protein_end="2259"
                     /protein_start="2223"
                     /score="61.9"
                     /tool="antismash"
                     /translation="LEFFVCLSSIAGIIGSRGQGNYNAGNTYQDALMNHR"
     CDS_motif       complement(31999..32097)
                     /aSTool="nrps_pks_domains"
                     /database="abmotifs"
                     /detection="hmmscan"
                     /domain_id="nrpspksmotif_JN550_005500_0016"
                     /evalue="6.60E-12"
                     /label="PKSI-KR_m1"
                     /locus_tag="JN550_005500"
                     /protein_end="2131"
                     /protein_start="2098"
                     /score="38.0"
                     /tool="antismash"
                     /translation="TYILVGGLGGIGQSISRMLSGMGARNLVFLARS"
     CDS_motif       complement(32220..32267)
                     /aSTool="nrps_pks_domains"
                     /database="abmotifs"
                     /detection="hmmscan"
                     /domain_id="nrpspksmotif_JN550_005500_0015"
                     /evalue="2.00E-07"
                     /label="PKSI-ER_m9"
                     /locus_tag="JN550_005500"
                     /protein_end="2074"
                     /protein_start="2058"
                     /score="23.6"
                     /tool="antismash"
                     /translation="AFRLMQSGSHIGKIVL"
     PFAM_domain     complement(32220..32633)
                     /aSDomain="ADH_zinc_N_2"
                     /aSTool="clusterhmmer"
                     /database="35.0"
                     /db_xref="PF13602.9"
                     /description="Zinc-binding dehydrogenase"
                     /detection="hmmscan"
                     /domain_id="clusterhmmer_JN550_005500_0022"
                     /evalue="3.40E-15"
                     /label="JN550_005500"
                     /locus_tag="JN550_005500"
                     /protein_end="2074"
                     /protein_start="1936"
                     /score="57.4"
                     /tool="antismash"
                     /translation="THVFNSRDHSFAQGILRMTGQTGVDVVLNSLAGEALRKTWLCVAP
                     FGRFIELGKRDILDNTGLEMRPFLRNINFAGLDILAQVTQYPDRFEKIGNQVVELTRKG
                     AIAPFRNLSICSFGDAEKAFRLMQSGSHIGKIVL"
     aSDomain        complement(join(32220..32755,32900..33158))
                     /ASF="ER configuration inconclusive"
                     /aSDomain="PKS_ER"
                     /aSTool="nrps_pks_domains"
                     /database="nrpspksdomains.hmm"
                     /detection="hmmscan"
                     /domain_id="nrpspksdomains_JN550_005500_PKS_ER.1"
                     /evalue="6.30E-67"
                     /label="JN550_005500_PKS_ER.1"
                     /locus_tag="JN550_005500"
                     /protein_end="2074"
                     /protein_start="1809"
                     /score="217.7"
                     /tool="antismash"
                     /translation="GLLDTLEYVGETNMSGTLADDHIEIEVKAVGLNFRDVMVAMGQME
                     DSTLGIECAGVVSQVGDRVRKFKIGDRVFGMHAGCFQTRIRAAGGVGQAAIKLARYLGA
                     DIFATVSSEKKKKFLMDEYGIDETHVFNSRDHSFAQGILRMTGQTGVDVVLNSLAGEAL
                     RKTWLCVAPFGRFIELGKRDILDNTGLEMRPFLRNINFAGLDILAQVTQYPDRFEKIGN
                     QVVELTRKGAIAPFRNLSICSFGDAEKAFRLMQSGSHIGKIVL"
     CDS_motif       complement(32466..32495)
                     /aSTool="nrps_pks_domains"
                     /database="abmotifs"
                     /detection="hmmscan"
                     /domain_id="nrpspksmotif_JN550_005500_0014"
                     /evalue="5.90E-03"
                     /label="PKSI-ER_m8"
                     /locus_tag="JN550_005500"
                     /protein_end="1992"
                     /protein_start="1982"
                     /score="10.1"
                     /tool="antismash"
                     /translation="GRFIELGKRD"
     CDS_motif       complement(32541..32579)
                     /aSTool="nrps_pks_domains"
                     /database="abmotifs"
                     /detection="hmmscan"
                     /domain_id="nrpspksmotif_JN550_005500_0013"
                     /evalue="2.90E-04"
                     /label="PKSI-ER_m7"
                     /locus_tag="JN550_005500"
                     /protein_end="1967"
                     /protein_start="1954"
                     /score="13.4"
                     /tool="antismash"
                     /translation="TGQTGVDVVLNSL"
     CDS_motif       complement(32658..32708)
                     /aSTool="nrps_pks_domains"
                     /database="abmotifs"
                     /detection="hmmscan"
                     /domain_id="nrpspksmotif_JN550_005500_0012"
                     /evalue="1.80E-06"
                     /label="PKSI-ER_m6"
                     /locus_tag="JN550_005500"
                     /protein_end="1928"
                     /protein_start="1911"
                     /score="20.4"
                     /tool="antismash"
                     /translation="GADIFATVSSEKKKKFL"
     CDS_motif       complement(join(32718..32755,32900))
                     /aSTool="nrps_pks_domains"
                     /database="abmotifs"
                     /detection="hmmscan"
                     /domain_id="nrpspksmotif_JN550_005500_0011"
                     /evalue="2.90E-04"
                     /label="PKSI-ER_m5"
                     /locus_tag="JN550_005500"
                     /protein_end="1908"
                     /protein_start="1895"
                     /score="13.6"
                     /tool="antismash"
                     /translation="AAGGVGQAAIKLA"
     CDS_motif       complement(32976..33014)
                     /aSTool="nrps_pks_domains"
                     /database="abmotifs"
                     /detection="hmmscan"
                     /domain_id="nrpspksmotif_JN550_005500_0010"
                     /evalue="1.30E-03"
                     /label="PKSI-ER_m2"
                     /locus_tag="JN550_005500"
                     /protein_end="1870"
                     /protein_start="1857"
                     /score="11.7"
                     /tool="antismash"
                     /translation="LGIECAGVVSQVG"
     CDS_motif       complement(33033..33068)
                     /aSTool="nrps_pks_domains"
                     /database="abmotifs"
                     /detection="hmmscan"
                     /domain_id="nrpspksmotif_JN550_005500_0009"
                     /evalue="3.90E-05"
                     /label="PKSI-ER_m1"
                     /locus_tag="JN550_005500"
                     /protein_end="1851"
                     /protein_start="1839"
                     /score="16.3"
                     /tool="antismash"
                     /translation="GLNFRDVMVAMG"
     PFAM_domain     complement(join(34800..35156,35212..35727))
                     /aSDomain="PS-DH"
                     /aSTool="clusterhmmer"
                     /database="35.0"
                     /db_xref="PF14765.9"
                     /description="Polyketide synthase dehydratase"
                     /detection="hmmscan"
                     /domain_id="clusterhmmer_JN550_005500_0021"
                     /evalue="1.30E-48"
                     /label="JN550_005500"
                     /locus_tag="JN550_005500"
                     /protein_end="1301"
                     /protein_start="1010"
                     /score="165.9"
                     /tool="antismash"
                     /translation="ELLGARDERSTESEPCWRNYLRISEQPWIEHHQFQGTNIYPMAGM
                     IVMAIEAMRQTETRQDVSGYHIRDVNIRSAVVVPNDQTVETRLQLSPWRTGCHTITSHW
                     TEFQVSSRNESGAWTINCTGLIANSYREEVNAGFVDEESERRSQLKGLYDSIVQADLPT
                     LDSAAFYTQMDKSGFSLGPAFRGAKRLNILNSSSHFTMEVPDTRKWTPSKFQPPHLIHP
                     AVLDVFVHLLISSTGYGDTIKARVPVSTASLYVSADFDSSEGTEYFGYSSSRNHGQFNM
                     MSDVVAFGND"
     aSDomain        complement(join(35115..35156,35212..35727))
                     /ASF="catalytic triad H,G,P inconclusive"
                     /aSDomain="PKS_DH"
                     /aSTool="nrps_pks_domains"
                     /database="nrpspksdomains.hmm"
                     /detection="hmmscan"
                     /domain_id="nrpspksdomains_JN550_005500_PKS_DH.1"
                     /evalue="5.90E-27"
                     /label="JN550_005500_PKS_DH.1"
                     /locus_tag="JN550_005500"
                     /protein_end="1196"
                     /protein_start="1010"
                     /score="86.9"
                     /tool="antismash"
                     /translation="ELLGARDERSTESEPCWRNYLRISEQPWIEHHQFQGTNIYPMAGM
                     IVMAIEAMRQTETRQDVSGYHIRDVNIRSAVVVPNDQTVETRLQLSPWRTGCHTITSHW
                     TEFQVSSRNESGAWTINCTGLIANSYREEVNAGFVDEESERRSQLKGLYDSIVQADLPT
                     LDSAAFYTQMDKSGFSLGPAFRG"
     CDS_motif       complement(35569..35646)
                     /aSTool="nrps_pks_domains"
                     /database="abmotifs"
                     /detection="hmmscan"
                     /domain_id="nrpspksmotif_JN550_005500_0008"
                     /evalue="1.60E-06"
                     /label="PKSI-DH_m2"
                     /locus_tag="JN550_005500"
                     /protein_end="1063"
                     /protein_start="1037"
                     /score="20.7"
                     /tool="antismash"
                     /translation="WIEHHQFQGTNIYPMAGMIVMAIEAM"
     PFAM_domain     complement(35887..36897)
                     /aSDomain="Acyl_transf_1"
                     /aSTool="clusterhmmer"
                     /database="35.0"
                     /db_xref="PF00698.24"
                     /description="Acyl transferase domain"
                     /detection="hmmscan"
                     /domain_id="clusterhmmer_JN550_005500_0020"
                     /evalue="1.70E-50"
                     /label="JN550_005500"
                     /locus_tag="JN550_005500"
                     /protein_end="957"
                     /protein_start="620"
                     /score="172.4"
                     /tool="antismash"
                     /translation="TFIFTGQGAQWFAMGRYLSRYTIFQQSLNASNAYLKSFGSSWDLI
                     EELNRSADTSRIDIPEISQPACTALQLAIVDLLTSFNIRPKVVIGHSSGEIAAAYAKGS
                     LDKQAAMKASYFRGLLTSGIPKTGSMAAVGLDPELAKQYITRTTMGKVVVACINSPSNV
                     TLSGDTEGIDEVTKLIQADGIFARKLRVSTAYHSHHMEAIAEEYLRSLEDSCQAKDGLP
                     EVVMYSSVTAKVIEGSQLGAAYWVANLIKPVNFSGAVTAAMQTGALGKRNISAKKGNSG
                     VMIEIGPHAALQGPLKQIMGSLGAQDSSYRYLSVIKRGEDSVQTCLEVVGELQVLG"
     aSDomain        complement(35944..36891)
                     /ASF="Neither malonyl-CoA or methylmalonyl-CoA specific"
                     /ASF="found active site serine: True, scaffold matched
                     GHGE: True"
                     /aSDomain="PKS_AT"
                     /aSTool="nrps_pks_domains"
                     /database="nrpspksdomains.hmm"
                     /detection="hmmscan"
                     /domain_id="nrpspksdomains_JN550_005500_PKS_AT.1"
                     /evalue="7.30E-94"
                     /label="JN550_005500_PKS_AT.1"
                     /locus_tag="JN550_005500"
                     /protein_end="938"
                     /protein_start="622"
                     /score="306.3"
                     /specificity="substrate consensus: pk"
                     /specificity="PKS signature: Malonyl-CoA"
                     /specificity="Minowa: mmal"
                     /tool="antismash"
                     /translation="IFTGQGAQWFAMGRYLSRYTIFQQSLNASNAYLKSFGSSWDLIEE
                     LNRSADTSRIDIPEISQPACTALQLAIVDLLTSFNIRPKVVIGHSSGEIAAAYAKGSLD
                     KQAAMKASYFRGLLTSGIPKTGSMAAVGLDPELAKQYITRTTMGKVVVACINSPSNVTL
                     SGDTEGIDEVTKLIQADGIFARKLRVSTAYHSHHMEAIAEEYLRSLEDSCQAKDGLPEV
                     VMYSSVTAKVIEGSQLGAAYWVANLIKPVNFSGAVTAAMQTGALGKRNISAKKGNSGVM
                     IEIGPHAALQGPLKQIMGSLGAQDSSYRYLSVIKR"
     CDS_motif       complement(36133..36180)
                     /aSTool="nrps_pks_domains"
                     /database="abmotifs"
                     /detection="hmmscan"
                     /domain_id="nrpspksmotif_JN550_005500_0007"
                     /evalue="1.30E-03"
                     /label="PKSI-AT-mM_m8"
                     /locus_tag="JN550_005500"
                     /protein_end="875"
                     /protein_start="859"
                     /score="11.4"
                     /tool="antismash"
                     /translation="LGAAYWVANLIKPVNF"
     CDS_motif       complement(36562..36651)
                     /aSTool="nrps_pks_domains"
                     /database="abmotifs"
                     /detection="hmmscan"
                     /domain_id="nrpspksmotif_JN550_005500_0006"
                     /evalue="9.90E-08"
                     /label="PKSI-AT-mM_m3"
                     /locus_tag="JN550_005500"
                     /protein_end="732"
                     /protein_start="702"
                     /score="24.6"
                     /tool="antismash"
                     /translation="IRPKVVIGHSSGEIAAAYAKGSLDKQAAMK"
     CDS_motif       complement(36844..36894)
                     /aSTool="nrps_pks_domains"
                     /database="abmotifs"
                     /detection="hmmscan"
                     /domain_id="nrpspksmotif_JN550_005500_0005"
                     /evalue="5.00E-05"
                     /label="PKSI-AT-mM_m1"
                     /locus_tag="JN550_005500"
                     /protein_end="638"
                     /protein_start="621"
                     /score="15.8"
                     /tool="antismash"
                     /translation="FIFTGQGAQWFAMGRYL"
     PFAM_domain     complement(join(36982..37363,37414..37505))
                     /aSDomain="KAsynt_C_assoc"
                     /aSTool="clusterhmmer"
                     /database="35.0"
                     /db_xref="PF16197.8"
                     /description="Ketoacyl-synthetase C-terminal extension"
                     /detection="hmmscan"
                     /domain_id="clusterhmmer_JN550_005500_0019"
                     /evalue="6.60E-15"
                     /label="JN550_005500"
                     /locus_tag="JN550_005500"
                     /protein_end="592"
                     /protein_start="434"
                     /score="55.7"
                     /tool="antismash"
                     /translation="NPKIRLQDWRIDIPTQTTNWPLGLRRASINSFGYGGANAHCVLDD
                     AYHFFKNHGLAGHHNTRVEEDLTLNGSHNELTSVQNGIPRAITLGQAANGRGSPTRMFT
                     LSSHEQSGVVRLCQRLQSYLDDVEGKVDNEEIFLHRLAYTLSEKRSTLSWKTYC"
     aSDomain        complement(join(37318..37363,37414..37767,37935..38221,
                     38271..38433,38481..38586,38643..38949))
                     /ASF="found active site cysteine: True, scaffold matched
                     GSSS: True"
                     /ASF="found active site histidines: True"
                     /aSDomain="PKS_KS"
                     /aSTool="nrps_pks_domains"
                     /database="nrpspksdomains.hmm"
                     /detection="hmmscan"
                     /domain_id="nrpspksdomains_JN550_005500_PKS_KS.1"
                     /domain_subtypes="Iterative-KS"
                     /evalue="2.10E-169"
                     /label="JN550_005500_PKS_KS.1"
                     /locus_tag="JN550_005500"
                     /protein_end="480"
                     /protein_start="59"
                     /score="555.8"
                     /tool="antismash"
                     /translation="IAIIGVSGRFPGDGTTPRKLWDLLRDGKNALGEVPESRFNAKGFY
                     HPDGGRAGSMNTQGGYFLKQDVDRFDAGFFSITPEEAKGMDPVQRILLELAYEGLENAG
                     LKMDHIADQNMSCFVGACQHDYWDMQAYDMDSSPKYTATGTGPALLSNRISWFFNLKGP
                     SVTIDTACSSSMTALHLASQSIRNGECDSALVGSLGLHLLPNFGVFMSSMSFLSPDNKC
                     HSFDAQANGYARAEGGGFIVLKRLDKAIQDGDTVRAVIRATGINQDGRTMGITQPSAQR
                     QEELIRSTYASASLKFDDTNYFEAHGTGTKVGDPIECSVIGSVFGPTRQHPILVGSVKS
                     NIGHLEGASGIASIIKTIYSLESGLIPPTHGLQKVNPKIRLQDWRIDIPTQTTNWPLGL
                     RRASINSFGYGGANAHCVLDDA"
     PFAM_domain     complement(join(37515..37767,37935..38026))
                     /aSDomain="Ketoacyl-synt_C"
                     /aSTool="clusterhmmer"
                     /database="35.0"
                     /db_xref="PF02801.25"
                     /description="Beta-ketoacyl synthase, C-terminal domain"
                     /detection="hmmscan"
                     /domain_id="clusterhmmer_JN550_005500_0018"
                     /evalue="2.30E-36"
                     /label="JN550_005500"
                     /locus_tag="JN550_005500"
                     /protein_end="431"
                     /protein_start="316"
                     /score="124.5"
                     /tool="antismash"
                     /translation="AVIRATGINQDGRTMGITQPSAQRQEELIRSTYASASLKFDDTNY
                     FEAHGTGTKVGDPIECSVIGSVFGPTRQHPILVGSVKSNIGHLEGASGIASIIKTIYSL
                     ESGLIPPTHGL"
     CDS_motif       complement(37581..37625)
                     /aSTool="nrps_pks_domains"
                     /database="abmotifs"
                     /detection="hmmscan"
                     /domain_id="nrpspksmotif_JN550_005500_0004"
                     /evalue="1.00E-03"
                     /label="PKSI-KS_m6"
                     /locus_tag="JN550_005500"
                     /protein_end="409"
                     /protein_start="394"
                     /score="11.6"
                     /tool="antismash"
                     /translation="GSVKSNIGHLEGASG"
     CDS_motif       complement(37680..37727)
                     /aSTool="nrps_pks_domains"
                     /database="abmotifs"
                     /detection="hmmscan"
                     /domain_id="nrpspksmotif_JN550_005500_0003"
                     /evalue="1.90E-04"
                     /label="PKSI-KS_m5"
                     /locus_tag="JN550_005500"
                     /protein_end="376"
                     /protein_start="360"
                     /score="13.5"
                     /tool="antismash"
                     /translation="YFEAHGTGTKVGDPIE"
     PFAM_domain     complement(join(38051..38221,38271..38433,38481..38586,
                     38643..38952))
                     /aSDomain="ketoacyl-synt"
                     /aSTool="clusterhmmer"
                     /database="35.0"
                     /db_xref="PF00109.29"
                     /description="Beta-ketoacyl synthase, N-terminal domain"
                     /detection="hmmscan"
                     /domain_id="clusterhmmer_JN550_005500_0017"
                     /evalue="2.50E-73"
                     /label="JN550_005500"
                     /locus_tag="JN550_005500"
                     /protein_end="308"
                     /protein_start="58"
                     /score="246.9"
                     /tool="antismash"
                     /translation="AIAIIGVSGRFPGDGTTPRKLWDLLRDGKNALGEVPESRFNAKGF
                     YHPDGGRAGSMNTQGGYFLKQDVDRFDAGFFSITPEEAKGMDPVQRILLELAYEGLENA
                     GLKMDHIADQNMSCFVGACQHDYWDMQAYDMDSSPKYTATGTGPALLSNRISWFFNLKG
                     PSVTIDTACSSSMTALHLASQSIRNGECDSALVGSLGLHLLPNFGVFMSSMSFLSPDNK
                     CHSFDAQANGYARAEGGGFIVLKRLDKA"
     CDS_motif       complement(38087..38125)
                     /aSTool="nrps_pks_domains"
                     /database="abmotifs"
                     /detection="hmmscan"
                     /domain_id="nrpspksmotif_JN550_005500_0002"
                     /evalue="7.40E-04"
                     /label="PKSI-KS_m4"
                     /locus_tag="JN550_005500"
                     /protein_end="296"
                     /protein_start="283"
                     /score="12.7"
                     /tool="antismash"
                     /translation="FDAQANGYARAEG"
     CDS_motif       complement(38316..38363)
                     /aSTool="nrps_pks_domains"
                     /database="abmotifs"
                     /detection="hmmscan"
                     /domain_id="nrpspksmotif_JN550_005500_0001"
                     /evalue="3.10E-06"
                     /label="PKSI-KS_m3"
                     /locus_tag="JN550_005500"
                     /protein_end="236"
                     /protein_start="220"
                     /score="19.2"
                     /tool="antismash"
                     /translation="GPSVTIDTACSSSMTA"
     gene            complement(40383..41247)
                     /locus_tag="JN550_005501"
     mRNA            complement(join(40383..41047,41106..41247))
                     /locus_tag="JN550_005501"
                     /product="hypothetical protein"
     CDS             complement(join(40383..41047,41106..41247))
                     /codon_start=1
                     /locus_tag="JN550_005501"
                     /product="hypothetical protein"
                     /protein_id="KAI1869911.1"
                     /transl_table=1
                     /translation="MRFLCLHGYATSAEVLEEQMQPIIAQLPSDWEYEFLNAEMEPSEL
                     MLPSLDQAPKPNYSWYNLPFFEDVDRAYRRITSFIELEGPFDGVWGFSQGGSMAALLLL
                     NNHAETGGSSFPFKMAIFVSAFLPHSFSSGLITWDFSEGEKLLATHVHGESCESSCGKD
                     VDWRTDPRSSIDFDILAENQQKIAFPVHLLLKHRPSGSFEKMTIPSVHVRGLKDTYHFV
                     DDSVLALFDSDTSRNMTHRGGHHFPRFSEELVRFAEMIIETACSIT"
     PFAM_domain     complement(join(40434..41047,41106..41244))
                     /aSDomain="FSH1"
                     /aSTool="clusterhmmer"
                     /database="35.0"
                     /db_xref="PF03959.16"
                     /description="Serine hydrolase (FSH1)"
                     /detection="hmmscan"
                     /domain_id="clusterhmmer_JN550_005501_0025"
                     /evalue="6.00E-28"
                     /label="JN550_005501"
                     /locus_tag="JN550_005501"
                     /protein_end="252"
                     /protein_start="1"
                     /score="98.1"
                     /tool="antismash"
                     /translation="RFLCLHGYATSAEVLEEQMQPIIAQLPSDWEYEFLNAEMEPSELM
                     LPSLDQAPKPNYSWYNLPFFEDVDRAYRRITSFIELEGPFDGVWGFSQGGSMAALLLLN
                     NHAETGGSSFPFKMAIFVSAFLPHSFSSGLITWDFSEGEKLLATHVHGESCESSCGKDV
                     DWRTDPRSSIDFDILAENQQKIAFPVHLLLKHRPSGSFEKMTIPSVHVRGLKDTYHFVD
                     DSVLALFDSDTSRNMTHRGGHHFPRFSEE"
     gene            41956..43501
                     /locus_tag="JN550_005502"
     mRNA            join(41956..42005,42059..42113,42170..42253,42316..42675,
                     42740..43501)
                     /locus_tag="JN550_005502"
                     /product="hypothetical protein"
     CDS             join(41956..42005,42059..42113,42170..42253,42316..42675,
                     42740..43501)
                     /codon_start=1
                     /gene_functions="biosynthetic-additional
                     (rule-based-clusters) DegT_DnrJ_EryC1"
                     /gene_functions="biosynthetic-additional
                     (rule-based-clusters) Aminotran_1_2"
                     /gene_functions="biosynthetic-additional
                     (rule-based-clusters) Aminotran_5"
                     /gene_functions="biosynthetic-additional (smcogs)
                     SMCOG1168:O-succinylhomoserine sulfhydrylase (Score: 439.4;
                     E-value: 1.6e-133)"
                     /gene_kind="biosynthetic-additional"
                     /locus_tag="JN550_005502"
                     /product="hypothetical protein"
                     /protein_id="KAI1869912.1"
                     /sec_met_domain="DegT_DnrJ_EryC1 (E-value: 6.9e-11,
                     bitscore: 35.6, seeds: 38, tool: rule-based-clusters)"
                     /sec_met_domain="Aminotran_1_2 (E-value: 1.2e-10, bitscore:
                     34.8, seeds: 48, tool: rule-based-clusters)"
                     /sec_met_domain="Aminotran_5 (E-value: 5.9e-10, bitscore:
                     32.3, seeds: 34, tool: rule-based-clusters)"
                     /transl_table=1
                     /translation="MTEQSKEKFETLQLHAGYTPDPHSRSTAVPIYASASFTFHDSSHG
                     ARLFGLKEFGNIYSRITNPTVEVFEKRIAALEGGIAALATSSGQAAQFLTIATLARAGD
                     NIVASSHLYGGTYNQLNVLLPRFGVTTKFVRSGRSEDFAAAIDEKTRAVYIESMSNPDY
                     VVPDFESIAQIAHEKGVPLIVDNTLGAGGYYVRPIEHGADVVVHSATKWIGGHGTTIGG
                     VIIDSGKFDWTKYQSRFPEMVEPSPGYHGLKFSETFGPAAFIIRARVEMLRDIGACLSP
                     FAAQQLLMGIETLSLRAEKHAENTARLAEYLQSNPHVDWVLYPGLSSHPSYEHAKKYLT
                     RGFGSMLSFGVKGGSEAGSRVVDGLKLFSNLANLGDSKSLAIHPWTTTHEQLSDEEKQA
                     SGVTEDLIRLSVGTEHIDDIIADLKQSLQGALGNEAL"
     aSDomain        join(41977..42005,42059..42113,42170..42253,42316..42675,
                     42740..43471)
                     /aSDomain="TIGR01326"
                     /aSTool="tigrfam"
                     /description="OAH_OAS_sulfhy: O-acetylhomoserine
                     aminocarboxypropyltransferase/cysteine synthase"
                     /detection="hmmscan"
                     /domain_id="TIGRFam_JN550_005502_0003"
                     /evalue="1.00E-197"
                     /identifier="TIGR01326"
                     /label="JN550_005502"
                     /locus_tag="JN550_005502"
                     /protein_end="427"
                     /protein_start="7"
                     /score="654.9"
                     /tool="antismash"
                     /translation="KFETLQLHAGYTPDPHSRSTAVPIYASASFTFHDSSHGARLFGLK
                     EFGNIYSRITNPTVEVFEKRIAALEGGIAALATSSGQAAQFLTIATLARAGDNIVASSH
                     LYGGTYNQLNVLLPRFGVTTKFVRSGRSEDFAAAIDEKTRAVYIESMSNPDYVVPDFES
                     IAQIAHEKGVPLIVDNTLGAGGYYVRPIEHGADVVVHSATKWIGGHGTTIGGVIIDSGK
                     FDWTKYQSRFPEMVEPSPGYHGLKFSETFGPAAFIIRARVEMLRDIGACLSPFAAQQLL
                     MGIETLSLRAEKHAENTARLAEYLQSNPHVDWVLYPGLSSHPSYEHAKKYLTRGFGSML
                     SFGVKGGSEAGSRVVDGLKLFSNLANLGDSKSLAIHPWTTTHEQLSDEEKQASGVTEDL
                     IRLSVGTEHIDDIIADLKQSL"
     PFAM_domain     join(41983..42005,42059..42113,42170..42253,42316..42675,
                     42740..43474)
                     /aSDomain="Cys_Met_Meta_PP"
                     /aSTool="clusterhmmer"
                     /database="35.0"
                     /db_xref="PF01053.23"
                     /db_xref="GO:0019346"
                     /db_xref="GO:0030170"
                     /description="Cys/Met metabolism PLP-dependent enzyme"
                     /detection="hmmscan"
                     /domain_id="clusterhmmer_JN550_005502_0026"
                     /evalue="1.60E-144"
                     /gene_ontologies="GO:0019346: transsulfuration"
                     /gene_ontologies="GO:0030170: pyridoxal phosphate binding"
                     /label="JN550_005502"
                     /locus_tag="JN550_005502"
                     /protein_end="428"
                     /protein_start="9"
                     /score="481.3"
                     /tool="antismash"
                     /translation="ETLQLHAGYTPDPHSRSTAVPIYASASFTFHDSSHGARLFGLKEF
                     GNIYSRITNPTVEVFEKRIAALEGGIAALATSSGQAAQFLTIATLARAGDNIVASSHLY
                     GGTYNQLNVLLPRFGVTTKFVRSGRSEDFAAAIDEKTRAVYIESMSNPDYVVPDFESIA
                     QIAHEKGVPLIVDNTLGAGGYYVRPIEHGADVVVHSATKWIGGHGTTIGGVIIDSGKFD
                     WTKYQSRFPEMVEPSPGYHGLKFSETFGPAAFIIRARVEMLRDIGACLSPFAAQQLLMG
                     IETLSLRAEKHAENTARLAEYLQSNPHVDWVLYPGLSSHPSYEHAKKYLTRGFGSMLSF
                     GVKGGSEAGSRVVDGLKLFSNLANLGDSKSLAIHPWTTTHEQLSDEEKQASGVTEDLIR
                     LSVGTEHIDDIIADLKQSLQ"
     gene            44458..46185
                     /locus_tag="JN550_005503"
     mRNA            join(44458..44811,44862..45424,45477..45765,45832..46185)
                     /locus_tag="JN550_005503"
                     /product="hypothetical protein"
     CDS             join(44458..44811,44862..45424,45477..45765,45832..46185)
                     /codon_start=1
                     /gene_functions="biosynthetic-additional
                     (rule-based-clusters) p450"
                     /gene_functions="biosynthetic-additional (smcogs)
                     SMCOG1034:cytochrome P450 (Score: 266.5; E-value: 7.6e-81)"
                     /gene_kind="biosynthetic-additional"
                     /locus_tag="JN550_005503"
                     /product="hypothetical protein"
                     /protein_id="KAI1869913.1"
                     /sec_met_domain="p450 (E-value: 2.5e-60, bitscore: 198.2,
                     seeds: 50, tool: rule-based-clusters)"
                     /transl_table=1
                     /translation="MFSAYTNVYAIVIVPCIAYLVYQRYFHPLACYPGPFWASITDLWQ
                     VYQFWTLRQPYTLTELHERYGPFVRYGPDKLSITAEEVVPLVYQKGGRLMPKTEFYDAY
                     GANIPNVFGMRDENAHSTRRRLMAHSFSITTVKGMEQYLDTNIAIMRQKIAKYASEQQA
                     FDLCQVLHYYTIDVLGELAFGQSFHAQINDNEKSVPPVVEHSWLAAITGAWPMMTAILK
                     RWLPFIPHPGLQKLFRGRADCAKLAARNVQRNLGEQRVTEQAYEKAPPSQERRDIITSL
                     IKATDPQTGKHLAQKDLESEAFGFIIAGTHTTSATTSLLFYHLLHAPEILQRCIAEVDH
                     NLGPLASDKPAYSMNEVESSLPYLKLCVRENFRITPVFTMPLARRVTSPEGIIVAGRHI
                     KQGTSVAVCNHAFHHNADIWGASHNHFDPSRWDVPEINQRARYLMHFGLGGRQCLGKTI
                     ALTNIYKVMSTLLREFDFQLADPIEQEKVSKGEFVGKLPELDSVGISNLRQPLWVTARS
                     KD"
     PFAM_domain     join(44596..44811,44862..45424,45477..45765,45832..46086)
                     /ASF="active site cysteine inconclusive"
                     /aSDomain="p450"
                     /aSTool="clusterhmmer"
                     /database="35.0"
                     /db_xref="PF00067.25"
                     /db_xref="GO:0004497"
                     /db_xref="GO:0005506"
                     /db_xref="GO:0016705"
                     /db_xref="GO:0020037"
                     /description="Cytochrome P450"
                     /detection="hmmscan"
                     /domain_id="clusterhmmer_JN550_005503_0027"
                     /evalue="2.10E-58"
                     /gene_ontologies="GO:0004497: monooxygenase activity"
                     /gene_ontologies="GO:0005506: iron ion binding"
                     /gene_ontologies="GO:0016705: oxidoreductase activity,
                     acting on paired donors, with incorporation or reduction of
                     molecular oxygen"
                     /gene_ontologies="GO:0020037: heme binding"
                     /label="JN550_005503"
                     /locus_tag="JN550_005503"
                     /protein_end="487"
                     /protein_start="46"
                     /score="198.3"
                     /tool="antismash"
                     /translation="YQFWTLRQPYTLTELHERYGPFVRYGPDKLSITAEEVVPLVYQKG
                     GRLMPKTEFYDAYGANIPNVFGMRDENAHSTRRRLMAHSFSITTVKGMEQYLDTNIAIM
                     RQKIAKYASEQQAFDLCQVLHYYTIDVLGELAFGQSFHAQINDNEKSVPPVVEHSWLAA
                     ITGAWPMMTAILKRWLPFIPHPGLQKLFRGRADCAKLAARNVQRNLGEQRVTEQAYEKA
                     PPSQERRDIITSLIKATDPQTGKHLAQKDLESEAFGFIIAGTHTTSATTSLLFYHLLHA
                     PEILQRCIAEVDHNLGPLASDKPAYSMNEVESSLPYLKLCVRENFRITPVFTMPLARRV
                     TSPEGIIVAGRHIKQGTSVAVCNHAFHHNADIWGASHNHFDPSRWDVPEINQRARYLMH
                     FGLGGRQCLGKTIALTNIYKVMSTLLREFDFQLADPIEQEKV"
     gene            47122..48698
                     /locus_tag="JN550_005504"
     mRNA            join(47122..48458,48524..48698)
                     /locus_tag="JN550_005504"
                     /product="hypothetical protein"
     CDS             join(47122..48458,48524..48698)
                     /codon_start=1
                     /locus_tag="JN550_005504"
                     /product="hypothetical protein"
                     /protein_id="KAI1869914.1"
                     /transl_table=1
                     /translation="MLRSDYNRIDPKRRANLDHRKKQFADPAYKDTTYPHRLNFYAVPP
                     TADITLEQFEQWAIDRLRVLAELEACSFRNKSPAETATHMEPLIKKYLPLESNSSSSTQ
                     LSAQRQKDHYSHFILRLAFASTEDLRRRFSRVETMLFRLRFNEENSKERKDFINNLSLD
                     WEEVSAEERAEYVAQLAALAPFRKGVQEEESWFKVDWERVPDLVETRRVFLKAGKAYVP
                     SKEQTSMVVAEFTQRLERALELTARALPRLDEDDRLTPILDHLSKNFVTPDASYSSSTS
                     SVPGADISARNIDALSASFPLCMQSLHKSLRRDSHLKHFGRLQYTLFLKGIGLNLEECL
                     VFWRSSFNKITDDQFNKDYRYNVRHSYGDVGGDSNRRGGGYSPFSCQKILTEHPPGPGE
                     THGCPYRHFNLDNLTALLQGVGISDGAVLRGVKEDKENQKFHMACNRVFEYVHKKELKR
                     AKDEGVMTSAQLETIVHPNEYFKRSYLLKNLGKDTTKTEDIKMEG"
     PFAM_domain     join(47704..48458,48524..48626)
                     /aSDomain="DNA_primase_lrg"
                     /aSTool="clusterhmmer"
                     /database="35.0"
                     /db_xref="PF04104.17"
                     /db_xref="GO:0006269"
                     /description="Eukaryotic and archaeal DNA primase, large
                     subunit"
                     /detection="hmmscan"
                     /domain_id="clusterhmmer_JN550_005504_0028"
                     /evalue="1.20E-84"
                     /gene_ontologies="GO:0006269: DNA replication, synthesis of
                     RNA primer"
                     /label="JN550_005504"
                     /locus_tag="JN550_005504"
                     /protein_end="480"
                     /protein_start="194"
                     /score="284.0"
                     /tool="antismash"
                     /translation="WFKVDWERVPDLVETRRVFLKAGKAYVPSKEQTSMVVAEFTQRLE
                     RALELTARALPRLDEDDRLTPILDHLSKNFVTPDASYSSSTSSVPGADISARNIDALSA
                     SFPLCMQSLHKSLRRDSHLKHFGRLQYTLFLKGIGLNLEECLVFWRSSFNKITDDQFNK
                     DYRYNVRHSYGDVGGDSNRRGGGYSPFSCQKILTEHPPGPGETHGCPYRHFNLDNLTAL
                     LQGVGISDGAVLRGVKEDKENQKFHMACNRVFEYVHKKELKRAKDEGVMTSAQLETIVH
                     PNEYF"
     gene            complement(49359..52636)
                     /locus_tag="JN550_005505"
     mRNA            complement(join(49359..49856,49908..50111,50173..50249,
                     50315..50418,50478..52636))
                     /locus_tag="JN550_005505"
                     /product="hypothetical protein"
     CDS             complement(join(49359..49856,49908..50111,50173..50249,
                     50315..50418,50478..52636))
                     /codon_start=1
                     /locus_tag="JN550_005505"
                     /product="hypothetical protein"
                     /protein_id="KAI1869915.1"
                     /transl_table=1
                     /translation="MSMSFFRIGVDVGGTNTDAAILDVTAADSPGRGVLASHKAPTTVD
                     ITSGIEVAIRAVLTKSGVDQRRMLSVTVGTTHFINALVEADARRLDRVAVFRLCGPFTR
                     QIPPFSDFPVGLRRILDGGAYYLDGGFEIDGREILPLNPTQIQSVTRDIVASGVSSVAL
                     VGVFSPLDHQGLQEETCRKLMLQETPGLRIVCSRDIGPTGLLERENATILNASILRTGA
                     QVTGGFKRAMVRLSLSCPLYLSQNDGTLIDADTAARFPIKTFASGPTNSMTGAAFLAGI
                     DRKTQNDAAVVDSDEEDSAVPQVLVVDIGGTTTDVCALLPSGFPRQAPGFVEVGGVRTA
                     FSMPEVVSIGLGGGSKVKLCDQLSEGVMVGPESVGHRIQEEARVFGGSTVTATDIMVAL
                     GKAQLGDVEIVRDIPQATVARAHQKIKQSLEGVIERMRVSSAPVHVLLVGGGSLLVAEN
                     LRGVDKCIRPIHEGAANAVGAAIAKVSGEVDSIEIPAGRDEKTIVDAARQSAIEAAVAK
                     GARRDDAKIAEITKTPLQYVDNGAMRIQVRAVGSLAIPESLPSRSMESLVVDGKADREQ
                     EEDDEPGGEVGLPDAQEPTVRPCLNIDLDSYYPDVRGGVWYVSEADLEMISTGCGILGT
                     GGGGPTHHEFLKSLHALRTSRPGKLRIISPKALRDNDIVSFGSWYGSPSVINERIAGGN
                     EIIEGIEAVNKIQGNKSFNVLLLDEVGGGNGLSIFPPAVHFDVPVVDGDSMGRAYPTMY
                     HSTFSVYGHSLAPCVLSDARGNISVVMNTDTPARLERILRTTAIELGLGCAVCAKPLAG
                     SVIKEYAVPNTISQAWFLGKAVHLARRKKTSHVDAIFAEVAGTLLYNGKIVDVQRYIGG
                     GYTMGTVIIAPADDGEVDSSPGRSRLGASAPPRDRRRMRIPFQNEYLYAALSADGSEAG
                     QEVVCTVPDLISILGQDGEAIGSQDLRYGLQVDVIALPAHPLWKSAAGLNVGGPEGFGL
                     SMPFVGVSESFTESRSVIDVFNVG"
     PFAM_domain     complement(join(49419..49856,49908..50111,50173..50249,
                     50315..50418,50478..50773))
                     /aSDomain="DUF917"
                     /aSTool="clusterhmmer"
                     /database="35.0"
                     /db_xref="PF06032.15"
                     /description="Protein of unknown function (DUF917)"
                     /detection="hmmscan"
                     /domain_id="clusterhmmer_JN550_005505_0031"
                     /evalue="7.80E-115"
                     /label="JN550_005505"
                     /locus_tag="JN550_005505"
                     /protein_end="994"
                     /protein_start="621"
                     /score="383.6"
                     /tool="antismash"
                     /translation="DLEMISTGCGILGTGGGGPTHHEFLKSLHALRTSRPGKLRIISPK
                     ALRDNDIVSFGSWYGSPSVINERIAGGNEIIEGIEAVNKIQGNKSFNVLLLDEVGGGNG
                     LSIFPPAVHFDVPVVDGDSMGRAYPTMYHSTFSVYGHSLAPCVLSDARGNISVVMNTDT
                     PARLERILRTTAIELGLGCAVCAKPLAGSVIKEYAVPNTISQAWFLGKAVHLARRKKTS
                     HVDAIFAEVAGTLLYNGKIVDVQRYIGGGYTMGTVIIAPADDGEVDSSPGRSRLGASAP
                     PRDRRRMRIPFQNEYLYAALSADGSEAGQEVVCTVPDLISILGQDGEAIGSQDLRYGLQ
                     VDVIALPAHPLWKSAAGLNVGGPEGFGLSMPFV"
     PFAM_domain     complement(51431..52018)
                     /aSDomain="Hydantoinase_A"
                     /aSTool="clusterhmmer"
                     /database="35.0"
                     /db_xref="PF01968.21"
                     /db_xref="GO:0016787"
                     /description="Hydantoinase/oxoprolinase"
                     /detection="hmmscan"
                     /domain_id="clusterhmmer_JN550_005505_0030"
                     /evalue="2.10E-18"
                     /gene_ontologies="GO:0016787: hydrolase activity"
                     /label="JN550_005505"
                     /locus_tag="JN550_005505"
                     /protein_end="402"
                     /protein_start="206"
                     /score="66.7"
                     /tool="antismash"
                     /translation="RENATILNASILRTGAQVTGGFKRAMVRLSLSCPLYLSQNDGTLI
                     DADTAARFPIKTFASGPTNSMTGAAFLAGIDRKTQNDAAVVDSDEEDSAVPQVLVVDIG
                     GTTTDVCALLPSGFPRQAPGFVEVGGVRTAFSMPEVVSIGLGGGSKVKLCDQLSEGVMV
                     GPESVGHRIQEEARVFGGSTVTATDIMVALGKA"
     PFAM_domain     complement(52121..52618)
                     /aSDomain="Hydant_A_N"
                     /aSTool="clusterhmmer"
                     /database="35.0"
                     /db_xref="PF05378.16"
                     /description="Hydantoinase/oxoprolinase N-terminal region"
                     /detection="hmmscan"
                     /domain_id="clusterhmmer_JN550_005505_0029"
                     /evalue="6.50E-20"
                     /label="JN550_005505"
                     /locus_tag="JN550_005505"
                     /protein_end="172"
                     /protein_start="6"
                     /score="71.7"
                     /tool="antismash"
                     /translation="RIGVDVGGTNTDAAILDVTAADSPGRGVLASHKAPTTVDITSGIE
                     VAIRAVLTKSGVDQRRMLSVTVGTTHFINALVEADARRLDRVAVFRLCGPFTRQIPPFS
                     DFPVGLRRILDGGAYYLDGGFEIDGREILPLNPTQIQSVTRDIVASGVSSVALVGVFSP
                     LDH"
     gene            53047..55162
                     /locus_tag="JN550_005506"
     mRNA            join(53047..53100,53156..53222,53298..53384,53445..53516,
                     53574..53657,53718..53742,53796..54774,54836..55162)
                     /locus_tag="JN550_005506"
                     /product="hypothetical protein"
     CDS             join(53047..53100,53156..53222,53298..53384,53445..53516,
                     53574..53657,53718..53742,53796..54774,54836..55162)
                     /codon_start=1
                     /locus_tag="JN550_005506"
                     /product="hypothetical protein"
                     /protein_id="KAI1869916.1"
                     /transl_table=1
                     /translation="MSSTLLSRIQLEHGSMWINDDIRPLELGRRTWGFMTFHNFWLLIN
                     CSIATYLTGSALIPLGLTWWQAIICIVIGNIIATAALLVSSLAGAYYNIGFSVYSRTVW
                     GVWGSQFVIWNRVFLSLVWSVLPVSEYGFQAWVGGQCVYCILLSWDPTLEQHVPNTIPA
                     DTGMTSAQFVAYVIFSVASLPLLWIQPHRIQKLFNVSSVVTLVFFVVLLIWALATMGPE
                     GFGSTLGSNTELPLTGEPYSVVWLMISGIMTTIGSIAAGILNQNDFARLAKRPAHAIWG
                     QALSFPIYSIFASVLGILVTAATQNRLGGEAVWNPPTLIAKLLEINGSAGTRAAVFFAG
                     LALTISQIGANIPGNALAGGIDLAALFPRYINVRRGAYITALLSPIVNPWRLVNTATTF
                     LVVLSGYSVFLAPMTGMMVASYLLVNKQKLLTEDLYRGDSGSIYWYTAGINWRAPVSWI
                     VGVAPCLPGFIAAVETSVTVPDSVAEFYSLNYVYSFISSATCYTLLHRIFPANDVDAFV
                     TGTPDANETIYQHHMRWDTASESSAAAQHFVSRDAESMKQSCGAVVH"
     PFAM_domain     join(53183..53222,53298..53384,53445..53516,53574..53657,
                     53718..53742,53796..54774,54836..54940)
                     /aSDomain="Transp_cyt_pur"
                     /aSTool="clusterhmmer"
                     /database="35.0"
                     /db_xref="PF02133.18"
                     /db_xref="GO:0016020"
                     /db_xref="GO:0022857"
                     /db_xref="GO:0055085"
                     /description="Permease for cytosine/purines, uracil,
                     thiamine, allantoin"
                     /detection="hmmscan"
                     /domain_id="clusterhmmer_JN550_005506_0032"
                     /evalue="8.30E-89"
                     /gene_ontologies="GO:0016020: membrane"
                     /gene_ontologies="GO:0022857: transmembrane transporter
                     activity"
                     /gene_ontologies="GO:0055085: transmembrane transport"
                     /label="JN550_005506"
                     /locus_tag="JN550_005506"
                     /protein_end="491"
                     /protein_start="27"
                     /score="298.5"
                     /tool="antismash"
                     /translation="GRRTWGFMTFHNFWLLINCSIATYLTGSALIPLGLTWWQAIICIV
                     IGNIIATAALLVSSLAGAYYNIGFSVYSRTVWGVWGSQFVIWNRVFLSLVWSVLPVSEY
                     GFQAWVGGQCVYCILLSWDPTLEQHVPNTIPADTGMTSAQFVAYVIFSVASLPLLWIQP
                     HRIQKLFNVSSVVTLVFFVVLLIWALATMGPEGFGSTLGSNTELPLTGEPYSVVWLMIS
                     GIMTTIGSIAAGILNQNDFARLAKRPAHAIWGQALSFPIYSIFASVLGILVTAATQNRL
                     GGEAVWNPPTLIAKLLEINGSAGTRAAVFFAGLALTISQIGANIPGNALAGGIDLAALF
                     PRYINVRRGAYITALLSPIVNPWRLVNTATTFLVVLSGYSVFLAPMTGMMVASYLLVNK
                     QKLLTEDLYRGDSGSIYWYTAGINWRAPVSWIVGVAPCLPGFIAAVETSVTVPDSVAEF
                     YSLNYV"
     gene            complement(55788..56695)
                     /locus_tag="JN550_005507"
     mRNA            complement(join(55788..55897,55951..56214,56275..56695))
                     /locus_tag="JN550_005507"
                     /product="hypothetical protein"
     CDS             complement(join(55788..55897,55951..56214,56275..56695))
                     /codon_start=1
                     /locus_tag="JN550_005507"
                     /product="hypothetical protein"
                     /protein_id="KAI1869917.1"
                     /transl_table=1
                     /translation="MMFPLITLLVLATSKASAMTIPSGLDWDSLVRRQGDCAHDFSGIS
                     RTDCHKPAGHNIRSDGFCGTKDDLQPKNDCKFYCEIRRAGFLGNRQYAPGKFGQLQLQG
                     DAIGLSSGDEETITMGFEIGLEGTIEDAIGGGASFQWSKSSTKTRTIDRDPEKHPAYRS
                     RWVFWPKMVMTCGDLARNTHHKESVPRRVGFDIDVCEGDRVTDHNVCTTTPFLDDEGNV
                     DSFWALLYIDPKTNEEAPLENQTIMYQDAVSNSIGAPKRKTK"
ORIGIN
        1 cagcgggggc cacggcgtct gaaactcgtc tcatgatgtt cttggggttg tggtccacgg
       61 gccaagccaa cgcgatgcgg cgagtcacct ccaatcactg cccgcaccat gagtttcgag
      121 tgtttcgaga accaaaattc gctcccagtg gatgatgtgt ccagcaaagc cggaggatca
      181 ttcgatcaac gggcgatcgt gttcgtcgtc gtcattcttg caccacggca tgtctagaag
      241 ggcggttctg acgatacgat gcggattctg ccggggttga aacggcgcga tcctccgtac
      301 gcggcccggc tccgcatccc gccagctgct ctctgctaat ccgatcttgg gccttgattg
      361 ccgaagaaga agcgacgaac cctccgacat gggatgggca gggcagatgc gagggctgca
      421 cgtctgtctc atcgtgaccc aatagagctt gaacgcgatt gtgcttcgcc ctttggccaa
      481 ggacttgctg agtgaagagc gtgcattctc tcgacccagc ctccccctta gcaccgtgca
      541 gggctgcggc ctatccctgc tggagatcct gacttcagct tatgcgtgac tgagaccaac
      601 aggatgcacc cagaggcacc ttcttggcgg cgtacataaa gcctggggat ttctttcggg
      661 tttcacaatt ccaccccttc atttgttgga gacaaggctc cctccatgac gagacggtct
      721 tcccttttcg gcaccgcgcc gcggtgacat cgccgctcgc catcgccaat cgcggtaaac
      781 catatagacg ttctcaaggc cgattgtccg gaccttcgcg aatactgatt ctgcccgggc
      841 accaaagaat cataccacgt tcaatacctg taaggctttt caaatccaca atttttatct
      901 acgggtttca cccgagacag gtgcatggcg tgtcatccag gtttccctta tcctatttcc
      961 ttcggcctac taataaatgc agaggatgcc gcgtaaaacg tgaccaacag tagttaaggt
     1021 agatgagagt gttgctcatg aacgaaatga ctcgcactgc cgtgcctttg ggccaagcca
     1081 ttgcagcata aacattagac acgcagagaa ggtcaaagtg ggcgcagcgc atctcccgat
     1141 gtctcaagat gcatcatggc agtccctata ccaagtgccg aaatttcggc tggtcaagag
     1201 aatactcctc tccctagtgc atatgagatg gcaggaggtt ttgtagtcat cagtcagggc
     1261 ttcaatgttc tggtactttt tgacagccat acgataaaaa ttttaccaag tgatggtgct
     1321 gattcacgac gacgcggctt taaatggcag tttcatgttc cattgtccat tcctacaaca
     1381 taaacgaaca ccggcactta tgactctgac catcgcgctt cgaaatcgca atcatgcacc
     1441 aagcatagca acaaaagggt gccacaattt tggctcagtc tgcaacactg acaaagatct
     1501 cctgcatacc ataaaacttc catgtagctt cagcatattt tcaatttgat tttgaactcc
     1561 tggatagtcc tgaaacctgt cactcaagtg gtgtcataag tattcatgga ggaggcaatg
     1621 ctagccagct cctagctgct aagggctcgt agcagccaga atgaacatac ttataagcaa
     1681 ggatccataa ggcagtccat cgctcaatga ccaaagctct ccgactggtc aacagcagtc
     1741 cgatggaaac cattcttcag ttatctactt acgagtggat aggctcatat gagttgcaaa
     1801 tgtataagag cctcataaga ctcaccaact cttaccttga tggaccagtc aagctgccaa
     1861 cagcgcagaa gagggacaca aatctagtcc tcccattggt tttaaataca taggaagcag
     1921 catacggtga ggactagtac aggatttgct gatgtatcat aaggcaacag tgctgaatta
     1981 gtctatcatg ctcagcatga taatgcaaga agctcaacac acgcaatatg gttcccgtcc
     2041 agcgacttac tacaatggat aagttggcca gaacctttct atttacatcg tccaaacatt
     2101 tatatcgtcc aaattactac actgagtggt ttgatggaac gaagaaaaat gtgaagagac
     2161 aggacgctca caatgaaaac ggccggttgc ttgcatacta caatgacgtc gaggcgcatt
     2221 tagcgaacag tctgctacca caacaaagga ggtatgtagc cttatgcaac atctaccatg
     2281 ggcttttgct atgccacctc atctaccgta caagtcggtc gaagcgatag gtcgaggttg
     2341 gagtaagcct ccggccggtg tgctaacccc gcaatgccgg catcctgtca ggcaccgggc
     2401 tacaccccga gggtctagta aagcgtgcta tagggttact ctaaatggca acttcgcaag
     2461 gactctccgg gatttagatg aaatcgcatg caaacaagcg acgtggcgag accaagtccc
     2521 tggtcaacac aaagctgtga aaataacggg cttatttctt gaaagctgac gatcctcgag
     2581 gaaatcacca tcacggttgt cgccaattga aggggggtaa ctgagacatt cgtggccact
     2641 tccgcagcag aatccgtttt cccaacgaaa tcagcctggt gggtgttggg gctcttttgc
     2701 ctattcatac aggcagactg ggaagcctgc agaagccacc tcacttccgt acctggatac
     2761 gacgtgcagg gcaggggcta ggtcatcccc ttcgcatgtc cgattaagcc tcctaattgg
     2821 gcccctatgg gcccccctgt ctggatcgct gatggtcttg cagtgagcac ccatgatacc
     2881 cgttagaagc aggcgaatac tgatatacac ggtagtagtt taaagtcgca acgtatccga
     2941 gcaatttcac acccctttat tacgcgattg gaacgatttg attccatcac tcctcgcaat
     3001 tggtggtgtc gttgagggag gcgatcgaag ggagacatga aatcggattt tccaggtcac
     3061 aacgctctgt agtacagcgg atcatcatca atccttcttg caccaccgtg tgacgaatcg
     3121 tggcgccaga acccttgcta caatttgctt gtgaatgata tgaccgtcgt tggttgaccg
     3181 gttccagagc aggcccattc catataagac cgcctacgac cttctggacc ccaaattggc
     3241 ttgtcaacct aggctccaga ttgccacagc ttctgtcggg aagacgcata ttgtcacgtc
     3301 acagggtcga gcccatatat tcaccaccag gagttcccct taaataaaag aaacttggtt
     3361 ggcccgcgct agactaaact acctagatat ttcgttttcc cccgtcatct ttcatcatta
     3421 cccacattcc aagcttcccc taattcccaa gccgagctat gggcatatct aacgcattcg
     3481 ccgccctcgt ggcattcctt gcaaccgctg ccattgcgtt gcccgccgca gatgctagcg
     3541 acaaggcatg cactactggt accgcagttg ttaccgctgg ctacactatc aactacgccc
     3601 ctgccacacc caccgcgact gttgctggtg caggatacca tccagagcca gcctgggaaa
     3661 gcggacgtgt ggtggcgact tatgcatgtg ttcacagtat gtgatgtaca gtccacgtct
     3721 aacacagata ttagacgtac ggcgtcccaa ccccgatcga gacaggcttc gcctacgcgc
     3781 aattcaagtg ccagtacacc tgcaacggtg ccagtcctcc cgggtcgagt ttcttcgtca
     3841 aatacggtga gtggcattga tgtgtgcaac caagctgacg gacatttgct aactctcgtg
     3901 ccagttggtg gtcaggtcgg ctctcagtgc acctgctaca gtgacctgca agtacctccc
     3961 ttctaactcc aaaaagaaat gacaactcat atgtcgacag gttgaagcca gaagctctag
     4021 ttccatataa ccagacggtc gttggtgctt ggaatgccat ttgcaaggac tgagaaactt
     4081 tccactgcgc gcgatccgac tgggtatctg gcgttttaaa gggatattat gatgccgaag
     4141 catgtaggaa caggcttagg ttatcagaaa ggggacatgc gaagatacca cgtttttgct
     4201 cgcacgtgga aactttcact ctcgacacct gatatgggct tcagggttta agtactcctg
     4261 gtgacagaat caattgatct tggcacccct ctctgtcctt cttgagacat tggcacgtga
     4321 cattattgaa tcatgatgcc tataccatgc ttgagttttg tacagagcgc tatgcgaggg
     4381 agccctgctc acaaggtcga gtaatcgtat gactggtttc gagatatatc attggtgggt
     4441 atgtcacaaa gtgcgaaact aggtagataa tggaatgaaa acaatatttc gagcgcctat
     4501 ttcattgtta ttcagtaagt caatttcgag gcgttgcaga gttgaggtgt acagatactc
     4561 tactgggcta tctggctatt taatgtaccc agcctccaaa tatagcgcgt cgtatacgta
     4621 aatgatcgga cccaacacct ttttgactga atgcatgcgc agcattccat tggacgctta
     4681 ctggacaccg ccttgcaatc agtggaaatc gctctcgttt tcagttaggc aatccgtgca
     4741 gaattctgtc acttcgtata agtgcagctt ggggcgacat tgggaaagtg ccatgcatgt
     4801 gccgatactc tacatatgca aaggcgaagt ctcattcaag tatctaaatg cgtttccttc
     4861 ggggtaacac ggtaaggacc tgaccggtgg tctgactctc atggtactag catgccgccc
     4921 ccaacaatta gcaatcattg gccgcgcctc gaattaggtg catagatgag gccctgggac
     4981 tgaccgagga tatggtacct tagattcgca atacattcca ctgccttctg acgagtcgag
     5041 gaatttatgc tgaaaaagtc tcgcaatagc ggagatcatg cttgtggttg ccctaacact
     5101 gcttcgttct gactttagaa aagcttccag atcggccttg gggaaggtag ccctaaacgg
     5161 ggctgagagg cagcagcggc atggaaacaa agcaaaaagg taggacggaa ttaggattgt
     5221 tgacagtaag gctcattatt tccttgtccc acccaatgtg cgtggaccaa tgcaatattc
     5281 ttcctttccg ccgagcctag agtctttaac actgcctgcg caagctcatt ttcctttcac
     5341 gccacattgc cttgttgaaa tagactcctg gcctttgctt cggtgagatt tctgcttctc
     5401 ccaattggag ccttctattg atgataatga gactaccggg aatcgacctc tctctgcccc
     5461 taggccggag caacagaacc ttccatggac cgtctcacaa tctcccagta ccgcttctca
     5521 tcttttcgta gatgtgcgac atgcgccgag ccctcatatt tctctagttt aggggaaaat
     5581 cctttagtct tagcgtcggc agcatgtgtc tcaacagctc tgtagtcaat caaggcatca
     5641 ctggggctgt agatacacac gcgtcgaacc tcagctttgt tccccggatc gttattatgc
     5701 gcctttcccc agtcgcccaa cgagtcaggt aagagaccta gagccataaa ggcagaccat
     5761 acaacggccc aagcatagag gataggcgcg gcgatcaact gttgaacaga agagaggctg
     5821 acactgacaa aggcgacggc gtgggtgatg ctgtagacgc ctgggcacga atcgaagata
     5881 gtaacgtgcg ggggaagctg cttctcatcg tcgggacctg ccatgatcct atattgctca
     5941 tataggttcg cgatgctgga ggagccgcca ttggaaaaca tatgaattag aagaggcggt
     6001 gatgcagaag atgtcactgt cgggaaggta gagcgaacga cagaggcagc gcgtttcata
     6061 gagggaccga tgagtgatgg acggataatg tggttcatgg tgcttcttag aagcaagatc
     6121 tgggaagctg gatacagtgc ctgatacttg ataatatatt tggcgatgtg tacacttctg
     6181 gcgccagtcc agctagcgat gatgatcagt cgcggttggt ggcctgcgcc gtagcttgag
     6241 ctagaacttg acgcctctga cggctggtaa agagaaacga acgggtcaag tatctccatg
     6301 aagcagacag cgtttgcccc ggttgctgat gctgccgtcg ttacggatga catggtgctg
     6361 tggagaataa caggttgagg ttggccgctt tgcaaggaag gggacgagtg acaacaatga
     6421 gacagtagtt catgaacggt tgttgaaccc cgccccaaat ggtgccttcg agattacgta
     6481 gaaagactat cataacatat tcgcctgcaa tctttctccc ttgcagcggt ccacaaaagt
     6541 atcctgcccg aggaagctaa agagctatcc cggtccccac ccagaaaggc acagcagggc
     6601 ttgtaccaag ctagcttgat acgtaccgta tgactcgtta cgaagtggga caattgctgt
     6661 ggtagagtgt gaggtacatt aaaaggcacc aaaaccgctg gaaagagagt atttaggtca
     6721 actcagtgtc atagttcttg tgctattggg agtgcgttag tcagaacctg cgacacgcgg
     6781 acgattcagc cttcacctat tacggccccc acacggctca cgtgggagag ggacccagga
     6841 ccttactgtc tggagtagta cagtacagtc attttgccgc tgcaattacc agcatgcaat
     6901 tggaccccct tacttctatg atttggatgc aagtagaaaa cctctgtgtg tcaaactcac
     6961 cttgctcgac ttgcgccagt tctaaagtag agaacagacc cagctgtcga caataagcat
     7021 gatgtcattg aactaccaga gtacataggt ggtggtcttt agtctcgaat cggtgttcat
     7081 tttacttcat gccttgtgat ttaacctcag aaggacttag atgacatgac tgctagaact
     7141 tgtatgaggt tcccttcagt tagcagaagt acgttactat attaccgtcg ctgcaatata
     7201 atcatgagca ctgaaacata caactgtgag gatcgaaatt cataaggaca acaatgcatt
     7261 gcttcggaag gctgtcggtt tcagttagaa ccattcttta gtctcatact gtgatttcta
     7321 gcctttactt ttcgcagtgt tttgtcaggt tctccgaaat caccgaaaag cttccgagac
     7381 tgatattttg ttcaccatga gatcttccga gctccataaa gttggggaat taaggcttac
     7441 tcggaaaaac acataaaact agccttacta tttagagttc acgaagatag tgcatccaaa
     7501 tttgcaaata ttgtaatcac caagttactt ctcggctgac acgtaaagct gccactcttc
     7561 tctgcaccac gaaagaaatt ctattccgta gtttcgctca acatgacgga aacagtgcca
     7621 aacaagacat gggtattccg cgaggcccca accgaactac ccagctttgg catcaatacc
     7681 gtaattgagg acagaccact gagactagta ccacctcctg gcggcctggt aatcaaactc
     7741 cttgtcgccg gactagatcc tcatcaaaga gaccgtatgc ggggagctgg ccacgtggat
     7801 tatgttcctg gttatgagcc caacgagcca atcacaaact tctcggtagc cagggtagtt
     7861 tcgtccgaca acgacggctt tgtggagggt gatttgatcc agggcagtct gccgatctca
     7921 gagtatgggc tgatccctaa agaacttatt gaagccaggg caatggcttc gcctcttatc
     7981 tggaaagcga ctgggtctga gaacctaggc ttcgagcatt acgttggacc gcttggattg
     8041 gcaggtatga cagcttggaa ttcattctac ggtcttgtaa agcccgtaaa gggtgagaca
     8101 atttgggtga atgccgcgtc aagctctgtc ggggaagtcg tggttcaact ggcaaagatg
     8161 gaagggatgc gggtaattgc aagtgtgagc tcggatgaaa agctggatta tgtcctgact
     8221 gagctgggtg ctgacgctgg ttttaattac cgacgagaac cagtctctgc tgcgctaagg
     8281 cggctcgccc ctgacggatt agatgtggtt ttcgagaacg ttgggggcga gcatttccaa
     8341 gccgcaatag agaatatgaa atggtttggg cgtattatta gctgcgggat ggtaagtcaa
     8401 ttctttttgt ttggctgagt ctcaactgac tgcccaaggc gtcacaatac aacctgccca
     8461 gcgacaagca gtacggagta accaacttgt cggagatttt ccgtcgccga attcatgttc
     8521 aaggatttat tttctgggac gagaacatct acacggataa tatcgagagt ttccgcaatc
     8581 aaatgccccg catggttgca gagggaagga tcaaatcaag atatacatca ttccaaggta
     8641 tcgagcaggc caacaaagca tttctttcca tgttcactgg aggaagtttc ggtaagacta
     8701 tactaagagt tgccgaagta tgatggcctg gtgtatctcg tatattgtct ggctatgtga
     8761 acaaaaaggg ttgtggttca cggagaaaag atggaacccc taacaggctt actagcatat
     8821 tgatacgatt cggtcataaa aaacgaaagt cgccatgctc gtagcctcat cgggccttga
     8881 acggtgatcg atttttttct tattgtattg gtttttccgg ctaggtttga tctcttctcg
     8941 taaatggaag ataagaggct gatgaactta aattaaacta tgtctttgaa cctttctagg
     9001 gacagactat ctatcaaccc gtcagacaca gcccttgcta cccgaatggg ataaattgat
     9061 cgaatctcgg tatctaggtc caactcattt atcttctcac agtttccaga actccatggc
     9121 ctataaaact ggccggtcca atatatacat atgtttctgt gtacgcgtgt gaagccgaat
     9181 tgtgcctcgc agactgtccg tgacctgtgt ttgcgaccgt tcgatggtac atacccattt
     9241 actcgcctcc tccccgtcac gccgtcctcc aggcatagcg tcattgtgta caatgatagg
     9301 atcacggaat atggggttga attgaaattg tatccacaca tgtgtattca cccactctct
     9361 tggatgtgaa cgtactgtga agctcactca tgcattctca accgtcgaat tccgtgttat
     9421 tacaagacac cgaaaatttt cctcattgtg cgagtttccg gcgcgcctac cgagtggcca
     9481 taggataggc gtgcatggga aattcctgtc actcgtttca cacatgtggc gtctcatgat
     9541 gacaggaagc ttactaactg gatgctgaga ataactcccg ggcatacctt ccgaaaccct
     9601 ccgtacttct ccgaggcgac ctcgggattt ggtaattgcg accgtacgtc gacgatcttc
     9661 tcagtggata ttgcgcgagg tattgtagag cagcagttgg tcacagatgg cgccagttgc
     9721 cctctgcaca caaaggcatt ggtttgggcc tgtagggcgg tctgtgccca cacagtacaa
     9781 attgaaaccc cactacaaag acaggcatct ctatctggac aatacacatc tttcagggcc
     9841 gttttgcgta agattgtcag gctattacta cttgaattct gcactccata catgagtatt
     9901 gccttcatgc tattgccata agccaattta ggggtccgtg acatattgac cttccacctg
     9961 gaatacaata ctgttaatac aaatccagcg atcgttgaga gtgatgtgcc ttcagagaag
    10021 aacatgtatg gcgcgattga attcgtggag cataacaaca agctacctcc tacaaatgcg
    10081 caaaacaatt cccgagtcag agtgtcacgg caccacaggt gtgtcatggc accacaggtg
    10141 ggatcgaggc tgtgctgcaa atcctgtagt attgcaaaaa aatccaaagc tgggagagag
    10201 aggaaagaag agctcccttc acagctgtgg cgtttgccat ttacaggtag ggtggatcac
    10261 ccctcgtccc ccaccacaac aaccacctgc actagccagc ccggaacaca gcagataatc
    10321 tattcacata ctttggtgga atataatgtg tccagccgca cagtccatca ttggacgggt
    10381 tataattctt aatagtcagt cttgccgctc ggatatcttt atcttatttt tcttccatct
    10441 tactacacga tataatattc cagtaggaat aaccattgat tttgtgtata atcaaccgtg
    10501 aactcgattt tctgctgctc agaacctttg cctagatgaa gtccttgctg ggtataattc
    10561 tgactgacag ggacctttgt tgatctcgtc ttgtttcgac ggaactcaat gggtccggag
    10621 tacggacgtc caccacaatt cagattatat agatccataa gtttatagag tcgctcgatt
    10681 tgtagccgct gtgagtcgtt caagtctaac gactggatct tttatgagaa actctttaca
    10741 aatgtattca gaacgccgaa acaccggcct cgagtgagcc cctgcgcaaa caaatgctaa
    10801 tgatcaatgg cgttgaattt tcccctaaaa atctttgatc tgtcgcattt tcaccttcaa
    10861 agaccgaata gatcttatgc catcatgatt gccatctccg tcttcaccta gttgaattac
    10921 agcaaccagc agaggttggc tatgttggcc ccgaaatagc cccatatctc cgccattgct
    10981 gctctcgttg gattttgaag aaactctgta gtgctcaggt aggcccatga gctgttcgat
    11041 gggctgtagt tggtgctctg ttaaatgaac aagaagactg ccggggagag tctggtataa
    11101 aggtatcggc agacctccca agtacatttt gggagcaggc gcttggaatg gagtcgaagc
    11161 ccttgcattt ttcgtcagat agtctaagac cttggaaaat attatgtcgt agatagacac
    11221 gatctgtatg tagcaagaca gggccgtaag gagctgggtc gtgcttatgc gtggtgagaa
    11281 ggatggcgag tatgaaaatg tggggctcgt atggtccgta gacgccggta gtcgaagacc
    11341 tgtcagcaaa ttttctagct ctgttgatgc cttcgacact tggacaaggg ggtgcggctc
    11401 agagatttcc gtctcttcgg tattgctctt gtgggagaaa gtcaggagta aggcgctttt
    11461 gacgtcccat ggtaccgatc taatgtagta tagctgttca gagagttcat agtgtaattt
    11521 cgaaagtaga cagcccgcat cttctacacg accgtgcgtc gtaggatcca tcttaggtat
    11581 actatattgg taaggatgct gagaggggcc gggatcccct agtgccggtg gtggcactat
    11641 tgatggtgcg gaatgaggag gagaggcgct atcaagcaac tcgtcactcg taccaaaatc
    11701 agtatgctgc atcccaatgc tgtccagaaa ggtgtctagg gacatgtcgt agtccaccat
    11761 attcatgtca gcaccgctct cggaggtagc ggtgtggaga gaattgttat cgttctgctc
    11821 gaccctggta ggctggcgtg agggagggcg accggttggc cgcgccttgc tggtaaaaca
    11881 cttcacttgc gacttcaagc atctaagaca ggtgtcagga gattggtctt cgtcacggtg
    11941 acatcgcaat ttctgcgcgc ggcagcggtc acaggccgag cgcttccagg gagccctgga
    12001 cgagaagttg ccagacatgt ctatgactag agaaagggga ggaaataaaa gatgaagccg
    12061 aacctcatca gtagaagata cggctcttat tgaggtttca acatacttat tatgattcta
    12121 acatgacacg aaacccgcat aataggcgct ttccttgtat tggtattggt tatcccggtt
    12181 ccttattgca gcgggactgc aaggtgttgt gcattcgtcg gggatggcac ggcccgcgcc
    12241 cagatcaatg aatcggaatg ccgctttttg agcgactctc tccacatatg tctcctagtt
    12301 caccgccgat tcgatacagg gtacggagaa cgctacccaa aatcgatccg ccaagaaagt
    12361 ctgtctcttc tcagctccag ctggccccca ctgtggcata gcagctcgct ggtggcaagg
    12421 cggatgtatg ttccctttcc tttctcataa cgaattctac agccaattat gcgaacagtc
    12481 tttatacgcg gtttgggtac taataaaata ttcttactaa gtatacaaac catgctgttt
    12541 tggcactact tcatatatat cttgttactg agtcattttt aagttttcat gctacaggtc
    12601 acatcgtgtt ttactagtcc agaacagctg actgacgcaa cctgaagacg tgctgttcgg
    12661 ataatccttc ttttctcggc ggatgggtac ttttggcact agctcactgc gcggggagtc
    12721 ggcggcacca gaggcttact ctccagcttt cacaacatac aaaatacaca catacgtttc
    12781 agcgtcgcgt cgagacttct tagccctcgg cgccgattgc taagcgagaa ggaaacttcg
    12841 gtcctacatc atccttcacg caacggcaat ggcatccgcc cccaatcgtc gaaacttctg
    12901 cattagtctt cgagtctcgc agctaagctg agaggaattc aatcctccat atccatacgt
    12961 cggataaagc gggatctgac tactcctgca cctctatgtg cgtcgtgcat ctcacagtgg
    13021 aacgaagctc cgtgcagata ctcttgggtt tgccaaagtt tgcggtcagg cttatcatct
    13081 tcgtcaccgc gatgcaccat gcccgcagag tgctagatgt tcgttaatcc tggcatggct
    13141 atgccgaata aggttgccga aactgacacg ccagaggtaa gacagcttgt cttccccgca
    13201 caagactatt attgcgttca attatcgagt ttaccagccg agaaacaccc cagaacttta
    13261 gcatactcct ctcatgggga aaaaaataaa ataaaatgcg attatacgca gttcgttcgt
    13321 tgggcaaaat atttgtcaaa tgagagtaag aaaacaaagt ggggaactat gagccatagt
    13381 ctatctgcaa atccagcctt aggctttgac agctgcacat acgtgataca ttcctattat
    13441 ggcaaacgct gtaaaaaacg aacttaataa gacgctgact tcaggatagc ataactaacc
    13501 cccaaggcta aatcaataag ctcgattgta tgaccatgta gagtttcgta ccgcatatct
    13561 taaacattca tctccctggc tgtcaatcaa aaacacagtc aaatcaatta caagctagta
    13621 agatttgata ctccttagag cacgatggtt cttgttgaaa gtgaggttat gccagctata
    13681 cgtgaactct aagccattca ctcctcgaat acagccaaca ccaaacagtc tcaagatatt
    13741 ggttgcataa tgtgctttgg ttaaaattgt tcaatgacag ccttccattg tcaatgtgcg
    13801 acattttggt cactatttct ctggcttttg gccgatgacc accactctgt tgtattgaaa
    13861 catggccccc tttcgtgatt gagaaaatgc cacgtcgacc aactggtcaa tttctgacgc
    13921 cttctccgga ttcactggtc ttaacttatc agcgaccatc ttgagggtgg gtaggttgca
    13981 ccagtgtatc gagaggcatg tgtgacgctt tcctatctgc cagtccgctg tgactcctac
    14041 taagccttca tcttcaaaca ttcgtggtaa ctctttgacc catgtgggga ccataaggga
    14101 gtcattggga attgcctgtg cccaaagcgt ttctagcgag ttcgttggta catctggcga
    14161 aatggtttcg atccgcatcg attccatatc caattcgcac cactgcaagt atccaccggg
    14221 ctctagcaat aggaagtaac gttagataaa gtaccttcat gtagaccctg caaaggttaa
    14281 aagggctcat acttaataac ttggtgagtt tctgcaatac ggctgcaggg tttgtctcaa
    14341 ttacccagca aaagaggcgt atattcacga tgtcgaattt cccaacaagg tcctctggga
    14401 cgtccgtgaa tacactccac tgtctaatcg agagattctg tgggagccat tcggcaggcc
    14461 cgacttgggt tacatccgta tcaattccta cgaactccgc tgaatcatcg tccaattgcg
    14521 atgccatgtc cagcagccat atactttgga aatgagttag ttagttttca cattattttg
    14581 aaggaaggtc gacttaccca gttcccgtgc ctacatcagc aaccttcaaa ctcttttgat
    14641 cccgggggac cttagggtgg agggcgtagc caaagatgtc tttccatagg taatgctgaa
    14701 gattgagtct taggtttctg agtcagtata tactatgtag caaagttgag aagcagatac
    14761 acacctgttg aagtcagata aatctcggga aagggggtat tccttgatgc cattttttac
    14821 gtctgccatg tcgaacaaaa ggtagcgatg taagtatagg ttgttcaaag tggtgaattg
    14881 acgggttcga gatgaattag atggttattg ctcctgttca tgtttatggc catgttccta
    14941 tataccagta acccaagagg tacatcttaa tgtaattggt gacaacgcac tgcgctgaat
    15001 gttcctgcgc tattggggga tagcagagat ccacatctta cggacattcg tacgatacat
    15061 catatcggat ggcgtcatca tacctcgcgc attgattcgc cccactcatt cgttaaacgc
    15121 gtatcggatg ataatattta ctcggatggt tatcggatat gaaaggactg acaggggact
    15181 atatcggagg gttcggagga cctagaacgt cgatttacag tgaactgggc aatgaagtcc
    15241 tccgtcactt ggcagtgctt agacatgaga agcaaacgct ctacggggaa ctgtatgcaa
    15301 ctcgtgctaa tctcaatgtc cacccacaaa agttgcccaa tcactgagtt attttctcgt
    15361 acggaattat ttgtctggtc agagagtcca ggcctgatta attccctatc cagctaaaag
    15421 aatccatgcg acaagtttag ccagcacaat tttgctctaa agcagtaccg cgttgcatat
    15481 ggctgttgct atactacttg ctagctgagc ctgacatgta gttcgcatgt aagggaagct
    15541 ctgactgtgc ttgcagcagc ttagacggat gagagtagtt ctccgtacat gcgcacctgg
    15601 gaagatggtg acttaataca tcctcacagc gctgctatac ctgctttacc agccagttga
    15661 gacattgtgg tagatacacc acacattggg taataattga taatatgact aagaacggaa
    15721 ttgaagatag gcattataac actacataag caggcacatt ctgcctatgg gtataactat
    15781 ccctacgcat gctgactgga agatcgggtg tactgcgtcc aatggtactt gcaagaaaat
    15841 aagttctggt gcatggtata ggcttagact aaatacttgg cattattcta tcttgtgact
    15901 tgatgtcaat gtggaatggc ttacggttga aacatcatgt gaaagcaacg tttgttagcc
    15961 aacgagctgt gaaaccttag ttgaagttta ttcaccaaag acatgatcta ccaggatcgc
    16021 aacctactgg gtaattgagc ttgtgcggtg gcagggatcg tcgaagtctc gactgatacg
    16081 ttagtattaa atattttgct aggcgccgta cccctgtggt gtgttaggga atacagaaag
    16141 caggtcacca aataaaggaa aacatgttgt ggctagaagc agtaatacga ttagagttcc
    16201 agttacaatt caccatcact aatgctagat ccaaaggcag caaccaccca caggcgaaag
    16261 ctagtgcctg ccgtgacagc cggtatttcg agtctgagcc aggatcagta cgtgagttgc
    16321 gaccgaacta caggttcagc attcttataa tatcgagaaa gggttagtga acgagtaata
    16381 tagacaccta taagaccaac caacgaattc cattgaagcc cccttatagc gtcttcctaa
    16441 attcaaggcc gactgtcgta gagttgtagc agtagagaaa ttttgatcag ttggtagaca
    16501 tatacttccc tacaaaatta ccgacaaaca tgatataccg tgaattcaga gcatttttgt
    16561 taaggcatag gagacggtac gatggaggag attgatctag tgactcaaat gacagttatg
    16621 gagtagtgcg ttgtacgttc aaatatatac gtagtggatg gagtcgccag tcccttatac
    16681 ttgtaacttc aaatgttgag tgtctcatct tagtattcct agggcatgat atcgtccctg
    16741 ttagagaatc attccaatca cagtgttgca aatcccccac ggattacacc gatgctgagt
    16801 cctaagcttc cctccctttg agttaattcg aacatctgat gtatggatgg tcgtttatgt
    16861 cctcataatc aacccttccg cctgaaaatg gtcagattga atcaatatca aactctacat
    16921 tagtccttct ccgcatcagt agctgcgcgg cagggttcga gttcgatcga gtgcccgtca
    16981 tcgcgggctc gaagtccgta ccaggaacta acttccagtc atatttcatt atcatgtgac
    17041 ataacgtaac cttgatctcg tttgcagcaa aaaagcgccc cgggcatgcg tgtattccgt
    17101 ggccaaatcc aaggtggtcg tcacttgtag ccacgagttg cgacaggttc tctttgcccg
    17161 gttctaacct ttttttaaag aagcgatacc cgtcccactg gttgggattc tcatagaaat
    17221 ccggatccct cattcgatat aggtccattt gggtacaagt acccttcttc agaaccagcc
    17281 cattagacag tcgaacatcg tcaaccacgt tgcggcgcat gccaactgaa gaaatggatg
    17341 ttagttatat ccaatacagt attgagcgcg atttatcata ccaatgctga gcggtttcat
    17401 ccgtgaagat tctttgatac agctatccag aagcttcata gagtaaagcg acgtcttttt
    17461 ccacccttga cttcgtaaga cgtctctgat ttcctctcga agaggtgcca caatttctgg
    17521 attctgagca atatctagta cacattggtc aagcaggtct gtcgttgtgt gtatagccac
    17581 caaagacaag gacagctgga atacttctgg aatgaagtcc tgaccagctt cttcttctgc
    17641 ccattgcaat gcatcattaa actcgggaat cggtttcccc gacgcaagag cggctcgttt
    17701 aatttctcga cgcttctgga cgactggacc tattatcttc ctagattctt tggctaatgc
    17761 ccggactctg gtacagtgag gcaagaacca gtgaacaact tttcgaagtg aacggggcca
    17821 tagtcgcaat tcgggagctg cattgaagac tgaaagggcg taagatttag tgacacgtag
    17881 ccaatcctca tctctgcata actcttcgcc caagaatatt cgtgaagaca aacgcgcgac
    17941 gatgctgaga agcggatctt taatagtgat ttcgtgccat tctggtagtt ccaaagttaa
    18001 caccaatttg tagcagtgac caaacttatc agcaaagact accaacctgg gttctcgcca
    18061 aggtgtatag acaaagcaaa agcagcctcc tgagacagag gtgcagtcat cttgcctaat
    18121 gctgaatgtc agttcctgta gtcgcacaaa agttggaaga ctgaaagttt actcaaagac
    18181 aaagtcagtt gcttcctaat aacggactgc aggagtagat cacttcgaga ttccgattcg
    18241 atagattcaa atccaggaat tcctccgtga aagtcctaga tgacggcgtt agtctcttta
    18301 ctgatcaaat gctcccggat cacataccat ttcgaaagct ttactaaagc tcatctgcgg
    18361 aatgttccga atttcaccaa tgacgtcggg aggtagcatc acgatctccc ctaaatcgga
    18421 caggattcta taaggcttcc ctgggtacag aactctagct ttgctgacaa tcccttttgc
    18481 agaactgaga aaggcttgct gtaccaatgt gatgtcagtt cgctctgttg gcggtaatag
    18541 tgtttagcgg gatcgaagcg caacttgcct tcgtttggta atgggagaac aaagttggtg
    18601 ggttgaggtg aggcaagctc tttaggctgt cctctggcga tctaaaattg tatgctacag
    18661 ctagcaacat caaagctgta ataatataca aaagtggatg cgtcatagaa gatttcaacc
    18721 acgtgctcca gtccccgagc gagggaaacg tagcaggaga agccattgtg cgaagtgaag
    18781 ttcgaactgg gaaaggtgat aagctaattg tgcacaggga tctgcatacg aacaaaaaaa
    18841 gtgagatagg ttgtaatgat taagcagcta gtgaaaccct tgggtttcgt gggtttgtac
    18901 agaaaattcg cctacaggtt atctgagaaa cgaattcacg ctcaacggat ataccaggac
    18961 gtggtggctg gaacatcttt aaaagataca aacaccaacg acatgcccct tgagttaata
    19021 tgctgaaact tgactggcat tcggcaaggt aagcggccga aatgcgaaat agcattcgtg
    19081 tagaaacccg tcgatcggcg ctgccaaaaa ccttccgatc gcatttctgc caaggccgtt
    19141 tcgaccaatc aagtcaccca tttcttcggc agcatataca aggattcagg aatgactcag
    19201 gtagatacta ctcgcatcgg gatgctgttc aatttgacac tgtgcacttt cgaaggtgta
    19261 ttgaatacta ttcctacgct gccataccca cgtgacacca taaactcgac aatttgtgct
    19321 cattgagtca caacaagcta catgcggttg ataattccac gcagggtttt tctgatctac
    19381 ttcgcaagta aactccatgc aatattgtct cggagggctc ggcgggaagt acccactcgg
    19441 acgtgttact agtcctcgag tgtcggagcc tcttgcaacc gggacattgg ccagttcact
    19501 ttcatcccat attaccgaac tcatgtagtt gggatttgaa cggcgttgtt aagtaacacc
    19561 agggggccat gttatatgaa ccggctcatc tgaacccacc cagctttggt catcgagcca
    19621 ttgtctagct ttatgattac aaagacaacg aactaaatca cctcgtctgc taaccttgaa
    19681 acagatcatg gcttcaaatt tggcttcgtc aagcttcggt caacgactgc tgccaatggt
    19741 agtagaccac gctgcgcaaa gtgagccgga tcgtgtcctg ttctgcactc cacgtaacaa
    19801 cagcccttct caaggttaca cagaagttac agccaagact ttctgtaatt cgatcaatag
    19861 attatgctgg tggcttgagt caattttgaa ctctacagca gggtccaaaa cgataggcta
    19921 tattgggcaa agtaaagtct ttagcaatat tgacagaatt ttatattgat gctttcttag
    19981 atgacttgag gtacttccta atgatgattg cggcagcaaa gaccgggaac aaggtatgat
    20041 ccatcatcct cgatacgcct ttttctacgt gccactgaca ggttgtagct cttgctttcc
    20101 tcgcctcgga acagcgttga agggcacatt tcattaacta aagagtccgg atgcgagttc
    20161 tggtttactg catcaggaac cgataacgat ggtttcataa aacaacttca gataccatct
    20221 gctgaagtac cagacttacc tgaccttttg agttccactg tggttccttt gtatccttac
    20281 gagaaacagt ttcacgaagg gtattcggat gttcttgcgt tgctacacac ctctggctcc
    20341 acgggactgc caaagcttat accattatat ctcggtaccg cagcgactat cgatgcgttt
    20401 catgtcatgg aacccattga tggaaaaatg ccgaaccctg tagagtggta aggacaactt
    20461 ctaatcacaa agtttcttct tgaaattacg ttggtgtatt ttgttaccca ctcactactc
    20521 tcccaatatt gagtcacata caattcatct cgcccctagc cggaacgagc aactaactat
    20581 gcttaccacc aatagggcgg gtacaaggat gttgtgtgcg atgcctctct tccatgtaag
    20641 tgtcaaattg tgttgcgcac ttcgaggcct caggtttata acatcacttt aggttgccgg
    20701 tatctgtctt gggctatttt ccgctgtttt cttccggtgg actgtcatcc tgccatctac
    20761 cggacctttg atgcagcatc taatcgagga ttcattagac aacatcacag tagattcggc
    20821 gttcatatcc cccagtgtgc tgcaagatat ttctaaatcc ccccgcatat tggagaagct
    20881 ctcgaaactg aggttcatca cgacagctgg tggcccagta gctcagtctg tgggaaactc
    20941 aatacattcg cgcgtcccaa tataccagac aatgggcatg acggaaggac agtggcttgc
    21001 gtctgtggta acacacccag atgattggca gtactaccgc tttcacccac ggactggatt
    21061 tgagatgcga ccttactcgg atacactgtt cgaattggtg tttgttaaaa gagagaattt
    21121 ggcgtcgact caaccagttt tcgtcacgtt tccagatctt gacacctggg aaacaaggga
    21181 tttatattct cgccatccta caatctcggg cctctggaaa tacgaaatgc gcgcagacga
    21241 tctcattgtg ctgtctaatg gggagaagtt caacccgctg gcagctgaag gggtattgat
    21301 cagtcaccca tggatatcat cagcgtatat tacggggaga ggtcgattcc aggccgccgc
    21361 attgctttat ccaattgcgg accttaaagc atccgatctt gatatcatcg acaatgtttg
    21421 gcctaccatt gagcacgtca atacgattct cccgggattt gcgcagatcc accgagactt
    21481 tgttacgatc gtgcgaagcc cattccctcg aacacctaaa ggaacattat cccggaatga
    21541 tacggaaaag gagttcgcaa aggaaattga ggatatgtac cgattgccca gtgattgcca
    21601 gccttccgtt attattgatg aagccagcca agaaagcatt cgtgctggaa tcagggacgc
    21661 aatccgagtc gtgtccaatg tcgcagagat cgatgacgat gataacattt tttccaaggg
    21721 tttcgactcc cttcacgcta tccggctgga gaggcttctc aaggcatcct tcgcccagcg
    21781 catcaacgtg aaagctaata cgatttacct acatccttcc atcaagcagc taagtgaggc
    21841 agtatgcata ttgcttcacc aagagaaact ttcaagatcc caagacagta cgtccaatgg
    21901 gcttataacg tctcagatgg tctcaaaata cctgaattcg tttgaaaaag gcaggaaaga
    21961 actagaatac atcgtgctta ccggcacaac tggctcaatt ggtccgtatc tactagatat
    22021 attctccaag agtggccagg ttggaggtat ctggtgtctc aatcgcagcg aaaatgcaca
    22081 ggagaaacaa gtagagctgg ccaaggtaaa gggtctctca caggactggg acggtaaggt
    22141 caagttcgcc cagtgcgatc ttccatcaga ggctcttggc ttgagtcaca cagtccttca
    22201 agagataaaa gatcgagcta ccaccatcat acgtgagcaa gctcctgact tggaaacgca
    22261 gatcttttgc taagtttctc acagacaatg cctgggaggt caattttaac ttaccactag
    22321 ctgctttcga gcctcacttc attggtctca gggaattagt caatatttgc caaaacacac
    22381 gaaacaaggt caggttttac ttcacatcgt ctatcagctc tgcgatgaac tggtcatcca
    22441 acaagtcagg cccagtccca gaggccgaaa ttagtaattt cgatgcccct ataaatggct
    22501 atggggcatc gaaattggtc gcagaacacc tgctccatac ggcggcgaaa gcaggtggac
    22561 tgaacttctc atccttacga gttggtcaag ttgcagggcc tgtccaaacg cttggcaatg
    22621 gcggcgcgtg gaacagacga gactggttgc cagcagtaag caataaacag cctcttatac
    22681 tttcttcctt tcttgttcct gaatccgcca gccagcattc tcctgtacag aactgatctt
    22741 ctaaatatag ttgattgatg cttctgctta tctcaagatg ctaccatcag atttgggatc
    22801 tgctaccaac cttgattgga tccccgtcga tttgcttgct gagattatcg gacagctggt
    22861 ggtgagacca atattgggaa cgcgtgcacc ggaaatgtat tacaacatac tcaaccctag
    22921 gaaaagctgt tggagtgatg ttctgtcgat cattaagggt cgtttggaaa cagcaatgtc
    22981 cgaaaacata caggttgtcc catttcaaga gtggataaat tgtctgcgag atgctgacgc
    23041 ctctattatt cgtgaggctg atactgggtc ttctgagact gcgagaaagg ctcagactgg
    23101 actcatgctc atttcgttct tccagaacct ggcggataaa ggctcttcgc cagatgtagg
    23161 tgcatatgct ggcattcagc atttggattg ggccatgagc aactcattgt cgcaaagtac
    23221 tattcttgcc aatttggcac ctgtatctga agcctggttt gatgcttggt tacaacagtg
    23281 gggctattga aattttgggg tcgttcgggg tactaagata gaactatcaa atgccggaga
    23341 gtgtgaacag acaatcggta gccatttcaa gacatagaaa tgcgtatgag atgtacattg
    23401 tcaggttatg tgtggtgtat gcgcgcaaga ccatagtact ggtacgttgg ctagaagcta
    23461 tcaggaccaa cgcacaagtc aatcatacga tttaactagg caacaaatca tccccctgcg
    23521 gctgctgcga caagtgcgaa cggcaaaagt cgttaaggaa agagagaagg ctctacttta
    23581 gcctcatatc tcagcactgc aaacatattc atagttgaca gaatacgtcg taacgaatcg
    23641 ttacctcgag cctacctgtc gcacgatgaa aagacccacc accgcgaaaa tccttcagta
    23701 accccgcctc gataatatct tggctgtagg aataagcaga aggcaccaaa taccatcttc
    23761 tgccatccat gcttagatga aacctactat gcgcaaatcg tatgttgtgt tcgtttacgt
    23821 gttcaatagc tcactataac atgcaacctg ctattaccca cgtagatgca acgctgcggg
    23881 cgggggttca aaccaagcta gggtgggaac cccttctact gtatttacat gagattgtgc
    23941 attagtgcaa cctaacttga aagtgtattg aacaattagc actgtcagct ccgcaccaat
    24001 cggagcccag acttgggagg atgagaacta atgagaacac tccgcattat gcgaagcatt
    24061 ccagagaaga ttgtgcaatt tacttcgcaa caggcctcta ttgaaacacg tcgtacttca
    24121 tgtctcaagt cttagcaaaa tttacaatta tccgacattg gctactctag aatgtaactc
    24181 gataacctgc gtatatcatg gttataaacg taaacttggc ccatgcctac ggaacgttgg
    24241 cagaattgca tagagcttga atactgggtc tccggtactg ttccctgctg gatcatcgct
    24301 gggagcattg tagaactcca ttcatactcg gtattttcac aattcgccgg gtttttggga
    24361 ataactctgc atgcccggcc gggggcactc ggaaccagct gcataacctg gcgcggctgg
    24421 tgggtcatcg gaaggttatc tctctgcctt ccaatccact gaaagcctca ttgctcggaa
    24481 ttttgtttac atacaatttt acaagaagaa aacgcagact tggtgtccga ctggctgact
    24541 cggtcactgg agtcttgacc ttgactgcat gtgccactgt agcgaaccga tatcgactga
    24601 cttgaggtcg aaagtctcca actttctaca ctatatagta aacacagcag gagctcacga
    24661 ctgggtcgaa gtttttgtag taagcattcc gaaataaaat agataaaata tttgcacaca
    24721 tctaaattct tcgtccgtgg acaagcaaac tacttggatc accgcagaaa tggcaaattc
    24781 tgaacgtgct tgctcgcagg ttttctgcat ccaggatctg aaagaagctg catcgcaaaa
    24841 gatgtccaag atgaataggg gtataatcta cattaccttg cgtcatcggc attgctgatg
    24901 ccaacgcaga ttattacaac ggcggagcga tggacaacat aacgtgagtt gcgataacga
    24961 cagacccagt gccatcagac taaatgagcc atacttggta gcctggcgaa caatgaggcc
    25021 gcattcgacc gctatttgat acggcctaga gttttacgtg atgtatcgag tattgatact
    25081 agtactaaag tctggggatc cactgtgaca tttccactcg ggttctctcc ctctgcaata
    25141 caaagactag cacacagtga cggcgaagtc ggcacatcaa aggcatgtgc agcccgccag
    25201 gtacccatgt gtctgtcagg tctctccaat gaccgtctcg aagacgtcat cacgcagagt
    25261 actgatggat tgactcctta cgccattcaa atcagtccgt tcaaggatcg taagatcatg
    25321 tcgaacatcc tctcccgagc gcaaggtagg tcttccctca atcgcccaag tcatgcttat
    25381 gtcaccttcc gattaatacc tccaactcct tgtaataact aaaacttcag cttacgtcgt
    25441 caattttagc tgctgggtac aaggccgtgg tcttgactgt ggatgcaccg atgtttggcc
    25501 gacggctaag cgacttgcgc aatggtttta aggtgccaga tggcatgacc tttccgaatc
    25561 ttacctcgca atcctcatca gagtctcaag gtcttggggg caacgtcccc gacctctcct
    25621 ttggtattcg tccatgagca ttactttcac ggattcagat tctcatgaat gcccagatac
    25681 cacagccacg tgggaaaccg agattgcata cctgagaagt gaaacgaaca tggaagtttg
    25741 ggttaaaggg ggtgagttgc cagcgcttat acattggcct ttactaaact atgcagtgac
    25801 aactcctgat gaccttgcac tggcaataca gcacggcgtt gacggagtca taatctccaa
    25861 tcacggtggc aggcaattgg atagtatgcc tgcaacagtg gatatccttc gcgagtgtgc
    25921 accgattgct aaaggaaaaa tacgtctcgc tattgacgga ggcattcgac gtggctcaga
    25981 cattttcaaa gcagtcgcgc ttggtgctga ttttgtcctg gttggacgaa ttgcaatttg
    26041 gggcttagca gtaaggacac aaatctatag caagtgcagg tcgctaacat gtgttgatag
    26101 tacgacggcc acaaaggggt agggttggct atcgatttgt tgctcgctga gttcaaatta
    26161 tgtatggggt tgactggctg cagatctgta gcggacatca gcttaggaca tttgtcgatt
    26221 ttgcaaagca atggaatcct gggaaagata tagcaggtga gacatttcaa ggatacagga
    26281 gctgttggtc aggtgctttc cgctctttgt aaataaacaa gtacatcttt tacgaatgat
    26341 cccttgaaag ccctagcagg ccagaagtag atctgtgttg cacatcagaa cggggataga
    26401 agccgagcac ggtggatccg tctgtgtccc cggcaactta tgtttactaa acctctattc
    26461 aatgcacaac aggtctacta tcatggtagt gagcattcca ccttcaagcg aaagatcacg
    26521 tatcttatat ccctggggtg tgctctttgg agcttatata gatgaatcac gggaagaatc
    26581 tctttcatga tagtttgact gcaccacagg tgaatcgcga atacccaaaa tcctgtagtg
    26641 ttgcagggtc taaagctggg aatggaaaca aaacccctct tacaaactca gtaacagcaa
    26701 gtgtatggct ctcacactca attcatcaaa gagaattaag aacgtatggc tacagactta
    26761 actgtatttg ataccgagct atcacgcaag ctgcgatacg aagataatac ttcttcggaa
    26821 caagttatct ctcaactgaa acaagcagga gaacgagcac gtggggcaag gcccttaatg
    26881 aatccaagtc caaggactgc gtatgcagaa gtctaacctc agaaaagttc cgcctcattg
    26941 caataatgta tctgagcctg aaacatttca aaatcgacat ctaaatccgt ctacccatcc
    27001 cttcacgtgc tcgagatgaa attatcgtcc aagccagcga tccattagca ccgtcggtct
    27061 cggttcattc attagtcaac agttctgcat gtaactggtt gatggcacgt gtggcatcct
    27121 tcgctgggat aacgcaagaa atgttgatct cgctagctcc tataacacat taaagtcacc
    27181 acataattca acttaatagt atgtccggct atagttagac gtaccttgag aaatcatttc
    27241 aatgttgacc tgttcatccc ctagaatcgc gaacattcgc ccggccacac cggtcatatt
    27301 ttttagttcc tcgcccacca ggctgagtat agccatgtcg gggagcacat tgacctttcc
    27361 cgtttctgtt agtttcgtac atgcatcctc taattgagtg acctccgtgt tcgttctact
    27421 gatagccatc gaaatgcaga cttcagaggt agaaataaga tccaccgaaa taccctggtc
    27481 ttctaggatg gtgaaaacct tggcgaagaa tccgtgggac atggactgtt tgttgctaca
    27541 aatgttgatg acggtgatac ctctcttgat tgtgatcgcg gtgggtttgc tcgaagttat
    27601 ttccgataag cacgcgtttt cggaagagtc tgtacgcttc atctgtcgta tacagtgctt
    27661 gaccattttc tcagcaacta cagtgccttc gcttgctgga ttttgcacat ttttgacacg
    27721 aatctggatg gggggctcgg cttgtatggc tagggccagg gcttgatggt ggatgacttc
    27781 ggacccgtag aacgtcaact cagctgcctc ttgaggagtt atcgttggca aacatctcgc
    27841 cttcggtact tctgtcgggt cagcagtgaa tataccgtcc acttccttcc atatctggac
    27901 ttcctttgtc tggagaccaa ccgcgactag aactgcgcac aagtcggaat agcctcttcc
    27961 gataccgccg ttcgtcaagc tgcctgggac ggcgccaaag aagccagtaa tgatgggtac
    28021 tttgccatta catgccgcca cgcgtttccc gaaaataacg gcggcatttc ggaagtagat
    28081 tggtttcaag ctacccgaac tgctggcgaa tataatttca gacagatcta cgtattcagc
    28141 ctcaatcttt ctgtctctca atatagccat catgaatcga cagctgagtt tttcgcctaa
    28201 gctgaccacc ttatctttcg acctgccatt gatgtcgaga tcaaaactgc gagtagcatc
    28261 aacgtaatca agtaattttt ggcagtcctc ttcaattcgc cgaatagtct ctcttcttat
    28321 ttccggagag tgtacgaagg atcgtagtgc agaaatttga tcatcttgaa tgtctcggac
    28381 gatactccgt agattttcta gaagcaagct ctgcatgtcg ctgtcatgtg cggccgagac
    28441 aatccgtccc agcgtccgat atacctcgag taatctatat gcgatgagca cattcagtac
    28501 atatgcatct aaaagataaa atatagctta attgcgttca agggtcacgg atataactta
    28561 ccgacttgtt gtcccgaagg ccttgttgct agagctgcgc gcggaacaga ccacagcagg
    28621 tctgtagccg ttggatttcg cactgatcat gctcattagc cggtcaaatt gtgcgtttgg
    28681 caatcgaaaa atggtattta cgttattatg atatctgcaa cctatagcga taagtttgag
    28741 tagctatcat taaagaagac gagaggagat agaggtccag gacgcacttt atctgggaac
    28801 ttcccaatac tggtccctcc aaacttttga acaatccaag tattcttcct gagatcatgc
    28861 atctcggtat attcctctat atatattgca gtattgtgtg gtggagtgct taatcttcgt
    28921 ttttggtgtt acaatggttg tcaatctaac atttctttcc aaaggaagat aaaactgaaa
    28981 ttgttgccac cgtgccgata taaaccaaaa gagcgagagc aaattggcac cagatttggg
    29041 gaatatgtac tgatatgaat aaaaagtcac cgacctcctt ttcggaaagc gtcggagcag
    29101 tatagcctat ctgttgttct cggtagaaac acccgaaagc cacatatttt aagcccggat
    29161 gtcaacctca ttcttaagta actcattggg ctcatcaatg tatgtcttgt cgcagaccaa
    29221 gtcatttgag tcatcgctga tgattgagaa ctcttccggg ccatacggca gcccgccttg
    29281 gatatcatga ccgatcggca tcccagaaga tgcacccaag ccgccgttta cacaaaacac
    29341 aagacacaat ctgagaagtg ttgtcagccc aatagtatgg gaagagcact ggaatccatc
    29401 acttcgttcc ttgcgatgag actgaacatc aagacctcgg tattgccgat gcagttgttt
    29461 tcagtcacaa gttggttttt atatataacc gagaccaagt caccagactg actaacccca
    29521 gagtaagata attgactagc tgaactagag agcaatttca attctagcgg cgcttaagat
    29581 actttacttg ggaagtggca gacagtatca cagtagagca tggaaagttg gttcaggggt
    29641 taggttcctg gtgagaagct acctgtacta agcttgtagt tgcaacctag cgcagtgatg
    29701 taaggcttca acatgttatt tctccaaaat catttgctca aaaatggcca aatcattgca
    29761 cgatcagcgt tccagacgcc tgctttcgtg aagacatcct tctttatgat tgccttgatc
    29821 tcttcctcac tccgagcctt aaacaccatg attgtcccat tctcgatggg ctgctctcct
    29881 tcaacaccat gacgacttag cgtgctgcca aagaagggca cacggccggc cttgaccaag
    29941 ggtatcgcgt cttcattgtg ttctttattg gtggccagtc tgatagatag cgtattcgga
    30001 tgatcaggca cgtggactag ataatctcgt agaggcgagg tgtccgtggt gctcatattg
    30061 ggctaaatga gtaatggtgg gcagaagagg ttgcgttgag cgtcccagga taaccgtaag
    30121 atcaaacaaa ctgcgatagc aggcctctgg ctccaaagtc gagaggctct gtcagacata
    30181 ttgtgggcga agctatcaga ataatggagc tggtcggaag cttgctcgga gactttacac
    30241 acagcatact agcctgccgg ctgagtttga ctttcgtttt catgcgactg catgcccgat
    30301 gcgttttgaa ggggtctcgg aggctttgag tcgcataacg ataccggcat ctgctaagca
    30361 tccgaagcgc gtccgattgc agataccaag gttcgtacta ctcacttgca gttatggcat
    30421 tatggtccgt ggctggaaag aatgccctgt tgttgctcca ttctgaagga ccaaatgccc
    30481 cccataaggg taacaggtgc tgaatttgcg gggcacaggc cccaaaattc agcggcctgg
    30541 cgctggacca ctgatagtat tcattactgg agaatgaaca aagtcacact taatttacgc
    30601 aatgcacatt ggatctcatc atagccaggc ttgtgatacg atttgaaatt gatgactatg
    30661 actcaaccaa ggactggacg acgatttaca tcagatggtt acggggtctg cggtgtagca
    30721 gaggtgtgga tgattcacag tgcacatcag ctgggttagg cgatacgtca caacctcgct
    30781 tgctctgctg gttttctgtc gtaattaatt ggcaatgtga tggagctttg acaaattata
    30841 tctccatcgt ttatttgggt taatgctcga ttgcggtagc ggcttcttct ttaaataata
    30901 gctgatgaaa gcagggcaga ctttgcagtg accttcttca cgagcccagt catcggatcg
    30961 ttacttacaa tgtcgaagac tgacacatcc gcttcaaact ccttcaaaag ccaagtgcgt
    31021 atctcgatag ccacaagact gtcaatgcca agggatggaa gcgacttcct tgggtccata
    31081 ttttcaacat ccatcttgat gattcttgcg acaccttctt gaagctgagc cagcacaagt
    31141 tcgtaaactt catccttaga cgtagtcgcc gcgagcaatc ctttccaatc ttgtccaccg
    31201 cgagtgccgt cggtggtggt acccttccga tctaattgac ggataacaga aaatctggaa
    31261 tccgcaaacc agtacggatc aggagctccc atctcttcta gctgaccacc agtagagagc
    31321 cccatggcca cctgcgtggg agtccgtcct aagactgctg ctttcactat actgagaaca
    31381 tcggtctcgt ccatactcag caacccgccg tctttcaata gttgaaaaac ttcacttcgc
    31441 tcggtcgaaa caccaatgcc gactaccaag ctaagattaa tgctagtcgc ggccaagcct
    31501 gcagctgcgc gatgattcat aagcgcatct tggtacgtat tgcctatgaa caggatcagt
    31561 ctcaacgtga tttgaataaa gtcatacacg attcatacct gcattgtagt taccctggcc
    31621 tcgcgatcca atgatgcctg cgattgatga caagcaaacg aagaattcca ggtctgcagg
    31681 caggacctca tgaaggtttc gcgttgcccg tactttcgga cggagagata gattccagtc
    31741 cgtagccgac atgttgctgt aggtggaatc cttgtccgaa ccgttagatg aatgagcaag
    31801 ttcgaggccg ggaggactta ctctcagatc cattgcacag tggattactc ccttgatagg
    31861 tgggaaacgt tgcttcacct cattgattgc agccagtaat tgtgacttgt cagcgacatc
    31921 acatgcaatg gtagttgcag aggtaccctg agactggagg ctctctatca gaagctgaga
    31981 ctctgagcgg gagctccccg atcttgccaa gaacaccaga ttcctggctc ccatccctga
    32041 cagcattctt gatatggatt ggccgatacc tccaagacca ccaacaagga tgtatgtgct
    32101 gccttcaggc agccgagagg tttcaaggcc ttcaggaacc acctgaaaat aggattagca
    32161 ggtttgaacc acgtattcca atacaaactc accggaatta tgtcatcagg ccctggacac
    32221 aggacaattt tgccaatgtg gctcccactt tgcatcagcc gaaaggcctt ttccgcatcc
    32281 ccaaatgaac agatggaaag gttcctaaaa ggggctattg cacctttccg cgtaagttca
    32341 acgacctgat ttcctatctt ttcgaagcgg tctgggtatt gtgtgacttg tgcgagaata
    32401 tcaaggccag cgaagttaat attccgcaga aaaggccgca tctcgaggcc tgtgttatcc
    32461 aaaatatcac gttttccaag ctcgataaat cgaccgaaag gtgcaacaca taaccacgtc
    32521 tttcgaagcg cttctcccgc caacgagttg agcacaacgt caacacccgt ctggcccgtc
    32581 atacgtagga taccttgggc gaaggaatgg tcacggctgt tgaatacatg cgtttcatct
    32641 atcccatact catccatgag gaatttcttc ttcttctcgg atgagacggt cgcgaagata
    32701 tccgctccga ggtaacgagc aagcttgatt gcagcctgcc ctactccacc cgcagctgag
    32761 tgaatcaaga cagattagcc gcgttgcaat ttagccacgt caatcaaaga atgaacgacg
    32821 gtggcgtata tgcacatcat tgacgctgcc tcctcgtttc tcaagtgctc gggagtcttt
    32881 tggaaggtcc gaggatcacc tcgtatgcgt gtctggaaac agccagcatg catgccaaag
    32941 acacggtcgc cgatcttaaa tttccgaaca cgatcgccga cctgagaaac caccccggcg
    33001 cattcgatgc cgagagtcga gtcctccatt tggcccatag ccaccatcac atctcggaaa
    33061 ttcaacccca ctgctttgac ctctatctca atatgatcat ccgctaaggt tccggacatg
    33121 ttcgtttcgc cgacatactc cagggtgtcc agtaacccag catctcggat gcagagttgg
    33181 agatctctcc cagcccgccg aagtggaata tcgacagctg ggagacgact ttcagatctt
    33241 gacgagtcca acagagtctt gagctctggg tggggaacta gacgttccac gaaaataatg
    33301 ccttcccgag agatatattc tgagtccatc gactcctcca gactcttacg ggagagtgtt
    33361 cccatgattc ggccgatgat gctcatattc gagtctgtca taagaggtgc tcttggatca
    33421 agtccaagtg tggcgaaaga taattctggg tgctcggctc taatggtcct tccaagccca
    33481 tcggcaagac cggatttgtg gtgggcatca aaaaccccgt ccacagtcag ccacaatgtt
    33541 cctgtcgcat tgagaagcaa ggaacgcatt tttgaaaaca agtcctcgtt gagagtttcg
    33601 agaaacgatg catcgaaatc gagcatcgca aggcataggt acggtgatgg ctgttcgggc
    33661 atgtcggata aggacgccgt gaaaacatcg tagctcaggc tcctcaacgt ttgctctact
    33721 tgggtaatca agtcactcag ctcttgcgat tgtatttgcg gagtcgctat caagacctgt
    33781 cggactggag gttccacgat tgacgtctgt tgtgcaacaa tgaaggttga cggcgagtca
    33841 gctgctctgg atgagtccga aatgttgata ttcgtcgtga aacctgcaga ttggagcatt
    33901 tgatcaatgc cattgccacg gggagactct tttggctctt tggtctctaa tgaaagtagt
    33961 tgcgtcagta ttacgatcct gtaaacagtc tatgatgtac ctaccatacg ggtggtaagt
    34021 ggaaattacg tcggtgtagt tacccaagat cccgactacc aacaaaactc cccagctaca
    34081 gagatttagt acatttcaaa cagggttttg ggaaagcgat gatgattcac ttacggtttc
    34141 aagagctttc tccaatgctc caaatcaatc ccgtcatcgc catgttcaac acttttgtcc
    34201 cagaccacga tgtcgtacga accctcgaca aacccatgcg aatgaatatt ggaactcttc
    34261 tgttggacag agtcaatgct attcatatcc tccaatgggt tgacgagaac gtaagagccc
    34321 acgtatttgg ttgtcttagc ttccaccggc aaggatgcca agaagttcgc aagcaggcct
    34381 tcagtcgaag tattgtattc aaggatatcc aaacccgggt gtttatgtgc gaataaggcc
    34441 acgtagcgtt ccagaaatgg attaacagac tgcggtatac ctgcgccatt gtcgggcgaa
    34501 gacgtctttt cttgcccttg ctcgatgtca ctatcggtag attcagtcaa attcgataat
    34561 tcattgctaa tcaatgaact ctctccgtgt agcgttgaga ccgggcctcg taggagtgtt
    34621 tccagctggg aagcatctgc caactccacg tcaggcgcca tgatcgggat acaagggacg
    34681 tgcccgagag aatgtccccg gctcaagctt gaagctttac tctcggtttt gctatctgtt
    34741 gccgcaccac gaagaggtac ggtctggcat ccctggagga tgatcatcgg tttggctagg
    34801 tcattaccaa atgctacaac atcactcatc atgttgaatt ggccatgatt tctggaggag
    34861 ctgtatccga aatactcggt cccttcggag gagtcgaagt ctgccgaaac gtataacgat
    34921 gcagtggaaa cagggactct tgctttaatt gtgtccccat atcccgtgct agaaatcaag
    34981 aggtgtacga agacatccaa aactgcagga tggattaagt gaggtggttg gaacttgctg
    35041 ggtgtccatt ttcgtgtatc tggaacctcc atggtaaaat gggaacttga gttgagtatg
    35101 ttgagcctct tggcacctct gaatgctggc cctaaactga aacctgactt atccatctga
    35161 gaatagttag agagtatcca tcactagacg gagacatccg tttcaactca cctgggtata
    35221 gaaggcagca gaatcaagcg ttggtaagtc agcttgtacg atgctgtcgt atagtccttt
    35281 gagttgcgat cttctctcgc tctcctcgtc gacaaagcct gcgttcactt cctcccggta
    35341 cgagtttgca atcagtcctg tacagttgat cgtccaagca ccgctctcgt tacgactgga
    35401 tacttgaaat tcggtccaat gcgatgttat tgtatggcat ccagtgcgcc atggcgaaag
    35461 ttgtaatctt gtttcaaccg tctgatcgtt gggcacgact actgcactgc gaatattgac
    35521 atcacgtatg tgatagcccg aaacatcctg tcgcgtctca gtttgacgca ttgcctctat
    35581 tgccatgaca atcatgccag ccatgggata gatgttcgtg ccttggaact ggtgatgttc
    35641 aatccacggc tgttccgaga tccgtaaata gttacgccag caaggttcag actcggttga
    35701 ccgttcatct cttgctccta gcaactcaag cctaggatgg tctcttttct tgtacgcagc
    35761 gagcgcagcc gattcatgcc agaagctgtt cgatgtattc cacgcgtatg gagggagatc
    35821 cgttagtgca gacatgacga cctcagtatc ttggtaacca tttgccagcg aaaggttcac
    35881 ctcgtgacca agaacctgca attccccaac tacctctaaa catgtttgga cagagtcctc
    35941 gccacgtttg attactgaca agtaccgata gctggagtcc tgtgcaccga ggctgcccat
    36001 aatctgtttc agaggaccct ggagtgcagc gtgcgggcct atctcaatca tcacgcctga
    36061 atttcccttc ttggctgaga tatttcgttt tcctaaagct cccgtctgca ttgctgctgt
    36121 tacggctcca gaaaagttga cgggctttat caagttcgct acccagtatg cagcaccgag
    36181 ttgactgccc tcgattactt tggccgtgac tgaagagtac atgacaactt ccgggaggcc
    36241 atccttagcc tggcaactat cttccaacga gcgaagatac tcttctgcaa ttgcctccat
    36301 gtgatgggag tgatatgctg ttgatacccg aagctttctt gcaaagattc cgtccgcttg
    36361 tataagtttt gtgacctcat ctataccctc cgtatcgccc gatagtgtga cattggaggg
    36421 actattgata caagctacca caacctttcc catggttgtt cgggtaatgt attgtttggc
    36481 aagttcgggg tccaaaccaa cggcggccat tgagcctgtt ttcgggatcc cgctcgttag
    36541 aaggccccta aaataagaag ctttcattgc agcttgtttg tccaaagagc ccttcgcata
    36601 ggctgctgca atctctccac tcgagtgacc aatgactacc ttggggcgta tgttaaatga
    36661 ggttaaaagg tcgactattg cgagttgcaa ggcggtacaa gctggttgac tgatctcagg
    36721 gatgtcaatt ctcgatgtgt cggcgctgcg attcaactct tcgatcagat cccaggaact
    36781 cccaaatgat ttcagatacg cgtttgacgc attcaaggat tgttggaaga tcgtgtatcg
    36841 ggatagatat cgtcccattg caaaccattg ggcaccctgg ccagtaaaaa taaaagtaag
    36901 tgcatgctgt ttcgaagctc gtgtaaccct tcttgacgca gcagagagag cctgtcgtag
    36961 atcttccata ctcgaggcca ggcagtatgt tttccaggat agagtcgatc gtttctctga
    37021 tagggtgtac gccagacgat gcaggaatat ctcctcattg tcgacctttc cttccacatc
    37081 gtcgagatag ctctggagtc tttggcaaag gcgaacaaca cccgactgct catgagatga
    37141 aagagtgaac atccgtgttg gactgcctct gccgttagct gcctggccca acgtaatagc
    37201 tctaggtata ccattctgga cactagtgag ctcattgtgg gatccattta gtgtcaagtc
    37261 ctcttcaacc ctggtgttat gatggccggc aagtccgtgg ttcttgaaga agtgataagc
    37321 atcatcaagt acacagtgtg catttgcccc accatagccg aagctgcgat ggtcagtatt
    37381 tgggaacaga tcatattttg gtgtttgctt tacctgttta tactcgctct cctaagccca
    37441 agaggccaat tggtggtttg tgttggaatg tcgatcctcc agtcctgcag gcgaatcttg
    37501 gggttcacct tttgtaaacc atgagttggt gggatcaagc cgctctcaag actgtagata
    37561 gtctttataa tgctggcaat cccgctcgcc ccttcgagat gccctatatt ggattttact
    37621 gagccgacga ggatgggatg ctgcctcgtt ggaccaaaga cggagccaat gaccgagcat
    37681 tcgatgggat cacccacctt cgtgccagtg ccatgcgcct cgaaatagtt ggtatcatca
    37741 aacttcaggc tagctgaagc atatgttctg gttgatcata acacgtcagt gtcctaggtt
    37801 ttatcatatc gcgtagaggg ttcctttctg tgcctctaac ggtagtgtgc tcctgctata
    37861 ggctagccca gcgtagagct tgcaaaatca ttcgaaaaga aaaaagggca catcaacatg
    37921 gtcttagtac ttacgaccga atcaattcct cttgtcgctg agccgagggc tgcgtgattc
    37981 ccatagttct accgtcttgg ttgatccctg ttgctctgat aacggcgcgg acggtatcgc
    38041 catcttggat agccttatcg agtcgcttca acacaataaa gccacctcct tctgcccgtg
    38101 catacccatt tgcttgggca tcaaaggagt ggcatttatt gtctggacta aggaatgaca
    38161 tggaggacat gaaaacaccg aagttcggaa gtagatgcaa ccctagactt ccaaccaatg
    38221 cctgatcaag tattagtggc atgttatcag aaccatgtgg aaccccatac cgagtcgcac
    38281 tcgccattgc ggatgctctg acttgcgaga tgaagtgcag tcattgagga tgaacaagct
    38341 gtgtcaatcg tgacacttgg acccttcagg ttgaagaacc atgaaattcg atttgagagc
    38401 aatgctggcc ctgtaccagt ggcggtgtat tttcttcatg accgttagag ggtatactac
    38461 aacggaccgc taatacttac gggctactat ccatgtcata tgcttgcatg tcccagtagt
    38521 cgtgctggca tgctcccacg aaacaggaca tgttctggtc tgctatatga tccatcttca
    38581 aaccagctgc aacacgtgga ttaatctcaa gactcttcca cagatatata atgctcacgt
    38641 accattttca agaccttcgt atgctagttc cagaagaatc cgttggaccg gatccatgcc
    38701 ttttgcctct tctggggtga tggaaaagaa cccggcgtcg aacctatcga cgtcctgttt
    38761 caggaaataa cctccttgag tgttcatgga ccctgctctt ccgccatctg ggtgataaaa
    38821 cccttttgca ttgaaccggg attctggcac ttcgcctaga gcatttttcc catcccgaag
    38881 cagatcccaa agttttcgcg gcgttgtacc atcgccaggg aatcttccag aaacacctat
    38941 tatggcaatt gctgcagagt atggagtttt gctctgacag gaagttacac cattgggggt
    39001 ccgatccggt cgggttggct cctcggtttt attggaatgg gcgttgaagc cgccattggt
    39061 gtggccattg gaaactccaa ttgatgtacc gttagcagct tcgtgtgaat cgacaatgga
    39121 aggcatcgtg atactgatca agaaattgaa tcttgaacag caagagtttc gccttgcagc
    39181 agtggtgtcc ctcttgagtt atgaaggaat aagcagagga caagccggaa catcataccc
    39241 aatacgcaac ccatgtcaga ctagtcacca gtcgcttgat aaactttgcc aataatgcaa
    39301 agccgtggcc agcatcgggc ctaacgttat ggagaacagg cattttgggt gctggtcctg
    39361 ttcggatgtc ctcgattagg ttgattcgga ggctggtggg aatagcatcg gaggttacgg
    39421 aagacccagt gaatgccgta ctcccgaggt gggtctcgca gacagcctgg ccccgagagc
    39481 tggtcgtgat tttgacatgg tagttgttca agaccttgca ttgcgtctag aaaccctccg
    39541 tcgcaacttt cttggtgcgt acctcagcat gagaaagggt gtcgcatcag gaatcaagat
    39601 cccacggcta ggtggtgatc caactactta cggtccccag ctcggcttga gccagtcgtt
    39661 aaaaacaggg gtttgggggg aggggggggg gggcgtgaac agggcctgtc gcgaagccaa
    39721 atgagctact ctccacatca ctccattgta gtgccccggc ctttctccct gtggctttcc
    39781 ccgtgttttc cccgtgtttt ccccgccgat ggtgttaaaa acaaccttca accaagcaac
    39841 gaggactctt tctctttttg gaaaaaaccc tttggtattt tacctttaca agacagttca
    39901 tccatcagta atcctgaagg tcaataatcc tctggatctc gcttcgtgta ctaacttatt
    39961 ctcgtaacta aacaaaattt tacctacgac gtagcctcat tgtaatcatg aatactagtc
    40021 gcccagatgc cgtgtgctgg cttaagctct tccccacgaa caaatctttg tagtcactga
    40081 tccttcaatg ataccggtag gcccttttag ttatgacaat acacgagatg taatatgtct
    40141 tcagcagtgg tctttatagc gagaataaga agaaattcgt gtcattcgtc tagttattaa
    40201 cacccaaaga taccaaatta caatagtttg cttgaaaact gccctatcca atttgagaat
    40261 gatattctgg aacaataccc caagggatat atatttcgta cctcaccgct atctagagct
    40321 aagagagaac taagagggat tcaatcagaa ctgttaatgt gaagcatccc agagccgaaa
    40381 cattaggtaa tggaacaagc tgtttcgatg atcatttcgg caaatctcac caactcttcc
    40441 gaaaacctgg gaaagtggtg accaccacga tgtgtcatgt ttctagatgt atcggagtcg
    40501 aataaggcga ggacagaatc atccacaaaa tgatacgtat ccttgagccc gcggacatga
    40561 acagatggta tagtcatctt ttcgaagctt ccactgggtc tatgcttgag taatagatga
    40621 acagggaacg ctatcttctg ctggttctcc gcgagtatat cgaaatcgat tgacgaccgt
    40681 ggatcggtcc tccaatccac atcttttcca caggaagact cgcatgactc tccgtgtaca
    40741 tgtgttgcga gcagcttttc gccttcggag aagtcccacg tgatcaagcc agagctgaag
    40801 ctgtggggga ggaatgccga cacgaagatg gccattttga atgggaagct cgaaccgcct
    40861 gtttctgcat gattgttgag taggagaaga gcagccatcg atcccccctg tgagaacccc
    40921 cagactccgt caaagggtcc ttccaattca atgaaagatg taatgcgtct ataagcccga
    40981 tccacatcct caaagaaagg caggttgtac caactgtaat ttggttttgg ggcctgatct
    41041 aacgaagctg tggtgacatt agccatatag attgagatac ggcatgtcgc ttgacaagga
    41101 ctcacgaagc atcaactcag atggctccat ttccgcattt agaaattcat attcccagtc
    41161 gctagggagt tgagcgataa tcggctgcat ttgctcctca agaacttcag cgcttgtggc
    41221 atagccatga aggcacaaga agcgcatctt gatatctatc aaaacttata ctgctgtcca
    41281 gtcgtcgcag tcgttcaagg agttccattc cctctgactg agaaaggcgc tggtatgcca
    41341 actttatcca actgtggatg atttattttc gcggtcagcg aaaacggtgg cagccttcct
    41401 actcgtattg accttatcat ggaattcctc cttgaacact gaaatcccat tgctagacga
    41461 cggtcatgcc ttgataattc agtgtcggac tggtgagctt agtatccgac tgtatcagcg
    41521 gttataccga agcacaaaag gtttaccact acaaatattc cgggaagtta agtctctgcc
    41581 gagggaaaaa caattcattt ttcgtgtagt tggctatcaa attgtgtccg gtgtccgtca
    41641 gtacggaggt atgcggggct ttcgggccct ttcccgaatt gtcggagggt gctgtgacac
    41701 ctagaaccct ggtaccgcgc ggaatccccc cgaccggcat gaaggaaaca tagaattccg
    41761 atatcttccc gagttcgctg tgtctgtaat tacgagactt ggagaacaaa tggagccgtc
    41821 ttggtggatt atgaatccac aattctatat agatgtatag cagtggaacg gaggtacggt
    41881 ctgtctgaca agactatacc gggtctctca caaccttcat tgtatactcc cttgaacatt
    41941 cacaggaacg acagtatgac agaacaaagc aaggaaaagt tcgaaacact gcaactgcat
    42001 gctgggtacg acccaaagcc tctcgaaatt cgttgcatca aagttgacct gtctctagtt
    42061 acacgccgga tccccattcc agatccactg cggtgcccat ttacgcgtca gctgtccgtt
    42121 gcattattcc cagactttcc agattcatgg caaaactaat agaacccaga gttttacatt
    42181 tcatgattca tcccatggag cgcgactttt cggtctcaaa gagtttggca acatatatag
    42241 ccgcataaca aatgtaagca ccgaagtaac atccccggct ggcactcatg atcgctgaga
    42301 aaatgatcct cccagcctac tgtcgaagtt ttcgagaaga gaattgctgc actggagggt
    42361 ggtatagctg cgctcgcaac ttcctcaggt caggcagctc aattcttgac gatcgctacc
    42421 ctagcacggg ccggggacaa cattgttgcc agttcccatc tctacggtgg cacatacaac
    42481 caactgaatg tgctccttcc caggttcggc gtgaccacca agtttgtccg aagcggacgg
    42541 tctgaagact ttgccgctgc gattgacgag aagacaaggg ccgtgtatat cgagagcatg
    42601 agcaaccccg actatgtcgt cccggatttc gaatcaattg cacagattgc acacgaaaaa
    42661 ggcgtgcctt taatcgtgag tctttacagt gaggcaggca gtgagtactg tagtcttcga
    42721 gctaatcgtc actatacagg tggataatac tcttggagcg ggtggttact atgttcgccc
    42781 catcgaacac ggcgcggatg tcgtcgtcca ttcggctacg aagtggatcg gtggacatgg
    42841 gacgactatc ggcggcgtta ttatcgactc tggcaaattc gattggacta agtatcaatc
    42901 gcgcttcccg gagatggtcg aaccttcacc gggttatcac ggtctcaagt tctcggagac
    42961 ttttgggccg gcggcgttca tcatccgtgc acgggtggaa atgttgcgag atatcggggc
    43021 ttgtttaagt ccctttgccg cacagcagct tttaatgggt attgagactc tgagtctgcg
    43081 ggccgaaaaa cacgccgaga ataccgcgag actcgccgaa tatctgcagt ccaatccaca
    43141 tgtcgattgg gtattatatc cgggattgtc gagccatcca agctatgaac acgctaagaa
    43201 gtacttgaca cggggcttcg gtagcatgtt gagcttcgga gtgaagggcg gatctgaagc
    43261 agggagtagg gttgtcgatg gactgaagct cttctcaaac ctcgccaatc ttggtgattc
    43321 gaagagctta gcaattcatc catggacaac gacacatgag caactttcgg acgaggagaa
    43381 acaggcttca ggggtaacgg aagacctgat ccgtttgtcc gtgggaacag aacatattga
    43441 tgacattatc gctgacctca agcaatctct gcaaggtgcc ttgggcaacg aagcgctctg
    43501 acaagcaaat agaaccggtt gtctgttgac ggactctttc tgtagtacaa cttgggatta
    43561 tttccggtag tatccatgga tgcttgtgtt ccagaagcag cgtgaatcag tagcccacaa
    43621 tttctatccc agacctgctt ttgatgtcgc ccgacgccct gtttattctt gtttattttc
    43681 atttttttcc atataaatgt tatcaaagtc cgagtcgagc gtaataagat ctcatgcact
    43741 tgccttgtct cgcgcattgt ggctagtcac ggtaacacgg gtgaattgaa gctttacgaa
    43801 aatttaaagc ttggggggga agcccttccc caggtttgct aaactaacgc ctgtgggggg
    43861 acgatccacc cccacctctg ggaccccaca gtaattacaa cgggccaatt cataacattt
    43921 atggaagtca agttttgtcc tttatggaac cgtgctatct ttatacctct ctctaatgaa
    43981 cagggccaaa catatatcaa gtcaagtagt gcctggttgt attaacctct gaaaggatgg
    44041 gcctagtgca gtccagcaac gattgttcat acgccgatca aatgcagttc taccgcccag
    44101 aggtctggtg atgcagtgtt ggatccacaa cgcctgaccc ttatatgttg tagcgtggtc
    44161 ggggattctt tagttaccga ttatgacatg ggatttgttc ccgggaactt cactttgtct
    44221 tccaatcacg gcactgggcg agcaagtatt cttagggagt gttccgacat atccgcgctt
    44281 gatcttcagc actattgata gtctagcgac ctcttgggat gctaagtcca cttatcgaca
    44341 acttaccaca ctcataaagc gagcctgtct gcttcaccct ttcatagaaa gaatcctacc
    44401 acttgggtct agcgaacagg taacacgcta gcaacaatcg cagagactct ttacgcgatg
    44461 ttcagcgcat acaccaacgt gtatgctatt gtcatagttc cttgtatcgc atacctggtt
    44521 tatcaacgct actttcatcc cttggcttgc tatccgggcc cgttttgggc ctccataaca
    44581 gacttgtggc aggtttacca attttggaca ctgagacagc cttacacgct gacagaactt
    44641 catgaaagat atggaccatt cgtccgctat ggccctgata agctcagcat cacggcagaa
    44701 gaggtggttc ctttggtata ccaaaagggc ggacggttga tgccaaagac cgagttctat
    44761 gacgcttacg gagccaacat ccccaatgtg tttgggatgc gggatgaaaa cgtaggggaa
    44821 tctgcacgaa gagatgttca atgactgatg gtaatcttta ggctcattcg accagacgtc
    44881 gcctaatggc gcacagtttt tcaatcacga ccgtcaaggg aatggagcaa tatctcgata
    44941 ctaatatcgc aattatgaga cagaagatag ccaaatacgc ttcggaacaa caagcctttg
    45001 atctttgcca agtcctgcac tactacacca ttgatgtact gggagaatta gcttttggac
    45061 agtcctttca cgcacaaatc aacgataatg agaagtccgt gcctccggtc gtcgagcata
    45121 gttggcttgc ggctattact ggggcttggc caatgatgac agcgattctg aaaagatggc
    45181 tgccctttat cccacacccg ggactgcaga agctattcag aggacgtgca gattgtgcaa
    45241 agcttgcagc aaggaacgta cagcgcaacc tcggtgagca gcgcgttacg gaacaggcgt
    45301 atgaaaaagc ccctcccagt caggaaagga gggatattat caccagcctt ataaaggcaa
    45361 ccgatcccca gactgggaaa cacctggccc aaaaggacct agaaagtgaa gcatttggct
    45421 ttatgtgggt gttttgagta tcagcctaat tgattcgact aacatggttg ctacagcatc
    45481 gctggcactc atacaaccag tgctacgacg tcgcttttat tctaccacct actccatgcc
    45541 cccgagatac tgcaacgatg catcgccgaa gtagatcaca acctcgggcc tctggcatca
    45601 gataagccag catactcaat gaatgaagtg gagagctcct tgccgtatct caagctttgc
    45661 gtgagagaga actttcgcat cacgcctgtc ttcacaatgc cactggcacg gcgcgtcact
    45721 tctcctgagg gaatcatcgt ggctgggcgg catatcaaac aaggtgtaag ctgagagaag
    45781 aacactgcag tattgagaag cagtcgtggc taacgatcga gattcgcata gacctcggtt
    45841 gctgtttgca atcatgcgtt tcaccacaat gcggatatct ggggcgcctc ccacaaccat
    45901 tttgacccgt cgcgatggga cgtgccggag atcaaccagc gagctagata tctcatgcac
    45961 ttcgggctgg gcgggaggca gtgccttggg aaaacgatag cactgactaa tatctacaaa
    46021 gtcatgagca ctcttctacg cgaattcgat ttccagcttg cagatcctat cgagcaggaa
    46081 aaggtcagca agggagagtt cgttggcaag ttaccggagc ttgacagtgt gggcatcagt
    46141 aacttgaggc agccgctttg ggtcacagca agatcaaagg attgatattc atagctcata
    46201 ctaccttcct cactcgccaa ctacatggca caatgcattc aagctaggcg aattgcgtcg
    46261 ctgggggaaa gcaagcctca ttcttccgca tacgacagac cttgtctttg gcgcgatctg
    46321 ctgattctta gatgcttcaa tagaattgaa gcaccgtagg tgcagtgaaa tctagaatcc
    46381 cggacctttc atatgcgtca tgcttgattc catattctcg cagttggcaa agccgtcact
    46441 ctagagttta tgcgtagccg gtcgtgcctg cgtgtgccat attcttccga tagaaggaat
    46501 cgccagtgaa gttggtagca cccagaccgg gggcagcgcc aaacagatgg atggcatcgg
    46561 gcttcaggct tgccccgggt ttgggtctgc caatacctta ccaagtcctg ggtcagggtt
    46621 gatgggacct cgtgcatcaa ccttatccca cgcatgcggc attgcgtctc tctcttctcg
    46681 gagacgaccc gcatcttcga acgcctcttc aaccttttgg caggtgggca tagacctaag
    46741 gaattgacga ctaccaggca ggacctgtcg ctgtcgtatc aatgtggcta catacacagg
    46801 cgctcatatg ctgccatcaa ttgaagttgg attcatcgtg gctgtgattg gttgtgattg
    46861 gtgcaccacc cacgaccccc gccccaccac gttaaccgga gccactctcg acgcgtctcc
    46921 cgccaacgcg ccgcgactga attcaattca attaaacaat ccatcccact gcccgtaacc
    46981 tgcgcccagc agacaaagca gaaaatacag acgacagtcc agcacgaata acccgatccc
    47041 gccacgcgac aacgagctct gtggaatccc cctacaccac gggcacgaga acgggtgaca
    47101 cccgcagcca tcaccgtcac aatgctgcga tccgactaca atcgcatcga cccgaagcgg
    47161 cgggccaatc ttgaccaccg caagaagcag ttcgccgacc cggcctacaa ggacacgacg
    47221 tatccacacc gtctgaactt ctatgccgtg ccaccaaccg ccgacatcac cctcgagcag
    47281 ttcgagcagt gggctatcga ccgcctgcgc gtcctggccg agctggaggc atgctccttc
    47341 cgcaacaaga gccccgccga gaccgccacc cacatggagc ccctgatcaa gaagtacctc
    47401 ccgctcgagt ccaactcgag ttcgagcacc cagctgtccg cacagaggca gaaggaccac
    47461 tacagccact tcatcttgcg cctggccttc gcctccaccg aggatctgag gcggcgcttc
    47521 agtcgcgtcg agaccatgct gttccgcctg cggttcaatg aggagaactc caaggagaga
    47581 aaagacttca tcaacaacct gagcctggac tgggaggaag tcagcgccga ggaacgtgca
    47641 gagtacgttg cgcagctggc cgcactggcc ccctttcgca aaggcgtcca ggaggaagag
    47701 agctggttca aggttgactg ggagcgcgtg cccgacctcg tggagactag aagggtcttc
    47761 ctcaaggccg gcaaggccta tgtgccctcc aaggagcaga ccagcatggt cgtggctgag
    47821 ttcacgcaga gactggagcg agcgctcgag ctaacggcaa gggcgctgcc gagactggat
    47881 gaggacgaca ggctcacgcc gatcctggac catctgtcca agaattttgt caccccggac
    47941 gcgtcttaca gcagcagtac atcatccgta cccggagccg acatctcggc gaggaacatc
    48001 gacgcccttt cggccagctt tcccctgtgc atgcagagtc tccacaaatc cctccgacgc
    48061 gattcgcatc tcaagcattt cggacgtctc cagtacactc tgttcttgaa gggcattggg
    48121 ctcaatttgg aggagtgcct ggtgttctgg cgcagctcct tcaacaaaat cacagacgac
    48181 caattcaaca aagactaccg ttacaacgta cggcactcgt acggtgatgt cggcggcgac
    48241 tccaatcgcc gtggcggagg ttactccccc ttctcgtgtc agaaaattct gacagagcac
    48301 ccacctggcc cgggcgaaac ccatggatgc ccgtaccgcc acttcaacct ggataacctg
    48361 acggccctgc tgcaaggcgt cggcatttca gacggagccg tattacgagg agtcaaggag
    48421 gataaggaga accagaaatt ccacatggct tgtaatcggt acgttcctac tgcttctact
    48481 gatcttgtca gacctagtca gagaaagtgc taatatagta tagcgttttc gagtatgttc
    48541 acaagaagga actcaagcgg gcgaaggatg agggcgtcat gacgtcggca caactggaga
    48601 ccattgtgca ccctaacgaa tacttcaagc gaagctacct gctcaagaac ctgggcaagg
    48661 atactacaaa gaccgaggac atcaagatgg aaggctagcc ttgttccggc agtcgatttt
    48721 acggtggcat gactgacgtg ggttgacatg ggtaattaca cgatctcgga ccggcacgag
    48781 ttcgtcgggc gttacggttg aatatgcatc ctatactgat aattacggtc tgggatgagt
    48841 gacagcttgc aggctgcttg ggaggcatcc gcatagccgg catgagacgt acaaagctgc
    48901 gtcacctagt attgcgtggc agggccggct cagctggctg tagataaact taaaatacgt
    48961 cacaggctct tagcaggtga atgcagccga aatattcatg cagggcgacc cgagacctcg
    49021 gtcagtgcga gttacttgac gctagatatg cagaatacgt acgctgggtg ccgcggatat
    49081 gggatctcat tcgacgcagg ctaccaacta gtgtcgagat cccgcagccc gttcgtgccg
    49141 acgaagcgga tgtcgcggaa tgtcagacgt acctggactc gaccctcact agcccaaaat
    49201 agagtgatac ggccgggaat accgctgtaa tagaaattgg tttgacgttg ttcagagcct
    49261 tcttaggata tctgtcgaat caatcaagta ttttgctgtg gatagggctt cgctagaccg
    49321 tagaatcgag acaggcaaat acactaacct aagcttcgtc aacccacgtt gaagacgtct
    49381 atcacgctcc tggactccgt aaagctctcg ctcactccaa cgaacggcat actgagaccg
    49441 aatccctccg gcccgccgac gtttaagccc gcggcgcttt tccagagcgg gtgggcgggc
    49501 agcgcgatca cgtcgacctg cagcccgtag cgcaggtcct gggatccgat ggcctcgccg
    49561 tcctgcccca agatcgaaat taggtccggc accgtgcaga cgacctcttg cccagcctcg
    49621 gacccgtccg ccgagagcgc cgcgtacagg tattcgttct gaaacgggat ccgcatgcgg
    49681 cgtcgatccc gcggcggagc tgatgcgcct agccggctcc gtccgggcga cgagtctact
    49741 tctccgtcat ctgccggtgc aatgatgacg gtgcccatcg tgtagccgcc tccgatgtaa
    49801 cgctgcacat cgacgatctt gccattgtac agcagcgttc ccgcaacctc agcaaactag
    49861 aatcgctatc agcctttcat cgtgatagta ccgtagaggg gactcacaat agcgtcgacg
    49921 tgactggtct tcttccttcg agccagatgc acggctttcc ccaagaacca tgcttgcgag
    49981 atcgtatttg gcaccgcata ctccttgatc acagagccag ctagaggctt cgcgcacacg
    50041 gcgcaaccaa ggccgagctc gatcgccgtg gtccgtagaa ttctctccag tcgcgctggt
    50101 gtatccgtat tctggaacga gcatgttaac cagatgattc ccacgtgatg gaacaattac
    50161 aagggtattt accatgacga ctgatatgtt accgcgggca tctgagagca cgcagggcgc
    50221 tagactgtgc ccatatacac tgaacgtagc tgcacagcag tgtcagtgat tcgtactctt
    50281 ttagagaccg ggagacccgg gacagcagtg ttacagtggt acatggttgg gtacgctctc
    50341 cccatcgagt ctccgtccac gaccgggacg tcaaaatgta cggccggagg gaagatactc
    50401 agcccattgc caccacctct gaaccggaat cagcatgaga aggatacttc aaccggtgat
    50461 agtcctttgc cacttacact tcgtccagca gcagaacatt gaaggacttg ttgccctgta
    50521 tcttattgac agcctcaata ccttcaatga tctcattgcc tcccgcgata cgctcgttga
    50581 tgacgctggg actgccgtac caagacccga aactgacgat gtcattatcc cggagcgcct
    50641 ttggtgagat gatcctcagt ttccctggcc gactcgtacg cagggcgtgt aggctcttca
    50701 ggaactcatg gtgtgtgggc ccgccgccgc cggtgcccag gatgccgcac ccggtcgaga
    50761 tcatctctag gtctgcctct gaaacatacc agacgccgcc gcggacgtct gggtagtacg
    50821 agtcaagatc tatgtttaga cagggcctca cggtgggctc ctgggcatct ggtagaccaa
    50881 cctcaccacc tggctcgtcg tcctcctcct gctcccggtc cgccttgccg tcgactacca
    50941 acgactccat agatcgcgaa ggcagtgatt ccggaatagc cagggatccc acggccctta
    51001 cctgtatcct catagctcca ttatcaacgt actggagggg cgttttggta atctccgcaa
    51061 tcttggcatc gtctcgtctg gcccctttag ctacggccgc ttcgattgcg ctttgccgcg
    51121 cggcgtcaac gatggtcttc tcgtctcttc cggcaggaat ctctatggag tctacttcgc
    51181 cagatacttt ggctatggca gcaccgacgg cattagctgc cccttcatgg atgggccgaa
    51241 tgcatttgtc tactcctctc aggttctctg ctacaaggag agaaccgcca cccaccaaaa
    51301 gaacgtgaac gggagccgac gatactcgca tccgttcaat aacaccctca agggactgct
    51361 tgatcttctg gtgcgccctc gctacggtgg cctgtggaat atctcggact atctccacgt
    51421 cgcctagttg ggccttacca agcgcgacca tgatgtcggt ggccgtcacc gttgagcctc
    51481 cgaacacccg ggcctcctcc tggatccggt gaccgacgga ttcggggcct accatgaccc
    51541 cttcgcttag ctggtcgcag agtttcacct tgctgccgcc gccaagaccg atagacacga
    51601 cttcgggcat ggaaaacgca gtgcgcacac caccgacctc aacgaagccc ggcgcttgcc
    51661 gggggaaccc tgacggcagc agggcgcaga cgtccgtcgt ggtgcctcct atgtcaacca
    51721 caaggacctg gggcacggcg gagtcttctt cgtcagaatc gacaaccgct gcatcgttct
    51781 gggttttccg atcaatacct gccaggaagg cagcccccgt catgctgtta gtgggaccgc
    51841 tggcgaacgt cttgatcggg aaccttgccg cggtgtccgc atcgatcagc gtgccatcat
    51901 tctgcgagag atataggggg caggacagac tcaggcgcac catggccctc ttgaaccctc
    51961 ctgtcacctg ggcgcccgtc cgcagaatcg acgcgttaag gatggtagcg ttctcccgct
    52021 cgagcaagcc cgtaggtccg atatcgcgtg agcacacaat cctcagcccc ggtgtctctt
    52081 gaagcatcag cttccggcat gtctcctctt gcagaccctg atggtccagc ggcgagaaga
    52141 cgcctacaag tgccacggac gacacgccag aagcgacgat atctctcgtg acgctctgga
    52201 tttgcgtcgg attcagcggt agaatctccc gcccatcgat ctcaaacccg ccgtccaggt
    52261 agtacgcgcc gccatctaag atccggcgca gtccaaccgg gaagtcagaa aacggcggga
    52321 tctgtctggt aaaggggcca cagagacgaa agactgcgac ccggtcgagt ctcctagcat
    52381 ccgcttccac cagggcgttg atgaagtgcg tagtacccac cgtgacactc agcatacggc
    52441 gttggtcgac accagatttc gtaagcaccg cgcggatcgc tacttcaatg ccgctggtga
    52501 tgtctacggt cgtaggggcc ttatgcgaag ccaaaactcc ccttcccgga ctatcggcgg
    52561 cggtcacgtc caggatcgcg gcgtcggtgt tagtgccgcc tacgtcgaca ccaattctga
    52621 agaaagacat gctcatatgt gcctatctac tcagtctcct gcgatgttgc agtgtgccct
    52681 catattttgt gtatgtcctc ccactcacct aaaggtcagc cttggaacag gcggagactc
    52741 gacatcggcc gagttccgac agctacatag gtactgacat gtaccaagat aggtatagtg
    52801 gagagggtcc ctggagtccc gcactgaacc ctgctatacc gataagactg aggatcacaa
    52861 agccaattaa aggcctgcac acgtcggcag ggcccgtggc cggtgcatgg cttatgggcg
    52921 ttgccgctgc ttgaaatagc ctggggtcat cgttccacag ctgtagatgg atttgttgcg
    52981 ggaacttccc aaacaccatt gtctgtacga cctacacttc cgagtggaga aacgtcaatt
    53041 atagacatgt cttcaactct tcttagtcgg atccagctgg agcatggatc catgtggatt
    53101 gtatgtcgac tatcgctaga tccgcagcag attttttact gacttgcggg cgtagaatga
    53161 tgatatacga cccctcgagc tgggacggcg cacgtggggt tttatgacct tccacaactt
    53221 ctgtacgctc ggctggctct gcttgggaaa ctgcgctttc tcactgttct tatgagctga
    53281 ctgaaacctg cgacaagggc tcttgatcaa ctgcagtatc gcaacgtacc tcaccggcag
    53341 tgccctcatc cccctaggcc tcacatggtg gcaggccatc atctgtaagc attctccgtc
    53401 tggctcggag tttcaagtaa tcacaagtaa cctgtttaac gcaggtattg tcatcggaaa
    53461 tatcatcgct accgctgcat tgctggtcag ctcattggcc ggcgcatact ataatagtta
    53521 gtttcatgga ctacgcgtca taacatcctc aactatgctc attaaaatta tagtcgggtt
    53581 ctctgtgtac agcaggaccg tctggggtgt ctgggggtcc cagtttgtta tctggaatcg
    53641 cgtgtttctt tcccttggta agtgcagctg accctttctt tttgacgcca taccagcgtg
    53701 ctaacagaca catcaagtat ggtcagtact accagtctcg gagttactta cctatatcgt
    53761 aatgagcgta tgagttgata ctgaagtgtg ttcaggtatg gctttcaagc atgggtaggc
    53821 ggtcaatgtg tctactgcat cctcttgtct tgggatccga ctcttgagca acatgtcccg
    53881 aacaccattc cagctgacac ggggatgaca tcggcgcagt tcgtcgcgta cgtgatcttc
    53941 tccgtggctt ccctgccgct tttatggatt caaccacacc gaatacagaa gctattcaac
    54001 gtttccagtg tagtaaccct cgtcttcttt gtcgtgctct tgatctgggc cctagccacc
    54061 atgggcccag aaggattcgg ctccactctt ggttccaaca cggagcttcc cttgacggga
    54121 gaaccttaca gtgttgtttg gcttatgatc tctggcatca tgacgaccat aggatccatt
    54181 gcagctggta tactgaatca aaacgacttt gcacgtttag ccaaacgtcc agctcatgcg
    54241 atatggggcc aggcgctctc tttccccata tacagcatct ttgcttcagt tctgggcatt
    54301 ctggtcacgg ccgccaccca gaatcgactg ggcggcgagg cagtctggaa tccaccgact
    54361 ttgattgcga aactgctaga gatcaatggc agcgcgggta cgcgcgccgc ggttttcttc
    54421 gccggtctgg ctctaactat ctcccaaatc ggtgccaaca tccccggcaa cgcgctggcg
    54481 ggtggcatcg acctcgcggc gctctttcca cggtacatta acgtgcgccg gggagcatat
    54541 atcaccgcgc tcctcagtcc gattgtcaat ccctggcgat tagtcaacac tgcaacgact
    54601 tttcttgtgg tcctgtccgg ttacagcgtc tttttagccc ctatgaccgg catgatggtg
    54661 gcgagctact tgttggtcaa taagcagaag ctcctgacgg aagaccttta tcgcggcgac
    54721 tcgggtagca tttactggta taccgcaggt atcaattggc gtgctcctgt atcagtacgt
    54781 tctccttcgt tacggaggct tatctcgcct gaatgaagac taatttggcg aatagtggat
    54841 cgttggcgtt gctccatgct taccggggtt catcgcagcc gtggagacgt ccgtaaccgt
    54901 tcctgacagc gtcgccgagt tctacagcct gaactacgtc tacagcttta tttccagcgc
    54961 aacctgttac acccttctcc accgaatctt tccagccaat gacgttgatg cgttcgtgac
    55021 gggcactccc gacgccaacg agacaatata ccaacaccac atgcgatggg acacagcctc
    55081 tgagagttcg gccgcggccc agcattttgt atctcgtgat gctgagagta tgaaacagag
    55141 ttgcggggct gtggttcatt agtagcgccc ctgggggaaa ttgaatcgat aagtgtgcat
    55201 tttgacggga tgcctctaga gctacgataa caaacttgtg acatatcaat ttactatgag
    55261 taataaaata tttgacctcc cttctcattt gattggtctg gtttccatgt gttagatttt
    55321 tccaattttc ctagagttaa agattagatt cattgcatgt tgtggcgcat gttgtaattc
    55381 agcttgatgg ggacgaagtt aacacaaggc gctgtaagtt aacaccaagc atgaaaaacc
    55441 aaaccaacag ttggtaagtt tctgcaaaca gatgcaattt tcttggtctc catggaattg
    55501 aagattaaat gacagaacac cggcgcggta atagggcaaa aatagagccc cgtgattcgt
    55561 acttggatgc gtatttgtgc gttgctaaaa ggttgatata accatatgag tcaagttcaa
    55621 gccatattca aagctctaca atactgaacc aactgttatt taaagggaga tccattccat
    55681 agtcattggt ctatgatgaa gctacggact tttgtgtatc cataccttga aagctttggc
    55741 taaacacaat agcagagctt ttaaatctca gatcgtacca acgcgatcta cttggttttc
    55801 cttttaggcg caccaatgga gttcgacacg gcatcttgat acatgattgt ctgattctct
    55861 agaggggcct cttcgttggt ttttgggtcg atgtatacta gaacacatta gtacaccgcc
    55921 tcaccaaggg ctgcgcaatc tttcacttac acaatgccca gaaactatct acattgcctt
    55981 catcatccag gaaaggtgtc gtcgtacaga cgttgtggtc cgtgacgcga tcgccttcac
    56041 acacgtcgat gtcgaagcca actctgcgtg gaacactttc cttatggtgg gtgttccgtg
    56101 caagatctcc acaagtcatg accatctttg gccaaaacac ccatctgctc cgatacgccg
    56161 ggtgcttctc ggggtcccta tctatagtcc tggttttagt gctacttttc gaccctgaga
    56221 catgtcagct tttccacgtc gctatagcgg cggttgaggt aggttcgtgc ccacattgaa
    56281 agctagcacc accccctatg gcatcttcaa tggttccttc gagtccaatc tcaaagccca
    56341 tggtaatggt ctcttcatcg cctgagctga ggccgattgc atctccctgc agttgcagtt
    56401 ggccgaattt gccaggggca tactgccggt tgccgaggaa tcccgccctg cgaatctcgc
    56461 aatagaattt gcagtcattt ttgggctgca aatcatcttt cgttccgcaa aagccgtcgg
    56521 agcgtatgtt gtgtccagcc ggcttatgac agtcggttct actaattcct gagaaatcgt
    56581 gtgcacaatc cccttgccgg cgtacaagag agtcccaatc caaaccgctt ggaattgtca
    56641 tggcagaagc cttgcttgtg gccaaaacta gcagggtaat caacggaaac atcattattg
    56701 tggtcgagaa taatctgttc tttccagaga gaatttgaga tatgaggata cgaaagtgtc
    56761 aattaggggt tggcgtcgag tgtagcgact tatataaaca tctggggact gggagcaggt
    56821 cttcaagcgt gccttcaaac tgaagattat tgtgctgatc attgaggcga acttgatcct
    56881 ttgtgcagta attacacacc taggatcagg aagcagagta cgtcctttca actctcaagc
    56941 aagcatctct atgataaccc agttttgccc cgatcctacc atatgatatg acctagtagc
    57001 aacacacttg aaatcaggaa gtcaattctc ttgggagaca gcaacattac ttgccgtttt
    57061 ttctcattat tcaaagcctg caattctcca ttacgctaac atgttcatat cagacttaaa
    57121 ttctgagggc tatcacacat taagagtgcc acgattatct cagaatcttg tcgaagtatt
    57181 caatatcact aggagattta ctcatcgttt ctttctgtgt tacttgatca aacattggtc
    57241 gcttctgtct gcgatagaca agtcatgatc atatcgttcc agccggtacg tcatatccca
    57301 tttttaaaca accacacgct atgtttatga aagaactcgt tgttcggatt tctaaacttg
    57361 caacgagtta ggagctacat gctagtcagt gcataaccgc ctcaacatca catctggcta
    57421 cgtcaccaag caggattgac taaaagccca tacatagcaa ggaatccttc acctttgacc
    57481 agactgaaca gctcaaggct acctcaagct aaccgtacag agtccaagtt ccttgcagta
    57541 cggaaaggaa tgctgttggt gtttcggagg cgaaaactgt ctgcggagtg atgtgggtgg
    57601 tacatgaaaa ctacacaaga gttgcgtgat tatattatgt ccaatgagct agttagactt
    57661 cccatctgta gatcgtttcg gccacctcgg tcattatcta tgcccccata gtaccgcaat
    57721 actgtccagc ggatagcaat gatagctcgc cgtgcctggc atgaacagag taatttcttg
    57781 tacctatgat agtgtggggg ccgtctgtga ttgtactatt gggtgatctg cgtttgaagt
    57841 agtacgataa tgatatgagc aataactggc tcatttatca tgttggtcgt ttaaatcggg
    57901 cgtttgcgtt gctgcaccaa tgaagtttgg ttctatgtgc catataatga cacgtctgac
    57961 gtcaagggaa tcactctcct gtaagcgggc aagagtcatg ggcgtgttgc agggagcaga
    58021 aagttgttgg ttccacaaaa gtctgttggt ggcaggaaac cgcgcctcac cagtgcctca
    58081 ttcgccttct gtttctcata cgtcattaat gaaatcttga gacggctatg tataaagtca
    58141 atgtctgcag tcatttgagg atgaaggtta gtgtaagaag aacaaagaat cattcacacc
    58201 ctgttcatac cctgtgccac tggctgtaat catgagtagt tctctgaata cacagattta
    58261 tgctgcgaat ttcagcaacg agattgatgt aggtttcttc ttatttaatt cctccgggcc
    58321 tcttcaataa ttgtgctgat cttgaatagt tgcaatacgg ctggaaatac caagcaacta
    58381 gctgcgtgag gccagcgcca gatttgggca ttcccatcat atgcggaaca tcacactcat
    58441 atagtgatcc taaatttgcc agcgtaggaa ttgcctacga tacattcgca agatgctgcc
    58501 cgagggcaga caacagcaca acccagtggt tggccgcgat tccgtgcgag gagcagttct
    58561 gctttactta taatcagact gtagccactg ggtttgatcg atgcatcaga gatgcagcga
    58621 aagccaaatt tgaagagttg gggacagcca acgtcacaga gtcttacacc ggacgctgcg
    58681 aatggatcga ttataatgaa ctaagaaaag gtttacaaga gcccggaagt aaaacatcgg
    58741 aggcttccac aggtctcaca ctacggtcag gtctagtttt agctggagca gtgtttgtta
    58801 gtttgatctt acgagcatag gcgaaattca gtattacaca gaagggaata gcgtgggatt
    58861 gtagaatata ccagattacc aggcttcatc cggctcgcag cagtctatga tcatgatgca
    58921 agaccggagc aaatttcgtt agtatgccac ttgcgctatg tttcacgatg caaggaggga
    58981 agccagccag ggcgatgaat ccatgacatg agaaaggaca aagcggttat gaactggcgt
    59041 ttacttacca tctcagcagt gaacttgtgt gcacgacatc actcgcttag attgatagtt
    59101 ataagcgcat ctatttatgg gaccta
//
