# Supplementary material for: Genome sequencing and physiological characterization of three Neoarthrinium moseri strains
Source: BMC Microbiol. 2025 Aug 21;25:526. doi: 10.1186/s12866-025-04274-z (PMC12369201; doi:10.1186/s12866-025-04274-z)
Supplement: Supplementary file 16 — Supplementary Material 16. [file 12866_2025_4274_MOESM16_ESM.zip › BiGSLICE/input/Nmoseri/CBS16480/JAFEVA010000018.1.region001.gbk]

LOCUS       JAFEVA010000018        60989 bp    DNA     linear   PLN 06-APR-2022
DEFINITION  Neoarthrinium moseri strain CBS 164.80 scaffold18_Wmoseri_CBS_16480,
            whole genome shotgun sequence.
ACCESSION   JAFEVA010000018
VERSION     JAFEVA010000018.1
KEYWORDS    .
SOURCE      Neoarthrinium moseri
  ORGANISM  Neoarthrinium moseri
            Eukaryota; Fungi; Dikarya; Ascomycota; Pezizomycotina;
            Sordariomycetes; Xylariomycetidae; Xylariomycetidae incertae sedis;
            Neoarthrinium.
COMMENT     ##antiSMASH-Data-START##
            Version      :: 7.1.0
            Run date     :: 2023-12-04 12:18:39
            NOTE: This is a single region extracted from a larger record!
            Orig. start  :: 88056
            Orig. end    :: 149045
            ##antiSMASH-Data-END##
FEATURES             Location/Qualifiers
     protocluster    1..60989
                     /aStool="rule-based-clusters"
                     /category="RiPP"
                     /contig_edge="False"
                     /core_location="[30000:30989]"
                     /cutoff="20000"
                     /detection_rule="DUF3328"
                     /neighbourhood="30000"
                     /product="fungal-RiPP-like"
                     /protocluster_number="1"
                     /tool="antismash"
     proto_core      30001..30989
                     /aStool="rule-based-clusters"
                     /tool="antismash"
                     /cutoff="20000"
                     /detection_rule="DUF3328"
                     /neighbourhood="30000"
                     /product="fungal-RiPP-like"
                     /protocluster_number="1"
     cand_cluster    1..60989
                     /candidate_cluster_number="1"
                     /contig_edge="False"
                     /detection_rules="DUF3328"
                     /kind="single"
                     /product="fungal-RiPP-like"
                     /protoclusters="1"
                     /tool="antismash"
     region          1..60989
                     /candidate_cluster_numbers="1"
                     /contig_edge="False"
                     /product="fungal-RiPP-like"
                     /region_number="1"
                     /rules="DUF3328"
                     /tool="antismash"
     gene            935..3216
                     /locus_tag="JN550_005636"
     mRNA            join(935..1046,1118..3216)
                     /locus_tag="JN550_005636"
                     /product="hypothetical protein"
     CDS             join(935..1046,1118..3216)
                     /codon_start=1
                     /locus_tag="JN550_005636"
                     /product="hypothetical protein"
                     /protein_id="KAI1869655.1"
                     /transl_table=1
                     /translation="MEFVGLRMTVALRHPAGFTVDGVVSAIVPGQVLILEHVHVLNTGE
                     RLPRIDLNPENIADIRENRDAPPAPTFTAPPTGPVPAPTLPEPGDNATFQDPAILSMGR
                     PPRRSDANIGEKRDPAPTPGASATSHHAVGPLSPINPVAQGMGGLHISPPDPAQLDTTE
                     DEVGGATPTLATQPGSSSSRAGKKQRQRQRQPKNARTAPRNDENAVPSGAKPTEQGDGW
                     RQTPMLQSTKSFQPFSSLKKGQKGRKSTANAENGWMSEDVTDVQEAGDFDFEQSLAKFD
                     KRTIFDEMRKQDQVDDADRLVSHNRLPKPKPGTAGGKNLHYTENVLDLPSSSSASKFKE
                     TPDDFWKSEADDATVNGGERLSGQEGSGRTSRLRGESRMSTSRRSQSRKASATQVIGGP
                     VRVNSGAKTLDRSNLSQTHLTSQQPATAMAGVVEGFYSMGSNRRIETVTHLQMLNIENI
                     SHNELGFSEDLMAENAGRSISEVVFTALTDPAVKLRSAAASPPNSATIVILAGNNKSGT
                     RAVAAGRHLRNHGINVLVCVVGIERERELVDELRRQIRLFRSFGGVVSSKTQLFENLSK
                     TTAATLDSSPQSSVTLIIDALLGLSISFEELRKSDQATTYELMEWANRNEAFIVAIDIP
                     SGIDPAVGKVNIIDGAKLYVQPRYVVALGAPKQGLLKAMELGYEQADDITVDEWKLYLA
                     DIGLSTTIWRKAATKLRRGIDFDDKWVLELRYQPPVTDDELD"
     PFAM_domain     1801..2073
                     /aSDomain="FDF"
                     /aSTool="clusterhmmer"
                     /database="35.0"
                     /db_xref="PF09532.13"
                     /description="FDF domain"
                     /detection="hmmscan"
                     /domain_id="clusterhmmer_JN550_005636_0001"
                     /evalue="1.60E-13"
                     /label="JN550_005636"
                     /locus_tag="JN550_005636"
                     /protein_end="356"
                     /protein_start="265"
                     /score="51.5"
                     /tool="antismash"
                     /translation="QEAGDFDFEQSLAKFDKRTIFDEMRKQDQVDDADRLVSHNRLPKP
                     KPGTAGGKNLHYTENVLDLPSSSSASKFKETPDDFWKSEADDATVN"
     PFAM_domain     2410..3012
                     /aSDomain="YjeF_N"
                     /aSTool="clusterhmmer"
                     /database="35.0"
                     /db_xref="PF03853.18"
                     /description="YjeF-related protein N-terminus"
                     /detection="hmmscan"
                     /domain_id="clusterhmmer_JN550_005636_0002"
                     /evalue="4.60E-40"
                     /label="JN550_005636"
                     /locus_tag="JN550_005636"
                     /protein_end="669"
                     /protein_start="468"
                     /score="137.5"
                     /tool="antismash"
                     /translation="LMAENAGRSISEVVFTALTDPAVKLRSAAASPPNSATIVILAGNN
                     KSGTRAVAAGRHLRNHGINVLVCVVGIERERELVDELRRQIRLFRSFGGVVSSKTQLFE
                     NLSKTTAATLDSSPQSSVTLIIDALLGLSISFEELRKSDQATTYELMEWANRNEAFIVA
                     IDIPSGIDPAVGKVNIIDGAKLYVQPRYVVALGAPKQG"
     gene            9522..10824
                     /locus_tag="JN550_005637"
     mRNA            join(9522..9674,9730..9834,9885..10197,10249..10315,
                     10377..10824)
                     /locus_tag="JN550_005637"
                     /product="hypothetical protein"
     CDS             join(9522..9674,9730..9834,9885..10197,10249..10315,
                     10377..10824)
                     /codon_start=1
                     /locus_tag="JN550_005637"
                     /product="hypothetical protein"
                     /protein_id="KAI1869656.1"
                     /transl_table=1
                     /translation="MTTRLDGPGLTLFVISVVLVILSWITVALRLTIRRNIKGIGADDW
                     LMVAGLVFYTIATASTILAVLNGVGTRDQYLTDDDLQEGKKWFMFFQIFYVLSTVPIKS
                     SICVALIRITTRKLFKWILYGIIFFTIVGCLVTDIAVLSWCQPISATWDPSAGSCADKS
                     VIINVSYFISVISILTDWVCAILPAFILWNVQLRYRVKLSVAIVLGLGFVASTATIVRI
                     RYLVYYSISEDYLYNIANIAIWSIVESGLGIVAGSMATLRPLLKYIPFLRTLSSSGDSK
                     SKSKSRSKKTSRFGLRYNQNSIRMDEVGDVKTTCRAGENGWDNCSDDASQKHILRDTTI
                     VVTSHVVQETGGRSQQNLEQV"
     gene            11729..14238
                     /locus_tag="JN550_005638"
     mRNA            join(11729..12251,12308..12471,12537..13962,14075..14238)
                     /locus_tag="JN550_005638"
                     /product="hypothetical protein"
     CDS             join(11729..12251,12308..12471,12537..13962,14075..14238)
                     /codon_start=1
                     /locus_tag="JN550_005638"
                     /product="hypothetical protein"
                     /protein_id="KAI1869657.1"
                     /transl_table=1
                     /translation="MVGYAAVVALLAAAPLCAAQIKRADYSAAAATTFWYANLDHTGPY
                     KGDAPDLDTNHTYPVFKSVSPGATAVEIQAAINDNGNGGKRHSQWLASEPRVVYIPPGT
                     YTINQTIYMNTDTILMGDAAEPPVFKAAAGGFTEDQTLLSGQDPGTGISGELSFAVGLK
                     NIILDTSDIDGGTSFTALWWGVAQACQLQNVKITMAYSVNGTGHSGIRLGRGSTLGLSD
                     VHIERGQNGIYHNGHQQAAYKSIYFKENTVGMLIDGGNTISLIAPTFESVGFAVSCTGG
                     SPWVAIVDAKSINSGVTFNTSVYPSFLIENLDKDTDSDVAVNLDGTLLGAARHVDQFSY
                     ANTVDRDPIYGAVNSSNTRPAALAPGGRYPVIPAPNYATNPVSDFINIKDPSQNGGHVV
                     RGDNTVDEAGVLNQILQFAAEKGKIAYFPFGKYRVESTVHIPVGSRIVGEAWATITGAG
                     DFFKDSASPQPIVMVGNPGDVGTAQIQDMRFTVSDVLPGAIVLQFHMAGAAAGDVGLWN
                     SLVTIGGTRGAEGLTSSCNDAAAECRAAFLGLHFAATSSAYVENVWNWVADHITEDFAG
                     GSNIAAKGGALVQATRGTWLHALGSEHWWLYQLNLHGAANVFVSQLQSETNYDQGDNVR
                     QLPPAPWTPDTGAAWGDPDFNALCDAADARCRMGLANLFQGGENIYTYASASWVFFSGP
                     GYQSCTDGCQDYLHWVVETPSNFQAFGLCSKDTRAPLRLANGTEILTANGFTGSWGGSI
                     GRYTP"
     PFAM_domain     join(11945..12251,12308..12471,12537..12641)
                     /aSDomain="Pectate_lyase_3"
                     /aSTool="clusterhmmer"
                     /database="35.0"
                     /db_xref="PF12708.10"
                     /description="Pectate lyase superfamily protein"
                     /detection="hmmscan"
                     /domain_id="clusterhmmer_JN550_005638_0003"
                     /evalue="1.40E-26"
                     /label="JN550_005638"
                     /locus_tag="JN550_005638"
                     /protein_end="264"
                     /protein_start="72"
                     /score="93.8"
                     /tool="antismash"
                     /translation="IQAAINDNGNGGKRHSQWLASEPRVVYIPPGTYTINQTIYMNTDT
                     ILMGDAAEPPVFKAAAGGFTEDQTLLSGQDPGTGISGELSFAVGLKNIILDTSDIDGGT
                     SFTALWWGVAQACQLQNVKITMAYSVNGTGHSGIRLGRGSTLGLSDVHIERGQNGIYHN
                     GHQQAAYKSIYFKENTVGMLIDGGNTISL"
     gene            complement(14988..15660)
                     /locus_tag="JN550_005639"
     mRNA            complement(join(14988..15092,15271..15446,15576..15660))
                     /locus_tag="JN550_005639"
                     /product="hypothetical protein"
     CDS             complement(join(14988..15092,15271..15446,15576..15660))
                     /codon_start=1
                     /locus_tag="JN550_005639"
                     /product="hypothetical protein"
                     /protein_id="KAI1869658.1"
                     /transl_table=1
                     /translation="MVQLTEVVDEHFQEGQIGPEDDEDYSDTDSEISNESDYDPSDETL
                     GERLYALRDIIPPQTRNSIYNGVNNTTGAVKSVLSFSGKTLWMLTGGNGAQPGGQGSLT
                     AEQVGAALGKAEAKPAL"
     PFAM_domain     complement(join(15084..15092,15271..15446,15576..15660))
                     /aSDomain="Tom22"
                     /aSTool="clusterhmmer"
                     /database="35.0"
                     /db_xref="PF04281.16"
                     /db_xref="GO:0005741"
                     /db_xref="GO:0006886"
                     /description="Mitochondrial import receptor subunit Tom22"
                     /detection="hmmscan"
                     /domain_id="clusterhmmer_JN550_005639_0004"
                     /evalue="3.40E-30"
                     /gene_ontologies="GO:0005741: mitochondrial outer membrane"
                     /gene_ontologies="GO:0006886: intracellular protein
                     transport"
                     /label="JN550_005639"
                     /locus_tag="JN550_005639"
                     /protein_end="90"
                     /protein_start="0"
                     /score="104.8"
                     /tool="antismash"
                     /translation="MVQLTEVVDEHFQEGQIGPEDDEDYSDTDSEISNESDYDPSDETL
                     GERLYALRDIIPPQTRNSIYNGVNNTTGAVKSVLSFSGKTLWMLT"
     gene            complement(16381..19544)
                     /locus_tag="JN550_005640"
     mRNA            complement(join(16381..17325,17376..19544))
                     /locus_tag="JN550_005640"
                     /product="hypothetical protein"
     CDS             complement(join(16381..17325,17376..19544))
                     /codon_start=1
                     /locus_tag="JN550_005640"
                     /product="hypothetical protein"
                     /protein_id="KAI1869659.1"
                     /transl_table=1
                     /translation="MAWDHLSITKSHLVYIILGGFTSLFMLCSSIIKERMYIGEATVAT
                     LCGLIFGPHAANLIDPNSWGNVDEVTLEFSRIVLVVQCFAVGVELPKFYMERHWKSVVF
                     LLLPVMTFGWLITSLFIFWLVPPLNWLESLTVAACVTATDPVLASSVVGKGKFAKRVPK
                     HLRDLLSAESGCNDGMAFPFIYLSLYLIQDKLNAKEVTYHWLVYTVLYECIFGAVYGFL
                     IGYFARHGIKYAERHDLIDRESFLVFYFTLALFCAGSGSILGVDDLLVGFSAGVGFSND
                     GWFSSKTEESHVSNVIDLLINLAYFVYFGTIIPWDQFNNAALRLSAWRLTVIAIFVILF
                     RRIPIMMALKPLIPDVKTWREALFAGHFGPIGVGAIFIAILARAELETEHTIPLSVVPS
                     FEDTTVEHAELIVLVWPITTFLVVASILVHGSSVAVFTLGKHINTLSLTMSYTAAPDDG
                     PSWMNRLPRISSQSRSQARTMSDTEGDDLKMPEFPPGTLPPTGLPGQFLRRQKEEDNPS
                     KNGSRASSLMGRRRSRKRWDEGMGPGGPVTQSAIFPQRRSQSGLSDAMSPTSPMSPSDR
                     QDTSGTLTGDEDANQLREKGSRDPEKLEQQTSEEDVSPHDGERRGQQDPPEIEVYDEGD
                     NIVIEDEEGQVLAVEPRKTQHHSVGEVAHDLGNLKEAAKNETQKPGWTYDSLKKRLGDW
                     RDEEVQKRKTKTDSEKRHAPARAYQFGNTIIVEDEDGEVVKKYELPSQKAEGSNNDFVA
                     TSLKYMGISGLTKQGHKSKPAEDDAAEAAGEEAPPRPPVRQGTFSGWTGFGKSGAGEGR
                     KKSVAAGAEDDQKKQEEEDRKIRFTIAGEGRRMTKDDFLKEVQKMDPRTRRQVLEQSDA
                     PPAVVALAKQQGTGSGSATPSSIGASKPTAVKTTSTAAAARKGAGHSMSPARAEPARGR
                     STTVTARSPAGTSPAESSADTRQDVAASDTPETAVERRRRLAALSGMRDEEEPSTETET
                     PAERRRREAALGLGSPGAVDSDSEDDDTPRVPPTRRGIRFADAPRPGA"
     PFAM_domain     complement(join(16456..17325,17376..18164))
                     /aSDomain="Nha1_C"
                     /aSTool="clusterhmmer"
                     /database="35.0"
                     /db_xref="PF08619.13"
                     /db_xref="GO:0006814"
                     /db_xref="GO:0015385"
                     /db_xref="GO:0016020"
                     /description="Alkali metal cation/H+ antiporter Nha1 C
                     terminus"
                     /detection="hmmscan"
                     /domain_id="clusterhmmer_JN550_005640_0006"
                     /evalue="2.60E-129"
                     /gene_ontologies="GO:0006814: sodium ion transport"
                     /gene_ontologies="GO:0015385: sodium:proton antiporter
                     activity"
                     /gene_ontologies="GO:0016020: membrane"
                     /label="JN550_005640"
                     /locus_tag="JN550_005640"
                     /protein_end="1013"
                     /protein_start="460"
                     /score="432.6"
                     /tool="antismash"
                     /translation="WMNRLPRISSQSRSQARTMSDTEGDDLKMPEFPPGTLPPTGLPGQ
                     FLRRQKEEDNPSKNGSRASSLMGRRRSRKRWDEGMGPGGPVTQSAIFPQRRSQSGLSDA
                     MSPTSPMSPSDRQDTSGTLTGDEDANQLREKGSRDPEKLEQQTSEEDVSPHDGERRGQQ
                     DPPEIEVYDEGDNIVIEDEEGQVLAVEPRKTQHHSVGEVAHDLGNLKEAAKNETQKPGW
                     TYDSLKKRLGDWRDEEVQKRKTKTDSEKRHAPARAYQFGNTIIVEDEDGEVVKKYELPS
                     QKAEGSNNDFVATSLKYMGISGLTKQGHKSKPAEDDAAEAAGEEAPPRPPVRQGTFSGW
                     TGFGKSGAGEGRKKSVAAGAEDDQKKQEEEDRKIRFTIAGEGRRMTKDDFLKEVQKMDP
                     RTRRQVLEQSDAPPAVVALAKQQGTGSGSATPSSIGASKPTAVKTTSTAAAARKGAGHS
                     MSPARAEPARGRSTTVTARSPAGTSPAESSADTRQDVAASDTPETAVERRRRLAALSGM
                     RDEEEPSTETETPAERRRREAALGLGSPGAVDSDSE"
     PFAM_domain     complement(18237..19499)
                     /aSDomain="Na_H_Exchanger"
                     /aSTool="clusterhmmer"
                     /database="35.0"
                     /db_xref="PF00999.24"
                     /db_xref="GO:0006812"
                     /db_xref="GO:0015297"
                     /db_xref="GO:0016020"
                     /db_xref="GO:0055085"
                     /db_xref="GO:1902600"
                     /description="Sodium/hydrogen exchanger family"
                     /detection="hmmscan"
                     /domain_id="clusterhmmer_JN550_005640_0005"
                     /evalue="1.30E-73"
                     /gene_ontologies="GO:0006812: monoatomic cation transport"
                     /gene_ontologies="GO:0015297: antiporter activity"
                     /gene_ontologies="GO:0016020: membrane"
                     /gene_ontologies="GO:0055085: transmembrane transport"
                     /gene_ontologies="GO:1902600: proton transmembrane
                     transport"
                     /label="JN550_005640"
                     /locus_tag="JN550_005640"
                     /protein_end="436"
                     /protein_start="15"
                     /score="248.2"
                     /tool="antismash"
                     /translation="IILGGFTSLFMLCSSIIKERMYIGEATVATLCGLIFGPHAANLID
                     PNSWGNVDEVTLEFSRIVLVVQCFAVGVELPKFYMERHWKSVVFLLLPVMTFGWLITSL
                     FIFWLVPPLNWLESLTVAACVTATDPVLASSVVGKGKFAKRVPKHLRDLLSAESGCNDG
                     MAFPFIYLSLYLIQDKLNAKEVTYHWLVYTVLYECIFGAVYGFLIGYFARHGIKYAERH
                     DLIDRESFLVFYFTLALFCAGSGSILGVDDLLVGFSAGVGFSNDGWFSSKTEESHVSNV
                     IDLLINLAYFVYFGTIIPWDQFNNAALRLSAWRLTVIAIFVILFRRIPIMMALKPLIPD
                     VKTWREALFAGHFGPIGVGAIFIAILARAELETEHTIPLSVVPSFEDTTVEHAELIVLV
                     WPITTFLVVASILVHGSSVAVF"
     gene            23615..25838
                     /locus_tag="JN550_005641"
     mRNA            join(23615..24272,24331..24548,24603..25838)
                     /locus_tag="JN550_005641"
                     /product="hypothetical protein"
     CDS             join(23615..24272,24331..24548,24603..25838)
                     /codon_start=1
                     /locus_tag="JN550_005641"
                     /product="hypothetical protein"
                     /protein_id="KAI1869660.1"
                     /transl_table=1
                     /translation="MDRLRPGDVSPMVTTLDEYRQTHDVSPLSPATEDEPRTPRRGRSR
                     RWRHIPNEAFAVSPESPPKLVDRTWLADESDARSASPKSPDTPAFGHQVWDKELSFGGQ
                     PHFPPQPPSPEGPQEESRLSLDSLQETTPDEGGEKSKTRNYPAATPPGATPTPAHHENW
                     DSPWLRELTLIALALAFAVVAVAILALYVVSSKNIGLGSYIDPVDLVYLWKFIPTSVLA
                     SLLAIWNCVDINARLLQPWANLREGPSSTERTIFLDLVSPPWLITCKATVLKGFYVPML
                     TISGVLLLNILVILSTSLLQVEPELMHDYQLPSIRYVEDRVQVKLGTAATLITLLLACL
                     GISVAVLYKRPQCVVPRNPQSIGGLAFILQGNLELSHHFRSNYQHLRYHLQHERFSTIS
                     NGHTFALVREGMNPSYQPAKEIREGIDTLLWWQPLALRIWSRVLAIMFPLALIGALEGI
                     QHVSDDAGGMSIAFFPDAAHYGVTIIPAIIMWGTSMLYSSINFNTILMSPYCALTSGAS
                     SSRGLFTHNLGRLPLLQMLSSFRRRHLAAGFTSAATMVGPFLIIIVSGLYTIKSSSHTS
                     ETQTDQLSLTYSNTKIIQNRPPKLALQVLLGFMALCNIVAWASMRTRGILPHNPSSIAG
                     AATLLAGGELWKGDDEQRRGLFMPSEAAWRSERELKRQGLWAGVVFGLGWWPDGRFGID
                     AGGPIDDGG"
     PFAM_domain     join(24245..24272,24331..24548,24603..24626)
                     /aSDomain="DUF3433"
                     /aSTool="clusterhmmer"
                     /database="35.0"
                     /db_xref="PF11915.11"
                     /description="Protein of unknown function (DUF3433)"
                     /detection="hmmscan"
                     /domain_id="clusterhmmer_JN550_005641_0007"
                     /evalue="9.20E-14"
                     /label="JN550_005641"
                     /locus_tag="JN550_005641"
                     /protein_end="300"
                     /protein_start="210"
                     /score="51.8"
                     /tool="antismash"
                     /translation="YLWKFIPTSVLASLLAIWNCVDINARLLQPWANLREGPSSTERTI
                     FLDLVSPPWLITCKATVLKGFYVPMLTISGVLLLNILVILSTSLL"
     PFAM_domain     25161..25427
                     /aSDomain="DUF3433"
                     /aSTool="clusterhmmer"
                     /database="35.0"
                     /db_xref="PF11915.11"
                     /description="Protein of unknown function (DUF3433)"
                     /detection="hmmscan"
                     /domain_id="clusterhmmer_JN550_005641_0008"
                     /evalue="3.50E-12"
                     /label="JN550_005641"
                     /locus_tag="JN550_005641"
                     /protein_end="567"
                     /protein_start="478"
                     /score="46.7"
                     /tool="antismash"
                     /translation="YGVTIIPAIIMWGTSMLYSSINFNTILMSPYCALTSGASSSRGLF
                     THNLGRLPLLQMLSSFRRRHLAAGFTSAATMVGPFLIIIVSGLY"
     gene            complement(26429..27587)
                     /locus_tag="JN550_005642"
     mRNA            complement(join(26429..26562,26615..26777,26838..27446,
                     27504..27587))
                     /locus_tag="JN550_005642"
                     /product="hypothetical protein"
     CDS             complement(join(26429..26562,26615..26777,26838..27446,
                     27504..27587))
                     /codon_start=1
                     /gene_functions="biosynthetic-additional (smcogs)
                     SMCOG1001:short-chain dehydrogenase/reductase SDR (Score:
                     113.6; E-value: 1.8e-34)"
                     /gene_kind="biosynthetic-additional"
                     /locus_tag="JN550_005642"
                     /product="hypothetical protein"
                     /protein_id="KAI1869661.1"
                     /transl_table=1
                     /translation="MSRVSKLSQMFPPAPAWTDQDISDLSGKVYIVTGSNAGVGKEVAR
                     ILYSKNATVWAAARNEEKNLAAINSIKEAYPSSTGKLEHLHLDLGDLSTIKKSAETFLA
                     KEKKLHVLINNAGVMLPPRGSTTAQGYELQLGTNCVGPFLFTKLLTPALVETAKTAPKN
                     AVRVVWVSSSAAEGLSYTNGLDIDNLDYSKNDGIYMQIAGKYAVSKSGNWYHSTEFARR
                     HRKDGVISVALNPGNLDSDLSRHHSTTAAIFKPLICYAPVYGAYTELFAGVSDQVTLDK
                     TGSWIVPWGRFSDMRSDLDLGSRPEGEGGTGIAQKFWEWSEAQVQPYL"
     PFAM_domain     complement(join(27006..27446,27504..27506))
                     /aSDomain="adh_short"
                     /aSTool="clusterhmmer"
                     /database="35.0"
                     /db_xref="PF00106.28"
                     /description="short chain dehydrogenase"
                     /detection="hmmscan"
                     /domain_id="clusterhmmer_JN550_005642_0009"
                     /evalue="8.10E-19"
                     /label="JN550_005642"
                     /locus_tag="JN550_005642"
                     /protein_end="175"
                     /protein_start="27"
                     /score="68.0"
                     /tool="antismash"
                     /translation="KVYIVTGSNAGVGKEVARILYSKNATVWAAARNEEKNLAAINSIK
                     EAYPSSTGKLEHLHLDLGDLSTIKKSAETFLAKEKKLHVLINNAGVMLPPRGSTTAQGY
                     ELQLGTNCVGPFLFTKLLTPALVETAKTAPKNAVRVVWVSSSAA"
     gene            28886..29395
                     /locus_tag="JN550_005643"
     mRNA            join(28886..29016,29080..29395)
                     /locus_tag="JN550_005643"
                     /product="hypothetical protein"
     CDS             join(28886..29016,29080..29395)
                     /codon_start=1
                     /locus_tag="JN550_005643"
                     /product="hypothetical protein"
                     /protein_id="KAI1869662.1"
                     /transl_table=1
                     /translation="MRAFILIAVAAAAVSATPMQERADGDWQVTRFAAYVAAHSIVQHI
                     TFSVTVPGIDAPIPCSNATGAAISSSPFLLPVQGGTCSNQDFSFNFRQVENAAIELEVK
                     REAGPTATYNSPSDVVQYVTTGSTPLDTGIAYVGAQDFGLRIPK"
     gene            complement(30001..30989)
                     /locus_tag="JN550_005644"
     mRNA            complement(join(30001..30074,30128..30457,30510..30617,
                     30683..30989))
                     /locus_tag="JN550_005644"
                     /product="hypothetical protein"
     CDS             complement(join(30001..30074,30128..30457,30510..30617,
                     30683..30989))
                     /codon_start=1
                     /gene_functions="biosynthetic (rule-based-clusters)
                     fungal-RiPP-like: DUF3328"
                     /gene_kind="biosynthetic"
                     /locus_tag="JN550_005644"
                     /product="hypothetical protein"
                     /protein_id="KAI1869663.1"
                     /sec_met_domain="DUF3328 (E-value: 1.6e-23, bitscore: 77.1,
                     seeds: 45, tool: rule-based-clusters)"
                     /transl_table=1
                     /translation="MGSQQHKYENMALDDRDDRSSTEVESLMDGEGKVWHDVDLQRPTR
                     RSRTSRICGVLNSFRWLIDTTLLLIILGFVVRSYLREKPVNPTDYDFLGDMTGVGPKFS
                     QQITTFVNDEDYAPYNTSEFFKPEVLDRWNKLMPLGMGFQWVKEPEKYHDLPKPIEWGF
                     DDEGKEMTVFTTSMTHQLHCLWAIVQTYSGLSSGHEIPEDHHWHMIHCFSYMRQAILCA
                     ADTALEGHATTFPKDNSGSDGWDAKHVCKDQSQVRSYLESVRAYSDQQIY"
     PFAM_domain     complement(join(30037..30074,30128..30457,30510..30617,
                     30683..30863))
                     /aSDomain="UstYa"
                     /aSTool="clusterhmmer"
                     /database="35.0"
                     /db_xref="PF11807.11"
                     /db_xref="GO:0043386"
                     /description="Mycotoxin biosynthesis protein UstYa"
                     /detection="hmmscan"
                     /domain_id="clusterhmmer_JN550_005644_0010"
                     /evalue="1.70E-21"
                     /gene_ontologies="GO:0043386: mycotoxin biosynthetic
                     process"
                     /label="JN550_005644"
                     /locus_tag="JN550_005644"
                     /protein_end="261"
                     /protein_start="42"
                     /score="77.1"
                     /tool="antismash"
                     /translation="PTRRSRTSRICGVLNSFRWLIDTTLLLIILGFVVRSYLREKPVNP
                     TDYDFLGDMTGVGPKFSQQITTFVNDEDYAPYNTSEFFKPEVLDRWNKLMPLGMGFQWV
                     KEPEKYHDLPKPIEWGFDDEGKEMTVFTTSMTHQLHCLWAIVQTYSGLSSGHEIPEDHH
                     WHMIHCFSYMRQAILCAADTALEGHATTFPKDNSGSDGWDAKHVCKDQSQVRSYLE"
     gene            complement(32551..33768)
                     /locus_tag="JN550_005645"
     mRNA            complement(32551..33768)
                     /locus_tag="JN550_005645"
                     /product="hypothetical protein"
     CDS             complement(32551..33768)
                     /codon_start=1
                     /gene_functions="biosynthetic-additional
                     (rule-based-clusters) APH"
                     /gene_kind="biosynthetic-additional"
                     /locus_tag="JN550_005645"
                     /product="hypothetical protein"
                     /protein_id="KAI1869664.1"
                     /sec_met_domain="APH (E-value: 8.4e-15, bitscore: 48.8,
                     seeds: 156, tool: rule-based-clusters)"
                     /transl_table=1
                     /translation="MADPTLYLPAVLEESSITQLLSGLGLPEPTTIQLLNTTAAYHIIY
                     NIKFAEDIEDILQPNALGAGDSAASFAWKVRNPRSLVLRISGKHLPRIKTLNEVATMVW
                     VRAYTKIPIPAVVRFDATENNAIGHEFTLLEKVDGVSVDSIYDGLEDWKKESLVRQLAG
                     YLMELRCREWDHCGGLQLNQRGVPVPGRVVAETFWQGPELARYWPGNESVDSLNVGGPY
                     TSYTAYVRGHIDQYIRNMEKHDSLEWMRDLIPRLYAFLIYLDQHAATLNDTRYILTQRD
                     LHFGNIMCDPETATVQAVLDWEFSEVLPLPLWSPGSGFLWNAKQTPESMTEQSRMYGVF
                     TKLCKAHWPDLLSDFEVKKEMPHKAISTILNFVRAVVEVCPRGQKADAARDWRKTAEMA
                     LTELGV"
     PFAM_domain     complement(32851..33564)
                     /aSDomain="APH"
                     /aSTool="clusterhmmer"
                     /database="35.0"
                     /db_xref="PF01636.26"
                     /description="Phosphotransferase enzyme family"
                     /detection="hmmscan"
                     /domain_id="clusterhmmer_JN550_005645_0011"
                     /evalue="3.20E-13"
                     /label="JN550_005645"
                     /locus_tag="JN550_005645"
                     /protein_end="306"
                     /protein_start="68"
                     /score="50.2"
                     /tool="antismash"
                     /translation="ASFAWKVRNPRSLVLRISGKHLPRIKTLNEVATMVWVRAYTKIPI
                     PAVVRFDATENNAIGHEFTLLEKVDGVSVDSIYDGLEDWKKESLVRQLAGYLMELRCRE
                     WDHCGGLQLNQRGVPVPGRVVAETFWQGPELARYWPGNESVDSLNVGGPYTSYTAYVRG
                     HIDQYIRNMEKHDSLEWMRDLIPRLYAFLIYLDQHAATLNDTRYILTQRDLHFGNIMCD
                     PETATVQAVLDWEFSE"
     gene            complement(34604..35606)
                     /locus_tag="JN550_005646"
     mRNA            complement(join(34604..34822,34887..35606))
                     /locus_tag="JN550_005646"
                     /product="hypothetical protein"
     CDS             complement(join(34604..34822,34887..35606))
                     /codon_start=1
                     /locus_tag="JN550_005646"
                     /product="hypothetical protein"
                     /protein_id="KAI1869665.1"
                     /transl_table=1
                     /translation="MQHRFLLSFLWACLLAAFVVAQTASSTDGSTAVSTTAAATDTATS
                     AVASPSDSTTSAAGSSGTDASTTVATSVGGSTSGDASSPTSSSSNPPDVLLRVPELSVE
                     KIELDVDNLQAEINLAAQVAGLVEVNAGIQVGIKKVNITIADVDAELELIIRLGNLVDI
                     VNRTLASLDLNPLLINILNTVDNVVGDVIGAVDGLLGSIVNGDSKINFLIDNLGNIVQE
                     VTGAAGGILSSIIGNYQQNMTYTGAQSILDGGLIQKTYLYEPLNSLVNIVTNSLGQVVQ
                     AVVVGSGGGGSGGGTTTSATASATATATASA"
     gene            36347..37276
                     /locus_tag="JN550_005647"
     mRNA            36347..37276
                     /locus_tag="JN550_005647"
                     /product="hypothetical protein"
     CDS             36347..37276
                     /codon_start=1
                     /locus_tag="JN550_005647"
                     /product="hypothetical protein"
                     /protein_id="KAI1869666.1"
                     /transl_table=1
                     /translation="MSPLFSKAIAFTLLSLFSIVVAQNDGYIGYQLSQRGDPDATLYET
                     EGTIAGVRLPEEPDVYLNASVHVGLISVEVDNITAKVNLDAKVLNLLHFTAGVDASIDR
                     VKLTIENVNAKVYLEARLGNVVAMVDDVLSSIDLNPIVATLGNVVGDVVGNVTDTLGGG
                     SSSSSATSAAPSSTAAAQKRSLDALDYNMQHGILYSINNYAGDTHTNRVLGQNGTIWDV
                     SLDNDGNEQGRRSVGSYNRDMTYTGHNRTTILNGVTEYELGYRYTPYVGLDIYAYIFMT
                     PAGNVVKTKIVSEAEAGGTSTISDDAEQ"
     gene            complement(40250..43838)
                     /locus_tag="JN550_005648"
     mRNA            complement(join(40250..41697,41902..41976,42113..43838))
                     /locus_tag="JN550_005648"
                     /product="hypothetical protein"
     CDS             complement(join(40250..41697,41902..41976,42113..43838))
                     /codon_start=1
                     /locus_tag="JN550_005648"
                     /product="hypothetical protein"
                     /protein_id="KAI1869667.1"
                     /transl_table=1
                     /translation="MPSIPADVYRDIFSYTDQKTLISCRRLNKYASSIATTFVFRHVRL
                     EAAYDIGNFINVVTSPLRHCVRELTVDTWAGPHATDSVNRDIYPRRDFYRALSYLRFFR
                     NLNHLNLKFDEWCGKRGDEQDAWSAAINENYDFRFSVLDIIFRCLAGNWTPELQHGQEV
                     SGLVSSEIDSEGSIPGDPVNDSLPPGVDAVGPIDIGTLTISNLADFNDERLTQSDSFKK
                     VISFSSLKSLKLLISDQYTTAPDDSVWYRERYDFFDSIPQTWLSPSIAQNIRVLSLYFR
                     EYWGWNPKMDFRTVNPGTGPNSGMPNLRVLALGNYVFSHDWQIDWVASLGKRNGKGGLE
                     ELYLDDCPIMWQARTLRPLDESNTVIELQDGGVLEVSNTGYPCKDGMFAGRRAWNVDKF
                     NYHLRWCYVLDHWREKMVGLKVFNMGHGYWHGDPLYITVPGPDGTPVLKLEYNPGDPKW
                     REQRSQVMMRSGRRGQLMPDLVHLNYDCPRLAEFPIAYAAENDAPYCYGVGLEHERQYI
                     LQYIHFDIELAPIEWVERDDARTVFEELGLNAYETAKRRDEKAYQQLQDAVLERSKSGA
                     ERPEGSCFVELSYDDDSGVEYRARCTLPADFQWGYATAAPQIEGAWNKDGKGLSIWDTF
                     GHTPGKVKDSSTADDTTRSYDFYKRDVARMKAYGVTGYRFSLSWSRIIPLGGKDDPVNE
                     QGLKFYSDLVDELLANGITPFVTLFHWDTPQELENRYGGMLNKEKYIPDFNRYARVCFE
                     RLGDRVKNWITYNEPGVYTLAGYAAGVHAPGRSSFRDRNEEGDSSTEPFIVAHTELLSH
                     AHVARIYKEEFKPRQKGTIMITLHGNWNEPWDADDPKHVEAAQRAQEFEIAWFADPLYK
                     TGDYPPSMRAQLGDRLPRFTPEESKLVLGSSEAYGMNSYTTFFVKNRDAEPDINDHKGN
                     VEVFDTNKQGVERGIESDTPWLRTSPHGWGKLLRWIWDRYQTPIFITENGTTAKGEHDF
                     KPSGPDDILEDPHRVDFFKSYLTEVAKASQEGVVIKSYFGWTFTDNWEWAAGFTDRFGV
                     TWVDFNDPEKPRYAKRSAYFLKEFFGHLIAESKN"
     PFAM_domain     complement(40283..41695)
                     /aSDomain="Glyco_hydro_1"
                     /aSTool="clusterhmmer"
                     /database="35.0"
                     /db_xref="PF00232.21"
                     /db_xref="GO:0004553"
                     /db_xref="GO:0005975"
                     /description="Glycosyl hydrolase family 1"
                     /detection="hmmscan"
                     /domain_id="clusterhmmer_JN550_005648_0012"
                     /evalue="2.50E-135"
                     /gene_ontologies="GO:0004553: hydrolase activity,
                     hydrolyzing O-glycosyl compounds"
                     /gene_ontologies="GO:0005975: carbohydrate metabolic
                     process"
                     /label="JN550_005648"
                     /locus_tag="JN550_005648"
                     /protein_end="1072"
                     /protein_start="601"
                     /score="451.6"
                     /tool="antismash"
                     /translation="TLPADFQWGYATAAPQIEGAWNKDGKGLSIWDTFGHTPGKVKDSS
                     TADDTTRSYDFYKRDVARMKAYGVTGYRFSLSWSRIIPLGGKDDPVNEQGLKFYSDLVD
                     ELLANGITPFVTLFHWDTPQELENRYGGMLNKEKYIPDFNRYARVCFERLGDRVKNWIT
                     YNEPGVYTLAGYAAGVHAPGRSSFRDRNEEGDSSTEPFIVAHTELLSHAHVARIYKEEF
                     KPRQKGTIMITLHGNWNEPWDADDPKHVEAAQRAQEFEIAWFADPLYKTGDYPPSMRAQ
                     LGDRLPRFTPEESKLVLGSSEAYGMNSYTTFFVKNRDAEPDINDHKGNVEVFDTNKQGV
                     ERGIESDTPWLRTSPHGWGKLLRWIWDRYQTPIFITENGTTAKGEHDFKPSGPDDILED
                     PHRVDFFKSYLTEVAKASQEGVVIKSYFGWTFTDNWEWAAGFTDRFGVTWVDFNDPEKP
                     RYAKRSAYFLKEF"
     gene            complement(44603..45811)
                     /locus_tag="JN550_005649"
     mRNA            complement(44603..45811)
                     /locus_tag="JN550_005649"
                     /product="hypothetical protein"
     CDS             complement(44603..45811)
                     /codon_start=1
                     /locus_tag="JN550_005649"
                     /product="hypothetical protein"
                     /protein_id="KAI1869668.1"
                     /transl_table=1
                     /translation="MDEQNARRSFMGVIVSYDEFQRLKSTFENLKDEISADNNTCVAPL
                     SSLAADLKEIERIYVPRNSANIGEEPSYKRVDNPQSKPTTPSLDQEIRATDEEFESEVN
                     GNNASNAINQNKPQLQIDEEGDSQVDEQQEQEREISHTAGPYLNAIADACFRTGSVRLL
                     SILTPPDEDLPIMENTIRDDKGNVIAKNVYYVAIRRSGPHLGSTHRMLAGQNDQSEKTF
                     PSEKEAFEAIVLQMKTKAISKSSAKRRRSSLSRLQTPDQPDAIELPNYIFELGELRITT
                     YDHHDGTSEDRSTYCHVVVDIASAEKALWLVYRYKGVENGDMITRKRKFDRDEDMFSFV
                     ESERGFDIAQIAISFQDWIDKAGNPRLIHNAEGLIKTTCRRADPECSHVVYESFYASLK
                     QGD"
     gene            47051..48715
                     /locus_tag="JN550_005650"
     mRNA            join(47051..47265,47317..47343,47395..48715)
                     /locus_tag="JN550_005650"
                     /product="hypothetical protein"
     CDS             join(47051..47265,47317..47343,47395..48715)
                     /codon_start=1
                     /locus_tag="JN550_005650"
                     /product="hypothetical protein"
                     /protein_id="KAI1869669.1"
                     /transl_table=1
                     /translation="MTSQTRKRKFGTFQCANSEASSSIEVVRATKKDHKIVPRAAEKGK
                     TGHNGDETQIIVKQELDSITDMKPSRTLQANNPNKVCSVNESIEDIKSIALSSEQLVAQ
                     LREETIDWKDGVAEQSQKVVQSYETRMKSTEDSVNAVVDGSKALGKKYEQLAGEINKRT
                     DARLKEFTDHMAAFFAQKVTAAPYANNHFGVGDFACSTPSVANSTGSFKSSSEATKSSM
                     SSYTSIPPTSKLSDKVTPTAASVGSKTTTSSVLKLGISSNGYFTDTRLTKAGYQHLLHT
                     FDFTDVAKLEHLSKIDNRSHSRDYFLFCDLTSPNANTDYVIRIGESAASIMDHAPGVIY
                     KNHPDLMNHNLTSLRIFELEISDDKASRNELAQLDEWKRKYQPPRYVYDLGQLFLFRHW
                     KKGSTRTTLISSCYNVVMDVTKAEKSLWLVARPGCPLDVRQNSKNHKDHTIAFNQSSRS
                     YIACLSKNVRNICFTREKNSQDSFPEFTRADNLVLESACNVPVEIRAKAANIKKMQELM
                     ESA"
     gene            49624..50769
                     /locus_tag="JN550_005651"
     mRNA            49624..50769
                     /locus_tag="JN550_005651"
                     /product="hypothetical protein"
     CDS             49624..50769
                     /codon_start=1
                     /locus_tag="JN550_005651"
                     /product="hypothetical protein"
                     /protein_id="KAI1869670.1"
                     /transl_table=1
                     /translation="MPSAEAMEDLQSEADTMKREQSRQREDFRSAISSIADSTKNILGA
                     QDERLNAIEDRNLELQRKVEAQANDIQELRAQQLGLERETKTKTDNDNQKLAHLMGLCT
                     SLLQSQPTPQTMEGPGDGGQLNVTENPETETMLVPLLHKMDFRNPQHLKALKEMENYQI
                     SLAIFHRKEKQDNDPVAYSVRRSQPFQNYLVCGERKNQNRVAHFWRQQEWANFPTVIEL
                     HGFRRDSITTPAFPKYVWEIGEIYNRRMEAITNQWTERSTGYHLVMDITSPSKAIWMVY
                     RYAEDSDGVKISRNVTKPEKEQRRLSSWRPFTSLTGQSFDAAQVYSTVMNWHDEKTAMG
                     QFRKSCTLVKETGRSMHPTPTFIEPVLEEVKKEIEQGWRKR"
     gene            52647..55707
                     /locus_tag="JN550_005652"
     mRNA            join(52647..52718,52992..53149,53202..53590,53648..54418,
                     54473..55707)
                     /locus_tag="JN550_005652"
                     /product="hypothetical protein"
     CDS             join(52647..52718,52992..53149,53202..53590,53648..54418,
                     54473..55707)
                     /codon_start=1
                     /locus_tag="JN550_005652"
                     /product="hypothetical protein"
                     /protein_id="KAI1869671.1"
                     /transl_table=1
                     /translation="MRSAVLVTLAATYSSAVGLPETYHLDRRDDLAHSPPVYPSPWMSP
                     NAIGWEEAYQKAKEFVSQLHLDEKVNLTTGVGWQGEQCVGQVGSIPRLGFRSLCMQDSP
                     LGVRFGDYSSAFPSGQTVAASFDRDLFYRRGQAIGAEHKGKGVTVVLGPVAGPIGRTPE
                     GGRNWEGFSPDPWLSGIGIAETTKGIQDAGVIACAKHYIANEQEHFRQVGESVGRGFNI
                     SGTLSSNIDDKTMHELYLWPFVDVVKAGVGSIMCSYNQVNNSYACQNSKLLNGLLKSEL
                     GFQGFVMSDWQAQHSGVASAVAGLDMTMPGDTEFNTGLSYWGTNLTLAVINGTVPEYRI
                     DDMAMRIMAAFFKVGLELDQPEINFDSWTLDTYGPIHYAANEGFQQINWHVDVQNGHGA
                     LIREVAAKSTVLLKNEGALPLKKPKFLAVVGEDAGPSALGPNGCADRGCDEGTLAMGWG
                     SGTANFPYLIAPIDALNFQAADDGTRIEAVLNNSATSQITDLVSQADATALVFVNADSG
                     EGYIEYDGNAGDRKNLTLWGNGDEIIKNVSSLCNNTIVIIHSVGPTLLTDWYDSPNVTA
                     IIWAGLPGQESGRSIVDVLYGKVNPAARTPFTWGAKREDYGTDVLYEPNNGDGAPQQDF
                     TEGVFIDYRHFDKKNITPIYEFGFGLSYTTFEYSDLAVEKKYPTAYNPTAGETAEAPTF
                     GAGFSTDLNDYLFPSDSFRYIWQYIYPYVNTSSSAAEASQDPHYGQTADEFLPSKAIDA
                     AAQPLHPAGPALDGESGGNNGLWDELYTVTAQITNTGDVAGDEVVQLYVSLGGSDDPPV
                     VLRGFDRIHIEPGQSVQFNTTLVRRDLSNWDTASQNWVITDHPKTVYVGPSSRKLPLSA
                     SLS"
     PFAM_domain     join(53284..53590,53648..54072)
                     /aSDomain="Glyco_hydro_3"
                     /aSTool="clusterhmmer"
                     /database="35.0"
                     /db_xref="PF00933.24"
                     /db_xref="GO:0004553"
                     /db_xref="GO:0005975"
                     /description="Glycosyl hydrolase family 3 N terminal
                     domain"
                     /detection="hmmscan"
                     /domain_id="clusterhmmer_JN550_005652_0013"
                     /evalue="2.30E-30"
                     /gene_ontologies="GO:0004553: hydrolase activity,
                     hydrolyzing O-glycosyl compounds"
                     /gene_ontologies="GO:0005975: carbohydrate metabolic
                     process"
                     /label="JN550_005652"
                     /locus_tag="JN550_005652"
                     /protein_end="348"
                     /protein_start="104"
                     /score="106.2"
                     /tool="antismash"
                     /translation="LGVRFGDYSSAFPSGQTVAASFDRDLFYRRGQAIGAEHKGKGVTV
                     VLGPVAGPIGRTPEGGRNWEGFSPDPWLSGIGIAETTKGIQDAGVIACAKHYIANEQEH
                     FRQVGESVGRGFNISGTLSSNIDDKTMHELYLWPFVDVVKAGVGSIMCSYNQVNNSYAC
                     QNSKLLNGLLKSELGFQGFVMSDWQAQHSGVASAVAGLDMTMPGDTEFNTGLSYWGTNL
                     TLAVINGTVPEYRIDDMAMRIM"
     PFAM_domain     join(54253..54418,54473..55071)
                     /aSDomain="Glyco_hydro_3_C"
                     /aSTool="clusterhmmer"
                     /database="35.0"
                     /db_xref="PF01915.25"
                     /db_xref="GO:0004553"
                     /db_xref="GO:0005975"
                     /description="Glycosyl hydrolase family 3 C-terminal
                     domain"
                     /detection="hmmscan"
                     /domain_id="clusterhmmer_JN550_005652_0014"
                     /evalue="1.90E-49"
                     /gene_ontologies="GO:0004553: hydrolase activity,
                     hydrolyzing O-glycosyl compounds"
                     /gene_ontologies="GO:0005975: carbohydrate metabolic
                     process"
                     /label="JN550_005652"
                     /locus_tag="JN550_005652"
                     /protein_end="663"
                     /protein_start="408"
                     /score="168.6"
                     /tool="antismash"
                     /translation="TVLLKNEGALPLKKPKFLAVVGEDAGPSALGPNGCADRGCDEGTL
                     AMGWGSGTANFPYLIAPIDALNFQAADDGTRIEAVLNNSATSQITDLVSQADATALVFV
                     NADSGEGYIEYDGNAGDRKNLTLWGNGDEIIKNVSSLCNNTIVIIHSVGPTLLTDWYDS
                     PNVTAIIWAGLPGQESGRSIVDVLYGKVNPAARTPFTWGAKREDYGTDVLYEPNNGDGA
                     PQQDFTEGVFIDYRHFDKKNITPIYEFGFGLSY"
     PFAM_domain     55468..55674
                     /aSDomain="Fn3-like"
                     /aSTool="clusterhmmer"
                     /database="35.0"
                     /db_xref="PF14310.9"
                     /description="Fibronectin type III-like domain"
                     /detection="hmmscan"
                     /domain_id="clusterhmmer_JN550_005652_0015"
                     /evalue="6.00E-18"
                     /label="JN550_005652"
                     /locus_tag="JN550_005652"
                     /protein_end="864"
                     /protein_start="795"
                     /score="64.9"
                     /tool="antismash"
                     /translation="EVVQLYVSLGGSDDPPVVLRGFDRIHIEPGQSVQFNTTLVRRDLS
                     NWDTASQNWVITDHPKTVYVGPSS"
     gene            56161..56580
                     /locus_tag="JN550_005653"
     mRNA            56161..56580
                     /locus_tag="JN550_005653"
                     /product="hypothetical protein"
     CDS             56161..56580
                     /codon_start=1
                     /locus_tag="JN550_005653"
                     /product="hypothetical protein"
                     /protein_id="KAI1869672.1"
                     /transl_table=1
                     /translation="MSLQVYLAISLGMGVQDHHAILVDSPTLDGSSPDASLGHIYQVTG
                     NIQSGMAYEHRPAREDDISLGRRLLGTVEHSDLERFELICQGVPAPRKQFDGPRRMYPR
                     EPLRRCQEWVKDALDALRTEGVLQELGSDGPNGKA"
     PFAM_domain     56173..56544
                     /aSDomain="DUF6540"
                     /aSTool="clusterhmmer"
                     /database="35.0"
                     /db_xref="PF20174.1"
                     /description="Family of unknown function (DUF6540)"
                     /detection="hmmscan"
                     /domain_id="clusterhmmer_JN550_005653_0016"
                     /evalue="1.90E-22"
                     /label="JN550_005653"
                     /locus_tag="JN550_005653"
                     /protein_end="128"
                     /protein_start="4"
                     /score="80.0"
                     /tool="antismash"
                     /translation="VYLAISLGMGVQDHHAILVDSPTLDGSSPDASLGHIYQVTGNIQS
                     GMAYEHRPAREDDISLGRRLLGTVEHSDLERFELICQGVPAPRKQFDGPRRMYPREPLR
                     RCQEWVKDALDALRTEGVLQ"
     gene            complement(56821..58137)
                     /locus_tag="JN550_005654"
     mRNA            complement(join(56821..56998,57046..57487,57541..57669,
                     57724..57855,57909..58137))
                     /locus_tag="JN550_005654"
                     /product="hypothetical protein"
     CDS             complement(join(56821..56998,57046..57487,57541..57669,
                     57724..57855,57909..58137))
                     /codon_start=1
                     /locus_tag="JN550_005654"
                     /product="hypothetical protein"
                     /protein_id="KAI1869673.1"
                     /transl_table=1
                     /translation="MHLLFAIAASLLTVPAHGHAGHDVEREMAERRQFLATHTNNLAHC
                     ESVHRASGLEQRTVERRLEMAKRLSGDENIMKRQTSSVNKSHKSDKSYNSATDPAVVFA
                     GNRSCVLSPETTEGPFYVTGESIRTKLVDGEKGVPLHLDIQVIDVNTCKPLTGIFLEMW
                     NANSTGVYSGALAIPNGSGMGDKGNLNKGFLRGAQSTDKDGVAQFETIFPGHYTGRATH
                     VHVITHHNAVAEANNTIWNSKVSHIGQAFFDQDLIDQVEKVAPYSTNRQSRMRNAVDSI
                     LLQEAATADPFFEYVLLGNTVADGIFAWFSFGVNTTYTRGIMPVAMAYKEGGKMATNNP
                     KLPGFSQMFPGGFPTSFQPGFGPSPTPKV"
     PFAM_domain     complement(join(57318..57487,57541..57669,57724..57736))
                     /aSDomain="Dioxygenase_C"
                     /aSTool="clusterhmmer"
                     /database="35.0"
                     /db_xref="PF00775.24"
                     /db_xref="GO:0003824"
                     /db_xref="GO:0006725"
                     /db_xref="GO:0008199"
                     /description="Dioxygenase"
                     /detection="hmmscan"
                     /domain_id="clusterhmmer_JN550_005654_0017"
                     /evalue="6.60E-09"
                     /gene_ontologies="GO:0003824: catalytic activity"
                     /gene_ontologies="GO:0006725: cellular aromatic compound
                     metabolic process"
                     /gene_ontologies="GO:0008199: ferric iron binding"
                     /label="JN550_005654"
                     /locus_tag="JN550_005654"
                     /protein_end="220"
                     /protein_start="116"
                     /score="35.6"
                     /tool="antismash"
                     /translation="EGPFYVTGESIRTKLVDGEKGVPLHLDIQVIDVNTCKPLTGIFLE
                     MWNANSTGVYSGALAIPNGSGMGDKGNLNKGFLRGAQSTDKDGVAQFETIFPGHYTGRA
                     "
     gene            complement(59052..60281)
                     /locus_tag="JN550_005655"
     mRNA            complement(join(59052..59417,59481..59796,59864..60100,
                     60157..60281))
                     /locus_tag="JN550_005655"
                     /product="hypothetical protein"
     CDS             complement(join(59052..59417,59481..59796,59864..60100,
                     60157..60281))
                     /codon_start=1
                     /locus_tag="JN550_005655"
                     /product="hypothetical protein"
                     /protein_id="KAI1869674.1"
                     /transl_table=1
                     /translation="MGILFGKFLLSAIIGLAGFQVSALPTPGDTPKCTTPTKRMSWHDM
                     TDDAKKSYLAAEQCVMSSPATVKLPGAKTKWDQLVSLHQIHALQIHSTGTFLPYHRYFL
                     HTHEFLLNECGYKGGLPYWDEPRDAGKFSSSPVFSPTLGFGGDGKGAKNCVADGPFSNV
                     TVNIGPGFTTQPRCVNRKITNFLSSLSAKAQVTAALNYSTYDTVWNGIYSGPHLGGHMA
                     LSMMNGDSITSPGDPVFFLHHGFVDKMWWDWQAQNPSKRLTEIGGPNAQDPAIGFTEFP
                     GGMEVESQMWGHPTAEMAAAAPDPHAGDKGNVTTLGHVLTSKGIIPDATIADIMDIKGG
                     YLCYDYV"
     PFAM_domain     complement(join(59328..59417,59481..59796,59864..60006))
                     /aSDomain="Tyrosinase"
                     /aSTool="clusterhmmer"
                     /database="35.0"
                     /db_xref="PF00264.23"
                     /db_xref="GO:0016491"
                     /description="Common central domain of tyrosinase"
                     /detection="hmmscan"
                     /domain_id="clusterhmmer_JN550_005655_0018"
                     /evalue="5.20E-33"
                     /gene_ontologies="GO:0016491: oxidoreductase activity"
                     /label="JN550_005655"
                     /locus_tag="JN550_005655"
                     /protein_end="256"
                     /protein_start="73"
                     /score="115.3"
                     /tool="antismash"
                     /translation="TKWDQLVSLHQIHALQIHSTGTFLPYHRYFLHTHEFLLNECGYKG
                     GLPYWDEPRDAGKFSSSPVFSPTLGFGGDGKGAKNCVADGPFSNVTVNIGPGFTTQPRC
                     VNRKITNFLSSLSAKAQVTAALNYSTYDTVWNGIYSGPHLGGHMALSMMNGDSITSPGD
                     PVFFLHHGFVDKMWWDWQAQ"
ORIGIN
        1 gtggcggagc tggcggcgct gcgcaggcgc catgcctatc tgtacgggac cgccagcgtc
       61 gtggtcgcgg tcgcgtgcat ggttgccata atgggcgggc tgaggtggac gcaggggttt
      121 tcgggcctga tgtgtgtgca ttgaggtctg cctgtgtcat gcgtgttgat gattttgttt
      181 ttcagaaagc cgtatatacc tcatgtaggt cccctgctta tgaatatctt tgtgtataaa
      241 aagtttagat accctaaccc attcacgaca ttattgctct gcatccatcg ctccaggctg
      301 tgaagtgaac ccagcacctg cgtttgtcat gtagccccga tcattgccgg tttccatgag
      361 gtggtttcaa tgaggcaata gattggatgt ctatcccatg tcttcacccg gcgcaagacg
      421 gaggaaaaac aggcacgcta agtttggcca tatcccacga gcggcatgcc ggtgacgttg
      481 tataggccgg ccggccggcc tatcgataag aatccttgac ggttcgttac tcccctgtac
      541 cggtaccccc ctggaggtac gactgactag ctggcttggc ttctggctgg aggttggggg
      601 gctggagcta gctttccgtc cagtttttag tgggcgtcag ttgcacttta gcgcaagctc
      661 caaatgttta accaccaccg actccgagtc gggcctctac gaattgcatg ccgccgtccc
      721 accttccgcc cgtgaacatt ttctcgcccg aacccatcca ccacaaccac cgccgccgcc
      781 caaccacctc gccgtcgacc atcttacgca cgctggagat caagccatcc cttagaacat
      841 cggaggatca gacacgtccg ggcccgcaag cgaccgaccc ccccgccctt atgttctagc
      901 atctgccaca ccactctcag cgtcatctgt caccatggag ttcgtgggcc tgcggatgac
      961 ggttgccctg aggcatcccg ctggtttcac cgtggacggt gtcgtctctg ccatcgtccc
     1021 gggccaggtc ttgatcctcg agcacggtaa gcctcccaaa aaaaaagatc agtacacttg
     1081 tcgtctccct ggacacctgc taaactacgc tgcctagtcc acgtcttgaa taccggcgag
     1141 cggctgccca ggatcgacct caaccccgag aacatcgccg acatacggga gaaccgcgat
     1201 gctcctcccg ccccgacctt cacagcaccg cccaccggcc ctgtgcctgc ccccaccttg
     1261 cccgagcctg gggacaatgc caccttccag gatcccgcca ttctcagcat gggacggccc
     1321 ccgaggagga gcgatgctaa cattggagag aagcgtgacc cagctcccac ccctggtgcc
     1381 tcggccacct ctcaccacgc tgtgggccca ctgagcccta tcaatcctgt tgcgcagggc
     1441 atgggcgggc tgcacatctc gcctccggac cctgcgcagc tcgacaccac cgaggacgag
     1501 gtcggcggtg ctactcccac cctggccacc cagccgggtt cgtcatcctc cagggccggc
     1561 aagaaacagc gccaacgcca gcgtcagccg aagaacgctc gtactgcccc aagaaatgac
     1621 gagaatgcgg ttccctctgg tgccaagccc accgaacagg gagacggttg gcgccagacc
     1681 ccgatgttgc agtctaccaa gtccttccag cccttctcgt cactcaagaa gggccagaag
     1741 ggccgcaagt ccacggccaa tgccgagaac ggctggatgt cggaggacgt tacggacgtc
     1801 caggaggccg gagacttcga ctttgagcag agcctggcca agtttgacaa gcgcaccatc
     1861 ttcgacgaga tgcggaagca ggaccaggtc gacgacgccg atcgattggt gtcccacaac
     1921 cgcctcccca agccgaagcc agggaccgcc ggaggcaaga acttgcatta cacagaaaac
     1981 gtgctggact tgccctcgtc gtcatcggcc tccaagttca aggagacgcc agatgacttc
     2041 tggaagagcg aggccgacga cgccacggtc aacggcggag aacgtctgag cgggcaggag
     2101 ggaagcggcc ggacctcgcg tctccggggt gagtccagaa tgtcaacgtc tcggcgctcg
     2161 cagtcccgga aagcaagcgc cacccaggtc atcggcggcc ctgttcgcgt caattcaggt
     2221 gccaagacgc tcgatcgttc aaacctgtcg cagactcacc tgacgagcca gcaaccggcg
     2281 acagccatgg ctggcgtcgt ggagggattc tattcgatgg ggtcgaaccg gcgtatcgag
     2341 accgtcaccc atctgcagat gttgaatatc gagaacatct cgcacaacga gctgggattt
     2401 agcgaggatc tcatggccga gaacgctggg cgcagcatct ccgaggtggt tttcactgcc
     2461 ctcaccgacc ctgctgtcaa gcttcgaagt gctgcggcct cgcctcccaa ctcggcaacc
     2521 atcgtcatct tggccggcaa caacaagtct ggcacccgag cggttgccgc cggacgacat
     2581 cttcgcaacc atggtatcaa cgtgctggta tgtgtagtag gcattgaacg cgagcgagag
     2641 ctggtagacg aactacggag acagatccga ctgtttcgca gcttcggcgg ggtggtgtcc
     2701 tccaagacac agctattcga aaacctcagc aagacgacag ctgcaacact cgactcgtcg
     2761 ccacagagtt cagtcacact gatcatcgat gcgctcctgg gtctctcgat atcgtttgag
     2821 gagctgcgca agagcgatca ggccacgacg tacgagctga tggagtgggc caaccgcaac
     2881 gaggctttca tcgtggcgat tgacatccct agcggcattg accctgccgt aggaaaagtc
     2941 aacatcatcg acggcgccaa gctgtacgtc cagccccgct acgtcgtcgc tctcggcgca
     3001 cccaagcaag gtctgttgaa ggcgatggag ctgggctacg agcaggccga cgatatcacg
     3061 gtggacgagt ggaagttgta cctggcagac atcggcctga gcacgaccat ctggcgcaag
     3121 gccgccacca aacttcgccg tggcatcgat ttcgacgaca agtgggttct ggagctgcga
     3181 taccagcctc ccgtgacgga cgacgagctc gactagaggc acgctcgagt ctcggcgggg
     3241 tacaagaccg acgctgacga gggttccaag agcagcaccc ccgacatgaa cagggacgac
     3301 tcttggaagt tttggaacgg aaacggcgac gacgatagat agtggcgacg gcaataagca
     3361 ttgatacccc gatatttgtt ttgttttgtt tttttttttt tgcttcttgg cgagcattta
     3421 ccaggcgctc aggggacagc gaaaagacaa agactttgat tcttcccggg acgaggtcgc
     3481 gattcgttac tgcatgcatg gggtacatat atcagagtga cagggaggga gagagaggtc
     3541 catggcatac acataggcgt gattcttagg ctagaaagat ccaatgctac aatcatgaac
     3601 ataggtcaca ggcatgtggt atatcgaaca gagtggcaca gtgagtgagc ttgtcatgtt
     3661 acactagacg tcaaggacgt atcaaagcat cacttccttc gtggagatca taaccaacac
     3721 tggtgccttt gctgagtttg tcttcccgat ctcttggcgg ttcgcgatgt cgttctcggt
     3781 ctgagtatct ccatctcaag cctcctcatc ggtggcatag gccagctgtc ctcaaagccg
     3841 gcggctgatc tgtaaacata caaccccgtc agtaaaaatg gcacagccaa aaacaactga
     3901 gtaagcaaaa cccgtgattc ctcagcacca cgccgatact ccccccagca tcactgtgtc
     3961 gtccacgcaa gaccaagcca gtaccccaca aagcaatgct ccacgcagca gcaaattatt
     4021 cgatcaagtc gcgcctcacc gaccgcaccc gagggccgga cttacagtga ggatccccgc
     4081 tgcgctttca atccacaccc ggccacaccc aaggaaagtg gatggccggt cgggctggcc
     4141 tggtcttgat tgtgtacctg acaactgccg caacccagca gccgagtcgc gcccctgctt
     4201 tcctgaacca tgggaggtag cgaccagagg gccgcgtgcc cctgacccag agtagggagg
     4261 gttctccgcc cgccccgcct ctctctcctc ctttctcggc tccggaggga agagacgcga
     4321 gaaggagggg gagggagacg gagagggagg aggtgcgacg cggcgcatgc cctggcccag
     4381 agctcggcca tgggggaacc ctcgacgcaa gggcgctggc tcggctttct gctgttcggt
     4441 gacacgtacg gcgtgacaag gctggcagag ggacggcgtg gcaaggaaga cggggtgggg
     4501 gattgcttac ctagggcagg atgatccttg tgggtgcgag agagagagag agaacgggct
     4561 ggtgtctctg ccggatggag gtgatgatgg cgatggcgtc cgccgagggt gatgcctgcg
     4621 agaggttgtg ggttagcgat gggatgatca agccgtagga ggacgaagca gagtgatgga
     4681 ttgaatggag gaggtgatga aaactctgat cgatctgcgg atatgaaaaa taaaaggacg
     4741 ggtcaggtga atttttggcg gggtggcggc aaagctgagc gtcgttatcg aggtgaaggt
     4801 gtcggcgtgg ggtttgtgtg caggattttc ctgcaaacgg gacgccgcct gggatgatcc
     4861 agaccgcgga ggtgacgaga gggaagctca gagagacgcg atgacttacc tcagcgccgc
     4921 agcgaaggta tcgtgagatg gacgggccag cggaggccag cagaggacga tggaggatga
     4981 acgaggacgc tgggcgcgcc gtgaggatgg agctggtggt gatgaggtcc caggtgaagc
     5041 caaaggcaat gagggcatgg gttgaatgaa gatggtgcgg gagggaggaa ttttcaaaat
     5101 cccaaatctg ggaaatacct cctccttata tagatattgg ggggggaggg gggggagggt
     5161 ttactgattg cgcacccgtg tgcggatttt tctcattggc cggctcagaa actccatagg
     5221 ccaataagaa aaatccgcac aggatactat ttaatgattg ggctgattgt gaatcgttct
     5281 ttgtcttgtt tgactcattc tggtcgttgt caggtgaatg tgaggtggtg ggggagtggt
     5341 gacggcgacg acggcggcgg cggcggcggc gagtttgcaa attgcaagcg gcctgcagtt
     5401 agcaagagga ccccagttag caaagggact gcagattgca agactgcaaa ttgcagaagg
     5461 gtgccacttg acggcaaccg gacaatgacg gtgacaggtt caaagtgaat attcacacat
     5521 tgtcttgaat tgctacaatc gaactaacgt gcattttcca tcaccgtaac acgccttgca
     5581 aggaggaggg tcatgatcac gtcaaaagtt acgatgtaac cgctgccggc ctcaggggct
     5641 aggatagaaa catgaaaagg ggcttttgat tagtgctgcc tcaagccctg aacaacggaa
     5701 gaatcacaac acacgaatca gatcccatac agatgggata cgctttgtct ttgcagtgta
     5761 ttatgatgtc tacgtccggt ggtcctctac gtagtcatta ctcaaccagt tcctggacat
     5821 gtggtcatcc aataaagaga ccatcaatta tggcgaccaa gtgcttggcg aaggccagcc
     5881 cagatgaacg accgagatca catagggggg aaagagtatt gtgtagacct gcgcgtagat
     5941 caggttcagc tggattcctg tttgaatgag aaatgcgatg aaccattctc gtcctcctaa
     6001 tatcatgtct cagcctgggg cccattttca cgctatctgc tgtgagatct ttgacctgcg
     6061 atcatcgcgg cgaagcgtgg ttaggatgac gcttatggta ggtaaaggtc cagcactagg
     6121 agctcggaca aatgaggcac cagcacaagg cggtccggca taggcatgga gcgccgcatc
     6181 cttgagaaga gcgcaatcgt actccaggcg ggtgcaatcg gagtcgtcag atgatatagt
     6241 ccgttacatt aggagtgaga tagtgctgac gcggagtgtt ataaaagaac agtaagctct
     6301 gattacgacg actaggggaa acacctttca ccaaccagac gctctttggg ttgccacatt
     6361 gaagcgcggg tcgcggtgag gtgtaaaagt gacgtgacct ttagcaatct aaaattccga
     6421 aacgctcaga gaaaggcagt gagataaccc acgctaattg gcgaaccggc acgcgccgaa
     6481 gttctgtgta aggtgttaga tttttaaata tgattgtaga tgagtgggaa aggagatata
     6541 cgtcattaac aagtctcaaa cgagaagtaa aagctgcgaa aggtcgacag gcggttcatc
     6601 gatttaccac aaccacaggt tatatgggat gttggaaaac aaactcacga agaggttcaa
     6661 cctgggtgac cccgagcctg gagaatgtga aattttgccc ggccatgcac tcaacagtag
     6721 tatgttcctg gaccgccata ttaactaatg ggggactggc cgctcttcca gcttgtctta
     6781 gtggtttggc tagaaaactc agctcttgaa ttagattacg tggttacctt gccttctcac
     6841 atgtattgct attcccattg ccatccattc atacacccgc cttccggagc tccaaataag
     6901 gggggttttc cccatgtgct acaattgact tgctcgtcat cactaggtag attcagctgg
     6961 gtgagctggc catttgactg gctctacctg gtagcatttc tgggtggaga tacagcaagc
     7021 gcctttgtat tagacattct ggcccctaaa ttacctgaat actatcatat cgttgtaggg
     7081 gcatcaaata ttaccgatgg cacagtctcg ccgtttgctc attacctaaa actttttgtc
     7141 atcacgtgtc tgctacatgg atcactaatc acgatattgt cctggccgtg catccagcaa
     7201 tattatcggg atgtcgttca tgaagattct ccttgatcca tgccctaacg agcaatgtga
     7261 gagttggtaa aagatctcaa aagctcaagc acagcgttgc tttaccggga gcctttaagt
     7321 tgttccatat gtattgttca tcattagcag ctgctagact gggctccagg aagttttctt
     7381 cgtgcccgtt tcccaacaga gaaacaggca tggaatttct actacgtttg tttacagccg
     7441 ataatgtaag tcatttgtcc gggaacagag atctcgggtt tcctttctta gtaatggtga
     7501 agattaaaat atgatagtag taacattgtt aggcgctaat gctaccattt gctctggcga
     7561 ttaacgttgc aaatcagagg tccgtggtat cttgcactag gacaatacac agtgattcaa
     7621 agttccttgt gagattccag gcccagcacg tcatatttca acgtgcacca aactagcgtc
     7681 caagagacta cgaaccacgt ggttttgaaa tatttatgtt gctaaagctt tctcacggtc
     7741 taagaaagtc tattacacct cacatacctc atgaaagaaa attgaattca atgtatgata
     7801 gaaacaatgg ctatcattca ttatcacagt taattcaccg atgtaacata gcagatgata
     7861 ctacccacat acaggctaga caagattctt gctgtagtat ggagtgaagc ccagcaaccc
     7921 tgtctgactg cctcggctgc tctggtaaga actaatcctt ggtctaaaaa aagccggcag
     7981 agcgccaagt agcgactata gctgtatgtt catttcatgg ggaagctcaa ctttggtgcc
     8041 gaatggagat ctcaccttgg gatggtctcg acctgccggt cagcctgatg cccctgaagc
     8101 cggtccatga gtccatccgt ccgggatggc gggatcaggt ttggcgtgat agttatgact
     8161 ttctccctat aaaaaaaaat tcaaaacgat agcttttgtc tggggcctat gttgcgatct
     8221 gcgtcgtctt acataccctg tccatgccta gctaacctcc ctatcggccg agatcaggcg
     8281 atgaggccag caaggataac attagtctgc gcctccattg aaaggtcctg ctctagcctg
     8341 gcacagaacg tggcacgagc cgaagttcgg cggcctgtcc ctgtctttgg cgcatggcct
     8401 agcgcccgac ggagagggag tttgcgaaat tgaccatagt atgcactcgt ctttctgatg
     8461 tcgcggtacc gcattcctcc atttcagtag cgtcaggcta ggcgaaaata atccgaaggt
     8521 ggtgccgcaa ccgatgccat ccgccgatgc ggatgctcag gccgcaggtg agtctactag
     8581 gggcgtggaa gtcggcgtaa ttcggtcgct ggcaatcatg gggagagctt ccgagcgcca
     8641 gcgccagttg tgcttgtaca aaatgggaca atcaggattg gtcggtcgca actatgtgcc
     8701 agccaaaggc gccgtcccac ttcggtgacg cggcgagacg gcgagggcca gaactgagtg
     8761 ctcggttatc ggactccagt agggcggacc ttgatctctc cacagtaaat ctggagaaga
     8821 gaatggacca gggctgatta cataagagcc tatttgtggt atatgtctac gttgccgtac
     8881 agtcgaggtg ggcggttccg gtattggcag atctggaaat atttatggtc tgcatgcata
     8941 ggtttttctc cgccgttata gtctttaacc tctcgcctgg tatccgagac attggagtgg
     9001 gggctgattg acaaggacct gcattgtcag ctggatggca tatccgccga gcgtgccgca
     9061 cagacagatc gccgagctaa ttcgtgatga gcggctccga tcagctctgt taaaaggggc
     9121 tacattgact gacaggactc tcagtgtggg gaggactgtt atcgtgtagg cctaacatcg
     9181 cagggataca tttttgatcc gacaattcag gccgcttgtt tggtaggtac ccaagtaatc
     9241 tgcaattgga accctgccga gcttgatggc ttctttccgg cacgagctaa tgcaagacta
     9301 agtactatgg ctaagagttt agaagtactg tgcatggctg gtcgcatagg tagactcttt
     9361 tgccatgatt aataaccatg gcctgatgag ttgaaaatgg gctgattcgc cttcttattt
     9421 gaagctggag tgaacatctt ccagcgggaa ggtcagcttg ttttaatttt tttttttttt
     9481 ttttcatctt tgtgtaatgc tgtttcgata cgttgcacgc catgacaaca agacttgatg
     9541 gcccaggcct cacccttttt gttatctccg ttgtgctcgt gatcctgtcg tggattacgg
     9601 tggctctgcg gctaaccatt agacggaata tcaagggaat tggtgcagat gactggttga
     9661 tggtggcagg tctggttcgt atgaacacgc attcgactgt ggtcagctgc tcatgcgtaa
     9721 tggaaacagg tattctacac aattgccaca gcatcaacaa tacttgccgt cttgaatggc
     9781 gttggaacaa gggatcagta tctgacagat gatgacctcc aagaaggaaa aaaagtacgt
     9841 cagtcgctga agggtgcaaa gtgtgaaact ctaacatcat atagtggttc atgttcttcc
     9901 agatatttta cgtcctcagc acggtcccca tcaagtcctc gatctgcgtt gcccttatac
     9961 gcattacgac ccgcaaactc ttcaaatgga ttctatacgg cattatcttc ttcaccatcg
    10021 tcggctgtct agtcaccgac attgcggtat tatcatggtg ccagccgatt tcagccacct
    10081 gggacccttc agcgggctca tgtgctgata aatctgtcat cattaatgtc tcatacttta
    10141 tctcagtcat atcgatacta acggactggg tatgcgctat tctaccggct tttatacgta
    10201 agtgcagcct acattacttg ctactgtgta gctaatattg agttcaagta tggaatgtcc
    10261 aattgcgata ccgtgtaaaa ctttcggtag ctattgtcct cggacttggt ttcgtgtaag
    10321 tttggttctt ctacgtagtt gagggccgta ggtctaactc gcaatgctcc ataaagtgcc
    10381 agcactgcaa cgatcgtacg aattcgctac ctcgtatact acagcatatc tgaggattat
    10441 ctatacaaca tagccaatat cgcgatatgg tccatcgtgg aatccggcct gggaatcgtt
    10501 gcgggctcaa tggcaactct aagaccgctg ctgaaataca tcccattcct ccggactctc
    10561 tccagcagtg gcgattcgaa gtcgaagtcg aagtctaggt cgaagaagac tagccgcttc
    10621 ggactgaggt ataaccaaaa ctcgatcagg atggatgagg ttggagacgt caaaacaacc
    10681 tgcagagccg gagaaaatgg ctgggataac tgctctgatg acgcaagcca gaaacatatc
    10741 ctgcgcgata cgactatcgt ggtcacaagc catgtggtgc aggaaacagg cggacggtcc
    10801 cagcaaaact tggagcaagt ttaagcaact tcaatcagtc tgtggtgacc ttatctgttc
    10861 gcctgcagtg tactatttaa ccttttggac cgccactggt ccagcgccgt ctgtaacaac
    10921 ccgaaatgat tgtatttagt tctttgcagc actgccgcga ttcttgccga catcgaatgg
    10981 atgagcttca cggagtatta ctcccacagc aagcttacta agtaaaagac gaatggccgg
    11041 aaaagtgggc ttcactgcag tgaaaccctg tgtaaattgc ggctgacagc gatcccgaag
    11101 aaagcaagca ggctcgggcc agggctcagc cgctgacgcg agcatagtca attgctggac
    11161 ctactgtagt aggggtcagc agttatgcgt tccttcggtc ccccctcctt gaagagccgc
    11221 atcatcccac gatcctacgt cgcatcccag gtcacagggc tgcaacatct ccagcaagcc
    11281 acggagactc tcaagataga acgcgctaaa caccgcagcc agcaagaaga acttcgcgac
    11341 cgagtactgc gggaacaact gctcggccct agaatccttc cacctcagtt aacacaaccc
    11401 cattggaagt ttcagtccgc ttttcgcgaa caagattgca ggttgccgaa aatagcatac
    11461 caaggcggtc ttcgggtccg tgacacccct gagtcgacct tagcggcacc gtctagttgg
    11521 gctctagtct cccatgtgga acaggcgtga ggagtttacg aactgcaagt gaagaagtga
    11581 tgatgatctt gacgtgatgg ccttggccta aagtgctgag cagatcccct agtgcttcat
    11641 gatgcggcac cgtctctcat tgtcgttgat gctgtctgat tcttccccgg acatgccatc
    11701 gttgctatag acttgtacca tagaaactat ggtaggatac gctgcagttg tcgctttact
    11761 ggcagcggcg cctctctgcg cggcgcaaat taaacgagcc gactactcag cagcggcggc
    11821 gactacgttc tggtacgcca atctggacca caccggcccg tacaagggag acgccccgga
    11881 tctcgacacc aaccacacgt acccggtctt caaatccgtg agccccggcg ctacggccgt
    11941 cgagatccag gccgccatca acgacaatgg caacggtggt aagcgccact cgcaatggct
    12001 cgcgtccgag ccgagggttg tgtacatacc gccgggcacc tatacgatca accagaccat
    12061 ctacatgaac acggacacca ttctgatggg cgatgccgcg gagcctcctg tgttcaaggc
    12121 cgccgctggc gggttcactg aggaccaaac gctgctctcc ggccaggatc ccggcaccgg
    12181 catttctgga gaattatcat tcgccgttgg cttgaagaac atcattctcg acacgtctga
    12241 tatcgacgga ggtaagcacc acacgccttc agtctatagt cccagcttgt ctgacactga
    12301 gcaataggaa cttctttcac cgcgctctgg tggggagtcg cccaggcctg ccagctgcag
    12361 aatgtgaaaa tcaccatggc atactccgtc aacggtactg gccacagcgg aattcggctg
    12421 ggacgaggct cgactctcgg gctctcggac gtgcacatcg agcgcggaca ggtgcgttcc
    12481 actgaggcaa ctaacactgt gccacagaca tgctgataaa gtggactcga gtatagaacg
    12541 gtatatacca caacgggcac cagcaggccg cctacaagag catctacttc aaggagaaca
    12601 cggtcggcat gctgatcgac ggtggcaaca ccatcagcct catcgcaccg acgtttgaga
    12661 gcgtcggctt cgcggtctcg tgcacgggcg gctcgccctg ggtggccatc gtcgacgcca
    12721 agtccatcaa ctcgggcgtc accttcaaca cgagcgtgta cccgtccttc ctgatcgaga
    12781 acctggacaa ggacacggac tctgacgtcg ccgtcaacct cgacgggacc ctgctcggcg
    12841 ccgcccgcca cgtggaccag ttctcgtacg ccaacacggt ggaccgcgac ccgatctacg
    12901 gggccgtcaa ctcctccaac acccgcccgg ccgcactcgc gcccggaggc cgctacccgg
    12961 tgatcccggc gcccaactat gcgacgaacc cagtctccga cttcatcaac atcaaggatc
    13021 cgtcccaaaa cggcgggcat gtcgtccgtg gggacaatac cgtcgacgag gcgggcgtcc
    13081 tcaaccagat cctgcagttc gcagcggaga agggcaagat tgcctacttc ccctttggca
    13141 agtaccgcgt cgaatccacc gtccacatcc ccgtgggctc ccgcatcgtc ggcgaggcgt
    13201 gggccaccat cacgggcgcg ggcgacttct tcaaggactc agccagcccg cagcccatcg
    13261 tcatggtcgg caacccggga gacgtcggca cggcgcagat ccaggacatg cgcttcaccg
    13321 tctcggacgt gctcccgggc gccatcgtgc tgcagttcca catggcgggc gcggcggcgg
    13381 gcgacgtggg cctctggaac tcgctggtga ccatcggcgg cacgcggggc gccgagggcc
    13441 tgacgtcgag ctgcaacgac gcggcggccg agtgccgggc ggcgttcctg ggcctgcact
    13501 tcgcggcgac gtcgtcggcg tacgtcgaga acgtgtggaa ctgggtggcg gaccacatca
    13561 cggaggactt tgcgggcggg tccaacatcg cggccaaggg cggcgcgctg gtgcaggcga
    13621 cgcgcggcac gtggctgcac gccctgggca gcgagcactg gtggctgtac cagctcaacc
    13681 tgcacggcgc cgccaacgtc ttcgtcagcc agctgcagtc cgagaccaac tacgaccagg
    13741 gcgacaacgt gcggcagctg ccgcccgcgc cctggacgcc cgacacgggc gccgcctggg
    13801 gcgacccgga cttcaacgcc ctgtgcgacg ccgccgacgc gcgctgccgc atgggcctgg
    13861 ccaacctgtt ccagggcggc gagaacatct acacgtacgc gtcggcgtcg tgggtcttct
    13921 tcagcgggcc tgggtaccag tcctgcacgg atggatgcca aggtgagtga tcattgccag
    13981 ccccccccct tttgctccga tgctagaccc aacttttccc attgtggaag caaggagtaa
    14041 taagaagaaa tactgaccgc acaaatctca acagattatc tgcactgggt cgtagagacg
    14101 ccttccaact tccaggcttt tggtctgtgc tccaaggata cccgagcgcc gctgcgtctc
    14161 gcgaatggca cagagatttt gacggcgaac gggttcaccg ggtcctgggg cggcagtatt
    14221 gggaggtata cgccgtaaac agaaagtctg tttgtcctat gagatcgctg gctcagcatc
    14281 aatcacgtac cagtatagtt acgatgaaat atagctagaa atctagaagc actatatata
    14341 tataaacaat atcatggcat aaggtaatgg gttgcaggcc tcaagctcat ctttggaacc
    14401 tgcttacaat ttcttccata gcgctcagat gaccacttgc cttgcataag gcgacgccgt
    14461 cgtgctcgta gccacaagcg ctttcaagta gtggtggagc tgggttaaga ctctccatat
    14521 tgcctgcttc gctgagacaa caggtacaca gggactttga gaggttatgc cacgccgaca
    14581 tttgacttca cggctccaaa gcagcataag tggtgttatc agttcattga ttctcgagac
    14641 tcctcgtcga ttccagacgc atgctgcctc ccctggtcct atgtaccgtg gcttcaacgc
    14701 caatactatc atacaatgca tgccgcaagc ttttcatgag gtgagagaga tggggaacat
    14761 ctccaatcgt gattcccctt agtatgttta acacaagaac gaacgagaag ccccaagggc
    14821 gtcgttctga agccttgaat caggcctcac cccgagccac tctttagcgt ggctcgatgc
    14881 cgagagaccc agggctgaga ttagatggtg tagtgtacaa cgactccagc acgaggaggt
    14941 ggtgtttgat ccaaaagatg cactgcaggc gggctgcgtg gagcgcctta cagagcaggc
    15001 ttggcctcgg ccttgcccag agcagcgccg acctgctcag cagtcaaaga gccttggccg
    15061 ccaggctggg ccccgttgcc accagtgagc atctaagaga tggaacatca gcacatgcgt
    15121 taaatacatc gaacttgaag taacgcgtta actcacatcg ccacccatct cacgcatctt
    15181 catctccttc tccatatcca tgacctgctg ctcctcggca aaggcaagcg cccacgggac
    15241 gccgagcagc agggccgacg tcgcgatgac ccacagggtc ttgccgctga agctgaggac
    15301 ggacttgact gcgccggtcg tgttgttgac gccgttgtag atggagttgc gggtctgggg
    15361 agggatgatg tcgcgcaggg cgtagaggcg ctcgcccagg gtctcgtcgg acgggtcgta
    15421 gtcggactcg ttggagatct cggagtctgc aggcaggcat gttcattagc gctcgctgtt
    15481 tcgccggtgc tccctgaatc gtctcgcgca gaagctgggc gacaaagggc gcgcgtgcgt
    15541 cgcggaatta gcgatgcagg cgatcgtgga cttaccagtg tcggagtagt cctcgtcgtc
    15601 ctcagggccg atctggccct cctggaagtg ctcgtcgacg acctctgtga gctgaaccat
    15661 tgtggcgact ggagaaaatg cgacactgaa gcttgcaaat gtggtaaaaa gcgcgactgg
    15721 ggtgatgtcg tcgtcgtctg ctgggaaagt gagggtggag agctggcaag ctgggtggtg
    15781 ctcaaatgcc ttggttgata gacagcaatg ccggtagaaa tcgtagctcc tgggtggacc
    15841 tcgagccgct acaaaatttc tgtccccgga gcccgtgatg acggagctgg ctacaggggg
    15901 gtggtgtcgg ccgtcagttt agccgaagcc gacagacgca ccgtgcttgg acagtgtaaa
    15961 agcacggtgc ttttgggggt tcaaggccat tatatgggca cacagtgtcc cccttgttgt
    16021 agcggctggc acagtgcgct atctgtgtgc ctgtctggac gtaacgtacg gggtatataa
    16081 tgtctacctc atgacgggct tgcatctgat agttatggtt atgcaccgct ggtgttttac
    16141 ccccatccaa agaaacgtgg gatgtgtata gagcctggac tagcttggta tgcacaccgg
    16201 cccacatata ggtatccgga atgctgagag ttatatcatg aattcgctcc tataaacgtc
    16261 taccgatcga tgcaatgcgc tacacgggaa ctcatacccg tttatgctat attcccagaa
    16321 agactcgtgc accaacttat gctaacacac ctctaccatc gtctaatcta tcactcgcgc
    16381 ctaggccccc ggacgcggag cgtcggcaaa cctaatcccg cgcctggtgg gaggcactcg
    16441 gggcgtatcg tcgtcttcgc tgtcgctgtc caccgcaccg ggactgccca gcccgagggc
    16501 ggcttcgcgt cgtctcctct ccgctggcgt ctcggtttca gtggacggct cctcctcgtc
    16561 gcgcatgccc gacagcgcag ccagccttcg gcggcgctcg acggcagtct cgggcgtgtc
    16621 tgaggccgcc acatcttgac gagtatctgc tgagctttcg gcgggcgatg ttcctgcagg
    16681 tgatcttgcc gtcacggtgg tgcttcgtcc acgtgcaggt tccgctctcg caggggacat
    16741 ggaatggcct gcgcctttcc ttgccgccgc cgccgtgctg gtagtcttga ctgccgtagg
    16801 cttggaggca ccaatggacg atggtgttgc cgagccagag ccagtccctt gttgtttggc
    16861 gagggccact acagcaggag gcgcgtcaga ctgctcaagc acctgtcttc gggttcgggg
    16921 gtccatcttc tggacttcct ttaagaaatc gtccttcgtc atccgacggc cctcgcccgc
    16981 aatcgtgaat ctgatcttgc gatcctcctc ctcctgcttc ttctggtcgt cttccgcgcc
    17041 ggctgccacg ctcttctttc tgccttcacc ggctccggac ttaccgaagc cagtccaacc
    17101 actgaaagtc ccctggcgca caggtggacg tggtggagcc tcctcaccag cagcctctgc
    17161 ggcgtcatct tcagccggct tagacttgtg cccctgtttc gtgaggccac ttatgcccat
    17221 atacttgagg ctagtggcaa caaagtcgtt gttgcttccc tcagccttct gcgaaggtag
    17281 ctcgtacttt ttgaccacct caccgtcctc atcctccacg atgatctgtc aagggtcagc
    17341 ggacatccat cccttcgaga tgcgttagaa cttacggtat ttccgaactg gtaggcacga
    17401 gctggcgcgt gcctcttctc cgaatcggtc ttggtcttcc tcttctggac ttcctcgtca
    17461 cgccaatctc caagtcgttt cttgagagaa tcgtacgtcc agccaggttt ctgagtctcg
    17521 ttctttgctg cttccttgag gttgccaaga tcatgtgcca cctcgcctac actgtgatgt
    17581 tgtgttttgc ggggttccac agccaagacc tggccctctt cgtcctcaat gacaatattg
    17641 tcgccctcgt cgtagacttc aatctctgga gggtcctgct ggccccttcg ctcaccgtcg
    17701 tgcggactga catcttcttc tgaagtctgt tgctcaagct tctcggggtc tcgagaaccc
    17761 ttttcgcgca gctggttcgc atcttcgtcg cccgttagtg tgccagaagt atcctggcgg
    17821 tcagaaggag acatgggaga agtcggagac atggcgtcgg atagaccact ttggctgcgc
    17881 cgctgaggaa agatggctga ctgggtaaca ggtccaccag gtcccatccc ctcatcccag
    17941 cgctttctgc tgcgacggcg acccatcaaa gacgaggcac ggctaccatt cttgctagga
    18001 ttgtcttcct ctttctggcg ccgaaggaat tggcctggca aaccagttgg tgggagggta
    18061 cccggcggaa attcgggcat tttgaggtca tccccttccg tgtcagacat tgtacgtgct
    18121 tgtgaccgtg attgggagga tatccttgga agccggttca tccacgatgg accgtcgtct
    18181 ggagcggctg tgtacgacat tgtcagactg agcgtgttga tatgcttgcc cagagtgaag
    18241 acagcaaccg aagagccgtg caccaagata gacgccacga ccaagaatgt cgtgataggc
    18301 catacgagaa ctatcaactc cgcatgctct actgtcgtgt cttcgaatga cgggaccaca
    18361 gaaaggggaa tcgtgtgttc ggtctccagt tcagcacgtg ccaggatagc aatgaaaatg
    18421 gcaccgacac cgattggacc aaaatgacca gcgaacagcg cctcgcgcca ggttttgaca
    18481 tcaggtataa gaggtttcag agccatcatg atgggaatgc gcctgaaaag aatgacgaat
    18541 atggcgatga cagtcagtct ccaagccgaa aggcgcaagg ccgcgttgtt gaattgatcc
    18601 catggaatga tcgtgccaaa gtacacaaag tatgccaagt taataagcag atcaatgacg
    18661 ttggaaacgt gagactcttc ggttttcgag gagaaccaac cgtcgttgga gaaaccaact
    18721 ccagcagaga agccaacaag cagatcatcg acaccgagga tactaccaga gcccgcgcaa
    18781 aacaaggcca aggtgaagta gaagaccagg aaactctccc gatcaatcaa atcgtgcctc
    18841 tcagcgtact tgatgccatg gcgggcaaag tagccaatca ggaatccata gacggcacca
    18901 aagatacact cgtacaagac ggtatacaca agccagtgat aagtcacctc cttggcattc
    18961 agcttgtctt gaatgagata cagggagagg tagatgaagg ggaaagccat gccatcgttg
    19021 caacctgact cggcagacaa caaatctcgc agatgcttcg gaactcgctt ggcaaacttg
    19081 cccttgccaa caaccgacga ggccaggaca gggtctgtgg ctgtcacgca ggctgcaact
    19141 gtcaagctct ccagccagtt caacggtggc accaaccaga agatgaacaa gctggtgatg
    19201 agccaaccaa aagtcatgac cggtagtagg agaaacacca cagacttcca gtgtctttcc
    19261 atgtaaaact ttggcaattc gacaccaacg gcgaaacact gcacgacgag cacaatccta
    19321 gaaaactcga gcgtgacctc gtcgacgttg ccccacgaat tggggtcgat gagatttgca
    19381 gcatggggcc cgaagatgag accgcacagg gtagccacag tggcttcgcc aatgtacatg
    19441 cgctccttga tgatggaaga gcacagcatg aaaagcgaag tgaagcctcc caggataatg
    19501 tacaccagat gggacttggt gatcgaaagg tggtcccacg ccatggtgaa atggtatttg
    19561 aagcctttgc cacaaatggc ttcctagtcc tattttgcaa gcttcgcttc tggtcgttca
    19621 gttcggtcgt tgttcagacg cgggtgtgaa aggcgatctc gaagccggtc cggacaggac
    19681 ggaggacctt cggcaggcgc tcgagctcga aaccccccaa tcgatgacag cgaccccaga
    19741 ctgcaagtga ccgcgatgca tccagaggaa ccgttgcgcg ccaatgactg gcctaccagc
    19801 tagggaaggg gttggaaaag tgcgagagca gataattttc gtatacggat ggttgccaag
    19861 ctcgtcacag ctcgaggcgc atccaggtag caggccgcta ttgtagcagc ggacagagtt
    19921 gattgctctc cgcgggggga aactgggcgg gattgtccag cgacggtagg gagcgcgaaa
    19981 ctatcgtcag gctcgccaca gagagtcgag acgaggcgca aagagatgca gcggggaaga
    20041 aaaccgcaat gtcaccaaga taagagagcg tcaacaaacc tttttagcca agactcgcaa
    20101 agcaacccag gacccgtcta actttttggc atgagcccca tcgatgatga gcgggcgaaa
    20161 gttgggggga gtgcagatgg ggccgatgta gggatctagc gcacccaggc ggggctgttg
    20221 gggcggcatg ctagggcccc catgggcgct gagccttgtc gacgcccgct gataggtccc
    20281 tcccgcctgg tgtaccccga aggtatcttg gaaaaggctt ggaaggaggc tgatttgatg
    20341 ccgctttttc cgatcagcgt ccaacaccaa cagatagaga aatagatgca tggcaattgc
    20401 agaatcaagc acacgcgaag ctctcaatgc cgaggataag actctgggca ggtcttggaa
    20461 atcgagtccc ctcccggtgc acgctgcggc atcgacgaaa gcttcgaata gcgcgtgggg
    20521 ggcgctggca gccggtcaag ccagtcacta acacgcaggc aatcccagag cgttggctca
    20581 aagccgattc gacgagcgcc gagcaacctt gaaaactttc cctagttgga cgtgagctac
    20641 cacgatgggg agatttgatt cgaggcgcac aggacgccat gaacagagtg cggacaaagc
    20701 gaacgaaatc tctttcaatg gcaagcaaga ggtccgtggc aacatcgccc cgatgcgtac
    20761 gtagcacagg caacgcaaac tctcctagct cttgcgcttc cagcgcgtgt ccgatcccaa
    20821 cggctgcact tggcggtaaa caaccaagat cgtcaatcgc caatcgccaa gcagccttat
    20881 ggacggtctt tagcgatacg ttctagcggg ccatgtgaga cttctgcatg agacgaggag
    20941 gccgagtcag ggtcgtctca tcccgactca gatgtccacg tgcagtgtag aatacttgac
    21001 aaaaggttgc aacctgcaag tgtcaagcaa agcaacgtcg gatgctagat aactaggcca
    21061 ctccgctggg ggtctgatca gccggggtac atgcgaggta catgttctcc agaacgcgca
    21121 ttcgccgatg agacctttca ttctctgcga ctatccagca tggaaatgct gtcaacgacc
    21181 aattgcatcc actaggatcg gatgcacact ttacacgggc ttccaacaag ttgcaatcct
    21241 cgttgatcag acgagaactg tcttgtcgtg ataaacaaat ctcaagactt acgaacgccc
    21301 aggctgtagt gctactatgg tagtcgcttt gggttgggtc tcgctggttt gttccccagt
    21361 cgcaaaaatg caagccgacg tcacacctga tggagcccac aatggatgtc ccccaaactt
    21421 ctcgactcca gcaggcacgt ggaactttcg ggcatcaaat aaaatcgata gataaaccga
    21481 tcttgggtaa tgtgtataga gacaactaag cgactagcga cgggatgtct gtatctagct
    21541 gcataaggcc ctcaggccgc gtcctcccat ccgaatcccc acacaagcta cagagcgatg
    21601 ctcccgtcgt cgtcaattgc tactacctcg ttctggagcg cttctcgtgc tgtcgagacg
    21661 atgcccgttt cccacagaca gatggtgtgg tagttcatga gcacggccaa gattcccgcc
    21721 gtggccgttt atttaggggg cactgacggg ttcgccgatg taaggcccgg ctccggatgc
    21781 tcaatgggac ggagaatgtg ggggtcacca gccaaaaccg ccgtgatacc gacgcaaacg
    21841 taggtgcggc ttccgcagcc ccgagtccgc aaagcttatc gggtagctac ctctatcgga
    21901 tagctactgt accgagatac tatcgacaat tggtagttct cctcattgtc gtgctcgagc
    21961 cctgtcatta cgagcagtcg atcctgtggc ttgtcaaatc ctacaacacg cgcaagtcgc
    22021 cccgctgttg gctcttcctc aaactggtct gccgtctccg aagcccagca gcgcctattc
    22081 aatgttcacg aaaggttgaa ttgaacaatc taatacgcac ctgcggcaac tccatatcca
    22141 gggactacga catttaagcg agtcgatcaa ttccttggtt gaagagaaaa agtgaaaacc
    22201 cagatgcccg gcgccagctt ttccttacta tgtctagtta atatttttgt cattctaaaa
    22261 ttagggtacg tcagtcccgc tagggagccg caacctcgtc atgaggacgc gccgtattcc
    22321 tcggtaccgt acccgagatc ctgcgttcct attgacgctt ttctgggttc gaagttcacg
    22381 catagcacgc cgccaagctc atatgccacc gcttttgact ccatggctgc gcatcagcct
    22441 catgctgcac ttcccagctc ggcggtatct ccacaacccc aaagcacaac acgtggcaga
    22501 tggccccctg ggttgggtaa tcctcagaaa agggtaccaa ggagtactgt ctgatgaact
    22561 ctgcacccgc agggccaatg tgcattgaac tcctcgagca cagccagtat tgtggcactc
    22621 gtgggagttc ctgcaaggga caagtaccta cacagccttc aacgagacaa cgtccaagtc
    22681 acaccaggcc atgagcttgt ttgccgtcac caaacacgac gagactctcc tggctagcct
    22741 ctggttagta ttgatccatt cggaccagaa ccccgtctaa tccacttggc ttctgagcaa
    22801 gaacccacca gagggaatca aaaccgtgtc tatgatttaa ccctcgtagc agtgatcagt
    22861 tcatgatgct attttaagga tgagtgctgt gaggaaaagg ccctcgggaa cagtgtcggg
    22921 tatccatttc atcacacaat ggcctggcta gttccatgtg ttccattgct tgtgcgtata
    22981 ggaacttatt cgaggcgttt ggtcccagca ttactgcaaa acccctgctt cgccgtctat
    23041 cagggtcaag caggtgagaa ggtcggatgt cagactgaag tggaacctcc ggtcagcttg
    23101 ccaagcaagc tgccgaaaca tttgacaaga gtcggagctc aaacggcggc caaacggtgg
    23161 cacaaaactg tacatgcgta ttgcagcctc acgggaaatt caaacaatgt cgtgctcata
    23221 tgtacttgcg ggactggcat ccatgcttcc agagaccggg gaggcaaggc cccggtgaag
    23281 atcatgatgc aagagcatag gtgactttca aattgaattt ccttgtttgt agatgagctt
    23341 ccacggctcc gtgcttatcc ttccccatat tcgccaattc ggcccccacg gcgtacagat
    23401 cgaccatccg taagtgaggg gtgcgggacc tccgtgtctc gcgggaccgt gggagcttac
    23461 ggctgtcgaa tgcagatcgc acgcagaagc agtgttgcac tgccgtcacc ctcgacttac
    23521 taagctgaaa cgagtgattc tcacccaaaa ccaggcgaca taagcaaact cggaaagaca
    23581 ttttcagtca tgtttcgttc ttacactcgc cgccatggat agactacgtc ccggagacgt
    23641 gagtcccatg gtgacgacgc ttgatgaata taggcaaact cacgatgtat caccgctatc
    23701 gcctgcaacg gaggacgagc cgcgtacccc gaggcggggt cgcagcaggc ggtggcgaca
    23761 cattccgaac gaggctttcg cagtatcgcc agaatctcct ccgaaacttg tagaccggac
    23821 atggctagca gatgaatcgg acgcacgatc ggcatcgcca aaatccccgg ataccccagc
    23881 tttcggccac caagtatggg acaaggagct cagttttggg ggccaaccac attttcctcc
    23941 gcagccgcct tcaccagaag gcccccaaga ggagagccga ttaagtcttg attctctgca
    24001 agaaacgact ccagacgaag gcggagaaaa gagcaagact cgaaactacc cggcggcgac
    24061 cccacctggt gcgacaccaa cccctgctca tcatgagaat tgggactctc cttggctccg
    24121 cgagctcact ctcatcgctc ttgcgcttgc ctttgccgta gtagctgttg caatattggc
    24181 actttacgtg gtgtcgtcaa agaatatagg cctcggatct tacattgatc ccgtcgactt
    24241 ggtgtatctt tggaagttca ttccaacttc aggtatcaac acatctgtcc tagcccattc
    24301 atcagtttgg ccctaatatg tctactatag tactagcttc acttttggca atatggaact
    24361 gcgttgatat taacgcaagg ctgcttcagc cttgggcaaa cctgcgggag ggaccttcgt
    24421 caacggagag gacgatattc ctcgacttgg tgtcgccacc atggctgatt acgtgcaaag
    24481 ccaccgttct aaagggcttt tatgtaccga tgcttacgat ttcaggtgtt ctattgctca
    24541 acattctggt agggtctact cctgaagtat ttcaactgag ctaagtgttg actcatacaa
    24601 aggttatctt gtcaacaagc ctattgcaag tagagccgga gctgatgcac gattaccaac
    24661 ttccgtcaat cagatatgtc gaggatagag tgcaagtcaa gttgggaact gcagcaactc
    24721 tcatcacact tctactcgca tgtcttggta tttcggttgc ggtactgtat aagcgaccac
    24781 aatgcgtcgt tccgagaaat ccccagagta ttggtggcct agcgtttatt ctgcagggta
    24841 atcttgagtt gagtcaccac ttcagatcaa actatcagca cctgcgctat catttacagc
    24901 acgagcgttt ctcaacaata tctaatggtc acacgttcgc ccttgtgagg gaagggatga
    24961 atccatcgta ccaacctgcc aaggagataa gggaggggat cgatacatta ctctggtggc
    25021 agcctcttgc tctacggatc tggagccgag tactggccat tatgtttcct ctggctctga
    25081 taggagcact cgaaggcata cagcacgttt cagatgatgc cggtgggatg tcaatcgcgt
    25141 tcttccccga tgcggcacat tatggcgtga caataattcc ggctatcata atgtggggta
    25201 ccagtatgct ttattcttcg ataaacttta acactatact catgtcgccc tattgcgctc
    25261 ttaccagcgg agcatcctcg agccgcggcc tgttcactca taacctcggc cgcctgcctc
    25321 tcttacaaat gttgtcgtca tttcgtcgac gacatctggc ggcaggattc acaagcgcag
    25381 ctaccatggt cgggccgttc ctgataatca tagtctccgg tctctacacc atcaagtcct
    25441 cctctcacac ctccgagacg cagaccgatc aattaagtct gacatacagc aacacaaaga
    25501 tcatacagaa ccgccctccg aagctggctc tacaggtact tctcggattc atggcgcttt
    25561 gcaacatcgt tgcgtgggcg agcatgcgga caaggggcat attaccgcat aatccgagct
    25621 cgatcgctgg agccgcgacg cttctggctg gtggtgagtt atggaagggg gacgacgaac
    25681 aaaggagagg actattcatg ccaagcgaag cagcgtggcg aagcgaacgg gaactgaaga
    25741 gacaaggctt gtgggcgggt gtggtgttcg ggctcgggtg gtggcccgat gggaggttcg
    25801 gcattgatgc tgggggacct atcgacgacg gaggataagc attttgggta tggttcagat
    25861 gcataaacaa ggcgtatgga gtattggggc agtctatgat aaattgacac tttctaccga
    25921 acgaacctcg gactatttgt cttgcgcgtt gggagtccgg ccctcctgga ttctgggcat
    25981 caacaggcca ttacgttagg tgattacact gaatactaca gcctgcctcg taattgtcac
    26041 tctggctgtc tttgggtgat ttccgtcagg ggtgccaacc tcattcgtgg cacggttcga
    26101 gtatcccaag caactaatga gcagggctat tgtcttacta tgcacaccaa ctgattgtct
    26161 caaccataac tccttcatag tcaagtcgta cccgcctcta tttttagaac tatgttcagt
    26221 aacgattggc cactaaggca tgccacagtt gacggacggg atggatactc gtccctagtt
    26281 agcgcatcct tttggatacc ttacccggtc gtcctgtgcc gtccgatcag attgacttaa
    26341 tcggatcctt cccagttaga gatattgacc acaccgtaac gaacacttag tgactccaca
    26401 ttaaatattg gtgcaccgtc agtggcgttt acaagtatgg ctgaacttgc gcctcggacc
    26461 actcccagaa cttctgcgcg atacctgtgc caccctctcc ttcaggtcgc gatccaaggt
    26521 ccaaatccga ccgcatgtcg ctgaagcgtc cccaaggaac aactagaaag gtcattagtt
    26581 acggagatgg acttttggtt catgttttac tcactccagc ttccagtctt gtccagtgtg
    26641 acctgatctg agacgccggc gaaaagctca gtgtatgctc cgtacacagg cgcgtaacag
    26701 atcaatggtt tgaatattgc tgccgtcgtg ctatggtggc ggctgagatc tgagtctaga
    26761 ttgcctgggt tcaatgcctg caaccactta atcacctgga gccgccgaac ctttgcgaat
    26821 gattagggaa gacttacgac gctgatcaca ccatccttcc ggtgtcttct ggcgaactct
    26881 gtgctgtgat accagttacc tgatttactg acagcgtact ttccggcaat ctgcatataa
    26941 atgccgtcgt tctttgagta gtctaagttg tctatgtcaa gtccattcgt atagctcaga
    27001 ccttcggcag ctgacgaaga cacccagacg acgcgcaccg cgttcttcgg ggccgtcttc
    27061 gccgtctcga ccagtgcagg ggtcagaagc tttgtgaaca agaatggccc gacgcagttc
    27121 gtgccgagct gcagttcgta cccctgtgcc gtcgtgctgc cgcggggtgg aagcatgact
    27181 ccggcattgt ttatcaggac atggagcttc ttttcctttg cgaggaatgt ctcggcagac
    27241 ttcttgatcg tagaaaggtc acccaggtcg agatgcagat gttccagctt cccagtggac
    27301 gatggatatg cctctttgat ggagtttatc gctgccaggt tcttctcctc gttccgcgcg
    27361 gcggcccaga ctgtcgcgtt cttggagtac agaatcctcg ccacttcttt accaacacca
    27421 gcgttagacc ccgttacgat gtagacctag acgatgtcgc cgtgagcgtt tgcatgacgt
    27481 caatcactgc ccgctcagct caccttgccg ctgagatctg agatgtcctg gtccgtccag
    27541 gccggggccg gaggaaacat ctgactgagt ttcgatacac gagacatggc tcaagactga
    27601 atgttattgg ctacagttag gattactgtc gtcgaggcat ttgtgatttg ggcgccaagt
    27661 tatctgccgg aatgcctgtg cgctttggca tcatcgcagc gccaggccgt cggggatcac
    27721 aaaagcccgt ccgaccacgt cggcgcaact aatgcccgac cctacaagtt tccggaggtc
    27781 acctctgccc ttgaagatgc catgacacgc tgctggaagc attgatgcca accgccctgc
    27841 gtgaaccata ctgaattaag ttgaagctca actgtataca attgtgtatg catacaaagt
    27901 ataggtcatg cacgtcttta ggcggcccgc tgcaccggta acatttagtg cttacgcctg
    27961 tgccgcaagg gaccagcaac gcgcatcctt ggctctgtgt gggctcaaat gtccaatcat
    28021 acacaacaat actcagaacc aggtctcttc taactgcaaa ttagtaaagt actacaagga
    28081 aagatgaatc aagtgagata ttttatcttc acaaaattaa atgtgagatg agacaagtgt
    28141 cctgtaggat tgaagaaagc catggaaaga gacatttcca ctagttacac tctgccatca
    28201 gtaactaagg gtgggtcatc ccttgattct aagctaccag cggccttgga gttagcacat
    28261 cactacaata cccctctggc tgaagcccac ttccaatctt tagagatcag tcctagagtc
    28321 gttcctcgta gtcagcgcct caaggtctta ctctaggtgt atgtaaccac cacagctatc
    28381 ttgcggaagc cggacctgga tcttagaaag tggcttagtc tccagtgaag ccgagatgag
    28441 taatgagagc ttacattcta tcctatcata acccaacaac cagttttcct gcgctatgcc
    28501 ataagacggc agtatgaccc gtcagcgaca ctgcctattc aatgcgggca cgatcgcaag
    28561 catcgattgg ctgtaggccc tgtctactcc ccaaatgcgg ccgcgatcaa atctcgtgtt
    28621 ataccagtag tctgcccgta ttgatccttc aaccaaagga taccagcgtc acgttgcatg
    28681 atcggcaagt gcttagttca tcgcattcca cccgtgaatg gaatatataa gacttcttgc
    28741 acgtctttgc cctagctgct gagaaccact atgcgctcgc ttcaacacca agaaaccggc
    28801 acataaacga ctcctaagca aaacattccg ctgacggcag ataccattct tgcaatcacc
    28861 aaaagtctca ccagcttgaa tcatgatgcg cgccttcatc ctgatcgccg ttgctgcagc
    28921 tgcagtttct gctaccccga tgcaggaacg ggcggatggt gactggcagg tcacgcgctt
    28981 cgccgcatac gtagccgcgc attccattgt ccagcagtag gtatctcaca agagccagtg
    29041 taccagctac cagtaagctg acgtgtgtca acttgccagt atcacgttct ccgtcaccgt
    29101 accaggcatc gacgcgccca tcccctgcag caacgcaacc ggagcggcca tctcgtcttc
    29161 gccgttccta ctacccgtcc agggcggcac gtgcagcaac caggatttca gcttcaactt
    29221 ccgccaggtt gagaacgctg ccatcgagct cgaagtcaag agagaggccg ggcccacggc
    29281 aacctacaac agcccgtccg acgttgtgca atacgtcacg actggctcaa ccccactgga
    29341 cactggtatc gcttatgtgg gagctcagga ctttggcttg cgcattccta aatagtcgca
    29401 cgaggtatgg catcttcgtt aagagagagt gtctgattac tgctgtctga ttactgttgg
    29461 tgcacggatg tagtactctt cagttgatga gctagtggat acttgttggg cggcagagat
    29521 gatagagcta attggttcgc tgccattaca tcgcgagagt gccttaagag ctctcaattt
    29581 tttatttgcc acactctaga gcttgtcacc tatttgcatt ccaccttatt tgtatcagtg
    29641 agaaacacat ttcaactatt tttccatttt tttctatttc ggttgtatag atatgggtcg
    29701 accacatctc tggcatctga acgttccaac tgacaagtcg aaccccacaa agcctttcgg
    29761 agttattgta gcgtacagac tctatcccac catgcgccag gtgtatgcac acagtgagtt
    29821 actaatgatt gtggctgtcc taagcatgta gcatcttggt acatgttcag tgtgcacagc
    29881 taccccaagg cggctgtttg accgcgcctc gccatcttat aggctgggag ggctgcagtc
    29941 tagtcatcga ggcccaaaac cactgcggct gcggtctgcg aggcaattat aatcagcgtc
    30001 ttagtagatc tgttggtcgc tgtaggcccg tacgctctcc aggtatgatc ggacttggct
    30061 ctggtccttg cacactgtac actggtcagc ggggtaaaat gttcaattgg accacgtctc
    30121 ggcttaccat gcttagcatc ccatccgtcc gagcccgagt tgtccttggg gaatgtggtg
    30181 gcatggccct cgagggcggt atcagcagcg cacaagatgg cttggcgcat gtagctgaag
    30241 cagtggatca tgtgccagtg gtggtcttcg ggaatctcgt ggccggacga gagaccggag
    30301 taggtctgga cgatcgccca gaggcagtgc agctggtggg tcatggaagt ggtgaagact
    30361 gtcatctcct tgccctcatc gtcaaatccc cattcaatcg gcttgggaag gtcgtggtac
    30421 ttctccggct ccttcaccca ctgaaagccc atgccaactg ccgactctgt tagcatcgtg
    30481 tgaccgagat acaatagggc attactcacg aggcataagc ttattccacc tgtccaggac
    30541 ttcaggcttg aagaactcgg acgtgttgta tggcgcgtaa tcctcatcgt tgacgaacgt
    30601 ggtgatctgc tgggaaactg gtggcgagtt agcagagcac cagcgacgac gggggctgct
    30661 tccgtccttg aggaacacta acatttggga ccaacacctg tcatatctcc gaggaaatcg
    30721 taatcagtcg ggttcaccgg tttctccctt aaatatgacc gcacaacgaa tccaagtatg
    30781 atgagcagta aggttgtgtc gatgagccac ctgaaggagt tcaggacgcc acatatcctg
    30841 cttgtcctcg acctcctggt cggtctctgt aggtctacat cgtgccacac cttgccttct
    30901 ccatccatca acgactcgac ttccgtgctc gatctgtcat cgcggtcgtc taaggccatg
    30961 ttctcatact tgtgctgttg cgaccccatc ttcaaatgct ggctctgtga tggaggtaag
    31021 gactgctgag gtcaatatca acgctgtcga ctcctgcgac ggcgtgatat ctaaatatta
    31081 tcttgggtat aaatgattgt atgagacgga aagacaagac agaacgtagc ctgtatagag
    31141 agtgcaccgc ggtcccatct tattgcttcc gcggccgcag cggctgggac ggtaaaaaca
    31201 tcccatatct cgcgcacgct gttgcaaggt tgccgattcg aggatggtga agttgcagct
    31261 gcaggcgtct gaggcgagat ctgagacttg gcggctcgag atgcgctttg cgggggtgca
    31321 gccaaaacgt gcaactgaca ggggtcaggg tcgagatgtt tcagcggctg atgtgcatct
    31381 ggatcatcgt tgatgtgagc ttggcggacg tgtccgggct caacacttca ccagagtata
    31441 tctcaatcga caatgctgcg catcatttcg ccttattaga ctgggcattt ggatttggaa
    31501 agactagaaa gacaagtgca tccgcagtcc acatcggcct cgagccacga tgctaccggc
    31561 actccaggac gagacggagc cgcatacggg acaagcccca cttgggggtt ttcagtcggg
    31621 tttcaagttg ccaagcattt gcttcaaagc aacttcagac gaccctcgaa catgttgacg
    31681 gcaggcgagc caattgatcg ttagcacttg tcgatcagag ccgctgatca aaagcagccc
    31741 gacagaaata gagcagccgc attgcccagg catacccatc aacccattgc caccatcaag
    31801 cgtaacctac caggcgtcga ttctcggttc gtatcttggg aatcgcttac ttcggcctgc
    31861 acaattcttg caggaagtcc cacagggttt ctagaacaga cttatgtcgc ctgttatacc
    31921 tttaaaccca gacaagctac tacaggttaa taacacggac cagctcccat acagagaagc
    31981 caaaagcact gaccagtact tatttgtaca ggaaggccgg taatagcgag ggaatggaga
    32041 ccctttgaga gatagcgaga agttctcttc ctttgattgg acgctttgtg gtacttgatc
    32101 cgtgtcaacg catagtagtt ttctcaattt caacggtata ctcgtcgtac ttagcacctt
    32161 atctcgctgc tcaccggttg ttttctctga gcaattgacg cagcaaggct cataaacgag
    32221 tcaagtactt tatgcacgtg gtctagatag gcatcgtgac ctatcgtatt agggcaagaa
    32281 gctatgcgca ctggtaagtt cacccattga ctcggtccgc tgagcaatcg aaccccacat
    32341 ctaacgacct gttcatctaa aggagttgca agaaatataa tttgacttat gttctgtcga
    32401 cgattagcca cagagaatgg ttgagttcaa ttgtgacaca ttgatgtcag aagcccatat
    32461 ccaggatgca gtggtctctt gcaatgtaca catgccggct cgcttgtctg cctactttcg
    32521 tattaattac gcgggaaaca tgctatgtta tcagacccct agctcagtca aggccatctc
    32581 ggcagtctta cgccagtctc gcgcagcgtc agccttttgg ccccttgggc aaacctcaac
    32641 aacagcccga acgaaattca agatcgtcga gattgctttg tgaggcatct ctttcttgac
    32701 ctcaaagtcg gacaacaagt ctggccagtg ggccttgcag agcttagtaa acacaccata
    32761 catcctactc tgctccgtca tggactctgg tgtttgcttg gcattccaga gaaatccgct
    32821 gccagggctc cacagcggca acggtaatac ttctgaaaat tcccagtcaa gcactgcttg
    32881 aacggtggcc gtttcgggat cgcacattat attcccaaaa tgcagatctc gttgggtaag
    32941 aatgtacctg gtatcgttca aagtggcagc gtgttgatcg aggtaaatga gaaacgcgta
    33001 gagtcgaggg atcaagtccc gcatccactc aagagagtca tgtttttcca tgtttcggat
    33061 atactggtca atatgccctc tgacgtaggc tgtatatgag gtgtacggcc cgccgacgtt
    33121 gagggaatcc acggattcgt tgccaggcca gtatcgcgcc agctctgggc cttgccagaa
    33181 agtctctgct acgactcgac ctggtacagg cacacctctc tggttgagtt gaaggccgcc
    33241 acagtggtcc cactcgcgac agcgaagttc catcaggtac cctgcaagct gacggacgag
    33301 cgactccttc ttccagtctt caaggccatc gtaaatactg tcaacactga ccccgtcgac
    33361 cttctctagg agagtgaact cgtgtccgat agcattattc tctgttgcat caaagcggac
    33421 aacagctggt attggaatct tcgtgtatgc cctcacccaa accatggtag caacctcatt
    33481 gagagtcttg atcctgggaa gatgctttcc tgatattctt agaacgagcg agcgtgggtt
    33541 gcgcaccttc caagcgaagg aggcggctga atctcctgcg ccaagcgcat taggctgcag
    33601 gatgtcttct atgtcttcag caaacttgat gttgtaaatg atatgatatg ctgcagtagt
    33661 attgagtagc tggatagtcg ttggctcggg caacccgagg ccggagagca gctgtgtaat
    33721 agaactttct tccaagactg cagggagata gagcgtcggg tcagccatgc ttcggaccct
    33781 gcgtatcaga tatctgatga tagaacgtaa gggtggtggg tttgcaattg tcgtgtaacg
    33841 gacagtgtgt ggcgcttgat gggtctgttg tgggcgatag gcttcgtatg aaattgccga
    33901 aacctgactg ttggtcgggg gctgcttgct ggagtatata ccaaagccct tcactccaga
    33961 ttacttcttg tagctcggtc cagagtgacg cctaccctgg aaggcgcgga gtcttgcctg
    34021 aagccgagag aaccagcgca tttcctggtg atagaatctc cagtttccgg tctctcgaac
    34081 tctgagtcga ggactctgga tggattgtga gtgttgaatg cggctctttg gattgacgtt
    34141 gagataagac gtcgatcgaa aaacacctgc cgtaattggt gtgcgatgcg aacaccctgg
    34201 cattagtccc ggcagccagc gccggtggct tcacggacac gcgatgaatt ctccgtataa
    34261 ttctccgtcc gaaagcatat acatatcttg gcccgggaac gactccagaa aaggtaggtt
    34321 cccaaaattc tccgggtatg gctttttatc agagcccctc atcagctata taaagcacac
    34381 aacccgcaaa cgtatcagat cgagtcaggc gagtagacag ctcagctaac ttaagctttc
    34441 tagtggatct acccaatcgc gctacaataa gcgcgatcgc ccacactgct ggttctttgc
    34501 catgcacaca gctcgctcca tgaagatgct agcacgtaat gtggactttc aacattattg
    34561 tatttcttag ctatcaggtc acacgccgga gatggttccc ctactacgcg cttgcagtcg
    34621 ccgttgctgt ggctgacgct gtcgctgaag tcgtggtgcc accgccactg ccgccgccgc
    34681 cgctgcctac caccaccgcc tgcactactt ggccgaggga attggtgaca atgttgacca
    34741 gtgaattaag tggctcatat agatacgtct tttgaatcag tccgccatcc agtatgcttt
    34801 gcgctccggt ataggtcatg ttctggtgca cgggttagca acgaggcctc tttcgtagag
    34861 agagtaatgc aaggggcaat actaacctgc tggtagttac caatgatgga gctcagaata
    34921 cctccggcag cgcccgttac ttcctggaca atgttgccca ggttgtcgat caagaagttg
    34981 atcttgctgt cgccgttgac aatggaacca agcagtccat caacggcgcc aatgacgtcg
    35041 cccaccacgt tatccaccgt gttgaggatg ttgatcaaga gggggttcag gtccagggaa
    35101 gccagagtgc ggttgacaat gtcgaccagg tttcccaggc ggatgatcag ctcaagctca
    35161 gcatccacgt ccgcaatggt gatgttgacc ttcttgattc ccacctggat accagcattc
    35221 acctcgacca ggcctgcgac ctgggcggcc aagttgatct cggcttggag attatcaaca
    35281 tcgagctcga tcttctcaac cgagagctcg ggcaccctca gcaacacatc gggagggttg
    35341 ctgctcgagg atgtggggga cgacgcatct ccgctggtgc ttccgccgac agaggtggcc
    35401 acagtagtcg acgcatctgt gccagatgag cccgccgcag acgttgtgct atccgaaggc
    35461 gaagctacgg cagacgttgc tgtatccgtg gccgctgccg tcgtgctaac ggctgtgctg
    35521 ccatctgtag atgatgctgt ctgcgccacc acgaaggccg ccagcagaca tgcccaaagg
    35581 aacgagagga ggaagcgatg ctgcatgttg actaaagaac gtgtgggcga aggagcgaca
    35641 gcgcacgatg gaccgtacag caccaaccgt ctacgggcgt ggagatgaca tataaactga
    35701 cctcgtctgc aagaacttgg ctgacatccc tgacaagcaa agtcccgctc ccctccgtca
    35761 tttagaaatc gcgattcgca tatgggatgg cggcagtgct ctcggtgctt tggtaccgtt
    35821 tggccgcggc aggttcatcg atatgcttgc tttcaccgcc aagacgctgc cctggggcca
    35881 gcaagcaaga gattccacgt catggggaga ttgcgcataa tgtaagagcg ctggtagctc
    35941 cgtggcttgc agctcgggca accctgtcga cccgaattca accactcggg attatatagt
    36001 cccctgtctc atgcggagct ggtcacaaaa cgagcctaag tccaccagag tctaggccca
    36061 gctctatggc tagtacccgc agtcagccta ttcacaacag gaatcaacgg tcgaaaacct
    36121 tgttttgagg acccaagaaa gctcatgcta attctacggc cggcagtgag gatgccgtcg
    36181 agttgctgtg gaggatttgc agccgatcga gccccctcga ttgcgatgcg aggttgacgc
    36241 aacgtcctgg tccatccttt ttagatgcag agttcccctc atgcgccctc ttcagcctcc
    36301 agtgatcttg taaggtctac tacagcacct catccagacg cccatcatga gtccactctt
    36361 ttcaaaggca attgccttca cactcttgtc actcttttcg atcgtggtgg cgcagaacga
    36421 tggctacatc ggatatcagt tgagccagcg tggcgatcca gatgccacac tctacgagac
    36481 cgaaggtaca atcgccggcg tgaggctccc cgaggagcct gatgtctatc tgaatgcgtc
    36541 agtccacgtc ggactgatca gtgttgaggt ggacaacatc acggccaaag tcaacctgga
    36601 cgcaaaggtg ttaaatctgc tgcatttcac cgccggcgtc gacgcctcca ttgatcgcgt
    36661 caaactgacg atcgaaaacg tcaatgcaaa ggtctacttg gaggcccggt tagggaacgt
    36721 ggtggccatg gtggacgatg tactttcgtc catcgacctc aaccccatcg ttgccaccct
    36781 cggcaatgtg gtgggcgatg tggtcggcaa cgtcacggat accctagggg gcggctcttc
    36841 tagctccagc gccacttcgg cggccccaag ctcaacggcc gctgcccaaa agcggtcgct
    36901 agatgccctc gactataaca tgcagcacgg catcctttac tcgatcaaca actacgcggg
    36961 agacacgcac accaaccggg ttctgggcca gaacggcacc atctgggatg tctcgttgga
    37021 taacgacggc aatgagcaag ggcgcagaag cgtcggatcc tacaatcgcg acatgaccta
    37081 caccgggcac aacaggacca ccattctgaa cggtgtcact gagtacgagc tcggctacag
    37141 gtacacgccg tatgttgggc tggacatcta cgcatacatt ttcatgaccc cggccggaaa
    37201 tgtagtgaag accaagatcg tgtcggaagc ggaggctggt ggaacaagca ccatcagcga
    37261 cgacgcggaa caatgaccga tgaaaggcgt gtggccagcg cgactgtagt tgaacagatt
    37321 aatacccacg atatccacaa tacccacacc gggagcgtcc caccaggaga cgctcctttc
    37381 ctcctttcgc tgaaacaaaa gtgacatcat gataggggcg aggaatccga tgcacgaaga
    37441 gaatccttcc ataataaccc caatacgtgc caagctaacc cgagagcatc tgccactcgg
    37501 atcttcacaa tacttcccct tcgacgacgt accagagttt cgagccacgt caatttaagg
    37561 aaaggccgaa caagccgagc tcagacctcc cgtcaaccat tggatgtgac ctcaggggag
    37621 aacccgccgg ggccgggggg cttgctgccc cagggcccca cagggctagt cgcgtaattc
    37681 accgatcaca ccccgcgagt cccagcgacg ggggtaggtc gcatccagct cctctaatgt
    37741 cggacaagtt cctccgcgcg caaactcctc agccttggag cccggtctgg agccgagtgt
    37801 ggcccgctca atcggtaacg cctgggaaat tgccctgtgt ctctctctgc acatatgtag
    37861 gcagtgctcc ccctccgcgc tggcggcatg ggaaagtaag gttgaccact tttgccgaca
    37921 tggccactgg gtagccactg tacctgccta ggtatctgtc agcagttgcg gcgcaatcaa
    37981 gcgaacccca tggtgatgtg atataggcat gtaggcgtct gaagacagaa agcggtccgc
    38041 atgatgttgc aaacaacagt cactggcact cccgtttgcg gcacaagcgg catgtagaga
    38101 gcgtgtacaa ggcaggaaag ccaccaattt ccgcaacgtc ccaggatttg gaaagccgac
    38161 aacacacata gacacacaca cacacacaca aacgcaagcc aggtgccagc aagggagggg
    38221 ggttgctggg ttgcagtacc aactctggtc tcggtcgcga tttggcgatc ccttgctccg
    38281 cctttcgagg ctgcacgctg caaccttgcc aggggggcac cggttttgga gaaactggtg
    38341 tcaaaatgcc atgttgcctg ccatccgatc gaccactgct acacaacata cccctgcagc
    38401 gttcttcttc acaatcgctt acagagcacg gtcacagcgc atgcttgcct ataagtgcgc
    38461 catggtatcg gcgctagcag cacagcttct catctccatc ccgcacgtac catgagtgac
    38521 gcacacaagc acacaagcac accaagcaga gtgtgccgaa cggtggtctg cgtctcggaa
    38581 tgatcagggc gttgcatact tagtcctcct cctatagcac cattacgtcc acttcataca
    38641 acccgtcctc ggctatcaac gaaatcatat gccagccaaa tgatcagccc ccccattatc
    38701 ctgcctacta tacgtcgaca ctgagagaca gaccagcata acattgcttg tcggatcttg
    38761 gcaggcgcag tttctttcaa atcagcgaca aatgcacaat gtcgtcgggg gattaatgca
    38821 aggccctcac tcacaagata ggtttgttct cgaaggcaca acaaaactga tgcatccacg
    38881 gacccagctg gtccattcta atatgccgta cgctttcacc cttgaagtag acacaaaatt
    38941 gtttcctgta aactagcgca ctgctcggtc atttccagct ttgttgtgcc atgcatctcg
    39001 acaaatgggg aggccatgtt ctggcacaag cctactgtag aagtccgttt agcaccgccc
    39061 cagatatgga tgtttggtga cgaggaatag gggcgactgc ctcagagtag cgtatggata
    39121 ggatcagaaa cgatgtaact taaagcaagt tatgtgacta gccccttctt gctcgcctag
    39181 gccgcctaga tcggaaacat gctgcgtggt tccattggct gcccaaatca gacgcacatg
    39241 cataaatggg tcgtgccgtg gtcctgctcc ccgccgagca cgagactatg ctacaacaca
    39301 ggacgggata ccgagcccat ctaggcgtag aattgatacc cgaatttcaa aggagtgctg
    39361 cttaatactg aaagcggact gaggtgcagg ccaagctcct attgcatgtg tgccggtcca
    39421 gatgctggga agatgaagtg agggtgctgc ccacaactgt agtccggtgt cctcagtttg
    39481 cataaggccc tggggtttca acactcacat ggcacagtgg cctgatggat ccgtgcctcg
    39541 ctccatatgg ccagatgtta gggtatggaa atcttgttca ctgggaaacc ggcgttcgag
    39601 tagggggacg actgactgcc cggtgtcttt tcttttctgt tttgcctctc cttcttatca
    39661 tttcacctgt aggtccgacc tgatcgattc tacatactgt tgtcattctt ctcaccaaaa
    39721 agtggtgttt gccaattttg gagctttgca tattatagtg tttaaccttc aaattaacgg
    39781 gtgttgcaaa cgcgacttgt cttctcttct gtgactaatt ttcatttgct actcccgagc
    39841 acctatgagc tgtttggaca ctcccccgca catttaaaag aagatatagc tcctcgtaga
    39901 tctgggtttg acgacgttta ttgcaaacag aacagctaac tatttagtac gtggcaaacg
    39961 atgtatggat tagaggagtt atgtgatttt gcatacatgt aggaatagga gtcgctacgg
    40021 gccgtggcat gtgactaccc gactaagacg tgatttttgt ctgtactgtt ctttaatgat
    40081 tatcgctagt aagatatacc acgcggcgaa cgtccatcgt acaacttgat tgcagtctat
    40141 tgatagatac ttaaaaatca tttaggtcca gacagcatgt tgccgcatcc gacctatcta
    40201 aaagtattga attggctgca ggcatctcta gagcactacc atcactgagc tagttcttgc
    40261 tttccgcgat caaatggcca aagaactcct tcaggaagta ggccgaccgc ttcgcatacc
    40321 taggcttctc cgggtcgttg aaatccaccc atgtgacacc aaagcgatcg gtgaagccgg
    40381 cagcccactc ccaattgtcc gtgaacgtcc acccaaagta cgatttgatg accacgccct
    40441 cctgcgacgc ctttgcaacc tctgtcaggt aactcttgaa gaagtcaacc ctgtggggat
    40501 cttcgaggat gtcatcaggg ccgcttggct tgaagtcatg ttcgcccttt gccgtcgttc
    40561 cgttctcggt gataaagata ggagtctggt agcgatccca gatccatctc aatagcttac
    40621 cccagccgtg tggcgaggtt cggagccatg gcgtgtcgct ctcaatacct ctctccacgc
    40681 cttgcttatt cgtgtcaaag acctcaacgt tgcccttgtg gtcgtttata tccggttccg
    40741 catctctatt ttttacgaag aacgttgtat aagagttcat tccatacgct tcagagctgc
    40801 ccaagaccaa cttgctctct tctggggtaa accggggaag tctgtcccca agctgtgcgc
    40861 gcatcgatgg tgggtagtcg cccgtcttgt ataaagggtc ggcgaaccat gcaatctcga
    40921 attcctgcgc tctttgcgct gcctccacat gcttggggtc gtccgcgtcc cagggctcgt
    40981 tccagttccc gtgcagggtg atcatgatcg tccccttctg cctgggcttg aactcttcct
    41041 tgtagattct ggccacatgt gcgtgcgaca acagctccgt atgtgccaca atgaatggtt
    41101 ccgtgcttga atcgccttcc tcgttccggt ctcggaaact ggatcgccca ggggcatgca
    41161 cgccggctgc gtaaccagct agagtataga ctccgggctc attataggtg atccagttct
    41221 tgacacggtc tcctagtcgc tcaaagcaga ctcgagcgta ccgattgaag tccggaatgt
    41281 acttttcttt attcagcatg ccgccatacc ggttctccag ctcttgcggc gtgtcccaat
    41341 ggaaaagagt tacgaaaggg gtgatgccgt tggctagaag ttcatcgacc aggtcgctat
    41401 agaatttcaa cccttgctcg ttcactgggt cgtctttacc gccaagcggg attattctgg
    41461 accacgacag agagaaacga tagccggtga caccgtaggc tttcatccgg gctacatctc
    41521 gcttgtagaa gtcgtaggag cgggttgtat catcagcggt gctgctgtct ttgactttcc
    41581 caggcgtgtg gccaaaagtg tcccatatcg acaggccttt accatcctta ttccatgctc
    41641 cttctatttg cggggcagct gttgcgtagc cccactggaa gtcggctggg agcgtgcctt
    41701 taatagtagg atcaaactca gaaaaagaca taccgatatt gctttgattt tgacgtaaaa
    41761 gaatataagg cgtctgctag gtttatatct agccttgaga ttgatatgcg attcacttca
    41821 gcttagcgct gccggtttgg cggaccgaag accccagctg tggtgttgat tcgtgggaat
    41881 caacgctcgg ccgacactta caccgagctc tgtactccac tccactatca tcatcatatg
    41941 aaagctccac gaagcatgag ccttccggcc gctcagctgg atgcaaagtc atgtattcgt
    42001 gaaatagtgt gtgtccactg atcggctgtc gcggaaacat cgggctttgt gaccgaaggc
    42061 gatgttaatc acgataacca tgccgggata ctgatgatct atgtctttct accgcctgat
    42121 ttgcttctct ccagaacagc atcctgcagc tgctgatatg ccttttcgtc tctccttttc
    42181 gcagtctcgt atgcgttcag ccccaattct tcgaagacag tcctggcatc atcacgctct
    42241 acccactcta taggggcaag ttcaatgtca aaatggatat actgcaggat atattggcgc
    42301 tcatgctcca gcccaactcc gtagcagtac ggagcatcat tctcagcagc ataagcgatg
    42361 ggaaattcag cgagtctagg acagtcataa ttgagatgga ccagatctgg catcaactgc
    42421 cctcggcgcc cgcttcgcat catgacttgg gatctctgct ccctccattt agggtcccca
    42481 gggttgtact cgagttttaa taccggagtc ccatcggggc cggggaccgt gatatataac
    42541 gggtcgccat gccaatagcc atggcccatg ttgaatacct tcaagccaac catcttttcc
    42601 ctccaatggt cgaggacata acaccagcgt agatggtaat tgaatttgtc aacattccag
    42661 gctcttcgtc ctgcaaacat accgtccttg cacggatagc cagtgttgga gacttcgaga
    42721 actccgccat cttgcaactc aataaccgta ttggattcgt cgaggggtcg aagggtacgt
    42781 gcctgccaca tgattgggca gtcatccaga tacaattctt ccagtcctcc cttcccattc
    42841 cgctttccca gcgaggcaac ccagtcgatt tgccaatcgt ggctgaaaac ataattccct
    42901 agggccagga cgcgcaggtt aggcatacca gagttggggc ccgtgccagg gttgacagtt
    42961 ctgaaatcca tcttcgggtt ccatccccag tattctcgaa agtacaatga caaaacccta
    43021 atattctggg caatggaggg cgaaagccaa gtttggggaa tgctgtcgaa gaagtcgtac
    43081 ctttctcgat accaaacaga atcgtcaggg gctgtcgtgt attgatctga tataagcaat
    43141 tttagacttt tgaggctgct gaatgatatg actttcttga acgaatctga ctgggtcaat
    43201 ctttcgtcat tgaagtctgc taagttgctt attgtcaagg tgccgatatc aataggccct
    43261 actgcatcaa cgcccggtgg taagctgtcg tttacagggt cgcccggaat gctgccttca
    43321 ctgtcaattt cggacgagac caagcctgaa acctcttgcc cgtgctgtaa ttcgggagtc
    43381 cagttaccag caaggcagcg gaatatgatg tcaagaaccg aaaagcgaaa gtcgtagttt
    43441 tcattgatgg cagcactcca ggcgtcctgc tcgtctccac gtttgccgca ccattcatcg
    43501 aacttcaggt tgagatggtt caagtttctg aagaacctaa ggtacgatag agctcggtag
    43561 aaatctcgtc gcggatagat atctcggttg acagagtccg tagcatgtgg cccagcccaa
    43621 gtgtcgacgg tgagctcacg aacgcagtgc cgcaaaggcg aggtgacgac gttgatgaag
    43681 ttgccgatat catatgcagc ttctaggcgt acatggcgga atacaaaagt cgtcgcaatg
    43741 gatgatgcgt acttgttcag ccgtcgacag ctgatcagtg tcttctggtc tgtgtagctg
    43801 aaaatgtcac gatagacatc agcaggtatt gacggcatgc ttgatccgga cgcttgccgc
    43861 ggtccttttt ccagactgag gaagttcacg agtgatttgt cacaaggaaa gccaacgcaa
    43921 tgtcatgcca gtggtgaacg acgaggccag tccgagcttg tttttgtctc cgctgtggct
    43981 gtatttctag gggaggattc ggaatgatgc ctggatggac cctctcttag gcttcagctt
    44041 tgcggtctcc accacatctg ccaatcccag tagcgtgtcc caaaatagcg atgcctgcct
    44101 caaaacacag caggtgtttt tgtgtatgat catataattc cagggaggca atgcgtgcgt
    44161 tttcaaggat tggaggttgc aagtccttac aattcccaac actacttttt attattataa
    44221 ttattatttt tattacaggt atataccgac ccatgtacac gcttcgttgt caccgccatc
    44281 tttgttactc ccctgaaatt ggaatcctgt cagggcatat caaaccaaca tcaccacaca
    44341 agttggcctc agtgcaggta agcgtcgtga gcttgcctgt ggcccttgca cgtagaggat
    44401 ttgagtgata tgatgggggt tcgtctaaag ttcaacaata gcaacttgca ttgacaaggt
    44461 tcaattagac ggatgggcgc gcttattgtg tctgtttgaa tactgagagc gctatgcata
    44521 atttatatac atgaacatta acctcaaatt tcgaaaggct gtcgcacttc tcatctcctt
    44581 ccctggggtg tatcgccaaa atctaatctc cttgcttcaa actcgcatag aagctttcgt
    44641 aaacgacatg tgagcactca gggtcggctc ggcgacacgt ggtcttgatg agaccttctg
    44701 cgttgtgaat caagcgcgga tttccggctt tgtcaatcca gtcctgaaaa ctaatggcaa
    44761 tctgtgcaat atcgaatccg cgctcgcttt caacaaagct aaacatatcc tcatctcggt
    44821 cgaactttct cttgcgcgtg atcatgtcac cgttctctac tcccttgtac ctgtacacca
    44881 gccatagtgc tttctcggcc gaggcaatat cgacgacgac atggcagtaa gtagaacgat
    44941 cctcggaggt tccatcgtga tgatcgtagg tcgtgattct gagttcaccg agctcaaaaa
    45001 tgtagttcgg cagctcaatg gcgtcaggct gatctggggt ctgcaagcgg gagagtgatg
    45061 aacgacgccg cttcgcgctg ctcttcgata tcgccttggt cttcatctgc aacacgatag
    45121 cttcaaaagc ctccttttcc gaggggaagg tcttctctga ttgatcgttt tgccccgcaa
    45181 gcatacggtg agtagaaccg agatgaggtc cagatctacg tatagcgacg tagtagacat
    45241 tcttagcaat gacgttgccc ttgtcatcac gaatagtgtt ttccatgatg ggcaaatcct
    45301 cgtctggcgg cgtgaggatg gaaagaagcc taacagatcc agttcggaaa caggcgtctg
    45361 caatagcgtt caagtatgga ccagctgtat gagatatctc gcgctcctgc tcttgctgct
    45421 cgtcaacttg agagtctccc tcctcgtcga tctggagttg tggtttgttc tgattaatgg
    45481 cgttggatgc attattgccg ttgacctcac tctcgaattc ttcatcagtg gctcgaattt
    45541 cctgatctag gcttggcgtg gtcggcttag attggggatt gtccaccctc ttgtaactcg
    45601 gttcttcgcc gatgttggct gagttgcgtg gaacgtaaat gcgttcgatt tccttgagat
    45661 ccgctgcaag cgaggaaagt ggtgcaacac atgtgttgtt atcagcagag atttcatcct
    45721 tgagattctc aaaagtggat ttgagacgtt ggaattcgtc ataagatacg attacgccca
    45781 tgaaactgcg tcgcgcgttt tgttcgtcca ttttgtgatc cgaaaggtca agctgaaggc
    45841 atgagaaaag ttggtgacaa caatgggggc atggtagaca gggttgtttg tattgacgtt
    45901 gcactgttta caaggttaga caaacctgaa accgtgaatt tggcaagctt gccaaatgga
    45961 atctaaagtg atgtgatatg ggatatgaaa tagcccccca taacccggca acacaaatgg
    46021 ggaccttcca gacctgcctg attattcaga tgcgtccgct tcccataaag atttaaaatt
    46081 cgacgcatgc tgccagcata gttattatca gttagtaaga gtaaaatcgt agcaccgagt
    46141 ttggtcacag tgtcgaccaa ctatttctac ggataaagac tccagcaaac ttgccttgtc
    46201 agatatttag ccccaccaaa ccgaatctgt agcttccttt tgagaaggat ttgttccaac
    46261 ttcggtatgt gaatccagtt atcatcacct catcttccta ttcactgttt ctcttgtatt
    46321 cactgtcatc ttactagcca atcccactat aaataggggg ccggaccgcc atatgagcaa
    46381 gttagcgatg ctaccttcta ccacgtgttg atatcaaaca tactctccct ggtgatgata
    46441 tctctttcat atacgtttct aggtctccgc tgaacacacc gaactcggct tcaatctcct
    46501 tggtcagagt cacaacattc tactcgagac gaattgcgcc acttgtctct ttgagaccac
    46561 cgaccaaacc tcttcttgac agcttaagcc cgaagtcctt tgccggggcc actaacgtaa
    46621 gaacactcca ccttcgtgag gcagagacgt cgatgccaca cttttgaatt ccctcatgcc
    46681 cacaattaac cctaagaaaa caccgacatc gttgcacctt ctgtgaacac gccgatatcc
    46741 actgtttccc ttccgaaggc agccacgcca tcccaatgac tttcatcatg tactgagcac
    46801 ggttgtcttt cacctgcctc aatacttcaa gtcctggaca tgccactcaa ccagcactcc
    46861 cggatgcctt ttcgctccgc tgacctcagt caaagcctca tcccgctatc agaaacaact
    46921 cttcttaaca ggtggggttt gaacaagata cggtgggctc ctcattcctt gcacgttttc
    46981 accagccccg agtctgctta caccaggcag gttcgactta ctcgacttga tagaatttca
    47041 ctccgacacc atgacctctc agacccgcaa gcgaaagttt gggacgtttc aatgtgccaa
    47101 ctctgaagcc tcgtcatcca ttgaggttgt gagagctacc aagaaagatc acaagatagt
    47161 gcctcgagct gcagagaaag ggaagacagg tcacaacggc gatgagacgc aaatcattgt
    47221 caagcaggaa cttgattcga taactgatat gaaaccgtcc cgcacgtacg tctacttgat
    47281 atttgaatgg cagatcgaat gctcacaagt ttacaggttg caggctaaca atcccaacaa
    47341 agtgtacgtt tttcgggccc catgcaacag atcacgtact tacaagcttt atagttgctc
    47401 tgttaacgag agcattgaag atatcaagag tatcgcattg agtagcgaac agcttgtggc
    47461 tcagcttcgg gaggagacca tagactggaa ggatggggtt gctgaacaat ctcaaaaggt
    47521 ggtgcagtct tatgagaccc ggatgaagtc cactgaggat agtgtcaacg cagttgttga
    47581 tggatccaag gctctgggga agaaatacga gcaacttgct ggtgagatca acaagagaac
    47641 tgatgcccgc ctcaaagagt tcaccgacca catggctgcc ttcttcgcac aaaaggtcac
    47701 cgcggccccc tatgccaaca accattttgg tgttggcgac ttcgcctgca gcaccccgtc
    47761 agtcgcaaat tcaactggat cgttcaaaag ttcatcagaa gctactaaaa gcagtatgag
    47821 ttcgtacacg agcatacccc caacttctaa gctatcagac aaggtcacgc cgacagccgc
    47881 ttccgttggt tcaaaaacaa cgaccagctc tgtcttgaaa ctgggcatct cctcgaatgg
    47941 atacttcaca gacacccgac ttaccaaggc ggggtatcaa caccttctgc acactttcga
    48001 ttttacagac gtcgcaaaat tggaacatct gtcgaagata gacaacagga gtcactcgag
    48061 agattacttc ctcttctgtg acctcacaag cccgaacgcc aatacagact acgtcattag
    48121 aataggcgag tccgctgcca gtattatgga tcacgcacct ggcgttatct ataagaacca
    48181 cccggatctg atgaaccaca atcttacttc cttgcggatc ttcgaattag agatctcgga
    48241 tgacaaggct agccgcaatg aactggcgca gctcgatgag tggaaaagaa agtatcagcc
    48301 ccctcgatat gtttacgact taggtcagct gttcttgttc cgccactgga agaagggaag
    48361 taccagaacc actctgatat ccagctgcta caatgtggtc atggatgtca cgaaggccga
    48421 aaagtcactt tggcttgtgg ctaggcctgg ctgcccgtta gacgtgcgcc agaactctaa
    48481 gaaccataaa gaccatacta tcgccttcaa tcaaagcagc cgctcctaca tagcgtgctt
    48541 atcaaagaac gtgcgcaata tttgtttcac ccgcgagaag aactcgcagg attccttccc
    48601 cgaattcaca agggcagaca acttggtcct tgagtccgct tgcaacgtcc cggtggagat
    48661 tcgtgctaaa gcagctaaca tcaagaaaat gcaggaactc atggagtctg cctgatgaaa
    48721 gggcttggta gcacttggtc gaccttggca actgggaggg cgagataact ccttaggcac
    48781 atattgtatt cttagcaact gattctacag tatttttgcg gtttcctggc cgcgacctat
    48841 ctcgagatgc tctatctata taattgcgtc ataccatacg ctacaatgga aatgtatttg
    48901 gttaccggtt gtcatacctt aagctccaga taggatgtca agaagaagcc tacacactga
    48961 ctgcacgctg tcactcctag caacagattt tcgttttcag ttgctagcta ctgccagata
    49021 tttgaactgt tccttacact agctaaattc tgtgccataa ggagaggcac gccgggtgct
    49081 tgagcggtct gcattctcgc cctgtcaact ttcttctctc gtccgtttga tccttccatc
    49141 atcatcacag ggcctcgaaa cacgttgcct cttgggtgtt ggggcacaaa gccaggcagc
    49201 tggtcatgca taattgttta atcaagcact agggttaaat cctggatatc taacgcatga
    49261 gatttctggg agcagctggc tgggcaacgt cccattttcc cattgatttc aacccgctcc
    49321 acacctgcct cgacccgaca catcatcacc atatcgggca ccgactccag catctggtac
    49381 ctcggtgcgt aattcgcagc ttgagatcac cagaaaaccg tcaaaatatt aacgaaaggt
    49441 aatatgatgt cgagccgaga aaacaaacgc cgccgagtgg agatgcctgc cgaccgaggg
    49501 gtaggcgcaa ctccggaaag ggcaaacggt tccaacagat cagagtcagc aacaatatcg
    49561 cctggcacag gggatatggc gcctcggata cgcccaaatt accgccccag accgaccata
    49621 gagatgccat ccgcagaagc catggaagac ttgcaaagcg aagccgacac catgaagaga
    49681 gagcaatcga gacaacgcga agatttcaga tcagctatct cgagcatcgc agacagtact
    49741 aagaatattc ttggtgcgca agacgaacga ctcaacgcaa tagaagaccg caacctggaa
    49801 cttcaaagaa aagtcgaggc ccaagcaaac gacattcaag aattaagagc tcagcaactt
    49861 ggtttggagc gagagaccaa gacgaaaaca gataacgaca accagaagct ggcacatttg
    49921 atgggtttgt gtacatcgct tttgcaatcg caaccaacac cgcagactat ggaagggcct
    49981 ggtgatggtg gacaactgaa cgttacggag aacccagaaa ctgagacaat gcttgttcca
    50041 cttttgcata agatggattt tcgcaaccct cagcatctca aggctctcaa ggagatggag
    50101 aactatcaga tttctctcgc cattttccac cgtaaggaga agcaggacaa cgaccctgta
    50161 gcgtactctg ttcgaagaag ccagcccttt caaaactacc ttgtttgtgg ggagcggaag
    50221 aaccagaacc gggtagcaca cttttggcgc cagcaggaat gggcgaattt cccgacggtc
    50281 atcgagctgc acggcttccg aagagattct attacaacac cagccttccc aaagtacgtg
    50341 tgggagattg gagagatata taatcgtaga atggaggcca tcaccaacca gtggacggaa
    50401 cgatctaccg ggtatcacct ggtaatggat attaccagcc cttccaaagc aatctggatg
    50461 gtttaccggt atgctgagga cagcgacggc gtgaaaatca gcagaaacgt gacgaaaccc
    50521 gaaaaggagc agagacgctt gtcatcttgg cgtccgttta cctctcttac aggacaatcg
    50581 tttgacgcgg cacaagtcta cagcacggtc atgaactggc acgacgagaa aacagctatg
    50641 gggcaattca ggaagagctg tacgcttgtg aaggagacgg gacgttccat gcatccgacg
    50701 ccaacgttta tcgagccggt cctagaagag gtcaagaagg agatagaaca aggctggcgg
    50761 aagagataag gccttgctgg gatgggcatg atatcgttcg cagagctaat cagagaatgg
    50821 ccatgcttga aacgatagtt agtattgaac tagggggatg tacaggttgt tttcacatgt
    50881 ttccaacaga ttagaataga aacccatcag gccattgacg tcatactcat attcctaaac
    50941 agtgtaggcg ttgagtaaag acgttgggcc aacccacgtc tgacatgcct aatgttgact
    51001 gcatcgcatc gcctcaagac ttggcccgaa gtcaacccgc ctgtcgctcc actgggcttg
    51061 gagaaatcgc ggcaagtgat ggtgtggaag tgcggggaag gacgccatcc cgtcgtgatc
    51121 cccacataga gcggaagcaa accgtttgaa tgacgcttcc caagcccgcc caacctcaca
    51181 accccggcga cccttgcggc ccttgcggcc ctagtgagca ggcgatgacc caaggaactg
    51241 cttataacat tgtacgtgca ggcgcagcgc ctcacacaga attcgccgag taccgccgag
    51301 taacacaagc caggaaaccc gtggcgtgac gttaccttga gctacctcac gtcgttggcg
    51361 acgagcagcg tggcacacgc cagtcagatc tgtaggttcc aagcagctgg tatcgaggtc
    51421 gccttttgac tttgaacggc agacaaggta gcactgggcc cgagtcgcga cctgcaagga
    51481 gcaaatgagg gtgctgctta aatgccgatc ggcatcgagc ctcccaagac aaggagggaa
    51541 ctctattcat gtcccaccca aggaacaacc gtgtctccca cggggctgcc ttttgggatt
    51601 cgcgtaagct attgcattcc cttggttggt taaggcatga ggccatcttc ttgtcgtccc
    51661 caggcaatta cccttcgtac cgatctttag gaagctgcgt atgttcgcta catgtcacca
    51721 caatgtctca gccatgacga tgggagccct tcaccaagtg gctacagagc agctcatcat
    51781 ccctgtcgcc caaccccaca atcctggggt ggtcgagccc ttggcacgat ggcgcccgca
    51841 tggggttcga aagattcttg cggtcatctg gaggacggac ggggcgttct gcacgcttct
    51901 tccaaggaac tcgcgccaat tcctcactca gccagtcgga tctcttttcg actctgtccc
    51961 ttcggccctt ttcacaacga tgaagatgga gaaagactgg aaacccctgc ttacactacc
    52021 tgactaccta aagacatcct tcgtgagctc acaaagctat ggaaatcgga ctactgtgcc
    52081 tgttctgaaa tgggcggaat ccttcatcaa ctcgggaccg cctacacagt gtagtcgcta
    52141 tttcgtattc gcgacaagaa tcattaaagg gtcaaccgac tacttccttc gcctcatgca
    52201 atcttctttc caccgtgagt gtcgtgataa tgaccttggt ggtcagctgg gtacaatgag
    52261 acagcacggt agcctcacag atggggcaat cgaccaacca agatttggag cgtgcggagt
    52321 gaccaagcgg agaaccttgc aagtgcagga acgacatgca cattgacgag ctctcatcgt
    52381 tcgcgtcagc aacggccccg gatgctgggg acaatgatcg gcaggaaact gctccactac
    52441 agtaaacatg gcagcaccta ttaataccga gccgctctgc cgctgtcagc tgttgctggc
    52501 gctctcggat gttccaggtc aactggttct gagcacagtg tcttggtgct cttgtcctgt
    52561 ttctaataca gaacctcgtt ccaagtcgta cggacggcga cacgaggcgc cgcctcccgt
    52621 aaagccacag gctcgatacc aacaccatgc gttccgccgt tctggtcact ctagcggcaa
    52681 cctacagctc agctgtcggt ctgccggaaa cctaccatgt acgtcaattt atgcttatta
    52741 ctggaagaca cgcggcgaaa cattcgtcaa ttgggtgctt ccgtgactcc tcgtcctttg
    52801 tgcgttttgg gacatagcat ctggtgaata tgatgctttt gagggttatc catctgccta
    52861 ggattgtagc ctgagttcgc aaactccaat tcaattcata tgtccatgat cgagtcatca
    52921 aaatggagtg gcatcgcata cttttacttc aattattcgc tgtaaaccaa gccgtagcta
    52981 acgacctcaa gctcgatcgc cgggatgacc ttgcgcattc accaccagtg tatccttcgc
    53041 cgtggatgag ccctaatgcc attggctggg aggaagcata ccaaaaggcc aaggagttcg
    53101 tttcgcaact ccacttggat gagaaagtca acttgacaac gggtgtcggg tatgtgccac
    53161 cgttacacgt ggtctgcgag caattcttaa cctcttcata gttggcaagg cgagcaatgc
    53221 gtgggccagg ttggctctat cccccgactt ggatttcgca gtctgtgcat gcaagactca
    53281 cccttgggtg ttcgcttcgg tgactactcc tcggcgttcc cctccggtca gactgtagct
    53341 gcgtcgttcg acagagacct attctaccga cgaggacaag ccatcggcgc agaacacaaa
    53401 ggaaaagggg tcactgttgt actgggacca gtcgccggac ctatcggccg cacgccggaa
    53461 ggtggcagaa actgggaagg attctcgcct gatccttggt tgagtggaat tggcattgcc
    53521 gagacgacca agggcatcca agatgccggt gtcattgctt gtgcgaagca ctacattgcc
    53581 aacgagcaag gtcagtcgtc tatccgtcta taaacctcct ttagtcatga actgactttc
    53641 atttcagaac atttccgcca agttggcgag tccgttggcc gcggcttcaa tatttctggg
    53701 actctgtctt cgaacattga cgacaagacc atgcacgagc tttacctgtg gcctttcgta
    53761 gacgttgtca aggccggagt cggctcgatc atgtgcagct acaaccaggt caacaactcg
    53821 tatgcctgcc agaactcgaa actgctcaat ggccttctta agagcgagct tggattccaa
    53881 ggcttcgtca tgagcgactg gcaagctcag cacagtggtg tggccagtgc cgttgccggt
    53941 ttggatatga cgatgcctgg tgacacggag ttcaacactg gtttgagcta ttggggaaca
    54001 aacttgacgc tggctgtcat caatggcact gttccagaat atcggatcga tgacatggca
    54061 atgagaatca tggctgcgtt cttcaaggtt gggctggaac tggaccagcc ggaaattaac
    54121 ttcgattcct ggaccctgga tacctacgga cccattcact atgctgccaa cgagggcttt
    54181 caacagatca attggcatgt tgatgtacag aatggccatg gcgcgctcat ccgggaagtt
    54241 gcagccaaat caaccgtact gctaaagaac gaaggggcct tgcccctcaa gaagcccaag
    54301 ttccttgccg tcgtgggtga ggatgctgga cctagtgcac tgggcccgaa cggatgcgct
    54361 gatcgcggat gtgacgaggg aacacttgcc atgggttggg gatctggaac agcgaactgt
    54421 aggtatccaa actcatccac cacacaggtt ccacgctgac aagtcacatt agtcccttac
    54481 ctgattgcac caatcgatgc ccttaacttc caagcagctg atgacggcac tcgcattgaa
    54541 gccgttctca acaactcagc cactagtcag ataactgatc tggtctccca ggctgatgca
    54601 acagcccttg ttttcgtcaa cgctgactct ggcgaaggct acattgaata cgatggtaat
    54661 gcaggtgacc gaaagaatct tactttgtgg ggcaatggag acgaaattat caagaacgtc
    54721 tcttcgctgt gcaacaacac gatcgtcatc atccactctg tgggacctac tctgctcact
    54781 gactggtacg actcgcccaa cgtgactgcc atcatttggg ctggtctgcc tggccaggag
    54841 agcggccgtt ctattgttga tgtgctctac ggaaaggtca acccagctgc taggactccg
    54901 ttcacctggg gtgccaagcg tgaggattac ggcactgatg tgctctacga gcccaacaac
    54961 ggtgatggcg ctccacaaca ggattttacc gaaggtgttt tcatcgatta ccgccacttt
    55021 gacaagaaga acatcacccc tatatacgag tttggatttg gtctgtctta tactactttc
    55081 gaatactcgg acctggctgt cgagaagaag tacccgactg cctacaatcc tactgcgggt
    55141 gagactgctg aagcaccgac gtttggtgcc ggtttctcta ccgatctgaa tgactaccta
    55201 ttcccgagcg attcgttccg atacatctgg caatacatct atccttacgt caacacgagt
    55261 tcctcagctg cggaagcttc gcaagaccca cactacgggc agaccgccga tgaattcttg
    55321 ccgtctaagg ccatcgacgc tgctgctcag cctcttcacc ctgctggccc ggctctcgac
    55381 ggcgagtctg gtggcaacaa cggactgtgg gatgagctct acaccgtcac cgcacagatc
    55441 accaacaccg gtgatgtcgc tggagacgag gtggtccagc tctacgtatc cctcggcggg
    55501 tctgatgatc ctccggtcgt tctgcgcggc tttgaccgca tccacatcga acctggccag
    55561 tcggtgcagt tcaacacgac gttggttcgc cgggacctga gcaactggga caccgcaagc
    55621 caaaactggg tcatcaccga ccacccaaag accgtttacg tgggacccag cagccgcaag
    55681 ctgcctctct cggcttcgct gagctagatc tacagagatg gacgcattac ctttggaggt
    55741 ggagcagttc ttgtatataa ttaaaattaa ctcataatgt caacttataa tctcctatta
    55801 ttccggccgg tgagctacta tagctacatg caagtttgag attccaaata acctggttag
    55861 gatcatatca aagaaagatc aacgtcggat ccaccgtaca atggctgcct gatctctgaa
    55921 cgtgtgacta gggtgcaaag gttggctgcc tatggctacc gccttgagcg tgccaaatcc
    55981 tcgagtactt gtagcctgac tcatccgaaa cattaatgga ggagtcgcgt caggcttctt
    56041 cattggacgg cgcaacctgt cgagcacagg cattataacg aaccgcgcgc tcagtgagca
    56101 tttcgctttt caccagctgc gcactcaagc atcatcagac accgatatat tcactcaacc
    56161 atgtccctgc aagtctacct agcaatctcg ttggggatgg gcgttcagga ccaccacgcc
    56221 atcctcgtcg atagcccgac cctcgacggc agctcccccg acgcatcgct gggacacatt
    56281 taccaggtca cgggtaacat ccagagcggc atggcctacg agcacagacc cgccagggaa
    56341 gatgatatca gccttggtag gcgactgctc ggcacagttg aacactcgga cctcgagcgc
    56401 tttgagctta tctgtcaagg agtgccggcc ccgcggaagc agtttgatgg cccaaggcgg
    56461 atgtacccgc gtgaacctct gcggaggtgc caagaatggg ttaaggatgc actggacgct
    56521 ttaagaaccg aaggagtcct tcaggagttg ggttcagatg gtccgaatgg gaaagcttga
    56581 gacacggagg gatgatcatg gggcctgcat tgactttgag agtctgagaa tctagcttag
    56641 gcggcagcag ctgtagatga cattatcttt gtctcacaga gccagagcag ggcatgtcgc
    56701 gagccggagt gcctttgtag gcggccaatg gtatgctact gtttacttct ccataaacga
    56761 agagtcaaat tactctgatc taataacgag tccacattta gctacgaact ccaaactcgc
    56821 tcagaccttt ggagtaggtg atggtccaaa gcccggttga aacgaagtgg gaaatccacc
    56881 tgggaacatc tggctaaagc caggcagttt tgggttgttc gtagccattt tccctccctc
    56941 cttataggcc attgcaacag gcattattcc tctcgtatat gtcgtattga caccgaagct
    57001 atgctctatt aggttatgtt ggcgactgca agtgtgagga cgtacctgaa ccatgcaaat
    57061 ataccatctg ccacagtgtt gcccagcagc acatactcaa agaaggggtc cgcagtagca
    57121 gcctcttgca gtaaaattga atctacagca ttcctcatcc gagactgccg gtttgtagag
    57181 tatggcgcaa ccttctcgac ctggtcaata aggtcctggt caaagaaggc ctggccaatg
    57241 tgcgaaactt tgctgttcca gatcgtgttg ttcgcctcgg cgacggcatt atggtgcgtg
    57301 atcacatgca cgtgggtggc ccggccggtg taatgcccgg gaaagatggt ttcgaactgg
    57361 gccactccgt ctttgtccgt ggactgcgcg cctcggagaa aacccttgtt gagattgccc
    57421 ttgtcaccca tgccagaccc gttgggaatt gccagggccc cgctgtatac cccagtagag
    57481 tttgcatctg gcagtcatca gtacggctac aatttcgatg ctctatgatc gaaaacttac
    57541 tccacatctc gaggaaaatg ccggtcaatg gcttgcaagt gttgacatcg atcacctgga
    57601 tgtcaaggtg aagcggaaca cccttttctc catcgacaag cttggtgcga attgattccc
    57661 cagtaacgtc tgcatcgtca cattagatag accatttcgg tttttttccg ggtttgcact
    57721 gacaaaaggg gccctccgta gtttcggggc tgagcacgca cgatctgttt ccagcgaaga
    57781 cgacagcagg gtcagttgca gaattgtatg acttgtctga cttatgggat ttgttcacgg
    57841 aagaggtctg tctctctggg aatattgtca gttactgcag ggacagaatc acagttgcgt
    57901 tgaattactc ataatattct catccccaga aagtctttta gccatctcaa gacgtcgctc
    57961 aacggtgcgc tgttccagcc ccgaagcacg atgaaccgac tcgcaatggg ccaggttgtt
    58021 ggtatgcgtc gcaagaaatt gacgacgctc ggccatttct ctctcgacgt catgaccagc
    58081 atgcccatgc gcgggcacag ttaggagaga ggcagcaatg gcaaaaagca aatgcatctt
    58141 gtcagatatt cacatatagg tctgtccaca gggcttaagg agactgagaa ctgcgtaatg
    58201 tgttgcgagg gtatggacta ttacatttct atgatgactt ctctctaaag aaaagggaga
    58261 gacaagcaca cgcccaacct gtcttttcac ttttcaccca tcccgacctt cagaggacct
    58321 cgaaataacc gctccaggga ggctttggac agttctccca gagtgacatg ttccgcatag
    58381 ccaatgattt atggcataac atatgaagac atctcttggc atcttgctcg gccacacgaa
    58441 cgacggctag accgatataa attcggcctt gtgccgaaag tgcggggccg cgcggggccg
    58501 gaagtgctat aggatgccag tatgttaatg acgggtcccg tgactgcgcc ttggccgatt
    58561 tagcctctgc tcatcagctt gcaatttcgg gaaaagtagg tactgtatat gtttcaaaat
    58621 gtgcttggcg ctttctcctc atgattgggc tgttgcaggg actgcagttt ggcacgcagt
    58681 cccgctccgg tccggattag gctttcatta cgaatgtgtc ctctgtaagt ggtcgaaata
    58741 ccacttctgg ttggtttgag gtaagacgcg tcaagttaga agattaacag agcgtactga
    58801 tgggtgcttg caagagtgac atcctttact ggcaatgact acaatggatg ctcatagcat
    58861 ggcctgccat ctagaaaagc ttaacaaatc gatgttgatc aaggtaatgt gttgcaggct
    58921 caatttcata acgaagctat tgtttctgca aagtcaaatg cagcttcagc atccatgact
    58981 agcctgtgta ttggccaccg ctctctgtag atgcccagag aaactacact cgactctggc
    59041 tgctggggca gctacacata atcgtagcag agatagccgc ccttgatatc cattatatca
    59101 gctatcgttg catctggtat gatcccttta ctggtcagca catgccctag agtggtcacg
    59161 tttcctttgt caccggcgtg aggatctggg gcagccgctg ccatctccgc ggttggatgc
    59221 ccccacattt gggactcgac ttccataccg cccggaaact cagtgaagcc aatggcggga
    59281 tcctgagcat ttggaccacc gatctccgtg agccgcttgc taggattctg tgcctgccag
    59341 tcccaccaca tcttgtctac aaagccgtga tgtaggaaga agacaggatc tcctggagag
    59401 gtgattgaat caccattctg cgtgccatgg tcagctcaaa taggttcctt tctcggccat
    59461 agcctcaaat tttgactcac catcatactc aaagccatat gccctcctaa gtgcgggccc
    59521 gagtaaatcc cattccagac agtgtcatag gtcgagtagt tcaatgccgc cgtgacctgg
    59581 gcctttgcag agagagagct aaggaaattg gtaattttgc ggttcacgca gcgcggctgg
    59641 gtagtgaatc caggcccaat gttgacagtg acattggaga atggcccgtc cgccacgcaa
    59701 ttcttagccc ccttgccgtc gcctccaaac cccaatgttg gggagaaaac tggcgatgac
    59761 gagaatttcc cagcatcacg gggctcatcc cagtaacttc aacgcgtgtg tcagccttta
    59821 tggggtggtc taaacttaag gtgtatttga ggaaggaacg tacggaaggc ctcctttata
    59881 cccgcattca ttgaggagaa actcatgcgt atgcaggaaa tatcggtgat atgggaggaa
    59941 cgttccggtg ctgtggatct gtaaagcatg gatctggtga agggatacta gttgatccca
    60001 cttggtcttt gctcctggca gctttacggt tgccggactt gacatgacac attgttctgc
    60061 ggccaagtat gacttctttg catcgtcagt catatcatgc ctgcagaaaa tgcaccatta
    60121 gcgcttgata tgctcgttga tcccggtcta actcaccatg acatgcgttt tgtaggagtc
    60181 gtgcacttgg gggtgtcacc aggcgtaggt aacgcgctga cctgaaaccc agccaagccg
    60241 atgatggccg aaagaaggaa cttgccaaag agaatcccca tgatgaaaga cgtcaagcag
    60301 ttggaatcag atcactattc aatctaggct gcccacaggg aacagtggat cagatcagtg
    60361 gcgatgcgat atataccttg ttaaccactc tcatcacata ctccttgtaa gacactagga
    60421 cacttcctgc ggtcgcaaac aggcggaaac ccgccaattg gggccgcaat tatgagtttc
    60481 cttctgcagt catcatttct agactacatg cacatttacc gtgccaaccg tcgatgaagg
    60541 atagattatc agtaaatgat gaatagcaat agggcaggga cacgggacgg ctccacttct
    60601 ggataaaggc gtcagcgcgg ctccaccgct tttcagccaa tacctggtca cgacgtgcct
    60661 gcaaaacgac cccgtggtgg cagagaagag cttcttctac ttgaggaagc atcagctagc
    60721 ctttatgaac aaatctcaac actatacacc ggcttacgaa atgtagtaac gtagcctcca
    60781 tcgcagacat caagacacca atgagatctc aaggccccta ctccatatca cgctgcagtc
    60841 caaccgtgat tcttcaccat ctctctctga tcacccacca cgtccacgac gtcctctggc
    60901 tctatctcta cgagctctcg ttgaatctct tcctctgcca cgcccagatc ttgtcgaacc
    60961 tactcttcta ccgcgaccga acggcagaa
//
