# Supplementary material for: Genome sequencing and physiological characterization of three Neoarthrinium moseri strains
Source: BMC Microbiol. 2025 Aug 21;25:526. doi: 10.1186/s12866-025-04274-z (PMC12369201; doi:10.1186/s12866-025-04274-z)
Supplement: Supplementary file 16 — Supplementary Material 16. [file 12866_2025_4274_MOESM16_ESM.zip › BiGSLICE/input/Nmoseri/CBS16480/JAFEVA010000019.1.region001.gbk]

LOCUS       JAFEVA010000019        42168 bp    DNA     linear   PLN 06-APR-2022
DEFINITION  Neoarthrinium moseri strain CBS 164.80 scaffold19_Wmoseri_CBS_16480,
            whole genome shotgun sequence.
ACCESSION   JAFEVA010000019
VERSION     JAFEVA010000019.1
KEYWORDS    .
SOURCE      Neoarthrinium moseri
  ORGANISM  Neoarthrinium moseri
            Eukaryota; Fungi; Dikarya; Ascomycota; Pezizomycotina;
            Sordariomycetes; Xylariomycetidae; Xylariomycetidae incertae sedis;
            Neoarthrinium.
COMMENT     ##antiSMASH-Data-START##
            Version      :: 7.1.0
            Run date     :: 2023-12-04 12:18:39
            NOTE: This is a single region extracted from a larger record!
            Orig. start  :: 13069
            Orig. end    :: 55237
            ##antiSMASH-Data-END##
FEATURES             Location/Qualifiers
     protocluster    1..42168
                     /aStool="rule-based-clusters"
                     /category="NRPS"
                     /contig_edge="False"
                     /core_location="[20000:22168]"
                     /cutoff="20000"
                     /detection_rule="cds(Condensation and (AMP-binding or
                     A-OX))"
                     /neighbourhood="20000"
                     /product="NRPS"
                     /protocluster_number="1"
                     /tool="antismash"
     proto_core      20001..22168
                     /aStool="rule-based-clusters"
                     /tool="antismash"
                     /cutoff="20000"
                     /detection_rule="cds(Condensation and (AMP-binding or
                     A-OX))"
                     /neighbourhood="20000"
                     /product="NRPS"
                     /protocluster_number="1"
     cand_cluster    1..42168
                     /SMILES=""
                     /candidate_cluster_number="1"
                     /contig_edge="False"
                     /detection_rules="cds(Condensation and (AMP-binding or
                     A-OX))"
                     /kind="single"
                     /product="NRPS"
                     /protoclusters="1"
                     /tool="antismash"
     region          1..42168
                     /candidate_cluster_numbers="1"
                     /contig_edge="False"
                     /product="NRPS"
                     /region_number="1"
                     /rules="cds(Condensation and (AMP-binding or A-OX))"
                     /tool="antismash"
     gene            1315..2214
                     /locus_tag="JN550_005800"
     mRNA            1315..2214
                     /locus_tag="JN550_005800"
                     /product="hypothetical protein"
     CDS             1315..2214
                     /codon_start=1
                     /locus_tag="JN550_005800"
                     /product="hypothetical protein"
                     /protein_id="KAI1869170.1"
                     /transl_table=1
                     /translation="MGSLSLQRLYILDTDLSNIPQQRGRILSCYPDGGDLRTVIGDMAT
                     MPDGITIDHAKGHMYWTNMGQTFKQNDGSIERANLDGSDRRTIVPSGTVGVFTPKQITL
                     APQSRKLYWCDREGMKVMRCNLDGSDVEVLVSTGSTAEDRLDLLKWCVGITVDESRGYF
                     YWTQKGHSKGSEGRIFRARIDAPSEVEVVFDKLPEPIDLEIDEETQTLYWTDRGDPPSG
                     NSVNRAFVGADADAKSGFQREVIARRLHETIGLTVDKASGVAYVTDLSGGVYAVNIAKK
                     EKTVLFPELGDLTGIALA"
     PFAM_domain     1483..1581
                     /aSDomain="Ldl_recept_b"
                     /aSTool="clusterhmmer"
                     /database="35.0"
                     /db_xref="PF00058.20"
                     /description="Low-density lipoprotein receptor repeat class
                     B"
                     /detection="hmmscan"
                     /domain_id="clusterhmmer_JN550_005800_0001"
                     /evalue="2.70E-04"
                     /label="JN550_005800"
                     /locus_tag="JN550_005800"
                     /protein_end="89"
                     /protein_start="56"
                     /score="21.5"
                     /tool="antismash"
                     /translation="GHMYWTNMGQTFKQNDGSIERANLDGSDRRTIV"
     gene            complement(2576..3776)
                     /locus_tag="JN550_005801"
     mRNA            complement(join(2576..2937,3073..3297,3386..3776))
                     /locus_tag="JN550_005801"
                     /product="hypothetical protein"
     CDS             complement(join(2576..2937,3073..3297,3386..3776))
                     /codon_start=1
                     /locus_tag="JN550_005801"
                     /product="hypothetical protein"
                     /protein_id="KAI1869171.1"
                     /transl_table=1
                     /translation="MKTILTLLASASAVLAASRTSPPSGCLHVAKSGGQYTTVQAAVNS
                     LSTSSTADQCIFINQGTYTEQVYIASRAAKLTIYGYTTDTTSYANNKAIITYNKDAKSA
                     GNNDASGTVRAHSDNFKMYNVNVINSYGKGSQAIALSAQGSGGYYGCSFYGFQDTLLAN
                     EDQQIYKNCQITGATDFIFGQRAQVWFEKVDIRVRNGGYYITANGRDSDSNKSYYLFNN
                     CYIAAASGESVGSRTYYLGRPWRTYARVVFQNTAMSSVVRTEGWTVWDSSTDTSKVYYG
                     EYANSGDGAAGTRVSWAKKLSSAVSMATVLGSSYASQGWYDGSY"
     PFAM_domain     complement(join(2657..2937,3073..3297,3386..3692))
                     /aSDomain="Pectinesterase"
                     /aSTool="clusterhmmer"
                     /database="35.0"
                     /db_xref="PF01095.22"
                     /db_xref="GO:0030599"
                     /db_xref="GO:0042545"
                     /description="Pectinesterase"
                     /detection="hmmscan"
                     /domain_id="clusterhmmer_JN550_005801_0002"
                     /evalue="8.70E-52"
                     /gene_ontologies="GO:0030599: pectinesterase activity"
                     /gene_ontologies="GO:0042545: cell wall modification"
                     /label="JN550_005801"
                     /locus_tag="JN550_005801"
                     /protein_end="299"
                     /protein_start="28"
                     /score="175.8"
                     /tool="antismash"
                     /translation="VAKSGGQYTTVQAAVNSLSTSSTADQCIFINQGTYTEQVYIASRA
                     AKLTIYGYTTDTTSYANNKAIITYNKDAKSAGNNDASGTVRAHSDNFKMYNVNVINSYG
                     KGSQAIALSAQGSGGYYGCSFYGFQDTLLANEDQQIYKNCQITGATDFIFGQRAQVWFE
                     KVDIRVRNGGYYITANGRDSDSNKSYYLFNNCYIAAASGESVGSRTYYLGRPWRTYARV
                     VFQNTAMSSVVRTEGWTVWDSSTDTSKVYYGEYANSGDGAAGTRVSWAK"
     gene            complement(4360..5877)
                     /locus_tag="JN550_005802"
     mRNA            complement(join(4360..5613,5698..5877))
                     /locus_tag="JN550_005802"
                     /product="hypothetical protein"
     CDS             complement(join(4360..5613,5698..5877))
                     /codon_start=1
                     /locus_tag="JN550_005802"
                     /product="hypothetical protein"
                     /protein_id="KAI1869172.1"
                     /transl_table=1
                     /translation="MSAPVEQSVASAPEFFESIGAKASQLNGATNGVDGAGQEGDDEAK
                     VVEEIESLCMNCHENGTTRMMLTMIPYFREVIVMSFSCDKCHFSNSEIQSAGVIQPKGT
                     RYELRLTDMADFARQVVKSDSAIVKFIELDVEVPAGRGQLTNMEGILSNMIDDLELGQE
                     ARKEQMPEVYPKVAEIIEKGRAMLAGDAFPFRVSVDDPSGNSWIAPDMKDGVGKWAKRD
                     YLRTPDQNEALGLGHVESAVDATQTTADEDIIPDQVYAFPATCPGCMRPCTTNMKMVDI
                     PHFKAVVLMSTVCEDCGYRSNDVKTGGEIPELGKKITLKVESNIDLARDILKSESCALE
                     CPELSLQVNPGTLGGRFTTVEGLLTQVRNDLHGQIFEAGDGGDSLASEERTKWTDFFGG
                     LDAAISGDKKFTIVLTDPLASSYVQKLVDPDQEDPQMTSEDYQRTDEEEEDLGLKDMKT
                     EGYEQEHQDSLMNGTAEAS"
     aSDomain        complement(4417..5004)
                     /aSDomain="TIGR00310"
                     /aSTool="tigrfam"
                     /description="ZPR1_znf: ZPR1 zinc finger domain"
                     /detection="hmmscan"
                     /domain_id="TIGRFam_JN550_005802_0002"
                     /evalue="7.80E-51"
                     /identifier="TIGR00310"
                     /label="JN550_005802"
                     /locus_tag="JN550_005802"
                     /protein_end="459"
                     /protein_start="263"
                     /score="170.1"
                     /tool="antismash"
                     /translation="TCPGCMRPCTTNMKMVDIPHFKAVVLMSTVCEDCGYRSNDVKTGG
                     EIPELGKKITLKVESNIDLARDILKSESCALECPELSLQVNPGTLGGRFTTVEGLLTQV
                     RNDLHGQIFEAGDGGDSLASEERTKWTDFFGGLDAAISGDKKFTIVLTDPLASSYVQKL
                     VDPDQEDPQMTSEDYQRTDEEEEDLGLKDMKTE"
     PFAM_domain     complement(4522..5004)
                     /aSDomain="zf-ZPR1"
                     /aSTool="clusterhmmer"
                     /database="35.0"
                     /db_xref="PF03367.16"
                     /db_xref="GO:0008270"
                     /description="ZPR1 zinc-finger domain"
                     /detection="hmmscan"
                     /domain_id="clusterhmmer_JN550_005802_0004"
                     /evalue="1.60E-56"
                     /gene_ontologies="GO:0008270: zinc ion binding"
                     /label="JN550_005802"
                     /locus_tag="JN550_005802"
                     /protein_end="424"
                     /protein_start="263"
                     /score="190.8"
                     /tool="antismash"
                     /translation="TCPGCMRPCTTNMKMVDIPHFKAVVLMSTVCEDCGYRSNDVKTGG
                     EIPELGKKITLKVESNIDLARDILKSESCALECPELSLQVNPGTLGGRFTTVEGLLTQV
                     RNDLHGQIFEAGDGGDSLASEERTKWTDFFGGLDAAISGDKKFTIVLTDPLASSYVQ"
     aSDomain        complement(join(5164..5613,5698..5718))
                     /aSDomain="TIGR00310"
                     /aSTool="tigrfam"
                     /description="ZPR1_znf: ZPR1 zinc finger domain"
                     /detection="hmmscan"
                     /domain_id="TIGRFam_JN550_005802_0001"
                     /evalue="2.30E-25"
                     /identifier="TIGR00310"
                     /label="JN550_005802"
                     /locus_tag="JN550_005802"
                     /protein_end="210"
                     /protein_start="53"
                     /score="87.0"
                     /tool="antismash"
                     /translation="CMNCHENGTTRMMLTMIPYFREVIVMSFSCDKCHFSNSEIQSAGV
                     IQPKGTRYELRLTDMADFARQVVKSDSAIVKFIELDVEVPAGRGQLTNMEGILSNMIDD
                     LELGQEARKEQMPEVYPKVAEIIEKGRAMLAGDAFPFRVSVDDPSGNSWIAPD"
     PFAM_domain     complement(join(5173..5613,5698..5724))
                     /aSDomain="zf-ZPR1"
                     /aSTool="clusterhmmer"
                     /database="35.0"
                     /db_xref="PF03367.16"
                     /db_xref="GO:0008270"
                     /description="ZPR1 zinc-finger domain"
                     /detection="hmmscan"
                     /domain_id="clusterhmmer_JN550_005802_0003"
                     /evalue="1.80E-51"
                     /gene_ontologies="GO:0008270: zinc ion binding"
                     /label="JN550_005802"
                     /locus_tag="JN550_005802"
                     /protein_end="207"
                     /protein_start="51"
                     /score="174.4"
                     /tool="antismash"
                     /translation="SLCMNCHENGTTRMMLTMIPYFREVIVMSFSCDKCHFSNSEIQSA
                     GVIQPKGTRYELRLTDMADFARQVVKSDSAIVKFIELDVEVPAGRGQLTNMEGILSNMI
                     DDLELGQEARKEQMPEVYPKVAEIIEKGRAMLAGDAFPFRVSVDDPSGNSWI"
     gene            complement(6390..7004)
                     /locus_tag="JN550_005803"
     mRNA            complement(6390..7004)
                     /locus_tag="JN550_005803"
                     /product="hypothetical protein"
     CDS             complement(6390..7004)
                     /codon_start=1
                     /locus_tag="JN550_005803"
                     /product="hypothetical protein"
                     /protein_id="KAI1869173.1"
                     /transl_table=1
                     /translation="MASDTLAASLGFLTDAAHLLSATAPEASAHLMSRRNALMFENDLP
                     LPEKQRQHACGCCGHILVPGKGDTLKLEAANAARKQQKPSPGQGTKAQPRKQQQAPSVT
                     GTHKILTCSRCGRYTKMPVPAAPRVSRVRPKRRRVPTEVAAPVFPPPLLNPEPTKASAN
                     ASSKKRAKNRKQGLQALLQQSQSSSPKMGLGLSLTDFMKKS"
     PFAM_domain     complement(6657..6974)
                     /aSDomain="Rpr2"
                     /aSTool="clusterhmmer"
                     /database="35.0"
                     /db_xref="PF04032.19"
                     /db_xref="GO:0006396"
                     /description="RNAse P Rpr2/Rpp21/SNM1 subunit domain"
                     /detection="hmmscan"
                     /domain_id="clusterhmmer_JN550_005803_0005"
                     /evalue="3.80E-15"
                     /gene_ontologies="GO:0006396: RNA processing"
                     /label="JN550_005803"
                     /locus_tag="JN550_005803"
                     /protein_end="116"
                     /protein_start="10"
                     /score="56.1"
                     /tool="antismash"
                     /translation="GFLTDAAHLLSATAPEASAHLMSRRNALMFENDLPLPEKQRQHAC
                     GCCGHILVPGKGDTLKLEAANAARKQQKPSPGQGTKAQPRKQQQAPSVTGTHKILTCSR
                     CG"
     gene            7831..8936
                     /locus_tag="JN550_005804"
     mRNA            join(7831..8330,8384..8936)
                     /locus_tag="JN550_005804"
                     /product="hypothetical protein"
     CDS             join(7831..8330,8384..8936)
                     /codon_start=1
                     /gene_functions="biosynthetic-additional
                     (rule-based-clusters) PF00561"
                     /gene_functions="biosynthetic-additional
                     (rule-based-clusters) Abhydrolase_6"
                     /gene_kind="biosynthetic-additional"
                     /locus_tag="JN550_005804"
                     /product="hypothetical protein"
                     /protein_id="KAI1869174.1"
                     /sec_met_domain="PF00561 (E-value: 1.2e-14, bitscore: 48.2,
                     seeds: 48, tool: rule-based-clusters)"
                     /sec_met_domain="Abhydrolase_6 (E-value: 7.3e-17, bitscore:
                     56.3, seeds: 455, tool: rule-based-clusters)"
                     /transl_table=1
                     /translation="MGINFYLSYQWLCWTRPSGPPSALPDGIERTFIRTPGGDIELLCA
                     RPASPSSRPPVVFAHGGMGCAWVWIPYMQYLAQNGVTSYAVSTRGHGESWHPSFLRMLY
                     MTTKRMLADDLLAGIRAVEQKEGSEVVLVGHSSGGGLSQFILNEGDVKVKALALLGAVP
                     GTGSYGVYFNWACFDPWFSIRMLFHGWHSNSPLSHPFLTKRAFFSEEYPEADVVNFQRH
                     LNRYESFLWPLGMLLPFVNAQKLLSNITGWGSGGDRVLIMAGTGDKLMTEPVQRKAAKT
                     YRDAFSEMAAVKKIDAEVREPEKVKGGCGLDDTGRGVTLAFVPGAGHHLQNDVQWKTGA
                     EKLLVFLKQL"
     PFAM_domain     join(7996..8330,8384..8876)
                     /aSDomain="Abhydrolase_6"
                     /aSTool="clusterhmmer"
                     /database="35.0"
                     /db_xref="PF12697.10"
                     /description="Alpha/beta hydrolase family"
                     /detection="hmmscan"
                     /domain_id="clusterhmmer_JN550_005804_0006"
                     /evalue="5.90E-16"
                     /label="JN550_005804"
                     /locus_tag="JN550_005804"
                     /protein_end="331"
                     /protein_start="55"
                     /score="59.9"
                     /tool="antismash"
                     /translation="VVFAHGGMGCAWVWIPYMQYLAQNGVTSYAVSTRGHGESWHPSFL
                     RMLYMTTKRMLADDLLAGIRAVEQKEGSEVVLVGHSSGGGLSQFILNEGDVKVKALALL
                     GAVPGTGSYGVYFNWACFDPWFSIRMLFHGWHSNSPLSHPFLTKRAFFSEEYPEADVVN
                     FQRHLNRYESFLWPLGMLLPFVNAQKLLSNITGWGSGGDRVLIMAGTGDKLMTEPVQRK
                     AAKTYRDAFSEMAAVKKIDAEVREPEKVKGGCGLDDTGRGVTLAFVPGAGHHLQ"
     gene            9446..11694
                     /locus_tag="JN550_005805"
     mRNA            join(9446..9478,9532..11694)
                     /locus_tag="JN550_005805"
                     /product="hypothetical protein"
     CDS             join(9446..9478,9532..11694)
                     /codon_start=1
                     /locus_tag="JN550_005805"
                     /product="hypothetical protein"
                     /protein_id="KAI1869175.1"
                     /transl_table=1
                     /translation="MTSFFTEAVQRAGGEDRLCDECRPVVASYDTALGVGKYARGAKPS
                     ISTLLVDAIAESDACWHCGWLASVVVEAWCSEPVAFAMPPDSSIKAYVNWHTIAQREMG
                     TQSVPEGSSQITRMAVYYGLDTPDFTKRQILFSKTREEPKHVSSLMGQHQALNWPVSEP
                     YAGRIRPRDVDYRLLRRWKECCIRDHGGTCDQTFMTSRVQSLRFVDVVDRCIVQHSPDT
                     VKWAALSYCWGGPQVHALQTGNIHAYQQPGALIDDLLPKGIADALSVTRALGERYLWID
                     SLCIIQDDEKDKLELIAAMGTIYAQAVVTIVNAANSQVAHGMPGISQPRRRQQVHRMKD
                     FWLVESMDLPHQNWEGYLENATWNTRGWTFQEGLLSPRCLVIGKDQVYWQCKTSSWCED
                     SCWENVPGNSVYRHYSGSRILGRLTDSREEDWIQLYSDVLGAYLKRELTSESDRLGAVQ
                     AILEVLRRGDEEGYFWGMPKGHMEMTLSWASSSHNIRRDCDSKYMGPNNEVLSSPFPTW
                     SWLGWHGHASMLTMGRALMGGRLGLKFYCIKRDSTLEALNETPFCGPERDFSNKDYMKT
                     EDLHEQIGYPRGLAHSSIKYDEREVTEADIPQSILASKQLPAILCFWTSTAILEMKYEG
                     WNHYHQCPAISLGHGDVRFYGAWEKHGDFKLNGKGKFIVVGTQRTRMSHGGDVTADLLL
                     VDEDEDGILYRRKLVTYVPESVWDKLTNRRWELVFLA"
     PFAM_domain     10171..10614
                     /aSDomain="HET"
                     /aSTool="clusterhmmer"
                     /database="35.0"
                     /db_xref="PF06985.14"
                     /description="Heterokaryon incompatibility protein (HET)"
                     /detection="hmmscan"
                     /domain_id="clusterhmmer_JN550_005805_0007"
                     /evalue="8.70E-28"
                     /label="JN550_005805"
                     /locus_tag="JN550_005805"
                     /protein_end="372"
                     /protein_start="224"
                     /score="97.6"
                     /tool="antismash"
                     /translation="WAALSYCWGGPQVHALQTGNIHAYQQPGALIDDLLPKGIADALSV
                     TRALGERYLWIDSLCIIQDDEKDKLELIAAMGTIYAQAVVTIVNAANSQVAHGMPGISQ
                     PRRRQQVHRMKDFWLVESMDLPHQNWEGYLENATWNTRGWTFQE"
     gene            13272..14336
                     /locus_tag="JN550_005806"
     mRNA            13272..14336
                     /locus_tag="JN550_005806"
                     /product="hypothetical protein"
     CDS             13272..14336
                     /codon_start=1
                     /gene_functions="biosynthetic-additional (smcogs)
                     SMCOG1138:FAD linked oxidase domain protein (Score: 171.2;
                     E-value: 9e-52)"
                     /gene_kind="biosynthetic-additional"
                     /locus_tag="JN550_005806"
                     /product="hypothetical protein"
                     /protein_id="KAI1869176.1"
                     /transl_table=1
                     /translation="MDEAYLFAHYHGVLFAGGTVTTIGASGGWLLNGGHGVLSGSLGLG
                     ADRVLQFGLVTPDGREIIANQCQNARLFWALRGGGGGAFGVILNATHLVQAEMPTTSAI
                     FSFPASGDNERTYMALPAENMRDWALAGWGGPSTTNMTALANPYINTSQAEIMMAPAIH
                     FVQSQNGTALIQRFRSYFDYYVTIMNGSLVASEATSVASFLTSRLIPETAFQNETTKGL
                     MVDNIMNIKASGLVPWVLNTTPLLYGRAQPQQTALHPAWYKSVWISTAQGGWRPGASLH
                     ERKLFSGLLRQATQSWMTIATEGCSYANEADPWMEDWADQFWGENYAKLLEVKNEVDPD
                     GLLGCWHCIGWDAS"
     PFAM_domain     14187..14294
                     /aSDomain="BBE"
                     /aSTool="clusterhmmer"
                     /database="35.0"
                     /db_xref="PF08031.15"
                     /db_xref="GO:0016491"
                     /db_xref="GO:0050660"
                     /description="Berberine and berberine like"
                     /detection="hmmscan"
                     /domain_id="clusterhmmer_JN550_005806_0008"
                     /evalue="3.10E-08"
                     /gene_ontologies="GO:0016491: oxidoreductase activity"
                     /gene_ontologies="GO:0050660: flavin adenine dinucleotide
                     binding"
                     /label="JN550_005806"
                     /locus_tag="JN550_005806"
                     /protein_end="341"
                     /protein_start="305"
                     /score="33.7"
                     /tool="antismash"
                     /translation="SYANEADPWMEDWADQFWGENYAKLLEVKNEVDPDG"
     gene            complement(14799..15886)
                     /locus_tag="JN550_005807"
     mRNA            complement(join(14799..15232,15289..15886))
                     /locus_tag="JN550_005807"
                     /product="hypothetical protein"
     CDS             complement(join(14799..15232,15289..15886))
                     /codon_start=1
                     /gene_functions="biosynthetic-additional
                     (rule-based-clusters) p450"
                     /gene_functions="biosynthetic-additional (smcogs)
                     SMCOG1034:cytochrome P450 (Score: 101.8; E-value: 7e-31)"
                     /gene_kind="biosynthetic-additional"
                     /locus_tag="JN550_005807"
                     /product="hypothetical protein"
                     /protein_id="KAI1869177.1"
                     /sec_met_domain="p450 (E-value: 3.5e-32, bitscore: 105.3,
                     seeds: 50, tool: rule-based-clusters)"
                     /transl_table=1
                     /translation="MQSIVARTNAAGLVGPELGTDIRWIKAVQAFPMAILLGITFSSMA
                     PRLFRPLINLIVFIPAWCIYWYMRLLLRSMTRQEFRDYERASDVEAKTKLLEATPDKKF
                     PITAWIMSRYKSHERSPEQIAHDFIVASFESTPSTAGTIYFVMAELVTRPELVEELREE
                     ILSVSVDGRLPQTQLNELEKLDSVLRECSRTNPFGHMALFRMLRQPVKLSLGPELPSGS
                     VICVDVHQIPISESLWDRPEAFDPMRFYNLRRKPGNESRYHFTSLSSDTPGWGDGPQAC
                     PGRTFAASTLKITLAHLIMNYDFQLPFGGRKPKRDSMPNGSMKPDMMAQIMFREREQTN
                     RST"
     PFAM_domain     complement(join(14853..15232,15289..15685))
                     /aSDomain="p450"
                     /aSTool="clusterhmmer"
                     /database="35.0"
                     /db_xref="PF00067.25"
                     /db_xref="GO:0004497"
                     /db_xref="GO:0005506"
                     /db_xref="GO:0016705"
                     /db_xref="GO:0020037"
                     /description="Cytochrome P450"
                     /detection="hmmscan"
                     /domain_id="clusterhmmer_JN550_005807_0009"
                     /evalue="3.30E-30"
                     /gene_ontologies="GO:0004497: monooxygenase activity"
                     /gene_ontologies="GO:0005506: iron ion binding"
                     /gene_ontologies="GO:0016705: oxidoreductase activity,
                     acting on paired donors, with incorporation or reduction of
                     molecular oxygen"
                     /gene_ontologies="GO:0020037: heme binding"
                     /label="JN550_005807"
                     /locus_tag="JN550_005807"
                     /protein_end="326"
                     /protein_start="67"
                     /score="105.4"
                     /tool="antismash"
                     /translation="MRLLLRSMTRQEFRDYERASDVEAKTKLLEATPDKKFPITAWIMS
                     RYKSHERSPEQIAHDFIVASFESTPSTAGTIYFVMAELVTRPELVEELREEILSVSVDG
                     RLPQTQLNELEKLDSVLRECSRTNPFGHMALFRMLRQPVKLSLGPELPSGSVICVDVHQ
                     IPISESLWDRPEAFDPMRFYNLRRKPGNESRYHFTSLSSDTPGWGDGPQACPGRTFAAS
                     TLKITLAHLIMNYDFQLPFGGRKPKRDSMPNGSMKPD"
     gene            complement(17165..18201)
                     /locus_tag="JN550_005808"
     mRNA            complement(join(17165..17273,17330..17422,17549..18201))
                     /locus_tag="JN550_005808"
                     /product="hypothetical protein"
     CDS             complement(join(17165..17273,17330..17422,17549..18201))
                     /NRPS_PKS="Domain: PKS_KR (26-132). E-value: 6.4e-08.
                     Score: 24.5. Matches aSDomain:
                     nrpspksdomains_JN550_005808_PKS_KR.1"
                     /codon_start=1
                     /gene_functions="biosynthetic-additional (smcogs)
                     SMCOG1001:short-chain dehydrogenase/reductase SDR (Score:
                     80.1; E-value: 2.9e-24)"
                     /gene_kind="biosynthetic-additional"
                     /locus_tag="JN550_005808"
                     /product="hypothetical protein"
                     /protein_id="KAI1869178.1"
                     /transl_table=1
                     /translation="MSSMKEQFWAARHPPKNPSHLSFNNKVILVSGANDGLGFQAALKY
                     AQLGASTLILGVRSKEKGEAAKVSIIQQTQCSNITVMTVDLSTFASVKDFARRVNEEVP
                     QLHVVLLCAGIMTSKYEKSPDGFEMALQVNVLSTALMVLLLLPKLQKTVCSDGSIPHLC
                     IVNSLATQEIKPELIPTDNMLIQRLNDASKFDFYAHYYLVKLAARFFVQELATQKSAEE
                     GSRTLVSATALGSESNGKLWLNDELPPPGPFMASQCAADLSPATFQEILTILRQHCDLE
                     GML"
     PFAM_domain     complement(17749..18126)
                     /aSDomain="adh_short"
                     /aSTool="clusterhmmer"
                     /database="35.0"
                     /db_xref="PF00106.28"
                     /description="short chain dehydrogenase"
                     /detection="hmmscan"
                     /domain_id="clusterhmmer_JN550_005808_0010"
                     /evalue="7.30E-16"
                     /label="JN550_005808"
                     /locus_tag="JN550_005808"
                     /protein_end="151"
                     /protein_start="25"
                     /score="58.3"
                     /tool="antismash"
                     /translation="KVILVSGANDGLGFQAALKYAQLGASTLILGVRSKEKGEAAKVSI
                     IQQTQCSNITVMTVDLSTFASVKDFARRVNEEVPQLHVVLLCAGIMTSKYEKSPDGFEM
                     ALQVNVLSTALMVLLLLPKLQK"
     aSDomain        complement(17806..18123)
                     /aSDomain="PKS_KR"
                     /aSTool="nrps_pks_domains"
                     /database="nrpspksdomains.hmm"
                     /detection="hmmscan"
                     /domain_id="nrpspksdomains_JN550_005808_PKS_KR.1"
                     /evalue="6.40E-08"
                     /label="JN550_005808_PKS_KR.1"
                     /locus_tag="JN550_005808"
                     /protein_end="132"
                     /protein_start="26"
                     /score="24.5"
                     /specificity="KR activity: inactive"
                     /specificity="KR stereochemistry: C1"
                     /tool="antismash"
                     /translation="VILVSGANDGLGFQAALKYAQLGASTLILGVRSKEKGEAAKVSII
                     QQTQCSNITVMTVDLSTFASVKDFARRVNEEVPQLHVVLLCAGIMTSKYEKSPDGFEMA
                     LQ"
     gene            20001..22168
                     /locus_tag="JN550_005809"
     mRNA            join(20001..20573,20644..21004,21084..22168)
                     /locus_tag="JN550_005809"
                     /product="hypothetical protein"
     CDS             join(20001..20573,20644..21004,21084..22168)
                     /NRPS_PKS="Domain: Condensation_LCL (1-185). E-value:
                     3.9e-32. Score: 103.3. Matches aSDomain:
                     nrpspksdomains_JN550_005809_Condensation_LCL.1"
                     /NRPS_PKS="Domain: AMP-binding (327-629). E-value: 3.4e-51.
                     Score: 165.9. Matches aSDomain:
                     nrpspksdomains_JN550_005809_AMP-binding.1"
                     /codon_start=1
                     /gene_functions="biosynthetic (rule-based-clusters) NRPS:
                     AMP-binding"
                     /gene_functions="biosynthetic (rule-based-clusters) NRPS:
                     Condensation"
                     /gene_functions="biosynthetic-additional (smcogs)
                     SMCOG1127:condensation domain-containing protein (Score:
                     90.5; E-value: 2.2e-27)"
                     /gene_kind="biosynthetic"
                     /locus_tag="JN550_005809"
                     /product="hypothetical protein"
                     /protein_id="KAI1869179.1"
                     /sec_met_domain="Condensation (E-value: 1.8e-21, bitscore:
                     70.0, seeds: 42, tool: rule-based-clusters)"
                     /sec_met_domain="AMP-binding (E-value: 6.6e-44, bitscore:
                     143.7, seeds: 400, tool: rule-based-clusters)"
                     /transl_table=1
                     /translation="MKLVSFPNSLHYIILGYHHIDLDGNEFQIFFTDLEKAYNGNLDTS
                     GAGLLQYPKFALMEKREYDAGRLSTQITWWRTWFANLPPPLPLLSLCRKSHRPAALSFS
                     SHDITLRLEPNLNNQVSQCCQRLEISSFYTYLTVFKIFLFRHKGDEEEEMCIGIADGNR
                     KHLDVLGTIGLFLNLLPLRFDFDPYRTFCYWLSSVRSSSHTPLFQAFFDFRQGISESRQ
                     FFGCDASGETTSAGKNAYDISLDVVDSKGREDLLTLRLNTGIYTADDAKVLAMSYKNLL
                     ESFSRNPATRVTWPPLYVQDCDEAWSGLGQGPVMKSEWAGTLVHRIQAMAHRYGSKVAF
                     QGLNQNQLTYDQMMGRVKQISCCLSNQGVGNESTCAILQSPGPDWVCSCLAVFCHGAIA
                     VPLEPQVFSDRLLTISKNCHLGFIMVDNSVKLEPRIFQDTPVQLINVSRAPRSASVLTF
                     TNRSKSSKIPVIAYTSGSTGIPKGVTITHDIYRNFIEFAPCRWGIKEGEETILQQSACS
                     FDMSLAQMFTSLAYGGTLVIPESYQSVDPEAICQTIVSAGVTVTFATPTEYLTWIQVGA
                     ANLRRSQWQTAITGGEPLTASLLQAFRSLSMLNLSLTNAYGPAEVTFSCADSIISYTQS
                     CAPEIPLKALHHVSCRLTYTQLSYRQENLSQLRDLNT"
     aSDomain        20004..20555
                     /aSDomain="Condensation"
                     /aSTool="nrps_pks_domains"
                     /database="nrpspksdomains.hmm"
                     /detection="hmmscan"
                     /domain_id="nrpspksdomains_JN550_005809_Condensation_LCL.1"
                     /domain_subtypes="Condensation_LCL"
                     /evalue="3.90E-32"
                     /label="JN550_005809_Condensation_LCL.1"
                     /locus_tag="JN550_005809"
                     /protein_end="185"
                     /protein_start="1"
                     /score="103.3"
                     /tool="antismash"
                     /translation="KLVSFPNSLHYIILGYHHIDLDGNEFQIFFTDLEKAYNGNLDTSG
                     AGLLQYPKFALMEKREYDAGRLSTQITWWRTWFANLPPPLPLLSLCRKSHRPAALSFSS
                     HDITLRLEPNLNNQVSQCCQRLEISSFYTYLTVFKIFLFRHKGDEEEEMCIGIADGNRK
                     HLDVLGTIGLFLNLLPLRFDF"
     aSModule        20004..22036
                     /domains="nrpspksdomains_JN550_005809_Condensation_LCL.1"
                     /domains="nrpspksdomains_JN550_005809_AMP-binding.1"
                     /incomplete
                     /locus_tags="JN550_005809"
                     /tool="antismash"
                     /type="nrps"
     PFAM_domain     join(20013..20573,20644..20673)
                     /aSDomain="Condensation"
                     /aSTool="clusterhmmer"
                     /database="35.0"
                     /db_xref="PF00668.23"
                     /db_xref="GO:0003824"
                     /description="Condensation domain"
                     /detection="hmmscan"
                     /domain_id="clusterhmmer_JN550_005809_0011"
                     /evalue="1.50E-19"
                     /gene_ontologies="GO:0003824: catalytic activity"
                     /label="JN550_005809"
                     /locus_tag="JN550_005809"
                     /protein_end="201"
                     /protein_start="4"
                     /score="70.2"
                     /tool="antismash"
                     /translation="SFPNSLHYIILGYHHIDLDGNEFQIFFTDLEKAYNGNLDTSGAGL
                     LQYPKFALMEKREYDAGRLSTQITWWRTWFANLPPPLPLLSLCRKSHRPAALSFSSHDI
                     TLRLEPNLNNQVSQCCQRLEISSFYTYLTVFKIFLFRHKGDEEEEMCIGIADGNRKHLD
                     VLGTIGLFLNLLPLRFDFDPYRTFCYWLSSVRSS"
     CDS_motif       20466..20546
                     /aSTool="nrps_pks_domains"
                     /database="abmotifs"
                     /detection="hmmscan"
                     /domain_id="nrpspksmotif_JN550_005809_0001"
                     /evalue="4.40E-05"
                     /label="C5_LCL_267-296"
                     /locus_tag="JN550_005809"
                     /protein_end="182"
                     /protein_start="155"
                     /score="16.0"
                     /tool="antismash"
                     /translation="IGIADGNRKHLDVLGTIGLFLNLLPLR"
     aSDomain        21131..22036
                     /aSDomain="AMP-binding"
                     /aSTool="nrps_pks_domains"
                     /database="nrpspksdomains.hmm"
                     /detection="hmmscan"
                     /domain_id="nrpspksdomains_JN550_005809_AMP-binding.1"
                     /evalue="3.40E-51"
                     /label="JN550_005809_AMP-binding.1"
                     /locus_tag="JN550_005809"
                     /protein_end="629"
                     /protein_start="327"
                     /score="165.9"
                     /specificity="substrate consensus: X"
                     /tool="antismash"
                     /translation="QAMAHRYGSKVAFQGLNQNQLTYDQMMGRVKQISCCLSNQGVGNE
                     STCAILQSPGPDWVCSCLAVFCHGAIAVPLEPQVFSDRLLTISKNCHLGFIMVDNSVKL
                     EPRIFQDTPVQLINVSRAPRSASVLTFTNRSKSSKIPVIAYTSGSTGIPKGVTITHDIY
                     RNFIEFAPCRWGIKEGEETILQQSACSFDMSLAQMFTSLAYGGTLVIPESYQSVDPEAI
                     CQTIVSAGVTVTFATPTEYLTWIQVGAANLRRSQWQTAITGGEPLTASLLQAFRSLSML
                     NLSLTNAYGPAEVTFSCADSI"
     PFAM_domain     21137..22027
                     /aSDomain="AMP-binding"
                     /aSTool="clusterhmmer"
                     /database="35.0"
                     /db_xref="PF00501.31"
                     /description="AMP-binding enzyme"
                     /detection="hmmscan"
                     /domain_id="clusterhmmer_JN550_005809_0012"
                     /evalue="1.40E-44"
                     /label="JN550_005809"
                     /locus_tag="JN550_005809"
                     /protein_end="626"
                     /protein_start="329"
                     /score="152.5"
                     /tool="antismash"
                     /translation="MAHRYGSKVAFQGLNQNQLTYDQMMGRVKQISCCLSNQGVGNEST
                     CAILQSPGPDWVCSCLAVFCHGAIAVPLEPQVFSDRLLTISKNCHLGFIMVDNSVKLEP
                     RIFQDTPVQLINVSRAPRSASVLTFTNRSKSSKIPVIAYTSGSTGIPKGVTITHDIYRN
                     FIEFAPCRWGIKEGEETILQQSACSFDMSLAQMFTSLAYGGTLVIPESYQSVDPEAICQ
                     TIVSAGVTVTFATPTEYLTWIQVGAANLRRSQWQTAITGGEPLTASLLQAFRSLSMLNL
                     SLTNAYGPAEVTFSCA"
     CDS_motif       21557..21610
                     /aSTool="nrps_pks_domains"
                     /database="abmotifs"
                     /detection="hmmscan"
                     /domain_id="nrpspksmotif_JN550_005809_0002"
                     /evalue="5.50E-07"
                     /label="NRPS-A_a3"
                     /locus_tag="JN550_005809"
                     /protein_end="487"
                     /protein_start="469"
                     /score="22.1"
                     /tool="antismash"
                     /translation="IAYTSGSTGIPKGVTITH"
     gene            complement(24438..25861)
                     /locus_tag="JN550_005810"
     mRNA            complement(join(24438..24770,24826..24854,24914..24981,
                     25041..25479,25537..25573,25712..25861))
                     /locus_tag="JN550_005810"
                     /product="hypothetical protein"
     CDS             complement(join(24438..24770,24826..24854,24914..24981,
                     25041..25479,25537..25573,25712..25861))
                     /codon_start=1
                     /locus_tag="JN550_005810"
                     /product="hypothetical protein"
                     /protein_id="KAI1869180.1"
                     /transl_table=1
                     /translation="MMVVARVEPLFVTSILFTTLSFLVVALRFYSRFFVLHYAGVDDYL
                     MIGSLCASIGFMIVVVHQIEFGLGTHFESIPPELRMRFFQSLWATIPVYNLSLVLCKLS
                     IIFQYKRVFGTTMIQRTCNIMIGVLAVYGCWTVIGSALMCIPVQFFWGVGEGVCMNRLA
                     FWFSNAALNIASDIFIFAIPVPLIRKLQVSNTQKLILLVVFAFGLFVCVTSIVRLKSLL
                     TISVSNDSSFDGVDIAVWSGIEINVAIICASVPALKPLVNSLFPKLLGSTPRSKGQSRS
                     GYTNQNDSHHMKSLQSRVRKETVIEQTFELREDLEGRLSNSGSERELVAWSASSGPGNR
                     KGEEAKSREMV"
     gene            complement(27270..29191)
                     /locus_tag="JN550_005811"
     mRNA            complement(join(27270..27358,27419..27682,27748..28921,
                     28988..29191))
                     /locus_tag="JN550_005811"
                     /product="hypothetical protein"
     CDS             complement(join(27270..27358,27419..27682,27748..28921,
                     28988..29191))
                     /codon_start=1
                     /gene_functions="transport (smcogs) SMCOG1005:Drug
                     resistance transporter, EmrB/QacA (Score: 153.4; E-value:
                     1.1e-46)"
                     /gene_kind="transport"
                     /locus_tag="JN550_005811"
                     /product="hypothetical protein"
                     /protein_id="KAI1869181.1"
                     /transl_table=1
                     /translation="MDTLKESSDVMVHESHHQKPSSEADAVKQSIEEPMEPVPRLGAKT
                     FLVVFSVCFIYFAQLINVVGAGAQAQNIAAVLSNSTDSVWLTSTIAIATVVLSPIVSQA
                     ADYWGRRWFLIILTACGVVGSVVVARANSMSMAIAGFAVTGLSYGAQSLLHAVASEVIP
                     RRSRPWAQGATNASAALGGLVGLLVGGALTRNGHPEGFRNYWYMSTGIYAVATVLNLVL
                     YKPPKTARQTSFTNGQKLAKLDWIGYFLLTAGLVLFCMGLSWSQNPFSWTDLHVPVPFG
                     VGLGLLAALAVYEAFFKKDGMFHHGLFSQGRNFPIALMCVFVEGLVFFAANNYFAFQAG
                     ILYETDSLRTGLRYGINMIVYGVSAVFAGLYCSKTKNVRWPTVLAFVSMIIFFALMASS
                     TPATSDAVWGYPVFLGIGLGICLCALVTVAQLSTPRELIAITSGLMIGMRSLGGSVGLA
                     IYNAIFAGELTTNLGHNIAEAVLPLGLPMSSLGQFIGSLTAQDTAGLLKVPGVSPEIIQ
                     AGAGALLQTYSVAFRWVWTAAGAFTVVVAIAAMFLVDPKEEFNMHIDAPAEKRAELYED
                     "
     PFAM_domain     complement(join(27333..27358,27419..27682,27748..28921,
                     28988..29077))
                     /aSDomain="TRI12"
                     /aSTool="clusterhmmer"
                     /database="35.0"
                     /db_xref="PF06609.16"
                     /db_xref="GO:0022857"
                     /db_xref="GO:0055085"
                     /description="Fungal trichothecene efflux pump (TRI12)"
                     /detection="hmmscan"
                     /domain_id="clusterhmmer_JN550_005811_0013"
                     /evalue="9.90E-23"
                     /gene_ontologies="GO:0022857: transmembrane transporter
                     activity"
                     /gene_ontologies="GO:0055085: transmembrane transport"
                     /label="JN550_005811"
                     /locus_tag="JN550_005811"
                     /protein_end="556"
                     /protein_start="38"
                     /score="80.5"
                     /tool="antismash"
                     /translation="PRLGAKTFLVVFSVCFIYFAQLINVVGAGAQAQNIAAVLSNSTDS
                     VWLTSTIAIATVVLSPIVSQAADYWGRRWFLIILTACGVVGSVVVARANSMSMAIAGFA
                     VTGLSYGAQSLLHAVASEVIPRRSRPWAQGATNASAALGGLVGLLVGGALTRNGHPEGF
                     RNYWYMSTGIYAVATVLNLVLYKPPKTARQTSFTNGQKLAKLDWIGYFLLTAGLVLFCM
                     GLSWSQNPFSWTDLHVPVPFGVGLGLLAALAVYEAFFKKDGMFHHGLFSQGRNFPIALM
                     CVFVEGLVFFAANNYFAFQAGILYETDSLRTGLRYGINMIVYGVSAVFAGLYCSKTKNV
                     RWPTVLAFVSMIIFFALMASSTPATSDAVWGYPVFLGIGLGICLCALVTVAQLSTPREL
                     IAITSGLMIGMRSLGGSVGLAIYNAIFAGELTTNLGHNIAEAVLPLGLPMSSLGQFIGS
                     LTAQDTAGLLKVPGVSPEIIQAGAGALLQTYSVAFRWVWTAAGAFTVVVAIAAMFLVDP
                     K"
     gene            30445..32149
                     /locus_tag="JN550_005812"
     mRNA            join(30445..30861,30917..31200,31250..31314,31370..31558,
                     31614..31835,31893..32149)
                     /locus_tag="JN550_005812"
                     /product="hypothetical protein"
     CDS             join(30445..30861,30917..31200,31250..31314,31370..31558,
                     31614..31835,31893..32149)
                     /codon_start=1
                     /gene_functions="biosynthetic-additional
                     (rule-based-clusters) Pyr_redox_2"
                     /gene_functions="other (smcogs) SMCOG1087:hypothetical
                     protein (Score: 241.8; E-value: 2.4e-73)"
                     /gene_kind="biosynthetic-additional"
                     /locus_tag="JN550_005812"
                     /product="hypothetical protein"
                     /protein_id="KAI1869182.1"
                     /sec_met_domain="Pyr_redox_2 (E-value: 9e-09, bitscore:
                     28.5, seeds: 64, tool: rule-based-clusters)"
                     /transl_table=1
                     /translation="MAEALNITIVGGGIAGLTAAISLRRAGHLVKVYERSALNNEIGAA
                     IHVPPNATRALLAWGLDPVGAKLVTVKSSFRAQADTLERFHVGTTESAIPEKYGAPWFF
                     AHRVDLHDELKRLATESKGVGTPVQIYLNSEVVQYDPDAPSVTLANGSVVCSDVVIGAD
                     GVHSKSVEAVLGCANKPVPSKDLYNFCYRFLIPAANIGADPETTFWNEDDDGRMKFFVS
                     DLKRLVSYPCRNNEEHNFVAMFHEDDISKMKKEDWQASVDKSILLEKFSNVHPKLRAVL
                     NKATEVKQWALLYRAPIPTWTKGKMCLAGDAAHPMLPHQGQGGAQGIEDGVVLGMVLSG
                     ASHQNIMARLSLYEAIRRDRASLLQVFSNAGQDEPELIHKEASQFIPLEQVPKSPEQFF
                     DFNFGYDVVSDTLNGLRNLDASFELPPGFFERAPGKGVYPKEIVSSAPTPHQTSGFPGT
                     SGPHPAEVISHPLQAAAAV"
     PFAM_domain     join(30460..30861,30917..31200,31250..31314,31370..31558,
                     31614..31747)
                     /aSDomain="FAD_binding_3"
                     /aSTool="clusterhmmer"
                     /database="35.0"
                     /db_xref="PF01494.22"
                     /db_xref="GO:0071949"
                     /description="FAD binding domain"
                     /detection="hmmscan"
                     /domain_id="clusterhmmer_JN550_005812_0014"
                     /evalue="1.60E-17"
                     /gene_ontologies="GO:0071949: FAD binding"
                     /label="JN550_005812"
                     /locus_tag="JN550_005812"
                     /protein_end="363"
                     /protein_start="5"
                     /score="63.9"
                     /tool="antismash"
                     /translation="NITIVGGGIAGLTAAISLRRAGHLVKVYERSALNNEIGAAIHVPP
                     NATRALLAWGLDPVGAKLVTVKSSFRAQADTLERFHVGTTESAIPEKYGAPWFFAHRVD
                     LHDELKRLATESKGVGTPVQIYLNSEVVQYDPDAPSVTLANGSVVCSDVVIGADGVHSK
                     SVEAVLGCANKPVPSKDLYNFCYRFLIPAANIGADPETTFWNEDDDGRMKFFVSDLKRL
                     VSYPCRNNEEHNFVAMFHEDDISKMKKEDWQASVDKSILLEKFSNVHPKLRAVLNKATE
                     VKQWALLYRAPIPTWTKGKMCLAGDAAHPMLPHQGQGGAQGIEDGVVLGMVLSGASHQN
                     IMARLSLYEAIRRDRASL"
     gene            32594..34428
                     /locus_tag="JN550_005813"
     mRNA            join(32594..32656,32818..34428)
                     /locus_tag="JN550_005813"
                     /product="hypothetical protein"
     CDS             join(32594..32656,32818..34428)
                     /codon_start=1
                     /locus_tag="JN550_005813"
                     /product="hypothetical protein"
                     /protein_id="KAI1869183.1"
                     /transl_table=1
                     /translation="MDDENTSLLETGGVRVAVEGCGHGTLDSIYKSVQNAAQTRGWDGV
                     DLLIIGGDFQAVRNAADLTVMSVPLKYRKLGDFPDYYSGRTKAPFLTIFIGGNHEASSH
                     LWELYYGGWVAPNIYYLGFANVLRFGPIRIAGMSGIWKGSDYNKPHIERLPFNHSDVKG
                     FYHVREFDVRKLLLIREQVDVGLSHDWPRAIERHGNEHALWGIKPFFKQESLDGTLGNP
                     AATYALDRLRPAYWFSAHMHCKFSALKRHEAPKADDEADAEPQPVVTATRDPLAAPLEE
                     PANPDEIDLDMEDDDSHTTPSTQAPETGNGVSEELRAQLPASFAKPRAAPQGVPGQPVP
                     ATIFNTETRFLALDKCTPGRKYLQLCYIKPLTSSSGPDSRDLRLEYDPEWLAITRALHP
                     YLTIGDRDAKTPANEGEKFYTELIDKERTWVDEHIVAQNKLVVPENFAFTAPPHNPGDA
                     ESLPEGPKYQPEEYTNPQTAAFCDLLRLKNLWDATPDERKARRAQGPPRDEFLRSGNHG
                     GGFRGGGRGGDRGSRGGRGGRGGRGGGFGRGGGRGRGGRQ"
     PFAM_domain     join(32645..32656,32818..33483)
                     /aSDomain="Metallophos"
                     /aSTool="clusterhmmer"
                     /database="35.0"
                     /db_xref="PF00149.31"
                     /db_xref="GO:0016787"
                     /description="Calcineurin-like phosphoesterase"
                     /detection="hmmscan"
                     /domain_id="clusterhmmer_JN550_005813_0015"
                     /evalue="1.80E-04"
                     /gene_ontologies="GO:0016787: hydrolase activity"
                     /label="JN550_005813"
                     /locus_tag="JN550_005813"
                     /protein_end="243"
                     /protein_start="17"
                     /score="22.2"
                     /tool="antismash"
                     /translation="VEGCGHGTLDSIYKSVQNAAQTRGWDGVDLLIIGGDFQAVRNAAD
                     LTVMSVPLKYRKLGDFPDYYSGRTKAPFLTIFIGGNHEASSHLWELYYGGWVAPNIYYL
                     GFANVLRFGPIRIAGMSGIWKGSDYNKPHIERLPFNHSDVKGFYHVREFDVRKLLLIRE
                     QVDVGLSHDWPRAIERHGNEHALWGIKPFFKQESLDGTLGNPAATYALDRLRPAYWFSA
                     HMHC"
     PFAM_domain     33787..34218
                     /aSDomain="DBR1"
                     /aSTool="clusterhmmer"
                     /database="35.0"
                     /db_xref="PF05011.16"
                     /db_xref="GO:0006397"
                     /db_xref="GO:0016788"
                     /description="Lariat debranching enzyme, C-terminal domain"
                     /detection="hmmscan"
                     /domain_id="clusterhmmer_JN550_005813_0016"
                     /evalue="1.60E-45"
                     /gene_ontologies="GO:0006397: mRNA processing"
                     /gene_ontologies="GO:0016788: hydrolase activity, acting on
                     ester bonds"
                     /label="JN550_005813"
                     /locus_tag="JN550_005813"
                     /protein_end="488"
                     /protein_start="344"
                     /score="155.0"
                     /tool="antismash"
                     /translation="NTETRFLALDKCTPGRKYLQLCYIKPLTSSSGPDSRDLRLEYDPE
                     WLAITRALHPYLTIGDRDAKTPANEGEKFYTELIDKERTWVDEHIVAQNKLVVPENFAF
                     TAPPHNPGDAESLPEGPKYQPEEYTNPQTAAFCDLLRLKN"
     gene            complement(35081..36829)
                     /locus_tag="JN550_005814"
     mRNA            complement(join(35081..35359,35413..35535,35586..35929,
                     35990..36110,36168..36393,36446..36521,36583..36631,
                     36684..36704,36752..36829))
                     /locus_tag="JN550_005814"
                     /product="hypothetical protein"
     CDS             complement(join(35081..35359,35413..35535,35586..35929,
                     35990..36110,36168..36393,36446..36521,36583..36631,
                     36684..36704,36752..36829))
                     /codon_start=1
                     /gene_functions="biosynthetic-additional (smcogs)
                     SMCOG1038:phenylalanine-specific permease (Score: 125.5;
                     E-value: 3.2e-38)"
                     /gene_kind="biosynthetic-additional"
                     /locus_tag="JN550_005814"
                     /product="hypothetical protein"
                     /protein_id="KAI1869184.1"
                     /transl_table=1
                     /translation="MTHYREEDRVADPAEPVSNTTDVKVLENLGYKPVLHRTFNLFHNF
                     ATTFAALYFIGGVRVTFATGIAAGGNLAYWTSFIITCVFTFITAAVIAEICSSLPLAGS
                     IYLWAAEAGGPRFGRLFGFVVAWWSTTAWTTFCASNTQGAVNYMLSEIVVFNIDFPSDS
                     SDVRFRAVQWICTELMLALAAIWNLLPPRYFKWIFYLSFSFVVLDFVLNMIWLPIATSR
                     TYGFRSTHDAFLTTYNGTGAPDGWNWCLSFLATAGILIGFDASGHVAEETKNAAVSAAR
                     GIFWSTVVSGIGGFIVVILFLFCVPDADTFFSFGSPQPFVPLYAAVLGEGGHIFMSIIC
                     ITALWFNTAIAVLAASRLVFAVARDGVLPWSGWVSQVKDGQPKKCRSCRLGGCRRYHVH
                     TTPVIRRFYLTCVRCGRSFGSCIWFDIAESSSPHTDDIP"
     PFAM_domain     complement(join(35264..35359,35413..35535,35586..35929,
                     35990..36110,36168..36393,36446..36521,36583..36616))
                     /aSDomain="AA_permease_2"
                     /aSTool="clusterhmmer"
                     /database="35.0"
                     /db_xref="PF13520.9"
                     /db_xref="GO:0016020"
                     /db_xref="GO:0022857"
                     /db_xref="GO:0055085"
                     /description="Amino acid permease"
                     /detection="hmmscan"
                     /domain_id="clusterhmmer_JN550_005814_0017"
                     /evalue="1.90E-31"
                     /gene_ontologies="GO:0016020: membrane"
                     /gene_ontologies="GO:0022857: transmembrane transporter
                     activity"
                     /gene_ontologies="GO:0055085: transmembrane transport"
                     /label="JN550_005814"
                     /locus_tag="JN550_005814"
                     /protein_end="378"
                     /protein_start="38"
                     /score="109.5"
                     /tool="antismash"
                     /translation="FNLFHNFATTFAALYFIGGVRVTFATGIAAGGNLAYWTSFIITCV
                     FTFITAAVIAEICSSLPLAGSIYLWAAEAGGPRFGRLFGFVVAWWSTTAWTTFCASNTQ
                     GAVNYMLSEIVVFNIDFPSDSSDVRFRAVQWICTELMLALAAIWNLLPPRYFKWIFYLS
                     FSFVVLDFVLNMIWLPIATSRTYGFRSTHDAFLTTYNGTGAPDGWNWCLSFLATAGILI
                     GFDASGHVAEETKNAAVSAARGIFWSTVVSGIGGFIVVILFLFCVPDADTFFSFGSPQP
                     FVPLYAAVLGEGGHIFMSIICITALWFNTAIAVLAASRLVFAVARDGVLPWSGWVSQVK
                     "
     gene            37764..39067
                     /locus_tag="JN550_005815"
     mRNA            join(37764..38318,38409..38691,38841..39067)
                     /locus_tag="JN550_005815"
                     /product="hypothetical protein"
     CDS             join(37764..38318,38409..38691,38841..39067)
                     /codon_start=1
                     /locus_tag="JN550_005815"
                     /product="hypothetical protein"
                     /protein_id="KAI1869185.1"
                     /transl_table=1
                     /translation="MDLQKLDADFQAQKLENERLLALEQAKALLVQRIDQARTNIVEAS
                     SAVEVTLGESPTVNAYLEAFTTECALLEKARCELLEWYEKKAGPTRLADAQEATRKMLI
                     DFQDSSKGPTMQFRGQTFVISLLPAALHSTSTQEKPKLSSTDAKLDASTLVDSRPPKRA
                     RHGDTIVVAPLPQRQHALSDEEFLHQRRLRLRSRASLSLEEVQSRQGFVFEYPGGSGLM
                     CAVKCFTCDYMSKVDPESPMTLVGWKAHFHHHSHLSKTGDTVTELTFDEIKERYSHIVQ
                     DATQDMASAINEQIVRRVPLSREEYQAIRSRRSQSASSPEISQRLMLPPRSQRPTTSGS
                     QRAMLPGKPQRWAE"
     gene            complement(40216..41644)
                     /locus_tag="JN550_005816"
     mRNA            complement(join(40216..40600,40654..40684,40731..40795,
                     40846..40963,41019..41409,41471..41644))
                     /locus_tag="JN550_005816"
                     /product="hypothetical protein"
     CDS             complement(join(40216..40600,40654..40684,40731..40795,
                     40846..40963,41019..41409,41471..41644))
                     /codon_start=1
                     /locus_tag="JN550_005816"
                     /product="hypothetical protein"
                     /protein_id="KAI1869186.1"
                     /transl_table=1
                     /translation="MSAMSSSDTASENKGPSIVAAVSTVTALSTVFVAARVYTKAFIVR
                     QLHLDDYLIVLSVVAINKICGWLSAGFSIAAVQSGNGRHFDTLTLEQKSGAILYTMVGF
                     SPGVFSFGLPKLSAVALLTRILNPSKAHKIFLWVMSCTCVVALSICIALLFGQCTPSRA
                     QWDFSITEKTCWSPWILVHYSMFAGLFSAACDLYLAVYPAIVLYKLQMNRKKKIVLSGA
                     LGLGSISTIVAIYKTTRLPSLASSDFSYDTSDLVVWTCTEGSTIIIATCIPVLRPLVDL
                     VLGRDVFGSSRDRRKYKNYGSERSGSNTHPNNIELGSNRRAFGHSGSYNDPTMLTECDK
                     VGSQESILPLDGPKSSQHGQANAIVRTQSVMVSYDENEQHPKSHNWP"
ORIGIN
        1 aggtgctcta cgtgctgcag gagggtgtat gcgaagtcag tgatattgac gacgctgtat
       61 catacggccc cggccttcga tgggggatca tgggtccaag tttgttgatg caccttgggg
      121 gtggagagcg gggcattgag cacttcgtgg atcatctgct cggtcccctg caaacatggt
      181 atgcgccaaa ggaccccgtg gtggacgaag atctgaagaa gaagtggatc gacggcacat
      241 ggaaccagat cggaggcaga aactaccatg atctggcgaa gcagcgcgac gaggagttgg
      301 taaggttgct caatgtcaga caagagtggg attcctttgc acaggaggcg aaggagaagc
      361 gggatgtata ggcatcatcc ccactgcaac ttaccttact ctacaatatg gaagcagcga
      421 gataccactt aatttgaata ctatacataa aagtcccaat gatccctctt aaactattat
      481 gagaaaaatg tgacatgtta atcgggctgc ccaatttcga tgattggtac ttccgtacaa
      541 cccatacatg cctactacaa agttgctagc aattgttgcc tctgacagaa ccagaacatg
      601 gctacgtttg tagatcacga atggattgag ccctggtgag gttgtcaccg tgacgtcaac
      661 tgccttggtg tcccctgcgg ctgaaaaagt caaatagggc tgattctcca attccccaac
      721 gtgcgcaaat caggacgcaa atcagggggc cggcgtcggg gattcggggc gtctccgtga
      781 ggcaacaggc tggaaaagcc cttggcaatt ccgcggtgga tctatcctgg acgccggccc
      841 cggctccacc cgcgtcgagc ggaactaggt gccttaataa ctcgtgcact gctacaaaag
      901 caccggactt ctgaaaattt cagtgggcca tggtctggaa tgcagacgaa aacccgctgc
      961 gagtctttcg cgcgaacctc gcgcaagtcc ttttcaaggc cgagatgaga aaccacacga
     1021 cgcttccact ctgtccatgc acttgtcttc cggcacccga gagcgccgct tcgccaggcc
     1081 aacgtagcgt ggcgcaatat gcctcagtta cttaagaaga attcgcttgc tgtctctcct
     1141 gttggatgta atgttttgcc attttcacat agtacataat aataccagtt gcggatactt
     1201 gacttgttcc atcaagacca ccacctaaac ggtccactag tcatcgcaac tataccacca
     1261 tcaactatac cattgccaac gaaaccaata tcagccatac ccactactgt tagaatgggc
     1321 tccctatcgt tacaacgtct atacatcttg gacacagacc tatcaaatat tccccagcag
     1381 cgaggccgta tactgtcatg ctacccagat ggcggtgacc tacggactgt cattggggac
     1441 atggccacca tgcccgacgg catcaccatt gaccatgcaa agggccatat gtactggacc
     1501 aacatgggcc agaccttcaa gcagaacgat ggctccatcg agcgtgcaaa cctagacgga
     1561 tcggacagga ggaccatcgt cccctcgggg accgtcggcg tcttcacacc caagcaaatc
     1621 acgcttgcgc cccaaagccg aaagctgtac tggtgcgaca gggagggcat gaaggtcatg
     1681 agatgcaacc tagacggctc cgatgtcgaa gtcttggtgt cgacgggatc cacggcagaa
     1741 gaccgcctgg acctcctcaa gtggtgtgtc ggtattaccg tggacgagag caggggctat
     1801 ttctactgga ctcagaaggg ccactccaag ggctccgagg gccgcatctt ccgtgcccgg
     1861 atagacgcgc catccgaggt cgaggtggtc tttgacaagc ttccggagcc catcgacctg
     1921 gagatcgacg aggagaccca gacgctctac tggacggatc ggggcgaccc gccgtcgggc
     1981 aactcggtga accgcgcgtt cgtcggcgcg gatgccgacg ccaagagcgg cttccagcgc
     2041 gaggtcatcg cgaggcgcct gcacgagact attggtctca cggtcgacaa ggccagcggc
     2101 gtggcctacg tcaccgacct gtcgggcggt gtgtacgccg tcaacattgc gaagaaggag
     2161 aagacggtgc tgttccccga gctcggggac ctcaccggga ttgcattggc atgagcatag
     2221 atagaaagat acccattaga attgaacatt ttcactgtta ccaacgcaac agagtcccgc
     2281 cgtgcactgt gtccatggat ttgactgaag ttagtctctt gctataggtg aatatcagga
     2341 tctgactcct cgctcgcctc tccaatcaat tataccaaga gttctgctat gcagcggaac
     2401 atcattcaca tccaggagaa gatacaggca gccagttggc atagacaagt tggcacagat
     2461 tcttagcctc atcaccgtgg gacatcacat cggtggaaat gctagatctt tcataatctc
     2521 gtacacatga cactaaaaca ctaccaagag aacgcgacct ccagcaccca gcgtctcagt
     2581 aagacccatc gtaccagccc tggctggcat acgagctgcc gagcacggtg gccatggaga
     2641 cggcggacga cagcttcttg gcccagctga cgcgggtgcc ggcggcgccg tcgcccgagt
     2701 tggcgtactc gccgtagtag accttggacg tgtcggtcga gctgtcccag acggtccacc
     2761 cttcggtgcg caccacggag ctcatggccg tgttctggaa gacaacgcgt gcgtacgtcc
     2821 gccacggccg ccccaggtag tacgtccggc tgcccacgga ctcgcccgac gccgccgcga
     2881 tgtagcagtt gttgaacagg taatacgact tgttgctgtc cgagtcccgg ccgttggcta
     2941 cccggtggtg gagtctgtgt cagcgcttgc ccgtgctgtg ttcgtataac aacaaatagg
     3001 gggttgagac aaaaggtaaa aatgggggtc atgaatacta attaggtgcc gtagggttta
     3061 gttaacacgt accagtaatg tagtaaccgc cattgcggac ccgaatatcg accttctcga
     3121 accagacctg cgctcgctgg ccgaagataa agtccgtcgc acctgtgatc tggcagttct
     3181 tgtagatctg ctggtcctca ttggccagga gggtgtcctg gaagccgtag aacgagcagc
     3241 cgtagtagcc accggacccc tgagcactga gggcgatagc ctgagagccc ttgccgtctt
     3301 agaaacacaa gcgagttagt tacggtctac caaaatcggg ggttggttgg ttggtatatg
     3361 ctaggagaaa tataatccaa cttacaggag ttaatcacgt tgacgttgta catcttgaag
     3421 ttgtccgagt gcgcacgcac ggtgccgctg gcgtcgttgt tgccagcgct cttggcatcc
     3481 ttgttgtacg tgatgatcgc cttgttgttg gcgtatgagg tcgtgtccgt ggtgtagccg
     3541 tagatggtca gcttggcggc gcgggaggcg atgtagacct gctccgtgta ggtgccctgg
     3601 ttgatgaaga tgcactggtc ggcggtggac gacgtcgaca gcgagttgac cgccgcctgc
     3661 accgtcgtat actggccgcc ggacttggcc acgtgcaggc atccggacgg cgggctggtg
     3721 cggctcgcgg ccagcacggc gctggcgctg gcgagcaggg tcaggatcgt cttcatcttc
     3781 aaacgggggt aaatccggga aggctttctg tgcgaatgat tccttgcact tacctcggac
     3841 tgctgagact ataggagcca ttgtccttta taggcggcta tagctcctca tgtgcgaagg
     3901 aagcccggca gaggctacgg agctgggcct cggaggatgc gcatccgtct gtggcccgga
     3961 gattaaaaac ctggagaacc tggggtaaca gcgggcggca cccttgttac ataccggccg
     4021 cccgattctg gtgatcggcg gataattgag ggccttcttg gcagacggaa gggcctcgca
     4081 cctattggtg gataaaggcc aattggtggc ccatgaggtg caaatactgc ttttcagagg
     4141 cacgatagtc tggaagtcag ctcgtgataa gttgccattg gatagcaact gaaaaacaat
     4201 tcagtgcaaa caccagtctc tggtcttata ttttctttca tctcgtaatg cccctcattt
     4261 tgatgcgccg caaaaatctg caaagttcta aacaggtatc tatgctccaa atgtaaccac
     4321 gtgctcgtca atcatttcgc cgcccggcca aaaaggggat cacgaagcct ccgctgtgcc
     4381 gttcatcagg ctgtcttggt gctcctgctc gtatccctcg gtcttcatgt ccttaaggcc
     4441 caggtcctcc tcttcctcgt ctgttctctg gtaatcctcg cttgtcattt gtggatcctc
     4501 ctggtcgggg tcgacaagct tctggacgta gctggatgct aaggggtctg tcagaacgat
     4561 ggtaaatttc ttgtcgccac tgatggccgc atcgaggccg ccgaagaagt cggtccactt
     4621 tgtccgctct tcgctggcca aggagtcacc gccatcgccg gcctcgaaga tttgaccgtg
     4681 caggtcgttt cgaacctggg taagaagacc ctcaacagtt gtgaaacgac cgcccagagt
     4741 tcctggattg acctggagac tcagctcggg gcactcgaga gcacaacttt cactcttgag
     4801 aatgtctcgg gccaagtcaa tgttcgactc gaccttgagg gtgatcttct ttcctagctc
     4861 gggaatctcg ccaccagtct tgacatcgtt ggaccgatat ccgcagtctt cgcatacggt
     4921 tgacatgaga accacagcct tgaagtgggg aatgtcgacc atcttcatgt tggtagtaca
     4981 agggcgcata cagccagggc atgtggccgg gaaggcgtag acctggtccg ggataatatc
     5041 ttcgtcggca gtcgtctgcg tagcgtcgac ggcggactcg acatggccaa ggccgagagc
     5101 ctcgttctgg tctggtgtcc gaagatagtc tcgcttggcc cacttgccaa cgccgtcctt
     5161 catatcaggg gcgatccagg agtttcctga cgggtcgtcc accgagactc tgaagggaaa
     5221 ggcatctcca gcgagcatgg cgcggccctt ctcgatgatt tcggcaacct tggggtatac
     5281 ctctggcatc tgttccttcc gtgcctcttg accaagctcc aggtcatcaa tcatgttgga
     5341 gagaattccc tccatgtttg tgagctgccc acgcccggcg gggacctcaa cgtcaagctc
     5401 gatgaacttg acaatggcgg agtcggattt gacgacttgg cgggcgaagt cagccatgtc
     5461 cgttaggcgc agctcgtatc gggtgccctt gggctggata acgccggcgg attggatctc
     5521 ggagttggag aagtggcact tgtcgcacga gaaggacatg acgatgacct cgcggaagta
     5581 ggggatcatg gtgagcatca tgcgggtggt gccctgtaca cggggaacag acccgttagc
     5641 tggggctctc tatacctagg cagatagcgt ttatagggat caagtggcat cagatacatt
     5701 ctcgtggcag ttcatgcaga gagactcgat ctcctcgacg accttggcct cgtcgtcgcc
     5761 ctcttgcccc gcgccatcaa cgccgttggt cgcgccgttg agttggctgg cctttgcgcc
     5821 gatggactcg aaaaactcgg gcgcagaggc gacgctctgc tctacaggag ccgacatgtt
     5881 gtttgaggaa gcggaaactg cgaggagggt ggtgttgtct gtattgtcgc aaagtcgaga
     5941 cgtctcgtgt tgctgtgact gacggcaccg tcttgtttgg gccgctccag aaaattttgg
     6001 aggggcaatc agttgtgcat tagcggggtc gcccgttatg acataaccca cccagccgcc
     6061 cagccgccca gcccgctgaa gccccaagcc agccgccccc gatacgatgg ccagaggacc
     6121 ctgaattagt aaaccaccag gcgaccaggc gccgccagaa ggttctcgca gcccaactcc
     6181 acagaagggg tctgctcaag ggcggccacg gcaaatctgc caaagggcgg cggtatggcg
     6241 ggcaagtggg gtggtgacta cccctcagcg cggtctatat ccgtggtgca gtgtcaccgg
     6301 gttgctgcac cgcatttctg tgactgggaa tacccatatg tagttacgtc gcccggcctg
     6361 agtcacccgc tgccgtggcc aaccgcctac tacgacttct tcatgaagtc cgtcaggctc
     6421 aggccaagcc ccatcttggg gcttgatgac tgcgactgct gaagcaaggc ttggaggccc
     6481 tgtttccggt tctttgcccg tttcttgctg cttgcattcg ccgaggcctt ggtgggctcg
     6541 gggttgagca gagggggagg aaataccgga gcagctactt cggtggggac acggcgcctc
     6601 ttgggccgga cccggctgac gcgaggcgct gctggaacag gcatctttgt gtagcggcca
     6661 catcgggagc aggtcaggat tttgtgtgtc cccgtgactg atggtgcctg ctgctgcttc
     6721 cggggttgcg ctttggttcc ctgccctggc gagggcttct gctgtttccg agccgcattt
     6781 gcagcctcca gcttgagcgt gtctccctta cctggcacca ggatgtgacc gcagcaccca
     6841 caggcgtgtt ggcgctgttt ttccggcaag ggcaggtcgt tttcaaacat cagcgcattg
     6901 cgacggctca tgagatgcgc cgaggcctct ggagccgtgg ccgagagcag atgagcagca
     6961 tcagtcagga atcccagact ggccgcaagt gtgtcgcttg ccatttccaa cccgccagaa
     7021 aacgtgggat ggggtgctgg aatgtcgagc gtggcactaa cgacgggatg gccgcgtgct
     7081 ctgctgccgc tgagagagct gcttgagcat tttgcaacaa tttcagggtt ggctgctggt
     7141 ctgcccgtcg ctggtctaag ctcagttgca gacccacaat ttagccgtat cactgaacca
     7201 aaatgctggg aagttcaacc tggtttgata gtcgatcttg cagctccagc tttacatggt
     7261 gatgtccctt cgtaacctgc cggtggaatt cttgccgctg ttgacggcct taccggttct
     7321 ctcaatatgg cacgcgacga aaagacgctg ctacgttgag gaagactaat gtcacgttcc
     7381 agtgcacacg ccacgcacgt aaatttagaa gggctcatgc acacattacg cgctgtcgct
     7441 gtaggtttca cgccaatgag tcaccgagcc acagcagcca gccggcacct tgcaaggtca
     7501 aggtcgcgtc tgtttgtggc cgtcaatagc tggggggcat gaggctgaga tgccaaggag
     7561 cgaacattca actgtctccc gatcctattt gttccgccat gttctggcct cccagtgact
     7621 ctctgggcgg gttttaccgg cacgagaacc tccaatgaat tcaagctgga gcgtaagcct
     7681 tttgcgcgcc atataaagac attgagggcc ctggtcatcg tcatcttgtc tggtgtgcat
     7741 accattttat tcattcacac tgcgagcttg attccaatcc acaaaaacct acggtggtat
     7801 cggtgtcatc cccaagtaca ccccaggagc atgggcatca acttctatct cagctaccaa
     7861 tggctgtgtt ggacgcggcc aagtgggccg ccttccgctc tgccagacgg tatcgaacga
     7921 acgtttatca ggacgcctgg cggcgatatc gaattactgt gcgccaggcc ggcaagccca
     7981 tcgtctaggc cgccggtcgt gttcgcgcac ggaggcatgg gctgcgcatg ggtctggatc
     8041 ccatatatgc aatacctcgc ccagaacggt gtaacatcat acgctgtctc gacacgcggt
     8101 cacggcgaga gctggcatcc tagtttcctc cgcatgctct acatgacgac gaagaggatg
     8161 ttggccgatg atttgctggc cggtatccgg gcagtcgaac aaaaggaggg cagtgaagtt
     8221 gtgctggtgg ggcactccag cggtggcggc ctcagccagt ttatcttgaa cgagggagat
     8281 gtcaaggtga aagcgcttgc tttgcttggt gctgtaccgg ggactggctc gtacgtaccc
     8341 agccccttga acgaggcaga ttctactcac tgacgagcca taggtatggt gtgtacttca
     8401 actgggcatg tttcgacccg tggttctcca tccgcatgct cttccatggc tggcactcca
     8461 actcacctct gtcgcacccc tttctgacga agcgagcttt cttcagcgag gagtacccag
     8521 aggcggatgt cgtgaacttc cagcgccact tgaatcgtta cgagagcttt ctctggcctc
     8581 ttggaatgct tcttcccttc gtcaacgccc agaaattgct cagcaacatc accggctggg
     8641 gcagcggggg tgaccgggtg ctcattatgg ccggcacagg cgataagctg atgacagaac
     8701 ccgtacagcg caaggcagcg aagacgtata gggatgcctt ttcagagatg gccgccgtaa
     8761 aaaaaatcga cgccgaggta agggagcccg agaaagttaa gggcggatgt ggtctggatg
     8821 acaccggtcg aggtgtcacg ctagcattcg tacctggtgc tggtcatcat ctccagaacg
     8881 acgtacaatg gaaaactgga gcggaaaagc tgcttgtatt tctaaagcaa ctttaaggca
     8941 atccaactgt gcggtcgtat gatgtttagg caacattgag aatcctggaa ctcgacgtct
     9001 caaatctccc ctcctaaaaa ttggcatcgt ctcaaacgct ataattgaag gcccgctcga
     9061 ccagacttat ccagggtgct gtatataatg tgcaaatagt attcaaaggt atacttgaat
     9121 gtagtaacaa ctctgattct atatacattt gtaattacat gggaattcca tacgatactt
     9181 gtccatatat gagaatagct tggcttcgca actctttctt tcaaccattc taattttatt
     9241 tctattccct gtttgcacta gctaagaatc gttgtgctgg acgcatttca gccgtgaatc
     9301 ttggcaatgg aagctgtggc gccaaccggc gagcctaggc cggcctgggt agattttcag
     9361 cttctcggtt gtgtcagagc agaaggtcag gaatcatggg gtcaatcact cttcctcttc
     9421 gcattgacga tttgcaagac acaaaatgac ctccttcttc accgaagccg ttcagcgggt
     9481 atgcgaccct agtgaatcac tacagttccc aactgatttt accgattcca ggcaggaggt
     9541 gaagatcgcc tttgcgatga atgcaggccc gttgttgcca gctatgacac agccctgggc
     9601 gtcggcaagt atgcccgggg ggccaagccg agtatctcaa cgcttctcgt tgatgctatt
     9661 gccgagtcgg acgcctgttg gcattgtggg tggctggcct ccgtggtagt cgaggcttgg
     9721 tgcagcgagc cagtggcatt cgccatgcca ccagactcca gcattaaggc atacgtcaac
     9781 tggcatacta tcgctcagcg cgaaatgggc actcagagtg tgcctgaggg ttcttcacag
     9841 attaccagaa tggcagtcta ttacggtctg gacactccag atttcaccaa aagacagata
     9901 ctattctcaa agaccagaga ggaaccgaag cacgtctcat cactaatggg acaacaccag
     9961 gcgctcaatt ggcctgtgag cgagccttat gcaggccgaa tacggccaag agatgtagat
    10021 tatcgccttc tcaggcgatg gaaagagtgc tgcatccgag atcatggagg tacttgcgac
    10081 cagacgttca tgacgagccg tgtccagtcg cttcgctttg tggatgtcgt cgaccgatgc
    10141 attgttcagc attcccctga taccgtcaaa tgggccgcct tgagctattg ctggggaggt
    10201 ccccaggtgc atgctcttca gaccgggaat atccatgctt atcagcagcc aggggcactg
    10261 atagacgacc tactacccaa aggcatagcc gatgccctga gtgtgactcg tgctttgggc
    10321 gagcgctatt tgtggatcga cagcctctgc atcatccagg acgacgagaa ggacaagctg
    10381 gaacttattg ccgcaatggg cacgatctat gcacaagctg ttgtcaccat cgtcaatgct
    10441 gcaaactccc aggttgcaca tgggatgcct ggcataagcc agcctcgccg aagacagcag
    10501 gtccaccgca tgaaagattt ctggctggtc gagtcgatgg atttgccaca ccagaactgg
    10561 gaaggttatc tcgaaaacgc tacctggaac accagagggt ggacatttca agagggcctg
    10621 ctttctccac gctgtctcgt cattggcaaa gaccaggttt actggcagtg caagacctct
    10681 tcatggtgcg aagacagctg ctgggagaat gtcccaggaa acagtgtcta caggcattat
    10741 tcaggatcaa gaatcctggg gcggcttact gactccagag aagaggactg gatacagcta
    10801 tacagcgatg tgcttggggc atatctgaag cgagaactta cgtccgaaag cgacaggctc
    10861 ggcgctgtac aggcaattct cgaagtcctt cgccggggtg atgaggaagg ctacttctgg
    10921 ggcatgccta aagggcacat ggagatgacc ctgtcctggg cttctagttc tcacaacatc
    10981 agaagagact gcgattccaa atatatggga cccaataacg aggttctatc ttctccgttc
    11041 ccgacgtggt catggcttgg ttggcatggc cacgcttcaa tgctcacgat gggccgagcc
    11101 ctcatgggcg gcaggctagg cttgaagttc tattgcatca aacgagacag cacgctcgaa
    11161 gcactcaacg agaccccatt ttgtggccct gagcgcgact tttctaacaa ggattatatg
    11221 aagaccgaag atctgcacga acaaattgga taccccaggg gccttgcgca ctcatcgatc
    11281 aagtatgacg agagagaggt cacggaggca gacattccac agagcatact cgcaagcaaa
    11341 cagttaccgg cgattctctg cttttggaca agcaccgcta tcctcgaaat gaagtatgaa
    11401 ggctggaacc actatcatca gtgtccggcg atctctctag gccatggcga tgtacgtttt
    11461 tatggcgcct gggagaaaca cggagacttc aagctgaacg gaaagggaaa gttcatcgtt
    11521 gttggcactc agaggacgcg catgtcccac ggaggcgacg tgaccgcgga tctgctactg
    11581 gtggacgagg atgaggacgg gatattgtat cgacggaagc tcgtgacata tgtgcctgag
    11641 tccgtctggg acaagctgac caaccgaaga tgggagctgg tgttccttgc ttgacatcaa
    11701 ccggctacgt tgtattgagc ggcctacgtg tcacgggagt gcattctccc tatcccgggc
    11761 cggaagatat gcataggtgt ttttttgaca tatatggatg cggtcgaaca cttgagaaat
    11821 gctaagtatc gtattaggaa actatcgaac acaaaacatt gtagatagat ccagaagcca
    11881 atgtttctta cccctggtga tgatggctga gctgagcaca taaactcgat cactaaacct
    11941 ccagaaggct tcgctagatg gaatgaatgt aactcatgca agtcatgcta acattctatt
    12001 tccgatcgaa tgttcgacta aggtgtatga acctactgac gctcgtgact cggagaacga
    12061 gctcaagggg gaactccggt ttccatgccg accccagtgt cgactccggt gccgacgccg
    12121 aagccgacgc caatcgcgag tccggttggc ggttaacatg catgctgctc atctttacct
    12181 gttctgtact ttgaaattaa ctactccaca tccaatgcac gtatcaaagc gaaactattg
    12241 atattattat aacacaaaca tgagctaggc agccatctag acagaaaagg agacacccct
    12301 cgtctaaagc gggtgttcag attttcccat ttatcatttc ctctcttacc caatcaagga
    12361 ctaggcgacg gaagagccag gggcccacag gcgtttttca catgcctgtt atctggcgtg
    12421 atgtcatgat taagtccagc gagaatgtct tctttgttac attgcacgga gaaatgaact
    12481 ccttcataga actcctcgtt gaagtgaact atagacatag tgaacccaca ttaaagcttt
    12541 tttttttttt ttgttttctt tctttctttc ttttgcctca tctaagtata tacatatcag
    12601 ccttcgaaaa gtctgagctt ttcaaattct gtgtatctgt tatattatct caatggtatc
    12661 tttctcatca cctaggtggg ctaccatgct cctgcttgta ttcgtatgga ttggttttgt
    12721 gttcacaaaa aagagtactc catcggagac gttgaattcg acgctaaacg ggaggctgag
    12781 atctgccaaa ccgatggccg ctccgtgtct cgacgatttg gaaggtgagg aatgtgcatc
    12841 ggttcgcaat gccttgtctt ccggccaccc cagtactttc cgtacctcga gatacgaagg
    12901 cttcgagtac atccagggcg aagcatgtgt gtcagatccc gaagaccaat gcgttctaag
    12961 ctctgtggca ttaacactag ttcccaatga cacatgcaac caaggaatcg tgtgtccttt
    13021 actatattga ggtcaccagc ccaagcgatg tccaggccgc tttcagttat tcccgttcat
    13081 ccggcgcagc gatatccatt aagaattcag ggaacgattt caatatgcgt agcagccgga
    13141 agagatcgct ggcactctgg actcggtcct tacgagcgat gtcatacgaa tcgtcattta
    13201 cacctacagg atgccacgta acaggcgacg caaatatatc acaggccgtc actttcggag
    13261 caggtgtcaa catggatgag gcatatcttt ttgcacacta tcacggcgtt cttttcgcag
    13321 gtggtactgt aacgacgatc ggagcgtctg gcggctggtt gcttaacgga ggacacgggg
    13381 ttctatcagg gagccttggc ctcggggcag atagagtgct acaattcggc ctagtgacac
    13441 ctgatggtcg agaaatcatc gcaaatcaat gtcagaacgc acgcttattc tgggctcttc
    13501 gcggtggtgg tgggggagcc tttggtgtca tcctcaacgc gacccatctt gttcaagctg
    13561 aaatgcccac tactagtgcc attttctctt ttccagccag cggcgacaac gagcggacat
    13621 atatggcgct gcctgcagag aacatgcgcg actgggcact tgctggctgg ggtggtccat
    13681 ccactacaaa tatgaccgca ctcgcaaacc cttacatcaa cactagccaa gcagagatta
    13741 tgatggcccc ggctattcat tttgtccaaa gtcagaatgg aacagcctta attcaacggt
    13801 ttcgcagcta cttcgactac tacgttacca tcatgaatgg tagtttggtt gcctctgagg
    13861 cgaccagcgt tgcatctttt ctgacgtcga ggctcattcc cgagacagca tttcaaaatg
    13921 agaccactaa aggccttatg gtggacaata ttatgaacat taaagcctcc gggttagtac
    13981 catgggtctt aaacactacg ccgctgttat acggccgggc ccaaccacag caaacagcgc
    14041 tgcatcctgc gtggtataaa tctgtgtgga tttctactgc tcaaggaggt tggagaccag
    14101 gggcatcgtt gcacgaaaga aaattgtttt ctgggttgct tcgtcaagcc acgcagtcat
    14161 ggatgacaat cgcaacagaa ggctgctcat atgccaatga ggcggacccg tggatggaag
    14221 attgggcaga ccagttctgg ggtgagaact atgcgaaact attggaggtc aaaaacgaag
    14281 tagacccaga cggcctgttg ggttgttggc actgcattgg atgggatgcg tcatagcctg
    14341 actatgaatg tatatccagc gcaagagcct aacaactgtg agcgaaggtg aaactcatct
    14401 agtcttggca actagatttt gttcgtatgt acaaggtgga cctattcagt atggctacag
    14461 aaatcggccg tcctggcaat catgcagtac gcgtattcca gaacttctag tctaccactc
    14521 acagccaaat ccacgtaaac gtgatacgtt ttggtagagg gggttatgca catagatagg
    14581 tgtaccagtt gtcctcttag cagcagttag aaataggtgg tatgtagata gggcgataag
    14641 caagccctgt ggcaatatac ctacgtgggt gacacgaata cttgcgattt ccatctttaa
    14701 tatatcacac atcgcacccc ataaggatcg catcaaaaca caatattaaa agaacaatca
    14761 agatttcttt gcagttacac acgactgtcc gataccacct atgttgatct attggtctgt
    14821 tcacgctctc tgaacatgat ctgcgccatc atgtcaggct tcattgagcc gttcggcatg
    14881 gaatctctct ttggcttgcg cccaccgaaa ggtagttgga aatcatagtt cataatcaaa
    14941 tgggccaacg tgatcttaag tgtgcttgct gcaaaggtcc gaccaggaca ggcttgcggg
    15001 ccatcccccc agcctggcgt atctgaactg aggctcgtaa aatgatatcg cgactcattt
    15061 ccaggcttcc ggcgtagatt atagaaccgc atcggatcaa aggcctcggg tctgtcccac
    15121 aaggactcgg agattgggat ttgatgtaca tcgacgcaaa ttacagaccc gctgggaagt
    15181 tcaggcccca aagaaagctt gacaggttgg cgtaacatgc gaaataatgc cactatacgt
    15241 tcggaatatt agcggatgtc tgttataggc attgttccac tcacgtacta tggccaaatg
    15301 gatttgtacg agagcattct ctgaggacac tatcgagctt ctccagctcg ttaagttggg
    15361 tttgcggcag gcgcccgtcg actgacactg acaaaatttc ttcccgcaac tcctcgacca
    15421 gctctggccg tgtgaccagc tccgccatca cgaagtatat ggttcccgca gttgagggtg
    15481 ttgactcgaa cgaggcgacg ataaagtcgt gagcgatctg ttctgggctt cgttcgtggg
    15541 acttgtaccg agacatgatc catgcagtaa tggggaactt cttatcagga gtagcttcca
    15601 acaacttcgt tttggcttct acatcggatg ctcgctcgta gtcgcggaat tcttgtcgcg
    15661 tcattgaacg tagcagcaac ctcatgtacc agtatataca ccaggcagga atgaagacaa
    15721 ttagatttat cagcggtcga aataggcgtg gggccatgct agagaaggta ataccaagaa
    15781 gtatggccat gggaaacgct tgaactgcct tgatccagcg aatgtcggtt cccagttccg
    15841 ggccgactaa gccagcggca ttggttcttg caacgattga ttgcatgatc caatataacc
    15901 tgaaagtttt ccaatccgga caaggaccga ggctgctctc acaggcgaag cgtgcacttt
    15961 cctggcgggc ccatacccta gtaggcagcg cacgtgtaag gtctatcttg atcgctgtat
    16021 gaatcgcgtt catatcggta cctaagaacc gccacccacc gaggaagaca tgggtgaagt
    16081 attcaagcgt tgaggccttc tctactggta tgcgcttgat ttcgtcccag ctagatgctg
    16141 ggaacacgac atactcgaag ccggagtagg taatgatata tggctgaccg tgatacctgg
    16201 tggctccctc atcgagaatt gatttataat cccatcggcg tgcttttttt ggaggttcga
    16261 ccactgggat tccgagccga gtgagtgaag atgatctctt gtttagtctg acatgaacaa
    16321 ttgcgatcgt cgttaatgcc gcaacagcgc tggttgtgta cctaggcacc ggtgatagtc
    16381 gcgtccagaa aacggaaagg tctgaaatcc ctaaaagtag gtcggagaca atcttcctca
    16441 aaaagagagc aagtaattcg aacttggtaa ggtgtacagg ggctattgct accttcacta
    16501 ctccatactg ctctaaaata aatgcatatt gttcccgaag aaattgcaac atgatgttga
    16561 tacgacatcg atcagtagga gaactgaagt gaacaagata tgggatgcgc ttcacggtgt
    16621 gaagccgcta gaattggtgg tgcagttggt tggtctgact gtcgaagcta tcagcgggga
    16681 agccatgttg tggtgccgat gtggcaaagc gctgtattag actgggtagg cctggtggta
    16741 agatcagccg attgaccagg atgccatcct catttcaccc tcatcctaga tggatgtgcc
    16801 ttgaccagcc tgtgctgctg tgtaacatat aaggaccatg cattcatccg ggtacctaag
    16861 gatgctgtct acgctaaaac atatagggta tctaataagg agccaatcgc ggtgcacatt
    16921 atcttgggat atttcaaagt ttgggtcaca ggagaagtaa ggctttatat gcacgtatgt
    16981 ctgcgccaga agatatgttg gcacgatttt cttcctacga gacttataat ccttgcataa
    17041 aaccatgtgt taataaatat gggtaaatta gctagatatt ctttgataat aaatatgggt
    17101 aaattagcta gatattcttt gataatattc ttatatcttt tcatgatagt gaaccccgcc
    17161 ctctctatag catgccttcc aggtcacaat gttggcgtaa gatcgtcaga atttcttgaa
    17221 atgtcgccgg tgacaagtct gcagcacact ggctggccat aaaagggccc ggtctgcaca
    17281 ttatgttagc acctgcgcac ttagaaggtc acatgaaagc ggcgcttacg gaggaagctc
    17341 atcattcaac catagtttcc cattactttc agatccaagc gcagtggcac tgaccagggt
    17401 acgactgcct tcctcagcag atcttccaca aacacatcga taaggagcca ttacaagcct
    17461 gagtaccagg ggaaactcgc gcaagagttt cgtccggcac atgccagggc aacagcaatt
    17521 tatcaccatc gtatccgggt ccgcgcactt ttgtgtagct agttcctgca cgaagaaacg
    17581 cgcagctagc ttcacgaggt aataatgggc gtagaaatca aactttgaag catcgttgag
    17641 ccgctgtatc agcatgttgt ctgtcggaat caattcgggc ttgatctcct gagtagccaa
    17701 actgttgacg atgcaaagat ggggaattga cccatcagaa cacacggttt tctgaagctt
    17761 gggaagcaat agtaggacca tcaaagcggt cgaaaggaca ttgacttgca gtgccatctc
    17821 gaagccatca ggacttttct cgtatttgga ggtcatgatt ccagcgcaaa gtaggacgac
    17881 atgtagctgt gggacttcct cgttaacgcg acgggcaaag tctttgacag aagcgaatgt
    17941 cgaaagatca acggtcatga cggtgatgtt ggagcattgc gtttgttgta taatagacac
    18001 cttggctgct tcccctttct ccttcgatcg cactcctagt atcagggtcg acgcacccag
    18061 ttgggcgtat ttgagagcag cttgaaaccc caagccgtca ttagccccgc tgacaaggat
    18121 aactttgttg ttgaatgaca gatgagaggg gttcttggga ggatgcctcg cagcccaaaa
    18181 ctgctctttc attgaggaca tggtgggttg tgcgggaagt cgaagagaaa gttggaatct
    18241 aagaaacggt tggtattttg gtgcctggac cgcctggttt tcgtcctgaa ccaaaagtac
    18301 cgtgcatccc agctcaccgg tctgcagcct cctgtgcgcg ctttctgtgt gttacactga
    18361 aatgacgcaa acgtttaccc tgcaatattg aattgccgcg ggtatttatc aaagcaatcc
    18421 ctatcttcag agtttggaaa caccgcgcga tgcaggttcg aagtgtacag tggctgtgct
    18481 caccacgcag cgaatcgcgt ggatatgcgc aatgttccat ttgaagaaga tatcgtcgca
    18541 ttatgtttgc cggttgctac ttgatgcggg atgagacatt ctgcgactcc gatatcctgg
    18601 ccttttgctt caactccgat tgaatacaca ccctgcacta tcagatgatg attaggtaat
    18661 cagacccgag tgacatggtt agatttttaa accaacattt caacatttgg attcaaaggt
    18721 tgaacatcag actgcaagta atgtccaatc aaatccagga aatgctatga aagctcgatt
    18781 gcagaaatgt accagtgatg aacagatgtt cgaggttaca ttaggtgcgt ctagccaggt
    18841 tcaagacatg gaatttgtga actccaaatt gagcaaattc actggaaggg ctcgactcat
    18901 aaactaatct tgaaacagac ggctttgcct caaagctgca gtcggcgctt caattcgaac
    18961 gtggcaagtc agtaattgac cttactcttg acgtgttagg agtagattca ctcctggcca
    19021 tagacataca gtcatggttc cgtaaacagc taggcgtgga agtagcggtt ccagagattc
    19081 tgaactcgcg atcagtcggt gtacttttgc gatccgtctg gagctcattc atacggcact
    19141 tgatactcga aaaatagagg ccccaccact agagagcggc cggccgaaaa aagctaccga
    19201 tacttcaagc acgactgaac gtaccaacgc cacgcataat gtggaacctt tggtttcacc
    19261 atcaacggaa catatccaaa gtccggcgat tgactcagaa cttgaatcga gaactggcat
    19321 ggccgcgtct ccgcagactc catccgccag agagcaacag caacctcaaa gaagtgttcc
    19381 aatgtctttt gcgcagacac ggttctggtt tttgaaaata tttgtgccag accagacagc
    19441 tttcaacatc gttacgagtg ttttcctgaa aacccgaatc gacgtggacc ggcttgggaa
    19501 agcgctcgtt gatgtagggc aaaggcatga agccttacgg actatctttt atacggataa
    19561 tatcactcga agtcatatta aactcgggct ggtaagacgt ggtatagaat tgtggcgtga
    19621 gaaactgtgg ctgtgctttt ttcgcgttct atttatttaa ttcccctctt ttccgtaaac
    19681 tttaatacac tatcgcactt tttgccttta atttcacgac tattcggttt ggcgaccgtc
    19741 gatttatacg tctattttag ccacacgaac aatgtacgtt cgattcgtcg acattaagga
    19801 ggagaactgc gttggctaag gttgtgttac ttagggaata tggcccagga gcaccactcc
    19861 agttcaatat gcaaggcata cttcccaaaa taaatctcca acttgaacat atctctgatg
    19921 caaatgacgt aatattacaa gctgagaccg cggaaacaca acagtacgaa tttgagcttt
    19981 caagaggaaa tactttgaga atgaagcttg tttccttccc caacagtttg cattacatta
    20041 tattgggata ccatcacatt gatctggacg gaaatgaatt ccagatcttc tttacagatc
    20101 tggagaaggc gtataatggc aacttggaca catcaggagc aggactactg caatatccca
    20161 aatttgcact aatggagaaa cgagagtacg acgccggacg gctttcgaca cagattactt
    20221 ggtggcgcac ttggttcgct aatctacccc ctcctctacc actcctatct ttgtgtcgca
    20281 agagtcacag accggcagcc ttatccttca gctcccatga tattacgttg cggttagaac
    20341 ctaacttgaa taatcaggtc agtcaatgct gccaacgcct ggagatttcc agcttctaca
    20401 cctatttgac ggtcttcaag atattcttgt tccgtcacaa aggcgatgaa gaggaagaga
    20461 tgtgtattgg cattgctgat gggaatcgga agcaccttga tgttcttgga accatcggtc
    20521 tcttcctcaa cttacttccc ttaagattcg atttcgaccc ttatcgaaca ttcgtggaat
    20581 ccctgaatga tgtgaagaac attgtgaata aggctttaga caactctgat attcccttcg
    20641 aagtgttatt ggctgagctc ggtgcggtct tcatcccata ctcctctatt ccaggcattc
    20701 tttgattttc gccaagggat ctcagaatct cgtcaatttt ttggttgtga tgccagcgga
    20761 gagaccacat cagctggcaa gaacgcgtac gatattagcc tggatgttgt cgacagcaag
    20821 ggaagagagg accttctcac gttacgactg aatactggaa tttatactgc cgacgatgcc
    20881 aaagttctag cgatgagcta caaaaacttg ctagaatcat tctcacggaa tcctgcgacc
    20941 cgggtaacgt ggccccctct ttatgtccag gactgtgacg aggcttggag cggtctcggc
    21001 caaggtgaga atgaatgttt tagatacact tacttgtatt ccggctacct ctttgcacat
    21061 tttgactgac caagaacaat taggtccggt aatgaagtct gagtgggcag gcacgctggt
    21121 gcacagaatt caagccatgg cccatcgata tggctcaaaa gtcgcattcc aggggttgaa
    21181 tcagaaccag ttgacgtacg atcagatgat ggggcgagtc aagcaaattt cctgttgtct
    21241 ttcaaatcaa ggtgttggaa atgagtcgac ttgcgcgatt ctgcagtcac ctggtccaga
    21301 ctgggtgtgc tcatgcctcg ccgtattttg ccatggagca attgcggttc cacttgaacc
    21361 ccaggttttc tcagatcgac tgctcactat ttcgaagaat tgtcatttag ggttcatcat
    21421 ggtggataat tcagtaaaac tggaaccccg gatattccag gatactccag tccagttgat
    21481 caatgtgtca cgggctccaa ggtcagcgag tgtgctcaca ttcactaatc gatcaaagag
    21541 ctcgaagatt cctgtcattg cttatacgag tggctctact ggcattccca aaggtgttac
    21601 catcacgcat gatatctacc ggaatttcat tgagtttgcg ccgtgtcgat ggggcatcaa
    21661 agaaggagag gagactattc tacagcagtc agcctgctcg tttgatatgt ctctcgctca
    21721 gatgttcacc agtcttgcct acggaggcac actggtcatc ccagagagtt atcagagtgt
    21781 tgatccggag gctatatgtc aaactatagt atctgcgggt gtcactgtta catttgctac
    21841 acctactgag tacttgacct ggattcaggt tggcgccgcg aacctgcgga ggtcacaatg
    21901 gcaaactgct attactggtg gcgagcccct gactgcgtct ctgctgcaag ctttcaggtc
    21961 tctgagtatg ctcaacctaa gccttaccaa tgcctatggt ccagctgaag tcacattttc
    22021 ttgtgctgat agcataatat cctataccca aagctgtgcc ccggagattc cattgaaggc
    22081 tctacatcac gtatcatgtc gccttacata cacccagctg tcgtatcgcc aagaaaatct
    22141 gtcacagctg cgggatttga atacctagta gtctttgtca caatgtctac tgccgaaccg
    22201 tcaatgagcc aagacgtcat tctatcaaga attgcccacg atctcccctt ggcccgacac
    22261 atgcaacccg cactcgcgat tgtattggag tcatttccaa tgacagcctc aggcaagata
    22321 gactgtacga gtattgaccg gataccgata agccgtatag atatggagat gcgtccattg
    22381 ctcagccaat tcgaattctg cttgttggac cttggcgcga ggtcctaccg caggaggccc
    22441 tagcgcataa agaaaccacc agcgatacag atttcttccg cgccggaggc acttctctcg
    22501 ctcttgtgaa tttgagggaa ctagtcaaga cgtgtatgga taaatttgtg gaaatccatc
    22561 aacttctcga aaatactgct ctatgccgta tggcgaagat gatagaggga ggccaatcta
    22621 tgaggcgaga acctctcgta attgaatgga tgcaagaggc cactgcttct gattatctgc
    22681 cagcacctaa aagcgatctc acccaagctc gagttccagc caaagaccct agggttattg
    22741 ttctcacggg tgccaccaga ttccttggga aagagattct gtcaaggctg atagcaaatc
    22801 aaattgtcac aaagatacat tgtattgcag ttcggatgcc agttcataaa ctgtccggtg
    22861 tttttaatca cccaaaggtt gacgaggaat gtgagataca catatcagtc tggggaacgt
    22921 gagacaaatg ttcaagccat tcgaccttct atggagaaga gcactgggat ggtcctggag
    22981 tcgaagcgct tggatgattg gattgtactt gcggaggagg ctggcatgga tcctttgtta
    23041 accatgtatc tgcggcgtat ggggcaaggg ccagttgtac taccgcgact ttcgatggct
    23101 ctccagtgaa gggccagatt ccaaagcaga cattttcagc aaacattctg atatgaccat
    23161 tcctcgcaga agagcgttca tagcctgtga actaaacaaa gaattggttc tctgggttgt
    23221 ctagtttcca tctctgggca ttagcccgct gggaacgata tcataaaata gtggccacct
    23281 acttgaagtc gtcatgcttt agatatttcc gagcactgct tctcaagcag aggactcgtt
    23341 tcatattgta ctggatatta ttcgggtgta ggcgtctgcg ccatctctaa gaaagtatcg
    23401 tattgttgtc ccacgagacg tattcaggaa ctacgtggac catttagcca tcttgccatg
    23461 cttgaacgat tccgggttac agaccacagt ttatgatgaa cagctacgca gcttctggta
    23521 acatatcgtc cgtaaccttg tcttcataac atgtttcata gagctgcttg gccatcgtaa
    23581 agtcgtcggc tatgatatgg cgctcccgtt atccttgcgt gctggtccga atgcgtcgta
    23641 aggagaaagc agcgtatagt tttaagggct aaaatggcat gcgggtattg aagccagggg
    23701 gttttttgag acccagttga tgagagctag caaggggcgg atgatcttcc gaccaatcgg
    23761 gcccgtatcc acaatattca ccaagcaggg cgcgccaagc ctgacagggg cccttcatgc
    23821 attctccttt tcatcagctt gcgtgaggca agcgaggggt tttagatttt ctgacagaag
    23881 gaagaagcta actggatagt gtttgcctag tctagactac aagcgtggat cctactgttg
    23941 cccagcgagg atgaggatgg ctgagtttgc ttaatgattt tcatttacct ccaattggtg
    24001 ctcagcatga cgcctgctta gttacattaa tagtctgtgg cacgccattt ggcgggtcct
    24061 cttccatttc tgtctttagg tctgtttgac agcatccatg gcgcgacagt tcaccctagc
    24121 ggtctctgaa cctggaaacg gagcttgatt ctggtttgtt agctaccctc aagtaggcca
    24181 ggcagctcga cagcaaaatc aaagacttgg cggatatcca gtagtatttc aatagtttag
    24241 gttgtatgtc gtttcatgaa atctagtcga ggtatcaagc gtgtaattaa gttctgattt
    24301 tatctagcac cagtacctca tatacctacg tgatcaaacg cagggtacgg caatgtacga
    24361 aaccctccga acgccacttt tcccaatcac aagcgccgcc gtaatgttgc aaatgctgcg
    24421 agatgagaga gccactctca taccatttca cggctcttag cttcttctcc ctttctattg
    24481 ccagggcctg atgaggccga ccaagcaacc agctctcttt cacttccgct attactgagc
    24541 cttccttcga ggtcttcacg gagctcaaat gtttgctcta tcacggtctc ctttctgact
    24601 cgagattgca aacttttcat gtgatggcta tcattctgat tcgtgtagcc actcctggat
    24661 tgccctttgc tgcggggagt agagccaagg agtttgggga agagcgagtt tactaaaggc
    24721 tttaaggcgg ggactgaggc gcagatgatg gcaacattga tttcgatgcc ctgtgattcg
    24781 cagttagaca cttgtaattt agtaagtgtg acgggctata cttacactcc atacagcgat
    24841 atccacacca tcaactattc catgtgtcag ccatttctgg atcgagtaaa gatttgtaga
    24901 gtgggtaact tacaagatga gtcgttagag acagatattg ttaacaaaga cttcaatctc
    24961 acaatagacg ttacacaaac gctgaattgt gttagctctg tatagttttt cgccgttgca
    25021 tgacggacag ccgaacttac aataatccga acgcaaagac caccaacaag atgagctttt
    25081 gtgtgtttga tacctgcaac ttccggatca aaggcacggg aatcgcgaat atgaagatgt
    25141 cgctagcgat gttgagcgcc gcattagaga accagaatgc aagacggttc atgcatactc
    25201 cctccccgac accccagaag aactgtactg gaatgcacat aagagcggaa ccaatgactg
    25261 tccaacaccc atacactgca agaacaccga tcatgatatt acaggttctc tgtatcatcg
    25321 tcgtgccgaa tacgcgcttg tattgaaaaa tgatcgagag cttgcacaag acaagcgaca
    25381 ggttgtagac aggaatcgtc gcccatagtg actggaagaa cctcattcgc agctctggtg
    25441 gtatcgattc gaagtgtgtt cctagaccga attctatttc taatatatgt tcagcatgca
    25501 atcgtaatgg aaaggcggcc acaagccttc acgtacgatg taccacaact atcatgaatc
    25561 caattgaagc gcactgttag aattgggtca gtgtaaatgt tgagatggcc cccacttgtg
    25621 tcaaatgctg ttaggacatc ctaaaccaag ccagcaaaag caaaagcagc tcgcgatgat
    25681 tttcgtttat cttagagacc tattgacgta ccagcgatcc aatcatgagg tagtcgtcaa
    25741 cacccgcata gtgaaggacg aagaaacgag agtagaaccg taaagctact actagaaatg
    25801 acagagtggt gaacagaatg ctggtcacaa acagcggttc aaccctagcg acgaccatca
    25861 tgacgttcgt ttagaattga gaaatgggtg gcgatcgttg cccaagtgag tgtaaactcg
    25921 gcggagaatt gagattggat ctgaaccgtg agttcccaca tggagcatcg acgatataaa
    25981 gcttgtttac ccactcggac gagggctcat ctagtgtcca aatcgttcct actagcgagc
    26041 aatctgtgac aacccggcga tcggggtcca aatgcaccgt tagaaaggtt ctggaacctg
    26101 tttacccctg gaacctttcc cgatgtgaaa cccatggaaa tggaactgtg aggttgcaat
    26161 tgtaagaagg acaacagggt tgcaggatgg aacaggttcc gaagtgcgcg taggaacaca
    26221 cgaagggtga gctgcaagct acgtcttgct atgccgatgt acggggagca tgccacgtct
    26281 agaatcatca gcgcggccca actagctgcc tgctagcctg aagccacatg ttggaagcac
    26341 aatttgtcac ttcgttccct gcgagggtct agagcatgcc agtggtggag agcaaggctg
    26401 ataaagttcc tccatagttg ctacacagga tgccttgaaa tatcggcact attccatcta
    26461 atccttgcct agcgcctgtg gtacaggcac atgtcgcgtc ccctacccag aagttcatcg
    26521 cccagtgtgt cggatgccag gccgcagaga accgcgttgc ccaacatgcg ttggctgtcg
    26581 cgcgtgcgcc ggccatgtct ctcatagttg gccctacata gtacatggta gggggctatg
    26641 caggtgaact atccctgctc tggaaaacga gatagtacta atgtgggtgg gaatctattg
    26701 acaaatgaag taaatgttac tttccgaagg gtcctacgac ggggtgttat tggattattg
    26761 acccctgttg aatgtgggac ttgaagaacc aaacctagat ccctgttctt cggctggcgt
    26821 ccggggttcc ggtttcgtaa ccccggttta taccgcaagc cgtttgcata ggtgtcttcc
    26881 taatactgcc aaacttggca gaacatggaa cccatgtatt tatgcgacct gataccaagg
    26941 aagggataaa aatggcctga ggtcgacttt tcttgcggat tgcaacgggg tcattggact
    27001 gcagctggat agcctccgtt gggatcttgg ccgagcatac gagtacgaga tcgatgcaga
    27061 cgtatctagg cgcgactttg gatagttcca accctcaaag aaaacaaaaa gaagaacaaa
    27121 agataccaag ttagggttct cggtgtgttg ctgggtgtac atatctggaa taatatctat
    27181 aggaagtcta taattgtttc acaccctcaa cacactgctg catggaagtc gcatggaaca
    27241 tcatccatgt gacacaccct tgtctccgat caatcttcat agagttctgc gcgcttctct
    27301 gcgggcgcgt caatatgcat attgaattcc tcctttggat caaccaggaa catggccgct
    27361 atgagttgtt agtaccatca cgtaaaggaa gcgacggaaa gacatcaggc gaacgcacca
    27421 atagccacaa caaccgtgaa cgctccagcg gcagtccaaa cccatctgaa agcgacactg
    27481 tatgtctgaa gcagagcgcc ggccccagct tggatgatct cgggagaaac accagggacc
    27541 ttcaacaggc cagcggtgtc ttgcgctgtc aaagatccga tgaactggcc aagagaggac
    27601 atgggaagcc caagcggcag gactgcttct gcaatgttgt gccccagatt cgtggtcaac
    27661 tctcctgcaa agattgcatt gtctacagta ttaatgttag acacaaggct gaaacttgtt
    27721 gcttatgaga ttgcacccat gacttacaaa tggccaagcc taccgaacca cccaaggatc
    27781 gcatgccgat catcaggcca ctagtaatgg cgatgagttc tcgtggggtt gataactggg
    27841 caacggtgac aagagcacaa aggcaaatac cgagaccgat acccaagaag acaggataac
    27901 cccagacagc gtctgatgtt gcgggtgtcg aagaagccat cagtgcgaag aagatgatca
    27961 tggaaacaaa ggccaagacc gtaggccagc gcacattctt ggtcttggag cagtagagac
    28021 ctgcaaaaac ggcgctaact ccgtatacga tcatgttgat accgtatcga agtcctgttc
    28081 gaagagagtc tgtctcgtac aaaattccgg cttgaaaggc gaagtagtta ttggcagcga
    28141 agaataccaa cccttcaacg aacacgcaca taagggcgat tgggaagttg cgtccctgcg
    28201 agaagaggcc gtggtggaac ataccatcct tcttgaaaaa cgcttcgtac acagccagag
    28261 ccgcgagaag gcccagaccg acaccaaacg gcaccggcac atgcaggtcg gtccaggaga
    28321 atgggttctg agaccaagaa agtcccatgc agaacagcac caagccagca gtgaggagaa
    28381 agtatcctat ccagtccaac ttggccaact tctggccgtt agtaaagctt gtttgtcttg
    28441 ctgtctttgg tggcttatat agcacgaggt tcaagaccgt cgcaacggcg tagatcccag
    28501 tcgacatata ccagtagttg cggaaccctt cagggtggcc attccgtgtc aaggcgccgc
    28561 cgacaagtag gccaacgagt ccaccaagag ctgccgatgc gtttgttgcg ccctgcgccc
    28621 agggtctgct ccgacgagga atgacctcgg atgcgacagc gtggagcagc gactgggcac
    28681 cataggaaag accagtaact gcaaagccgg caatcgccat gctcatacta tttgctcgtg
    28741 caaccacgac cgatccgact acaccgcagg ccgttaggat aatgagaaac catcttcggc
    28801 cccagtagtc tgctgcttgc gacactattg gagataaaac caccgtcgca atagcaatcg
    28861 ttgaggtcaa ccagacgcta tcagtactat tgctcagaac cgcagcgata ttttgtgctt
    28921 gctgttgggt gtatgtatgt tagtcaagtc ccaaagcgat gtcacacgtt ggcagacgtc
    28981 aactcactgc accggcgcct acgacgttga tcaactgcgc aaagtaaatg aagcacacag
    29041 agaaaacgac taagaacgtc ttcgctccaa ggcgtgggac gggttccatg ggctcttcaa
    29101 tgctctgctt gacagcatca gcctccgagc taggcttttg gtggtggctt tcgtgtacca
    29161 tgacgtcgct tgattccttg agtgtgtcca tcgtttgaca agtatattgc aacgagagtg
    29221 tagatggcgc tgtcaaggtc tacccgggga agagagtgga tgggagacgg gttgcagtgg
    29281 aaggattcca ggcgaggcgc ctcgtcgtaa gaagttagaa gtaggcgtgc gcatctagta
    29341 gcgttacctt gtctggccaa cttgcttcac tcacgaagtg ccgggataca gctattgttg
    29401 caacatttta gcaacgctct attgagccat gcagcactag tcgaacaggt ggcacaaatg
    29461 catgacttgg aaccgggacg aatagaatta caagcaggtt catcttacat ccctcccgtc
    29521 gggacccacc gccattggta catctcgagt caagtatgcc cagttgcaat ctaggaggat
    29581 gcaacgatag gactaagctt gcaagggttt agtcaattgc atataaacgg gttggcgctt
    29641 cgatgctgct ggagattggt atcatacgat cagactaggc cgtttccaat actctctgaa
    29701 gtgccgcgag ggtgcagtgt aacagatggc ggaccctgca ttatagtgat gccgtactcc
    29761 ttgtccccgc gaccagggtg caaaactatc cctgggagag gccggtctag cccacccgcc
    29821 tgaaccgtct accgtctacc ccggcccgac cctgcttact ggagcaagcc accggatttg
    29881 caacccgggg cgcaactggc accggaaaga gacaagacgc ccgctagctt gcaggccatc
    29941 gccagatcat tgcatctcct ctgcgactct gctaatacga ctttgggaat atgaacgccc
    30001 agatgcgacg cgtcggcttt taatattccg acggcttctg cgtaggaacg tggcgtacga
    30061 gcccgaagct tgaatgtggc ggccgtccgt tggggtcatt cgtgggacca tgccaatatt
    30121 cgttgtggca taagcgcccc agatgcactt atgaggcacg gcttgttcat ttaccatact
    30181 tgagcacaag gatagatttc cactatcggc atgtgttgct aactaagcgt gatcaagtgc
    30241 catgtggtgc gatacgatct gtcctgcagg gtcctggttt gaacagaggt ctgcggcgag
    30301 acgttttctc atgcacccca tctgcaatgc aaccagcaca ctccaagtaa gccgactccc
    30361 ccaaaaaaga tcagccagat tctcgtccga tagacttcaa ggttcttcga agatcacaaa
    30421 cacgcacttt gttgctcagc aggcatggct gaggcattga atatcacaat tgtcggcggt
    30481 ggtattgccg gcctgacggc cgcaatatcc ctgcgtcgcg ccgggcacct ggtaaaagta
    30541 tatgaacgct ctgcgctgaa caacgaaatt ggcgccgcga tacatgttcc gccaaacgca
    30601 acccgtgcgc tgcttgcatg gggtcttgat cccgtcggag cgaagctggt caccgtcaag
    30661 tcgagcttcc gtgcccaagc agacactctg gaaaggttcc atgtagggac cactgagtca
    30721 gcgataccgg agaagtacgg cgcgccttgg ttctttgcgc accgtgtaga tctgcacgac
    30781 gaactgaagc gactggcgac ggagtccaag ggcgttggca ctccggtaca gatatacctg
    30841 aactctgaag ttgtccaata tgtgagttat gctagaatac agtcgcccat tgaacgctag
    30901 tctaagttgt ctacaggatc ctgatgcgcc ctctgtcacc cttgcgaatg gttctgtggt
    30961 atgctcggac gtcgttatcg gcgccgatgg agtacacagt aaatcagtcg aagctgtatt
    31021 gggctgtgcc aacaaacctg tcccttcgaa ggatttgtac aatttctgct atcgattttt
    31081 gatcccggca gcgaacatcg gagcagatcc cgagacaacc ttctggaatg aagatgacga
    31141 cggtcggatg aagttcttcg tcagcgatct gaagcgcctc gtatcatacc catgcagaaa
    31201 gtaagtgatc gaagccatgt tcacactcac gtaaattgac tttgcacagc aatgaggaac
    31261 acaacttcgt tgcaatgttt cacgaggatg atatttctaa aatgaagaaa gaaggtgagt
    31321 gttctgcatg atgcttggta cgcaatgaac tgacctggag acttgataga ctggcaagcc
    31381 tcagtagaca agtctatcct gttggaaaaa ttctcaaacg ttcatcccaa gcttcgagcc
    31441 gtattgaaca aggccactga ggttaaacag tgggctcttc tttacagagc acccattcca
    31501 acatggacaa agggtaaaat gtgtctcgca ggcgacgcgg ctcaccctat gttgcctcgt
    31561 gagttccttc ctttccacag cccgatcttg attcagtgta gtaacaagag tagaccaagg
    31621 acagggtggc gcgcaaggca tcgaagatgg cgtagttctc ggtatggtgt tgtctggtgc
    31681 ctcgcaccaa aacatcatgg caagattgtc actttacgaa gccatcagaa gagaccgcgc
    31741 cagtctactc caagtcttta gcaacgcagg ccaggatgag ccagagctta tacacaagga
    31801 agcatcccag ttcatccctc ttgaacaagt gccaagtacg tacatatgac agctatgtgg
    31861 aaaccttgaa cagcaactga taccccatct agaatcaccc gagcagttct tcgacttcaa
    31921 cttcggatat gatgtggtga gcgacacttt gaatggtctc aggaatctcg atgcctcatt
    31981 tgagcttcca ccaggcttct tcgagagagc gcctggtaag ggagtctacc ccaaggaaat
    32041 cgtctcttcg gcacccacgc cccatcaaac gtcagggttt cctggcacca gcggtccaca
    32101 ccctgccgaa gttatctccc acccattgca agcagcagca gcagtataga ttgtacctca
    32161 cgaggctaga aactcttttc aggtgcaggc aagatcaagg ttcaccttac tactcaccaa
    32221 gaacgtgtcc atctccagga cggactagcg tacaaaccga gctgttcaag accacttctg
    32281 ttagataatc gcgagacacg atgcttcacg attcataaat agcttggcaa tatagaaatt
    32341 gaaacttgat gagcaactgc acccgtgtgc tgctggtctt ttcaaagggg agttggacgt
    32401 ttgcaggcta cccagcccag acactgctag accagtgaca cagctgttgc cagctgatga
    32461 ctgctcaagc acagatccac ttcatgactc actttgcatc catcccaatt caccagtctg
    32521 attgaaatct catgagacga catacatggg gaaaaccaac gaagtctcaa ttcaatagca
    32581 ggttcttctc atgatggatg acgaaaacac gtcgctgctt gagacaggcg gcgtacgggt
    32641 tgcggtcgaa ggttgcgtaa gtttcaccat catcccgcgg caccaaatgc cccgttgagc
    32701 tctggctgag cttgagtggg cctctgaagc cttggaccat cgtcgtcata tcagctcctc
    32761 gactcttgtt attcacactt gagcccacca gaccatgtgg ctaatatcgc ttcccaggga
    32821 catggaactc ttgactcaat ctacaagtcc gttcagaatg ccgcgcaaac gcgaggctgg
    32881 gatggtgtgg accttctgat cattggcggc gatttccagg cagtacgcaa cgcagcagac
    32941 ctcacagtga tgtccgtacc cctcaagtac cgtaaacttg gtgacttccc agattactat
    33001 agcggccgga ccaaagctcc attcctcact atcttcattg gcggcaacca cgaagccagt
    33061 tcacatttat gggaactgta ctacggcggc tgggtagcac caaacatcta ctatctcggg
    33121 tttgccaacg tgcttcgctt tggcccaatt cgaatagctg gcatgagcgg tatctggaag
    33181 gggtccgact acaacaagcc gcacattgag cggctaccgt ttaaccacag cgatgtcaag
    33241 ggcttctatc atgtccgtga gtttgatgtg cgcaagcttc tcctcatcag ggagcaggta
    33301 gatgttggtc tcagccacga ttggcccaga gccattgagc gacatggaaa tgaacatgcg
    33361 ttgtggggga ttaagccatt cttcaagcag gagagtctgg atggcaccct tggaaatcct
    33421 gcggcaactt atgcgttgga ccgtttgcga ccggcgtatt ggttctcagc gcatatgcat
    33481 tgcaagttct cggcattgaa acgacacgaa gctcccaaag cagacgatga ggctgatgct
    33541 gagccacagc ctgtagtaac ggccactaga gatccgttgg ctgcaccatt ggaggagccc
    33601 gcgaacccag atgagattga tctcgacatg gaggatgacg attcacatac cacgccctct
    33661 acacaggccc cggaaacggg caatggtgtt tctgaggaat tacgagctca gctgccagcg
    33721 tcatttgcca agccgcgggc agctccacaa ggtgtgcctg gacagcctgt acctgcgacc
    33781 atattcaaca cggagactcg cttcctggca ctagataagt gcacacctgg tagaaaatac
    33841 ctgcagctct gctatatcaa gccccttacg tcgtcgtctg ggccggactc gcgggatcta
    33901 agactagagt acgaccctga atggcttgca ataacccgtg cccttcaccc atatctcacc
    33961 atcggagacc gcgacgccaa gacccctgca aacgagggcg aaaagtttta cacggaactg
    34021 atagacaaag aacgcacttg ggtggatgag cacatcgtcg cccagaacaa gcttgtggtt
    34081 ccagaaaact ttgcatttac cgctcctcca cataaccctg gagacgcaga gtcattgcca
    34141 gaggggccaa aataccaacc tgaagaatac acaaaccccc aaactgctgc attttgcgac
    34201 ctccttcggc tcaagaacct ttgggatgcg acgcctgacg agaggaaggc tagacgagct
    34261 caaggaccac cgcgtgacga atttcttaga tctggaaatc acggtggagg ctttcgggga
    34321 ggtggacgag gtggcgatcg cggtagtcgc ggtggtcgcg gtggtcgtgg cggtcgcggc
    34381 ggtggattcg gacgtggcgg cggaagggga cgtggtggtc ggcagtagac atcaagcgtt
    34441 tcacatcgta gcggccatat ctggaattca ggggagtagt gtacggatta ggcagtggca
    34501 tggtgcaaaa attacctgga attcggagga tgaaacagta atagccattg gatccgtcac
    34561 caagtgaagg ccttggtctc ctagacatgt caaaagttgg ggggctgatc tcattaagat
    34621 ataccgagat gcagcaagag atgcaacagg gcatttcgag cagttgcaca atcgaatttc
    34681 ctacgctctt agggccaaag cacccgaatg agggtatgct tttgctgctg gaaggtagcg
    34741 ggccatgcca gttccagggt tttcgcctcc aacttcgtcc cattcgtcag gctaaagtca
    34801 gtgtttggtt ctactgccta cccttccaac gacaccagat ccctctgcct ccagcgtatg
    34861 ctgtatacgc tgactaggga gccacctatc agcgggaata atccaccagg agaacaatgc
    34921 aaagattgtc gtcgctccca tgatgatagg ggcatagttg aggctctccc catccactgg
    34981 gaatatatac ggggaataga gcacggctac cacccagccg ttccaaagga ccgctatggc
    35041 ttggaaaggc ttactccacc tccctaaact ccacgccggc ttagggaatg tcgtcggtgt
    35101 gaggagaaga cgactcagcg atatcaaacc atatgcagct gccgaaggaa cgcccgcagc
    35161 ggacacaagt gaggtaaaag cgacggatga cgggagtagt gtgcacgtga taacggcggc
    35221 aaccccccaa acgacaagaa cggcattttt ttggctgccc atccttgact tgtgacaccc
    35281 atcctgacca aggcaatacg ccgtcacgag ctacagcgaa aacaagtctc gacgccgcta
    35341 gcaccgcaat cgcagtattc tagtatcttg ttagcaaaag agcgagcagt aactcgggag
    35401 cggttcactt acaaaccaga gcgccgtaat gcagataatg ctcatgaaga tatgacctcc
    35461 ctcgccaagt acggcggcgt aaagcgggac aaaaggttgg ggagagccaa aggagaaaaa
    35521 ggtatcggca tcgggctgag aggtacatta gcgacaatgt gaaacctcgg gatccgccga
    35581 cataccacac aaaacaagaa taatattacg acgatgaacc cccctatacc actgacaacg
    35641 gtactccaga aaattcctcg tgctgctgac actgccgcat tcttggtctc ttcagcgaca
    35701 tggcctgatg catcaaaccc gatcaagatt cccgcagtag cgaggaatga caggcaccag
    35761 ttccatccat ctggagcacc cgttccattg tatgtagtca ggaaggcatc atgtgtcgac
    35821 cgaaagccgt aggttcgact cgtggctata ggcaaccata tcatgttgag aacaaagtct
    35881 agaaccacga atgagaatga caggtagaag atccatttga agtaccgtgc tgtttctgtt
    35941 agtgggctct ctactaaatt ggatgtcaca gttagggtcc aaggcttacg gggcaacagg
    36001 ttccagatcg ctgcaagcgc gagcatcagc tccgtgcata tccactgaac agcacggaat
    36061 ctaacatccg aggaatccga agggaagtca atgttgaaaa cgacgatttc ctggctgcag
    36121 attagcatat cgtatgaaaa atcgccattg ctgtggactc agtgtaccga aagcatatag
    36181 ttcacagcac cttgggtgtt gcttgcacag aacgtggtcc acgccgtagt gctccaccac
    36241 gctacgacaa aaccaaacag cctaccgaat cgcggaccgc cagcttcggc ggcccataga
    36301 tagatcgagc cagcgagtgg aagcgaggag catatctctg cgatcacggc agcagtgatg
    36361 aaagtgaaga cacatgtgat gatgaagctc gtccttcgac atcgtcagta ggaaataaag
    36421 gtgacatgcg gctgacgctg ctcaccagta tgccaaattg cctccagctg ctatgccggt
    36481 tgcaaacgtg actcggacac cacctataaa gtacagagcg gctattttca ttagctacat
    36541 acacatacaa gatatgggac ttcaagtcct tcttggacct accaaacgtt gttgcaaaat
    36601 tatggaacag attaaacgtt cgatgcagga cctacaggcc ttatgagcgt gaacggtcta
    36661 ctgtcggccc attgcgaact tactggctta tacccgagat tctcctgata acagtcagcg
    36721 taacgaattg agggtacatt aacttactca ccaggacttt gacatctgta gtgttcgaga
    36781 caggctccgc cgggtccgct acccggtcct cctctcgata atgcgtcatt tgcggtacag
    36841 atcgttgccg agacccggtg cgactgccaa gggccgttac agaaatccca aagccgagaa
    36901 attgcaggct tcgcagtaag taatgaccgt aacaatctgg gctgagtgca gctctcacac
    36961 ggcttgttat ctaccaacgt gatttgtcgt caagaattgc gggccagcat gaagaagggg
    37021 gggaaaatat gatcggatca gtcggttgac gacggagcaa acttaatgcc cggccgttgc
    37081 cgctaagtgg gttctacccg ccgcggacgt aggatggcgg cccgtcccga cataattatg
    37141 ggcccagaac cggtatttcg gatagcgtaa aatcggacag tattgtatgg atcataccaa
    37201 gacttcagag gtgatgttgc tcacatgacg agtgatgtat gtttcatcgc tgtgcttcat
    37261 ttagggcccg gaagctgttc cttttgacac tatgccgatg tgtgaggatt ctgggaacag
    37321 tcgcactcca gtccctagcg atcaagctga tatcaccaaa caagaagcga gtctcgtcgg
    37381 tcgaacacac acatactggc cctgaccaaa ccaaccgtca aattaagctc ctatttcata
    37441 acgactaagg tcgcagcaag ccctccagca cgattttgcc tgaagattga ccttggtatg
    37501 aagtaattac aaaacgccga ctcgcctcct tagccctcgt tgcctacctg aaagctccac
    37561 ctgatgtcaa cagccagacc ggtgaatctg gataacaaaa ccagctcccc acaatctgtc
    37621 tgttgtaaag ctgtttgttt ttctgctctc attgttgttt tccgacgcgc cggtcgtttg
    37681 agctcccacc ctcattctca acgcccgcaa gaaccgggta tctcatcagg aatcctctgc
    37741 gtatgcgcgc gcccatcttg aaaatggacc tgcagaagct cgacgcggat ttccaagcgc
    37801 agaagcttga gaacgagcgc cttctggcgc ttgaacaggc caaagcgctc ctggttcaac
    37861 gcatcgacca agctcgcact aacatcgtcg aggcaagtag cgccgtggag gtgactttgg
    37921 gtgagagtcc cactgtcaac gcgtatcttg aagcattcac gactgaatgc gcgttgcttg
    37981 agaaagcccg gtgcgaactt ttggagtggt acgagaagaa ggctggaccg acgcgtcttg
    38041 cagatgcaca agaagccacg cgcaagatgc tcatcgactt ccaagactct agcaaggggc
    38101 ccacgatgca gttccgaggt caaaccttcg tcatctcgct cctcccggcc gccctacata
    38161 gcacgtccac gcaggagaag cccaagctca gttctactga tgcgaagctc gacgcctcta
    38221 ccttggttga ctcgcgcccg ccgaagagag cgcgccacgg cgacaccatc gttgtcgcac
    38281 cgctaccaca gagacaacac gcattgtccg atgaggaggt atgatgacgt tcacttgaac
    38341 ataatattga ggggctgcct tttctcggcc ggactccagt cagtcgcaac taacatgaac
    38401 cgaaatagtt tctccaccaa cgacgtctcc gactgcgcag ccgagcttcg ctgtctcttg
    38461 aagaggtcca aagccgtcaa ggctttgtct tcgagtatcc tggtggctct ggtctgatgt
    38521 gtgcagtcaa gtgctttact tgcgactaca tgagcaaggt agatcccgag tcgcccatga
    38581 ctctcgtcgg atggaaggcc cattttcatc accacagtca ccttagcaag accggagata
    38641 cggttacaga gctcactttt gatgagatca aggagagata ctcccacatc ggtaagtagg
    38701 tctgatcgag tcgtgaaaga tgcaatatgt atgggtccag aggtgttcgt ctgcattttg
    38761 tccctaggcg aaaccaggac ggtgcatcac ttgcccggaa atatgataac tgaaaacaat
    38821 ctcatgctta cccacttcag tccaggacgc cacgcaggat atggcctctg ccatcaacga
    38881 gcaaattgtt cgcagagttc ctctgtcgag agaggagtac caagctattc gatccaggag
    38941 atcccagtca gccagctcac ctgagatatc ccagagatta atgttgcctc cgagatctca
    39001 gcgacccaca acctcgggat ctcaacgagc aatgctacct gggaaaccgc agcgttgggc
    39061 cgagtagctt gtattcgagc tgaggagcaa ctgtgcgagc ttccgtcgag cttacaagca
    39121 aatcgaacct ggcttggtca aactggatcg ggattggctc atgacattcc ctcaatcgat
    39181 catgagggtg taacatggtg tcggcaaatg gcaccatgct cgagagcgcg agaagcatca
    39241 ttcgaggggt tgtagggagt aataagtgta attggttggc aaaagacttc tgtcgtccat
    39301 gatcggaaga ccaactggag agaaggactt cgttcattta ctgcttggtt agggtgaaca
    39361 agggcacgac gttgcgatat gatttgctct ctgcaatctt cggtcattgc aggtagtgaa
    39421 aagacgccag ggtaccaaag agaccgatgt acgtacgtag gttttatctg cgtctacaga
    39481 ttgtttagac ttggctatgc gaataataat aatgcagatc gacatgcttg tcccgagtac
    39541 acatacttcg gccaaggcgc cattgcgcgc ccccaagacc aaccgcaggg attctagaaa
    39601 tatccgatgt catatgtctg cgtggactcg gcgggttgga tataaatcat cgttatgaat
    39661 gctgtctcgt gatcgttcac ggatccatct cgagaacgga cagtccagaa tagtctcaat
    39721 gtctgttgcg agcagggttg ttgctggcgt gacctgaaac ctcgatctgg cattgcttgc
    39781 cgatcagccc cgggaaagat ttgcgctgat aattcaggtt ttcactgggc ccactccgat
    39841 aggcgcaata atagaggata gtatcatgat ggggccagct aatatttccc gacacttggc
    39901 tattatggcg tgatgcatca agaattgtca attatacatg cgttcagcat cggagcatca
    39961 gatagccacg gaaatgaaac ctagatatgt gaaggtctat gagaggtgga attttgatca
    40021 caggccgttt cagagctgca ttatcacgac tgtccgtccc agtgtgcaga attttgatgt
    40081 caattgcttt tccccgtgta ttttatgcta cattattttt aacattaaca gccattttta
    40141 cgccgatgca agacttatag gtgcgtgtac ttttaagcca aatattttga tcctgttgag
    40201 tcacatgttt gaccctcagg gccaattatg acttttcggg tgttgttcgt tttcgtcgta
    40261 ggaaaccatc accgattgtg tgcgaacaat ggcattggct tgaccatgct gtgaagactt
    40321 cggcccatcc aatggcagaa tactctcttg actgccgact ttgtcacact cagtcagcat
    40381 ggtcgggtcg ttgtaacttc ccgagtgccc aaaggcacgg cgattggaac caagctcgat
    40441 gttgttggga tgtgtgttgc tgccacttct ttcgcttccg tagttcttgt acttgcgtcg
    40501 gtctcttgag gaaccaaaga catcgcggcc caagacgaga tcgacgaggg gtcgcaagac
    40561 cgggatacat gtggcgatta taatagtgct accctcagta ctgcgatata ttagcaggca
    40621 ggagtcgaag ggagatctca agctgggtct taccatgtcc aaacgaccaa gtcagatgta
    40681 tcatctaact agttagccac atgtaactca acgagtgatg gaggtcttac aggagaagtc
    40741 ggagctagca agcgatggga gacgcgttgt cttatatatt gccacaatgg tagagctgtg
    40801 atatataagt acagggctgc ggaaccactc cgggaaacca ccaacattga acctagaccg
    40861 agcgcaccgc taaggacgat cttcttcttt ctgttcatct gcaatttgta taggacgatg
    40921 gcagggtaga cggcaaggta caggtcgcac gccgcggaaa acactatatt cgcattagac
    40981 aattacttcg ttagttacgg caaccatggc agacttacag cccgcgaaca tggagtaatg
    41041 cactagaatc catggactcc aacacgtctt ctctgtgata gagaaatccc actgagccct
    41101 tgatggcgtg cactgtccaa aaagcagcgc aatgcagata gagagagcca cgacgcaagt
    41161 gcaactcatg acccaaagaa agatcttgtg tgctttgctg gggttcagga tgcgtgtcaa
    41221 cagcgccaca gcggagagct tcggtaaccc aaatgagaat acgcctggac taaagccaac
    41281 catcgtataa agaatcgcac cggacttttg ctccagtgtg agggtgtcga aatgtcgtcc
    41341 attgccggat tggactgctg cgatagaaaa gcctgccgat agccagccac agatcttgtt
    41401 gatggcaacc ttgttagaaa gtcgctcacg tggatttttg cctgtgtagg aaagagggag
    41461 aggtacgtac aacagaaagc acgatgagat agtcatcaag atgaagctgg cggacgatga
    41521 atgcctttgt gtatactcgt gcagcgacga aaacagtact gagagcagtt accgtcgaaa
    41581 cagccgccac gattgaaggc cctttgttct cggacgctgt gtcgctcgaa gacatggcgc
    41641 tcatattgtc ttgtgtctgt ctctgataag agtgttccgg gcagagtaga cagaagaact
    41701 ctctacacca ttccgacgaa attgatttcg gtttggactg ttataaactt tgtattagga
    41761 gaaaacacga ggcagaaaaa tgttgataaa gaatcccaga aggatattga gtgctatggc
    41821 aaagctgccc ctgtctgttt gcagggacca agtgaagtac cctggagatt acgaaaaagg
    41881 tgactctatt ctacgaagta gaaacaatgc ctctgcaaca tcgtgcccgt cacagtgagc
    41941 taacagtgtg actgcggctc agcatgaggc tacgtccgtg tttccacggc agaagctggt
    42001 gatacatcat accgtgctca tgatgatcat cgcaagagct gtgtctcgaa ggatccctaa
    42061 tcaatccacc ttagtagtag ccgatcttaa agttcagcgt tacggtatca acaagggtag
    42121 acagagttca cacgatgtcg aacgaggcta tttctttggt gatcctga
//
