# Supplementary material for: Genome sequencing and physiological characterization of three Neoarthrinium moseri strains
Source: BMC Microbiol. 2025 Aug 21;25:526. doi: 10.1186/s12866-025-04274-z (PMC12369201; doi:10.1186/s12866-025-04274-z)
Supplement: Supplementary file 16 — Supplementary Material 16. [file 12866_2025_4274_MOESM16_ESM.zip › BiGSLICE/input/Nmoseri/CBS16480/JAFEVA010000020.1.region001.gbk]

LOCUS       JAFEVA010000020        13798 bp    DNA     linear   PLN 06-APR-2022
DEFINITION  Neoarthrinium moseri strain CBS 164.80 scaffold20_Wmoseri_CBS_16480,
            whole genome shotgun sequence.
ACCESSION   JAFEVA010000020
VERSION     JAFEVA010000020.1
KEYWORDS    .
SOURCE      Neoarthrinium moseri
  ORGANISM  Neoarthrinium moseri
            Eukaryota; Fungi; Dikarya; Ascomycota; Pezizomycotina;
            Sordariomycetes; Xylariomycetidae; Xylariomycetidae incertae sedis;
            Neoarthrinium.
COMMENT     ##antiSMASH-Data-START##
            Version      :: 7.1.0
            Run date     :: 2023-12-04 12:18:39
            NOTE: This is a single region extracted from a larger record!
            Orig. start  :: 157585
            Orig. end    :: 171383
            ##antiSMASH-Data-END##
FEATURES             Location/Qualifiers
     protocluster    1..13798
                     /aStool="rule-based-clusters"
                     /category="other"
                     /contig_edge="False"
                     /core_location="[5000:8798]"
                     /cutoff="20000"
                     /detection_rule="(phosphonates and minimum(1,
                     [2-Hacid_dh_C, Aldedh, Aminotran_1_2, Aminotran_5, AurF,
                     CTP_transf_like, DUF4992, Fe-ADH, HMGL-like, Metallophos_2,
                     NTP_transf_3, NTP_transf_5, PALP, PEP_mutase, TPP_enzyme_C,
                     TPP_enzyme_N, phosphonates]) and not (phosphonatesHydrolase
                     or phosphonatesMeIsocitrateLyase))"
                     /neighbourhood="5000"
                     /product="phosphonate"
                     /protocluster_number="1"
                     /tool="antismash"
     proto_core      5001..8798
                     /aStool="rule-based-clusters"
                     /tool="antismash"
                     /cutoff="20000"
                     /detection_rule="(phosphonates and minimum(1,
                     [2-Hacid_dh_C, Aldedh, Aminotran_1_2, Aminotran_5, AurF,
                     CTP_transf_like, DUF4992, Fe-ADH, HMGL-like, Metallophos_2,
                     NTP_transf_3, NTP_transf_5, PALP, PEP_mutase, TPP_enzyme_C,
                     TPP_enzyme_N, phosphonates]) and not (phosphonatesHydrolase
                     or phosphonatesMeIsocitrateLyase))"
                     /neighbourhood="5000"
                     /product="phosphonate"
                     /protocluster_number="1"
     cand_cluster    1..13798
                     /candidate_cluster_number="1"
                     /contig_edge="False"
                     /detection_rules="(phosphonates and minimum(1,
                     [2-Hacid_dh_C, Aldedh, Aminotran_1_2, Aminotran_5, AurF,
                     CTP_transf_like, DUF4992, Fe-ADH, HMGL-like, Metallophos_2,
                     NTP_transf_3, NTP_transf_5, PALP, PEP_mutase, TPP_enzyme_C,
                     TPP_enzyme_N, phosphonates]) and not (phosphonatesHydrolase
                     or phosphonatesMeIsocitrateLyase))"
                     /kind="single"
                     /product="phosphonate"
                     /protoclusters="1"
                     /tool="antismash"
     region          1..13798
                     /candidate_cluster_numbers="1"
                     /contig_edge="False"
                     /product="phosphonate"
                     /region_number="1"
                     /rules="(phosphonates and minimum(1, [2-Hacid_dh_C, Aldedh,
                     Aminotran_1_2, Aminotran_5, AurF, CTP_transf_like, DUF4992,
                     Fe-ADH, HMGL-like, Metallophos_2, NTP_transf_3,
                     NTP_transf_5, PALP, PEP_mutase, TPP_enzyme_C, TPP_enzyme_N,
                     phosphonates]) and not (phosphonatesHydrolase or
                     phosphonatesMeIsocitrateLyase))"
                     /tool="antismash"
     gene            1972..4533
                     /locus_tag="JN550_006040"
     mRNA            1972..4533
                     /locus_tag="JN550_006040"
                     /product="hypothetical protein"
     CDS             1972..4533
                     /codon_start=1
                     /gene_functions="other (smcogs) SMCOG1122:ATP-dependent RNA
                     helicase (Score: 315.7; E-value: 9.1e-96)"
                     /gene_kind="other"
                     /locus_tag="JN550_006040"
                     /product="hypothetical protein"
                     /protein_id="KAI1869053.1"
                     /transl_table=1
                     /translation="MYARYVPPSKTDAKTETKVNASTQDEPPRPGAYNRYVPPAKPAAE
                     PRQHKHFGDETELAVPKQPPTKRVKLASDDSANDARPSAGRQEPEDTDMGVESVHGEPE
                     AASEKTDKKANKTKEKKSKEKKDTKRSQDVATTDEPVEEEPIASESALADAHDENPETP
                     APAKPKKEKKKKKPKDSASGEHDAPSDDDEIKRRHKSVLERKQKSMKAPQPPPTDSAVP
                     NGTNDQDVVMGDAPEALEAHGLEPLPQPALIPEDTSEPTYQTLPPWLAEPIRVSGQARA
                     PFTDFGLTPELGITPETSERLAQKGYKEAFAIQTAVIPQLLPHHCRTMHSDILVSAATG
                     SGKTLAYALPMIRDLGHGSRHVTRLRALVVLPTRELVRQAHKICEECAGVFGADADRRR
                     VKIGTATGNQTIQEERKALLEREDRYDPDAYAERQKRLESRRKGYYDDEVEGAEDDEEL
                     AEIRRKEDKKETLPDYVIGYKSRVDILICTPGRLVEHIKYTPGFRLDYVRWLVADEADK
                     LLGQGFQQWLDLVIPKLQDDAAQARQHKQTHFSGVRKVILSATMTRDLDLLEGLKLRRP
                     KLVVLEGSGAGVEYALPELLRETALKADNNLKPLFLLDLLQSSHLTASKPAEAISDITS
                     SSGSDSESDSGSDSESDSDSDTDSSSDSDSESAAGKPSRPSSKPALPSKSILIFTNSNQ
                     SALRLSRLLCILSPPLEPIVGLLTSDTAYSTRKQTLQAFSTGKIRIIVASDLVARGIDL
                     PHLEHVVNYDMPSSVASYVHRVGRTARAGRSGHAWTFFTDAEARWFWKDVASDRVIRRS
                     SKVERLRVTEEKEAAYEDKKARYEEALEALGNEAADKRRAR"
     PFAM_domain     2905..3225
                     /aSDomain="DEAD"
                     /aSTool="clusterhmmer"
                     /database="35.0"
                     /db_xref="PF00270.32"
                     /db_xref="GO:0003676"
                     /db_xref="GO:0005524"
                     /description="DEAD/DEAH box helicase"
                     /detection="hmmscan"
                     /domain_id="clusterhmmer_JN550_006040_0001"
                     /evalue="3.80E-15"
                     /gene_ontologies="GO:0003676: nucleic acid binding"
                     /gene_ontologies="GO:0005524: ATP binding"
                     /label="JN550_006040"
                     /locus_tag="JN550_006040"
                     /protein_end="418"
                     /protein_start="311"
                     /score="56.2"
                     /tool="antismash"
                     /translation="AIQTAVIPQLLPHHCRTMHSDILVSAATGSGKTLAYALPMIRDLG
                     HGSRHVTRLRALVVLPTRELVRQAHKICEECAGVFGADADRRRVKIGTATGNQTIQEER
                     KAL"
     PFAM_domain     3391..3669
                     /aSDomain="DEAD"
                     /aSTool="clusterhmmer"
                     /database="35.0"
                     /db_xref="PF00270.32"
                     /db_xref="GO:0003676"
                     /db_xref="GO:0005524"
                     /description="DEAD/DEAH box helicase"
                     /detection="hmmscan"
                     /domain_id="clusterhmmer_JN550_006040_0002"
                     /evalue="4.60E-14"
                     /gene_ontologies="GO:0003676: nucleic acid binding"
                     /gene_ontologies="GO:0005524: ATP binding"
                     /label="JN550_006040"
                     /locus_tag="JN550_006040"
                     /protein_end="566"
                     /protein_start="473"
                     /score="52.7"
                     /tool="antismash"
                     /translation="YVIGYKSRVDILICTPGRLVEHIKYTPGFRLDYVRWLVADEADKL
                     LGQGFQQWLDLVIPKLQDDAAQARQHKQTHFSGVRKVILSATMTRDLD"
     PFAM_domain     4018..4317
                     /aSDomain="Helicase_C"
                     /aSTool="clusterhmmer"
                     /database="35.0"
                     /db_xref="PF00271.34"
                     /description="Helicase conserved C-terminal domain"
                     /detection="hmmscan"
                     /domain_id="clusterhmmer_JN550_006040_0003"
                     /evalue="1.20E-21"
                     /label="JN550_006040"
                     /locus_tag="JN550_006040"
                     /protein_end="782"
                     /protein_start="682"
                     /score="77.3"
                     /tool="antismash"
                     /translation="SKSILIFTNSNQSALRLSRLLCILSPPLEPIVGLLTSDTAYSTRK
                     QTLQAFSTGKIRIIVASDLVARGIDLPHLEHVVNYDMPSSVASYVHRVGRTARAG"
     gene            complement(5001..6437)
                     /locus_tag="JN550_006041"
     mRNA            complement(join(5001..5521,5635..5941,6009..6437))
                     /locus_tag="JN550_006041"
                     /product="hypothetical protein"
     CDS             complement(join(5001..5521,5635..5941,6009..6437))
                     /codon_start=1
                     /gene_functions="biosynthetic (rule-based-clusters)
                     phosphonate: PEP_mutase"
                     /gene_functions="biosynthetic (rule-based-clusters)
                     phosphonate: phosphonates"
                     /gene_functions="biosynthetic-additional (smcogs)
                     SMCOG1231:carboxyvinyl-carboxyphosphonate (Score: 109.2;
                     E-value: 3.3e-33)"
                     /gene_kind="biosynthetic"
                     /locus_tag="JN550_006041"
                     /product="hypothetical protein"
                     /protein_id="KAI1869054.1"
                     /sec_met_domain="PEP_mutase (E-value: 2.2e-47, bitscore:
                     154.9, seeds: 69, tool: rule-based-clusters)"
                     /sec_met_domain="phosphonates (E-value: 4.2e-53, bitscore:
                     173.5, seeds: 8, tool: rule-based-clusters)"
                     /transl_table=1
                     /translation="MSCSVNESLHQFGNRIRLLETHDVSSTQIIRSVTSSDSSSQFHGQ
                     WVSGLTQTTILGVPDTELITPLTRANLISVDTESVGNAADQRKLCTAFDADSGGPLVEI
                     PTLVATLARKGVSMIIIEDKEVFEPGKKVNSLAASSASQGQADPQEFANVMAAFKRAKD
                     RHGLEHMCITARIESFTCRKVISSDPAAERASVQEALREALKRASIYRNAGADAIMIHS
                     KSKAPDEVLGFLRQFRAKDSSTPLVVVPTTYGSTHEDTLYDAGANVIIYANHLMRAKIR
                     AIGEYVDSGAILIDHICPANISHALTARNFGYVLQMLQKLRAGAPEGRLQPNLIAFLSD
                     AEHLSYRAMEDTTRRLLDRKEACAANNSILPVKDLLAINAVHLSDIGRPQNHSSGNRLM
                     TLMSPLRTRFNMLLRAITA"
     PFAM_domain     complement(join(5400..5521,5635..5941,6009..6416))
                     /aSDomain="PEP_mutase"
                     /aSTool="clusterhmmer"
                     /database="35.0"
                     /db_xref="PF13714.9"
                     /description="Phosphoenolpyruvate phosphomutase"
                     /detection="hmmscan"
                     /domain_id="clusterhmmer_JN550_006041_0004"
                     /evalue="2.70E-45"
                     /label="JN550_006041"
                     /locus_tag="JN550_006041"
                     /protein_end="286"
                     /protein_start="7"
                     /score="154.9"
                     /tool="antismash"
                     /translation="SLHQFGNRIRLLETHDVSSTQIIRSVTSSDSSSQFHGQWVSGLTQ
                     TTILGVPDTELITPLTRANLISVDTESVGNAADQRKLCTAFDADSGGPLVEIPTLVATL
                     ARKGVSMIIIEDKEVFEPGKKVNSLAASSASQGQADPQEFANVMAAFKRAKDRHGLEHM
                     CITARIESFTCRKVISSDPAAERASVQEALREALKRASIYRNAGADAIMIHSKSKAPDE
                     VLGFLRQFRAKDSSTPLVVVPTTYGSTHEDTLYDAGANVIIYANHLMRAKIRAIGEY"
     gene            7524..8798
                     /locus_tag="JN550_006042"
     mRNA            7524..8798
                     /locus_tag="JN550_006042"
                     /product="hypothetical protein"
     CDS             7524..8798
                     /codon_start=1
                     /gene_functions="biosynthetic (rule-based-clusters)
                     phosphonate: TPP_enzyme_N"
                     /gene_functions="biosynthetic (rule-based-clusters)
                     phosphonate: TPP_enzyme_C"
                     /gene_functions="biosynthetic-additional (smcogs)
                     SMCOG1055:pyruvate oxidase/decarboxylase (Score: 46.6;
                     E-value: 3.6e-14)"
                     /gene_kind="biosynthetic"
                     /locus_tag="JN550_006042"
                     /product="hypothetical protein"
                     /protein_id="KAI1869055.1"
                     /sec_met_domain="TPP_enzyme_N (E-value: 1.3e-23, bitscore:
                     76.8, seeds: 75, tool: rule-based-clusters)"
                     /sec_met_domain="TPP_enzyme_C (E-value: 1.5e-11, bitscore:
                     37.7, seeds: 323, tool: rule-based-clusters)"
                     /transl_table=1
                     /translation="MALPFDPNDFFTQVLQPNSVEAVFGVPDSSLSGLLSFFAATMPAP
                     RHIVTANEGGAVALASGYHLATGKLALCYLQNSGLSNALNPLQSLASNAVAAVPMLLMI
                     GWRGKPGIKDEPQHALIGPQLLENLDANRIPYEHIPETLQEARTVVSRLFAKALSEKRP
                     VALVVPPGAFKPFKGHELDQSAKLLGRLDIGSHSIVRNEPRTWLFKYPDQPLPLTREAV
                     VRGVLGRIQKKDILVSSLGGTSREVYMVLKEQERPISRVFFVLGAMGHAYGVACGVRLG
                     CTQLKAPMVYCLDGDGSFLMHAGNNAVLADVGPRGMVHVVVHNGVHSSTGDQPLSIRLD
                     AYLELAKGLAYTHKFFVDTAQALDRALDLAAAAATATPARTAEAENKGVAVLILVLVGP
                     GQSANLPRPTETAECLKDLFIQSLE"
     PFAM_domain     7551..8033
                     /aSDomain="TPP_enzyme_N"
                     /aSTool="clusterhmmer"
                     /database="35.0"
                     /db_xref="PF02776.21"
                     /db_xref="GO:0030976"
                     /description="Thiamine pyrophosphate enzyme, N-terminal TPP
                     binding domain"
                     /detection="hmmscan"
                     /domain_id="clusterhmmer_JN550_006042_0005"
                     /evalue="1.60E-21"
                     /gene_ontologies="GO:0030976: thiamine pyrophosphate
                     binding"
                     /label="JN550_006042"
                     /locus_tag="JN550_006042"
                     /protein_end="170"
                     /protein_start="9"
                     /score="76.8"
                     /tool="antismash"
                     /translation="FFTQVLQPNSVEAVFGVPDSSLSGLLSFFAATMPAPRHIVTANEG
                     GAVALASGYHLATGKLALCYLQNSGLSNALNPLQSLASNAVAAVPMLLMIGWRGKPGIK
                     DEPQHALIGPQLLENLDANRIPYEHIPETLQEARTVVSRLFAKALSEKRPVALVVPP"
     PFAM_domain     8310..8537
                     /aSDomain="TPP_enzyme_C"
                     /aSTool="clusterhmmer"
                     /database="35.0"
                     /db_xref="PF02775.24"
                     /db_xref="GO:0003824"
                     /db_xref="GO:0030976"
                     /description="Thiamine pyrophosphate enzyme, C-terminal TPP
                     binding domain"
                     /detection="hmmscan"
                     /domain_id="clusterhmmer_JN550_006042_0006"
                     /evalue="1.80E-09"
                     /gene_ontologies="GO:0003824: catalytic activity"
                     /gene_ontologies="GO:0030976: thiamine pyrophosphate
                     binding"
                     /label="JN550_006042"
                     /locus_tag="JN550_006042"
                     /protein_end="338"
                     /protein_start="262"
                     /score="37.7"
                     /tool="antismash"
                     /translation="FVLGAMGHAYGVACGVRLGCTQLKAPMVYCLDGDGSFLMHAGNNA
                     VLADVGPRGMVHVVVHNGVHSSTGDQPLSIR"
     gene            9748..10424
                     /locus_tag="JN550_006043"
     mRNA            join(9748..9871,9943..10145,10248..10424)
                     /locus_tag="JN550_006043"
                     /product="hypothetical protein"
     CDS             join(9748..9871,9943..10145,10248..10424)
                     /codon_start=1
                     /locus_tag="JN550_006043"
                     /product="hypothetical protein"
                     /protein_id="KAI1869056.1"
                     /transl_table=1
                     /translation="MTALQKGDNFPSGVTFDYIPHTNDKTSINTCGVPIKYDASKEFAS
                     KKIILVSVPGAFTGTCSEKHLPGYITNLTRFKEKGVDQIAVIAYNDAYVMSAWGKAQGV
                     QNDDIIFLSDTNVSFSKNLGWLKGERTARYALIVDHGKVVYAEKEPAREVTVSSADAVL
                     AELA"
     PFAM_domain     join(9766..9871,9943..10145,10248..10409)
                     /aSDomain="Redoxin"
                     /aSTool="clusterhmmer"
                     /database="35.0"
                     /db_xref="PF08534.13"
                     /db_xref="GO:0016491"
                     /description="Redoxin"
                     /detection="hmmscan"
                     /domain_id="clusterhmmer_JN550_006043_0007"
                     /evalue="1.90E-36"
                     /gene_ontologies="GO:0016491: oxidoreductase activity"
                     /label="JN550_006043"
                     /locus_tag="JN550_006043"
                     /protein_end="163"
                     /protein_start="6"
                     /score="125.1"
                     /tool="antismash"
                     /translation="GDNFPSGVTFDYIPHTNDKTSINTCGVPIKYDASKEFASKKIILV
                     SVPGAFTGTCSEKHLPGYITNLTRFKEKGVDQIAVIAYNDAYVMSAWGKAQGVQNDDII
                     FLSDTNVSFSKNLGWLKGERTARYALIVDHGKVVYAEKEPAREVTVSSADAVL"
ORIGIN
        1 atagaactcg gtctcactga tatcaccgga tatgccttgg tatacacgct ccgtacgttt
       61 ggcgatgttg ctccaggaat acatgacctt gacctggtca tggaacttct cggtgcggac
      121 cctattggcg cgaagtgcgg cgatggcctt gcctgtcgcg aggaccaggt catcctcttc
      181 gggtttggca aagacagtca tgtggctggg gaggacttcg ggaataccac caaccgccgt
      241 gcacacaacg taaaggccac aactagccgc ttcaacaatg actgtgccaa aagcttccgt
      301 caaactggga tgcaggtaga tgtgcccgcg taccatgaca tcgcggacct gctcatggcg
      361 gaccgcgcca agcatttcaa ctttgtcttg cagcacattc tgttcgatca tctgctctag
      421 atcaatagcc ttgggccctg atccagcgat tatgaacctg gtgttggggt ggttcattat
      481 gatccgggga atggatgcgg tcagaaggtc tatgcccttg ttgtagaata gccgagatat
      541 gacaacgatg gtaacgggat cattaggccc aaggtgatga gcggttggcg ggttatgccc
      601 gaaaccggcg cctggagcag atggctccgt aggatagttg agaggacgga agttctccga
      661 aaccagcgcg tttggaatga cagacaccat cagagggtcc aaggcagcgc gcaggacagt
      721 attttcttta ctggggtatt gttagtttac gcgctctgta ctctgataga tataacgagg
      781 cataccttgt gtggctgaca caaatgatgt gatctacatc gctgaggatg aacttcaaca
      841 gcttgttggt gagaatgctg ccggcctcgg cgaagccaaa tagagagtga tccgtgaaga
      901 cagtcctcaa gcccatggtt ctggcgtgca gcagtccttc attgcacaga ctgctcaaac
      961 tgccatgtcc gtgaacgatc tcgatctgtt ccctgagcat gatgtttctg aacatgggaa
     1021 agaaggagaa gacggtcggg aaggaggctg atcggtatat gatggcaaat ggcacatggt
     1081 agactttgat cccattcgtc aggtaccgga tgccctttcg gtcgtcgtag gcatgggtaa
     1141 caaccaccac cttgtggcct cggtctataa gcttggacgc aacctggtag atgtggcttt
     1201 cgactcctcc tggctgcgga aagaagaagt cgcacaccat ggcgatgttg taagttcgac
     1261 gcggcatctt ggacgagcca acggtgtggc aggcggtcgc agatcttggg ttcgttggtg
     1321 aaggcgcgaa cgtcgcgatg ttgtggcgct attccgggct gagacggtat acttggtctt
     1381 tctagcgaga gtcgctgcgg gtcgggttcg gagactggaa tggcacggat atcgcaatcg
     1441 aggctcccat ggttccgatt acctcctcaa accctctgac cacggggtca tcgtcggtgc
     1501 gggcgagttg ggcagaggca agaatcggaa caggtctggg tgcactcctc aaggtcggag
     1561 actccagggg aatggttaca gtaacgtaac tcgacaaaga ccggcgccaa ttgaacctct
     1621 gccaatgcca aggcccaatg ccgccagagg ctctgagcgc cggcccaggg gcagccaggg
     1681 gtgtgacgcg cgccgataag cgataagtgg tgggctggcc cggccggcag gggttcaagc
     1741 tggagctcca attaattttt tggttatcgt ggggagatag aagaagaaag ttcgcagcgc
     1801 ttcaagcaat cgctgcaaat cctcgaggct cggctgcaac gagactcgaa gcccgcccct
     1861 acttgcgaag cctgccacag cggacgaggc tgtatggagg caagctgaag ccttgggcaa
     1921 tccaattctt ttcctcgagc cgcatctccc atcccgaacc gagactccaa gatgtatgcg
     1981 cgctacgtac cgccgtccaa gacggatgcg aagacggaga ccaaggtcaa cgccagcacc
     2041 caagatgagc ccccacggcc aggcgcatac aaccgctatg tcccgcctgc aaagccggcc
     2101 gccgagccga ggcaacataa gcactttggt gacgagacag agcttgcagt gcccaaacag
     2161 ccgcctacaa agcgggtgaa actggcttca gacgactcgg ccaacgatgc gagacccagc
     2221 gctggccgcc aggaacctga ggatacagat atgggcgtgg agtcggtcca tggagagcca
     2281 gaggcggcgt ccgaaaagac cgataagaag gccaacaaga caaaggagaa gaagtccaag
     2341 gaaaagaaag ataccaagcg gtcccaggat gtagccacca ccgacgagcc agtagaggaa
     2401 gaacccattg cttcggaatc agcactagcc gatgcgcatg atgagaaccc agagactcca
     2461 gcgcctgcga agcccaaaaa ggagaagaaa aagaagaagc ccaaggactc tgcttcgggt
     2521 gagcacgacg ccccttcaga tgacgacgag ataaaaagac ggcataaatc ggtattggaa
     2581 aggaagcaaa agtcaatgaa agccccccag ccaccgccca cggattcagc agtccctaac
     2641 ggcaccaacg atcaggatgt tgttatgggg gatgcgccag aggcattaga ggcacacggc
     2701 cttgagccgt tgccgcagcc tgcacttatt cccgaggata cgtcagaacc aacttaccag
     2761 acactccccc cttggttagc tgagccgata agagtctctg gccaggcgag agcccccttt
     2821 accgactttg gtctcacccc cgaattaggc atcacacctg aaacttccga gcgactggca
     2881 cagaagggct acaaagaggc attcgctatc cagacagcag tcatacccca gctcctgcct
     2941 caccactgca ggactatgca cagcgatatc ctggtgtcgg cagctaccgg ttcaggaaag
     3001 acgcttgctt atgcccttcc tatgatacgc gatctcggcc acggaagccg ccatgtcacc
     3061 cggttacgtg ccctcgtggt tctgcctacc agagagctgg tcagacaggc tcacaagatc
     3121 tgcgaagagt gtgctggagt ttttggcgca gatgcggatc ggcgccgggt gaagattggg
     3181 actgccaccg gaaaccagac tatccaggaa gaacgcaagg ctctgcttga aagagaggac
     3241 cgatacgacc ctgacgccta cgcggagcga cagaagaggt tagaatcccg taggaaaggc
     3301 tactacgacg acgaagttga aggcgcagag gacgatgaag aactagctga gatccgacga
     3361 aaggaagaca agaaggaaac attgcctgac tatgtcattg gctacaagtc aagggttgac
     3421 atactgatct gcacacctgg tcgacttgtc gagcacatca aatacactcc aggtttccgc
     3481 ctagattacg tacgatggct tgttgccgac gaggctgaca agctgctcgg ccaaggcttt
     3541 cagcagtggc tggatctggt gatcccaaaa ctacaagatg acgcggcgca ggctcgccaa
     3601 cacaagcaaa cccacttttc tggtgtgcga aaggtgatcc taagtgctac gatgacccgg
     3661 gatctagatc ttctcgaggg cctgaaactc agacgaccaa aattggtcgt tcttgagggc
     3721 tcgggagccg gagtggaata cgcattgcct gagctcctcc gcgagacggc cctgaaggct
     3781 gacaacaacc tcaagccact gttcctgctt gatcttctgc agagctctca tctgactgca
     3841 agcaagccag cagaggcaat ctccgatatc acttcatctt ctgggtcaga ctcggaatcc
     3901 gactctggtt cagattcgga gtcggattca gactccgata ccgactcgag ctccgactca
     3961 gattcagaat cggcagcagg caagcctagc agaccaagct ccaagcctgc gctgccaagc
     4021 aagagcatac tgatcttcac taactcgaat cagtctgctc ttcgtctttc tcgcttgctg
     4081 tgcattctgt ctccaccact cgagcccata gtgggactcc tcacttcaga cacggcttac
     4141 tcaactcgca agcagactct tcaagctttc tcaacgggca agatccgtat catcgttgcc
     4201 tcggacctgg tggcccgtgg tatcgacttg ccgcaccttg agcatgtcgt caactatgac
     4261 atgccgtcga gcgtcgcgtc ctacgtccac cgtgtcggtc gaacagcacg tgcgggtagg
     4321 agcggccacg cctggacatt cttcacagat gccgaggcca gatggttctg gaaggatgtt
     4381 gcgagcgata gggtcatccg taggagcagc aaggttgaga ggctacgtgt cacggaggag
     4441 aaggaagcag cgtatgagga caagaaggcc agatacgaag aggccctgga agcgctgggg
     4501 aacgaggcag ctgacaaaag gcgagcgcgg taataataat atttatgttc tggttaaatg
     4561 aaagttaagt cacttttatt taataatata aatgttataa tttacaatgt cgtaccccaa
     4621 aagtttttac actacttttt cgtctgttct cagatgatcc tttagaagac accgatatct
     4681 gggttgaatc tcatttcaga aacatgacga tatagcatag ctaatgaatg tttgggactg
     4741 ctctgaaaca cgcttgaata tctaaatact taaggagata ctaggatggg aagaatccag
     4801 cccttatgcc ggcgatattc tccataacct cagctttgga ctctgcttgc cgtggcttga
     4861 tctgaaacct cggatacttc ttttcaaagg cctaagaatt cccctccagc aatatgagca
     4921 taccatgaag ccgatacgtg cgtggaaatg tgagctcgat gttgaatcga tgctgacaac
     4981 ttgggcctta gaagaaggaa ttatgcggtg atggcgcgca agagcatgtt gaatctggtg
     5041 cgcaacggac tcatcagcgt catgaggcgg ttgccggatg agtggttctg cgggcgtccg
     5101 atgtccgata aatggacggc attgatcgcg agcagatctt tgacaggcaa gatggagttg
     5161 tttgcagcac atgcctcttt cctatccagc agccgccggg tggtatcctc catcgcacgg
     5221 tacgaaaggt gctccgcatc actcaggaat gcgatcagat tgggctggag ccggccctcc
     5281 ggagcgccgg ctcgaagttt ctgcagcatc tgaaggacgt acccgaaatt gcgagcagtg
     5341 agagcgtgag agatgttggc aggacagata tgatctatca ggatggctcc tgaatctaca
     5401 tattctccaa ttgcccttat ctttgctcgc atcaggtggt ttgcgtagat gatgacattg
     5461 gcccctgcat cgtacagcgt atcctcatgc gtagacccat aggtcgtcgg cactactacc
     5521 actattcacg atccgatcag cgaaagttcc caaacactgg gaaagtataa ccgtataatt
     5581 gtgacaatat atggcacatc acttcaatct actgagatga agatggtaac tcacgaggtg
     5641 tgctgctgtc ctttgcgcgg aactgtctca ggaagcctag gacttcatcg ggtgctttac
     5701 tcttgctgtg tatcatgatg gcatctgcgc ctgcattgcg atatattgaa gcgcgtttca
     5761 gagcctcgcg taatgcttct tgcacggaag ctctctcggc ggcagggtcc gaagagatga
     5821 ctttacggca tgtgaagctt tcgatgcgtg ccgttataca catgtgttcc aggccgtggc
     5881 gatctttggc gcgcttgaag gcggccatga catttgcaaa ctcctgaggg tctgcttgcc
     5941 cctaccacga cgagcgaata tttcagcact gtgctaaagc ttggattgtg cgagagatga
     6001 gaacacacct gcgaggccga tgaagcagcc aatgagttga ccttcttccc cggctcgaac
     6061 acctccttgt cctcgatgat gatcatggat acacccttcc gcgccaatgt ggcaactaag
     6121 gtagggattt ccacaagtgg tcctccacta tcagcatcaa aagccgtaca tagtttacgt
     6181 tggtcagctg cgtttccaac actctccgta tccacggata tgagattagc ccgggtaagc
     6241 ggggtgatga gttcggtatc cgggacgcca agtatggtcg tttgggtcaa cccgctaacc
     6301 cattgcccgt ggaactggga ggaactgtca ctgcttgtga cagatcgaat gatctgagtg
     6361 gaagaaacat cgtgagtctc tagtaaacgt atgcggtttc caaattgatg gaggctctcg
     6421 ttcacggagc aagacatggt agctacaaat ggggagtgga tataagagga gcaaattaat
     6481 agatgcttga aagaaaatgt tgtggttgaa tgtgggtagt gagaggtgca gggcttgcaa
     6541 tcgacgggac gtgaatagct ttgctcggaa gatgggtcaa tggaatttat attcagactg
     6601 cgggacctca gcacggttaa aatagccgat gactggtatt gatatcatac caggcttcat
     6661 gctcgctgtg cgtcttctct cacctgagta tgagatcagt actttgaccg ctcctgtctg
     6721 tgacaaaatc tggggattga cgccgcgagg gaggacatgg gaagaaaatg aaacgtttca
     6781 ctccacatag tactacgatt gcatgcaatg agttggtaaa tcaggatctt tgcatgagct
     6841 cgagtcagag ggagttgtgt ctgggtacat tttctgcttg tatgtcaggt cacttccttc
     6901 gtagtcgtgt ctccagttgt tgtagatatg tcacatactc cttatcaaga ctataccagc
     6961 tatcattgta ctatcgatgt atacacacgt tgtagttgga atatctataa accttaggca
     7021 cgtcgcttca tagcctgcct cactactacg acaagaacgg caaagagtcg cgtgcctcgt
     7081 tgtcaaacga agatgaagac ccactaccaa aactaccatc agattacgca acccatatat
     7141 tggccattca aagaggaaat ccgacgcgcg caatgactta tatcgtctcg cgaatgcaag
     7201 cttgaacttt aagtcttccg cataatgaat ttgatgtcca aagcttgtca ttccggccga
     7261 agctgcacct tgtgaccctt gagaatgcaa atcatacttg tctttatgac aagccatact
     7321 ggataaccgg cacgtagatt aacatcgatg tacttggtac gtcaatcata cttttggaag
     7381 ttttcagaaa atggtcgggg cgggaatagt tcccgatcat gaagtggcag taaattgata
     7441 tatctgtgtg gcgtctacct gctctcaacc ttctacctaa tatcttgaac taccaaagaa
     7501 actgttattc ttgttcgaaa aatatggctc taccttttga tccaaatgat ttctttacgc
     7561 aggttctgca accgaacagt gtcgaagctg ttttcggtgt gccagactcc agcctaagcg
     7621 gtttactcag cttttttgca gccaccatgc ccgcccctcg acatattgtc acggccaacg
     7681 agggaggcgc ggttgctctt gctagcggct atcacctagc tacggggaaa ctggcgctct
     7741 gctacctcca gaactctggt ttatccaacg ccttgaaccc tctgcagtcc ttggcttcaa
     7801 acgcagtggc ggccgtgccc atgctactca tgattgggtg gcgtgggaaa cccggtatca
     7861 aggatgagcc tcagcacgca ctcatcggtc cccaacttct cgaaaatctt gatgccaaca
     7921 ggatccccta cgagcatatc cctgagacat tgcaggaagc tcggactgtt gtgtctcgtc
     7981 tttttgcgaa ggctttgagc gaaaagaggc ccgtcgctct tgttgtacct ccaggcgctt
     8041 tcaagccttt caagggccat gagctggatc aatctgctaa gctccttggc cgcctcgata
     8101 taggatctca ttctatcgta aggaatgagc caaggacctg gttattcaag tacccggacc
     8161 agccgttgcc actcactagg gaagcggtgg ttcgaggcgt tctcggccgt atccagaaga
     8221 aagatatcct tgtctcatct ctcggaggga ctagccgcga ggtatacatg gtcctgaaag
     8281 agcaggagag gcccatatca cgcgtgttct tcgtgctggg agccatgggt catgcttacg
     8341 gcgtcgcctg cggcgtccgc ctgggctgca cccagttgaa ggcgcccatg gtgtactgcc
     8401 tcgacggcga cgggtcattc ctgatgcacg cgggcaacaa cgccgtgctc gcggatgtgg
     8461 gccctcgggg tatggtgcat gtcgtcgtcc acaacggggt gcatagctcc accggggacc
     8521 agcccctgtc catccgcctt gacgcctacc tcgaactggc caaagggctg gcttacaccc
     8581 ataagttttt tgtggataca gcacaggccc tggacagggc cctagactta gctgcagctg
     8641 cagcaacggc tactcccgcc cgaacggcgg aagcggagaa caagggggtc gcagttctca
     8701 ttcttgtcct ggtgggacct ggtcaatcgg ccaacctccc gcgaccgact gagactgctg
     8761 agtgcttgaa ggatctcttc atacagagcc ttgagtagat gattattggg catatcttgg
     8821 tacaatctgg tacgttcata tagctatagg atccatgaag tccaatatat caaggttgtt
     8881 atacacacat gtctggttat gatggtgaaa taagcaagcc tcggtgttac tagtaaaaga
     8941 tgccgcaagt atgactcaac tataatgtct attgcttctc ttaggtcgag gcggaataac
     9001 tcaacactgc tgatcctcca gacgaaacag tggtaggaat gtacaacctc tgttgtgcgt
     9061 tccacaatag gaatttgtga tctaacacgc atgtgactga cgttcacact actcaacatc
     9121 aactgtgccg gatgtgacat atggccggca taagtttcac cagtttcctg tttggcatag
     9181 gactcatcgg gatagaaatc gaaccgtatc catacaacga atgaggtccc aggttgttct
     9241 gatcgctcag aggatggcgc atagaagtag cagatacacc tccgtcgtat cagcagttcg
     9301 gtggaggcaa caaggaatag tttcacacat ggagcttaca tgcattctct gatgtaactt
     9361 ctcgatgcag taaactgtca cgcgctcaat tgccacatct cagtgatgaa catcatgggt
     9421 ccacattctg atacttgttc aatctcggcg attttaaacg acgtgcaaac tttgtacgat
     9481 gtcggctccc gcggcttgcc caatttgtgc ttgataacaa tccggttttt ctttcttggc
     9541 catcccctct agatcaagaa actccgtata cgaagccggg taggctgtct gatggcatca
     9601 ctggtacgga tctgcagctg atatcgaatg actgggcgta taaagtacag ttttgatgcg
     9661 aagaaaactt ctctctctga tacagctctc aatcactcaa cacatcactc gtactgaaac
     9721 atcacttatt catcaacgac catcaggatg actgcgctcc agaaaggcga caatttcccc
     9781 agtggtgtta cctttgacta cataccgcat accaacgaca agaccagtat taatacctgt
     9841 ggtgttccaa ttaaatatga tgcttcgaaa ggtaacacag tttacatgct ggccgagcac
     9901 tgctaggaac gtttagtata gagactgact gccccgtggt agagttcgcg agcaagaaga
     9961 ttattctggt ctctgtaccg ggtgccttca ccggaacctg ttctgaaaag catcttccgg
    10021 gctacattac caacctgacc agattcaaag aaaagggcgt cgaccagatt gccgttattg
    10081 cctacaacga tgcctacgta atgagcgcgt ggggcaaagc ccaaggagtg caaaacgacg
    10141 acattgtgag tagacggtcc cgtctccccc ggctatggtt gccgttgaag gcacacgatg
    10201 aatggtgctt gagcacttga tgtccattaa cacggcataa cgggcagatt tttctttccg
    10261 atacaaatgt cagcttctcc aagaacctgg gttggctgaa gggggagcgg actgcccgat
    10321 acgctctcat tgttgatcat ggcaaagtcg tgtatgccga gaaggagcct gcccgtgagg
    10381 tgacagtctc ctcggccgac gcagtgttgg cagagctcgc ataacgcgtg cagcaggaca
    10441 tggcgggtgt gacgggcaag gccctgactc ctgcacttgg acagagtcga ttcctgccgt
    10501 gtagcccgaa tttgtataga tcgtcagcca atgacaggca gattagcaat ctatcatatc
    10561 tgtacagagc atgtacggag tattgataag aaaaatcaag ttcgtttgac gctatgagaa
    10621 gtcgatagag aaggctcgtc ctcaacccaa gatccgagtc cggtgccgaa agcccctaga
    10681 tcccatgcag acattcctgc atcgagtgcg taatgacaaa ctgtaccttg tttgcccacg
    10741 gcatcttagc cggtgttacg gactggctga tgcaggtggt tgttggggtg gggtacgagg
    10801 ggtcaggggt ggtacgttta caagcacact caaagaatat aatgttgagg ctcaaggtgg
    10861 tattgtcacg gtgtacctac gaatgcgatg cgtagtgact gacacaaccc tgaggcgggt
    10921 ctggcgtacg tgccgtcccg tagcgaccta ttgtaagcgg gcgatctcgc agcggccgcc
    10981 cgtcatttcc tcgacagccc tgcctggaaa atagtcagcg tgcgcggtcg ggttgctttg
    11041 ttacgttacc tagtcccaag ttagagcctc caacgcatgt gggttcttga gagcttaacc
    11101 tcaacttacc tcccggcgac gtatacccct ggccgcaata gtgctacaag gattgggcag
    11161 gccgatcacg caacgaagct catggctcga gccgctccgc aatcgcggcg aggtcgccgg
    11221 tcatgggcat taaatctcgg agtggcgccg gtgtgcaggg ttcgcatcta tataatgcgc
    11281 cgaaaatctc ggagacacgc cggtccatcg agtgtccagc ctgtgcaccg tattgctttc
    11341 aactcgttca agcctgcttg ctgcagtggt cccggtagaa accactggtt ctgctctgcc
    11401 gccgtacagt agacatgagc agctccgatc cttcgacccg gccgtgcaat ggcccagggg
    11461 ttgccccaac acaaccgaca ccaccagaag ccaatcgcaa gaccattgct tgtgaagctt
    11521 gccgcaaaca gaaggtagct caatacccaa tgtctcatgt ccttagcggt cgtagttctg
    11581 atgattttgc aggtccgctg tgacatgacc gacgccagac ccccgtgtgg gcgttgtaag
    11641 aaaaagcgcc taccttgtac gataaatcgc aacatacaga tgttcatgga agatgatatt
    11701 tcgtatgtgg ccaacccgga atctaatatt ggtcgccatc gccttattga tgcctttcca
    11761 ggtggaaaca gaccgtagag cgaaaattac aaagcatcga ggccaatttt gcaactctca
    11821 tcacgagcca ttccgccagc agccccgtcc tacaaagacc agagaatgta ttggcagtaa
    11881 gcgagactac ccccgaaggc tacgaataca ctgcctcgtg cacagcgact accgaagcca
    11941 cccgctggag gctggtaata gaccttgaat caagtccgag tagcctccca ggcctctgtt
    12001 tcgatcccgc tgcccattta cgcccgaact ctttccccga tatgatatct cgtggcatta
    12061 ttactcttga aaacgcccga aagtaccaag ccgtgtacca ggatcgactt gatcacttct
    12121 tatacggtgt tctgggaaac cacagcgatg ccacattcga gcacctccag caggtatctc
    12181 ccatcctgag cacagtcgtt tgtgcggtcg gcgcactcca tgcggcgtcg accgactacg
    12241 agacgctacg cgccgaattc gttaccctga gtggtgccct aacgttctca aggagaaata
    12301 atatcgacga tgtccgagca ctctgcatag gtgctttctg gataagcgat ctttcttctt
    12361 cactggttac catggcggtc cgcattgcca cggagctgca actacataga agttttgcga
    12421 aggctctcca gggtgaccgt gagagttacc tccgcgcacg attgcactat ctagtatacg
    12481 cctgtgacca tcacctctca ataccctacg gccgaccccc tcttacccga gaatgcgagg
    12541 ccgtgcagaa cgtgcgcgac ttcctcgatt gcaggcatgc caatcatgat gatgcgaggc
    12601 tggtgagtca cgtcttacgc tggagagtct ggacggagat ctttgatacc ctgggaccga
    12661 acgttgaccg gcctctttct gatgttgaga tactgctggt gagacggttc ggcaacgctc
    12721 tcgacagcct ccgagtggag tggacggata agcttggtcc agatatccac gttggtaatt
    12781 acccatggaa aggcgtgggc atgcagcatc atttcgccaa attgtacctc tattcccacg
    12841 tttttcgggg tcacggctct ggccaagccc agcacagagt ttgcaacatg gaggtagagg
    12901 tgtatgaatt agccagttcg gctgttctat ccgccatgtg catattgcgg actgtgactt
    12961 cagaccccga gatgcagtcc tacctcaatg ggctgccgac ttatttccac gtcatgatag
    13021 ctttcgccgt cgtgttcttg ctcaaggttt cgacacggtt ctgtaccttt tgggggatgg
    13081 acacccacga gctgaagagt ctgataacta agttgattac cgtgctgcaa gaagtgtcga
    13141 gaacgatgca ttcgcagcat ctcctggtca ccattacaga atgcgccaga gatgccctac
    13201 aacgaagcta ccccgtagat gttctcgcaa cggggggtgg cttggacacc ctcgcccagg
    13261 tctcacatga cgacggaatg aatcacaacg acatgtttga aaatgggact gtgggccaat
    13321 tctttaacga gtacgatttt ctcatagatc atgttcaata accgagtgtg cagtaatttt
    13381 gacttctaag tgcataaagc ctcgcaacgt caaggcgcat gttctaccat aagccggtct
    13441 atattaatct agtttactct actatccaaa ccacgacagt gtaatagttt gaagatggtc
    13501 aagcagaccg actgtggatt ttcgggcagc aaccagtcag taatcaccgt gactcggagc
    13561 acgcccggtg agggaaagga ggtaagtccc atccgggatc gccttagtgg tatgatgagt
    13621 gggaggatga aaagcacatg tatctgtaca gtagaaagca tgaatacgac agacaataag
    13681 tgaggtcaag catatcttat tccatggcaa ctatccactt cgtggcgtac agactaggcc
    13741 tgaagaggca ataaaattat taacgtgagg agagttcgaa aaaaaggacc taacggag
//
