# Supplementary material for: Genome sequencing and physiological characterization of three Neoarthrinium moseri strains
Source: BMC Microbiol. 2025 Aug 21;25:526. doi: 10.1186/s12866-025-04274-z (PMC12369201; doi:10.1186/s12866-025-04274-z)
Supplement: Supplementary file 16 — Supplementary Material 16. [file 12866_2025_4274_MOESM16_ESM.zip › BiGSLICE/input/Nmoseri/CBS16480/JAFEVA010000021.1.region001.gbk]

LOCUS       JAFEVA010000021        52264 bp    DNA     linear   PLN 06-APR-2022
DEFINITION  Neoarthrinium moseri strain CBS 164.80 scaffold21_Wmoseri_CBS_16480,
            whole genome shotgun sequence.
ACCESSION   JAFEVA010000021
VERSION     JAFEVA010000021.1
KEYWORDS    .
SOURCE      Neoarthrinium moseri
  ORGANISM  Neoarthrinium moseri
            Eukaryota; Fungi; Dikarya; Ascomycota; Pezizomycotina;
            Sordariomycetes; Xylariomycetidae; Xylariomycetidae incertae sedis;
            Neoarthrinium.
COMMENT     ##antiSMASH-Data-START##
            Version      :: 7.1.0
            Run date     :: 2023-12-04 12:18:39
            NOTE: This is a single region extracted from a larger record!
            Orig. start  :: 98495
            Orig. end    :: 150759
            ##antiSMASH-Data-END##
FEATURES             Location/Qualifiers
     protocluster    1..52264
                     /aStool="rule-based-clusters"
                     /category="NRPS"
                     /contig_edge="False"
                     /core_location="[20000:32264]"
                     /cutoff="20000"
                     /detection_rule="cds(Condensation and (AMP-binding or
                     A-OX))"
                     /neighbourhood="20000"
                     /product="NRPS"
                     /protocluster_number="1"
                     /tool="antismash"
     proto_core      20001..32264
                     /aStool="rule-based-clusters"
                     /tool="antismash"
                     /cutoff="20000"
                     /detection_rule="cds(Condensation and (AMP-binding or
                     A-OX))"
                     /neighbourhood="20000"
                     /product="NRPS"
                     /protocluster_number="1"
     cand_cluster    1..52264
                     /SMILES="NC([*])C(=O)NC([*])C(=O)NC([*])C(=O)O"
                     /candidate_cluster_number="1"
                     /contig_edge="False"
                     /detection_rules="cds(Condensation and (AMP-binding or
                     A-OX))"
                     /kind="single"
                     /product="NRPS"
                     /protoclusters="1"
                     /tool="antismash"
     region          1..52264
                     /candidate_cluster_numbers="1"
                     /contig_edge="False"
                     /product="NRPS"
                     /region_number="1"
                     /rules="cds(Condensation and (AMP-binding or A-OX))"
                     /tool="antismash"
     gene            2891..4580
                     /locus_tag="JN550_006180"
     mRNA            join(2891..4031,4084..4580)
                     /locus_tag="JN550_006180"
                     /product="hypothetical protein"
     CDS             join(2891..4031,4084..4580)
                     /codon_start=1
                     /gene_functions="transport (smcogs) SMCOG1005:Drug
                     resistance transporter, EmrB/QacA (Score: 295.3; E-value:
                     1e-89)"
                     /gene_kind="transport"
                     /locus_tag="JN550_006180"
                     /product="hypothetical protein"
                     /protein_id="KAI1868605.1"
                     /transl_table=1
                     /translation="MGEQSPNVAATEQATKVRERAGRPRDQLEVQDTPLDGDDDDTLYP
                     SGIKLWMAVVSLCVVGILTGLDLTIVATAVPSLSDYFRVIEDIGWYSSGFSIVAASFTF
                     LFGKLYSLLSAKMLYIISICIFEIGSLLCTVAVTSPMFILGRAVAGVGAAGIMSGSPVL
                     LAYYFPRHRRPLWTTVVVSTKMTGIVSAPIVGGALIDWLGWRACFGINLPLGVLALVLV
                     SFVKQKTTSNNNPRPWRDELKRFDWFGTISFMPAVTCLLLALQWGGVRYSWADARIIVL
                     FLLFGALLAAFAWRQHQLQDDATLPPRIIRMKTVLATTWFDACANSSLAVTEYYMAIYF
                     QGVKGYSPTYSGILLTPMLVGIIVGNLCSGAGITLLGYYNPFMFMTTILAPIASGLLTT
                     LSLDENNVKVLCLLGFLGLAIGFGLQAPLVALQTIMKREDLPMAIAATGFGGLIGNAVW
                     IVVSTSLFQSRLAAEIALRVPSVDTAQIEKAGLSQIRDIVGTERLGDVLLGYDEAVTQT
                     LYLPVGLTAATLIGSVFTEWHSVKKKKS"
     PFAM_domain     join(3062..4031,4084..4313)
                     /aSDomain="MFS_1"
                     /aSTool="clusterhmmer"
                     /database="35.0"
                     /db_xref="PF07690.19"
                     /db_xref="GO:0022857"
                     /db_xref="GO:0055085"
                     /description="Major Facilitator Superfamily"
                     /detection="hmmscan"
                     /domain_id="clusterhmmer_JN550_006180_0001"
                     /evalue="2.80E-32"
                     /gene_ontologies="GO:0022857: transmembrane transporter
                     activity"
                     /gene_ontologies="GO:0055085: transmembrane transport"
                     /label="JN550_006180"
                     /locus_tag="JN550_006180"
                     /protein_end="457"
                     /protein_start="57"
                     /score="112.2"
                     /tool="antismash"
                     /translation="CVVGILTGLDLTIVATAVPSLSDYFRVIEDIGWYSSGFSIVAASF
                     TFLFGKLYSLLSAKMLYIISICIFEIGSLLCTVAVTSPMFILGRAVAGVGAAGIMSGSP
                     VLLAYYFPRHRRPLWTTVVVSTKMTGIVSAPIVGGALIDWLGWRACFGINLPLGVLALV
                     LVSFVKQKTTSNNNPRPWRDELKRFDWFGTISFMPAVTCLLLALQWGGVRYSWADARII
                     VLFLLFGALLAAFAWRQHQLQDDATLPPRIIRMKTVLATTWFDACANSSLAVTEYYMAI
                     YFQGVKGYSPTYSGILLTPMLVGIIVGNLCSGAGITLLGYYNPFMFMTTILAPIASGLL
                     TTLSLDENNVKVLCLLGFLGLAIGFGLQAPLVALQTIMKREDLPMAIAATGFGGLIGNA
                     V"
     gene            5691..6890
                     /locus_tag="JN550_006181"
     mRNA            5691..6890
                     /locus_tag="JN550_006181"
                     /product="hypothetical protein"
     CDS             5691..6890
                     /codon_start=1
                     /locus_tag="JN550_006181"
                     /product="hypothetical protein"
                     /protein_id="KAI1868606.1"
                     /transl_table=1
                     /translation="MNGSDVTLLPTNLSLPKAKPLEHVDHRSDEEIIQTILNPPPVTSE
                     ENIWAFWDNGFETMPPWQKRNVIGWVRMQGPRWTVRVLSLVHNSPANLFNFVDEDHVPK
                     HLRDGRSTGKYAGANTSDTIRLPLVYKHGGIWMDVGIILLMHLDQICWNALEDPKSKFE
                     VAVCSSDPTLKSGIAQNFFIAGRKGNGFIKRWMLVLLEAWKGRINNKGIHAHPLFLHQV
                     RDGNLTHVFSGASGEKLDYFQGYLAYDRVRLLEDPYDGFSGPSYCKNRVLLIEYKEFSS
                     AVMATNDNGPKQFELFSTSFNQDQDTEQYAEACKYFEYVLSNSGLIKLYRRRDNDVPTL
                     AELWDKPENHDADCRPGTFGAYLRYFSANFTQDRKVNTCKFPRIREKVLVAGLLETFDD
                     "
     PFAM_domain     5760..6305
                     /aSDomain="Caps_synth"
                     /aSTool="clusterhmmer"
                     /database="35.0"
                     /db_xref="PF05704.15"
                     /db_xref="GO:0016757"
                     /description="Capsular polysaccharide synthesis protein"
                     /detection="hmmscan"
                     /domain_id="clusterhmmer_JN550_006181_0002"
                     /evalue="9.00E-15"
                     /gene_ontologies="GO:0016757: glycosyltransferase activity"
                     /label="JN550_006181"
                     /locus_tag="JN550_006181"
                     /protein_end="205"
                     /protein_start="23"
                     /score="54.9"
                     /tool="antismash"
                     /translation="VDHRSDEEIIQTILNPPPVTSEENIWAFWDNGFETMPPWQKRNVI
                     GWVRMQGPRWTVRVLSLVHNSPANLFNFVDEDHVPKHLRDGRSTGKYAGANTSDTIRLP
                     LVYKHGGIWMDVGIILLMHLDQICWNALEDPKSKFEVAVCSSDPTLKSGIAQNFFIAGR
                     KGNGFIKRWMLVLLEAWKG"
     gene            7547..8714
                     /locus_tag="JN550_006182"
     mRNA            join(7547..7567,7620..7759,7810..8000,8080..8714)
                     /locus_tag="JN550_006182"
                     /product="hypothetical protein"
     CDS             join(7547..7567,7620..7759,7810..8000,8080..8714)
                     /NRPS_PKS="Domain: NAD_binding_4 (65-206). E-value:
                     5.1e-07. Score: 20.9. Matches aSDomain:
                     nrpspksdomains_JN550_006182_NAD_binding_4.1"
                     /codon_start=1
                     /gene_functions="biosynthetic-additional
                     (rule-based-clusters) RmlD_sub_bind"
                     /gene_functions="biosynthetic-additional
                     (rule-based-clusters) Polysacc_synt_2"
                     /gene_functions="biosynthetic-additional (smcogs)
                     SMCOG1010:NAD-dependent epimerase/dehydratase (Score: 239;
                     E-value: 1.3e-72)"
                     /gene_kind="biosynthetic-additional"
                     /locus_tag="JN550_006182"
                     /product="hypothetical protein"
                     /protein_id="KAI1868607.1"
                     /sec_met_domain="RmlD_sub_bind (E-value: 5.8e-11, bitscore:
                     35.3, seeds: 37, tool: rule-based-clusters)"
                     /sec_met_domain="Polysacc_synt_2 (E-value: 2.6e-09,
                     bitscore: 29.9, seeds: 77, tool: rule-based-clusters)"
                     /transl_table=1
                     /translation="MCIIVTGGAGFIGSHLVERLLEDGHEVVAIDSLWTGSTKNVKKFE
                     ENKNFRFIEHDVRHSLPNITGVTAIYHLACPASPDHFEESPIEILETCFVGTKNMLDFA
                     VGCGARILIASTSEIYGDPKVIPQSENYWGNTNSFGPRSCYDEGKRITEALAYGYQRKH
                     SLKVRIARIFNAYGPGMQLNDGRAVPNFIVAAMKGQPLTIYGDGSATRCFQFVTDCVAG
                     LNALMNSEYSRPVNIGSDVETKVGEIAEMIVELVANKVGSATRAPVNHLPARQDDPYRR
                     KPDIGLAKDVLEWKPVVNLREGLDVTVNWFLEKEQKSNGTNGTNGHI"
     CDS_motif       join(7553..7567,7620..7670)
                     /aSTool="nrps_pks_domains"
                     /database="abmotifs"
                     /detection="hmmscan"
                     /domain_id="nrpspksmotif_JN550_006182_0001"
                     /evalue="2.60E-03"
                     /label="PKSI-KR_m1"
                     /locus_tag="JN550_006182"
                     /protein_end="24"
                     /protein_start="2"
                     /score="10.4"
                     /tool="antismash"
                     /translation="IIVTGGAGFIGSHLVERLLEDG"
     PFAM_domain     join(7553..7567,7620..7759,7810..8000,8080..8441)
                     /aSDomain="Epimerase"
                     /aSTool="clusterhmmer"
                     /database="35.0"
                     /db_xref="PF01370.24"
                     /description="NAD dependent epimerase/dehydratase family"
                     /detection="hmmscan"
                     /domain_id="clusterhmmer_JN550_006182_0003"
                     /evalue="2.80E-43"
                     /label="JN550_006182"
                     /locus_tag="JN550_006182"
                     /protein_end="238"
                     /protein_start="2"
                     /score="148.3"
                     /tool="antismash"
                     /translation="IIVTGGAGFIGSHLVERLLEDGHEVVAIDSLWTGSTKNVKKFEEN
                     KNFRFIEHDVRHSLPNITGVTAIYHLACPASPDHFEESPIEILETCFVGTKNMLDFAVG
                     CGARILIASTSEIYGDPKVIPQSENYWGNTNSFGPRSCYDEGKRITEALAYGYQRKHSL
                     KVRIARIFNAYGPGMQLNDGRAVPNFIVAAMKGQPLTIYGDGSATRCFQFVTDCVAGLN
                     ALMNSEYSRPVNIG"
     aSDomain        join(7844..8000,8080..8345)
                     /aSDomain="NAD_binding_4"
                     /aSTool="nrps_pks_domains"
                     /database="nrpspksdomains.hmm"
                     /detection="hmmscan"
                     /domain_id="nrpspksdomains_JN550_006182_NAD_binding_4.1"
                     /evalue="5.10E-07"
                     /label="JN550_006182_NAD_binding_4.1"
                     /locus_tag="JN550_006182"
                     /protein_end="206"
                     /protein_start="65"
                     /score="20.9"
                     /tool="antismash"
                     /translation="GVTAIYHLACPASPDHFEESPIEILETCFVGTKNMLDFAVGCGAR
                     ILIASTSEIYGDPKVIPQSENYWGNTNSFGPRSCYDEGKRITEALAYGYQRKHSLKVRI
                     ARIFNAYGPGMQLNDGRAVPNFIVAAMKGQPLTIYGD"
     gene            9223..11065
                     /locus_tag="JN550_006183"
     mRNA            join(9223..9279,9338..11065)
                     /locus_tag="JN550_006183"
                     /product="hypothetical protein"
     CDS             join(9223..9279,9338..11065)
                     /codon_start=1
                     /gene_functions="biosynthetic-additional (smcogs)
                     SMCOG1152:nucleotide sugar dehydrogenase (Score: 349.5;
                     E-value: 3.8e-106)"
                     /gene_kind="biosynthetic-additional"
                     /locus_tag="JN550_006183"
                     /product="hypothetical protein"
                     /protein_id="KAI1868608.1"
                     /transl_table=1
                     /translation="MIESQRSISHICFIGAGYVGGPTAAVLARECPHVQVTVVDRNAER
                     IKAWKSDVLPVSEPSLLDVVRGPRDGLNAEKRRNLHFTTDLEGSIQAADTIMVAVDTPT
                     KSRGTGAGYSLDIGRLEEVAMSIAQYATSDKIVVEKSTVPVGTGHTISNILMDNSRVGV
                     NFEVLSNPEFLAEGTAICDLLSPDRVLIGSSDTKSGLSAAQALADVYATWVPRSRIITI
                     NLFSSELSKLAANAMLAQRVSSANALSLVCEATGANIDQVMHAVGSDSRIGPHMLRSSF
                     GFGGSCFKKDILSLVYLCKSLHLDDVASYWQSISDINETQKSRAVSRIVSRFNNSMGGK
                     KVAVLGFAFKEGTGDTRESCSIDLVKGLLHEGALVNIYDPYVDKSQILKDLGFGEESSG
                     GSVKICQSGEEACEHTVAVLVATNWDMFRVNPKALMNGVKSSYDDTNGEKEASSEARGV
                     PYGNGSTSCSATGPLYASNGIDSTTEIMTDNCVSINSLENSSESNGSSMETLEDNPTPI
                     STPELDPVRYNEPSTGPRLNGINDGDIPPVSLDWAHVAKAMKYPRIVFGSSRCLDRDVL
                     VSMGFDVELIGRNKRKRN"
     PFAM_domain     join(9250..9279,9338..9877)
                     /aSDomain="UDPG_MGDP_dh_N"
                     /aSTool="clusterhmmer"
                     /database="35.0"
                     /db_xref="PF03721.17"
                     /db_xref="GO:0016616"
                     /db_xref="GO:0051287"
                     /description="UDP-glucose/GDP-mannose dehydrogenase family,
                     NAD binding domain"
                     /detection="hmmscan"
                     /domain_id="clusterhmmer_JN550_006183_0004"
                     /evalue="2.50E-50"
                     /gene_ontologies="GO:0016616: oxidoreductase activity,
                     acting on the CH-OH group of donors, NAD or NADP as
                     acceptor"
                     /gene_ontologies="GO:0051287: NAD binding"
                     /label="JN550_006183"
                     /locus_tag="JN550_006183"
                     /protein_end="199"
                     /protein_start="9"
                     /score="170.7"
                     /tool="antismash"
                     /translation="HICFIGAGYVGGPTAAVLARECPHVQVTVVDRNAERIKAWKSDVL
                     PVSEPSLLDVVRGPRDGLNAEKRRNLHFTTDLEGSIQAADTIMVAVDTPTKSRGTGAGY
                     SLDIGRLEEVAMSIAQYATSDKIVVEKSTVPVGTGHTISNILMDNSRVGVNFEVLSNPE
                     FLAEGTAICDLLSPDRVLIGSSDTKSG"
     aSDomain        join(9250..9279,9338..10570)
                     /aSDomain="TIGR03026"
                     /aSTool="tigrfam"
                     /description="NDP-sugDHase: nucleotide sugar dehydrogenase"
                     /detection="hmmscan"
                     /domain_id="TIGRFam_JN550_006183_0001"
                     /evalue="3.40E-93"
                     /identifier="TIGR03026"
                     /label="JN550_006183"
                     /locus_tag="JN550_006183"
                     /protein_end="430"
                     /protein_start="9"
                     /score="310.6"
                     /tool="antismash"
                     /translation="HICFIGAGYVGGPTAAVLARECPHVQVTVVDRNAERIKAWKSDVL
                     PVSEPSLLDVVRGPRDGLNAEKRRNLHFTTDLEGSIQAADTIMVAVDTPTKSRGTGAGY
                     SLDIGRLEEVAMSIAQYATSDKIVVEKSTVPVGTGHTISNILMDNSRVGVNFEVLSNPE
                     FLAEGTAICDLLSPDRVLIGSSDTKSGLSAAQALADVYATWVPRSRIITINLFSSELSK
                     LAANAMLAQRVSSANALSLVCEATGANIDQVMHAVGSDSRIGPHMLRSSFGFGGSCFKK
                     DILSLVYLCKSLHLDDVASYWQSISDINETQKSRAVSRIVSRFNNSMGGKKVAVLGFAF
                     KEGTGDTRESCSIDLVKGLLHEGALVNIYDPYVDKSQILKDLGFGEESSGGSVKICQSG
                     EEACEHTVAVLVATNWDMFRVN"
     PFAM_domain     9956..10237
                     /aSDomain="UDPG_MGDP_dh"
                     /aSTool="clusterhmmer"
                     /database="35.0"
                     /db_xref="PF00984.22"
                     /db_xref="GO:0016616"
                     /db_xref="GO:0051287"
                     /description="UDP-glucose/GDP-mannose dehydrogenase family,
                     central domain"
                     /detection="hmmscan"
                     /domain_id="clusterhmmer_JN550_006183_0005"
                     /evalue="1.60E-28"
                     /gene_ontologies="GO:0016616: oxidoreductase activity,
                     acting on the CH-OH group of donors, NAD or NADP as
                     acceptor"
                     /gene_ontologies="GO:0051287: NAD binding"
                     /label="JN550_006183"
                     /locus_tag="JN550_006183"
                     /protein_end="319"
                     /protein_start="225"
                     /score="98.8"
                     /tool="antismash"
                     /translation="SSELSKLAANAMLAQRVSSANALSLVCEATGANIDQVMHAVGSDS
                     RIGPHMLRSSFGFGGSCFKKDILSLVYLCKSLHLDDVASYWQSISDINE"
     PFAM_domain     10307..10579
                     /aSDomain="UDPG_MGDP_dh_C"
                     /aSTool="clusterhmmer"
                     /database="35.0"
                     /db_xref="PF03720.18"
                     /db_xref="GO:0016616"
                     /db_xref="GO:0051287"
                     /description="UDP-glucose/GDP-mannose dehydrogenase family,
                     UDP binding domain"
                     /detection="hmmscan"
                     /domain_id="clusterhmmer_JN550_006183_0006"
                     /evalue="1.20E-20"
                     /gene_ontologies="GO:0016616: oxidoreductase activity,
                     acting on the CH-OH group of donors, NAD or NADP as
                     acceptor"
                     /gene_ontologies="GO:0051287: NAD binding"
                     /label="JN550_006183"
                     /locus_tag="JN550_006183"
                     /protein_end="433"
                     /protein_start="342"
                     /score="74.0"
                     /tool="antismash"
                     /translation="AVLGFAFKEGTGDTRESCSIDLVKGLLHEGALVNIYDPYVDKSQI
                     LKDLGFGEESSGGSVKICQSGEEACEHTVAVLVATNWDMFRVNPKA"
     gene            complement(11847..13486)
                     /locus_tag="JN550_006184"
     mRNA            complement(join(11847..12080,12157..12685,12756..12879,
                     12997..13341,13399..13486))
                     /locus_tag="JN550_006184"
                     /product="hypothetical protein"
     CDS             complement(join(11847..12080,12157..12685,12756..12879,
                     12997..13341,13399..13486))
                     /codon_start=1
                     /locus_tag="JN550_006184"
                     /product="hypothetical protein"
                     /protein_id="KAI1868609.1"
                     /transl_table=1
                     /translation="MHNSPNTTDNMDAELARKRHRNRFAQQKYRRKLKSHIEELEKRAA
                     VADQLLKANNVHANVLSNNEPLPFGRYSAQLGEHGAAHQIEPVLNDNRISTSSPSRGIA
                     DSLQNELSDIQNGHYGIPKDATLMASKPASTMSEEANFFKAFTISEDQLWPKNFQLHDA
                     GNLELQPENIDVTETETANPTARHGSTDTVKVPSLVPSKASPPSVIPRSPHQPIALDSS
                     SLESRVEFVIQSLKKAGFESPDSFVSSYYTSVFRDKSAAKVAQEFSRSKGLPQLLEDLR
                     NKVGSWSTWESSGYKDTIVRLAASMIADEFDRLNRKKYSCEVELQQHFSRLHQASTDVN
                     RGSSVNQLFSLITELKNTLRDELPNLYAITMSLLAQDTPLAQSKRVQLLTATIQIIIAS
                     GDEPFQEAAKWVFNRTPPGFMGESGDAPADDFDESAIESF"
     gene            16711..18450
                     /locus_tag="JN550_006185"
     mRNA            join(16711..16936,16999..17084,17142..17520,17576..18131,
                     18219..18450)
                     /locus_tag="JN550_006185"
                     /product="hypothetical protein"
     CDS             join(16711..16936,16999..17084,17142..17520,17576..18131,
                     18219..18450)
                     /codon_start=1
                     /gene_functions="biosynthetic-additional
                     (rule-based-clusters) GATase_7"
                     /gene_kind="biosynthetic-additional"
                     /locus_tag="JN550_006185"
                     /product="hypothetical protein"
                     /protein_id="KAI1868610.1"
                     /sec_met_domain="GATase_7 (E-value: 3.3e-12, bitscore:
                     39.8, seeds: 307, tool: rule-based-clusters)"
                     /transl_table=1
                     /translation="MCGIVGVSLGSLQYDAYSDLLETAAFLQHRGQDACGIICGTEDGT
                     ASFHRGAGLVNEVFGKGSHVASHLQGSFGIVRYPTNGEYNKVQIQPIIDKSRGNIAIAH
                     NGNLENSRALGTYLTSIGQNQSNCTSDSGLILETLLSKYHPPSEMSSVESWIMLGLEQV
                     YLRCVGSFACVLFIPGYGLVAFRDANGIKPVIMAERILDHGEVDYMFASESVACTSLGY
                     TPVRDVRPGEAIFVPYASACRPQHRCIIRQVVPQLSYSPDIFEYVYFARADSVIDGISV
                     NRSRRFMGKALAQTLINEITAKDGCVHEEIDCVIPVPETSLTCALAVSQYLHKPLAFGF
                     VRNRFIFRTFLLPTQKQRTKAVASKLSTVREEFEGRNVLIIDDSIVRGTTAIQIVKMAR
                     EAGAKKVYFASGSPAIRFKHIHGIDLADESRLIAHGRSNLQISEALGADGVFYLSLDAL
                     IDSCISARRYGDVSSFEVGIFNGVYSTRGSCLAK"
     PFAM_domain     join(17037..17084,17142..17477)
                     /aSDomain="GATase_7"
                     /aSTool="clusterhmmer"
                     /database="35.0"
                     /db_xref="PF13537.9"
                     /description="Glutamine amidotransferase domain"
                     /detection="hmmscan"
                     /domain_id="clusterhmmer_JN550_006185_0007"
                     /evalue="3.90E-10"
                     /label="JN550_006185"
                     /locus_tag="JN550_006185"
                     /protein_end="216"
                     /protein_start="88"
                     /score="39.9"
                     /tool="antismash"
                     /translation="IQPIIDKSRGNIAIAHNGNLENSRALGTYLTSIGQNQSNCTSDSG
                     LILETLLSKYHPPSEMSSVESWIMLGLEQVYLRCVGSFACVLFIPGYGLVAFRDANGIK
                     PVIMAERILDHGEVDYMFASESVA"
     PFAM_domain     17785..18111
                     /aSDomain="Pribosyltran"
                     /aSTool="clusterhmmer"
                     /database="35.0"
                     /db_xref="PF00156.30"
                     /description="Phosphoribosyl transferase domain"
                     /detection="hmmscan"
                     /domain_id="clusterhmmer_JN550_006185_0008"
                     /evalue="2.60E-06"
                     /label="JN550_006185"
                     /locus_tag="JN550_006185"
                     /protein_end="409"
                     /protein_start="300"
                     /score="27.0"
                     /tool="antismash"
                     /translation="TAKDGCVHEEIDCVIPVPETSLTCALAVSQYLHKPLAFGFVRNRF
                     IFRTFLLPTQKQRTKAVASKLSTVREEFEGRNVLIIDDSIVRGTTAIQIVKMAREAGAK
                     KVYFA"
     gene            20001..32264
                     /locus_tag="JN550_006186"
     mRNA            join(20001..20417,20498..28678,28750..29436,29517..32264)
                     /locus_tag="JN550_006186"
                     /product="hypothetical protein"
     CDS             join(20001..20417,20498..28678,28750..29436,29517..32264)
                     /NRPS_PKS="Domain: PP-binding (222-285). E-value: 2.6e-14.
                     Score: 45.4. Matches aSDomain:
                     nrpspksdomains_JN550_006186_PP-binding.1"
                     /NRPS_PKS="Domain: Condensation_DCL (330-598). E-value:
                     1.8e-46. Score: 150.4. Matches aSDomain:
                     nrpspksdomains_JN550_006186_Condensation_DCL.1"
                     /NRPS_PKS="Domain: AMP-binding (765-1162). E-value:
                     1.2e-75. Score: 246.5. Matches aSDomain:
                     nrpspksdomains_JN550_006186_AMP-binding.1"
                     /NRPS_PKS="Domain: PCP (1306-1374). E-value: 1.2e-15.
                     Score: 49.3. Matches aSDomain:
                     nrpspksdomains_JN550_006186_PCP.1"
                     /NRPS_PKS="Domain: Condensation_DCL (1419-1689). E-value:
                     8.6e-42. Score: 135.1. Matches aSDomain:
                     nrpspksdomains_JN550_006186_Condensation_DCL.2"
                     /NRPS_PKS="Domain: AMP-binding (1854-2256). E-value: 2e-83.
                     Score: 272.1. Matches aSDomain:
                     nrpspksdomains_JN550_006186_AMP-binding.2"
                     /NRPS_PKS="Domain: PCP (2391-2458). E-value: 3.7e-15.
                     Score: 47.8. Matches aSDomain:
                     nrpspksdomains_JN550_006186_PCP.2"
                     /NRPS_PKS="Domain: Condensation_DCL (2503-2793). E-value:
                     6e-39. Score: 125.8. Matches aSDomain:
                     nrpspksdomains_JN550_006186_Condensation_DCL.3"
                     /NRPS_PKS="Domain: AMP-binding (2951-3346). E-value:
                     3.1e-85. Score: 278.1. Matches aSDomain:
                     nrpspksdomains_JN550_006186_AMP-binding.3"
                     /NRPS_PKS="Domain: PP-binding (3488-3550). E-value:
                     9.1e-13. Score: 40.5. Matches aSDomain:
                     nrpspksdomains_JN550_006186_PP-binding.2"
                     /NRPS_PKS="Domain: Condensation_DCL (3595-3869). E-value:
                     1.1e-26. Score: 85.5. Matches aSDomain:
                     nrpspksdomains_JN550_006186_Condensation_DCL.4"
                     /codon_start=1
                     /gene_functions="biosynthetic (rule-based-clusters) NRPS:
                     AMP-binding"
                     /gene_functions="biosynthetic (rule-based-clusters) NRPS:
                     Condensation"
                     /gene_functions="biosynthetic-additional
                     (rule-based-clusters) PP-binding"
                     /gene_functions="biosynthetic-additional (smcogs)
                     SMCOG1002:AMP-dependent synthetase and ligase (Score:
                     270.3; E-value: 4.3e-82)"
                     /gene_kind="biosynthetic"
                     /locus_tag="JN550_006186"
                     /product="hypothetical protein"
                     /protein_id="KAI1868611.1"
                     /sec_met_domain="PP-binding (E-value: 7.5e-14, bitscore:
                     45.4, seeds: 164, tool: rule-based-clusters)"
                     /sec_met_domain="Condensation (E-value: 5.8e-44, bitscore:
                     143.7, seeds: 42, tool: rule-based-clusters)"
                     /sec_met_domain="AMP-binding (E-value: 1.6e-94, bitscore:
                     310.2, seeds: 400, tool: rule-based-clusters)"
                     /transl_table=1
                     /translation="MGSIDNTASTKLATLNGEGIKNVSAQTIVETVWAITHFIYTGDNE
                     VKFVRHFLSQSHGRDDDAKRQPFSTRGYRINSESTPADIASTGCDVAHQNGQAPGLERE
                     SKAPDFTRFLRQTELLLIEGQPGSGMNHPFLKGEPHSLLVEASVWDGVIDFTATLHTSN
                     HQKYLVDLEDKMTRVCGFVAKNWNSPLSQYTKVTNEVQLSQVQPKGSSAKHELANDPAE
                     LLRSLWRGVLHSPNAPLGPDDNFFRVGGDSIKAIELVGALREHRRALTVSQIYRTPTLG
                     EMAKNLVLLDRLPHEEPPKALELISQSISREDCIDQVARACQVEPLMVDDVYPATPMQE
                     ALMAISAHRPGVYAHRVVFKIPESLQIERFKKAWYTLVSKQPVFRTRIVTLPSIGTVQV
                     VIRSGIDWHSGMSLHEFVQYDEELPYTYGSDLSRYGIVHDDEGEPHFVWSGHHAISDGW
                     SRPAMFRDVQKIYLEGVATHQVPYTQFIRHLIEMSIEESEEFWTEQFPDTVEIYPRLPT
                     SGYTPQALQLQTIDISLERRADSGITTATLVQAAWALITAAYANTDEAVFGLTLSGRDA
                     PVPGITQMMGITITTVPVRIVLDYTSTVLEYLEEVQEYILQVKQHQHLGLQRIYRLSPE
                     AKSAASFQNLLVIQPAGEDEDFAGLTELGLQPIQVDEKDTRDYGITVQCSIGSSGSLLQ
                     VKAHYDEKVVGSKQVESMLHLFEHHIRQLATESTVSSLHDLDNMSPHDLGLLATWNASM
                     PPAVEKTLHGLIAEKARETPGAVALDGPDSRVTYAELDSISSQLAGYIQEVANISPNSR
                     VVLSFAKSALPVFAILATLKSGGVCVSTNPEHPTPRLLEIVQDVESRVVLCDEKSVDRF
                     KGQVPHVIGITDALIEQLKSAAAYKSLPNVLPSNESFVVYTSGSTGKPKGSVLEHRSLA
                     THLKALGERIGLDERSRTLQFSAYTFDVHILEIVGTLVHGGCVCVISDHERMNNLSQVI
                     NERRVNFSSLTKTVSRLLDPDQVPTLKKLILTGEPNGRQDYWRWSRRVFLYNGLGPSEC
                     TPLVCLTRGAVAPDDDPSNIGHAMGCHLWVIDHRRPDRLVPIGCVGELVVEGPIVGRGY
                     INRPRENAAAFVLDPAWSRDGSGRSRRFYRSGDLARMNTDGSITFIGRADNQVKIHGQR
                     VELGEIEDSLRRCSHVFANSAVEAVTISSRGGTSTLAVFCSREDHEQSKLKRHDAVEVP
                     ILAMDHESEIEFKKAQLDLAKTLPQYMIPSIFLPVRHLPFNPSGKLERKTLHHWVSRLN
                     ANDLGQYFLTSQTVTRPPESDMEKKLQSLWAKVLNIPTNAIGAESHFFRSGGDSVLSMK
                     LIAEARCEGIAMTVADVFRMPMLKDMALTIEPDVSTKPRDDEVARFEAFSLIRDKEALS
                     GYIAEAAQDCGVGPDLVEDMYPCTPIQEALMAVSSHRPEAYTYQVVLKLPSSMDLDRFK
                     SSWDTLVSEFAIFRTRIVFKRDVGSLQVVLRSNITWHESTGMPPEQYLEQNGTLHVGYG
                     SELSRFVIVHHGGDTVFVGTFHHSLYDGWSLMRTYEEFSSIFLHGELARPVVPYGRFMG
                     HLSSVDGNESDEFWRSQFPTITENYPRLPPGHTPRPLHNKSSTVQLTRTVGSEVTLATV
                     VQTAWAILMSLYSGSNDLVFGLTLSGRDAPIDGITDMVGPTLTSVPIMMHINNDMTLGA
                     LLDSMQRKTTDIRRHQHVGLQRIRHLSPEASAAVDFRNLLVVHTMGDAEITSPLRALGI
                     QTMKSKAEESLDIALTAECTIRGDALDVLINYDDEVVASQQVDFIHHQLGYIISLLSKE
                     SPTTRLRDVDLVSADELTHMQSWNNNLPEYTQEVLHELVEAQARATPNAIATTGFDGKF
                     TYEELDSITNKLAAYLTSIGVGPEKHVVLSFRKSTWPIIAMLAVLKSGGVCVSVNFEHP
                     LNRRLDIVQDVEPVVILCDADQQSEYSGHSPHVVVVGATLFAHTLTQEPSNTWVRPKIQ
                     PSNAAFIVYTSGSTGKPKGCILEHHAVCLSQKINADTMNITSSTRALQFATYTWDPSIL
                     EIFGPLICGGCVCVISDDERMNNLTASINARGANWTFQTPTVAQIIVPDDVPNLDTIVF
                     CGEPLTKKVVQPWSAAGHAQMINFYSAAETSNIGAINLAPDKQTGLISIGRSSGCGMWV
                     VQRHDPNQLVPRGCVGELLIEGHAVIRGYWNRQEANSAAFIEDPTWSRSGQAELKHRRF
                     YRTGDIAYFNPDGSIQLLGRGDRQVKIRGQRVELHEIEYQIHQQLPIGSEVTAEIVELD
                     AATLTAFIRLPTFCALEGQNSLQIQAETDVKEFQNVVESLQRSLPETLPQYMLPTAFVP
                     ISYTPRLATTKTDRKLLKQFAQRLEKDAIFGNTLSNEKTPPRDETEASLQLVWSQILKL
                     SLDRIGVHDSFLALGGDSITAMQVVSECRRLGVEILVSTILVERTIAAIAPHCKRLVTP
                     EASSIEKPHAFAHLTQELDSLLSDHLIGLGHDSENSLIDSVYPCTAMQEGILLSQQVDS
                     EVYQIQYVWEFTDNPAFGENLSSRLSLAWDTIVHRHPSMRTGIIEHSTEHGHFLQVVLK
                     RHPAPRFLQAEQAIKDVSEVLQLPTPAEDNFLTYMPRLTLYRTMDGRAICKLKVSHVLI
                     DAVSLDVFMQELISSLLGHELASPVMNFAKYVEYEKNIKSEQSIAYWEDHLKNVQPCHV
                     PTNNDQEAFSGLKEYGFIQLPENATEGMAAFCSRLGVTQAAFMQAAWAIVLATFTGQSD
                     ACFGYLASGRDTPIDGIEGSIGPIISMQICRVQIEATVKEILQRVNTDVIVGLEHRNCS
                     LALIQNRLGLKATPLFNTCMTVRRALDLAEQEKLDTLIRPLQSPERTEYAIALSASVRA
                     TGAIISMSYQRGKISQDYARSIAGSLETVIRSLLESEAKPVHSIELIGTEDLKRVQGWN
                     SPPSPVVYSTLHGLVEAQAQATPDAIATSGFDSQLTYGQLNLMSNRLASHLIGCGVGPG
                     ARVVLCFYKSTWPVVAMLAILKAGGVCVSTNPDHPFSRLLDTCHDVETTVVMCDERNAS
                     RFKDQIPHVITVGERLMGQLKRTAQLPLPEVKPHDAAFVVYTSGSTGKPKGCVLEHHSV
                     AKSQLVNAKAMHITSTTRVAQFAAYTFDASICEIFAPLVVGGCLCVISDDERLDDLAMA
                     MNDRKANWIMLTPTVAQLLSPSAVPTLKTLVFGGEPLGRKALDIWCGHVKLVNYWGPTE
                     CSNSGCLNGEITRDTNPLRIGRASGCHVWITEQGNPHRLVPIGCIGEMVVEGTMLGRGY
                     VNRPDATAAAFVTDLAWSRGGEPDCTRRFYRTGDLGQFNSDGTITIAGRADNQVKIHGQ
                     RVELDEIKHQIAKSLPSGGEVVVDMVNISNQSWKTLAAFIKIGGYSTDKASPNTLEVTD
                     SEQQQEFQSLVKELETTLPKVLPRYMVPSKFIPITRVPLTPSVKTDKRLLREFAKTLSG
                     EIGSTCEPNSLEKQPTSDMERDLQTVWAHVLNRAISSIGIDETFMSLGGDSISAMQSAA
                     QCRKMGIKLPVAVILQKKTIAAIAPYCTKISMAQTPRTAVKTFDIDQDQMDELLAVDLP
                     RIGIKSIDDVEDIFPVSPFQKFTIEGHLDTPPRHWECFYFDLPNNIDHSRLQQVCVEMA
                     ENVPILRTLFIKHAGGFLQVVLKSLEPQIDIYNSQEDIDQLMARLFKEDLANLPTLGRP
                     FHRFMIARTPTHSRLLLRLSHTQEDGLSRIALVQLLATLYEGRSPPEIVSYSKFMHHLK
                     QHHEEDAKYWRSMLASTQPTYIWDTAKQPPMKGSGVIRIEETIPHFRTEGVTPATLFNA
                     ACALLLSSMTNSTDIIFGRMTSGRTGLDAEFQNLIGPTLNIIPLRVHLKKDFLVSDVVQ
                     SVHKQYVDSIPYENIGLDDIIRNCTDWKTSMAKFPVVTQFLNVDENSEVQLAGGGRFVA
                     RIWEPKDVDPYPWSLCLGAYIGRSGVKISIAANAAYADRAMVQRIFNDLCRLIGTLTEH
                     GDKQLGSLTALS"
     aSDomain        20747..20935
                     /aSDomain="PP-binding"
                     /aSTool="nrps_pks_domains"
                     /database="nrpspksdomains.hmm"
                     /detection="hmmscan"
                     /domain_id="nrpspksdomains_JN550_006186_PP-binding.1"
                     /evalue="2.60E-14"
                     /label="JN550_006186_PP-binding.1"
                     /locus_tag="JN550_006186"
                     /protein_end="285"
                     /protein_start="222"
                     /score="45.4"
                     /tool="antismash"
                     /translation="LLRSLWRGVLHSPNAPLGPDDNFFRVGGDSIKAIELVGALREHRR
                     ALTVSQIYRTPTLGEMAK"
     PFAM_domain     20747..20935
                     /aSDomain="PP-binding"
                     /aSTool="clusterhmmer"
                     /database="35.0"
                     /db_xref="PF00550.28"
                     /description="Phosphopantetheine attachment site"
                     /detection="hmmscan"
                     /domain_id="clusterhmmer_JN550_006186_0009"
                     /evalue="2.90E-11"
                     /label="JN550_006186"
                     /locus_tag="JN550_006186"
                     /protein_end="285"
                     /protein_start="222"
                     /score="43.6"
                     /tool="antismash"
                     /translation="LLRSLWRGVLHSPNAPLGPDDNFFRVGGDSIKAIELVGALREHRR
                     ALTVSQIYRTPTLGEMAK"
     CDS_motif       20810..20839
                     /aSTool="nrps_pks_domains"
                     /database="abmotifs"
                     /detection="hmmscan"
                     /domain_id="nrpspksmotif_JN550_006186_0001"
                     /evalue="5.60E-01"
                     /label="PCP_mE"
                     /locus_tag="JN550_006186"
                     /protein_end="253"
                     /protein_start="243"
                     /score="4.0"
                     /tool="antismash"
                     /translation="NFFRVGGDSI"
     PFAM_domain     21068..22264
                     /aSDomain="Condensation"
                     /aSTool="clusterhmmer"
                     /database="35.0"
                     /db_xref="PF00668.23"
                     /db_xref="GO:0003824"
                     /description="Condensation domain"
                     /detection="hmmscan"
                     /domain_id="clusterhmmer_JN550_006186_0010"
                     /evalue="1.80E-48"
                     /gene_ontologies="GO:0003824: catalytic activity"
                     /label="JN550_006186"
                     /locus_tag="JN550_006186"
                     /protein_end="728"
                     /protein_start="329"
                     /score="165.5"
                     /tool="antismash"
                     /translation="DDVYPATPMQEALMAISAHRPGVYAHRVVFKIPESLQIERFKKAW
                     YTLVSKQPVFRTRIVTLPSIGTVQVVIRSGIDWHSGMSLHEFVQYDEELPYTYGSDLSR
                     YGIVHDDEGEPHFVWSGHHAISDGWSRPAMFRDVQKIYLEGVATHQVPYTQFIRHLIEM
                     SIEESEEFWTEQFPDTVEIYPRLPTSGYTPQALQLQTIDISLERRADSGITTATLVQAA
                     WALITAAYANTDEAVFGLTLSGRDAPVPGITQMMGITITTVPVRIVLDYTSTVLEYLEE
                     VQEYILQVKQHQHLGLQRIYRLSPEAKSAASFQNLLVIQPAGEDEDFAGLTELGLQPIQ
                     VDEKDTRDYGITVQCSIGSSGSLLQVKAHYDEKVVGSKQVESMLHLFEHHIRQLATEST
                     "
     aSDomain        21071..21874
                     /aSDomain="Condensation"
                     /aSTool="nrps_pks_domains"
                     /database="nrpspksdomains.hmm"
                     /detection="hmmscan"
                     /domain_id="nrpspksdomains_JN550_006186_Condensation_DCL.1"
                     /domain_subtypes="Condensation_DCL"
                     /evalue="1.80E-46"
                     /label="JN550_006186_Condensation_DCL.1"
                     /locus_tag="JN550_006186"
                     /protein_end="598"
                     /protein_start="330"
                     /score="150.4"
                     /tool="antismash"
                     /translation="DVYPATPMQEALMAISAHRPGVYAHRVVFKIPESLQIERFKKAWY
                     TLVSKQPVFRTRIVTLPSIGTVQVVIRSGIDWHSGMSLHEFVQYDEELPYTYGSDLSRY
                     GIVHDDEGEPHFVWSGHHAISDGWSRPAMFRDVQKIYLEGVATHQVPYTQFIRHLIEMS
                     IEESEEFWTEQFPDTVEIYPRLPTSGYTPQALQLQTIDISLERRADSGITTATLVQAAW
                     ALITAAYANTDEAVFGLTLSGRDAPVPGITQMMGITITTVPVRIVL"
     aSModule        21071..24202
                     /complete
                     /domains="nrpspksdomains_JN550_006186_Condensation_DCL.1"
                     /domains="nrpspksdomains_JN550_006186_AMP-binding.1"
                     /domains="nrpspksdomains_JN550_006186_PCP.1"
                     /locus_tags="JN550_006186"
                     /monomer_pairings="X -> X"
                     /tool="antismash"
                     /type="nrps"
     CDS_motif       21134..21247
                     /aSTool="nrps_pks_domains"
                     /database="abmotifs"
                     /detection="hmmscan"
                     /domain_id="nrpspksmotif_JN550_006186_0002"
                     /evalue="1.40E-05"
                     /label="C2_DCL_024-062"
                     /locus_tag="JN550_006186"
                     /protein_end="389"
                     /protein_start="351"
                     /score="17.3"
                     /tool="antismash"
                     /translation="VYAHRVVFKIPESLQIERFKKAWYTLVSKQPVFRTRIV"
     CDS_motif       21431..21493
                     /aSTool="nrps_pks_domains"
                     /database="abmotifs"
                     /detection="hmmscan"
                     /domain_id="nrpspksmotif_JN550_006186_0003"
                     /evalue="3.40E-07"
                     /label="C3_DCL_135-156"
                     /locus_tag="JN550_006186"
                     /protein_end="471"
                     /protein_start="450"
                     /score="22.8"
                     /tool="antismash"
                     /translation="HHAISDGWSRPAMFRDVQKIY"
     CDS_motif       21773..21865
                     /aSTool="nrps_pks_domains"
                     /database="abmotifs"
                     /detection="hmmscan"
                     /domain_id="nrpspksmotif_JN550_006186_0004"
                     /evalue="3.00E-12"
                     /label="C5_DCL_263-294"
                     /locus_tag="JN550_006186"
                     /protein_end="595"
                     /protein_start="564"
                     /score="39.0"
                     /tool="antismash"
                     /translation="AVFGLTLSGRDAPVPGITQMMGITITTVPVR"
     aSDomain        22376..23566
                     /aSDomain="AMP-binding"
                     /aSTool="nrps_pks_domains"
                     /database="nrpspksdomains.hmm"
                     /detection="hmmscan"
                     /domain_id="nrpspksdomains_JN550_006186_AMP-binding.1"
                     /evalue="1.20E-75"
                     /label="JN550_006186_AMP-binding.1"
                     /locus_tag="JN550_006186"
                     /protein_end="1162"
                     /protein_start="765"
                     /score="246.5"
                     /specificity="substrate consensus: X"
                     /tool="antismash"
                     /translation="AEKARETPGAVALDGPDSRVTYAELDSISSQLAGYIQEVANISPN
                     SRVVLSFAKSALPVFAILATLKSGGVCVSTNPEHPTPRLLEIVQDVESRVVLCDEKSVD
                     RFKGQVPHVIGITDALIEQLKSAAAYKSLPNVLPSNESFVVYTSGSTGKPKGSVLEHRS
                     LATHLKALGERIGLDERSRTLQFSAYTFDVHILEIVGTLVHGGCVCVISDHERMNNLSQ
                     VINERRVNFSSLTKTVSRLLDPDQVPTLKKLILTGEPNGRQDYWRWSRRVFLYNGLGPS
                     ECTPLVCLTRGAVAPDDDPSNIGHAMGCHLWVIDHRRPDRLVPIGCVGELVVEGPIVGR
                     GYINRPRENAAAFVLDPAWSRDGSGRSRRFYRSGDLARMNTDGSITFIGRADNQVKI"
     PFAM_domain     22376..23566
                     /aSDomain="AMP-binding"
                     /aSTool="clusterhmmer"
                     /database="35.0"
                     /db_xref="PF00501.31"
                     /description="AMP-binding enzyme"
                     /detection="hmmscan"
                     /domain_id="clusterhmmer_JN550_006186_0011"
                     /evalue="1.00E-63"
                     /label="JN550_006186"
                     /locus_tag="JN550_006186"
                     /protein_end="1162"
                     /protein_start="765"
                     /score="215.6"
                     /tool="antismash"
                     /translation="AEKARETPGAVALDGPDSRVTYAELDSISSQLAGYIQEVANISPN
                     SRVVLSFAKSALPVFAILATLKSGGVCVSTNPEHPTPRLLEIVQDVESRVVLCDEKSVD
                     RFKGQVPHVIGITDALIEQLKSAAAYKSLPNVLPSNESFVVYTSGSTGKPKGSVLEHRS
                     LATHLKALGERIGLDERSRTLQFSAYTFDVHILEIVGTLVHGGCVCVISDHERMNNLSQ
                     VINERRVNFSSLTKTVSRLLDPDQVPTLKKLILTGEPNGRQDYWRWSRRVFLYNGLGPS
                     ECTPLVCLTRGAVAPDDDPSNIGHAMGCHLWVIDHRRPDRLVPIGCVGELVVEGPIVGR
                     GYINRPRENAAAFVLDPAWSRDGSGRSRRFYRSGDLARMNTDGSITFIGRADNQVKI"
     aSDomain        22436..23626
                     /aSDomain="TIGR01733"
                     /aSTool="tigrfam"
                     /description="AA-adenyl-dom: amino acid adenylation domain"
                     /detection="hmmscan"
                     /domain_id="TIGRFam_JN550_006186_0002"
                     /evalue="3.50E-102"
                     /identifier="TIGR01733"
                     /label="JN550_006186"
                     /locus_tag="JN550_006186"
                     /protein_end="1182"
                     /protein_start="785"
                     /score="340.2"
                     /tool="antismash"
                     /translation="TYAELDSISSQLAGYIQEVANISPNSRVVLSFAKSALPVFAILAT
                     LKSGGVCVSTNPEHPTPRLLEIVQDVESRVVLCDEKSVDRFKGQVPHVIGITDALIEQL
                     KSAAAYKSLPNVLPSNESFVVYTSGSTGKPKGSVLEHRSLATHLKALGERIGLDERSRT
                     LQFSAYTFDVHILEIVGTLVHGGCVCVISDHERMNNLSQVINERRVNFSSLTKTVSRLL
                     DPDQVPTLKKLILTGEPNGRQDYWRWSRRVFLYNGLGPSECTPLVCLTRGAVAPDDDPS
                     NIGHAMGCHLWVIDHRRPDRLVPIGCVGELVVEGPIVGRGYINRPRENAAAFVLDPAWS
                     RDGSGRSRRFYRSGDLARMNTDGSITFIGRADNQVKIHGQRVELGEIEDSLRRCSHV"
     CDS_motif       22562..22594
                     /aSTool="nrps_pks_domains"
                     /database="abmotifs"
                     /detection="hmmscan"
                     /domain_id="nrpspksmotif_JN550_006186_0005"
                     /evalue="4.00E+00"
                     /label="NRPS-A_a2"
                     /locus_tag="JN550_006186"
                     /protein_end="838"
                     /protein_start="827"
                     /score="1.8"
                     /tool="antismash"
                     /translation="LATLKSGGVCV"
     CDS_motif       22802..22858
                     /aSTool="nrps_pks_domains"
                     /database="abmotifs"
                     /detection="hmmscan"
                     /domain_id="nrpspksmotif_JN550_006186_0006"
                     /evalue="1.60E-07"
                     /label="NRPS-A_a3"
                     /locus_tag="JN550_006186"
                     /protein_end="926"
                     /protein_start="907"
                     /score="23.6"
                     /tool="antismash"
                     /translation="FVVYTSGSTGKPKGSVLEH"
     CDS_motif       23345..23434
                     /aSTool="nrps_pks_domains"
                     /database="abmotifs"
                     /detection="hmmscan"
                     /domain_id="nrpspksmotif_JN550_006186_0007"
                     /evalue="1.70E-13"
                     /label="NRPS-A_a6"
                     /locus_tag="JN550_006186"
                     /protein_end="1118"
                     /protein_start="1088"
                     /score="42.7"
                     /tool="antismash"
                     /translation="PIGCVGELVVEGPIVGRGYINRPRENAAAF"
     CDS_motif       23534..23599
                     /aSTool="nrps_pks_domains"
                     /database="abmotifs"
                     /detection="hmmscan"
                     /domain_id="nrpspksmotif_JN550_006186_0008"
                     /evalue="2.50E-11"
                     /label="NRPS-A_a8"
                     /locus_tag="JN550_006186"
                     /protein_end="1173"
                     /protein_start="1151"
                     /score="35.6"
                     /tool="antismash"
                     /translation="FIGRADNQVKIHGQRVELGEIE"
     aSDomain        23999..24202
                     /aSDomain="PCP"
                     /aSTool="nrps_pks_domains"
                     /database="nrpspksdomains.hmm"
                     /detection="hmmscan"
                     /domain_id="nrpspksdomains_JN550_006186_PCP.1"
                     /evalue="1.20E-15"
                     /label="JN550_006186_PCP.1"
                     /locus_tag="JN550_006186"
                     /protein_end="1374"
                     /protein_start="1306"
                     /score="49.3"
                     /tool="antismash"
                     /translation="EKKLQSLWAKVLNIPTNAIGAESHFFRSGGDSVLSMKLIAEARCE
                     GIAMTVADVFRMPMLKDMALTIE"
     PFAM_domain     24005..24190
                     /aSDomain="PP-binding"
                     /aSTool="clusterhmmer"
                     /database="35.0"
                     /db_xref="PF00550.28"
                     /description="Phosphopantetheine attachment site"
                     /detection="hmmscan"
                     /domain_id="clusterhmmer_JN550_006186_0012"
                     /evalue="9.50E-10"
                     /label="JN550_006186"
                     /locus_tag="JN550_006186"
                     /protein_end="1370"
                     /protein_start="1308"
                     /score="38.8"
                     /tool="antismash"
                     /translation="KLQSLWAKVLNIPTNAIGAESHFFRSGGDSVLSMKLIAEARCEGI
                     AMTVADVFRMPMLKDMA"
     CDS_motif       24068..24097
                     /aSTool="nrps_pks_domains"
                     /database="abmotifs"
                     /detection="hmmscan"
                     /domain_id="nrpspksmotif_JN550_006186_0009"
                     /evalue="7.60E+00"
                     /label="PCP_mE"
                     /locus_tag="JN550_006186"
                     /protein_end="1339"
                     /protein_start="1329"
                     /score="1.0"
                     /tool="antismash"
                     /translation="HFFRSGGDSV"
     PFAM_domain     24335..25573
                     /aSDomain="Condensation"
                     /aSTool="clusterhmmer"
                     /database="35.0"
                     /db_xref="PF00668.23"
                     /db_xref="GO:0003824"
                     /description="Condensation domain"
                     /detection="hmmscan"
                     /domain_id="clusterhmmer_JN550_006186_0013"
                     /evalue="6.90E-39"
                     /gene_ontologies="GO:0003824: catalytic activity"
                     /label="JN550_006186"
                     /locus_tag="JN550_006186"
                     /protein_end="1831"
                     /protein_start="1418"
                     /score="133.9"
                     /tool="antismash"
                     /translation="VEDMYPCTPIQEALMAVSSHRPEAYTYQVVLKLPSSMDLDRFKSS
                     WDTLVSEFAIFRTRIVFKRDVGSLQVVLRSNITWHESTGMPPEQYLEQNGTLHVGYGSE
                     LSRFVIVHHGGDTVFVGTFHHSLYDGWSLMRTYEEFSSIFLHGELARPVVPYGRFMGHL
                     SSVDGNESDEFWRSQFPTITENYPRLPPGHTPRPLHNKSSTVQLTRTVGSEVTLATVVQ
                     TAWAILMSLYSGSNDLVFGLTLSGRDAPIDGITDMVGPTLTSVPIMMHINNDMTLGALL
                     DSMQRKTTDIRRHQHVGLQRIRHLSPEASAAVDFRNLLVVHTMGDAEITSPLRALGIQT
                     MKSKAEESLDIALTAECTIRGDALDVLINYDDEVVASQQVDFIHHQLGYIISLLSKESP
                     TTRLRDVDLVSADE"
     aSDomain        24338..25147
                     /aSDomain="Condensation"
                     /aSTool="nrps_pks_domains"
                     /database="nrpspksdomains.hmm"
                     /detection="hmmscan"
                     /domain_id="nrpspksdomains_JN550_006186_Condensation_DCL.2"
                     /domain_subtypes="Condensation_DCL"
                     /evalue="8.60E-42"
                     /label="JN550_006186_Condensation_DCL.2"
                     /locus_tag="JN550_006186"
                     /protein_end="1689"
                     /protein_start="1419"
                     /score="135.1"
                     /tool="antismash"
                     /translation="EDMYPCTPIQEALMAVSSHRPEAYTYQVVLKLPSSMDLDRFKSSW
                     DTLVSEFAIFRTRIVFKRDVGSLQVVLRSNITWHESTGMPPEQYLEQNGTLHVGYGSEL
                     SRFVIVHHGGDTVFVGTFHHSLYDGWSLMRTYEEFSSIFLHGELARPVVPYGRFMGHLS
                     SVDGNESDEFWRSQFPTITENYPRLPPGHTPRPLHNKSSTVQLTRTVGSEVTLATVVQT
                     AWAILMSLYSGSNDLVFGLTLSGRDAPIDGITDMVGPTLTSVPIMMHI"
     aSModule        24338..27454
                     /complete
                     /domains="nrpspksdomains_JN550_006186_Condensation_DCL.2"
                     /domains="nrpspksdomains_JN550_006186_AMP-binding.2"
                     /domains="nrpspksdomains_JN550_006186_PCP.2"
                     /locus_tags="JN550_006186"
                     /monomer_pairings="X -> X"
                     /tool="antismash"
                     /type="nrps"
     CDS_motif       24404..24514
                     /aSTool="nrps_pks_domains"
                     /database="abmotifs"
                     /detection="hmmscan"
                     /domain_id="nrpspksmotif_JN550_006186_0010"
                     /evalue="2.80E-05"
                     /label="C2_LCL_024-062"
                     /locus_tag="JN550_006186"
                     /protein_end="1478"
                     /protein_start="1441"
                     /score="16.5"
                     /tool="antismash"
                     /translation="AYTYQVVLKLPSSMDLDRFKSSWDTLVSEFAIFRTRI"
     CDS_motif       24701..24760
                     /aSTool="nrps_pks_domains"
                     /database="abmotifs"
                     /detection="hmmscan"
                     /domain_id="nrpspksmotif_JN550_006186_0011"
                     /evalue="1.40E-04"
                     /label="C3_DCL_135-156"
                     /locus_tag="JN550_006186"
                     /protein_end="1560"
                     /protein_start="1540"
                     /score="14.5"
                     /tool="antismash"
                     /translation="FHHSLYDGWSLMRTYEEFSS"
     CDS_motif       25043..25135
                     /aSTool="nrps_pks_domains"
                     /database="abmotifs"
                     /detection="hmmscan"
                     /domain_id="nrpspksmotif_JN550_006186_0012"
                     /evalue="9.70E-11"
                     /label="C5_DCL_263-294"
                     /locus_tag="JN550_006186"
                     /protein_end="1685"
                     /protein_start="1654"
                     /score="34.1"
                     /tool="antismash"
                     /translation="DLVFGLTLSGRDAPIDGITDMVGPTLTSVPI"
     CDS_motif       25187..25255
                     /aSTool="nrps_pks_domains"
                     /database="abmotifs"
                     /detection="hmmscan"
                     /domain_id="nrpspksmotif_JN550_006186_0013"
                     /evalue="1.60E-03"
                     /label="C67_DCL_14fromHMM"
                     /locus_tag="JN550_006186"
                     /protein_end="1725"
                     /protein_start="1702"
                     /score="10.8"
                     /tool="antismash"
                     /translation="QRKTTDIRRHQHVGLQRIRHLSP"
     aSDomain        25643..26848
                     /aSDomain="AMP-binding"
                     /aSTool="nrps_pks_domains"
                     /database="nrpspksdomains.hmm"
                     /detection="hmmscan"
                     /domain_id="nrpspksdomains_JN550_006186_AMP-binding.2"
                     /evalue="2.00E-83"
                     /label="JN550_006186_AMP-binding.2"
                     /locus_tag="JN550_006186"
                     /protein_end="2256"
                     /protein_start="1854"
                     /score="272.1"
                     /specificity="substrate consensus: X"
                     /tool="antismash"
                     /translation="EAQARATPNAIATTGFDGKFTYEELDSITNKLAAYLTSIGVGPEK
                     HVVLSFRKSTWPIIAMLAVLKSGGVCVSVNFEHPLNRRLDIVQDVEPVVILCDADQQSE
                     YSGHSPHVVVVGATLFAHTLTQEPSNTWVRPKIQPSNAAFIVYTSGSTGKPKGCILEHH
                     AVCLSQKINADTMNITSSTRALQFATYTWDPSILEIFGPLICGGCVCVISDDERMNNLT
                     ASINARGANWTFQTPTVAQIIVPDDVPNLDTIVFCGEPLTKKVVQPWSAAGHAQMINFY
                     SAAETSNIGAINLAPDKQTGLISIGRSSGCGMWVVQRHDPNQLVPRGCVGELLIEGHAV
                     IRGYWNRQEANSAAFIEDPTWSRSGQAELKHRRFYRTGDIAYFNPDGSIQLLGRGDRQV
                     KIR"
     PFAM_domain     25643..26848
                     /aSDomain="AMP-binding"
                     /aSTool="clusterhmmer"
                     /database="35.0"
                     /db_xref="PF00501.31"
                     /description="AMP-binding enzyme"
                     /detection="hmmscan"
                     /domain_id="clusterhmmer_JN550_006186_0014"
                     /evalue="1.70E-73"
                     /label="JN550_006186"
                     /locus_tag="JN550_006186"
                     /protein_end="2256"
                     /protein_start="1854"
                     /score="247.8"
                     /tool="antismash"
                     /translation="EAQARATPNAIATTGFDGKFTYEELDSITNKLAAYLTSIGVGPEK
                     HVVLSFRKSTWPIIAMLAVLKSGGVCVSVNFEHPLNRRLDIVQDVEPVVILCDADQQSE
                     YSGHSPHVVVVGATLFAHTLTQEPSNTWVRPKIQPSNAAFIVYTSGSTGKPKGCILEHH
                     AVCLSQKINADTMNITSSTRALQFATYTWDPSILEIFGPLICGGCVCVISDDERMNNLT
                     ASINARGANWTFQTPTVAQIIVPDDVPNLDTIVFCGEPLTKKVVQPWSAAGHAQMINFY
                     SAAETSNIGAINLAPDKQTGLISIGRSSGCGMWVVQRHDPNQLVPRGCVGELLIEGHAV
                     IRGYWNRQEANSAAFIEDPTWSRSGQAELKHRRFYRTGDIAYFNPDGSIQLLGRGDRQV
                     KIR"
     aSDomain        25703..26899
                     /aSDomain="TIGR01733"
                     /aSTool="tigrfam"
                     /description="AA-adenyl-dom: amino acid adenylation domain"
                     /detection="hmmscan"
                     /domain_id="TIGRFam_JN550_006186_0003"
                     /evalue="1.90E-100"
                     /identifier="TIGR01733"
                     /label="JN550_006186"
                     /locus_tag="JN550_006186"
                     /protein_end="2273"
                     /protein_start="1874"
                     /score="334.5"
                     /tool="antismash"
                     /translation="TYEELDSITNKLAAYLTSIGVGPEKHVVLSFRKSTWPIIAMLAVL
                     KSGGVCVSVNFEHPLNRRLDIVQDVEPVVILCDADQQSEYSGHSPHVVVVGATLFAHTL
                     TQEPSNTWVRPKIQPSNAAFIVYTSGSTGKPKGCILEHHAVCLSQKINADTMNITSSTR
                     ALQFATYTWDPSILEIFGPLICGGCVCVISDDERMNNLTASINARGANWTFQTPTVAQI
                     IVPDDVPNLDTIVFCGEPLTKKVVQPWSAAGHAQMINFYSAAETSNIGAINLAPDKQTG
                     LISIGRSSGCGMWVVQRHDPNQLVPRGCVGELLIEGHAVIRGYWNRQEANSAAFIEDPT
                     WSRSGQAELKHRRFYRTGDIAYFNPDGSIQLLGRGDRQVKIRGQRVELHEIEYQIHQQL
                     "
     CDS_motif       25826..25861
                     /aSTool="nrps_pks_domains"
                     /database="abmotifs"
                     /detection="hmmscan"
                     /domain_id="nrpspksmotif_JN550_006186_0014"
                     /evalue="3.50E-01"
                     /label="NRPS-A_a2"
                     /locus_tag="JN550_006186"
                     /protein_end="1927"
                     /protein_start="1915"
                     /score="5.0"
                     /tool="antismash"
                     /translation="LAVLKSGGVCVS"
     CDS_motif       26069..26128
                     /aSTool="nrps_pks_domains"
                     /database="abmotifs"
                     /detection="hmmscan"
                     /domain_id="nrpspksmotif_JN550_006186_0015"
                     /evalue="5.00E-08"
                     /label="NRPS-A_a3"
                     /locus_tag="JN550_006186"
                     /protein_end="2016"
                     /protein_start="1996"
                     /score="25.2"
                     /tool="antismash"
                     /translation="AFIVYTSGSTGKPKGCILEH"
     CDS_motif       26618..26707
                     /aSTool="nrps_pks_domains"
                     /database="abmotifs"
                     /detection="hmmscan"
                     /domain_id="nrpspksmotif_JN550_006186_0016"
                     /evalue="1.00E-10"
                     /label="NRPS-A_a6"
                     /locus_tag="JN550_006186"
                     /protein_end="2209"
                     /protein_start="2179"
                     /score="33.8"
                     /tool="antismash"
                     /translation="PRGCVGELLIEGHAVIRGYWNRQEANSAAF"
     CDS_motif       26816..26878
                     /aSTool="nrps_pks_domains"
                     /database="abmotifs"
                     /detection="hmmscan"
                     /domain_id="nrpspksmotif_JN550_006186_0017"
                     /evalue="4.60E-10"
                     /label="NRPS-A_a8"
                     /locus_tag="JN550_006186"
                     /protein_end="2266"
                     /protein_start="2245"
                     /score="31.6"
                     /tool="antismash"
                     /translation="LGRGDRQVKIRGQRVELHEIE"
     aSDomain        27254..27454
                     /aSDomain="PCP"
                     /aSTool="nrps_pks_domains"
                     /database="nrpspksdomains.hmm"
                     /detection="hmmscan"
                     /domain_id="nrpspksdomains_JN550_006186_PCP.2"
                     /evalue="3.70E-15"
                     /label="JN550_006186_PCP.2"
                     /locus_tag="JN550_006186"
                     /protein_end="2458"
                     /protein_start="2391"
                     /score="47.8"
                     /tool="antismash"
                     /translation="EASLQLVWSQILKLSLDRIGVHDSFLALGGDSITAMQVVSECRRL
                     GVEILVSTILVERTIAAIAPHC"
     PFAM_domain     27263..27445
                     /aSDomain="PP-binding"
                     /aSTool="clusterhmmer"
                     /database="35.0"
                     /db_xref="PF00550.28"
                     /description="Phosphopantetheine attachment site"
                     /detection="hmmscan"
                     /domain_id="clusterhmmer_JN550_006186_0015"
                     /evalue="2.10E-08"
                     /label="JN550_006186"
                     /locus_tag="JN550_006186"
                     /protein_end="2455"
                     /protein_start="2394"
                     /score="34.4"
                     /tool="antismash"
                     /translation="LQLVWSQILKLSLDRIGVHDSFLALGGDSITAMQVVSECRRLGVE
                     ILVSTILVERTIAAIA"
     CDS_motif       27323..27352
                     /aSTool="nrps_pks_domains"
                     /database="abmotifs"
                     /detection="hmmscan"
                     /domain_id="nrpspksmotif_JN550_006186_0018"
                     /evalue="1.10E+00"
                     /label="PCP_mE"
                     /locus_tag="JN550_006186"
                     /protein_end="2424"
                     /protein_start="2414"
                     /score="3.2"
                     /tool="antismash"
                     /translation="SFLALGGDSI"
     aSDomain        27590..28459
                     /aSDomain="Condensation"
                     /aSTool="nrps_pks_domains"
                     /database="nrpspksdomains.hmm"
                     /detection="hmmscan"
                     /domain_id="nrpspksdomains_JN550_006186_Condensation_DCL.3"
                     /domain_subtypes="Condensation_DCL"
                     /evalue="6.00E-39"
                     /label="JN550_006186_Condensation_DCL.3"
                     /locus_tag="JN550_006186"
                     /protein_end="2793"
                     /protein_start="2503"
                     /score="125.8"
                     /tool="antismash"
                     /translation="SVYPCTAMQEGILLSQQVDSEVYQIQYVWEFTDNPAFGENLSSRL
                     SLAWDTIVHRHPSMRTGIIEHSTEHGHFLQVVLKRHPAPRFLQAEQAIKDVSEVLQLPT
                     PAEDNFLTYMPRLTLYRTMDGRAICKLKVSHVLIDAVSLDVFMQELISSLLGHELASPV
                     MNFAKYVEYEKNIKSEQSIAYWEDHLKNVQPCHVPTNNDQEAFSGLKEYGFIQLPENAT
                     EGMAAFCSRLGVTQAAFMQAAWAIVLATFTGQSDACFGYLASGRDTPIDGIEGSIGPII
                     SMQICRVQI"
     PFAM_domain     join(27590..28678,28750..28932)
                     /aSDomain="Condensation"
                     /aSTool="clusterhmmer"
                     /database="35.0"
                     /db_xref="PF00668.23"
                     /db_xref="GO:0003824"
                     /description="Condensation domain"
                     /detection="hmmscan"
                     /domain_id="clusterhmmer_JN550_006186_0016"
                     /evalue="4.00E-41"
                     /gene_ontologies="GO:0003824: catalytic activity"
                     /label="JN550_006186"
                     /locus_tag="JN550_006186"
                     /protein_end="2927"
                     /protein_start="2503"
                     /score="141.3"
                     /tool="antismash"
                     /translation="SVYPCTAMQEGILLSQQVDSEVYQIQYVWEFTDNPAFGENLSSRL
                     SLAWDTIVHRHPSMRTGIIEHSTEHGHFLQVVLKRHPAPRFLQAEQAIKDVSEVLQLPT
                     PAEDNFLTYMPRLTLYRTMDGRAICKLKVSHVLIDAVSLDVFMQELISSLLGHELASPV
                     MNFAKYVEYEKNIKSEQSIAYWEDHLKNVQPCHVPTNNDQEAFSGLKEYGFIQLPENAT
                     EGMAAFCSRLGVTQAAFMQAAWAIVLATFTGQSDACFGYLASGRDTPIDGIEGSIGPII
                     SMQICRVQIEATVKEILQRVNTDVIVGLEHRNCSLALIQNRLGLKATPLFNTCMTVRRA
                     LDLAEQEKLDTLIRPLQSPERTEYAIALSASVRATGAIISMSYQRGKISQDYARSIAGS
                     LETVIRSLLESEAKPVHSIELIGTE"
     aSModule        27590..30881
                     /complete
                     /domains="nrpspksdomains_JN550_006186_Condensation_DCL.3"
                     /domains="nrpspksdomains_JN550_006186_AMP-binding.3"
                     /domains="nrpspksdomains_JN550_006186_PP-binding.2"
                     /locus_tags="JN550_006186"
                     /monomer_pairings="X -> X"
                     /tool="antismash"
                     /type="nrps"
     CDS_motif       27992..28042
                     /aSTool="nrps_pks_domains"
                     /database="abmotifs"
                     /detection="hmmscan"
                     /domain_id="nrpspksmotif_JN550_006186_0019"
                     /evalue="1.40E-02"
                     /label="C3_LCL_132-143"
                     /locus_tag="JN550_006186"
                     /protein_end="2654"
                     /protein_start="2637"
                     /score="8.3"
                     /tool="antismash"
                     /translation="HVLIDAVSLDVFMQELI"
     CDS_motif       28355..28438
                     /aSTool="nrps_pks_domains"
                     /database="abmotifs"
                     /detection="hmmscan"
                     /domain_id="nrpspksmotif_JN550_006186_0020"
                     /evalue="3.90E-06"
                     /label="C5_DCL_263-294"
                     /locus_tag="JN550_006186"
                     /protein_end="2786"
                     /protein_start="2758"
                     /score="19.4"
                     /tool="antismash"
                     /translation="DACFGYLASGRDTPIDGIEGSIGPIISM"
     CDS_motif       28529..28594
                     /aSTool="nrps_pks_domains"
                     /database="abmotifs"
                     /detection="hmmscan"
                     /domain_id="nrpspksmotif_JN550_006186_0021"
                     /evalue="6.90E-03"
                     /label="C67_DCL_14fromHMM"
                     /locus_tag="JN550_006186"
                     /protein_end="2838"
                     /protein_start="2816"
                     /score="8.7"
                     /tool="antismash"
                     /translation="CSLALIQNRLGLKATPLFNTCM"
     aSDomain        join(29005..29436,29517..30269)
                     /aSDomain="AMP-binding"
                     /aSTool="nrps_pks_domains"
                     /database="nrpspksdomains.hmm"
                     /detection="hmmscan"
                     /domain_id="nrpspksdomains_JN550_006186_AMP-binding.3"
                     /evalue="3.10E-85"
                     /label="JN550_006186_AMP-binding.3"
                     /locus_tag="JN550_006186"
                     /protein_end="3346"
                     /protein_start="2951"
                     /score="278.1"
                     /specificity="substrate consensus: X"
                     /tool="antismash"
                     /translation="EAQAQATPDAIATSGFDSQLTYGQLNLMSNRLASHLIGCGVGPGA
                     RVVLCFYKSTWPVVAMLAILKAGGVCVSTNPDHPFSRLLDTCHDVETTVVMCDERNASR
                     FKDQIPHVITVGERLMGQLKRTAQLPLPEVKPHDAAFVVYTSGSTGKPKGCVLEHHSVA
                     KSQLVNAKAMHITSTTRVAQFAAYTFDASICEIFAPLVVGGCLCVISDDERLDDLAMAM
                     NDRKANWIMLTPTVAQLLSPSAVPTLKTLVFGGEPLGRKALDIWCGHVKLVNYWGPTEC
                     SNSGCLNGEITRDTNPLRIGRASGCHVWITEQGNPHRLVPIGCIGEMVVEGTMLGRGYV
                     NRPDATAAAFVTDLAWSRGGEPDCTRRFYRTGDLGQFNSDGTITIAGRADNQVKI"
     PFAM_domain     join(29005..29436,29517..30269)
                     /aSDomain="AMP-binding"
                     /aSTool="clusterhmmer"
                     /database="35.0"
                     /db_xref="PF00501.31"
                     /description="AMP-binding enzyme"
                     /detection="hmmscan"
                     /domain_id="clusterhmmer_JN550_006186_0017"
                     /evalue="5.30E-75"
                     /label="JN550_006186"
                     /locus_tag="JN550_006186"
                     /protein_end="3346"
                     /protein_start="2951"
                     /score="252.7"
                     /tool="antismash"
                     /translation="EAQAQATPDAIATSGFDSQLTYGQLNLMSNRLASHLIGCGVGPGA
                     RVVLCFYKSTWPVVAMLAILKAGGVCVSTNPDHPFSRLLDTCHDVETTVVMCDERNASR
                     FKDQIPHVITVGERLMGQLKRTAQLPLPEVKPHDAAFVVYTSGSTGKPKGCVLEHHSVA
                     KSQLVNAKAMHITSTTRVAQFAAYTFDASICEIFAPLVVGGCLCVISDDERLDDLAMAM
                     NDRKANWIMLTPTVAQLLSPSAVPTLKTLVFGGEPLGRKALDIWCGHVKLVNYWGPTEC
                     SNSGCLNGEITRDTNPLRIGRASGCHVWITEQGNPHRLVPIGCIGEMVVEGTMLGRGYV
                     NRPDATAAAFVTDLAWSRGGEPDCTRRFYRTGDLGQFNSDGTITIAGRADNQVKI"
     aSDomain        join(29065..29436,29517..30338)
                     /aSDomain="TIGR01733"
                     /aSTool="tigrfam"
                     /description="AA-adenyl-dom: amino acid adenylation domain"
                     /detection="hmmscan"
                     /domain_id="TIGRFam_JN550_006186_0004"
                     /evalue="7.70E-106"
                     /identifier="TIGR01733"
                     /label="JN550_006186"
                     /locus_tag="JN550_006186"
                     /protein_end="3369"
                     /protein_start="2971"
                     /score="352.2"
                     /tool="antismash"
                     /translation="TYGQLNLMSNRLASHLIGCGVGPGARVVLCFYKSTWPVVAMLAIL
                     KAGGVCVSTNPDHPFSRLLDTCHDVETTVVMCDERNASRFKDQIPHVITVGERLMGQLK
                     RTAQLPLPEVKPHDAAFVVYTSGSTGKPKGCVLEHHSVAKSQLVNAKAMHITSTTRVAQ
                     FAAYTFDASICEIFAPLVVGGCLCVISDDERLDDLAMAMNDRKANWIMLTPTVAQLLSP
                     SAVPTLKTLVFGGEPLGRKALDIWCGHVKLVNYWGPTECSNSGCLNGEITRDTNPLRIG
                     RASGCHVWITEQGNPHRLVPIGCIGEMVVEGTMLGRGYVNRPDATAAAFVTDLAWSRGG
                     EPDCTRRFYRTGDLGQFNSDGTITIAGRADNQVKIHGQRVELDEIKHQIAKSLPSGGE"
     CDS_motif       29188..29220
                     /aSTool="nrps_pks_domains"
                     /database="abmotifs"
                     /detection="hmmscan"
                     /domain_id="nrpspksmotif_JN550_006186_0022"
                     /evalue="1.60E-01"
                     /label="NRPS-A_a2"
                     /locus_tag="JN550_006186"
                     /protein_end="3023"
                     /protein_start="3012"
                     /score="6.0"
                     /tool="antismash"
                     /translation="LAILKAGGVCV"
     CDS_motif       join(29422..29436,29517..29561)
                     /aSTool="nrps_pks_domains"
                     /database="abmotifs"
                     /detection="hmmscan"
                     /domain_id="nrpspksmotif_JN550_006186_0023"
                     /evalue="1.00E-08"
                     /label="NRPS-A_a3"
                     /locus_tag="JN550_006186"
                     /protein_end="3110"
                     /protein_start="3090"
                     /score="27.3"
                     /tool="antismash"
                     /translation="AFVVYTSGSTGKPKGCVLEH"
     CDS_motif       30045..30134
                     /aSTool="nrps_pks_domains"
                     /database="abmotifs"
                     /detection="hmmscan"
                     /domain_id="nrpspksmotif_JN550_006186_0024"
                     /evalue="2.80E-12"
                     /label="NRPS-A_a6"
                     /locus_tag="JN550_006186"
                     /protein_end="3301"
                     /protein_start="3271"
                     /score="38.8"
                     /tool="antismash"
                     /translation="PIGCIGEMVVEGTMLGRGYVNRPDATAAAF"
     CDS_motif       30240..30299
                     /aSTool="nrps_pks_domains"
                     /database="abmotifs"
                     /detection="hmmscan"
                     /domain_id="nrpspksmotif_JN550_006186_0025"
                     /evalue="6.90E-09"
                     /label="NRPS-A_a8"
                     /locus_tag="JN550_006186"
                     /protein_end="3356"
                     /protein_start="3336"
                     /score="28.0"
                     /tool="antismash"
                     /translation="AGRADNQVKIHGQRVELDEI"
     aSDomain        30696..30881
                     /aSDomain="PP-binding"
                     /aSTool="nrps_pks_domains"
                     /database="nrpspksdomains.hmm"
                     /detection="hmmscan"
                     /domain_id="nrpspksdomains_JN550_006186_PP-binding.2"
                     /evalue="9.10E-13"
                     /label="JN550_006186_PP-binding.2"
                     /locus_tag="JN550_006186"
                     /protein_end="3550"
                     /protein_start="3488"
                     /score="40.5"
                     /tool="antismash"
                     /translation="DLQTVWAHVLNRAISSIGIDETFMSLGGDSISAMQSAAQCRKMGI
                     KLPVAVILQKKTIAAIA"
     PFAM_domain     30696..30881
                     /aSDomain="PP-binding"
                     /aSTool="clusterhmmer"
                     /database="35.0"
                     /db_xref="PF00550.28"
                     /description="Phosphopantetheine attachment site"
                     /detection="hmmscan"
                     /domain_id="clusterhmmer_JN550_006186_0018"
                     /evalue="1.60E-10"
                     /label="JN550_006186"
                     /locus_tag="JN550_006186"
                     /protein_end="3550"
                     /protein_start="3488"
                     /score="41.2"
                     /tool="antismash"
                     /translation="DLQTVWAHVLNRAISSIGIDETFMSLGGDSISAMQSAAQCRKMGI
                     KLPVAVILQKKTIAAIA"
     CDS_motif       30759..30788
                     /aSTool="nrps_pks_domains"
                     /database="abmotifs"
                     /detection="hmmscan"
                     /domain_id="nrpspksmotif_JN550_006186_0026"
                     /evalue="1.40E+00"
                     /label="PCP_mE"
                     /locus_tag="JN550_006186"
                     /protein_end="3519"
                     /protein_start="3509"
                     /score="2.9"
                     /tool="antismash"
                     /translation="TFMSLGGDSI"
     aSDomain        31017..31838
                     /aSDomain="Condensation"
                     /aSTool="nrps_pks_domains"
                     /database="nrpspksdomains.hmm"
                     /detection="hmmscan"
                     /domain_id="nrpspksdomains_JN550_006186_Condensation_DCL.4"
                     /domain_subtypes="Condensation_DCL"
                     /evalue="1.10E-26"
                     /label="JN550_006186_Condensation_DCL.4"
                     /locus_tag="JN550_006186"
                     /protein_end="3869"
                     /protein_start="3595"
                     /score="85.5"
                     /tool="antismash"
                     /translation="EDIFPVSPFQKFTIEGHLDTPPRHWECFYFDLPNNIDHSRLQQVC
                     VEMAENVPILRTLFIKHAGGFLQVVLKSLEPQIDIYNSQEDIDQLMARLFKEDLANLPT
                     LGRPFHRFMIARTPTHSRLLLRLSHTQEDGLSRIALVQLLATLYEGRSPPEIVSYSKFM
                     HHLKQHHEEDAKYWRSMLASTQPTYIWDTAKQPPMKGSGVIRIEETIPHFRTEGVTPAT
                     LFNAACALLLSSMTNSTDIIFGRMTSGRTGLDAEFQNLIGPTLNIIPLRVHL"
     PFAM_domain     31017..32258
                     /aSDomain="Condensation"
                     /aSTool="clusterhmmer"
                     /database="35.0"
                     /db_xref="PF00668.23"
                     /db_xref="GO:0003824"
                     /description="Condensation domain"
                     /detection="hmmscan"
                     /domain_id="clusterhmmer_JN550_006186_0019"
                     /evalue="7.00E-37"
                     /gene_ontologies="GO:0003824: catalytic activity"
                     /label="JN550_006186"
                     /locus_tag="JN550_006186"
                     /protein_end="4009"
                     /protein_start="3595"
                     /score="127.3"
                     /tool="antismash"
                     /translation="EDIFPVSPFQKFTIEGHLDTPPRHWECFYFDLPNNIDHSRLQQVC
                     VEMAENVPILRTLFIKHAGGFLQVVLKSLEPQIDIYNSQEDIDQLMARLFKEDLANLPT
                     LGRPFHRFMIARTPTHSRLLLRLSHTQEDGLSRIALVQLLATLYEGRSPPEIVSYSKFM
                     HHLKQHHEEDAKYWRSMLASTQPTYIWDTAKQPPMKGSGVIRIEETIPHFRTEGVTPAT
                     LFNAACALLLSSMTNSTDIIFGRMTSGRTGLDAEFQNLIGPTLNIIPLRVHLKKDFLVS
                     DVVQSVHKQYVDSIPYENIGLDDIIRNCTDWKTSMAKFPVVTQFLNVDENSEVQLAGGG
                     RFVARIWEPKDVDPYPWSLCLGAYIGRSGVKISIAANAAYADRAMVQRIFNDLCRLIGT
                     LTEHGDKQLGSLTAL"
     CDS_motif       31095..31193
                     /aSTool="nrps_pks_domains"
                     /database="abmotifs"
                     /detection="hmmscan"
                     /domain_id="nrpspksmotif_JN550_006186_0027"
                     /evalue="2.80E-01"
                     /label="C2_LCL_024-062"
                     /locus_tag="JN550_006186"
                     /protein_end="3654"
                     /protein_start="3621"
                     /score="3.7"
                     /tool="antismash"
                     /translation="CFYFDLPNNIDHSRLQQVCVEMAENVPILRTLF"
     CDS_motif       31413..31460
                     /aSTool="nrps_pks_domains"
                     /database="abmotifs"
                     /detection="hmmscan"
                     /domain_id="nrpspksmotif_JN550_006186_0028"
                     /evalue="2.50E+01"
                     /label="C3_DCL_135-156"
                     /locus_tag="JN550_006186"
                     /protein_end="3743"
                     /protein_start="3727"
                     /score="-2.1"
                     /tool="antismash"
                     /translation="DGLSRIALVQLLATLY"
     CDS_motif       31734..31829
                     /aSTool="nrps_pks_domains"
                     /database="abmotifs"
                     /detection="hmmscan"
                     /domain_id="nrpspksmotif_JN550_006186_0029"
                     /evalue="2.80E-04"
                     /label="C5_DCL_263-294"
                     /locus_tag="JN550_006186"
                     /protein_end="3866"
                     /protein_start="3834"
                     /score="13.4"
                     /tool="antismash"
                     /translation="DIIFGRMTSGRTGLDAEFQNLIGPTLNIIPLR"
     gene            33318..34990
                     /locus_tag="JN550_006187"
     mRNA            join(33318..33786,33857..33971,34047..34859,34912..34990)
                     /locus_tag="JN550_006187"
                     /product="hypothetical protein"
     CDS             join(33318..33786,33857..33971,34047..34859,34912..34990)
                     /codon_start=1
                     /gene_functions="biosynthetic-additional (smcogs)
                     SMCOG1247:acetylornithine deacetylase (Score: 63.6;
                     E-value: 2.7e-19)"
                     /gene_kind="biosynthetic-additional"
                     /locus_tag="JN550_006187"
                     /product="hypothetical protein"
                     /protein_id="KAI1868612.1"
                     /transl_table=1
                     /translation="MEELPIEHELGHDSSLTESISSVSTPDTDIKDPYLVFHHGQELNG
                     HSKAVLGDPHPVGTCFSDNHEIHVPPSGTRRLWDEIHHTAQWGAIPDSTGMARLTLSDE
                     DREVRNYFVHEAEQLGCRVDIDQMGNIFAVLPGENNNVPPIGIGSHLDTQPAGGRYDGI
                     LGVLSALEVLKSIKSSGIRTYAPIAAIDWTNEEGARFAPGCNGSAVWAGHTPLHAAYAL
                     RDTNPSASCTLRQELERIGYLGAVPASCEANKLSAHFELHIEQRRILQDTGKKIGVVTN
                     IQGIRWYRVCINGRRAHAGGAPMHQRADAVVAAAKVILFLDARARVVEAVATVGVVELE
                     RPSSNTVPGKVIFTIDLRHPSEAVLDDFEARLRSCTDGLTKENVGIGVEISKTWHSPAV
                     KMDDEAMACTKRAAEKVVGVENSVEMISLAGHDSALTATKVPTSMVFVPSKDGISHAPE
                     EFTSEEDCGNGLRVILEAVLGYDSIIKQRYTSQ"
     aSDomain        join(33543..33786,33857..33971,34047..34859,34912..34948)
                     /aSDomain="TIGR01879"
                     /aSTool="tigrfam"
                     /description="hydantase: amidase, hydantoinase/carbamoylase
                     family"
                     /detection="hmmscan"
                     /domain_id="TIGRFam_JN550_006187_0005"
                     /evalue="3.30E-109"
                     /identifier="TIGR01879"
                     /label="JN550_006187"
                     /locus_tag="JN550_006187"
                     /protein_end="478"
                     /protein_start="75"
                     /score="363.4"
                     /tool="antismash"
                     /translation="RLWDEIHHTAQWGAIPDSTGMARLTLSDEDREVRNYFVHEAEQLG
                     CRVDIDQMGNIFAVLPGENNNVPPIGIGSHLDTQPAGGRYDGILGVLSALEVLKSIKSS
                     GIRTYAPIAAIDWTNEEGARFAPGCNGSAVWAGHTPLHAAYALRDTNPSASCTLRQELE
                     RIGYLGAVPASCEANKLSAHFELHIEQRRILQDTGKKIGVVTNIQGIRWYRVCINGRRA
                     HAGGAPMHQRADAVVAAAKVILFLDARARVVEAVATVGVVELERPSSNTVPGKVIFTID
                     LRHPSEAVLDDFEARLRSCTDGLTKENVGIGVEISKTWHSPAVKMDDEAMACTKRAAEK
                     VVGVENSVEMISLAGHDSALTATKVPTSMVFVPSKDGISHAPEEFTSEEDCGNGLRVIL
                     EAVL"
     PFAM_domain     join(33756..33786,33857..33971,34047..34859,34912..34945)
                     /aSDomain="Peptidase_M20"
                     /aSTool="clusterhmmer"
                     /database="35.0"
                     /db_xref="PF01546.31"
                     /db_xref="GO:0016787"
                     /description="Peptidase family M20/M25/M40"
                     /detection="hmmscan"
                     /domain_id="clusterhmmer_JN550_006187_0020"
                     /evalue="2.20E-29"
                     /gene_ontologies="GO:0016787: hydrolase activity"
                     /label="JN550_006187"
                     /locus_tag="JN550_006187"
                     /protein_end="477"
                     /protein_start="146"
                     /score="102.8"
                     /tool="antismash"
                     /translation="IGSHLDTQPAGGRYDGILGVLSALEVLKSIKSSGIRTYAPIAAID
                     WTNEEGARFAPGCNGSAVWAGHTPLHAAYALRDTNPSASCTLRQELERIGYLGAVPASC
                     EANKLSAHFELHIEQRRILQDTGKKIGVVTNIQGIRWYRVCINGRRAHAGGAPMHQRAD
                     AVVAAAKVILFLDARARVVEAVATVGVVELERPSSNTVPGKVIFTIDLRHPSEAVLDDF
                     EARLRSCTDGLTKENVGIGVEISKTWHSPAVKMDDEAMACTKRAAEKVVGVENSVEMIS
                     LAGHDSALTATKVPTSMVFVPSKDGISHAPEEFTSEEDCGNGLRVILEAV"
     gene            35659..37615
                     /locus_tag="JN550_006188"
     mRNA            join(35659..35796,35852..36130,36193..36237,36319..37096,
                     37242..37615)
                     /locus_tag="JN550_006188"
                     /product="hypothetical protein"
     CDS             join(35659..35796,35852..36130,36193..36237,36319..37096,
                     37242..37615)
                     /codon_start=1
                     /gene_functions="biosynthetic-additional (smcogs)
                     SMCOG1180:Decarboxylase, pyridoxal-dependent (Score: 288.3;
                     E-value: 1.6e-87)"
                     /gene_kind="biosynthetic-additional"
                     /locus_tag="JN550_006188"
                     /product="hypothetical protein"
                     /protein_id="KAI1868613.1"
                     /transl_table=1
                     /translation="MLTMLEEAPRESMAVQMASKIAPPTNGVNGAHHKKAQLNRAGELE
                     ELLDSVKQLIIPFVRKADDAAQCRAAGQGRVPPGTNVLVERLEPEKLVKRLDFSLPGEG
                     RGRDGLLATVQELLENSVNTWDQGFMDKLYASTNPVGVISELILATLNTALHVCHVSPA
                     LTIVEKTTARALASIMGFTGPRAGGITCPGGSASNMTSLVIARNTLYPDTKRDGNGPRR
                     LVLFTSVHSHYSIEKAASTMGLGAAGTGVVLVPADAEGRMIPGALRRMVLHAIQEGKTP
                     FYVNATAGTTVLGAFDPICEISAVCKEFGLWLHVDASWGGPVAFSSQQRHKIDGAGLAD
                     SLTINPHKMLGTPLPCSFLLTNDLSVFHRANTLPAGYLFHSESAERDVWDLADLTLQCG
                     RRGDALKLALSWIYYGADGFEKQINHAFSVAGLLATMIQDHPDFELVSTNPPPCLQVCF
                     YYTPGGVQTGIDENTRRTRAMITALVDRGFMVDYAPGNRGSFFRVVVNCQTLAETVKGL
                     VNALVETGKGVIDEELGTIA"
     PFAM_domain     join(35978..36130,36193..36237,36319..37096,37242..37381)
                     /aSDomain="Pyridoxal_deC"
                     /aSTool="clusterhmmer"
                     /database="35.0"
                     /db_xref="PF00282.22"
                     /db_xref="GO:0016830"
                     /db_xref="GO:0019752"
                     /db_xref="GO:0030170"
                     /description="Pyridoxal-dependent decarboxylase conserved
                     domain"
                     /detection="hmmscan"
                     /domain_id="clusterhmmer_JN550_006188_0021"
                     /evalue="1.90E-75"
                     /gene_ontologies="GO:0016830: carbon-carbon lyase activity"
                     /gene_ontologies="GO:0019752: carboxylic acid metabolic
                     process"
                     /gene_ontologies="GO:0030170: pyridoxal phosphate binding"
                     /label="JN550_006188"
                     /locus_tag="JN550_006188"
                     /protein_end="460"
                     /protein_start="88"
                     /score="254.1"
                     /tool="antismash"
                     /translation="PEKLVKRLDFSLPGEGRGRDGLLATVQELLENSVNTWDQGFMDKL
                     YASTNPVGVISELILATLNTALHVCHVSPALTIVEKTTARALASIMGFTGPRAGGITCP
                     GGSASNMTSLVIARNTLYPDTKRDGNGPRRLVLFTSVHSHYSIEKAASTMGLGAAGTGV
                     VLVPADAEGRMIPGALRRMVLHAIQEGKTPFYVNATAGTTVLGAFDPICEISAVCKEFG
                     LWLHVDASWGGPVAFSSQQRHKIDGAGLADSLTINPHKMLGTPLPCSFLLTNDLSVFHR
                     ANTLPAGYLFHSESAERDVWDLADLTLQCGRRGDALKLALSWIYYGADGFEKQINHAFS
                     VAGLLATMIQDHPDFELVSTNPPPCLQVCFYY"
     gene            complement(38025..41685)
                     /locus_tag="JN550_006189"
     mRNA            complement(join(38025..38345,38395..41685))
                     /locus_tag="JN550_006189"
                     /product="hypothetical protein"
     CDS             complement(join(38025..38345,38395..41685))
                     /codon_start=1
                     /locus_tag="JN550_006189"
                     /product="hypothetical protein"
                     /protein_id="KAI1868614.1"
                     /transl_table=1
                     /translation="MPPKRQATHMSLVKSPGGSVRLSQQAVSTLSTQTNPRSSSPGSSI
                     KFGGDKSDTSMGHNPSDDLDESEAEIRVGGYTSSTKAAPTTDSSPGARSNNTWTLDAIT
                     LEDTMPIPQEVPDMAALRSTPPSFLRDGIEEMRSPEEILDIEQQRSFQAENEADGDAAN
                     MEEDNEYASLEEEDVDISDYQDDSEARSEGEESYHPSKAEATRSKKGVTSKAVAPRQAK
                     KAATTTKPKGATKRPVARNTRAGKTPARQNSDEDGSVDNKGAAPGPNMARKIYQKRAVN
                     VTVEKVVPSTQAQDGARTKTSARRAAKKSFLDDADEILAEDSQLAAAKAAAEAHTASKS
                     TGNWAPESKQHNSVQCSKVPDSEHKTKTIDGRPDDVYDIELSPDPPKSRSQPGELPTKA
                     PANKRAQKPSVNDTARPTRGGGRAVRGGRGGRVSRGRQKSQPMAQLETTTEDLEVEDLK
                     EAGNEDRIPSPNSKKKRGPAVNGSKSQKASAAERPPGKVQSKPDIVHFDPHVGAMRPVQ
                     SDEDQAAEDEPLQGSDALMDDNIQDDDEGLQIDEEAEFQHNKTLSTRADSPQENRSPAP
                     RKAPEDAPSNMSGKPSNKLPFRRRRSARTSLIDDKTEFVDADSLEEKNSNDEYPLAGNK
                     SNTPAIMEANADGQDYPEINVESPKALKRKRGLAADNEKPSEAKKRKKQSEHQGTPARP
                     LENEAPAAPQPQRQISISNTGSPIKVPVLQHLLDKEGPIPVQLDTQPRKASETVQISDD
                     SPSSGDASSVGADAPTLTLPTDNNGHVKSRHAADSNIGHIGHTLREKVDKASQGSHAKE
                     NTQKLPSDFNYPQVRRTNQRQPLAEIELPPSNGQEKDVLQTSKPNAQLQIGNSDRSALN
                     PVANGPVPQAHHIPFPSNQVLFQQIQSKQRNNDLVGAKFSGKEPLDSGEDRPTYSQQNH
                     QNANNDVFTHYNAGPSRRNLFYPSDLPHEVEEHTGHQSSQSAHPRSQAFEKRLADERQF
                     ARASHAQKSEDNGSSGDKLPGFRMERGDVMADMHPKSQVFANGLLQSEQSRDNHRMVGA
                     YGHSGTFDVGRSYRHTKVTNEAHNSQRRWKTAVDASSRGLADTMHDITVVMLRHLSSKE
                     DAIVKVPVEYRQNGKKIISSLLQRQHKERKNTFDSFEQGCRRLLQIYDDAFKATKAAKE
                     GLSSRRMRIVELVKQKQDRLLTVQQVIQKARDDINKA"
     gene            complement(43126..43794)
                     /locus_tag="JN550_006190"
     mRNA            complement(join(43126..43502,43586..43724,43792..43794))
                     /locus_tag="JN550_006190"
                     /product="hypothetical protein"
     CDS             complement(join(43126..43502,43586..43724,43792..43794))
                     /codon_start=1
                     /locus_tag="JN550_006190"
                     /product="hypothetical protein"
                     /protein_id="KAI1868615.1"
                     /transl_table=1
                     /translation="MSDKAQNPMRELKIQKLVLNISVGESGDRLTRAAKVLEQLSGQTP
                     VYSKARYTVRTFGIRRNEKIAVHVTVRGPKAEEILERGLKVKEYELRKRNFSETGNFGF
                     GISEHIDLGIKYDPAIGIYGMDFYCCMTRPGERVSRRRRCKGRIGASHRINRDETVKWF
                     KSRFDGIVR"
     PFAM_domain     complement(43210..43455)
                     /aSDomain="Ribosomal_L5_C"
                     /aSTool="clusterhmmer"
                     /database="35.0"
                     /db_xref="PF00673.24"
                     /description="ribosomal L5P family C-terminus"
                     /detection="hmmscan"
                     /domain_id="clusterhmmer_JN550_006190_0023"
                     /evalue="6.80E-22"
                     /label="JN550_006190"
                     /locus_tag="JN550_006190"
                     /protein_end="145"
                     /protein_start="63"
                     /score="77.6"
                     /tool="antismash"
                     /translation="KIAVHVTVRGPKAEEILERGLKVKEYELRKRNFSETGNFGFGISE
                     HIDLGIKYDPAIGIYGMDFYCCMTRPGERVSRRRRCK"
     PFAM_domain     complement(join(43465..43502,43586..43709))
                     /aSDomain="Ribosomal_L5"
                     /aSTool="clusterhmmer"
                     /database="35.0"
                     /db_xref="PF00281.22"
                     /description="Ribosomal protein L5"
                     /detection="hmmscan"
                     /domain_id="clusterhmmer_JN550_006190_0022"
                     /evalue="1.40E-20"
                     /label="JN550_006190"
                     /locus_tag="JN550_006190"
                     /protein_end="60"
                     /protein_start="6"
                     /score="73.5"
                     /tool="antismash"
                     /translation="NPMRELKIQKLVLNISVGESGDRLTRAAKVLEQLSGQTPVYSKAR
                     YTVRTFGIR"
     gene            44383..45272
                     /locus_tag="JN550_006191"
     mRNA            join(44383..44406,44478..44486,44610..45084,45142..45272)
                     /locus_tag="JN550_006191"
                     /product="hypothetical protein"
     CDS             join(44383..44406,44478..44486,44610..45084,45142..45272)
                     /codon_start=1
                     /locus_tag="JN550_006191"
                     /product="hypothetical protein"
                     /protein_id="KAI1868616.1"
                     /transl_table=1
                     /translation="MSNKQGKMAGYINYRMRVTLLDGRQMTGQMLAFDKHMNLVLADTE
                     EFRKLKRKTAKPAGAPGASTPQTQTIETEEKRTLGLTIVRGAQIVSLSVESAPPADPST
                     RLGKTTTGGLTSALTSGPGVSRPAGRGAAPASLAGPAAGVGAGAPPPQFPPQFPGAPGF
                     GPGRGGPPAPGFPAPGGFPPAGFPPQGGFQPPPGFPGGPPPGFNPPGRR"
     PFAM_domain     join(44404..44406,44478..44486,44610..44855)
                     /aSDomain="LSM"
                     /aSTool="clusterhmmer"
                     /database="35.0"
                     /db_xref="PF01423.25"
                     /description="LSM domain"
                     /detection="hmmscan"
                     /domain_id="clusterhmmer_JN550_006191_0024"
                     /evalue="4.30E-17"
                     /label="JN550_006191"
                     /locus_tag="JN550_006191"
                     /protein_end="93"
                     /protein_start="7"
                     /score="61.7"
                     /tool="antismash"
                     /translation="MAGYINYRMRVTLLDGRQMTGQMLAFDKHMNLVLADTEEFRKLKR
                     KTAKPAGAPGASTPQTQTIETEEKRTLGLTIVRGAQIVSLS"
     gene            complement(46410..50658)
                     /locus_tag="JN550_006192"
     mRNA            complement(join(46410..47320,47399..47834,47900..48504,
                     48553..48609,48677..49050,49215..50011,50077..50138,
                     50191..50310,50394..50658))
                     /locus_tag="JN550_006192"
                     /product="hypothetical protein"
     CDS             complement(join(46410..47320,47399..47834,47900..48504,
                     48553..48609,48677..49050,49215..50011,50077..50138,
                     50191..50310,50394..50658))
                     /codon_start=1
                     /gene_functions="biosynthetic-additional
                     (rule-based-clusters) ATP-grasp"
                     /gene_functions="biosynthetic-additional
                     (rule-based-clusters) Dala_Dala_lig_C"
                     /gene_functions="biosynthetic-additional
                     (rule-based-clusters) HMGL-like"
                     /gene_functions="biosynthetic-additional (smcogs)
                     SMCOG1090:acetyl-CoA carboxylase biotin carboxylase (Score:
                     85.5; E-value: 5.2e-26)"
                     /gene_kind="biosynthetic-additional"
                     /locus_tag="JN550_006192"
                     /product="hypothetical protein"
                     /protein_id="KAI1868617.1"
                     /sec_met_domain="ATP-grasp (E-value: 1.7e-08, bitscore:
                     27.6, seeds: 20, tool: rule-based-clusters)"
                     /sec_met_domain="Dala_Dala_lig_C (E-value: 6.3e-11,
                     bitscore: 35.5, seeds: 12, tool: rule-based-clusters)"
                     /sec_met_domain="HMGL-like (E-value: 2.1e-27, bitscore:
                     89.7, seeds: 15, tool: rule-based-clusters)"
                     /transl_table=1
                     /translation="MADIPNIKDLIAAKDAAVDEDVFEEGMAPKEAQTVHHIRANSSIM
                     QLKKLLVANRGEIPIRIFRTAHELSLHTIAVFSYEDRLSMHRQKADEAYVIGKRGQYTP
                     VGAYLAGDEIIKIAVEHGAQMIHPGYGFLSENATFARNVEKAGLIFVGPSPDVIDSLGD
                     KVSARKLAIAAQVPVVPGTEGAVETFEAVKSFTDEYGFPIIIKAAYGGGGRGMRVVRDQ
                     ASLKESFERATSEAKTAFGNGTVFVERFLDKPKHIEVQLLGDNHGNIVHLFERDCSVQR
                     RHQKVVEIAPAKDLPVATRDAILADAVKLAKSVNYRNAGTAEFLVDQQNRYYFIEINPR
                     IQVEHTITEEITGIDIVAAQIQIAAGATLAQLGLTQDRISTRGFAIQCRITTEDPSKAF
                     QPDTGKIEVYRSAGGNGVRLDGGNGFAGAVITPYYDSMLVKCTCLGSTYEIARRKMLRA
                     LVEFRIRGVKTNIPFLASLLTHPTFIDGNCWTTFIDDTPQLFDLIGSQNRAQKLLAYLG
                     DIAVNGSSIAGQVGEPKFKGEINGTKWRSSLTADISITDIVVLPDLLNEDGSKLDVSQP
                     CTKGWRQILLEQGPKGFAKAVREYKGTLLMDTTWRDAHQSLLATRVRTVDLLGIAKETS
                     HALSNLYSLECWGGATFDVAMRFLYEDPWERLRKMRKLVPNIPFQMLLRGANGVAYASL
                     PDNAIYHFVKQAKENGVDIFRVFDALNDIDQLEVGIKAVQAAGGVAEGTVCYSGDMLNP
                     KKKYNLEYYLSLVDKLVALDIDILGIKDMAGVLKPHAATLLIGGIRKKFPQLPIHVHTH
                     DSAGTGVASMVACAQAGADAVDAATDSLSGMTSQPSINAIIASLEGSEHDPGLNPAHVR
                     ALDAYWAQLRLLYSPFEAHLSGPDPEVYEHEIPGAQQLGLGSQWAETKKAYEHANDLLG
                     DIVKVTPTSKVVGDLAQFMVSNKLSPQDVIDRAEELDFPGSVYEFLEGMMGQPYGGFPE
                     PLRSKALRNRRKFDKRPGLYLDPVDMKKVRTELGQKWGQVTECDLASYLMYPKVYDDYK
                     KFTQKYGDLSVLPTKYFLSRPEIGEEFHVELEKGKVLILKLLAVGPLSENTGQREVFYE
                     MNGEVRQVTVDDKKASVENVSRPKADPGDSSQVGAPMAGVLVELRVHENSEVKKGDPLA
                     VLSAMKMEMVISAPHNGKVSSLQVKEGDSVDGSDLVCKIVKG"
     PFAM_domain     complement(46422..46622)
                     /aSDomain="Biotin_lipoyl"
                     /aSTool="clusterhmmer"
                     /database="35.0"
                     /db_xref="PF00364.25"
                     /description="Biotin-requiring enzyme"
                     /detection="hmmscan"
                     /domain_id="clusterhmmer_JN550_006192_0030"
                     /evalue="2.30E-18"
                     /label="JN550_006192"
                     /locus_tag="JN550_006192"
                     /protein_end="1205"
                     /protein_start="1138"
                     /score="65.9"
                     /tool="antismash"
                     /translation="QVGAPMAGVLVELRVHENSEVKKGDPLAVLSAMKMEMVISAPHNG
                     KVSSLQVKEGDSVDGSDLVCKI"
     aSDomain        complement(join(46425..47320,47399..47834,47900..48504,
                     48553..48609,48677..49050,49215..50011,50077..50138,
                     50191..50310,50394..50514))
                     /aSDomain="TIGR01235"
                     /aSTool="tigrfam"
                     /description="pyruv_carbox: pyruvate carboxylase"
                     /detection="hmmscan"
                     /domain_id="TIGRFam_JN550_006192_0006"
                     /evalue="0.00E+00"
                     /identifier="TIGR01235"
                     /label="JN550_006192"
                     /locus_tag="JN550_006192"
                     /protein_end="1204"
                     /protein_start="48"
                     /score="1819.8"
                     /tool="antismash"
                     /translation="KLLVANRGEIPIRIFRTAHELSLHTIAVFSYEDRLSMHRQKADEA
                     YVIGKRGQYTPVGAYLAGDEIIKIAVEHGAQMIHPGYGFLSENATFARNVEKAGLIFVG
                     PSPDVIDSLGDKVSARKLAIAAQVPVVPGTEGAVETFEAVKSFTDEYGFPIIIKAAYGG
                     GGRGMRVVRDQASLKESFERATSEAKTAFGNGTVFVERFLDKPKHIEVQLLGDNHGNIV
                     HLFERDCSVQRRHQKVVEIAPAKDLPVATRDAILADAVKLAKSVNYRNAGTAEFLVDQQ
                     NRYYFIEINPRIQVEHTITEEITGIDIVAAQIQIAAGATLAQLGLTQDRISTRGFAIQC
                     RITTEDPSKAFQPDTGKIEVYRSAGGNGVRLDGGNGFAGAVITPYYDSMLVKCTCLGST
                     YEIARRKMLRALVEFRIRGVKTNIPFLASLLTHPTFIDGNCWTTFIDDTPQLFDLIGSQ
                     NRAQKLLAYLGDIAVNGSSIAGQVGEPKFKGEINGTKWRSSLTADISITDIVVLPDLLN
                     EDGSKLDVSQPCTKGWRQILLEQGPKGFAKAVREYKGTLLMDTTWRDAHQSLLATRVRT
                     VDLLGIAKETSHALSNLYSLECWGGATFDVAMRFLYEDPWERLRKMRKLVPNIPFQMLL
                     RGANGVAYASLPDNAIYHFVKQAKENGVDIFRVFDALNDIDQLEVGIKAVQAAGGVAEG
                     TVCYSGDMLNPKKKYNLEYYLSLVDKLVALDIDILGIKDMAGVLKPHAATLLIGGIRKK
                     FPQLPIHVHTHDSAGTGVASMVACAQAGADAVDAATDSLSGMTSQPSINAIIASLEGSE
                     HDPGLNPAHVRALDAYWAQLRLLYSPFEAHLSGPDPEVYEHEIPGAQQLGLGSQWAETK
                     KAYEHANDLLGDIVKVTPTSKVVGDLAQFMVSNKLSPQDVIDRAEELDFPGSVYEFLEG
                     MMGQPYGGFPEPLRSKALRNRRKFDKRPGLYLDPVDMKKVRTELGQKWGQVTECDLASY
                     LMYPKVYDDYKKFTQKYGDLSVLPTKYFLSRPEIGEEFHVELEKGKVLILKLLAVGPLS
                     ENTGQREVFYEMNGEVRQVTVDDKKASVENVSRPKADPGDSSQVGAPMAGVLVELRVHE
                     NSEVKKGDPLAVLSAMKMEMVISAPHNGKVSSLQVKEGDSVDGSDLVCK"
     PFAM_domain     complement(join(46776..47320,47399..47420))
                     /aSDomain="PYC_OADA"
                     /aSTool="clusterhmmer"
                     /database="35.0"
                     /db_xref="PF02436.21"
                     /description="Conserved carboxylase domain"
                     /detection="hmmscan"
                     /domain_id="clusterhmmer_JN550_006192_0029"
                     /evalue="8.10E-60"
                     /label="JN550_006192"
                     /locus_tag="JN550_006192"
                     /protein_end="1087"
                     /protein_start="898"
                     /score="202.1"
                     /tool="antismash"
                     /translation="YEHEIPGAQQLGLGSQWAETKKAYEHANDLLGDIVKVTPTSKVVG
                     DLAQFMVSNKLSPQDVIDRAEELDFPGSVYEFLEGMMGQPYGGFPEPLRSKALRNRRKF
                     DKRPGLYLDPVDMKKVRTELGQKWGQVTECDLASYLMYPKVYDDYKKFTQKYGDLSVLP
                     TKYFLSRPEIGEEFHVELEKGKVLIL"
     PFAM_domain     complement(join(47496..47834,47900..48367))
                     /aSDomain="HMGL-like"
                     /aSTool="clusterhmmer"
                     /database="35.0"
                     /db_xref="PF00682.22"
                     /db_xref="GO:0003824"
                     /description="HMGL-like"
                     /detection="hmmscan"
                     /domain_id="clusterhmmer_JN550_006192_0028"
                     /evalue="2.50E-25"
                     /gene_ontologies="GO:0003824: catalytic activity"
                     /label="JN550_006192"
                     /locus_tag="JN550_006192"
                     /protein_end="873"
                     /protein_start="604"
                     /score="89.6"
                     /tool="antismash"
                     /translation="LMDTTWRDAHQSLLATRVRTVDLLGIAKETSHALSNLYSLECWGG
                     ATFDVAMRFLYEDPWERLRKMRKLVPNIPFQMLLRGANGVAYASLPDNAIYHFVKQAKE
                     NGVDIFRVFDALNDIDQLEVGIKAVQAAGGVAEGTVCYSGDMLNPKKKYNLEYYLSLVD
                     KLVALDIDILGIKDMAGVLKPHAATLLIGGIRKKFPQLPIHVHTHDSAGTGVASMVACA
                     QAGADAVDAATDSLSGMTSQPSINAIIASLEGSEHDPGLNPAHVRAL"
     PFAM_domain     complement(join(48813..49050,49215..49300))
                     /aSDomain="Biotin_carb_C"
                     /aSTool="clusterhmmer"
                     /database="35.0"
                     /db_xref="PF02785.22"
                     /description="Biotin carboxylase C-terminal domain"
                     /detection="hmmscan"
                     /domain_id="clusterhmmer_JN550_006192_0027"
                     /evalue="8.40E-31"
                     /label="JN550_006192"
                     /locus_tag="JN550_006192"
                     /protein_end="494"
                     /protein_start="386"
                     /score="106.4"
                     /tool="antismash"
                     /translation="QCRITTEDPSKAFQPDTGKIEVYRSAGGNGVRLDGGNGFAGAVIT
                     PYYDSMLVKCTCLGSTYEIARRKMLRALVEFRIRGVKTNIPFLASLLTHPTFIDGNCWT
                     TFID"
     PFAM_domain     complement(49346..49972)
                     /aSDomain="CPSase_L_D2"
                     /aSTool="clusterhmmer"
                     /database="35.0"
                     /db_xref="PF02786.20"
                     /db_xref="GO:0005524"
                     /description="Carbamoyl-phosphate synthase L chain, ATP
                     binding domain"
                     /detection="hmmscan"
                     /domain_id="clusterhmmer_JN550_006192_0026"
                     /evalue="2.10E-80"
                     /gene_ontologies="GO:0005524: ATP binding"
                     /label="JN550_006192"
                     /locus_tag="JN550_006192"
                     /protein_end="371"
                     /protein_start="162"
                     /score="269.3"
                     /tool="antismash"
                     /translation="DKVSARKLAIAAQVPVVPGTEGAVETFEAVKSFTDEYGFPIIIKA
                     AYGGGGRGMRVVRDQASLKESFERATSEAKTAFGNGTVFVERFLDKPKHIEVQLLGDNH
                     GNIVHLFERDCSVQRRHQKVVEIAPAKDLPVATRDAILADAVKLAKSVNYRNAGTAEFL
                     VDQQNRYYFIEINPRIQVEHTITEEITGIDIVAAQIQIAAGATLAQ"
     PFAM_domain     complement(join(49985..50011,50077..50138,50191..50310,
                     50394..50520))
                     /aSDomain="Biotin_carb_N"
                     /aSTool="clusterhmmer"
                     /database="35.0"
                     /db_xref="PF00289.25"
                     /description="Biotin carboxylase, N-terminal domain"
                     /detection="hmmscan"
                     /domain_id="clusterhmmer_JN550_006192_0025"
                     /evalue="1.10E-37"
                     /label="JN550_006192"
                     /locus_tag="JN550_006192"
                     /protein_end="158"
                     /protein_start="46"
                     /score="129.0"
                     /tool="antismash"
                     /translation="LKKLLVANRGEIPIRIFRTAHELSLHTIAVFSYEDRLSMHRQKAD
                     EAYVIGKRGQYTPVGAYLAGDEIIKIAVEHGAQMIHPGYGFLSENATFARNVEKAGLIF
                     VGPSPDVI"
ORIGIN
        1 gtcatttcct ccatgcctag gccttgaaac tgtcgatcaa gaacgttcag cctctcagta
       61 tccttctgct cattcttcaa gattgcggcc gcctccttca tatcgccaag actgtcgaga
      121 agatctattt ctcgcttgag cagatcttgg ttgttgatga cagggggttt cgatcgaccg
      181 aacacatgag gaatgaagga gaaataggag ttggacaagt tctcaacggc ttctgcgtag
      241 gaagtgtcat acaagctttg ggctagggat tgatcattga agagagctga taggtccttc
      301 agcgcttgga aaccacgagt gatggtcgtc ttgctcagct tccccaaggg cagtttcttg
      361 acatcgtagt ttagtgcaga catgacgtcg ttgaagtatt gttggttaaa gattagctcc
      421 atgagatctt gaacagcagg tgccagcttc gactcggggg cttcggcgtc atcttccgcc
      481 ttgatcttgt ccgaggcttc ctcctcgtcg tccgaatcgg gcgcatagct acgctcgaca
      541 aaagtgtact tctttggttt gggcggggca gtacgatcag tccaattcaa gccggactta
      601 tccttgaact tcttgttgaa gtttgaaagg gcgtcggcca gggtgccatc gcccaagatg
      661 gcactctggc ctcggtctcc aacacgaccc cagcgcgtcc atgttcggta aacgccgaga
      721 gtattgcgga caagctggac gcggtagaac ttgttgttgt tggcgccagc attggtctgg
      781 ttcagtgagg cgtcgtagat gataccatta tcatcaatgt agacctcgaa accaatcaac
      841 tcgcccgaga tctcttcgtc caggggtacc ttgactcctg gcttggcaat ctgagcgtcc
      901 tcaagctctg gcgactgggc ctctggctgt ggctccgtct tgggtttctt ggtctcaggg
      961 ggaggagtgc tgttggcctg agcagcaggg gcagctctct tcttcccacg agccgccgac
     1021 ttggccggct tatcatctga ggcctgcaca tcggctgcgt cgcttgctgg agcggcagct
     1081 gaggcgctct tcttgccacg ggcggctggc ttggatggct tgtcatccat gggctgggaa
     1141 tctgtctgac ccttggcggg agcggcagct tgtttgcggg agcgtgtggg tttggcggca
     1201 ggggcagagg taggagcagg tgcgccacta tcctgtcctt gggagtgaga ctcatcatcc
     1261 acaggatcag cagccgcagc agcagcctgc ttgcgggagc gcgtagccct cgtcgaagca
     1321 ggagcaggag ctgcgttgtc ttgtttcttt ctgggaggca ttgtccaatg acgtgttgag
     1381 aatggtcggg tgggccagga gctttggggc gacccctgta accttttaaa gaagctctga
     1441 tgggcaggag taggtggtct ggcagtcaat tgaactcttc ccgagagtgg aagtgagtca
     1501 aaaggattgc gaggagggtt ggaggacgag aaacgaactg caatccttta ttgacttcga
     1561 atttaaataa agcccgcgtt acagaggcaa caacggcgcc aggagctggg cttcaaggca
     1621 gccgtgcacg ggccaggcgc cgtctcctga tttccatccc ttggacaaac gcacgggcac
     1681 caaccagtca cgatgctttg agagaccctg acacggcttc gctcaagcaa gctcagctcc
     1741 agctttgatg aaggctcagc cagtagtgtc catgtctagc gcgcaggggg cgacgattat
     1801 cggccgagcc gcgaagaagc cgactcaaac gacgtctggt ttgcccaagg caatgcggat
     1861 acatcgtttg tcacactctc agctaatgtc aaaattggag ggttcttgtt acagagagtg
     1921 caaacgaatc ctagtgaagc gacctggatt cttcagtgga cttttctagg aatatcaaga
     1981 cagcaatggg acgtccgacg cctcgaggtt taccgacaga cctgatcatt tgatcatttg
     2041 tgttcattag aacgagcgtg gtggtcccaa gccagtctgc tgtcgcagac ccctcactgc
     2101 ctcttgagca aggtcatgac agacgcagga agattgttgg tcgaattcca gcctaaggta
     2161 gtatgtatta aattgaacga tcaagggcat cgctgtgggc agcgacagac ttcttgttcc
     2221 gctggcatca tgaagttgtc gccttgtcgg acaattctct gatgtggcca tcgattggct
     2281 acgggctata cccgtaggtt ggacgagccc cgcgtggggt atatctaggc agggtcggaa
     2341 acgcttgggg tctccagctg tcatcgtaag caatcacaac cacgccctag aaggtctgca
     2401 tcaagcttgg ccactgaaag gatgacccgt ggtcaggtgc tcgttgacag ctacggatcc
     2461 cgatgcttat cgtacagtat tacgagagta gaaatatggc agccaaggta tgatacttcc
     2521 cacccactgt ttcgttcgcg caactctgct caagagtata cgatgaaaaa cgtaaagaag
     2581 aatgaaatca agggccacaa tatatgacca catcaattag tatatcggct acttaccctt
     2641 gttgccggat aagccagaaa attatcgggt taatgtcggc cgggattatg aatagggatg
     2701 cataagcgag cttattcgct gcgtgcttgg tattacgtct aacaatttca ctcgtgggat
     2761 ttcaacccaa acaacgagca cagcatatct tgaccgctgt ttcctctgat caacaaatcg
     2821 ctttacaacc gattaatttg catctacact tgcaacacct cccttaccca gccagcagcc
     2881 aactttcgac atgggggaac agagccccaa tgtcgctgca acagaacagg cgactaaggt
     2941 ccgcgaaaga gcaggccggc ctcgagatca gctggaagtc caagacactc cgttggatgg
     3001 tgatgatgat gataccctct acccttccgg aataaaacta tggatggccg ttgtatcgct
     3061 ctgcgttgtt ggaattttga ccggcctgga tttgaccatt gtcgcgacag ccgtgccgag
     3121 tttgagtgac tacttcaggg tcatcgagga tattggctgg tactcgtccg gcttctcgat
     3181 tgtggccgcc agcttcacgt tccttttcgg caagctgtac agccttctat ccgcgaaaat
     3241 gctgtacatc atcagcattt gcatcttcga aatcggttct ctgctttgca ctgttgctgt
     3301 cacgtcaccc atgttcattc ttggtcgtgc tgttgcaggt gtgggcgctg ctggtatcat
     3361 gtcgggctcg cctgtgcttt tggcctacta tttccccagg cacaggcggc ctctgtggac
     3421 aacggtggtg gtgtcaacaa agatgacggg aatcgtcagt gcaccaatcg ttggcggcgc
     3481 cttaatcgac tggcttgggt ggagggcctg tttcggcatc aatctgcctc tgggcgtcct
     3541 cgcacttgtg ctggtgtcct tcgtcaagca gaagactact tcgaataata acccacgccc
     3601 atggagagac gagctcaaac gatttgactg gtttggcacc atatcgttca tgccggctgt
     3661 cacatgtttg cttttagccc tccaatgggg cggcgtcaga tatagctggg ctgatgcccg
     3721 tattatcgta cttttcctct tatttggagc actcctagct gcttttgcat ggcgtcaaca
     3781 ccagcttcaa gacgatgcaa ccctaccacc gcgcatcatc cggatgaaaa ccgtcctggc
     3841 tacaacttgg tttgacgctt gcgccaactc ctccctagct gtcacggagt attacatggc
     3901 tatctacttt caaggtgtca aggggtacag tccgacgtac tctggcatcc ttctcacacc
     3961 aatgcttgtt ggcattatag tcggaaacct ttgcagcggg gcgggaatca ccctactagg
     4021 gtattataac cgtatgtctc tgtttgcatt ccaagccatt ttctagatgc taatcgacag
     4081 tagcgttcat gtttatgact acaattttgg cgccaatcgc ctctggcctt ctaacgacat
     4141 tgagcttgga tgaaaacaac gtcaaggtac tatgtcttct cggctttcta ggattagcaa
     4201 taggtttcgg gcttcaggct ccgctcgtgg ccttgcaaac tatcatgaag cgagaagatc
     4261 tgcccatggc cattgcagca accggcttcg gaggcctcat cggcaacgca gtctggattg
     4321 tcgtatctac gtctcttttt cagagccgct tggcagccga gatagcgttg cgtgtcccat
     4381 ctgtggacac tgcacagatc gaaaaggctg gtctttccca gattcgcgac attgttggaa
     4441 ctgagcgcct aggcgatgtt ctactcggat acgatgaggc ggtcacccag actttgtacc
     4501 tgcccgtggg actgacggcg gcgaccctta ttggatctgt ctttacggag tggcactcgg
     4561 tgaagaaaaa gaagtcttaa gtgagatgaa cccacttgat ttaatcgtgg gatgtctgat
     4621 actggtgaac agtactcagc ggacaattgt ggaaggccag gccgttatgc aatattgcat
     4681 cccatccttt caaatatagc agattctaga gcttcacaaa ttttaagcac ggcgagttac
     4741 gatatatgct tggccctcca agattctgcc cggagctgca atagccaggt cagagtttac
     4801 tactgtccta acaggccatg atatcctccc ggggcaggct cgtattttga ttctacatga
     4861 gcaagtgagg atcaattttg cgtcgactga gtcttgtact aattcttatt gattagagct
     4921 tagaacctcc cattctcagg acgtctacgg cttacataaa ttgtactttt ctcaaatata
     4981 taaaatacat tcgatggcgg cgaataacaa agcttgatag ctaaatagag taggtaattt
     5041 cagctgaggt atctatttcc ggcagctgcc ataataattc tttcacctac tgagacctcc
     5101 agcctagatc caatatgacg acttgctcgc ttatgggtta cgttacccca attacgttgt
     5161 caaccctgct acactaatgc caagctacaa tattatgcga tgttatgcat acagacccct
     5221 actgtgcagc agtatgacta aatattagtc acaattaacc tgaaactact gtgactcccc
     5281 cctgcatatg acataacaca attcgaaagc tattacttcc aatcgcgtca ataagcagat
     5341 ttagtgatcg ttatgcaata gaagatggtg agtgacaagt cacaggtgca tcacacacta
     5401 tatctgacaa atggctgggc acctgagtga tctttttgtt gacgtagacg gaataagagg
     5461 aatctacaca caaagtccat cttatcgaga ttactagcca gcccgtatgt tgcgacttcc
     5521 gagagagcta cggctgccag ggattgattg atagtgattt ggaattttaa cgttgatctt
     5581 caggtggcgt ctagttgtcc atagatcgtt cgtacccaac atccccagac gccatggcaa
     5641 gcactgccat gcccccaagc acaattcagt gccggcaacc accagacacg atgaacggct
     5701 cagatgtgac actcctaccg accaatcttt cgctgccaaa agccaagcca cttgagcacg
     5761 tagatcaccg atctgatgag gaaatcatac agaccatcct caaccctcct cctgtgactt
     5821 ctgaagagaa catttgggcg ttttgggata atggattcga gacaatgcca ccatggcaga
     5881 aacgcaatgt catcgggtgg gtgaggatgc aagggcctcg atggactgtc cgtgttctga
     5941 gtctcgtcca taactcgccc gccaatcttt ttaactttgt ggatgaggat catgtaccca
     6001 agcatctcag agacggaaga tcgacaggga aatacgcagg tgccaacacg tcagacacca
     6061 tccgtttgcc attggtctac aaacatggtg ggatatggat ggacgtcggg attattctgt
     6121 tgatgcacct tgatcagata tgctggaatg cactggagga cccaaaatct aagtttgagg
     6181 tggctgtgtg ctcgtccgac ccaacattga agtcgggaat cgcacagaat ttcttcatcg
     6241 ctgggcgcaa ggggaatggg ttcatcaagc gttggatgct tgttcttctc gaggcttgga
     6301 agggacggat caacaacaag ggcattcacg ctcacccgct cttcctgcat caagtgcgtg
     6361 atgggaactt gacacatgtg ttcagtgggg cttctggaga gaagctcgat tactttcaag
     6421 gctaccttgc ctacgacaga gtccggctgc tggaggatcc atatgacggc tttagcggcc
     6481 caagctattg caagaaccga gtactactca ttgagtataa ggagttttcc tcggcggtca
     6541 tggcgaccaa cgacaatggt ccgaaacaat tcgaattatt ctccacaagt tttaatcaag
     6601 atcaggatac cgagcaatat gcggaggcgt gtaagtactt cgagtacgtc ctctcgaatt
     6661 ctggcctgat aaagctatat cgacggaggg ataacgatgt ccctacactg gcggagctgt
     6721 gggataagcc agagaatcat gatgccgact gtagaccggg gactttcggc gcatatttgc
     6781 gttatttcag cgcaaatttt acgcaggatc gcaaagttaa tacgtgcaaa tttccccgga
     6841 tcagggaaaa agtacttgtt gctggtctcc tagagacctt tgatgattga atcgtgccta
     6901 caatatgaat ttacattaag tcccatcttg gtgtgatcgt tgttccagtc atgtttcaaa
     6961 atggtctata tcaggcacat aagccaacgt agctgcttca ttttcctgat gactgtgaat
     7021 atacgccaac aatcaagtac cagtatcttg tatttgatcc tcgatcattc gagaagcata
     7081 gcccgcagtt tgccaaactt atgctgacaa gaaataatca atctatgtat ttgacagatg
     7141 atttctctga tttaatctac atatggagct tggaaggttt gacagaagtc agctgccata
     7201 tatctctcca agaaagcaga tccaataaac agcgggccag cgatgtgacc tgaggtcggc
     7261 agttgatagt gttattacat aagagcatga ctaatatgca gttggctctc agcaacgaag
     7321 agtcgctgaa tcatcattct tgggaaaaat actaggaaca gcagagacat atcccatgaa
     7381 cgagaatcct agctcagaac cagctgctca ctacgtatag cctcgtctgc tacatcgtga
     7441 aataacatat cagcttcgca ttcctcgttg gtcttgagat tgctctgaat tcacttaatc
     7501 ctcatcacgg gacacaaaag acatttgaat ctcgaacttg tacaagatgt gcatcattgt
     7561 cactggagta agactatgag aatcctactg ccgtgtgaag cgataactga ttgaaaaagg
     7621 gagctggatt catcggctca catttggtcg agcggctcct tgaggacggc cacgaagttg
     7681 tagccattga ctcgctctgg acaggatcaa ctaagaatgt caagaagttt gaggaaaata
     7741 aaaatttccg cttcattgag tatgctaccg caacgcattg attgaacatt gattttgata
     7801 ctatattagg cacgatgtga gacattctct tccaaatatc actggggtta ctgcaatcta
     7861 tcatctggcg tgcccggcaa gtccggatca ttttgaggag agtccgattg aaattctgga
     7921 aacatgcttt gttggaacga agaacatgct cgatttcgct gttggatgtg gagcgagaat
     7981 cttgattgct agcacatcgg gtatgttcta tccagcgccc tcacaggctc ctgagctctg
     8041 tctcactcca ataaagctga ctatgcaata acaccataga aatctacggg gatccaaagg
     8101 tcatcccaca gtcagaaaac tactggggca acacgaattc gtttggccct cgatcctgct
     8161 atgatgaagg caagcgcatt accgaggctc tggcctacgg ttaccagcgc aaacacagcc
     8221 tcaaggtacg aatcgcgcgt atcttcaacg cgtacggacc aggcatgcag ctaaatgatg
     8281 gaagagctgt tcctaacttc attgtggcag caatgaaggg acagccactc acaatatatg
     8341 gcgatggtag tgctacaagg tgctttcaat tcgtgacgga ctgtgtggct ggtctgaatg
     8401 ctcttatgaa cagtgagtac tctcgtcccg tcaacatcgg gagtgatgtc gagacaaagg
     8461 tcggggagat tgcggagatg attgtggagc ttgtagcaaa taaggtggga agtgccacca
     8521 gggcaccggt gaaccatctc ccagcaagac aggatgaccc atacagaaga aaaccggaca
     8581 tagggttggc caaggacgtt ttggagtgga agccagtagt aaatcttcgc gaaggtcttg
     8641 acgtcactgt aaactggttc ttggagaagg agcagaaatc caatggtacg aacggcacaa
     8701 atgggcacat ttgacataac tagaacaaca gttacttctt tgtgggaatg attactcaca
     8761 aaataatcat attctgacat aatatttgca tgactggaaa gtgttacgta tatggtcgaa
     8821 ctaagaatga gtaggtgact aatctgcagt actgacctat gacaaatgat gcccttggac
     8881 gacttctgat agaatatggt taaattaacg cagtgattga gaatagatga ccataactca
     8941 cgcaagtggc caaataatgc ctccagacct cttaggctgc tagtggtagt atagcaacaa
     9001 taaggacttt gctttagagg caggcttagt aacccaaagc ctagccggga gggagaggat
     9061 atagggcagt tcggcctgat catatgatat ctgagcgagt agaacctcga ttattatgca
     9121 tgaagtgtat tgaatagaga ttatacctca acgagattca ttaagatagc cctttcttcg
     9181 aactagctgt tccaacagag tgaatcagaa cacggcgtca caatgattga gagccaaagg
     9241 tcaatctctc acatttgctt catcggtgcg ggctacgtag tacgagttct caaagacctg
     9301 gaatggaatt gattcgaatg tgctaacatg ttactagggt ggtcctaccg cagccgtcct
     9361 ggctagagaa tgtccacacg tacaagtgac ggtggtcgat cgcaatgcgg agcgcatcaa
     9421 ggcatggaag tccgacgtgc ttccagtttc agagccttcg ctcctagatg ttgtcagagg
     9481 cccgcgcgat ggactcaacg ctgaaaagcg tcggaatttg cacttcacga cagatttgga
     9541 agggagcatc caagcagctg acaccatcat ggtggctgtt gatacgccca cgaaatcgag
     9601 aggtaccggt gctggctatt cgcttgacat cggaaggctt gaggaggttg ccatgtccat
     9661 tgctcaatac gccacgtctg ataagattgt ggttgagaag agcaccgttc ctgtagggac
     9721 aggtcatacc atcagcaaca tcttgatgga caactcacgt gtgggtgtca acttcgaagt
     9781 cctgtcaaac ccggagttcc tcgctgaggg aaccgcaatc tgtgacttgc tctcgcccga
     9841 ccgagtgctc ataggctcat cggacaccaa gtctggcctg tctgccgctc aagccttggc
     9901 cgatgtctac gcgacatggg ttccgcgttc gcgcatcatc accatcaatc tcttctcctc
     9961 tgagctctca aagctagccg ccaacgcgat gctggcgcag agagtcagta gcgcgaacgc
    10021 gctcagtctc gtgtgcgagg ccaccggcgc caacatcgat caagtaatgc acgcagtggg
    10081 gagtgacagc cggatcggcc cccatatgct acgctcttca ttcggcttcg gcggatcgtg
    10141 cttcaagaaa gacatactgt ctctcgtgta cctctgcaag tcccttcatc tggacgacgt
    10201 agcctcttac tggcagagca tatccgatat aaacgagacc cagaaatcaa gagcagtttc
    10261 tcgcatcgtg tcacgcttca ataacagcat gggtggcaag aaagtcgcag tccttggatt
    10321 tgctttcaag gagggcaccg gggacacccg cgagagctgc tccatcgatc tggtcaaggg
    10381 tctccttcat gagggtgcac ttgtgaacat ttatgaccct tacgtggata agagccagat
    10441 cctaaaggac cttggctttg gagaagagag ctctggtggc tctgtgaaga tatgccaatc
    10501 tggagaagaa gcctgcgagc acactgttgc tgttctggta gcaacaaatt gggacatgtt
    10561 tcgcgtcaat cctaaggctc tcatgaatgg cgtcaaatct tcttacgacg acacaaacgg
    10621 agagaaagaa gccagtagtg aggctagagg agttccgtat ggcaatggca gtacgagctg
    10681 tagcgccact ggcccattat acgccagcaa cggcatagat tctacaaccg agatcatgac
    10741 cgacaactgc gtttccataa actccttgga aaatagcagt gagtcgaatg ggagctccat
    10801 ggaaactctc gaggacaacc ctacccctat ttcaacccct gaactggacc ccgttcgcta
    10861 caatgagcct tccactgggc ctaggctcaa tggtatcaac gatggagata ttcctccagt
    10921 atctttggac tgggcccacg ttgcaaaggc catgaagtac ccacgcattg tgtttggcag
    10981 tagtagatgc ttggatagag acgtccttgt aagcatgggc ttcgacgttg agctgattgg
    11041 cagaaacaag cgaaagcgca attgagtgta tgattagaag caatatgagg tggagcgtct
    11101 aggtcatgca agtttctatg ttcatccaga cttgctgcca taagaattgc tttgttctca
    11161 gagacgcgtt cacaattccg atgactgata agtcagtttc cttagcaatg aatctctttc
    11221 gattatcaga tttctctact accaggaagg ctatcgttca ttatccttaa tgttttcgga
    11281 tgtgagatct catagcacac tctactaatt acagacgata attatgattg ttctgctaat
    11341 gacgcccagc catgagccta cggcttaagc aatgtacaat atttttcttg gttagacggt
    11401 ggttgttgag tggaaaatca aaattttctc cctccgtgcg gctggataga acgctgatgt
    11461 gccagtaaaa agattgcggt tcatcgtgca gttacacata tcctaatcta ggtaatactt
    11521 gacggaggta catggggatt tctgccaata atactgataa tcgtatgtac ccgtgttatt
    11581 tacggccaat gcatcacgtc actagacagc gtagatgttg atatgatcaa gacccttctt
    11641 tgaggagatt tcgaatcacc agctgacgtc attgcgtgta tcatgtcaaa ttgagcagag
    11701 ttatgagcgc tgcatatagg gaagcatgac acaggcattg ccggggagaa cgaagggttt
    11761 tctaacccaa tagctggggt atacaatttg tttcatatgc tcatcattat aatgtcctat
    11821 acatcgtccg gaaaaaagtc atccaattag aagctttcaa ttgcactttc atcaaagtca
    11881 tcagccggcg catctccgga ctctcccatg aatcctggcg gagtacggtt gaagacccat
    11941 tttgctgcct cctgaaacgg ttcgtcccca gatgcaataa tgatttgaat agtcgctgtc
    12001 aatagctgca ctctctttga ctgggctaaa ggcgtatcct gcgccaataa tgacatggtg
    12061 attgcataaa ggttgggtag ctttgcatgt cagcatgaca aactcttgta cgtaaggagg
    12121 tagggatggg tgtcagataa attggaagat cattacctcg tctcgcagtg tattcttgag
    12181 ctcggtaata agagaaaata gctggttcac agaagatcct ctgttcacgt ctgtggacgc
    12241 ttggtgcagg cgagagaaat gctgctgcag ctcgacttcg cagctgtatt tcttccggtt
    12301 gagacggtcg aactcgtctg caatcatcga cgcggccagc cggacaattg tgtctttgta
    12361 cccactggac tcccaagtcg accatgatcc caccttattc ctcaggtctt ctagcaattg
    12421 cggcaggccc ttggagcggc tgaactcttg ggctacttta gcggcagact tatccctgaa
    12481 tacgctagta taataagaag aaacaaacga atcaggactt tcgaatccgg ccttcttcaa
    12541 agattgtatc acaaactcca cacgggactc caaactcgac gaatcgagtg ctattggctg
    12601 gtgtggcgat cttggaatga cgctcggcgg actcgccttc gaaggcacga ggctgggaac
    12661 cttcacagtg tcagtgcttc catgtctgca ccttttctct tagcgacgtc atgttcacct
    12721 ggtgaataga cacagtttct aaagatagct cttaccttgc ggttggattc gccgtctctg
    12781 tttcagtcac atcaatattc tctggttgaa gttcaaggtt tccagcgtca tgcaactgga
    12841 aattcttggg ccacagctga tcctctgaga tggtaaatgc tgtacgacaa caaaattagc
    12901 caatgagaag cgggttcatg caaaattcgt atgcagggcg aatgcgaaaa tacaaacatg
    12961 tacattggct gaaaccaacc aacgaatgca acccaccttt gaagaaattg gcctcttcgg
    13021 acatggtgct ggctggtttt gatgccatga gcgttgcgtc ctttgggatt ccgtagtgac
    13081 cattctgtat gtccgataac tcattttgca gagagtccgc tatgccccgg cttggcgaag
    13141 aagtactaat tctgttgtca ttcaatactg gttcaatttg gtgcgctgca ccatgctccc
    13201 caagctgagc tgagtagcga ccaaatggca atggttcatt gttagagagc acgttggcat
    13261 gaacattatt agccttgagc agttgatctg ccaccgctgc tcttttttcc aactcttcaa
    13321 tatgtgattt cagtttcctc cctagacctc aagttcagtc tcccaaaagg gccataggga
    13381 ttgtatcgat gatcttacgg tatttctgct gtgcaaatcg atttcgatgt ctcttcctgg
    13441 caagttcagc atccatgttg tctgtcgtat tcggcgagtt atgcattttg tcgttataga
    13501 gacctataga tggtatgtgg ataagattgt gctttaagac agattattgt caagtcagct
    13561 acctggaggt tgtcaagagt atgtactccc tccgtacctg gttccatcat tggctgcagc
    13621 cctgcggctc agcatgaagc acctgggttt tcactccttg tggaccgctt catgcgcgcg
    13681 aggtactttc gcaatagctc catgtgctgc atcgaattaa atccacctac cggaaccctg
    13741 ccagccgtct gatttgatcc cagtccctgt ccgttgtttg caggggccta aagttggcgc
    13801 ggggatggcc ccagaggcgg gccgcaggcc gcatttccgg atgacaagga acgcagagcc
    13861 acacacatca tacgtattac cccctgtcaa cctctaaatc cggggatccg gtggtaccgg
    13921 taataagtga gcggaagaac acgtgcaccc ttgttaggtc gcttgcaatg cagtacagtt
    13981 ctagatgata taattggagc caaggaatgg cggactagag ttacctggcg acagcgttac
    14041 ctggcgacag cgaaccaggg cgactagctc gtaccacctt gaaaagcaca ctgaaagttg
    14101 taaccaagct tgatgcagag cgctacaagg agcacattct gtttgtaatt gtctcgcttg
    14161 atgtcgcttc tactccttct ctccactgtg atccaggcat ggcgtggcaa tcattggttc
    14221 ctttacggtc ttgagttggg tggacaaact gattgacaat ctccggggaa acccgaaggt
    14281 aaacctgcat tgcttggtgc ggctctcgcc agtgattcta tgctaggcgt ctgcatctta
    14341 aagaacaccc ctagcggagt ttatgacgag acaactttgt ggctggttgt gctgcaaatg
    14401 gaaatttggg tctctcgtct cacgcttctg aaacgggcat tagatataga tactttgtca
    14461 tcaactatgt tcatgatcag tccagacgag agaagtgacc ttgtgttgtt tcaatgaagg
    14521 gatacaatta ttcagatact gtacagaatt catggcaaat gatgtacaca agtcgcctac
    14581 ttctgcttgt agattacctc ttggattcgc ctgccaggaa acaggaaaag aagtgaaatt
    14641 cagcctgtgg ttcgattgta cggaattatt gccactaaaa tacggaaaac atctttgtga
    14701 agcagcggat gaggatagtc agtcgtctct aggcgtcttg tatctgtaga attggggcgc
    14761 agtccactaa gatgactgtg aacttacacg ttgcgttgca tgccggagct agtaacctga
    14821 atgagatcgc acccgaaagc aaggatgtcg caatactcaa ttcgtgcact actgtcggta
    14881 tgccgcaaag tttatggttg ccgctttgtc gatcaacgcc acacgtaaca gttcatgccc
    14941 catggggaac cgcacgcact ggagatccta tactgggaca cttgccgact agggttttga
    15001 cgcgttttat tcggccacgc tagtacaggg atgtgccaca tatttttacc tagaatcagt
    15061 tgtatacagc atgtttcacc atactagagt gtcagacgac gcctttgcca cccaccgatt
    15121 acgtattaac aactataccc cttgtttgag accggcgaaa tcagcaagtc ggacatggtt
    15181 catccgagtt gtaagactat taagtctagc accatactcg tgacgaccat gtgactgccg
    15241 ggggagaaaa aaaaaagaat aatctactaa gggaaatttg tggcatacta acgttgacag
    15301 tttaacacct cgtgaatgtt aagcttgatg gcggtaagtc gatgagcgcg ggggacaaat
    15361 acgtgaatct ccatacaggt cacctgtaag atttacagtg atctgcccat ccatacacag
    15421 ccgattccgc aatcgctcat ttccactatg ctgcactgga ttgtggcaac tgggaacaaa
    15481 taggcgaaag aacctcgcac gtagatttga tagaaggaat gagcagcatg caaagtactt
    15541 tcactgcact caccctggcc ttcggtagtc agaagttcaa tatggcttcc ttgtggtcgt
    15601 aggcgagctc cgacaatagg tgtggtgcgt ggtgcgtatt tcgaatgcca agaggcgctg
    15661 aagtattgaa tgacactgta acagcaaggt ttgatgcagc ccagcttctt caacggcttt
    15721 gcggctgatc cctacagcag ggtaccccgc aggatcagct taggtaaaga aggaagcttt
    15781 ctacacatca ctattctagc tcccgcgccg tgccgccttc cgatggtagt ttccaagatc
    15841 ctgcgcgctg atctcgattc gcaactggtc gctgaagtag cagcgtgaca aattagtacc
    15901 aatgaccaac acgggccccc acacgttgca cctgtcacca atttcgacgt tcttttcggg
    15961 actctaaatt aacacggcaa caccaacgtc tccagatttc cactcattac cccggtcttg
    16021 attggttcat ggttcattgc gtggtaacgt cgggtctagt aattaccgga acactgacaa
    16081 caatgagaag caagcttgcc tgagcgatct gagatcccta atccaatacc ataaggctca
    16141 aaagattgtt ctgcaataag gtcagaaaga ctgacaatga cgtgattacc tctttgatgg
    16201 ttagtataac ggtttgcata caatctctga ttaataacaa ccagacaatt cattatcgtt
    16261 gtgtctctac cgcaatgcta ctataatacc tctaggcgat gatagtaata gtgcaagcct
    16321 agagaagaca aaagtagagg ctagtaagtg aggtgttctt atctttagtc accgttgtat
    16381 aacctcatct aatagccaga attgacagca gggcgaggtt gactaatgag accaactatt
    16441 gggcattgtg aatccctgct ggaataatgc aggatcgtgc caactagaca taacggacca
    16501 agcgatacgt tgaccaccaa gttagtgtac actgccgata gtggcgacac gattgatgcc
    16561 tgcctacgta gttaaatcca agcgcttata gagaaacaat actgagagct gcgtcctgtt
    16621 gttatagtcg atctagtcag tccttatttg cttgggctta tttctgccaa gctctgcccc
    16681 aattctgccg atactcggct ttgaagcaac atgtgtggaa tagttggcgt cagcctaggc
    16741 agtcttcaat acgatgctta ctcggatctg ttagagacag ccgcctttct gcagcatcgc
    16801 ggccaggatg cctgtggaat tatatgtggc accgaagatg ggacggcgag cttccacaga
    16861 ggagccggcc tcgttaacga ggttttcggg aagggaagcc atgttgcctc tcacctacag
    16921 gggagttttg gtatcggtca tggcaaggga cctttagcat tacctctcta ccattgcagg
    16981 tggactgact gatatcagtg cgctatccca ccaacggcga gtacaacaaa gtgcagatcc
    17041 agccaataat cgacaaatca agggggaata tcgccatcgc ccatgtaagc cagccagtcc
    17101 tacgtgataa tcgagtaaga taacagtcta agtctcgata gaatgggaat cttgaaaact
    17161 ccagagctct tggcacatac ctcacatcga tcggtcaaaa tcagagcaat tgtacgagtg
    17221 attcggggtt gattctcgag acacttctat ccaaatacca tccaccgagt gaaatgagct
    17281 cagtggagag ctggattatg ttaggccttg agcaagtata tctgagatgt gtcgggtctt
    17341 tcgcatgtgt cctgttcatc ccaggatacg gactggttgc cttccgggac gctaatggca
    17401 tcaagccagt aataatggcg gaaagaattc tagaccatgg ggaagttgac tacatgtttg
    17461 ccagtgagag cgtggcttgt acaagtctag gctatactcc cgtgcgagat gttcggccag
    17521 gtaagaaaat tgctgagaat agcgggcatc catgcaacta atgcgaaggg tgcaggagaa
    17581 gccatatttg tgccatatgc atcagcatgt cgccctcagc atcgttgtat cattcgccag
    17641 gttgtgcctc aactttcgta ttctccggat atattcgaat acgtgtactt tgcaagggcc
    17701 gacagcgtta tagacggtat cagcgtcaac aggagccgtc gattcatggg taaggcgcta
    17761 gcccagacac tcatcaacga aatcacggcc aaagacggat gcgtccatga agaaatcgac
    17821 tgcgtgatcc cggtgccgga aacgagtctt acatgtgcgc ttgcagtgtc acaatacctt
    17881 cataagccac tggcttttgg atttgtgcgg aatcgcttca tcttcaggac ctttctacta
    17941 ccaactcaaa agcagcgcac caaagccgtc gccagcaaat tgagcacagt gagagaggag
    18001 ttcgagggaa gaaatgttct cataatcgat gacagcatcg taagaggaac aacggctatt
    18061 caaatcgtca agatggcccg tgaagctggc gcaaagaaag tatacttcgc ttctggttcg
    18121 cctgctataa ggtatttact tcgttatatt attttgtttc actcctatga cgagttatcg
    18181 tcttcctagt ggtaccgatg tactaagggg taaaacagat tcaagcacat ccatggtatc
    18241 gacctagcag acgaatcgag actcatcgca catgggcgtt ccaatctcca aatttcggaa
    18301 gctcttggcg ccgacggcgt cttctacctt tctcttgatg ctctcatcga ttcttgtatc
    18361 agtgcacgac gttacggtga tgtttcttcg ttcgaagttg gaatatttaa tggtgtatat
    18421 tcgaccaggg gctcttgttt agcgaagtag ccaaaggtaa ttctctgctg ggtcagagac
    18481 agaatggctg agggatgaaa ttttaagtgc cgcaattgga gtctcgcaga gccgaatggt
    18541 gaagccaggg gtgaagagcg atgaacaaac ggctattttc aagcatcgtg tatcctttcc
    18601 aatgtcgcat gcgttcttta gtggagagta tgggccatga caggggcagc cagtcattca
    18661 cttcacttat gttatctatc gccgctccaa gctcgcgcgt tatatacaga tgccattgat
    18721 accaaggagc ggattgcata aagctcttct gagccggctt ctttatattc ttcactcgat
    18781 atacttatgc atttacgctt aaggtatcca cttactgtct taacaacaag gagaaagggc
    18841 catagtactg cttcaatggt ggtgtggagt ccaggtccat ttactaggga agaaaactag
    18901 tgacagagaa aggtgatatg gtttcggtaa gcaaccaagc cattgcagtt tagtgtccat
    18961 cctttgccct cacacaatcg ctgctttggc ttggtctcct taatttagtg accgacacca
    19021 cattcctcgg ttggagatac tgtatcaggg aatgcggcgt acaccaatcg tagaatgtct
    19081 tcacatttat gcgcttggtc ttggtcttgg tcgccttgcg aagtcacaaa agtgacccaa
    19141 agcgagtcta ccaggtgctg agagaggagt ttatgagaca aactctcgta tataggaagc
    19201 attttgctca gctatcatgt cgacccctcc agtaatagtg gttataccgc tccggaagca
    19261 ttagcgcttt attcattgcc ttaggcagaa cattgacccg actatatttc catacttaac
    19321 caatcatgtt tcgctatttc taagatcgga tctgttcaat caatggctgt ctgtaaagaa
    19381 gcaggaaatt ccgaacttcc catcttctca actgaacgag gaggtgagta ggtgttactg
    19441 ggacgggtcc actgcttacc tcatattatc gtgatacatt accaggatcc cctgcactct
    19501 gaccatgatg ttactcacgt tggggttata ccccgcatag tggagcacgc cgaacagtcc
    19561 caggtggggt tagacggtta gacgcgactc tggagagaga gtctgcagac gagcatatgg
    19621 ggtaattctc catagagaga ctggccaatt actgcttgca ttcctgtgta attagtcaga
    19681 actctgcatc aataacgtgt tcactcacaa tccagtttgg aggctactag atcccttagc
    19741 cgcccctcat ctggtacggt attgcattca gcatgcttca gaagtcaagg ttcatagcat
    19801 acgcaacaaa atgacaaact ttatgtgttg aataaagaag aaatttgcga gagagtacat
    19861 agagtatcgc atagaccaaa tattgctagc tactgatctt cctggcctct actgcgtgct
    19921 gtgtcttggt taggaataac agcccaagtg cttatttatc catttgcgtt gatgctcaac
    19981 caagatatgg gtaatacaaa atgggttcca tcgataacac agcttctacc aaacttgcta
    20041 cgctgaatgg cgaaggcatc aaaaatgttt ctgctcaaac aattgtggaa acagtatggg
    20101 ctataactca cttcatctat actggtgata atgaagtcaa gtttgtgcgg cactttttga
    20161 gccagtcgca tggccgtgac gacgatgcca agcgacaacc tttctccacc aggggttatc
    20221 gaatcaactc agaatccact cctgctgata ttgcaagtac tgggtgcgat gttgcgcacc
    20281 agaatgggca agctccaggt ttggagcgtg aaagcaaagc tcccgacttt acgcggttcc
    20341 tccggcagac ggaactgctg ctcattgagg gccaaccagg atcgggaatg aaccacccgt
    20401 tcctgaaagg cgaaccagta agtcctccac aacctcactt gagaagtgat tgcaaaacat
    20461 gcatatcgat aattagctaa tactcgaatc cgttcagcac tcactccttg tggaagcttc
    20521 ggtttgggat ggggtaattg acttcaccgc caccctgcat acaagcaacc accaaaagta
    20581 cttggttgac cttgaggaca agatgactcg tgtctgtgga tttgtggcca agaactggaa
    20641 ttcaccccta agtcaataca cgaaagttac gaacgaggtg cagctttccc aagttcagcc
    20701 caagggatca tctgccaagc atgaactcgc gaacgatcct gcggaacttc tgcggagctt
    20761 gtggaggggt gtcctacact cccctaacgc tcctcttggg ccggatgaca acttctttcg
    20821 cgtgggcggt gactctatca aagccatcga actcgttggt gcgctacgag aacacagaag
    20881 ggccttgaca gtctcccaga tatatcgaac gccgaccctg ggtgaaatgg caaagaactt
    20941 agttcttctc gacaggttgc cgcacgaaga gccaccaaag gcgctcgagc taatctccca
    21001 gtccatctcc agagaagact gtatcgatca ggttgctaga gcctgtcagg tagagccact
    21061 gatggttgat gatgtctacc cagccacgcc gatgcaagaa gcattgatgg caatctcggc
    21121 gcaccgtccg ggtgtatatg cgcaccgggt ggtattcaaa attcctgaat cccttcaaat
    21181 agagaggttc aagaaagcat ggtacacctt ggtatctaag cagcctgtct tccgaacgcg
    21241 aattgtcaca ttacctagca tcggaacggt gcaagttgta atacggtcag gcattgactg
    21301 gcactcgggt atgagtctgc acgagtttgt gcagtacgat gaggagctgc cgtacactta
    21361 cggttccgat ctgagtcgat acggtattgt gcatgacgat gaaggagaac cgcactttgt
    21421 ctggagcggc catcatgcga tatctgacgg atggtcgcga cccgccatgt ttagggatgt
    21481 gcaaaagatc tacctcgagg gtgtagcaac gcaccaagtc ccgtacaccc agttcatacg
    21541 ccatttgatt gagatgagta tcgaagagtc cgaggagttt tggaccgagc agtttcctga
    21601 cactgtcgaa atctatcctc gcttacccac ttccggctat acccctcagg cgctacagtt
    21661 gcagactatt gacataagcc tggaacggag agccgactct ggtatcacaa cagcaacgtt
    21721 ggttcaggcc gcttgggctt tgataacagc tgcctatgcg aataccgacg aggcggtctt
    21781 cggcttgacc ctctcgggaa gagacgctcc agtacctggc atcacccaga tgatgggaat
    21841 cacgatcaca actgtgccag taagaatagt tcttgactac acaagcacag tcctggaata
    21901 tcttgaggag gtacaggaat acattttgca ggtgaaacaa caccagcacc ttggccttca
    21961 gcgtatatac cgcttgagcc ctgaagcgaa atctgcagca agctttcaga acctattagt
    22021 cattcaacct gcaggggagg atgaagactt cgcaggtctt actgaactcg gtctacagcc
    22081 tattcaggtg gacgagaagg atacacggga ctatgggata acggttcaat gcagtattgg
    22141 cagcagtgga agtctcctgc aggtcaaggc gcattatgac gagaaagttg tcggcagcaa
    22201 gcaggtggaa agcatgctgc acttgttcga acaccacatc aggcagctgg ccaccgagtc
    22261 cacggtatca tcgctgcacg acctcgataa tatgtcccct catgacctcg gtttactcgc
    22321 gacatggaat gcttcaatgc cacctgctgt cgagaaaaca ctccatggcc tcatcgcaga
    22381 gaaggcccgg gaaacaccag gcgcagttgc tctcgacgga cccgacagca gagtgacata
    22441 tgctgagctc gactcgatct cgagccaatt agcaggctat atccaggagg ttgcaaacat
    22501 aagcccgaac tcacgcgtgg tgctcagctt cgccaaatcc gcactgcccg tctttgcgat
    22561 tctagccact ctcaagagtg ggggtgtctg cgtctcaacc aatccggagc atccaactcc
    22621 acggctgttg gagatagtcc aagatgtcga atccagagtc gtgctttgtg acgaaaagag
    22681 cgttgaccgg tttaagggcc aggtacccca cgtaatcggt atcactgacg cccttatcga
    22741 gcagctaaag tcggctgctg catacaaatc gcttcccaat gttcttccaa gcaacgaatc
    22801 gtttgtggta tatacgtcag gcagtaccgg taaacccaaa ggatccgtac ttgaacaccg
    22861 ctccttagca actcacctca aggcgcttgg ggagagaatc gggctagatg agcgttcgag
    22921 aacattgcaa ttttccgcat atacctttga cgtccacatc ctagagatag ttggaacatt
    22981 ggtacacggc ggttgcgtct gtgtcatatc agatcatgaa cgcatgaaca atctttctca
    23041 ggtaatcaac gagcgacgcg tcaacttctc gtcactgacc aaaacggtct cacggctcct
    23101 tgatcccgac caagtgccga cactcaagaa actcatattg accggcgagc ccaatggtcg
    23161 tcaagactac tggcgttggt ccagacgcgt cttcctgtat aatggactgg gtccgtccga
    23221 gtgcacacct ttggtatgcc tcactcgcgg agcggttgcg ccagatgatg acccatcaaa
    23281 cattggtcac gcaatgggct gccacttgtg ggtaatcgat caccgcagac ctgatcgcct
    23341 tgttcccata ggatgcgttg gagagctggt ggttgagggt ccaatcgttg gtcgcgggta
    23401 tatcaaccgg cctcgagaga atgcagccgc cttcgtcctt gacccagcat ggtcacgtga
    23461 tggttctgga aggtctcgac gcttttaccg gtccggcgac ctagctagga tgaacacgga
    23521 tggaagcatc acgtttatag gtcgtgccga caatcaggtc aaaatccatg gccagcgcgt
    23581 cgaattgggc gagatcgagg acagccttcg ccgttgcagt catgtcttcg cgaacagtgc
    23641 tgtggaagcc gtcacgatct cgagtcgtgg cgggacatcc acactcgccg tcttctgcag
    23701 ccgagaggac catgagcaga gcaagctgaa gcgtcatgat gcggttgaag tacccattct
    23761 tgcgatggac cacgagtctg aaattgaatt caaaaaggca caactagatc ttgcgaagac
    23821 tcttccacag tacatgattc catcgatatt cctaccggta aggcacttgc ctttcaaccc
    23881 ttctgggaag cttgagcgca agacactgca ccactgggta tcgaggctca acgccaacga
    23941 tctgggtcag tatttcctca cgagccaaac tgtaacaagg ccgccggagt ccgacatgga
    24001 aaagaaactc cagtcgctat gggcaaaagt cctgaacatc ccaaccaacg ctatcggtgc
    24061 cgagtcccac tttttccgct ccgggggcga ctccgtcctg tccatgaagc tgattgccga
    24121 ggcccgatgc gaaggcattg ccatgacggt ggctgatgtc tttaggatgc ccatgctaaa
    24181 ggatatggct ttgacaattg aacccgacgt atccaccaag ccaagggacg atgaagtggc
    24241 acgtttcgaa gcattctcgc tcattagaga caaggaagcg ctgagcggct acattgcaga
    24301 ggcggcacag gactgcggtg taggccccga tttagtcgag gatatgtacc cctgcactcc
    24361 cattcaggag gctctcatgg cggtgtcatc acatcggccg gaagcataca cgtaccaagt
    24421 tgtcctaaaa ctgccctctt ctatggatct ggaccggttt aaatcatcct gggatacact
    24481 ggtctccgaa tttgcaatat ttcgtacccg catcgttttc aaacgagatg ttggttcatt
    24541 gcaggtggta ctacgatcca atatcacctg gcatgagagc acagggatgc ctcccgaaca
    24601 ataccttgaa cagaatggga ccctccatgt tggctacgga agtgaactgt ccaggtttgt
    24661 tatagttcac catggtggcg atactgtttt tgtgggaacg ttccaccatt ctctttacga
    24721 tggttggtct ctcatgagaa cgtatgaaga attcagcagc atatttctcc atggagaact
    24781 ggcacggcct gttgtgccct acggcagatt tatgggacac ctctcttctg ttgatggcaa
    24841 cgagtcagac gagttctggc gatcccaatt cccgacgatc actgagaact atccccgact
    24901 gccgcctggt cacactcctc gtccattaca taacaaatcc tcaactgttc aactcacgcg
    24961 gactgtcggc tccgaagtga ctctcgctac tgtcgttcaa acagcctggg caatattgat
    25021 gtccctgtac agtgggagca atgacttagt tttcggctta acactttctg gacgggacgc
    25081 accgatcgat ggtataacag acatggtggg gccgactttg acatccgtcc caataatgat
    25141 gcatatcaac aatgacatga cacttggggc ccttcttgat agcatgcaga gaaagactac
    25201 agatatcagg cgacatcaac atgtaggcct gcagcgaatt cgccatctca gcccagaggc
    25261 aagtgctgct gttgatttcc gcaatttgct tgtcgtacac acgatgggcg acgctgaaat
    25321 cacatcacca ctgagagcac tcggaattca gaccatgaaa agcaaggctg aggagtcatt
    25381 ggacatagct ctgactgcag agtgtaccat tcgaggggat gctctggatg tgctcatcaa
    25441 ttacgatgac gaagttgtgg catctcaaca ggtcgacttc attcatcatc aactaggcta
    25501 tatcatctcg ctgctgtcaa aggaatctcc aacgaccaga ctacgtgatg tggacttggt
    25561 ctccgcggac gaactcacgc acatgcaatc gtggaacaac aacttgcctg agtatacaca
    25621 ggaagtttta catgagctcg tagaagctca ggcacgtgct accccaaacg caattgcaac
    25681 gactggcttt gatgggaaat tcacctatga agagcttgat tcgatcacca acaagttggc
    25741 tgcctatcta acttctatcg gcgtgggccc ggagaagcac gtggtcctta gtttcaggaa
    25801 atctacttgg cccattattg ctatgttagc agtgctgaaa agtggtggtg tctgcgtatc
    25861 ggtcaacttc gaacatcctc tgaaccgacg gttggacatt gtccaggacg tcgagccggt
    25921 cgtcattctc tgcgatgctg atcagcaatc ggagtattct ggacattctc ctcatgttgt
    25981 cgtagttggc gccaccctct ttgctcacac gctcacacag gagccttcca atacttgggt
    26041 cagaccgaaa atccaaccct caaacgctgc gttcatagta tacacctccg gcagcaccgg
    26101 aaagccaaaa ggctgtatat tggaacacca tgctgtctgt ctgtcccaga aaataaatgc
    26161 cgataccatg aacattacaa gttcaactcg agcccttcaa ttcgccacgt atacatggga
    26221 tcccagcatt ctcgagatct tcggccccct catatgtggt gggtgtgttt gcgtgatctc
    26281 ggatgacgag cggatgaaca atttgactgc ctctatcaac gctcgaggcg cgaattggac
    26341 ctttcaaaca cctacggttg cccagatcat tgttccagat gatgttccca atctggatac
    26401 gatcgtcttc tgtggtgaac cgcttaccaa gaaggtggtg caaccgtggt ccgcagctgg
    26461 ccacgcacaa atgataaatt tctattccgc agctgagact tccaacatag gtgcaatcaa
    26521 cctcgctccc gacaagcaga ctggcttgat tagcattgga cgcagcagcg gatgcggaat
    26581 gtgggtcgtc cagcgccatg acccgaacca acttgttcct aggggctgcg taggagagct
    26641 tcttattgaa ggccatgctg tcatcagagg ttactggaac aggcaagagg cgaattctgc
    26701 cgctttcatc gaagacccca cgtggtcgcg ctccggacag gccgagctaa agcaccggcg
    26761 gttctaccga acaggcgata ttgcgtactt caatcccgat ggcagtatcc agctcctagg
    26821 ccgtggcgac agacaggtga agatccgtgg ccagcgagtc gagctgcatg agatcgaata
    26881 tcagattcac cagcaattgc ccatcggtag tgaagtcact gcagagattg tcgaattaga
    26941 cgctgctacg ttgactgcat tcatccggtt accaactttc tgtgcccttg aaggccagaa
    27001 tagcctgcaa atccaggcgg aaaccgatgt taaagagttc caaaatgtag tcgaaagtct
    27061 acagaggtcc ctgcccgaaa cacttccgca gtacatgctg cccacggcgt tcgtcccaat
    27121 atcgtataca cccagactgg caactacaaa aaccgacagg aaacttctca agcagtttgc
    27181 acagcgcctc gagaaagatg cgattttcgg caacaccttg agcaatgaaa agaccccacc
    27241 tcgagatgag accgaagcga gtctccagct tgtatggtcg cagattctga agctaagttt
    27301 ggacagaatc ggcgttcacg attccttctt ggcgctcggt ggagatagta tcaccgccat
    27361 gcaagtagtt tcggagtgtc gacgtcttgg tgtcgagatt ttagtctcca caatattggt
    27421 ggaaaggact attgcagcta tcgcacctca ctgcaagagg ctggttactc ctgaagcctc
    27481 ttcgattgaa aaaccccatg cattcgcaca tctaacccag gaactcgata gccttctttc
    27541 cgaccacctt attggattag gacatgattc cgagaattct ctcatcgaca gtgtctatcc
    27601 gtgtacagct atgcaagagg gtatcctgct aagccagcaa gtcgatagcg aggtctatca
    27661 aatccagtat gtttgggagt ttaccgacaa tcccgctttt ggagagaatc tatcttctcg
    27721 cctgtcactg gcatgggaca caatcgtaca caggcacccc agcatgcgaa ctggcatcat
    27781 tgaacattcc acggagcatg gccattttct tcaggttgtt ctcaaacgcc atcctgcgcc
    27841 gcggtttctc caagcagagc aagctatcaa ggatgtctca gaagtcttgc aacttcccac
    27901 cccagcggag gacaacttct tgacgtatat gccacgattg actctgtacc gcaccatgga
    27961 cggacgagct atttgtaagc tcaaggtcag ccacgtcctc attgatgccg tgtcgttgga
    28021 tgttttcatg caggagctta tcagctcgct tctcggacat gaacttgcgt cgccagtcat
    28081 gaattttgcg aaatatgtcg agtatgagaa gaatatcaag tctgaacaga gcatcgctta
    28141 ctgggaagat catctgaaga acgtacagcc atgtcatgta ccaaccaaca atgaccagga
    28201 agcgttcagc ggtctgaagg agtacggatt tatccagcta cccgagaacg caaccgaagg
    28261 catggcagct ttctgcagcc gcctgggtgt tacccaagct gcgtttatgc aggctgcatg
    28321 ggccatcgtc cttgctacat tcactgggca gagtgacgct tgctttggat accttgcctc
    28381 tggccgcgat actccaatcg acggcatcga gggaagcatc ggccccatca tcagcatgca
    28441 gatatgccgt gtacagattg aagcgaccgt taaagaaata ctacagcgtg tcaacacgga
    28501 tgttattgtt ggactggagc atcggaattg ctcgcttgca ctcattcaga acagattagg
    28561 cctgaaagca actccgcttt tcaatacatg catgacggtt cgacgtgcgc ttgacctagc
    28621 ggagcaagag aagctagata ctctgatcag accactgcaa agcccagaaa ggaccgaggt
    28681 aaggccctgg gacccccaaa cccgattctt tggaaattag ttccatatca ttgactgaat
    28741 gttttacagt atgccattgc cctgtcggcg tccgtgagag caactggcgc cataatcagc
    28801 atgtcatatc aaaggggtaa aatctcccaa gactatgctc gcagcatagc agggtcactc
    28861 gagaccgtga ttcgcagcct cctggaatct gaggccaaac cggttcatag tatcgagctc
    28921 attggcacag aagatctcaa gcgagtccaa ggttggaact cgcccccctc tccagtagtg
    28981 tattctaccc tgcacggact tgtggaagcc caagcacagg caaccccgga cgccatcgcc
    29041 accagcgggt tcgattcgca gctcacatat ggacagctta acttgatgtc taataggctc
    29101 gcaagccacc tgattggctg cggagttgga cccggggccc gggtcgtgct ttgcttctac
    29161 aaatcaacct ggcctgtcgt agccatgttg gctattctaa aagcaggtgg tgtttgcgtc
    29221 tcgaccaatc cggatcatcc gttttctcga cttcttgata cctgtcacga tgtcgaaaca
    29281 acagttgtga tgtgcgacga acgcaacgct tcgcgcttca aagatcagat acctcatgtc
    29341 atcacagtag gcgaacgttt gatgggacaa ctcaagcgca cagcccagct gccattgcct
    29401 gaagtaaagc cgcacgacgc tgctttcgtg gtctatgtaa gtgtctcagg aaaagacttt
    29461 ctgcctgcaa atgctcttca ttccctttgg agtcaaacta atatcttacg tcccagacat
    29521 ccggaagtac tgggaagccg aaaggatgtg tgctagaaca ccattcggtg gcaaagagtc
    29581 agcttgtcaa cgctaaagcc atgcacatca catcgacaac cagggtcgcg cagtttgcgg
    29641 cttacacatt tgacgccagc atatgcgaaa tattcgctcc ccttgtcgtt ggcggttgtt
    29701 tatgcgtcat ctcagacgac gagcgcctgg atgatctggc tatggctatg aacgatagaa
    29761 aggcgaattg gattatgctt accccgactg tggctcagtt gctctctcct tcagctgtac
    29821 cgactctgaa aacacttgtc tttgggggcg agccgctcgg ccggaaagcc cttgatatct
    29881 ggtgtggtca tgtgaagctg gtcaactact ggggaccaac ggagtgctcc aactctggat
    29941 gcctcaacgg agagatcaca cgtgatacga acccattgag gatcgggcgg gcgagcgggt
    30001 gccatgtctg gattacagaa cagggtaacc cgcaccgact ggttcctatt ggctgcatcg
    30061 gcgagatggt tgttgaaggg accatgctag gtcgtggcta cgtgaatcga cctgacgcaa
    30121 cagcagcagc tttcgtcaca gatcttgctt ggtctagagg aggtgaacct gactgtactc
    30181 gacgtttcta cagaacgggc gatttgggac aattcaactc cgatgggacc atcactatcg
    30241 ctggaagagc cgataatcaa gtcaagatcc atggccagcg tgtagagctc gatgagatca
    30301 aacatcagat tgccaagagc ctgccatcag gtggtgaggt tgttgttgac atggtcaaca
    30361 taagcaacca atcatggaag acgttggcag cgttcatcaa aattggcgga tactcgacgg
    30421 ataaggcgag tccaaatacc ctcgaggtta cggactctga acaacaacag gagtttcaat
    30481 cccttgtcaa ggagctggaa acaacacttc ccaaagtatt gccccgatac atggttccgt
    30541 ccaagttcat accaatcacg agagttccac tcacaccctc tgtgaagacc gataaacgac
    30601 tgctgagaga gtttgcaaaa actttgtcag gggagatcgg gtccacatgc gaaccgaact
    30661 cacttgagaa gcagccgacc agcgatatgg agcgtgatct ccagactgta tgggctcatg
    30721 tgcttaaccg agcgatatcc agtattggaa tcgacgagac tttcatgtct ctcggaggag
    30781 attcaatatc tgcgatgcaa tctgctgccc aatgtcgcaa aatgggaatc aaacttcctg
    30841 tggccgtcat tctgcaaaag aaaacaatcg ctgctattgc accatattgt acaaagattt
    30901 caatggcaca aactcctcgc acagctgtca agactttcga cattgatcaa gaccaaatgg
    30961 acgaacttct cgccgtcgac ttgcctcgaa taggtatcaa gtccattgat gatgtcgagg
    31021 atattttccc cgtttcacca tttcagaaat tcacgatcga aggtcacttg gacacgccac
    31081 cgaggcactg ggaatgtttc tatttcgacc tacccaataa cattgatcac tcgaggctac
    31141 agcaagtgtg tgttgaaatg gccgagaatg tccccatcct tcgtaccttg ttcatcaagc
    31201 acgccggtgg ctttttgcag gtcgttttga agtctcttga gccacagatt gacatctata
    31261 actcccaaga agatatagat caactcatgg cgcgcctctt caaagaagat ctcgccaatc
    31321 taccaacgct aggcagaccg ttccaccgtt tcatgatagc tcgcacaccg acgcactccc
    31381 gactactgtt gcgtctttca cacacacaag aagacggcct cagccgcata gcacttgtcc
    31441 aactactagc aacgctgtac gaaggccgat ccccccctga gatagtcagc tattccaaat
    31501 tcatgcatca tctcaaacag caccacgaag aagacgcgaa gtactggcgt tcgatgctag
    31561 ccagcacgca accaacttac atttgggaca ctgccaagca accaccaatg aagggatcag
    31621 gcgttattcg tatcgaggag acaatcccac atttccgaac agaaggggtt actccagcta
    31681 cgctattcaa tgccgcttgc gctctcctac tttcgtctat gaccaactcg accgacatca
    31741 tcttcggccg catgacgtcc ggccggaccg gactggatgc cgagttccaa aatctgatag
    31801 ggcctaccct caatatcatc ccgcttcgtg tacatctcaa gaaagacttc ctcgtttctg
    31861 acgtcgtcca gtccgtgcac aagcagtacg tggattccat cccgtacgag aacatagggc
    31921 tggacgacat catccgaaac tgtacagact ggaaaacatc aatggcaaag ttcccggtag
    31981 tgactcagtt cttgaacgtt gacgagaact ctgaggttca gcttgccggt gggggtaggt
    32041 tcgtcgcgcg catttgggag cctaaggacg tggatccgta cccgtggagt ctctgtcttg
    32101 gcgcgtacat cggtcgcagc ggcgtcaaaa tatccattgc tgcgaacgca gcttacgccg
    32161 accgcgccat ggttcaacgc atattcaatg atttgtgtcg ccttattggg acgctcactg
    32221 agcatgggga caagcagctg ggctcgttga ctgcattgag ctagagctac caaacaagac
    32281 gaatgacagc tgcatgtgac ttattgcccg tcgcgacaga tatactcagc gacattggaa
    32341 aagtagtata ggggtttgcg ggaagagcga ttaggttttg cccttcattg aatgacgcgt
    32401 ctacatagat atcactttca catattacaa tttcatatta acctcattct gaaccgctca
    32461 tctttgaccg tgaaatatcg accatgatca tggtgatgat gacggtcgcg atagcttcat
    32521 tttcgaccca attcaatcat ttcttcaatt ctcgcttctt ccaaagcgat cgcgatatca
    32581 gatgcagcta cgatggcatg agtagctacc catgaacggt atccatttat tctgcgcccc
    32641 atggagctac catgtgatga cctggcttgt gaacacaagt tcgcgcttcc tcacagatcc
    32701 tccaagatca gacatgaatg agtcactcac tggaatgcgg cccgcattgg acaagtaacg
    32761 tccaaattac atgatgagct cacccacggt ctgaagtttg cgcactagat tgtaaccctg
    32821 tcacaccctg tcttctgagg acattgaacc aggtaggcat tgtgaaggat aaataatcac
    32881 ataagaggtg acctcatcct aatagcagat tgaggaatcc cccctcaaga cctgggtcat
    32941 atttattcca tcatcctgaa agtgtcccgc ttagtaactt gaaagttcgg ctcacataaa
    33001 cttgaataat ccggttcgtc cgcaacatga tgaccttgcg tcgcccaaag ttccaggata
    33061 cagccagcta gcattactat tagtcaaggg tgactgagag ttttgattgg aggcctaacc
    33121 gccacatcat ggcagggaga tctgttcagg ggtgctgggc aaaagttgcg aagagctgga
    33181 tttggaagag caacgtatga aaaggtgaag catagaaggt agtacagtag ttcgttgcac
    33241 actagactta tctgttggtt acgaggattc ttcagttgaa gtcccagcct cagtacactc
    33301 gaagacaatc tatgacaatg gaagaacttc ccatcgaaca tgaactaggc cacgactcct
    33361 ccctaactga gtcgataagc tctgtgtcga ccccggacac ggacatcaaa gacccctatt
    33421 tagtttttca ccacggacag gagcttaatg gccactcgaa agctgtcctt ggcgaccctc
    33481 atccagtggg aacttgtttc agtgataatc acgagataca cgttccccct tccggcactc
    33541 ggcgcttgtg ggatgaaatt caccatacag cacaatgggg tgctattccg gacagcaccg
    33601 gcatggctag actaacacta tccgacgagg acagagaggt gagaaactat tttgttcatg
    33661 aagcagagca actcggctgc agggtcgaca tcgatcagat gggcaacatc ttcgcagtac
    33721 ttccaggcga aaacaacaat gtgcctccca ttggcattgg tagccatctt gatactcagc
    33781 ctgcgggtaa gactccataa tgaatactag caccagggcg aggggtaagc tgactgcggc
    33841 gggccacgat gttcaggggg cagatatgat ggtatacttg gcgtcctatc tgcactcgaa
    33901 gtactcaagt caatcaagtc ttcggggatt cgaacttatg cacccatagc tgccatcgac
    33961 tggacaaacg agtaggtaac aaggcccagc cgaccatcac ccgactgaat ccaaccgcct
    34021 caatgcccca gctaacaaga taccagagaa ggggcgaggt tcgcacccgg ctgcaacggc
    34081 tctgcggtct gggccggcca tactcctctg catgccgcct acgcattgcg cgatacgaat
    34141 ccgagcgcat cctgcacact ccgccaagag cttgaacgca tcggctatct gggcgcggtg
    34201 cccgcaagct gcgaggccaa caagctaagc gcgcactttg agctgcatat cgagcagcgg
    34261 cgcattctgc aggacacggg gaagaagatc ggcgtcgtca ccaacatcca gggcatacgg
    34321 tggtaccgcg tctgcatcaa cgggaggcgg gcgcacgcag gaggtgcacc gatgcaccag
    34381 cgtgccgacg ccgtggttgc ggcggcaaag gttatcttgt tcctggatgc cagggcgcgc
    34441 gtggtcgagg ccgtggctac ggtgggtgtg gttgagctgg agaggccatc atcgaatacc
    34501 gtgcctggaa aggttatctt tacgattgac cttcgccacc catctgaagc ggtacttgat
    34561 gactttgaag cgcgactacg tagctgcaca gatggattga cgaaagagaa cgtgggcatc
    34621 ggagttgaga tctcgaagac gtggcatagt cctgcggtga agatggacga cgaggctatg
    34681 gcctgcacca aacgggctgc cgaaaaggtg gtcggcgtag agaattccgt cgaaatgatc
    34741 tctttagccg gccatgatag cgcgttgacg gccacaaagg tgccaacttc catggtattc
    34801 gtgcctagta aagacggcat cagtcacgca ccggaggagt ttacgagtga ggaagattgg
    34861 taagcggagc actaaacgta tgactgctgg aaactaactg caaggattta gtggcaacgg
    34921 attacgggtt atactcgagg cggtattggg gtacgactct ataatcaaac agcgctatac
    34981 ttctcagtag cgatactggg tttactcgtc ccccaacctc catttcccaa acggcagtca
    35041 ctatgacggg cacggagttg agcatgaatc ttttagggaa aatctcttct gctttgattg
    35101 caaaatgtac attaaatgca attttgtggt ggcagtacga agctcctggg aaatcaatta
    35161 gtagtctttc atctgatctc gtgcccccaa tctgagcaag acacggtcta tgtagcacat
    35221 gaaaattgaa tcctaaacag ctccgtgcaa ctttggattt ccctgattat gagaatatat
    35281 cgtgatgatc cgtctgttgt ttgatgtact tctcagcaga gtcgtcaggc ttatgttctc
    35341 tgctgggtgc acaacgtctt ggattaaatt taaaagccgt cactctcccc tccaaccaca
    35401 aaatatgagc attggcagac accatgtcaa gctgactcga ttaggatagt ggattcatgt
    35461 cgaaatcgcg caaaagtaat attacgagcg cttctcatca tcacattacg tgaaatgtta
    35521 gtgaccttat cgggttagga gcataatgca gctgcacctc aagggttgcc tccgagattg
    35581 ccccaatatc tacgctcgcg aaacacatct gaacagatat tcagcatctc aaaggcttca
    35641 gcaatcaggg ttgtaaccat gcttaccatg ttagaggagg ccccgagaga atcaatggca
    35701 gttcaaatgg cgtcaaagat agccccaccg accaacggtg ttaatggggc acaccacaag
    35761 aaagcccagc tcaatcgcgc aggcgagctt gaagaagtat ccaagccctt ctatacattc
    35821 ctccatgtct agattgctaa tgacctctca gcttctagac tcggtcaagc aactcataat
    35881 acctttcgtt agaaaggcag acgacgcagc gcaatgcaga gctgctgggc agggtcgtgt
    35941 cccaccaggt acgaacgtgc tcgtggagag gctggaaccc gagaagctgg tgaagcgatt
    36001 ggacttctcg ctgccaggag agggcagagg ccgggacggg cttctagcta cagtccagga
    36061 gctcctggaa aacagcgtca atacgtggga tcaagggttc atggataagc tatatgcaag
    36121 cacgaacccg gtaagatgct cttcgtggaa tgatgcagtg gtacatctat ctgacgattc
    36181 tgtctcttgc aggtcggagt gatctccgag ctcattcttg ccacactgaa caccgccgta
    36241 agttggtcct tgccagcgag aacaaccccc cttactttcc ccaaccagac agaccatgtc
    36301 actaacaccg ccgtccagct ccacgtatgc cacgtctcac ccgctctcac catcgtcgag
    36361 aagaccacag cccgcgccct ggcgtccatc atgggcttca cgggcccgcg cgccggcggc
    36421 atcacctgcc cagggggctc ggcgtcgaac atgacgtcgc tcgtgatcgc gcggaacacg
    36481 ctgtacccgg acaccaagcg cgacggcaac gggccgcgca ggctcgttct attcaccagc
    36541 gtgcactctc actacagcat cgagaaggcc gccagcacga tggggctggg cgccgccggc
    36601 acgggcgtgg tccttgtgcc ggccgatgcg gaggggcgca tgatcccggg tgctcttcgc
    36661 cgtatggtgc tacacgccat acaggagggc aagacgccct tctacgtcaa cgcgaccgcg
    36721 ggcaccaccg tgctcggtgc cttcgacccg atttgcgaaa tcagtgccgt ctgtaaggag
    36781 ttcggtctgt ggttgcatgt cgacgcatcg tggggcggac ctgtggcctt ctcgtctcag
    36841 cagagacaca agatagacgg cgccgggctg gcggatagtc tcacgatcaa tccgcataaa
    36901 atgttgggca ctccgctgcc atgctcgttc ctgctgacga acgacctttc agtgtttcac
    36961 agggcaaaca cgctgcctgc agggtactta ttccacagtg aatcggctga aagagatgtc
    37021 tgggacctgg cggatctgac attgcagtgt ggccgcagag gggatgcgct gaagctggca
    37081 ctgagctgga tatattgtaa gtggttggac atacatacgc ctttatcgcc gcgaattccc
    37141 ttcctttagc aaggagtaga gagaaacgac aagcagtgtt aactgctagg gttttcttat
    37201 tccgaagaaa aaagattgct tactaacttg tcttccttta gatggagcag acggattcga
    37261 gaaacaaatc aaccatgcct tctcggtagc tggacttttg gcgacgatga tacaagacca
    37321 tcccgacttc gaactcgtgt cgacgaatcc gcccccatgc cttcaagtat gcttctacta
    37381 cacaccgggt ggtgttcaaa caggtataga tgagaacaca agacgcacgc gggcaatgat
    37441 tacggcgttg gtagatcggg ggttcatggt ggattatgca ccaggtaata gggggagctt
    37501 ctttagagtc gttgttaact gccagacctt ggcagaaacg gtgaagggac tggtaaatgc
    37561 gttggtagaa actgggaagg gcgtcataga cgaggaacta ggtactatcg cttaaagaac
    37621 aagattttca agccctaaaa agtttcagac aagacatctg accttcggaa agctaggcat
    37681 ctaattcatt tactggtaat gatacacagc ttccattaga tatattgatg ctacattcat
    37741 aactgttcat tacctctcgt cggatactat attaagtagc taagactaac gctcggagtt
    37801 tcgagcgacg ctggctcctt tgtgtcttga cttgatgcta gagcaataca tcccacgaca
    37861 tggtcgctgt agatttctca tgttcggtct ttctcatggt tccaatctta taagaacaac
    37921 agggttgaat cagtgagcaa gaagcattgg ccaatcgtct actcatcagt ttcggtctct
    37981 cagaagcggt aacaaaaggg ctcatattac cattcgactg gggctcaagc cttattgatg
    38041 tcgtccctcg ctttctgaat aacttgctga acagtaagta ggcgatcctg tttttgcttt
    38101 accaactcaa caatgcgcat gcgcctggaa gacaggcctt ccttagcggc ctttgttgcc
    38161 ttgaaagcat catcgtaaat ttgaaggaga cggcgacaac cctgttcaaa ggagtcaaag
    38221 gtatttttgc gttctttgtg ctgtcgctgg agaagactgg atataatctt tttgccgttt
    38281 tgtctgtact ccactggaac tttgacaatg gcatcttcct tcgagctcaa gtgccgcagc
    38341 atgacctaca ctaaccatca gtgctattat ttctgaagag attgacagac ttacgactgt
    38401 gatatcatgc atagtatcag ccagaccacg tgaagaagca tcgactgcag tcttccagcg
    38461 gcgttggcta ttgtgggcct cattagtgac cttggtgtgt cggtacgagc gaccgacgtc
    38521 aaaggtccca gaatgtccat atgcgccgac cattctgtgg ttgtcgcgtg actgttcaga
    38581 ttgtaacagt ccattggcga atacttgtga tttgggatgc atgtccgcca ttacatctcc
    38641 ccgctccatc cgaaacccgg gaagcttgtc accggaggaa ccattgtcct cgcttttctg
    38701 ggcatggctt gcacgagcaa attgtcgttc atcggccaac ctcttttcaa atgcttgcga
    38761 tcgtggatga gcagattgtg atgactgatg gccagtgtgt tcttcaacct cgtgtggtaa
    38821 gtcagacgga tagaacaagt ttcgccgact tggaccagca ttgtaatggg taaaaacatc
    38881 attgttggca ttttgatgat tctgttgcga ataagttggt cggtcttcgc ccgagtctaa
    38941 tggctctttt ccagaaaatt tagcacccac aaggtcattg ttccgctgct tgctctggat
    39001 ctgttggaag agaacctgat tcgatgggaa gggtatgtgg tgggcttgag gcacaggacc
    39061 attggccacc gggttcaatg cagatctatc agagttgcct atttgtaatt gggcattggg
    39121 cttactcgtc tggagaacgt ccttttcttg tccattggaa ggcggtagct caatctccgc
    39181 caggggctgt cgttgattag ttcttctaac ctgcggatag ttgaaatccg atggaagctt
    39241 ttgcgtattc tccttagcat gcgatccttg agaggctttg tcaacctttt cacgcagagt
    39301 atggccaatg tggccaatgt ttgaatctgc agcgtgacgc gatttcacat gtccattatt
    39361 gtccgttgga agagttagcg tgggtgcgtc agctccaacg ctgcttgcat ctcccgacga
    39421 ggggctgtca tctgatatct gaacggtttc tgatgccttt cgaggttgag tgtcgagctg
    39481 aactggaatt ggaccttctt tatctagtag atgttgaaga accgggactt tgattggact
    39541 accggtgttg cttattgaaa tctgcctctg tggctgtggt gcagctggcg cctcattctc
    39601 taatggacga gcaggagtgc cttggtgttc agattgcttc tttctctttt tcgcttccga
    39661 gggcttctca ttatctgcag cgaggcctcg cttgcgcttg agagcttttg gactttctac
    39721 gttgatctct ggataatctt gcccatctgc attcgcctcc ataattgcag gtgtgttgct
    39781 cttgttgccc gcaaggggat actcatcgtt tgaattcttc tcttccaagg aatctgcgtc
    39841 gacaaattct gtcttatcgt ctatgagaga agttcgagct gatcttcgtc ttcggaatgg
    39901 gagcttgttc gatggtttgc ctgacatatt agaaggcgcg tcctctggag ctttccgggg
    39961 tgcaggggat ctgttttcct gaggagaatc tgccctggtg gaaagggttt tattatgctg
    40021 gaactcggct tcttcatcga tctgcagccc ctcgtcatcg tcttggatat tatcatccat
    40081 gagggcatcg gagccttgca agggctcatc ttcggcggct tgatcctcgt cggactgtac
    40141 tggtcgcatc gcgccgacat ggggatcgaa atgcacaata tctggcttgg actggacttt
    40201 cccggggggt cgttcagctg cactcgcctt ctgagacttg gatccattca cagcagggcc
    40261 ccttttcttc tttgaatttg gcgacggaat gcgatcttca ttcccagcct ctttcaagtc
    40321 ctctacttcc aagtcctccg tcgtggtttc tagctgggcc atgggttgtg acttttgtcg
    40381 tccgcgggat acacgaccgc cacgacctcc gcgaactgct cgaccaccgc ctcttgtagg
    40441 acgagcagta tcattcaccg agggtttttg agcacgctta ttggctgggg ccttggtcgg
    40501 tagctcgcct ggctgcgatc gagatttagg agggtctggt gagagttcga tatcatagac
    40561 gtcatctggt ctgccatcaa ttgtcttcgt tttatgttct gaatcaggga ctttggagca
    40621 ttgtactgaa ttatgttgct tgctttcagg cgcccagttc ccagtacttt tcgaggctgt
    40681 atgtgcttcg gctgctgctt tcgccgctgc caattgtgaa tcctcggcta agatttcatc
    40741 ggcgtcgtca agaaaagatt tttttgccgc tctcctggcc gaagtcttgg tgcgagcgcc
    40801 atcctgcgct tgtgtagaag ggacaacttt ctcgacagtc acgtttactg ctcgcttttg
    40861 gtagattttt ctggccatat tcggtcctgg tgctgccccc ttattgtcaa cactgccatc
    40921 ttcatctgaa ttctgccgtg caggtgtctt acctgcacgt gtgtttcgag caactggcct
    40981 tttggtcgcg ccctttggct tggtagttgt ggcagctttc tttgcctgtc ttggtgccac
    41041 tgctttgctc gtaacgccct tcttggaacg tgtggcttca gccttgcttg ggtgatacga
    41101 ttcctcaccc tcacttctgg cttcagagtc atcctggtag tcgctgatat cgacatcttc
    41161 ctcctcaaga ctggcatatt cgttgtcttc ttccatattg gcagcatctc catcggcttc
    41221 attttcggcc tgaaagctgc gttgctgctc aatgtctagt atctcctcgg gtgatcgcat
    41281 ttcttcaatt ccatcgcgca agaaactggg tggtgttgaa cgtagagcag ccatatcggg
    41341 aacttcctgg ggaatgggca tggtgtcttc aagagttatg gcgtcaagtg tccaagtgtt
    41401 gttggaacgc gctccgggag atgagtcggt agttggtgct gccttcgtcg acgaagtgta
    41461 acctccgact cggatttcag cttcgctttc atctaggtcg tcggaagggt tgtgtcccat
    41521 cgacgtgtcc gacttgtcgc cgccgaactt gattgaagaa cctgggctgc tagagcgagg
    41581 gttcgtctgt gtcgacaggg tagagaccgc ctgctgggac aatctgacgc ttccacctgg
    41641 actcttgacc agcgacatat gcgtggcctg cctcttgggg ggcatggtag ctgcctagcc
    41701 gagcggcagc ccccgagagg tctggctgga gatgatggag gaaaatgaag aggaactaga
    41761 tgcagattgc ctctcagacg ttttgagatg gaggagtcaa gcctcaagga tctcgatacg
    41821 aacgtcttgc gctgtgtaca gtactcgcac gtaaaatcga ccaaacatca aatgtgaagc
    41881 gcgcattgaa agacggcaaa ctgaaggctg gaaggtttcc atccaatgct tggacgctca
    41941 aggcgttgtc acttgggtca acaggaagga acagcttcgt caagacatgc aggcacttcc
    42001 tgccgcgtac cttcccaagg cgcgacgtca ctacagctca cgagcttgac aaaccgatat
    42061 ttcaagaagg aattcatgga atgataacat gctaggtgat tcctgaatgc tgtcagatgc
    42121 cagtcaagat ggccagaggt atgctgtggc caattagcat aacgtcacga ggaaagtctt
    42181 attagcacga acggagcagt gtttgctcgt ctgcagaaca tgaaccagaa gaagcgatgg
    42241 caagtgagtt tcacgcgtct gcaatgcaag atgtagatgt caggaagatt ctcatattac
    42301 ttggcaattc ctgtgccagc gtattggtga tatcttattg atagacacat gtgaccatga
    42361 agtagacgag cttcgcgtgc atcggaactg aagcaccact ccttgaaaac agtttcagtc
    42421 tagctagatg tcttctcaag cccttgattg cagttcgctt tcgcagtctg tcaacaagac
    42481 acgaatgcat ggtacgtagg aaacttgata tacccaatat cattgaaccc aacgcacatg
    42541 gtacagatgg agcttcccat ggatgttgtt tgagcacctg ccattttgaa gtgcactggt
    42601 gttctgcgtt atgcatccag ctaacgcaac gagggctgct cgtgctgtag cagcctgtgc
    42661 tagcatgggg tagagccata tccgacccgg acatatggca ctcgacgtga tcaaagattg
    42721 atcctggaaa ccaggttggg cgcatgtaca attcgcagac agttcagaag gtctgctgcc
    42781 tcgagcaaat ggcacaagat catagcattc attcatacgg cactataaga ctgactgtaa
    42841 gtcaaaagaa aagccggcat ggtgccggtc ggtctctgag gccgtagctg acttgattag
    42901 agtctgctga gtctgacgag ctcgacgggg ggccgagtcg acaatgctag ggaggtgtat
    42961 gggtctctcg ccatgtacat gaaggcaggt tccgcctgga atcaaagaga aatcaatcca
    43021 tccagccaac gccgttatcg tagcctcagt tatccttttg ttcttttggg ttcatccact
    43081 gttcctgttc tccccttggc atccgtgtag agcgcgcgaa ggcgtttatc ggacaatgcc
    43141 gtcgaagcgc gacttgaacc acttgacggt ctcgtcacgg ttgatgcggt gggaagcacc
    43201 gattctgccc ttgcagcggc ggcggcggct gacacgctca ccggggcggg tcatgcagca
    43261 gtagaagtcc atgccgtaga taccgatggc ggggtcgtac ttgataccga gatcgatgtg
    43321 ctcgctgata ccgaagccga agttgccggt ctcgctgaag ttgcgcttgc ggagctcgta
    43381 ctccttgacc ttgaggccac gctcgaggat ctcctcggcc ttggggccac ggacggtaac
    43441 gtggacagcg atcttctcgt tacggcggat accgaaggta cggacggtgt agcgggcctt
    43501 gcctggtggg agggggacgg cgtgtgagca aaggtttccg gtgtgccaca gacgaaggca
    43561 agcgggttcg actgggaaga cttactgtaa acgggagtct gaccggacag ctgctccaag
    43621 accttggcgg cacgggtcaa tctgtcacca gattcaccga cggagatgtt gaggacgagc
    43681 ttctggatct tgagctccct catggggttc tgggccttgt ccgactgttc catgacgcag
    43741 gttagcacac cgtgattgat ttcgcggggg ggtcgcagag acgtcgcgta ccatcttggc
    43801 tgtggttgtt agtaggaacc gtgggagatg ggttgtactg gttggtgctg gctggttggc
    43861 tgggttgagg ctgtagaaaa agttcaccaa ggtcaaaagt gagcggcaat caatcgcacg
    43921 cggcgggaca aaaattcgag ggtttcctta ccctgctgtg ggcgaggccc gtgcacggat
    43981 ttcttgggtc ggggacgaat tgtaccacag taggggcgcc ggagaggcta gtctcaggtt
    44041 ggcctagttg gtcaagagct ccagagggcc ggctgccatt ggacgggcgt gtggcccgag
    44101 ctctggcagc tctcagcctt ctcgctaggt gaatgtttcg ctgcctcgcc ttggccttgg
    44161 ccttgcgcgc cggaccgttt ttattgacgg ggaacctcgc ctctccatac caaaagtcgc
    44221 gatctctgga ggaccaatct gccaacccgc agcatcagcc caccattgag atctcgctga
    44281 ggccccctga acccgcggct tcgctccaag caagatcaaa ttttttgaaa agacagcccc
    44341 agaggaaaga gtcgctccct caaggagcaa actcagccca tcatgtcgaa caagcaaggc
    44401 aagatggtga gtcccccgcc accgctccgt gtatctcgac gttgacaatg caggctgaca
    44461 cgacttgtga tatctaggcc ggttacgtac gtactcccct ctcctcgcgc gtgctcgatc
    44521 tcgacgacgg ccatgcgccg ccgcggcgca cctcaaaccc atatatcatc gcatcttcgc
    44581 tgttcaccga ctaacctttg ctctcccaga tcaactaccg gatgagagtg acgctcttgg
    44641 acgggcgcca gatgactggc cagatgctgg ccttcgacaa gcatatgaac ctcgtcctgg
    44701 ccgacacgga ggagttccgc aagctcaagc gcaagacagc caagcccgcc ggcgcccccg
    44761 gcgcatccac cccccagacc cagaccatcg agaccgagga gaagcgcacg ctgggactca
    44821 ccatcgtccg tggcgcccag atcgtctcgc tctccgtcga gtcggcacct cccgcagacc
    44881 ctagcacccg actgggcaag acgacgaccg gcggtctcac ctccgccctg acatccggcc
    44941 ccggagtctc tcgtccggct ggacgtggag ctgcgcccgc gagcttggct ggccctgctg
    45001 ccggcgtcgg tgctggtgct cctcctcctc agtttccccc gcagttccct ggcgcacctg
    45061 gtttcggtcc tggcagaggt ggtcgtgagt tatccccctc cctgagctcc tccgatgttc
    45121 atagtctaac ccgcttacta gctcccgccc ctggcttccc tgccccaggt ggtttccccc
    45181 ctgctggatt ccctcctcag ggaggcttcc agccgccgcc tggcttcccc ggtggccctc
    45241 ccccaggctt caaccctcct ggacggagat aggtttaggt agctaacggt ggagatgaga
    45301 gctatgggat gttcatacga ctccaaggcg gatcaaggaa tgcacgacgc agccgccacg
    45361 aggctggatc gaaactgaaa tcggcgacgg ccatatcgcc ggatggccag tgctgcacag
    45421 agtatagctg gcacgaggct aggtcctaga cagaggcacg tcttggatca cacgatccag
    45481 aagccggaga aggagactct gagcaagaat atcaagcaga tgagggagaa aacaagcaat
    45541 taaatgaagg cctgattgct cgtgcatggc caagtctacc caaagacaat atccttttga
    45601 ttgtgacaag tcgcatgcgt tcctcgatag tcaagtcccc gtactccgtc tagctgttca
    45661 acgtccacct gagatactga cctagctacc taggtcggtc acggatgcat caatatcaaa
    45721 aggactaaac cactttagtt cacccctctg ggtcagtttt gagcatgggc ttgcattgca
    45781 gatgaaaggg gactgcgagc tcaatccacc aaaccaacca gcatggcttg agcggtttgc
    45841 tatatcctac atccatcttg aaaaacctgt gtgagtgtag gcagagctaa agtgatcttt
    45901 tgtcatgtca ttgtgaataa ccaccacgcc acgggtcaat ccatggcagc atacaatgac
    45961 cacacaaggg tcaaagcaga taactggcgc attgcaaaca tcagatgatc ggatcctgaa
    46021 gacggccaat gggatgtacg tcgagtctct gcttatacga tactgtgcca acagctatta
    46081 caccggatac ggaaggcaaa accgcatcag aacactcgac ttactcctat gtcgaactcc
    46141 ctgaggtcat cacgacggtc gcttgacagc ttactagaac tcggattacc attttctcgt
    46201 agtattcagt catcttcgtc acggcttgta gaagtacaaa gacgtattga ataatcataa
    46261 aaggtactac caagtcatat tcactacttg ctaccgattt tgccccgttc ccttcccagt
    46321 ctggaattca tcaatcgtct cgtttgcagt gagcgcccat aatcagtcta tcgtcaatca
    46381 aaccgtacaa cccagtctgg agaacttgct caacccttga caatcttgca gaccaggtca
    46441 ctgccgtcca cgctgtcacc ctccttgact tgcaagctcg agaccttgcc gttgtgaggt
    46501 gcgctgatga ccatctccat cttcatggca ctcagaacgg cgagagggtc gcccttcttg
    46561 acctcagagt tctcgtggac gcgcagctca accaagacac cagccatggg ggcaccaacc
    46621 tgcgagctgt cgccagggtc ggccttgggt cgcgacacat tctcaactga agccttcttg
    46681 tcgtctaccg tgacctggcg gacttcaccg ttcatctcgt agaacacctc tcgctgacca
    46741 gtgttctcgg agagcggacc gaccgccaga agcttcagga tcagcacctt gcccttctcc
    46801 agctcgacgt ggaactcctc gccgatctca ggcctggaga ggaagtactt ggtaggcagt
    46861 acagacaagt cgccgtactt ctgggtgaac ttcttgtagt catcgtagac cttggggtac
    46921 atgaggtacg aagccaggtc gcactcggtg acctgtcccc acttctggcc aagctctgtg
    46981 cgcaccttct tcatgtcaac agggtccagg tacagacccg gtcgcttgtc gaacttgcga
    47041 cggttgcgga gagccttgga gcgcagaggc tcggggaacc cgccgtaagg ctgacccatc
    47101 atgccctcca ggaattcgta cacagagcca gggaagtcaa gttcctctgc tctgtcaatg
    47161 acgtcttgcg gggagagctt gttggacacc atgaactggg caaggtcacc gacaaccttg
    47221 gaggtgggag tgaccttgac aatgtcaccc aggaggtcgt tggcatgctc gtaagccttc
    47281 ttggtctcgg cccactgcga accaagacca agctgctgag cttggaacat catgttggtt
    47341 aattggcatt gaagtaagtc agtacaaaat ctctgtgtgt cgtggggggt ttacgtacca
    47401 ccaggaatct catgctcata gacctcgggg tcgggaccgg agaggtgagc ctcgaatggc
    47461 gagtagagca gacgcagttg agcccagtat gcatcgagcg cacgaacgtg agcggggttc
    47521 aagccgggat cgtgctcgct accctcgagc gaagcgatga tggcattgat gctgggctgc
    47581 gaagtcatgc cggacaaact gtcagtggcg gcatcgacag catcagcgcc agcctgggca
    47641 caggcgacca tggacgcgac accagtgcca gcagagtcgt gtgtgtgaac gtgaattgga
    47701 agttgtggga atttcttccg tatgccaccg atcagtagag tagctgcatg tggcttcaaa
    47761 acaccagcca tatccttgat accgaggata tcgatgtcaa gagcgaccag cttgtcgacg
    47821 agactcaagt agtactatac gacaaataca ggttagtatt tccagatggg gaaaagtgaa
    47881 caaaagagtg ttttctgacc tcgagattgt acttcttctt tgggttcaac atgtctcctg
    47941 agtagcacac tgttccttcc gcaacacctc cagccgcctg gacagccttg ataccgactt
    48001 cgagctggtc gatgtcgtta agtgcatcaa agacacggaa gatgtcaacg ccgttctcct
    48061 tggcctgttt gacaaagtgg tagatggcat tgtcaggcaa cgaggcgtat gcaacaccgt
    48121 tggcacctcg cagcaacatc tggaagggga tattgggtac gagcttgcgc atcttgcgaa
    48181 ggcgctccca ggggtcttcg tagaggaagc gcatggccac atcgaaagtg gcaccacccc
    48241 aacactctag actgtacaag ttggagagag catggctggt ctccttcgca atacccagca
    48301 ggtcgacggt tcggacacga gtagccagca gcgactggtg agcatcacgc caggtggtgt
    48361 ccatgagcag ggtgcccttg tattcacgga cagccttggc aaagcccttg ggtccctgtt
    48421 cgagtaggat ctgcctccag cccttggtgc atggctgaga gacatccaac ttggagccgt
    48481 cttcgttaag gagatcgggc aggactaaga agagacacgg ttagctatct tttcttgatt
    48541 atatgaacat accgacaatg tctgtgatag atatgtcggc agtcaaactc gaacgccact
    48601 tggttccgtc tacaacgaaa gcagacaacg gctggaccgc aaaatctgac aattgagaga
    48661 tattgggagc tcatacttat ttcaccctta aatttgggct ctccaacctg gccggcaatg
    48721 ctgcttccgt tgacagctat gtctccaagg taagcaagga gcttctgggc gcggttctgg
    48781 gaaccaatga gatcgaagag ctgaggagtg tcatcgatga aggtggtcca gcagttgccg
    48841 tcaatgaatg tggggtgagt cagcagcgat gcgaggaaag gaatgtttgt ctttacacca
    48901 cggatacgga actcgacaag agctcgcagc atcttgcgac gtgcgatctc gtaggtggag
    48961 cccagacatg tgcacttgac caacatggag tcgtagtacg gtgtgataac cgcgccggcg
    49021 aatccatttc caccgtccaa tctgacaccg ctgaagtgag gaggaaaatg ttagcgactc
    49081 attctataaa gcagcttggt tgtccctgag aaggatatcg aaggttgggg cgcctctagc
    49141 ccctccctgc tgaacctcac atttccacaa gatcacaaga gaattgacaa tgcgggatgt
    49201 tcggagttac ttacttgcca ccggcggatc ggtatacctc gatcttgcca gtatcaggct
    49261 ggaaggcctt ggaggggtcc tcggtcgtaa ttcggcattg gatagcgaag cctcgggtag
    49321 aaattctgtc ctgggtcaga ccgagctgtg ccagggtagc accggcagcg atctggatct
    49381 gtgcggctac aatatcaatg ccggtgatct cttcggtaat ggtgtgttcg acctggatac
    49441 gcgggttgat ctcaatgaag taatagcggt tctgctgatc caccaagaac tcggcggtac
    49501 ccgcgtttct gtaattgacc gacttggcga gcttgacggc atcagccaag atggcatcgc
    49561 gggtcgcgac cggcagatcc tttgcaggtg caatctcaac gaccttctga tgtctgcgct
    49621 ggaccgagca gtcacgctca aaaagatgca caatgtttcc gtggttgtca ccaaggagct
    49681 ggacctcaat gtgcttgggc ttgtccagga atcgctcgac gaagactgtg ccgttgccaa
    49741 aagcagtctt tgcctcagag gtagctctct cgaacgactc cttcaggcta gcctggtctc
    49801 gcacaactct cataccacga ccaccacctc cgtaggcagc cttgatgatg atggggaacc
    49861 catattcatc ggtgaagctc ttgacagctt caaacgtttc aactgcgcct tcggttccgg
    49921 gcacaacggg gacttgagca gcgatagcaa gctttcgggc agagaccttg tcaccgagcg
    49981 agtcaatgac atcgggtgag ggaccgacga actgtacaga gattcactga ttagcttttg
    50041 aatcttcgag cattgaataa tgtagcagat acatacaatg aggccggcct tctcaacgtt
    50101 tcgtgcaaag gtggcgttct cagataagaa accgtaacct cgagtctatg ttagttactg
    50161 cttcagtgca tgtgcgaatg gtttagttac ctgggtggat catctgtgca ccgtgctcaa
    50221 cggcgatctt gatgatctca tcgcccgcca gataagcacc cactggcgta tactggccac
    50281 gctttccaat gacatatgcc tcatcggcct ctgcagagat caattagctt caaatcgcac
    50341 gtcacattat accaagcccg atcggattcc gggtatgagg agagataacg tactctgtct
    50401 gtgcatgctc agccggtcct cgtaactgaa gacggcgatt gtgtggaggg acagctcgtg
    50461 agcggttctg aagatacgga tggggatctc gccacggttg gccacgagca gcttcttcag
    50521 ctgcatgatg gagctgttgg cgcggatgtg gtggacggtc tgggcctcct tgggggccat
    50581 gccctcctcg aagacatcct cgtcgacggc ggcgtccttg gccgcgatga ggtccttgat
    50641 gtttggtatg tccgccatct tgtcgtccgg ggcgtttccg aagctaaacg gacaaagcta
    50701 gctagggacg ggagaagagg aggtgagata aaaagaggga aaacccgaac gaagatggag
    50761 tgaatgcgag ggtcctcaag ctccggacaa ggtggaattg ggggagctgg agggtgggaa
    50821 aatagtcagg gacgggcaac ggcggtttcg ttgagctcgt ctcgactatt atctacccgg
    50881 gctggatttg gcggggttga gtgagtcgcg ggcttgtgtt tggctcagcc aaagggacag
    50941 gaaggtgtgt gtgctcgagc tcccgggggc tttgtgtctc gtctgacgta acagcagcta
    51001 aaagctgtct gtagcttatc gacaaggtaa ggcagggcaa ggtaggggta cctgtaggca
    51061 caggaacgtg gggtgggcag gcgagactct ttttctagtc agtcaacgag cacccacggg
    51121 ctcgaaggag gagcagcaac cacacacaca aacacacaca cgcgaaacag gccgacaacg
    51181 ggtgtagatg tgcgcccggt ctgataatgg tattacgcaa gcgtacggga tgagatggga
    51241 ataggtgatt ggggatcggt gagagggaag gacgaagggg gggaccgaag gggtcttatg
    51301 gcctgcggct agcttctgat ccaggagcag caacgagcaa ggagagggct gctagtcccc
    51361 tcgcagagta gccatgccca tgtaggtact acatgatgca gcatgctgac cgcgccgagg
    51421 gccgtgggga tccagtaccg gagggttgag gggatttcct cctatcgagc agacgtacct
    51481 aagctcttac catccctgtt tgacacagag cttccagagt cttggtagct acagatctgc
    51541 caggccatag gcactaaaac tatggggccc tgttttggaa gaggctggct tccaaaacac
    51601 caaccttgcc tcgccgatag cataccttct tctgcccgcc tttcataact acactatagc
    51661 cagcagcagc accgggctgt ggtggccaag caatctgaga catccccagc atactgctgg
    51721 ttgcccggtg gtccccagaa gcaaccaccc gggctatctt gcacggtgaa ggattgttga
    51781 gccggcccat catctgcaca ctggcatccc gcttgctcgg gattgcatag accatacacc
    51841 acgcggtaca ttggcctagt cactagtccg acaaggttat agacgtcgag ttcggagatg
    51901 catcccgaag ctgggtcatt tccaattgcg atcgcggggg agcttctgac tcttcttttt
    51961 ttttgtccaa ttttcttttt ttcgcgtggg gaggatggcg gggtcaacat agcagacagc
    52021 agtaacgccc atcagatgca tggcggccaa gatatagttt cacagtccaa acgttgaatt
    52081 ggcccgaatt cctcgccaga cagaccctct tttcccttgt attattagct gagatctccc
    52141 cgtccattcc gcgacactgg ttcaatcgcg gaaacctgtc aggttgctgg gcagaacgca
    52201 ccggctgctg ggcttggtgc aacccatggt gacgatcaag taagtagcgg catgtggcgg
    52261 tcat
//
