# Supplementary material for: Genome sequencing and physiological characterization of three Neoarthrinium moseri strains
Source: BMC Microbiol. 2025 Aug 21;25:526. doi: 10.1186/s12866-025-04274-z (PMC12369201; doi:10.1186/s12866-025-04274-z)
Supplement: Supplementary file 16 — Supplementary Material 16. [file 12866_2025_4274_MOESM16_ESM.zip › BiGSLICE/input/Nmoseri/CBS16480/JAFEVA010000021.1.region002.gbk]

LOCUS       JAFEVA010000021        81086 bp    DNA     linear   PLN 06-APR-2022
DEFINITION  Neoarthrinium moseri strain CBS 164.80 scaffold21_Wmoseri_CBS_16480,
            whole genome shotgun sequence.
ACCESSION   JAFEVA010000021
VERSION     JAFEVA010000021.1
KEYWORDS    .
SOURCE      Neoarthrinium moseri
  ORGANISM  Neoarthrinium moseri
            Eukaryota; Fungi; Dikarya; Ascomycota; Pezizomycotina;
            Sordariomycetes; Xylariomycetidae; Xylariomycetidae incertae sedis;
            Neoarthrinium.
COMMENT     ##antiSMASH-Data-START##
            Version      :: 7.1.0
            Run date     :: 2023-12-04 12:18:39
            NOTE: This is a single region extracted from a larger record!
            Orig. start  :: 358861
            Orig. end    :: 439947
            ##antiSMASH-Data-END##
FEATURES             Location/Qualifiers
     protocluster    1..81086
                     /aStool="rule-based-clusters"
                     /category="RiPP"
                     /contig_edge="False"
                     /core_location="[30000:51086]"
                     /cutoff="20000"
                     /detection_rule="DUF3328"
                     /neighbourhood="30000"
                     /product="fungal-RiPP-like"
                     /protocluster_number="1"
                     /tool="antismash"
     proto_core      30001..51086
                     /aStool="rule-based-clusters"
                     /tool="antismash"
                     /cutoff="20000"
                     /detection_rule="DUF3328"
                     /neighbourhood="30000"
                     /product="fungal-RiPP-like"
                     /protocluster_number="1"
     cand_cluster    1..81086
                     /candidate_cluster_number="1"
                     /contig_edge="False"
                     /detection_rules="DUF3328"
                     /kind="single"
                     /product="fungal-RiPP-like"
                     /protoclusters="1"
                     /tool="antismash"
     region          1..81086
                     /candidate_cluster_numbers="1"
                     /contig_edge="False"
                     /product="fungal-RiPP-like"
                     /region_number="2"
                     /rules="DUF3328"
                     /tool="antismash"
     gene            complement(1025..3562)
                     /locus_tag="JN550_006252"
     mRNA            complement(1025..3562)
                     /locus_tag="JN550_006252"
                     /product="hypothetical protein"
     CDS             complement(1025..3562)
                     /codon_start=1
                     /locus_tag="JN550_006252"
                     /product="hypothetical protein"
                     /protein_id="KAI1868677.1"
                     /transl_table=1
                     /translation="MGVFSLNPQGPRDGGRQSKLPLHEMPSKERDSNDSYDDSDYDDDY
                     SATSSPSLGNSRHTSASLSATPMLSKRRFTLPRRPGGPMGYRLPNKVVRYLCMGLVTII
                     LLLIFSLIRASQTENKRILTGGVYKPPAAPPIWEAYPFLTRYYGGVRNLVPLQKNTPEY
                     PRAEDELPLDKLAFVNFTENTGFEKRALPESKEFVNHPKSVFQTAPEKINECFLDAANK
                     LRVPPIRYYEGRPNGFPEAVLGSYDLVGFNEDICYERYGRYGPYGLGYSQRKGGLGVGE
                     HGEKEGSESTWSKVPQVDWRKMDWADAQRRCYQANTARYSSLPARPAQPHGFFIDEGNA
                     TSTLFTRDTITEQAAADDKTAAKSGSQEVAKKVARTAVVVRVWDEYFFREDDLMNLRSL
                     ITELSLASGGRYDVHLLVQVKNDAAYPIWADSAIYEQRIRDVIPEEFQGLVTFWTETQM
                     LALYQGIYDVYARGPDLPVHGVYRGLAMAMQYFAYQHPEYEYFWQWEMDIRYTGHYYDL
                     FSKVENWAKQQPRKGMWERNARFYLPSVHGTWEDFRQMARVQAEMGTVGADNIWENVNT
                     KGKGKPKASASSRGDKIIWGPERPMEQEDWFETENDPMPETSYEKDKDVWGVGEEAEYI
                     AFNPMFDPEGTTWGLADDITGYNTTRAKPPRRTQIITASRMSRRLLLTMHRMTAFKKQF
                     AFPEMWPATVALQHGLKAVFVPHPLYVDREWPTKVFAQTLNNGKNGASGGSRTSVFGDR
                     EHNLRGLSWFYDSGFAPNLYRRWLGLKVNNDGGEEFELTADNTKNGSTVSFMRGGEGRM
                     CLPPMLLHPVKGVELPVEEVHDVAEVPESDPAA"
     PFAM_domain     complement(1094..2797)
                     /aSDomain="DUF3405"
                     /aSTool="clusterhmmer"
                     /database="35.0"
                     /db_xref="PF11885.11"
                     /description="Protein of unknown function (DUF3405)"
                     /detection="hmmscan"
                     /domain_id="clusterhmmer_JN550_006252_0031"
                     /evalue="1.40E-225"
                     /label="JN550_006252"
                     /locus_tag="JN550_006252"
                     /protein_end="823"
                     /protein_start="255"
                     /score="750.0"
                     /tool="antismash"
                     /translation="CYERYGRYGPYGLGYSQRKGGLGVGEHGEKEGSESTWSKVPQVDW
                     RKMDWADAQRRCYQANTARYSSLPARPAQPHGFFIDEGNATSTLFTRDTITEQAAADDK
                     TAAKSGSQEVAKKVARTAVVVRVWDEYFFREDDLMNLRSLITELSLASGGRYDVHLLVQ
                     VKNDAAYPIWADSAIYEQRIRDVIPEEFQGLVTFWTETQMLALYQGIYDVYARGPDLPV
                     HGVYRGLAMAMQYFAYQHPEYEYFWQWEMDIRYTGHYYDLFSKVENWAKQQPRKGMWER
                     NARFYLPSVHGTWEDFRQMARVQAEMGTVGADNIWENVNTKGKGKPKASASSRGDKIIW
                     GPERPMEQEDWFETENDPMPETSYEKDKDVWGVGEEAEYIAFNPMFDPEGTTWGLADDI
                     TGYNTTRAKPPRRTQIITASRMSRRLLLTMHRMTAFKKQFAFPEMWPATVALQHGLKAV
                     FVPHPLYVDREWPTKVFAQTLNNGKNGASGGSRTSVFGDREHNLRGLSWFYDSGFAPNL
                     YRRWLGLKVNNDGGEEFELTADNTKNGSTVSFMRGGEGRMCLPPMLLHPVK"
     gene            5140..5566
                     /locus_tag="JN550_006253"
     mRNA            join(5140..5239,5289..5315,5487..5566)
                     /locus_tag="JN550_006253"
                     /product="hypothetical protein"
     CDS             join(5140..5239,5289..5315,5487..5566)
                     /codon_start=1
                     /locus_tag="JN550_006253"
                     /product="hypothetical protein"
                     /protein_id="KAI1868678.1"
                     /transl_table=1
                     /translation="MSGATSGFRKMIVGHDCSASQLAEPRRGDTWGNSLWVGYLWKGIK
                     YFDNLDDTVCWLDNAFSTSWLAR"
     gene            6160..7053
                     /locus_tag="JN550_006254"
     mRNA            6160..7053
                     /locus_tag="JN550_006254"
                     /product="hypothetical protein"
     CDS             6160..7053
                     /codon_start=1
                     /locus_tag="JN550_006254"
                     /product="hypothetical protein"
                     /protein_id="KAI1868679.1"
                     /transl_table=1
                     /translation="MSTSQTQTQPTPMTSVVETSSDNDGLTIRVALRQDPMSITLDGPA
                     IFTLATSLILTVHFFQPSIVALLVGVAPILLYIQNDYYNFLKLGPGGTPATVQGYLRIN
                     WFKIWALRDPFEPPRPDPTSKPSWGILSSNPLPYRGGPRPTVAGIAPQRQVDQHGSREC
                     YVALRKILEAHGSRHGEDIGIGTSCFEKHGLGLFARFPVNNTCQGEICHVHNSDHSMHM
                     NLHPDDVKEVLAKGWGQRHPLAWQGWLMRMPVPSQFVMVYAPRTLDEVRVVCRIIEAAG
                     WWVMAKREDIDTLGMA"
     PFAM_domain     6778..6996
                     /aSDomain="DUF5519"
                     /aSTool="clusterhmmer"
                     /database="35.0"
                     /db_xref="PF17648.4"
                     /description="Family of unknown function (DUF5519)"
                     /detection="hmmscan"
                     /domain_id="clusterhmmer_JN550_006254_0032"
                     /evalue="5.00E-06"
                     /label="JN550_006254"
                     /locus_tag="JN550_006254"
                     /protein_end="279"
                     /protein_start="206"
                     /score="26.6"
                     /tool="antismash"
                     /translation="QGEICHVHNSDHSMHMNLHPDDVKEVLAKGWGQRHPLAWQGWLMR
                     MPVPSQFVMVYAPRTLDEVRVVCRIIEA"
     gene            complement(7833..9044)
                     /locus_tag="JN550_006255"
     mRNA            complement(7833..9044)
                     /locus_tag="JN550_006255"
                     /product="hypothetical protein"
     CDS             complement(7833..9044)
                     /codon_start=1
                     /locus_tag="JN550_006255"
                     /product="hypothetical protein"
                     /protein_id="KAI1868680.1"
                     /transl_table=1
                     /translation="MAAAAPSLSFPTNPDDFDKDDRISFSRLENKHIAVQDDGTEFEFD
                     RQLKRWILTVDEDEYAAQQRMYGGGAAADDDNNSPDPADATASNGKRKRLTKEERDQAR
                     KKHKAPPQPRQNTAIYVTGLPADATLDEVHDVFSRKCGVVAEEIDSGRPRIKLYTDADG
                     NFKGDALVVFFKPQSVDMAIMLLDDTDFRYTASGLPTGRMRVQAADSSYKKTQHDAGAE
                     AGAKTGAGGQEDGSANGGAPAAAAPAAAAAPKKDHRAREQDKQKIIKRTQKLDAKLADW
                     DDDDVPYAAQLESAAPRKDKVVVLRHMFTLQELDEDPAAMLDIKEDIREECAKLGPVTN
                     VVLYDLEQDGVASVKFQSPQAAEACVRLMDGRAFDGRTVRATFATGRERFRKSGKEHPG
                     EEEE"
     PFAM_domain     complement(7905..8072)
                     /aSDomain="RRM_1"
                     /aSTool="clusterhmmer"
                     /database="35.0"
                     /db_xref="PF00076.25"
                     /db_xref="GO:0003723"
                     /description="RNA recognition motif. (a.k.a. RRM, RBD, or
                     RNP domain)"
                     /detection="hmmscan"
                     /domain_id="clusterhmmer_JN550_006255_0033"
                     /evalue="1.30E-06"
                     /gene_ontologies="GO:0003723: RNA binding"
                     /label="JN550_006255"
                     /locus_tag="JN550_006255"
                     /protein_end="380"
                     /protein_start="324"
                     /score="28.2"
                     /tool="antismash"
                     /translation="KEDIREECAKLGPVTNVVLYDLEQDGVASVKFQSPQAAEACVRLM
                     DGRAFDGRTVR"
     gene            complement(9789..11758)
                     /locus_tag="JN550_006256"
     mRNA            complement(join(9789..10326,10578..11085,11151..11220,
                     11284..11514,11615..11758))
                     /locus_tag="JN550_006256"
                     /product="hypothetical protein"
     CDS             complement(join(9789..10326,10578..11085,11151..11220,
                     11284..11514,11615..11758))
                     /codon_start=1
                     /locus_tag="JN550_006256"
                     /product="hypothetical protein"
                     /protein_id="KAI1868681.1"
                     /transl_table=1
                     /translation="MSPGPRQGKRGPSSSSFQALWCFVPSGSRWRRLEPAGVQRKAAPA
                     QRKLPIAPLQLTTTDYNPQFPEHKQSDGPKEHSARTPGDYVSRQLLVHHHVLIPEAPTP
                     DLANMSISPIITFKAGICEVDSSSRPYKVTAKPEPGYVYLYSEDDLVHFCWRERSAPLD
                     APELDLTMVPTDGHFLPYESSKQSRASAKTNGRVFVLKFMSSSQRYMFWMQSKPQGRNG
                     DPAWFSPRDLKIGQLVHALLQGEEVDVQEELSAVVNTDDDTRRDDDDETMEDVEGHGDH
                     NDPHSGGAGGAGPGATGGDVREEGEGAREGGADGARAAAGGNVDAATAVRNFLDSLKGG
                     AGGAGGASQGEGKLYPMLSDLLTPPVTVPMARDASEEQIDELLSFLPPSVLILSQQADS
                     VDASTEPTPDAIEAARQAMSLGQKKALLEKVLRSPQFHQSTSSLTMALRDGGLPSIAEA
                     LSIKVENNGYMKGSSMPLGGGDAVEAFVEGVKKTVEKK"
     PFAM_domain     complement(join(10886..11085,11151..11220,11284..11301))
                     /aSDomain="Proteasom_Rpn13"
                     /aSTool="clusterhmmer"
                     /database="35.0"
                     /db_xref="PF04683.16"
                     /description="Proteasome complex subunit Rpn13 ubiquitin
                     receptor"
                     /detection="hmmscan"
                     /domain_id="clusterhmmer_JN550_006256_0034"
                     /evalue="6.90E-27"
                     /label="JN550_006256"
                     /locus_tag="JN550_006256"
                     /protein_end="215"
                     /protein_start="119"
                     /score="93.9"
                     /tool="antismash"
                     /translation="GICEVDSSSRPYKVTAKPEPGYVYLYSEDDLVHFCWRERSAPLDA
                     PELDLTMVPTDGHFLPYESSKQSRASAKTNGRVFVLKFMSSSQRYMFWMQS"
     gene            12106..13162
                     /locus_tag="JN550_006257"
     mRNA            join(12106..12216,12602..12937,13010..13162)
                     /locus_tag="JN550_006257"
                     /product="hypothetical protein"
     CDS             join(12106..12216,12602..12937,13010..13162)
                     /codon_start=1
                     /locus_tag="JN550_006257"
                     /product="hypothetical protein"
                     /protein_id="KAI1868682.1"
                     /transl_table=1
                     /translation="MSQPTSKKFGKSTREVPHHSQKAQKWYPADDESKPKTVRKSIRAW
                     APRKSLQPGTVLILLAGRFRGKRVVLLKTLEQGVLLVTGPFKINGVPIRRVNSRYVIAT
                     SYKIDLAGLDSAKIDEIASDKYFAHEKSKDKAGEEAFFKQGEKPQKKEISSSRAADQKT
                     VDKALLANIKKVDFLASYLASSFSLRKGDKPHEMKW"
     PFAM_domain     join(12752..12937,13010..13159)
                     /aSDomain="Ribosomal_L6e"
                     /aSTool="clusterhmmer"
                     /database="35.0"
                     /db_xref="PF01159.22"
                     /db_xref="GO:0003735"
                     /db_xref="GO:0005840"
                     /db_xref="GO:0006412"
                     /description="Ribosomal protein L6e"
                     /detection="hmmscan"
                     /domain_id="clusterhmmer_JN550_006257_0035"
                     /evalue="3.20E-41"
                     /gene_ontologies="GO:0003735: structural constituent of
                     ribosome"
                     /gene_ontologies="GO:0005840: ribosome"
                     /gene_ontologies="GO:0006412: translation"
                     /label="JN550_006257"
                     /locus_tag="JN550_006257"
                     /protein_end="199"
                     /protein_start="87"
                     /score="140.5"
                     /tool="antismash"
                     /translation="INGVPIRRVNSRYVIATSYKIDLAGLDSAKIDEIASDKYFAHEKS
                     KDKAGEEAFFKQGEKPQKKEISSSRAADQKTVDKALLANIKKVDFLASYLASSFSLRKG
                     DKPHEMKW"
     gene            complement(14169..16428)
                     /locus_tag="JN550_006258"
     mRNA            complement(join(14169..15130,15187..16223,16304..16428))
                     /locus_tag="JN550_006258"
                     /product="hypothetical protein"
     CDS             complement(join(14169..15130,15187..16223,16304..16428))
                     /codon_start=1
                     /locus_tag="JN550_006258"
                     /product="hypothetical protein"
                     /protein_id="KAI1868683.1"
                     /transl_table=1
                     /translation="MDAADLKHYLADAPPTIVRLEIEKHFEPLSDQQKRYAHFISRAAW
                     AGTRIVLRCVSPESESIFDFILALHKSSGGDWKALQAKAGISDEELDQFLQYAAQFLGN
                     NGNYKSFGDAKFVPRCSESAFTALAATSPEADGFYKATKGAIFSSQPSSVMHLGYPENG
                     HMTTYYPNSPDILQSEIEAVSAWMGAKGLLPENTRVTKTKDGVFEILIASANTTVPSEG
                     GDIGKETTYSITDGPLAGKTIKLVYGDYSKEMALITENIKKAAENGDNETQKNMYNAYA
                     KSFETGSLLDFKDSQRFWIRDKGPMVESNIGFIETYRDPAGIRGEWEGFASIVNLERTK
                     AFGDLVNAAPSLIPLLPWGKDFEKDKFLAPDFTSLEVLTFAGSGIPAGINIPNYDDIRQ
                     TEGFKNVSLGNVLSAKAPNEKIPFIAEKDLELFRKYRDDAFEVQVGLHELTGHGCGKLL
                     QETSPGVFNFDKENPPISPLTGKPVTSWYKPGQTWGSVFGSLAGAYEECRAELVAMYLG
                     CDFPTLKIFGFGDGSEDMDGEAGDVLYASYLSMARAGLASLEMWDPKSRKWGQPHSQAR
                     FSIFQCFLQAGEGFCTLEHSGDDVAGAVINLDRSKILTVGRKAVGDYLQKLHVYKATAD
                     VEAGGAFFLGMTEVDADYWGRKVRDEVLRVKQPRKVFVQANTFLDEQTGKVSIRHYEPT
                     LEGIIQSFAERQV"
     PFAM_domain     complement(join(14175..15130,15187..15934))
                     /aSDomain="Peptidase_M49"
                     /aSTool="clusterhmmer"
                     /database="35.0"
                     /db_xref="PF03571.18"
                     /description="Peptidase family M49"
                     /detection="hmmscan"
                     /domain_id="clusterhmmer_JN550_006258_0036"
                     /evalue="5.30E-242"
                     /label="JN550_006258"
                     /locus_tag="JN550_006258"
                     /protein_end="706"
                     /protein_start="138"
                     /score="804.2"
                     /tool="antismash"
                     /translation="YKATKGAIFSSQPSSVMHLGYPENGHMTTYYPNSPDILQSEIEAV
                     SAWMGAKGLLPENTRVTKTKDGVFEILIASANTTVPSEGGDIGKETTYSITDGPLAGKT
                     IKLVYGDYSKEMALITENIKKAAENGDNETQKNMYNAYAKSFETGSLLDFKDSQRFWIR
                     DKGPMVESNIGFIETYRDPAGIRGEWEGFASIVNLERTKAFGDLVNAAPSLIPLLPWGK
                     DFEKDKFLAPDFTSLEVLTFAGSGIPAGINIPNYDDIRQTEGFKNVSLGNVLSAKAPNE
                     KIPFIAEKDLELFRKYRDDAFEVQVGLHELTGHGCGKLLQETSPGVFNFDKENPPISPL
                     TGKPVTSWYKPGQTWGSVFGSLAGAYEECRAELVAMYLGCDFPTLKIFGFGDGSEDMDG
                     EAGDVLYASYLSMARAGLASLEMWDPKSRKWGQPHSQARFSIFQCFLQAGEGFCTLEHS
                     GDDVAGAVINLDRSKILTVGRKAVGDYLQKLHVYKATADVEAGGAFFLGMTEVDADYWG
                     RKVRDEVLRVKQPRKVFVQANTFLDEQTGKVSIRHYEPTLEGIIQSFAERQ"
     gene            20488..21254
                     /locus_tag="JN550_006259"
     mRNA            join(20488..20766,20820..21254)
                     /locus_tag="JN550_006259"
                     /product="hypothetical protein"
     CDS             join(20488..20766,20820..21254)
                     /codon_start=1
                     /locus_tag="JN550_006259"
                     /product="hypothetical protein"
                     /protein_id="KAI1868684.1"
                     /transl_table=1
                     /translation="MLSLNSPVSVPGNPTPTTTMDSNIATNGTNPKPVSGATMTHASHV
                     TSKNGQNGETAPKKHHIWLVTGPAGCGKTTVAQHISQALNLPYLEGDEYHPKANIDKMA
                     NGIPLTDADRWDWLTLLREESLKKLAAGAEGVVLTCSALKRKYRDVIRVAPYYSHDVIL
                     HFIYLHATEEVLLERVGARKGHYMGANMVHSQFSILEPPTAEETDVISVDVSGSPEGVL
                     KDSLSKVLQKIDETA"
     aSDomain        join(20677..20766,20820..21227)
                     /aSDomain="TIGR01313"
                     /aSTool="tigrfam"
                     /description="therm_gnt_kin: carbohydrate kinase,
                     thermoresistant glucokinase family"
                     /detection="hmmscan"
                     /domain_id="TIGRFam_JN550_006259_0007"
                     /evalue="8.60E-62"
                     /identifier="TIGR01313"
                     /label="JN550_006259"
                     /locus_tag="JN550_006259"
                     /protein_end="229"
                     /protein_start="63"
                     /score="205.7"
                     /tool="antismash"
                     /translation="LVTGPAGCGKTTVAQHISQALNLPYLEGDEYHPKANIDKMANGIP
                     LTDADRWDWLTLLREESLKKLAAGAEGVVLTCSALKRKYRDVIRVAPYYSHDVILHFIY
                     LHATEEVLLERVGARKGHYMGANMVHSQFSILEPPTAEETDVISVDVSGSPEGVLKDSL
                     SKV"
     PFAM_domain     join(20695..20766,20820..21209)
                     /aSDomain="SKI"
                     /aSTool="clusterhmmer"
                     /database="35.0"
                     /db_xref="PF01202.25"
                     /description="Shikimate kinase"
                     /detection="hmmscan"
                     /domain_id="clusterhmmer_JN550_006259_0037"
                     /evalue="1.90E-11"
                     /label="JN550_006259"
                     /locus_tag="JN550_006259"
                     /protein_end="223"
                     /protein_start="69"
                     /score="44.5"
                     /tool="antismash"
                     /translation="GCGKTTVAQHISQALNLPYLEGDEYHPKANIDKMANGIPLTDADR
                     WDWLTLLREESLKKLAAGAEGVVLTCSALKRKYRDVIRVAPYYSHDVILHFIYLHATEE
                     VLLERVGARKGHYMGANMVHSQFSILEPPTAEETDVISVDVSGSPEGVLK"
     gene            complement(22586..24167)
                     /locus_tag="JN550_006260"
     mRNA            complement(join(22586..23919,23990..24167))
                     /locus_tag="JN550_006260"
                     /product="hypothetical protein"
     CDS             complement(join(22586..23919,23990..24167))
                     /codon_start=1
                     /locus_tag="JN550_006260"
                     /product="hypothetical protein"
                     /protein_id="KAI1868685.1"
                     /transl_table=1
                     /translation="MFFQRGARAVRSQYRVYQGLSRFLDSGARGAYAVPGRNGFHSTRS
                     LQVVKPVLLADIGEGIVECEIIQWFVEPDARVEEFSPLCEVQSDKASVEITSRFSGVVK
                     KLYYDAGEMAKVGKPFVDIDIQGDAKKEDLEALTAPEPSQGEGAGEPMNKESLSKPPET
                     PETAQPRAEKAPPERSGEKPHKSTGKYASLATPAVRHLSKEHDVDITDIQGTGKDGRVL
                     KEDIYKFVEARKSGGTAATPSAGDFSYAQPQDTTTQTETSVPLTNIQTQMFKAMTRSLN
                     IPHFLYTDEIDFSQLYSLRQRLNKVLTSSPAQGEGDVSKLSYLPFIIKAVSLALYQYPI
                     LNARVDVDSSASQKPSVVHRSQHNIGIAMDTPSGLLVPVIKNVGARNILSIASELSRLQ
                     AAATAGKLSVQDLSGGTITVSNIGNIGGTYLSPVIVEKEVAILGVGRMRTVPAFDENDN
                     VVKKQVCNFSWSADHRVVDGATMARAAEVVRRVVEEPDVMVMHLR"
     PFAM_domain     complement(22601..23326)
                     /aSDomain="2-oxoacid_dh"
                     /aSTool="clusterhmmer"
                     /database="35.0"
                     /db_xref="PF00198.26"
                     /db_xref="GO:0016746"
                     /description="2-oxoacid dehydrogenases acyltransferase
                     (catalytic domain)"
                     /detection="hmmscan"
                     /domain_id="clusterhmmer_JN550_006260_0040"
                     /evalue="3.00E-76"
                     /gene_ontologies="GO:0016746: acyltransferase activity"
                     /label="JN550_006260"
                     /locus_tag="JN550_006260"
                     /protein_end="499"
                     /protein_start="257"
                     /score="256.1"
                     /tool="antismash"
                     /translation="QTETSVPLTNIQTQMFKAMTRSLNIPHFLYTDEIDFSQLYSLRQR
                     LNKVLTSSPAQGEGDVSKLSYLPFIIKAVSLALYQYPILNARVDVDSSASQKPSVVHRS
                     QHNIGIAMDTPSGLLVPVIKNVGARNILSIASELSRLQAAATAGKLSVQDLSGGTITVS
                     NIGNIGGTYLSPVIVEKEVAILGVGRMRTVPAFDENDNVVKKQVCNFSWSADHRVVDGA
                     TMARAAEVVRRVVEEPDVMV"
     PFAM_domain     complement(23420..23521)
                     /aSDomain="E3_binding"
                     /aSTool="clusterhmmer"
                     /database="35.0"
                     /db_xref="PF02817.20"
                     /db_xref="GO:0016746"
                     /description="e3 binding domain"
                     /detection="hmmscan"
                     /domain_id="clusterhmmer_JN550_006260_0039"
                     /evalue="1.90E-13"
                     /gene_ontologies="GO:0016746: acyltransferase activity"
                     /label="JN550_006260"
                     /locus_tag="JN550_006260"
                     /protein_end="226"
                     /protein_start="192"
                     /score="50.6"
                     /tool="antismash"
                     /translation="LATPAVRHLSKEHDVDITDIQGTGKDGRVLKEDI"
     PFAM_domain     complement(join(23729..23919,23990..24011))
                     /aSDomain="Biotin_lipoyl"
                     /aSTool="clusterhmmer"
                     /database="35.0"
                     /db_xref="PF00364.25"
                     /description="Biotin-requiring enzyme"
                     /detection="hmmscan"
                     /domain_id="clusterhmmer_JN550_006260_0038"
                     /evalue="4.40E-16"
                     /label="JN550_006260"
                     /locus_tag="JN550_006260"
                     /protein_end="123"
                     /protein_start="52"
                     /score="58.6"
                     /tool="antismash"
                     /translation="LLADIGEGIVECEIIQWFVEPDARVEEFSPLCEVQSDKASVEITS
                     RFSGVVKKLYYDAGEMAKVGKPFVDI"
     gene            24867..25955
                     /locus_tag="JN550_006261"
     mRNA            join(24867..25246,25316..25955)
                     /locus_tag="JN550_006261"
                     /product="hypothetical protein"
     CDS             join(24867..25246,25316..25955)
                     /codon_start=1
                     /locus_tag="JN550_006261"
                     /product="hypothetical protein"
                     /protein_id="KAI1868686.1"
                     /transl_table=1
                     /translation="MRGTVVKPMGFVLPRRPQILCLLCESRAFSTSHRQLSEKAQATAA
                     KTLAPGTFPVSAKTIAPSPLENAPRGYGKRVEDFTPVPLPRPIGMPFPPEAGQNTGLDN
                     RTIKQRRDDFVNWNKHLERREELKTQFRKPYFRDWTNLELHKGKTFICPPRLFKGELSL
                     WFPNLYGTTLLKSDRKPRDTTPVLEDKVSVVSVYSGQWAENQAKSFASAEANPELVELL
                     QDNTDKAQHVQINIEGDRLKAFLIKLFMGGLRKSVGEANWGKYFLVRKGVSDELKEAIG
                     LLNSKVGYVYLVDSQCRIRWAGSGYAEDHERSGLVKGVQRLLEEEKSAKPRVKTTVKA"
     PFAM_domain     join(25098..25246,25316..25901)
                     /aSDomain="ATP-synt_10"
                     /aSTool="clusterhmmer"
                     /database="35.0"
                     /db_xref="PF05176.17"
                     /description="ATP10 protein"
                     /detection="hmmscan"
                     /domain_id="clusterhmmer_JN550_006261_0041"
                     /evalue="1.00E-76"
                     /label="JN550_006261"
                     /locus_tag="JN550_006261"
                     /protein_end="322"
                     /protein_start="77"
                     /score="257.8"
                     /tool="antismash"
                     /translation="DFTPVPLPRPIGMPFPPEAGQNTGLDNRTIKQRRDDFVNWNKHLE
                     RREELKTQFRKPYFRDWTNLELHKGKTFICPPRLFKGELSLWFPNLYGTTLLKSDRKPR
                     DTTPVLEDKVSVVSVYSGQWAENQAKSFASAEANPELVELLQDNTDKAQHVQINIEGDR
                     LKAFLIKLFMGGLRKSVGEANWGKYFLVRKGVSDELKEAIGLLNSKVGYVYLVDSQCRI
                     RWAGSGYAEDHERSGLVKGVQRL"
     gene            complement(26464..27214)
                     /locus_tag="JN550_006262"
     mRNA            complement(join(26464..27081,27143..27214))
                     /locus_tag="JN550_006262"
                     /product="hypothetical protein"
     CDS             complement(join(26464..27081,27143..27214))
                     /codon_start=1
                     /locus_tag="JN550_006262"
                     /product="hypothetical protein"
                     /protein_id="KAI1868687.1"
                     /transl_table=1
                     /translation="MAAAASGNQGWAQLRQQARSLESQTETLFHTYSQFSQISNIPPKP
                     TPEERETETKLEELLAKRDTVVGQLARLLDSEAALTSSALKQNNLALLREKLAEHRRDL
                     KRIRASIDEARNRAHLLTNVRSDIDAYRASNPEAAEADYMLEERRRVDNSHNMVDSVLS
                     QAYATQESFVLQRETLANINRRITLAASQVPGLNTLIGKISARKRRDGIIMGSFIAFCF
                     LLFFWVL"
     PFAM_domain     complement(26533..26730)
                     /aSDomain="V-SNARE_C"
                     /aSTool="clusterhmmer"
                     /database="35.0"
                     /db_xref="PF12352.11"
                     /description="Snare region anchored in the vesicle membrane
                     C-terminus"
                     /detection="hmmscan"
                     /domain_id="clusterhmmer_JN550_006262_0042"
                     /evalue="2.10E-13"
                     /label="JN550_006262"
                     /locus_tag="JN550_006262"
                     /protein_end="207"
                     /protein_start="141"
                     /score="50.4"
                     /tool="antismash"
                     /translation="DYMLEERRRVDNSHNMVDSVLSQAYATQESFVLQRETLANINRRI
                     TLAASQVPGLNTLIGKISARK"
     gene            27960..29097
                     /locus_tag="JN550_006263"
     mRNA            join(27960..28042,28322..28452,28618..29018,29092..29097)
                     /locus_tag="JN550_006263"
                     /product="hypothetical protein"
     CDS             join(27960..28042,28322..28452,28618..29018,29092..29097)
                     /codon_start=1
                     /locus_tag="JN550_006263"
                     /product="hypothetical protein"
                     /protein_id="KAI1868688.1"
                     /transl_table=1
                     /translation="MADQQAWWDNPACVYLIGVCIKYKIDPYIETSVPRFRSADNLECV
                     RRLQLIRRTDNHSRSRTRPTNPPQQDGTQRLIIMSYQQSSSKVKAGPLWTKNKEDLQKQ
                     LGELKTELGQLRIQKINSSGAKLNRIHDLRKSIARVLTVINLKQRAQLRLFYKNKKYSP
                     LDLRPKQTRAIRRRLSPADAAKTLEKTKKRSTHFPQRKYAVKA"
     PFAM_domain     28680..28838
                     /aSDomain="Ribosomal_L29"
                     /aSTool="clusterhmmer"
                     /database="35.0"
                     /db_xref="PF00831.26"
                     /db_xref="GO:0003735"
                     /db_xref="GO:0005840"
                     /db_xref="GO:0006412"
                     /description="Ribosomal L29 protein"
                     /detection="hmmscan"
                     /domain_id="clusterhmmer_JN550_006263_0043"
                     /evalue="5.10E-16"
                     /gene_ontologies="GO:0003735: structural constituent of
                     ribosome"
                     /gene_ontologies="GO:0005840: ribosome"
                     /gene_ontologies="GO:0006412: translation"
                     /label="JN550_006263"
                     /locus_tag="JN550_006263"
                     /protein_end="145"
                     /protein_start="92"
                     /score="58.5"
                     /tool="antismash"
                     /translation="LWTKNKEDLQKQLGELKTELGQLRIQKINSSGAKLNRIHDLRKSI
                     ARVLTVIN"
     aSDomain        28686..28838
                     /aSDomain="TIGR00012"
                     /aSTool="tigrfam"
                     /description="L29: ribosomal protein uL29"
                     /detection="hmmscan"
                     /domain_id="TIGRFam_JN550_006263_0008"
                     /evalue="2.40E-13"
                     /identifier="TIGR00012"
                     /label="JN550_006263"
                     /locus_tag="JN550_006263"
                     /protein_end="145"
                     /protein_start="94"
                     /score="47.8"
                     /tool="antismash"
                     /translation="TKNKEDLQKQLGELKTELGQLRIQKINSSGAKLNRIHDLRKSIAR
                     VLTVIN"
     gene            complement(30001..33660)
                     /locus_tag="JN550_006264"
     mRNA            complement(join(30001..30554,30610..30626,30681..31420,
                     31478..31752,32756..32830,32898..32998,33065..33149,
                     33200..33349,33399..33660))
                     /locus_tag="JN550_006264"
                     /product="hypothetical protein"
     CDS             complement(join(30001..30554,30610..30626,30681..31420,
                     31478..31752,32756..32830,32898..32998,33065..33149,
                     33200..33349,33399..33660))
                     /codon_start=1
                     /gene_functions="biosynthetic (rule-based-clusters)
                     fungal-RiPP-like: DUF3328"
                     /gene_kind="biosynthetic"
                     /locus_tag="JN550_006264"
                     /product="hypothetical protein"
                     /protein_id="KAI1868689.1"
                     /sec_met_domain="DUF3328 (E-value: 3.8e-29, bitscore: 95.4,
                     seeds: 45, tool: rule-based-clusters)"
                     /transl_table=1
                     /translation="MALPKYSRVETDDLDQANEKSLDGFQNPAPKRQEIRSYRGISISY
                     WIVAQLALWLSSLILLILALLLYKNALARTGSYEAGWKDTELRASFPSIQLEKITVHQY
                     VKVPNTASLEPSPSVYIGEPSVEIDTAWELLIALMILLLDEEEIGSYADLTVKNEDGYY
                     ISGLQVHHYLHCLNSLRKASYQHVYGTPSKSHLSHLDHCVDILRQALQCQSDLTPMLFF
                     YNVNLKAYQPAVASDTAAASILLDFNMDKLSAKASSLGDHLSAPDDSDLPELRRDFHDE
                     QYLSQCSLKSRGLLLLTCPNLGLQVCWFLLMSSGTPYLESLDISKSITSLVWLTGPIFG
                     AFAQPIFGILSDESRHPWGKRKPFILCGASCVATCFLALACAEDITDGPTNPSTADSDS
                     TKHWYTQVFAIACVGVITFAMQAYQSGVRALIVDNCPPQQQAAASAWSMRWNVAGNLVL
                     STVGFLDAKRTFFRPEGNAKFKILAVVTTACIVVTVGLVSYYVADSSQNPRGKSRQPLT
                     KLCWSMLCPAELSKHWNQLPPVSHRVCTIQLFAWVAWFPVLYYTSTFAYETVLPYNFAR
                     ELHEKGQLDIRLIEHAELHRSSSMLYFAFATFATSLLLHMIEHAMPAFDHTQPRIWFFS
                     QCSLGFCLLLTFFARTGATATIIISVMGASWAVAMWIPFALISAEISQPSPSKLGGKTG
                     WILGLHNMAMSLPQIVSAILCAVILGALRWLNIGDGIAWIFRLASIAVFYSAYLINKL"
     PFAM_domain     complement(join(30851..31420,31478..31480))
                     /aSDomain="MFS_2"
                     /aSTool="clusterhmmer"
                     /database="35.0"
                     /db_xref="PF13347.9"
                     /description="MFS/sugar transport protein"
                     /detection="hmmscan"
                     /domain_id="clusterhmmer_JN550_006264_0045"
                     /evalue="6.30E-09"
                     /label="JN550_006264"
                     /locus_tag="JN550_006264"
                     /protein_end="506"
                     /protein_start="315"
                     /score="35.0"
                     /tool="antismash"
                     /translation="TPYLESLDISKSITSLVWLTGPIFGAFAQPIFGILSDESRHPWGK
                     RKPFILCGASCVATCFLALACAEDITDGPTNPSTADSDSTKHWYTQVFAIACVGVITFA
                     MQAYQSGVRALIVDNCPPQQQAAASAWSMRWNVAGNLVLSTVGFLDAKRTFFRPEGNAK
                     FKILAVVTTACIVVTVGLVSYYVADSSQ"
     PFAM_domain     complement(join(32757..32830,32898..32998,33065..33149,
                     33200..33349,33399..33531))
                     /aSDomain="UstYa"
                     /aSTool="clusterhmmer"
                     /database="35.0"
                     /db_xref="PF11807.11"
                     /db_xref="GO:0043386"
                     /description="Mycotoxin biosynthesis protein UstYa"
                     /detection="hmmscan"
                     /domain_id="clusterhmmer_JN550_006264_0044"
                     /evalue="4.50E-27"
                     /gene_ontologies="GO:0043386: mycotoxin biosynthetic
                     process"
                     /label="JN550_006264"
                     /locus_tag="JN550_006264"
                     /protein_end="224"
                     /protein_start="43"
                     /score="95.4"
                     /tool="antismash"
                     /translation="SYWIVAQLALWLSSLILLILALLLYKNALARTGSYEAGWKDTELR
                     ASFPSIQLEKITVHQYVKVPNTASLEPSPSVYIGEPSVEIDTAWELLIALMILLLDEEE
                     IGSYADLTVKNEDGYYISGLQVHHYLHCLNSLRKASYQHVYGTPSKSHLSHLDHCVDIL
                     RQALQCQSDLTPMLFFYN"
     gene            35987..36751
                     /locus_tag="JN550_006265"
     mRNA            35987..36751
                     /locus_tag="JN550_006265"
                     /product="hypothetical protein"
     CDS             35987..36751
                     /codon_start=1
                     /locus_tag="JN550_006265"
                     /product="hypothetical protein"
                     /protein_id="KAI1868690.1"
                     /transl_table=1
                     /translation="MASSSRSPQYSKISGAYSPTSSEFLDESVNSEEDEAVLERFQPSL
                     KPGYHYKARSKAVMWIQNGSALLLGVLIAIVILTPLTPAALRATDSQNFVQRQEEVASQ
                     SSCGNSTAEAKELGCEYDPSLLNWVKPYCRFDDISDQFVRLPIHELYQDEEMKQPMDLS
                     YILSGEFAHAYDYLEHHKGHCLNAWKTLTEASLQLGPTQQEVLVSSRALSWEHTVHCSE
                     GVIIPNMNSPWRTKPHISFWVGFANCHLLRLP"
     gene            37364..37789
                     /locus_tag="JN550_006266"
     mRNA            join(37364..37427,37476..37789)
                     /locus_tag="JN550_006266"
                     /product="hypothetical protein"
     CDS             join(37364..37427,37476..37789)
                     /codon_start=1
                     /locus_tag="JN550_006266"
                     /product="hypothetical protein"
                     /protein_id="KAI1868691.1"
                     /transl_table=1
                     /translation="MVYFNHLVGIAALLAASASEAAALPVSDNTIIRREANPSEYFQFK
                     KREPEPSEYFQFKREANPSEYFQFKKRVPEPSEYFQFKRDPEPSEYFQFKKREPEPSEY
                     FQFKREFEPSEAEAGDAKPEV"
     gene            38994..39719
                     /locus_tag="JN550_006267"
     mRNA            38994..39719
                     /locus_tag="JN550_006267"
                     /product="hypothetical protein"
     CDS             38994..39719
                     /codon_start=1
                     /locus_tag="JN550_006267"
                     /product="hypothetical protein"
                     /protein_id="KAI1868692.1"
                     /transl_table=1
                     /translation="MIGKPERESFRPVDLDDSESEYSYAPPKTIRNFIRSRSCIVAGCL
                     SSFLIVVILLSNLYGKSPAITSCGNTPEEARARGCRFESHNFAWTPPECYDEYLNTEWD
                     SKDWGYSRNGEGTDLIPQSEVLEGNLEWAYVTLNQHLTHCVLIWQKYQRAVMFDRPTDN
                     WTSSFAHTYHCGHLLVQWDSNHSMYDSLLNTKYVSCDYRWKKPDPSMYDSFKGKLDGGL
                     IGDGGNHADTAGRTEPDHS"
     gene            complement(41610..43291)
                     /locus_tag="JN550_006268"
     mRNA            complement(join(41610..42397,42451..43022,43080..43291))
                     /locus_tag="JN550_006268"
                     /product="hypothetical protein"
     CDS             complement(join(41610..42397,42451..43022,43080..43291))
                     /codon_start=1
                     /gene_functions="biosynthetic-additional (smcogs)
                     SMCOG1038:phenylalanine-specific permease (Score: 202.1;
                     E-value: 1.9e-61)"
                     /gene_kind="biosynthetic-additional"
                     /locus_tag="JN550_006268"
                     /product="hypothetical protein"
                     /protein_id="KAI1868693.1"
                     /transl_table=1
                     /translation="MGQDEMAGIQLASVESRDRASHPRSPVYSSESPPEEASSIQKQTR
                     TRRLFNEKQLFAFSLVYMGTWSAVPANMYYSMYNGGPSAWFISYIVVVIGALFQCATFG
                     EIASIQPIAGAQYFWTYHFAPRPTKRFLTWLQGWVTWTAYVATFASSLNFGTAILEGLI
                     SLNYPGYEVVGWRTTLISLASLMVIALVNLYAFRIVPWFELLSGIVNICIFLVFIIVFL
                     VMAPKNSGDIITTSNVSSGWDNYYVASQVGALSNIWLFTGFEAVIHMGEETKHAKKIVP
                     RSLFWSIATNAGLGFVMLIVTLFCMPPVDVILDAASPIVAILLYVTKSTQATTALATFQ
                     WFLSFSATMGNAASVSRLTWAWGRDGALPRYFGHVDGKYRIPFRAVLLTCFIVALLTLL
                     NIGSETYIALGAITSLSSMAMYLSYAMLLAVVLYARLTSSIKFGPWNWGRYGTFINIVA
                     LVYSVYALIWLPFPQTLPVDGANMNYSGPVLGAVLVFAISLWFIRMNIWQGPNRAIVDL
                     VLRTGD"
     PFAM_domain     complement(join(41709..42397,42451..43022,43080..43123))
                     /aSDomain="AA_permease_2"
                     /aSTool="clusterhmmer"
                     /database="35.0"
                     /db_xref="PF13520.9"
                     /db_xref="GO:0016020"
                     /db_xref="GO:0022857"
                     /db_xref="GO:0055085"
                     /description="Amino acid permease"
                     /detection="hmmscan"
                     /domain_id="clusterhmmer_JN550_006268_0046"
                     /evalue="2.10E-54"
                     /gene_ontologies="GO:0016020: membrane"
                     /gene_ontologies="GO:0022857: transmembrane transporter
                     activity"
                     /gene_ontologies="GO:0055085: transmembrane transport"
                     /label="JN550_006268"
                     /locus_tag="JN550_006268"
                     /protein_end="491"
                     /protein_start="56"
                     /score="185.2"
                     /tool="antismash"
                     /translation="AFSLVYMGTWSAVPANMYYSMYNGGPSAWFISYIVVVIGALFQCA
                     TFGEIASIQPIAGAQYFWTYHFAPRPTKRFLTWLQGWVTWTAYVATFASSLNFGTAILE
                     GLISLNYPGYEVVGWRTTLISLASLMVIALVNLYAFRIVPWFELLSGIVNICIFLVFII
                     VFLVMAPKNSGDIITTSNVSSGWDNYYVASQVGALSNIWLFTGFEAVIHMGEETKHAKK
                     IVPRSLFWSIATNAGLGFVMLIVTLFCMPPVDVILDAASPIVAILLYVTKSTQATTALA
                     TFQWFLSFSATMGNAASVSRLTWAWGRDGALPRYFGHVDGKYRIPFRAVLLTCFIVALL
                     TLLNIGSETYIALGAITSLSSMAMYLSYAMLLAVVLYARLTSSIKFGPWNWGRYGTFIN
                     IVALVYSVYALIWLPFPQTLPVDGANMNYSGPVLGA"
     gene            46136..47074
                     /locus_tag="JN550_006269"
     mRNA            join(46136..46838,46902..47074)
                     /locus_tag="JN550_006269"
                     /product="hypothetical protein"
     CDS             join(46136..46838,46902..47074)
                     /NRPS_PKS="Domain: PKS_KR (29-195). E-value: 2.9e-18.
                     Score: 58.3. Matches aSDomain:
                     nrpspksdomains_JN550_006269_PKS_KR.1"
                     /codon_start=1
                     /gene_functions="biosynthetic-additional
                     (rule-based-clusters) Polysacc_synt_2"
                     /gene_functions="biosynthetic-additional (smcogs)
                     SMCOG1001:short-chain dehydrogenase/reductase SDR (Score:
                     126.4; E-value: 2.3e-38)"
                     /gene_kind="biosynthetic-additional"
                     /locus_tag="JN550_006269"
                     /product="hypothetical protein"
                     /protein_id="KAI1868694.1"
                     /sec_met_domain="Polysacc_synt_2 (E-value: 3.8e-07,
                     bitscore: 22.8, seeds: 77, tool: rule-based-clusters)"
                     /transl_table=1
                     /translation="MALSYTKVTHNKTYAQIAPTLPHLSAVHKTVLIVGGSAGIGKATA
                     LAFLDAGTQRLALTGRREDALSSTAAEIAAKYPKANVMIFAVDVTDAKGMNDAVACVKD
                     RLGPADVIVNSAGVVGPLKPLASSDLSTWWSAFETNVKGAAVLAQAVTKHASPSATFLQ
                     LSTAGVLFPASPGFPISGYAASKLAVTKIMEYFGAENPSLKVMNIHPGVIVDTPGGKKM
                     VEESGVEFDGDDINLPAHFLVWAASEEAVFVKNKFVFATWDIDELKERKEEIMSSPELI
                     LGLNGFPRHT"
     PFAM_domain     46220..46807
                     /aSDomain="adh_short"
                     /aSTool="clusterhmmer"
                     /database="35.0"
                     /db_xref="PF00106.28"
                     /description="short chain dehydrogenase"
                     /detection="hmmscan"
                     /domain_id="clusterhmmer_JN550_006269_0047"
                     /evalue="2.40E-29"
                     /label="JN550_006269"
                     /locus_tag="JN550_006269"
                     /protein_end="224"
                     /protein_start="28"
                     /score="102.3"
                     /tool="antismash"
                     /translation="KTVLIVGGSAGIGKATALAFLDAGTQRLALTGRREDALSSTAAEI
                     AAKYPKANVMIFAVDVTDAKGMNDAVACVKDRLGPADVIVNSAGVVGPLKPLASSDLST
                     WWSAFETNVKGAAVLAQAVTKHASPSATFLQLSTAGVLFPASPGFPISGYAASKLAVTK
                     IMEYFGAENPSLKVMNIHPGVIVDTPGGKKMVE"
     CDS_motif       46223..46321
                     /aSTool="nrps_pks_domains"
                     /database="abmotifs"
                     /detection="hmmscan"
                     /domain_id="nrpspksmotif_JN550_006269_0001"
                     /evalue="1.30E-06"
                     /label="PKSI-KR_m1"
                     /locus_tag="JN550_006269"
                     /protein_end="62"
                     /protein_start="29"
                     /score="21.1"
                     /tool="antismash"
                     /translation="TVLIVGGSAGIGKATALAFLDAGTQRLALTGRR"
     aSDomain        46223..46720
                     /ASF="KR domain putatively catalyzing L-configuration
                     product formation"
                     /ASF="catalytic triad S,Y,N inconclusive"
                     /aSDomain="PKS_KR"
                     /aSTool="nrps_pks_domains"
                     /database="nrpspksdomains.hmm"
                     /detection="hmmscan"
                     /domain_id="nrpspksdomains_JN550_006269_PKS_KR.1"
                     /evalue="2.90E-18"
                     /label="JN550_006269_PKS_KR.1"
                     /locus_tag="JN550_006269"
                     /protein_end="195"
                     /protein_start="29"
                     /score="58.3"
                     /specificity="KR activity: inactive"
                     /specificity="KR stereochemistry: C2"
                     /tool="antismash"
                     /translation="TVLIVGGSAGIGKATALAFLDAGTQRLALTGRREDALSSTAAEIA
                     AKYPKANVMIFAVDVTDAKGMNDAVACVKDRLGPADVIVNSAGVVGPLKPLASSDLSTW
                     WSAFETNVKGAAVLAQAVTKHASPSATFLQLSTAGVLFPASPGFPISGYAASKLAVTKI
                     MEY"
     gene            complement(47170..48695)
                     /locus_tag="JN550_006270"
     mRNA            complement(join(47170..47702,47814..48260,48332..48695))
                     /locus_tag="JN550_006270"
                     /product="hypothetical protein"
     CDS             complement(join(47170..47702,47814..48260,48332..48695))
                     /codon_start=1
                     /locus_tag="JN550_006270"
                     /product="hypothetical protein"
                     /protein_id="KAI1868695.1"
                     /transl_table=1
                     /translation="MAETEWSSEAHGVLPNSRPWTPGSRSNGISRQRAGSYVNACDQCH
                     RRKLGCSRGKPSCERCRQSGRQCTYSLIRPAGRPRRSGSDGRRDFRPAPLFDTVKVHRQ
                     SLGDNGQRKATYDHSQKECEEMEPKTGDRSDSQGWASGGTSLTSPNFDRSDGPQNGMIL
                     DPALCSKSMPSYVTPESDRTSQRTPTHQERVSANQNQNKGCIQPAEIHNTLKATATADV
                     YDHGPHNGIASDHFSGTHYKHQSSPPPLMAPHLGPDILDFDFDAHEPSTQAKTGPFEAI
                     NMLNEVSERFVMCDGSHSSLWYLILLALYQDADERGVPGLPSIPDSRTQVPTAEIGVSR
                     THDDGMTHQTEASGPVGGPQVPSWSQSSGSLLTSPKRTLEVDRDSTQRSTERSIMLKAF
                     IIISTVSTTLPFKFGATGDGVACDLELVKVYADKLREKFERRLTKVKT"
     PFAM_domain     complement(48480..48578)
                     /aSDomain="Zn_clus"
                     /aSTool="clusterhmmer"
                     /database="35.0"
                     /db_xref="PF00172.21"
                     /db_xref="GO:0000981"
                     /db_xref="GO:0006355"
                     /db_xref="GO:0008270"
                     /description="Fungal Zn(2)-Cys(6) binuclear cluster domain"
                     /detection="hmmscan"
                     /domain_id="clusterhmmer_JN550_006270_0048"
                     /evalue="1.20E-07"
                     /gene_ontologies="GO:0000981: DNA-binding transcription
                     factor activity, RNA polymerase II-specific"
                     /gene_ontologies="GO:0006355: regulation of DNA-templated
                     transcription"
                     /gene_ontologies="GO:0008270: zinc ion binding"
                     /label="JN550_006270"
                     /locus_tag="JN550_006270"
                     /protein_end="72"
                     /protein_start="39"
                     /score="31.8"
                     /tool="antismash"
                     /translation="ACDQCHRRKLGCSRGKPSCERCRQSGRQCTYSL"
     gene            complement(49990..51086)
                     /locus_tag="JN550_006271"
     mRNA            complement(join(49990..50067,50124..50293,50346..50433,
                     50493..50767,50825..51086))
                     /locus_tag="JN550_006271"
                     /product="hypothetical protein"
     CDS             complement(join(49990..50067,50124..50293,50346..50433,
                     50493..50767,50825..51086))
                     /codon_start=1
                     /gene_functions="biosynthetic (rule-based-clusters)
                     fungal-RiPP-like: DUF3328"
                     /gene_kind="biosynthetic"
                     /locus_tag="JN550_006271"
                     /product="hypothetical protein"
                     /protein_id="KAI1868696.1"
                     /sec_met_domain="DUF3328 (E-value: 1.3e-39, bitscore:
                     129.6, seeds: 45, tool: rule-based-clusters)"
                     /transl_table=1
                     /translation="MKPISGDSRGHYDPLQDTIHDEEESPMLDINEQLANSQSSLASTK
                     RRALTIAVFTASNILSMIGGGIMGRWATCPSITHYASSTGLESLVFEEAAIQRSTKFFD
                     TKFFGDFEDNIYRQEASPETDDAWGKLINYEQSDYIIPYEEGIRSGLTDRHMRVSEKYG
                     GGFVASTEGGHNLHCLNFLRKALWYNFNYYEPQVLDLRRLPKHHLTHCLEILRLGLMCN
                     YDTKWLGYVWYNKSHPLPFPDMTGGHMCKDFDAIQRRLSAYPNKPGRDEPDGFYTPPPD
                     SEYILEGIP"
     PFAM_domain     complement(join(50148..50293,50346..50433,50493..50767,
                     50825..50948))
                     /aSDomain="UstYa"
                     /aSTool="clusterhmmer"
                     /database="35.0"
                     /db_xref="PF11807.11"
                     /db_xref="GO:0043386"
                     /description="Mycotoxin biosynthesis protein UstYa"
                     /detection="hmmscan"
                     /domain_id="clusterhmmer_JN550_006271_0049"
                     /evalue="1.50E-37"
                     /gene_ontologies="GO:0043386: mycotoxin biosynthetic
                     process"
                     /label="JN550_006271"
                     /locus_tag="JN550_006271"
                     /protein_end="257"
                     /protein_start="46"
                     /score="129.6"
                     /tool="antismash"
                     /translation="RALTIAVFTASNILSMIGGGIMGRWATCPSITHYASSTGLESLVF
                     EEAAIQRSTKFFDTKFFGDFEDNIYRQEASPETDDAWGKLINYEQSDYIIPYEEGIRSG
                     LTDRHMRVSEKYGGGFVASTEGGHNLHCLNFLRKALWYNFNYYEPQVLDLRRLPKHHLT
                     HCLEILRLGLMCNYDTKWLGYVWYNKSHPLPFPDMTGGHMCKDFDAIQ"
     gene            complement(51957..54250)
                     /locus_tag="JN550_006272"
     mRNA            complement(join(51957..52221,52277..52522,52575..52868,
                     52920..53031,53095..53275,53355..53391,53445..54250))
                     /locus_tag="JN550_006272"
                     /product="hypothetical protein"
     CDS             complement(join(51957..52221,52277..52522,52575..52868,
                     52920..53031,53095..53275,53355..53391,53445..54250))
                     /codon_start=1
                     /locus_tag="JN550_006272"
                     /product="hypothetical protein"
                     /protein_id="KAI1868697.1"
                     /transl_table=1
                     /translation="MVTLEHSCTLLRNAVVALIFLSNSLSSAQRTPRENLVLADCGIGL
                     GPNGGSTSREILYYPADVWTGQKLDTYKPSMVVNVPWSGSYPWGQPGGVSATMPNGDVL
                     TIHINPSIRDPEPAGDAWHKFEMDIPLKCYSYHWDKVYQLTDGKWCSSAYVCNHLGKPY
                     LDPQDGNSYGDWVDPAKAHCSDPLMADRSADAMARWKASGANWAFATATLDWAAANSSA
                     NDHPTSLTFSNYVADRLGAREMFECADVDSKFCTTPIECDRVHQPAGMLILNSFIALNA
                     MQSQIHAGLEDAMNIMQNFVGDFQDIFSPGREPPKKTWLSNLVDTLQLVAGVASGFSWN
                     IAASGTKLFTQKDRWGFYKDSVNSAVGYGFQMYRHHQPTPADVQNGLSSAMGTVFRSLI
                     DAQSEFLEKLFSGTGESIGLLQKLTKNGLALQLAEKINKAKYSAEAQKLVYAQLLPLAW
                     KHSTTEIKGVPHAIRPMILMSPGCIKSGPNLNWVVDSNKSERMAVCYKGHTFFVGFPTF
                     KEVEHGTPHGLKLWALPGGEHSILNGTSQAWGGLTLDDLVISAFEGYRRNNYKNGFDAS
                     KDDGSTAPGDIIMGNGVLTPGFVKLPICTVEKLWEETKILYHVSSDLDHNTFPCGNGNL
                     TATEMAQFGFS"
     gene            complement(55123..56070)
                     /locus_tag="JN550_006273"
     mRNA            complement(join(55123..55871,55932..56070))
                     /locus_tag="JN550_006273"
                     /product="hypothetical protein"
     CDS             complement(join(55123..55871,55932..56070))
                     /codon_start=1
                     /locus_tag="JN550_006273"
                     /product="hypothetical protein"
                     /protein_id="KAI1868698.1"
                     /transl_table=1
                     /translation="MSAARSGCRALCALRAYNTTATPRVQIPRRAVDRLSRQIVRTYSE
                     ASSTTQPPKPSFLRRAATFIATGIVFTTLGFAMAAAPALPALNGILTPPTDEETLTMFK
                     PEDPKEIEVEEYINNHWVSAEMRKKPGFAELRPHMKIPAPFRANNLTAGVLLGPNKVVV
                     PPIAWVEEGGKSIVSISYLGPELCGHPGIVHGGFLATMLDEGMARCCFGALPHNIGMTA
                     NLNINYRAPAKASSYVVLRAETTKVEGRKAEVVGRIETLPEKEGDAPLVLAEATALFVS
                     PKQAAMMKNVYPVQ"
     PFAM_domain     complement(55222..55440)
                     /aSDomain="4HBT"
                     /aSTool="clusterhmmer"
                     /database="35.0"
                     /db_xref="PF03061.25"
                     /description="Thioesterase superfamily"
                     /detection="hmmscan"
                     /domain_id="clusterhmmer_JN550_006273_0050"
                     /evalue="1.50E-11"
                     /label="JN550_006273"
                     /locus_tag="JN550_006273"
                     /protein_end="263"
                     /protein_start="190"
                     /score="44.6"
                     /tool="antismash"
                     /translation="GIVHGGFLATMLDEGMARCCFGALPHNIGMTANLNINYRAPAKAS
                     SYVVLRAETTKVEGRKAEVVGRIETLPE"
     gene            57720..58166
                     /locus_tag="JN550_006274"
     mRNA            57720..58166
                     /locus_tag="JN550_006274"
                     /product="hypothetical protein"
     CDS             57720..58166
                     /codon_start=1
                     /locus_tag="JN550_006274"
                     /product="hypothetical protein"
                     /protein_id="KAI1868699.1"
                     /transl_table=1
                     /translation="MATRDTAELSQAHAPKEASLAAYSEFESELKRTLLHERHDKAKHE
                     LPYFEAAAHLSDADFTSFTQSDFETVRHAQVAYGHILFGKLKIPALASSKNCYIHFRAF
                     EPEPGTDKKAEVHSIHTERKEEPDGGFKYRALFTKEDPLEWFDT"
     gene            complement(58914..59348)
                     /locus_tag="JN550_006275"
     mRNA            complement(58914..59348)
                     /locus_tag="JN550_006275"
                     /product="hypothetical protein"
     CDS             complement(58914..59348)
                     /codon_start=1
                     /locus_tag="JN550_006275"
                     /product="hypothetical protein"
                     /protein_id="KAI1868700.1"
                     /transl_table=1
                     /translation="MAQNNLENTAPSPALVRGPPEWPYYKMRGTEGGFRKVYIILIDSD
                     KGRALEKLETDDERLAYMRENADDSWRLVQADTAFFEDIALGKKYSIKKGTPEYEGLQK
                     TLQEDGSSWPPGTEEFNAMLQYYREYATEVEDIATSTRPH"
     gene            60407..60949
                     /locus_tag="JN550_006276"
     mRNA            60407..60949
                     /locus_tag="JN550_006276"
                     /product="hypothetical protein"
     CDS             60407..60949
                     /codon_start=1
                     /locus_tag="JN550_006276"
                     /product="hypothetical protein"
                     /protein_id="KAI1868701.1"
                     /transl_table=1
                     /translation="MQFSAFLLTAVLSGAAVAKYNVKLYEHRWCLVTVGKECKNIDKGD
                     CCHDNGKKYKSGKFEEVGSSETTDNLKLYADEDCGGLDIAQKAGGKCATADDKDVKGAK
                     VFIVVPGGKRDEIEQSTRPAKRVVPDNVFMEDGRFRYVLARNTTEGEAYERLRSLDEQI
                     AHLRAFGTREAYEYNED"
     gene            complement(61295..64654)
                     /locus_tag="JN550_006277"
     mRNA            complement(join(61295..61538,61606..61785,61841..62350,
                     62401..62694,62773..62853,62899..63445,63538..63933,
                     64114..64318,64376..64654))
                     /locus_tag="JN550_006277"
                     /product="hypothetical protein"
     CDS             complement(join(61295..61538,61606..61785,61841..62350,
                     62401..62694,62773..62853,62899..63445,63538..63933,
                     64114..64318,64376..64654))
                     /codon_start=1
                     /locus_tag="JN550_006277"
                     /product="hypothetical protein"
                     /protein_id="KAI1868702.1"
                     /transl_table=1
                     /translation="MNEIRDEAVSQYLNSFRSCEKKRIQDVTSLAALEARLEYDVRQFH
                     GKSSVRLLNRVQPLIRWLAGFNECVKVFLQAAPREFVVVWGILSFLFEIAARFQRRGEQ
                     VLQVLEDIQSVAPRFTYYAETLRNTTYRPLRDALVSYHVVLTEVCIKSIRYVQGNAIGD
                     LRQGYFGRLRSEALDDAQELEKMLLIPSPYDNLPARQSHAFYGRKTDFDNLQFHLMSPQ
                     SPYSPNIACIYGLSGVGKTQLAQEFAYRHLDDYKFIFWIDCATTARLEESVRSICNDIG
                     LADQNIQHPKQISPDIRWLMIFDNVEPDVSIESYFPRTVNGAIIITCRKSSISYQYAPQ
                     AQIALETFNAVESVGFLLNRLKMDPTNSEAELSEKITAAVGGLPLALDLIGSYIRECGM
                     SLSIFLQEYPRFEENFMFSPDFLDWSKREHNKAVGIIWKRHLLELDNSTLLLAQMLAFM
                     DASKIQTSIFSAHSRERMLYEGPDVQEEFPDLYNIIIHPFMEPYRALVTVHPHSNYLKI
                     HRLIQSFILQSMDSPTKLKVFQQALFLLNGAFPTQEHGKALYEDWLTCAALSNHVTALF
                     DSYHRHKTDLGYPLLLCEIASRCAWYFKEFGQYEAANRMADDSIALCESALKTSNHPGY
                     SKWFVKEMICTHLNVKAAIAAESGKEDHGLPLFQEIEKLRVLNMRPNSAEDETWYQAAR
                     ANTAYALMGYNCAPEALAILQEILDRDDMQPNKDLYLVNTSICLRLQGDLTNSLEQCQE
                     AMTLAEERRGKDSSQMASCHFQLGTIFLEESRIADALREFIECFRIRSSVMPTHPFTAF
                     VSHKIGSTLQVQDSHAEAIRHYLTALNILRTSETHPLSICRTLLALASAYEAIGNNAAT
                     EKCIHEALEGFAAASTYDFDCTTKPTLASSFDSFVPISHR"
     PFAM_domain     complement(join(63141..63445,63538..63793))
                     /aSDomain="NB-ARC"
                     /aSTool="clusterhmmer"
                     /database="35.0"
                     /db_xref="PF00931.25"
                     /db_xref="GO:0043531"
                     /description="NB-ARC domain"
                     /detection="hmmscan"
                     /domain_id="clusterhmmer_JN550_006277_0051"
                     /evalue="4.00E-11"
                     /gene_ontologies="GO:0043531: ADP binding"
                     /label="JN550_006277"
                     /locus_tag="JN550_006277"
                     /protein_end="395"
                     /protein_start="208"
                     /score="42.7"
                     /tool="antismash"
                     /translation="TDFDNLQFHLMSPQSPYSPNIACIYGLSGVGKTQLAQEFAYRHLD
                     DYKFIFWIDCATTARLEESVRSICNDIGLADQNIQHPKQISPDIRWLMIFDNVEPDVSI
                     ESYFPRTVNGAIIITCRKSSISYQYAPQAQIALETFNAVESVGFLLNRLKMDPTNSEAE
                     LSEKITAAVGGLPLALDLIGSYIR"
     gene            complement(66040..67879)
                     /locus_tag="JN550_006278"
     mRNA            complement(join(66040..67821,67871..67879))
                     /locus_tag="JN550_006278"
                     /product="hypothetical protein"
     CDS             complement(join(66040..67821,67871..67879))
                     /codon_start=1
                     /gene_functions="biosynthetic-additional (smcogs)
                     SMCOG1053:beta-lactamase (Score: 155.7; E-value: 2.7e-47)"
                     /gene_kind="biosynthetic-additional"
                     /locus_tag="JN550_006278"
                     /product="hypothetical protein"
                     /protein_id="KAI1868703.1"
                     /transl_table=1
                     /translation="MITLVNRLRSTFWPRTGQPTAEANDQREDVLVKNQDRTLLGPESP
                     AALQLDKLQGDIEKIRELCKVSSICYAVFHRGHFLDGSVGLCDRENSRSPDRHTLYTLC
                     SISKTFVAACIGILVEERKVEWTDTLEKLLPEYLPPGDDKRVSTEATLNDFFRHSSGLG
                     NPVVTWLGPKGKVLVAERGFIELLNDTPVGPFRSHWEYSNIGIGMMALIVQKVSGQRFA
                     DFLRERILRPLGMDDTAVSKSDVLESCNTAHPYVQLGDAKWVKVEHEWTSEDHTPILGM
                     IGIRSSVKDLTIWGIATMAAQKYTPFESSRQEIEVPFSKSPIQNPLRQMRAILDDWYWT
                     RPHEDPHQNTSQYHLSWMKVEMPSMMTHWGSYNSKLADNAELRDQSYIDQHILGQHSPR
                     QKLIKSVGLGYCCANTLQLYPDSGSVIVVLSNGLNLGDAADFTASILSQDIFKLTPSVD
                     ILGMAKDECGERLRIYEKMMAKWKQHRDVSEPESSLDDYIGDYRLLGLTLSVRRSPKLR
                     TLELCFNNREEIVQSLEYYSKDKYSYMPRSRDEWLRGAWLDWDYYLVGILDFVRDAKNQ
                     VIGVKWMYNDWTPAVFFKRA"
     PFAM_domain     complement(66520..67635)
                     /aSDomain="Beta-lactamase"
                     /aSTool="clusterhmmer"
                     /database="35.0"
                     /db_xref="PF00144.27"
                     /description="Beta-lactamase"
                     /detection="hmmscan"
                     /domain_id="clusterhmmer_JN550_006278_0052"
                     /evalue="1.30E-37"
                     /label="JN550_006278"
                     /locus_tag="JN550_006278"
                     /protein_end="437"
                     /protein_start="65"
                     /score="130.0"
                     /tool="antismash"
                     /translation="VSSICYAVFHRGHFLDGSVGLCDRENSRSPDRHTLYTLCSISKTF
                     VAACIGILVEERKVEWTDTLEKLLPEYLPPGDDKRVSTEATLNDFFRHSSGLGNPVVTW
                     LGPKGKVLVAERGFIELLNDTPVGPFRSHWEYSNIGIGMMALIVQKVSGQRFADFLRER
                     ILRPLGMDDTAVSKSDVLESCNTAHPYVQLGDAKWVKVEHEWTSEDHTPILGMIGIRSS
                     VKDLTIWGIATMAAQKYTPFESSRQEIEVPFSKSPIQNPLRQMRAILDDWYWTRPHEDP
                     HQNTSQYHLSWMKVEMPSMMTHWGSYNSKLADNAELRDQSYIDQHILGQHSPRQKLIKS
                     VGLGYCCANTLQLYPDSGSVIVVLSNGLNLGD"
     assembly_gap    69332..69426
                     /estimated_length=95
                     /gap_type="within scaffold"
                     /linkage_evidence="paired-ends"
     gene            complement(71560..73124)
                     /locus_tag="JN550_006279"
     mRNA            complement(join(71560..71714,71773..72122,72178..73124))
                     /locus_tag="JN550_006279"
                     /product="hypothetical protein"
     CDS             complement(join(71560..71714,71773..72122,72178..73124))
                     /codon_start=1
                     /gene_functions="biosynthetic-additional (smcogs)
                     SMCOG1138:FAD linked oxidase domain protein (Score: 240.9;
                     E-value: 6.5e-73)"
                     /gene_kind="biosynthetic-additional"
                     /locus_tag="JN550_006279"
                     /product="hypothetical protein"
                     /protein_id="KAI1868704.1"
                     /transl_table=1
                     /translation="MAIAAPKAMAPVAQLLQDNGLGPRIVAPSDAEYDARIDSYWSNSA
                     KLKPACVLLPKSAEEVATAIKVLAAASAPFAIRSGGHTNWPGSNNIDGGVTIDLSCLNT
                     TAIAPDLETATIGPGARWKDVYAELHKFNRVVAGGREGNVGVAGLLLGGGMTFFTGRHG
                     FACDNVVAYEVVLANGRIVNADAQSNSDLFRALKGGSNNFGVVTKFTMKTIQCDRVWAG
                     MTFYPKQTIPQAIDSLCAFADNVKKDPDSNLIWMVTHLPQFKDIVVATLFNQVAGVESA
                     PAYDQWRTIPETMNTIKMTSVSEMAFEYNMPAGYHNIWFTASFKNDRRIVSKASELHDQ
                     LAQELGEIAPDGNFFTQCIFQPLPTLFADQSVKAGGNVMGIERHAHDGLLFLATAMLSN
                     SEQEALAYPKVKIWVDAVKRYASTIDGGNLAWTYLNYADPSQDSLMSYGKENVRLMKTV
                     AAKYDPHQVFQNLCRGGFKITNVNA"
     PFAM_domain     complement(72573..72980)
                     /aSDomain="FAD_binding_4"
                     /aSTool="clusterhmmer"
                     /database="35.0"
                     /db_xref="PF01565.26"
                     /db_xref="GO:0050660"
                     /description="FAD binding domain"
                     /detection="hmmscan"
                     /domain_id="clusterhmmer_JN550_006279_0053"
                     /evalue="1.90E-26"
                     /gene_ontologies="GO:0050660: flavin adenine dinucleotide
                     binding"
                     /label="JN550_006279"
                     /locus_tag="JN550_006279"
                     /protein_end="184"
                     /protein_start="48"
                     /score="92.6"
                     /tool="antismash"
                     /translation="PACVLLPKSAEEVATAIKVLAAASAPFAIRSGGHTNWPGSNNIDG
                     GVTIDLSCLNTTAIAPDLETATIGPGARWKDVYAELHKFNRVVAGGREGNVGVAGLLLG
                     GGMTFFTGRHGFACDNVVAYEVVLANGRIVNA"
     gene            complement(73752..74702)
                     /locus_tag="JN550_006280"
     mRNA            complement(join(73752..74342,74397..74702))
                     /locus_tag="JN550_006280"
                     /product="hypothetical protein"
     CDS             complement(join(73752..74342,74397..74702))
                     /codon_start=1
                     /locus_tag="JN550_006280"
                     /product="hypothetical protein"
                     /protein_id="KAI1868705.1"
                     /transl_table=1
                     /translation="MPTTLSTTEPSVSASEVDTPASDASPAPEKQPPARSSVKSETDEH
                     YTPVVSDIAPHTLKAYPLDRMPSTEQASATARTRDALPAPPVAVSPRCELCRKQRQKCN
                     FTSTSGKCDRCSKGGHECRLVDFVQRRPYVSRLTRGSRLKESGQRQCAAPSVQPQRTMA
                     RRKVTASKPTAQAPVEPESDNSDSNASIPPTLPTARKRKRKNASTSEQVQGEVVGQLRG
                     TIVKMDEEFKEILKDVQEKHAQELAALRAKYERAMDDLVHMTRSHERRVDDLIQIIKSN
                     ERRVDDLLDTMKARTRT"
     gene            complement(75186..75458)
                     /locus_tag="JN550_006281"
     mRNA            complement(75186..75458)
                     /locus_tag="JN550_006281"
                     /product="hypothetical protein"
     CDS             complement(75186..75458)
                     /codon_start=1
                     /locus_tag="JN550_006281"
                     /product="hypothetical protein"
                     /protein_id="KAI1868706.1"
                     /transl_table=1
                     /translation="MSSNSPLNVRIVSDSEASHAAMPELNQVSLNDRLWNHHIKPRGAG
                     RTKKKEDSKDFSDVDTLVDVASVSDKKDKEYGTAEKSRFSRVWRK"
     gene            complement(76037..77809)
                     /locus_tag="JN550_006282"
     mRNA            complement(76037..77809)
                     /locus_tag="JN550_006282"
                     /product="hypothetical protein"
     CDS             complement(76037..77809)
                     /codon_start=1
                     /gene_functions="other (smcogs) SMCOG1162:threonyl-tRNA
                     synthetase (Score: 67.1; E-value: 1.6e-20)"
                     /gene_kind="other"
                     /locus_tag="JN550_006282"
                     /product="hypothetical protein"
                     /protein_id="KAI1868707.1"
                     /transl_table=1
                     /translation="MVPKRTSWMSSLSLGSLAASRHQARPYIQAPSGFPASHRACLSKI
                     WLPTGGITASGEEDGHSKLIRAGYLRQSHAGIFHMLPLGQRVQEKLEKLIDKHMMQVGA
                     SKVSLSSISSQALWEKTSRLDGYGPELFRLNDRKETPYLLAPTHEEEITTLVSKLATSY
                     KNLPIRLYQIGRKYRDEMRPRHGLLRSREFVMKDLYTFDATIESALQTYSEVRAAYSRL
                     FDELKLPYLVAEASSGDIGGDLSHEYHLPSTVGEDNVLSCDSCTYVANEELAVARPRSS
                     DKAQSLVKHCWHGITKDRSTLVTVWCMVPQELADSPVNTHAIKSIVPGLDSGVEDPKAL
                     WESVIKSATREAAEKPKTIHIVDQTYGNQTLEAADLSSATTEVEVIKSSQGGQPLNILK
                     IQNGDSCAQCSSGTLRLQKAVELGHTFHLGTRYSEPLGANVQLRENITVPMQMGCHGIG
                     VSRILGAVADHLADEKGLNWPRVIAPFEVVVIPGRGVEEGDAIRVYDHIAKGDGSQDSK
                     ATQPVDVVLDDRTESFPWKMKDADTVGYPIIVLLGRNWASEGLCEVQCRRLSVKKNVPL
                     SDLPVCINDLLSQL"
     PFAM_domain     complement(76070..76351)
                     /aSDomain="HGTP_anticodon"
                     /aSTool="clusterhmmer"
                     /database="35.0"
                     /db_xref="PF03129.23"
                     /description="Anticodon binding domain"
                     /detection="hmmscan"
                     /domain_id="clusterhmmer_JN550_006282_0055"
                     /evalue="1.30E-06"
                     /label="JN550_006282"
                     /locus_tag="JN550_006282"
                     /protein_end="580"
                     /protein_start="486"
                     /score="28.6"
                     /tool="antismash"
                     /translation="VVVIPGRGVEEGDAIRVYDHIAKGDGSQDSKATQPVDVVLDDRTE
                     SFPWKMKDADTVGYPIIVLLGRNWASEGLCEVQCRRLSVKKNVPLSDLP"
     PFAM_domain     complement(76406..77416)
                     /aSDomain="tRNA-synt_2b"
                     /aSTool="clusterhmmer"
                     /database="35.0"
                     /db_xref="PF00587.28"
                     /db_xref="GO:0000166"
                     /db_xref="GO:0004812"
                     /db_xref="GO:0005524"
                     /db_xref="GO:0006418"
                     /description="tRNA synthetase class II core domain (G, H,
                     P, S and T)"
                     /detection="hmmscan"
                     /domain_id="clusterhmmer_JN550_006282_0054"
                     /evalue="3.00E-34"
                     /gene_ontologies="GO:0000166: nucleotide binding"
                     /gene_ontologies="GO:0004812: aminoacyl-tRNA ligase
                     activity"
                     /gene_ontologies="GO:0005524: ATP binding"
                     /gene_ontologies="GO:0006418: tRNA aminoacylation for
                     protein translation"
                     /label="JN550_006282"
                     /locus_tag="JN550_006282"
                     /protein_end="468"
                     /protein_start="131"
                     /score="118.7"
                     /tool="antismash"
                     /translation="FRLNDRKETPYLLAPTHEEEITTLVSKLATSYKNLPIRLYQIGRK
                     YRDEMRPRHGLLRSREFVMKDLYTFDATIESALQTYSEVRAAYSRLFDELKLPYLVAEA
                     SSGDIGGDLSHEYHLPSTVGEDNVLSCDSCTYVANEELAVARPRSSDKAQSLVKHCWHG
                     ITKDRSTLVTVWCMVPQELADSPVNTHAIKSIVPGLDSGVEDPKALWESVIKSATREAA
                     EKPKTIHIVDQTYGNQTLEAADLSSATTEVEVIKSSQGGQPLNILKIQNGDSCAQCSSG
                     TLRLQKAVELGHTFHLGTRYSEPLGANVQLRENITVPMQMGCHGIGVSRILGAVAD"
ORIGIN
        1 cttcgtgccc agcaagtacc acaagggcgc cgcgccagcg tgaggccggg cggccgggca
       61 ggacaagtgg tggatggaaa ggagggcggg gaagaagaca cccagtgtct aagggggcga
      121 aagcagtaac gagaatgtgg agaaatggag acagagaggc catgttcgga gagagtattt
      181 tatcattggg aaagacggcc cttcaacggg ttgattctgc ggcacggtta cgggatggcg
      241 tcctggatct cggaaatttt actatgtgta tgtatgtaag catgtgtgta gtgcgagcca
      301 gtatggctgg tacctgcatc tatctatagg ttggctacat atcacccacg tcacgggttt
      361 gatcctcagc tcttggtttg tccatactac gtgccctagg cgcttccggt tcggaaggcg
      421 gtgtttggtg ggcgggatat caggtctcgt gtctctcggg tcaggggagc tctgcggcgt
      481 gtcctgtgac gatagttcgg gggcatgttg tgtctccatt gaaccaactg cacctcgcct
      541 gggaatcaaa gctcatgtgg tctctatcgt gtaccaaggt ggaagaggcc tgtaaggtgt
      601 attcgcaggt tcacttgaac aagattgcgg atactcgact tcagatcgat cccattcgaa
      661 ggacaagaat gtcgcagcac acgcaccaca ttctcgaaag gcagagccaa atcaggtcaa
      721 gccgagccgt ggcatcggca tatccattca aggcgacaaa caatgtacaa atgctctatt
      781 atgcacccca tatccacata tgtgatccta tagcacagaa gatctccctt cacaaaccct
      841 ccctcttcgt gtgtgtgggg aggaaaggac catgtactcc ccagaatccg ccttggacgc
      901 cgaacgcaat tttacacgcc atgtacattt ccaggagccc aagacatctc gtcacagcga
      961 accgcgagac aaaggacggg aaaaacacaa gtcctccgct cgctcataat gaaaaccgaa
     1021 aaaatcaggc agcggggtcc gactcgggga cctcggccac gtcgtggacc tcctcgacgg
     1081 gcagctcgac gcccttgacg gggtggagca gcatgggggg caggcacatg cggccctcgc
     1141 cgccgcgcat gaaggagacg gtggagccgt tcttggtgtt gtcggcggtg agctcgaact
     1201 cctcgccgcc gtcgttgttg accttgagcc cgagccagcg gcggtacagg ttgggggcga
     1261 agcccgagtc gtagaaccag ctgaggccgc gcaggttgtg ctcgcggtcg ccgaagaccg
     1321 aggtgcgcga cccgccgctg gcgccgttct tgccgttgtt gagcgtctgc gcgaacacct
     1381 tggtcggcca ctcgcggtcc acgtacagcg ggtgcggcac gaagacggcc ttgagcccgt
     1441 gctgcagcgc cacggtcgcg ggccacatct ccgggaaggc gaactgcttc ttgaaggccg
     1501 tcatgcggtg catggtcagc agcaggcggc gggacatgcg cgatgcggtg atgatctggg
     1561 tacggcgcgg gggtttggcg cgggtcgtgt tgtagcccgt gatgtcgtct gccagacccc
     1621 aggtggtccc ttccggatca aacatggggt tgaaggcaat gtactcggct tcctcgccga
     1681 cgccccagac gtccttgtcc ttctcgtatg aagtttctgg catggggtcg ttctccgtct
     1741 cgaaccaatc ttcctgttcc atcggtcgtt cgggccccca gatgatcttg tctccacgcg
     1801 aagaagcgga tgccttcggc ttgcccttgc cctttgtgtt gacattttcc cagatgttgt
     1861 cggcacctac agtgcccatc tctgcttgca ctcgtgccat ctgtcggaaa tcctcccagg
     1921 taccgtggac tgaggggaga tagaatcgag cattgcgctc ccacatcccc tttctgggtt
     1981 gttgcttggc ccagttctcg accttggaga agagatcata gtagtgtcct gtgtaacgga
     2041 tgtccatctc ccactgccag aagtactcat actcggggtg ctggtatgca aagtactgca
     2101 tcgccatggc caacccacgg tagacgccat gaacgggcaa gtcgggacct cgggcataca
     2161 cgtcgtatat gccttggtag agagcaagca tctgcgtctc cgtccagaag gtgaccagcc
     2221 cctggaactc ctcgggtatg acatcccgaa tccgctgttc gtagatggcg gaatcagccc
     2281 agatgggata tgcagcatcg ttcttgacct gtaccagaag gtggacatcg tatcggccgc
     2341 cagaagccaa ggataattca gtaatcagtg accgcaggtt catgaggtcg tcctcacgga
     2401 agaagtattc atcccagact cgaacgacaa ctgccgttct cgcaaccttc ttcgcaacct
     2461 cctgactgcc agacttggcg gcggtcttgt cgtcggctgc agcctgttcc gttatggtat
     2521 ctcgcgtaaa aagagtcgag gtagcattcc cttcgtcaat gaagaagccg tgaggctgcg
     2581 cgggccgcgc aggcagggag ctgtagcgag cggtgtttgc ctgataacaa cgtctttgag
     2641 catctgccca gtccatcttt ctccagtcga cctggggcac cttggaccag gttgattcgg
     2701 agccttcttt ctcgccgtgc tcgccaacgc cgagcccacc ttttctctgc gagtagccaa
     2761 ggccataggg gccgtatcta ccgtatcgtt cgtagcagat atcttcgttg aagccaacga
     2821 ggtcatacga gccaagtacg gcttctggga agccattggg ccgcccctcg tagtatcgaa
     2881 tcggcgggac acgcagcttg ttggccgcgt ccaggaaaca ctcgttaatc ttctcggggg
     2941 ctgtttggaa aacacttttc gggtggttca caaactcctt gctctcggga agggcacgtt
     3001 tctcgaagcc cgtgttttcg gtaaagttga cgaaggcgag cttgtcgagg ggaagctcgt
     3061 cttcggcgcg gggatattct ggcgtgttct tctggagcgg caccaggttt ctgacaccgc
     3121 catagtatct ggtgaggaac gggtacgctt cccatatcgg gggcgcggct ggtggcttgt
     3181 atacgccgcc tgtcaatatt ctcttgttct cggtttggct cgcgcgtatt aggctgaaaa
     3241 tgagcagcag tattatcgtc acaaggccca tacatagata ccggacgacc ttgttgggta
     3301 accggtagcc cattggccca ccaggccgcc gggggagtgt gaatcttcgt ttggacagca
     3361 tgggcgtcgc ggataacgaa gccgatgtgt gtctggagtt gcctaggctg ggcgacgagg
     3421 ttgccgagta gtcgtcgtcg tagtctgagt cgtcgtagga gtcattcgag tcgcgttcct
     3481 tggagggcat ctcatggagt ggcagcttgg actgtcgccc gccgtcgcgc gggccctggg
     3541 ggttgaggga gaagactccc attctgagtt cggcttcctg gcctacaata agccgcccga
     3601 gcacagtcga acgttcgaat ggcgggcgca ggcgctatgc gacggcccgt gagtttgagt
     3661 ttcgtggcac ttcaaataga agcccagcac tgtcttgtac gtgaccggga ttgaggtctg
     3721 ggaatggagc agagccagcc tgtcgcgcca cgcagctttt cttcaatata caggagacgg
     3781 tcctgtctcg ccggcgtcgg gggagggagc tgttcgagga tcgatggtgg gtggtgtata
     3841 tcgtgtaagt cctcagcaga gcccgtcgga gggtcgcgca gggttcttct ctcggtacga
     3901 agacgtgaca gcctcccttt gacagctgca agtggtgaga gtcggtatgc tcaacgacgg
     3961 tcgtcgagtt ccagcgttac gtattgagtg cattgcattg attggaacct gccttgttta
     4021 ggccggcgct gggctgccgc caatcccatc cctgtcgacc agatcgagcc cacccagccc
     4081 atcctggcgt ccactcagcg tctagatcca gcggcccttg gcgagcccag catcgctgtg
     4141 ccgcagaaaa gagggcctgt cactccagaa taggagttgt catgagcaac aaccttaccc
     4201 aactcggtat tacggtacgt aggttcaatt ccgtgccacc ccgtccacca cgctcaaccc
     4261 cctcgtcgtg gtgtacaaag aggtcgagtc tgacctgaca tcaatcctcg acggtcacag
     4321 ttccacagcg cccgatatct cacaaaggag tccagtgcgc ccaaacttgt gctcccaaat
     4381 tgggaggcgg ggttttatct ttattttatt ttatttttta acttgtttct tttcgtctta
     4441 cacttaggtg cagacgactt ccacgctaga ggaatataat tatgaaggtt gttaaaaaca
     4501 cctgaatcca gacagatctt gctggcttgc cattatcgaa tttgcatctc tgccacaaat
     4561 tctggttctc gagggcccac tcctgttgaa cggttgtctc gtagacctct aaagccataa
     4621 atctcacagc cgatgcccgc tcctttactg gatccgcaac atctgacgtt gtgcaacgga
     4681 caacacaagc tggagggact gcactaaccc gatatctaaa catccgtcgt ggtgacccga
     4741 gtctttgctc tttgtcttgc atttcttgct gcagctgtat cggtgagagt ccaagtcgaa
     4801 tgtgggtggt cgacccaaag ccagacactt ccgggtagaa taacacgagt gtggctctgt
     4861 cgattaccat tgtcacaaga atccacctga gcaattgtct acaactgaga ttggttgtac
     4921 ttcccgttcc aattctggta tcccataacg gggtcctttc agctgaatcg aaaacgaagt
     4981 ttcacgctgg tcatggaatc gcttcatgtc tctgagagct caaaggtcac ctgcatctga
     5041 ccagtctaca gacccgcagg ctgggaaagt cggtcagtcc ccgggatgcc ctcttgggac
     5101 atcacaaggc cgactaccgc atggccagag accggagtca tgtccggggc cacatccggc
     5161 ttccgcaaga tgattgtcgg gcacgattgc agcgcgagcc aactggcaga gccccgccgc
     5221 ggcgatacgt ggggcaactg taagttacca caactgtctt tgcgctgaca tgtcgcctgc
     5281 atgaacagct ctttgggtag gctacctctg gaaaggtgag ccgactacgg cgacatagct
     5341 tcaggtacct gcaatcggta ttggcctatt gcatcacgct tgggtaatag gcacgctccg
     5401 tctggttgta caccgtctgc ttcgtccgca tgccgtctcc ccccacggaa gcccttattc
     5461 atgctgtcga caacattcac atataggtat caagtatttc gacaacttgg acgacacggt
     5521 ctgctggctg gacaatgcct tttccacatc ttggcttgcc cgttgacgtt gactgatggc
     5581 ggcaggcggc tgtcggtgtc agagccctcg ggcggaggcc gtccacggct aagtactacg
     5641 caaaacggga tcctatcggc cgcctggtaa atcttgtccc tcccccctag agcatatagt
     5701 cagtctgacg ttgaggcttt cgtttcccca cgttgcttct cgaaccggcc ctgggtcccc
     5761 atagcagtag ctgcggcgct tcagtagtgc atgtggacac cggtaatcgg tgatgggcaa
     5821 agccagcagc cactcagagt tgctatacgg ccacgcttgt cacggattag ttctcttagc
     5881 cgcagcgtca cacgacaatg ccaaaccgac gtcaacccat gagcggacac gaccctgcct
     5941 gtcaggagtt tctacaaaag ttacaggaag cccctcttct gctctccttc ccagcggaag
     6001 gacattcgct tccttgtaat gctattaggc caaaggtttg ctcaatctcg attctgtctc
     6061 tcttgacatt ctcctagata cctgcgtctc ttctcactta catgcacctg gaaactgtgc
     6121 acacagacat acacacacgc acacatcatc ctccacatca tgtctacttc tcagacgcag
     6181 acacaaccca cacccatgac ctccgtggtc gaaacctcaa gtgacaacga tggcctgacc
     6241 atccgtgtag cgcttagaca agatcccatg tccatcacgt tagacggccc tgccatcttc
     6301 acacttgcca cctccctcat cctcaccgtg cacttcttcc agccctccat cgttgctctt
     6361 ttggttgggg tcgcacccat acttctctat atccagaacg attactacaa cttcctgaag
     6421 ctcggccccg ggggcacccc agctaccgtg cagggctacc tgcgcatcaa ttggttcaag
     6481 atctgggcct tgagagaccc ctttgagccg ccacggccag atcctaccag caaaccatcc
     6541 tgggggatcc tgagcagcaa ccctttgccc taccggggcg gcccacggcc gacagtggcc
     6601 gggatcgcac cgcaaagaca ggtagaccag cacggctcga gggaatgcta cgttgcgctg
     6661 cggaagatcc tcgaggcgca cggcagccgg cacggcgagg acatcggcat cgggacgtcg
     6721 tgcttcgaga agcacgggct ggggctgttc gcgcggttcc ccgtcaacaa cacgtgccag
     6781 ggcgagatct gccacgtcca caactcggac cactcgatgc acatgaacct gcacccggac
     6841 gacgtcaagg aggtgctggc caagggctgg ggccagcgcc acccgctggc ctggcagggc
     6901 tggctgatgc gcatgcccgt ccccagccag ttcgtcatgg tctacgcccc gcgcaccctg
     6961 gacgaggtcc gcgtcgtgtg ccgcatcatc gaggccgccg gctggtgggt catggccaag
     7021 cgcgaggaca tcgatacgct gggcatggcg taggcaggat gatgcagcgg cccagccggt
     7081 ggacggcgtg ttaggggagg ggacgactgt acgtaggtca tataacaaat tgcaaaatca
     7141 agattctacc acagaagata tgtgtcaaat tggtgaggga tgacatgctt gcatgcttcc
     7201 agtttgacgt taaaatctca agtactgaga actttcccaa gctgaaagtg gttctacata
     7261 ctataggtca tgtgctaatt ccaacaggaa tcaatgagtg ctggtaatgt tgatgactaa
     7321 attccttaca tacttagaaa catggaccag ggtgttgtat ccaaagacac atatgttcac
     7381 taaggtagct ggtcgcagca acgcacatat atcggagtct agcggaagag tacgcctgga
     7441 ggcgagatat gaaactcgga aagtcagtct cagaagctca acaactggac caggcataac
     7501 agtcggctga gataccaact tcttggtaga aaacaccatt ggatatcatg tggcattact
     7561 agcttgcagc cgccgcagtg aaccgacaag cttgctcagt ccccgtgggt tgccccggcc
     7621 agacaggtag tggtatcgta tcgtacacac aaagctgctt atttgataca tcgtacaaga
     7681 tctctcaacc ttgacctcct cacccctttt cgatttcgcc ttcattttac ggggaccatc
     7741 taacccggcg aggtcggtcc acgacctcca gcgtccattg gaagggctat tctttcttca
     7801 tttctcttct caagttcctt cccttgcttc cctcactcct cctcctcgcc cgggtgctcc
     7861 ttgccggact tgcggaagcg ctcgcggccg gtggcgaagg tggcgcggac ggtgcggccg
     7921 tcgaaggcgc ggccgtccat gaggcggacg caggcctcgg cggcctgggg gctctggaac
     7981 ttgaccgagg cgacgccgtc ctgctcgagg tcgtacagca ccacgttggt cacgggcccc
     8041 agcttggcgc actcctcgcg gatgtcctcc ttgatgtcca gcatggccgc cgggtcctcg
     8101 tccagctcct gcagcgtgaa catgtgccgc agcaccacca ccttgtcctt gcgcggcgcc
     8161 gcgctctcca gctgcgccgc gtacggcacg tcgtcgtcgt cccagtccgc cagcttggcg
     8221 tccagcttct gcgtccgctt gatgatcttc tgcttgtcct gctcgcgcgc ccggtggtcc
     8281 ttcttcggcg ctgctgcagc tgccggtgcc gccgcggccg gcgcaccgcc gttcgcgctt
     8341 ccgtcctcct ggccgcctgc gccggtcttg gcgccggcct cggcgccggc gtcgtgctgc
     8401 gtcttcttgt agctgctgtc ggcggcctgg acgcgcatgc ggccggtggg caggccgctg
     8461 gccgtgtagc ggaagtcggt gtcgtcgagc agcatgatgg ccatgtcgac gctctggggc
     8521 ttgaagaaga cgacgagggc gtcgcccttg aagttcccgt cggcgtccgt gtacagcttg
     8581 atgcgcgggc ggccgctgtc gatctcctcg gccacgacgc cgcacttgcg gctgaagacg
     8641 tcgtggacct cgtccagcgt ggcgtcggcc ggcagccccg tcacgtagat ggccgtgttc
     8701 tgccgcggct ggggcggcgc cttgtgcttc ttgcgcgcct ggtcgcgctc ctccttggtc
     8761 agacgcttgc gcttcccgtt gctggccgtg gcgtcggccg ggtccgggga gttgttgtcg
     8821 tcgtcggcag cggcgccgcc gccgtacatg cgctgctgtg cggcatactc gtcctcgtca
     8881 accgtgagga tccagcgctt cagctggcgg tcgaactcga actcggtgcc gtcgtcctgc
     8941 acggcgatgt gcttgttctc gagccgcgag aaggagatgc ggtcgtcctt gtcgaagtcg
     9001 tccgggttgg tggggaagga caggctcggg gctgcggctg ccatcctggc ggcagctcgg
     9061 gcgaggcgac gcgaagcagc gggtgggctt tgcggaagtg cgcctgggct tgggtgtttt
     9121 tttttttttc ttgcctagtc aagctgctct tgtatctgca tcgagttctg gagctgtaga
     9181 tgcgaaatag cagtctagcg gttggggtgg gtatcaatgt atgtaagtca ggtacctact
     9241 gtatgtaagt tcttcgctag gctacctcga cacatggacg aacggcgacg gcacgcaggg
     9301 cactggttgg ttggcacggc ttggctttgc gtagggtgga ggcaggggtg acgtggggtc
     9361 tacgcatctg gagctagggc caataacgat gcgattggag tataacccgg accttcagct
     9421 tatactagca cgtagaccaa aggttgtctt gtgtataatc gactttgttc ctcgcgccga
     9481 atgcgtgccc atgctcgtgc tcgtgggatt ttgagttcga actgcccgaa gacatgagtg
     9541 tccatcatgg atgtgagtaa tgtggatcac cggggcatgg taatgtgcaa tgcgggacac
     9601 tggtcgagcc tcgctatcat ctattcccgc ggtctagcaa ttcgtgataa atacactcgg
     9661 ggtgttgacc gtctaaaacg ttgtcctgat ggcaagccca aacagaggag acagactgct
     9721 ggtttgagcc tcatgtgtaa ttatgtacaa gcacaaacgc cctattcgcc aagtagttcg
     9781 cgtttcatct acttcttctc gaccgtcttc ttgacgccct cgacgaaagc ctccaccgca
     9841 tccccgccgc cgaggggcat gctgcttccc ttcatgtagc cgttgttttc caccttgatc
     9901 gacagcgcct cggcaatgct gggcaggccg ccgtctcgca aggccatggt cagactgctc
     9961 gtgctctggt ggaactgcgg actgcggagg accttctcga ggagcgcctt cttctggccg
    10021 aggctcatgg cttgcctggc cgcttctatg gcgtcgggtg tgggctctgt cgacgcatct
    10081 accgagtcgg cttgctgtga caagatgagc accgagggag ggaggaagct gaggagctcg
    10141 tcgatctgct cctccgaagc gtctctcgcc atgggcactg tgacgggtgg cgtgagaagg
    10201 tcggatagca tggggtatag tttcccttct ccctggctcg caccaccggc accacctgcg
    10261 ccgcccttca acgagtccag gaagtttctc accgcggttg ctgcgtccac attgccaccg
    10321 gcagcactag atagacatcg cgcgttagcc tagattctga tctttctttt ttattgtgca
    10381 agcttgacat ctatgcaacc ccaagcattc gtcgactgtg gtgctctaag cgtacatggc
    10441 gaccccaacc agagtctccc agctcgccac tctggcaacg acccatcaca gcagaccaaa
    10501 aaaaaaaaaa aacacaggtc tccctgcaca atggccctct cgtaacgccg gcaaacatga
    10561 ataagaggtg cacctacgct ctagcgccgt ctgcaccgcc ctctctggcg ccctctccct
    10621 cctcgcgtac atcgccgccg gtggcacccg ggccggcgcc gccagcaccc ccgctgtggg
    10681 ggtcgttgtg gtcgccgtgg ccctccacgt cttccatggt ctcgtcatcg tcgtcgcggc
    10741 gggtgtcgtc gtcggtgttg acaacggcag agagctcctc ctgaacgtct acctcctcgc
    10801 cctgcagcag ggcgtgaacg agctggccga tcttcaggtc cctcgggctg aaccaggcgg
    10861 ggtcgccgtt gcgaccctga ggtttcgact gcatccagaa catgtagcgc tgtgacgaag
    10921 acatgaactt gaggacgaaa acgcggccat tcgtcttggc cgaagcccgg ctctgcttgc
    10981 tggactcgta ggggaggaag tggccgtcgg taggaaccat ggtgaggtcc agttcggggg
    11041 cgtctagtgg tgcactccgc tctcgccagc agaaatggac gaggtctgta tagtcgaggg
    11101 tcagcagtgg tggggggttg gacacggtga cgcgaacgct ttggacttac cgtcttcaga
    11161 gtagaggtag acatagccgg gctcgggttt ggcagtgacc ttgtagggcc tcgaagacga
    11221 ctagatggtt gacagtcagc atggcgcccc ggagattagg ggtccggact tcttgtgacc
    11281 aacatccact tcgcatattc cggccttgaa cgttatgatg ggagagatgg acatgttggc
    11341 gaggtcgggg gttggtgcct cggggatcaa gacgtggtgg tgtacgagga gttgacgaga
    11401 cacgtagtca ccgggagtgc gtgcactgtg ctccttcggt ccgtctgact gtttgtgctc
    11461 tgggaactgt ggattgtagt ctgtagtggt gagctgcaac ggtgcaatgg ggagctgagg
    11521 gatgggaggt ggtttgcttg gaaatggtca agttactggc cgagttacag agaagacgtc
    11581 cgacgggtgc aaggctgccg gggagctgtc gtaccttacg ttgcgctggc gctgccttgc
    11641 gctggactcc agcgggctcg aggcgcctcc agcgggagcc ggaggggaca aagcaccaaa
    11701 gggcctggaa actggaggag cttgggcctc tttttccttg ccgggggcct ggtgacataa
    11761 ccgacttgcg gttgtctcga tgtctggtta tccgtgatag gctagtcgct acgggaaaag
    11821 aatctgtggc tggtgtcggc gctcccaggt gccagtcccc ccgatgtggc tggggcgacg
    11881 ctagccaaaa ccccggcccc gctttgtcgc taggtctggt cccccccaag ccacaggcaa
    11941 atttcggggc agggcttaat cgcgtaaaac gaacccacaa gatttttctg tgtgcattcg
    12001 ggagcagacc actttgacga tctccagata ttggaagact caacacccaa cgaccaactc
    12061 tcacatcgcc aactaacccc caaccgacag cagccagcct tcaccatgtc gcagccgacc
    12121 agcaagaagt ttggcaagtc gacccgggag gtccctcacc actcccagaa ggcccagaag
    12181 tggtaccctg ccgacgatga gtccaagccc aagactgtaa gttgttgctg ttgttcacca
    12241 cgatgagtgt gccgtcacac gcacacgcac acatacacac agagtaccag ttcgcgagag
    12301 tgcctgcctg cctgcctggc ccttgggagg atgtaaaaac acgcaacaca gcaagatcca
    12361 agaccagaga gatgggtgga caggtgcaat acagattgcc agcgcaagga tacaaagaag
    12421 agcagggacg gaacacgaca aacgcgaact ctcgcgaggc gcaattcgac gacgacaatg
    12481 gacggcatgg cagacaggca ggcgcaaaac tctggacatc tcgatgccgc cagaccatac
    12541 acatgcacgc acattagcca gaaagaaacc caacagtcgc taattatctt gtctgcaaca
    12601 ggtccgcaag tctatccgcg cttgggctcc tcgcaagtcc ctccagcccg gtaccgtcct
    12661 gatcctgctc gctggccgct tccgtggcaa gcgtgtcgtc ctcctcaaga ctctcgagca
    12721 gggtgtcctc ctcgtcaccg gccccttcaa gatcaacggt gtccccatcc gcagagtcaa
    12781 ctcccgctac gtcattgcca catcctacaa gatcgacctg gctggcctcg actcggcaaa
    12841 gattgacgag atcgcatcgg acaagtactt tgcccacgag aagtccaagg acaaggctgg
    12901 tgaggaggcc ttcttcaagc agggagagaa gccacaggta agagaacagc gaatccgaag
    12961 acgaagaaag aaagcgcagg cccgggatac tgatgtgctc tgcccacaga agaaggagat
    13021 cagcagcagc cgagctgctg accagaagac tgtcgacaag gccctgctcg ccaacatcaa
    13081 gaaggtcgac ttccttgcca gctacctggc cagctccttc agcctgcgca agggtgacaa
    13141 gccccacgag atgaagtggt agatgctccc aaaacgagcg tctggaacgg aacttgggaa
    13201 acgcggggtt gtttgttact ttaagagggc gacaaagaga aatgacacga cacttcttct
    13261 tttagaggcc gcggattgaa aggtgtctgc ggaaactggg ctggctttgc cacttgcatc
    13321 tggacgttga cggtcatcgg tcacattgat tctggcgtct gtaatgaggt tcataagtca
    13381 acaaaagagc atatgaaaac ctcatggggt ttgggcaaac tctcggtgtc ttttttcggt
    13441 ctatggtgct gtgcttcgat tttttttgat gccatctgtc catggtgact gagtgctacc
    13501 ttctctctgt ctgccgccag ttccaggtga aacgtactga cccagtccca agctaactgc
    13561 caggccaatc cgatcgatcc gagtcgacat caaggactac tgacaacatc gcacacccct
    13621 cgtattgccc cgagcgatat ctaccgacga cagcgataga ccactcacct aggatatcgt
    13681 acgccgttca atgcacacca aatttcagaa tatagaaagc acggcatatc tctccatcgt
    13741 accatgaacc agaagcggtg gctcagtcaa gcgtcaaaac atcttggtcc gatcaagccc
    13801 gacagctgga cagcgctctg ctcttggttt ctctcgtgac attgcagtct cgtggacgga
    13861 cagatttcgg cgacaacttt actttcgctc agtatcaatc gagttcacat gggagatgtg
    13921 caaattattg cagcacagaa ctggggggtt tcgttctttt cattgcccga ttcgatgctc
    13981 cgtggtattg aagctggtca tgttttagac acgcccgtct tactgtgtac tggtttcctt
    14041 ctttttgcct tttgtttttc tttcccgttt tgctagacct tatgcgctat gcgatcccca
    14101 gaaccaatgc tctctctccc cccatccgtc cgtccatcca ttcatcccca caaagcaact
    14161 cgggagactc agacctgcct ctcggcgaag ctctggatga tgccctccag cgtgggctcg
    14221 tagtgccgga tggagacctt gcccgtctgc tcgtcgagga aggtgttggc ctggacaaag
    14281 accttgcggg gctgcttgac gcgcagcacc tcgtcgcgga ccttgcggcc ccagtagtcg
    14341 gcgtcgacct cggtcatgcc gaggaagaag gcgccgccgg cctcgacgtc cgccgtcgcc
    14401 ttgtagacgt gcagcttctg caggtagtcg ccgacggcct tgcggcccac ggtcaggatc
    14461 ttggaccggt ccaggttgat gacggcgccc gcgacgtcgt cgccgctgtg ctcgagcgtg
    14521 cagaagccct cgcccgcctg caggaagcac tggaagatgg agaagcgcgc ctgcgagtgc
    14581 ggctgccccc acttgcggct cttgggatcc cacatctcga gcgaggccag gccggcgcgc
    14641 gccatggaga ggtacgacgc gtagagcacg tcgccggcct cgccgtccat atcctcggag
    14701 ccgtcgccga agccgaagat cttgagcgtc gggaagtcgc agcccaggta catggccacg
    14761 agctcggcgc ggcactcctc gtacgcgccc gccaggctgc cgaagacgga gccccaggtc
    14821 tggccgggct tgtaccagct ggtcacgggc ttgccggtca ggggcgagat gggcgggttc
    14881 tctttgtcga agttgaagac accgggggac gtctcctgca gcagcttacc gcagccgtga
    14941 ccggtcagct cgtgtaaccc gacctgcacc tcgaaggcgt cgtcccggta cttcctgaac
    15001 aactcgagat ccttctccgc gatgaagggg atcttctcgt tgggggcctt ggcgctcaga
    15061 acgttgccca gagacacgtt cttgaaaccc tctgtttgtc ggatatcgtc gtagttaggg
    15121 atgttgatac ctagtagaca aattagtctg acgttaacga tgaattgtgt atatcaaaag
    15181 actcaccagc ggggataccg gagccagcaa aagtaaggac ctccagtgaa gtgaagtcag
    15241 gggccaggaa cttgtctttc tcgaagtcct tgccccaggg cagaagggga atcagggacg
    15301 gggcggcatt gactagatcg ccaaacgcct ttgttctctc gaggttgaca atcgaagcaa
    15361 agccttccca ttcacctcgg atacccgccg gatctctgta cgtctcgatg aatccgatgt
    15421 tggactcgac catcgggccc ttgtcccgaa tccagaagcg ctgggagtcc ttgaagtcca
    15481 gaagcgagcc agtctcaaat gacttggcat acgcgttgta catgttcttc tgtgtctcgt
    15541 tgtcgccatt ctccgcggcc ttcttgatgt tctcggtgat gagcgccatc tccttggaat
    15601 agtcaccgta caccagcttg atggtcttgc ccgccagagg cccatcggtg atagagtatg
    15661 tagtctcctt tccaatgtca ccgccttcac ttggcacagt agtgtttgcc gaggcgatca
    15721 gaatctcgaa cactccgtcc ttggtcttgg tgactcgcgt gttctccggc agcaggccct
    15781 tggcccccat ccaggcagag acggcctcga tctcagactg caggatgtct ggtgagttgg
    15841 ggtagtacgt ggtcatgtga ccgttctctg ggtatccaag atgcatgaca gaggaaggct
    15901 ggctggagaa gatggcgccc ttggtggctt tgtagaagcc gtccgcctca ggggacgtag
    15961 ctgccagagc agtgaaggcc gactccgagc atctcggaac aaacttggcg tcaccaaagc
    16021 tcttgtagtt gccgttgttt ccgaggaatt gggcggcata ctgcaggaac tggtcgagct
    16081 cttcatcaga gatgccggcc ttggcctgca gggctttcca gtcgcctccc gagctcttgt
    16141 gcagggctag gatgaagtcg aagatggact ccgactctgg cgagacgcac cggagaacga
    16201 tgcgggtgcc cgcccacgca gctctgttcc ggtgttagtg catgcacata tagggccgtg
    16261 atgctcacgt gagcgagggc gagctgggtg gtgtaccacg tacctgctga tgaagtgcgc
    16321 atatctcttc tgctggtccg acagaggctc gaagtgcttc tcaatctcca accgcacaat
    16381 ggtgggaggc gcatcggcga ggtagtgttt caggtccgcg gcgtccatgg ctggcgtggt
    16441 ggtggtggtg ggtgatgcaa aggaccgggt cgagatggtg gtgggcttga cttgccgata
    16501 tctggctggt gcaaagtaac gcggggacga tgcgagggcg ctacaggtca gaactctgaa
    16561 cgatctcgag gtggccgccc gcaaaggtac aggtagtctc agaaaacctc gagacagcgt
    16621 tgttgtcaca ttcattgaaa gagggggtcc agttagccgc tgcttgccgc ctctcaccac
    16681 ctgaccttcc taacgcaggc aagacgaatt ccgaccttga aaccctatgc aacttgtgtg
    16741 tgtatgtgcg cgatgtgatt tacccagctg cgtgcctcca gtgccttgca ttgatgagtc
    16801 taaaccggaa aagctgtctt tttcgggggc ccggaggcga ccgacgctgg tagccacaac
    16861 cctggaacgg gctccagtgt tctacttgcg ccacatggcc aaagtcgaga ccctgccaag
    16921 agggtgaagg tgaaatctgg ggtgatggcg ccagtaacag cgaaagctgt aggagtgatc
    16981 ctgttacgac ttgcgttgct tgagagcgag aaatctctct ctctcgtagc ctttcgctcc
    17041 ctcgccgtgc atctctttac tcgtatgctg cttggcaaca atcgatgctg aggagtgccg
    17101 ttgactgagg tgggccggcc gcggtctgaa aatagcgagg gtcaacggca tggtagcacg
    17161 aggtgattct atactcctaa tctataacgc cggtgagatc ttgatctggt ggcgttccca
    17221 cgagtctgga caccgagcac gtgtgtaacg tcgcctaaga acgtcgtacc tgtgtacctg
    17281 tgtggaacag tgccaacatg ggcagattct ttccagagca agacgaggtt tttgtcggtc
    17341 gcaagctgcg atggttgcag tggctatgcg agaccagaaa tgttcttgga aaactcacag
    17401 tccgaacccc ctccatcagc tcagaagcga tggctcaacc cctggaagaa agaagggtat
    17461 gaattacgca tgtagattgt caggtccctg catatcgacc gggagatagt gacaccagta
    17521 tatttcaagc tgtaagtgcg taatcgagca ccaaacattt gaatgtctct tgatcacaca
    17581 ttcaacgtcg tgcgaaaatc atagacgagg agcggtcggc gaatacctga ggattgggtc
    17641 attcgtagtg cgatcacgtt tgaggaatct cgccgcttct ggtgaagagt gacagactag
    17701 acgttgggat atagctggaa taccattcta cttgtcgtgc acactcgata actggagaag
    17761 ctcagcaggt gtctcaaaaa ggctattggc ttgtcgcatt tcgatttgta cagttgcagc
    17821 gcgttaacta cagggctcgc gcgccgtgtg cgatcatgga ggggcacgcc tcggcgattt
    17881 ttgcctgtct cggtcaaggt gggttggggg tgcaagagtc caaatccgtg catagaaggc
    17941 agccctgaac ttagttttca gctcttcgaa caattagtgg gcaggacggc agcaaatcag
    18001 gagctttgcg caacacggga accttttctg atcgcgttgc agccagtcta tatcgctcaa
    18061 agtcggatgg gatggaaaac gaaatatgaa tccccggaat tcccgcgaga gttggagatg
    18121 aggtgacatc ccaacaacaa atataacaca tacacctgat tatggggcat cagcatctgc
    18181 cgggatcaac gtcgtagctg cacgtcattg catttgatgc tgcaaaggaa cctggagctc
    18241 ttaataaggc atgatttggt gtgtccaaag tataaaggcg cagagtgttt ccagactagg
    18301 gtctaccgcc gcacctcgcg atcaaggggt tcgtccgacg agcggtgagc agtggtgtat
    18361 aagagtgtac gctggaatac gagtgtatac ctgtcgcatt gaacgaggcg caccgacgtg
    18421 caatagacgg actcgacccc ggacgcaggc ttgtgggttc cgcatgggga ccggaacatc
    18481 aggccgagcc gtgccgaagg agttggaaaa gcaaagtcaa accaccctcg tgaccatttg
    18541 gcggtgacgt tactatctgc tcttggagtt gagtgcgaaa atggagggag cggcagcttg
    18601 gtgaatgact ccaagccgac atgtattaat atgaacatct tcgctgaata agcggagtag
    18661 gcacttgcgc atcatgtgcc ccttcgcaca cagtttgttg tttgggattg ggggtcacga
    18721 atgacaaaga agaagtgaca gggatcgcca tcacgactgt ggccgcattg tcacgacggc
    18781 tgagtgttgc tcttgtagct acattataca gcagtaatat gtgcgtccgt cgaggacagc
    18841 catcaagaaa acgccttccg agcgccaatc ccaatcagcc aagttaaaga tcatgcgggg
    18901 cggtgactga cgaagtgtcg ttgcccgacg ggctgcacag cgtcaccaga cgtcgggcgg
    18961 tcggacgctc cagactgatg aatttcccct ttctcccatc catcccgcca aattccttcg
    19021 cccgtggcca gcggcggtgg catccaccca ccacgtttcg ctccacattc tgccatcgac
    19081 gacagtgacg aagccttctc gagcccgcgg atcctgcgtt ggggactcca cacacaatgt
    19141 tgtgaccccc acgctatatt ttcactctaa tgaaagcctc ccaccatcgg caagctttcc
    19201 cacgaggtcg agggcgccga taccttcctc tacttgtctg cacgctggag taccaggcct
    19261 atggctgggt gaaaaacttg gtgcacccag tctacattgg tgcagagtcc agtctaaact
    19321 tgctaaagca atatactcca aatcctcggg ttccttggct gtgtgggatg agtctcgtgc
    19381 ttccccatgg tgtcggaagc gggaactcca agattgcagc tgggtgaccc ccgacccacc
    19441 cgaattggcg gtacacggtc cactgaagtc atggccgagt tccgctccgt cttactttcc
    19501 cttcaccttc atgtctacac ccaggggcaa aagagtgcca gattacagcc aaataacctg
    19561 gcgtgaccaa cttcttgaat caacttctta ggacacactg aaagaaatcg ggcttcatgg
    19621 agtttcccag acacaaacag gcccccgacc acaactgttc gttgtgaagg agcctaccat
    19681 ccataccagc ttctagggcc atctacggct tctagtagcc cggcggtgca gagctggccg
    19741 gtgctattgg cctcgaggcg cgcatccggt acggtacttc tcacctctag taaggtaccg
    19801 ccgtgtacct ggtcaagatg cccccgatgc cccccatccc tccgccctga ccccggtgga
    19861 gcgagccgtc aggaaatgtt cacctggcgt atgattggct tgacgacccc tgagacttgc
    19921 cctcttggac gagtgacgaa ttgcttggac ctctaggatg aaagttcaac ccagcaccaa
    19981 gccagctttc ccaggcacct gggatttact gaaaatctag gagggatcct accttacctt
    20041 tagctgccgt tgcttcagaa gcaagcatgc ccatgccgca tgcacactcc atgccagtca
    20101 gcaaaaattt acctcattca tccggggccg ttctcattga cccgccttgt aacctacgcc
    20161 agtcagtcta agatcaggct ctgacatcag acataaagcc gcccttgggc ccgcacctct
    20221 tcctctggat ttggtcttca cttattttac cacctcttgt ccctacatac ggcctttcat
    20281 cttctcccaa accgacctac accaattcgc aattccagtg gtttttggat agttacaact
    20341 gaacacggcc gtttcgcgac atctgatccc ctgcgtcttc caagtctact acctgcgctt
    20401 tcacttacac attccgatcg gcttgccagc gcatacttgg gtgaatagtt tcctggtgca
    20461 gtagtccagg tcgcgaaaag ttgcaaaatg ctttccttga atagtccagt ctcggtgcca
    20521 ggaaatccaa ctcctacgac gacaatggac tcgaatattg ccaccaatgg cacaaacccg
    20581 aagccagtga gtggcgcaac catgacccat gcgtcacacg ttacgagcaa aaacgggcaa
    20641 aatggcgaga ctgcgccaaa gaagcaccac atctggcttg ttactggccc tgccggctgt
    20701 ggaaagacga ctgtggcaca gcacatctca caggcattga acctaccata tctggagggc
    20761 gacgaggtat gggaagcaaa tatcttggcg cttttacaac aagcactaac cgcaatcagt
    20821 accaccccaa ggccaacatc gacaagatgg ccaacggcat ccctctcaca gacgccgacc
    20881 gatgggattg gctcactttg ctccgtgagg agtcactcaa gaagctggcc gctggagctg
    20941 agggcgtcgt gctgacgtgc tcggcactga agcgcaaata ccgtgatgtc atcagagtgg
    21001 ctccttacta ctcgcacgat gttatactgc acttcatcta cctacacgca accgaagaag
    21061 tcctgctcga gcgcgtcggc gcccggaagg ggcactacat gggggccaat atggtgcaca
    21121 gccagtttag catcctcgag ccgccaaccg ccgaagagac ggacgtgatc agcgtggacg
    21181 tcagcggcag cccagaaggt gtgctcaaag attctctcag caaggttctc cagaagatcg
    21241 acgagacggc atgagccagc tggagtcatc ctatctttta cgtgcacaat tgcattatcg
    21301 aagcatttcg gtggtcgttt cgggttgtct atttcactgg tcgaatcggc ggccacggta
    21361 ttccaggagt atgcatgggt tcaacgtctt gcctttttgg gagtttgggc atcttgacat
    21421 cttgaagaag gggatagcga gaaggcttgt atagtcaggt acatgcggcc tggcctgttt
    21481 tgttttgctg cacgcgggca tactctgccc tgcatgagga acagaccaac ctggagccac
    21541 cgggtgtcaa gttgtacgca ttgcggggcc ccaggttttt ctttcccccg ggggcagcta
    21601 gcatatgcat ttggtttgaa gggagatctc ggaacctggt cttccccgga gttcaagcat
    21661 tggatgtaac atacctgatt tttgccatgt atcgcatggg cgcaaatgga gtagaaggtc
    21721 tagccccacg tacacacatg cgtagatcaa gaaaaacact gatctgcact gcaagcgaag
    21781 tcttcgacct tgaatcgatc cacgaacccc cccgcccacc tgaaaagact gttccggccg
    21841 ctgagcctca acctcccggt acggcagccc caaggtctgg aacggctttc cccctggaaa
    21901 tacccgatcc ggttccctgc agctcgaaca tgtgcctcgt ccacgtcatg aacacgcttg
    21961 ctgtccctcg tcattcgcgg gagttgaaac cggtgtgatg tgatcgaggg tgggagggag
    22021 tctatgccgc gcgcgcgctc tctctcagcc ctgcagcatc gtgcagagtg acacccaagt
    22081 gagatgctgc actgcactgc aacttggcat tttcccgttt ttagcccttg agatcaacgc
    22141 accgcgcgta ctttatcctt ggcgagggtt agagggaata taggcgccga atgcgcttaa
    22201 tctagaagcg aggctaggga agcccggcaa tagatagctc tcgttgtata ttgtactctc
    22261 ctgttgtata ttgtttgtgt catgcccctc gacatttacc tgatgccggg gcactgtgga
    22321 acaaaactaa tgggcttcaa atattccgaa tgaactgcaa gatctattgc cagaccaatt
    22381 ttgttagatt gaacaactcg cctgctaaag tagttcagta cttctatagc catctactca
    22441 atgtcatagg acccctgcat ttcgatcatg tctatggcgt gtatactaca ctagccacgc
    22501 ttctcctgac ctcgccacac cccaaaccta gcattccgct cgtttgagat atcagggtga
    22561 acaagactct ggacatatcc cctcatcacc tcaagtgcat aaccataaca tcaggttcct
    22621 ctacgacgcg ccgcacgacc tcggcagccc gcgccatggt cgcgccgtcc actacgcggt
    22681 ggtcggcgct ccagctgaaa ttgcaaactt gcttcttgac aacgttgtca ttctcgtcga
    22741 aagctggcac ggtgcgcatg cggcccacgc ccaaaatcgc cacctccttc tcgacgatca
    22801 caggcgacag gtaggtacca ccgatgttgc cgatgttgga cacggtgatg gtcccgccgc
    22861 tgaggtcctg gaccgacaac ttgccagcgg tggccgcggc ttgcaggcgg gagagctccg
    22921 atgcgatgga caggatgttg cgggcgccga cgttcttgat cacgggcacc agcagccctg
    22981 acggtgtgtc catggcgatg ccgatattgt gctggctacg gtgcacaacg cttggttttt
    23041 gactcgctga ggagtcaacg tcgacccgtg cgtttagtat cgggtactgg tatagtgcca
    23101 gcgagacggc ttttatgatg aaagggagat aagagagttt ggacacatcg ccttctcctt
    23161 gtgctggtga ggaagtgagg accttgttga gacgttggcg gagagagtac agctgggaga
    23221 agtcgatctc atcggtgtag aggaagtgtg ggatgttgag ggagcgggtc atggccttga
    23281 acatctgagt ctgaatattg gtaagcggga ccgacgtctc ggtttgcgtt gtcgtgtctt
    23341 gtggttgggc gtaggaaaag tctcctgcgc ttggagttgc tgcagtgccg ccagacttgc
    23401 gagcctccac gaatttgtat atatcttcct tcaggacacg gccgtctttc cccgtgcctt
    23461 gtatatccgt aatatcgaca tcgtgctctt ttgataaatg ccgtacggca ggcgtcgcta
    23521 atgaggcata cttgccagtc gacttgtgcg gcttctcccc gctcctctcc ggcggtgctt
    23581 tctctgcgcg cggctgggcc gtctccggtg tctccggtgg cttgctcaag ctttctttat
    23641 tcatgggctc accggcgccc tcaccctgcg agggctctgg tgccgtcaag gcctcgagat
    23701 cctccttttt ggcatctcct tgtatgtcga tatcgacaaa aggcttgccg accttggcca
    23761 tctcgcctgc atcgtaataa agcttcttga cgacgcccga gaagcgactg gtgatctcga
    23821 ccgaggcctt atcgctttgt acctcgcaca ggggcgagaa ttcctcgacg cgcgcgtctg
    23881 gctcgacaaa ccactggatg atctcgcatt cgacgattcc tgtgacaatg gggttgaacg
    23941 tgtaagtgat aagataagcg ctggaggcta gcgacgcagg aaaaccaacc ttcaccaatg
    24001 tctgccagta acaccggctt cactacctgc agacttctcg tcgagtggaa gccattcctc
    24061 ccgggtacgg cgtaggcgcc acgagcgccg gagtcgagga agcgggacag gccttggtat
    24121 acacggtact gcgaacgcac tgcgcgcgcg cctcgctgga agaacatctt gtgtatataa
    24181 aggtgaatcc ggctcaattg gactctctgc tacatgctcc aaggtccgag gagaaaatat
    24241 acctgatctg gattccgtcg ggaatgcagg gcgcctgcgg ctcacctgat cagacgagga
    24301 aggggagtat gacggtgcgc cgttctcccc gccattgacc gctggtagcc gaatctgggg
    24361 ttcggccgtc gacaaccgct aatgggcccc ctggggtggg tgcctggggt tggaaccggc
    24421 cgacgagcag acggtcaaca acaatcgatt tcaggttgac cgcatgcttg taaatgggaa
    24481 aagcgcgaac agacgctcgt acaagtgtag atgctgcaga aagccataga ttaaacacct
    24541 tgtggtaagt ctgattgtgg aacaaagcaa ccaagttaac tagatgggac tgtgaaatgt
    24601 acacagagag agcatctcgg ctcactgata gtgatagcga tagcgataag ttagcgataa
    24661 ctaccactga aggggaccag atccacttat gcacgtagct tctaaagtcc gatcgccgcg
    24721 ttccccaagc tcccaaaaat ttggcgacag cgtcaagttg cacatacggg aggaactgtg
    24781 aggtgctgat gatatttaca taacctcgca cactcttctg aacgttcagc cctgtcattt
    24841 actgacttcc cgctcgcgcg cccagaatga gaggcaccgt tgtcaagccc atggggttcg
    24901 tgcttccccg gaggccacaa atactatgcc tcctgtgcga atcgcgagcc ttcagcacat
    24961 cacaccgaca gctttccgaa aaggcacagg cgacagcagc caaaacattg gctcccggca
    25021 cgttcccggt gtctgctaaa accatcgctc cttcgcccct tgagaatgcg ccacggggtt
    25081 acggcaagcg tgtcgaggat tttacgcccg tcccgttgcc tcggcctata ggcatgccgt
    25141 tcccgccaga ggccggtcag aatacaggcc ttgataaccg aacgataaag cagcgcagag
    25201 acgactttgt caactggaat aagcacctag agagaaggga ggaactgtac gtcccctcgg
    25261 aacctccccc acgagccagt tttcgatttt gatcggctaa catgacaatt gctaggaaaa
    25321 cacaattccg taagccctac ttccgtgact ggacgaacct cgagcttcac aagggcaaga
    25381 ctttcatctg ccccccgcgg ctgttcaagg gcgagctctc gctctggttc ccgaacctat
    25441 acggcacaac cctcctcaag tccgaccgca aaccacgcga cacgacgccc gtactagaag
    25501 acaaggtgtc cgtggtcagc gtgtacagcg gacaatgggc cgagaaccag gccaagtcct
    25561 ttgcctctgc cgaggccaac cctgagctgg tagagctgct ccaggacaac acagacaagg
    25621 cgcagcacgt gcagatcaac attgagggag accggttgaa ggccttcttg atcaaattgt
    25681 tcatgggcgg gctccggaag agtgtcggcg aggcgaattg ggggaaatac ttcctcgtcc
    25741 gcaagggcgt ctcggatgaa ctcaaggagg cgatcggctt gctgaacagc aaggtcggct
    25801 atgtgtacct tgtggacagc cagtgccgca tccgctgggc cgggagtggt tacgctgagg
    25861 accatgagag atccggcttg gtgaagggcg tgcagaggtt gctcgaggag gaaaagagcg
    25921 ccaagccgag ggttaagact accgtaaagg cgtgaggtgt tgcaaaatgt acgattggtg
    25981 tatgatcctg gcgaatgatg tacaagccaa ggcgatggct gtgtctatag aaatgatacc
    26041 cgacttcact atgtgtctcc gaaaatccat tacctttcgt gcctaccgca ggcctgcaac
    26101 ctgcattgcg gtcactccga cattttatta gcagtagttt ggtactggcc cgggcactat
    26161 gccaccgctc catacgtgca agcacaacag ctcacctctg acgtggtcga aatctacagt
    26221 gagccacgac ggtgtatacc gttacgatac atgtcatgac ataataatag ctatcctcac
    26281 attgtgtcgg gcgtacccag cgacccctta ctatacaatt gcagttccaa caccaacagc
    26341 agtaaccgaa acgccatgcg gagtatacat ccatgcaagc ttcgcatcat gaacctgaaa
    26401 gaaccccagg ccggttccag gtatataatt aacagcacac acatatagac cagcccctcc
    26461 cgctcacaga acccagaaga agagcaggaa gcaaaacgcg atgaaactgc ccatgatgat
    26521 gccgtccctc cgtttcctcg ccgagatctt gccgatcagc gtgttgagcc cgggcacctg
    26581 gctggcggcc agcgtgatgc ggcggttgat gttggccagg gtctcgcgct gcagcacgaa
    26641 gctctcctgg gtggcgtagg cctgggacag cacgctgtcg accatgttgt ggctgttgtc
    26701 gacgcggcgg cgctcctcca gcatgtagtc ggcctcggcg gcctcggggt tgctggcccg
    26761 gtaggcgtcg atgtcggagc gcacgttggt cagcaggtgg gcgcggttgc gcgcctcgtc
    26821 gatgctggcc cggatgcgct tgaggtcgcg ccggtgctcg gccagcttct cgcgcagcag
    26881 cgccaggttg ttctgcttca gcgccgacga cgtcagcgcc gcctccgagt cgagcagccg
    26941 cgccagctgg cccacgaccg tgtcgcgctt cgccagcagc tcctcgagct tggtctcggt
    27001 ctcgcgctcc tcgggcgtcg gcttcggcgg tatgttggag atctgggaga actgcgagta
    27061 ggtgtggaac agcgtctcgg tctacgggcg agcacgaaaa aagtcagcgc gagcttcccg
    27121 gaaaggggca ggctgcttct acctgggact ctagactccg ggcttgctgg cgcagctgag
    27181 cccagccctg atttcctgat gctgccgccg ccatgatgtc tccatacaag acttctttgg
    27241 tggcagtctc tccgctaccc aagtccggga gccttaggtg cttaggagct ccgtggtcag
    27301 tggaatcgtt cggctggaac gggaatgcgg tcaccgcttg gggaggtgcc gtcgcatgga
    27361 ccaatacaag atgatgttat caatccagcg tgcgcgatgg tcttcgactc gacagtatta
    27421 tgggtatcgt gggcttggtc gtcttgatca caatcgagca gtcacatgaa gctgggatgg
    27481 gaccgattcg gcatgcaagt tggttacgta gtgcggacgg gctgaggtgc cgcagcgacc
    27541 accgttaact ccataaatcg tgggtcacga tctggacggg agcaccgcac ttcgagacgg
    27601 cgagctttgt cgttagagtc cagccaagtt gcaacaatat gaagacttga aattcacttg
    27661 gattcacaag ttatctgatc cgttatctgt caatgggaca ctgaattgca acttggttgg
    27721 tggcatatag ttggctgctc gacgcctgta gatgcaacct tgaacgcaac gcatggctgg
    27781 aagtaactgc atacagcgca cccggggggt cctggacgcc ccggttaccg cataagtgac
    27841 gctgagcagg tgaatcaccc tcaatctcgt gtatttcaaa attcgtttta ttacatattt
    27901 tctcgtcttc aaacactgcc ttgacaacaa ccacaggaca caggacgact gcagtcgaca
    27961 tggccgacca gcaggcgtgg tgggacaatc ccgcctgcgt ctatctcatc ggagtgtgca
    28021 tcaagtacaa gattgacccc tagtaagtta agtctgttcc gctcgctaac cagaccctgg
    28081 accctggccc ctggccccct tggctccatc cctcggcagc gcgacagcca cacgccagga
    28141 gacgggggcc tcgcaccgcc acagctcgag aggcgagaga aagaggcttg tcagcctgcc
    28201 agcctgccag cctgcttggc cacagcgctc gggccccacc cgctgcaccg gcaccagcca
    28261 gcccacagaa aagagaaaat caaccctaac cgccaaaaat ttactgactg ggaaattcca
    28321 gcatcgaaac gtccgtcccg cgcttcagat ccgcagacaa cctcgagtgt gtccgacgcc
    28381 tccagctcat tcgaagaacc gacaaccact cgcgatctcg cacccgacct actaaccccc
    28441 ctcagcaaga tggtaagtgg cagccatcca ccggattgat cctgatcatt gcaccaaccc
    28501 gccctcgttg acctcgtgcg cttccgccgc cgcgatctca cacgacacga cgctccccgg
    28561 tctgctcgtc gaccctcccc cgacaccaca accacaacca caaccacata cagtcaggca
    28621 cacagaggct aatcatcatg tcctaccaac agtcatcctc gaaggtcaag gccggtcccc
    28681 tctggaccaa gaacaaggag gacctgcaga agcagctggg cgagctgaag accgagctgg
    28741 gccagctccg catccagaag atcaactcgt cgggcgccaa gctgaaccgc atccacgacc
    28801 tccgcaagtc gatcgcccgc gttctcaccg tcatcaacct caagcagcgc gcccagctcc
    28861 gcctgttcta caagaacaag aagtactcgc cgctggatct gcgtcccaag cagacccgcg
    28921 caatccgaag acggttgtct cccgccgacg ccgccaagac ccttgagaag acgaagaagc
    28981 gttccaccca cttccctcag cgcaagtacg ccgtcaaggt acgctagaac cggtcaacca
    29041 ccaacgcaca gcgctccgtc gagcacaggt tcgctaactt gtcctctgca ggcctaaatt
    29101 gccttttctg tgttcggggg attgggagaa tgggggactt ggcaaggatg atgtagatga
    29161 ggcgcgatac ggttcctaaa agtgaaaaag ggaatctctg atctttgcat ggcatcaacg
    29221 gcatttcggt tcattcacaa atggtcacgg tgtttattac gaggtctgca gccaaatgta
    29281 gctgccaatg aatcgcatac gctgcgttac tgaaccaatc cacccttctt ccacgtccta
    29341 cttgtggtgc tgtgctccta attgttcaga cactaattgg cagctcgatt gacgatagcc
    29401 tgtctacacg acgaccaccc acgcggccca agggattgcc ttcatgaagg gtacggagca
    29461 ggtggcgaga ggcgaggctc aaagcaatcg ccatttgggt gctcgcagta ccgtagtcct
    29521 tcgaacatag cccaggaaaa tcttgacact gagcctccag aacgcgcccg ggtactgctc
    29581 atccagagta gcaaggagga accattgaca cgctactgtt gtgtgaccac agttcgggga
    29641 gcgctacgca atatcgtggt cttcagaggc gactctggtc tttgccactg gcgatgtcct
    29701 actcgatgaa cggccaggac tgcgtgcaca tcgggggttg tgaacgtgcc tctgatgagg
    29761 gaccttcgtg atgtcaaccc ccgagcctgg atgcgtgtgc acatatcatt agcctcggcc
    29821 tcaataccta atccagggac acgcaccacg gggcgtctag ttccaggtac acatagtcca
    29881 ggctatctcc gtccctaggc aggtgcacaa tttatacaca taccgtagag tctttccggc
    29941 cctacagctt gatcttcccc atgcctagct atattatgca atcgtatggc aggtattcta
    30001 ttacagcttg ttgatcaagt aggctgagta gaacactgct atgctggcca gccggaatat
    30061 ccacgcgatg ccgtctccta tattcagcca cctaagtgcc cctaatatga ctgcgcacaa
    30121 aatcgccgag acgatctgag gcagagacat ggccatgttg tgtagtccta atatccagcc
    30181 tgtcttccca cccagcttgc ttggtgaagg ctgtgagatc tcagcactga tgagtgcaaa
    30241 tgggatccac atggcgactg cccaactggc acccatcaca ctgatgatga ttgtggctgt
    30301 ggcgccagtg cgtgcgaaga aggtgagaag cagacagaat cccaaggagc attgcgagaa
    30361 gaaccagatt ctgggctgcg tatggtcgaa agctggcata gcgtgctcga tcatgtgaag
    30421 caggaggctc gtggcaaatg tagcaaaggc gaagtagagc atagatgacg agcggtgcaa
    30481 ctctgcatgt tcgatcaagc gaatgtcaag ttgccccttt tcatgcagtt ctcttgcaaa
    30541 attatagggc agaactatga tcactctgtt agttcacaga ccaccacatc agagaatgtc
    30601 accagctacc tgtttcgtag gcgaatctac acccaccatc agttgagata tcgcttatcc
    30661 aatatcgatt gtggacttac gtagacgtgt agtataggac gggaaaccaa gccacccaag
    30721 cgaaaagctg gatagtgcag actcgatgac tcactggagg gagttgattc cagtgtttac
    30781 ttagttcagc gggacataac atggaccaac atagtttcgt cagcggttgt cgacttttac
    30841 cccgcggatt ctggctgctg tcggcgacat agtaagatac aagaccgacg gtgaccacaa
    30901 tgcaagcggt agtcaccacg gccaggatct tgaacttggc gttcccctct ggtctgaaga
    30961 aggtcctttt cgcatccaag aagccgacag tggacagaac aaggttacct gccacattcc
    31021 atctcatact ccaggcactc gctgcagctt gttgttgggg agggcaattg tctacgatca
    31081 gagcgcgtac accgctctga taagcttgca tcgcgaaagt gatgacgccc acgcacgcaa
    31141 tggcaaaaac ttgagtatac cagtgcttcg tgctgtcgct atccgctgtg gaagggttcg
    31201 tcggcccatc tgtaatgtcc tccgcgcagg cgagggcgag gaagcatgtg gcgacacacg
    31261 acgcaccaca gaggatgaac ggcttcctct ttccccacgg gtgccgcgac tcgtcgctca
    31321 agatgccaaa gatcggttgg gcaaaggcac caaagatggg gccagtgagc cacaccaacg
    31381 acgtgatgga tttggatatg tctagcgact ctaagtaagg ctgtatgtcg ttagagaaaa
    31441 tgttctcctt gttcgtatga atttcaagtg gactgaccgt gccactggac atgagaagga
    31501 accagcagac ttggaggccg agatttggac atgtcagaag taggaggcct cgagacttca
    31561 gagaacattg cgaaagatat tgctcatcgt ggaaatccct tctaagctcc ggtagatctg
    31621 agtcgtcagg tgctgataaa tgatctccaa ggctagacgc cttggcgctg agtttgtcca
    31681 tgttgaaatc gagcagaatg ctcgctgcgg ccgtgtcgct agcgactgct ggctgatagg
    31741 ctttgagatt aactgtacgg atcaagagat ttacccatta ccactacgaa agtgcctgga
    31801 tggcagatcc acccaaccac cgtctgctcg tagtcttctc ggatatttgt cgtggtggtc
    31861 tcggagattt acgggcaatc tctcggaatg cgttgcgaat gtctgcccgc catacctacg
    31921 ttagcgagtt tcgtattggc atcaacctca gtttctttca agttatacaa gcactggtgc
    31981 tgcataaggt atgcagattt ggttggtttg tggaaacaac ctcaaagccg catcgaacaa
    32041 ttctgtattg tacccaacaa accgttatcg gacatcacta caaccaagtt ctgaacagtt
    32101 acagcaggtg aagataatgt acaagcgtaa gagaataatt gcccacatgt tcacgaagag
    32161 tacctggttg acttgtgatg cagtttggac tcagcagaaa cagccctcct acaagtggat
    32221 gcgtgacctc ccaagagacg ttgaaagcaa tatagttgac aagaaacctg gtggtaaagc
    32281 aattggagct atcgcattta tcgcctcttg ttccattgtt tcgataggat tcttaatcta
    32341 catattcttc tggctggcgg cttcgaacag ataacattgt atgtctatca tttggtagta
    32401 ctgtttgaaa tacgccggta aatttgggca actgctcctt agagaagacc aattggatat
    32461 ctatgaacat cctctagacc agaaatgtac tcatactact ggatgcacat gataatccga
    32521 tgtccaattc agatgcctcg catgaacgta tgtgcgggcg tggccgacct cgaagactcc
    32581 gtctgatttg cgttgctcat ctactcaggt acagtattta tatttttgcc aacactgacc
    32641 gcacaggtgg agttgtcctt acaatgtgat ctgtctactg cccatttatg caccgaagga
    32701 aactggcggc aagtatgcgt gtgcgaccta atctccattg caccgccttt attaccattg
    32761 tagaaaaata gcatgggcgt caggtctgac tggcactgca aggcttgtcg cagtatatcg
    32821 acacagtgat ctactcaagc attatcgtta gcatgaaacg tgaagcgaga cacagaaaat
    32881 gatggaaaaa gacttaccaa ggtgagacag atgacttttc gagggcgtgc cgtatacatg
    32941 ctggtatgaa gctttcctca atgagttcag gcagtgcaaa taatggtgaa cctgtagtct
    33001 agccaaaagt ttaagttgca gaacaaaggc atgcaaatga ggggtgtctt gcgtctctac
    33061 ttacccactg atatagtagc cgtcttcatt tttgaccgta aggtctgcgt atgacccgat
    33121 ctcctcctca tctagcaaaa gtatcattac tgtaaagatc ttagctctta ctacgtcaaa
    33181 agcacttcag ggaactgacg cgcgatgagt agctcccagg ctgtatcaat ctctaccgat
    33241 ggttctccaa tgtataccga cggagacggc tcaagacttg ccgtgttggg cactttcacg
    33301 tattgatgca ccgttatctt ctctagttgg attgatggaa atgaagcccc tgaggctatt
    33361 agactgcatt tcaagacgga caatggagag tcacccacga agttctgtat ccttccaacc
    33421 tgcctcatat gaaccggtcc ttgcaagagc atttttgtat aataaaagtg ctaagatcaa
    33481 caggatcagg ctcgacagcc aaagggctag ttgtgcgact atccagtatg agattgatat
    33541 accccggtag cttcgtatct cttgtcgctt aggagctggg ttctggaaac catctaaaga
    33601 cttttcattt gcttgatcga gatcatcagt ctcaacccgg gagtacttgg gcagagccat
    33661 tctgacctgc tggctgtaaa gatgggctga cagttgtgga tgtggatgaa agagcctgac
    33721 tttggatagg cagggcaacg tgcaatcgta taatttgaat gctacttctg tgttcggtta
    33781 gaagcccatc ggtttcagtg gcatagagtt acggacattc attcggaggt tttgaactta
    33841 gctgccagcg tcagtttagt cagcttaaag tcgacaatct gctggccact ttttgtgccg
    33901 cggttttcgg aaggcgagac ccagtgggga attgtgtttc ttggaaattg atctttaatc
    33961 aaaagtttcc ctgagctgtt cacataggat ggcatgcttc tggcccattg ctgctgttaa
    34021 aatcaagtag agacgcaata tctacattta gaaactatgt tttcagaaca gcaatctatc
    34081 ctaagccgtt cgccttgctt tcaccatcag caggagaaga ttctagatct agaacaacag
    34141 agtgagcttg ttgatccgac aaccacaaga aatgagagga aagcatatcg cttaggcgaa
    34201 atgagtgcag atattttctg ggcgtacttg ggtctaatga cgcttttcct gactttatct
    34261 actctttttg ccttccttcg atactctgtc tacactcgag ggaagcttcc tacgtcagac
    34321 cgaaataact aagactcgat ggtgcatttc acaagagcat atgacgtttt ccgccaagtc
    34381 catagaagtt tagattgtga gtctatcaga tgacttcaat tatgagagtt tgaagtctaa
    34441 aagaggatag ccgcttaaaa aagccgctgt gtatgaagcc tagggataaa acaggtcaag
    34501 gagctgaagt agttaaataa gtacaagcgg ccgttgagaa tgattacata ctccactcaa
    34561 tctagatgat cttgtaaata atccgataga ggcttgttag acttgaagag gagcgggaaa
    34621 tttgcatcag tttagtatga ggatgattct gaatgtggaa cttagaatgt tatggaaaag
    34681 ggaatgatga gatagtcagc ttgttttcaa aagaatttgc tttgtttcga acaaatgcaa
    34741 tacgtgtgca aggggagaag ccgcctagac acgtgggtgg cggaagatgt gtactgaatt
    34801 tctgaatgtt ctaaaatcct agagcttcta tttgaaccta aaccacgtag tcaggtggtg
    34861 ctgaacagct tgcaaatcga acacgatacc ccgtaactat atctatgagt gtatatttgt
    34921 tctcgttcat cagtgcattg tcgatacagt gttgcctgcc tcccataggc cctgtaatgt
    34981 tcccattgcc gaccaacaca tctcgtctcc acagccatgc acatcgataa aggtgaaact
    35041 cccaggtagt ccatacctgc gttcgcggat caaggcctgg taacacctcc attgacacct
    35101 cgcgcatgtt tcggctatca tgcacaccat cgatacttgg gtgtgattcc ccatactcca
    35161 cattctggta aacgtagaat ttccattcgc ggtggccgcg gaacttggtt tcctcctcct
    35221 cgtgagtgca ttcaggtagc tgccatgtcc ccgttgctag ttcgaataca cagccttgcg
    35281 ccatagccga gcttttttga gtaccgcatg gatatctgga agcgaaagca gctccctccg
    35341 accagcgatt ttgattagag gacaacgaaa gccccttgtt gttaccatct aacacttcca
    35401 cttttgcgcc ccaactaatt agaacggcga ggaacccgat gacaaagtag agtatatggg
    35461 aattcttcgg tcgaagattg gagagagttt caagataagt tcgcctcatt ctggaatctg
    35521 tactggacct caagtatcgg atggaatcaa tcctcgaaag tatgctttta gaagcaaatg
    35581 gacattcgca acctcaagga tgtatatcaa gcatagctag aggaatcaac gcagagtgta
    35641 catgatattt tgatgaaagt aagaatgatc gagaaaatcc cgaccacttg cgagatgcgg
    35701 caggggtctg gccgtccgga ttcaggtcca cgacccactc ctgctatacg tccgagccat
    35761 gtaggtgcaa gctgagccca aaacgttcgg ccgttcttga aactttaaga gtggagtgta
    35821 aattggagca tcaaattttg aagtgagggt gcgagcattg tttctcgatg cgcaacacgc
    35881 cttcaacatt caatcagaaa tcacgagcgt ggcagcgagt caataccacc atttaaactc
    35941 ctgacgaaat acttgaacag ttcgggctgc atcaatctca ctgaccatgg cctcaagcag
    36001 ccgttcaccc caatacagca aaattagtgg cgcatactca cctacgtcct ccgaattcct
    36061 tgacgaatcg gtcaacagcg aagaagacga agctgtctta gaaagattcc aacctagtct
    36121 caagccagga tatcactaca aagctcgatc caaggctgta atgtggattc agaatggcag
    36181 tgcactcttg ttaggtgtac tcatcgccat tgttatactc acgccactca ctccagcggc
    36241 ccttcgagca acggacagtc agaatttcgt gcaacgacaa gaagaggttg ctagtcagtc
    36301 gtcgtgcgga aactcaaccg cggaggccaa agagctcggc tgcgaatacg acccgtcgct
    36361 attgaactgg gtaaaaccct actgcaggtt cgacgatatc tcagatcaat tcgttcggtt
    36421 gccaatacat gagctatacc aggatgagga gatgaaacaa cctatggatc tctcatacat
    36481 actctcggga gagtttgccc acgcatacga ctacctggag catcacaaag gccactgtct
    36541 aaatgcgtgg aagacactga ctgaggcctc gttgcaactt ggccctaccc agcaagaggt
    36601 cctggtttct agtcgggcat tgtcttggga gcatactgta cattgtagtg agggcgtcat
    36661 cataccaaat atgaacagcc catggaggac taagccacac attagtttct gggttggatt
    36721 cgcaaactgt cacctgttac ggttaccgtg attgctccaa tatagcagaa acttgagaaa
    36781 tgttgcatgt tagtttaaga catgcaacaa tatgtgtctt atattgagaa tgttgaaatg
    36841 tcttcgatat cacgtctgtt atcacagccc atcacaatgt aattgcatca aagatcgtta
    36901 cgctctagag caagaacatc cagattcgcg tcaagcctac aaaaaatgac tgtgaatacg
    36961 cttatctatg cttcactgag aagcgtggaa tcattatggg gacaattcaa accatcgcat
    37021 ggcggattgc gccagggcca aaatcaagga tgttgctact agcgagcgct ctcatgtctt
    37081 agctttcgga gattttatga ttcggaccac agttgtgtgc tttctgccct tagttaagta
    37141 cagtaaaatg atactatcgg acgacggaag ttccatagag ataaacgccg ataactgcgt
    37201 atcttgttgg catgtagcgg atgattcatt ggaatagccg acaaggtcgt cggttaccac
    37261 attagtctta taagaacaac atcagaaacg attggattag aatatggctc atcaacgcaa
    37321 acttcaacag tccttgactc aaacagaaaa ctcgacgcac atcatggttt acttcaacca
    37381 cctcgtaggc attgccgccc ttctagctgc ctctgcctct gaggcaggtg cgcaaacccg
    37441 accctacttt gagtaatata tactaacgag tatagctgct ttgcccgtgt ccgacaatac
    37501 tatcattaga cgcgaggcca accccagcga gtactttcaa ttcaagaagc gggagcctga
    37561 gcctagcgag tactttcaat tcaagcggga ggccaacccc agcgagtact tccagttcaa
    37621 gaagcgggtg cccgaaccta gcgagtactt tcagtttaaa cgcgaccctg aacccagcga
    37681 atacttccaa tttaagaagc gagagcctga gccaagcgag tacttccaat tcaagcgcga
    37741 gtttgagcct agcgaggccg aggccggcga tgccaaacct gaggtttagg atgcacttga
    37801 cccaggaagc ttagcgtgct actgaaggtc tgggggttca agtttgggac atcgaagcag
    37861 gaagtaacat gggctaaatg gatgtgttat cttcaggccc ccatctttct attcctcaat
    37921 acagcacgcc agcatggtgc ctccgatatt attttctgca tattgccgaa gtcgtgattt
    37981 gtcataattc aagtcggcgc gcctactcct gacttatgtg ggtccaaagg agtatgtaaa
    38041 cttgcggact gccttcaatc ttgcatggca cattcaacaa ccgcttctcc gcaatcaaat
    38101 ctagaagtcg ttgcaatttg gaacaaccaa gacgtttttc taggtctcaa aatcaatttc
    38161 ttatggatga caagcttccc aaaatatata gtaatcaagt cacaccaagg atcaacggaa
    38221 agctccttcc tctagttcga acttactatg acaagaaaaa gtgggaattg tttacatcat
    38281 actccagtct cggtgccgtt ttacccaaca tttcgcagcc aactgatgca attgcacgtc
    38341 aacgcgctgc ttagtgacga ggcaagtaaa aactgctcaa gaaaataaaa cccaagatcg
    38401 aaattatgtc cgtttaaata cgagtcttga ccttcacttg atatatcaat gaaagtagcg
    38461 ggcacaacat acagagacgc caaaattgaa aactacatgc gattgcaatt ccaatcctca
    38521 tatcttcgca tacagcctga gtaaatattt ctggtgccac gacacgacgt acgttgatga
    38581 aggggcaata gcaatgagag ccaaagtttg atggacacct gaactgagtt caaatcttga
    38641 ttcagaccgg aagtttagcg gatattatac tgcgaattgc cacaccgcga tgctatcgcg
    38701 gtgcaacatc ataccacatg gcaaatgaag cacagaggac tgaaagcggt gtttttcaat
    38761 gaattgtatc gcctagacag gtttgaagtg attgaaaatc gtgacgtcgc actcagcata
    38821 cgaaatacaa ttttggaaaa tgtccgatgg aagaccggag gttatggctg gggcgccgag
    38881 acccataaag ctgtctcggt ctatcaccgc ttcctcagta caggctccca ttctccccta
    38941 caagaacttg cgcgccgagc atcgcctcaa attcactcca acatacttga atgatgattg
    39001 gcaagccaga acgcgagtct tttcgaccag ttgaccttga cgactccgaa tcggaatact
    39061 cttacgcgcc ccccaaaaca atccggaatt tcatacggtc gcgctcctgc attgtggccg
    39121 gctgtttgtc ctcttttctc atagttgtca tactgctttc taatctgtat gggaagtcgc
    39181 ctgcaattac gagctgtggt aacacgccgg aggaggctcg cgcgcgtggg tgtcgcttcg
    39241 aatcgcacaa ttttgcttgg acacctccag aatgctacga tgaatatctg aacactgagt
    39301 gggactctaa ggactggggg tactcgagga atggagaagg cacggatctc atcccgcaga
    39361 gcgaagtgct ggagggcaat ttggagtggg catacgtgac tctgaaccag cacctgacgc
    39421 actgcgtcct gatatggcaa aagtaccaac gggcagtcat gtttgacagg cctacggaca
    39481 actggacttc gagctttgct cacacttatc actgcggaca ccttctggtt cagtgggact
    39541 ccaaccattc gatgtatgat agcctactaa acaccaagta tgtgtcatgc gactaccggt
    39601 ggaaaaaacc tgaccctagc atgtacgatt cattcaaggg aaagcttgat ggagggttga
    39661 tcggggatgg cgggaatcac gcggatactg caggccggac ggaacctgat catagttaaa
    39721 tgtagctgta gtaagaacat tgggtgttgc aaggatgata tttgacatgt tcaatcagag
    39781 gagcttcacg tagtattcct taaacgctct ccatctggac aaggatgcca cgttgaatcg
    39841 gaagaaccag tccaaagtct tttgttaata aaacttgcat gcctgttctt acaagtggaa
    39901 tatgactgac tcgcaccact cttacggctt aaagctggtg ttgggcactc tgttcacctt
    39961 gttataattt tcagacaagc aacttacgcc gtcgcatcta ccccgtcgtc tctgagcttg
    40021 caagctgcgt acttatcgcc cccatcccgt cgcatccaca tctgacgcct taacccggcc
    40081 gtaactgaaa gcgcatgccc cagctggcgt gcctaaatcc cacatgcaga atgaactatg
    40141 acatcccgct gccagctggt cattttgtcc cacctattat cctgtagtaa cgatggctag
    40201 aaaacctggt caagggtata aggcatctcc cttaatatcg tcaaagtgca gatttcgcga
    40261 aatggatttc acttgccacc taacgtcatc actgtctata tgtgacaaaa atgaggcgac
    40321 acgccggttg agagtttcat ccctcatcgc agtattaaat ttaaggaaaa gaaaataagg
    40381 tcagcaatgg actggaacta tagacacata aaatgccata gtaaggtagc caggatgtgc
    40441 ctcgtatatg cgctctagga aagggggaca aaaaaagaga aaaaaattag tcagctcgac
    40501 tttgattaag cgtgtcatcc tctgaagtga gagttagtgt tgacaccgga gaaagttatc
    40561 acagtgggag acctactagt gcaggggcca tgctaatctt ctctgtatcg tttcctggga
    40621 gcagggttag aattgggggt agaccacaac taccactggg ctaacttaca atttgaccaa
    40681 atgcccgaag gcggagaaat ttggcttatt acaatctaga tgaccccgct agggtgtggt
    40741 gcggggcgac caatcttcgc gcagccagca ctgtccctgt gcgctgagga cttcgcccca
    40801 ggcacccaac tgaaccccgc gcatgtcgat ttcagcgacc ctgctccaat acttgtcata
    40861 cttatggctt ccgcatcctc atcccagcgg cgtcgtgtca agtgcgattc ggttggatga
    40921 ggtattcgga ggtgccagcg ctgtcgcata tcaaatctgg gcaattctca gtgttgattc
    40981 gctcatgtcc agggttctga tcgtaggctc tcgctgtcgg tgttgggcgg tattctgatg
    41041 ctcgcccaga cctgctccat ttcgtcttcg gtcacaattg agctcggtca aaagagtcgc
    41101 atgcacaccc ttgagcgctg agcatcggat gttcacatat cgcaattgtg cgtgatcacc
    41161 tctaacctcg ttggtctaca cagcacatct tgaaggaaaa tagttgaagg ggaaatagag
    41221 gggcaagttt ttttccccct ctgtttcgcc cagcccctca ttctgttttc gccaaagcca
    41281 ttcccaagct gcgctagggc ttattgctac tagggctaga actacctaaa gcctctcagc
    41341 tccatgtcag actattgtgg tataatactg ttgtagaatg ggccaatccg cggtagagaa
    41401 agttcgcacc catacttcat gcatgcatct tcttccaaat ttattgtggt agaagttgaa
    41461 ttggcataat atttagctac ggatgatacg acagtgccgt aatgttatag aatcccaact
    41521 cagaaacagt tgaagaagct aagagcaagg tggaagaacg taagccaagt taatccctac
    41581 tgacctcgaa ttcataatta gccctcggct caatcgccgg tacggagcac aagatcaact
    41641 atggctctat ttggcccttg ccagatgttc atccgaatga accacagcga gatcgcaaag
    41701 accaaaacag ctccaaggac tgggccggag taattcatgt tggccccatc cacaggcagc
    41761 gtttgcggaa atggaagcca aatgagggcg taaacactat agaccagtgc aacgatattg
    41821 atgaatgtcc cataccgccc ccagttccag ggtccaaatt tgatcgaact agtcagccga
    41881 gcgtacaaga ctacggcgag aagcatagcg taactgaggt acatggccat agaggacagt
    41941 gacgtgatgg cacccagggc gatgtaggtt tcgctaccaa tattcaggag ggtaagtagc
    42001 gcaacgatga aacaggtcag tagcactgcc ctgaatggaa tgcgatactt cccgtccacg
    42061 tgtccgaaat accgtggcaa ggcgccatca cgtccccaag cccacgtaag gcgtgatacg
    42121 gaggcagcat tgcccatggt tgcagagaag ctcaggaacc actgaaaagt ggccaaagcc
    42181 gtcgttgcct gtgttgattt ggttacgtag agaaggattg cgacgatagg gctggcagca
    42241 tccagaatga cgtcgactgg cggcatgcaa aacagggtca caataagcat cacaaatccg
    42301 agaccggcat ttgtagcaat tgaccaaaac aacgaccttg ggacaatctt tttagcgtgc
    42361 ttcgtctctt cgcccatgtg gataacggcc tcaaatcctg gacaacgtag tgagttttgg
    42421 ggcattctgg aagcaggaag ggcggcttac cagtgaacag ccatatgttt gacagcgccc
    42481 ccacttgtga ggcaacatag tagttgtccc agccagagga tacattagag gttgtgatga
    42541 tgtcaccgct atttttaggg gccataacaa ggaaaacgat aataaagact aggaatatgc
    42601 atatgttgac gatgcctgat agtagctcga accagggcac tatccgaaat gcatagagat
    42661 tgactagtgc aatcaccatc agggaagcga gactgatgag agtcgttcgc cagccgacta
    42721 cctcgtaacc aggataattc agcgaaatta ggccctcgag aatggcagtg ccgaagttga
    42781 gcgaactagc gaatgtggca acgtatgcgg tccacgttac ccacccctga agccaggtca
    42841 gaaaccgctt cgtgggacgc ggcgcgaagt gatatgtcca gaagtactgt gcaccagcga
    42901 tgggttgtat ggatgcaatc tcgccaaacg tggcacactg gaatagcgcc ccgatcacga
    42961 ccacaatgta gctgatgaac caggctgaag gcccgccatt atacatcgag taatacatgt
    43021 ttctgttact cagtcagctc tacacgtttc tccaaatccc agacctgctg gtaactgacg
    43081 cgggaacggc gctccatgtg cccatgtaga ccagagagaa ggcgaaaagt tgcttttcgt
    43141 tgaatagcct tcgggttcgt gtctgtttct ggatagatga agcctcttcc gggggcgact
    43201 cgcttgagta cacaggcgat ctgggatgag aagctcgatc ccgcgattcg acagatgcca
    43261 gctggattcc agccatctca tcttggccca ttttgaaaaa gatctttacg ccaaaccgtg
    43321 aatcgcagga tcatgcctaa agtgcaatgg aagttgttta ggcgagcacg ctgagaatgt
    43381 gtgtctggaa gtgatgaggc aagtcgcact tgatcagact cagactggcg aatattatgc
    43441 ggcgcaagat tttataccag aagatcttga ccaggatgat tatagtcctt cggcaccgaa
    43501 ctcaactgcc tccaaatgcg tgcgatgttg aaccaccatg cggggtctct tgccacaggg
    43561 ggccagggga gtttgagatt cagataaata tttccccact tgtccatgat ttactttgct
    43621 tcttttccac atatgccccg gcagccagag cgtctaggcc tcgcttgaga gtctagctgc
    43681 atgccgccaa gtagactatt taggaccgca gatagccact cgtatctgtt tattcaatga
    43741 gagtaaccct atgatacaac gctgttgctg accccacgct ttgccatcca ccaatggtca
    43801 cacagtggag tgtgcgtaca ctcacagtct cactcctaat caacaatcgt gatgtgcacc
    43861 gggacgcact cgttcaccta tgctatgact acatgcaaac cctcaacttg aaccatgctg
    43921 tcattgctat ggcttatacc ttaacccgat ccaccgcgat cagtgccaat gatccaggtt
    43981 tcatcgtaga cagaattctg ctctgcccaa gccaccactt ctcgataatt gcggcacaca
    44041 tgccgttggc cgtatccatt agttccagtc ccaccatctg cactgccctc cagcgttacg
    44101 tcgagattac ataatatagc ctgtcgtaga tagtcgaagc agtgacgggt atggaccata
    44161 tcgtggcctt ctccaggatc attctctcgc cctgtcgggc cctctcggac tacaaggtca
    44221 tatgcgtcca ttaccgtgta cttgagtccg ttagataaca cgtaaagaat cgtttaaaca
    44281 tcgaacttac gaggcagtgc aactgatgcc cccaggatag cagatatgct ggccgcatac
    44341 cagcctctgg ttgacgtata ggtttaccta agacaccggg atactggtcg aaatctggta
    44401 catgaatcaa ccccccgccg cctaagactt attagttggc tgccctcgat atcataattg
    44461 gggaagaggt ggtaggtacg tggtaggagg tctttccact gacgacgaat ctcacgtgca
    44521 ttgtcctcag aactgtaatt agttgtatat tgttcaagcg caggcttaaa ttgtacaatt
    44581 tcttgtgaga cttgataccg tttaaatcag tcatgatcta gaggcccgac tgtggcagaa
    44641 taagacctac attgtggtac tattccagtt gaaccattgc cgacctcaga caccctatgg
    44701 tcttttctca agagcaacgt gattgagatt gcttgcgaaa cggcaaacag tgtccacacc
    44761 actactcttg caatgcgcca aaaccttgaa tatttagacc taatgacggg tgacatggcc
    44821 tcgccggtca gcaacaaatg agactcgctg ctgtctaggt ctttgctggt acgttcggag
    44881 tccatggtaa gaatgaaatg ttgctagggc tgatttgaca atgttcttag gagtttcggg
    44941 cccatggatg aatacaaatt ttggatcact tgattattgc tgccacattg ttgggatgac
    45001 ttgttcaaac aactcactgc acgatcggaa gtttatggaa attccgagta aacctccgat
    45061 tcacgtctcg tagacgagaa caacacctgg ctatttctgc tcgctgccgc tagtcctaat
    45121 ctagcgtgga tttctttatt caaattcaac tcagtttacc ctttatttca tgaaaccttg
    45181 accgcctcga gtggtggatg caaccacact cgattttctc ggcgtaggtg gtccagaaac
    45241 gagctttgca gcggttagca ataaagactg cccaggctac atgagaagac tcggccaatt
    45301 taaccaagga ttcaaaagtg ctgttttgtt ccttgtctcc cgtcgtagaa tgtcttcgcc
    45361 gtttatctcc agaatacaga acagggcgca gtgaaaggtg ttcgtcttcc cgtaccatgg
    45421 gtggcatgtc tacaacggtg cttagtattc ttggaaatct ctacagttat ttatcgaggc
    45481 ctcaaaagta ttgccactcc gaagaataca cttaatcgat gttgacatga acaagcatac
    45541 gtcggtaatc ttgtttatca aagtatcatc ctggattcac cggggtgact ttgtttgcga
    45601 acggttgcgt gtatttagac ataattctta tcgttatcca tcatcttcga gagggtttct
    45661 ggctttttaa ttaataatca caattgcgct attcgctaat gaagctacac tacacagacc
    45721 ccctcccact ttatgagcct gcactctggt tgctgacaat cacatgtgcg gtctcattcc
    45781 gcacttgtgc cagcatatga caaagctgcc tagtgaaggc acagtataat agggagcgag
    45841 tggtaaaacg aattggacaa cactttaaag gttacataat accctgaatt tgatttataa
    45901 tcttacctct cattccgcac tgcttagata ctagcatgag aagaattgtc tatcaaacgc
    45961 aagaatcaat tgtgtagata tataaatgga ccatgttttc gatacgggct accagctaca
    46021 gacttgcatg caaagcgcat acaccttcat gtcaatagat tattaatagc tggttagatc
    46081 tcctgataca actcgccaat cacccagaac aatccgatca gtaatacttg cagcaatggc
    46141 tctctcctac accaaggtca ctcacaacaa gacctacgct cagattgctc caacccttcc
    46201 tcacctttct gctgtccata agacggtgct cattgtgggt ggatccgctg gtattggaaa
    46261 agcaactgcc ctagccttcc ttgatgcagg gactcagcgt ctagcattga cgggtcgaag
    46321 agaggatgct ctctcctcca cggctgccga aattgccgcc aaatacccaa aagccaacgt
    46381 catgattttc gctgtcgacg tgactgacgc caaaggaatg aacgatgcgg tcgcctgtgt
    46441 aaaggaccgc cttggccctg ccgacgtgat tgtcaactcc gccggcgtcg ttggaccact
    46501 gaagccgctg gccagcagcg acttatcgac atggtggtca gcctttgaga ctaatgtcaa
    46561 gggcgccgca gttcttgcgc aagctgtgac gaagcacgcg tccccatcag ccacctttct
    46621 tcagctctcg accgctggcg tcttgttccc tgcgagccca gggtttccaa tcagtggata
    46681 cgctgcaagt aagctggccg tcaccaagat tatggagtac ttcggcgccg agaacccaag
    46741 ccttaaggtc atgaatattc atcctggcgt gattgtggac acgcctggcg gtaagaagat
    46801 ggttgaagag agtggcgtgg agttcgatgg cgatgatagt aagtccctac tcccgaccga
    46861 ccgtatttgc caagatcaat gtactgagat gcatggatta gtcaacttgc cggcgcactt
    46921 cctggtatgg gctgcaagtg aagaggcagt tttcgtgaag aacaagttcg tgttcgctac
    46981 ttgggatata gacgagctca aagagagaaa ggaggagatc atgagctcgc ctgaattaat
    47041 tcttgggctg aacggatttc cgagacatac ttaaagagac actgaatgac ttaattattc
    47101 ctgtgcttct agttcgtgta tgattaaatc gaacgaatct aagtttcagt cttaaaccag
    47161 gcgcaaaact tatgttttca cttttgtcag cctgcgctcg aacttctccc gaagcttgtc
    47221 ggcatagacc ttcaccaact ccagatcaca tgctacacca tcacctgtcg ccccaaactt
    47281 gaaaggcaga gttgttgata ccgttgatat tatgatgaaa gccttcagca tgatactcct
    47341 ctctgttgac cgctgcgttg aatcgcgatc tacctctaga gttcgttttg gcgatgtcaa
    47401 taggctacct gaactttgag accaacttgg aacttgagga cctccaactg gccccgaagc
    47461 ctcggtttga tgtgtcattc catcgtcatg agttctactc acaccaattt cggccgttgg
    47521 aacctgcgtc cgtgaatcag gtatgctggg caatccagga acgccacgtt cgtcggcgtc
    47581 ttgataaagc gccaacagga tcaggtacca cagactactg tgactgccat cacacatgac
    47641 gaagcgttcg gagacctcgt tgagcatgtt gatggcctca aaaggacctg tcttcgcctg
    47701 agctatatct atcttagcat taagacactg catgaggtca gataaacaga gacagctctc
    47761 ttcagtgtag ctgctcgggg aggcggagtt gggcgagccc aaatccgaca tactagaagg
    47821 ttcatgtgcg tcaaaatcaa agtccaagat atcgggtccc agatgcggtg ccatcagtgg
    47881 gggcggtgag ctctggtgct tgtaatgggt cccgctaaag tggtcggaag caataccatt
    47941 gtggggacca tgatcataga catctgccgt ggctgtcgct ttcagtgtgt tgtgaatttc
    48001 agctggttgg atgcagcctt tattctggtt ctgattggca gaaacgcgct cttgatgagt
    48061 tggggtcctc tgcgacgtgc gatcgctttc cggtgtgaca taagatggca ttgacttcga
    48121 acaaagagct gggtcaagaa tcattccatt ttgaggtcca tcagagcgat caaagtttgg
    48181 cgaagttagg ctggtaccgc cagaagccca accttgagaa tctgatcgat caccagtctt
    48241 gggctccatt tcttcacatt ctgaaaaatt gagttagtga ccactgtgaa cgggcagcat
    48301 tcatagcgca gtaacagata gaccaacgca cccttttggc tatgatcata ggtggcctta
    48361 cgttgaccat tgtctccgag tgactgtcta tgcaccttga cagtatcgaa caggggagca
    48421 ggcctgaagt cacgccttcc atcagatcct gatcgccttg ggcgacccgc cggtctgatg
    48481 aggctgtatg tacattgccg gcctgactga cgacatcgct cacacgaggg tttgccgcgc
    48541 gagcagccga gcttgcggcg atgacactga tcgcaggcgt tgacatacga accagcacgt
    48601 tgccgtgaga taccgtttga acgagaaccc ggagtccacg gtcgtgagtt tggtaggaca
    48661 ccatgagcct cagaagacca ttcggtctca gccatcttct cctctattta gattggattg
    48721 agtgttgaag taaatcgtcg ataaaacctg cagatattgt ggtttaaatg cagtgttatc
    48781 tacgggagat gtactagtaa caggatccac cttatgcaca ttgtcagata aaactaccta
    48841 ctcactacat caaattactt tagagcgtgt ttgaagaccg ccaaatcttg gcaccgcatt
    48901 acattatcct gttttgccgc tcgaatctgc cgccttgcca ctatccaaac ggttctgccg
    48961 gaccctgctc ttgcgcaatg ttagagtttc tcgtggctag agggaaaact taagatatga
    49021 gccgacaaac caacggaagg tcccggcgct accaggaatc atttcacaca acccgattcg
    49081 cctgttgctg tttcacgaaa tccgttggaa aactttccac ccatggaaag ccgcgaattg
    49141 tgaaccttga ttgcctgacg acttaccaag gcccatgata caataccttt tcgattggag
    49201 catgaatgca gtatcttcgc atcgacagcc tgtctgaggc ccctctaaaa cccctaaaac
    49261 ggcgattgta tccacaacga gtggtatctc ggtcaaccgg cacttcgagg tcggatacgt
    49321 aaaattaccg agctaccttc cgtgtatata tcgtttgctt ccaattattc ttagttagct
    49381 acgctagcta tgcctaatcg gaattcttgg ggggtcttgg accttaaatg atccaggtat
    49441 cctccttcta aaagcgaagg tttagctaac ggtccactac atgaccgctt acttaatcaa
    49501 ccacctgcca gtggaaatag gatctcgggg tcctccagtt tggctcacag tttactttgg
    49561 aattttacta caatgaaaat gtagagtata tacgtttcga aggttaattc acttcttagt
    49621 gtcccactgc aaatcgcaga tctgcgccct cgctaattat gcagctaccg aagactggac
    49681 gcacttccta gtcggtcaag tcacaatcca aatcaagact gcaacacttc tcgctgtggg
    49741 ccattccgcc cgaaatttac tttatgccag gaatgtctta gtcttctacg attagcaact
    49801 tgtttaagac tgtgctatac gttttaatga gtacctgtga aattgcgtac gcagatgcag
    49861 ttagatacca ctttgcgttg ccgagaattc taactcgagg cctctgcgtt gtgccttaca
    49921 gtattataac acaagtttag cattgcgact ggaaccaaca acgttgtttc cacacccttc
    49981 gaccgacatt tacgggattc cttccagaat gtactctgag tccggcggag gggtataaaa
    50041 tccatcaggt tcgtctcggc caggtttctg taggaactag tcaggatatc gtggttaccg
    50101 tagtggatgg acatagtacc aacatttgga taggccgaga gacgtctctg aatggcatca
    50161 aagtccttgc acatgtgacc accggtcata tctggaaagg gtaacgggtg cgacttgttg
    50221 taccagacat agccgagcca ttttgtgtca tagttgcaca ttaaaccaag gcgtaagatc
    50281 tccaagcaat gagcttctaa tggttagtgg tatcttttac aaatgaggac tgccgacgaa
    50341 agtacttaag tggtgcttcg ggagcctccg caaatcaagt acttgcggtt cgtagtagtt
    50401 aaagttgtac caaagtgcct tccggagaaa attctgggac agacattggt taccactcta
    50461 ctaggtaatt caatgcgttg tgttgtactt accagacagt gcaaattgtg tcctccttca
    50521 gtcgatgcaa caaaacctcc accatatttt tcactaactc gcatgtgacg atcagtgagt
    50581 ccgctccgaa tgccctcttc gtacggaatg atgtagtccg attgctcgta gttgatcagt
    50641 tttccccacg cgtcatcagt ctcaggggac gcttcttgcc gataaatgtt atcttcgaag
    50701 tcgccgaaaa acttggtatc aaagaatttg gtgctacgtt gaatagcagc ctcttcaaat
    50761 accaatgctg cacacccaag tgacgttagt cttctaagca gcaagttgac ttctggtaac
    50821 gtacattcca gacctgtgct agatgcatag tgagtgatgg aagggcaagt agcccagcgc
    50881 cccataatgc ccccgccgat catactcaga atgtttgagg cagtgaagac tgctatggtc
    50941 agagcccttc gttttgtaga agccaagctc gattgactat tggctagttg ttcgttgata
    51001 tccagcatgg ggctctcctc ttcatcatga attgtgtctt gcaacggatc ataatgacca
    51061 cgcgaatccc ctgaaatagg tttcatggct actacactcg gttatggctg acaatacata
    51121 atcctcataa aaaaggtcag gtcatataaa tgactaaatt tcaaccattg tttcttttta
    51181 gcgttgtaca agctcatttg ataggcagct tagcgtcgga atttttacgg gaggttaata
    51241 acatccgatt gtggagggag aacctccgcc gtcatgacga ctgcacgaaa ggaagtttat
    51301 tcatcgggac aggcgacagt atgatccaga cggtcaccgt aggtgtgggg gatattatga
    51361 cttatcaata ctttctttcg gaattgcgcc aaccaaaggt tactttttgc atcggcagtt
    51421 gcacaggttg gcaagtgcat ttccacagcc ggaacggcag taaacacaac tgcgaatgca
    51481 atcttttcag tgcgatgtgt ttacaacata gtgaggacaa gaccaaattt atcaacatgg
    51541 ggtctgatga tctccataag gaattcctcc cataatgcaa tactgtcgtc gctaaactca
    51601 atgctatact gggactccat agtaaaatgc ggttgcacag cgtcttataa gtgctgcgat
    51661 aattttcacc ctgtttgact gtcttctact accgagtacg gaagcgaggt ctcactgccc
    51721 tcttccgtcc tccccttatg atacttattg tacctatcgc tctatcttat acatgtaatc
    51781 agaatgtcca acttaaccct tcgtacagcc tctccatgca taaagaagtc tcaagctact
    51841 tgatgtgtga atataataaa cattgttcaa ccactgcccc atgcgtatta ggaaaaacaa
    51901 ctatatgaat gctttgcgga ctacctaggc ctaactctat tctaaggtag aaactatcat
    51961 gaaaagccga actgagccat ttccgtcgca gtcagattgc catttccaca gggaaacgta
    52021 ttgtggtcca agtcagagct gacatgatac aagatcttcg tctcttccca aagtttctcc
    52081 acggtacaga ttggcaattt cacaaaacca ggcgtgagga caccattccc catgataata
    52141 tcccccggcg ccgtgcttcc atcatcttta ctggcatcaa acccattttt gtagttattg
    52201 cgccgatatc cttcgaaggc gcttcataga ctagtggtta gtcgcaccca gtggcaaggt
    52261 ggtaaggaac gcatacctga ttaccaaatc atccaaggtt agaccgcccc atgcttggct
    52321 ggtaccattc aggatgctat gttcaccacc tggcagagcc cagagcttga ggccatgcgg
    52381 tgttccgtgt tcgacctctt tgaaggtagg aaagccgacg aagaacgtat ggcccttgta
    52441 gcagactgcc attctctctg atttgttgga atcaaccacc cagttgaggt tcggtcccga
    52501 tttaatacaa ccaggagaca ttctgccagc tcaatgtcag tagcgtgaca atgctcagga
    52561 gtttgcggac ttacaatatc atggggcgga tggcatgagg tacgcccttg atctcggtcg
    52621 tggaatgctt ccaggcgagt ggcaaaagct gagcatagac aagtttttga gcctcggctg
    52681 aatatttggc cttgttgatt ttctctgcga gctgcagggc cagtccattc ttggtcagtt
    52741 tctgaagaag gccgatgctt tcacccgttc cagagaacag cttctcgagg aattctgatt
    52801 gagcgtcgat caatgatctg aataccgtgc ccattgcaga tgatagacca ttttgaacgt
    52861 ctgcaggcct attgactggc tcagttatga tctgaagaga actcagagtc attgcttacg
    52921 ttggctggtg gtgacggtac atctggaatc catacccaac agctgaattt acgctgtctt
    52981 tgtagaagcc ccagcgatct ttctgggtga acaactttgt accgctggcg gctgtatgta
    53041 aattgtatct gtcagtacaa gacgcacagg cgattaacct ccatgcatgc ttaccgatat
    53101 tccagctgaa cccggaggcc acccctgcca caagctgtag ggtatcaacc aggttggaca
    53161 gccacgtttt ctttggcggt tctcgacctg gagaaaagat atcttggaag tctccgacga
    53221 agttctgcat aatattcatt gcatcttcaa gtccggcgtg aatctggctc tgcatctaaa
    53281 ttgcgcacaa attgaaatca gcaatgctaa cctacgaacg tgatgagagt ggtagattgt
    53341 cagccggtac ttacagcatt caaggcgatg aaggagttca agatgagcat actaggataa
    53401 ttcattagct acagccgtac ttgttgacgg gtttcgaaac ctaccctgcc ggttgatgca
    53461 ctctatcaca ctcgattggc gtagtgcaga acttgctgtc aacgtcggca cattcgaaca
    53521 tttctctggc acccaggcga tcggctacat aattactgaa cgttaaagat gttgggtggt
    53581 cattggccga tgaattggcg gctgcccagt cgagtgttgc tgttgcaaat gcccagttgg
    53641 cgccggaagc cttccagcga gccatggcat ccgcactgcg atcagccatc agcggatcgc
    53701 tgcaatgagc cttcgcaggg tccacccagt ctccgtaaga attgccgtcc tgggggtcga
    53761 ggtatggttt accaaggtgg ttgcagacgt acgcactcga acaccacttg ccgtcagtga
    53821 gctgatacac cttatcccag tgatacgagt agcattttag gggaatgtcc atttcgaact
    53881 tgtgccaagc gtctccggcg ggctcagggt ctctgatgct gggattgata tgtatggtga
    53941 gtacgtcgcc attcggcatc gtcgcactaa caccgcctgg ctgaccccat ggatacgaac
    54001 cgctccaggg gacgttaacg accatagaag gcttataggt atctagcttc tgaccagtcc
    54061 agacgtcagc tggataatac agtatctcgc gtgaagtcga gcccccgttt ggtccaaggc
    54121 caatgccgca gtctgcgagc accaaattct ccctgggggt gcgttgggct gacgacaagg
    54181 aattggagag gaaaataaga gcgaccacag cattgcgcaa tagcgtgcag gaatgttcca
    54241 gggtgaccat cgtgaatgat ttcgtagaaa tgtgatagtc gggtcttgcc tactcgtcgc
    54301 gctggcagtg tgctgtttga agacgttgct tctaggaacg gcattgcaac gtcttttata
    54361 aacacttcgg gcacctgttt tgaagtgcac tattagtttg aagagtttcc ctatactgcc
    54421 cggcgacata ggtcggcgac cattatacta gcaaatgtac ggtgctgcaa gccctcggct
    54481 tggcgtgtat ctcacgtcat gcgaaatatc cacaaccggc aatgccgact tcgaacagca
    54541 gcgatggatt ggcccaactg ggcccctaaa atgctaaaag agcttattgt aggcattctg
    54601 aattttctca gctttcatgt ggccgcccat cagctgtgat acttgtgatc atggcaccat
    54661 cagagcgtgc atgaagctca cgttatcgcc atcgtgtctg aaaacaagga aatgtacgaa
    54721 ccgctggcat gcatgtaaga taataattct ataaacgttc gaaagaaatt acatagaagc
    54781 cgcagtcagt tactgcgcat tagaaacaac actggtgcga ccgtagcacc atgagagctg
    54841 gcggttttgt agaatcgata taccatagtg tactacaacg tgcgaaaggg agtctgcaat
    54901 ggcaggggtt ccttggggca cagtgggacc tgtgagagca tttggcaaat tgatttacat
    54961 tcgtgattta cattcgttcg ctctctagag acgtgatcta ccgtctacca tgtctatcat
    55021 atacacagac tcaaaatgtc ctccaggcta gcgcgtagca ggcaccattt ccctggtgca
    55081 tgcgccgttc gaagcaagtt tcctcctatc tctatcctcg cttcactgca cggggtagac
    55141 attcttcatc atagcggcct gcttagggct gacgaacaag gccgttgcct ctgcaagcac
    55201 caaaggcgca tcaccctcct tttctggcag agtttctatc ctgcccacaa cctctgcttt
    55261 cctgccttcc accttggtag tctctgcgcg cagcaccaca tacgagctag cttttgccgg
    55321 ggcccggtag ttgatgttca ggtttgccgt catgccgatg ttgtgcggaa gagcgccaaa
    55381 gcagcaccgg gccatcccct cgtccagcat agtggctaga aacccgccat gtactattcc
    55441 cgggtggccg cacagctcag gaccgagata tgagatgctg acaatcgact tgccgccctc
    55501 ctcaacccag gcgatagggg gcacgacgac cttgtttggg cccaaaagca caccggcggt
    55561 caggttgttg gctcggaaag gcgcgggtat tttcatgtgt ggccgcagct cggcgaagcc
    55621 cggcttcttg cgcatctctg ccgagaccca gtgattattg atgtattcct cgacctcgat
    55681 ctccttaggg tcctcgggct tgaacatggt caaggtctct tcgtctgtgg gcggtgtaag
    55741 gatcccgttg agggctggta gagccggtgc ggcggccatg gcgaatccaa gagtcgtaaa
    55801 gactatgccg gtcgctatga atgtggctgc acgtcggagg aaggagggtt tcggtggttg
    55861 agtcgtggag gctacaaccc gatgttagtt gagagccgtg aagcagtata ctagggcaac
    55921 gaggcactca caagcttctg aatacgtccg cacgatctga cgagaaagcc tgtccactgc
    55981 acgcctaggt atttgaactc ggggggtggc tgtggtgttg tatgcccgga gggcgcataa
    56041 cgcgcgacat cccgaccgcg ccgcactcat cttttttgtg ggttcaacga gcaatctggg
    56101 cccatgcaat aggcaaggga ggttcgcagg gcctagccaa gatcaattcc tcaaaagcgc
    56161 tgcatggatc cggctcggtt gggccgttca gaaaattccc aacggttcct gagaatgggc
    56221 gctatcgtcg tccttgccgg cctgggtcgc ggccttggcg ctgatctggg cgaaagagcc
    56281 gaggcatcgg tggatcagta gctccgggtg ccgtatattg ttgcacttgc gagtcagtcc
    56341 aggcagctca gtcgccgtcg gcatttatcc cccatactta cagagcctct cgagtgtgct
    56401 agaaaggggc cgagtcgact gcaacagtca acgtacataa gtcaccaaga gagttgtcga
    56461 gctagacact atcacatgta ttcgggatct tcggctcatg atggccccaa cacatcgcga
    56521 attgagagag atgagatgat gacgcttgta atcattgcca ggcagccggc tcaacaactt
    56581 ggcgcgaggc tacaagaatt gcatgaatgg cctgtctcca agtgtttcca gcttgtggac
    56641 ttcgtccatc gtggtacgtg gcaggcttgt cgtctgtttc cggctgggat agactttcag
    56701 ggacctgaag ggcgttgcgt catgttcgca ttgatttgca agggaccagt cagccgggcc
    56761 gcctcgccct ctagctacca accacccctg ctgaattcta atgagtgacg tctgttagct
    56821 ggcagcccca gcgagcatag cggcaggcct tatctgttgg tctgggggaa tgcaaggagg
    56881 aaccggctgc aatcagtctc gcctgcatgg tgcatgggtt gccttcaagt ttgatcgtga
    56941 tagtcggtcc agagttgtac atgacgggcg tccagcatac aggacgagcg caccaggcca
    57001 gcaaccagct gtcgatacag aaatacaggt aataccgtcc cctgtgtaga tggaggacgt
    57061 cggcgtcaat caagatgggt ctcaatgcca tcgcatcttg accgcctctt ttcggtagaa
    57121 gattcaccca tcaaacacag cgggcactca ggcgagcgac ggaagtgaca ttacactgtt
    57181 tgactatgat gagaacttcg tctgccagac acaatgagta gctgcggtag ccggacatac
    57241 tacaatagtg gcacttgaga aacggaaaca cggcattggc cttgattgtg acaactcatt
    57301 gcctctgcca ccccaattgg gagaacttgg agagcatcga cattgccaag tttggactca
    57361 gcaacgcctc accccatatg gggctgatga ttcgctaatt taggttccag ggttcagcct
    57421 gacccctcat taggacccaa gatggagttc aaacctgctt gcttgataga tctgcagctt
    57481 catgcatcac agctttaact catgcccagc gcacggaatc tgaggtcata gttgtacgac
    57541 aaggttttcc gacttacaag accgtcacgg gcatataagg tctgcagctc gtctcgcagc
    57601 cgctatccac aagctctcat ccccgcgaaa cagctagccc cgccatctcc aactccaact
    57661 ccaactctaa cctgcacacc taattccaac ctccaaacgc aagcaccaca aacagcgcca
    57721 tggcgaccag agacaccgcc gagctttcgc aggcccacgc gcccaaggaa gcatcgctgg
    57781 cagcctactc cgagttcgag tccgagctga agcgcaccct gctgcacgag cgccacgaca
    57841 aggccaaaca cgagctgccc tactttgagg cggccgccca cctgtccgat gccgacttca
    57901 cgtcgttcac ccagtccgac tttgagaccg tgcgacacgc gcaggtcgcc tacggacaca
    57961 tcctcttcgg caagctgaag atcccggcgt tggccagcag caagaactgc tacatccatt
    58021 tccgggcgtt cgagcccgag cccggcaccg acaagaaggc cgaggttcac agcatccaca
    58081 cagaacgcaa ggaggagccc gatggtggct tcaagtaccg ggctttgttc acgaaggagg
    58141 atcctttgga gtggtttgac acttaagcat gaggcgatca ggtcagaaat atagtataat
    58201 aatcaaacct tcgctcccaa ccggttgggt tgccgtctca acttgtttga acagatgcat
    58261 ttgttccaaa tactcactat gcgtcttact ggagggtatt acatcaagct gaggaaaaga
    58321 gcggcagagg atatctccgg gttggatgct gtcgtgaacg gcgcatatgt gtgactttgt
    58381 ttcctccttt cggtggtgct tgctcagcac tctgctgggc aatatagccc ttcccaaaac
    58441 catgttcaca ggcgacgtct tgcaacaaaa cagtcgtaat ctcaaggtct taatcgaacc
    58501 gcgatgtatc aatcttagcc tggctattat gataaggcca tttcaacgaa atagcttcca
    58561 ccctccagga acggctccct ggaagatccc ttcagcgtcg aatttgtgac caaaaccttg
    58621 cagatgcttc ttgctctctg ctccgtaaga gccgattggc aacaacgcca cgggaccgat
    58681 agtactgctg tgatcgagaa atatgagttc gcacccttct tgaccgatgc ttgaagctga
    58741 gagcgcgcgt atagctggaa ggcgtaggag ttcatgagac cctcacagct tttggcagac
    58801 ttaagtgcgg ctttccagag ttcaccgccg cccatattga ctatgccttt catacttcca
    58861 tctagatacc actgtttcgc gagagcgcct agatcgaatt tgagttggat agtctaatga
    58921 ggacgggtgc tggtagcgat gtcttcaact tcagtcgcat actctctgta gtactgcagc
    58981 atggcattaa actcctccgt gcctggcggc caactggatc catcctcctg gagcgtcttc
    59041 tgaagacctt cgtactctgg tgtgcccttc ttgatagagt acttcttccc taacgcgatg
    59101 tcttcgaaaa acgccgtgtc tgcctgtaca agccgccaac tgtcatcggc gttttcgcgc
    59161 atataagcca accgctcgtc gtcggtctca agcttctcta gagcccgccc cttgtcggaa
    59221 tcaatcaata taatatagac tttgcgaaac ccgccttctg tgccgcgcat cttgtagtat
    59281 ggccactcag gagggcctcg aaccaacgcg ggcgagggcg cggtgttttc taggttgttt
    59341 tgtgccatga tctagggctt gacgagaaca cgtgttaggt tgtgagattt cagtgacttg
    59401 acccagccaa ggcaggcgtt gctagatatt gtgtaaatgg agatgatgga tcttgctaaa
    59461 accggccact tctatcagct aaacgattta cagcattgaa tcctatcagt caaatcacga
    59521 tgtgcttaca ttgtgacgtc aaaagcgagc ttattatact ttgaacgtca ttgggggctt
    59581 ggaggattat gatggcgaag aagttcagcc cctgcaagcc tccacatcaa tgttccctcc
    59641 caaccaaacg cagcgagtcg gggttgcggc ctggccgggt accagccgat caatgatcgg
    59701 cttgcttaat ttagattttt ttcggaagcc taccatagaa atacacgtga ccacgaatcc
    59761 tgaaacataa gtaacttact cctatcgcgg aagctttacc ttctttacac aattaagtca
    59821 agatgaggtg gttgatatgg tcccgtcgat cgagcacagc cataataaaa atacaactaa
    59881 gcctcttaac cggcgacgct aatggtatat gcggattcaa tccttgcgtt gcaagggctg
    59941 ccggcgtcca gaactgacat tataccaggc tacaagtcag cttactagac tatgatcgac
    60001 ggtatggaga gtggaatgtg caggttggat tgtcgaaagg cataagaatg gcaatcagtt
    60061 tccagacaag cagcatcatg ctcaccgagt gctgcaccac ccgccaaatc gcatggatga
    60121 ctgatctacc caataccctc tgtttcgaaa cggatcaccg tcgtataaat catgaaggat
    60181 ctaggtggct cgttgtctca cgaaaagatc gtcgaggaga agtcgcgtaa tgtagaggtc
    60241 gagagatgca ttaggtttct aagaaaagat gcaagagcct gaccctacta acattgtata
    60301 aatatcgtct ctctttctat aatttcaccc gaaagttgaa caacaagaat atcatccaca
    60361 tctttgtcat acattcaaac ttcagtcacc aacacacaaa atcacaatgc agttcagtgc
    60421 cttcctcctt actgccgtac tttcgggcgc ggctgttgcc aagtacaacg tcaagctgta
    60481 cgagcaccga tggtgtctgg tcacagtcgg aaaggagtgc aaaaacattg acaagggaga
    60541 ctgctgccat gacaacggga aaaagtacaa gtcaggcaag ttcgaggaag tcggctccag
    60601 tgaaactacc gacaacctca agctgtacgc cgacgaggac tgtgggggcc tggacattgc
    60661 gcagaaggcc ggaggcaaat gcgccaccgc cgacgacaag gacgtcaagg gtgccaaggt
    60721 cttcattgtt gttcctggcg gtaagcgtga tgagattgag cagtcgactc gccctgctaa
    60781 gcgcgtcgtc cccgacaacg tgtttatgga ggatggcagg ttccgctacg tccttgcccg
    60841 taacaccact gaaggcgaag cctatgagag gttgaggagt ctcgatgagc agatcgcaca
    60901 cttgagggca ttcggaacac gagaggcata tgagtacaac gaggactaaa ggggcatatt
    60961 gagatgcatg agcaaactag tgactcgtcc atcggagcag cctaccggtt aatcaacaat
    61021 cgggcttgtt gcatgctgtt actttccctg gagttaggcg taggatcatg aattctttcg
    61081 tattgaatca agtatgaaaa taagatgcaa attcccctta tatggcggcc tttctaattc
    61141 acccgtgata atgttaagca acgaagcgtt aaactttgca aatcataata aatacttctt
    61201 tataaatgaa ctcatgttca ttcataaaat ggtaagactg cttcaataaa cgagagagta
    61261 ttaaaggaag aaattcaagt tcaaacccca gcctttatct gtgactgatg gggacgaaag
    61321 agtcaaatga cgatgccaaa gttggcttgg tagtgcagtc gaagtcatac gtagaagctg
    61381 cagcaaagcc ttcgagggcc tcgtgaatgc acttctccgt tgccgcattg tttccgattg
    61441 cctcgtacgc tgaggcgagt gctagaaggg tacggcatat cgacagcgga tgtgtctcgc
    61501 tggtgcgaag aatattcaat gctgtcaagt agtgtcgact aaacaggaag tggtcagcgt
    61561 tgggtggtcg aatcttgtac tttgatttag gttagagata catacatagc ttctgcatgg
    61621 ctatcctgta cctgcaaggt gctgcctatc ttgtggctta caaacgccgt aaatgggtgt
    61681 gtaggcatca cagacgaccg tattcggaag cattcgatga actctcgtag tgcatcagct
    61741 atgcgactct cttctaggaa tatcgtccca agttgaaaat ggcaactgag caatgactgt
    61801 ccgtgagctg caaatcttct caattcgact aggaactcac ctagccattt gggaggagtc
    61861 tttccccctg cgttcttctg ccagtgtcat tgcctcctga cactgttcaa gagagtttgt
    61921 aagatcccct tgaagccgta ggcaaatcga ggtattgacg agatacaaat ctttgttcgg
    61981 ttgcatgtcg tctctatcca agatctcctg tagaatcgcc aatgcctcag gggcacaatt
    62041 gtaacccata agcgcataag ctgtattagc tcttgctgct tgataccatg tttcatcttc
    62101 cgccgagttc ggccgcatat tcaagaccct caatttttct atctcttgaa agagcggcaa
    62161 cccgtggtcc tctttcccgg attcagcggc aattgcagct ttcacgttca aatgtgtaca
    62221 tatcatctct ttcacaaacc atttgctgta acctgggtgg ttgcttgtct ttagagcact
    62281 ctcacagagg gctatggagt catcagccat gcggttcgcc gcctcgtact gtccgaattc
    62341 cttgaagtac ctggaatatt attagtttcc agtacaaatg tagggaaata taaagtttac
    62401 caagcacatc gggatgcaat ctcacacagg agtagtgggt atcctaggtc cgtcttatgt
    62461 cggtgatacg agtcaaacag ggctgtaaca tggttggaca gagcagcaca tgtaagccaa
    62521 tcttcataga gagctttccc atgttcctgt gttgggaatg cgccgttcaa caagaataag
    62581 gcttgttgga acactttcaa tttggttgga ctatccatcg actggagtat gaatgactgt
    62641 atgagtcggt ggatcttgag ataattgctg tgagggtgga cagtgacgag tgccctatct
    62701 ttcaggaaca tgatacattt gtcccgtcta tatccgtaag cgacttccat cagtaacata
    62761 accataacat accggtatgg ttccataaat ggatgaatga tgatgttgta cagatcaggg
    62821 aactcttctt ggacgtcagg tccctcgtat aacctacaaa gttagctcat atatctgcat
    62881 tggctctgta ttacttacat cctttctcga ctatgagcgc tgaagattga tgtttggatc
    62941 ttggaagcat ccataaatgc caacatctga gctaacaata gagtgctatt gtctagctca
    63001 agtaaatgcc tcttccagat gattcctact gctttgttat gctctctttt actccaatct
    63061 aggaaatctg gactgaacat gaagttctcc tcaaacctag gatattcttg taaaaatatt
    63121 gaaagagaca tgccgcactc ccgaatgtag cttccgatga gatccagcgc aagtggaagc
    63181 ccaccaacag ctgcggtaat cttctcagag agctcagcct ctgagttagt tggatccatc
    63241 ttcaggcgat tcaaaagaaa tcctaccgat tccacggcat tgaaggtctc taatgctatc
    63301 tgggcctgag gagcatactg ataagaaatg cttgattttc tacaagtaat gataatagca
    63361 ccgttaacag tccttggaaa gtaggattct atcgagacat ctggctccac gttgtcgaag
    63421 atcataagcc atctgatgtc cggtgctgta gcggttgtca gtcaggaccc ccaaagccgc
    63481 aagaaaagta ccaacctttt ctgctttcct gattcagcca acgagagaaa atatgacata
    63541 tctgtttagg gtgctggatg ttctggtcag ccaatccaat atcattgcaa atggatctga
    63601 cggattcttc caatcgagct gtcgtcgcgc agtctatcca aaaaataaac ttgtagtcgt
    63661 ctagatgtct ataagcaaac tcttgcgcaa gttgcgtctt cccaacaccg gataaaccgt
    63721 aaatacaagc aatattcggg ctatagggtg actgcggaga cattaggtga aactggagat
    63781 tatcaaagtc ggtttttctg ccatagaatg catggctttg ccgcgcaggc agattatcat
    63841 agggtgatgg tatcagcaac atcttttcga gctcctgtgc gtcatcgagt gcttcggaac
    63901 gtagcctgcc gaagtatcct tggcgtagat ctcctaagat ttcagtagta tacgcaacgc
    63961 tggcttcctt gtctacacga tctgacacgc agtggagctt ggccaacaaa gacgtaagtt
    64021 gagtttgaag gcttcctggc tggaaggcga ctttgatcaa gttttcttcc agtacttagc
    64081 gacttggctg agcggacacg tgatgcgtct taccgattgc gtttccttga acgtagcgaa
    64141 tcgacttgat gcagacttcc gtcaatacaa catgatagct cacaagtgcg tctcgtaatg
    64201 gccgatatgt tgtgttacgg agggtttccg cgtagtatgt gaaccgaggg gcgacacttt
    64261 ggatatcctc gagaacctgc aaaacttgct ctccccgccg ttggaaacga gccgctatct
    64321 gcatacatgt caattctttg gtctgtactt tgtccctttc tcattactct attacctcga
    64381 agagaaatga taggattccc caaaccacga caaattcgcg aggtgctgct tgaaggaata
    64441 ctttgacaca ttcgttgaag ccagctagcc atctgatgag aggttgaact ctattcagca
    64501 accggaccga acttttcccg tggaactggc gaacatcata ttccagcctc gcttctagcg
    64561 ctgcaaggct cgtcacgtcc tgaatccgtt tcttctcaca ggaacgaaaa gagttcaggt
    64621 actgggaaac agcctcgtct cgaatttcgt tcattctgac taattgctca gcaactgctg
    64681 ccaaaagaaa attcaaaatc aaaggttctg tatgcaattc ctcgtcaaac ctcagtttgt
    64741 ggtctgggaa tgcctgctac taagtcagat cggacgtaag tcccatctcg acaatgaaca
    64801 gctatcaggc tgccacgccc gacagaccag agagactaca tacatcgcga ggttcaagca
    64861 ggagaacttc gggcataatc tcgaatcagt gcaaatgggt tctacttcca agcgtcccat
    64921 ttgttaaata tctcttgtgt gccattacaa tgccatatga aatgcagagg tgcccgatgc
    64981 gtaaaggaag gaaggctatg tacacagggc ggtattgaga gacacttcga tcgaagcttg
    65041 ccaaaaagat atccgtctga ccacccacct agaaaattac tcaagggggc atgagcgcca
    65101 tgttcgagaa acatcaggct gaccatttat gggtacagag tccaaaaaat atgaggctaa
    65161 aaactccaag caaaagacga ggacaacaag catcaccgcc caatattcgt ctgagcctca
    65221 cacttgtagc cttgccccaa aggcagttat ccagatttag ttccaccctg gccgctaccg
    65281 cttccactgc cgcttccact gccgctacca ccgccgccgc cccccctccc gccgccagat
    65341 cctgttgtgc tttcatttga tgtttccggc attttgtaac ttgatacggc tgcgtgattt
    65401 tctaaatatt atgagctttg ctagcgttga agcagatgta ttctgacgca taccggatcc
    65461 gagattggta ctggctcatc aaaacttcta tgaagttggt agtaactgta tttgacgctc
    65521 aactgcggag agttggggta agccaatatg aggatcaaga cgttgaggct gttgcggttc
    65581 aaccaactaa tacgagtgcc gtgtttgtca tgtttatgac tcttgacagt caggctccca
    65641 gagagtcgtg cgaatgcaag tattttcctc tgacaaaaga actcattata tggtacctcg
    65701 ggccggtaca gattcctgga tcgtctcatg gctgtgccat catcccgctc cccccgcttc
    65761 ggagatgtat ggccacaatc aattctgcga caagcaggct cctgccacaa gtggaactag
    65821 caaatcagct gccggctttc tacacccact tgatcggaaa agaacccacg tgtaccaaca
    65881 gcatccaagc aactcccgct tgaagtcaca ctggagcctc gcgatgcgcg atttgcagaa
    65941 tttcacgctc accggttgaa cctcgacgct cgatgatgct tgtacatcgc catcggaatg
    66001 aagatgaggc gaaataaacg ctttcatatg ctacgcatgc tacgctcttt taaagaaaac
    66061 agccggcgtc cagtcattgt acatccactt cacgccaata acctggtttt tagcgtccct
    66121 gacgaaatcc aaaatgccca ccaggtagta atcccagtca agccaggcgc ctcgcagcca
    66181 ttcatccctc gaccttggca tgtaactata cttgtccttg ctgtagtact caagagactg
    66241 tacaatctcc tctctattat tgaagcacag ttccagagtc cgtaacttgg gggatcggcg
    66301 aactgataat gtcaatccta ataaacgata gtctccaatg tagtcatcaa gggaagactc
    66361 tggttctgac acatcccgat gttgcttcca cttggccatc attttttcgt agattctgag
    66421 acgctccccg cactcatctt tggccatgcc taggatgtca acagaaggtg tgagtttgaa
    66481 tatatcttgt gacaggatcg aagccgtgaa gtcggctgca tctcccagat tcaatccatt
    66541 gctaagtaca acgataacag aacctgagtc tgggtatagc tggagagtat tggcacagca
    66601 gtatcccagg ccaaccgact tgattaattt ttggcgtgga gaatgctgcc caagaatgtg
    66661 ttgatcaatg tatgattgat cccgtaactc cgcattgtcc gctaatttgc tgttataaga
    66721 accccaatgt gtcatcatag atggcatctc caccttcatc caactgaggt gatactgaga
    66781 agtgttctga tgaggatctt cgtgcggtcg agtccaatac caatcgtcca aaatggcacg
    66841 catctgtcgc aaagggtttt gtattggtga ttttgagaat ggaacctcga tttcctgccg
    66901 tgacgattcg aacggcgtgt acttctgcgc ggccatggtt gcaatgcccc atatagtgag
    66961 atctttcact gaacttctga tcccaatcat tccaagaatg ggagtatggt cttccgatgt
    67021 ccactcgtgc tcaaccttga cccacttagc atctcccaat tgaacatatg gatgagccgt
    67081 gttgcaactt tccaagacgt cagatttaga cactgccgtg tcatccattc ccaaagggcg
    67141 cagaatgcgc tcccgaagga agtcagcaaa tctctgaccg ctgacctttt ggacgatcaa
    67201 agccatcatg ccaatcccaa tgttactgta ttcccaatgg gaccgaaaag gaccgactgg
    67261 tgtatcattg agcagctcta tgaatcccct ttccgcgact agaacctttc ccttaggtcc
    67321 tagccatgtg acaacaggat tacccagccc actagaatgt ctgaaaaagt cgttgagcgt
    67381 cgcttcagtc gagacacgct tgtcatctcc tggtggcaaa tactccggca agagcttctc
    67441 caacgtatct gtccattcta ctttgcgctc ctcaactaag atgccaatac aagcagcaac
    67501 gaaggttttg gaaatcgagc agagtgtata gagtgtgtga cggtcaggag agcgactatt
    67561 ttccctgtcg cataagccta cactcccatc taggaaatga ccgcggtgga aaacggcgta
    67621 acaaatggac gagactttgc atagttcccg gatcttctca atgtcgccct ggagtttatc
    67681 caattgcagt gcggcaggac tttcaggccc cagaagtgtc cgatcttggt tcttgacaag
    67741 aacatcttct cgttgatcgt ttgcttctgc ggtgggttga ccggtgcgag gccagaaggt
    67801 cgaccgtagc cgatttacca actacttgac gggtcagcgt aataggttgt gaattcattg
    67861 tttgacttac tgtaatcatc gtgtggtagc tagcagtgag ctagacatgg gtggcggatg
    67921 cagacgcgct gcaggcccaa gaccacgcgt gttcaatagc ggctctgcgg gtggtcctca
    67981 ttttatgttg ctttacagct ctctcagcaa tcctgtgccc ccttcaccgg ttacaggacc
    68041 catgtacaag tacaaggtac gtacttatac ttccagagat acctgtgcag gccctgggcg
    68101 ctgcaacctt gaccgcctgt cccccgccgc gcggcttctt ttagcatggt gctgaaccca
    68161 ccagcagcct aaattaccca gttacttagg taggccggct tttgtccaca tctactcgaa
    68221 ctcacatcta gcgatgttga gtccagccat ttgcaaatcc agcccccgag tatgattgat
    68281 ggtttttgat aaggtggtac gttcttcggc agtttcaatt gaaatcgact ggtgatgcac
    68341 acccctgaat cagggtctca ctaagcggca catccctgag agagcgagtc gttagccccc
    68401 agcccctagg atatgccaat agttcaacct caacaaaaat accgtttgat gtgtaggtca
    68461 gttcttttgg tatcagaaac tggactactt aatgggacta ccaacaacct ggccttacgt
    68521 gcctactccc tcatcagaac gtagggtagc gctgcgagca tctccgtcag cctcaacgaa
    68581 aagcctgccc gcatgatagt gcgttgcacc attcacttcc tcccattcat tctggacaca
    68641 atgacgcaga ttccctcgcc tcgtcacgct gctttccatt cgcccgaaga attgctttca
    68701 attagtctgt actaggatct tgcattgcag gagagtctgt attacactcc ttggtatctt
    68761 agtgacctcg gcgcacaatt tgtgctttgc tggagacatc ctatcctggt cttaatgcaa
    68821 ctcaagtagt aaatcagttc catacattta gattggaaat gcccaattga cgttgaaccg
    68881 tgcgcttatc gagctgttcc agcctgtagg ctctaagtta tttggctcat tcgctgtgcg
    68941 aaaacactga aggttctgtc cctatgcgag caggggcctc gataagcctt gctaagcttg
    69001 tggtgcttta ttgaggtcag atcgtacgtg tttaaagtca tacatgtaca gctgcagccg
    69061 ttacagcaca ccgccgactg ttcccgatgc tgtggtgatg tcaaaacggt tacattacac
    69121 agcttagaga atgcagtagc accttataca ccaccacgta gcaattcctg atagctgggc
    69181 ttggaacccc gcagggtctg caatacgctg aaacaactac caattacgta tacgcgaagg
    69241 atctttcgtg aaattattcg ttcagtagtt ctcgagcata cttttttttt tttgtgtgtg
    69301 tgtgtgtgtg tgtggggggg gggggggggg gnnnnnnnnn nnnnnnnnnn nnnnnnnnnn
    69361 nnnnnnnnnn nnnnnnnnnn nnnnnnnnnn nnnnnnnnnn nnnnnnnnnn nnnnnnnnnn
    69421 nnnnnnggca tttgaaccga ttgactgtga tcaagccttt cgtcaggcct taacgccctg
    69481 cattggcaac tggcaagttt aagcaagccg cattgcacgt actagtgtct acagccactt
    69541 gaagagatat cccaatgccg cgtcgcaagt gataggcaac atgttcctct tgctgtgctg
    69601 cagtgttgtt caggatattg taatgccgtc caagtaaatg catcttactc gtactcccga
    69661 acacgaggag aaaataatta gcagagttta ccctactcct tgcacagaga aacccttatt
    69721 ctgtgcatac cacataactc gatatacacc aagaccagta cggtgactaa tctgagcaca
    69781 ctttgcctat cacttcttgc tcttctaaaa gcgaactatg acaccaccaa gtcttaccgt
    69841 aacggccgga tcgaatgact tgattcttcc aagccaggat tcatggtaca cagcattgcc
    69901 agacttcgaa taatatagcc caggaaccgt gccgcgggtt cgaactacgc cgagaaggtc
    69961 atttcctttc gcccacacct cgaaggccta tcatgttttg taccgcacca ctggctcacg
    70021 ataccaaccc gcatgggcag ttgcgtaagt gcccctgaaa gttttcgtcg atggaaatcg
    70081 tgtttatatt ggatcagctg actattcatc cctgaaaacc cttgcaccct gccctcgggg
    70141 tataatgccc tattgtcttg ccagattgca tataactcgg cacatgtgga ctgaagcccc
    70201 tcatgccgcc ttttccaacc ggtaccgccg agctcgcatg gaattcccaa tggaaatgat
    70261 aggttcgata ccttgtgaaa tcgcggctgg ttcgttatcg ttcccgactt cgaaggcccc
    70321 tatgctgcgt ttggagcaat tgtcttagct gggtatgcca ctcttgatgg tatccgcgct
    70381 gtactttctt tggctggcaa caaggatgtc tcgttgtctt atgatgcaag tcagttcaag
    70441 tacgcaatgt gggggtatag cggcggctta ctgggttctg agaaagccgc cgaattgcag
    70501 gtacaatata ctgatgaact gttgacaggt ctagtaggtg cggcattagg cggtttagtg
    70561 agcaatatcg gatcaatgtt tagcgtcata aaaaagtccc cttttacagg caaccgtatc
    70621 ctcattttat ttgggccatt ataaacgaat accccgaggc taacgtctat atacgtagct
    70681 gcttaaaacg cgatggccct cataacgcct ctgccttcct tgaaggacgt aacatgcagt
    70741 cattacaagc ttttcatgct ttcgcaggtc aggatattta ttagtacttc aagaatggcc
    70801 aggctgacct cacaaaatcg gaagtgttgc gcaagatcga gaaggttgag tggatgcttg
    70861 gataccacgg tacaccggag attccgcttt ttgtttataa agcgattggt gaccaaatga
    70921 cacccatcgc tgacacggac gagaacattg ctcagcataa gcggtttaag gtgtccatga
    70981 tgtacgagcg tgatacggtc ggtgaccata tctctgagat aaaaaacgga cagcatcgtg
    71041 cgatagtgtg gttggccagt gttttgacgt tacgtatggt ggtgttgacc aaggcgtgcg
    71101 gatacgcgat gtcaccgtgg agatttataa gccgcctgtt gcctgatatc aaaagtgtgt
    71161 gaacaatgtc gcattgttgc cggattggcg gactcgtaga ttttataatg aatttcccag
    71221 agtgatagtc agtcagcatt tagtttactg ctgtgctcat tcgttgatgg attgaagaca
    71281 ggaagactat ccggtggatt cagcttcgac agcagagagt ggtccggaga ctcttatatc
    71341 tgactacaag gtgcctcagt attctgaaat cataaaccag gctaaagcta tggactactt
    71401 agatgctaag atattcagga acttcccggc ttgacacgaa atttattcgg gaaggagact
    71461 gaggatcgaa agcatgtctt cggatttcac tttgtgtata cagcgctgaa ccttctgaac
    71521 ctaacaggaa aattgaaaat agtgttctta gttgcggtat tacgcgttca cattcgtgat
    71581 cttgaaaccg cctctgcaaa ggttttgaaa cacttgatgc gggtcgtatt ttgcagcaac
    71641 tgttttcatt agccgaacat tttctttccc gtaactcata agagaatcct ggctaggatc
    71701 tgcgtagttt agatctatga cttcctcatt agtgtcaagt ggactgaatt tggctccaaa
    71761 ctattgactt acaagtccat gccaggttac caccgtctat ggtagaggca taacgtttca
    71821 cagcatctac ccaaattttg accttggggt aagccaacgc ttcttgctct gagttgctga
    71881 gcattgctgt ggcaagaaat agaagaccat cgtgagcatg gcgttctata cccatgacat
    71941 tgccacctgc tttgactgac tgatcagcaa acagggtagg aagtggttgg aagatgcatt
    72001 gcgtgaagaa gttgccatcc ggagcgatct ctccaagttc ttgggccagc tgatcatgca
    72061 gctctgatgc tttggatacg atgcggcgat cattcttgaa agaagccgtg aaccatatat
    72121 tgctccagaa aacatcagcc gttatgtcgc acgcaaggca aaaacatgtc cacctactga
    72181 tatcccgctg gcatattata ctcgaatgcc atctcagata ctgaggtcat cttgatggta
    72241 ttcatggttt ccgggatggt acgccattgg tcataggctg gtgcagattc tacaccagcc
    72301 acctggttga acaaggtggc cacaacgatg tctttgaatt gtggcagatg cgtgaccatc
    72361 caaatcagat tgctatctgg atcttttttg acattgtcag caaaagcgca gagagaatca
    72421 attgcttgtg gaattgtctg ctttgggtag aaggtcatgc cagcccagac ccgatcgcac
    72481 tgaatagtct tcatcgtgaa cttagtgacc actccaaagt tgttggagcc gcctttcagg
    72541 gcccgaaata ggtcagaatt cgattgagcg tcggcgttga cgattcgacc attggcaaga
    72601 acaacttcgt acgcgacgac gttgtcgcag gcgaaaccat gtctcccggt aaagaacgtc
    72661 attccaccac ctaggagcaa gccagcaacc ccgacgttcc cctcacgccc gccggcaaca
    72721 acacgattga acttgtgcag ctcagcgtat acgtctttcc agcgagcccc tgggccgatg
    72781 gtggctgtct caaggtcagg tgcaatggct gtggtgttca agcagctaag atctatcgta
    72841 acaccgccat cgatattgtt ggatcccggc caattggtat gccccccgct acggattgcg
    72901 aatggcgcac ttgctgctgc cagcaccttg attgctgtgg caacctcttc tgcactcttt
    72961 gggagcagaa cacacgcagg cttcagcttt gcgctattgg accagtaaga gtcaatccgt
    73021 gcatcatatt cggcatcgct gggtgccacg atccgtgggc caagaccgtt atcttgaaga
    73081 agttgggcta ctggtgccat cgccttagga gctgcgattg ccatgtggat caagtatagt
    73141 tgcgacaaag tattttctta ttgcgaattg ggaggccctg gataatgaag aacggaagac
    73201 aagatatgaa ccgtctccgg tcggcagatt catcaacctt gcatggtatc tttgtcagca
    73261 tgccgaggtc gatggggtgt atgctgcatg agcctctgca tgtcagagga gagggcctgc
    73321 atgcattttt cgtatatcct tgtaggtatt ggagacctgg tagtagctat acctgtactc
    73381 caactacgac aacagtgctg gagtaaccct gagcagctcc cctgagcagc tccactgagc
    73441 gtaagaaagg cgagtcttga ttgtaattga ggataggcta tgaattgtgc attttccgcc
    73501 tctgttcacc aactaaatca aagaattatg gtgccccatg agagaccttg gtcatcatct
    73561 gagattattc tatctccagc tacagccttc aagtggagtt gctgatcata tggaatatag
    73621 aatgatttgg gttgtcaacg cagcggctaa ctactcaccg cgtaggtatg aaccctggtg
    73681 tataccgatc atgagattga gttgaaggag cacagccgaa tgtaggactg cactggtaca
    73741 tcacaacacc gtcatgtgcg cgttctggcc ttcatggtgt caagtaggtc atctaccctc
    73801 cgctcgttac tcttaatgat ctggatcaag tcgtctaccc ttcgttcatg acttcttgtc
    73861 atatggacca gatcatccat ggcccgctcg tacttggccc gcaacgctgc gagctcctgt
    73921 gcgtgcttct cctggacatc ctttaggatt tccttaaact cctcgtccat cttgacaatt
    73981 gtgccacgaa gctgaccaac tacttcacct tgaacctgtt cgctagttga tgcgttcttt
    74041 cgctttcgct ttcgcgcagt tggcagggtt ggaggtattg acgcattgga atccgagtta
    74101 tcagactcag gctcgaccgg cgcctgagct gtgggcttcg acgccgtgac tttacggcga
    74161 gccattgtac gctgtggctg tacgctgggt gcagcacact gtcgctgtcc agactccttc
    74221 aggcgagacc ctctggtaag acgagaaacg taagggcgcc gttgcacgaa gtcaactaag
    74281 cgacattcgt ggccaccttt ggagcacctg tcacatttcc ctgatgtact ggtgaagttg
    74341 cactacttgg aagttagctg atggaaggag ttcctggcgg gatatcgatt acttactttc
    74401 tgtcgttgtt ttcggcatag ttcacaacgc ggtgagacag cgacgggagg agcaggcaag
    74461 gcgtcacgtg tgcgagcagt tgcagaagct tgctcggtcg agggcatacg gtccagtgga
    74521 tatgctttta gggtgtgtgg tgcaatatca gacacaacag gggtgtagtg ctcgtcagtc
    74581 tccgacttga ccgaggacct ggccggcggt tgcttctcgg gtgccgggga tgcgtccgaa
    74641 gctggagtgt ccacctcaga agcagagacc gaaggttcgg tagtgctcaa ggtggtaggc
    74701 attgccacat attctgcaga tattgatcga attggagaaa catggggttg cctgtttaat
    74761 tacttgaggc acacagtgta ttggtggcac atttggacgc gttattgagg cagaagctgg
    74821 tagtggcttg ttagtaaact ccgcggtgca ttgtttggtg taatttaggt ggctgcaagc
    74881 ggcatacagc agggacggcg gggctcccga ggtatgaaac ccactgtctg agcagagctt
    74941 ccacggctgt cactgttatt tctgggggac attcacctcc ttcacggctt ccattgcaat
    75001 attagatgtt agaaacactc ctctattgcc gctggtcaat tacacggcgt gcttgatatt
    75061 ggaatgccac aggacgcaag accgatccat ggctgaaaat gccccgccac catctggaat
    75121 gctgcttgct caccatcatc gcacccacga tgatcatggt actttgataa cctgtcgtag
    75181 aagccttatt tccgccatac cctgctgaac cgcgatttct cggccgtgcc atattccttg
    75241 tccttcttat ccgagaccga agcaacgtct accagtgtgt ccacgtcgct gaagtccttg
    75301 ctgtcctcct tcttcttcgt acgccctgca ccacgcggct tgatatgatg attccaaagc
    75361 cgatcattca gtgatacctg gttcagttct ggcatagcag catgagaggc ctccgaatcc
    75421 gagacgatcc ggacgttcag cggcgagttg gagctcattg tgatgttggt gcgaattgct
    75481 tctgagccca agatttgtgt gtgaaataat gcctgcgttt ctccttagag tatctggatt
    75541 atcacgggag agccaagatc cctctctata cagcgaatga gggtactcac gatgctcgct
    75601 gcgcgcgaaa ataaagcctc atatacgggc tgccaaggtt gaagaaaccg gatctacatg
    75661 gagatgactc tgcatgccaa gataggttac atcacaccag ggcagtctaa cgacttaacc
    75721 ttccgacaag gcaataacgc cgcgaaaccc cccaatcggg ctgtctgctt atggcgggca
    75781 tggtctaagt agccacgtgc gcgagataca gccctggcct gtcgtaggag cacccaagtc
    75841 acgatacgta gatgacatct taaatataca tggtcaccaa tctcgacttc cggactttcc
    75901 gggtacagta agctgaccac tcaatatcta cattcaatgt tcgcccagtt ttgaaggggt
    75961 gcgggacaaa caaagcgaac tgtcttcccg gcattgtagt atgtagaggg gcaaattaat
    76021 gtacattttt ctaatcttac agctgcgaga gcagatcatt gatacataca ggaaggtcgc
    76081 ttaatggtac atttttcttc acagatagcc tccggcactg cacttcgcag agtccttccg
    76141 atgcccagtt gcgtcctagc aagacgatga ttggatatcc tacagtgtct gcatccttca
    76201 ttttccaggg gaaggattcg gttcggtcat ctagaaccac atcgacgggc tgggtagcct
    76261 ttgagtcctg agatccatcg cccttggcaa tgtggtcgta gacgcgaatg gcgtcgccct
    76321 cctccacgcc acgaccgggg atgacgacaa cctcgaacgg tgcaataaca cggggccagt
    76381 tcaggccctt ctcgtcggct agatgatctg ccaccgcccc aagaatgcgc gagacaccaa
    76441 taccatgaca gcccatctgc atgggaacag tgatgttctc gcggagttga acattggcac
    76501 ccagcggctc agagtaacgg gtgccaaggt gaaaggtgtg gccgagttcg acggcctttt
    76561 gtagtctgag tgtcccagaa gagcactgag cgcaactatc gccattctgg atcttcaaga
    76621 tattgagtgg ctggccaccc tgagaagact tgataacctc aacttctgtg gtggctgatg
    76681 acagatctgc tgcttccaaa gtctgattgc cgtacgtctg atctacgatg tgaatcgtct
    76741 tcggtttttc tgccgcctca cgtgtcgcgg atttgatcac agactcccat aaagctttgg
    76801 ggtcctccac gcccgagtcc agccctggga caatggattt gatagcgtga gtgttgacgg
    76861 gagagtccgc gagctcctga ggcaccatgc accagacagt gaccaaggtg gaacgatcct
    76921 tggtaatgcc atgccagcaa tgctttacca atgactgtgc cttgtcggat gatctaggtc
    76981 tagccacggc cagttcctca ttggccacat acgtacagct atcacagctg aggacgttat
    77041 cctccccaac cgtcgaaggc aggtggtatt catgactcaa gtctccgcca atgtcgcccg
    77101 agctggcttc tgcaaccagg tagggtagct ttagctcgtc aaagagacgg gaataggcag
    77161 cgcggacctc cgagtatgtc tgcaatgcag attcaatagt ggcatcgaat gtgtagagat
    77221 ccttcatcac gaattctctt gagcgaagaa gtccatggcg gggtcgcatc tcgtcgcgat
    77281 acttgcgccc aatttgatag agtctgattg ggagattctt gtaggacgtc gccaacttcg
    77341 aaaccagagt cgtgatctcc tcctcatgcg taggtgccag taggtagggc gtttctttcc
    77401 tgtcgttcaa gcggaaaagc tcgggtccgt aaccgtccag gcggctggtt ttctcccaga
    77461 gggcttgaga agatattgac gacagggaga ccttggaagc cccaacttgc atcatatgct
    77521 tgtcgatcag tttttcaagc ttctcttgca ctctttgtcc gagtggcagc atgtgaaaga
    77581 tgccggcgtg ggattggcga agatacccgg cgcggatcag ttttgagtgc ccatcttcct
    77641 cgccagacgc ggtgatacct ccggttggca gccatatctt ggacaggcat gcacgatggg
    77701 aagctgggaa gccagaaggt gcctggatat aaggacgagc ctggtggcgc gacgcggcca
    77761 atgatccgag gctgagagaa gacatccatg atgtccgttt tggtaccatc gctacctgtg
    77821 caaaagcatg ggcatgagct tgcgacgaaa gcatcgactg tatcaagaga ggaatacact
    77881 agactccggg tcgtcttggt aatccgaaga ctaaatggtg aaggagaaat tatacagaaa
    77941 aagtggttgt tttggtagtc aatccctgac aaaaaaagtt atcatgatct tggattcaag
    78001 accaggagaa tcagtagcct cgcatggatc gggtgggtcc cgttgagtac agaagaggtt
    78061 tagtggttag ttcagggtct ctagctagat gagagacact tgacaacaag aaggtatcag
    78121 ccgttgcggc agtgtcttca atgatgggta cttcccgtgt ggcaattgta ctcattactc
    78181 cgtagccaag aaattgcgcg caacattttc cagcattgcg tgccgtgctc actacctaca
    78241 gggaaacaag ttgatgccca gatgtattgc aatctggcgg cgaccaggtg ggccggtcga
    78301 cgggggtacc aggcgataac ggcttatcgc cccgccttaa tttttgctgc aggaactttt
    78361 ttctcagagc aacccgccgc acttggactt ggagactgga gcaagcaact cgaaccaccc
    78421 tcgaccagag aaaggcccgt ctgccctcac aatggcaggc ttcgatgatg ctgcgctggc
    78481 gtcgctgact gccaagatcg accagaggct caacaacaag accccgaccg gaagcaacaa
    78541 gaagagcaag ccccaggact cgcctcagac caggcagaac aacaaaaaga ccaagcctca
    78601 agactcgccc cgaggccagc caaacctgaa gcgcaagcgt caagacgaca agaccgacca
    78661 ggccgccaag aagcgcaatg accagccgcc gaagaaggat gccaagggaa agaaggacaa
    78721 gaaggacaag aagagcccaa acgggcccaa gccgactcaa aatggcgcca cttcgtccaa
    78781 cgtcctgctg gacgagatca gagctctggg cggcgacgag gacgatctga agctcgtcgg
    78841 ggacatcgac tctgaggacg agacattcga tgactatgtc aagaccaatg gaaagaacgc
    78901 tgacaaggac ctgcagtctg agctagccaa gtttgctctt ggactggggt ttgagaaggt
    78961 gcaagcagaa gtggccgatg aggaggttga agaggacgac caaggggaag aagacgagga
    79021 cgaggaatgg gaagaagctt cggacgagga ggactcccta cacgcgtcca aacagaagga
    79081 ggatgcctcg cagtccgctc cgagaggaac ttggaaaacg gtcagtaagc ctctctatat
    79141 cttgactagc acgctccggc tgacatgtgc gaaatccaga tctttgagcc ccgtcccgac
    79201 tggcatgcgg ctgaactgaa ccaattgcca gacccagcat ccgaccaggt cgcagcctat
    79261 acttccacca tagccaacct gaagacgcac gctaagtcca tccttgaaga ggatactgcc
    79321 actcataccg ctacgctctc gtcgtcctca tcacacaagt tcatgtccac gatcatgtct
    79381 tctggtacaa tgtccgacaa gacgtcggct ttgaccttgg gtattcagga atcgcccgtc
    79441 catagcatca agtccctcga gaacctgatt gctctagcaa acaagcgcag tcgtggacag
    79501 gcattggccg ctttaaccgc cttggtagat ttgcttgggc ctggagcgtt gctgccctct
    79561 aacagacgtt tacgaacctt cgctactcag cctgggctga ttggaactct ccagaagcaa
    79621 aagatcaagt catggtcggc caaccaggcc ctccccggca ggattaccaa ggagcatctg
    79681 gttgcgtggg cctatgagga ttggctcaag gaggcttatt tccggattat ccaggcccta
    79741 gagacgtggt gcaatgacga ggttcagtac tcgcggctga agtctatcga tatgatcttc
    79801 gccctgctga aggagaagcc ggagcaggag tcgaatcttc tgagactcct tgtcaacaaa
    79861 ctgggagacc gtgagcgcaa gattgcttcc agagcatctt atctactgct gcagctcctc
    79921 aacatccacc caggcatgaa agcgatagtg gtgcgttctg ttgagcagga gattattttc
    79981 aaatctggtc agagcattcg cgccaagtac tacgctatca atactctaaa ccagacgatc
    80041 ctgagcagca aggaaccgca agtggctgat tcacttctaa aaatctactt tggcctgttc
    80101 gttgcgctgc tgaagagtgg cgaccttggt caagttgaga acttctcaac agcagaagta
    80161 ccggacaaga ccgagaaaag gaagaagcag aaacgtggga agcccaccgg gccatcccaa
    80221 aagcctgacg aggactcgaa gaagggacaa gctgaacgcg agtcggcaga gaagctggta
    80281 tcggcaatct tgactggcat caaccgtgcg gttcccttct ccgagacgga ttcatcaacg
    80341 taagtgacat tgtactggca cattgttgtc aatcgtacta actaggatac agacttgaaa
    80401 cacatctaga taccctattc cgcatcaccc attcgtcgaa cttcaacacg agtattcaag
    80461 ctcttatgct catacaacag atggctacca ctcgtcatct tgctacagag cgtttttacc
    80521 gcacacttta cgagtctctt ctagatcctc gtctgactac ctcgtcgaag caggctttgt
    80581 atctaaacct gctgtatcgc agcttgaagt cagatgtcga cgttcgcagg gtgaaggcgt
    80641 tcgtgaagag gatgctccag attttgaact tgcatcagcc ttcatttgta tgcggtatca
    80701 tattcttgat catggagctt tacggcactt tcccggatct tagcacattg ctcaatgaac
    80761 cagaggaaca tggcgatgca gaaggcgtgg ttacccagga cgacgcggcc aacgaagacc
    80821 ggccactgaa gcctaccgac gcttacgatg gacggaagcg agtgccagag tacagcaatg
    80881 ctcaccgcag ctgtctgtgg gaattgctgc catttttgcg acatttccat ccttccgtag
    80941 atctgtatgc gtcaagccta atcaacgggc agaaaccagc gcagaaacca gatttggcca
    81001 accacactct gatcaacttc ctcgacaagt tcgtgtacaa gaaccccaag gctagtgata
    81061 cggcaagggg tacttctctc atgcag
//
