# Supplementary material for: Genome sequencing and physiological characterization of three Neoarthrinium moseri strains
Source: BMC Microbiol. 2025 Aug 21;25:526. doi: 10.1186/s12866-025-04274-z (PMC12369201; doi:10.1186/s12866-025-04274-z)
Supplement: Supplementary file 16 — Supplementary Material 16. [file 12866_2025_4274_MOESM16_ESM.zip › BiGSLICE/input/Nmoseri/CBS16480/JAFEVA010000022.1.region001.gbk]

LOCUS       JAFEVA010000022        22108 bp    DNA     linear   PLN 06-APR-2022
DEFINITION  Neoarthrinium moseri strain CBS 164.80 scaffold22_Wmoseri_CBS_16480,
            whole genome shotgun sequence.
ACCESSION   JAFEVA010000022
VERSION     JAFEVA010000022.1
KEYWORDS    .
SOURCE      Neoarthrinium moseri
  ORGANISM  Neoarthrinium moseri
            Eukaryota; Fungi; Dikarya; Ascomycota; Pezizomycotina;
            Sordariomycetes; Xylariomycetidae; Xylariomycetidae incertae sedis;
            Neoarthrinium.
COMMENT     ##antiSMASH-Data-START##
            Version      :: 7.1.0
            Run date     :: 2023-12-04 12:18:39
            NOTE: This is a single region extracted from a larger record!
            Orig. start  :: 22634
            Orig. end    :: 44742
            ##antiSMASH-Data-END##
FEATURES             Location/Qualifiers
     protocluster    1..22108
                     /aStool="rule-based-clusters"
                     /category="terpene"
                     /contig_edge="False"
                     /core_location="[10000:12108]"
                     /cutoff="20000"
                     /detection_rule="(Terpene_synth or Terpene_synth_C or
                     phytoene_synt or Lycopene_cycl or terpene_cyclase or NapT7
                     or fung_ggpps or fung_ggpps2 or trichodiene_synth or TRI5)"
                     /neighbourhood="10000"
                     /product="terpene"
                     /protocluster_number="1"
                     /tool="antismash"
     proto_core      10001..12108
                     /aStool="rule-based-clusters"
                     /tool="antismash"
                     /cutoff="20000"
                     /detection_rule="(Terpene_synth or Terpene_synth_C or
                     phytoene_synt or Lycopene_cycl or terpene_cyclase or NapT7
                     or fung_ggpps or fung_ggpps2 or trichodiene_synth or TRI5)"
                     /neighbourhood="10000"
                     /product="terpene"
                     /protocluster_number="1"
     cand_cluster    1..22108
                     /candidate_cluster_number="1"
                     /contig_edge="False"
                     /detection_rules="(Terpene_synth or Terpene_synth_C or
                     phytoene_synt or Lycopene_cycl or terpene_cyclase or NapT7
                     or fung_ggpps or fung_ggpps2 or trichodiene_synth or TRI5)"
                     /kind="single"
                     /product="terpene"
                     /protoclusters="1"
                     /tool="antismash"
     region          1..22108
                     /candidate_cluster_numbers="1"
                     /contig_edge="False"
                     /product="terpene"
                     /region_number="1"
                     /rules="(Terpene_synth or Terpene_synth_C or phytoene_synt
                     or Lycopene_cycl or terpene_cyclase or NapT7 or fung_ggpps
                     or fung_ggpps2 or trichodiene_synth or TRI5)"
                     /tool="antismash"
     gene            785..2062
                     /locus_tag="JN550_006327"
     mRNA            join(785..840,896..1426,1522..2062)
                     /locus_tag="JN550_006327"
                     /product="hypothetical protein"
     CDS             join(785..840,896..1426,1522..2062)
                     /codon_start=1
                     /locus_tag="JN550_006327"
                     /product="hypothetical protein"
                     /protein_id="KAI1868411.1"
                     /transl_table=1
                     /translation="MHVTSIAVVALTGFIGRSQASRIARRAWHFDTVDRACPQDKQDII
                     TKEIDYARQMAEYTANHVKDGPYFDAMFSGIPDSDFGTKAKDIYTRVTNMLDPGNGDYD
                     FNIQCDDTTDLCKIPNIQAHMNDGSKRMNFCNRFFAQNPDGTEFAILSTDQRLSEGASS
                     ADFNLRKAQRSRSAVIVHECTHTQYTTGLPEGKALDYAYGYNSCWLLPRNKYNRKCMPE
                     NVRGRKVLCPDGQNPDEEGICPPDRAIYNADSYSFVAAGVWFSNKLGKEVPLPPDPPTP
                     ATRRQDSSESCPVDDSLPFDGDESDPPPVASSSAAPSPTSDPSSSVDPSPTTDPSSSKA
                     PQDPISSSAIEDPSPSSAVLAGTQQRRAVYTTTLW"
     gene            3085..3627
                     /locus_tag="JN550_006328"
     mRNA            3085..3627
                     /locus_tag="JN550_006328"
                     /product="hypothetical protein"
     CDS             3085..3627
                     /codon_start=1
                     /locus_tag="JN550_006328"
                     /product="hypothetical protein"
                     /protein_id="KAI1868412.1"
                     /transl_table=1
                     /translation="MDVSSLLCCIFSDNRIALGSESPSCQPIVYRKPQPTAPPQWQIST
                     HDSFDATVAKVVNILRSADERGFTLSKQIDDAIGVEGWTEWIAERVLEVIEGVLKEGRE
                     KMAQAMVEAYDKASEAANAVFHFAKDHPVTTAVLLTIIAIGVLTILAPVIVEALGFAEL
                     GPVEGITSNSSYIHFTV"
     gene            4640..6976
                     /locus_tag="JN550_006329"
     mRNA            4640..6976
                     /locus_tag="JN550_006329"
                     /product="hypothetical protein"
     CDS             4640..6976
                     /codon_start=1
                     /locus_tag="JN550_006329"
                     /product="hypothetical protein"
                     /protein_id="KAI1868413.1"
                     /transl_table=1
                     /translation="MTRTIPETNICGFCASLDLPNAFLAADTHLQKRLRYPSLNPQFET
                     PQSWQQEILKRTATQEIVGLNKDPGFSSNLSESNNCTLCRFFSSIFDDRPSKHLVLTAC
                     SSLQLTHWINPKSFFGHGTLLIDQEAVVDNSFITIPGPNASRDFSSGGFTISGAIFRTS
                     KLGHPLRTEGGIWGRIVPPLVDFSVPRTWLDFCCAHHTKHCRRPAQDHQINGFRLINCY
                     ADPPTIESYVTSKRYAALSYVWSFSPESEHGITDIILDAIEATKGLGLQYLWVDRLCID
                     QANEREKLHQISNMDRIYQQAEVTLVAAGERYDGLPGVARNPTRNPAYERRSQKWVRVG
                     TTELTASLPDPIGVINGSTWNRRGWTFQEGWLSRRLLFFTTDQLFWNCQGMTDRESMKI
                     DTSLSHLPDKSSEGDWMNPGLFRNRVVEVNALEHSSVVPTISHLQQIRQDISTFTRRDL
                     THDSDSLLAFKGIIQAHKSRAPGIVDFVLGLPVFSGTLEFDSGKSAFVLSMCDWVHVES
                     PSSEVIFKRRRHLPSWTWAGWHGALSVENSYTTSIASLKRTKGWFSLGDYTPEIAICLG
                     ADRELSNTSDDRHPELGSLGVEDLFGNKPRPRVVDGDLWLEPELPRLEQEDWNHPLRFK
                     QPYVVDSHMIKRFPGGNMLQIGHLICKYHLTTTSLAPSSSGDTAIEEDLRSGCLRVLLL
                     WAHRDTGTVKEVSQGLLPQASMLIINRVSQESQNHTTSSCWERLGVLRPVGWATELSFT
                     ESRVNFETFIESAGFAMSESDLLLY"
     PFAM_domain     5348..5746
                     /aSDomain="HET"
                     /aSTool="clusterhmmer"
                     /database="35.0"
                     /db_xref="PF06985.14"
                     /description="Heterokaryon incompatibility protein (HET)"
                     /detection="hmmscan"
                     /domain_id="clusterhmmer_JN550_006329_0001"
                     /evalue="3.60E-24"
                     /label="JN550_006329"
                     /locus_tag="JN550_006329"
                     /protein_end="369"
                     /protein_start="236"
                     /score="85.9"
                     /tool="antismash"
                     /translation="YAALSYVWSFSPESEHGITDIILDAIEATKGLGLQYLWVDRLCID
                     QANEREKLHQISNMDRIYQQAEVTLVAAGERYDGLPGVARNPTRNPAYERRSQKWVRVG
                     TTELTASLPDPIGVINGSTWNRRGWTFQE"
     gene            complement(7643..9381)
                     /locus_tag="JN550_006330"
     mRNA            complement(join(7643..7805,7864..8030,8081..8395,
                     8471..9256,9313..9381))
                     /locus_tag="JN550_006330"
                     /product="hypothetical protein"
     CDS             complement(join(7643..7805,7864..8030,8081..8395,
                     8471..9256,9313..9381))
                     /codon_start=1
                     /gene_functions="biosynthetic-additional
                     (rule-based-clusters) p450"
                     /gene_functions="biosynthetic-additional (smcogs)
                     SMCOG1034:cytochrome P450 (Score: 343.9; E-value:
                     2.6e-104)"
                     /gene_kind="biosynthetic-additional"
                     /locus_tag="JN550_006330"
                     /product="hypothetical protein"
                     /protein_id="KAI1868414.1"
                     /sec_met_domain="p450 (E-value: 1e-67, bitscore: 222.3,
                     seeds: 50, tool: rule-based-clusters)"
                     /transl_table=1
                     /translation="MEQAITMDGALRMGNLFFLCFAVTLTSWIIAEALYNLFFHPLRTF
                     PGPLLWRAFRLPFVIKAIQGRLAFDMLSIHEQYGPVVRIAPNELAFAHSSAWHDIMGGK
                     QDFAKWDEYYKVQDRQATNIMFAPAEEHAKMRRAAGFGFSDRTLREMEPLIQNSIGLLI
                     RRLRDHCKSPEAYGKVDMSAWYNFTTFDLIGNLVMGESYHCLENADYHPWVRPIFQVTY
                     ISAIMSSLGHYPWFKSTLLRLFRSIISRKILNHQAYTRAKLAERMKVNRIDLVQAMLDI
                     NRDNEVEMDKLVMNASVLIVAGSETTATVLSGVTYLLLSHPDKLARLTDEVRNAFESED
                     DITVVKVSQLDYMLACLEETMRLYPPVPIGMPRIVPKGGRIIGGSYVPENTHVAIWHRA
                     LYRNPAYFTHPTSFCPERFQGDPKFVDDEREVLQPFHVGKRNCIGRSLAYIEMRLVLAR
                     MLFNFDMVLNDESRDWMANQRAYNIWSKPPLHVRLSPRSLN"
     PFAM_domain     complement(join(7703..7805,7864..8030,8081..8395,
                     8471..9175))
                     /ASF="active site cysteine inconclusive"
                     /aSDomain="p450"
                     /aSTool="clusterhmmer"
                     /database="35.0"
                     /db_xref="PF00067.25"
                     /db_xref="GO:0004497"
                     /db_xref="GO:0005506"
                     /db_xref="GO:0016705"
                     /db_xref="GO:0020037"
                     /description="Cytochrome P450"
                     /detection="hmmscan"
                     /domain_id="clusterhmmer_JN550_006330_0002"
                     /evalue="1.00E-65"
                     /gene_ontologies="GO:0004497: monooxygenase activity"
                     /gene_ontologies="GO:0005506: iron ion binding"
                     /gene_ontologies="GO:0016705: oxidoreductase activity,
                     acting on paired donors, with incorporation or reduction of
                     molecular oxygen"
                     /gene_ontologies="GO:0020037: heme binding"
                     /label="JN550_006330"
                     /locus_tag="JN550_006330"
                     /protein_end="480"
                     /protein_start="50"
                     /score="222.4"
                     /tool="antismash"
                     /translation="WRAFRLPFVIKAIQGRLAFDMLSIHEQYGPVVRIAPNELAFAHSS
                     AWHDIMGGKQDFAKWDEYYKVQDRQATNIMFAPAEEHAKMRRAAGFGFSDRTLREMEPL
                     IQNSIGLLIRRLRDHCKSPEAYGKVDMSAWYNFTTFDLIGNLVMGESYHCLENADYHPW
                     VRPIFQVTYISAIMSSLGHYPWFKSTLLRLFRSIISRKILNHQAYTRAKLAERMKVNRI
                     DLVQAMLDINRDNEVEMDKLVMNASVLIVAGSETTATVLSGVTYLLLSHPDKLARLTDE
                     VRNAFESEDDITVVKVSQLDYMLACLEETMRLYPPVPIGMPRIVPKGGRIIGGSYVPEN
                     THVAIWHRALYRNPAYFTHPTSFCPERFQGDPKFVDDEREVLQPFHVGKRNCIGRSLAY
                     IEMRLVLARMLFNFDMVLNDESRDWMANQRA"
     gene            10001..12108
                     /locus_tag="JN550_006331"
     mRNA            join(10001..11149,11202..12011,12088..12108)
                     /locus_tag="JN550_006331"
                     /product="hypothetical protein"
     CDS             join(10001..11149,11202..12011,12088..12108)
                     /codon_start=1
                     /gene_functions="biosynthetic (rule-based-clusters)
                     terpene: terpene_cyclase"
                     /gene_kind="biosynthetic"
                     /locus_tag="JN550_006331"
                     /product="hypothetical protein"
                     /protein_id="KAI1868415.1"
                     /sec_met_domain="terpene_cyclase (E-value: 2.8e-20,
                     bitscore: 66.3, seeds: 14, tool: rule-based-clusters)"
                     /transl_table=1
                     /translation="MSEKSGNTTSLQKSVSGAVQLAADYAHHAMKPDGHWLTELRATVG
                     FTAGYICLRNMLGPPLSEQEAGKMLQWIQSQQNASDGSWGLLPDRPGDVSTTTEGYFAL
                     KLLGVPVESKSMRRARSFILSQGGLGKVGVFTQLELALMGIIDWNEMAQVPAELILLPA
                     SAPISIYAFSYWSRVTAVPIMILRHHRPVYRIVPVDFLDELYIDPNDKHLHFTPPLSTL
                     WRDGEKGRFCGSLADKALGILEPMLRRVPVARPYALSCCVRYILDHLDAGGYGAFWNSN
                     FAAVMALHVEGFSTQHPAIQHLLTAINTCLWEDDYGIRMQVTIGPVWDTALMALGLLET
                     GLADSRMDLTTQWFKSRQILETQGDYRVRNHKLVPGGWPFQYCNSHYPDTDDTLVALLT
                     IIMHDPSDVTSQSCIRAIDWLLGMQCYDGGWACFDLNNDHRYLNLFPFGQGNQFYDPSV
                     PDITGRILECLGMVLSILSSPDKKSGPPLVNPFLCQRIQQACRRGILFLESAQEPVAGI
                     WGSRWHINYLNGTSSVLCGLMSVRSIFEGDLEIKEAINRMVTRPLSWLKSTQNADGGWG
                     EDVGSYSDAQKAGRGVSTPTQTAWGVMGLLAHLPPTDSAVIRAVEYLVRTQTGSPVSEA
                     VGVGIGAGPGATWTQKEYDGGYMR"
     aSDomain        join(10055..11149,11202..11936)
                     /aSDomain="TIGR01787"
                     /aSTool="tigrfam"
                     /description="squalene_cyclas: squalene/oxidosqualene
                     cyclases"
                     /detection="hmmscan"
                     /domain_id="TIGRFam_JN550_006331_0001"
                     /evalue="8.10E-115"
                     /identifier="TIGR01787"
                     /label="JN550_006331"
                     /locus_tag="JN550_006331"
                     /protein_end="628"
                     /protein_start="18"
                     /score="382.7"
                     /tool="antismash"
                     /translation="VQLAADYAHHAMKPDGHWLTELRATVGFTAGYICLRNMLGPPLSE
                     QEAGKMLQWIQSQQNASDGSWGLLPDRPGDVSTTTEGYFALKLLGVPVESKSMRRARSF
                     ILSQGGLGKVGVFTQLELALMGIIDWNEMAQVPAELILLPASAPISIYAFSYWSRVTAV
                     PIMILRHHRPVYRIVPVDFLDELYIDPNDKHLHFTPPLSTLWRDGEKGRFCGSLADKAL
                     GILEPMLRRVPVARPYALSCCVRYILDHLDAGGYGAFWNSNFAAVMALHVEGFSTQHPA
                     IQHLLTAINTCLWEDDYGIRMQVTIGPVWDTALMALGLLETGLADSRMDLTTQWFKSRQ
                     ILETQGDYRVRNHKLVPGGWPFQYCNSHYPDTDDTLVALLTIIMHDPSDVTSQSCIRAI
                     DWLLGMQCYDGGWACFDLNNDHRYLNLFPFGQGNQFYDPSVPDITGRILECLGMVLSIL
                     SSPDKKSGPPLVNPFLCQRIQQACRRGILFLESAQEPVAGIWGSRWHINYLNGTSSVLC
                     GLMSVRSIFEGDLEIKEAINRMVTRPLSWLKSTQNADGGWGEDVGSYSDAQKAGRGVST
                     PTQTAWGVMGLLAHLPPTDSAVIRAVEYLVRTQT"
     PFAM_domain     10058..10945
                     /aSDomain="SQHop_cyclase_N"
                     /aSTool="clusterhmmer"
                     /database="35.0"
                     /db_xref="PF13249.9"
                     /description="Squalene-hopene cyclase N-terminal domain"
                     /detection="hmmscan"
                     /domain_id="clusterhmmer_JN550_006331_0003"
                     /evalue="4.60E-84"
                     /label="JN550_006331"
                     /locus_tag="JN550_006331"
                     /protein_end="315"
                     /protein_start="19"
                     /score="282.1"
                     /tool="antismash"
                     /translation="QLAADYAHHAMKPDGHWLTELRATVGFTAGYICLRNMLGPPLSEQ
                     EAGKMLQWIQSQQNASDGSWGLLPDRPGDVSTTTEGYFALKLLGVPVESKSMRRARSFI
                     LSQGGLGKVGVFTQLELALMGIIDWNEMAQVPAELILLPASAPISIYAFSYWSRVTAVP
                     IMILRHHRPVYRIVPVDFLDELYIDPNDKHLHFTPPLSTLWRDGEKGRFCGSLADKALG
                     ILEPMLRRVPVARPYALSCCVRYILDHLDAGGYGAFWNSNFAAVMALHVEGFSTQHPAI
                     QHLLTAINTCLWEDD"
     PFAM_domain     join(10970..11149,11202..11936)
                     /aSDomain="SQHop_cyclase_C"
                     /aSTool="clusterhmmer"
                     /database="35.0"
                     /db_xref="PF13243.9"
                     /description="Squalene-hopene cyclase C-terminal domain"
                     /detection="hmmscan"
                     /domain_id="clusterhmmer_JN550_006331_0004"
                     /evalue="1.60E-72"
                     /label="JN550_006331"
                     /locus_tag="JN550_006331"
                     /protein_end="628"
                     /protein_start="323"
                     /score="244.4"
                     /tool="antismash"
                     /translation="IGPVWDTALMALGLLETGLADSRMDLTTQWFKSRQILETQGDYRV
                     RNHKLVPGGWPFQYCNSHYPDTDDTLVALLTIIMHDPSDVTSQSCIRAIDWLLGMQCYD
                     GGWACFDLNNDHRYLNLFPFGQGNQFYDPSVPDITGRILECLGMVLSILSSPDKKSGPP
                     LVNPFLCQRIQQACRRGILFLESAQEPVAGIWGSRWHINYLNGTSSVLCGLMSVRSIFE
                     GDLEIKEAINRMVTRPLSWLKSTQNADGGWGEDVGSYSDAQKAGRGVSTPTQTAWGVMG
                     LLAHLPPTDSAVIRAVEYLVRTQT"
     gene            14120..14674
                     /locus_tag="JN550_006332"
     mRNA            join(14120..14273,14377..14557,14620..14674)
                     /locus_tag="JN550_006332"
                     /product="hypothetical protein"
     CDS             join(14120..14273,14377..14557,14620..14674)
                     /codon_start=1
                     /locus_tag="JN550_006332"
                     /product="hypothetical protein"
                     /protein_id="KAI1868416.1"
                     /transl_table=1
                     /translation="MKFFSIALLASAALPGVLSFCCSGPQCADGTGGTPCCATQSCNIF
                     CCACGGHCRGTSSKRELLAFDPRVDESMAAFEAADKSGNGNLTLDDYLEYMSVPDSKKD
                     MWTQWFDKHDKNGDGIITADEISNN"
     PFAM_domain     join(14547..14557,14620..14662)
                     /aSDomain="EF-hand_5"
                     /aSTool="clusterhmmer"
                     /database="35.0"
                     /db_xref="PF13202.9"
                     /db_xref="GO:0005509"
                     /description="EF hand"
                     /detection="hmmscan"
                     /domain_id="clusterhmmer_JN550_006332_0005"
                     /evalue="1.30E-03"
                     /gene_ontologies="GO:0005509: calcium ion binding"
                     /label="JN550_006332"
                     /locus_tag="JN550_006332"
                     /protein_end="126"
                     /protein_start="108"
                     /score="18.3"
                     /tool="antismash"
                     /translation="WFDKHDKNGDGIITADEI"
     gene            complement(16501..20175)
                     /locus_tag="JN550_006333"
     mRNA            complement(join(16501..18764,18818..19145,19218..19388,
                     19437..19779,19835..20175))
                     /locus_tag="JN550_006333"
                     /product="hypothetical protein"
     CDS             complement(join(16501..18764,18818..19145,19218..19388,
                     19437..19779,19835..20175))
                     /codon_start=1
                     /locus_tag="JN550_006333"
                     /product="hypothetical protein"
                     /protein_id="KAI1868417.1"
                     /transl_table=1
                     /translation="MDRVVFRVRQLPPHVDRLDAVQLVSKALGVEPTAIRIFSLARSVD
                     PWIPTKIATLMFDDASVATEILEGAKRPNINKRADEWNVKVDSLPHELIIDKHFRGLTP
                     LHDPTSHVADCIAISGLASHPFGSWQPQGGSKTFMWIRDALPHSLPHVRPILYGYDTTL
                     HGSSSFQSIFDIALGLINQLKAHGWSSPNCKPLAFLAHSLGGIVLKQAFIALANKIERD
                     DPILRSSHLMALVEGQPNRALVADLSPDSLYLQQLDVQFNGISCLQEALLFWCYETQKS
                     PTVVRDSNGEWSRTGPQEVLVTPDSATHGLYTSGGKSQTIFPINENHSSMVKFSENDPN
                     FLIVVQKLAQILSIEGLTRTRSNEFSAPRPTLEVFNNKSDGPGHALINKTPSYDVILKS
                     LQAPERDRRLEQIEEKYQNTFDWIYDRAEANFSHWLQTGSGLFWINGKPGSGKSTLMKF
                     IFQDHRTSALLHSWNGSRMTRVAFFFHYRGTAMQKSFEGLLRSILSQLIRNCPNLCRFL
                     QRLFDQDSLTPEDWTLQRLQRGFHDIIKQDEEPLHLCLFLDAIDEYDGRLEFICKFLID
                     LGSIRPTAKKQVKVCFSSRPWDIFMVTFRRCLGFSIQDFTQADIGDYCLGTIKEERLSA
                     ASLEELIPEIVMRSRGVFLWVRLVVKDLADATRTTQMSKSDCEALLNSYPTELELYYGE
                     IVERIPHAHRWKAYSMLEVAVRSKESLRPVEFLCAVQCSECKTFQEGCSMLQKLMHSKA
                     QDFALLVRQQSRIYCGGLIEVVGDSTDAYIQVLHQTVEDFVRDPKFKRSVLGDRAKITV
                     ENGNTFLAKGCFLSEAYQLRQFYTAEYTRPQSISSTQVETIWQSTARGTTQRPHGIYSR
                     AAEQTSGRSIKTFLDSIPNGLLTLLCPISNTQTTPLAYAASTGLRLYIVESLARTPNLL
                     RDSRESLLTYVINPQVSLKDEDFVQTARLLLDNGYTFHQDPDAFSTLVLKIFQGEDMDL
                     LVNENEEMTVEDLHIGLAGFLLERGACVDTRVRMNDKGAQCTPLHISTLSLARLLLEKG
                     AQVNALDSDKRTPLDYVCSRKVGWGPNLSGTGKYDWDERQMTFEELYDLTCLLATSGGK
                     VKKTKVRSMKLRLDEYAMKGWATSNLRESLIPPRKSRCSVQ"
     PFAM_domain     complement(18160..18624)
                     /aSDomain="NACHT"
                     /aSTool="clusterhmmer"
                     /database="35.0"
                     /db_xref="PF05729.15"
                     /description="NACHT domain"
                     /detection="hmmscan"
                     /domain_id="clusterhmmer_JN550_006333_0006"
                     /evalue="1.40E-06"
                     /label="JN550_006333"
                     /locus_tag="JN550_006333"
                     /protein_end="596"
                     /protein_start="441"
                     /score="28.5"
                     /tool="antismash"
                     /translation="FWINGKPGSGKSTLMKFIFQDHRTSALLHSWNGSRMTRVAFFFHY
                     RGTAMQKSFEGLLRSILSQLIRNCPNLCRFLQRLFDQDSLTPEDWTLQRLQRGFHDIIK
                     QDEEPLHLCLFLDAIDEYDGRLEFICKFLIDLGSIRPTAKKQVKVCFSSRP"
ORIGIN
        1 ctacgttatg gttgcctctt tgcaaattta gagattcgtg ctattcgttc cgcataacat
       61 caagacaatc gtaggcttga tggtatctag gaaggagaca tgcagtttct gtagccatgt
      121 ctgacgcatg tgactaggct tacatggcca gtattttgta tagaactatt gaccgtagga
      181 acaccacaag gcgcatacgt ctaaataagc gcattttact accaccgtcg agtcagaggc
      241 agataggagt cctggaagcc attctgcaag gattgcaagt tcatggagtc gaaagtgacc
      301 attatacctt acgtaacaaa ggtgtatttg tattcgtcac cccaatcgct tggggccgtt
      361 tcatcctcct aagccggtca gggagaactt gtgacaatcc ttgggcgggg tggcaggtgt
      421 agaaacagcg ggattggtca gtgttgtcga cgcataacaa tgatatgagc atgtacagcc
      481 ccgatgaatc ctctttgctt acatggctta ctttacaatg gcaattgaag gttatgctca
      541 tgagtggcac gttatatgat ccaggaactc aggaatggta ttctctcgtt tcacgtatgt
      601 agatccatag tcttttgtag tacgtcttgg cagtcatgat tacgaggtgc aatatatgat
      661 cagattgttc tgctgagtag tactagacaa cgaaaaaact ataaaagtct tctacaagct
      721 atgcaattct ttttaccatt ccagcaagga gcagtactct caaaaaacgg caccgtctgc
      781 aatcatgcac gttacgtcga tcgccgtcgt ggcccttact ggcttcattg gccgctccca
      841 gtccgtatat tggcttccac atatgcctca ctacagctca ctaacagacc ttcagagcat
      901 ccaggattgc gcgccgagcc tggcatttcg acacagttga tcgtgcttgt cctcaagata
      961 agcaagatat catcacgaaa gaaattgact atgcccgtca aatggcagaa tataccgcaa
     1021 atcatgtcaa agatggcccg tattttgatg ccatgttttc tggtattcca gactcggact
     1081 tcggcaccaa ggccaaggac atatacacaa gagttaccaa tatgctcgac ccaggaaatg
     1141 gcgactacga tttcaacatt cagtgcgacg ataccacgga tctatgcaag attcccaaca
     1201 ttcaagcaca catgaatgac ggttctaaaa gaatgaattt ctgcaacagg ttcttcgcgc
     1261 agaacccaga tgggaccgag tttgccatcc tcagtactga ccagcgtctg tccgaaggtg
     1321 ctagctctgc cgatttcaac ctgcgaaagg ctcaacggtc tcgttctgct gtcattgtac
     1381 acgaatgtac acatactcaa tacacgactg gtcttccaga gggcaagtaa gtactcacat
     1441 tcagtccccc ataatcacaa ttatatcgca actctgatcg cacccacccc tctcgcactt
     1501 ttttactaac tggagcctta gagcactcga ttatgcctac ggttacaaca gctgctggct
     1561 gcttccacga aacaaataca atcgcaaatg catgcccgaa aatgtcaggg gccggaaagt
     1621 gctctgtccg gatggccaaa acccggacga agaaggcatt tgccccccgg accgagcaat
     1681 ctataatgct gatagttact cgttcgtcgc ggcaggcgtt tggttcagca acaagctggg
     1741 aaaagaggtg cccttgccgc ctgacccccc tactcctgcc accagacgac aagacagtag
     1801 tgagagttgt cctgtcgacg acagcctgcc atttgatgga gacgagtccg acccaccccc
     1861 ggtggcttcg agctcggcgg ctcctagccc aacctccgac ccttcaagct cggtggatcc
     1921 tagtccgacc acagacccct cgagctcgaa ggctcctcaa gacccgatct cgtcctcggc
     1981 gatagaagac cctagcccat ccagcgcggt tctggctggc actcaacaac ggcgtgcggt
     2041 gtacacaacg actctttggt agtgaccatt tggttgattt tattgcacag aagacagatc
     2101 ccccccggaa atttaagtaa tggccactgg ctataaatat gcagaagcct tctcattata
     2161 tcggcagata cgaaggtctt gaacccaaag ggttgcatgt tcgccttcaa gttcggctac
     2221 gtactcactg gaagttttac ctttgtgttc tggtgtgaga tcaggcttcg aacacgcttt
     2281 tctatgtacg ttcaagagag gttgatatag agataacctg ttcttctgtc gacgtgaatc
     2341 tcaaagaact ttccaatact cagcgtttcg gagcgacttc catctgcggg cttctgttta
     2401 tcgccttacg gtgctgcgac ctggagggtt tcacccacag gtgcagcaca gctgttatgc
     2461 tctcagagta ctgccgtgtc cagtaaattt tgaataactc acgggaaaag cgccagcaaa
     2521 ttgccccgta gaatgaataa atcgttcgcc aggctcgttg ctacactaga acctccttct
     2581 agttcccgtt tgatattatc gtcgtttgat aataaatctg aactatggtc agaccttcgc
     2641 acttttgtga atgcggaatg attcggaagc tctcgttaga gttttcttag gtatggccgt
     2701 agtgaccatc aacactacct tgctggaaat gtgatgtagg aaaaggtttt ggcctacatt
     2761 cgaaaagcaa accttgccaa ccaacccttt tgggatgtcg cgaagcggtc tattactgaa
     2821 ccaatcaagt gattacacat tcatgggtga cactgctttt tacacgtttg cttttctgcc
     2881 ttatcatctt ggtgcgcatt cgttaattgc tgcaatctat agagcctaaa ggccaaaggg
     2941 gatcgcccaa gcctcttcac tccaacctgg gaccaaaggt cttctccctt cttatcctgt
     3001 gaccacaccc tgccgcaaca aactggtcgt tataaagctc cataatttgc aacgtaaaag
     3061 gaattgaacg gaactacttc tgaaatggac gtatcgtcac tgctttgctg catcttctcc
     3121 gacaatagaa ttgctctcgg cagcgaaagc ccgtcttgtc agccaattgt ctaccgcaag
     3181 ccacagccga cagcgcctcc gcaatggcaa atatccacgc atgacagttt tgatgccact
     3241 gtggcgaagg ttgtcaatat cctgcgatct gcggacgagc gcggctttac actaagtaag
     3301 cagattgatg atgccatcgg cgtggagggc tggaccgagt ggatagctga gagagtcttg
     3361 gaggttatcg aaggtgtttt gaaggagggt cgggagaaaa tggcacaggc catggtagag
     3421 gcgtacgaca aagcatccga agctgctaat gccgttttcc atttcgcaaa ggatcatcct
     3481 gtcacaacgg cggtcctgct cacgatcatt gcgatcggtg tgctaaccat acttgctcct
     3541 gtcattgtgg aagccctcgg gtttgctgaa cttggaccag ttgaaggtat cacctcaaat
     3601 tcgagctata tacatttcac tgtatagcag gtaacccagt atgctgactt tgagcttgta
     3661 ggatcctttg cagcgctatg ggagagtaaa tatgccggat tgatcccaaa aggctctatt
     3721 ttctcgttct tccagcgtct gggaatgctt tggggcagga cttgaaagtc aggggaaagg
     3781 acctgctacc ttgatacttt atgcaaggat tcgccacgga tgcagcccaa acagtatgtc
     3841 cttgtagtta tcatgcgata acaagggttt tagtctgcgc attgcacaat tggtactttt
     3901 ttgaccttac atagctatga tcacctgaat gctttgactc gacagtaaac aaaaacttgt
     3961 attcatcatt ggcatgcgag cgtgatatgt gagtccacga ggcgttgtat ttctactatc
     4021 gtgcacttgc cactggcggt acgaagaaga acttcgaaac ttacggtctg gactatcaac
     4081 cgagtacgga ttgtctctat tgtactatcg tagatttctt tccccccgcg gtcgaaggat
     4141 ttcacgcttc gggtctgatt gctattttgt cgcaccaaaa tataccaatt agacgcttga
     4201 ccaatggcat atttcaatcc cacaagtagt gcagcccata cacaggtagt ctcttcggct
     4261 cccaacgccc tgtgttcttc acaagacttg ctaaacacgc gaaaaagtga gctgtgttga
     4321 taggaggggt ggcgacaggg cggcagatgg tagttcgcgg gcttagtgac cgtggtagac
     4381 cctatgtcgc agcatgtata aattaagtgg gaatagacgc ttcaacgata gttccattca
     4441 tttatcccag ccgtactaac ttagtgggct gtaaactgta atgcggccgc tccagcgagg
     4501 ctgtggcccg aagagtggca gtggtgcagc ttacttctcc ttgctaaatg gaatccatca
     4561 tttaaactcc ttctcacttt gttgcagtat ctccattgca agcagataac tcggtctctg
     4621 cattgaatcc tttgggaata tgactagaac catccccgag accaacatct gcgggttttg
     4681 cgccagcctt gatctcccca atgcattcct ggcggcagat acccatcttc agaagaggct
     4741 ccggtaccct tcactaaacc cacaattcga gaccccgcag tcatggcagc aagagatcct
     4801 aaagcgaaca gcaacgcagg aaattgtcgg gcttaataaa gacccgggtt tctcgtccaa
     4861 tctctcggag tcgaataatt gtaccctctg ccgatttttc agcagtatat tcgacgaccg
     4921 cccgtccaaa catcttgtcc tcactgcgtg ctcttcgctt cagctgacac actggatcaa
     4981 ccccaaaagc ttcttcggcc acggaacatt gttgatcgat caagaggcgg tcgttgacaa
     5041 cagtttcatc accattccag gacccaatgc ttcccgtgac ttctcctcgg gaggctttac
     5101 tataagcgga gccatcttcc gcacgtcgaa gttgggtcac cctttgagaa ctgaaggcgg
     5161 catttggggt agaatagtcc caccgttggt ggatttctct gttccgagga catggctaga
     5221 tttctgttgc gcccatcaca ccaaacattg ccggcgacca gcacaggacc atcagatcaa
     5281 tggcttcagg ctgattaatt gctatgctga tccgcccacc atagagtcct acgtcaccag
     5341 caaacgttat gccgctctca gctatgtgtg gagtttcagc cccgagtctg agcatgggat
     5401 taccgacatc atcttggacg ccatcgaggc cacaaaggga ctcggccttc aatacctatg
     5461 ggtcgaccgg ctttgtatcg accaagctaa tgaaagagag aaactacacc agatttcgaa
     5521 tatggatcgg atatatcaac aggcagaagt cacacttgtg gctgctggag agcgatacga
     5581 tgggctgccg ggtgttgcac gaaacccaac gagaaatccc gcgtacgaac gacgcagtca
     5641 gaaatgggtg agggtgggaa ctacggaatt gactgcttcc cttcccgatc caattggtgt
     5701 tatcaatggg tcgacgtgga accgccgtgg atggacgttc caggaaggtt ggctgtccag
     5761 aagactgtta ttcttcacaa ctgaccagct cttctggaac tgccaaggaa tgactgatcg
     5821 agagagcatg aaaattgaca catccttgtc tcacctcccg gacaagtctt ccgagggaga
     5881 ttggatgaat ccggggttat tccggaatcg cgtggtggaa gtcaacgccc ttgaacattc
     5941 atcggtggtt cctacaatat cacatctcca gcaaatccgg caggacatca gtacgttcac
     6001 gaggcgcgac ctgacgcacg attcagattc cttactggca ttcaaaggaa tcatacaggc
     6061 ccacaagagc agggccccag ggattgttga ctttgtcctt ggccttcccg tatttagcgg
     6121 gactcttgag tttgatagcg gcaaatcagc ctttgtattg tccatgtgcg actgggttca
     6181 tgttgaatct ccatcatcgg aggtcatctt caaacgccgt cgacaccttc cctcgtggac
     6241 gtgggctggc tggcacggtg ccctctctgt ggagaattca tacacgacca gtattgcctc
     6301 gctgaagcgc accaagggct ggttcagcct cggcgactac acaccagaga tcgccatctg
     6361 tctcggggca gaccgagagc tttcgaacac ttcagatgac agacacccag agctgggttc
     6421 tctaggtgtg gaagacctgt ttggaaataa gccacggcct cgggtggttg atggggactt
     6481 gtggctggaa ccggagctgc ccagactaga gcaagaggat tggaaccatc ctctacgatt
     6541 caaacaaccc tacgtggttg attctcacat gatcaagaga ttccccgggg gtaatatgct
     6601 tcagattggt catcttatat gcaaatatca cctgacaacc acatctttgg ctccgagttc
     6661 ttctggggat accgccattg aagaagacct tcgtagtggt tgcttaaggg tactactgct
     6721 ttgggcacat cgagacacgg gcacagtcaa ggaagtttcc caaggtttac taccgcaggc
     6781 atcaatgttg atcatcaatc gtgtttctca ggaatcgcag aatcatacaa cgagcagctg
     6841 ctgggaacga cttggagtcc taaggccggt aggctgggcg acagaattaa gtttcaccga
     6901 gagtcgtgta aatttcgaaa ctttcatcga aagcgctggc tttgcaatgt cggaatcgga
     6961 tcttctctta tattaatact tcactatcgt aacgagtcat acgtggagcg agaccttgat
     7021 aagactctaa tggattggca gcttttatac ggagtagata agctagctat gggagctcgg
     7081 gctccaccgc gagctctctc ggaatatggc cgaccctagt ttccatacgt gtcatcgctt
     7141 cagatttccc gcgggtggtg cataattatg aacctctggt ggattttgtt ccttgcatcc
     7201 tcctgtatgg ccgtgagctg agccttctta aactcagcag agatctcaga tggcctgggg
     7261 acaaatagtc taggtctctg cgtctccagt agtatagtga actaagagcg taacgatcac
     7321 cgactcctgc tgctgtacac ttctcttatt gatgccttat ctgcacacat caatgatagt
     7381 attgtgctct actcttggca atcggaaaac gtggcaagag tgttcaatgt actatactac
     7441 atttttggag ttcgcgatat accccgttga gtcaccagac gcggtcatgc ttccctctct
     7501 agtcgtgttg ggggccgttc tctgcacagc ttaatctctt cgtcaactcc ggctacaaac
     7561 ccatgcgatt tctagcttcc cagtcttaca gaacccagca taaggctaag cagattgcgc
     7621 gatgctgcag gaagtctgct ctttaattaa ggctccgtgg actcaagcgt acgtgtaatg
     7681 gtggtttgga ccatatgttg taagctctct ggtttgccat ccagtcacga ctttcgtcat
     7741 ttagcaccat atcaaagttg aagagcatgc gagccagaac taagcgcatc tctatatagg
     7801 ccaagctgtt tgcaattatg agcctctcaa gtacgtatcg tgaaactgga cgggatcact
     7861 tacgatctgc caatacagtt gcgcttcccc acatggaacg gctggagtac ttctcgctcg
     7921 tcgtctacaa atttcggatc cccctggaaa cgctctggac agaagcttgt ggggtgtgtg
     7981 aagtaggccg gattgcggta tagagcccga tgccatatgg caacgtgggt ctgcgttttc
     8041 agcttggaag ttgtgagggg gggagagaga tgacacatac attttcgggc acgtaggacc
     8101 cgccgataat acggcctccc tttggaacga tccttggcat gccaatcgga actggagggt
     8161 acaaacgcat cgtttcttct aaacaagcca acatgtagtc cagctggctg actttgacca
     8221 ccgttatgtc gtcttcgctt tcaaatgcgt ttctcacttc gtctgtgagt ctagctaact
     8281 tgtctggatg gctcagaagt aggtaagtaa cacccgaaag cacggtggcg gtggtttcag
     8341 agccggccac aatgaggacc gaggcattca tgacgagctt gtccatttcg acctcctata
     8401 acagccgttc ttatgttagt tccacctgat acaggcgcga attacgaggc aacaaggact
     8461 ttatgctcac attatccctg tttatatcca acatggcctg aacaagatca attcggttga
     8521 ccttcatgcg ttctgcaagc tttgccctcg tgtatgcctg atggttaagt atttttctgg
     8581 agatgataga ccgaaaaaga cgcagaaggg tcgacttaaa ccacgggtag tgacccagtg
     8641 aagacatgat ggcactaatg tatgtaactt gaaaaatggg tcgcacccag gggtgataat
     8701 cggcattctc caggcaatgg taagattcgc ccatcaccaa gttgccaatc aagtcaaatg
     8761 tcgtaaaatt gtaccatgcc gacatatcta cctttccata ggcctcgggc gacttgcaat
     8821 gatcccgtaa ccgacggata agaagcccaa tggagttttg gatcagaggt tccatctccc
     8881 gcagcgtccg gtcggaaaag ccgaagcctg ctgctcgtcg cattttggca tgctcttcag
     8941 caggtgcaaa catgatatta gtagcctgac gatcctgaac tttatagtac tcgtcccatt
     9001 ttgcaaaatc ttgcttgcca cccatgatgt cgtgccaagc tgacgagtgc gcaaacgcca
     9061 gctcgttggg agcaatgcgc accacgggcc catactgttc atgtatcgag agcatatcaa
     9121 aggctaggcg gccctggata gccttgatga cgaagggaag gcgaaaggcg cgccataaca
     9181 gaggacctgg aaaagtacgg agtggatgga aaaaaaggtt gtataatgcc tcagcaatga
     9241 tccacgaagt gagagtctag tagtatcatg tcagataccc atatttatac cagccagtct
     9301 ggagaaactt accacagcga agcaaagaaa aaaaaggttg cccattctca gagctccgtc
     9361 catcgtgatg gcttgctcca tggcttctga ttctgccagt gaagagcaga cgagaagctg
     9421 aagctgaatc gctcgagatc acgtcatagc actttttcct ccggtgtcct tcatataatg
     9481 ttccaacaga tgtgaggccc agggtgtgga tataaataaa agccagaatt acatgcatgc
     9541 atgtgttggt gatgcacgta ctatgattag ttagcacccc ttgtactatg tctccacagg
     9601 gactattaat ccactggcat gatccactat ccaggtttct tacatcaata gttcttccca
     9661 attgcatggc gctaagatat ctcgcattga aatcaggcaa tgtaagcatg cgcgcgtcgt
     9721 ttggtaatta tcgtgggcct tatgtgccac gtaggcgctt ggctcttcct cttccctgct
     9781 atcgatgcag ctgcagctag gcacccgatt tcatggatct ttcgtgccga gtaattcgct
     9841 tcatttaccg agccgctctc gtaggacgtg ctgagtccct ccctacatat atgtataata
     9901 acactatcat ggccgtctgg tgtcctcggt ggcccaggca gtttatatcc ccaatactta
     9961 gtgcaaacaa cgagcagttg ctgtgaatca agacttcaag atgtcagaaa aatccggtaa
    10021 cactacgagt ctacagaagt cggtttcagg cgcagtgcaa ctcgcagcag actatgcaca
    10081 ccatgccatg aaacctgacg gccactggct cacggagctg cgagccaccg tcggcttcac
    10141 ggccgggtac atctgtctac ggaacatgct ggggcctcct ctttcagagc aagaggcagg
    10201 aaagatgcta caatggatac agtcgcagca gaacgcatcg gatggatctt ggggcctgct
    10261 gccagacagg ccaggagacg tgtcgacaac gactgaggga tattttgccc tcaagctcct
    10321 tggtgtacct gtcgagagca agtcgatgcg gcgggctcgg tctttcattt tatctcaggg
    10381 cgggctcggc aaagtgggtg ttttcactca gctggagctg gccctcatgg gtatcattga
    10441 ttggaatgag atggctcagg tgcccgccga gctgatatta ctacccgcct ctgcacccat
    10501 tagcatctat gctttcagtt actggtcccg cgtcacggcc gttcctatca tgattctaag
    10561 acatcaccga cctgtgtacc gaattgtgcc cgtggacttt ctagacgagc tctacattga
    10621 ccctaacgac aagcacctgc actttacacc tcccttaagc accctgtgga gagatggcga
    10681 gaaaggaaga ttctgcggca gtcttgctga caaggcattg ggaatcctgg agccaatgtt
    10741 aagacgagtg cctgtggcga gaccatacgc gctttcctgt tgtgtacggt atattctaga
    10801 ccacttggat gcaggcggct acggcgcttt ctggaactcc aatttcgccg ccgtcatggc
    10861 acttcacgtc gaagggttct cgactcagca cccagctatc cagcatcttt tgacggccat
    10921 aaacacgtgc ctgtgggaag acgattatgg cataaggatg caagtcacca ttggtcctgt
    10981 ttgggacacg gctctgatgg ccctggggct gctcgagacc ggccttgcgg atagcagaat
    11041 ggacttgaca acgcaatggt tcaaatcgcg tcagatatta gagacgcagg gcgattaccg
    11101 cgtccgcaac cacaagctag tgccgggagg atggcctttt caatattgcg tgagcccctt
    11161 gcccatgagt cattttaagc caaagcacta actcgaccca gaacagccac tatccagaca
    11221 ccgatgacac acttgtggcg ctgcttacta tcatcatgca tgatccctca gatgtaactt
    11281 cccaatcctg cattcgcgcc attgactggt tactcggcat gcaatgctat gacggcggct
    11341 gggcatgttt cgacttgaac aacgatcacc gataccttaa tctgtttcct ttcggccagg
    11401 ggaatcaatt ttatgacccc agcgtacccg atatcaccgg tcgtattttg gagtgcttag
    11461 gtatggttct gtctattttg tcttccccag acaaaaagag cggtccccca ctggtaaatc
    11521 cttttctctg tcaacgtatc caacaagcat gccgcagagg cattttgttt ctggaatcgg
    11581 cgcaggagcc cgtggcgggc atatggggca gccggtggca catcaactac ctgaatggga
    11641 cgagtagtgt actgtgcggc ttaatgagtg tcagaagcat ctttgagggt gacctagaga
    11701 tcaaggaggc aataaacaga atggttacac gcccgctatc ttggctcaag tcaacgcaaa
    11761 acgcagacgg cgggtgggga gaggacgtcg gctcgtatag cgatgcacaa aaggccggac
    11821 gcggtgtgag cacgcccacg cagacggcat ggggagtcat ggggcttttg gcacatctcc
    11881 cgccaacgga cagcgctgtg ataagagctg tcgagtatct cgtcaggaca cagacaggaa
    11941 gtccggtgag cgaggcggtt ggcgtgggca ttggtgcagg gcctggagcc acctggacgc
    12001 aaaaggagta tgtaagtgtg gggttcccag acatactatg gctggactat gccagttctc
    12061 ggcatgggta tcctatgatt gcgctaggac ggtggctaca tgagatgaag agaatcttgt
    12121 gagaagagca gcgtacacgg tatattgcag aaatttaatg aatcgctcca caaggggagg
    12181 agaacatatt tctttcagag gattactaaa gaacggaatg tatgactttt catatagcca
    12241 atatctaaag tgcaagaggt tctctgtatt cgttacctaa accatcgtta gcatagttgg
    12301 ccatcgaacg cagaggattt tgcagattcg agcttgtctg ttccaaacaa tcatcttcag
    12361 gtacacacgg ctcttatgaa tgctcatatc accggcctgt tcaatctgct tgagctcact
    12421 gctgtatgat accccggtat tgtaccaaat acccagcctt tcgcgcaatc tgaatcatct
    12481 tcatctcagg tctgggtact cgcccagcgt agtgggctga caacttctga ctgcatcctg
    12541 ataagtccgg gttagagtat aattccttcc atataagaac ttggggtagg agttgacatc
    12601 tcactggggt tagttcatgc tcctgacgcc tgagcaatct atgtacgctc taatgcgaaa
    12661 tcaaggtagc gatcaactct ccactaactc cccttggctt gcgatcctta ggcttgcaag
    12721 ggagaaagtt cctgtccagg tactggcctg attcaaagga gcaaacctgc atatgccttt
    12781 tcttctcgtg aatgcgagga tggtattcaa tgtacactgc agacacaatt ctcaaacata
    12841 cttgatgctg actcagatac acaccaaaca cagatatcta tgcccggcaa ggtaccgaaa
    12901 tgattggctg cctatctgca cggcctgtcg cgcgggcagg atcgggtggg gcaggcctgt
    12961 tgtggcagct ccgtggctat gtcaagcttg catgagtttg cagcatctgt tccaacttct
    13021 gggcttttga ccgccgatgc tattagttca cgctaccacg gttcacaaat tgatggcaga
    13081 caatatataa aggccagtat catgcagtaa gcaaagtccc aggtcagctg gaatctgata
    13141 gccgatgcag tcagcaacag taggctagtt tcacaacctt tatgataggt tggatcttca
    13201 acaacaggat tggactgcgg gttaggagct atggtatctg attttacgtg acgtaatgaa
    13261 aaagtgccga gcctaataac agcaccggga gctgttgtag ttcgtcagcg ttgtgtcgta
    13321 gtctcacagc aagtttcacc attcaatgct cagccacggt ttcgatttta ccccaacttt
    13381 ttgttgccgt gatgtcttta ttgattggtc ctgatatgac ttccgttcga gtttcattag
    13441 tcggtatttc taagtttatc tgccgtcctg cacgattgca gatcaaatag cccggaccgc
    13501 ataattacac catggttggt ctgaatcaca acatatcaca acatgcctac gctgaatata
    13561 tccgataatt tgggcagaag taacagcacg atttctggga acatgccgtg tttcactcgg
    13621 tgcaattcat cattgttgga tttgaagtct aagttacgat actggcgagg tagaagctgc
    13681 tttgtgtcca acattgattg ttaacgatat ttctcattag ctcttgccag aaaattctgc
    13741 agctatttgc cgtgtattca atcatgtctg tactaaaggt gttaaaaaaa gaaagggtcg
    13801 cataacccga ttctacttag gattttagtg catgttcaac atcatcagtg gtacatccga
    13861 ccgcatttct taatatatga gaacaactcg gtcatcagct gacagcacag atagcgtcag
    13921 cctcgtacga tgattgtcat tagagagttg aaacgtctgt aatgcattga tagcagtcac
    13981 aaagtgtaga gaccggaaac ttggtgtaga caagtactgg atgtgtataa aatgcccgat
    14041 ccttccttct actgaggaac cattcccatc caccaaggtc tccaagaaca agcactacta
    14101 ccgtatactc ccatcgaaaa tgaagttctt ctccatcgca ctactcgcca gcgcggccct
    14161 gcctggagtc cttagctttt gctgcagtgg tcctcagtgt gccgatggta ccggcgggac
    14221 gccttgctgt gctacccaga gctgcaacat tttctgctgt gcttgtggcg gacgtacgtg
    14281 ccccgacaac cattgactct ctgtttccct tgccctagga acattgctgt tttgctttgc
    14341 caaatttact cacctaaaaa tctgaccggt atccagactg tcgcggcact tcgtccaagc
    14401 gcgagctcct agccttcgat ccccgcgttg atgagtccat ggcggcgttc gaggctgctg
    14461 acaagagcgg aaatggcaat ttgactctcg atgattatct tgagtacatg tctgttcctg
    14521 acagcaagaa agatatgtgg actcagtggt tcgacaagta agctgttctc agtgcaccaa
    14581 gccgagcctt tgaagaccga aggtggctaa ctgtcgtagg catgacaaaa acggcgatgg
    14641 catcatcact gccgatgaga tcagcaacaa ctagcctatt gtccaccatg actacagccg
    14701 tgagagacag ggcagtaagc acggttcggt gttagttgag gaaaaggaca ggcgatttgg
    14761 aaatggccta gaccgtggca ctcattaaca gagaaagacc tttgatctgg catgtaaatt
    14821 aacttggagt cgctcattcg atgaatccta tatctcacca caactacagc tgctggcccg
    14881 taattttgac tccggcctgc ttgtgaatga cggctgaacc agctgcggct tcttgctgag
    14941 cagctggcag cgccgatgac ttgtggtaat tgagggctga gaccaatcag acatcataat
    15001 tgttagattg ggacgggagg atgttgtgcg ttgcttcttg ctgatatgtg caagcgagca
    15061 tgaaatgagt attcccattc tttccgtcac ggcagtgcat taggtttaca gaaggtccgg
    15121 tgagacaccg aacagtgtcc gctatataat ccccatattg tccctcttcc ttgaaagggg
    15181 acaagattca gtctcttgat gaattgaacc atacgtttgg ccttctgatt atacctgacc
    15241 tcacaacctc tttgtcactt tcagagattt cgtggtacac cagtgatatg atcaatccca
    15301 gaagttcccc atctatcttg tttgatatca actgcattcg taagtttgtc cgcgggtggt
    15361 ttgtacacat ttctagggaa tcatagttgc tgttcgagcc ctagcattct aaatacacct
    15421 tttactatga gagcgctgca tctaggttat cgaattcttc gagcagagca ctccggagat
    15481 tcatacgggc gcctactcgt ttccaaagtc tgacttattg ttagcaaaga cgctcatcca
    15541 gttggatagc atcctcgagc agctgtgcat gtctatcatg tagacagagc atacaactgt
    15601 ttgcggcgtg acgacggaac cggatggtca gctcaccgca aacccggttg ttgattaatg
    15661 ggccacatcc attttgtcga tgcgtgtttg catctcgtat agcatccaga taagatatac
    15721 attgtgccac tacgagaagc tctcttacat tgcgatcatt tcacatagta tttctgcgtt
    15781 tgtgttatcg cagggagaga gccgcggcct gtacaagttg gaaagcacgt gatacagcca
    15841 gcggtcaagg aacggactgg ctgccctggg ccttttgcgc ttacacacta agcttatcgt
    15901 gtacgcaatc gacctggaca tcgctaagga cgtcgaattt gttcaggggg acactgctca
    15961 cactgcctgg acgcgctttg caaggttagt cgcgtactgc caagtcacag ctcggccagc
    16021 tgcctccgcg ttggcggttc ggcgagctac gtttcggtct gaaattatgg tcttggagaa
    16081 agggaacatg cttattatct ctctattatt ggtactgtaa gttgattgat ggctaaccct
    16141 tgcttgatgg gaacaagtca tgctgatctc tagtatcgct gctattgcgg tgaaacctgc
    16201 agtgggcttt cactaacgta ggcccttggt ttctatgcag agcgatgacg ccactttccc
    16261 aagttgaatc cgcaactgtc tgccggtttg accatttatt atccagaagc atgcgcctaa
    16321 ttcgcaacta ttcatacaaa ccggttcctt atatcgtctc cggcccatgg ctgggactct
    16381 cgaatatatt ttccgactcg aacaacgcaa aaatgtttta agacagtccg gacgggaccc
    16441 tgtctgccaa aattgcttcc aggctcggcg agtcaacggc ataaggccgg ccgagcgtgc
    16501 tcactgcacc gagcaacgtg atttccgtgg aggaatgaga ctctctcgta ggttcgacgt
    16561 tgcccagcct ttcatagcgt actcgtcaag gcgtagcttc atggatctga ccttcgtttt
    16621 cttgaccttg cctccacttg tcgctaaaag gcaggtcaaa tcgtatagtt cctcgaaagt
    16681 catctgacgc tcgtcccaat cgtatttccc agttccagat aggttaggcc cccatcccac
    16741 ctttctggaa cacacgtagt cgaggggtgt ccttttgtcc gagtccaaag cattaacctg
    16801 agcgcctttc tccaaaagca acctggctaa ggataatgtg cttatgtgta gtggagtaca
    16861 ttgggcaccc ttgtcattca tgcggactct ggtgtcgaca caagctccac gttctagaag
    16921 aaagccagca agtcctatgt gaagatcctc aaccgtcatc tcctcgttct cgttcactaa
    16981 cagatccata tcttctcctt gaaatatttt caaaactaga gtgctgaatg cgtctggatc
    17041 ttggtggaat gtgtacccat tgtccaggag gagtcgggct gtttgaacaa aatcttcgtc
    17101 cttgagtgaa acttgcgggt tgatgacata ggtcaggaga ctctcacggg agtcccgcag
    17161 gagattggga gtacgtgcca gcgattccac gatgtacaaa cggaggccag tcgaagccgc
    17221 gtaagcaagg ggggtcgtct gagtgttgga gatcgggcat agcaatgtca acagcccgtt
    17281 tgggatactg tcaaggaaag tcttgatgct gcggccactc gtttgttctg cggctctgga
    17341 atagatccca tgaggtcgct gagtagtacc acgggcagta gattgccata tggtttctac
    17401 ttgggtagaa gagatggatt gcggacgtgt gtattctgca gtatagaact ggcggagctg
    17461 ataggcctcg ctgagaaaac atccttttgc gaggaacgta ttgccattct caactgtaat
    17521 cttcgctcga tctccaagca ccgatctctt aaactttgga tctcgtacga aatcttctac
    17581 agtctgatgt agaacctgta tgtaagcgtc cgtcgaatca cctacgactt cgatcaagcc
    17641 accgcagtat atcctggact gttgtctcac taagagagcg aagtcttggg cttttgagtg
    17701 catgagtttc tgtagcatgc tacaaccctc ttggaaggtc ttgcactcgg agcactggac
    17761 agcacagaga aactcgacag ggcgcaatga ttctttcgat cgcactgcta cttccagcat
    17821 agaatatgct ttccatctat gcgcgtgcgg gatacgttcg acgatttcac cgtaatataa
    17881 ttccagttcg gtggggtaag agtttagcaa tgcctcgcaa tcgctcttgg acatctgtgt
    17941 tgtccttgtg gcatccgcaa ggtctttgac aaccagtctc acccacaaga acacgccccg
    18001 tgagcgcata acgatttcgg gtatcagctc ctcaagtgag gctgctgata gccgttcctc
    18061 cttgatagtt cccagacaat agtccccgat gtctgcttgg gtgaagtctt ggatactgaa
    18121 accaaggcag cgccggaaag taaccatgaa aatgtcccaa gggcgacttg agaaacacac
    18181 cttgacttgc ttcttggctg taggacggat cgagcctaag tctatgagaa acttgcatat
    18241 gaactctaac cgtccgtcat attcgtctat ggcgtcaaga aagaggcaga gatgtagtgg
    18301 ttcctcatcc tgcttgataa tgtcgtgaaa gcctctctgc aatctttgca acgtccaatc
    18361 ttccggggtc aaggaatctt ggtcgaatag tcgttgaagg aagcggcaga ggttcggaca
    18421 gtttctaatg agctgtgaca gaatgcttcg aagaaggcct tcgaatgatt tctgcattgc
    18481 agtcccccga taatggaaaa agaacgccac acgggtcatt ctgcttccat tccagctgtg
    18541 aagtagagca gaagtccggt gatcctggaa tatgaacttc attaacgtgg atttgcctga
    18601 gcctggcttg ccgttgatcc agaaaaggcc gctccccgtc tggagccaat gactgaaatt
    18661 cgcctccgcc cgatcgtata tccagtcaaa cgtgttctga tacttttctt cgatttgttc
    18721 aagccggcga tctctctcag gtgcttggag tgacttcagg ataactaatg tcatgtcaga
    18781 cgacgattct tcaagtggta aagaagtctt tactgaccat cgtatgaagg ggttttgttt
    18841 ataagcgcat gcccagggcc gtcactcttg ttattgaata cctcgagtgt tgggcgaggt
    18901 gcgctaaact cgttgcttct ggtgcgggtg agtccttcaa tagaaagaat ctgtgccagt
    18961 ttctgtacga cgatcaagaa gtttggatca ttctccgaga attttaccat gctagagtga
    19021 ttttcattta ttggaaatat cgtctgagac ttcccgcccg aggtatataa tccatgcgta
    19081 gcagagtcgg gggtgaccaa tacctcctga gggcccgttc ttgaccattc tccattcgaa
    19141 tctcgctgat tttacattag gcacggaaat acaagaattg gcttgaggca gtgaagtgta
    19201 tatgaaaagt tacttacaac cactgtgggt gacttctggg tttcgtaaca ccagaaaagt
    19261 agagcttctt ggagacaaga gattccgttg aactgcacat caagctgttg aagatagagg
    19321 gaatcaggcg agagatccgc gacgagtgct ctgtttggtt ggccctcaac taaagccata
    19381 agatgcgact gttccatacc aagattagga accccaaaga acactgctcc acgtacggat
    19441 cgaaggatag gatcatcgcg ctcgattttg ttcgcaagag cgatgaatgc ttgtttcaag
    19501 acaatgcctc ccagactatg cgcaaggaag gccaggggtt tgcagttggg cgacgaccaa
    19561 ccgtgagctt tcagttgatt aatcagtccc aaggctatgt caaagataga ttggaatgaa
    19621 ctgctcccat gaagtgtcgt atcgtagccg tacagaatag gcctaacgtg cggcaacgaa
    19681 tgcggtaacg catctctaat ccacatgaac gtcttggagc cgccttgcgg ctgccaggac
    19741 ccgaaagggt ggctcgccag tcctgatatc gcaatacaac tacacaagtg cgacttagca
    19801 agctcctaag gctaagtgca tttcaagaac ttactccgcg acatgggatg tgggatcatg
    19861 caaaggagtc aagcctcgaa aatgcttatc aatgatcagt tcatgaggca agctgtcgac
    19921 tttgacattc cactcgtcgg cgcgcttgtt gatgttcggt cgtttcgccc cttcaagaat
    19981 ctccgtggcc acagaggcgt catcgaacat aagggtggca atcttggtcg ggatccatgg
    20041 gtcaacagag cgtgccagag agaagatgcg gatggctgtc ggctcgaccc ccagagcctt
    20101 actgacaagc tggacagcat ctagtcggtc aacatggggc ggaagctgcc gcaccctaaa
    20161 gaccacccga tccatatcgc tataccatgt atcacagacc gaaggacatc aatgcaccca
    20221 taatggtgcg ctgtctggtc acgccaaagt gtcaaactgt caatgaggtg aaaagcagtt
    20281 cctcgtgtcg tgcggctgag attgcgagac ctgcagccgg ttgggggcca gaaaaagcca
    20341 ctcgcaacct gggggctggt gaacaccgca tgactggggc cgaccaatca tttcgtgaaa
    20401 actgaagagg cccgaattag atcccagtcc caggattacc ttaagcgaga tcaggcaaag
    20461 agggtcgacc aaaattcacg gtatagctgt ggcccgtgca cttgcccaat cgtcaatctc
    20521 acctgtaagg cctttttgtc aggcttccta ggggtgtgta gggacgaagt tagggggctt
    20581 cagccaccgc tcatgcctcc tgagtagtta atagctcagg tcgcactgct aagcactgct
    20641 aagagctcac ctgcagggtc gaaagcggaa tgagggtact ttttctggca gactatatcg
    20701 cgagtccgtc taaaagagtt tcctcattta acgccagttc ccggctagcc gctatgtcac
    20761 tcctgttcac gtgagatgtg cgtgggttca aaagctgcgg tatccgatcg cacgaaactg
    20821 aattgtgcgt attgtccagt gtttcacacg cccggctgct gcgatgtcgt caccacgcat
    20881 tccatcgtcc tatagacagc cgcgcgaatg cataacgacg taggaggatt cacaagccaa
    20941 accacaactc tttcacagtc cgtcacaaca attccgagat tttctttctt gatatacagt
    21001 agttccacct atttgcacac gaaactagtt tgcataagca gcgaacgctc agcagatacc
    21061 gtaaatccaa acaaggtgcg atgaaccaac cagaaaatcc aggcatatat gaattcgagc
    21121 atggcgaacg gcaatgtgat ggctgccgca tctcagggtc cgaaaactgg catctttgcc
    21181 taaactgcga ctttggtatg tgcgatgact gcttcaaggg gcctcacgtc cggaacccgg
    21241 gccacccatt agcccgaacg gtgtgcgcgc agacagacat ggcaacgcca gtctcgtcgc
    21301 gggctgttga gtcacagcta caaaatgaac ctctcgtctt agatggctcc gtcgaccgcg
    21361 ataagcgacg ctgttgtccc acatgcctca attacacgcc agacttcatt gctggggctg
    21421 gctcgaggga aaagcatggc ggggtgtggt catcgacatg aaaaccactc atgtccaact
    21481 tcaaagcctc gatggctagg ggttgtgagc tgtgttccat cgtttatcgt ggcctgttga
    21541 aggctgttcc agacgctcta tcgaccgatt caatggtcaa tctgtatata ttcccgcgaa
    21601 tgcttatggt cggcaagagc agagaaaacc agaatccgtg gtatattcag ttccacgcca
    21661 tgccgggcca tcaccccaaa tggagtactc tccaagcgaa agagccgttg aatggcagct
    21721 ttcttgatca acaatgtttt aataggataa gaaagtggct ggaagactgt gagatgaccc
    21781 ataaccaccc aaaatgcctg cagagagcag aatctatcct tcccagccgg gttgttacga
    21841 tacagcccac ccttggactc ccaaggctct acctgaacga aacacatggg gcagagggga
    21901 agtacatcgc ccttagccat tgctggggtg ggtttcaggg atatcaaacc acctcccaaa
    21961 atcttgctaa acggatcaac ggaatcgatt acggaggcct accacagaca ttcaaagacg
    22021 ccgtgttctg tgcgttacag ctcggagtat cccatatatg gattgactct ttgtgtatct
    22081 tacaaaacga caaggaagat tgggaacg
//
