# Supplementary material for: Genome sequencing and physiological characterization of three Neoarthrinium moseri strains
Source: BMC Microbiol. 2025 Aug 21;25:526. doi: 10.1186/s12866-025-04274-z (PMC12369201; doi:10.1186/s12866-025-04274-z)
Supplement: Supplementary file 16 — Supplementary Material 16. [file 12866_2025_4274_MOESM16_ESM.zip › BiGSLICE/input/Nmoseri/CBS16480/JAFEVA010000022.1.region002.gbk]

LOCUS       JAFEVA010000022        21530 bp    DNA     linear   PLN 06-APR-2022
DEFINITION  Neoarthrinium moseri strain CBS 164.80 scaffold22_Wmoseri_CBS_16480,
            whole genome shotgun sequence.
ACCESSION   JAFEVA010000022
VERSION     JAFEVA010000022.1
KEYWORDS    .
SOURCE      Neoarthrinium moseri
  ORGANISM  Neoarthrinium moseri
            Eukaryota; Fungi; Dikarya; Ascomycota; Pezizomycotina;
            Sordariomycetes; Xylariomycetidae; Xylariomycetidae incertae sedis;
            Neoarthrinium.
COMMENT     ##antiSMASH-Data-START##
            Version      :: 7.1.0
            Run date     :: 2023-12-04 12:18:39
            NOTE: This is a single region extracted from a larger record!
            Orig. start  :: 123021
            Orig. end    :: 144551
            ##antiSMASH-Data-END##
FEATURES             Location/Qualifiers
     protocluster    1..21530
                     /aStool="rule-based-clusters"
                     /category="terpene"
                     /contig_edge="False"
                     /core_location="[10000:11530]"
                     /cutoff="20000"
                     /detection_rule="(Terpene_synth or Terpene_synth_C or
                     phytoene_synt or Lycopene_cycl or terpene_cyclase or NapT7
                     or fung_ggpps or fung_ggpps2 or trichodiene_synth or TRI5)"
                     /neighbourhood="10000"
                     /product="terpene"
                     /protocluster_number="1"
                     /tool="antismash"
     proto_core      10001..11530
                     /aStool="rule-based-clusters"
                     /tool="antismash"
                     /cutoff="20000"
                     /detection_rule="(Terpene_synth or Terpene_synth_C or
                     phytoene_synt or Lycopene_cycl or terpene_cyclase or NapT7
                     or fung_ggpps or fung_ggpps2 or trichodiene_synth or TRI5)"
                     /neighbourhood="10000"
                     /product="terpene"
                     /protocluster_number="1"
     cand_cluster    1..21530
                     /candidate_cluster_number="1"
                     /contig_edge="False"
                     /detection_rules="(Terpene_synth or Terpene_synth_C or
                     phytoene_synt or Lycopene_cycl or terpene_cyclase or NapT7
                     or fung_ggpps or fung_ggpps2 or trichodiene_synth or TRI5)"
                     /kind="single"
                     /product="terpene"
                     /protoclusters="1"
                     /tool="antismash"
     region          1..21530
                     /candidate_cluster_numbers="1"
                     /contig_edge="False"
                     /product="terpene"
                     /region_number="2"
                     /rules="(Terpene_synth or Terpene_synth_C or phytoene_synt
                     or Lycopene_cycl or terpene_cyclase or NapT7 or fung_ggpps
                     or fung_ggpps2 or trichodiene_synth or TRI5)"
                     /tool="antismash"
     gene            2986..3348
                     /locus_tag="JN550_006353"
     mRNA            2986..3348
                     /locus_tag="JN550_006353"
                     /product="hypothetical protein"
     CDS             2986..3348
                     /codon_start=1
                     /locus_tag="JN550_006353"
                     /product="hypothetical protein"
                     /protein_id="KAI1868437.1"
                     /transl_table=1
                     /translation="MASAIQFFIRLGFTAPTQAQLSEWDQYLCLSHPNGSDIHLRQLGM
                     DEEGWLVPTKNSFGIYVYSEDVEALGVDFADEIIEAGKKPEVKEWGLLEFSVNGPDGCL
                     VRVGWPADEIEKKAAA"
     gene            complement(4306..5948)
                     /locus_tag="JN550_006354"
     mRNA            complement(join(4306..4488,4566..5948))
                     /locus_tag="JN550_006354"
                     /product="hypothetical protein"
     CDS             complement(join(4306..4488,4566..5948))
                     /codon_start=1
                     /locus_tag="JN550_006354"
                     /product="hypothetical protein"
                     /protein_id="KAI1868438.1"
                     /transl_table=1
                     /translation="MVADTAYYDALGVKPTATDIEIKKAYRKLAILHHPDKNPDDPTAH
                     EKFQVIGEAYQVLSDKELRAAYDKYGKDSAKPGDGFVDPAEFFSSIFGGDAFIDWVGEI
                     SLMKDLTATMDITMSGEEEEEAAAAAAAAAAAGGDDEFPGTEDAMRESAKESAATDAKA
                     PAAEPKVPAVHVEEEKETKKAEAASAGTAPEPAAPPPYKREKSPAPSGASTPSRHAIPI
                     RPALMDRPSDDTHLAGQTEEEKELRKKEKKKGGLSKEQREQLAAYEKERAKIREERVSN
                     LVQKLQDRISVWTETDKGPDVTHAFQEKIRIEVENLKMESFGLDILHAIGQVYMSKATG
                     LLKSQKFLGIGGFFSRMRDKGTLVKDTWNTISSALDAQQTMEEMARLEQAGGDDWTDEK
                     KVEYERRVTGKILTAAWRGSKFEIQSVLRDVCDSVLNDKKVPLNKRLERAQALVLIADI
                     CSKAQRSPEEEGEYMAFEQLVAEAAIKKEKEKDSKKKGKEKDKKHDAHEPEPAEAANLP
                     REKS"
     PFAM_domain     complement(join(4435..4488,4566..5126))
                     /aSDomain="DnaJ-X"
                     /aSTool="clusterhmmer"
                     /database="35.0"
                     /db_xref="PF14308.9"
                     /description="X-domain of DnaJ-containing"
                     /detection="hmmscan"
                     /domain_id="clusterhmmer_JN550_006354_0008"
                     /evalue="4.10E-77"
                     /label="JN550_006354"
                     /locus_tag="JN550_006354"
                     /protein_end="479"
                     /protein_start="274"
                     /score="258.5"
                     /tool="antismash"
                     /translation="REERVSNLVQKLQDRISVWTETDKGPDVTHAFQEKIRIEVENLKM
                     ESFGLDILHAIGQVYMSKATGLLKSQKFLGIGGFFSRMRDKGTLVKDTWNTISSALDAQ
                     QTMEEMARLEQAGGDDWTDEKKVEYERRVTGKILTAAWRGSKFEIQSVLRDVCDSVLND
                     KKVPLNKRLERAQALVLIADICSKAQRSPEEEGEYMAFEQLV"
     PFAM_domain     complement(5745..5930)
                     /aSDomain="DnaJ"
                     /aSTool="clusterhmmer"
                     /database="35.0"
                     /db_xref="PF00226.34"
                     /description="DnaJ domain"
                     /detection="hmmscan"
                     /domain_id="clusterhmmer_JN550_006354_0007"
                     /evalue="5.60E-26"
                     /label="JN550_006354"
                     /locus_tag="JN550_006354"
                     /protein_end="68"
                     /protein_start="6"
                     /score="90.6"
                     /tool="antismash"
                     /translation="YYDALGVKPTATDIEIKKAYRKLAILHHPDKNPDDPTAHEKFQVI
                     GEAYQVLSDKELRAAYD"
     gene            complement(7223..8171)
                     /locus_tag="JN550_006355"
     mRNA            complement(join(7223..7672,7728..8171))
                     /locus_tag="JN550_006355"
                     /product="hypothetical protein"
     CDS             complement(join(7223..7672,7728..8171))
                     /codon_start=1
                     /gene_functions="biosynthetic-additional
                     (rule-based-clusters) RmlD_sub_bind"
                     /gene_functions="biosynthetic-additional
                     (rule-based-clusters) Polysacc_synt_2"
                     /gene_kind="biosynthetic-additional"
                     /locus_tag="JN550_006355"
                     /product="hypothetical protein"
                     /protein_id="KAI1868439.1"
                     /sec_met_domain="RmlD_sub_bind (E-value: 5.2e-18, bitscore:
                     58.6, seeds: 37, tool: rule-based-clusters)"
                     /sec_met_domain="Polysacc_synt_2 (E-value: 8.3e-08,
                     bitscore: 25.1, seeds: 77, tool: rule-based-clusters)"
                     /transl_table=1
                     /translation="MTANGTSKNVYLIWGGKGWVAGHLEALLQAQGKEVYTTTVRMEDR
                     EAVKAVLDKYKPTHVFNCAGSTGRPNVDWCEDHKEETMRSNVIGTLNLTDCCFQAGIHI
                     TVFATGCIYHYDDAHPIGGPGYTETDPANFKGSFYSETKGHVEEVMKFYKNCLILRLRM
                     PVSDDLHSRNFVTKISKYERVVDIPNSNSILTDLLPASIVMAEHQDTGVYNFTNPGAIS
                     HNEVLSLFKEIIRPDFTWKNFSVEEQAKVIKAGRSNCLLDTTKLEKKLKEYGITVPEIH
                     TAYRQCFERMKAGGVQ"
     PFAM_domain     complement(join(7658..7672,7728..8138))
                     /aSDomain="Epimerase"
                     /aSTool="clusterhmmer"
                     /database="35.0"
                     /db_xref="PF01370.24"
                     /description="NAD dependent epimerase/dehydratase family"
                     /detection="hmmscan"
                     /domain_id="clusterhmmer_JN550_006355_0009"
                     /evalue="6.80E-15"
                     /label="JN550_006355"
                     /locus_tag="JN550_006355"
                     /protein_end="153"
                     /protein_start="11"
                     /score="55.3"
                     /tool="antismash"
                     /translation="LIWGGKGWVAGHLEALLQAQGKEVYTTTVRMEDREAVKAVLDKYK
                     PTHVFNCAGSTGRPNVDWCEDHKEETMRSNVIGTLNLTDCCFQAGIHITVFATGCIYHY
                     DDAHPIGGPGYTETDPANFKGSFYSETKGHVEEVMKFY"
     gene            10001..11530
                     /locus_tag="JN550_006356"
     mRNA            join(10001..10053,10130..11351,11408..11530)
                     /locus_tag="JN550_006356"
                     /product="hypothetical protein"
     CDS             join(10001..10053,10130..11351,11408..11530)
                     /codon_start=1
                     /gene_functions="biosynthetic (rule-based-clusters)
                     terpene: phytoene_synt"
                     /gene_kind="biosynthetic"
                     /locus_tag="JN550_006356"
                     /product="hypothetical protein"
                     /protein_id="KAI1868440.1"
                     /sec_met_domain="phytoene_synt (E-value: 3.9e-09, bitscore:
                     29.6, seeds: 8, tool: rule-based-clusters)"
                     /transl_table=1
                     /translation="MPSVKSILYYMFHPEQLRKVWHEPVYRRDPSKESDTLKSCFHYLD
                     LTSRSFSAVIQELNPDMLVPIALFYLVLRGLDTIEDDMTIPLEKKEPLLRGFDKLMKID
                     GWTFTENGPNEKDRELLVHFDDIIAELKKIKPNYYEIIEDITIKMGNGMADYAIKAENG
                     EGVETVAEYEKYCHYVAGLVGEGLTRLFVAGEWANPALNDRPELTESMGQFLQKTNIIR
                     DVHEDFEDKRRFWPTAIWSKHVDKWEDLFKPENREKALQCSSEMVLNSLKHADECLFYM
                     AAIREQSVFNFVAIPQAMAIATLELVFRNPAIFERNVKITKGDACQLMIESTQNLRVLC
                     DVFRKYARRIAKKNDPRDPNFLEISSACAKIEQFIETLFPTQDPKKIALVQKNSNSEDE
                     EKMDPWEGLILVGSVLLALFLISALMIGAAYLMGARFDKMFSGEPSSLVPAGSKPTTSL
                     LGDHDEL"
     aSDomain        10182..11198
                     /aSDomain="TIGR01559"
                     /aSTool="tigrfam"
                     /description="squal_synth: farnesyl-diphosphate
                     farnesyltransferase"
                     /detection="hmmscan"
                     /domain_id="TIGRFam_JN550_006356_0002"
                     /evalue="5.00E-138"
                     /identifier="TIGR01559"
                     /label="JN550_006356"
                     /locus_tag="JN550_006356"
                     /protein_end="374"
                     /protein_start="35"
                     /score="457.8"
                     /tool="antismash"
                     /translation="TLKSCFHYLDLTSRSFSAVIQELNPDMLVPIALFYLVLRGLDTIE
                     DDMTIPLEKKEPLLRGFDKLMKIDGWTFTENGPNEKDRELLVHFDDIIAELKKIKPNYY
                     EIIEDITIKMGNGMADYAIKAENGEGVETVAEYEKYCHYVAGLVGEGLTRLFVAGEWAN
                     PALNDRPELTESMGQFLQKTNIIRDVHEDFEDKRRFWPTAIWSKHVDKWEDLFKPENRE
                     KALQCSSEMVLNSLKHADECLFYMAAIREQSVFNFVAIPQAMAIATLELVFRNPAIFER
                     NVKITKGDACQLMIESTQNLRVLCDVFRKYARRIAKKNDPRDPNFLEISSACAKIEQF"
     PFAM_domain     10215..11045
                     /aSDomain="SQS_PSY"
                     /aSTool="clusterhmmer"
                     /database="35.0"
                     /db_xref="PF00494.22"
                     /db_xref="GO:0009058"
                     /description="Squalene/phytoene synthase"
                     /detection="hmmscan"
                     /domain_id="clusterhmmer_JN550_006356_0010"
                     /evalue="1.40E-36"
                     /gene_ontologies="GO:0009058: biosynthetic process"
                     /label="JN550_006356"
                     /locus_tag="JN550_006356"
                     /protein_end="323"
                     /protein_start="46"
                     /score="126.5"
                     /tool="antismash"
                     /translation="TSRSFSAVIQELNPDMLVPIALFYLVLRGLDTIEDDMTIPLEKKE
                     PLLRGFDKLMKIDGWTFTENGPNEKDRELLVHFDDIIAELKKIKPNYYEIIEDITIKMG
                     NGMADYAIKAENGEGVETVAEYEKYCHYVAGLVGEGLTRLFVAGEWANPALNDRPELTE
                     SMGQFLQKTNIIRDVHEDFEDKRRFWPTAIWSKHVDKWEDLFKPENREKALQCSSEMVL
                     NSLKHADECLFYMAAIREQSVFNFVAIPQAMAIATLELVFRNPAIFERNVKITKG"
     gene            complement(13569..14858)
                     /locus_tag="JN550_006357"
     mRNA            complement(13569..14858)
                     /locus_tag="JN550_006357"
                     /product="hypothetical protein"
     CDS             complement(13569..14858)
                     /codon_start=1
                     /gene_functions="biosynthetic-additional
                     (rule-based-clusters) Peptidase_S8"
                     /gene_functions="biosynthetic-additional (smcogs)
                     SMCOG1075:alkaline serine protease, subtilase family
                     (Score: 213.8; E-value: 8.8e-65)"
                     /gene_kind="biosynthetic-additional"
                     /locus_tag="JN550_006357"
                     /product="hypothetical protein"
                     /protein_id="KAI1868441.1"
                     /sec_met_domain="Peptidase_S8 (E-value: 4e-31, bitscore:
                     101.8, seeds: 43, tool: rule-based-clusters)"
                     /transl_table=1
                     /translation="MAPKLSTLFTSLLVLAAPLAQAVAITKPSSTAADQFMGVPIANKD
                     ATDIVPNAYIVVYNKTFTDDEVNAHQLKITHLVKKRNLGKRGLQGKLLSTSVKTFAMSG
                     WRALAMEGDDLMMMDINSANEVAYIEADAYVKASALQSQTNAPSGLVRLSHAQTSGNAT
                     SAGYIFDDTAGTGITAYVVDTGVLTTHEEFQGRATMGFNSVNNVDTDENGHGSHVSGTI
                     AGATFGVAKKANIIGVKVLDADGGGTNSGVIDGLNFVASDAKAKGLSGKAVMNMSLGGS
                     KSAAVNAAVEAIAAAGVVPVVAAGNENQNAANVSPASSPNAITVGAIDQTNDRKASFSN
                     FGAVVDIFGPGVNVQSVGITSDSATDTLSGTSMASPHIAGLAAYLMSLESLTDVTAVSD
                     RIKELAGATGASVARNTRGTTNLIANNGNL"
     PFAM_domain     complement(13677..14336)
                     /aSDomain="Peptidase_S8"
                     /aSTool="clusterhmmer"
                     /database="35.0"
                     /db_xref="PF00082.25"
                     /db_xref="GO:0006508"
                     /db_xref="GO:0008236"
                     /description="Subtilase family"
                     /detection="hmmscan"
                     /domain_id="clusterhmmer_JN550_006357_0011"
                     /evalue="2.30E-36"
                     /gene_ontologies="GO:0006508: proteolysis"
                     /gene_ontologies="GO:0008236: serine-type peptidase
                     activity"
                     /label="JN550_006357"
                     /locus_tag="JN550_006357"
                     /protein_end="394"
                     /protein_start="174"
                     /score="125.6"
                     /tool="antismash"
                     /translation="TGITAYVVDTGVLTTHEEFQGRATMGFNSVNNVDTDENGHGSHVS
                     GTIAGATFGVAKKANIIGVKVLDADGGGTNSGVIDGLNFVASDAKAKGLSGKAVMNMSL
                     GGSKSAAVNAAVEAIAAAGVVPVVAAGNENQNAANVSPASSPNAITVGAIDQTNDRKAS
                     FSNFGAVVDIFGPGVNVQSVGITSDSATDTLSGTSMASPHIAGLAAYLMSLESLTDV"
     gene            complement(18899..19210)
                     /locus_tag="JN550_006358"
     mRNA            complement(18899..19210)
                     /locus_tag="JN550_006358"
                     /product="hypothetical protein"
     CDS             complement(18899..19210)
                     /codon_start=1
                     /locus_tag="JN550_006358"
                     /product="hypothetical protein"
                     /protein_id="KAI1868442.1"
                     /transl_table=1
                     /translation="MIRSVGTSQSTGWTSRLQASADLAWNVMGWDGGQTGWWAVGNEQV
                     GPEWHGNGTGRDRCRRGAAFCSASLARSGSTLINALGPLGNFPGSEHPPWNLEASTTQ"
ORIGIN
        1 tgctttatca gataagctcg agcctcgcgt ctcagcgctg ccgtctgccg tttcgggcgg
       61 ccctggattg gcgagctcgc gcattgacgt catgctcgac cgacaatctt gcggtcgcgg
      121 gcagagaatt ttagagtttt gcagattttc gcccgcgccc agtcgccggg cctctggtgt
      181 ctttgcctgc cacggtgttg ccattgtcgc gtagccgtct tggccttggc cacccagagg
      241 tcgctaccag tagcgatcac ccgatggacg gctctcccgg ccccttaccg ggcgccgttg
      301 agggaaactg tggttccgta attctctgcg acgccacgag ccgtcaacag atccatgaat
      361 ctcgaaaacc cccgagctgg gtgggggcct gctccgtaat agttgctcga tatttctgca
      421 cgatgggtac caccgcacgg catcgtcttc ggcctctctg gggctccatg ggccctgggt
      481 aataacccac taattaaagc gctccatgca tggttgggaa tgaggagcaa gaggagactc
      541 ctcggggtcg tgtgatcacg cagaaatctc cccggggatt gcgggcgtgc tttcgcggag
      601 taggtatggg acgaggggat ctcgaggtcc gagagcacca ccgtggccag atggactgag
      661 gtcttgatgc agctcgtgag tgggtccgga tgtcgttata catagtacat agtatccttc
      721 gggttggcct tctagtccgg gacgacgaga ccacaaaaca catgatggcg cccgccaccg
      781 gttaccctac tcgcattctg taggcttttt tttttttttt ttttttgcct ttactctgtc
      841 ggttgcaaat ggaacggttt tttcccacag gaaagtccca gacgctattc ccgtcgacta
      901 aagccgagct acatcctcaa gactaccgta gcagcactac tgacttaact accgcctaat
      961 gtatctgcat accattccat gtatccccat ctgcggccac tggcgagatg gggattagag
     1021 ggtcgctacg atcctggcct ttcgccatct cgtactgccg agtaacatca tgccagagtt
     1081 tcgtgatccg gctgatgagc ttcctattgt cgatcatgtg cgctgtcgtg gcccattgaa
     1141 catatgagcg aacatttgcg ctgttcgacc acctgtgttg aggtgcatct gattgcatga
     1201 gcatgcatgc atgcaagccc agcacacgaa ccgttgcatc cagtggcacg cagggtcgta
     1261 tcgcccgcag cgtgttgcat ggcttgggca ggtgcaccgg ccgacggaaa tcttcgcgtt
     1321 atcccctatc ctaccaacaa ttgaggccaa ttcatgaggc acgtatcacc agacatcgtg
     1381 ctacctttac atatcccctg aacaaggtct gggaatgcgg caagccccct gttcacgtcc
     1441 gccctgggcc gttatccaat caggatcgga gctacgttgg catccttccg catctggctt
     1501 gatctggctg ttctggcgat gtggagtaaa tagaacattc tagccccgaa agagctctct
     1561 acagtgccac agcacatagt tacgcctgcc tcgaggtagc aggatttctt ttgtacctgc
     1621 taaagcccaa tttctcggtt taattgccgt tcattcatct actgtctttg aaaatgtcac
     1681 ttagtatacc caggcattcg tcaatttgaa gggagttatc tcccagtact acgccagaag
     1741 actgcggtcg atcgatagac caccggggaa acgtgtctga ccggcgtcca gggacttggc
     1801 tcgaagtggg ccggcggtac gatggcgtgt ttgttgtgcc tacattgagt ccaaaggtgg
     1861 taatacatca ggtggcgatg cattcttgag cattgacgcg cgacatcgta gtatagagat
     1921 acttgatcaa attgagtaca tgggcggttt tttacgacgc aaatagaaat atagcgtgcc
     1981 tttgcattaa tcaaaaggtt gaagaacacg tcctgcttgc atctcaagtg tatttttgcg
     2041 aaatatgaac cacttgctac ggttattgat tggtttctgc ttcgctcttt gggagtgcct
     2101 cgttcgcttt gcaatgcgtg tgttccggcg gatcatgttc agtcaaccct tggatatgta
     2161 agacaataat atcgccatgc tgatctatga tgttgacgga tatggcttgg tcgtcagttc
     2221 gagcatctac ccggatcggc ccctcaagaa ttgaggaggt ttatatcctg gtcattaatt
     2281 gatcttaatc gtcacggact ataatcatcc agagtggcct atcgcgactg aaatactgtg
     2341 ctaccgtcgt gtaacattta tgaggactcc agtactaaaa atatcaagat tttttgttga
     2401 tagagattta gacctgcaat ccggtaatta ttagaatcca agaaggagtg tttcggcata
     2461 tgtctcatcc ctccgctctc tgatcgcttt tccttcatca attcatattg ttgatagcat
     2521 ggctcactct tgaacgcaaa gacacttctt gctctcaatc aatcatggtg ctctaagagt
     2581 attgccccaa tccacacggc aaacgttcga tcctacgggc ggcataagaa tgtggatatt
     2641 tatgattgag aatgttgtct actgggcata gagtcgtcca taactcgagg ttctagtgcc
     2701 caacaatggc ggcatatgtg ccaagtccag aattagcata cagtcatgtg actgcttctt
     2761 gtagaattaa ccaaaactgc tagcatacta ctaagtttac gacagcctct aaacaagaga
     2821 aaaagaaaac catcgtagac atcttccaag tcgatggcaa ggctctgaat atcacgaata
     2881 tttattgtct caattgggcc cctcaaaccg tagccaggta gatccaagaa cgtctacaac
     2941 atgaaaacgc gcccgcgaat caccaccatc ctaccctgtt ccgatatggc ctctgccatc
     3001 cagttcttca tccgtttggg cttcacagct ccaactcagg cacagctcag tgagtgggac
     3061 caatatcttt gtctatctca ccccaacgga tccgacatcc atctccgcca actcggaatg
     3121 gacgaggaag ggtggctggt gccgaccaag aactcattcg gcatctacgt gtattctgag
     3181 gacgtggagg ccctgggtgt ggattttgcc gacgaaatca tcgaggcggg caagaaaccc
     3241 gaggtgaaag aatggggtct gcttgagttc agcgtgaatg gacctgatgg atgtctcgtc
     3301 cgagttgggt ggccggccga tgagattgag aagaaagcgg cggcctgaac atgtttctct
     3361 atccggcaag tcaagccttc tccactggtc ctaagatctt ttttggccgt ctgacccttt
     3421 cgcttctcgg gggttagggg ctgctgaata ccaacgtatc agtacaaagt atcagtgaat
     3481 agcaagaatg tgcattacca gacaaagcat ctttctccac atagataaag tcgcatattt
     3541 ctgcaacgtg caccgactcc agcccggtgg actttcttta tctgacggcc aaccatccgc
     3601 aagggtttcc tcgaggaggc tcgcggcgca tcactgagtt cgaacttgga gccggcgggt
     3661 ctcgcctgtt tgacggcaac tataaataca ttgagtccac cgaacgtcag atcgccgctc
     3721 tctatggcgg taagatagcg ttcctctact actcagaatt taggctaaca tgacccatca
     3781 tgactgcggt agcacgccct ggtgacacca cattctctcc actgggcttc ccgaaccggc
     3841 ctataatagc atcctgctgt cccaagctgc ccgggttaac gaatttcatg tacaagtagc
     3901 ggtattttag gagttgcatg ttttgttcac tttgttctca actgtcacaa tagagacgga
     3961 atgcgaacat gaccaccgcg ggactgcgtg gtttaccaag gccttctcag taagcaatcg
     4021 cactgaggca attcaaaata tgatttggcc tggagtagag tgaaatcgtt tcgcagcctc
     4081 gcagggccgc acatagaagt ctattacctg agcctagcct tcctccctgc cctaccaacc
     4141 acccacctag tctatcatgg aacttctggg tccgaggggg agtggaatgt ataatatgct
     4201 gaaattaaaa tcgaagcccc ggggagggaa aaatcactgg tatcacgtct ctccctctgt
     4261 ctctatcccc ccttgcgcgt catcgccatc gccatgcccg cagaactacg acttctcccg
     4321 gggcaggttg gcggcctcgg cgggctcggg ctcgtgagcg tcgtgcttct tgtccttttc
     4381 cttgcccttc ttcttggaat ccttctcctt ctccttcttg atggcggcct cggcgacgag
     4441 ctgctcgaac gccatgtact cgccctcctc ctcgggcgat ctctgggcct gtgaaagggg
     4501 aacggaggtg ttagttgtct gtgcttactt acttcctttt caagaaggga ccggagaaga
     4561 catacctttg agcagatgtc ggcgatcagc accagcgcct gggctctctc cagccgcttg
     4621 ttcagcggca ccttcttgtc gttcaggacg ctgtcgcaca cgtcgcgcag cacgctctgg
     4681 atctcgaact tggaccccct ccaggccgcc gtgaggatct tgccggtgac ccgcctctcg
     4741 tactcgacct tcttctcgtc ggtccagtcg tcgccgccgg cctgctccaa gcgagccatc
     4801 tcctccatgg tctgctgagc gtccagcgcg ctggagatgg tgttccaggt gtccttgacc
     4861 agggtgccct tgtcgcgcat gcggctgaag aagccgccga tgcccaggaa cttctggctc
     4921 ttgagcaggc cggtggcctt gctcatgtag acctggccga tggcgtgcag gatgtcgagg
     4981 ccgaagctct ccatcttcag gttctcgacc tcgatccgga tcttctcctg gaaggcgtgt
     5041 gtgacgtcgg ggcccttgtc cgtctcggtc cacacgctga tccggtcctg cagcttctgg
     5101 accaggttgc tcacgcgctc ctcgcggatc ttggcgcgct ccttctcata ggcggccagc
     5161 tgctcgcgct gctccttgct gagacccccc ttcttctttt ccttcttgcg cagctccttc
     5221 tcctcctccg tctggcccgc cagatgcgtg tcgtcgctcg gccggtccat gagggccggg
     5281 cggatgggta tggcgtgcct ggagggggtg gatgcgccgc tcggggcggg cgacttttcg
     5341 cgtttgtagg gcggcggcgc agccggttcc ggggcagtgc ccgcagacgc cgcttcggcc
     5401 ttcttcgtct ccttttcttc ttcgacgtgg acggcgggga cctttggttc tgcggcaggg
     5461 gccttggcgt ccgtagcagc cgactccttg gcgctctcgc gcatggcgtc ctcggtgccg
     5521 gggaactcgt cgtcaccgcc agcggcggcg gcggcggcag cagcagcggc ggcctcctcc
     5581 tcctcctcac cggacatggt gatgtccatg gtggcggtca ggtccttcat caggctgatc
     5641 tcgccgaccc agtcgatgaa ggcgtcgccc ccgaagatgc tggagaagaa ctcggccggg
     5701 tcgacgaagc cgtcgccggg cttggcgctg tccttgccat acttgtcgta cgcggcgcgc
     5761 agctccttgt cggacagcac ctggtaggcc tcgccgatga cctgaaactt ctcgtgggcg
     5821 gtggggtcgt cggggttctt gtccgggtgg tgcaggatgg ccagcttgcg gtaggccttc
     5881 ttgatctcga tgtcggtggc ggtgggcttg acgcccaggg cgtcgtagta tgcggtatct
     5941 gccaccatgt ctgccggtgt atgtcctctc tcactctcgc tcactcgcgc tctctggtgt
     6001 cttatctgtg ctcttccgcg gtgtgagcct tgggtttatc gcgtagtcga cggggtcggg
     6061 tgacgaatgc gccgaatttc ttttcccacg atgacccgcg atttgggggg ggacactatg
     6121 gatgtacagc taatcagcgt ggggcttagc ttccaaggct cccgttgctg gcccccggtg
     6181 gcgcttggga taatcaaata caagttgtac tttggtactc tgaggtgctg tctggcggaa
     6241 cgatgtgaac aagtgtccaa gggaaaagaa aagaaaagat accaagtaag ttcagcagga
     6301 gaaagatgac cagtcactgt ttatttatcc catcgatgtt ttgtcaccca tcgcaaatcc
     6361 ggacgattgg ccgcctgagg atcggcagca cggcacagcc ttggctgggc cccgggggga
     6421 ttacgtcaag cctgggggcc tttctgcgca ataccgacca acttttcaga catcagtaat
     6481 gggtgggtgc aggatgccac ttgtccaagc tcgatctaat gtgacccgaa gaagttcgca
     6541 tataatatcg actggtccca agtgcgttgt atatactacg tagttggtgt tttaccgtaa
     6601 acaatgtcct agatacccag ggtttctata tccagtacca agtgtttggg ttccctcacc
     6661 gcctgagcaa aatcaacaac acccagcccg accgtggact ggactgagct tgtgatagcg
     6721 cggggcacgc gttgtgttgc gttgcgttgc caggacaggc aggaccctgg accccactat
     6781 gagttcgtat caaggcgctt caaagccacg tgcatgcata cctctcaata gtcctactag
     6841 agagcccgac ttgggaacat catagctatt gattgaatgc ctcagaaaat cacaggctgg
     6901 tcaacgatca gatccgttat aataccacgg gtcatacgta tctaaaagta cgctgcgcgc
     6961 ctaaattggg ataactgcac ggagtatatc acagcggctt tccggtcacc ctttcgctga
     7021 ggcactccta atcaaactcg gacgcgaaaa ttcttggtgg ctttggtttc tgctttattt
     7081 cattacgagt tgacgtttca attgctgctc aagcactttt cagcaaaaaa aaagtccaac
     7141 tacatgtctc caggcggaga tgtcgtgaag aaaatatgcc cgcttgcatg cccttagccc
     7201 ccttttgttt gtcggcatgt gtctactgaa cccctcccgc cttcattctc tcaaagcact
     7261 gtctgtaggc agtgtggatc tcgggcacgg tgattccgta ctccttgagc ttcttctcca
     7321 gcttggtcgt gtccagcagg cagttgcttc ggcccgcctt gatgaccttg gcctgctcct
     7381 cgaccgaaaa gttcttccag gtaaagtccg ggcggatgat ctccttgaag agcgagagca
     7441 cctcgttgtg gctgatggca ccggggttgg taaagttgta gacgcccgtg tcctggtgct
     7501 cggccatgac gatggacgcg gggaggaggt cggtgaggat cgagttgctg ttcgggatat
     7561 cgacgacgcg ctcgtacttg ctgatcttgg tcacaaagtt ccgagagtgg aggtcgtccg
     7621 agacgggcat ccgcagacgc aggatgaggc agttcttgta gaacttcatg acctaaagaa
     7681 gggaggttag ttgggcatct ggcacgccac ccatccgggg agcttacctc ctcaacgtgg
     7741 ccctttgtct ccgagtagaa gctgcccttg aagttggcag ggtcggtctc ggtgtagccg
     7801 gggccgccaa tggggtgggc gtcatcgtag tggtagatgc agccggtggc aaagacggtg
     7861 atgtggatgc cggcctggaa gcagcagtcg gtcaagttga gggtgccgat gacattggac
     7921 cgcatcgtct cctccttgtg gtcctcgcac cagtcgacat tcggccgtcc ggtcgacccg
     7981 gcgcagttga agacgtgggt gggcttgtac ttgtccagca cggccttgac ggcctcgcgg
     8041 tcctccatcc tgacggttgt ggtgtagacc tccttgccct gtgcctgcag gagggcctcc
     8101 aggtggccgg cgacccatcc cttgcctccc cagatgaggt agacattctt cgaggttccg
     8161 ttggccgtca tcgtgttcgt gtggttgtgt ccggggggga ccgcggtgga cagtatggta
     8221 tctgggggag cttgtgtaag tcttgcgggt tcggccgaca gcgcgcgaca atggagagga
     8281 aggacagaac gacggatagt tatagacaca ggccagctga ggggagatga agcggaaggg
     8341 aaagcaatac gcaggtctca cctttgtagt tccaccgagg gtgagacact caaatggtcg
     8401 tctgggtggc ggtcgctggc cgggtgggtc tggggacgcg tatagctccg ttctgcgctt
     8461 gattgaccaa gcacaatgcg cagcacgttg cttctttcgt ggtgtctgct tgctttgcgg
     8521 gatattgtca aagctgtcaa gttgtcaaga caagaatggc aggaccgcgg tctcgcccga
     8581 gcgccctctc tttctttgcg gattgatgat caggtcgagg cggggaacct tgaagctatc
     8641 catggtctgg tctgtagcga ctgggagttg cagttgcacc ttttcaccaa cacgggacgt
     8701 cggcagctac ggctaccaac tggatgtgca cggggaacga actaagttca attacttgtg
     8761 tcgggcaggt caaccaggaa agggattgtc gcatccaatt actttcaccg ccccgagagc
     8821 gaccaaccga gtcccgaggg acacgggtcc ccgaagccct tgctgcgccg cccatcctgt
     8881 atgcatgcct acctacttgg acatcgcggt ataaagatgc agtcacgcag tcgtgcttgg
     8941 ccatattcac cccagactgt cggagtcgca ttcgatgtag ggactgccgc taggtgcgcg
     9001 aaaaggatcg agccacatgg gagccgcgca actagtttcc acgctgcatt attaaccccg
     9061 cgaaccatag tgagtgtaca acacagatac ggacgcagtg cgacgcacca accactgaaa
     9121 tgtgaatgcc caaagctgtg tgtgcatgcc cggtagaggt gcagtgggca gttgtcctat
     9181 gagacggctg aggtagatgc gggcagtacg atggcagcac gcaggcttgt ccttgtccgg
     9241 tgtcagttac tcctgactgg agtctgcatc aggcatggtc ttgtattgga ttgctgcgct
     9301 gcaagttgct gtatctcagg tgtaatgcca gccatgggct ggtgcgactt taggcatcta
     9361 tccatagcat tcttttcttc atcagctgtg cagcgaaagt atagcacgcc taggtataaa
     9421 tgtacatgta tgtacggcat catgatgcac atacgcaata catgcgcccg gatgttaacc
     9481 gactcttcgg tgtggccatt ggccaatgga gggggcgttg agtgctgcac cagtgcccga
     9541 tgcagtaaag acccaagttg ccagcaggcc ccccgcgagc ttcagggtgc ttggggtgca
     9601 gaaggcccct gacggtcctg ggcagcccgc ccaaccgcct gctgatcagc tacaggctaa
     9661 ataacgggcc ttgggccacg gcacgttggc ggatgaaatt aatccgtcgt cgactccttg
     9721 ctaccgggga cggactttga cgacgtgata attctcctgt ccgctacaac aactgacggg
     9781 gaaacagacc gtctttcttg attgccaggc aacctccttt gcttccccga cgcgctcccc
     9841 aaggaccctc cctgcgcctg catcagtcct caacgacttg cgcagcttct gagctgcccg
     9901 cgcagagttc cactttgcaa tttccgccct caaccccctg aacctttgcg gtccagaaaa
     9961 aaaaatattt taaagaaagt ttttatcaca gtacgcaaag atgccttccg taaagagcat
    10021 cctctactac atgttccacc cggaacagct ccggtccatg atacaatggc aagtctgcgc
    10081 ccgcgccctc gtcgctcggc cgagcactct gctaaccccc tccttacagg aaggtctggc
    10141 acgagcccgt ctaccgccgt gatccctcga aagagtccga caccctcaaa tcatgcttcc
    10201 actacctcga cctgacgagc cggagctttt cggccgtcat ccaggagctg aatcctgaca
    10261 tgctcgtgcc gattgccctg ttctacctcg tgctgcgcgg tcttgacacc attgaggatg
    10321 atatgacgat acccctcgag aagaaggagc cccttctccg tggctttgac aagctcatga
    10381 agattgacgg ctggaccttc accgagaacg gccccaacga gaaggaccgc gagctgctcg
    10441 tccactttga cgacatcatc gccgagctga agaagatcaa gccaaactac tacgagatca
    10501 tcgaggacat caccatcaag atgggcaatg gcatggcaga ctatgccatc aaggccgaga
    10561 atggcgaggg agtcgagacc gtcgcagagt acgagaagta ttgtcactat gtcgccggcc
    10621 tggttggcga gggtctgaca aggttgttcg tcgccggaga gtgggcaaac cctgcgctca
    10681 acgaccgccc cgagctcacc gagagcatgg ggcagttcct ccagaagacc aacatcatcc
    10741 gcgatgtcca tgaagacttc gaggataagc ggcgcttctg gcccaccgcc atctggagca
    10801 agcatgttga caagtgggag gacttgttca agccagagaa cagggagaag gcactgcagt
    10861 gcagctcaga gatggtgctg aactcgctca agcatgccga cgagtgtctg ttctatatgg
    10921 ctgccatccg cgaacagagt gttttcaact tcgtcgccat tccccaggcc atggctatcg
    10981 ccacgcttga gctggtgttc aggaacccag caatcttcga aagaaatgtc aagatcacca
    11041 agggcgatgc ttgccaactc atgattgagt cgacacaaaa tctcagagtc ctctgcgacg
    11101 tcttccggaa atacgccagg aggatagcga agaagaacga ccccagggat ccaaatttcc
    11161 tcgagatcag ctccgcatgt gccaagatcg aacagttcat tgagactctg ttccccacac
    11221 aagaccccaa gaagattgct ctggttcaga agaattccaa ttccgaggac gaggagaaga
    11281 tggacccctg ggagggcctc atcctcgttg gttccgtgtt gctagctttg tttttgattt
    11341 cagctttgat ggttagtgac atgtcccctc tgtcggttgc gttgtataga ctaacgtttt
    11401 cgctcagatc ggcgctgcat acctcatggg tgctagattt gacaagatgt tcagcggaga
    11461 accgtcaagc ctcgtgccag ccggctcaaa accgacgaca tcattactcg gagaccacga
    11521 cgagttatag ttatgacgtg tatactaatg atttcttctt cggtcttggc gcatcatccc
    11581 tgaggcattc tctgcatttc ggggccgcga cgaggctggg ctgccgggcc aaatggatta
    11641 gggcagcctt cagggcctaa tcacttacat atgagatctc gcggtcgaat ataatcggtc
    11701 taagcaacga caactaatga attttaatat ataccacgca gaacacgcct gggaagtatg
    11761 cgtgtatgcc agctccgttt gtctcgactg atcttcttgt gacagccact gcatgcatca
    11821 agccgacagg gaagccggga atggagggag agaagacctt gtccaaggaa cgaacggacc
    11881 tagcacggat gtcaaattac aattcagtcc tcctaatgac tgtggttgtg ccgagaagtg
    11941 ctgatattga aacgcgagga gtaccgacct catgaggtcg taggcactcg gtgtttggct
    12001 cctcctattt ttctgtggga tgggctgagc gccttggatc gcggacatac cttatcctcg
    12061 ttggaggatt tcccatcaaa gttcctgcga tgggccgcaa tgcttgtttt gtgtctgtat
    12121 gcaactccgt gaagtcctat gtagacctcc aacccttcca cacaaactcg tccctgaaac
    12181 gcagagccac gatcccaccg caaagcaacc gagcaatgtg acgtcgtctt tgtccatcct
    12241 agatagctca ctggtttgac tccaaaccca ggactgcctg cgcctccctt aggtagggta
    12301 ggaatgagga gaaagaattc aatcaacttt ttgcattatg cgttccacgt cctcgcggtc
    12361 ctattgtgct gactacaaaa tcaaatcaat ccgatgctca ggagcttctc cacacttttc
    12421 gcccccttcc cccctgggca ttcgtagggg ggcggatttc tgttttcata acgccaagag
    12481 cagagcgtct ccctcacagc tgtctcgtct caagttgctt gcgcgttgca cgtttgatcc
    12541 cggacacgca aagcccgccg cccgtcctcc aacaaccgtt gcgtccgtct acagatcggc
    12601 aagtgggtgg gttaggcact cggggctcgg tctttcggtc ctttcttgct ctcttagtca
    12661 cagtctctct cgttgcccct ttgatgcccg ttggagcacg ttaagaatgg tgtgctcggg
    12721 agaggggttt aagcgacatt gatgagctgt tctgcggaac tttgcttacg atttgccagg
    12781 ggcggcaaat gccatgccct tcggataggc ttaaattgca gtgaaattac agaccgaact
    12841 gcccacgacg gtgaggcttg ggcgtgaggc tctcgggagg attcgtaggg cgtgttctct
    12901 ccccaccttg gtacgcaggt cccaactcaa tgtccagctc aacatgacaa attagagttg
    12961 gcgtgtggca aagacgagca gagttcctgc agcacgtggg aaatgcacag acgtggcaag
    13021 gttgcgaggt ccaaattcgt gagatgatcg agtcgtgacg tctacacgga cagaatacca
    13081 cagtcaagat accatttcac cacaagccaa ggtttccttt tcgtacgtgt tgggtatata
    13141 cttggtatta agtctacctc gatgaatatg cacagtcgat tgaaaaaatg gctagacttc
    13201 tatatcgtag atttttcgcc cggaacgccg ccggcgcagg gggcgtcgct ctctcgtttt
    13261 atctgctctg cgtctacttt gtcttctcct ctcctccttg tccatcttgg tggcccatca
    13321 cggccccaag gcggggtttg ggatgccgaa agagcgtctc ttccccatga aatctttcct
    13381 ctttgatgca aaaaacgacg tggcggctct cgcaaaggtg ctgctttggg gcccgcgtaa
    13441 aaccaatgtt tgttggatgt gatataaaaa aacgacgacg ctgaatgatt ggtaggcaga
    13501 atgatggagg tgacgatgaa cccgcttgta aattgatttt gacatggtaa ggattggggg
    13561 atgtgatttt acaagttgcc gttgttggca atgaggttgg tggtgccccg ggtgttgcgg
    13621 gcaacgctgg cgcccgtagc accggcgagc tccttgatgc ggtccgagac agcggtgaca
    13681 tcagtcaggc tctccagaga catgaggtag gcggccaggc cggcgatgtg aggcgaggcc
    13741 atggaggtac cggacagggt gtcggtggcc gagtcgctgg tgatgccaac actctggacg
    13801 ttgacaccgg ggccgaagat gtcgacaacg gcgccaaagt tgctgaagct ggccttgcgg
    13861 tcgttggtct ggtcgatggc accgacggtg atggcgttcg gggacgaggc agggctgacg
    13921 ttggcagcgt tctggttctc gtttccggca gcgacgacgg ggacgacacc agcagcggca
    13981 atggcctcga cggcagcgtt gacggcagca gacttagaac cacccaggga catgttcatg
    14041 acagccttgc cactcaggcc ctttgccttg gcgtcggagg cgacaaagtt gaggccgtca
    14101 atgacgccgg agttggtgcc accaccatcg gcatcgagaa ccttgactcc gatgatgttg
    14161 gctttcttgg cgactccgaa ggtggcaccg gcaatggttc cagaaacgtg agagccgtgg
    14221 ccgttctcgt cggtatcaac gttgttcaca gagttgaatc ccatagtggc gcgtccctgg
    14281 aactcctcgt gagtagtcag gacaccagtg tcgacgacgt aggcggtgat acccgtgccg
    14341 gcagtatcat cgaaaatgta gccagctgac gttgcgttac cagaggtctg cgcgtgtgac
    14401 aagcgcacca aaccagaagg agcgttggtc tgggactgga gagcagaggc cttgacgtag
    14461 gcatcggcct caatgtatgc aacctcgttt gccgagttga tgtccatcat catgagatcg
    14521 tcaccctcca tagccagagc tcgccatccc gacatggcaa acgtcttgac gctggtggac
    14581 agaagctttc cctgaaggcc acgcttgccc aggttgcgct tcttgaccag gtgggtgatc
    14641 ttcagttgat gggcgttgac ttcatcgtca gtgaaggtct tgttgtagac cacaatgtag
    14701 gcgttgggaa caatatccgt ggcgtccttg ttggcgattg gtacacccat gaactggtcc
    14761 gccgcggtag acgaaggctt ggtgatggca actgcttggg caagcggtgc tgccaacacc
    14821 agcagcgagg tgaaaagagt gctcagctta ggtgccatgg tggatacaag ttatatcgtg
    14881 taaaatggaa ttggtaatat tccgtgttgt accagacagg ttgaagtgaa attgggatgt
    14941 cgtcgaactg gtcagatggt tcgagtcctt gatgtggaag agaatatcca agagaatcag
    15001 actgtagacg acactgaggg tcgacctaag aattatttcc ggctccaggc gagaatgtgt
    15061 gtgtgaagtg gtatacactg tcgggcccaa gtgagggact ggaacaacag ggagggggag
    15121 ggagtgtgta agatgaaaga agtgtggtgg aacaatgggg aatgtcaaga tgatcgagaa
    15181 caatatacga tgttctcctt gacgactctc caagatacac gcacgtaacg aatcgaaacg
    15241 gatactcgcg agaaggacaa gagactgaag aggagagaat gcagatatca aacctggagt
    15301 cctccggcct ttaaagggat ccatctcgtg gattggcaaa gatctgctgg gggggccaag
    15361 ttgccccgtc gtgcccgtcg cgcaagcacc agtcccccgt cgtgggtgtc taggtacctg
    15421 cgtcgaggca tgaaaatggg tcttcatgac tgggccgctc cactagtcga ggtacaaatc
    15481 tgggcagcta agtggtgttt ggcgcggcgc caagcgctaa ccaatgcatg cttagtcgcc
    15541 aagtcaaacg ggacccctgg aactgccgcg gcgatccacc actacatgcc tgtcttgggg
    15601 tgcgaccgct tcaatcccag acagcccttg tgttactggc tcggcggcgg aggcgcatag
    15661 tgaaccgcaa tctcgtgaaa tgaacaccac cgactccgcg aacctgaacg catcatgtga
    15721 gcctctgcga gctctttacc cggctggctc gcggtgccta cgcttgctcc tgagtaatgt
    15781 agctgcgcag gccatgaatc tggggacttg ccgcctcccg ggttcgggac ccgcaacggt
    15841 ggtggctacg gcccacgaca aatgacttgc agatactgaa tcgtgaagcc gcaaatttct
    15901 ccacgcctga gcagcacata tcgcttgcac cttctggcca gaacaagcac gttggaaata
    15961 ccgtttgaac ggcaatggat agcgtagttg gcttgcgtaa gtctggcacc ggcggggggg
    16021 attctgagca gtggaataac tccccgatgc ttcagatcct cgcgttgacg tgccccccta
    16081 gcccaggcat gtgcagttgt ttgaagcaga ggccatggta cgagttcctg gatttgtgag
    16141 gcagagccaa gcctggccgt atatggcagc agccaaggtc gagcagtccg gggaacccag
    16201 ggcgcggcga ggcgaagaca tatttctccg atggcgtgtg ggatcaaagg gtggtagcaa
    16261 acagcgagcg agcctcacgg gcccgcaggc atacacgcag agcacatgag ccacagagtg
    16321 tcgcagccag gaatagacat gcgagcatga aaacaagagg caacgtcaac aggaggaatg
    16381 tcagcggcgg caggccctgg gaagatctca ggatcgctgc ttagggtcgt gctgtcgtac
    16441 agaagaaggc ttggctggaa cgtgatccct gggtggtgag gaggctcttc taaaagcgag
    16501 cggcgggcgc tagacaaatc tggaagtgtg ctcagggcca gggtgggcga tggtcttttg
    16561 gggtccgtgg tccccactga gtagaaacag tagcccccgt ttcaactcgg ctgggctagc
    16621 gacgggtctg attggctcag aagcctcctt gtcggggatg aaacttggcg ccctgctcct
    16681 gggagagaaa agtaagcatg ggaacaagct tagaaacatt tgtgataggt ctcgatgatg
    16741 ggacgaagtg acgttcttgg ggaacatttg gtgtcagccg aaattcgagg atctcgtcga
    16801 cctggcggtg ctcaacggtg atcaatgcct cggaatcgca accgaagtgg tatgcttaaa
    16861 caatagtcca atgctagagg tggccatcag acgcaagcaa ctaggtacta ctacaaaccc
    16921 tcaatttact tcaagcaaac cagattcgga gagtctttgg ctacggctat agggtagcca
    16981 cgaaaattgg gaaactcgcc aacgactagt tcctgtaagt cggaatgtac tgactgcaca
    17041 ctctcaaatt acctgaaacg cactcgcacg cactcaccct ctatctcgcg gccagtttgt
    17101 atggcagtcg cctccatgct aaggcgagtg gatcaacgcg tgccagagct tggcggatag
    17161 tttggctgaa ctaatgccct ggtcaagatc aagatcgcat ccacacatgt caagaccata
    17221 ttgaagaaga gacgatcctt gcggagatgg cttcgggaga acgatagtat acagaatagt
    17281 tcccagcatg tcgataccgg aagcggcgac atccaaagtg cccagactag ccacgagcct
    17341 catgtggaga tgcatgggcg agctgtgcaa tatatctcgg gctcgcttaa gatctaccaa
    17401 tttgcgcctc tgaatgccac gccattcgga cattccactt tggaatcagc tcaagctcaa
    17461 gctcggaccg gagatctcgt ggcgtcttcg atttctgggt tgtaatgcgc ctgtaaaggg
    17521 acggcagccg tctgcatttg agccgcatcc tcattcatgt gagctgcttt tgcacacact
    17581 tctcgttttt ggcttgtccc gcaaacgttg catcctatac catgtggacc atgcgcaggc
    17641 ttgaggatgt cgccatttgg tcaagggctt tcactgtcac cgatgttttg cttttacgat
    17701 gcctttttcc taattccttc tcggttcgtt cgtttttctg tcaagtatcc agtatctttc
    17761 cactgtgtcc tagttgaatt agggtttttt tctattgtct cgcgtgcagg ttcgagtgag
    17821 acatattgcg cggtgcggcc cgcataaccc aacttctcaa cctcaaacaa atcccctcgg
    17881 atggcccaac cgccaatatg gaaagatgat agtttgttga aagagctgcg atcgcggctt
    17941 acggagctgt acagcaactg ggcctgcctt tgccactgct gacttgtcaa tggcccctag
    18001 gcatgcagga agggtttgcg atctgccgaa tatggatgga agatggcatg aatgttggcg
    18061 agaagcgacg tttacaactg acatggcaat gccacaacca atccgtctgg cggcagcgtg
    18121 tttgtgttgg ggcccgttta gcaacagccc aggtggctgg tgccagcaaa gacaaagagc
    18181 tccattttct gaatgcaagc aagcaactac ggtgggcacc caccggttgc caatcaagac
    18241 cctgggtgtg tcaacacgca acggacgtca tggagaatgg agaatggaga atggattgaa
    18301 gtgcggtacg gtagttggtt ggttggttat ttgcttgctt gcttgtagtc acgagacctg
    18361 gctgcactgg ctatctatgt atgcatgaac tacatggctc gctcagccca cccggctgca
    18421 ctgccagaca gactgcagga caggaatgtt ttttctgttg cccaacccag gcggctgtgc
    18481 agatctccct gcccagatgc agacacacac agccagaaat aatcagcgct ggccctgact
    18541 agaatgctga tgtaccgcca tcccatgttg gaacacagat cgcgttaccg gcgcgtaatg
    18601 actcgtcgag agagtcacgg agagtctatt ctcgattctc ggtccaagca cccgggcgga
    18661 ggggtagtgt gctaacgagc actgcgcgac aggtggctgc gagggagata gtactgaatc
    18721 gctcagcaga gagcggctgc agagtctaat tgcaaggagc ccgggcgcat tacctaagtg
    18781 aactctcggg ctggaagacg gacccagtgt tatccaatcc atatgggctg ttgttgaatg
    18841 ggccattggc aattggcgcc tcgacagccg ttgcgctcca tccgctgccc gttgccctct
    18901 actgcgttgt cgaggcttcc aggttccagg gcgggtgctc acttccaggg aaatttccca
    18961 gagggcccag cgcattgatg agagttgacc ccgatctggc gagcgaagcg ctgcaaaagg
    19021 ccgcgcccct ccgacatctg tcccgtcccg tcccattccc atgccactct gggccaacct
    19081 gttcgttgcc cactgcccac catcccgtct ggcccccgtc ccatcccatc acattccatg
    19141 cgaggtcagc gctggcctgc agtcttgaag tccagcccgt tgattgacta gtcccgacgc
    19201 tgcggatcat tctcgctgtc cgccgcccgc ttgactgcca ccagcgcacc gcactgttcg
    19261 cactgcactg ctgggctgcg ctggactgcg ctggactgca ctgcaccgcg ctgcaccttt
    19321 tcgcggccgc cgaaattgca actcactttc tgtaaccgca ttgatctggg gcccccatca
    19381 atagtcaaat ttcgcagcaa tttctcacgg cctgccctcg gacaactttc gtcccacccg
    19441 tgaccgcctg agaaagcgta gtacccaagg gcctgcagtt ggatttctct gtctgccccg
    19501 acccgccggt gcccgttcca ttatcctcgg tgaccctatc tcctctgtgg cctgcacgcg
    19561 accactacca cagccacggc ttcatcctcg ccctcccgta cactgcaaac gccttggcct
    19621 gtcgagtgag gactgttgcc tgccacgtcc ttctttgccc ggcataattt gcagcagcag
    19681 cagccgtatc atcccctctt ggccgacagc gagcaagggc cactcgccat cctccgcggt
    19741 ctgtcatgcg aagcgaacct ccggacctgg aggaatagca cccgacgaag aagcagaaga
    19801 cgacgacgat gatgatgggc aagcggactt cggcaatctt cgaggcggat gacgaccatg
    19861 gcatgggctc cagttctttc gagacgccct cgcacgcgca caccattcac atgccgcgga
    19921 ctggcgccta cctacagcgg gatatgtcga ttgatggcga tgaggatgac gataacgagg
    19981 gctctgcgac gaccgagctg gccgctatca tgacgacaac ctctacgcct gtcaccccgg
    20041 gcccgtccag cccacctctc gaccaggcaa aaccccagga cttcgtaccg ccgacgcggc
    20101 ctagcagcac tccgttcccg aatgcacaac agggccagac cgacattcgc tgtctgcatt
    20161 gtcagcccga ctgccaggac tgctctgacg atgccatggc catgagcccg gctgcgaccc
    20221 cgaccatcga tcagcaacct ctgctcggcc tgagcgccct cccggccgag atccacgagt
    20281 gcgtcctgga ccatttgttt gggtatcgtg tttcgaccac gtcgccgagc tcgctgagca
    20341 tcccgagcgt caatgcccgc agttggagta ccgccttgcg acactcgagg aggaaggagt
    20401 tgtccaactt ggccctggtc acaccactgt ggcgctacct ggtgcaggca cgtttgtttc
    20461 ggcacatcaa agtcaaggcc accgtctctg ggtgcaacga ggtggtgcag ttctttaccg
    20521 ccaaccagca cctgagggac tttgtcaagc acatcgagat atggtttccc gtctttcagc
    20581 ccaagttcaa cacgcccttc cctacgaatt cctcgctggc cctccccacc gtctccccag
    20641 agggaatctc cagcgcgcag tatgggttgc ccacggacaa tgccaccttg gaagaagtct
    20701 tcttcctcgt tggcaactcg ttttccgaag ttcaggtgat gaccctcgaa ggcggcgagc
    20761 gcaagaaggc gcccagggtc cagttcactc tccccaccac ttcgtcgcac atgagagagt
    20821 tgccagaggt caagacggtc cgcactttga tcatcaaaag ccagtggaac attattcggc
    20881 actacaagga ctgggagtac atttccaacg cgcttccgaa cctggaggag tggcatggca
    20941 cgtacgccaa gcccaagtcc aagagctatc tgagcatggc aggcaccctc gagatcctgg
    21001 accccaagat caccaagctc aacctcagtc tagagaccga ctaccgccgt gagatgacat
    21061 gcccgccata ctacctgaaa gtgtgcgagc agcttcactg gtgcgacaag atggccaagg
    21121 cggccagcac actggagcat ctgtcataca ccgggcgtgt atgccatact ttcttcgaca
    21181 tgcttgccag gtattcaaat cctcggacga cccgactaaa gactatcgat atcaccgtga
    21241 agaactgctg ccgtcagaat gcgcagtgga atgagtccgg ctcgggcatc acagacatgc
    21301 acttcatcag tgcattcgag cagctcgtgc ttgggggcat ccgatgtctg gagcgtttaa
    21361 agtcggtgaa tctcttgcgg atccgctacg tggatctagg taagtattcc tgctccaggg
    21421 acggagggaa acggtgctcc atactgacat cgttcctaga ttcgcctgta cctccgttga
    21481 acccttattt cctcatcaaa gacggttggt gctctggtgt ttggagcgac
//
