# Supplementary material for: Genome sequencing and physiological characterization of three Neoarthrinium moseri strains
Source: BMC Microbiol. 2025 Aug 21;25:526. doi: 10.1186/s12866-025-04274-z (PMC12369201; doi:10.1186/s12866-025-04274-z)
Supplement: Supplementary file 16 — Supplementary Material 16. [file 12866_2025_4274_MOESM16_ESM.zip › BiGSLICE/input/Nmoseri/CBS16480/JAFEVA010000022.1.region003.gbk]

LOCUS       JAFEVA010000022        43154 bp    DNA     linear   PLN 06-APR-2022
DEFINITION  Neoarthrinium moseri strain CBS 164.80 scaffold22_Wmoseri_CBS_16480,
            whole genome shotgun sequence.
ACCESSION   JAFEVA010000022
VERSION     JAFEVA010000022.1
KEYWORDS    .
SOURCE      Neoarthrinium moseri
  ORGANISM  Neoarthrinium moseri
            Eukaryota; Fungi; Dikarya; Ascomycota; Pezizomycotina;
            Sordariomycetes; Xylariomycetidae; Xylariomycetidae incertae sedis;
            Neoarthrinium.
COMMENT     ##antiSMASH-Data-START##
            Version      :: 7.1.0
            Run date     :: 2023-12-04 12:18:39
            NOTE: This is a single region extracted from a larger record!
            Orig. start  :: 372177
            Orig. end    :: 415331
            ##antiSMASH-Data-END##
FEATURES             Location/Qualifiers
     protocluster    1..43154
                     /aStool="rule-based-clusters"
                     /category="NRPS"
                     /contig_edge="False"
                     /core_location="[20000:23154]"
                     /cutoff="0"
                     /detection_rule="cds((PP-binding or NAD_binding_4) and
                     (AMP-binding or A-OX))"
                     /neighbourhood="20000"
                     /product="NRPS-like"
                     /protocluster_number="1"
                     /tool="antismash"
     proto_core      20001..23154
                     /aStool="rule-based-clusters"
                     /tool="antismash"
                     /cutoff="0"
                     /detection_rule="cds((PP-binding or NAD_binding_4) and
                     (AMP-binding or A-OX))"
                     /neighbourhood="20000"
                     /product="NRPS-like"
                     /protocluster_number="1"
     cand_cluster    1..43154
                     /SMILES="NC([*])C(=O)O"
                     /candidate_cluster_number="1"
                     /contig_edge="False"
                     /detection_rules="cds((PP-binding or NAD_binding_4) and
                     (AMP-binding or A-OX))"
                     /kind="single"
                     /product="NRPS-like"
                     /protoclusters="1"
                     /tool="antismash"
     region          1..43154
                     /candidate_cluster_numbers="1"
                     /contig_edge="False"
                     /product="NRPS-like"
                     /region_number="3"
                     /rules="cds((PP-binding or NAD_binding_4) and (AMP-binding
                     or A-OX))"
                     /tool="antismash"
     gene            4233..5998
                     /locus_tag="JN550_006440"
     mRNA            join(4233..4274,4368..4976,5042..5998)
                     /locus_tag="JN550_006440"
                     /product="hypothetical protein"
     CDS             join(4233..4274,4368..4976,5042..5998)
                     /codon_start=1
                     /gene_functions="biosynthetic-additional
                     (rule-based-clusters) p450"
                     /gene_functions="biosynthetic-additional (smcogs)
                     SMCOG1034:cytochrome P450 (Score: 276; E-value: 1e-83)"
                     /gene_kind="biosynthetic-additional"
                     /locus_tag="JN550_006440"
                     /product="hypothetical protein"
                     /protein_id="KAI1868524.1"
                     /sec_met_domain="p450 (E-value: 3.2e-52, bitscore: 171.2,
                     seeds: 50, tool: rule-based-clusters)"
                     /transl_table=1
                     /translation="MRGFFWLCAAVPVLFLVNAFYNVHLHPLRHVPGPFWAKASGIPSW
                     YYTVTGKRHIWLWQLFQIYGKRIRVAPNLVLFCDPEAHADIYGMKSNVRRSPFYVALTK
                     DIREQTTLTTIDPTEHAKRRKMLNTAFTDISVHTAAAFMSQHIDRWHQIMLDEHDSTTE
                     WSASMDLSKNIDHLVFDIMGDLSFGRSFNTKEPGDNPLKEVPYNTIKYLKFFYPICRSP
                     LLSLILWLKPRGLDRLIALVTPPSVQQFDKFVHDSLAQRLELYKKQKDIPENERRQDMF
                     YFLCQARGSSEGHAAYTEDELRAEALLLIIAGSDTTTASLASIFWYLVRAPRSYQKLVN
                     ELQRTFRTAEDATYGPKLTFCTYLRACIDEGMRLVPPGPCEPPREILSGGLKIMNNHYP
                     KGTIVGTAPWCDSRNEEVYGDPGIFRPERWIVDEAAGVTKEMVADIRTNFHPFLTGPGS
                     CAGKNIAMAEIMLVVAKTLLIFDIRKAPGSTLGEGSPELGWGERDKKQIQVVDAYVSVK
                     QGPEVQYRKRASPKAESG"
     PFAM_domain     join(4458..4976,5042..5854)
                     /ASF="active site cysteine inconclusive"
                     /aSDomain="p450"
                     /aSTool="clusterhmmer"
                     /database="35.0"
                     /db_xref="PF00067.25"
                     /db_xref="GO:0004497"
                     /db_xref="GO:0005506"
                     /db_xref="GO:0016705"
                     /db_xref="GO:0020037"
                     /description="Cytochrome P450"
                     /detection="hmmscan"
                     /domain_id="clusterhmmer_JN550_006440_0012"
                     /evalue="4.00E-50"
                     /gene_ontologies="GO:0004497: monooxygenase activity"
                     /gene_ontologies="GO:0005506: iron ion binding"
                     /gene_ontologies="GO:0016705: oxidoreductase activity,
                     acting on paired donors, with incorporation or reduction of
                     molecular oxygen"
                     /gene_ontologies="GO:0020037: heme binding"
                     /label="JN550_006440"
                     /locus_tag="JN550_006440"
                     /protein_end="488"
                     /protein_start="44"
                     /score="171.0"
                     /tool="antismash"
                     /translation="WYYTVTGKRHIWLWQLFQIYGKRIRVAPNLVLFCDPEAHADIYGM
                     KSNVRRSPFYVALTKDIREQTTLTTIDPTEHAKRRKMLNTAFTDISVHTAAAFMSQHID
                     RWHQIMLDEHDSTTEWSASMDLSKNIDHLVFDIMGDLSFGRSFNTKEPGDNPLKEVPYN
                     TIKYLKFFYPICRSPLLSLILWLKPRGLDRLIALVTPPSVQQFDKFVHDSLAQRLELYK
                     KQKDIPENERRQDMFYFLCQARGSSEGHAAYTEDELRAEALLLIIAGSDTTTASLASIF
                     WYLVRAPRSYQKLVNELQRTFRTAEDATYGPKLTFCTYLRACIDEGMRLVPPGPCEPPR
                     EILSGGLKIMNNHYPKGTIVGTAPWCDSRNEEVYGDPGIFRPERWIVDEAAGVTKEMVA
                     DIRTNFHPFLTGPGSCAGKNIAMAEIMLVVAKTLLIFDIRKAPGS"
     gene            8642..9757
                     /locus_tag="JN550_006441"
     mRNA            8642..9757
                     /locus_tag="JN550_006441"
                     /product="hypothetical protein"
     CDS             8642..9757
                     /codon_start=1
                     /gene_functions="biosynthetic-additional (smcogs)
                     SMCOG1083:oxidoreductase (Score: 108; E-value: 9.7e-33)"
                     /gene_kind="biosynthetic-additional"
                     /locus_tag="JN550_006441"
                     /product="hypothetical protein"
                     /protein_id="KAI1868525.1"
                     /transl_table=1
                     /translation="MAENSMFTEGQFLLGTFASNCSSGMSVTKIEERWVNSWENNVKLA
                     KLLDEAGIEFMLPIARWIGYGGETNFHCDVLETMTWATGLLALTKNINVISTVHTAANL
                     PPVVAKQIATIDRISNGRVGLNIVAGWNKPEYEALGLQLPATHEERYEYAQDWFDAIKE
                     LWTKTESFDYDGKFFKMKNILGLPQPSRKVPILNAAGSGQGRTFAVNSADFLFTPAIDL
                     ERSKGEVAALKEQAKEAGKKVGVLTLSHVVCRPTEQEAKDFYDYFCTKNTDEGAVDNLV
                     ALQFAHAQSFPHDLLALIRNRMAAGHGGYPLVGTPQQVADGIISLHAAGFNGTTLSFVD
                     YVKEFPYFRDNVLPILEKAGIRKPWNPAAEQ"
     PFAM_domain     8681..9637
                     /aSDomain="Bac_luciferase"
                     /aSTool="clusterhmmer"
                     /database="35.0"
                     /db_xref="PF00296.23"
                     /db_xref="GO:0016705"
                     /description="Luciferase-like monooxygenase"
                     /detection="hmmscan"
                     /domain_id="clusterhmmer_JN550_006441_0013"
                     /evalue="3.90E-58"
                     /gene_ontologies="GO:0016705: oxidoreductase activity,
                     acting on paired donors, with incorporation or reduction of
                     molecular oxygen"
                     /label="JN550_006441"
                     /locus_tag="JN550_006441"
                     /protein_end="332"
                     /protein_start="13"
                     /score="197.4"
                     /tool="antismash"
                     /translation="LGTFASNCSSGMSVTKIEERWVNSWENNVKLAKLLDEAGIEFMLP
                     IARWIGYGGETNFHCDVLETMTWATGLLALTKNINVISTVHTAANLPPVVAKQIATIDR
                     ISNGRVGLNIVAGWNKPEYEALGLQLPATHEERYEYAQDWFDAIKELWTKTESFDYDGK
                     FFKMKNILGLPQPSRKVPILNAAGSGQGRTFAVNSADFLFTPAIDLERSKGEVAALKEQ
                     AKEAGKKVGVLTLSHVVCRPTEQEAKDFYDYFCTKNTDEGAVDNLVALQFAHAQSFPHD
                     LLALIRNRMAAGHGGYPLVGTPQQVADGIISLHAAGFN"
     gene            10506..11894
                     /locus_tag="JN550_006442"
     mRNA            10506..11894
                     /locus_tag="JN550_006442"
                     /product="hypothetical protein"
     CDS             10506..11894
                     /codon_start=1
                     /locus_tag="JN550_006442"
                     /product="hypothetical protein"
                     /protein_id="KAI1868526.1"
                     /transl_table=1
                     /translation="MKSTVALSLLSGALALPAANPAPQTVSFGKRNMLTRPNGEANVAG
                     ILASLNHTLHKYNLKPLPYYAPVAVLQAELFSVDVEKRQANLPLIDQTQLGTEDVAYYG
                     SITIGGGDGKAQKFNVIFDTGSADAWVPGPSCTKARGCTHTTKYDQGGRNLGTKTSIQY
                     GSGSTEGENYVDDLTIAGLTSKSQTLISVTTAAGFTQVDADGLVGMGFSSIAQDNGTTV
                     FENLIAQGTVQADEFSFYLGRVSEKTGRNSQLTLGGRDSTKYKGNFVTVPVSSQTYWQV
                     ALDGVKVGGKKVAGTAGQAAIDTGTTILLAPTAVAKAVFDAIPGSIGLNLAGEHIYLYP
                     CNTAVTNIPKITFAGQDLAINPLDFKLGSLSAADVDNLALGDRALAAQIREQMARAGLC
                     IAGFAGGDLTGIDDLYIVGDTFIKNWYSVFSYSAANGKPAVLFAPNIGQSCQWIGGYGP
                     TEFI"
     PFAM_domain     10809..11804
                     /aSDomain="Asp"
                     /aSTool="clusterhmmer"
                     /database="35.0"
                     /db_xref="PF00026.26"
                     /description="Eukaryotic aspartyl protease"
                     /detection="hmmscan"
                     /domain_id="clusterhmmer_JN550_006442_0014"
                     /evalue="3.10E-62"
                     /label="JN550_006442"
                     /locus_tag="JN550_006442"
                     /protein_end="433"
                     /protein_start="101"
                     /score="210.9"
                     /tool="antismash"
                     /translation="YYGSITIGGGDGKAQKFNVIFDTGSADAWVPGPSCTKARGCTHTT
                     KYDQGGRNLGTKTSIQYGSGSTEGENYVDDLTIAGLTSKSQTLISVTTAAGFTQVDADG
                     LVGMGFSSIAQDNGTTVFENLIAQGTVQADEFSFYLGRVSEKTGRNSQLTLGGRDSTKY
                     KGNFVTVPVSSQTYWQVALDGVKVGGKKVAGTAGQAAIDTGTTILLAPTAVAKAVFDAI
                     PGSIGLNLAGEHIYLYPCNTAVTNIPKITFAGQDLAINPLDFKLGSLSAADVDNLALGD
                     RALAAQIREQMARAGLCIAGFAGGDLTGIDDLYIVGDTFIKNWYSVFSYSA"
     gene            12911..13817
                     /locus_tag="JN550_006443"
     mRNA            join(12911..13100,13224..13481,13531..13817)
                     /locus_tag="JN550_006443"
                     /product="hypothetical protein"
     CDS             join(12911..13100,13224..13481,13531..13817)
                     /codon_start=1
                     /gene_functions="biosynthetic-additional
                     (rule-based-clusters) GST_C"
                     /gene_functions="biosynthetic-additional (smcogs)
                     SMCOG1193:glutathione S-transferase (Score: 151.2; E-value:
                     4.6e-46)"
                     /gene_kind="biosynthetic-additional"
                     /locus_tag="JN550_006443"
                     /product="hypothetical protein"
                     /protein_id="KAI1868527.1"
                     /sec_met_domain="GST_C (E-value: 3.2e-09, bitscore: 30.5,
                     seeds: 35, tool: rule-based-clusters)"
                     /transl_table=1
                     /translation="MADKLFIAETPAEVKDAKGLHLITQSTPNGQAVQIYLEELAEAYG
                     LKFTTTLINISTNEQKKEWFLRLNPNGRIPVLVDNSQNPPFPVHETSAELLYLLKEADK
                     EDKFGFKDDFERSEALQWLFFWHGSGAPYQGQTNHFKKAAPEKIDYAINRFHNETLRVY
                     GVLEIRLSGKYTGEPREYLAGKGKGKYSVADIKTWPWVKGWERTGFSKQEMEAFPHLLK
                     WIDRIAQRPAVQKGIGEKYSQS"
     PFAM_domain     join(13028..13100,13224..13330)
                     /aSDomain="GST_N"
                     /aSTool="clusterhmmer"
                     /database="35.0"
                     /db_xref="PF02798.23"
                     /description="Glutathione S-transferase, N-terminal domain"
                     /detection="hmmscan"
                     /domain_id="clusterhmmer_JN550_006443_0015"
                     /evalue="1.30E-07"
                     /label="JN550_006443"
                     /locus_tag="JN550_006443"
                     /protein_end="99"
                     /protein_start="39"
                     /score="31.9"
                     /tool="antismash"
                     /translation="LAEAYGLKFTTTLINISTNEQKKEWFLRLNPNGRIPVLVDNSQNP
                     PFPVHETSAELLYLL"
     PFAM_domain     13554..13775
                     /aSDomain="GST_C"
                     /aSTool="clusterhmmer"
                     /database="35.0"
                     /db_xref="PF00043.28"
                     /description="Glutathione S-transferase, C-terminal domain"
                     /detection="hmmscan"
                     /domain_id="clusterhmmer_JN550_006443_0016"
                     /evalue="4.60E-07"
                     /label="JN550_006443"
                     /locus_tag="JN550_006443"
                     /protein_end="231"
                     /protein_start="157"
                     /score="30.1"
                     /tool="antismash"
                     /translation="ETLRVYGVLEIRLSGKYTGEPREYLAGKGKGKYSVADIKTWPWVK
                     GWERTGFSKQEMEAFPHLLKWIDRIAQRP"
     gene            complement(14348..15977)
                     /locus_tag="JN550_006444"
     mRNA            complement(join(14348..14534,14584..14892,14949..15055,
                     15138..15267,15320..15429,15488..15646,15696..15977))
                     /locus_tag="JN550_006444"
                     /product="hypothetical protein"
     CDS             complement(join(14348..14534,14584..14892,14949..15055,
                     15138..15267,15320..15429,15488..15646,15696..15977))
                     /codon_start=1
                     /gene_functions="biosynthetic-additional
                     (rule-based-clusters) DAO"
                     /gene_functions="biosynthetic-additional (smcogs)
                     SMCOG1103:FAD dependent oxidoreductase (Score: 86.9;
                     E-value: 2.6e-26)"
                     /gene_kind="biosynthetic-additional"
                     /locus_tag="JN550_006444"
                     /product="hypothetical protein"
                     /protein_id="KAI1868528.1"
                     /sec_met_domain="DAO (E-value: 5.1e-39, bitscore: 128.3,
                     seeds: 521, tool: rule-based-clusters)"
                     /transl_table=1
                     /translation="MAASRATTKVIVVGGGGTIGSSTALHLIRFGYAPANIIVLDTFQI
                     PSAQSAGNDLNKIMGVRLRSKVDTQISLEARQMWREDELFKPFFHNVGRIDCESSEQGV
                     AALRQEYQAILDAGAGLETTHEWLDSEDEILKKMPLLQRDQIEGWKAIWSQDGGWLAAA
                     KAINAIGEFLREQGVNFGFGSAGSFKQPLLDVDGSTCVGVETVDGTKYYADKVVLAAGA
                     WSPALAWVYAHIQLSPEEAAEYKGVPVVYNGDIGFFFEPNEHGVIKVCDEFPGFSRFKQ
                     HQPFGSSAPKPVSIPRSHAKHPTDTYPDASEVTIRQAISTYLPRFEKRELFNRAMCWCT
                     DTADSQLLICEHPKWKNFILATGDSGHSFKILPIIGKHVVELIEGSLSDDLTHAWRWRP
                     GGDAQKSTRAAPPKDLADMPGWRHDTKL"
     PFAM_domain     complement(join(14486..14534,14584..14892,14949..15055,
                     15138..15267,15320..15429,15488..15646,15696..15950))
                     /aSDomain="DAO"
                     /aSTool="clusterhmmer"
                     /database="35.0"
                     /db_xref="PF01266.27"
                     /db_xref="GO:0016491"
                     /description="FAD dependent oxidoreductase"
                     /detection="hmmscan"
                     /domain_id="clusterhmmer_JN550_006444_0017"
                     /evalue="5.60E-37"
                     /gene_ontologies="GO:0016491: oxidoreductase activity"
                     /label="JN550_006444"
                     /locus_tag="JN550_006444"
                     /protein_end="382"
                     /protein_start="9"
                     /score="128.3"
                     /tool="antismash"
                     /translation="VIVVGGGGTIGSSTALHLIRFGYAPANIIVLDTFQIPSAQSAGND
                     LNKIMGVRLRSKVDTQISLEARQMWREDELFKPFFHNVGRIDCESSEQGVAALRQEYQA
                     ILDAGAGLETTHEWLDSEDEILKKMPLLQRDQIEGWKAIWSQDGGWLAAAKAINAIGEF
                     LREQGVNFGFGSAGSFKQPLLDVDGSTCVGVETVDGTKYYADKVVLAAGAWSPALAWVY
                     AHIQLSPEEAAEYKGVPVVYNGDIGFFFEPNEHGVIKVCDEFPGFSRFKQHQPFGSSAP
                     KPVSIPRSHAKHPTDTYPDASEVTIRQAISTYLPRFEKRELFNRAMCWCTDTADSQLLI
                     CEHPKWKNFILATGDSGHSFKILPIIGKHVVEL"
     gene            16739..18810
                     /locus_tag="JN550_006445"
     mRNA            join(16739..16976,17037..17082,17139..17170,17225..17349,
                     17408..17571,17635..17718,17778..17954,18006..18089,
                     18146..18429,18482..18584,18645..18810)
                     /locus_tag="JN550_006445"
                     /product="hypothetical protein"
     CDS             join(16739..16976,17037..17082,17139..17170,17225..17349,
                     17408..17571,17635..17718,17778..17954,18006..18089,
                     18146..18429,18482..18584,18645..18810)
                     /codon_start=1
                     /locus_tag="JN550_006445"
                     /product="hypothetical protein"
                     /protein_id="KAI1868529.1"
                     /transl_table=1
                     /translation="MSQFDTAPPNTHAGGDDDALRARGNLPMNATNSADDRVDMEAYRQ
                     NVPLWRRFWQHSLTQMMLISIQAFCGPAMADAIAGLGGGGLATPQTSNIATAILYSMLA
                     TVCFLGGPIVNKLGVKWALVLGAMSFPIEGSSYYCNSKFGNQWYLILGGAISGIGTGCW
                     YVAEAGAIMSLAPSGARGKYLALWIVSRNLGQLVGGAINLSKNFEKGVEGGVTPDTYVA
                     FLIIECLALPFAFMISPLEKVVRSDGTRILVSEALSTKEELKRISRTMTSKLILLSAFW
                     ALWSFFYSGTWSTYLATYFSVRSRALSSLVSPFFCIVGCFGLGFILDLKCLSQRRRAQL
                     GLFTVVVLNLGVYIWSIVMQVRFNASDPGAIDWDDSLYASSFLPYFFVQTTGPLSQSYM
                     YWLLSSFATDAQANVRNGAAFRCLEAVGQAIAYGMNTKTSTSPLIGMCVSFALMAVAVG
                     PMIVLVNSTPDRIPADVIAEEIHGVEVEKKSNPPVIVSDAKV"
     PFAM_domain     join(17081..17082,17139..17170,17225..17349,17408..17571,
                     17635..17718,17778..17954,18006..18039)
                     /aSDomain="UNC-93"
                     /aSTool="clusterhmmer"
                     /database="35.0"
                     /db_xref="PF05978.19"
                     /description="Ion channel regulatory protein UNC-93"
                     /detection="hmmscan"
                     /domain_id="clusterhmmer_JN550_006445_0018"
                     /evalue="1.30E-08"
                     /label="JN550_006445"
                     /locus_tag="JN550_006445"
                     /protein_end="300"
                     /protein_start="94"
                     /score="34.5"
                     /tool="antismash"
                     /translation="ATAILYSMLATVCFLGGPIVNKLGVKWALVLGAMSFPIEGSSYYC
                     NSKFGNQWYLILGGAISGIGTGCWYVAEAGAIMSLAPSGARGKYLALWIVSRNLGQLVG
                     GAINLSKNFEKGVEGGVTPDTYVAFLIIECLALPFAFMISPLEKVVRSDGTRILVSEAL
                     STKEELKRISRTMTSKLILLSAFWALWSFFYSGTWSTYLATYF"
     gene            complement(20001..23154)
                     /locus_tag="JN550_006446"
     mRNA            complement(join(20001..20381,20445..20712,20771..22274,
                     22433..22940,23032..23154))
                     /locus_tag="JN550_006446"
                     /product="hypothetical protein"
     CDS             complement(join(20001..20381,20445..20712,20771..22274,
                     22433..22940,23032..23154))
                     /NRPS_PKS="Domain: AMP-binding (8-433). E-value: 1e-59.
                     Score: 194.0. Matches aSDomain:
                     nrpspksdomains_JN550_006446_AMP-binding.1"
                     /NRPS_PKS="Domain: PP-binding (572-638). E-value: 8.8e-13.
                     Score: 40.5. Matches aSDomain:
                     nrpspksdomains_JN550_006446_PP-binding.1"
                     /codon_start=1
                     /gene_functions="biosynthetic (rule-based-clusters)
                     NRPS-like: PP-binding"
                     /gene_functions="biosynthetic (rule-based-clusters)
                     NRPS-like: AMP-binding"
                     /gene_functions="biosynthetic-additional
                     (rule-based-clusters) Abhydrolase_6"
                     /gene_functions="biosynthetic-additional (smcogs)
                     SMCOG1002:AMP-dependent synthetase and ligase (Score:
                     210.2; E-value: 7.2e-64)"
                     /gene_kind="biosynthetic"
                     /locus_tag="JN550_006446"
                     /product="hypothetical protein"
                     /protein_id="KAI1868530.1"
                     /sec_met_domain="AMP-binding (E-value: 3.4e-63, bitscore:
                     207.1, seeds: 400, tool: rule-based-clusters)"
                     /sec_met_domain="PP-binding (E-value: 2.8e-12, bitscore:
                     40.5, seeds: 164, tool: rule-based-clusters)"
                     /sec_met_domain="Abhydrolase_6 (E-value: 1.8e-08, bitscore:
                     28.8, seeds: 455, tool: rule-based-clusters)"
                     /transl_table=1
                     /translation="MASLLGLLDRAAAASPSAHVFFHGEDGPIAMTYVELHRQATENAL
                     IIRHKLGVSPGQVVLLHLDSQANYMTWFWSVLAANAIPVMSTPLPADEVASGRHLKHLN
                     ALLGNPTVLTVRSLRAELVSISDTQIRLLDELATAVGKGTQPPPVGNVHSETAARGGNN
                     TAFMMLTSGSTGGAKAVDITHSQVLASLQAKSQMTGTSERDTFLNWIGFDHVACVTEIH
                     LHALAACATQVHIEPKMVIRDPLLWLDKLASHKVSYTFAPNFFLAAVLKAVRGKASDDT
                     FNLSELRLVVSGGEANAVATGIAFNEMIKSFGAPRDVLCPAFGMTETCAGSIYNFQFPA
                     LEREAKLEFASVGQSTSALSIRIVDTEGTILSSTETGQLELSGLAVAQAYYNNPRNATQ
                     LFTHDGWFKTGDTGYLDSQGNLILSGRTKDSIIINGVKYFSHELEAAVDAAVGEEDIVP
                     SFTSAFATWPKGGNSEEVIITILTVQANPEDTALAAIIDKIAKATFLYCSKKPSAVIPL
                     PSKLLGKSSLGKLSRTALKQAYEHGKFDDYINDTATCLRRYRKKTRKSPETDMESELAR
                     IFATEFELDPQEVGVDDSLVNFGVDSIRLLRFKGVLQDQLGISDIPIGVLLTNPSISSM
                     AKALSSSGEVGVYDPVVVLQSAPSRRTPIWFIHPGLGEVLVFLNIGRFFSDRQVYALRA
                     PGFNPGEKMFTSIDEMTDVYMHAIKQRQPHGPYVLVGYSFGSMIAFETTKKLEAAGNVV
                     FMGSLNGPPHIKWRMVQIDWCELFLNLSYFLGFITEEEAVQKGVDFHKAGYTRDEILDR
                     ILALAPPEKMRELDLTREKIARWADISLQLQGLAHRYDPCGTVDHIDVFFANPLLAVGK
                     DKQQWLRQHLHPWNDFAKEPARFHDSPGAHYTMLSPEHVFQMQKVLRTAFAARGAL"
     PFAM_domain     complement(join(20592..20712,20771..20919))
                     /aSDomain="Thioesterase"
                     /aSTool="clusterhmmer"
                     /database="35.0"
                     /db_xref="PF00975.23"
                     /db_xref="GO:0009058"
                     /description="Thioesterase domain"
                     /detection="hmmscan"
                     /domain_id="clusterhmmer_JN550_006446_0021"
                     /evalue="1.50E-23"
                     /gene_ontologies="GO:0009058: biosynthetic process"
                     /label="JN550_006446"
                     /locus_tag="JN550_006446"
                     /protein_end="752"
                     /protein_start="662"
                     /score="84.3"
                     /tool="antismash"
                     /translation="PIWFIHPGLGEVLVFLNIGRFFSDRQVYALRAPGFNPGEKMFTSI
                     DEMTDVYMHAIKQRQPHGPYVLVGYSFGSMIAFETTKKLEAAGNV"
     CDS_motif       complement(20610..20684)
                     /aSTool="nrps_pks_domains"
                     /database="abmotifs"
                     /detection="hmmscan"
                     /domain_id="nrpspksmotif_JN550_006446_0002"
                     /evalue="2.50E-11"
                     /label="NRPS-te1"
                     /locus_tag="JN550_006446"
                     /protein_end="746"
                     /protein_start="721"
                     /score="35.9"
                     /tool="antismash"
                     /translation="QPHGPYVLVGYSFGSMIAFETTKKL"
     aSDomain        complement(20992..21189)
                     /aSDomain="PP-binding"
                     /aSTool="nrps_pks_domains"
                     /database="nrpspksdomains.hmm"
                     /detection="hmmscan"
                     /domain_id="nrpspksdomains_JN550_006446_PP-binding.1"
                     /evalue="8.80E-13"
                     /label="JN550_006446_PP-binding.1"
                     /locus_tag="JN550_006446"
                     /protein_end="638"
                     /protein_start="572"
                     /score="40.5"
                     /tool="antismash"
                     /translation="ELARIFATEFELDPQEVGVDDSLVNFGVDSIRLLRFKGVLQDQLG
                     ISDIPIGVLLTNPSISSMAKA"
     PFAM_domain     complement(20992..21189)
                     /aSDomain="PP-binding"
                     /aSTool="clusterhmmer"
                     /database="35.0"
                     /db_xref="PF00550.28"
                     /description="Phosphopantetheine attachment site"
                     /detection="hmmscan"
                     /domain_id="clusterhmmer_JN550_006446_0020"
                     /evalue="8.10E-11"
                     /label="JN550_006446"
                     /locus_tag="JN550_006446"
                     /protein_end="638"
                     /protein_start="572"
                     /score="42.2"
                     /tool="antismash"
                     /translation="ELARIFATEFELDPQEVGVDDSLVNFGVDSIRLLRFKGVLQDQLG
                     ISDIPIGVLLTNPSISSMAKA"
     aSModule        complement(20992..23130)
                     /complete
                     /domains="nrpspksdomains_JN550_006446_AMP-binding.1"
                     /domains="nrpspksdomains_JN550_006446_PP-binding.1"
                     /locus_tags="JN550_006446"
                     /monomer_pairings="X -> X"
                     /starter_module
                     /tool="antismash"
                     /type="nrps"
     aSDomain        complement(join(21607..22274,22433..22940,23032..23130))
                     /aSDomain="AMP-binding"
                     /aSTool="nrps_pks_domains"
                     /database="nrpspksdomains.hmm"
                     /detection="hmmscan"
                     /domain_id="nrpspksdomains_JN550_006446_AMP-binding.1"
                     /evalue="1.00E-59"
                     /label="JN550_006446_AMP-binding.1"
                     /locus_tag="JN550_006446"
                     /protein_end="433"
                     /protein_start="8"
                     /score="194.0"
                     /specificity="substrate consensus: X"
                     /tool="antismash"
                     /translation="DRAAAASPSAHVFFHGEDGPIAMTYVELHRQATENALIIRHKLGV
                     SPGQVVLLHLDSQANYMTWFWSVLAANAIPVMSTPLPADEVASGRHLKHLNALLGNPTV
                     LTVRSLRAELVSISDTQIRLLDELATAVGKGTQPPPVGNVHSETAARGGNNTAFMMLTS
                     GSTGGAKAVDITHSQVLASLQAKSQMTGTSERDTFLNWIGFDHVACVTEIHLHALAACA
                     TQVHIEPKMVIRDPLLWLDKLASHKVSYTFAPNFFLAAVLKAVRGKASDDTFNLSELRL
                     VVSGGEANAVATGIAFNEMIKSFGAPRDVLCPAFGMTETCAGSIYNFQFPALEREAKLE
                     FASVGQSTSALSIRIVDTEGTILSSTETGQLELSGLAVAQAYYNNPRNATQLFTHDGWF
                     KTGDTGYLDSQGNLILSGRTKDSIII"
     PFAM_domain     complement(join(21607..22274,22433..22940,23032..23130))
                     /aSDomain="AMP-binding"
                     /aSTool="clusterhmmer"
                     /database="35.0"
                     /db_xref="PF00501.31"
                     /description="AMP-binding enzyme"
                     /detection="hmmscan"
                     /domain_id="clusterhmmer_JN550_006446_0019"
                     /evalue="4.10E-55"
                     /label="JN550_006446"
                     /locus_tag="JN550_006446"
                     /protein_end="433"
                     /protein_start="8"
                     /score="187.2"
                     /tool="antismash"
                     /translation="DRAAAASPSAHVFFHGEDGPIAMTYVELHRQATENALIIRHKLGV
                     SPGQVVLLHLDSQANYMTWFWSVLAANAIPVMSTPLPADEVASGRHLKHLNALLGNPTV
                     LTVRSLRAELVSISDTQIRLLDELATAVGKGTQPPPVGNVHSETAARGGNNTAFMMLTS
                     GSTGGAKAVDITHSQVLASLQAKSQMTGTSERDTFLNWIGFDHVACVTEIHLHALAACA
                     TQVHIEPKMVIRDPLLWLDKLASHKVSYTFAPNFFLAAVLKAVRGKASDDTFNLSELRL
                     VVSGGEANAVATGIAFNEMIKSFGAPRDVLCPAFGMTETCAGSIYNFQFPALEREAKLE
                     FASVGQSTSALSIRIVDTEGTILSSTETGQLELSGLAVAQAYYNNPRNATQLFTHDGWF
                     KTGDTGYLDSQGNLILSGRTKDSIII"
     CDS_motif       complement(22512..22571)
                     /aSTool="nrps_pks_domains"
                     /database="abmotifs"
                     /detection="hmmscan"
                     /domain_id="nrpspksmotif_JN550_006446_0001"
                     /evalue="1.70E-04"
                     /label="NRPS-A_a3"
                     /locus_tag="JN550_006446"
                     /protein_end="184"
                     /protein_start="164"
                     /score="14.5"
                     /tool="antismash"
                     /translation="AFMMLTSGSTGGAKAVDITH"
     gene            24741..26094
                     /locus_tag="JN550_006447"
     mRNA            join(24741..24765,24819..25013,25248..25361,25418..26094)
                     /locus_tag="JN550_006447"
                     /product="hypothetical protein"
     CDS             join(24741..24765,24819..25013,25248..25361,25418..26094)
                     /NRPS_PKS="Domain: PKS_ER (16-168). E-value: 1.8e-21.
                     Score: 68.4. Matches aSDomain:
                     nrpspksdomains_JN550_006447_PKS_ER.1"
                     /codon_start=1
                     /gene_functions="biosynthetic-additional
                     (rule-based-clusters) ADH_N"
                     /gene_functions="biosynthetic-additional (smcogs)
                     SMCOG1028:crotonyl-CoA reductase / alcohol dehydrogenase
                     (Score: 132.5; E-value: 3.2e-40)"
                     /gene_kind="biosynthetic-additional"
                     /locus_tag="JN550_006447"
                     /product="hypothetical protein"
                     /protein_id="KAI1868531.1"
                     /sec_met_domain="ADH_N (E-value: 7.1e-08, bitscore: 25.8,
                     seeds: 66, tool: rule-based-clusters)"
                     /transl_table=1
                     /translation="MKEAIVSKGPTVQIVDSPIPKPGPDDVVIKVVYAGSNPKDWKLPD
                     WVGTTANQGDDVAGTIHEVGSHVTEFKPGDRVMAFHVMQAPHGAWAEYSLAPAHTTAHL
                     PAETSFEQGAAVPLAALTAAVGLYLRLGLPEPWRPAKEPTPLVVYGAASAVGAYVVQLA
                     KKSNIHPLICVAGNSQDYVKSFLDPSKGDTVVDYRAGDEAVVEGIRKALGGLKLFHAYD
                     AVSEKGSYQNISKVLERGSKITLVLPFKSYDEIPDYVEQAVTSVGCVHDDDKDFGFVYF
                     RYIARGLKEGWFRAQPTEVVPGGLGGVQYALEQLKEGKVNAKKLVFEVKATEGVN"
     aSDomain        join(24842..25013,25248..25361,25418..25587)
                     /aSDomain="PKS_ER"
                     /aSTool="nrps_pks_domains"
                     /database="nrpspksdomains.hmm"
                     /detection="hmmscan"
                     /domain_id="nrpspksdomains_JN550_006447_PKS_ER.1"
                     /evalue="1.80E-21"
                     /label="JN550_006447_PKS_ER.1"
                     /locus_tag="JN550_006447"
                     /protein_end="168"
                     /protein_start="16"
                     /score="68.4"
                     /tool="antismash"
                     /translation="SPIPKPGPDDVVIKVVYAGSNPKDWKLPDWVGTTANQGDDVAGTI
                     HEVGSHVTEFKPGDRVMAFHVMQAPHGAWAEYSLAPAHTTAHLPAETSFEQGAAVPLAA
                     LTAAVGLYLRLGLPEPWRPAKEPTPLVVYGAASAVGAYVVQLAKKSNI"
     gene            complement(26401..28289)
                     /locus_tag="JN550_006448"
     mRNA            complement(join(26401..28155,28227..28289))
                     /locus_tag="JN550_006448"
                     /product="hypothetical protein"
     CDS             complement(join(26401..28155,28227..28289))
                     /codon_start=1
                     /locus_tag="JN550_006448"
                     /product="hypothetical protein"
                     /protein_id="KAI1868532.1"
                     /transl_table=1
                     /translation="MGQSHPGGVEHRSREEIAAELAEKFARKCFEPLELYSFKDNFKSL
                     ADHEQDVRYLKEDTIARFLELPDILGVSPVIFQMVSYIGAFPFLADAPAVLGFEQMINV
                     VAIMTERYTKILAKGDATRRKLLFKSLAVYDRKVSEIERRQRAESAGEAASHAQGFAVD
                     EAGDELEEDAADDDELVLAALDSLDLVDAFKTGDMHAATTHGAMIPADNFRRLLMLLIL
                     IAPMEVKQNLSTYAPRVAGEELESLRATAENILSAFLNVEKSPGITFAQFNAVIPLNFP
                     YLFNGFNALFEHFLFSKNLDLSKRKNSAPRIDEHVIPPPPLLHDKGRILNLNVLSQLSF
                     FIPGNELFRRLRLLYSGADAGFSMGSFETKVFNWRAPTILLVSGTRLGDPSESSGSKSN
                     FLESIPPKRFPNGNSSGQDRVTFGALVRQPWRHTNKECFGGDDMILFQLGPTHDVFTTS
                     AINKDYVTFLKPPVTHPGITIGCSPPKSGQASRHETLRPLGPVSLVIDSSFEFGVFTHN
                     YTSRGGAFSTSVTRKFDFQERFQIDDIEVWGCGGDVEAKIQRERWEWEAREAEARRRIN
                     LGTGDVAADRALLEMAGLVGSNRSGGSMA"
     PFAM_domain     complement(26569..27162)
                     /aSDomain="TLD"
                     /aSTool="clusterhmmer"
                     /database="35.0"
                     /db_xref="PF07534.19"
                     /description="TLD"
                     /detection="hmmscan"
                     /domain_id="clusterhmmer_JN550_006448_0023"
                     /evalue="1.50E-26"
                     /label="JN550_006448"
                     /locus_tag="JN550_006448"
                     /protein_end="550"
                     /protein_start="352"
                     /score="93.4"
                     /tool="antismash"
                     /translation="LLYSGADAGFSMGSFETKVFNWRAPTILLVSGTRLGDPSESSGSK
                     SNFLESIPPKRFPNGNSSGQDRVTFGALVRQPWRHTNKECFGGDDMILFQLGPTHDVFT
                     TSAINKDYVTFLKPPVTHPGITIGCSPPKSGQASRHETLRPLGPVSLVIDSSFEFGVFT
                     HNYTSRGGAFSTSVTRKFDFQERFQIDDIEVWGCG"
     PFAM_domain     complement(27187..27342)
                     /aSDomain="DUF1773"
                     /aSTool="clusterhmmer"
                     /database="35.0"
                     /db_xref="PF08593.13"
                     /description="Domain of unknown function"
                     /detection="hmmscan"
                     /domain_id="clusterhmmer_JN550_006448_0022"
                     /evalue="8.70E-16"
                     /label="JN550_006448"
                     /locus_tag="JN550_006448"
                     /protein_end="344"
                     /protein_start="292"
                     /score="58.9"
                     /tool="antismash"
                     /translation="HFLFSKNLDLSKRKNSAPRIDEHVIPPPPLLHDKGRILNLNVLSQ
                     LSFFIPG"
     gene            complement(29094..29720)
                     /locus_tag="JN550_006449"
     mRNA            complement(29094..29720)
                     /locus_tag="JN550_006449"
                     /product="hypothetical protein"
     CDS             complement(29094..29720)
                     /codon_start=1
                     /locus_tag="JN550_006449"
                     /product="hypothetical protein"
                     /protein_id="KAI1868533.1"
                     /transl_table=1
                     /translation="MAGLTPQPRYSFAIVPGASLPSQSWWPELHAVINAAFLNKNYSVF
                     PPTWTRLDPDPAKGAEGLSRELGDYGHMVIAFSASNSPVACTGWLPYRGENWLSKVDSR
                     GTSKVEAVPVSIDWEVCCFCVHPSARGQGLARQLLAEMVSDIKSRGGTRLFTNYAVDET
                     GGFWTRLGFEVQPGAGGILAKGFKVDPDREGLRADIHFNMGMRTL"
     PFAM_domain     complement(29205..29372)
                     /aSDomain="Acetyltransf_1"
                     /aSTool="clusterhmmer"
                     /database="35.0"
                     /db_xref="PF00583.28"
                     /db_xref="GO:0016747"
                     /description="Acetyltransferase (GNAT) family"
                     /detection="hmmscan"
                     /domain_id="clusterhmmer_JN550_006449_0024"
                     /evalue="1.70E-07"
                     /gene_ontologies="GO:0016747: acyltransferase activity,
                     transferring groups other than amino-acyl groups"
                     /label="JN550_006449"
                     /locus_tag="JN550_006449"
                     /protein_end="172"
                     /protein_start="116"
                     /score="31.6"
                     /tool="antismash"
                     /translation="DWEVCCFCVHPSARGQGLARQLLAEMVSDIKSRGGTRLFTNYAVD
                     ETGGFWTRLGF"
     gene            complement(30104..30894)
                     /locus_tag="JN550_006450"
     mRNA            complement(join(30104..30645,30724..30791,30854..30894))
                     /locus_tag="JN550_006450"
                     /product="hypothetical protein"
     CDS             complement(join(30104..30645,30724..30791,30854..30894))
                     /codon_start=1
                     /locus_tag="JN550_006450"
                     /product="hypothetical protein"
                     /protein_id="KAI1868534.1"
                     /transl_table=1
                     /translation="MADRPMPSSFDEDQNYQETGFKKVTRKLREEPLIPLGTLLTCAAL
                     YNAWRAMRKGDHAQVQRMFRARIGAQAFTVCAIVAGGAYYGADREKRSELIKLEAQQRA
                     EERHQKWLHELEVRDEEEKQLKEHLKRRKERVAARRAEERDSQTGTTAETTADADGQVP
                     VQEKKEGSSVLGALSNAGSWFGTGKSSTPKPEDQRQSDEKAAAATAATEAPKK"
     PFAM_domain     complement(join(30512..30645,30724..30745))
                     /aSDomain="HIG_1_N"
                     /aSTool="clusterhmmer"
                     /database="35.0"
                     /db_xref="PF04588.16"
                     /description="Hypoxia induced protein conserved region"
                     /detection="hmmscan"
                     /domain_id="clusterhmmer_JN550_006450_0025"
                     /evalue="2.00E-22"
                     /label="JN550_006450"
                     /locus_tag="JN550_006450"
                     /protein_end="81"
                     /protein_start="29"
                     /score="79.2"
                     /tool="antismash"
                     /translation="EEPLIPLGTLLTCAALYNAWRAMRKGDHAQVQRMFRARIGAQAFT
                     VCAIVAG"
     gene            31710..33482
                     /locus_tag="JN550_006451"
     mRNA            join(31710..31898,31959..33482)
                     /locus_tag="JN550_006451"
                     /product="hypothetical protein"
     CDS             join(31710..31898,31959..33482)
                     /codon_start=1
                     /gene_functions="biosynthetic-additional
                     (rule-based-clusters) PALP"
                     /gene_functions="biosynthetic-additional (smcogs)
                     SMCOG1081:cysteine synthase (Score: 75.6; E-value:
                     4.9e-23)"
                     /gene_kind="biosynthetic-additional"
                     /locus_tag="JN550_006451"
                     /product="hypothetical protein"
                     /protein_id="KAI1868535.1"
                     /sec_met_domain="PALP (E-value: 9.7e-81, bitscore: 264.8,
                     seeds: 145, tool: rule-based-clusters)"
                     /transl_table=1
                     /translation="MASDPVVNGVNGTATANGRRTPSLSGLSLTEYSANPSPRSANKQA
                     HIKQLVPDELLLPNGHPDYVGMILNSRVYEACKRTSLTPATNLSKRLECNVLLKREDEQ
                     PVFSFKLRGAYNKMANLDPELSWKGVIACSAGNHAQGVAYSARQLKIPATIVMPQGTPA
                     IKHQNVSRMGGTVVLHGADFDAAKEECVRLEKQYGLINIPPFDDPYVIAGQGTIGLELI
                     SDTNLSKVDAIFCCVGGGGLIAGIGVFIKRVAPHVKIIGVEAEDANAMVQSLEKGERVF
                     LKEVGLFADGAAVKTVGEETFRICKEVVDEVVQVTTDETCAAIKDVFEDTRSIVEPAGA
                     LALAGLKKWVKNNPSSNPNRSVIAVTSGANMNFDRLRFVAERATLGEGKEALLAVSIPE
                     RPGAFSELINTIMPHAVTEFSYRYATDEVANVLVGISLTAPASQRVTELETLLERINAS
                     GMTATDLSGDELAKSHIRYLVGGRSNVADERVYTFTFPERPGALQKFLNTLRPRYNISL
                     FQYRNGGSDVGKIVAGIQCPDAEVAGLERFLKQIGYPWEDCTENSAFKTFLRN"
     aSDomain        join(31896..31898,31959..33473)
                     /aSDomain="TIGR01124"
                     /aSTool="tigrfam"
                     /description="ilvA_2Cterm: threonine ammonia-lyase,
                     biosynthetic"
                     /detection="hmmscan"
                     /domain_id="TIGRFam_JN550_006451_0003"
                     /evalue="8.40E-211"
                     /identifier="TIGR01124"
                     /label="JN550_006451"
                     /locus_tag="JN550_006451"
                     /protein_end="568"
                     /protein_start="62"
                     /score="698.8"
                     /tool="antismash"
                     /translation="DYVGMILNSRVYEACKRTSLTPATNLSKRLECNVLLKREDEQPVF
                     SFKLRGAYNKMANLDPELSWKGVIACSAGNHAQGVAYSARQLKIPATIVMPQGTPAIKH
                     QNVSRMGGTVVLHGADFDAAKEECVRLEKQYGLINIPPFDDPYVIAGQGTIGLELISDT
                     NLSKVDAIFCCVGGGGLIAGIGVFIKRVAPHVKIIGVEAEDANAMVQSLEKGERVFLKE
                     VGLFADGAAVKTVGEETFRICKEVVDEVVQVTTDETCAAIKDVFEDTRSIVEPAGALAL
                     AGLKKWVKNNPSSNPNRSVIAVTSGANMNFDRLRFVAERATLGEGKEALLAVSIPERPG
                     AFSELINTIMPHAVTEFSYRYATDEVANVLVGISLTAPASQRVTELETLLERINASGMT
                     ATDLSGDELAKSHIRYLVGGRSNVADERVYTFTFPERPGALQKFLNTLRPRYNISLFQY
                     RNGGSDVGKIVAGIQCPDAEVAGLERFLKQIGYPWEDCTENSAFKTFL"
     PFAM_domain     31995..32843
                     /aSDomain="PALP"
                     /aSTool="clusterhmmer"
                     /database="35.0"
                     /db_xref="PF00291.28"
                     /description="Pyridoxal-phosphate dependent enzyme"
                     /detection="hmmscan"
                     /domain_id="clusterhmmer_JN550_006451_0026"
                     /evalue="1.10E-78"
                     /label="JN550_006451"
                     /locus_tag="JN550_006451"
                     /protein_end="358"
                     /protein_start="75"
                     /score="264.8"
                     /tool="antismash"
                     /translation="ACKRTSLTPATNLSKRLECNVLLKREDEQPVFSFKLRGAYNKMAN
                     LDPELSWKGVIACSAGNHAQGVAYSARQLKIPATIVMPQGTPAIKHQNVSRMGGTVVLH
                     GADFDAAKEECVRLEKQYGLINIPPFDDPYVIAGQGTIGLELISDTNLSKVDAIFCCVG
                     GGGLIAGIGVFIKRVAPHVKIIGVEAEDANAMVQSLEKGERVFLKEVGLFADGAAVKTV
                     GEETFRICKEVVDEVVQVTTDETCAAIKDVFEDTRSIVEPAGALALAGLKKWVKNNPSS
                     NP"
     PFAM_domain     32910..33194
                     /aSDomain="Thr_dehydrat_C"
                     /aSTool="clusterhmmer"
                     /database="35.0"
                     /db_xref="PF00585.21"
                     /description="C-terminal regulatory domain of Threonine
                     dehydratase"
                     /detection="hmmscan"
                     /domain_id="clusterhmmer_JN550_006451_0027"
                     /evalue="1.40E-18"
                     /label="JN550_006451"
                     /locus_tag="JN550_006451"
                     /protein_end="475"
                     /protein_start="380"
                     /score="66.6"
                     /tool="antismash"
                     /translation="ERATLGEGKEALLAVSIPERPGAFSELINTIMPHAVTEFSYRYAT
                     DEVANVLVGISLTAPASQRVTELETLLERINASGMTATDLSGDELAKSHI"
     PFAM_domain     33207..33473
                     /aSDomain="Thr_dehydrat_C"
                     /aSTool="clusterhmmer"
                     /database="35.0"
                     /db_xref="PF00585.21"
                     /description="C-terminal regulatory domain of Threonine
                     dehydratase"
                     /detection="hmmscan"
                     /domain_id="clusterhmmer_JN550_006451_0028"
                     /evalue="1.00E-20"
                     /label="JN550_006451"
                     /locus_tag="JN550_006451"
                     /protein_end="568"
                     /protein_start="479"
                     /score="73.5"
                     /tool="antismash"
                     /translation="GGRSNVADERVYTFTFPERPGALQKFLNTLRPRYNISLFQYRNGG
                     SDVGKIVAGIQCPDAEVAGLERFLKQIGYPWEDCTENSAFKTFL"
     gene            33914..34383
                     /locus_tag="JN550_006452"
     mRNA            join(33914..34213,34294..34383)
                     /locus_tag="JN550_006452"
                     /product="hypothetical protein"
     CDS             join(33914..34213,34294..34383)
                     /codon_start=1
                     /locus_tag="JN550_006452"
                     /product="hypothetical protein"
                     /protein_id="KAI1868536.1"
                     /transl_table=1
                     /translation="MCGPSISRSSKMATSTLLSSFKALSLSASAKPIARTAFRAQQQFV
                     ARRSISSAILPATARPTTMRVTTMAVKALQPSLQTQQTRGMKVHSSIKRRCEHCKVVRR
                     KRGKRGNGYRYIICSANPRHKQRQG"
     aSDomain        join(34169..34213,34294..34380)
                     /aSDomain="TIGR01022"
                     /aSTool="tigrfam"
                     /description="rpmJ_bact: ribosomal protein bL36"
                     /detection="hmmscan"
                     /domain_id="TIGRFam_JN550_006452_0004"
                     /evalue="4.90E-11"
                     /identifier="TIGR01022"
                     /label="JN550_006452"
                     /locus_tag="JN550_006452"
                     /protein_end="129"
                     /protein_start="85"
                     /score="40.5"
                     /tool="antismash"
                     /translation="MKVHSSIKRRCEHCKVVRRKRGKRGNGYRYIICSANPRHKQRQG"
     PFAM_domain     join(34169..34213,34294..34380)
                     /aSDomain="Ribosomal_L36"
                     /aSTool="clusterhmmer"
                     /database="35.0"
                     /db_xref="PF00444.21"
                     /db_xref="GO:0003735"
                     /db_xref="GO:0005840"
                     /db_xref="GO:0006412"
                     /description="Ribosomal protein L36"
                     /detection="hmmscan"
                     /domain_id="clusterhmmer_JN550_006452_0029"
                     /evalue="2.60E-19"
                     /gene_ontologies="GO:0003735: structural constituent of
                     ribosome"
                     /gene_ontologies="GO:0005840: ribosome"
                     /gene_ontologies="GO:0006412: translation"
                     /label="JN550_006452"
                     /locus_tag="JN550_006452"
                     /protein_end="129"
                     /protein_start="85"
                     /score="69.2"
                     /tool="antismash"
                     /translation="MKVHSSIKRRCEHCKVVRRKRGKRGNGYRYIICSANPRHKQRQG"
     gene            complement(34676..35155)
                     /locus_tag="JN550_006453"
     mRNA            complement(join(34676..34750,34822..34962,35042..35155))
                     /locus_tag="JN550_006453"
                     /product="hypothetical protein"
     CDS             complement(join(34676..34750,34822..34962,35042..35155))
                     /codon_start=1
                     /locus_tag="JN550_006453"
                     /product="hypothetical protein"
                     /protein_id="KAI1868537.1"
                     /transl_table=1
                     /translation="MRPMSTSSLRLLRSAIGPRSYATESHRSRLGGALSLDHFLQRSRV
                     LSLYRTILRGTRRIGDPTTRSETRSFARAEFERHRAVTDIGHIRYLLSTGKTEWEAMER
                     YMGGM"
     PFAM_domain     complement(join(34709..34750,34822..34947))
                     /aSDomain="Complex1_LYR"
                     /aSTool="clusterhmmer"
                     /database="35.0"
                     /db_xref="PF05347.18"
                     /description="Complex 1 protein (LYR family)"
                     /detection="hmmscan"
                     /domain_id="clusterhmmer_JN550_006453_0030"
                     /evalue="5.10E-19"
                     /label="JN550_006453"
                     /locus_tag="JN550_006453"
                     /protein_end="99"
                     /protein_start="43"
                     /score="68.2"
                     /tool="antismash"
                     /translation="RVLSLYRTILRGTRRIGDPTTRSETRSFARAEFERHRAVTDIGHI
                     RYLLSTGKTEW"
     gene            35623..36473
                     /locus_tag="JN550_006454"
     mRNA            join(35623..35711,35817..36140,36248..36473)
                     /locus_tag="JN550_006454"
                     /product="hypothetical protein"
     CDS             join(35623..35711,35817..36140,36248..36473)
                     /codon_start=1
                     /locus_tag="JN550_006454"
                     /product="hypothetical protein"
                     /protein_id="KAI1868538.1"
                     /transl_table=1
                     /translation="MAPSTRTPDPIEETNLKSDEQFIDENLRPSDGWATWTHPRSQESY
                     SIRLLQAAQMSAQDLKLCLSLIEETSRSHYEASSRGWKPRAKLAEMKSPEMRYVVVKDS
                     QGEIRGFTSLMPTYEEGQPVVYCYEIHLKDEMRGTGLGAHLMGFQEMVAKHTPAIEKVM
                     LTCFTKNIVAMRFYQKLGFEVDPISPEPKRLRFGKTSVPDYIIMSKKVV"
     PFAM_domain     join(35959..36140,36248..36380)
                     /aSDomain="Acetyltransf_1"
                     /aSTool="clusterhmmer"
                     /database="35.0"
                     /db_xref="PF00583.28"
                     /db_xref="GO:0016747"
                     /description="Acetyltransferase (GNAT) family"
                     /detection="hmmscan"
                     /domain_id="clusterhmmer_JN550_006454_0031"
                     /evalue="3.10E-12"
                     /gene_ontologies="GO:0016747: acyltransferase activity,
                     transferring groups other than amino-acyl groups"
                     /label="JN550_006454"
                     /locus_tag="JN550_006454"
                     /protein_end="182"
                     /protein_start="77"
                     /score="46.9"
                     /tool="antismash"
                     /translation="SSRGWKPRAKLAEMKSPEMRYVVVKDSQGEIRGFTSLMPTYEEGQ
                     PVVYCYEIHLKDEMRGTGLGAHLMGFQEMVAKHTPAIEKVMLTCFTKNIVAMRFYQKLG
                     F"
     gene            37677..38240
                     /locus_tag="JN550_006455"
     mRNA            join(37677..37806,37873..38240)
                     /locus_tag="JN550_006455"
                     /product="hypothetical protein"
     CDS             join(37677..37806,37873..38240)
                     /codon_start=1
                     /locus_tag="JN550_006455"
                     /product="hypothetical protein"
                     /protein_id="KAI1868539.1"
                     /transl_table=1
                     /translation="MAYQPQQPMQPMFQQDNGGEWKNSLCDCSPCDSCMISFCVPCILV
                     GRTTERLRDPTMQTAESMNNDCLIHGGLCFFTGCHWIYTMLKRGEIRERFGIPGSGFGD
                     CCVTYWCHCCAVIQQDNEVKTRMRPTGPIDQQYQPLQQGMVMPQGPPPAHAPPQKEGYT
                     HQ"
     aSDomain        join(37734..37806,37873..38114)
                     /aSDomain="TIGR01571"
                     /aSTool="tigrfam"
                     /description="A_thal_Cys_rich: uncharacterized Cys-rich
                     domain"
                     /detection="hmmscan"
                     /domain_id="TIGRFam_JN550_006455_0005"
                     /evalue="4.30E-18"
                     /identifier="TIGR01571"
                     /label="JN550_006455"
                     /locus_tag="JN550_006455"
                     /protein_end="124"
                     /protein_start="19"
                     /score="64.0"
                     /tool="antismash"
                     /translation="EWKNSLCDCSPCDSCMISFCVPCILVGRTTERLRDPTMQTAESMN
                     NDCLIHGGLCFFTGCHWIYTMLKRGEIRERFGIPGSGFGDCCVTYWCHCCAVIQQDNEV
                     K"
     PFAM_domain     join(37737..37806,37873..38108)
                     /aSDomain="PLAC8"
                     /aSTool="clusterhmmer"
                     /database="35.0"
                     /db_xref="PF04749.20"
                     /description="PLAC8 family"
                     /detection="hmmscan"
                     /domain_id="clusterhmmer_JN550_006455_0032"
                     /evalue="1.10E-23"
                     /label="JN550_006455"
                     /locus_tag="JN550_006455"
                     /protein_end="122"
                     /protein_start="20"
                     /score="84.1"
                     /tool="antismash"
                     /translation="WKNSLCDCSPCDSCMISFCVPCILVGRTTERLRDPTMQTAESMNN
                     DCLIHGGLCFFTGCHWIYTMLKRGEIRERFGIPGSGFGDCCVTYWCHCCAVIQQDNE"
     gene            complement(41486..42780)
                     /locus_tag="JN550_006456"
     mRNA            complement(join(41486..41810,41919..41966,42069..42152,
                     42209..42780))
                     /locus_tag="JN550_006456"
                     /product="hypothetical protein"
     CDS             complement(join(41486..41810,41919..41966,42069..42152,
                     42209..42780))
                     /codon_start=1
                     /locus_tag="JN550_006456"
                     /product="hypothetical protein"
                     /protein_id="KAI1868540.1"
                     /transl_table=1
                     /translation="MATTYNRLLDSLPSIGHWCSGRESKLFVVVEDWFDRREDVLELQG
                     TYRKSGIQAFFIEPFDRTHSTSQSHFMVLTRMVEESGPETEWFGLLDDDTFYPHLAPLS
                     DALGAFDHTQDMYVGGLAEDFGSIQNFGIMAYGGAGAYLSAALAKKLGTVDQAVQCLQE
                     SPPNLGDIIIRDCVYHHSRARMTVLPGFYQHDLLGDLRGFFESGVDPLNLHHWKSWYHA
                     PVVEMATATKFCGNCFLQRWRFGNDTILSNGYSVSVYSEGLDTIDLSKMEHTWGKLYGD
                     QDPRYDYILGSLRDMVSEDRRKTYYLKDTEISGDTMRQLYLRKGDHRSGELDEVVELIW
                     RK"
     PFAM_domain     complement(join(41543..41810,41919..41966,42069..42152,
                     42209..42381))
                     /aSDomain="DUF604"
                     /aSTool="clusterhmmer"
                     /database="35.0"
                     /db_xref="PF04646.15"
                     /description="Protein of unknown function, DUF604"
                     /detection="hmmscan"
                     /domain_id="clusterhmmer_JN550_006456_0033"
                     /evalue="3.20E-09"
                     /label="JN550_006456"
                     /locus_tag="JN550_006456"
                     /protein_end="324"
                     /protein_start="133"
                     /score="36.7"
                     /tool="antismash"
                     /translation="MAYGGAGAYLSAALAKKLGTVDQAVQCLQESPPNLGDIIIRDCVY
                     HHSRARMTVLPGFYQHDLLGDLRGFFESGVDPLNLHHWKSWYHAPVVEMATATKFCGNC
                     FLQRWRFGNDTILSNGYSVSVYSEGLDTIDLSKMEHTWGKLYGDQDPRYDYILGSLRDM
                     VSEDRRKTYYLKDTEISGDTMRQLYLRK"
ORIGIN
        1 ttaaccccga ccccgtcgtc gcaagtaagc tcatggcgct ctacgattct cctgactctg
       61 ttgagctcta cccaggcatt gtggcagaaa agtcgaagcc tccgatgtcc ggctctggac
      121 tttgcgtcaa ctacaccacc tctcaagcca ttctatcaga tgccgtctgc ttagtgagag
      181 gtgatcgctt ctacaccgtt gactataccc ccagaaacct gaccaattgg ggttacaatg
      241 aggcgaattt cgatattgac gtgaatcaag ggcacgtaat gcacaagctt atcttccgag
      301 ccttccccaa ccactttgct tacaacagta tatacgcaca tttcccgttc gtggtcccca
      361 aggagaataa ggtggttcat gaaaagctca atactgctga gaaatactcg tgggcacggc
      421 ctcaacgcaa gttggatcca gtagtaatca aatcgcacaa agccgtcagc actgtgctgc
      481 gcaacaatca ggacttctac gtgccttggg gtgaggccat atcttacctc gtcagcccac
      541 cggggaaaat attcgcaaag gacttctgcc tcgccggcga tggccaggct aaccggcaaa
      601 gtcgcgttca tgttgatcag tgtctttatc aaccgaagca atgggaggac gaaatcaaac
      661 attttttcaa agttacagta gccaatctgt tgaagaaagc agctcagaca ctcccgccga
      721 gtccagcaga tccgggcatc agcacccaag aagttgatat cgtccgtgac gttattattc
      781 ccctgaacac acgctttgta gcagaattct ttgcgttgcc tatcaaaacc accgaaacgt
      841 ctccacacgg tatttacacc gagacagaac tatatggcct gttgacagct atgtttactg
      901 ccgtattctt tgacagcgac cctgcttatt cgttcaagct caggacccta gctagggagc
      961 ttgctctagg gttggagaat ctggttcgac ttgaagaaga agttgatatt cgggtgggtt
     1021 ggctgagcgg tgtcgccgca aaactcgggc ttggggctag ttatacaagc ccgagtgcca
     1081 agaagaatgg tgaagaggag tggccaagtc tgccaagcta tggaaagcaa ttgctttccc
     1141 gcatgatgga gaaaggaaag tcgattgagg agtgcgtggc cggtacggtg atgcccataa
     1201 gcgctgcggg gactaccatc atgtccggtc tgctttcaca atgtttggac tactaccttg
     1261 gaagcggaag cgagcacctt ccagaccttt acaagctttc tcacgatgat tctgaagagg
     1321 cagatgaaaa gttactccgt tagtaagttc ccacaacggg ccatgtctca ctggaatcaa
     1381 gctcatcatt ttacagcatg ctcgagggca tacgcctccg tggaactgtc gttgtagccc
     1441 gtcaagtaca cagcctggcc agcacgcaaa gcatcagaga tgatgtgcct tgccttgcca
     1501 acccttctga tccgactggc ccagctccag tgccgaatcc caaccgtgcg tcctcactcc
     1561 gcacctacaa gatagtccca acgcagcgtg caatcatcga cctagtaaca gcgtcccacg
     1621 atgcactcgc attcccgtca ccggagactg tgtctctgga tcgtccgttg tcatcttacc
     1681 tcccctgggg ggctggatca cacaagtgtc tgggtgatgg gatcacccgc gttgcgctgg
     1741 cagcggcttt caaggtcatt gtaggccttc ctgggttacg tagaacacct ggtccgcgag
     1801 gcgagtcccg aagtgttgag ttcaaggaat ggaggggtca agctgggcga aaagcggtag
     1861 aagggggtgg agaggaatgg tccggcctta gagtctacct tgcacccgac caaagcagat
     1921 tctcgcccgt gccaacagga atgagggtca ggtggagtgg agttgccggt tcgaatgtcg
     1981 ggctcggcag caagggccag gtccacgagg cgggctgggt tgatctgagt aactaaaagc
     2041 cagggtctcg tagttagtcc agagacaccc ctttcccttc cagtcatgat gatcctgcct
     2101 atattaaata tttacagagg atgatacttg tcacgtctac gttgaagttc atgtcagatg
     2161 caattttgct ttagtgtgat ccacctttag cgttgctgag tggagatcag catggagtat
     2221 caacaaaatt tagttccatt tttgaacctg agcttgtggt ggattgagct gagctactac
     2281 ttagcagaca tgagctgtgg ttgaagttcc ctgagctcga gccttcagaa gtctgatatg
     2341 cctaaggcaa tcccaagcgt tgcgggactg ggacaatatc atgattattc atcgctctaa
     2401 gtcttagttg gttccctgct ttttctcacg cactttgcat aaacgggata agccagcttg
     2461 gtgttaagtt acagtctcat caatccctcc tgtggtcgag tcttcttcag gagtgagatg
     2521 ctctcgtatt cttggcacag ccttgcgaaa aagtattcca attggagatt ggcgaaccgc
     2581 tggccaaggc agatccgcgg cccgtgattg aagggcacat actgcctgat ttccaggctt
     2641 ccatgtttct gttaaaagtt tgccaattgc agtcccaaga ttttcgggct cacgatacgg
     2701 tacgtacccc atctctccgg taaccactga ctggcgtcct cggcactgag gtcttcacga
     2761 ttctgtaatg acagcaagct atatgctaag cacaaaagtc agcacggatg tcgcaagagg
     2821 catcagtcaa gggaaagaga cttgctgatt tgggtgcctt tcaaaacagc gacaggggat
     2881 cggccatctg ttcctccgcc ccgcggcagg gtaatgtctt ttacaggcac tcgaggattg
     2941 tatcctactg attgtatgat gcaaaaagct tttggttagc gtattttaca tgagagctgg
     3001 tggggttgta ctcacgggga tggtgatttc gaagagtctc ttttatgacc atcttgatgt
     3061 acttcaactt ccgcaagtca gccaaggtcg gcagcgtatc ggaaactatg ctgtttggga
     3121 gtcagaatcg gtcacaagtg cgaggaaaac ggtcaaccca ctgttcttcc atctcagcct
     3181 tcatcttggc gaatacatgt ggtcttttcg agatttcata gaatgcgaag gcgagagcgg
     3241 tagatgaggg atccttacca acactcaaga tgctggtaac cgcattttta atgactctac
     3301 ggctcttaac ctggcggatt aggtcgtcga caaagcaggg cgacaacgct gcagctttct
     3361 tcactgcgac ataacgctga cggaatgagc tgtcataatt cactctagat tgcttgaaga
     3421 tcgctttaag cgtgcacacg ccaagcgtag gccatggtct gagaccaatc tgccccccac
     3481 ctgacagttg aatcaggatc aatattttac cactaaatgc cgctagctgg ggctggatgg
     3541 ttgcattcgg gatccttcta agagtcctga caatcgcata acatgggaac ttggttgctc
     3601 gtaagattgg aagtctatac cggtggtgtc tgtgcaatct cggtgggttg atcacagaag
     3661 taactaccaa tgggagatgt cacggtagca cccttgcagg tttgacgccc caatctgcgc
     3721 gtcaacggaa gcgcttaaac cagacggcat cggtacatgg gcacatgtaa tatagtcgcc
     3781 ctgcgccgca cgcacaagcg gggtttcgat ccgcatttgg ccacactgaa accaaatgag
     3841 gcggagggat cctgtgttgg ctgcgaggcc cgctgcctgc tgccaacagt gtcggaccgt
     3901 tccctaggat tgttcgtcga gggtcggaat ccatcggctc taccttcatt ggcgccctgg
     3961 ggttctaagc ccgaacaata tcccttggtt ctcaagtgcg gaaaccacgt cttgttatgc
     4021 ctgctgaact tcgaggtcca attgttgcta attgacctac ttcccccttg ctatacagta
     4081 cactcggccc aacgattcaa cctccgacat cgttttgtcg gtaaatcacg aaacactcag
     4141 tctatctcgt tggaagatat ccagaggcaa actatcccgt aaaactcact tccttgatta
     4201 tgttggaaac gtctatttca gacataggtt ccatgagggg tttcttctgg ctttgtgcgg
     4261 ctgtgcctgt gttggttcgt cttcctcact ctctccttca cccagccatc tcggcagttt
     4321 cgcaggagta gagcaaagga agctgacaca agctaaccgc acggcagttt ctcgtcaatg
     4381 ctttctacaa cgtgcacctc cacccgctac ggcatgttcc tggacctttt tgggcaaagg
     4441 caagcggtat accatcgtgg tattacacgg tcactggcaa gcgccatatt tggctctggc
     4501 agttattcca gatctatggc aagagaatcc gtgtggcccc aaatttagtc ctattctgcg
     4561 acccggaggc ccatgcggat atctacggca tgaagtccaa tgtgcgacgg agtccattct
     4621 acgtggcatt gacgaaggac attcgggaac aaacaacttt aaccaccatc gaccctacgg
     4681 aacatgccaa aagacggaag atgcttaata ccgccttcac tgatatatcg gttcatactg
     4741 ccgccgcgtt catgagtcag catatcgatc gttggcacca aattatgttg gacgagcacg
     4801 acagcacaac ggagtggtct gcctccatgg acctaagcaa aaacatagat catcttgtgt
     4861 ttgatattat gggtgatctt agcttcggga gatcgttcaa taccaaagag cccggtgaca
     4921 accctctgaa ggaagtaccg tacaacacta tcaaatacct caagtttttt tacccggtaa
     4981 acatcgattc atccatgccc gagttacccc aaacaagaac ggttgctaat tttaaattaa
     5041 gatatgtcgc tctcctttgc taagcttgat tctttggctt aagcctcgcg gcctagatcg
     5101 actcatcgcg cttgtcaccc caccatctgt tcaacaattt gataagtttg tccacgacag
     5161 tcttgcccaa cggcttgaat tatataagaa gcagaaggat attcctgaga atgagcgccg
     5221 tcaggacatg ttctatttct tatgtcaagc tcgaggttcc agcgaaggtc acgcagcgta
     5281 taccgaagac gagctccgcg cagaggctct tctacttatt atcgctgggt ctgacactac
     5341 gactgctagc ctcgcaagta ttttctggta ccttgtaaga gccccgagat cttatcagaa
     5401 gcttgtcaat gagttgcaaa gaacattcag gacagcagaa gatgccacct acggcccgaa
     5461 gctaacgttt tgcacgtatc ttcgggcttg tattgatgaa ggcatgcgtc ttgttccccc
     5521 tgggccctgc gaacctcccc gagagatcct ttcaggtggt ctcaagatca tgaataacca
     5581 ctatcctaag ggaaccatag ttggcacagc tccctggtgc gactcccgca acgaggaggt
     5641 ctacggagat ccaggcattt ttcgacctga acgctggatc gtcgatgagg ctgcgggagt
     5701 aaccaaggag atggtagccg acattcgcac taattttcac ccttttctga ctggccccgg
     5761 tagctgtgct ggaaaaaata tcgcaatggc agagataatg cttgtagtcg ccaaaacact
     5821 gcttattttc gatataagaa aagcacctgg gtcgaccttg ggggaaggta gccctgaact
     5881 aggctgggga gaaagagata aaaagcaaat ccaggtcgta gatgcatacg tctcagtaaa
     5941 gcaaggccca gaagttcaat acaggaagag ggcgtctcct aaggcagaat ccggttgaac
     6001 gtgagctaag acaaaaagct acgatggctt gatgttcaga gattaggaga aaaacttggt
     6061 ttggtccacg cacattgaca ataaaaagat cttctgttct ttcgtcgccg ccttttcatc
     6121 cctttgtcct ctgtatcctt tctagtttag ctaagctgct cgaactcagc catcttattc
     6181 cttaacaata catttcactg atacaaatcg ctctcattgc cattgcaagg acgccttaga
     6241 ggtgcccgac taaggcaaat catgggcgca agtagacctc tttctccaca acaataccgc
     6301 gggcatgagc aatcatgcac ggctcaatat aggaggactc tcgatactac gtgataatat
     6361 caggcctcca tgggcctgcg tgtggaagta agaggggcgt attgcgggcc gtacatctgt
     6421 tgctggtatt cagggttcat gacagtaaat ttgaaacagc aaatccggat tcgtggacga
     6481 tatgcaacga gctaagaagg ccaaaagtga aaggtcgcat tttcgagtca gagttctccc
     6541 agcctctctg cacagccata cagattgttc ttgttgacct tctgagaact tgggacgtca
     6601 cgccggctgc tgttgctggc cattctagcg gcgaaattgc ggccgcagac acgacaggca
     6661 gtctgagcaa gagagtggcc atcattaccg cttactttcg tggatacgtt acaaggacta
     6721 agctcttcaa cggtactatg gctgcctttg gcttaggcgc ggacagagtg agaccgtacc
     6781 ttcctgaggg tgttgttatt ggctgtgaaa acagtcccaa tagcacaacc atctcgggcg
     6841 acaccgctgc tatcgattta atcctcaaaa aggctcaatc aggagaatcc cgacgtattt
     6901 ttccgtcctc ttcgagtaga caatgcatac cattcgcatc atatgagggc ttgtgatgca
     6961 gcttatgaga atttgataaa agacgtcgct gctgcgggta tgcccactat gcctttcttc
     7021 tcctccgtta ctggggaaat ttgtatctct tccacgtgtt ttaaacgctt cgtactggag
     7081 gagaaatctc gaaaaccctg tcctcttcca cgccgccgta cagaacatca tccatgcaga
     7141 catcaaggat ctgctcatgg tcgaaattgg gcctcattct gcttatgccg ggcctttacg
     7201 acagatatcc caggccgaga gcagggcgca tacatatatt cactctttcc taagagatcg
     7261 agacgatact caatcgagct atgactgtat tggttcactc tagtgtaaca atgttcctgt
     7321 cacgatatag gagatatata gaggagcgga acaacattaa tcagggggat caccccctat
     7381 atagcaggct cctcagccca tttcaatcgt agctcctcaa ggatcaactc aagtcaatcc
     7441 ccatgctctc gcgcgcgttc tagtgtgaca acatctaata cgcggcggaa ccatgtggtt
     7501 taggccacgt atcattgaca attgcgccaa ctgggccata actgttgaac aattacgtag
     7561 gatgagcttg cagcgtagca cttgcgtgtg tgcagaccgt tgtgccttgt tttcagatgt
     7621 atctgtactg tctgctctat atctataact tgatagttga ctgcagtgtt ggctggccac
     7681 ctgcatcatg ttctcagtgc ctaaccacca gccggctatt taacacttag gaaaatgtgg
     7741 tattgcttac tccatccgga gtagatcgtg ggaaggcacg gactaactac agtactcctt
     7801 agtatacagt gtatggtctg ctgcgcaaac tttagcctct acatcattct catacacaac
     7861 acattcaccc atacactacc tgacataggt ggtcctcaac atgttaacct gagctgaagc
     7921 tctctgagcg aggctgagcc gaggttgagc cagtccacct tcttggtgga gtggtatgga
     7981 attgagggct aaccggatat gggttccgga ggtggttgct ctttgagaca gaatagctga
     8041 atagctgaag agaaggggtt tgcgggaact ctttagcggc aaatcccccg tacgcccggc
     8101 ggagaccgag cattagttta cctcataacc ccgtcaactg ggttagcaat tgcaggagag
     8161 gttgcacctt gtgagtagag tcagtgaagg tcccttgtat tcaaagcgga tctgagacgg
     8221 tctgtggctg caatgtggaa cttcaaaacg gaccgaacgg ctcacgtgag gcccgcccct
     8281 accatagaca ggatgcctct ggaggcaccg tggcctatac agtccaagta cgacagatcg
     8341 cgtaagctag ataggtaatt agtctccaag tcgcctatca agacgtcatt agtaccaagg
     8401 gtgtcgactg gtcaggtgcg tggaagcagc gaatcggcag taagttcggt atcagtgtcc
     8461 actgtcggat aggatcaaaa tgtggaggga ccttacccga caactgcact aactttgtga
     8521 ctagtcggca actgggcgat aagcctaaac tatatttact tccctagcta tgggatcctc
     8581 aaaaggtgtg tgggctgaaa aactatccag aatttgaatc ctgcagtcac ctactttcaa
     8641 tatggcagaa aattctatgt ttactgaggg ccagttcctt ctgggcactt tcgccagcaa
     8701 ctgcagcagt ggcatgtcag tgacgaagat cgaggagcga tgggtcaatt cctgggagaa
     8761 caatgtcaag ctcgcaaagt tgcttgacga agctggtatt gagtttatgc tcccgattgc
     8821 ccgttggatc gggtacggag gagaaaccaa ctttcactgt gatgttttgg aaactatgac
     8881 ttgggccacc ggattgctag cccttaccaa gaacattaat gtcatctcta cagtccacac
     8941 tgctgccaac cttcctccgg ttgtggcaaa gcagattgcc acaatcgaca gaatcagcaa
     9001 tggtcgggtt ggcctcaaca tcgttgctgg gtggaacaag ccagaatacg aagcattggg
     9061 tcttcagctg ccagctaccc atgaggaacg atatgaatac gcacaggact ggtttgatgc
     9121 catcaaggag ctgtggacta agacagagtc cttcgactac gatggcaagt tcttcaaaat
     9181 gaagaatatc ttagggctac cgcagccatc gaggaaggtt cctatcctga atgccgctgg
     9241 ctcgggacaa ggacgaacgt ttgcagtcaa cagtgccgac ttcttgttta cccctgccat
     9301 tgacctggag agatccaagg gtgaagttgc agcactcaag gaacaggcga aggaggccgg
     9361 aaagaaggtg ggagttttga ctctctcaca tgttgtttgc cgcccaactg agcaggaagc
     9421 caaagacttc tacgactact tttgcacaaa gaacactgac gagggggctg tggataacct
     9481 tgttgcactg cagttcgccc atgcacagtc tttccctcat gacttgctcg cattgatccg
     9541 gaaccgcatg gcagcaggac acggaggtta cccattggtt ggaacgccgc aacaggttgc
     9601 agacggtatc atatcgctgc atgctgctgg cttcaatggc acgacattgt cttttgtgga
     9661 ctatgtaaaa gagttccctt actttaggga taatgtcttg ccaatccttg agaaagccgg
     9721 tatcagaaag ccgtggaatc cggcagccga acaatgaagt tagccaatag tagaataaat
     9781 cgaaataggt ttcggtcatg gacgtgttgt ttattatggc tactacgttt tgttggtcct
     9841 attggcaatt aaatcctatg tgtcttcgtt aaccgactca ttcactctgt ttgcccaaga
     9901 tggacttgtc tttgttttct gaatagcact ttgggacaat tgtatatttt atggaatggt
     9961 gtaatacttc acaaatacaa gtcgacctgg gctgacggaa gcggaaggtc gcaaggccca
    10021 acaagttttg aaggcaatgt atttggtaac catttcgggt actagcggct gttatatgga
    10081 actgttcttg gcgcctttcg cttcaatcat ctattcattg agatccaatg gtttttttca
    10141 tgacctgctc cattaggcca agacatttcc aatgatgcac accgagtcga tacaggacag
    10201 gaagctcttg gttactgggg accgatagat ctagggacct tgggagcaat gagtgaatca
    10261 tggattcgat gcaactttga ttgactgact tctcaagttg ggcacctttg cgcttcatgg
    10321 ggtgtcatta ggaatacggg gacatccgga ggaggtttta tcttcgatca tttcccacaa
    10381 tcacgagagt ctacaaaagc ccactgtcct cgttgcgatg acgattctat aagccgaaat
    10441 agtctggttc tactacatcg gtcgcgattg tcatcaccca atttcaccat tcgcagatct
    10501 gcgtcatgaa atctactgtg gctttgagtc ttctatcagg ggctttggca ctgccggccg
    10561 cgaaccccgc gccgcagaca gtgtctttcg gcaagagaaa tatgctcact cgacccaatg
    10621 gcgaagccaa cgttgccgga atcttagcgt ccttgaacca cacattgcat aaatataatc
    10681 tgaaaccgct tccatactac gctccagtcg ctgtgctgca ggcagagctg ttcagcgtcg
    10741 acgtagagaa gagacaagca aaccttcccc tgatcgatca gacgcagctt ggaaccgaag
    10801 atgtagcata ctatggctcc atcaccattg gaggtggcga tgggaaagca cagaaattca
    10861 atgtcatctt tgacacgggc tctgccgatg cttgggtccc cggtccttcc tgtactaaag
    10921 cgaggggctg cacccatacg acgaagtacg atcaaggtgg acgcaacttg ggtacgaaga
    10981 caagtataca atatgggtcc ggctccaccg agggcgaaaa ctacgttgac gaccttacga
    11041 tcgcaggcct tacttcaaag agccaaacct taatatcagt gactacggct gctggtttca
    11101 ctcaggtcga tgcggatggc cttgttggga tgggtttttc cagcattgct caggataacg
    11161 ggaccacggt tttcgagaat ctcattgctc aaggcacagt tcaggcggat gaattcagct
    11221 tctaccttgg tcgggtctca gagaaaacag gaaggaactc acaactgact ctcggtggcc
    11281 gcgacagtac taagtataag gggaattttg tgactgtccc tgtttcgtcc cagacctact
    11341 ggcaagttgc actagacggt gtcaaagttg gaggtaagaa agtagccggt accgcgggtc
    11401 aggcagccat tgatacaggt accactattc ttttggcccc tactgccgtc gccaaggccg
    11461 tattcgacgc gattcctggc agcatcggac tgaatctggc tggcgagcac atttacctat
    11521 acccttgcaa cactgctgtt accaacattc cgaaaatcac ctttgctggc caggacctcg
    11581 ccatcaaccc actagacttc aaacttggtt cgttaagcgc cgcagatgtt gacaacctgg
    11641 cccttggtga cagggctctg gcggctcaga tccgagagca gatggctcgc gcgggcttat
    11701 gcattgctgg atttgcgggg ggcgatttga ccggcattga tgacctctac atcgtgggag
    11761 acacattcat caagaactgg tattctgtgt tctcttattc tgctgctaac ggcaagccgg
    11821 ccgtgttatt cgcccccaat attggccaat cttgtcaatg gatcggtggg tatggaccaa
    11881 cggagtttat ctagggtgag aatgaggctc aatgagcata gaagtgttgt cttaattaaa
    11941 gccacacgtc taataaaaat ttcgcgtcag cattggacca gcttgtggat tccacttaaa
    12001 tatcctcaaa attgtcgtca ctgatttcat tgaatcattt tcttggcctc ttttctagtg
    12061 tgcaggtggc gtatgccctg agaacaggcg gcacatccat cgactgtaag tcgcaagaga
    12121 ttggagggga cgaggggaga gaggtatatt gctttggggt ggtttttcat ttggatagtg
    12181 taaatttgag tgcgttcgtg cagcgtgtat atgtggcgct tgggtgtgtt ttgtgtgacg
    12241 tataagggcg gacgaatgct ttggcgtggt ttgcgaggcg ttgtagagct tggtcccaca
    12301 gtatagttgc caggacggcg gagcgtggcc gaggtggact agttggcatc ctataaacgt
    12361 aaaggaaagg tatccttggg acgaagaccc cccactctac cctgttatag tgcaaggtac
    12421 ctaatttgct aagttagtcg cgattcgaat ccacagaaga aagtagttaa cttcagctgc
    12481 taaggtgggg gattacaccg atagcaaagc ggatcgaaac cgcgaataca ggataattca
    12541 tgggagttct tctgatttcg tatcaccttt cggcaactgc aggtgcttcg taatcaatgc
    12601 atcattgtgc ttactaggcc tggaagtcta tgtggttgac taatatgcaa cggagggggc
    12661 ggagtctatg ctgacgccat acatgccaga ggtgtcgttt ggggaatggt ccaatagtcc
    12721 cccagcacgt gcgattacaa atgcgctgga gctggcttac aataaaacaa atgggtgtgg
    12781 tcagtgattg ctgccaatta ttttgatcct tagtccacaa acatcgaagc tattgacttg
    12841 gaccgttccg ttaagcaacc tgatccgaat taagaagacc gacgcccagg tttcaacata
    12901 taccgacagg atggcagaca aacttttcat tgccgaaaca cccgccgagg tcaaggacgc
    12961 taaaggcctg cacctcatca cccagagcac tcccaacggg caagccgtgc agatctactt
    13021 ggaggagttg gcagaagcgt atgggctcaa attcaccacg accttgatta atatctcaac
    13081 caacgagcag aaaaaagagt gtaggttact tccaatcgct gaaacgtagt gggaaacagc
    13141 tccgcgcctt cgtgcgggga caccagcctt gatcctgtgg agcaccactt tacggagcta
    13201 gaagtgctga ctgatgtacc aagggtttct tcgactgaat ccaaacggtc gcatcccggt
    13261 tttggtcgat aacagccaga atccgccctt ccctgtgcat gagacgtctg ctgagcttct
    13321 ctaccttttg aaagaggccg acaaagagga taagttcggc ttcaaggacg actttgagcg
    13381 cagtgaagct ctgcagtggc tttttttctg gcacggttcc ggcgcaccgt atcaagggca
    13441 gacaaaccat ttcaagaagg cagcccccga gaaaatcgac tgtaagttct gctcgcgtca
    13501 ctcacgagaa ccatctgaca gttcaaatag acgcaatcaa caggttccac aatgagacgc
    13561 tccgtgtcta cggcgtgctc gagatccgtc tctcgggcaa gtatactgga gagccacggg
    13621 agtacctggc cggaaaaggg aagggcaagt actctgtggc agacatcaag acctggccgt
    13681 gggtgaaggg ctgggagagg accggattca gtaagcagga aatggaggct ttcccgcatc
    13741 tcctgaagtg gattgatcgc atcgcacaac gtccggcagt gcagaagggc attggggaga
    13801 aatactccca gtcttaatat agggtataaa aacatccgtc aattttaaaa gggggctgat
    13861 agcaccgtca attccctatt atgagtatcg ttattgcccc accacgtgac atatcatacg
    13921 aggtaacggt ggaggaagtt cgcaatttac ggcgagtctt gagcatcgcc gaaggcatgt
    13981 gccgcccgaa tttcatatca ctgaattcca taggccaatg atagtttttc tcactatcat
    14041 gcgcgttctc tcgagaaaag ccattcctct tctttgattg tgcttttgca acagttgaca
    14101 atgccgcact tcaacatgag gatagaatgg ttcgggaaat ttgtgatgat tttgaaaggt
    14161 gtttctattt aatatcctct atatgagccc tctggtagtc tgcattctcc ggggcattta
    14221 ttgatcgtag ctggtttaga tctaccaaca actcgtgtct agccgaaact gttcgggctt
    14281 ctggtcaatg tattgttcgc tgacaaactc ctcgataaag ggctacgatc agtgaacaga
    14341 cattctctta cagtttcgtg tcatgtctcc aacctggcat gtcggcaagg tcttttggcg
    14401 gtgcagcacg tgtggacttc tgggcgtcgc ctcctggcct ccatctccat gcatgggtaa
    14461 ggtcgtctga aagtgatcct tcgataagct caacaacatg tttgccgatt atgggcagga
    14521 ttttgaagga atgtctagaa ggattagcag tcactcaggt accttgacat ctgaagattt
    14581 tacccgctgt ctcctgttgc gagaatgaaa ttcttccatt ttgggtgttc acagatgagc
    14641 aactgtgagt ccgccgtgtc tgtacaccaa cacatcgccc tgttaaaaag ctctctcttc
    14701 tcaaagcgag gcagatatgt cgagatggcc tgtcgtatcg tgacttcaga cgcatctggg
    14761 taggtgtccg tagggtgttt ggcatgtgac cgaggtatag atacaggctt tggggctgag
    14821 gagccaaatg gctggtgctg tttaaatcgg gaaaacccag gaaactcatc gcagaccttg
    14881 attacaccgt gtctgacaga gaggggttag taccgggtct cagaagaggg cagtattcca
    14941 cgacttactc gttaggctca aagaaaaatc caatatcgcc attgtatacc actggcacac
    15001 ctttgtactc cgcagcttct tcgggcgaaa gctgaatgtg cgcatatacc cacgccttga
    15061 gggtcgagtt agatacataa gttttggggg ctgggtagtg atcttgcctt ggaacaacat
    15121 tggtcttcga ggtctacgag tgctggactc caagcaccgg cagccagaac gaccttgtca
    15181 gcataatact tggtcccatc tacagtctcg acaccaacgc aggttgaccc atcaacatcc
    15241 agtaaaggct gcttgaatga cccggcactg cagttggata cgttagattg cgcccaagtt
    15301 ggatacggcc actactgacc tgccaaaacc aaagttcact ccttgttctc ttaaaaactc
    15361 cccaatggca ttaatagcct ttgctgcagc gagccagcct ccgtcctggc tccatatcgc
    15421 tttccacccc tggaaagcat gttgtgtcag cttcattgaa tgagtgttct ccaactgagc
    15481 aggttacctc aatctgatct ctctgcagga gaggcatttt cttcaggatc tcatcttcac
    15541 tgtctagcca ctcgtgggtt gtttcgagac cagcaccagc gtcaaggatt gcttggtatt
    15601 cttggcgcag tgcagcgaca ccttgctctg agctctcgca gtctatctag atctaggtta
    15661 gcacagattt gccttttatc tggaggatgc cttactctgc caacgttgtg gaagaatggc
    15721 ttgaatagct catcttccct ccacatctgc cttgcctcta aactgatctg cgtatcgact
    15781 ttgctgcgca agcgcacacc catgatcttg ttcaggtcat tgccggccga ctgtgcggac
    15841 gggatctgga atgtgtccag aacaatgatg tttgccgggg cgtagccgaa tctgatgaga
    15901 tgcagtgcag ttgacgagcc aatggtgccg ccaccgccga ccactatgac tttggttgta
    15961 gcccgtgatg ctgccatgtt ggagttgtgg ccggcctccg ttttgtgggg caatacgagg
    16021 tcaggtgtac cgattccgat ttcatgcaaa agtggtttga agatgttctt ggctagcaga
    16081 tggctttcaa cttgatccta tataccacac atccaaactt gtgcactagg ttggccatcc
    16141 aagctgacgg gccctgggtc caccaggtcg cacgtctgtg gttgtcgccc catcgtgcca
    16201 cattgggtca cactaaactt tctccaaaat ccgatacgta atgatcgagg gcacaacgga
    16261 tagcgccggt ttgattctag cggcccaggg gttcgtgggg tagcaagggg acccatggat
    16321 acggtcctgc agtggcatga gtggtcgccg gcagctgggt gactcgtgac tcgtcgtcgc
    16381 atcggagccc ttcggagcgc accctcgcct cgcttggacc tttctctcgc ctggaccttc
    16441 actcagagaa tgccaggaac ccgccaggaa cccgccaatc acgagcgtcc ccagacctcg
    16501 aattggctcg acctaggctg gggaaagacg cacttacata gtacgccatc cccagaaagt
    16561 atccgatgat aagccaggta cccacctggc tgatctgagc attatagctc cctatgacac
    16621 tttagagttg gcaatgcata aaatgaagcc caggaacgct ctcgtttggg gttccatcgg
    16681 tcgcaatccc tttcatcatt cataggaagt cagtagttgt tcgtaacatc atctcgcgat
    16741 gtctcagttc gacactgctc ctcccaacac ccacgctggt ggagacgatg atgccctccg
    16801 agcacggggc aacctcccca tgaatgcaac gaatagcgcc gacgataggg tggatatgga
    16861 ggcgtatagg cagaatgtac cgctgtggag acgattttgg cagcacagtc taacacagat
    16921 gatgctcatc agcatccagg ccttctgcgg cccggctatg gcagatgcaa ttgctggtaa
    16981 gtttcgggcc gttgtgaatt acttgtccag tggcacgcaa ctgacgtgtt tcacaggact
    17041 tggtggaggt ggcttggcaa ctccacagac atctaacatt gcgtaagtcg cttgagttcc
    17101 gtctacttgt aacgagatgc taaactcgca acgcaaagta ctgcaatcct gtacagtatg
    17161 cttgctaccg gttagtctta caggctcttg ttggacgctt tcaaagacac tgaccagcat
    17221 aaagtttgtt tccttggtgg gcccattgtc aacaagctgg gtgtaaagtg ggcactggtg
    17281 ctcggagcta tgtcgtttcc cattgaaggc tcgtcctact actgcaacag caagttcggc
    17341 aatcagtggg tgagtgcagt ccaggtcttt ccccagacat gcatggatgg atgctaaatc
    17401 caggcagtac cttattcttg gcggcgccat cagtggtatc ggaacgggct gctggtatgt
    17461 tgcagaggcc ggagcgatta tgtccctcgc gccctctggc gcacgtggaa agtacctggc
    17521 attgtggatc gtgtctcgca acctcggcca gcttgttggt ggtgccatca agtaagttag
    17581 gatactccat gagtcctctc cattggaaca gtgactgata gcttgtcgta ccagcctgtc
    17641 caagaacttc gaaaagggcg tcgagggtgg tgtcacacca gacacatatg ttgccttctt
    17701 gatcatcgaa tgcctggcgt aagtatctgt cccggtgaag tctctgatgt tgccaggtca
    17761 atgctgatga tttccagtct gccattcgcg ttcatgatct ctccactaga gaaagtggtg
    17821 aggtccgacg gaacgcgcat cctggtctcg gaggcacttt caacgaagga agaattgaag
    17881 cgtattagtc gtactatgac gtcaaagctc atcctgctct cggcgttctg ggctctatgg
    17941 tcattcttct acaggtgagc aaagctatgc gctgttcaat ggggcattct aacgttgata
    18001 tctagtggta cttggtcaac ttacctcgcc acgtactttt ccgtccgctc tcgggccttg
    18061 tcctccctgg tgtcaccgtt cttctgcatg taggtggtac tctctagctc tcaagctttt
    18121 gtcagcaata cttacttaga cgcagtgtcg gctgcttcgg tttgggattt atcctcgatc
    18181 tgaagtgtct cagccagcga cggagagcac agcttggtct tttcacggtc gtcgttctca
    18241 acttgggcgt ctacatctgg tcaattgtca tgcaagtgcg atttaatgca tccgaccctg
    18301 gagcgatcga ctgggatgac agcctgtatg catcctcgtt cctcccttac tttttcgtcc
    18361 agaccaccgg cccgctgtcg cagtcgtaca tgtactggct tctttcatca tttgccactg
    18421 atgcccaagg taggtcgttg accgaacacg tatatgaacc actagctcat tgcaactgta
    18481 gcaaatgtcc gcaacggtgc tgcattcaga tgtctcgaag ctgttggcca ggcaatcgct
    18541 tacggcatga acactaagac aagcacaagc cctttaattg gaatgtaagt ccctcatgat
    18601 gctcctcacc tcgtgttcta tccagctcac tgttcattct ctaggtgcgt gagctttgcc
    18661 ctcatggctg ttgctgtggg tccgatgatc gtcttggtaa actcgacgcc tgaccggatc
    18721 ccggccgatg ttattgctga agagatccat ggtgttgaag ttgagaaaaa gtccaaccca
    18781 ccagtcattg tctctgatgc aaaggtttga tgcacgaata caatgataaa gccattttcg
    18841 ttggaaatgg tgggtaggca aggtattccc gagatgcaga gttcgattgt gatatcactt
    18901 tgtgtgcgtg gttcaaagtc cagtcctata tagtacctga aatcaatcca tgaagagaag
    18961 ctatttatcc aactaaaaaa tcaggacata gcttgcggtc gccgacactt gttgactggc
    19021 tcgagattga cgccataagt agcgtagatt tggcagccca acgtactcaa tcaactctct
    19081 tgaggtttca tcgatcgaca tgcgcatgaa acagtcggac agagcctatg tatgcatgct
    19141 agctgagtag aaaacgattc cacagatatt aattatcctt gtaaaaggtt gggaatgaga
    19201 gagtgtatgg ttgacaaggg gggtgggaga tggagataga gagaacaaag aaaacgcaaa
    19261 ggaaatcaag ggtcttccag gggcccaaaa aagtttgctc agccacagga ttgaactgag
    19321 gaccttcgca taaacttgat atttccgtga ggagatatta gtacgacgct ctaaccaact
    19381 gagctagccg agcaacttgt ttgacatgac tggaggttat tactaactag cttgctaagc
    19441 agcttttccc cgcacctgtc cctcagcctt ttccctggta tctcaccacg atgcttagtt
    19501 tgcactgact gagttgtagg ctagtgaaac aaagactgtg attgaaggtt cgccaatgac
    19561 aaacatttgt cattacagga gaattcgaat ctcagcatcg taacttatac tcaacttgga
    19621 ccaggggcgg tgatgccgcc tttgaaaccc caccgattta gcagtccaac acccctaaaa
    19681 ttgtggcatc cccagcatta cagccgccta tgcactctaa caaatgccgt gaaaagcgct
    19741 ttctagcggt acacaaccat ggttttcctt tgttcaatac acattcgcct cctcagagcc
    19801 agcgcggata gaccaagacc gtcaacgcga atatgattca ttgtccactt ccaaatcagg
    19861 tgcatccaga tgcagaatag ccagcttgat tgcttgatta cgtgtccggg tatcacgcat
    19921 tttccctccc ccttggctat cagcaatgtc tcgcatacgc cactacctca actgtcgtct
    19981 cctttcccta cataagtact tcagagagct cctctcgccg caaacgcggt gcgcagtacc
    20041 ttctgcatct ggaagacgtg ctccgggctc aacattgtgt aatgagcgcc aggactgtcg
    20101 tggaagcgcg ctggctcctt tgcaaagtca ttccagggat gaaggtgttg gcgcagccac
    20161 tgctgcttgt ctttacccac agcgaggaga gggtttgcaa agaagacgtc gatgtgatct
    20221 accgttccac aagggtcgta cctgtgggcc agcccttgga gctgcaacga gatgtcggcc
    20281 caacgcgcga ttttctctct ggtcaagtcg agctccctca tcttctcggg gggcgcaagt
    20341 gccaaaattc tgtccaggat ctcatcccgg gtgtagcccg ccttttcacc acgacatatt
    20401 cagtatgcta tgtaaatgtc aacgatgaaa agttctgcac ttaccttgtg gaaatcaaca
    20461 cccttctgga cggcctcttc ctccgtaatg aatcctagga agtaggatag attgaggaac
    20521 agttcacacc agtcaatctg aaccattctc catttgatgt gcggaggacc attgagagac
    20581 cccatgaaga cgacgttacc agccgcctcc agcttcttgg tcgtctcaaa ggcaatcatg
    20641 gagccaaatg aataccctac caagacatac ggaccatggg gctgcctttg cttgatcgcg
    20701 tgcatgtaaa cactagataa ccatcgtcag cgcatgacgg cgagtttgag aattgacggc
    20761 catggcctac tctgtcatct catcaatcga ggtaaacatc ttttcgcccg gattgaaccc
    20821 tggtgcacga agtgcataaa cctgtctgtc cgagaagaat ctaccgatgt tgaggaaaac
    20881 caggacttca ccgagcccgg gatgaataaa ccatatcgga gtgcgccgag acggagctga
    20941 ctggaggacg acgacagggt catagactcc tacctcaccg ctcgatgata gtgccttggc
    21001 catgctagaa atacttgggt tcgtaagtaa cacaccaatc gggatatcgg agataccaag
    21061 ctggtcctgc agtacgccct tgaaacgtag aaggcgtatg ctgtcaacgc cgaaattaac
    21121 gaggctgtca tcaacgccaa cctcctgcgg atcaagttca aactcggtcg cgaatattct
    21181 ggccaactca ctctccatat ctgtctccgg ggatttgcgc gtctttttac ggtaccgtcg
    21241 caggcatgtc gcagtgtcgt tgatgtagtc gtcaaacttt ccgtgttcat aggcctgctt
    21301 cagtgcagtt cgtgacagct ttcctaacga tgacttgcca agcaacttgg acggcagggg
    21361 aatgaccgcc gatggtttct tggagcagta cagaaacgta gctttggcga ttttgtcaat
    21421 gatcgcggca agagccgtat cctcggggtt cgcttgcacg gtcagaatgg tgatgatgac
    21481 ctcttcactg ttgccgccct tgggccaagt ggcgaaagca cttgtgaacg acggcacaat
    21541 atcttcttct cctacagcag cgtctactgc cgcttcgagt tcgtgagaga agtatttgac
    21601 tccattgatg atgatcgaat ctttggtacg tccactcaag atcagattcc cctggctatc
    21661 caggtagcca gtatcgccag tcttaaacca accatcatgt gtaaatagtt gagtggcgtt
    21721 tcgtggatta ttgtaatagg cctgtgcgac tgctagacca ctgagctcaa gctgacctgt
    21781 ctctgtggag gaaaggattg tgccctccgt atcgacgatg cgtatactga gagcgcttgt
    21841 actctgaccg actgaggcga attccagttt agcttctctt tcgagtgctg gaaactggaa
    21901 gttgtagata gatccagcgc aagtctctgt cataccaaaa gcaggacaaa ggacatctcg
    21961 aggtgcacca aacgacttta tcatctcatt gaacgcgata cctgtagcta cggcattggc
    22021 ttcgccgcca gatacaacca atcgcaactc agacaagttg aaagtatcat cggatgcctt
    22081 gcctctgaca gccttgagta ccgccgcgag aaagaaattc ggtgcaaaag tgtagctcac
    22141 tttgtgtgat gccagtttgt caagccagag gaggggatca cgaattacca tcttaggctc
    22201 gatatggact tgtgttgcac aagcggcaag agcatgtaaa tggatttcag taacacaggc
    22261 aacatgatca aaacctgcaa attaggttag caatgtctat catgggctat agaaactgta
    22321 gatcgacaac atgtggccgc tgatctgagc tttagatgct cttaacgata ttgtttttaa
    22381 caccagggct acgttcctcg ccgcatggaa gaagatgaaa ctaggcactt accaatccag
    22441 ttgaggaatg tgtccctctc ggaagtgccg gtcatctggg atttcgcctg aagtgaagct
    22501 agaacttgtg agtgcgtaat atcgacggct tttgcccctc cagtagaacc cgatgtgagc
    22561 atcatgaatg cagtgttgtt tccaccccgc gctgctgttt cgctatgaac attgccgact
    22621 ggaggcggtt gcgttccttt gcctacagca gttgcgagtt catcaagcaa tcggatttgc
    22681 gtgtcgctga tggacaccaa ttcagccctc aacgatctca cggtgagtac agtagggttg
    22741 ccaagcaggg cgttcaggtg cttcaggtgc cgaccactgg caacctcatc tgcagggaga
    22801 ggcgtcgaca tcacaggtat cgcattcgct gccaagacag accagaacca ggtcatataa
    22861 tttgcctgcg aatctaagtg aagcaggacg acttggccgg gtgacacgcc aagtttgtgt
    22921 ctgattatga gtgcattctc ctatgatgtc tgattaaagt ctgctttctt tgagtggctt
    22981 ctaaatgaag gcagagagca gaggaaactg tttgagatca tgatgactta cagtggcttg
    23041 tcgatgaagc tcgacataag tcatagcgat tggtccatct tctccatgga aaaacacgtg
    23101 cgcactcggc gaagcagcgg cagcgcggtc gaggaggcct agtagtgaag ccatctttgg
    23161 agaggctagc tagtcattgc tcgcaaggag tggtgttgag aagaaaaagg ctgtgttcaa
    23221 aacgtaatga aggcagaaga tatatgccct ttggaaaacc caaggcagca ggtagcctag
    23281 ttcgataggt gaatattagc aggatgtttg gctgagagct gactccgatt gtgattggaa
    23341 ggggcgaagc ccgataccac ggcctcgatg ccagggctac gttgaatcct ttacttttga
    23401 ccgttgcccc gggattgaat ttgactggct taaattcacc tggctggccc ccatgactgc
    23461 gcctgaacct ttaattgggc aatagttcag cattgttata tacctgacga agtcacctgg
    23521 gctcaactgc ttacgacgtc ccaaggtacc gaataagccg aacgccaggg ttattgttct
    23581 cccaaaagcc agacaattgc gcttgtcgca gagactatct gaggtgagac aaccttagtg
    23641 ccagtggcct ggagttgacc cgacgtatac gaaagtttcc gaaaggagca tagtttgagt
    23701 gcctgcagct aacttggcca atcttgactg gggaattctg tccattgtat cgacgattat
    23761 aggtagcttc tcagcaacaa acattcccac aggaaatgag gctatggatg ccgctgcagg
    23821 atatgcccct tacattggct gttgtattac gttctagata tggtcgaggt ggttccgcca
    23881 gaaacgaaac tttgacgcaa aaagttgaat ccaaacagac acggaatgtg ctggtgtaaa
    23941 ttgcttcgtc ccagccagga acattcaaca ttcaactggg tttttgggtt ttcttcagca
    24001 ggttcacgcc aacgagcgag gttgggggcg gcaactgcac aggttgcaaa tgagctctgg
    24061 gtgctgcacc agtgttacag atctggtctt gtgcgggcac tccaactttg gtcatgtcca
    24121 cgggtaacag gtgtgtaact tgaagtagta aaaggccagg cacgcttgaa gtgactgtgg
    24181 cagtcgcgcg tctcagtatc tggatggaga gataagatac ccgtctggaa caatgccggc
    24241 ggccacaaca caaactaatg atccgatatg tccgccttgc cgcaactgca ttggccgcac
    24301 cggggtctag acttatgcca gcctgtgcct aagttagaag gacccacgat gttgttgggt
    24361 ttgcctcgat cctgagattc ttacaaatca ggggtcaaaa aattcaccag ttgtatggaa
    24421 ccaacccctc attggggggc ctcggctacc gggttgaatc aacagcccga attggatact
    24481 ctccatatgc aaattgcacc actgacgtta tcaatactga tgtaatgacg tctcctcacg
    24541 catgattccc gtgcaatctc cccgtttgtg ttttacataa gcacgcctct cgggttggcg
    24601 tgctgacgcc atggatcccg gatccgtagc gtcgaacaat aggccttaaa agtgccggcg
    24661 cctcccctcc gtgtccgctt ggccgcaccc gagacctgcc agcgcaaagg agaaattgga
    24721 aatctttgac agcagcgaaa atgaaggaag caattgtttc aaagggttag ttattgaaaa
    24781 caatcgtggc aaaaacttcc gactgacgtg ttgcacagga ccgactgtcc agattgtgga
    24841 ctcaccaatc cccaagcctg ggcctgacga tgttgtgatc aaggtggtgt acgccggctc
    24901 caacccgaag gactggaagc tgccggattg ggtcggcact actgccaacc aaggcgacga
    24961 tgtggctggt accattcacg aggtgggcag ccatgtcacc gagttcaaac ccggtaagct
    25021 attgtgccta atatctgtct aagttaccgc atcgactggt gttcaatttg gcacgcaagg
    25081 aggcctgtca agaatgcaag gagggtcaca gataccccta agagcagtca ttttccttgc
    25141 tatgtttgaa aatcgcctga gtacccgtcg tgttgttatt agacatcacc cctcgctttg
    25201 cccttcgcaa caacgggtca gatgtaagct aatacgaatg aacacaggcg acagagtaat
    25261 ggcatttcac gtaatgcaag ctcctcacgg tgcatgggca gagtacagct tagcacctgc
    25321 acacacaacc gcccatctac cggccgagac cagctttgaa cgtgcgtata aatctctgca
    25381 ccgctcagac gacgatttgc taacaaactt tccaaagagg gcgccgccgt tcccctggct
    25441 gcgcttactg ccgctgtggg actctacttg cgcctggggc tgccggagcc ctggcggccg
    25501 gccaaggagc cgacgccgct tgtggtgtac ggcgcggcct cggccgtggg cgcgtacgtg
    25561 gtgcagctgg ccaagaagag caacatccac ccgctgatct gcgtggcggg caactcgcag
    25621 gactacgtca agtcgttcct ggaccccagc aagggcgaca ccgtcgtgga ctaccgggcg
    25681 ggcgacgagg ccgtggtcga gggcatccgc aaggcgctgg gcggcctcaa gctgttccac
    25741 gcctacgacg ccgtctcgga gaagggcagc taccagaaca tcagtaaggt gctcgagcgg
    25801 gggtccaaga tcaccttggt gctgccgttc aagtcgtacg acgagatccc cgactacgtc
    25861 gaacaggctg tgacgtctgt cgggtgtgtc cacgacgacg acaaagactt tgggttcgtc
    25921 tacttcaggt acattgcccg tggtctgaaa gaaggctggt tcagggccca gcccactgag
    25981 gtagtgccgg gtggtcttgg tggtgtccag tatgcgctgg agcagctgaa ggagggcaag
    26041 gtgaacgcca agaagcttgt ctttgaagtc aaggctacgg aaggcgtgaa ctgagcgacc
    26101 aaaacctcga gggaaatgga gttcttggtt agcgggaaat aaaatgaaag tgaacacaga
    26161 cacctgctag gtatcacgta tggaacagtc actgcgacct cgaacgactc gactcaatgt
    26221 aaggtgttag ggtatcatga cccagcttgg agaaagcata tagccaaaaa tttgtgacat
    26281 ttgagagaac tataccataa ccatccaatt catacgggtg taaaccacat ggtacgtgtg
    26341 actgaagatc ctaaaacgcc gttgtaacgc cttcgctggc aatgctgata tccccccatc
    26401 tcaagccatg gagccaccac ttctattaga cccaaccaag ccagccattt ctaacaatgc
    26461 acgatctgcg gctacgtccc ctgtgcccag gttgatgcgc ctccttgctt ccgcctctct
    26521 ggcctcccac tcccatctct ctctctgtat cttagcctcg acgtcgccgc cgcatcccca
    26581 gacttcgatg tcatcgattt gaaacctctc ctggaagtcg aacttcctgg tgacgcttgt
    26641 ggagaaagca ccacccctgg aagtataatt gtgcgtgaag acaccgaact cgaagcttga
    26701 gtcgatcacc agagatactg gacctaaggg tctcagcgtc tcgtgccgtg aggcttgacc
    26761 tgacttgggc ggtgaacagc caattgtgat accagggtgg gtgaccggag gttttaaaaa
    26821 cgtgacatag tccttattga tggccgaagt ggtgaataca tcatgcgtgg ggcctaattg
    26881 gaacaatatc atgtcatcgc caccgaaaca ctccttatta gtatggcgcc aaggttgacg
    26941 gacgagagct ccaaatgtga ctcgatcttg gcctgacgaa ttgccattcg gaaagcgctt
    27001 tggcggtatt gactccagaa agttggactt ggacccgctg ctctcactcg gatctccaag
    27061 cctcgtaccc gaaactagga gtatagtagg ggctcgccag ttgaatacct tggtttcaaa
    27121 gctgcccata gaaaaaccag cgtcggcccc agaatacagc agacgtaacc gacgaaatag
    27181 ctcgtttcca ggtataaaaa aagacagctg agaaagaacg ttcaagttca gaatacggcc
    27241 tttgtcgtgt aagagaggtg gcggcggtat gacatgctcg tcgatccttg gagcactatt
    27301 cttgcgtttg gagaggtcca aattcttgga gaaaagaaaa tgctcaaaga gagcattgaa
    27361 tccgttgaat aagtatggaa agttgagagg gatgactgca ttgaattgcg caaatgtgat
    27421 gccgggagat ttctccacat tcagaaacgc cgataggatg ttctctgctg tcgcacgcaa
    27481 gctttccaat tcctcgcccg caacacgtgg agcataggtg gatagattct gcttgacctc
    27541 catcggtgcg atgagaatga gcaacatcaa taatcgccgg aagttgtcag ctgggatcat
    27601 ggcgccgtgc gtagtcgcgg cgtgcatatc gccagtcttg aatgcgtcaa cgaggtcgag
    27661 cgaatccagg gcagcaagga ccaactcatc gtcatctgcc gcatcctctt ccaattcgtc
    27721 gcccgcttcg tcaaccgcaa agccctgtgc atgtgaagct gcctcgccgg cagattccgc
    27781 cctctgccgc ctctcgatct cagacacttt gcgatcatac actgccaagc tcttgaagag
    27841 gagcttcctc cgcgtggcat cgcctttcgc taatatcttg gtatatctct ccgtcatgat
    27901 cgcgacaacg ttgatcatct gctcgaaacc aaggacggcc ggggcgtcgg cgaggaatgg
    27961 gaaagcaccg atgtatgaga ccatctgaaa tatgacggga gagacaccaa gaatgtccgg
    28021 gagctcgaga aatcgggcga tcgtgtcctc tttgagatat cgtacgtcct gctcatgatc
    28081 ggccagcgat ttgaagttgt ccttgaagga gtagagctct aagggttcga aacatttccg
    28141 agcaaacttc tcggcctgtg catcgcaaca tgtcagtcta ggtaaggccg agtgaggtgc
    28201 gcgaacaagg aactgcgaga tcataccagt tcagctgcta tttcttctcg ggagcggtgc
    28261 tcgactcctc cgggatggga ttgtcccatg ctgtcgaggt acgtgaagca tctactgcgt
    28321 cgcggtgctg tgggtgtggc gtgtcgctgt aatggcagtc ttacacgacc acctgttcta
    28381 gctagacggc agatcgaatt attttggtgc caaaacagct cctttcaaga tgtagcgtcc
    28441 cgcctggagc ctgctcagca aacggagata gatgtagtga tgtagtcggg aaagatgccg
    28501 cggaacaagc tttccagcgg tgtgctatat ttctcttgca cgttgaacag gcacccgtgg
    28561 gccaagactg aaagtagaaa tggcgggaac atgtgctaaa ttcgtctaca gagtgtattg
    28621 tcgaggccag ataggcttga tagacacggt tttcctggaa tggaggtatg catgtgaagg
    28681 tgctggggag ctggaacgag cggcaggcat caggccgcca ttggcaagct gacgagctgg
    28741 acccttggtt caaactggat gttgcttggc cttggtgggg tgacgtaagg ccactggact
    28801 ggactgggtg cgggcgctga tcaccgctaa agctttactg tgtaccttag ttatgggtcg
    28861 acatgagctg agtgtcaagt tgctgtatca gattcgttag agttgttgcc tacctaggta
    28921 tctagtatcg gttcatatgc tatggcattt ggagcagtct cctcaggtct ttggacttga
    28981 catggacgcc caagacctat acggagtagt tggtccatat tgaggaacgc cgcatccgca
    29041 ggcgcagcac ccgccgtcgt ggaaccggcc tccagtttgc catggagcgt ctctcataac
    29101 gtgcgcatgc ccatattgaa gtgaatgtct gctctcagcc cttccctgtc tgggtcgacc
    29161 ttgaaccctt tggctagtat cccgcccgca ccaggttgga cttcgaaccc aagcctcgtc
    29221 cagaaaccgc cggtttcgtc cacagcatag tttgtgaata gccgcgtccc gcctctagat
    29281 ttgatgtcgc tgaccatctc ggccaagagc tggcgagcaa gaccttgccc acgcgcagac
    29341 ggatgcacgc agaagcagca tacctcccag tctatggaaa caggtaccgc ttcgactttc
    29401 gaagtgcctc gagagtcgac cttgctgagc cagttctcgc ctctgtaggg cagccaaccg
    29461 gtacaggcga ccgggctgtt cgatgccgag aacgcaataa ccatatgtcc gtaatcgccg
    29521 agctcccgtg ataagccttc ggcccctttg gctgggtctg ggtccagccg tgtccaggtc
    29581 ggcgggaaga cggagtaatt cttgttgaga aaagcggcgt tgatcacagc gtgaagctcc
    29641 ggccaccaag attgcgaggg aagcgatgcc cccgggacga tggcaaagct atatcgaggt
    29701 tgtggtgtta atccagccat tgcagttcct actcaagtaa tcggatcgtt ctgtggtgga
    29761 aagctctata ttgaaaagtt gttgctctga aggccttttt ggtcttcagg cgatagtttc
    29821 ctccgagaat ccgcccgccc atgaacgttt gagtcactcg gtcaagctcg tagatggata
    29881 cgtagctgcg ccgcatagac ctcacaactg ccacggatgt tctgcaccta ttaggaataa
    29941 tacataagta tgtggtttta catttcaacg acagtattgt gtcattatat acagaggagt
    30001 ggtgtacacg ataaatagat cgggaccctt ttaagccgct tggccctgtt ttgagccagt
    30061 tccgagaaac atagaatatt gcaacttttc atgcacagcc caattatttc ttgggtgcct
    30121 ctgttgctgc tgttgctgcc gccgcctttt catctgactg tctctggtct tccggttttg
    30181 gagtgctgct cttccccgtg ccaaaccaac tgccagcatt tgacagcgcc cccaggacgc
    30241 tagatccctc cttcttctct tgcacgggga cctggccgtc cgcgtccgcc gtcgtctcgg
    30301 ccgtcgtgcc ggtttggcta tctctctcct cggccctgcg ggctgcgacc ctctccttcc
    30361 ggcgtttcag gtgctccttg agctgcttct cctcctcgtc tcggacctcg agctcgtgca
    30421 gccacttctg gtggcgttcc tcggcgcgct gctgggcctc gagcttgatc agctccgagc
    30481 gcttctcacg gtcggcaccg tagtaggctc cgccggcaac gatggcgcag acggtgaacg
    30541 cttgggcacc gatacgcgcg cgaaacatgc gctggacctg ggcgtgatcg cccttgcgca
    30601 tggcgcgcca ggcattgtag agggcggcgc aggtaaggag ggttcctgtt gttcggaggg
    30661 actagttagg gcgggtgggt tctcggttga ccgtaaagag tcgcttattc gcacgtcacg
    30721 taccgagcgg gatcagaggt tcctcccgca gcttgcgagt cacttttttg aagccggtct
    30781 cctggtagtt tctgccggca tggtgagcac gttgctacaa gtcaggcggc gcaaggggtt
    30841 gagctgcacg tactggtcct cgtcaaagga cgagggcatg ggtctgtcgg ccatcgtgtg
    30901 caatgttgcc aatgtcaagg cggtggcatc agtgggtact ggccgggagc atgtgtcgct
    30961 gcggcggaac gcgatgggat gcgaagctgc agatgatcga acgaccagca aagttgctca
    31021 atgatgacat ggatttttgc ggattgcttc cagaacccag ggcccgatag caagggtatc
    31081 gggagcttca atacgctaag ataagcgatg gatgctcaag atgttccagg catcccctgc
    31141 caacccgccc tcctgatgag ccctgtctct gggccccgta acattagatg ggggaacggc
    31201 cagtgggtgg ccggttttcg gtacagcggc ctcttctgca cgagacactt ggagacgcta
    31261 cgtctggtcg gcaggtagct cgaggtctca aaggtggagg aagggctata atcaccagct
    31321 aaactcttgc atcaagccgt acatgtgcga ttatatactc tagcgttacc cctcagaaac
    31381 caaagttcct tcaaatccaa ggcaagcatt tgagcactaa acagaagata taccccgaag
    31441 gtccctaacg aggtacccaa tgaggtacct aactaccttc cagattccag gttgagatag
    31501 gtagcctctc acagcggttt gcggtgcgcc aaggaccccg ctaacctcca ttgaagctga
    31561 agctgtcggc gagcacatct gcgggcatga ctctcagtgc cccgctaaaa atttccgtgt
    31621 caattgagtt gacgtcggct acaaaagcgg tgactaacac ctgacacttc gcatctctcg
    31681 agagccattg tctcagactg gacctcacga tggcttcaga tcctgttgta aatggcgtga
    31741 acggcacggc aactgccaat ggccgccgca cgccttcgct ttcgggcctc tccctcaccg
    31801 agtacagcgc caacccgtcg ccgcgatcgg ccaacaaaca agctcacatt aagcagctcg
    31861 tacccgacga gctgctccta cccaatggac acccagatgt acgatactat cgctgttcca
    31921 gcttaatccc agactaacat attgacgaca tcatgtagta tgttggcatg atcctcaact
    31981 cgagggtcta cgaagcctgc aagagaacgt ctctgacccc cgccacgaac ctctccaagc
    32041 gactcgagtg caatgtcctt ctcaaacgcg aagatgagca accggtgttc agcttcaagc
    32101 tgcgcggcgc ctacaacaag atggccaacc tcgacccgga gctgagctgg aagggtgtga
    32161 ttgcttgcag cgccggcaac catgcccaag gcgttgcata ctcggctcgc cagctgaaga
    32221 tcccggccac cattgtcatg ccgcagggaa ctcctgcgat caaacatcag aacgtttcga
    32281 ggatgggggg aactgtagtg ctacacggtg ccgacttcga tgctgcgaaa gaggaatgcg
    32341 tccgcctcga aaagcaatac ggtctgatca acatcccgcc tttcgatgat ccctacgtta
    32401 tagccggcca gggtactata ggattggaac ttatttccga taccaatctt tccaaagtgg
    32461 acgccatttt ctgctgcgtc ggcggcggcg gcctcattgc cggtatcgga gtcttcatca
    32521 agcgcgtagc accccacgtc aagatcattg gtgtggaggc tgaggatgcc aatgccatgg
    32581 tgcagtcgct cgagaagggc gagcgcgtat tcctgaaaga ggtcggtctg tttgcggatg
    32641 gagcggctgt gaagactgtt ggagaggaga cgttccgcat ctgcaaggag gttgtagatg
    32701 aggtcgtcca ggtcacaacg gacgaaactt gtgctgccat caaggatgtc tttgaggaca
    32761 cccggtctat cgtcgagcct gcgggtgcct tggcccttgc tggactcaag aaatgggtca
    32821 agaacaaccc ctccagtaac ccaaaccgat cagtcattgc tgtcaccagc ggtgcgaaca
    32881 tgaactttga ccggctgcga ttcgttgctg agcgagcgac cttgggagag ggcaaggaag
    32941 cattgctggc ggtcagcatt ccggaacgac ccggggcctt ttccgaactc atcaacacca
    33001 tcatgcccca tgccgtgacg gaattttcct accgatacgc tacagacgag gttgccaacg
    33061 tgcttgttgg tatctcgctc acggcacctg ccagccaacg tgtgaccgaa ctcgagacgc
    33121 tgctggagcg aatcaacgcg tcaggtatga cggccacaga tctgtcggga gatgagcttg
    33181 ccaaatcaca catccgatac ctggtcggtg gacggtctaa tgtggccgac gagcgtgtct
    33241 acacgttcac attcccagag cggccgggtg ctctccagaa attcctcaac acgctgcgac
    33301 cgcgatataa catcagcctg ttccagtacc gaaacggcgg cagcgacgtt ggtaagatcg
    33361 tagcaggcat ccagtgcccc gatgccgagg tggcagggct ggagaggttc ttgaagcaga
    33421 tcgggtaccc atgggaagac tgcacagaaa acagtgcctt caagaccttc ctgaggaact
    33481 gagctatcag gagtctcaac gaggagttca aggcgtccga tgtaaagtct ttttaagggg
    33541 tcatctacgg gtctttatct gcgactgggc tattgcgagt agctgttctt aggtcctcag
    33601 gtataaaagc caaaaattag agaaaataga ctagggttca caaactccaa gaactcaaga
    33661 ttcaaagata tgtaattcat aacgatggga ttggacgaaa cgcaatcgtg taagtcgccc
    33721 gtagccagta tcggcggccc atgggagtta cttgggtgcg ctgttgctcc ggccggcaga
    33781 ggcgccgccg ggttttatcc gaaaaattgc atccacccag accatggcct cgcccattca
    33841 ctgtaccatg ctcgcctacg acgtcggctg tctcccaggc ccgtgagatt cctacgataa
    33901 aaacacaggc acaatgtgcg gaccctcgat atcgcgctcg tcgaagatgg cgacgtcaac
    33961 cctcctctcg tcgttcaagg ccctgtcgct gtccgcctcc gcgaagccca tcgcccggac
    34021 ggccttccgc gcgcaacaac agttcgtcgc gcgccgttcc atttcctctg cgatcctccc
    34081 tgcgaccgca agaccgacga ctatgagggt taccacgatg gcggttaagg ctctgcagcc
    34141 gtccctgcag actcagcaga cgagaggcat gaaggtccac agttcgatca agaggagatg
    34201 cgagcactgc aaggtacgtt gaaccggttt ctccgttcag acgacgtggt ttggatttga
    34261 aagaatcccg gctaaggcga ggacgtcatg caggtcgtgc gaaggaagcg aggcaagcga
    34321 ggcaacggat accgctacat catttgcagc gcaaacccga gacataagca acggcaagga
    34381 tagatgagga agggggaaca agacgatgtg gtgtactggc tgcacgacgc tgggctctgg
    34441 gctcggccag aatggcatga tacgatacag acgtctgccc tcgtatggaa gtgtattact
    34501 acagcagcag cgcaaatgta caaaaagatt caggaccacg gcgtcaacag gcataatatc
    34561 atctagagac aaccggcaca ggcaagcgat agagcaacat gtcacgatac tttggaccaa
    34621 cttcaagtac cattcggtta tgtgtgctat gagtaaggat ggcattgccc ctgggctaca
    34681 tgcctcccat atacctctcc atagcctccc actccgtctt tcctgtagac aggaggtatc
    34741 tgatatgccc ctgggttttc catgttagct ttccaaggtg ttcggcagat tgacaagtgg
    34801 actggactat ctgcagcata caatgtcggt aacggcacgg tggcgctcaa actcggcgcg
    34861 ggcgaagctg cgcgtctcgg aacgggtcgt cgggtcgccg atgcgcctcg tgcctcgcag
    34921 gatggtccgg taaagcgaca gaacgcgcga gcgctgcagg aactagatag cagtatattg
    34981 ccgtcagccg tgggctgttt ctcgtctcgt cgaaggcggg atttcatgtg ggagaacgca
    35041 catgatccag gctcagcgct ccgccgaggc ggcttcgatg cgactcggtc gcatagctcc
    35101 ggggcccgat cgccgaccga agcagccgca ggctggaggt gctcatgggg cgcatgaggg
    35161 ttcaacgggg cctggctcct cacggcatcg gataattggt tgtcggcttc gcacgttgag
    35221 gaggactcga acgttccgtg tgtccgttca atcaacagcc tgagcaatta gcgaaacttt
    35281 ttgttggagc tcccctgttg cagctggctt aggcagggat gggtggcttg caaggtcgcc
    35341 ttatcgccga aatattgctg taccgaggtg ttagcatttc gctccctgtg cttgctgcac
    35401 caactaagcc gcctgtcaat catctcgagt ggctggcctg acgctcgaga agtgtgagaa
    35461 gtgtgagaag cgtcgacggg tgattgcatc atcgcaatcc actcgctttc acctgatccc
    35521 tactcatagc gcatgttaga acgatggagc ttcagaatcg atgaagactt aatgattcct
    35581 ttgttccaag ccaacctcag tgtcggctgc caatagccta ccatggcgcc atcaacgcgt
    35641 acccccgacc ccatcgagga aacgaacttg aagagcgatg aacagttcat tgacgaaaat
    35701 ctacggccga ggtatgcatt tcatgccctc tgtcaaccct tgatcaacac atgtcaagtc
    35761 aatatcgctg ctagaattgc ttggcatctg agagaaaatc tactaacagt cagcagcgac
    35821 ggctgggcaa catggacaca tcccagatct caggagtcat actccatccg tctattacaa
    35881 gctgcccaga tgagcgcgca agatctgaag ctatgtctgt cgttgataga ggagacgagc
    35941 aggtcgcact acgaggcgtc gtctcgcggc tggaagccca gggcgaagct ggccgagatg
    36001 aagtcgcccg agatgcgcta cgtcgtggtc aaggactctc agggcgagat acgcggtttc
    36061 acctcgctca tgccaacgta tgaggagggc cagcccgtcg tgtattgcta cgagatccac
    36121 ctcaaggacg agatgagagg gtaggttgtc tcttcgaaag atgatttatg cagcatacag
    36181 gcgcatactg cttagcatca cgcgcataaa tcttgtcact ctggttccct gctaattagt
    36241 tctatagcac tggattgggt gctcatctca tgggatttca ggaaatggtg gccaagcata
    36301 cgccagccat tgagaaggtc atgttgacct gcttcactaa aaacattgtc gccatgagat
    36361 tttaccagaa attgggattc gaagtagatc cgatatcgcc tgagccgaag aggttgcggt
    36421 tcgggaagac gtcggtgccg gactatatca tcatgagtaa aaaggtagtt tagagggtta
    36481 cgagcgcaaa gaccggctag ccatgatatt acttcgtcgt acttgtaaac ctgccaggct
    36541 tggttataag acttgaacgc cgaagaaggg gctaggtgat acgtttgact gactgataca
    36601 tagcccatgg aaagcatcac accagccgta tccgctgtgc gtcaggtgtt gggtagtacg
    36661 accttccctt acgctggacc agatagggtc gacaaaaatc atctcacgta aaggtgcata
    36721 cgattgagag caccgtcgta agtaccttgc catttgccgg cctttgtaca tctcggtctc
    36781 ttgtgtcaga tgacctgact tgattcgccc tggttacagg aagcaaaccg tatggtccta
    36841 ccataaagga ccaggcaggc aaggcatgta tgcaaggggc tatgctgctg ctatggtggg
    36901 tatcacttca gccctgggcc gctaacgacc taaggttatt ttcgtagctc aaattagcaa
    36961 ccaaccatca gccccaagcc aagcttttct cgcttgagct cgacattgtc tatcacaatt
    37021 cgcacgctca gtgtttgggc gtaagttaga caattcattg atcatgatac tccagttccc
    37081 gagttacccg acgggcgcag atcattctat gagaacggga gacttacgcc tccaggctgc
    37141 gggggctagg cacttcgcca actccttcac gtcgtcgaat gatccccggg ctgctggtca
    37201 cacacacatg aagtcatgca gaaagccgca cattccaacc gcgaagctga cgccccctcc
    37261 attccctgcc tcatgatgtt gtttcattcc gatcccagtg cggatgggct ctcggcaagc
    37321 gccaccaatt cccacgcgaa ggattgtctc atggcctgaa gcggaaagat caggctgaca
    37381 ccagcaaagc aacggcgttg ttggcggccc cttggcacga tcttcagctg cgcctcctgt
    37441 cggtgaccgt agaagccaga gttgcgtcga aagattgaca taagtcggcg cgctcttctc
    37501 gatggctgtg tcactgtgcg tctttgcttt tctgtgattt cattcgattc aatacgtaca
    37561 cggtgttgtt tttgtgtttt tatccatccc aatttcccaa ggagtcactt tggctcctct
    37621 cgaaatcctc accctcagcc atcaaccact gtgcgcctgt agaaaggttt ttcatcatgg
    37681 cctaccaacc tcaacagccg atgcagccaa tgttccagca agacaatggt ggtgaatgga
    37741 agaacagtct ttgcgactgt tcgccatgcg acagctgtat gatcagcttc tgcgtgccat
    37801 gcattcgtaa gcggttcccg ggccttgtct ggtatatccc acctacccac tcgctgactt
    37861 gatttctaac agtcgttggc cgaacgaccg agcggctccg tgaccctacg atgcaaactg
    37921 ccgagagcat gaataatgat tgcttgattc acggtggtct ctgctttttc actggatgcc
    37981 actggatcta caccatgctc aagcgtggtg aaattcgaga gaggttcggc atcccaggta
    38041 gtggttttgg cgactgctgc gttacctact ggtgccactg ctgtgcggtc atccagcagg
    38101 acaacgaggt caagacccgt atgcggccta ccggccctat cgatcagcaa taccagccgc
    38161 tacagcaggg catggtcatg ccccagggtc cgccgccggc gcacgcaccc cctcagaagg
    38221 agggatacac ccaccaatag atacattgtg ggatataact agggtctatc gaaatcaggg
    38281 ggatcctcca catgtccaca ttggtcaaac gttataagat gttgcgcacc atcaagggat
    38341 ggtctgcaaa aacagcgagg gtgataatat ggagttggga ttttgttgag gcaggcttaa
    38401 tcggctcctc ttcttggctt actatttcct tgcgattacc ctaagtccaa aacttagata
    38461 tgaattacag ttgcagattt cagcgcccac ctctgtgggc tgctttatcg gataaaattt
    38521 gagtctcctc cctgaccagt gtgtctccaa attggctaca gtaaccagac ctgggcttct
    38581 acgttcggtg tcgatatggt gttggaggtc gacaaccaac actaccatct aagcaacact
    38641 gcatgagtat aatggatgat gacgtatgac tggccatatc tgtagctgtt gcacttcatt
    38701 cggtgtcaaa acttcattcg catatcattg gcaataattc tcttagcagg ggttcgaagt
    38761 agactacaac cagaggatga ggtcaaataa gagccatccc agtcgatatc ttgtcggttt
    38821 aattccgact caggtcatca tcatattcac attgtttcaa tgtaatggta ctgaaaagtg
    38881 acactaaaat taatgtgaac gagagccttg aagatgacaa cagagaccag tacttacagg
    38941 aaggtatgca agggtcgaac acatcgtccc cgaaagctac tgacgcgttc aatgcttact
    39001 tgattctcaa tgattctaga ttaaatgatc tgaggattcc tcgaaaacta atagcataca
    39061 aaagttgcgg ccgaattcct gtagtctgct taaacatatg acagttgcgc gtgtatccgt
    39121 acacatgata ttgtgtgatg ccttagcaag ctacccgaga tagcgcatga cgttgagcag
    39181 ttagattttt ccatccattg ttctatttgc gactcaagtt tcaccaagat agtaagcaaa
    39241 aaacaacatg atgcaagatg taatgtgtca tgatgaatta ccaatactgt gtccaatggc
    39301 gatctcaatc gtccactttc tgcataccta cagttttcta acactacttc cataatcgac
    39361 atagctccta attgtttttc gaaaacatga aagcatacaa gcccttccaa ggttggactt
    39421 attaataatg gcaaatactc tagcataggc tacagcaata tacacaatgc ccatagcctg
    39481 gagatcgact tcaccggaca gtacacttag cattttctct cgccggtttt caatcagata
    39541 acttggtgtc agatcaaatt gcaagtgtat gtacatatac ggcgagggaa gggcgaaaag
    39601 gatcaatgag atttgcgcct tgtcacctca cgcgaagcag aattcgtatg cggcgccgcg
    39661 catgttttgg aatcgatcat gaacacgaaa gcagcagact atgcgccatg catactcatt
    39721 gtagctcaat tgagcttgct tgcatccaag tatatgcact ttgcttcaca ctggcacgag
    39781 ttgaaccagc tcctcggatc ttgtttccac tttgggtata tcaaagggcc attggaagtt
    39841 ggtatatgcc cggaactttc gcctggcgag gtctaggaac caggcttcca cgatgccgtg
    39901 cccagtcctt gcctctaaaa gtcacatctc ggaaattatg actgtcacca tcaacgccga
    39961 tttttgacaa ttgaagtgat agcactataa tttggtcaag taaacgcaag tgtcctctaa
    40021 tcttgtccct cttccttgaa aggggacaag attcagtctc ttgatgaatt gaaccatacg
    40081 tttggacttc tgattatacc taacctcaca atccctttga cagtctacca aaatctcgcc
    40141 agttcaactg gtgaagcttc gcgagactat gactgcaagg tcatcatcat tcatgagaga
    40201 catctcctga ataataagac atgctaactc ttctccaggc gccgttgatg cttgcccagt
    40261 tgggtatgaa gtctaaattc gggctacaac taacacatcc tagggtcccg gtacggcagt
    40321 tacgacaaat cgctatgatt taagttggaa agcgagtggt tcatcgtgga tgtttcaggc
    40381 cagggcaagt tgtggcgatg ccgaaaagtc cggctggatg tccattcccc ctgcgactgt
    40441 gaagctagag acggcaccgg gtcccaggaa cacaactaca tatgccacaa cgaacgccat
    40501 gacacttatg tggctgcccc cagatgggac ttggaatata ggccgctacc agattatcac
    40561 attcgacaag gatacggccg gtgcatgcat cgaatatgtg ggcacgaaag gccagtcagc
    40621 tgccatcagc ggacttatac caggacatca ttatagcgtg ttggtagcaa catggaccga
    40681 caagggcggc ggtctaccaa ttggtgcccg aacaattact gttggagctg gtacacctca
    40741 agcacctgac gacctcaggg taatcagtac ggattctact acagtacaac tccgatggac
    40801 gggaagttcg gccgctgcag gatatcgctg gtggacccgc aacatcaacg atggaagtgc
    40861 atcgaaaagc agtgactcat tttcgactga tgtgccctgc cactctactg gctggctgtt
    40921 ccccggcgtt tggaatttga gttctgcata tcagcctatt acggcgccga tgagtctgtt
    40981 gaggggaatt gtgtcacaga aagcagaaac tacacagggg tgggccgtgg ccgcttgtcc
    41041 agcatacaat cccttcatat ttggggtatc attctgtagt atagacataa atagcagtag
    41101 tgatacaagg tagactgctg aaccaaggga gaaatcccca cccagccaag gaacggccaa
    41161 tcatgccatt aaagagacgt atatagccat cagagaccgc aaaaagtaag aaaaatcaat
    41221 tgaagctatg ccagatgcag gcggcccggt ctctataatc tggatggcgg aaaggtcttt
    41281 gcggactggg accaattctc cgaatcaaag aaatggcgca gaagatattg ttcccaaaat
    41341 atcgattttg gtgctgcatt attcgactta ctcacccata tgcgctaatc gtgtacttca
    41401 aaaggctggt tctggtaagc gtcacctgat aacatattgc gtaggcttgc taccgcttaa
    41461 tgcaacgctc gacggcgatc ccacatcatt tcctccagat cagctccact acctcgtcaa
    41521 gttccccgga acgatggtcc ccctttcgta gatagagctg tctcatggta tcaccgctga
    41581 tctccgtatc tttgagatag taggtcttgc gccggtcttc gctcaccata tcgcgcagtg
    41641 agccaaggat ataatcatag cgaggatctt ggtcaccgta taatttaccc caggtgtgtt
    41701 ccattttgct gaggtcgatc gtatctaatc cttcggagta tacactaacg gaataaccat
    41761 tggatagtat cgtatcgttc ccgaagcgcc atcgctggag gaaacagttt ctaattaggg
    41821 aaaaattgtc agcaatcagt tatcttggtg ccacagtact gtttttgatt gttccacaca
    41881 agaagccgtg tgccaagtcc ctcgcgtttt ctacttaccc gcaaaatttt gttgcagtag
    41941 ccatttctac aactggtgca tggtaccttg atgacaatca caagtcagca tattttgaag
    42001 agactaatac accgtgaaac aacatgaaga atcacgccaa gaggggtaga ggtttcgggg
    42061 tcgcatacca gctcttccag tgatgtaagt tgagcggatc cacgccagac tcgaagaagc
    42121 cgcgtaggtc accgaggagg tcatgttggt aactgaattt caccattagt tgtccaagct
    42181 atgccttgta agagattgag ttacatacaa gcctggcaat actgtcattc tcgctctact
    42241 gtggtggtat acacagtcgc gaatgatgat gtcccctaaa ttcggaggag actcctggag
    42301 gcattgaacg gcctggtcca cagtaccgag tttcttcgcc agagctgcag agagatatgc
    42361 gccagctcca ccgtaagcca tgattccaaa attctggatt gatccaaagt cttcggccaa
    42421 accaccaaca tacatgtctt gggtatgatc gaaggctcca agtgcatcgg aaagcggtgc
    42481 caaatgaggg tagaaagtgt catcgtcaag aagcccaaac cattctgttt ctgggccact
    42541 ttcctcaacc atccgagtca ataccatgaa gtgagactgt gatgtggaat gtgtcctgtc
    42601 aaatggttcg atgaagaagg cttggatgcc actttttcga tatgtgccct gaagctccaa
    42661 gacatcctct cgacggtcaa accagtcttc gacaacgaca aacagtttcg attctcggcc
    42721 ggagcaccaa tgcccaatag aagggagtga atcaagcagc ctgttgtagg tagttgccat
    42781 gccgaaaatg agattgggaa atgtcgccct tcctggataa acatggttta cggacaggga
    42841 gattggaaca catcctccga ctgctccgct taaatctccc atgtgatcca attcgaccaa
    42901 cgcttgctcc gtgataagag cttcggacac gttaaggact gcattacgat tggcattggg
    42961 tgatatgatc acttcaatac accgagacga atacttgata gttggagaca gatcaaggcc
    43021 agttctgtca ttcgcgagac gaacaaaatc taaggttatt acgtcgcccg tgaaaaatgt
    43081 gaaaggaggc aagggtgagc cgtgtttgag gaaaaaattt acaatgatga acagaacgat
    43141 gcagtatccc gtga
//
