# Supplementary material for: Genome sequencing and physiological characterization of three Neoarthrinium moseri strains
Source: BMC Microbiol. 2025 Aug 21;25:526. doi: 10.1186/s12866-025-04274-z (PMC12369201; doi:10.1186/s12866-025-04274-z)
Supplement: Supplementary file 16 — Supplementary Material 16. [file 12866_2025_4274_MOESM16_ESM.zip › BiGSLICE/input/Nmoseri/CBS16480/JAFEVA010000025.1.region001.gbk]

LOCUS       JAFEVA010000025        48277 bp    DNA     linear   PLN 06-APR-2022
DEFINITION  Neoarthrinium moseri strain CBS 164.80 scaffold25_Wmoseri_CBS_16480,
            whole genome shotgun sequence.
ACCESSION   JAFEVA010000025
VERSION     JAFEVA010000025.1
KEYWORDS    .
SOURCE      Neoarthrinium moseri
  ORGANISM  Neoarthrinium moseri
            Eukaryota; Fungi; Dikarya; Ascomycota; Pezizomycotina;
            Sordariomycetes; Xylariomycetidae; Xylariomycetidae incertae sedis;
            Neoarthrinium.
COMMENT     ##antiSMASH-Data-START##
            Version      :: 7.1.0
            Run date     :: 2023-12-04 12:18:39
            NOTE: This is a single region extracted from a larger record!
            Orig. start  :: 112970
            Orig. end    :: 161247
            ##antiSMASH-Data-END##
FEATURES             Location/Qualifiers
     protocluster    1..48277
                     /aStool="rule-based-clusters"
                     /category="PKS"
                     /contig_edge="False"
                     /core_location="[20000:28277]"
                     /cutoff="20000"
                     /detection_rule="cds(PKS_AT and (PKS_KS or ene_KS or mod_KS
                     or hyb_KS or itr_KS or tra_KS))"
                     /neighbourhood="20000"
                     /product="T1PKS"
                     /protocluster_number="1"
                     /tool="antismash"
     proto_core      20001..28277
                     /aStool="rule-based-clusters"
                     /tool="antismash"
                     /cutoff="20000"
                     /detection_rule="cds(PKS_AT and (PKS_KS or ene_KS or mod_KS
                     or hyb_KS or itr_KS or tra_KS))"
                     /neighbourhood="20000"
                     /product="T1PKS"
                     /protocluster_number="1"
     cand_cluster    1..48277
                     /SMILES="CC(=O)C(=O)O"
                     /candidate_cluster_number="1"
                     /contig_edge="False"
                     /detection_rules="cds(PKS_AT and (PKS_KS or ene_KS or
                     mod_KS or hyb_KS or itr_KS or tra_KS))"
                     /kind="single"
                     /product="T1PKS"
                     /protoclusters="1"
                     /tool="antismash"
     region          1..48277
                     /candidate_cluster_numbers="1"
                     /contig_edge="False"
                     /product="T1PKS"
                     /region_number="1"
                     /rules="cds(PKS_AT and (PKS_KS or ene_KS or mod_KS or
                     hyb_KS or itr_KS or tra_KS))"
                     /tool="antismash"
     gene            complement(697..1583)
                     /locus_tag="JN550_006853"
     mRNA            complement(join(697..781,843..1011,1080..1217,1307..1418,
                     1569..1583))
                     /locus_tag="JN550_006853"
                     /product="hypothetical protein"
     CDS             complement(join(697..781,843..1011,1080..1217,1307..1418,
                     1569..1583))
                     /codon_start=1
                     /locus_tag="JN550_006853"
                     /product="hypothetical protein"
                     /protein_id="KAI1867712.1"
                     /transl_table=1
                     /translation="MIIFKDISNGSELLSDSFPLKEIDGILYEADCAMIQVGGESFDTG
                     ANASAEEAGEDVEDGVQKVNNIIHTFQLQEIPLGKADYKNHVKSFIKKVKKHMDETGAS
                     DAEKDAFKTKGQAFIMKVLKNFDDYECYVGEAGPTEDDDQQVVLLNYREDGTTPYFTFW
                     KHGLSEMKV"
     PFAM_domain     complement(join(715..781,843..1011,1080..1217,1307..1418,
                     1569..1583))
                     /aSDomain="TCTP"
                     /aSTool="clusterhmmer"
                     /database="35.0"
                     /db_xref="PF00838.20"
                     /description="Translationally controlled tumour protein"
                     /detection="hmmscan"
                     /domain_id="clusterhmmer_JN550_006853_0001"
                     /evalue="4.50E-56"
                     /label="JN550_006853"
                     /locus_tag="JN550_006853"
                     /protein_end="167"
                     /protein_start="0"
                     /score="189.9"
                     /tool="antismash"
                     /translation="MIIFKDISNGSELLSDSFPLKEIDGILYEADCAMIQVGGESFDTG
                     ANASAEEAGEDVEDGVQKVNNIIHTFQLQEIPLGKADYKNHVKSFIKKVKKHMDETGAS
                     DAEKDAFKTKGQAFIMKVLKNFDDYECYVGEAGPTEDDDQQVVLLNYREDGTTPYFTFW
                     KHGL"
     gene            3376..4537
                     /locus_tag="JN550_006854"
     mRNA            join(3376..4039,4110..4537)
                     /locus_tag="JN550_006854"
                     /product="hypothetical protein"
     CDS             join(3376..4039,4110..4537)
                     /codon_start=1
                     /locus_tag="JN550_006854"
                     /product="hypothetical protein"
                     /protein_id="KAI1867713.1"
                     /transl_table=1
                     /translation="MPEAIPPLPAYELTEVPSLVPGLDDFYLSLIVPIVGYWVVSIFFH
                     IVDVYDIWPQYRLHTPAEIASRNRATRYEVLRDVLLQQVIQTAVGAALAFMDPPQLQGK
                     EEYDIAVWATRIRIAQRALPAVLSVLGINAVTMAKNMSASHPLLAGALSGGHYPFLTTG
                     LAGPDGAAVPAFAAWEMAVAKAIYWLVIPGIQFLVAVTFVDTWQYFLHRAMHMNKWLYT
                     TFHSRHHRLYVPYAYGALYNHPFEGFLLDTAGAGLAYMLSGMTARQGMVFFTASSIKTV
                     DDHCGYALPWDPLQHLSGNNAAYHDIHHQSWGIKTNFSQPFFTFWDRLLGTMWRGDTTL
                     KYERSRRNAEDAVAAEAKKTKAL"
     PFAM_domain     join(3961..4039,4110..4441)
                     /aSDomain="FA_hydroxylase"
                     /aSTool="clusterhmmer"
                     /database="35.0"
                     /db_xref="PF04116.16"
                     /db_xref="GO:0005506"
                     /db_xref="GO:0008610"
                     /db_xref="GO:0016491"
                     /description="Fatty acid hydroxylase"
                     /detection="hmmscan"
                     /domain_id="clusterhmmer_JN550_006854_0002"
                     /evalue="2.90E-24"
                     /gene_ontologies="GO:0005506: iron ion binding"
                     /gene_ontologies="GO:0008610: lipid biosynthetic process"
                     /gene_ontologies="GO:0016491: oxidoreductase activity"
                     /label="JN550_006854"
                     /locus_tag="JN550_006854"
                     /protein_end="332"
                     /protein_start="195"
                     /score="86.0"
                     /tool="antismash"
                     /translation="FLVAVTFVDTWQYFLHRAMHMNKWLYTTFHSRHHRLYVPYAYGAL
                     YNHPFEGFLLDTAGAGLAYMLSGMTARQGMVFFTASSIKTVDDHCGYALPWDPLQHLSG
                     NNAAYHDIHHQSWGIKTNFSQPFFTFWDRLLGT"
     gene            10362..11633
                     /locus_tag="JN550_006855"
     mRNA            10362..11633
                     /locus_tag="JN550_006855"
                     /product="hypothetical protein"
     CDS             10362..11633
                     /codon_start=1
                     /locus_tag="JN550_006855"
                     /product="hypothetical protein"
                     /protein_id="KAI1867714.1"
                     /transl_table=1
                     /translation="MIAKSPSREPLRQSDEHGTPHGVLLAATWTPPSIGAQHAQAISSR
                     VEDEDLFNLLYDDAAMVDFDISTIDSFSAPSGSPTEILLSQQVEDTSRVLVDPTHIFNI
                     DDPADSRNLKQVTSTLDLDQWMELENRHSNPNCLGTGSSGVNFPVSDLGYKPAIRMQQL
                     MQLGSLMYELQSKYSHSENDGLTTSIETFPADLAGKVLQAADEFLQCLRHFFLSEEAIS
                     PLINGSSTANYSSEEVTNNGLSGNHQMFSDTVSRSSIYRSSASPEWQYRRVHPVDKPTA
                     LQLIANYLRLLQLFILLYSRVCHYISCAGSDLRQAKPIWDDLSIGGAPLNQFADFQIKF
                     VLQVAAKLLGEVEAALGLHEGCRVSKKPAAEGSGILCMNVTAHFVEMCMSEVSTETEQG
                     RGAIGKLRDLIECAMDMLDAAVWF"
     gene            complement(12149..16679)
                     /locus_tag="JN550_006856"
     mRNA            complement(join(12149..12466,12527..14503,14572..16559,
                     16625..16679))
                     /locus_tag="JN550_006856"
                     /product="hypothetical protein"
     CDS             complement(join(12149..12466,12527..14503,14572..16559,
                     16625..16679))
                     /codon_start=1
                     /gene_functions="transport (smcogs) SMCOG1000:ABC
                     transporter ATP-binding protein (Score: 113.5; E-value:
                     2.2e-34)"
                     /gene_kind="transport"
                     /locus_tag="JN550_006856"
                     /product="hypothetical protein"
                     /protein_id="KAI1867715.1"
                     /transl_table=1
                     /translation="MTHQSSNEALQMRAAEPHQCIREASHECMPMDKTNDPDPQGQPND
                     LSEVQSSQHRRRREPENAIPYTMQEYYSDNSGETKDTPTRLQPSLLPDAPFAPQEAIWI
                     GNPVSGASIQQPMNTVGVIFRNLTIEGPRSNASFIRTLPQAIIGSFGPDLFRSITDWIP
                     KLQFGRRQDLQTLINDFTGVAKPGEMMLVLGRPGSGSSTLLQVLANKPASYVSVRGQVS
                     YGSMTAENMSTEAHRGEVIYNAEYDHHIPNLTVAQTVRLPFLTSMSSMGAKDVADSLLR
                     MCAIHHRKDVVVGNEFIRGVSGGERKRVSIAETLAVKSAVTCWDNSTRGLDASTALAYA
                     HSLRAITNSSGRTTIATLYQASESIYALMDKVLVVDEGRMLYQGAASEARQYFENLGFY
                     ASSQQTTSEFLTSLCDVAARRFREGYEHRCPKTATELERAFRASHAYEKLMQGVADYEL
                     SLATNGRTDGSEPMPSKPGSFYQQVLACARRELWLVAADKTELYTKYFTIISNGLIVSS
                     MLYRSPASTDGVFLRSGVAFFSIVFLGWLQLTELIKAVSGRVVIARHHEYGFYRPSAVS
                     FARALVDIPLLLPQVVLFGVIVYFMTGLDLVPAKFFTYLLLSYTTTICFTTMYRMMAAI
                     SHTMDDAVRFCGSLLNILLIYAGYVIERPILLKQKIWFGWIAYVNPLSYAFEAVLSNEF
                     AGRTMRCAFSQIVPQGPDIQPQNQACTIAGAHPGSSVVLGDEYLSLKYDYSREHLWRNF
                     GIVVAFIAFYLIITVAATELFTFARAGSGGGLRFKPTKRSKQVKFSKTADEEKGSSPGA
                     LSMEEPIDACLPGASVEDLPRSENAITWENINYSVSTPQGSRLILNNVSGYAKPGVLVA
                     LMGASGAGKTTLLNTLSRRHLHGVFSGEILVGGQPLEANFQRSTGYVEQMDLHDETATV
                     REAFEFSALLRQSHHIPRQEKLEYVDKVLELLMLLDLQDAVISSLGIEQKKRVTIGVEL
                     SAKPSLVFLDEPTSGLDSQSAFSIVRLLRRLCDAGQAVVCTIHQPSAHLIRNFDEILAL
                     SPNGSVFYSGPIGSDCSTIIKYFADRGAYCPSDRNVAEFLLETAEVGHPDWIQEWRESA
                     ESKAIDDEIQRIKTAGRNDPRDGTQPKQVTPAAFAATISTQTYYLTKRMFVHQWREPSY
                     IYGRLFTSFVMGIFNGFTFWKLGDSIADMQNRMFSSFLITLIPAAVLNAVLPKFFFDRA
                     LWEAREHPSRTYGWIALCTSEVISEVPGSLIAGAVYWLLWYLPTGMPYDAPTAGYVFLM
                     TLLFFLFQSSWGQWICAWAPNFTVISNVLPFFLTVVSLFNGVVVPYDQLDVFWKYWLYW
                     LNPSTYWISGVLASTLSSQSVHCTETEAAFFNPPAGQTCLEFAGPFVQEAGRGYLTDLD
                     ATSNCGYCPYASGTEYLATLSIRADQKWRDCGVFLIFCFSNWA"
     PFAM_domain     complement(join(12416..12466,12527..13108))
                     /aSDomain="ABC2_membrane"
                     /aSTool="clusterhmmer"
                     /database="35.0"
                     /db_xref="PF01061.27"
                     /db_xref="GO:0016020"
                     /db_xref="GO:0140359"
                     /description="ABC-2 type transporter"
                     /detection="hmmscan"
                     /domain_id="clusterhmmer_JN550_006856_0007"
                     /evalue="3.30E-42"
                     /gene_ontologies="GO:0016020: membrane"
                     /gene_ontologies="GO:0140359: ABC-type transporter
                     activity"
                     /label="JN550_006856"
                     /locus_tag="JN550_006856"
                     /protein_end="1357"
                     /protein_start="1146"
                     /score="144.4"
                     /tool="antismash"
                     /translation="TQTYYLTKRMFVHQWREPSYIYGRLFTSFVMGIFNGFTFWKLGDS
                     IADMQNRMFSSFLITLIPAAVLNAVLPKFFFDRALWEAREHPSRTYGWIALCTSEVISE
                     VPGSLIAGAVYWLLWYLPTGMPYDAPTAGYVFLMTLLFFLFQSSWGQWICAWAPNFTVI
                     SNVLPFFLTVVSLFNGVVVPYDQLDVFWKYWLYWLNPSTYWISGVLAS"
     PFAM_domain     complement(13538..13978)
                     /aSDomain="ABC_tran"
                     /aSTool="clusterhmmer"
                     /database="35.0"
                     /db_xref="PF00005.30"
                     /db_xref="GO:0005524"
                     /description="ABC transporter"
                     /detection="hmmscan"
                     /domain_id="clusterhmmer_JN550_006856_0006"
                     /evalue="4.10E-18"
                     /gene_ontologies="GO:0005524: ATP binding"
                     /label="JN550_006856"
                     /locus_tag="JN550_006856"
                     /protein_end="1003"
                     /protein_start="856"
                     /score="66.3"
                     /tool="antismash"
                     /translation="LNNVSGYAKPGVLVALMGASGAGKTTLLNTLSRRHLHGVFSGEIL
                     VGGQPLEANFQRSTGYVEQMDLHDETATVREAFEFSALLRQSHHIPRQEKLEYVDKVLE
                     LLMLLDLQDAVISSLGIEQKKRVTIGVELSAKPSLVFLDEPTS"
     PFAM_domain     complement(14165..14428)
                     /aSDomain="PDR_CDR"
                     /aSTool="clusterhmmer"
                     /database="35.0"
                     /db_xref="PF06422.15"
                     /db_xref="GO:0005524"
                     /db_xref="GO:0016020"
                     /db_xref="GO:0042626"
                     /db_xref="GO:0055085"
                     /description="CDR ABC transporter"
                     /detection="hmmscan"
                     /domain_id="clusterhmmer_JN550_006856_0005"
                     /evalue="8.90E-26"
                     /gene_ontologies="GO:0005524: ATP binding"
                     /gene_ontologies="GO:0016020: membrane"
                     /gene_ontologies="GO:0042626: ATPase-coupled transmembrane
                     transporter activity"
                     /gene_ontologies="GO:0055085: transmembrane transport"
                     /label="JN550_006856"
                     /locus_tag="JN550_006856"
                     /protein_end="794"
                     /protein_start="706"
                     /score="89.8"
                     /tool="antismash"
                     /translation="VPQGPDIQPQNQACTIAGAHPGSSVVLGDEYLSLKYDYSREHLWR
                     NFGIVVAFIAFYLIITVAATELFTFARAGSGGGLRFKPTKRSK"
     PFAM_domain     complement(join(14465..14503,14572..15174))
                     /aSDomain="ABC2_membrane"
                     /aSTool="clusterhmmer"
                     /database="35.0"
                     /db_xref="PF01061.27"
                     /db_xref="GO:0016020"
                     /db_xref="GO:0140359"
                     /description="ABC-2 type transporter"
                     /detection="hmmscan"
                     /domain_id="clusterhmmer_JN550_006856_0004"
                     /evalue="6.10E-42"
                     /gene_ontologies="GO:0016020: membrane"
                     /gene_ontologies="GO:0140359: ABC-type transporter
                     activity"
                     /label="JN550_006856"
                     /locus_tag="JN550_006856"
                     /protein_end="694"
                     /protein_start="480"
                     /score="143.6"
                     /tool="antismash"
                     /translation="QQVLACARRELWLVAADKTELYTKYFTIISNGLIVSSMLYRSPAS
                     TDGVFLRSGVAFFSIVFLGWLQLTELIKAVSGRVVIARHHEYGFYRPSAVSFARALVDI
                     PLLLPQVVLFGVIVYFMTGLDLVPAKFFTYLLLSYTTTICFTTMYRMMAAISHTMDDAV
                     RFCGSLLNILLIYAGYVIERPILLKQKIWFGWIAYVNPLSYAFEAVLSNEF"
     PFAM_domain     complement(15631..16068)
                     /aSDomain="ABC_tran"
                     /aSTool="clusterhmmer"
                     /database="35.0"
                     /db_xref="PF00005.30"
                     /db_xref="GO:0005524"
                     /description="ABC transporter"
                     /detection="hmmscan"
                     /domain_id="clusterhmmer_JN550_006856_0003"
                     /evalue="3.10E-14"
                     /gene_ontologies="GO:0005524: ATP binding"
                     /label="JN550_006856"
                     /locus_tag="JN550_006856"
                     /protein_end="328"
                     /protein_start="182"
                     /score="53.8"
                     /tool="antismash"
                     /translation="VAKPGEMMLVLGRPGSGSSTLLQVLANKPASYVSVRGQVSYGSMT
                     AENMSTEAHRGEVIYNAEYDHHIPNLTVAQTVRLPFLTSMSSMGAKDVADSLLRMCAIH
                     HRKDVVVGNEFIRGVSGGERKRVSIAETLAVKSAVTCWDNST"
     gene            18310..19239
                     /locus_tag="JN550_006857"
     mRNA            18310..19239
                     /locus_tag="JN550_006857"
                     /product="hypothetical protein"
     CDS             18310..19239
                     /codon_start=1
                     /locus_tag="JN550_006857"
                     /product="hypothetical protein"
                     /protein_id="KAI1867716.1"
                     /transl_table=1
                     /translation="MVQSFPRREADGGLMLNTASWSDVGFFDNFLDRPGSHSLHAASYE
                     HDVWTSQYHDGHFAMEQPSQLPTILMNHPEDTQTSVPASAQPKPVCPSEATPGLVAIPA
                     NSSTAMQLEGRQWYQQQLLDFDVRLSQAVLIDTTASPSKVEQAAVYVLENSSTFLDLVK
                     YLQAGSENNAGRTHEVAGGQGDRRENSTPIANTKDLHENCEDGDVGTPAQLDDKVCSFI
                     PDTATLLQLIVFSMRLTNLHFDLYSGVLRYLRLHVNTTDARPATKTHNLPPLSLSIAGV
                     NLTTHPRFQLQLLLQTGAHYLSSSTYPK"
     gene            complement(20001..28277)
                     /locus_tag="JN550_006858"
     mRNA            complement(join(20001..20474,20576..20658,20733..21098,
                     21170..27773,27840..28277))
                     /locus_tag="JN550_006858"
                     /product="hypothetical protein"
     CDS             complement(join(20001..20474,20576..20658,20733..21098,
                     21170..27773,27840..28277))
                     /NRPS_PKS="Domain: SAT (96-236). E-value: 1.2e-09. Score:
                     29.9. Matches aSDomain: nrpspksdomains_JN550_006858_SAT.1"
                     /NRPS_PKS="Domain: PKS_KS(Iterative-KS) (388-815). E-value:
                     2.8e-145. Score: 476.3. Matches aSDomain:
                     nrpspksdomains_JN550_006858_PKS_KS.1"
                     /NRPS_PKS="Domain: PKS_AT (932-1230). E-value: 3.8e-60.
                     Score: 195.6. Matches aSDomain:
                     nrpspksdomains_JN550_006858_PKS_AT.1"
                     /NRPS_PKS="Domain: PP-binding (1712-1776). E-value:
                     3.2e-12. Score: 38.7. Matches aSDomain:
                     nrpspksdomains_JN550_006858_PP-binding.1"
                     /NRPS_PKS="Domain: PP-binding (1816-1875). E-value:
                     1.7e-10. Score: 33.2. Matches aSDomain:
                     nrpspksdomains_JN550_006858_PP-binding.2"
                     /NRPS_PKS="Domain: cMT (2108-2286). E-value: 3.9e-35.
                     Score: 112.4. Matches aSDomain:
                     nrpspksdomains_JN550_006858_cMT.1"
                     /codon_start=1
                     /gene_functions="biosynthetic (rule-based-clusters) T1PKS:
                     itr_KS"
                     /gene_functions="biosynthetic (rule-based-clusters) T1PKS:
                     PKS_AT"
                     /gene_functions="biosynthetic-additional
                     (rule-based-clusters) PP-binding"
                     /gene_functions="biosynthetic-additional
                     (rule-based-clusters) Peptidase_S9"
                     /gene_functions="biosynthetic-additional (smcogs)
                     SMCOG1022:Beta-ketoacyl synthase (Score: 245.2; E-value:
                     2.1e-74)"
                     /gene_kind="biosynthetic"
                     /locus_tag="JN550_006858"
                     /product="hypothetical protein"
                     /protein_id="KAI1867717.1"
                     /sec_met_domain="itr_KS (E-value: 6.9e-151, bitscore:
                     496.2, seeds: 96, tool: rule-based-clusters)"
                     /sec_met_domain="PKS_AT (E-value: 1.1e-59, bitscore: 195.6,
                     seeds: 1682, tool: rule-based-clusters)"
                     /sec_met_domain="PP-binding (E-value: 9.8e-12, bitscore:
                     38.7, seeds: 164, tool: rule-based-clusters)"
                     /sec_met_domain="Peptidase_S9 (E-value: 2.4e-07, bitscore:
                     23.8, seeds: 64, tool: rule-based-clusters)"
                     /transl_table=1
                     /translation="MMLPQEKRQGLVSAAFFCPQARAPDQEYLAGMHSFLSQDTHGRML
                     LKEVMALKENRVWTIFAEARDDVAALSQGPQYIDMLHNWAAEGTCAPLATARSGIVALP
                     LLLILQVTQYLRYLTHHGLSHKEFLESVRGSGGLQGYCGGLPSAMAIACAKDESEVVKY
                     TATAMRIIVGIGAYGEAADDSNSTGSTTLALRLKYEGQGDDLTRRFPGTHVSAVTEPRS
                     VSIVGPASQLHELYCFAREQEGLQVQKMEVRGKVHNPDNKELAKELCRLCSDNPRLLLP
                     EAGQLQVQVRSNRTGQPLSQGSLAEELVTTILASRCEWYSLLSEVAKDLETSQSNTPTF
                     VYFGLTDCVPLTPFHKRAIRATKVAAHGLIRKRTDGKSVVQTFPDDTLAVVGASCRLPG
                     ASNLEELWSMVAAGSDLHQKLDTDRFDIYGSFRASQSGTFTKDRTFYGNFLEDVRRFDN
                     AFFGVNAREAANMDPQQRILLELAHEALEDAGYLATHRRDSGDNVGCFIGASFVEYLDN
                     TNAHAPTAYTSTGTIRAFLCGRISYYYGWSGPAEVIDTACSSSLVAINRACKAVQSGEC
                     RMALTGGINIISGMNNYFDLAKAGFLSPTGQCKPFDASADGYCRSDGAGLVFIKKLKHA
                     VADGDAILGVIPGIATNQGGLSASITVPHSAAQQALYRNVLDQAGLSPESVTYVETHGT
                     GTQAGDPLEIESIRSVFSRKPSHPPESGMSSSRNTLYVGSIKGNIGHCETAAGVAGLLK
                     VLAMIKHGQVPPQASHKQLNPKIKPLEPDGFAISRSLHSWDVPLRAALINSYGAAGSNC
                     ALLCCSFNETQLTRRKFGIGSTESFHVPIIPLLLSGASEKSLRDNARALGKYLRQQRSG
                     DISLADVALTLNGRRQRFKYLASIEASDVSEAANNLTNPESLATFPTPVAPQKGSSMPV
                     VLLFSGQYDNKVGLDRSFYNSFPAFRAHVDACDTALMAIGYSSMIPAIFETNPLDHDIV
                     TLQCSIFAMQYASARCWLDAGLQPSAIVGHSLGELTALAVSGALSLPDAIKLVAVRASM
                     IGAYVGPEKGAMLALSSCSTQAFAELRSKLKQRLSNSTDVDLEIACYNGPNALVVAGTS
                     AAVDAAEAVLNADAVFQKVRIRRLATSHGFHSSLMDPILEDLNYVAKSLTWNEPKTPLE
                     VCAPKGLRSISEYSPSRHARDPVFFANSVQRLEKRLGGSGIVWLEAGIDTPVVPMASKA
                     TLQPDAHTFLPFKTKGSLEPPVNIVSRVLSRLWRSGIFPSHWSLLRECKPVWLPPYQFE
                     ATQHWLPNVDRAIEIQKQALATAKASSHEPLSARSLPPPPQLVTRRNGSSAASGGAEFS
                     INTRCQRFRTVVSGHAVRSRALCPASMYMECVAMALQLHLDGSDSDLFRKGASLVFESL
                     SISAPLGVEPEGEVVLNLDPSETSWKFSVRTLMSSGNPSPTSKPKETSHASGVIALTLS
                     PVFDTFQRLVSEPIARIESRDNVDVERLMLKRAYSLFGRVVDYASFFKGIRSVALAAHE
                     AVASIRLPGTEQPHRDDSTAWKVCDTVAVDAYIQVVGLLMNSDDSVGVDEVVVMVGLDR
                     VVMSPGCKMDDPPEFWRVYARFGYGADNQPIGDVFVCNPDGALVAILSGCRFAKLPIPR
                     LEKILDMANQNSPVSRKMSPSSKTATKPTTVPVLPSTSLTSASSSTTAESKGTTTPATS
                     ISSPITPSEDGSKALALREIISEYTGIKGSEIPEDTILTELGLDSLASVELVGELSSKF
                     GIAISEDLGECTLRDLCRHLGAQSPADLAAVTEVPHATEPATTLGVPADTDDSDNRVSK
                     FFQILSEVTGIKPEDIKPSDELTNLGVDSLSAIDLKQELEDNLSTRLDDIQVEETVRGL
                     MAQLGISSEPKSSSSSIQHRSVKTKSPDGTSDAQTVDTVLLGNPFDVLSTSDSHFSASA
                     QKNGFVNYWSNVAPDQDQLVIEYVIEAFTTLGVDIAQASPGHRLPEVPHSSPKHDKVVR
                     RLWEILKGHSIVSIDSAGNFSRGSRVLDPQRPSAAQLQAEFQEKHPDYRDEAALIGLTG
                     PRLAQCLIGQLDAVSLMFGSAASMKIMENYYGQSPMISTLTDQLVIFISSLLKTTDKSR
                     PVRILEVGAGTGGTTKRLGSALASAGVSVQYTFTDISPSLVSKAKNNTLKQYGSWMEFT
                     AFNLEKEVPAALRSQFDIVIGTNCVHATSDQKASCRRLCETLVPGGIIVLSEVTRIIDW
                     YDICFGLLDGWWLAEGGTAYPIRPANAWKSCFQAAGFASASWSGGLSKESTSQQLLVAC
                     NQHWETSLQNSNSEENHRSTARVGHTFDVPETVVYKNVDGLEIHADIYFPESPSPVPMP
                     IALMIHGGGHMTLSRKAIRPAQTQYLLANGFLPVSIDYRLCPEVNLLDGPITDVRDAYK
                     WARTSLPLLAEKRGITAESTKVVIVGWSSGGHLALSIGWTAEIGGIPPPTAILSFYAPY
                     DFESGDLDSNRLASLPGRQMGLERIISALPKTPITTYDNSAQGDSTNLGWVRPGDPRSE
                     LVLALFKEGIGLRLLLNGLPAEIIKNHSSGAEDWAVLAPPSPERVASISPLAQVLGGNY
                     RCPTFLVHGTADEVAPFSGAEVFAAALAEHGVSHGFLAVPGAAHIHDLQLRPGTQKWEE
                     QVEPGYKFLFDSV"
     PFAM_domain     complement(20073..20267)
                     /aSDomain="Peptidase_S9"
                     /aSTool="clusterhmmer"
                     /database="35.0"
                     /db_xref="PF00326.24"
                     /db_xref="GO:0006508"
                     /db_xref="GO:0008236"
                     /description="Prolyl oligopeptidase family"
                     /detection="hmmscan"
                     /domain_id="clusterhmmer_JN550_006858_0018"
                     /evalue="3.80E-05"
                     /gene_ontologies="GO:0006508: proteolysis"
                     /gene_ontologies="GO:0008236: serine-type peptidase
                     activity"
                     /label="JN550_006858"
                     /locus_tag="JN550_006858"
                     /protein_end="2631"
                     /protein_start="2566"
                     /score="23.4"
                     /tool="antismash"
                     /translation="RVASISPLAQVLGGNYRCPTFLVHGTADEVAPFSGAEVFAAALAE
                     HGVSHGFLAVPGAAHIHDLQ"
     PFAM_domain     complement(join(20800..21098,21170..21215))
                     /aSDomain="BD-FAE"
                     /aSTool="clusterhmmer"
                     /database="35.0"
                     /db_xref="PF20434.1"
                     /description="BD-FAE"
                     /detection="hmmscan"
                     /domain_id="clusterhmmer_JN550_006858_0017"
                     /evalue="6.10E-14"
                     /label="JN550_006858"
                     /locus_tag="JN550_006858"
                     /protein_end="2447"
                     /protein_start="2332"
                     /score="52.2"
                     /tool="antismash"
                     /translation="DIYFPESPSPVPMPIALMIHGGGHMTLSRKAIRPAQTQYLLANGF
                     LPVSIDYRLCPEVNLLDGPITDVRDAYKWARTSLPLLAEKRGITAESTKVVIVGWSSGG
                     HLALSIGWTAE"
     CDS_motif       complement(20821..20859)
                     /aSTool="nrps_pks_domains"
                     /database="abmotifs"
                     /detection="hmmscan"
                     /domain_id="nrpspksmotif_JN550_006858_0007"
                     /evalue="1.80E-03"
                     /label="NRPS-te1"
                     /locus_tag="JN550_006858"
                     /protein_end="2440"
                     /protein_start="2427"
                     /score="10.9"
                     /tool="antismash"
                     /translation="VIVGWSSGGHLAL"
     aSDomain        complement(21354..21887)
                     /aSDomain="MT"
                     /aSTool="nrps_pks_domains"
                     /database="nrpspksdomains.hmm"
                     /detection="hmmscan"
                     /domain_id="nrpspksdomains_JN550_006858_cMT.1"
                     /domain_subtypes="cMT"
                     /evalue="3.90E-35"
                     /label="JN550_006858_cMT.1"
                     /locus_tag="JN550_006858"
                     /protein_end="2286"
                     /protein_start="2108"
                     /score="112.4"
                     /tool="antismash"
                     /translation="SRPVRILEVGAGTGGTTKRLGSALASAGVSVQYTFTDISPSLVSK
                     AKNNTLKQYGSWMEFTAFNLEKEVPAALRSQFDIVIGTNCVHATSDQKASCRRLCETLV
                     PGGIIVLSEVTRIIDWYDICFGLLDGWWLAEGGTAYPIRPANAWKSCFQAAGFASASWS
                     GGLSKESTSQQLLVA"
     PFAM_domain     complement(21561..21869)
                     /aSDomain="Methyltransf_12"
                     /aSTool="clusterhmmer"
                     /database="35.0"
                     /db_xref="PF08242.15"
                     /description="Methyltransferase domain"
                     /detection="hmmscan"
                     /domain_id="clusterhmmer_JN550_006858_0016"
                     /evalue="6.30E-13"
                     /label="JN550_006858"
                     /locus_tag="JN550_006858"
                     /protein_end="2217"
                     /protein_start="2114"
                     /score="49.4"
                     /tool="antismash"
                     /translation="LEVGAGTGGTTKRLGSALASAGVSVQYTFTDISPSLVSKAKNNTL
                     KQYGSWMEFTAFNLEKEVPAALRSQFDIVIGTNCVHATSDQKASCRRLCETLVPGGII"
     PFAM_domain     complement(22188..22433)
                     /aSDomain="HTH_51"
                     /aSTool="clusterhmmer"
                     /database="35.0"
                     /db_xref="PF18558.4"
                     /description="Helix-turn-helix domain"
                     /detection="hmmscan"
                     /domain_id="clusterhmmer_JN550_006858_0015"
                     /evalue="1.70E-21"
                     /label="JN550_006858"
                     /locus_tag="JN550_006858"
                     /protein_end="2008"
                     /protein_start="1926"
                     /score="76.0"
                     /tool="antismash"
                     /translation="SHFSASAQKNGFVNYWSNVAPDQDQLVIEYVIEAFTTLGVDIAQA
                     SPGHRLPEVPHSSPKHDKVVRRLWEILKGHSIVSIDS"
     aSDomain        complement(22587..22763)
                     /aSDomain="PP-binding"
                     /aSTool="nrps_pks_domains"
                     /database="nrpspksdomains.hmm"
                     /detection="hmmscan"
                     /domain_id="nrpspksdomains_JN550_006858_PP-binding.2"
                     /evalue="1.70E-10"
                     /label="JN550_006858_PP-binding.2"
                     /locus_tag="JN550_006858"
                     /protein_end="1875"
                     /protein_start="1816"
                     /score="33.2"
                     /tool="antismash"
                     /translation="FQILSEVTGIKPEDIKPSDELTNLGVDSLSAIDLKQELEDNLSTR
                     LDDIQVEETVRGLM"
     PFAM_domain     complement(22590..22760)
                     /aSDomain="PP-binding"
                     /aSTool="clusterhmmer"
                     /database="35.0"
                     /db_xref="PF00550.28"
                     /description="Phosphopantetheine attachment site"
                     /detection="hmmscan"
                     /domain_id="clusterhmmer_JN550_006858_0014"
                     /evalue="5.50E-09"
                     /label="JN550_006858"
                     /locus_tag="JN550_006858"
                     /protein_end="1874"
                     /protein_start="1817"
                     /score="36.3"
                     /tool="antismash"
                     /translation="QILSEVTGIKPEDIKPSDELTNLGVDSLSAIDLKQELEDNLSTRL
                     DDIQVEETVRGL"
     aSDomain        complement(22884..23075)
                     /aSDomain="PP-binding"
                     /aSTool="nrps_pks_domains"
                     /database="nrpspksdomains.hmm"
                     /detection="hmmscan"
                     /domain_id="nrpspksdomains_JN550_006858_PP-binding.1"
                     /evalue="3.20E-12"
                     /label="JN550_006858_PP-binding.1"
                     /locus_tag="JN550_006858"
                     /protein_end="1776"
                     /protein_start="1712"
                     /score="38.7"
                     /tool="antismash"
                     /translation="ALREIISEYTGIKGSEIPEDTILTELGLDSLASVELVGELSSKFG
                     IAISEDLGECTLRDLCRHL"
     PFAM_domain     complement(22884..23075)
                     /aSDomain="PP-binding"
                     /aSTool="clusterhmmer"
                     /database="35.0"
                     /db_xref="PF00550.28"
                     /description="Phosphopantetheine attachment site"
                     /detection="hmmscan"
                     /domain_id="clusterhmmer_JN550_006858_0013"
                     /evalue="6.00E-11"
                     /label="JN550_006858"
                     /locus_tag="JN550_006858"
                     /protein_end="1776"
                     /protein_start="1712"
                     /score="42.6"
                     /tool="antismash"
                     /translation="ALREIISEYTGIKGSEIPEDTILTELGLDSLASVELVGELSSKFG
                     IAISEDLGECTLRDLCRHL"
     aSModule        complement(22884..27047)
                     /complete
                     /domains="nrpspksdomains_JN550_006858_PKS_KS.1"
                     /domains="nrpspksdomains_JN550_006858_PKS_AT.1"
                     /domains="nrpspksdomains_JN550_006858_PP-binding.1"
                     /iterative
                     /locus_tags="JN550_006858"
                     /monomer_pairings="mal -> mal"
                     /tool="antismash"
                     /type="pks"
     CDS_motif       complement(23157..23192)
                     /aSTool="nrps_pks_domains"
                     /database="abmotifs"
                     /detection="hmmscan"
                     /domain_id="nrpspksmotif_JN550_006858_0006"
                     /evalue="9.90E+01"
                     /label="PKSI-KS_m3"
                     /locus_tag="JN550_006858"
                     /protein_end="1685"
                     /protein_start="1673"
                     /score="-5.0"
                     /tool="antismash"
                     /translation="STSLTSASSSTT"
     PFAM_domain     complement(23307..24146)
                     /aSDomain="PS-DH"
                     /aSTool="clusterhmmer"
                     /database="35.0"
                     /db_xref="PF14765.9"
                     /description="Polyketide synthase dehydratase"
                     /detection="hmmscan"
                     /domain_id="clusterhmmer_JN550_006858_0012"
                     /evalue="1.30E-19"
                     /label="JN550_006858"
                     /locus_tag="JN550_006858"
                     /protein_end="1635"
                     /protein_start="1355"
                     /score="70.7"
                     /tool="antismash"
                     /translation="SGHAVRSRALCPASMYMECVAMALQLHLDGSDSDLFRKGASLVFE
                     SLSISAPLGVEPEGEVVLNLDPSETSWKFSVRTLMSSGNPSPTSKPKETSHASGVIALT
                     LSPVFDTFQRLVSEPIARIESRDNVDVERLMLKRAYSLFGRVVDYASFFKGIRSVALAA
                     HEAVASIRLPGTEQPHRDDSTAWKVCDTVAVDAYIQVVGLLMNSDDSVGVDEVVVMVGL
                     DRVVMSPGCKMDDPPEFWRVYARFGYGADNQPIGDVFVCNPDGALVAILSGCRFAKLP"
     CDS_motif       complement(24168..24197)
                     /aSTool="nrps_pks_domains"
                     /database="abmotifs"
                     /detection="hmmscan"
                     /domain_id="nrpspksmotif_JN550_006858_0005"
                     /evalue="9.90E+01"
                     /label="PKSI-KS_m3"
                     /locus_tag="JN550_006858"
                     /protein_end="1348"
                     /protein_start="1338"
                     /score="-3.5"
                     /tool="antismash"
                     /translation="GAEFSINTRC"
     aSDomain        complement(24522..25415)
                     /ASF="(Methyl)Malonyl-CoA specificity inconclusive"
                     /ASF="found active site serine: True, scaffold matched
                     GHGE: True"
                     /aSDomain="PKS_AT"
                     /aSTool="nrps_pks_domains"
                     /database="nrpspksdomains.hmm"
                     /detection="hmmscan"
                     /domain_id="nrpspksdomains_JN550_006858_PKS_AT.1"
                     /evalue="3.80E-60"
                     /label="JN550_006858_PKS_AT.1"
                     /locus_tag="JN550_006858"
                     /protein_end="1230"
                     /protein_start="932"
                     /score="195.6"
                     /specificity="substrate consensus: mal"
                     /specificity="PKS signature: Malonyl-CoA"
                     /specificity="Minowa: mal"
                     /tool="antismash"
                     /translation="LFSGQYDNKVGLDRSFYNSFPAFRAHVDACDTALMAIGYSSMIPA
                     IFETNPLDHDIVTLQCSIFAMQYASARCWLDAGLQPSAIVGHSLGELTALAVSGALSLP
                     DAIKLVAVRASMIGAYVGPEKGAMLALSSCSTQAFAELRSKLKQRLSNSTDVDLEIACY
                     NGPNALVVAGTSAAVDAAEAVLNADAVFQKVRIRRLATSHGFHSSLMDPILEDLNYVAK
                     SLTWNEPKTPLEVCAPKGLRSISEYSPSRHARDPVFFANSVQRLEKRLGGSGIVWLEAG
                     IDTPVVPMASKATLQPD"
     PFAM_domain     complement(24720..25415)
                     /aSDomain="Acyl_transf_1"
                     /aSTool="clusterhmmer"
                     /database="35.0"
                     /db_xref="PF00698.24"
                     /description="Acyl transferase domain"
                     /detection="hmmscan"
                     /domain_id="clusterhmmer_JN550_006858_0011"
                     /evalue="2.60E-26"
                     /label="JN550_006858"
                     /locus_tag="JN550_006858"
                     /protein_end="1164"
                     /protein_start="932"
                     /score="93.0"
                     /tool="antismash"
                     /translation="LFSGQYDNKVGLDRSFYNSFPAFRAHVDACDTALMAIGYSSMIPA
                     IFETNPLDHDIVTLQCSIFAMQYASARCWLDAGLQPSAIVGHSLGELTALAVSGALSLP
                     DAIKLVAVRASMIGAYVGPEKGAMLALSSCSTQAFAELRSKLKQRLSNSTDVDLEIACY
                     NGPNALVVAGTSAAVDAAEAVLNADAVFQKVRIRRLATSHGFHSSLMDPILEDLNYVAK
                     SLTWNEPKTP"
     CDS_motif       complement(25071..25184)
                     /aSTool="nrps_pks_domains"
                     /database="abmotifs"
                     /detection="hmmscan"
                     /domain_id="nrpspksmotif_JN550_006858_0004"
                     /evalue="5.90E-15"
                     /label="PKSI-AT-M_m3"
                     /locus_tag="JN550_006858"
                     /protein_end="1047"
                     /protein_start="1009"
                     /score="47.3"
                     /tool="antismash"
                     /translation="GLQPSAIVGHSLGELTALAVSGALSLPDAIKLVAVRAS"
     aSDomain        complement(25767..27047)
                     /ASF="found active site cysteine: True, scaffold matched
                     GSSS: True"
                     /ASF="found active site histidines: True"
                     /aSDomain="PKS_KS"
                     /aSTool="nrps_pks_domains"
                     /database="nrpspksdomains.hmm"
                     /detection="hmmscan"
                     /domain_id="nrpspksdomains_JN550_006858_PKS_KS.1"
                     /domain_subtypes="Iterative-KS"
                     /evalue="2.80E-145"
                     /label="JN550_006858_PKS_KS.1"
                     /locus_tag="JN550_006858"
                     /protein_end="815"
                     /protein_start="388"
                     /score="476.3"
                     /tool="antismash"
                     /translation="AVVGASCRLPGASNLEELWSMVAAGSDLHQKLDTDRFDIYGSFRA
                     SQSGTFTKDRTFYGNFLEDVRRFDNAFFGVNAREAANMDPQQRILLELAHEALEDAGYL
                     ATHRRDSGDNVGCFIGASFVEYLDNTNAHAPTAYTSTGTIRAFLCGRISYYYGWSGPAE
                     VIDTACSSSLVAINRACKAVQSGECRMALTGGINIISGMNNYFDLAKAGFLSPTGQCKP
                     FDASADGYCRSDGAGLVFIKKLKHAVADGDAILGVIPGIATNQGGLSASITVPHSAAQQ
                     ALYRNVLDQAGLSPESVTYVETHGTGTQAGDPLEIESIRSVFSRKPSHPPESGMSSSRN
                     TLYVGSIKGNIGHCETAAGVAGLLKVLAMIKHGQVPPQASHKQLNPKIKPLEPDGFAIS
                     RSLHSWDVPLRAALINSYGAAGSNCALL"
     PFAM_domain     complement(25908..26285)
                     /aSDomain="Ketoacyl-synt_C"
                     /aSTool="clusterhmmer"
                     /database="35.0"
                     /db_xref="PF02801.25"
                     /description="Beta-ketoacyl synthase, C-terminal domain"
                     /detection="hmmscan"
                     /domain_id="clusterhmmer_JN550_006858_0010"
                     /evalue="1.30E-35"
                     /label="JN550_006858"
                     /locus_tag="JN550_006858"
                     /protein_end="768"
                     /protein_start="642"
                     /score="122.0"
                     /tool="antismash"
                     /translation="LGVIPGIATNQGGLSASITVPHSAAQQALYRNVLDQAGLSPESVT
                     YVETHGTGTQAGDPLEIESIRSVFSRKPSHPPESGMSSSRNTLYVGSIKGNIGHCETAA
                     GVAGLLKVLAMIKHGQVPPQAS"
     CDS_motif       complement(26103..26150)
                     /aSTool="nrps_pks_domains"
                     /database="abmotifs"
                     /detection="hmmscan"
                     /domain_id="nrpspksmotif_JN550_006858_0003"
                     /evalue="6.80E-04"
                     /label="PKSI-KS_m5"
                     /locus_tag="JN550_006858"
                     /protein_end="703"
                     /protein_start="687"
                     /score="12.0"
                     /tool="antismash"
                     /translation="YVETHGTGTQAGDPLE"
     PFAM_domain     complement(26307..27050)
                     /aSDomain="ketoacyl-synt"
                     /aSTool="clusterhmmer"
                     /database="35.0"
                     /db_xref="PF00109.29"
                     /description="Beta-ketoacyl synthase, N-terminal domain"
                     /detection="hmmscan"
                     /domain_id="clusterhmmer_JN550_006858_0009"
                     /evalue="3.00E-68"
                     /label="JN550_006858"
                     /locus_tag="JN550_006858"
                     /protein_end="635"
                     /protein_start="387"
                     /score="230.2"
                     /tool="antismash"
                     /translation="LAVVGASCRLPGASNLEELWSMVAAGSDLHQKLDTDRFDIYGSFR
                     ASQSGTFTKDRTFYGNFLEDVRRFDNAFFGVNAREAANMDPQQRILLELAHEALEDAGY
                     LATHRRDSGDNVGCFIGASFVEYLDNTNAHAPTAYTSTGTIRAFLCGRISYYYGWSGPA
                     EVIDTACSSSLVAINRACKAVQSGECRMALTGGINIISGMNNYFDLAKAGFLSPTGQCK
                     PFDASADGYCRSDGAGLVFIKKLKHA"
     CDS_motif       complement(26343..26381)
                     /aSTool="nrps_pks_domains"
                     /database="abmotifs"
                     /detection="hmmscan"
                     /domain_id="nrpspksmotif_JN550_006858_0002"
                     /evalue="4.90E-04"
                     /label="PKSI-KS_m4"
                     /locus_tag="JN550_006858"
                     /protein_end="623"
                     /protein_start="610"
                     /score="13.2"
                     /tool="antismash"
                     /translation="FDASADGYCRSDG"
     CDS_motif       complement(26523..26570)
                     /aSTool="nrps_pks_domains"
                     /database="abmotifs"
                     /detection="hmmscan"
                     /domain_id="nrpspksmotif_JN550_006858_0001"
                     /evalue="1.60E-05"
                     /label="PKSI-KS_m3"
                     /locus_tag="JN550_006858"
                     /protein_end="563"
                     /protein_start="547"
                     /score="17.1"
                     /tool="antismash"
                     /translation="GPAEVIDTACSSSLVA"
     PFAM_domain     complement(join(27447..27773,27840..27989))
                     /aSDomain="SAT"
                     /aSTool="clusterhmmer"
                     /database="35.0"
                     /db_xref="PF16073.8"
                     /description="Starter unit:ACP transacylase in aflatoxin
                     biosynthesis"
                     /detection="hmmscan"
                     /domain_id="clusterhmmer_JN550_006858_0008"
                     /evalue="1.30E-08"
                     /label="JN550_006858"
                     /locus_tag="JN550_006858"
                     /protein_end="255"
                     /protein_start="96"
                     /score="34.9"
                     /tool="antismash"
                     /translation="RSGIVALPLLLILQVTQYLRYLTHHGLSHKEFLESVRGSGGLQGY
                     CGGLPSAMAIACAKDESEVVKYTATAMRIIVGIGAYGEAADDSNSTGSTTLALRLKYEG
                     QGDDLTRRFPGTHVSAVTEPRSVSIVGPASQLHELYCFAREQEGLQVQKMEVRGK"
     aSDomain        complement(join(27504..27773,27840..27989))
                     /aSDomain="SAT"
                     /aSTool="nrps_pks_domains"
                     /database="nrpspksdomains.hmm"
                     /detection="hmmscan"
                     /domain_id="nrpspksdomains_JN550_006858_SAT.1"
                     /evalue="1.20E-09"
                     /label="JN550_006858_SAT.1"
                     /locus_tag="JN550_006858"
                     /protein_end="236"
                     /protein_start="96"
                     /score="29.9"
                     /tool="antismash"
                     /translation="RSGIVALPLLLILQVTQYLRYLTHHGLSHKEFLESVRGSGGLQGY
                     CGGLPSAMAIACAKDESEVVKYTATAMRIIVGIGAYGEAADDSNSTGSTTLALRLKYEG
                     QGDDLTRRFPGTHVSAVTEPRSVSIVGPASQLHELY"
     gene            28909..30511
                     /locus_tag="JN550_006859"
     mRNA            join(28909..29034,29135..30259,30323..30511)
                     /locus_tag="JN550_006859"
                     /product="hypothetical protein"
     CDS             join(28909..29034,29135..30259,30323..30511)
                     /codon_start=1
                     /gene_functions="biosynthetic-additional
                     (rule-based-clusters) p450"
                     /gene_functions="biosynthetic-additional (smcogs)
                     SMCOG1034:cytochrome P450 (Score: 265.7; E-value: 1.3e-80)"
                     /gene_kind="biosynthetic-additional"
                     /locus_tag="JN550_006859"
                     /product="hypothetical protein"
                     /protein_id="KAI1867718.1"
                     /sec_met_domain="p450 (E-value: 3.8e-56, bitscore: 184.1,
                     seeds: 50, tool: rule-based-clusters)"
                     /transl_table=1
                     /translation="MGYLPKLLATRGNVVDWTHGAYSNAFPGFWQLTGLLIGSYVIYCL
                     LSAAYLLIFHPLAKFPGPKLWAISRIPWAYYIITGDLWLVLDRLHEKYGTIVRIAPDEV
                     TTINPAAWKDIYITKPVLAKDPYSLTPPLNGAHSLFTAEGDTHRRLRGALVNGFADKSL
                     RDQAPIVEGYANQMIARLRREVAQSSDGNVDIQKLYGYATFDIVTDLSFGESLLDALQG
                     DGENEEIRTFFLHAKFSTIRNCLSRFSPLDILLGLFLLGVTRTKRERNWRLTTAKIDRR
                     LARGDLTGVRSDLLTPLVGKLSENGAPGQRATITKAELTTNQLAFVIADCQLTTVALAT
                     STYLLLRDPSKWQRLVDEIRAQFDSDLAITVQSTQGLPYLEAVINETMRFRHPTPISLP
                     RCTPAGGRTVDGELIPGNTIVGINLQNIQTTPTLWVEPQAFHPERFLPESDPRYQHRFD
                     KDVKSAFMPFSAGPRNCLGSK"
     PFAM_domain     join(29195..30259,30323..30505)
                     /ASF="active site cysteine inconclusive"
                     /aSDomain="p450"
                     /aSTool="clusterhmmer"
                     /database="35.0"
                     /db_xref="PF00067.25"
                     /db_xref="GO:0004497"
                     /db_xref="GO:0005506"
                     /db_xref="GO:0016705"
                     /db_xref="GO:0020037"
                     /description="Cytochrome P450"
                     /detection="hmmscan"
                     /domain_id="clusterhmmer_JN550_006859_0019"
                     /evalue="4.20E-54"
                     /gene_ontologies="GO:0004497: monooxygenase activity"
                     /gene_ontologies="GO:0005506: iron ion binding"
                     /gene_ontologies="GO:0016705: oxidoreductase activity,
                     acting on paired donors, with incorporation or reduction of
                     molecular oxygen"
                     /gene_ontologies="GO:0020037: heme binding"
                     /label="JN550_006859"
                     /locus_tag="JN550_006859"
                     /protein_end="478"
                     /protein_start="62"
                     /score="184.1"
                     /tool="antismash"
                     /translation="PKLWAISRIPWAYYIITGDLWLVLDRLHEKYGTIVRIAPDEVTTI
                     NPAAWKDIYITKPVLAKDPYSLTPPLNGAHSLFTAEGDTHRRLRGALVNGFADKSLRDQ
                     APIVEGYANQMIARLRREVAQSSDGNVDIQKLYGYATFDIVTDLSFGESLLDALQGDGE
                     NEEIRTFFLHAKFSTIRNCLSRFSPLDILLGLFLLGVTRTKRERNWRLTTAKIDRRLAR
                     GDLTGVRSDLLTPLVGKLSENGAPGQRATITKAELTTNQLAFVIADCQLTTVALATSTY
                     LLLRDPSKWQRLVDEIRAQFDSDLAITVQSTQGLPYLEAVINETMRFRHPTPISLPRCT
                     PAGGRTVDGELIPGNTIVGINLQNIQTTPTLWVEPQAFHPERFLPESDPRYQHRFDKDV
                     KSAFMPFSAGPRNCLGS"
     gene            complement(31188..32882)
                     /locus_tag="JN550_006860"
     mRNA            complement(join(31188..31437,31513..32284,32345..32561,
                     32631..32882))
                     /locus_tag="JN550_006860"
                     /product="hypothetical protein"
     CDS             complement(join(31188..31437,31513..32284,32345..32561,
                     32631..32882))
                     /codon_start=1
                     /gene_functions="biosynthetic-additional (smcogs)
                     SMCOG1138:FAD linked oxidase domain protein (Score: 254.5;
                     E-value: 5e-77)"
                     /gene_kind="biosynthetic-additional"
                     /locus_tag="JN550_006860"
                     /product="hypothetical protein"
                     /protein_id="KAI1867719.1"
                     /transl_table=1
                     /translation="MISFRSAVVCGLVHLCSLHAALAGSVSTQQIIKDLKATLSPGSEV
                     VLTSDPAFAQDFTARFSGTHAPQFVVAAKPKLVTDVQKLIKYASRQKVPFLATGGGHGY
                     TWSLGQLQNAIQLDLGNFQTIEVDAAGNTMKVGGAVRIGNVTQELHALGKEFPVGMCPS
                     VGVSGLTLGGGVGPLGGFYGATSDNLISAEVVTGTGKILTASATENADLFYGIRGAGFN
                     FGVVTSLNYRIHPATNQGRVTVVNAMFPANLSTSVWQATNKYVGHHPKELAILFAIRFN
                     ETLGGMSFVGSFIYFGPETQALEVIRPFLDLNPLYLEVINDASYSNFSSVALYGDVADI
                     GPKKSIDFAPYTLNLYKVDVKNLVSSLNHMNATLTANPNLRPATLSWAQYSPEGYLKFP
                     LESSAFAYRDVVVWFSYDGFTTDPAQIPALDKFGKDIRGLVQRGSGRRDLETYVHFSHG
                     DEGPAAWYTKGKLPGLRKLKRTYDPESLFSWYNPISGY"
     PFAM_domain     complement(join(32142..32284,32345..32561,32631..32669))
                     /aSDomain="FAD_binding_4"
                     /aSTool="clusterhmmer"
                     /database="35.0"
                     /db_xref="PF01565.26"
                     /db_xref="GO:0050660"
                     /description="FAD binding domain"
                     /detection="hmmscan"
                     /domain_id="clusterhmmer_JN550_006860_0020"
                     /evalue="6.40E-25"
                     /gene_ontologies="GO:0050660: flavin adenine dinucleotide
                     binding"
                     /label="JN550_006860"
                     /locus_tag="JN550_006860"
                     /protein_end="204"
                     /protein_start="71"
                     /score="87.6"
                     /tool="antismash"
                     /translation="AAKPKLVTDVQKLIKYASRQKVPFLATGGGHGYTWSLGQLQNAIQ
                     LDLGNFQTIEVDAAGNTMKVGGAVRIGNVTQELHALGKEFPVGMCPSVGVSGLTLGGGV
                     GPLGGFYGATSDNLISAEVVTGTGKILTA"
     gene            33855..35001
                     /locus_tag="JN550_006861"
     mRNA            join(33855..34578,34667..35001)
                     /locus_tag="JN550_006861"
                     /product="hypothetical protein"
     CDS             join(33855..34578,34667..35001)
                     /NRPS_PKS="Domain: NAD_binding_4 (77-211). E-value:
                     2.5e-09. Score: 28.4. Matches aSDomain:
                     nrpspksdomains_JN550_006861_NAD_binding_4.1"
                     /codon_start=1
                     /gene_functions="biosynthetic-additional (smcogs)
                     SMCOG1010:NAD-dependent epimerase/dehydratase (Score: 74.5;
                     E-value: 1.6e-22)"
                     /gene_kind="biosynthetic-additional"
                     /locus_tag="JN550_006861"
                     /product="hypothetical protein"
                     /protein_id="KAI1867720.1"
                     /transl_table=1
                     /translation="MLSFMPSEDLAFARGSLILVTGVSGMIAVHIADEALRAGFRVRGT
                     TRSLEKGQAVTELLQSPSFDFAVVEDMAADGAFLEASEGASAIIHTASIHDFSSNLEDV
                     RGPLVRGSMNVLKAAEATSSVKRVVFTSTTGTAANPNPGSSFHVSRNTWNQTAVDLVKN
                     TPPEAQIKMGFDWKMQVYRVAKIETELAVWDYVEQNKSHFTVNVINPGLNFGKAMGSIG
                     VSGSQVLSLLEGSVPRIPSLYMIDVVDDARIHVAAAIDAKVTGQRIFACDESFNWHLVT
                     KIIQRLLPDAELPLSDPKEPLDISTIENGLGAKLLKKWWGQPGYKGLEQSIQETVEMCL
                     ERKNGDYKRRSP"
     PFAM_domain     33906..34469
                     /aSDomain="Epimerase"
                     /aSTool="clusterhmmer"
                     /database="35.0"
                     /db_xref="PF01370.24"
                     /description="NAD dependent epimerase/dehydratase family"
                     /detection="hmmscan"
                     /domain_id="clusterhmmer_JN550_006861_0021"
                     /evalue="8.40E-10"
                     /label="JN550_006861"
                     /locus_tag="JN550_006861"
                     /protein_end="205"
                     /protein_start="17"
                     /score="38.6"
                     /tool="antismash"
                     /translation="ILVTGVSGMIAVHIADEALRAGFRVRGTTRSLEKGQAVTELLQSP
                     SFDFAVVEDMAADGAFLEASEGASAIIHTASIHDFSSNLEDVRGPLVRGSMNVLKAAEA
                     TSSVKRVVFTSTTGTAANPNPGSSFHVSRNTWNQTAVDLVKNTPPEAQIKMGFDWKMQV
                     YRVAKIETELAVWDYVEQNKSHFTV"
     aSDomain        34086..34487
                     /aSDomain="NAD_binding_4"
                     /aSTool="nrps_pks_domains"
                     /database="nrpspksdomains.hmm"
                     /detection="hmmscan"
                     /domain_id="nrpspksdomains_JN550_006861_NAD_binding_4.1"
                     /evalue="2.50E-09"
                     /label="JN550_006861_NAD_binding_4.1"
                     /locus_tag="JN550_006861"
                     /protein_end="211"
                     /protein_start="77"
                     /score="28.4"
                     /tool="antismash"
                     /translation="FLEASEGASAIIHTASIHDFSSNLEDVRGPLVRGSMNVLKAAEAT
                     SSVKRVVFTSTTGTAANPNPGSSFHVSRNTWNQTAVDLVKNTPPEAQIKMGFDWKMQVY
                     RVAKIETELAVWDYVEQNKSHFTVNVINPG"
     gene            complement(35270..36277)
                     /locus_tag="JN550_006862"
     mRNA            complement(join(35270..36159,36223..36277))
                     /locus_tag="JN550_006862"
                     /product="hypothetical protein"
     CDS             complement(join(35270..36159,36223..36277))
                     /codon_start=1
                     /locus_tag="JN550_006862"
                     /product="hypothetical protein"
                     /protein_id="KAI1867721.1"
                     /transl_table=1
                     /translation="MVGTIDAHHHLIPPRFRDLWFSNIEKARGLVLPKWSPEGTLGLID
                     EVGLSTVILSMGHPVHPYVQDQIEVGPICREINDYTAKLRDEHPSKLGFLATLPPMDQS
                     KACIEEIRYALDELRADGVVIFSSYAQRYLGHPDFRDVWAELNRRKAVALVHPGFEGMA
                     PIEEPRHFAPTVIDWTHETTRTACHLITTGVTREFPDVKIILSHAGGTLPYVVRRAANL
                     SCRIRLVDMTEEEFIEEARSFYIDVAFSAHDPQLRLLKEFVKPGHVLFGSDYPWEHGAI
                     VTEQLAATDKVFAQETLHAGLELFPRLKQYHGL"
     PFAM_domain     complement(join(35318..36159,36223..36265))
                     /aSDomain="Amidohydro_2"
                     /aSTool="clusterhmmer"
                     /database="35.0"
                     /db_xref="PF04909.17"
                     /db_xref="GO:0016787"
                     /description="Amidohydrolase"
                     /detection="hmmscan"
                     /domain_id="clusterhmmer_JN550_006862_0022"
                     /evalue="9.70E-38"
                     /gene_ontologies="GO:0016787: hydrolase activity"
                     /label="JN550_006862"
                     /locus_tag="JN550_006862"
                     /protein_end="299"
                     /protein_start="4"
                     /score="130.7"
                     /tool="antismash"
                     /translation="IDAHHHLIPPRFRDLWFSNIEKARGLVLPKWSPEGTLGLIDEVGL
                     STVILSMGHPVHPYVQDQIEVGPICREINDYTAKLRDEHPSKLGFLATLPPMDQSKACI
                     EEIRYALDELRADGVVIFSSYAQRYLGHPDFRDVWAELNRRKAVALVHPGFEGMAPIEE
                     PRHFAPTVIDWTHETTRTACHLITTGVTREFPDVKIILSHAGGTLPYVVRRAANLSCRI
                     RLVDMTEEEFIEEARSFYIDVAFSAHDPQLRLLKEFVKPGHVLFGSDYPWEHGAIVTEQ
                     LAATDKVFAQETLH"
     gene            36813..38415
                     /locus_tag="JN550_006863"
     mRNA            join(36813..36893,36952..38415)
                     /locus_tag="JN550_006863"
                     /product="hypothetical protein"
     CDS             join(36813..36893,36952..38415)
                     /codon_start=1
                     /gene_functions="biosynthetic-additional
                     (rule-based-clusters) p450"
                     /gene_functions="biosynthetic-additional (smcogs)
                     SMCOG1034:cytochrome P450 (Score: 354.7; E-value:
                     1.3e-107)"
                     /gene_kind="biosynthetic-additional"
                     /locus_tag="JN550_006863"
                     /product="hypothetical protein"
                     /protein_id="KAI1867722.1"
                     /sec_met_domain="p450 (E-value: 1.6e-75, bitscore: 248.0,
                     seeds: 50, tool: rule-based-clusters)"
                     /transl_table=1
                     /translation="MAIIDSILWSSFARISVVELIALGFVLYATYYFIYAVYAATFSPL
                     AKIPGPLARKFSYLPCVFMSLQGRESHAVRDLHHQYGPVVRVNPEMVSFTNPTAWKEIY
                     GYPGVKKFKKSGYRQLRPGVPDLLTANGTDHARQRAALNRAFSEKALREQEHYFQDHVH
                     LFLTRLDERCAQKQSINITQWIEFLAFDIIGTLAFSSPFNCLEDQGYHPWVLLLLNFFK
                     STHWVLAARMCGIFFPLVLAFGPIRDLQKGEEHLRRSYAKVQERINMPEDEERNDFWTY
                     ISRQNEQKEGSMSVQEMEVNAALLIPAGSDTIATTVSGCLYLLLKHPNTLARLRKELED
                     EFVSEKDITMARLAALPYIRAVVEEALRMYPPISGELRRVVPREGAVVCGHFIPGNTII
                     SVYAFAACDNPANFARPKQFTPERWLQTDERPTWTRNDHLEASQPFSVGPRNCIGISLA
                     YAETKLILARLLFRFDLELLDDDFNIENQKVYVMWKKPPLSVNLTKRSATDRKTSS"
     PFAM_domain     37045..38370
                     /ASF="active site cysteine inconclusive"
                     /aSDomain="p450"
                     /aSTool="clusterhmmer"
                     /database="35.0"
                     /db_xref="PF00067.25"
                     /db_xref="GO:0004497"
                     /db_xref="GO:0005506"
                     /db_xref="GO:0016705"
                     /db_xref="GO:0020037"
                     /description="Cytochrome P450"
                     /detection="hmmscan"
                     /domain_id="clusterhmmer_JN550_006863_0023"
                     /evalue="1.80E-73"
                     /gene_ontologies="GO:0004497: monooxygenase activity"
                     /gene_ontologies="GO:0005506: iron ion binding"
                     /gene_ontologies="GO:0016705: oxidoreductase activity,
                     acting on paired donors, with incorporation or reduction of
                     molecular oxygen"
                     /gene_ontologies="GO:0020037: heme binding"
                     /label="JN550_006863"
                     /locus_tag="JN550_006863"
                     /protein_end="500"
                     /protein_start="58"
                     /score="248.0"
                     /tool="antismash"
                     /translation="LPCVFMSLQGRESHAVRDLHHQYGPVVRVNPEMVSFTNPTAWKEI
                     YGYPGVKKFKKSGYRQLRPGVPDLLTANGTDHARQRAALNRAFSEKALREQEHYFQDHV
                     HLFLTRLDERCAQKQSINITQWIEFLAFDIIGTLAFSSPFNCLEDQGYHPWVLLLLNFF
                     KSTHWVLAARMCGIFFPLVLAFGPIRDLQKGEEHLRRSYAKVQERINMPEDEERNDFWT
                     YISRQNEQKEGSMSVQEMEVNAALLIPAGSDTIATTVSGCLYLLLKHPNTLARLRKELE
                     DEFVSEKDITMARLAALPYIRAVVEEALRMYPPISGELRRVVPREGAVVCGHFIPGNTI
                     ISVYAFAACDNPANFARPKQFTPERWLQTDERPTWTRNDHLEASQPFSVGPRNCIGISL
                     AYAETKLILARLLFRFDLELLDDDFNIENQKVYVMWKKPPLSV"
     gene            39537..40730
                     /locus_tag="JN550_006864"
     mRNA            join(39537..39561,39627..39935,40015..40730)
                     /locus_tag="JN550_006864"
                     /product="hypothetical protein"
     CDS             join(39537..39561,39627..39935,40015..40730)
                     /NRPS_PKS="Domain: PKS_ER (17-171). E-value: 4e-21. Score:
                     67.3. Matches aSDomain:
                     nrpspksdomains_JN550_006864_PKS_ER.1"
                     /codon_start=1
                     /gene_functions="biosynthetic-additional
                     (rule-based-clusters) ADH_N"
                     /gene_functions="biosynthetic-additional (smcogs)
                     SMCOG1028:crotonyl-CoA reductase / alcohol dehydrogenase
                     (Score: 121.2; E-value: 8.6e-37)"
                     /gene_kind="biosynthetic-additional"
                     /locus_tag="JN550_006864"
                     /product="hypothetical protein"
                     /protein_id="KAI1867723.1"
                     /sec_met_domain="ADH_N (E-value: 1.1e-06, bitscore: 21.9,
                     seeds: 66, tool: rule-based-clusters)"
                     /transl_table=1
                     /translation="MKEALVSKGPLVQIVDSPVPEPNDDQLLIKVVVSGSNPKDWKLPE
                     MQNLTANAGDDIAGIVEKVGANVYEFKPGDRVAAFHEVKTEGGSYAEYGIAWQHTTFHI
                     PKQTSFEEAAAIPLAAMTAVVGLYQHLALPQPWSLPLPETQTRETPLVIYGASSSVGFY
                     ALQLALRSNIHPIICVAGRASEYVRGFIDKSKGDTVIDYREGPEVVVDSIKKALEGKPA
                     IGHVFDAFSESNSAAVIGQVFEQAGDGKTAKFTFTSWGNKPEIPQWVQQNMVFVGSVHM
                     APQAKDLAYVYFRYIARGLQEGWFRAQRTEVVPGGLNGIQKALENLKNGNASALKYVFR
                     IEETGQLAN"
     aSDomain        join(39653..39935,40015..40193)
                     /aSDomain="PKS_ER"
                     /aSTool="nrps_pks_domains"
                     /database="nrpspksdomains.hmm"
                     /detection="hmmscan"
                     /domain_id="nrpspksdomains_JN550_006864_PKS_ER.1"
                     /evalue="4.00E-21"
                     /label="JN550_006864_PKS_ER.1"
                     /locus_tag="JN550_006864"
                     /protein_end="171"
                     /protein_start="17"
                     /score="67.3"
                     /tool="antismash"
                     /translation="PVPEPNDDQLLIKVVVSGSNPKDWKLPEMQNLTANAGDDIAGIVE
                     KVGANVYEFKPGDRVAAFHEVKTEGGSYAEYGIAWQHTTFHIPKQTSFEEAAAIPLAAM
                     TAVVGLYQHLALPQPWSLPLPETQTRETPLVIYGASSSVGFYALQLALRS"
     gene            complement(40962..42007)
                     /locus_tag="JN550_006865"
     mRNA            complement(join(40962..41905,41956..42007))
                     /locus_tag="JN550_006865"
                     /product="hypothetical protein"
     CDS             complement(join(40962..41905,41956..42007))
                     /codon_start=1
                     /gene_functions="biosynthetic-additional (smcogs)
                     SMCOG1039:aldo/keto reductase family oxidoreductase (Score:
                     161.8; E-value: 3.6e-49)"
                     /gene_kind="biosynthetic-additional"
                     /locus_tag="JN550_006865"
                     /product="hypothetical protein"
                     /protein_id="KAI1867724.1"
                     /transl_table=1
                     /translation="MATLAGKAVGQNGLGLMRMTLPGSVLPDDEAFVVLKAALDAGVNV
                     WNGADFYGTPEHNSLHLLARYFAAYPDDADRVVICIKSGIVDMRTLSIDGSPKMVRHFA
                     AEANKILGGHKKIDVFGMARVDRKVPIEETVQALAELVAAGEIGGIQLSEVGGDTIRRA
                     AAVAKIDMVEDEVSLWATEVFSNGVTTTCAELGIPIVAHTPLGAGMLTGQLKSLNDLPS
                     GHYPRVFPRFQPANFEKNLGLVAELEKLAKIKRVTPAQLALSWLKLQSQRPGVPLIIPI
                     AGARSKARVQENAETVHLTGEDLKSISTILNSFPVHGDRYPAAGMELVEF"
     PFAM_domain     complement(join(41031..41905,41956..41971))
                     /aSDomain="Aldo_ket_red"
                     /aSTool="clusterhmmer"
                     /database="35.0"
                     /db_xref="PF00248.24"
                     /description="Aldo/keto reductase family"
                     /detection="hmmscan"
                     /domain_id="clusterhmmer_JN550_006865_0024"
                     /evalue="6.30E-53"
                     /label="JN550_006865"
                     /locus_tag="JN550_006865"
                     /protein_end="309"
                     /protein_start="12"
                     /score="179.9"
                     /tool="antismash"
                     /translation="GLGLMRMTLPGSVLPDDEAFVVLKAALDAGVNVWNGADFYGTPEH
                     NSLHLLARYFAAYPDDADRVVICIKSGIVDMRTLSIDGSPKMVRHFAAEANKILGGHKK
                     IDVFGMARVDRKVPIEETVQALAELVAAGEIGGIQLSEVGGDTIRRAAAVAKIDMVEDE
                     VSLWATEVFSNGVTTTCAELGIPIVAHTPLGAGMLTGQLKSLNDLPSGHYPRVFPRFQP
                     ANFEKNLGLVAELEKLAKIKRVTPAQLALSWLKLQSQRPGVPLIIPIAGARSKARVQEN
                     AETVHLTGEDLKSIST"
     gene            complement(42623..43222)
                     /locus_tag="JN550_006866"
     mRNA            complement(42623..43222)
                     /locus_tag="JN550_006866"
                     /product="hypothetical protein"
     CDS             complement(42623..43222)
                     /codon_start=1
                     /locus_tag="JN550_006866"
                     /product="hypothetical protein"
                     /protein_id="KAI1867725.1"
                     /transl_table=1
                     /translation="MKWYVKVCTKAKDVWEEAYGEPPRSGDGFGVCSRKTLTKYYWLEN
                     GHCTRCREQILCWEWQQDPAHLYDPYRGLRIKQRTKRMQKLQKRFLKDVLCKDFTWDRF
                     KDARRRFRHQYEEPKWAECIVSDDPNNRYWWTQWVSFTLPLPRLYQSLSKLFLNPVTAP
                     SWGLWPRRWTSFDTAPMHHSKQDRATVNQGIVHIVP"
     gene            complement(43848..45419)
                     /locus_tag="JN550_006867"
     mRNA            complement(43848..45419)
                     /locus_tag="JN550_006867"
                     /product="hypothetical protein"
     CDS             complement(43848..45419)
                     /codon_start=1
                     /gene_functions="biosynthetic-additional (smcogs)
                     SMCOG1088:acyltransferase 3 (Score: 90.4; E-value:
                     2.1e-27)"
                     /gene_kind="biosynthetic-additional"
                     /locus_tag="JN550_006867"
                     /product="hypothetical protein"
                     /protein_id="KAI1867726.1"
                     /transl_table=1
                     /translation="MPNLESLPMEDVGPSHTKESEAEYHELSNDSIGDAEEGVAEGGNP
                     ELLPRTQPRWLEGRFDWLWCLLPFFLTAALGKSRRKQAKVTSTTYMNGIRGLACVVVFS
                     AHVTGHYYKAFGNPWGAYPPELNHGILQLPVLRTMLAGKSMVCVFFVLSGFILSYSPLR
                     TIVSAAKSPDSTNDLTVKLCSGLLRRGIRLFLPMVVLAAITCVLTWYYPSFNPGGWREF
                     SPTFTIHMWNFYQITITVMNPYYWEVYIPMSFDHCWTLGTEYRGSLVIFMLCLAVSELS
                     TRMRKLLFIASAIWAMYWGRWDMSCFIEGMFLAELRYCPLSEDFEYLIPRSRRATMPTD
                     GLQACPTSDDLHPSRGRRQIKTALASVLLLFSVLVLGWPASGHQQIEPFNTINKLTPLM
                     YRVTNDTTVCFWGSIGGFLFLVACENLPWIQWLLSTPPVLYLGDISFSFYLLHWLTYLW
                     PGVEMMNFFYYKLQWSKDGSFYLMYFVVFILIIISSDYYWRLVDEPSVKLGRFLFEKIR
                     ARKDNG"
     PFAM_domain     complement(43926..45155)
                     /aSDomain="Acyl_transf_3"
                     /aSTool="clusterhmmer"
                     /database="35.0"
                     /db_xref="PF01757.25"
                     /db_xref="GO:0016747"
                     /description="Acyltransferase family"
                     /detection="hmmscan"
                     /domain_id="clusterhmmer_JN550_006867_0025"
                     /evalue="9.20E-23"
                     /gene_ontologies="GO:0016747: acyltransferase activity,
                     transferring groups other than amino-acyl groups"
                     /label="JN550_006867"
                     /locus_tag="JN550_006867"
                     /protein_end="498"
                     /protein_start="88"
                     /score="81.0"
                     /tool="antismash"
                     /translation="TYMNGIRGLACVVVFSAHVTGHYYKAFGNPWGAYPPELNHGILQL
                     PVLRTMLAGKSMVCVFFVLSGFILSYSPLRTIVSAAKSPDSTNDLTVKLCSGLLRRGIR
                     LFLPMVVLAAITCVLTWYYPSFNPGGWREFSPTFTIHMWNFYQITITVMNPYYWEVYIP
                     MSFDHCWTLGTEYRGSLVIFMLCLAVSELSTRMRKLLFIASAIWAMYWGRWDMSCFIEG
                     MFLAELRYCPLSEDFEYLIPRSRRATMPTDGLQACPTSDDLHPSRGRRQIKTALASVLL
                     LFSVLVLGWPASGHQQIEPFNTINKLTPLMYRVTNDTTVCFWGSIGGFLFLVACENLPW
                     IQWLLSTPPVLYLGDISFSFYLLHWLTYLWPGVEMMNFFYYKLQWSKDGSFYLMYFVVF
                     ILIIISSDYYW"
ORIGIN
        1 ttcgagaggt ttcattacca agaaattggc aaatagggaa cttacaatag agtgagatat
       61 aggagttgaa ggggagggag ggagggagaa tggacatggg agcaaacaga aaaaagtcaa
      121 ataaaaacag gttaaaatcc agtttcagtg tccgtccgct agaaagtgag cacagcgaac
      181 aacagtacgc cagagcggct gtaagtaaac tgataacgtg gctatcaata atacatcggc
      241 ttacatacta gcggttgtct cttatgatat ggtataacta agagggtgaa gatatgtata
      301 attaccttga cttgttataa gagctgtcga atagtgttgg tagcctcgcg gcgttgaata
      361 gtcgaggatc tacctgccta tacctggatt atcggccatt gaaggtcatt ctatctaatg
      421 caatggaaac gagatatcca cagtgacgga gatcctctgg ctgttgttca cctattcaca
      481 taatctgggc agtggaggca cggcgagtat acatgtcaag tatgaaagtg tgggcacctg
      541 gttggtgttg attggtggca tgaatgtcat ctcgacgtga atgagttttt aagtactgtc
      601 ctatcgcttg accggcgaca tggacaatct atatgagaat tttgtgtgtc gcgttgaaaa
      661 atcccaagag atgtgctcct tcccagttgg cccaatttag accttcatct cgctcagacc
      721 gtgcttccag aaggtgaagt aaggggtggt accgtcctca cggtagttga ggaggacaac
      781 cctggaaggc gtggttagga cactgtaata cgtagagcta tgacgcgggg ttcttgactt
      841 actgttggtc atcatcctca gtaggaccgg cctcaccaac gtagcactcg tagtcgtcaa
      901 agttcttgag gaccttcatg atgaaagcct ggcccttggt cttgaaggca tccttctcgg
      961 catccgaggc gccggtctcg tccatgtgct tcttgacctt cttgatgaac gctacagtag
     1021 atggggagtg tcagccagtt gtctggatcc cgacatgctc tcggggcggc taaacgtaca
     1081 cttgacgtgg ttcttgtagt cggccttgcc aagggggatc tcctggagct ggaaggtgtg
     1141 gatgatgttg ttgaccttct ggacaccgtc ctcgacgtcc tcgccagcct cctcggcgga
     1201 agcgttggca ccggtgtctg ggtacaagtc gcggttagcg ggcgcgataa catcaaggcg
     1261 ggcggggccc ggggagggga ggggccatgt tgttgttggg actcaccgaa gctctcacca
     1321 ccgacctgga tcatggcaca gtcggcctcg tagaggatgc catcgatctc cttgaggggg
     1381 aaggagtcgg agagcagctc agagccgttg ctgatatcct gtggttgcgg ggttcagtat
     1441 cagagacgct gttcagggct ctctctgggc gtgggcgcag agtctcgaga gaggtgcggg
     1501 gtgcgggctg gcgcgcctcg tctctgctcg ggcgggacgg gggagcctgc aacacagtcg
     1561 gaactcacct tgaaaatgat catgttggcg gcgaagctag gggcttgctg tagaaggggg
     1621 agatgcaggg aaggagtgta gagatgggga ggatgaagaa agtcgtggag atgtggtcgt
     1681 cgcaagttcc cgagagagaa aagaccacga cccgggcgct aaggcggggc agcaaaatag
     1741 aaaatcgaga ctggcacaaa tttgacaagc agtgggcggg gtcccgaatt ggggagggga
     1801 ccaaaagggc ccaaggggcc aaaaaagaga gagcacccaa tagcttgcca aagggggagg
     1861 aggcccagcg aaccaaccaa tcgattgcgg ggcgtgcggc ctagtcctat cgcagtctag
     1921 cccctcggat cgcctcgtct gggccagtgc tgaggggcaa cgcctttagg agcgtaggta
     1981 gacaaggaca aggaaaaaaa acttggacct ttcatttggg ccactccagt tgttgatatg
     2041 aacttatcat gcatccatcg tcaagtgctg ttcactccaa gcagcctttt gcagatgcga
     2101 gcgcgcaatc aaggggtttc gcaccgagat caagtggagt tttcctttga gcattgactg
     2161 tggacgctga gacttccggg ctctaccttg ctgtgtataa gttataccta caagtactgg
     2221 acgtcgtgtc aacccgggag gtatacctga gccgctgtcc aaatgaatga tgatgatgat
     2281 gatgatgatg atgatggaac atatgattaa ctatagctat caatctggtg tcgggcacgc
     2341 attggttgat tcgatgctgg gcatcttggg taatcactgt cggcagaaac tagttgctgt
     2401 accttaacca gggtaatccc gcggtgatgg ccataatcga tcatgttgat aatgtttgtt
     2461 tacagtacag taagtttacc atgcatggag gggactcccg catgggagag ggtctggctc
     2521 tgcttgggta atcagacatt tgccactgtc ccaaggcaag gccgcccaac aggttggcag
     2581 ctgggacggt gccatctgcc catgggattt tgatttactg ctaacctgaa tcccgtgcaa
     2641 gctcaccctg ctgtactatg taagctgatg atggaagtct tgtatgtacc atcagacatg
     2701 caatcgtcat gcgattatcg atccaagagt ccccataaat tcgagaaaaa ctggtgacat
     2761 cggaacgagt ggcaagctct gggctagggg ggggggccag cgcgggcaag cgaaattggg
     2821 cttaaaggag cagcccggaa ggccggagct tcgctgttga tggctcgctg ctcgctgttc
     2881 gcccgccaga gtctgatcag acagccagac agccagacag ccagacagcg gagagcgctt
     2941 ggacgaatga ggagcttctt ttttttgggg ccaagaagac cgtcaacgcc gtaatctcag
     3001 gcgctcatta actagttcag gcccatctcc atcccatctc ccgtgtcatc ccatgggaag
     3061 cgtcagtaag cagaccgaga ccgagagcaa catttccgcg tctggtttgc aactgctccc
     3121 cctccgctcc tttctgtcgc cgcaccaccc gaaccttcct ttctcttgca tagcagtagc
     3181 gttttacttg tacccgtctt aatccaacgt cgccccgatc tttgaccctc aagccggcct
     3241 ccgaagcccg ctgagaccgt tcaccctcac ggacttaacc ctccttctca gacaatctgc
     3301 tcagccctca gcccacgctg ctctcgctcg accttttccc cctctctgct cgcctccatg
     3361 gcttcgaacg ccacgatgcc agaggcgatc cctccgctgc ccgcctacga gctgaccgag
     3421 gtccccagcc tggtccccgg cctcgacgac ttctacctgt ccctgatcgt gcccatcgtc
     3481 ggctactggg tcgtgtccat cttcttccac atcgtcgacg tctacgacat atggccccag
     3541 taccgactgc acacccccgc cgagatcgcc tcgcgcaacc gcgccacccg ctacgaggtc
     3601 ctccgcgatg ttctcctgca gcaggtcatc cagacggccg tgggcgccgc cctggccttc
     3661 atggatccgc cccagctcca gggcaaggag gaatacgaca ttgccgtctg ggccaccagg
     3721 atccggattg cgcagagggc cctgcctgct gtcttgagcg ttctgggcat caatgccgtc
     3781 accatggcca agaacatgtc ggcatcccac cccctcctgg ccggcgcgct ctctggcggg
     3841 cactaccctt tcctcacgac cgggcttgct gggcctgatg gcgccgccgt gcccgccttc
     3901 gctgcctggg agatggccgt tgccaaggcc atctactggc tggtcatccc tggcatccag
     3961 ttcctcgtcg ccgtcacctt tgtcgatacc tggcagtact tcttgcatcg tgccatgcac
     4021 atgaacaagt ggctgtacag taagttgtgg ctctgattgt tttacttgat ctaccaaggg
     4081 gcccttgctt accttgcctt gcaatttagc taccttccac tcgcgacacc acaggctcta
     4141 cgtgccgtac gcctacggag ctctttacaa ccacccgttc gagggtttcc tgctcgacac
     4201 cgcgggtgcc ggcctcgcct acatgctttc tggcatgacc gcgcgtcagg gcatggtgtt
     4261 cttcaccgcc tcgtccatca agacggtcga tgatcactgc ggctacgccc ttccctggga
     4321 tccgctacag cacctttccg gcaacaacgc tgcgtaccac gatatccacc accagagctg
     4381 gggtatcaag accaactttt cccagccctt cttcaccttc tgggacagac tgctgggcac
     4441 catgtggagg ggcgacacga ctttgaagta cgagcgatca aggaggaacg ccgaggacgc
     4501 cgtggccgcc gaagccaaga agacgaaggc cttgtgatca gtttggtcag cttacagcac
     4561 cagttttgtg cagattcttt atgtgtattc tagggacatt ttcttgcggt tggcgacagg
     4621 atactgccgt cgtgggagcg tcaactcgcc agagcctata agggggcatt gacgggcgtt
     4681 cgtttatttt tgggctcgcg ccaatgttcc gggtggagca caatggagac gcccgggacg
     4741 cttgtatgat tacgccttgt atatcgtgag cgcgtcgccg ctcagccggg atccggggga
     4801 agtgtgacaa ctatatggca cattcaagac acggtttcgc ggagagaaag aaagaaacaa
     4861 agaaaaacga tcgaaaggat catgtcactc gctactcgcc gatttgcggc cttgggccgc
     4921 atctgctatt catagctaat gataataccg cacgtcgaag aacggcgaat aaattggaaa
     4981 cattccgaaa ggccttctta ctgcactcgt accgaagagg gtgccgattg aagcattttg
     5041 caaatgctcc tggaaactac gccacgagat gatatagcct tgtcgttgac ggaagccagg
     5101 ctgaaattcg catgtagttc cgatggtcca gtgaatctca ttcggagtta ttctctttcg
     5161 catttgggga atacgatgat gagatgcctc ttgaaccaaa tgggttcaga cagtggagcc
     5221 ggtccctggg attggcatca tcaagtcgct tgtgtgtgtg atctcaaaag gggtcgcaga
     5281 gcgccgtcat cccatccatc acctgcgacc tgagctgtga cccatgagcc gacacctaaa
     5341 gttgatctag ttgtctatat caggttcttg ggtatatatg cgcctcttta ggatagtccg
     5401 cctctcctgc tctgggaatg gaccacgtca tggcaagaac gccttctcct atccgaactc
     5461 tgcggtctgg tagatactat cagcatggag ttctagctac ggctcggtcc cggggatctt
     5521 accaaggggg accctcgata caattgcctc attagctctc ctacaggtac ggaagcaaga
     5581 tccagtcttt gcaatatcta accccctatg atgtgtctct gatcgcaccc gacctgcggt
     5641 gcattcgaca aatcacctct ccagcgtggc tatgggtcaa tatatctgta atttcttggt
     5701 tccggtactc tgtgtgcttc atcccatcgg tcagtatcgg catggaggtc cagaccagtt
     5761 tgctaggctc gtcttttgct gtcttttttc atgtaagcgt gcctatgaag caacagagtt
     5821 gtccaccgtc ctgattttgc ctgatatcta tcttgacgct agtatttcac agtggtactt
     5881 gaaacgactg actttgaatc cgccatctgt atgcacctta tcaagtaaga aatatgagtt
     5941 gcgttcaata gggtcagcag ttcacaggaa gtacaataag aaaactacta ggctccctat
     6001 ggctaattgc tctcgctgat ttaatagtgg cagtctattg ctgggagtat tggaaagggg
     6061 aaagccctgt ggtggatagt gaggcctgca ttgataatct agacctaagc atcttggaaa
     6121 cagggacaac ctggccaaaa gttacaccag tacgatgatt tctgaatatt gatattatgc
     6181 aattcaatga agctcgtcgc ctattaattc aatctctcag tcgtataaat tagacaacga
     6241 atctttctta agctcttcct tccagctcct tggtgtccgt ggtgattgaa cttctttctt
     6301 ggaggcaaaa tcagccgagt aactgtaccg cacaaccatg tatggggttt caggtccgtc
     6361 ctcacgctaa agtaggggcg caatatcacg ttcctatctt gtgctctctc aagagtgagg
     6421 gccccgttgc catcatcaag agatttgtgg cttgctcgca ggacgacata cacatcagct
     6481 ctcatgatac gacggagacg atctgaagat aaggcttggc gaaaagattg gtctagcagt
     6541 ctaaagtgat ttgccagtcc gatgacggag gtgaaagacg tgggggaaac gcccctgagg
     6601 ttccataccc gacgcgagac tggtgctatt tttcgagacg cggctgcctt tcgtgttacg
     6661 ttacgacgtc agggatcggc atgcagctgt cccttcgatt tcagggtcta gcactggatt
     6721 cagggtctca atggctactg tctgcatcgt gctgcagatc atggatatct gggcgatgcg
     6781 tgctgtcggg ttttgtctgt ctcactttat ggcggtactg agagcaaagc tgagtgttga
     6841 cgtgaaacct ggcgtataga aaaacgcccc actactgcat aacgggttgc agtaaggttg
     6901 attacatgtc acagcgggta gttccgacga gatcaaactt cgaggctgac gcaggacggt
     6961 tcacctcgta tctcgctcga gactgcctca gcgtcatttg ctgtacttcg ctacctccgg
     7021 aggatccccc ggaagctgat tgttgtgacc ttcacctgca gggttacacc tagcttccta
     7081 catgtcagac gggcggcaat ggctggatgg ctgctgcctg aatgcggaga acgagatacg
     7141 ttagcagtag ggaccaacgg ctgaattaga gttgctgcaa tccggctccc tggagtcttg
     7201 acgccaagtt gagctgacaa ttctcgaaag cgccgcttgc ttggcagctt gcttggcacg
     7261 gtggatggtg tatactgcag tgcaccaaga gttgcacggc acaccgagtc cgaaagagat
     7321 gccacgctca aaaaatggaa gcggcacgga cgatcgctct gagacatggt acattaccat
     7381 cctcaagatg ggaaaacata ggcagccgaa gcttgtgaac cgagcttggt cttggttttc
     7441 attgtagccc tttcagtgtc aatgacagag atacctccct aggtagcgaa taagtctgtt
     7501 gttcatattg ctagaagatc aacgacgaga actacttttc atcaaatcta tcattctctc
     7561 catctttaca ccctttcgtc tcgttgaatt attcctcgat tcacttggca ttgataacgt
     7621 attctcttgg tgtagtccgt actattctat gatttcaata actgcacccg aactacaaac
     7681 cagggcattt cccactcgcc aagtctacta ggtaaatgaa tagatccatt gctgacttgg
     7741 gcatcgtcag ttctttgtat atagaaccgc ggcctggatc agtgttcgtc ttcaagaagc
     7801 gagagccttc ttctacaaac cgagtacttc tattagtgat tttccgagcc aatgggtccc
     7861 gtctttgcgg tctgcaagcc tgttcctccc accagttaat cgaccaaccg aaaaagacga
     7921 catgctgtgg gaagcccaga aattgattca tatagtcaac cactgtcatt ttcagctagt
     7981 aaagaccaac atatgggaaa gagacgggaa gaatgagaac ttgaatacct cacagtatct
     8041 aagtttctgg ttagaaagtc aaatacaggc tatattacca aacgtgcagg actttaagtt
     8101 cttgctgtca acaaagaggc tagtcttttg caatctgttc acctttgctt tgtgactgct
     8161 aaacaggcct gaaacaccat cccaggggca gttgcaatag tcggagatta gagctgctgt
     8221 aatggaacca gcgttaggta tggtagaccc gattaccaaa ctgctgggaa tgtgaatctt
     8281 attcagctca ctcagcttac tctgttctac acgtcgttca atgaaggttg gttgcagata
     8341 cgacttaaaa tggcaatttt ctcgtcctcc gtaggacctt tccgtatgct catccggttc
     8401 gtgtaaccgc gatatgcaac cctgggctgg gttgccaagt gacaaggaag tcaaccgcga
     8461 cttccgagca cgccatgaat ggccgaccaa ttgacaatca gctccagcca ccacaaggtc
     8521 tcgactgttc ctgatgcttg gcaagggaaa gtgggccagt gaatgactat aatacaaatt
     8581 gagttctcaa cgctgcaaag ggacaaggat caaactcttt caactctact gtacgtgagg
     8641 tctagcacaa gctgttagcc tgagcattgc tcgacttgcc caagggtagt aagggcaatt
     8701 gatgcacgtc gacaatgaac cacctggagc ttggctatgg caatacttgt gcactcaaat
     8761 gggcgatgtt tgtcgatgat gaccgtggta cgcttgaatg ttattgttgg caagtcacgc
     8821 aactcgttaa cgtgcagcgt tgcatcactg ctgcagctac tgcacatgta cctagcttag
     8881 cacacgcgaa gatccgcgat ttctactcca tggtggatgg ttggtttacg ggggattctg
     8941 caacagatgg gggaacccgt accatccgta cctaacacta gtggcaggct tgcagaacct
     9001 ggcttactac ataggtacta ttttcagtgg gcatttgaca agactaggcg ccgtacacat
     9061 ttcaagccac catccaagga gctgaccggc aacgcggccc tgcgcgcaaa attggaagaa
     9121 aaattgaccg ggtacactta ccgatcgcgc gccaaagaag atacaacaaa gatgagccaa
     9181 gaaaactatc ggcgagcggc tctttacaga gtcgaaccga gtggtgttga ttacaggaca
     9241 cgcccaaacg ttattctcca cctgcacgtg gcgtcggcct tatcttcttt ctggtcagtg
     9301 atggcacaac attctacgcc acataccatg caggatcctt ctcacaacac tcttgacttt
     9361 cgcctcacga gcgtcaaggt gcatatcgac ggaagagcta aaaagcggtc taggatcgat
     9421 ggagagttgt gattggcgtg ctgggccgtc tgatcacctt tacgcactcg gagccgaatt
     9481 cgtgtttcag tttcggagga atttcctcgc gtcgatatgg tagtcttact gctcgaagga
     9541 tttatgtgga atacatcatt gtggaataca tcattggaat atagcacacg acatgctgtg
     9601 agaaggcggc cgtactaggc tgaggcctga cttcttaact tgaaaaccgt tgatacccga
     9661 atctccagac tgcatgggct gagagtaggt ggcttgtgat atgcaaagct tattattgtg
     9721 actggcatat ccctcaatgg ctgcttaaaa tctctatgaa cacacccatt ctgttacaca
     9781 gagtatgttg ttccattgat gggcgtcgcc acgccgccat aacgcaatca gaaacaagcc
     9841 aaccgctaac cgttgaagcc cgtgaaggaa gggtccagac gccatcatgc aactaaagcg
     9901 cggttatgag tttcaccaag ccttctcttg aacatgtacc gctaccagtc ggctgtccga
     9961 gaaccctttt aatagtgaac gaatatttgt aaccccctcc gttgcaatcc ctaaagcctt
    10021 gggaactcct ggagtctctt gggatatctt ggccgtctat ttctgcgaat catcgcatca
    10081 ctttccctat tatactacca atgaataacc tcaacgatat caatcctatg gatggccaat
    10141 ccacacgacg gctggcatgt gacagatgtc gcgcccagaa actcaaatgc acccgactag
    10201 acacatccga gatctgcaaa cgctgtacta ccgcaaaaac aacttgcagt tttggtaggc
    10261 cccttccacc agggcggcct cctaccgtga agggcccgac aggacaatct gtggcgacta
    10321 gccatgatgc tgttcgaccg agccttccgc gaagtaaatc tatgatagca aagtcacctt
    10381 ctagagagcc actgcgacaa tcggatgaac atggcacacc gcatggcgta ctgctcgcag
    10441 ctacctggac accaccgtcc attggtgctc agcatgctca ggccatctcg tctcgcgtgg
    10501 aagacgaaga tctgttcaac ttgttgtatg acgatgctgc tatggtagat tttgatatat
    10561 caaccatcga cagcttctca gctccttctg gcagtcctac tgagattcta ctatcccagc
    10621 aggtcgaaga cacaagccgc gtactcgtgg acccgacaca catattcaat atcgatgatc
    10681 cagcagattc ccggaatctt aagcaggtca cctcgacgtt agatctcgac caatggatgg
    10741 agttggaaaa caggcactcc aatcccaact gcctcggtac cgggagctca ggcgtcaact
    10801 tccctgtatc ggacttggga tataagccag caatacgtat gcagcaactg atgcagcttg
    10861 gcagtctaat gtacgagttg cagagtaaat attctcatag tgagaacgac ggcctcacca
    10921 cctcaatcga gaccttccca gcagatctgg caggcaaagt cttgcaggct gcggatgaat
    10981 ttcttcaatg tcttcgacac tttttcctct ccgaagaggc aatttcgccc ctgataaatg
    11041 gatcttcgac ggcaaattat agtagtgaag aagtgaccaa taatggcttg tcagggaatc
    11101 accaaatgtt ctcagacact gtatctcgat cttctatcta caggtcctcg gcatcccccg
    11161 aatggcaata tcgacgggtg caccctgtag acaagcccac ggcactgcaa cttatagcga
    11221 actacctcag gcttcttcag ttgttcattc tactctattc gagagtatgc cactacatca
    11281 gttgtgccgg ttcagattta cgacaggcca aaccaatttg ggacgatttg tctattgggg
    11341 gagcacctct gaaccaattc gctgattttc agatcaagtt tgtattgcaa gtggcggcaa
    11401 agcttctagg tgaggtcgag gccgccctag gtctgcacga aggctgtcgt gtcagcaaga
    11461 aacctgccgc tgaaggaagt ggaatattgt gcatgaatgt cactgcccac ttcgtcgaga
    11521 tgtgcatgtc agaagtgtcg actgagacgg aacaggggcg tggtgccatt gggaaactgc
    11581 gggacttgat agagtgtgca atggacatgc ttgacgcagc tgtgtggttt tgatgggcca
    11641 gcccacgatg gtgcttggtg ggaataagag agtactcaag gcctgtagtc tgcatataga
    11701 aataattaga caccttaaag acttacgaga catttctaaa cacctctgtg gtaagttgaa
    11761 catcgatatt gtccctcacc tctccgaatc ctttgctagg ggcagaattc gcattttatc
    11821 aaaagatggt ctctgctcgt atacggggtt atctaactag aacttccaat cgctacacaa
    11881 aaacttgtct catcgccgag atggaccggc cagtttcccc cataggttgg ccaagacaga
    11941 atgaattgcg acgatgacac gttcaatcgc agtaaaaagt gctgaaactc cgaaagtcca
    12001 gcccctgacc cgcacagtgt atataaagaa ataaataagc ctgaaccact cgtcagttgt
    12061 cacggtttcg acaagcaata ttgcatcaag tgagcatgcc ttgatgtagc atgatcttca
    12121 tgcaaatgcg aatgtaagaa aaaaatactt acgcccagtt tgagaagcaa aatatcagga
    12181 aaactccgca atcgcgccat ttctgatcag cccgaatact caacgtggcc aaatactcgg
    12241 taccagacgc ataagggcag tagccacagt ttgaagttgc atccaaatcc gtcaggtagc
    12301 ctcggccagc ctcctgaaca aatggaccag caaactccag gcaagtctgt ccggcgggtg
    12361 ggttaaagaa tgccgcttct gtttcagtac aatgaaccga ttgagagctt agagttgacg
    12421 ctaggacacc actaatccag taggtacttg ggttgagcca atatagctat tagaggctcg
    12481 tcagtatggt cggcatagca tacatgggta tcaatatgat actcacccag tatttccaaa
    12541 acacatcaag ctgatcgtac ggcaccacaa cgccgttaaa aagagacacg acagtgagaa
    12601 agaagggaag cacgttgcta atgacagtaa aattcggagc ccaggcacaa atccactgac
    12661 cccagctgga ctgaaatagg aagaacagaa gtgtcatgag aaagacatag cctgcagtgg
    12721 gtgcatcgta aggcatacca gtgggcaagt accaaagcag ccagtaaact gcgccggcga
    12781 tcagcgaccc agggacctca gaaatgacct cagatgtgca gagcgcaatc cagccgtacg
    12841 ttcgagatgg gtgctcacgc gcctcccata gtgcgcgatc gaagaagaat ttgggaagta
    12901 ccgcattcaa aacagccgct ggaatgagtg taatgagaaa cgacgagaac atgcggttct
    12961 gcatgtcagc gatactgtct cctagcttcc agaaagtgaa accattgaaa atacccataa
    13021 cgaaggatgt gaatagccgg ccatatatgt atgagggctc gcgccattgg tggacgaaca
    13081 ttcgtttggt aaggtagtag gtctgcgttg aaatagtggc agcgaaagca gccggggtta
    13141 cttgcttggg ttgcgtgccg tctcgagggt catttctgcc ggctgtcttg atgcgctgga
    13201 tctcatcatc gatagccttg ctttcagcag attcgcgcca ctcttgaatc cagtcgggat
    13261 gtcccacttc tgctgtctcc agcaggaact cggccacgtt cctgtcagat gggcagtatg
    13321 cgcccctgtc ggcaaagtat ttgatgattg tgctacagtc ggaaccgata ggcccagaat
    13381 agaagacgct accattcgga ctcaacgcca gtatctcatc aaagttgcgg atgaggtggg
    13441 cggatggctg gtgtattgtg cacacgacag cctggccggc gtcacacagt ctcctgagca
    13501 gcctcacaat ggagaaagcc gactgagaat ccaggccgct cgttggttcg tcgaggaaaa
    13561 cgagtgacgg cttggcagaa agctcgaccc cgatcgtgac acgttttttc tgttcaatgc
    13621 ctagagaact aatcacagca tcttgtaaat ccaggagcat gagcaattca agcaccttat
    13681 cgacgtattc caatttctct tgacgtggaa tgtgatgact ctggcgcaat aatgcagaga
    13741 attcgaaagc ctccctgacc gtggctgtct cgtcgtgcaa gtccatttgc tcaacatatc
    13801 ccgtggagcg ttgaaagtta gcttccagtg gctgaccgcc aaccagtatc tctccactga
    13861 atacaccatg caggtgacgt cgcgatagtg tgttcagaag ggtggtcttg ccagccccgc
    13921 ttgcgcccat cagggcgacc agaaccccag gcttggcata accactgacg ttattcaata
    13981 tgagcctcga gccttgtggc gtggagacac tataattgat gttctcccat gttattgcgt
    14041 tttcgcttct tggtaggtcc tcgactgagg cacctggtaa acaagcatcg attggctctt
    14101 ccattgataa tgcccctgga ctgctcccct tttcctcgtc agcagttttt gagaacttga
    14161 cctgctttga tcttttagta ggtttaaacc taagaccacc accgctccct gcccgagcaa
    14221 aggtaaataa ttcagttgct gcgacggtaa tgatgagata aaaggcaata aatgcaacga
    14281 cgatcccgaa atttcgccac aagtgctctc gactgtaatc atacttgaga ctgagatatt
    14341 catctcctaa gacgacactg cttccgggat gagcacccgc gattgtacat gcctggtttt
    14401 gtggctggat gtccgggcct tgaggaacta tctgggaaaa tgcacatcgc atcgttcgtc
    14461 cggcgaattc attactcaga acagcctcaa aggcatagct aagctttggt agtagcatta
    14521 gaagccagat ctcggatatt tgtagacatt gttgtggttg gtaaagctta ccggatttac
    14581 gtaggctatc cagccgaacc atatcttctg tttcaaaaga ataggtctct cgatcacgta
    14641 gccagcatag atcaggagaa tgtttagcaa acttccacag aatcgaactg cgtcgtccat
    14701 agtatgagat atcgctgcca tcattcggta cattgtggtg aagcagatcg ttgtcgtata
    14761 acttagcagt aggtaggtaa agaatttggc aggtacgagg tcaagtccgg tcatgaaata
    14821 aacaatcacg ccgaaaagta caacctgagg tagtagaaga ggaatatcca ctagtgcgcg
    14881 tgcaaagctg acggcgcttg gtcggtagaa accatattca tgatgccgag caattacgac
    14941 acgacccgag acggctttta tgagttccgt cagttgcagc caaccaagga atacaattga
    15001 gaaaaaggcg acaccactac ggaggaaaac accatccgta gaagctgggg accggtagag
    15061 cattgagctt acaatgagcc cgttactgat gattgtgaaa tatttagtgt acaactcagt
    15121 cttgtcggcc gccacaagcc agagctctcg acgggcacat gctagtactt gttgatagaa
    15181 actcccaggc ttggagggca ttggttctga gccatcagtt cggccgtttg ttgcgagtga
    15241 gagctcgtag tctgccacac cttgcatcaa cttctcgtaa gcatgactgg cacggaacgc
    15301 ccgctcgagt tcagtggcag tctttgggca acggtgctca tatccttcac ggaacctccg
    15361 ggccgcaaca tcacatagac ttgtcaggaa ttcactcgtt gtctgctgag acgaagcgta
    15421 gaatccaagg ttctcgaaat attgccgtgc ctcgcttgcg gctccttgat acagcatacg
    15481 accttcgtca acgacaagaa ccttatccat gagggcatag atgctctcac tggcttgata
    15541 taaggttgcg atggtggtac gtccggaact gttggtaatg gcgcgtagtg agtgcgcgta
    15601 agccagggcg gtggatgcat caagaccacg ggtcgagtta tcccaacagg ttacagcact
    15661 tttgactgca agagtctctg cgatgctgac gcgcttccgt tctcccccgg acacgccacg
    15721 gatgaactcg ttgcccacaa caacgtcctt cctatgatgg atggcacaca tgcgtagaag
    15781 agaatcggcg acatctttgg cgcccatgga gctcatgctg gtgaggaaag gtaacctgac
    15841 agtttgagct acagtcaagt ttggaatatg atggtcatat tcagcgttgt agataacctc
    15901 accgcgatgg gcctcggtcg acatattctc agccgtcata ctcccatacg aaacttggcc
    15961 ccgaacagaa acataagaag ctggtttatt ggcaaggacc tggagtaggg tactggagcc
    16021 actaccaggc cgcccaagga caagcatcat ctctccaggt ttcgcaacac cagtaaaatc
    16081 attgatgaga gtttgtaagt cttgacggcg accgaattgc agttttggga tccagtccgt
    16141 aatggagcga aagagatccg gaccaaaact tccaatgatc gcttggggta atgtccgtat
    16201 gaagctggca ttagagcggg gcccttcgat ggtgaggttt cgaaaaatga ctcccaccgt
    16261 gttcattggt tgctggatgc tggcgccact tacaggattt cctatccaaa tagcttcttg
    16321 aggggcaaag ggggcatctg gcagcagtga tggttgcaac cgagtaggtg tatccttggt
    16381 ttcaccgctg ttatcgctat agtattcctg catagtgtaa ggaatagcgt tctcaggttc
    16441 tcttcgtcgg cggtgctgcg agctttgaac ttccgataag tcatttggct ggccctgggg
    16501 atctgggtcg ttggttttat ccatcggcat gcattcatgt gaagcttcgc gtatgcactc
    16561 tggatcatgt gtcgtctatc aggttcaatt cttttttcat atggattatg attgttccac
    16621 ttacggtgag gctctgctgc tctcatctgt agcgcctcat tagaagattg gtgcgtcatg
    16681 tcttcccttg actctctaaa agaacgaatc tggcttcgtg cgaggtaggt tcgcggaact
    16741 tggaacccag ttagataatg ggctgaatat ccattcgtga gcaagtttgc ccaaggaacc
    16801 aatgtaagtg aggtttgaaa tatgagaata ggcaacttga aatgccacaa acgaagttat
    16861 tcacttattg atgtagtagc cccgtactaa caaccggagt cgcaggaacc tgggtgtggg
    16921 cataaaaact agttcggcta aggcaatgta ccgcaattat ttctccagtg aatggcatag
    16981 aacgccgctc ccgaaattgg acgggtccga aggtactcgc accaatatga accaaaatgg
    17041 ccgggctgca cacatctacg gcggatggag ttgggagccc atctcgaccc ggagatctgc
    17101 aatgacagca agacacgcaa agacacgtct cacaactagg cctagtaaca ctacagtaaa
    17161 tacaccatga ccgagtatta tccttccaag tcgttgaaag ccatgcgaga tctaatagct
    17221 ttgaatgtca tacaccggga atctgacctc caacaaacat gatgaatcat accatctaat
    17281 tatcgtaatt aagtctagac atcatacagg agcatgctac acaagatgca gacctacggg
    17341 cgagatttca taatgattag gaagagtaaa tcatgtactg aacgggaata agcagtggtc
    17401 gtacacatag agctacttca tgtcagcttc tggcctcaaa cttcacggtt aagctcttcg
    17461 gctcatgccg tgtagcagcg ctaagatcct gcataagcaa agcaccaagt atcagccaca
    17521 actgtcagat aagcagacaa ttgctccgag actggcacgc aagggcagtc taaacgaaga
    17581 gctgaaagag ccacgcatgc aggatgcaag cttgttccag acaagctatt gcaccaccgc
    17641 ttcaccgttc cgttggcttg tgtggcgtgc acgagctgat agtccgattc gacaactacc
    17701 cagcactcgc tgataaatat ctatcggttc ctactgtata acgaccgcgg actgccaaaa
    17761 caggaaaaag acaccggtcg aatgcttcgg atccgaaatg acataattgc atgagaaaca
    17821 aggtactacc ctccacttgt agtgcagtct cttttgattt tctcagctca ggcagacctg
    17881 cactctgatc caaagagagg aaggtctatg attctcttgc gtctcaaacc agcttgaaat
    17941 acgccggata ctctggctta ggcacatcaa ctctaggcca gccggtctcg aatcacatac
    18001 aatcctggct tcctcagtta cgatatggca gagatcattg tacattcgat agcgaagcgg
    18061 gcagcgtgtg atcgatgccg caggctcaag atgcgctgta cagtgaaacc taccggagat
    18121 gactaccggt gcaatcgatg ccaaactgcc aatgagcgct gtcattatag ccccccacga
    18181 aagaccggaa ggcctcctaa tgccgcctcc ggactacaca ccccgcgccc accggccagt
    18241 tcccatatca cgtcggaagc cagatgctcc gtggcgactg agggcagcct ggctgaatcc
    18301 aatgcaataa tggttcaatc tttcccccgg cgtgaggccg atggtggact catgctaaat
    18361 acggcatcct ggtcagacgt tgggttcttc gacaactttc tagaccgacc gggcagccat
    18421 tccctgcacg cagcaagtta tgagcatgat gtgtggacca gtcagtatca cgatgggcat
    18481 ttcgcaatgg agcagccatc ccagctcccg acaattctga tgaatcatcc cgaggatact
    18541 cagacaagtg ttcctgcaag tgcacaacca aagcctgtgt gcccaagcga agctacgcct
    18601 ggccttgtcg ccatacctgc caactccagt acagctatgc agttggaagg ccgacagtgg
    18661 tatcaacagc aattactgga cttcgatgtc cgtctatccc aagcagtcct catagatact
    18721 actgccagtc catcgaaagt tgaacaggca gcggtatacg tgcttgaaaa ctcctccaca
    18781 ttcttagatc tggtcaagta tctacaagct ggcagtgaga acaacgctgg tcggacgcat
    18841 gaggtcgcag gcgggcaagg agatcgccgt gagaattcca ctccaatagc aaacacaaaa
    18901 gatctccacg agaactgcga ggatggagat gttggtaccc cagcccaact tgacgataag
    18961 gtgtgctcgt tcattcctga cacggcaacc ttgctgcaac taatcgtatt ctctatgcga
    19021 ctcacaaacc tgcactttga tctgtattcg ggtgtcctaa gatatttgag gctgcatgtg
    19081 aatacaactg acgccaggcc tgcgacaaaa acgcacaatc tgccacctct gtcattgtct
    19141 attgctggag ttaatttgac aacgcacccc cggtttcagt tgcagctcct gttacagact
    19201 ggagcgcatt atttgagcag cagtacgtat cccaaatgac ccatcccggc tgtgaaattt
    19261 tgagatgaac tagctatggt gtctatgaat tgtcgatata gaactagctg acatctgtgc
    19321 cgcgtgtagt tcaagaggca ttaggtgggc ttcagaccct ccgcccacgg gtggcgccag
    19381 caggaccaca accttcacag accaagaggt ctacaaatgt ggccttgcta atgcgaatgc
    19441 tgatggtaca ggatcagcag ggacgcatgt gcgctatcag agaggtactg gggaaattgc
    19501 gcgatgagtt tagtattagc attcaaattt gaagacatga atagacgcgc gtcatcgagt
    19561 cgaaccctgg agctacctcg aggaaaccaa gttctcagta gtctgaccag cgataacatt
    19621 cgaatcaagt tgcttgacta tgactcctac atttgaatga ctttgacagc gtagtatcaa
    19681 cccgcgtaca caagttcctc tcgtgatttt cacgttccac gtctctttta ttttgtgtcc
    19741 aaaagttggg tcaacataac tcctcatatg aaatccaatc gttcgagctt ttatacaatt
    19801 gcgcttagag aaaactggta tggtctcatt tggagatact gtagttctgg catactcgac
    19861 gcctgggagc ctatgatatt gaaaccaatt accaaggaac tcgatgtagt tctagagtaa
    19921 aacccggccg caatgagaac tgtgaaatct agagtgaaat agataaaacc gcgaaaaacc
    19981 tcagggaaat actcttccgg tcacacactg tcaaatagaa atttatagcc tggttccacc
    20041 tgttcttccc atttttgtgt cccgggtcgg agctggaggt catgaatatg tgcggccccc
    20101 ggcacggcga gaaacccgtg tgacacacca tgctctgcta gcgccgctgc aaatacctcc
    20161 gctcccgaga atggtgccac ttcgtcagct gtgccgtgaa ccaagaaagt tgggcaccgg
    20221 taattgcccc cgagtacttg ggctagtggg ctgatggaag caacgcgttc cggtgacgga
    20281 ggcgccagaa cggcccagtc ctcagcgcct gagctatgat tcttaataat ttccgccggg
    20341 aggccattga gaagtagcct aaggccaatg ccttctttga aaagagctag tacgagctcc
    20401 gaacgcgggt cccctggacg aacccagcca aggttagtgc tatcgccttg tgcagagtta
    20461 tcatatgtag ttatctggag ggcattcctg cggtcagcaa atgatttatg aaaagattga
    20521 gaaagccgat tcctgtagct ggcacggtgc tattcgagga tggtaagtaa cctacagggg
    20581 ttttgggcaa ggcagagatg atacgttcga ggcccatttg tctgcctgga agcgaagcaa
    20641 gacgatttga gtcaagatct gtaggaagcc aattgatgtt aacatggaaa aacgtgaaat
    20701 gcggaaggtt ttaaggcatg catctcacat acctccggac tcaaaatcgt aaggggcata
    20761 gaagctcaag atggctgtgg gcggtggtat tccgccaatt tcggctgtcc aacctattga
    20821 taaagcgaga tgaccgccag acgaccagcc gacaatcacg actttggtcg actccgccgt
    20881 tatgcctctt ttctcagcca gtagaggaag tgatgtgcgt gcccacttgt aggcatcacg
    20941 cacgtcggtg atcggaccat caagtaggtt gacctcgggg cagagacggt agtcaatgct
    21001 gacaggaaga aacccatttg caaggagata ttgtgtctga gctggccgta tagcctttcg
    21061 ggagagtgtc atgtggccac ctccatgtat cataagagct atagaaatca cggaataagt
    21121 taggtacaag aaattgtaat actgaggaac tatgacagca taggcgtacc aattggcatc
    21181 ggtacaggcg agggtgactc cggaaagtag atgtctgcat gtatttccaa gccatccaca
    21241 ttcttataga caaccgtctc cggaacatcg aaggtatggc cgaccctggc tgtactgcgg
    21301 tggttttctt cgctatttga attctgaagt gaggtttccc agtgttgatt gcaagcgaca
    21361 agtagctgct ggctggtaga ttctttgctc agaccacccg accaacttgc agaagcaaag
    21421 cccgcagcct gaaagcagga cttccacgcg ttggcaggac ggatggggta tgccgtaccg
    21481 ccctccgcaa gccaccagcc atcgagaagg ccaaagcaga tatcgtacca gtctatgatg
    21541 cgagtgacct ctgataggac aataataccg ccggggacca gtgtttcgca tagtcttcga
    21601 cacgaagctt tttgatctga tgtagcgtga acacaattgg tgccgataac aatgtcaaat
    21661 tgactgcgaa gcgccgcagg tacttctttc tccaagttga aggccgtaaa ttccatccat
    21721 gacccgtact gcttgagtgt attattctta gccttcgaga ccaagctggg cgaaatatct
    21781 gtgaatgtgt attgtactga aaccccagct gacgcaagtg ctgatcccaa cctcttcgtg
    21841 gttccaccag ttcctgcacc gacctctaga atccgtactg gacgagactt gtcagtggtt
    21901 ttcagcaggg aagaaatgaa aatcacgagc tggtcggtca atgtcgagat catcggcgat
    21961 tggccgtagt aattttccat aatcttcata gatgccgcac taccgaacat gagcgacacc
    22021 gcatccagct gcccgatgag acactgggcg agtcgaggac ctgtcagacc aatcaaagcc
    22081 gcctcgtctc tgtagtctgg atgcttttct tggaattctg cttgtaattg agctgcagaa
    22141 ggtcgttgtg gatcgagaac tctacttccc cggctgaaat ttccagctga gtcaattgag
    22201 acgatactat ggcccttcaa aatctcccac agtcttcgaa cgaccttgtc atgtttagga
    22261 gatgagtgag ggacttccgg taggcggtgg cccggagatg cttgtgcgat atcaaccccc
    22321 aaggtggtaa aagcttcaat aacatactct atcactagtt gatcttggtc gggggcgaca
    22381 tttgaccaat agttgacgaa gccgttcttc tgcgctgacg cgctgaagtg agaatctgaa
    22441 gtacttagaa cgtcgaatgg atttcccaac aagaccgtat ctactgtctg ggcatcgctt
    22501 gtaccatcgg gactcttcgt tttcacgctc ctatgttgga tcgagctcga gctggattta
    22561 ggttcagaag atattcctag ctgtgccatt aatcctcgca cagtttcttc cacttgaatg
    22621 tcatcgaggc gtgttgagag attgtcctcg agctcttgct tcaaatcgat cgcagacagc
    22681 gaatccacgc ccaggttggt aagttcatct gacggtttta tgtcttctgg ctttatacct
    22741 gtcacctcag agagaatctg gaagaacttt gacacacgat tatcagaatc atctgtgtca
    22801 gctggtacgc ccaaagtcgt agctggttct gtggcatgtg gcacttcagt aacggcagca
    22861 agatctgcag gactttgcgc tcccagatgt cggcaaagat ctcgcaacgt gcattcacca
    22921 agatcctcac tgatggcaat cccaaacttg gatgacaatt ctccaacaag ctctactgat
    22981 gctagagaat ccagccccag ctcagtcaag atggtatctt cagggatttc agagcctttt
    23041 atgccggtgt actccgatat aatctctctt agtgccaaag ctttggatcc atcttccgag
    23101 ggggtaatag gactggaaat gctggtggct ggagtcgtag tgcccttgga ttctgcggtc
    23161 gtgctggagg acgccgaggt cagcgaagta gaaggaagga caggtaccgt tgttggtttt
    23221 gttgctgttt tacttgacgg tgacattttt cgggatactg gcgagttctg gttggccata
    23281 tctaagatct tctccaaccg tgggattggg agctttgcga agcgacagcc agagagtatg
    23341 gctaccagtg caccatctgg attacatacg aacacatcgc ctataggttg gttatcagct
    23401 ccatagccaa atctagcata gacgcgccag aattcgggag ggtcgtccat cttgcaaccc
    23461 ggtgacatga cgacgcggtc caatccgacc atgacgacaa cctcgtccac gccaactgag
    23521 tcgtcgctgt tcatgagaag tccgacgact tgtatgtaag catcgacggc cacagtatcg
    23581 cagaccttcc atgccgtact gtcgtcccga tgcggctgct cagtaccggg aagccgaatg
    23641 cttgctacag cttcatgagc ggctagcgca acggacctaa tgcctttgaa gaacgaagca
    23701 taatcaacaa cacgaccgaa aagactatac gcccgcttaa gcataagcct ctcgacgtca
    23761 acattgtcgc gactttctat tcgagcaatt ggctctgaca caagtctttg gaatgtatcg
    23821 aatacaggac taagagtcag agcaatcaca ccactggcat gagaagtctc cttcggcttt
    23881 gaggtaggtg atggattgcc actcgacatc aacgtccgca cagaaaactt ccaggatgtc
    23941 tcggatggat ccaagttcag gacaacctcg ccttccggtt caacgccgag cggagcgctg
    24001 atggacaggc tctcaaagac aagactggct ccctttcgga acaaatcgct gtcagaacca
    24061 tcaagatgga gctgcaaggc catagccacg cattccatgt acattgaagc aggacatagc
    24121 gcacgtgagc ggactgcatg tccactcaca acggtccgga aacgttggca tcgtgtgtta
    24181 atagagaact cggcgcctcc agacgctgcc gatgacccgt tccgtcttgt gacaagttgt
    24241 ggcggaggtg gtaggcttct agcactcaag ggttcatgac tagaggcttt agcagtggcg
    24301 agagcttgtt tctgaatctc aatggcgcga tcgacgttag gaagccaatg ttgcgttgcc
    24361 tcaaactgat aaggcggaag ccagacaggc ttgcattcgc gaagcaagct ccagtggctt
    24421 gggaaaattc cacttcgcca gaggcgagat aacacccgag agacaatatt cactggtggc
    24481 tctagacttc ctttggtctt gaagggcagg aatgtatgcg catcaggctg gagggtagcc
    24541 ttgcttgcca taggaacgac gggtgtatca ataccagcct ctagccagac tatacctgag
    24601 cctcccaagc gcttttccag gcgttgtaca ctattggcaa agaatacagg gtcccgcgca
    24661 tgacgagaag ggctgtattc actgatgctt ctcaaccctt tgggggcaca cacctctagt
    24721 ggagtcttag gctcattcca tgtcaatgat ttggcgacat agttcaggtc ctcgaggata
    24781 ggatccatca gggatgagtg gaagccgtga cttgtggcca aacgccgtat gcgtactttc
    24841 tgaaacacgg catccgcatt cagcactgct tctgcagcgt caactgcggc agatgttcct
    24901 gcaactacta gagcatttgg cccattataa caggcaattt caagatcgac gtctgttgag
    24961 tttgataatc tttgcttcag ttttgaccga agctcagcga aagcctgcgt cgaacaggag
    25021 ctgagagcca acatggcacc cttctcaggc ccaacataag caccgatcat gcttgcgcgg
    25081 acagcgacaa gtttgatggc atcaggtagg gataatgcgc ctgaaacagc aagtgccgtg
    25141 agttcaccaa ggctgtggcc aacaatagcg ctgggctgaa ggccagcgtc cagccaacac
    25201 ctcgcactcg catactgcat agcgaagatg ctacactgga gtgtgactat gtcatgatcg
    25261 agtggatttg tctcgaagat ggctggaatc atggaggaat aaccgatagc catgagggcc
    25321 gtgtcacagg cgtctacatg tgcccgaaag gctgggaagg agttgtagaa agaccggtcc
    25381 aggccaactt tgttgtcgta ttgtccactg aacaaaagta ccacgggcat gctagatcct
    25441 ttctgcggag ccacaggggt tgggaatgtc gccaaagact caggattcgt aaggttatta
    25501 gcagcttctg atacatcact tgcttctatg gaagccaagt atttgaagcg ctgtctcctt
    25561 ccattcaggg tgagtgcaac atcggccagg ctgatatcac cagatcgctg ttgccgcaga
    25621 tatttaccca aagcccgtgc attgtctcga aggctcttct cggaagcacc actgagaaga
    25681 agtgggatga tggggacgtg gaaagactct gtcgaaccaa tcccaaattt ccgccgagtt
    25741 aactgtgttt cgttgaagct gcagcagaga agagcacaat tagacccagc tgcgccatag
    25801 ctgttgataa gtgctgcgcg gagaggaaca tcccaggaat gcagactgcg agaaattgca
    25861 aatccatcgg gctctagagg cttaatcttg gggttgagtt gcttgtggct ggcttgagga
    25921 ggaacttggc catgtttgat cattgctagt acctttagga gtcccgcaac gcctgcggct
    25981 gtctcacagt ggccaatgtt gcctttgatt gaacccacat agagcgtgtt tctactgctg
    26041 ctcattccag actcaggtgg gtgtgatggt ttcctggaga acaccgatcg aatgctttca
    26101 atctctagag gatcgcccgc ctgagtccct gtgccatggg tctccacgta agtgacactc
    26161 tctggagata gacccgcctg gtcaagtacg ttccgataaa gagcttgctg tgctgcagaa
    26221 tgtggaacag taattgaagc tgacaagcct ccttggttcg tagcgatgcc agggatcaca
    26281 cctaaaatgg catctccatc agccactgcg tgcttgagct tcttgatgaa gacaagaccg
    26341 gcaccgtcgg agcggcagta tccgtcagct gaagcatcaa atggcttgca ctgcccagtg
    26401 ggacttaaga acccagcctt ggccaagtcg aagtagttgt tcattccact gatgatattg
    26461 atgccgcccg tcaaagccat gcggcattca cccgattgaa cagctttgca agcacgatta
    26521 atagccacaa gtgaagacga acatgccgta tcaatgactt cggccgggcc ggaccacccg
    26581 tagtagtaac tgatcctgcc acaaagaaag gcgcgaattg ttccagtact tgtgtaggca
    26641 gtcggggcgt gggcatttgt gttatccaga tactcaacga agctcgcacc gatgaagcaa
    26701 cctacgttgt cgccggaatc tcgtcgatgt gtagcgagat agcccgcatc ctcaagggct
    26761 tcgtgtgcga gctctagtag aatacgctgt tgtgggtcca tatttgctgc ctcgcgagcg
    26821 ttgactccaa aaaaagcgtt gtcaaatcgc cgtacatcct cgagaaaatt gccataaaag
    26881 gttcgatcct tcgtaaaagt cccgctctga gaagccctga aactaccgta aatatcgaac
    26941 ctatcggtat cgagcttctg atggaggtca gacccagcag ctaccatact ccatagctcc
    27001 tcgaggttgc ttgctcctgg tagccgacac gaggctccta ctacagcaag agtgtcatct
    27061 gggaacgttt gaaccacaga ttttccatcg gttcgcttcc gtattagacc atgcgcggcg
    27121 actttggtgg cacggatagc cctcttgtga aatggcgtaa ggggaacaca gtcagtcaga
    27181 ccgaagtaga cgaaggtggg cgtgtttgat tggctggtct ccaagtcttt ggccacctcg
    27241 cttagtagac tataccattc gcagcgggat gctaaaatag tcgtaacaag ctcttcagct
    27301 agcgagcctt gacttaaagg ctgtcctgtc ctattagacc taacttgaac ctggagctgg
    27361 ccggcctcgg gtagcaatag gcgcgggttg tcgctgcaga gtcggcacag ctccttggca
    27421 agctccttgt tgtcaggatt atgcaccttt ccgcggactt ccatcttctg cacttggagg
    27481 ccttcctgct cacgcgcaaa gcaataaagc tcgtgtagtt gactggctgg tccgacgatg
    27541 ctcacagatc ttggctccgt cacagccgag acgtgggtgc cgggaaatcg acgtgtcagg
    27601 tcgtcccctt gtccctcgta cttgagccgc agggctagtg tggtagaccc ggtgctattc
    27661 gaatcgtcgg ccgcttcacc gtatgcgcca atcccgacaa tgattctcat cgctgtcgct
    27721 gtgtatttga ctacttcaga ctcatctttg gcgcatgcga tagccatggc ggactgttaa
    27781 tgatcagtta accttgtcac actacgatct tacttctgat cgcctgcata agtacatacc
    27841 ggtagtccac cgcagtatcc ttgtaagcca ccggaacctc taacgctctc aagaaattct
    27901 ttatgcgaga gtccgtggtg cgtaaggtac cgcagatatt gtgtgacttg gaggataaga
    27961 aggagaggga gagcaacgat ccctgatcta gctgtagcaa gcggtgcgca ggtaccctct
    28021 gccgcccagt tatggagcat gtcgatatac tgcggcccct gactgagagc tgcgacgtca
    28081 tctctagcct ctgcgaagat agtccaaact cgattttcct tcagggccat cacctctttt
    28141 aggagcatcc tgccatgagt atcctggctg agaaaggagt gcatgccagc cagatactcc
    28201 tgatcaggtg cacgtgcttg cgggcagaag aacgctgcag agaccaagcc ctgcctcttt
    28261 tcttgtggaa gcatcatggt cgttgagtcc acgattctgc gaagattgta actggggata
    28321 tccgttaagg gatttaagag gcctgaaagc ctatctcttt aagttgagat tggcggagat
    28381 tcaacgtaaa tcgcgtggca ttatggtagt atgtatagcc ttatggaatg ttctgtgttc
    28441 gcttatagat cctagggtct gatcaacctc aaattgcaac acgctatctg atagtactgt
    28501 cctgcatagt aagttctcaa gccgaacatc agcactagaa tcatcggggt aatcgcaaag
    28561 ctcaacccga ttgggcaata tccgttcgag aagcgaatac tatccaatga atatactgac
    28621 cggtggcgtt cggggcactt cggcttcagc tccacccaag gcgtatgcgt atcactgagc
    28681 gctcgaaacc tgccggctta tagttcgggg tggcgttcat ctgaaaaaaa acctgccgaa
    28741 tgcacgagat tggacgtagc atacgatatc aatcttgtac agtcctctta gttcttgaat
    28801 cagtcagcaa aaaaaagcct gctcattgtt tgcaggaatc tgcaacacaa gtcagttcac
    28861 acctatcaag tcactattca tctgttattt tgcggtcata agggcattat gggatatcta
    28921 ccaaagctgt tagcaactcg aggcaatgtt gtggattgga cgcatggagc ctactcaaac
    28981 gcgtttccag gattctggca actgactggt cttttgatcg gatcttacgt tatagtaagc
    29041 agtgaatact ggatacttcc atgatacttc ctcttacttt ccaaaatgat ggaagcctta
    29101 cggctcgctc acttgttgac aatttttgtc gcagtactgt ctcctgtcag ccgcttacct
    29161 gctcatattc catccactcg ccaagttccc cgggcctaag ctatgggcaa tctcgcgaat
    29221 cccctgggca tattatatca tcacgggtga tttgtggctg gttttggacc gactccatga
    29281 gaagtatggg accatcgtta ggattgcacc cgatgaggtg acgaccatca atcctgcagc
    29341 ttggaaggac atatacatca ccaagccggt gctggccaaa gacccctaca gcctgacacc
    29401 acctctcaat ggagctcatt cgctgttcac tgctgagggt gatactcacc gacggctccg
    29461 cggggcactt gttaatgggt ttgccgacaa gtcactgcgc gaccaagctc cgattgtcga
    29521 aggctatgcg aatcagatga ttgcccgtct acgccgcgag gtagcgcaga gttctgacgg
    29581 taatgtcgac atccagaagc tctacggcta cgcaaccttc gacatcgtta cagatctcag
    29641 tttcggagag tcactactcg atgcgctcca gggtgacggc gagaatgaag aaatccgcac
    29701 gttcttctta catgccaagt tcagcactat ccgcaactgc ctcagtcggt tttcaccgct
    29761 tgacatcctt ctaggactct tcctactggg ggtcactcgt accaaacggg agcgcaattg
    29821 gcgcttgaca actgccaaga ttgaccgacg cctcgcacgt ggtgatctca cgggtgtgcg
    29881 gtctgacttg ctgacaccgc tggtcggcaa gctcagcgaa aatggtgccc ctggccagag
    29941 ggctaccata acgaaggctg agcttaccac taaccagctc gccttcgtaa ttgccgattg
    30001 ccagttaact acggtagcgc tcgcaacatc gacatatctc ttgctgcgag acccgtcgaa
    30061 atggcaacgc ctagttgacg agatacgtgc ccagttcgac agtgatcttg ctatcaccgt
    30121 acagtcaact cagggtttac catatttaga ggccgtcatc aatgagacca tgcgctttcg
    30181 ccatccgacg cccatcagtc ttcccagatg tacccctgct ggtggccgga cggtcgatgg
    30241 cgagctcatt ccgggcaatg tgagtgcgca tgcatgtcgc aatatttgac ataacactga
    30301 ctgcttgatc aaatgtcgtc agaccattgt tgggatcaac ttacaaaaca tccaaaccac
    30361 gccaaccctg tgggttgagc cgcaagcatt ccatccggaa cgattcctgc cagaatcgga
    30421 ccctcgctat cagcatcgct ttgataagga tgtgaaatca gcattcatgc ccttctcagc
    30481 tggtccacga aactgcctgg gatcgaagta aggattttct ctttccacct ctgtatttca
    30541 tatcactctt cgccgtggtg aaacttctgc tgacttcccc tactcgctca ctgtagagtc
    30601 tacctagctc aagcccgcgt tttactcgca aaggttgtct ggaattttga tttggcgatg
    30661 gtcggacacc aggaggattg gctgaatcag aaggcgtatc tagtattcga gccaaaagcg
    30721 ctcttagtga agctcactga acgtcatcag taaagaccgc agcatttcat aggtttctcc
    30781 acagtatatc tgtgcctaag ccagaagagt tgaatggaat tagcgcgaat gcatcgtttc
    30841 aggtttcgag aggatttgcg cttagtcata gaccagactg tgtggaaaag tagacacgaa
    30901 actacggcgc aactatctgt cgattgtttt ggtgaatcca atcaaatggg tgcgactggt
    30961 aggctttccc taatgagggt gtcagttttc cataggaact gcatttccat attaagaaag
    31021 gaagcgatga agagagatat ttgttgcaaa gacattgttg actcatggaa tagtataagt
    31081 aggtccatct gtatataaaa gcggtaacct gtttatcagc tccctcgtag gggttgaata
    31141 tacagtgtgt ccctatggcc aacctagaca tggcagaggg ctgtgtctta atagccactg
    31201 atagggttgt accatgagaa caagctctcg gggtcataag tacgcttcag ttttctcaat
    31261 cctggaagct tccctttggt gtaccatgcg gctggacctt catccccatg actgaagtgg
    31321 acataagtct ccagatcacg gcgtccacta ccccgctgta ccaggccacg aatgtccttg
    31381 ccaaacttat ctaaagctgg gatctgagcg ggatctgttg taaatccatc atacgagctt
    31441 tagaattctg ttagccatct cggttcactt tcttcacttt agtcgagttg cagagggggc
    31501 gttgagactt acaaccagac aacgacatcc cggtaggcaa aggcggacga ttcgagtgga
    31561 aacttcaaat acccttcagg tgagtactga gcccatgata gtgttgcagg ccgtaggttt
    31621 gggttcgcag tgagcgtcgc attcatgtgg tttagggaag atactaaatt cttgacatcg
    31681 accttgtaca ggttcagagt ataaggggcg aagtcaatgc tcttcttcgg accaatgtcg
    31741 gcgacgtctc catagagtgc cactgatgaa aagtttgagt aggaggcatc gttgataacc
    31801 tcaagatata gagggttcaa atccaggaaa ggtctgatta cctccagagc ttgcgtttcg
    31861 gggccaaaat agatgaaact gccgacaaat gacatacccc ccagggtctc attgaagcga
    31921 attgcaaaca gaatagcaag ctctttcgga tggtgaccta cgtacttgtt tgttgcctgc
    31981 cataccgagg tgctcaagtt cgcggggaac atagcattga caacagtgac ccgcccttgg
    32041 tttgtagctg ggtgaatacg ataattgagg gacgtcacca ccccgaaatt gaagccagcg
    32101 cctctaattc catagaagag gtcggcattc tcagtggcag acgctgtcag gatctttcca
    32161 gtgcccgtga cgacctccgc tgatatcaag ttatcagagg tggcgccgta gaatccaccg
    32221 agaggaccga caccgccacc cagagtgagc cctgaaacgc caacactagg acacatgccc
    32281 acagctgttt ccacggatac atcaatatgc gattttctac tgccaatagg cgaagtcaac
    32341 ttacggaact ctttccccag agcatgcaac tcttgggtga cattgccgat gcggactgca
    32401 cctccaacct tcatagtgtt tcccgctgca tcaacctcaa ttgtttggaa gttgccaagg
    32461 tcaagctgta ttgcgttttg aagttgacca agtgaccatg tgtagccatg gcctccacca
    32521 gttgcaagaa atggcacctt ctggcgtgat gcatacttga tcttcacaga ttgtcagtgg
    32581 acgatcacgt gtcatccctt tgcggtctac tcgatcaaac agtagcttac cagtttttgc
    32641 acgtccgtaa ccagttttgg ctttgcagcg accacaaatt gtggcgcatg agtcccagag
    32701 aagcgagcag tgaagtcttg tgcaaatgca ggatccgaag tcagcacgac ctctgagccc
    32761 ggtgacaaag ttgcctttag gtccttgatt atttgttgag ttgatacaga gcctgccagg
    32821 gctgcatgaa ggctgcacaa atgcaccagc ccgcacacaa ctgcagatcg gaagctaatc
    32881 atcttcgttg tcgaataaga gagtgtccag tgggttgtgt attctgtaga tgaaacgaga
    32941 tgcaatgcaa cagatgccag cgaatggtct caagggtggt aacgtcttat gccttatacc
    33001 ctttggttcg tttccgcctc agggagcatc atccctacag ttacgagcca aggccgccag
    33061 ccacgagtct caccccatcg atcattagtc tatttcttcc cgccttatga agcaggcttt
    33121 cgactaggta tgcacccgat tgtgaggttc ttggattcaa tctccaagcg cgggatatct
    33181 gcaagccgca ctccatcggt gtaagccgcc cgtgctatta ccagagggca gtaaggtccg
    33241 gaactgtgag ttgtgagtaa gtcgggatga tgcaccgctt cggcttatct tacctgcaga
    33301 tgattcagcc tcatttgaag caggtgtcaa ttcgtctcag caatcggtaa cattttccgt
    33361 ccggaggttt agggctgaat gtaggagaac gccacacgcc aacccgtttc cggtgcattt
    33421 cttctaaagc agtaagcctc cgagcgcctc ccggggtgat cagtccagaa tgtttctccc
    33481 cgtgaaatgt ttgtggtctg atttatccca tgcatgatcc agatcgattc ggagggttct
    33541 gtaccgctaa gctatcgaac accgactcca gctgagggga tgtaagctcg tggctgatcc
    33601 gctggagaca gtgagccccc ggactggaat tcaacaacac gccgaaggtg acatcacatt
    33661 caatagccgc atccctcaat tattgtattg catacaggaa aaatggaagt cgcgggttgc
    33721 acagtgcttt gagccttgag aataccaaac agaacctttg cagtcactca tggatctctt
    33781 ctgacgactc atgaaagact atatcatcaa agtggcactt atctgagtga acgtaccaag
    33841 tcacacaact cacaatgcta agttttatgc cgagcgagga tctcgccttt gctcgaggct
    33901 ccctaatcct cgtcactggg gtctcaggca tgatcgctgt tcatattgcc gatgaagcgc
    33961 tgagggccgg ctttcgcgtc cgtgggacta cgcgctcact cgaaaagggg caagcggtca
    34021 ctgaattgct tcaatctcca agctttgact ttgcagtcgt ggaggacatg gccgctgatg
    34081 gagcattctt ggaggcctca gagggcgctt ctgccataat tcacacggct tcaattcacg
    34141 acttctccag caatcttgaa gatgtgcgtg ggccgctggt ccgaggaagt atgaatgtac
    34201 tgaaggctgc ggaggctact tcgagcgtga aacgggttgt ttttacttcc accactggca
    34261 cagctgccaa tccgaaccct ggcagtagtt ttcatgtcag ccgcaataca tggaaccaga
    34321 ccgctgtcga cctcgtgaag aatacccccc cagaggccca gatcaagatg ggattcgatt
    34381 ggaagatgca agtttatcgg gttgccaaga ttgagactga attagctgtg tgggattacg
    34441 ttgaacagaa caagtcacac ttcaccgtaa acgttatcaa tccaggctta aatttcggta
    34501 aagcaatggg atctatcggt gtcagtggaa gccaagtact cagcttactt gaaggcagtg
    34561 ttcctcgaat cccttcatgt gagtttcctg tgcttttact ctaccttctt acaagtccaa
    34621 acaggttcat ttttggtgct aatttgctgc ctggtatggc gattagtata tatgattgat
    34681 gttgttgatg atgcacgcat ccatgttgct gctgccattg acgcaaaagt aaccggccaa
    34741 agaatattcg catgtgatga gtcattcaac tggcatctgg tgacaaagat tatacagaga
    34801 ctcttgccag acgctgagct tccgctctct gaccccaagg agccattaga tattagcacc
    34861 atcgagaatg gactcggcgc aaaattattg aagaaatggt ggggccagcc agggtacaaa
    34921 ggactggaac agtctatcca agagactgtg gagatgtgct tggaaagaaa gaatggtgat
    34981 tacaagcgtc gtagtccgtg aactagcatg gcatctgggt gtctaccgtg tcttcaatcc
    35041 ccattcaaac caatattcat ttccgggcca tgtcgagaac tccgaatagt aattccatac
    35101 gtgcattgcg gtttacctgt ttcttaagta tgcttttcaa ttatagacac ttggattttc
    35161 agttgagatc ttaaggatcc agtcttagtt cctgctgact gaaaacgtac attactgcac
    35221 tcgtaaatgc aaattatgaa agtgctagat atcatgcacc atttactgat catagcccgt
    35281 gatactgctt caatcgaggg aaaagttcca agccagcatg cagagtctct tgagcaaata
    35341 ctttatcggt ggcagccagc tgttctgtaa caattgcacc atgttcccaa gggtagtcgc
    35401 tgccgaacag gacatgccca ggcttaacaa actctttgag aagtcggagc tgagggtcat
    35461 gagcactgaa ggcaacgtcg atgtagaacg accgggcctc ctcgataaat tcctcttcgg
    35521 tcatatccac gagccggata cggcagctaa gattagctgc tcgtcgcaca acatagggca
    35581 gcgtccctcc agcgtgagat aagatgattt tgacgtcagg gaactcacgc gtcactcctg
    35641 ttgtaatcag gtggcaagct gtgcgggttg tctcgtgagt ccagtcaatg acagtggggg
    35701 caaaatgtcg tggctcttcg atcggcgcca tgccctcgaa ccctgggtgg actagcgcca
    35761 cggccttccg gcggttcaac tcagcccaaa cgtcccggaa atcagggtgg ccgagatatc
    35821 gttgggcata actgctgaat ataaccacac cgtctgccct aagttcgtcc aaagcatagc
    35881 ggatttcttc gatacaagcc ttgctctgat ccataggcgg caacgtggcg aggaacccga
    35941 gtttgcttgg gtgctcgtcg cgaagcttcg ccgtataatc gtttatctcc cggcaaatag
    36001 gccccacctc aatctggtct tgaacatagg ggtggacagg atggcccata gacaagatga
    36061 ctgtggagag gccaacctcg tctatcaatc ccagggtgcc ctctggggac catttcggaa
    36121 gtacgaggcc gcgggctttt tcaatgttgg aaaaccacac ttgtctctca gtcaggactc
    36181 aagcttagat tcgaattcgc gattacaatt ctgaaaactc acaatctctg aatcttggag
    36241 gaataaggtg atggtgcgcg tcaattgtcc caaccatttt atctcccatt ttctccgtcg
    36301 tgtgatgaga atttatagat attttttcag agtaaagatt gatttcatgg gattatgcca
    36361 attctacgat ctgaaaccag aagaagttgg ctggatgggt gacacgatgt tgattcagtc
    36421 tatgtggata tgaaaggata gcgatgaaat gaatatataa ctgccactaa atgcggacac
    36481 tttctcggag gcatggaggt tacaaactgg gtcagcaagc cggatatgat tcggcgttga
    36541 taatttgtca gatcgttttt attcctccgt gtcagactgc acagtggctc cggcgtgttt
    36601 gtcgcgccaa agggccggta gacagcgctg tggcttacac aatgccgaca aggctccgtg
    36661 tttcccccca atcatggtga tgatcgaaga aatgttccga tagtaggtga tgggcttgtt
    36721 gaaagaatat aacgtgctat ttagaggtaa attgaaggca ttgtactgag tagtgaagtg
    36781 tagaccgact catagacata ccaaccacaa cgatggcgat tatagactcc atactgtgga
    36841 gcagcttcgc gcgcatctcc gtagtggagc ttattgcatt ggggtttgtt ctggtgagct
    36901 caactgcgat gcaaatgcgc catcctttag tacgagctaa acagcagtta gtatgcaaca
    36961 tactacttca tctatgcggt ttacgctgct acattcagtc cccttgccaa gattccgggg
    37021 cctctcgcgc gaaagttttc ttatctcccc tgcgtcttca tgagcctgca gggtcgagag
    37081 tctcatgcag tcagagatct ccatcaccag tatggcccag ttgtcagggt gaaccctgaa
    37141 atggtctcct tcaccaatcc aacggcatgg aaagaaatct atgggtatcc tggcgtcaag
    37201 aaattcaaga aatcggggta tcgtcagctg cggcctggtg tgcccgactt gctcacagcc
    37261 aatggtaccg atcatgcccg gcaaagagct gcgctgaacc gggcattttc cgagaaggcg
    37321 ttacgagaac aagaacatta ctttcaggac catgttcacc tgtttctgac gagacttgac
    37381 gagagatgtg cccagaaaca gtctatcaac atcactcagt ggattgaatt tcttgcattt
    37441 gacatcatcg gcactctagc cttcagcagc ccttttaatt gccttgagga tcaaggatat
    37501 cacccttggg tacttctgct tctcaacttc ttcaagtcaa ctcactgggt tcttgcggca
    37561 agaatgtgtg gcatcttctt cccactggtg cttgcgtttg gtccgatacg agatttgcaa
    37621 aaaggcgaag aacaccttcg caggagctat gccaaggtgc aggagcgaat caatatgccc
    37681 gaagacgagg agcgcaacga cttttggacc tatatctccc gccagaacga acaaaaggag
    37741 ggctcaatgt cagtacagga aatggaggtc aacgccgctc tcctgattcc cgctggaagc
    37801 gacacgattg caactaccgt gtcgggttgt ctataccttc tactgaagca tcccaacaca
    37861 ctggcacggc tccggaagga acttgaagat gaattcgtat ccgaaaaaga catcacgatg
    37921 gcacgattag ccgcgcttcc gtatatccgt gccgtggttg aggaagctct ccgcatgtat
    37981 ccgcctattt ctggagagtt gcgccgggtg gttccccgag aaggagccgt ggtatgcgga
    38041 cacttcatcc ctggaaacac catcatcagc gtctacgcat ttgcggcttg tgataacccc
    38101 gccaacttcg cacgacccaa gcagttcacc cctgagagat ggcttcagac ggatgagcgg
    38161 cctacatgga cacggaatga ccatcttgag gcgtctcagc cgttttcagt tgggccacga
    38221 aactgcattg gtatcagtct ggcatatgca gagacgaagc ttatcttagc gcggctactc
    38281 tttcgttttg accttgagct tttggacgac gactttaaca ttgaaaacca gaaggtctat
    38341 gtcatgtgga aaaaacctcc actatcggtg aacctcacca aacggagtgc tacagatcga
    38401 aaaacctcta gctagtacat atacaccctc ttgaggcatc aatggatagt ctgggaagaa
    38461 aaggaattgg tccatcacca cctgtcagcg agaatctagg tcggtcaatt ggggttccag
    38521 gcggtaaata gttttttgtc aataggtaac aagaaacgaa atggagtcat ttacattttg
    38581 cgctgtcgtt gaaggcatct tcactggtga ttcatggaag tggaagtggg atgatgtggt
    38641 aacatcgact tgcagtgagc aacacacttt ttactgctcc gtggctcaaa tcgggaattg
    38701 atgcacacaa cctcatggtt gaatcaatct tcatttgttg tagcgacata taaaactgac
    38761 acgtcctcat gatatctatg tctgttccat ctagactcgt gggaatgctg tgccatgcca
    38821 cgccatcgag gcagacctca atgacgtgaa gtggacgatc tatcaatttg cacggctcgg
    38881 gacaattact tccacaaagc ccgatcaatt catcgattgt gcaaggctca ctgttggatt
    38941 ggatattttg agcccatccg ggacaagatc tggggctgtt ccctggtagc acgcgcggcc
    39001 tgagagatca cttcaaatgt tggccatccg tagcaggtcc acgagaaatt ccatggcttc
    39061 gatttattgt ctactgaaac ttacccgcga cactagtagg gcaatcaaca caaatcttac
    39121 atctccatcc tgcagcttgc cgggggcgag gcatttcgaa tctttgtgga caaatcaaga
    39181 cacgcgttat cgacaccggt agcgtcgaca acctttttgc ccaattgatc tggcaatttg
    39241 ccattggcac gacgatgtgg ctgatacgct tgcctgcctt gcacctgccg tgtaaccata
    39301 agctgggtgg tagctcccgg accggcatgt tttgcctttt ctggattcgt ggcgtgtctc
    39361 tggacggaga tatcgggttt tgctccgctc aacctcatcc gtcatctggg tattcccatc
    39421 caaccctcgt caatccctct acctttgagc taaagtccag agacctcagg aacaacctag
    39481 ctatcttgaa gtgaagagca aactcagtga cagatctcga aaacaagcag aacacaatga
    39541 aagaagccct ggtcagtaaa ggtaaagcaa tcggagccaa gcgggtgcct gacatagttg
    39601 aaggcatatg tgctaatcta ctgtaggacc actggtccaa atcgtcgata gcccagtccc
    39661 tgagccaaat gacgaccagc ttttgatcaa ggttgtcgtc agtggctcca atccgaaaga
    39721 ctggaagcta ccggagatgc agaacttgac agccaacgct ggcgatgaca ttgctggtat
    39781 cgtggaaaaa gtcggtgcca atgtctacga gttcaagccc ggagaccgtg tcgccgcctt
    39841 ccatgaagtc aagaccgaag gcggaagtta tgccgagtac ggcattgctt ggcagcacac
    39901 cactttccac atcccgaagc agaccagctt tgagggtaag ttcgccttga tctctcgact
    39961 atcttgttca atcatgtcac ttatataagc taaccatgta tgccttgtcg atagaagcag
    40021 cggctattcc gctggcagca atgactgctg tagtaggcct ttaccagcac cttgccctcc
    40081 cgcagccctg gtcgctaccg cttcctgaga cccagacacg ggaaacccct ctggttatct
    40141 atggcgcttc tagctccgta ggtttctacg cgctgcaact cgcccttcgc agtaatattc
    40201 acccaatcat ttgcgttgca ggacgtgcca gcgagtacgt cagaggtttc attgacaaga
    40261 gcaagggtga caccgtgatc gactatcgcg aggggccaga agtcgtcgtc gacagtatca
    40321 agaaggccct cgaaggcaag ccagcaatcg gccacgtctt cgatgccttc tcagagagca
    40381 acagtgcagc ggtcattggg caagtttttg agcaagcggg agacggcaag actgccaaat
    40441 tcacctttac atcctgggga aacaagccgg agattcccca atgggtgcag cagaacatgg
    40501 ttttcgtggg cagcgttcat atggctccac aagcaaaaga tcttgcctac gtgtacttcc
    40561 gatacattgc tcgcggcttg caggaagggt ggtttcgtgc acaacgcaca gaggttgtcc
    40621 ctggcgggtt gaacggcatt cagaaagcac tagagaatct gaaaaatggc aatgcaagtg
    40681 cattgaagta tgtcttcaga attgaggaaa ccgggcagct agcaaactga gcgcttcaga
    40741 actagaatag gtagaaacaa ctcgtgatgt taattggaga tttcctcatg gtatgaccct
    40801 ctaatgcatg gtcaccttca agatagtaaa gggcgcatac tgcagatgca catttgtttc
    40861 ccggggctgc ttctttcact catatcctta tttcatagct tttcgtaagg aatgggtgct
    40921 atctcctcaa ttgcgtattg tcgtgttccc acgacgctta actaaaactc gaccaactcc
    40981 attcccgctg cagggtatct gtcaccatgc acaggaaagc tattcaggat ggtcgaaatt
    41041 gatttcaagt cctctccagt cagatgaacg gtctcggcat tctcttgcac cctcgccttc
    41101 gatctggctc cggcgattgg aatgatcaaa ggcactccag gcctctggct ttgcagcttc
    41161 aaccacgaaa gagcaagctg cgctggcgta actcgtttga tcttcgccag tttctccagc
    41221 tcggctacca ggcctagatt cttctcgaag ttcgccggct ggaagcgtgg gaacacgcga
    41281 ggataatgtc cagagggtag atcgttgaga cttttgagtt ggcctgtgag catgccagcc
    41341 cccagtggcg tgtgggcaac aataggaatc cccagttcgg cacaagtggt tgtcacgcca
    41401 ttgctgaata cttcagttgc ccacaggctg acctcgtctt cgaccatgtc gatcttggcc
    41461 acggcagctg ctcgacggat ggtgtctccc ccaacctcgc tcagttggat gccgccgatt
    41521 tcgcctgcgg ccacgagctc agccaaggcc tgcacagttt cctcaattgg caccttccgg
    41581 tcgacacggg ccatgccgaa aacatcaatc ttcttgtggc cgcccaggat cttgttggct
    41641 tctgccgcaa agtgtcggac catctttggg gaaccgtcaa tgctgagcgt ccgcatatcg
    41701 actatgccac tcttaataca gataaccact ctatctgcat catcggggta tgcagcaaag
    41761 tagcgcgcaa gtagatgcag agagttgtgt tccggcgtgc catagaaatc cgcgccgttc
    41821 caaacgttga cgcccgcatc gagagccgcc ttcagcacta caaaggcttc atcatctggc
    41881 agcactgatc ctggcaacgt catacctgcc cataccttta gtatcatcag ggagagggtg
    41941 ggaggcggac cgtacgcatt agcccaaggc cgttttggcc gactgctttg ccggcgagag
    42001 tagccatcgt actgctcaga tccgccgatg aagatcagtg tactctgctt gaggtgtttg
    42061 attttactgt ggtcactgaa cccgacagta caagcgtgat tggtgattta tctcagggta
    42121 gttaattgga ttagtacctt agtaggtacg taccgtttgg tgccggcgag tttctccaat
    42181 ttcgacttgc aaccccatgc ggcatggatt tagcggaaaa gccgcttaag tccagactca
    42241 ttgctacacc aaaaagccac atcggtgtgt cgggagaagg cgtgaccgat gtttcgtcag
    42301 ggaaaagcaa tgcataaaac ggctttgtac agggtgaaga gggcaatcaa gacagcagtc
    42361 ccaaagctag agccatgaaa acctctgcca ttctcacaac gtaagcatgg gtatggaatg
    42421 caattacaaa ggctgcttag gttcctaggt gatttcattt tctagaggcc tttttctgtc
    42481 cgtgggtatc taaatctcga gctagacaaa cttatggtac aggtccagct tgcatgccga
    42541 cttggatagt aggtaacctc gccgccgcgg tcggaggttc atcaccaccc ctacacagga
    42601 gtcagctctg ttcgttgtac cgttatggga caatatggac tattccctgg ttgactgtcg
    42661 ccctatcttg cttagagtga tgcattggtg ctgtatcaaa gcttgtccaa cggcgaggcc
    42721 aaaggcccca agacggcgcg gtgacagggt tcagaaaaag cttagacaga ctctgataga
    42781 gtctgggaag aggcaaggta aaggaaaccc actgtgtcca ccaatatcgg ttgtttggat
    42841 catctgacac aatacattca gcccatttgg gctcctcgta ctggtgccga aagcgacgtc
    42901 ttgcgtcctt gaatctgtcc caggtgaagt ccttgcacaa gacatccttg agaaaccttt
    42961 tctgaagctt ctgcattctt ttcgtccgct gcttgattct caggcctctg taaggatcat
    43021 acaggtgcgc cgggtcctgt tgccactccc aacaaagaat ttgctcacgg caccgcgtac
    43081 agtgaccatt ctccaaccaa taatatttgg tgagcgtctt cctggagcac acgccaaagc
    43141 catccccaga tcgaggcggt tctccgtacg cctcttccca gacatccttg gctttggtgc
    43201 agaccttgac gtaccacttc atcgggacat ctgtgcgatg ttgcacagag agattacctc
    43261 gatctggggg aagcagggaa tggcggttgt ggcattccgc tctgacgcag acaggccgta
    43321 ctgcataccg cttacacatt gctattacga ccgttgtaat tgctcgtcca cgtagtgtag
    43381 aataggttag gcaaggcaag tctgttgcaa aacggaacca gaatgaccat ttgccaaagg
    43441 gacgctctct cggggcgcaa gcccgactcg tacataagac actagcgggc atctagaatc
    43501 tgaatcagat ttctgttatg tgcatcacag ctctttaggg actcatgctc atgttactta
    43561 ttcatgattc tgtcattgga taatattcac cctctggtcc agagaattca ccactgaagc
    43621 cctgggtcgg cgttgagcat tgcaccgagc cacaggccga tacactcaaa acacttactc
    43681 tcgcgcataa aaacacaaac cgcgcaccgt ccgaatattc atggacaagt tctgcactag
    43741 tacctaggcg gtagttaagg gacggatagt ctattctcag gcgtgcatga ggcacgatgc
    43801 agattatgat gattctatgc aggtcgatac catgaatgga catctgtcta cccattgtct
    43861 tttcgagccc tgatcttttc gaacaaaaat ctgcccaatt tgacagacgg ctcatccacc
    43921 agcctccagt agtaatcaga ggaaattatg atcaaaataa agacgacaaa gtacatgagg
    43981 tagaagctgc cgtccttgga ccactgcaac ttataataga aaaagttcat catctccacg
    44041 ccaggccaca agtacgtcag ccaatgcagc aggtaaaagg agaagctgat gtcaccgagg
    44101 tacaagaccg gcggtgttga cagcagccac tgtatccatg gcagattctc gcatgcgacc
    44161 aggaagagaa atccacctat gctgccccag aagcaaactg tggtgtcatt ggtgacccgg
    44221 tacatcagcg gtgtcagctt attgatcgtg ttgaacggct cgatctgttg atggccgctg
    44281 gcgggccatc cgagcacaag taccgagaat aggagcagga ccgaggctag agcagtcttt
    44341 atctggcggc ggccgcgcga gggatgaaga tcgtcggaag tagggcaggc ttgtaagccg
    44401 tcggtcggca tggtcgcgcg gcgggatctc ggtatgagat actcgaagtc ctcggacagc
    44461 gggcagtagc gcagctctgc caggaacatt ccttcaatga agcatgacat atcccaacgg
    44521 ccccaataca ttgcccatat tgcagaagcg atgaacaaca gtttccgcat cctggtcgat
    44581 agttcagaaa ccgcaagaca cagcatgaat atgaccagtg atcctcggta ctcggtgccc
    44641 agcgtccaac agtggtcaaa cgacatcggt atatacacct cccagtagta tgggttcatg
    44701 accgttatcg tgatctggta aaagttccac atgtggatgg tgaacgtagg actgaactcg
    44761 cgccatcctc ccgggttgaa cgatgggtaa taccacgtga ggacacaagt gatggcggcg
    44821 aggacgacca ttgggaggaa cagtcggata ccgcggcgca ggagacccga gcacagcttc
    44881 acggtgaggt cgttggtcga gtctggagac ttggcggcgg atacgatggt gcgcaggggc
    44941 gagtaggaga ggatgaagcc cgagagcacg aagaacacgc acaccatgct cttgccggcc
    45001 agcatggtcc ggagcacggg cagttgcaag atcccatggt tgagctcggg aggataggcg
    45061 ccccacgggt ttccgaacgc cttgtagtag tgccccgtga cgtgggctga gaagacgacg
    45121 acacaagcca ggcctcggat gccgttcatg taagtagttg aagttacctt ggcttgcttg
    45181 cgacgggatt tgccgagagc cgcggtcagg aagaacggta agagacacca gagccaatcg
    45241 aagcgcccct caagccaccg tggttgagtt cgagggagaa gctcggggtt gccgccttcg
    45301 gcgacgcctt cttcagcatc tccgatagag tcgttggaga gttcgtgata ctcggcctcc
    45361 gattccttcg tatggctggg ccctacatcc tccattggga gtgactccaa gttgggcatg
    45421 ttgagatcaa gcctgttcac aacagccgtt cacattgagg ggtgaacaca cgagcacacc
    45481 gggctgctcc gactcctcgt tccctctgaa agtgtgtctt gcgtcgttat atacgtttct
    45541 aaggtgtccc tataagtggg tacattctca ggagttcgcg tgcggcgtgt ttaagacaac
    45601 actagcctgt ggtgaaccta cagcgagcct atcaacgcca ccaatatgtc gaccgtactg
    45661 ccatttgagt caagtggcaa taggaatgtc tttgaacagt acgctagatt cgcgaaagaa
    45721 aagacagatt ccacgagttt ttcgattgct taagtgccag gcctgtagca taaaaattgc
    45781 tcctcattgt ccgattcata attgtgttcc tgacatgggt gcattcctgt tccattgccc
    45841 tttatatccc aaggaaccta tccagagtgt ttgatagacg ccttgctaac aagtagactc
    45901 tcaaccttcc acaactccag catggatgcc agaagactac gagagagcca gatatgtctg
    45961 tacctttcac acatgcatgg ttcaataaaa cagctctatt cgatagcatc acacggttgt
    46021 tcgttcgcga gctgcatacc agaaaagccc gtcgtaggcc atacagatgg cgctccccct
    46081 ggccccgtat gcattgtggc gccggaaaca caggtccggt acagtgactc tcagactaga
    46141 gcctcggcaa caagttcgct tcgtgcaggg cggatgaaaa gggggccaca tgggctccaa
    46201 ttcattgtgg tcaattatga ataatgacgc gacctctcgc ggtcagcatg cagctaggaa
    46261 tttgcgacat gcataaccgc agaacttgac acctgtcaca cacggagcaa tgcaggaggc
    46321 tgtgaccgca cggatttctg cgtctccctg ttcgcccatc ttatagcact ttggggcgcg
    46381 taaattcgta gaatttctag aacactttag tttgatctag cgatgctggg tcgagccacc
    46441 tcggttcgat ggcagcaggg ctatcacaga tgccagacac gcccacgcca ggctgttgga
    46501 atcgacagag ctcgctcgag cagctggaca ccaactaact catatagtta tcattggttg
    46561 actctggcaa gtttctttct tcgggccaat ggcatagtcc gtagcgttgc gtcctcgata
    46621 gctaggttcg gattcccgta ccaaaatgcc tacaggccct acactggact gcatgcattg
    46681 caatgcaatc catggacaca cccaaaccgt aacctggtgg ccgtggatgc tctggcacta
    46741 tgccaacggg gtagactgat ctgatcatat gtgtaatatt ggccagaaga cctgaacctg
    46801 ctggatttcc aagtgcgtcg tgccattgtt gcatcatcga gagattcaca gcatcggtcg
    46861 gtcagtgtgc cattgaccca cctgccattg agggccaagc caaggtgcca ttggctcccc
    46921 tggattggtg cctgtagcgc aaggcagcca agaataagca cccgccaggt gctcttaggt
    46981 agcgcccgag ctcccagtca accagtaact agcgcatttg cccccagtaa ttttgctaca
    47041 gggatcagct caagccagcc agcagccagg ctgatgaatg gatgcatgca tgaatgaatg
    47101 aagctactcc cagcctcggg gattttcgca aacatcgcca gcttcacttc tggagttcgc
    47161 gcatctacgc ttgcgacacg gcacattcag ggacatatgt gcatgttgcg tccactcttt
    47221 tcgcgcatct attgattgga tccaattcca cttttgcctg ccactgctcc ataatgcggt
    47281 agcggatcgt ctctacgcca catcccactc gtactctcgt ttcgttccag aacatcttcc
    47341 agcaagcatg gccgacgaat tccacgacga ccccatcgag gagaagcagt ctgccgccgg
    47401 tggcgatgtg gagatgggcg atggcgccgg ggaagggacc atcgaggacg gcaacccgga
    47461 cgccactcaa ctgccctttg ccgagggtgg tgatggcccc gaagtcgagc agcgaatcca
    47521 gttcgtcgac tacctccaga gtcccattgt gaccctcata gtcggcgacg gcggcgcttc
    47581 gacggtcctc acagcccacc aggccctgct cacacaaagc gcctacttcg ccgacgcttg
    47641 tgccgccttt agcgacgatg gcagtgtaag ttcaccagcc gactgcgggt gcggcctcat
    47701 gggcgccatg tcgatcacgc atgttgagac caagagctaa tggaactcgt cccagccccg
    47761 ccagatagag cttgccgccg acaatatcga tgccgtcggc tgcttcctag agttcctgta
    47821 caccggagac tacttcccga gaaagctgcc cggccagcgc gtgctcgagt ccgacccctc
    47881 cctgcccgac gttgacgaga cgggcgacca gctgctgaag catgcccgcg tctacaccat
    47941 ggccgagaag ttcggcatgg gcaagctgaa gggcctggcc acgagcaaga tccactgcgt
    48001 caactccacc gccaagggag agattgccta cgcacgctac gtctacgcat acaccggcaa
    48061 ggaagacaat tccatccgcg cccccgttgc caacttctgg gcgacccgca gccacaccct
    48121 tcgggccgag gccgaggagg agttccgggg gctgtgcctg gaatatcctc agttcggtta
    48181 cgatgtactc agtaagttgt ctttgcagct cgctacgtct tgggtggcga aactgacaat
    48241 gtacagcacg cgtattggac gagaagctca agcgcga
//
