# Supplementary material for: Genome sequencing and physiological characterization of three Neoarthrinium moseri strains
Source: BMC Microbiol. 2025 Aug 21;25:526. doi: 10.1186/s12866-025-04274-z (PMC12369201; doi:10.1186/s12866-025-04274-z)
Supplement: Supplementary file 16 — Supplementary Material 16. [file 12866_2025_4274_MOESM16_ESM.zip › BiGSLICE/input/Nmoseri/CBS16480/JAFEVA010000025.1.region002.gbk]

LOCUS       JAFEVA010000025        43839 bp    DNA     linear   PLN 06-APR-2022
DEFINITION  Neoarthrinium moseri strain CBS 164.80 scaffold25_Wmoseri_CBS_16480,
            whole genome shotgun sequence.
ACCESSION   JAFEVA010000025
VERSION     JAFEVA010000025.1
KEYWORDS    .
SOURCE      Neoarthrinium moseri
  ORGANISM  Neoarthrinium moseri
            Eukaryota; Fungi; Dikarya; Ascomycota; Pezizomycotina;
            Sordariomycetes; Xylariomycetidae; Xylariomycetidae incertae sedis;
            Neoarthrinium.
COMMENT     ##antiSMASH-Data-START##
            Version      :: 7.1.0
            Run date     :: 2023-12-04 12:18:39
            NOTE: This is a single region extracted from a larger record!
            Orig. start  :: 359174
            Orig. end    :: 403013
            ##antiSMASH-Data-END##
FEATURES             Location/Qualifiers
     protocluster    1..43839
                     /aStool="rule-based-clusters"
                     /category="NRPS"
                     /contig_edge="False"
                     /core_location="[20000:23839]"
                     /cutoff="0"
                     /detection_rule="cds((PP-binding or NAD_binding_4) and
                     (AMP-binding or A-OX))"
                     /neighbourhood="20000"
                     /product="NRPS-like"
                     /protocluster_number="1"
                     /tool="antismash"
     proto_core      20001..23839
                     /aStool="rule-based-clusters"
                     /tool="antismash"
                     /cutoff="0"
                     /detection_rule="cds((PP-binding or NAD_binding_4) and
                     (AMP-binding or A-OX))"
                     /neighbourhood="20000"
                     /product="NRPS-like"
                     /protocluster_number="1"
     cand_cluster    1..43839
                     /SMILES="NC([*])C(=O)O"
                     /candidate_cluster_number="1"
                     /contig_edge="False"
                     /detection_rules="cds((PP-binding or NAD_binding_4) and
                     (AMP-binding or A-OX))"
                     /kind="single"
                     /product="NRPS-like"
                     /protoclusters="1"
                     /tool="antismash"
     region          1..43839
                     /candidate_cluster_numbers="1"
                     /contig_edge="False"
                     /product="NRPS-like"
                     /region_number="2"
                     /rules="cds((PP-binding or NAD_binding_4) and (AMP-binding
                     or A-OX))"
                     /tool="antismash"
     gene            complement(516..2760)
                     /locus_tag="JN550_006930"
     mRNA            complement(join(516..1901,1999..2760))
                     /locus_tag="JN550_006930"
                     /product="hypothetical protein"
     CDS             complement(join(516..1901,1999..2760))
                     /codon_start=1
                     /locus_tag="JN550_006930"
                     /product="hypothetical protein"
                     /protein_id="KAI1867789.1"
                     /transl_table=1
                     /translation="MDEASLAIISNEEEMAKLDNLDQAQLILARLMEGGQEDDDTCKAL
                     DQLTKLLNKDIEAVKRDKDHKSICTVIDDVCVDTIFSYLDMRQADSVRGHAILTTSAYL
                     KAAGDAGSKSLTYFFFDRVKRGTYDDYIVAFCVAAAIFPIAPDMVAEMFLSEGFLPSLG
                     PLMRRKWKSRKVETACLEMLNAAAMNSACRESIAKYCTEWLEEIVDQDPSELSTAVHSA
                     DTGVEGAQGSIAMRRHSEAVQNLAAVILAKLRAVPSTNQQSAGEPGAERVTLATTSIED
                     LSKKFTSMILTDAGHGKQHAVEGLAYATIQPTVREEVAHDKKLLTSLVKLLAEAAPKSP
                     LTYGALSVFQNVTRYRPAQSEEERKMSQLKAYANAAGKTGAPNPLNDDPHVAERCKAVF
                     EANLVPVLVTHSRNGSVASLSIIISIIYALSVTTSLRGQLAQQGAVNLMIGAWTALPES
                     EAQTRRTAAQALARILISINPALVFGGTRARPQNSAIRPLISIVSPDPAAETRDLLPTF
                     EALMALTNLASTDDDTRATIIRAGWTEIEEQLLSPNNMVSKAAVELICNIVQAPEGIQL
                     YAEDTPQAKNRLHILLALADSEDEATRSGAGGALASLTSYEPIVKGILLRDRGVQVVLG
                     LCAEESEDLRHRGVFVVYNMISCEGETGEAIRDKIRDENGLAILQECAKKSRRAEVVEV
                     TIQALKVLLEDKDKPRVWEVD"
     PFAM_domain     complement(2002..2535)
                     /aSDomain="UNC45-central"
                     /aSTool="clusterhmmer"
                     /database="35.0"
                     /db_xref="PF11701.11"
                     /description="Myosin-binding striated muscle assembly
                     central"
                     /detection="hmmscan"
                     /domain_id="clusterhmmer_JN550_006930_0026"
                     /evalue="5.70E-52"
                     /label="JN550_006930"
                     /locus_tag="JN550_006930"
                     /protein_end="253"
                     /protein_start="75"
                     /score="175.9"
                     /tool="antismash"
                     /translation="CVDTIFSYLDMRQADSVRGHAILTTSAYLKAAGDAGSKSLTYFFF
                     DRVKRGTYDDYIVAFCVAAAIFPIAPDMVAEMFLSEGFLPSLGPLMRRKWKSRKVETAC
                     LEMLNAAAMNSACRESIAKYCTEWLEEIVDQDPSELSTAVHSADTGVEGAQGSIAMRRH
                     SEAVQNLAAVILAKL"
     gene            4328..5467
                     /locus_tag="JN550_006931"
     mRNA            4328..5467
                     /locus_tag="JN550_006931"
                     /product="hypothetical protein"
     CDS             4328..5467
                     /codon_start=1
                     /locus_tag="JN550_006931"
                     /product="hypothetical protein"
                     /protein_id="KAI1867790.1"
                     /transl_table=1
                     /translation="MNNIDASAHYEVEATGQTPSLLTLIIDTNPRAWAALDGSLPFSKA
                     VANILVFVNAHLAFGNDNQVAILAAHSNRAVWLYPPPPGRHARHGSSSGGDRDGDVEMA
                     GANGQNGDSARQGAASSANKYPQFASIEASIVSSLRSLVSETAASSLPATTLVAGALTT
                     ALAYIHKTSLAYAPPKQSSDPANPTTAATVTATQTPTLHARILAISVSDSEPAQYIATM
                     NAVFAASHARIPIDTLSLSPHASPTFLQQAAFITGGAYLSCAANPSGLLSYLMFGFLPD
                     AEARTHLVTPSQDSIDFRAACFCHRKVIDTGFVCSICLSIFCEVPEGSECLTCGTKLAL
                     GKYGAKPVVVVRKKKKKKRINGLTGREETGSATGTPAPT"
     PFAM_domain     4382..5332
                     /aSDomain="Tfb4"
                     /aSTool="clusterhmmer"
                     /database="35.0"
                     /db_xref="PF03850.17"
                     /db_xref="GO:0000439"
                     /db_xref="GO:0006289"
                     /db_xref="GO:0006355"
                     /description="Transcription factor Tfb4"
                     /detection="hmmscan"
                     /domain_id="clusterhmmer_JN550_006931_0027"
                     /evalue="5.30E-90"
                     /gene_ontologies="GO:0000439: transcription factor TFIIH
                     core complex"
                     /gene_ontologies="GO:0006289: nucleotide-excision repair"
                     /gene_ontologies="GO:0006355: regulation of DNA-templated
                     transcription"
                     /label="JN550_006931"
                     /locus_tag="JN550_006931"
                     /protein_end="335"
                     /protein_start="18"
                     /score="301.8"
                     /tool="antismash"
                     /translation="PSLLTLIIDTNPRAWAALDGSLPFSKAVANILVFVNAHLAFGNDN
                     QVAILAAHSNRAVWLYPPPPGRHARHGSSSGGDRDGDVEMAGANGQNGDSARQGAASSA
                     NKYPQFASIEASIVSSLRSLVSETAASSLPATTLVAGALTTALAYIHKTSLAYAPPKQS
                     SDPANPTTAATVTATQTPTLHARILAISVSDSEPAQYIATMNAVFAASHARIPIDTLSL
                     SPHASPTFLQQAAFITGGAYLSCAANPSGLLSYLMFGFLPDAEARTHLVTPSQDSIDFR
                     AACFCHRKVIDTGFVCSICLSIFCEVPEGSECLTCG"
     gene            complement(6041..8078)
                     /locus_tag="JN550_006932"
     mRNA            complement(join(6041..7365,7446..7645,7702..8078))
                     /locus_tag="JN550_006932"
                     /product="hypothetical protein"
     CDS             complement(join(6041..7365,7446..7645,7702..8078))
                     /codon_start=1
                     /locus_tag="JN550_006932"
                     /product="hypothetical protein"
                     /protein_id="KAI1867791.1"
                     /transl_table=1
                     /translation="MDHEDDKAPSRAKTYMRDFNSFLGKRKYHKDILGPSDSPTTREGT
                     VVHTREPRRAYDPDIDQPIFPPGSEVPSWHTAGASKDNWWVDGAEGRNMRAKPGVAAIF
                     IHAGAGYHSTANERLHLDACSDAARAAMKLLKLGAPATEGVEAAIKILEDKEITNAGFG
                     SNLAIDGTVACDATIVDHHGRSGACGAVPNIKNPISLAKMILDESHKPLSLRRVPPNLL
                     VGKGAKDFAHEHGMPLVPNEWLVSRNARDRFMKWKEDLDRVDAKTSVTPNTVKIMAAPD
                     RQEDARPKNQRDHTNAILTGTWNEGQPDSPAQANTPAVNDAPLASASPLKAGSPVSSNT
                     SPGPRTPRPSERSPLSFLGALTSPRASNTVPPRSGSPTSKKARHKSGMTPDANIHDASF
                     RDETNTRDGASSPISPSSPSHAAASVQPDPIHLSSPLGDDMYRGNEDIITDTVGAIAID
                     QYGNMAAGSSSGGIGMKHRSRVGPAALVGIGTAIIPANSQDDDRMVVGAVTSGTGEHMA
                     TTQAAQKCAERLYHGTRRGEGGADVEESEESFIMESFIINDFQNHPGVLNSSSASAIGA
                     MALKQTKKGYYLYFAHNTDSFALASMCSSDRQPHCVMSRLPDGCAGVAQGARKIGAA"
     PFAM_domain     complement(6341..6610)
                     /aSDomain="Asparaginase_2"
                     /aSTool="clusterhmmer"
                     /database="35.0"
                     /db_xref="PF01112.21"
                     /db_xref="GO:0016787"
                     /description="Asparaginase"
                     /detection="hmmscan"
                     /domain_id="clusterhmmer_JN550_006932_0029"
                     /evalue="5.00E-12"
                     /gene_ontologies="GO:0016787: hydrolase activity"
                     /label="JN550_006932"
                     /locus_tag="JN550_006932"
                     /protein_end="534"
                     /protein_start="444"
                     /score="45.7"
                     /tool="antismash"
                     /translation="EDIITDTVGAIAIDQYGNMAAGSSSGGIGMKHRSRVGPAALVGIG
                     TAIIPANSQDDDRMVVGAVTSGTGEHMATTQAAQKCAERLYHGTR"
     PFAM_domain     complement(join(7118..7365,7446..7645,7702..7775))
                     /aSDomain="Asparaginase_2"
                     /aSTool="clusterhmmer"
                     /database="35.0"
                     /db_xref="PF01112.21"
                     /db_xref="GO:0016787"
                     /description="Asparaginase"
                     /detection="hmmscan"
                     /domain_id="clusterhmmer_JN550_006932_0028"
                     /evalue="1.70E-27"
                     /gene_ontologies="GO:0016787: hydrolase activity"
                     /label="JN550_006932"
                     /locus_tag="JN550_006932"
                     /protein_end="275"
                     /protein_start="101"
                     /score="96.5"
                     /tool="antismash"
                     /translation="AIFIHAGAGYHSTANERLHLDACSDAARAAMKLLKLGAPATEGVE
                     AAIKILEDKEITNAGFGSNLAIDGTVACDATIVDHHGRSGACGAVPNIKNPISLAKMIL
                     DESHKPLSLRRVPPNLLVGKGAKDFAHEHGMPLVPNEWLVSRNARDRFMKWKEDLDRVD
                     AKTSVTPNTVK"
     gene            9588..11254
                     /locus_tag="JN550_006933"
     mRNA            join(9588..9622,9758..9780,9862..10223,10297..11130,
                     11189..11254)
                     /locus_tag="JN550_006933"
                     /product="hypothetical protein"
     CDS             join(9588..9622,9758..9780,9862..10223,10297..11130,
                     11189..11254)
                     /codon_start=1
                     /locus_tag="JN550_006933"
                     /product="hypothetical protein"
                     /protein_id="KAI1867792.1"
                     /transl_table=1
                     /translation="MANQTPAVVMDNGTGFSKLGFAGNDSPSFVFPTAIATKGPAAGGG
                     GTGSGRPAVANKPSFLTGGAGAGGHLSGKRGTEDLDFFIGDEAITAAAGPGYGLHYPIR
                     HGQIENWDHMERFWSNSIFKYLRVEPEDHYFLLTEPPLNPPENRENTAEIFFESFNCAG
                     LYIAVQAVLALAASWTSAKVSDRSLTGTVIDSGDGVTHVIPVAEGYVIGSSIKSIPIAG
                     RDITYFVQSLLRDRGEADSSLKTAQEIKEEYCYVCPDIVKEFSRFDRDRTRFAKHVVSQ
                     PGGRQVSVDVGYERFLAPEIFFNPEIYSSDFLTPLPVVVDGVIQQSPIDVRRGLYKNIV
                     LSGGSTLYKDFGRRLQRDIKHLVDDRIRASEVRSGGARSGGLEVQVITHKRQRHGPWFG
                     GSLLGQTPEFRSYCHTKAEYQEYGPGIVRRFALLGGPGGS"
     PFAM_domain     join(9597..9622,9758..9780,9862..10223,10297..11130,
                     11189..11221)
                     /aSDomain="Actin"
                     /aSTool="clusterhmmer"
                     /database="35.0"
                     /db_xref="PF00022.22"
                     /description="Actin"
                     /detection="hmmscan"
                     /domain_id="clusterhmmer_JN550_006933_0030"
                     /evalue="2.20E-83"
                     /label="JN550_006933"
                     /locus_tag="JN550_006933"
                     /protein_end="429"
                     /protein_start="3"
                     /score="280.2"
                     /tool="antismash"
                     /translation="QTPAVVMDNGTGFSKLGFAGNDSPSFVFPTAIATKGPAAGGGGTG
                     SGRPAVANKPSFLTGGAGAGGHLSGKRGTEDLDFFIGDEAITAAAGPGYGLHYPIRHGQ
                     IENWDHMERFWSNSIFKYLRVEPEDHYFLLTEPPLNPPENRENTAEIFFESFNCAGLYI
                     AVQAVLALAASWTSAKVSDRSLTGTVIDSGDGVTHVIPVAEGYVIGSSIKSIPIAGRDI
                     TYFVQSLLRDRGEADSSLKTAQEIKEEYCYVCPDIVKEFSRFDRDRTRFAKHVVSQPGG
                     RQVSVDVGYERFLAPEIFFNPEIYSSDFLTPLPVVVDGVIQQSPIDVRRGLYKNIVLSG
                     GSTLYKDFGRRLQRDIKHLVDDRIRASEVRSGGARSGGLEVQVITHKRQRHGPWFGGSL
                     LGQTPEFRSYCHTKAEYQEYGPGIVRR"
     gene            12352..13702
                     /locus_tag="JN550_006934"
     mRNA            join(12352..13466,13522..13702)
                     /locus_tag="JN550_006934"
                     /product="hypothetical protein"
     CDS             join(12352..13466,13522..13702)
                     /codon_start=1
                     /locus_tag="JN550_006934"
                     /product="hypothetical protein"
                     /protein_id="KAI1867793.1"
                     /transl_table=1
                     /translation="MEGRPSSKRRSNSRNRSSFKEKQRRESWKDDRLNTITPTSGLDLL
                     IRQALARNASPATYLFDEDGNRISPPASPLRRSVQPLESIADRMRQKRRSWYDGAEPGQ
                     GEDDDDKEARDPDAPSRLLALPTELQFFVFAHLGLSDLERLRRTCQFYRHILSPEYVRA
                     LFGGHQGLASQLTGHCQTCLASPGRASLILQPQTRPLSSKCFQCSVKARELGVGTRVPL
                     ASGAGAGAWVCRWCGWPVAGEAHSWANEQFHVQCYDRYYRVLWVFLCLGFAQFAVGVVA
                     AALSLVYFRGELVVFAPTVVNFVLLWVCMAFLMFRGNRIRTYHWVGMVELVIMGLWIPP
                     IYAVARDLQDGGVGSRPFESSVAALAFFATNMLFRLFNCIGNIVLTLGYDMTKHYAPQI
                     TLRRRLMNLLMTGLIYWTYPQCVEQRYPPDFN"
     gene            complement(13943..15439)
                     /locus_tag="JN550_006935"
     mRNA            complement(13943..15439)
                     /locus_tag="JN550_006935"
                     /product="hypothetical protein"
     CDS             complement(13943..15439)
                     /codon_start=1
                     /locus_tag="JN550_006935"
                     /product="hypothetical protein"
                     /protein_id="KAI1867794.1"
                     /transl_table=1
                     /translation="MRSNLHLVAFGLPILAQGSALKGRQPRLEKRQSQSEVVLTSPTTI
                     VDVETILSTTSSLSVSGTSTSTSLSTSTTVFSRLSLFPPVFVVISTSLSVSASTFTSDG
                     VVSASSSTSTTLSTTSITLFPTVTVEVPISSDLVTDSSTIEVSPIATGILTPYPSVTVI
                     GSSTGSELPTETEGPTVIESYAVPPVSTGTEEPTEITTYPQPVSTGTEEPTEIITYPPS
                     VSTGTEEPTQTNPHPPPPTYPVPPVSTDTKPHPPPTNGYPSESKPVPPAHEGYPIEPKP
                     EPKPEGNPAEPKPEPQPTGAYPATHPAEHPTAKTTYTSTYTRKTTYTITSCHPTVTSCA
                     INKETTEVQTVATTWCPEETEEPHAKETYPIPHPTKPAETYPAKPVKTYAQEEPIQPVQ
                     TYAKPEPPKPVETYAAAPVGAEAPTVAAVPPASTFPAVAQASEPAGNSAQTSQGTSGDS
                     PVDTKATAAAYPTYATAGASQAQFSIVVLMIGAITGIFWL"
     gene            17944..18836
                     /locus_tag="JN550_006936"
     mRNA            join(17944..18115,18183..18257,18356..18422,18578..18836)
                     /locus_tag="JN550_006936"
                     /product="hypothetical protein"
     CDS             join(17944..18115,18183..18257,18356..18422,18578..18836)
                     /codon_start=1
                     /locus_tag="JN550_006936"
                     /product="hypothetical protein"
                     /protein_id="KAI1867795.1"
                     /transl_table=1
                     /translation="MTMVNRPAVADPQDDLKTVVDARTREWHFHIYFLLQSPTETAAAL
                     ALRDAVLRLRRDGAFVAVPLFRVNEYPIGPHPAGSYEIWVPESSFSDVFFYLASNRGSL
                     SVLVHPLTASQRQDHESRQAWMGTPWPIYLDGLPRDGDVPLQYPELGLGWSTSPEQELS
                     LEERRRRGALVEALLADDPEAAPAPQH"
     PFAM_domain     join(18022..18115,18183..18257,18356..18422,18578..18665)
                     /aSDomain="DOPA_dioxygen"
                     /aSTool="clusterhmmer"
                     /database="35.0"
                     /db_xref="PF08883.14"
                     /description="Dopa 4,5-dioxygenase family"
                     /detection="hmmscan"
                     /domain_id="clusterhmmer_JN550_006936_0031"
                     /evalue="6.90E-30"
                     /label="JN550_006936"
                     /locus_tag="JN550_006936"
                     /protein_end="134"
                     /protein_start="26"
                     /score="103.5"
                     /tool="antismash"
                     /translation="WHFHIYFLLQSPTETAAALALRDAVLRLRRDGAFVAVPLFRVNEY
                     PIGPHPAGSYEIWVPESSFSDVFFYLASNRGSLSVLVHPLTASQRQDHESRQAWMGTPW
                     PIYL"
     gene            complement(20001..23839)
                     /locus_tag="JN550_006937"
     mRNA            complement(join(20001..21638,21690..22680,22739..23135,
                     23188..23839))
                     /locus_tag="JN550_006937"
                     /product="hypothetical protein"
     CDS             complement(join(20001..21638,21690..22680,22739..23135,
                     23188..23839))
                     /NRPS_PKS="Domain: AMP-binding (48-360). E-value: 1.4e-39.
                     Score: 127.7. Matches aSDomain:
                     nrpspksdomains_JN550_006937_AMP-binding.1"
                     /NRPS_PKS="Domain: ACP (584-641). E-value: 1.7e-12. Score:
                     39.4. Matches aSDomain: nrpspksdomains_JN550_006937_ACP.1"
                     /NRPS_PKS="Domain: NAD_binding_4 (681-922). E-value:
                     1.7e-49. Score: 160.0. Matches aSDomain:
                     nrpspksdomains_JN550_006937_NAD_binding_4.1"
                     /codon_start=1
                     /gene_functions="biosynthetic (rule-based-clusters)
                     NRPS-like: AMP-binding"
                     /gene_functions="biosynthetic (rule-based-clusters)
                     NRPS-like: PP-binding"
                     /gene_functions="biosynthetic (rule-based-clusters)
                     NRPS-like: NAD_binding_4"
                     /gene_functions="biosynthetic-additional (smcogs)
                     SMCOG1002:AMP-dependent synthetase and ligase (Score:
                     126.4; E-value: 1.9e-38)"
                     /gene_kind="biosynthetic"
                     /locus_tag="JN550_006937"
                     /product="hypothetical protein"
                     /protein_id="KAI1867796.1"
                     /sec_met_domain="AMP-binding (E-value: 8e-29, bitscore:
                     93.8, seeds: 400, tool: rule-based-clusters)"
                     /sec_met_domain="PP-binding (E-value: 1.4e-10, bitscore:
                     35.0, seeds: 164, tool: rule-based-clusters)"
                     /sec_met_domain="NAD_binding_4 (E-value: 5.2e-49, bitscore:
                     160.0, seeds: 102, tool: rule-based-clusters)"
                     /transl_table=1
                     /translation="MAPPSVASPSLDVSSPVRDTKSYLEPTTVAQETYDEDDSTMKTVD
                     DLVRRRARSRPDQVIVAYPRTGIEYVNYTMQQLDVFAFRTAKHYQQHIPKRTSSEEKPM
                     VVAILGPSNFDYLVTMLALTKLGITTLFLSTRISQEAIESLITTTNAQFLLADPRYLKT
                     AQAVHQTLNHVGVLEIAGQLTFNFPIEIHADTKLTRGLDDSVETNNLVYIIHSSGSTGL
                     PKPIYQTQKSAIANYSMSMDMKAFITLPLYHNHGICNMFRAIYSGKPIHLYNADLPLTR
                     EHLTGIMRTHKFEIFYGVPYALKLLAETDEGMQLLCELNIVMYGGSACPDDLGNQLVAS
                     GVNLVGHYGATEVGQLMTSFRPHGDTAWNYVRESPKLSPYLKWISRGPNLFECCVLPGW
                     PSKVASNQPDGSYTTKDLFEPHPTIPQAWKYIARLDDTIALVNGEKFNPVHVEGTIRSN
                     KNVTEAVVFGIGRPALGALIVPAPSLAGKSDDEILEIIWPVVEAAGRSAEAYARISKNM
                     IKLLPHDCAYPRTDKGSVIRQAFYKKWAIEIDETYDRADSSSGNAKRFAVAELRDFLRS
                     SLLQTLARDLTLEDDTDFFSLGLDSLQAIQTRSEILKTVDIGGHSLSQTVVFEYPSIEK
                     LSRYLLSLGSGEDITMSSAVEDEMLELIGQYGNFKAPERAPKSSAIVTGTTGSLGAHVI
                     AKLAMDSSITAIYCLVRAGSDNEAMQRVKKSLIQRRLYHSMTLSSRRKLVALAADLSDS
                     KLGLSVDAYETVKENLRTVIHCAWSVNFNMRLTSFVKSNIAGVNHLISLCKASGATPAS
                     FNFCSSVSAVARSTTVPIPESLPDLTWAQGMGYAQSKSVAEHICSQAAEKTGVPCRVLR
                     VGQIVADTVHGVWNATEAIPLMLQTAATMGALPKLKETPSWLPVDTVAQTILDISLSDT
                     GSTFANVTNPKTFDWTNDLLPALKAAGLQFQEVEPKEWVRRLRASNPDPSVNPPIKLVD
                     FFASKYDKDDFTPSKSFITDGAVSLSPALANAPVLGQQLVDNFVRYFSANAWKVNARQS
                     EPPKRVIVIAGPAGCGKSTLSTALSKALAIPFIEGDGLHCKAAVEKMAGCVALTDDDRA
                     LWLKRISKRSVESISDLGFDSVVVSCSALKRAYRDTIRKTIQTEGGDLVSVVFIDLQCT
                     KDTLLQRTLSRQGHYMSASMVDGQVSTYEAIDEAEADVLPVDAEMSPEQVFLEVQWLLD
                     "
     aSDomain        complement(20028..20516)
                     /aSDomain="TIGR01313"
                     /aSTool="tigrfam"
                     /description="therm_gnt_kin: carbohydrate kinase,
                     thermoresistant glucokinase family"
                     /detection="hmmscan"
                     /domain_id="TIGRFam_JN550_006937_0001"
                     /evalue="6.10E-43"
                     /identifier="TIGR01313"
                     /label="JN550_006937"
                     /locus_tag="JN550_006937"
                     /protein_end="1217"
                     /protein_start="1054"
                     /score="144.4"
                     /tool="antismash"
                     /translation="IVIAGPAGCGKSTLSTALSKALAIPFIEGDGLHCKAAVEKMAGCV
                     ALTDDDRALWLKRISKRSVESISDLGFDSVVVSCSALKRAYRDTIRKTIQTEGGDLVSV
                     VFIDLQCTKDTLLQRTLSRQGHYMSASMVDGQVSTYEAIDEAEADVLPVDAEMSPEQVF
                     "
     PFAM_domain     complement(20148..20495)
                     /aSDomain="SKI"
                     /aSTool="clusterhmmer"
                     /database="35.0"
                     /db_xref="PF01202.25"
                     /description="Shikimate kinase"
                     /detection="hmmscan"
                     /domain_id="clusterhmmer_JN550_006937_0035"
                     /evalue="1.70E-05"
                     /label="JN550_006937"
                     /locus_tag="JN550_006937"
                     /protein_end="1177"
                     /protein_start="1061"
                     /score="25.1"
                     /tool="antismash"
                     /translation="GCGKSTLSTALSKALAIPFIEGDGLHCKAAVEKMAGCVALTDDDR
                     ALWLKRISKRSVESISDLGFDSVVVSCSALKRAYRDTIRKTIQTEGGDLVSVVFIDLQC
                     TKDTLLQRTLSR"
     aSDomain        complement(20913..21635)
                     /aSDomain="NAD_binding_4"
                     /aSTool="nrps_pks_domains"
                     /database="nrpspksdomains.hmm"
                     /detection="hmmscan"
                     /domain_id="nrpspksdomains_JN550_006937_NAD_binding_4.1"
                     /evalue="1.70E-49"
                     /label="JN550_006937_NAD_binding_4.1"
                     /locus_tag="JN550_006937"
                     /protein_end="922"
                     /protein_start="681"
                     /score="160.0"
                     /tool="antismash"
                     /translation="VTGTTGSLGAHVIAKLAMDSSITAIYCLVRAGSDNEAMQRVKKSL
                     IQRRLYHSMTLSSRRKLVALAADLSDSKLGLSVDAYETVKENLRTVIHCAWSVNFNMRL
                     TSFVKSNIAGVNHLISLCKASGATPASFNFCSSVSAVARSTTVPIPESLPDLTWAQGMG
                     YAQSKSVAEHICSQAAEKTGVPCRVLRVGQIVADTVHGVWNATEAIPLMLQTAATMGAL
                     PKLKETPSWLPVDTVAQTI"
     PFAM_domain     complement(20913..21635)
                     /aSDomain="NAD_binding_4"
                     /aSTool="clusterhmmer"
                     /database="35.0"
                     /db_xref="PF07993.15"
                     /description="Male sterility protein"
                     /detection="hmmscan"
                     /domain_id="clusterhmmer_JN550_006937_0034"
                     /evalue="2.60E-46"
                     /label="JN550_006937"
                     /locus_tag="JN550_006937"
                     /protein_end="922"
                     /protein_start="681"
                     /score="158.0"
                     /tool="antismash"
                     /translation="VTGTTGSLGAHVIAKLAMDSSITAIYCLVRAGSDNEAMQRVKKSL
                     IQRRLYHSMTLSSRRKLVALAADLSDSKLGLSVDAYETVKENLRTVIHCAWSVNFNMRL
                     TSFVKSNIAGVNHLISLCKASGATPASFNFCSSVSAVARSTTVPIPESLPDLTWAQGMG
                     YAQSKSVAEHICSQAAEKTGVPCRVLRVGQIVADTVHGVWNATEAIPLMLQTAATMGAL
                     PKLKETPSWLPVDTVAQTI"
     aSModule        complement(20913..23695)
                     /complete
                     /domains="nrpspksdomains_JN550_006937_AMP-binding.1"
                     /domains="nrpspksdomains_JN550_006937_ACP.1"
                     /domains="nrpspksdomains_JN550_006937_NAD_binding_4.1"
                     /locus_tags="JN550_006937"
                     /monomer_pairings="X -> X"
                     /starter_module
                     /tool="antismash"
                     /type="nrps"
     aSDomain        complement(21807..21977)
                     /ASF="found active site serine: True"
                     /ASF="non-beta-branching ACP"
                     /aSDomain="ACP"
                     /aSTool="nrps_pks_domains"
                     /database="nrpspksdomains.hmm"
                     /detection="hmmscan"
                     /domain_id="nrpspksdomains_JN550_006937_ACP.1"
                     /evalue="1.70E-12"
                     /label="JN550_006937_ACP.1"
                     /locus_tag="JN550_006937"
                     /protein_end="641"
                     /protein_start="584"
                     /score="39.4"
                     /tool="antismash"
                     /translation="DLTLEDDTDFFSLGLDSLQAIQTRSEILKTVDIGGHSLSQTVVFE
                     YPSIEKLSRYLL"
     PFAM_domain     complement(21810..22010)
                     /aSDomain="PP-binding"
                     /aSTool="clusterhmmer"
                     /database="35.0"
                     /db_xref="PF00550.28"
                     /description="Phosphopantetheine attachment site"
                     /detection="hmmscan"
                     /domain_id="clusterhmmer_JN550_006937_0033"
                     /evalue="5.10E-09"
                     /label="JN550_006937"
                     /locus_tag="JN550_006937"
                     /protein_end="640"
                     /protein_start="573"
                     /score="36.4"
                     /tool="antismash"
                     /translation="LRSSLLQTLARDLTLEDDTDFFSLGLDSLQAIQTRSEILKTVDIG
                     GHSLSQTVVFEYPSIEKLSRYL"
     PFAM_domain     complement(join(22641..22680,22739..23135,23188..23695))
                     /aSDomain="AMP-binding"
                     /aSTool="clusterhmmer"
                     /database="35.0"
                     /db_xref="PF00501.31"
                     /description="AMP-binding enzyme"
                     /detection="hmmscan"
                     /domain_id="clusterhmmer_JN550_006937_0032"
                     /evalue="1.20E-34"
                     /label="JN550_006937"
                     /locus_tag="JN550_006937"
                     /protein_end="363"
                     /protein_start="48"
                     /score="119.8"
                     /tool="antismash"
                     /translation="RRRARSRPDQVIVAYPRTGIEYVNYTMQQLDVFAFRTAKHYQQHI
                     PKRTSSEEKPMVVAILGPSNFDYLVTMLALTKLGITTLFLSTRISQEAIESLITTTNAQ
                     FLLADPRYLKTAQAVHQTLNHVGVLEIAGQLTFNFPIEIHADTKLTRGLDDSVETNNLV
                     YIIHSSGSTGLPKPIYQTQKSAIANYSMSMDMKAFITLPLYHNHGICNMFRAIYSGKPI
                     HLYNADLPLTREHLTGIMRTHKFEIFYGVPYALKLLAETDEGMQLLCELNIVMYGGSAC
                     PDDLGNQLVASGVNLVGHYGATEVGQLMTSFRPH"
     aSDomain        complement(join(22650..22680,22739..23135,23188..23695))
                     /aSDomain="AMP-binding"
                     /aSTool="nrps_pks_domains"
                     /database="nrpspksdomains.hmm"
                     /detection="hmmscan"
                     /domain_id="nrpspksdomains_JN550_006937_AMP-binding.1"
                     /evalue="1.40E-39"
                     /label="JN550_006937_AMP-binding.1"
                     /locus_tag="JN550_006937"
                     /protein_end="360"
                     /protein_start="48"
                     /score="127.7"
                     /specificity="substrate consensus: X"
                     /tool="antismash"
                     /translation="RRRARSRPDQVIVAYPRTGIEYVNYTMQQLDVFAFRTAKHYQQHI
                     PKRTSSEEKPMVVAILGPSNFDYLVTMLALTKLGITTLFLSTRISQEAIESLITTTNAQ
                     FLLADPRYLKTAQAVHQTLNHVGVLEIAGQLTFNFPIEIHADTKLTRGLDDSVETNNLV
                     YIIHSSGSTGLPKPIYQTQKSAIANYSMSMDMKAFITLPLYHNHGICNMFRAIYSGKPI
                     HLYNADLPLTREHLTGIMRTHKFEIFYGVPYALKLLAETDEGMQLLCELNIVMYGGSAC
                     PDDLGNQLVASGVNLVGHYGATEVGQLMTSF"
     CDS_motif       complement(join(23110..23135,23188..23206))
                     /aSTool="nrps_pks_domains"
                     /database="abmotifs"
                     /detection="hmmscan"
                     /domain_id="nrpspksmotif_JN550_006937_0001"
                     /evalue="3.30E-03"
                     /label="NRPS-A_a3"
                     /locus_tag="JN550_006937"
                     /protein_end="226"
                     /protein_start="211"
                     /score="10.6"
                     /tool="antismash"
                     /translation="YIIHSSGSTGLPKPI"
     gene            24359..25391
                     /locus_tag="JN550_006938"
     mRNA            join(24359..24693,24755..25391)
                     /locus_tag="JN550_006938"
                     /product="hypothetical protein"
     CDS             join(24359..24693,24755..25391)
                     /codon_start=1
                     /gene_functions="biosynthetic-additional (smcogs)
                     SMCOG1039:aldo/keto reductase family oxidoreductase (Score:
                     206; E-value: 1.2e-62)"
                     /gene_kind="biosynthetic-additional"
                     /locus_tag="JN550_006938"
                     /product="hypothetical protein"
                     /protein_id="KAI1867797.1"
                     /transl_table=1
                     /translation="MPIATHFTLNTGARIPAVGFGTWQAAPREVERAVETALKAGYRHI
                     DCAAIYRNEAEVGEGIRKSGVPRSDIFVTGKLWNTKHVPEDVESGLDKTLKDLGTDYLD
                     LFLMHWPVAFKPSDKWFPIDSDGVFELADIDPAETWAAMEKLVASGKVRAIGVSNFTKQ
                     RLEDLLSKTKTVPAVNQIEAHPYLQQPALLEFCSSKGIQVAAYSPLGNNQTGEPRTVDD
                     PLVGELGKKLGVDGGQLLASWGIQRGTVVLPKSVTPSRIESNLRVQEIPADSFAQLNGL
                     ERNKRFNWQTRWGVDIFQELGDEEAKRVAKETGPENLQKFTA"
     PFAM_domain     join(24410..24693,24755..25262)
                     /aSDomain="Aldo_ket_red"
                     /aSTool="clusterhmmer"
                     /database="35.0"
                     /db_xref="PF00248.24"
                     /description="Aldo/keto reductase family"
                     /detection="hmmscan"
                     /domain_id="clusterhmmer_JN550_006938_0036"
                     /evalue="5.30E-49"
                     /label="JN550_006938"
                     /locus_tag="JN550_006938"
                     /protein_end="281"
                     /protein_start="17"
                     /score="167.0"
                     /tool="antismash"
                     /translation="VGFGTWQAAPREVERAVETALKAGYRHIDCAAIYRNEAEVGEGIR
                     KSGVPRSDIFVTGKLWNTKHVPEDVESGLDKTLKDLGTDYLDLFLMHWPVAFKPSDKWF
                     PIDSDGVFELADIDPAETWAAMEKLVASGKVRAIGVSNFTKQRLEDLLSKTKTVPAVNQ
                     IEAHPYLQQPALLEFCSSKGIQVAAYSPLGNNQTGEPRTVDDPLVGELGKKLGVDGGQL
                     LASWGIQRGTVVLPKSVTPSRIESNLRVQEIPADSFAQLNGL"
     gene            complement(25444..27811)
                     /locus_tag="JN550_006939"
     mRNA            complement(join(25444..26344,26406..27811))
                     /locus_tag="JN550_006939"
                     /product="hypothetical protein"
     CDS             complement(join(25444..26344,26406..27811))
                     /codon_start=1
                     /locus_tag="JN550_006939"
                     /product="hypothetical protein"
                     /protein_id="KAI1867798.1"
                     /transl_table=1
                     /translation="MEQPSIASPAISHSASAAAVDLTAVDLTASELTRAKRHSHADGSP
                     DSLTISEDLSPRSPKRRKILKVTRACDFCKQRKAKCSGTIPCDKCSKKGRTCLYDAKYS
                     RGHPPEPTPSLQPTASSDLPDNEAVMLRESAIDSSAAFSSEGHRYQAPVSQGPASRASP
                     ELGVAEIEGQIFDPTSGITFLERAQRRLSRHDKTEVTDGAAASADRQPLMSAGDKPLPQ
                     LLDGEPPWLSLPSDGELRGLMALYFDVCIATYRVVHRPSVESWLATLVSNIHQQKPLWQ
                     DVGRARAAMVLAALAIATAHQDKSMGFRTIEDEEASLRRSDRLFCVSSQLTDGETGFPK
                     LESAQARIIQVLYLLTTSRMNHAWFTFGVALQIISALGMHRKSSRKRRMAASSTDYMQE
                     QCRIRTFWTAYILDKYLGVILGRPRHFHDDDVDQDFPDSIDDENMTPQGPVSDSEYPSD
                     TFINALVFHARIAQIIGSISREVYSTKKITEKERAAAAQRLSEKLHQWKASLPPHLGSI
                     RPSMLIAGFRRQATVLKLAYSHAIMHANRLFLLGNLNDNSRPQIIECIGAAMDVFQAVD
                     RMAAEGPIFHAFWWTQYVTFCALLVAYVWDIQQKRRGGAALDLGLQQSKLMALAERCHT
                     HLAMATATNSPSRRYAIILEELSSEALGKPVNCQEDVSGQGSHERNNGSSAQAFQQPAT
                     TGRLALQNRDVTAEMQLGGHQDQLMMADAGFGFRDTNLLDEWQTTDWLELDSSAFGLYN
                     FDNSSSFGWMPNIGA"
     PFAM_domain     complement(join(26230..26344,26406..27082))
                     /aSDomain="Fungal_trans"
                     /aSTool="clusterhmmer"
                     /database="35.0"
                     /db_xref="PF04082.21"
                     /db_xref="GO:0003677"
                     /db_xref="GO:0006351"
                     /db_xref="GO:0008270"
                     /description="Fungal specific transcription factor domain"
                     /detection="hmmscan"
                     /domain_id="clusterhmmer_JN550_006939_0038"
                     /evalue="2.80E-28"
                     /gene_ontologies="GO:0003677: DNA binding"
                     /gene_ontologies="GO:0006351: DNA-templated transcription"
                     /gene_ontologies="GO:0008270: zinc ion binding"
                     /label="JN550_006939"
                     /locus_tag="JN550_006939"
                     /protein_end="507"
                     /protein_start="243"
                     /score="98.8"
                     /tool="antismash"
                     /translation="ALYFDVCIATYRVVHRPSVESWLATLVSNIHQQKPLWQDVGRARA
                     AMVLAALAIATAHQDKSMGFRTIEDEEASLRRSDRLFCVSSQLTDGETGFPKLESAQAR
                     IIQVLYLLTTSRMNHAWFTFGVALQIISALGMHRKSSRKRRMAASSTDYMQEQCRIRTF
                     WTAYILDKYLGVILGRPRHFHDDDVDQDFPDSIDDENMTPQGPVSDSEYPSDTFINALV
                     FHARIAQIIGSISREVYSTKKITEKERAAAAQRLSEKLHQWK"
     PFAM_domain     complement(27506..27607)
                     /aSDomain="Zn_clus"
                     /aSTool="clusterhmmer"
                     /database="35.0"
                     /db_xref="PF00172.21"
                     /db_xref="GO:0000981"
                     /db_xref="GO:0006355"
                     /db_xref="GO:0008270"
                     /description="Fungal Zn(2)-Cys(6) binuclear cluster domain"
                     /detection="hmmscan"
                     /domain_id="clusterhmmer_JN550_006939_0037"
                     /evalue="6.00E-06"
                     /gene_ontologies="GO:0000981: DNA-binding transcription
                     factor activity, RNA polymerase II-specific"
                     /gene_ontologies="GO:0006355: regulation of DNA-templated
                     transcription"
                     /gene_ontologies="GO:0008270: zinc ion binding"
                     /label="JN550_006939"
                     /locus_tag="JN550_006939"
                     /protein_end="102"
                     /protein_start="68"
                     /score="26.4"
                     /tool="antismash"
                     /translation="RACDFCKQRKAKCSGTIPCDKCSKKGRTCLYDAK"
     gene            29464..31150
                     /locus_tag="JN550_006940"
     mRNA            join(29464..29643,29707..30472,30534..31150)
                     /locus_tag="JN550_006940"
                     /product="hypothetical protein"
     CDS             join(29464..29643,29707..30472,30534..31150)
                     /codon_start=1
                     /gene_functions="transport (smcogs) SMCOG1106:major
                     facilitator transporter (Score: 385.8; E-value: 3.3e-117)"
                     /gene_kind="transport"
                     /locus_tag="JN550_006940"
                     /product="hypothetical protein"
                     /protein_id="KAI1867799.1"
                     /transl_table=1
                     /translation="MSDEKPEVVMMDRDVDSRSDAEKAPVARTIDNIRVLGLTDDDAEF
                     YSEFGTANKKKLIRKVDIRLVPMLAILYLISQLDRANIGNAKIEGMDKDLHLTGVQYNI
                     ALSLFFVPYILFEIPSNMLLKKFSRPSVYLGTLVTSWGVIMMCHGFVKNFAGLMVVRMI
                     LGVLEAGFYPGAVYLCTFWYMPKELATRISVFYCSSALSGAFSGLLAAGIAEMDGVGGY
                     RGWQWIFILEGLLTIVLGVMCFFFLIDSPRLSSKWLSPTEIRYLDLQLFIKQGGRFSDA
                     KEGITHWQDFKAVISNPRMWGQAYILLCISACSYGNKFTLPSITKAMGFTNTNAQLMTV
                     PPYVAGAISAIFFARLSDHFYWRMPFVAIPLALIAVGYSIIISFKGDLPGHVGASMFAV
                     IVACIGIYPVQPACSSWAANNLAPSSRRAVGVAFVIATGNIGGIIGSYMFFDREAPSYF
                     TGYGLAIAFGVTGMIMSFVLEFSYIWSNKKRAKISEHEVRSMYSEDDLLRLGDNSPLFK
                     YTT"
     PFAM_domain     join(29731..30472,30534..30922)
                     /aSDomain="MFS_1"
                     /aSTool="clusterhmmer"
                     /database="35.0"
                     /db_xref="PF07690.19"
                     /db_xref="GO:0022857"
                     /db_xref="GO:0055085"
                     /description="Major Facilitator Superfamily"
                     /detection="hmmscan"
                     /domain_id="clusterhmmer_JN550_006940_0039"
                     /evalue="4.90E-39"
                     /gene_ontologies="GO:0022857: transmembrane transporter
                     activity"
                     /gene_ontologies="GO:0055085: transmembrane transport"
                     /label="JN550_006940"
                     /locus_tag="JN550_006940"
                     /protein_end="445"
                     /protein_start="68"
                     /score="134.4"
                     /tool="antismash"
                     /translation="LAILYLISQLDRANIGNAKIEGMDKDLHLTGVQYNIALSLFFVPY
                     ILFEIPSNMLLKKFSRPSVYLGTLVTSWGVIMMCHGFVKNFAGLMVVRMILGVLEAGFY
                     PGAVYLCTFWYMPKELATRISVFYCSSALSGAFSGLLAAGIAEMDGVGGYRGWQWIFIL
                     EGLLTIVLGVMCFFFLIDSPRLSSKWLSPTEIRYLDLQLFIKQGGRFSDAKEGITHWQD
                     FKAVISNPRMWGQAYILLCISACSYGNKFTLPSITKAMGFTNTNAQLMTVPPYVAGAIS
                     AIFFARLSDHFYWRMPFVAIPLALIAVGYSIIISFKGDLPGHVGASMFAVIVACIGIYP
                     VQPACSSWAANNLAPSSRRAVGVAFVIATGNIGGIIG"
     gene            31893..32827
                     /locus_tag="JN550_006941"
     mRNA            join(31893..31968,32027..32247,32302..32417,32464..32645,
                     32703..32827)
                     /locus_tag="JN550_006941"
                     /product="hypothetical protein"
     CDS             join(31893..31968,32027..32247,32302..32417,32464..32645,
                     32703..32827)
                     /codon_start=1
                     /locus_tag="JN550_006941"
                     /product="hypothetical protein"
                     /protein_id="KAI1867800.1"
                     /transl_table=1
                     /translation="MAPPKRALIAVTSAHAPLYPEGHETGLFITEALHPFEAFEKAGFD
                     VDLVSETGTYSPDWLSQQKDWLSGHDRQVWEDHSSHFRHKLDHLMKPSDVMADQYGVFF
                     ASAGHASLIDYPEAHGLQNIASQMYADGAVVSAVCHGGAIFPGIIDEHTGKSIIAGKKV
                     TGFTTKGEEEEGVLDTIKSWHRPTIESSASSAGAQYISPPGPWDVFTQTDGRIVTGANP
                     ASAQMTAKAAIAAFDEL"
     PFAM_domain     join(32041..32247,32302..32417,32464..32554)
                     /aSDomain="DJ-1_PfpI"
                     /aSTool="clusterhmmer"
                     /database="35.0"
                     /db_xref="PF01965.27"
                     /description="DJ-1/PfpI family"
                     /detection="hmmscan"
                     /domain_id="clusterhmmer_JN550_006941_0040"
                     /evalue="3.80E-06"
                     /label="JN550_006941"
                     /locus_tag="JN550_006941"
                     /protein_end="168"
                     /protein_start="30"
                     /score="26.9"
                     /tool="antismash"
                     /translation="EALHPFEAFEKAGFDVDLVSETGTYSPDWLSQQKDWLSGHDRQVW
                     EDHSSHFRHKLDHLMKPSDVMADQYGVFFASAGHASLIDYPEAHGLQNIASQMYADGAV
                     VSAVCHGGAIFPGIIDEHTGKSIIAGKKVTGFTT"
     gene            complement(33353..35090)
                     /locus_tag="JN550_006942"
     mRNA            complement(join(33353..33579,33672..34266,34330..34736,
                     34790..35090))
                     /locus_tag="JN550_006942"
                     /product="hypothetical protein"
     CDS             complement(join(33353..33579,33672..34266,34330..34736,
                     34790..35090))
                     /codon_start=1
                     /locus_tag="JN550_006942"
                     /product="hypothetical protein"
                     /protein_id="KAI1867801.1"
                     /transl_table=1
                     /translation="MIAFKLLVLAAYAAQASPCQPAGDAERCADIAKPGTAFGEQFSII
                     NATYVPAASLNISGSFNQFPFCRVYAQVPYPENNTVGFEVWLPEPKSYNGNFLAVGNGG
                     FAGNVEQSALMFNMNMGFAVAGGDSGHLGSQNNNGQGAPGVYIPYLHDENQVSAWIHNS
                     IALFTPPAKAVVEHLYSTAPVYTYYVGCSTGGAQGFALAQFHPTLFDGIVAGCPGNWYS
                     HLSLSFLWNAISSTSPYFLPQETLDYITSSVVKACDELDGVLDGIIEDPLVCKFDFESL
                     SCAADNTSGCLTTEQMVALRRFYDGPHDSRDNSSLYPGFSFGSESEWMLQQEELANAFT
                     IPILQNLVFDNLSYDATAFNWGSDVDVLDKKAGTFIDEISPDLSAFRANGGKMIVTQGW
                     ADPFNAAVWPIQHFQQIEAAMGGNIDDWFELYMVPGGGHCGAAQGYPQAPAILSSLDAL
                     TGWVEAGNRPVEMLSSAPADGSNRTRKLCPYPKTSHYTEGDSDDWASFVCA"
     PFAM_domain     complement(join(33356..33579,33672..34266,34330..34736,
                     34790..34892))
                     /aSDomain="Tannase"
                     /aSTool="clusterhmmer"
                     /database="35.0"
                     /db_xref="PF07519.14"
                     /description="Tannase and feruloyl esterase"
                     /detection="hmmscan"
                     /domain_id="clusterhmmer_JN550_006942_0041"
                     /evalue="1.20E-94"
                     /label="JN550_006942"
                     /locus_tag="JN550_006942"
                     /protein_end="509"
                     /protein_start="66"
                     /score="318.0"
                     /tool="antismash"
                     /translation="CRVYAQVPYPENNTVGFEVWLPEPKSYNGNFLAVGNGGFAGNVEQ
                     SALMFNMNMGFAVAGGDSGHLGSQNNNGQGAPGVYIPYLHDENQVSAWIHNSIALFTPP
                     AKAVVEHLYSTAPVYTYYVGCSTGGAQGFALAQFHPTLFDGIVAGCPGNWYSHLSLSFL
                     WNAISSTSPYFLPQETLDYITSSVVKACDELDGVLDGIIEDPLVCKFDFESLSCAADNT
                     SGCLTTEQMVALRRFYDGPHDSRDNSSLYPGFSFGSESEWMLQQEELANAFTIPILQNL
                     VFDNLSYDATAFNWGSDVDVLDKKAGTFIDEISPDLSAFRANGGKMIVTQGWADPFNAA
                     VWPIQHFQQIEAAMGGNIDDWFELYMVPGGGHCGAAQGYPQAPAILSSLDALTGWVEAG
                     NRPVEMLSSAPADGSNRTRKLCPYPKTSHYTEGDSDDWASFVCA"
     gene            36080..38601
                     /locus_tag="JN550_006943"
     mRNA            join(36080..36121,36175..36209,36286..36523,36595..36658,
                     36715..36730,36788..36993,37070..38601)
                     /locus_tag="JN550_006943"
                     /product="hypothetical protein"
     CDS             join(36080..36121,36175..36209,36286..36523,36595..36658,
                     36715..36730,36788..36993,37070..38601)
                     /codon_start=1
                     /locus_tag="JN550_006943"
                     /product="hypothetical protein"
                     /protein_id="KAI1867802.1"
                     /transl_table=1
                     /translation="MSDQTAKITSIEPLDSKDSKWLKLVKINYEDKNGKLRTWEAMRRP
                     TKPKTSAVDAIQILAILDKEDGPEVILEKQFRPPTGKVVVDFPAGMVDEGETPEQAAVR
                     ELREETGFVGTVIAEERPVHWNSPASSSSCVYMIRMNIDLTKPENRNPKPELEEGEFIE
                     TFTVPLKDLYAECRKLHAQGYAIDGKVGSFAEALELTKPYRRIPITVQTEGIHQHEEAP
                     LSPGLPDLYHHAPGGNCGPPWHPFVPFTPRPPVSSLPHTENKALPPCSPGPPLVTIMST
                     PASSARQKRPKKPKAANAIEAAVTSFLVQRPPSPERDVPVLISQAPKRWTIYEPMVLLP
                     AGSFSSPQWTEFLNSLPEPEASDLWAAVLAQISRTASNKTPLTHLAANEGIPLHLQDGA
                     EDAEETENVLRSPSGLRVLHGDFGAARLGGATPGLQDFAAAFWVSTRQNGIYQTWAPRW
                     TMFSRGNISEKARLLGFHSPSPSDFVGRPSQFQHRVAQSSELRDRYAVDLYAGIGYFVF
                     SYAKLGLRVLCWELNPWSVEGLRRGAIGNGWDVRVLQGEELSSVDMRGVLRGKERIVVF
                     LEDNAKARERLAQVDALENDSEVRGDGDVKDAVEVLHVNCGFLPTSEPVWRDAWEMARQ
                     KGADKAWLHLHENVGVNDIEARKGEIQRLFESYKGGDHSRDVSVEHVELVKTFAPGVWH
                     CVFDVYVYSRTSSRPT"
     PFAM_domain     join(36383..36523,36595..36658,36715..36730,36788..36908)
                     /aSDomain="NUDIX"
                     /aSTool="clusterhmmer"
                     /database="35.0"
                     /db_xref="PF00293.31"
                     /description="NUDIX domain"
                     /detection="hmmscan"
                     /domain_id="clusterhmmer_JN550_006943_0042"
                     /evalue="6.30E-15"
                     /label="JN550_006943"
                     /locus_tag="JN550_006943"
                     /protein_end="172"
                     /protein_start="58"
                     /score="55.5"
                     /tool="antismash"
                     /translation="LAILDKEDGPEVILEKQFRPPTGKVVVDFPAGMVDEGETPEQAAV
                     RELREETGFVGTVIAEERPVHWNSPASSSSCVYMIRMNIDLTKPENRNPKPELEEGEFI
                     ETFTVPLKDL"
     gene            complement(39112..39907)
                     /locus_tag="JN550_006944"
     mRNA            complement(join(39112..39599,39784..39907))
                     /locus_tag="JN550_006944"
                     /product="hypothetical protein"
     CDS             complement(join(39112..39599,39784..39907))
                     /codon_start=1
                     /locus_tag="JN550_006944"
                     /product="hypothetical protein"
                     /protein_id="KAI1867803.1"
                     /transl_table=1
                     /translation="MRSIAVIALALASKALAHGDHGGSQKPIVGENANWMTKHMAEEHH
                     ISDFDASSFFTLHDFDGDGRWEPEEILRTYGIFDESNAKITAARRDQISREILGLIDKN
                     GDGFVDRSEFVEFIHSGRTLPDMGTGPGHHGDDEYEYEIHHWEKYHDENTKLEDLTHPE
                     DIEHFRKHELLEEAEERLEKLNRMSIVEENIPTKFRRAGP"
     PFAM_domain     complement(39370..39561)
                     /aSDomain="EF-hand_7"
                     /aSTool="clusterhmmer"
                     /database="35.0"
                     /db_xref="PF13499.9"
                     /db_xref="GO:0005509"
                     /description="EF-hand domain pair"
                     /detection="hmmscan"
                     /domain_id="clusterhmmer_JN550_006944_0043"
                     /evalue="5.80E-08"
                     /gene_ontologies="GO:0005509: calcium ion binding"
                     /label="JN550_006944"
                     /locus_tag="JN550_006944"
                     /protein_end="118"
                     /protein_start="54"
                     /score="33.2"
                     /tool="antismash"
                     /translation="FTLHDFDGDGRWEPEEILRTYGIFDESNAKITAARRDQISREILG
                     LIDKNGDGFVDRSEFVEFI"
     gene            40783..41958
                     /locus_tag="JN550_006945"
     mRNA            40783..41958
                     /locus_tag="JN550_006945"
                     /product="hypothetical protein"
     CDS             40783..41958
                     /codon_start=1
                     /locus_tag="JN550_006945"
                     /product="hypothetical protein"
                     /protein_id="KAI1867804.1"
                     /transl_table=1
                     /translation="MSRSLEPTLLSLLPTLPSASSLPPPLLEYASSLLSLSRHNASTLK
                     AEEEVARLYACAHLACERLKTTLDLPPIQARPPVIPRIYKRLYTHLDHILPAASVGKSG
                     RVRTPSGKAREATGVFGSAAGQRIRDRATPNKEMSLAQFRPKADGTPTKSTGKAVLPGT
                     GRTAAARDALPPWIRPTTQFMCLKLDNQRMGRTVLAGMQTIVVPHGKRNRDAWVTEHLS
                     PLLAAVCFMVAMKIANLETGAQISSDQYIALRRDIVRALKSARTEVDHRREDEEVFWEG
                     WSNPTPKAVDEALAKIKESQWQEEDWFAGIDDLVASTHAAGDRDLEMAGADDHGSGSKA
                     QIQRGDTMLQSRWVMTDEKREDYRRWKADILSHIEEMEKARGSAMEVDATA"
     PFAM_domain     40813..41259
                     /aSDomain="ORC6"
                     /aSTool="clusterhmmer"
                     /database="35.0"
                     /db_xref="PF05460.16"
                     /db_xref="GO:0003677"
                     /db_xref="GO:0005664"
                     /db_xref="GO:0006260"
                     /description="Origin recognition complex subunit 6 (ORC6)"
                     /detection="hmmscan"
                     /domain_id="clusterhmmer_JN550_006945_0044"
                     /evalue="6.10E-28"
                     /gene_ontologies="GO:0003677: DNA binding"
                     /gene_ontologies="GO:0005664: nuclear origin of replication
                     recognition complex"
                     /gene_ontologies="GO:0006260: DNA replication"
                     /label="JN550_006945"
                     /locus_tag="JN550_006945"
                     /protein_end="159"
                     /protein_start="10"
                     /score="98.2"
                     /tool="antismash"
                     /translation="SLLPTLPSASSLPPPLLEYASSLLSLSRHNASTLKAEEEVARLYA
                     CAHLACERLKTTLDLPPIQARPPVIPRIYKRLYTHLDHILPAASVGKSGRVRTPSGKAR
                     EATGVFGSAAGQRIRDRATPNKEMSLAQFRPKADGTPTKSTGKAV"
ORIGIN
        1 gtgggtccgc gagggcgtga gtgccgtgca ggggatcaga gtcaccgctg ggcgttttga
       61 ggcggtgggt gagaccagac agaagaacag cggagggctg agcttggagg cacacgagac
      121 gcggatgggt gagttgtaga cgtgtggttc gcacgataga ttttacttgt ggatttaatg
      181 tacatctcgg caatgcaaag accagattct ccgcccaatg ctttttctcc tgttgagacc
      241 tccttctatt gtcccagccg ttccggcaag aagagcgacc gtgttccgtg gattttgccg
      301 cgatacgtaa aagtcagcac tgttatgacg tgcgtattga ccccctagac aaaagatcct
      361 gggccatgtg tgaagcaaag cttgtgctgc cagcattgag acctgacccc ctttttggtg
      421 tcgccgtcaa gcatgcgatc ataccttcag gccgaaaaca ctgtcaaacc catttgtcaa
      481 ccaattctgc ctgtgtgcgt accatgcagt aagatctagt ccacctccca cacgcgcggc
      541 ttgtccttat cctccagcag caccttgagt gcctggatgg tgacctcgac aacctcggcc
      601 cgtctgctct ttttcgcaca ttcctggaga attgccaacc cgttctcgtc tctaatcttg
      661 tcccgaatgg cctccccggt ctcaccttcg cacgagatca tgttgtagac cacaaagacg
      721 ccacgatgcc tcaggtcctc gctttcctct gcacataagc ccagaacgac ctggacgcca
      781 cgatccctca gcagtatgcc cttgacgatg ggctcatacg aggtcaagga cgccagggcg
      841 ccacctgctc cactccgggt ggcttcgtct tccgaatctg caagcgcgag taggatatgc
      901 agtctgttct tcgcttgtgg cgtatcctcg gcatacagtt gaataccctc aggggcctgg
      961 actatgttgc agatgagttc gaccgctgcc ttggagacca tgttattggg gctcagcagc
     1021 tgctcttcaa tctccgtcca ccccgcgcga atgatcgtag ctcgtgtgtc gtcatcggtg
     1081 gacgcgagat tcgtgagtgc cattagcgcc tcgaaagtcg gcaagaggtc tcgagtttcc
     1141 gcagcaggat ccggtgagac aatggagatg agaggccgaa tggctgagtt ctgtggccgg
     1201 gcacgggttc ctccaaagac aagagcagga ttaatgctga tcagtatccg agccagcgct
     1261 tgtgcagccg ttcgccgtgt ctgggcctct gattcgggca gggccgtcca agcgccgatc
     1321 atcaggttga cagccccttg ttgggcaagc tggcctcgaa gtgaggtcgt cacggagagg
     1381 gcgtagatga tcgatataat gatggagagg gaagcgacgg acccgttcct gctgtgcgtc
     1441 acgaggacag gcacgaggtt ggcctcaaag acagccttac atcgttctgc gacgtgcggg
     1501 tcgtcgttga gcgggttcgg cgcgcccgtt ttccctgcag cgtttgcata cgccttcagc
     1561 tggctcatct tcctttcttc ctcggactgg gcagggcgat atcgtgtgac gttctggaac
     1621 acactcaagg caccgtacgt gagtggtgat ttgggggcag cctcggccag cagcttgacc
     1681 aggcttgtga ggagcttctt gtcgtgtgca acctcctccc tgacggttgg ttgaatggtt
     1741 gcatacgcca gaccctcgac ggcgtgctgc tttccatgac ctgcgtccgt tagtatcatc
     1801 gacgtgaact tcttcgaaag atcctcgatg ctcgtggtgg ccagcgtcac gcgctcggcc
     1861 cccggttctc ccgctgactg ttggttggtt gagggtacag cctgaagcct tcaggtcagc
     1921 cattcccgtc cgtctcatct acttccagta aaggtgctca aagactggtg aagcaactgg
     1981 gagttgcagc gtgcctaccc tcagtttggc cagaatgacg gcggccaggt tctgtacggc
     2041 ctccgagtgc ctcctcatgg cgatggatcc ctgggcgcct tcgacgccag tgtcggcgga
     2101 atggaccgcg gtcgacagct ccgatgggtc ctggtcgacg atctcctcca gccattcggt
     2161 gcagtacttg gcaatggatt cgcggcaggc cgagttcatg gcggcggcat tgagcatctc
     2221 gagacaggca gtctccacct ttctgctctt ccacttccgg cgcatgaggg gcccgaggct
     2281 cgggaggaag ccctcgctga gaaacatctc tgccaccatg tcgggcgcaa tggggaagat
     2341 ggcagcggcc acgcagaagg cgacaatgta gtcgtcgtac gtcccccgct tgactctatc
     2401 gaagaagaag taggtcaggg acttggagcc agcatcgcca gcggccttga ggtaggcaga
     2461 agtggtcagt atggcgtggc cgcgaacact gtcagcctgg cgcatgtcga gatagctgaa
     2521 gatggtgtcg acgcagacat cgtcgatgac ggtgcagata gacttgtgat ccttgtcgcg
     2581 tttgaccgct tcgatgtctt tgttcagcag cttggtaagc tgatcgagtg ccttgcaagt
     2641 atcgtcatcc tcctggccgc cttccatcag tcgggcgagg atgagttggg cctggtcgag
     2701 attgtccagc ttggccatct cctcctcatt ggatatgatg gcaagagagg cctcgtccat
     2761 cttgatgaga tttccgactc agctgcgtgc gggagacttg gaaagaatgg agaatatagg
     2821 tgccagtcaa gtatgtgcgg tgttagtgag agtccagagg gcggctcagg tggggggggg
     2881 ctttggatat aagtctcact gggcctgaca gcctcacaaa gacggactct cgaaagattc
     2941 taacttgagc acgacttcag tctggtggca cggaagactc ggagctagag gaatatatat
     3001 ccggggcaaa gaaatactca gcaggcgaac cgcttggctg ccttgcgggg aggtgcgtga
     3061 cccggagaga aggaagaaaa aagtctgctg tactcgtgag caaagctgct gtgaagggtc
     3121 aaccgtctga cgcgcccggt ccccaaaccc tctgtgattg gcctggcagt agttgcgaga
     3181 gagggattgc ctgagggaga ggctatcctt tgggggggat atgtcgagga acaggacaaa
     3241 gcgccgagcc ttgattcgtt gcaggcagtg tcacttggca caaagcgtgg gcggttgctg
     3301 gcgatgtgac ggtggcagcg cgggatgagc agggtggtgg cgtacgagga ttgccgctac
     3361 tggtagccgg caacggggcg tccagggcgt tgtgtcctgg aatgtaggag tgagaatgaa
     3421 aacatcgatc tagggacaaa tgtatggcgg aagagacggc gtgcatgccg gcatggacgt
     3481 gtatatgctg aaccctgtgg tggatcgaag cgatctggaa cagcacgcga cgctggaact
     3541 gcccctcact ttaagcaccc gaagtatcgc gagcccaccc actcgagctc cagctgccac
     3601 ctgggcactc gctctttgtt tgagaacagc ttgcacacgt cctagcgtac ctacatacct
     3661 agctacctgc tcatcagtgc tccgcgcaca tttcaaagta gtatttaccg tgcgctacct
     3721 caattgagac gtacgaagct tcaagacagg cgtttacctt gtctcccgga tgcacaccgt
     3781 gatccctgga tgtcgtacat gaagtcagac gagccctacc taggcaccta ggcaggtaga
     3841 cactcgaggt caatcgcaca cacgcagtga cgtaggcccc ccccgaaggc cccccagaca
     3901 gcgccgagcc ggacgggagc tccagtgggt cgttggcgcc ggcagcacgg ccagcccagt
     3961 tgccaggcat tcattcagaa gcttccgccc aaaccgcagt cgggctagcg cgcctcccag
     4021 ggcatccaag ggcctggagc ccggccgagc agggatcgga ttgaacctct atacatagtt
     4081 cgttcacgct acctatgtaa cttcaccata gaaggcagac agcagcatct cgccccggga
     4141 tacttcgtgg acggcacgtt ctgaaggagg cgccacaaat ctccgtacac cacgaaccgc
     4201 tgagtaccgt gggcgtcggc gccggcgtcg gccgctgctg ttctgatcgc gccttctgcc
     4261 cacccagggc ttcggcccgt cctctcgcct cctctgcctc gcctcgcacc accaccctcc
     4321 cgtcggcatg aacaacatcg acgcgtccgc ccactacgag gtcgaggcga cgggccagac
     4381 gccgtccctg ctgaccctca tcatcgacac gaacccccgc gcctgggccg ccctcgacgg
     4441 cagcctgccc ttctccaagg ccgtggccaa catcctggtc ttcgtcaacg cccacctggc
     4501 ctttggcaac gacaaccagg tcgccatcct cgccgcccac tcgaaccgcg ccgtctggct
     4561 gtaccccccg cccccgggac gccatgctcg tcacggcagc agcagcggag gggaccggga
     4621 cggggacgtc gagatggccg gggccaacgg gcagaacggc gacagcgccc gccagggcgc
     4681 ggcgtcctcg gccaacaagt acccccagtt cgcctccatc gaggcgtcca tcgtctcctc
     4741 gctgcgctcc ctcgtgtccg agacggcggc ctcgtcactg cccgccacca ccctggtcgc
     4801 cggcgccctg acgacggccc tggcctacat ccacaagacg tcgctggcct acgcgccccc
     4861 caagcagtcg tcggacccgg cgaacccgac cacggccgcc accgtgacgg ccacgcagac
     4921 gccgacgctg cacgcgcgca tcctggccat ctccgtgtcc gacagcgagc cggcccagta
     4981 catcgccacc atgaacgccg tcttcgccgc ctcgcacgcc cgcatcccca tcgacacgct
     5041 gtcgctgtcg ccgcacgcct cgcccacctt cctgcagcag gccgccttca tcacgggcgg
     5101 cgcctacctg tcgtgcgccg ccaacccctc gggcctgctc tcctacctca tgttcggctt
     5161 cctgcccgac gccgaggccc gcacccacct cgtcacgccc tcccaggact ccatcgactt
     5221 ccgcgccgcc tgcttctgcc accgcaaggt catcgacacg ggcttcgtgt gcagcatctg
     5281 cctgagcatc ttctgcgagg tgcccgaggg gtccgagtgc ctgacgtgcg gcaccaagct
     5341 ggccctcggc aagtacgggg ccaagcccgt cgttgtcgtc cgcaagaaga agaaaaagaa
     5401 gaggatcaac gggttgactg ggcgcgagga gacaggcagt gcgaccggga caccggcgcc
     5461 cacatgaaca gaggccatct tttttggggg ggaacacatt tgagccatgg atagggactt
     5521 tttttagttt ggccgaaaag gcgctcgcgg catgtaggat atacggagtt tttcggggca
     5581 ttgaatcggc gcaatagaca gaatggaatc acggcgatgg atcttgcatt gcgttttggt
     5641 tttccaggct gggaatggtt caacgcttag tatcatgatt gacaaccgag attcatataa
     5701 tgactcgccg ggcaaagact cgtggtgaag aatatatctc tatgtccatg agctctgtct
     5761 ctctatttgc tctctctcca agttgttcac ctgattctgc ccaggtaaga gagcgtgcgt
     5821 ggtagtggac atggggtaat tggtaggggt ctaaaacaga atgttaacaa tgcatgaggg
     5881 tatcaacgca aaacgccact aggatgcacg atctgctcga ggcaacgccg ccaactcaaa
     5941 gggttctcgc caattagact gaagtcgccc ggtgagcctg tccaggtacg cagaccacac
     6001 acggaagaga gcggggaggt gctcccagtt tccagccctc tcatgccgcc ccaatcttcc
     6061 tggcgccttg cgcaactcca gcgcagccat ccggcagtct gctcatgaca cagtggggct
     6121 gtctatcgct gctgcacatg ctggccagtg caaaactgtc cgtgttgtgg gcaaagtaaa
     6181 gatagtagcc cttcttggtc tgcttgaggg ccatggcgcc aatggcgctg gccgatgacg
     6241 agttgaggac gcccggatgg ttctgaaaat cgttgataat aaagctttcc atgatgaaac
     6301 tctcctcgga ctcctcaacg tcggcgccac cctcgccacg tcgagttccg tggtagaggc
     6361 gttcggcgca tttctgagcg gcctgtgtcg tggccatatg ctcgcctgtg ccgctggtga
     6421 ctgcacccac caccatacga tcgtcatcct ggctgttggc cgggatgatg gccgtgccga
     6481 tgcctaccag cgcggctggt ccgacacggc tgcgatgctt catgccaatg ccgccagacg
     6541 aggagcctgc agccatgttg ccgtactggt cgatggcgat cgcaccaact gtgtcagtga
     6601 ttatgtcctc gtttccacgg tacatgtcat cccccagagg gctgcttaaa tgaatgggat
     6661 cgggttggac actagcggcg gcatgagaag gagaggacgg tgagattggc gaactcgccc
     6721 catcgcgcgt gttcgtctca tcacgaaagg aagcgtcatg tatgttggcg tcgggtgtca
     6781 ttccactctt atgtcgggct ttcttcgacg tgggtgatcc cgatctaggg ggcacagtgt
     6841 tggaggctcg agggctggtc aaggctccaa gaaagctcaa ggggctgcgt tcactaggcc
     6901 ggggtgttct cgggccagga gacgtgttcg atgacacagg ggatccagct ttgagagggc
     6961 tggcactggc aagtggcgcg tcgtttaccg ctggcgtgtt ggcttgagca ggagagtctg
     7021 gctgcccctc gttccaagta cccgtcagaa tggcatttgt gtggtcacgc tggtttttcg
     7081 ggcgagcgtc ctcctgtcga tccggagccg ccataatctt cacagtattg ggtgtgacgg
     7141 aggtttttgc atcaacgcgg tccaggtcct ccttccactt cataaaacgg tctctggcat
     7201 tgcgagacac aagccattcg ttaggtacca aaggcatccc atgctcatgt gcaaagtcct
     7261 tggcgccctt accaacaagg aggttgggag gaacacgtcg aagactgagt ggcttgtgac
     7321 tctcatcaag tatcatcttg gccaggctga tggggttttt gatgtctgtg caagatcagt
     7381 cgagaaggac atgcagggaa cgtccatcgc ccaaagaaga aggcgcaaga aacaaccgca
     7441 cttactcggg acggcgccgc aagcaccgct gcggccatga tgatcgacaa tggttgcatc
     7501 acacgccaca gttccatcga tcgccagatt gctgccgaat ccagcgttgg tgatctcctt
     7561 gtcctcgagg atcttgatgg ctgcctcaac gccttcagtg gctggcgctc cgagcttgag
     7621 gagcttcata gcagcgcgag cagcactaat gagttgtcag tgagatgacg cgcatggcgt
     7681 aaatgaatcc gaagaactca ctcgctgcag gcatccaggt gaaggcgctc gttggcagtg
     7741 ctgtggtacc cagctcccgc atggatgaag atggctgcca cgccaggttt cgcccgcata
     7801 ttccgtcctt cggcaccgtc aacccaccag ttgtccttac tagcaccagc cgtgtgccac
     7861 gaggggacct ctgagccagg cgggaagatg ggctggtcaa tatcagggtc gtaggcgcgc
     7921 cgaggttccc ttgtgtggac cactgtgccc tcccgtgtcg tcgggctgtc cgatggcccc
     7981 aagatgtcct tgtggtactt tctcttgcca agaaacgagt tgaaatcgcg catgtaggtc
     8041 ttggcgcgcg acggagcctt gtcgtcttcg tggtccatca tgaagacttg tcacgacgag
     8101 agttgcagga gaatgggtat gcacaggccc gatagtctcg aatgttgcac gaagatggta
     8161 gccgttgggc tgcccgggtc agatgctaga cgaagtcaca cgtagcgaca gtaacggtga
     8221 ctggctaggc cacaaggttg ctgaaccgaa gggatcgcaa atcgtaacga gttgccacac
     8281 tgatgagatg aaagaaaata gtgaccgtgg gatgatgaga tctgctgccc agaacgggaa
     8341 gtagacgggg gctagagatg ctgcagtatg gaataccacg tatgtatctg catccgcgcc
     8401 aatcccatcc agtgggactg gtaggcggga tcgtgtagga agaagaggaa gataggaggg
     8461 gacggtcacg acgatgtcat ggaggcagta gggaacatca agacgccggg acttgtttga
     8521 agcgctcccg cacttcctga gcccgatcgg cgtcgtggct tcccgacgag acagcgttca
     8581 cgccttctcg ccttctcggc cgtgggacag caggacagca ggacaacagg acaacaggac
     8641 aacagggcca gcgggttgcc gagggaatcg gacggaggcg gcacttagta taagcagacc
     8701 atgacgctgc tgccggatgg ggatgctgtt gctctccagt ccccagtatc accttttccc
     8761 aaatttggcc ttggcacaga atctccagca gcgaagctct agggaacaga caagacaacg
     8821 gctcttcacg gatagccctg gagacgacca agttacaacg gtaacccagg tggccccaag
     8881 ccggtcgccg agtcgtgatg gaatgagtct tcttctctgc gatcgacgac aaatatacgt
     8941 aagctggctc atgtattgca gcagccagcg gaaacgttcc aaccatgggc atgtctatcg
     9001 atgattggcc tccagcctcc aagatcatgg tggggcacga actacccacc ttgacttggt
     9061 tgttgttact gtgccatttc tgtacacagc aataccagct agatcggaca agtcttgaga
     9121 ttgaaatacg gtatcttcta tatcgaccgc atccgccggc acaagagggt gacatcgtgt
     9181 ctagaccgag tattggggtc gctcttgagg gccgctgtgc atgtactcca gctgtgtacg
     9241 ccgtagtgcc ccaccaaagc cagccccaat gtagcccacc ttagggtacc tacctgggta
     9301 cctaggtatc atggtagtgc ctaaagtagg tactggccgg ggtccttcgg tgcagcaccg
     9361 ccacagccat gtcatacctc gagccccccc cggccaagcc agccttcacc tcccaggtca
     9421 cgatgcaagt acagcagtag cccaaggcac ccaattgcca tccattagcg acagctaccc
     9481 cgccgggcct cccagcatcc tctcctccac gacgacatca catcctcacc gcagctggag
     9541 acgctccctt tgcatccccc gtcgcgcccc tcctcccgcc atccaagatg gcgaaccaga
     9601 cgccggccgt tgtcatggac aagtacgtcg tctcctgtgg aaccccgcaa tcgcaccccg
     9661 tcccgtcctg tcctccccgt gccgtcaccc aggccgcatc ttgtgagcca cgatcaacgg
     9721 cgacgcacgc atgctaacat gacctcccct tccccagcgg caccggtttc tccaagcttg
     9781 gtaagacgac gcaatggcct cacctcaccc ggcccacgcc cctgcgcacc cgacggactg
     9841 cccggtactg acaggccaaa ggtttcgccg gtaacgactc gccctccttc gtctttccca
     9901 ccgcgatagc tacaaaaggc ccggccgctg gcggtggcgg cactggctca ggacgccccg
     9961 ccgtcgccaa caagccctcg ttcctcaccg gaggcgccgg cgccggcggc catctgtccg
    10021 gcaagcgcgg caccgaggac ctcgacttct tcatcggcga tgaggccatc acggccgccg
    10081 ccggccccgg ctacggcctg cactatccca tccgccacgg ccagatcgag aactgggacc
    10141 acatggagcg tttctggtcc aactccatct tcaagtacct ccgagtcgag cccgaagacc
    10201 actacttcct gctcaccgag cctgtacgtt gtcgccgacc ccggcatcct ccccgatgca
    10261 cgatgcaccc tgctgaccct aggcccccct ccctagccgt tgaacccgcc cgagaaccga
    10321 gagaacacgg ccgagatctt cttcgagtcc ttcaactgcg ccggtctgta cattgccgtc
    10381 caggccgtcc tcgcgctggc cgcctcgtgg acgtcggcca aggtctcgga ccgctccctc
    10441 accggtaccg tcatcgactc gggcgacggt gtcacccacg tcatccccgt cgccgagggc
    10501 tacgtcattg gctcctcgat caagtccatc cccatcgccg gtcgcgacat cacctacttt
    10561 gtccagtcgc tgctgagaga ccgcggcgag gccgacagct cgttgaagac ggcccaggag
    10621 atcaaggagg agtactgcta cgtctgcccc gacatcgtca aggagttctc gcgcttcgac
    10681 cgcgaccgca cccggttcgc caagcacgtc gtctcccagc ccggcggccg ccaggtctcg
    10741 gtcgacgtcg gctacgagcg cttcctggcc cccgagatct tcttcaaccc tgagatctac
    10801 tcgtccgact tcctgacgcc actgcccgtc gtggtcgacg gcgtgatcca gcagagtccc
    10861 attgatgtga gacgaggact ctacaagaac attgtgctct ccggcggcag caccctgtac
    10921 aaggactttg gcagacggct acagagagac atcaagcacc tggttgacga cagaatccgg
    10981 gccagcgagg tccgcagcgg tggcgcgagg agtggtggct tggaggttca ggtcattacg
    11041 cacaagaggc aacgtcacgg accctggttt ggtggcagct tgctgggaca gacgcccgag
    11101 ttccgatcat attgccatac caaggccgag gtatgtgaac cccgtctatt ggattggccg
    11161 ttgaatacac cgctaatgtc gaaaacagta tcaagaatat ggtccaggaa ttgtgaggag
    11221 attcgctttg ctcggtggac caggtggctc ataagccgtg ttgtgcgcag tttagacggg
    11281 gatgccacca aaatgggttg ttaggcgtat ggaaaatgga gtatcccatc aatgccacta
    11341 gatccttttt cttcaagcga gcacaaaccg gctgcttgtt tacctctcca cgttttacca
    11401 cgataacttt gatccaaaac acattctgaa ccctctgtct acagaagtac caccggcgat
    11461 tcccattgac tgatgttgta tgttatgtaa tcatctctcg gacgaggcgc acgatgccag
    11521 ctggtctgaa gagtgtggac ccttcccgtg gcaggcggat gacatctcct cagcctacat
    11581 gtgcctggtt tccgatcccg ttgccgggcc ctctcaatag agaaaacagg tgttttgact
    11641 gtggtgagtg ctctgggatt ggtttcgctg gtgtttgtgg tcgcgagtgc ccccgccaag
    11701 cgcttggcca cgacctcctg tttcggtctc cacgtctgag cgacgcaacc actaggagga
    11761 aatgcgacgg tttggtgaca agggtccatc tgacaggtgt tctgtctctt gccagagtgc
    11821 gaagatggtg cgatttctcg aattcagatt gacaaatgct tatctgagta cctatatgag
    11881 gagacacctc atacttatag tcatgcccgg ccgttgctgt ggtccaatca gcgaccggca
    11941 gttggtattg gttatatggg ctagcggcaa ctatatacga ggcgacatca ccagtgagat
    12001 atcaggccca aaggcgtgca tgcgctgaca gctttcccac tgcgtgtcca tcccatgcat
    12061 ctcgtcgcta cccatcacag tgatgtctgc gtaaggcttc agatgatgtt ccgagcggcc
    12121 ggttcgaaac attggcgtct tgagatctac gatctgcagt ggacgccgat cctgtgtcta
    12181 ctaccccaca aaccaagtca tacgagtgct gtttcagcac gggtggttgg ctaggagttt
    12241 tataatcgca gatctacgta catagagcca tctttctgcc catccaaagc ggccgtgctg
    12301 cccaggccga ttcttgcata ctcgtgccgg aaaaccaaga cgccagcagc catggaagga
    12361 cggcccagtt ccaaacgcag gagcaactca agaaatcgca gctctttcaa ggaaaaacaa
    12421 cgacgggaat catggaagga cgaccgtctc aataccatca cgcccaccag tggcctggac
    12481 ctgcttatcc gccaggcgct ggcgcgcaat gcctcacctg cgacatatct attcgatgag
    12541 gacggaaacc gcatttcgcc gccagcctcg ccgctacggc gctccgtgca gcccctggag
    12601 agcatcgcgg accgcatgcg gcagaagcgg aggtcctggt atgacggtgc cgagcccggg
    12661 caaggcgaag atgacgacga caaagaggct cgggacccgg atgcgccgtc ccgcctgctg
    12721 gccctcccca cggagctgca gttcttcgtg ttcgcgcacc tggggctcag cgacctcgag
    12781 cgtctgcgcc gcacctgcca gttctaccgg cacatcctca gcccggagta cgtgcgcgca
    12841 ctcttcggcg ggcaccaggg gcttgcgagc cagctgacgg gccactgcca gacgtgcctc
    12901 gcgtcgccgg ggcgcgcgtc gctcattctc cagccccaga cccggccact cagcagcaag
    12961 tgcttccagt gcagcgtcaa ggcccgcgag ctcggcgtcg gcacgcgcgt cccgctggcc
    13021 agcggcgcgg gggcaggggc ctgggtctgc cggtggtgcg ggtggccggt cgccggcgag
    13081 gcacacagct gggccaacga gcagttccac gtgcagtgct acgaccgcta ctaccgcgtg
    13141 ctgtgggtgt tcctatgcct ggggttcgcg caatttgctg tcggggtcgt ggctgcggcg
    13201 ctgagtctgg tgtatttccg gggcgagctc gtggtctttg cgccgaccgt cgtcaatttc
    13261 gtcctgctgt gggtgtgtat ggcatttcta atgttcaggg gtaatcgaat acggacgtat
    13321 cactgggtgg ggatggtcga gcttgtcatc atggggctgt ggattccgcc tatatatgcc
    13381 gtggcgagag acctacaaga cgggggagtg ggcagcaggc catttgagag ctcagtcgcc
    13441 gcgctggcct tctttgctac caacatgtaa gttcaaaagg gaccatcatg gaaagtcgtc
    13501 caggtgctaa ctcaacccaa ggctattccg tctgttcaac tgcatcggga acatagtcct
    13561 cactcttggg tatgatatga ccaagcatta cgcgccacaa atcacgctgc ggcgtcgact
    13621 gatgaacttg ctgatgactg gtctgatata ctggacatac ccacaatgtg tcgagcagag
    13681 atacccccct gacttcaatt gaagtaaatt ttgtttatta atacaccaat ctagatggta
    13741 ttataaaatg atatcgtatt tgaagtgacc ccctgagctg aaatactaca agatcgaaga
    13801 aaagggctag acaatggtgc aagtggcaaa atccactcag gaggaaaact gcaccactgg
    13861 tgcgcatgat ttgaaccgct ctgacttgta aacgaacgat attgatgaat ggtctaatgt
    13921 aatctcggga ttagctcgcc cattacagcc agaagattcc agtgatggct ccaatcatga
    13981 gcaccacgat ggagaactga gcctgggatg cgccggcagt ggcgtaagta ggataggcag
    14041 ccgcagtcgc tttggtatcg acggggctgt cgccggatgt gccttgagag gtttgagcac
    14101 tatttccagc gggctcgctt gcttgggcaa ccgctgggaa cgtggatgca gggggaaccg
    14161 cggctacagt aggcgcctcc gctcctactg gtgcggcagc atacgtctca acgggctttg
    14221 gaggctctgg ctttgcgtag gtctgaacag gttgaatagg ctcctcctga gcataggtct
    14281 tgacaggctt ggctggataa gtctcggcag gcttcgtggg gtgtggtatg gggtacgttt
    14341 cctttgcgtg gggctcttcc gtctcctctg ggcaccaagt tgtagccaca gtctggacct
    14401 cggtggtttc cttgttgata gcgcagctcg tgacggtagg atggcacgac gtgatggtat
    14461 atgtcgtctt tcgggtgtag gtggatgtgt aagtggtctt tgctgttgga tgctcagcag
    14521 ggtgagtagc gggatatgct ccagttggct gcggctcggg cttgggctca gctggatttc
    14581 cttcaggctt tggctccggc tttggttcga tcggatatcc ttcatgcgcc ggaggtacag
    14641 gcttggactc agatggatat ccgttcgtgg gcggtggatg gggcttggta tcagttgaca
    14701 ccggtggaac gggatacgta ggaggtggag gatgcggatt ggtctgggtt ggctcctcag
    14761 tacctgtaga cacggatgga gggtacgtta taatctcagt aggctcctcg gtccctgtag
    14821 agacgggttg ggggtacgtt gtgatctcag taggctcttc ggtccccgta gagacgggtg
    14881 gcaccgcgta cgactcaatc acggttggtc cctcagtttc tgtcggcagc tcagagccag
    14941 ttgacgatcc gatgacagta actgaaggat atggtgtgag aatcccagtg gcaattgggc
    15001 tgacttctat ggtagaagag tctgtgacta ggtcactaga tataggcact tccaccgtta
    15061 ccgtggggaa cagggtaatg cttgtggtcg aaagcgttgt tgaggtgcta gaactggccg
    15121 atacgacgcc gtcactcgtg aatgtgcttg cagagactga gagcgatgtc gagatcacga
    15181 caaaaactgg cgggaaaagg ctcaacctgc taaagaccgt cgtcgatgtt gaaagggaag
    15241 ttgaggtgct agtgccgctg accgaaagag acgatgttgt tgagaggatt gtctccacgt
    15301 caacaatcgt tgtcggtgaa gtcagaacaa cctcgctctg tgactgtctt ttttctagac
    15361 ggggctgtct tcccttcagg gcgctaccct gagccagaat aggcagccca aatgcaacga
    15421 ggtggaggtt tgaccgcatg acgtcccgta aacgaaggct tggaggccac gggttggtaa
    15481 aggagtgaat gatgaaggac agttttgcag tatacccccg gagtctgtca gtctatctat
    15541 atagcagcgc ttggacaggt agtggagagc tctgacctcg atgtggaaat gagtgatgct
    15601 agtggcagtc aacacttgga ggtgtatacc tactcagttg cacttcgata tgacgcttgc
    15661 tatggccatg gacgcactga cggccaaact gaagaatgcc tagttggcta ttgcttctga
    15721 tacataactg tcttaccttg ttccagctat tgtgttaggg aaaagggaac atgcgtctta
    15781 acgatgcatc agcaccagcg gcctggcaac caatctcaat aggtgatggt ttccaagaat
    15841 gatgacataa ctcgcgatta ctccgtaaga cagcaatcta tttcgcagac agtcttcgcc
    15901 aaatacttgt tccatctctt tcagagtgag gtgtgtacga aactatttag ccatccttct
    15961 ggcaaaggtt aagagccctc ccacgttgga cccgggtaac cacttattac caaacaaatt
    16021 ctaagcgtgt acatataaag cagtctatgc gttcgcgtag acaaggttac cgtctaatac
    16081 atcttataat ttccggtatt atatgcaata gcacggatct tatgctcgca gagaaagaat
    16141 gggtgaatgg cggaaaatca ttcgaagcct agacacacac aatcccaagc tggatgaggc
    16201 tccatgggtt gatccgcgac tattgttgcc atgcgggata tgtcgtttgt cttggcacag
    16261 aaccaggcca agcggtccgc gctccaatgc aggtccacac aagacactac ttgaaacatg
    16321 gcatgtagaa tgagttggga aattcgacat ggaggtcatt gaccatatcc gagttatggg
    16381 tcaacaccac tttttgagca ttggcttggt caagatattc caatgggtgg aaatccatcg
    16441 ctcgcgttta gcagcactac aaaatgtata attccacaag aatgtaggaa tattaactct
    16501 caggccagat tttcgccatg aatacaactg gcgaatctgc ttgtcacctg agtacccgta
    16561 tccttcggct agggttcagt tagagtacat cacatatata tctaggttat cgttctgagt
    16621 agtaaacgtg ccagatttca tccaagtaaa taaatatgac agtcagaaac aggaaactgc
    16681 tggagcactg gtcggacctg gtcggagaac taggtccgac cagagcagcg catggcattt
    16741 gaaacatgat cgtggcgttt ggccaatttg ccataggaaa gggacgagat aaagctatcg
    16801 aaattcaaag ctaagattag cttgcttagg cgtaaactct gattttgctt caccctggct
    16861 atcattctca ggccataaga ggctatataa tttccagaca aaaccccgtg ttggcaccgt
    16921 ctgtttcttg gtagtggagg aggatgtggc tgaaggaccg accgcaagag atgaaaaggc
    16981 ccaaacagga ggcgttgata accatagcat ccaatggctg atctcaaacc tcagctccaa
    17041 gagaattgct catatcgcga ccgtgagctc tgcgtagtcg gcatagccgc tatcacaaca
    17101 acaagattgg atctgtgcgc gaacaacggg atagtggcgt taaccagaca gcgtgctgct
    17161 tgtgctctac tgaaagcacg aaactacagt atgggcaaat atttccctgg caaccatctc
    17221 tacatgtaca acacgagacg cacttctaag actttcggat tggcgtcaag ttcgccatgg
    17281 aagagtggtc aagtggaaaa ttgcatagag taaccgattg aattgtagag aagtggtttt
    17341 gatggcgccc accgctgcat aagttagtca cgaacatcga acgactgaga ggcagtaagt
    17401 gatctaagtt ggacaatgaa tggaccttgc gtccctgaga gtaatcacct aagatgatct
    17461 caatattcct cgtcgatgta cgaaatatga aaagactact gaatcccctg taaatgactg
    17521 gctacatcgt tacacagatt gaaacggcct tctcgttata tcgtgtaacg atagtagcaa
    17581 tgcgatgcgt ctaatgcgca ggattgcatt cctctctaac tagtatggga tgaaagtcgg
    17641 tgaaacgtaa gaaggggaac agacatacct gattggcaaa tgaatggagg agtaaatacc
    17701 aattgatggg aattgaaatg ttagttgcgg gtttcgtcgg cttctaacct gaagctggcc
    17761 ataacccgaa ggttggctct tgcgtatctc cgcacgcaaa agccgcacga atggcgtgct
    17821 catttagcca tctgtctgca tcagcttcca tggctccgca tcagcatcac taacagctcc
    17881 acgaactctc tacacaccct actccctgcg tgagaaggag acattggcgc gtggaacctc
    17941 acaatgacca tggtcaatcg ccccgcagtg gcggaccccc aagacgacct gaaaacggtc
    18001 gtcgacgccc ggacccgaga gtggcatttc catatctatt tcttgctaca gtcgcccacc
    18061 gagacggcgg cagcgctcgc tcttcgtgac gccgtcctca ggctacgccg agatggtaag
    18121 ctcggtggca ctcgtaataa ttgcgtacat gggaagacat gccagctgat ccatccccat
    18181 aggtgcattt gttgctgtcc cattgttcag ggtcaacgag tacccaattg gaccacatcc
    18241 tgctggatcg tacgagagtg agtagggcca acacctttgg gcgagcttcg gcgcagcgta
    18301 tcagtgaagc gccccgtctc acaacgtcga ggctgagaac aacctttcga tgtagtttgg
    18361 gtccccgaat cgtccttttc tgatgtcttc ttctacctgg catccaatcg aggcagcctg
    18421 aggtacgttt ttctttctct acaccctgtg ttaaaccata atctacacct atcttgttcc
    18481 aggcacaggc ctctcattta caggcccctg atattacctc ctcatgcgca aagaggcgga
    18541 tgattagatc tgcagccatg tctcacactg cgtacagcgt cctcgtccat cccctcactg
    18601 caagtcaacg tcaagatcat gagtctcgcc aagcttggat gggcacacca tggccgattt
    18661 acctagatgg cttgccgcgc gacggcgatg ttccgcttca atatcctgaa ctgggtcttg
    18721 gctggtctac ctcgccagag caagagctct ccctcgagga gaggcgcaga aggggcgctc
    18781 tagtcgaggc attattagcc gatgacccgg aggctgcgcc ggctcctcag cattgaagcg
    18841 cttgattttg gctaggtgga ttgacatgtc ttggggaagg attgcaggtt gacgaggtgg
    18901 cacgaagtca ttgagggcat gcggaataca actgcagaga gctttataca gcccggaatc
    18961 ccgctccttc tgcatcgcta tctaggtatg caagccattg atgccatggc tggaatagga
    19021 ttttgcaaga tctggccctc tccattccga tccgcgcgcg ggtaagacgt agttagctca
    19081 gcactccact attcacgaca gctctcataa gcaaagttgt gtagcacacg cagatgggct
    19141 ccgtaccaca caatatactc gacgttgcgc aaaggcactc tgcttactaa ctcaagcaat
    19201 ctgatggcat ttaccgcgcg gcattccccg aaacttgaat tccatgccgt cgttaaagaa
    19261 gaaggaagaa gaaaagtgga gcttggattg tgcggccgca acaaagccaa ccaaaccatt
    19321 tgcgccggtc ctgcggcaga cgccgaagtg ttaggaatga atatagcgct tagttagcct
    19381 ctctctctct ctctccctct ccctctctgt acccactctc catgccatcg atcggcacgg
    19441 atcctgagtt acgaattaat cacatcagat gactgcgctt tttgcgacac gttcgtccac
    19501 gtatcgatat ggcatgctac tgtgtatgca gaagtggatc tcattagtgt atcaaagagg
    19561 aagcggaaat agttagtcag atacggcagg atcaagccgt agctctatca tggaaatcct
    19621 gcgactggtg cctccagaac ttatcgaatt cagtgaagga tgtacacgaa agtctcgcgt
    19681 gctacctcgt ccaaaaggtc atagtagctg gtttcttcgc ggccaaacga gtctatatgt
    19741 aaatgcaata atatacaggg gggagtaaag ttatctaagc ctgtcttgga gatagttctg
    19801 tcgtaagtaa cccggtattg ctaacagaca ttatggaggt caaagagtgt ccatgagagc
    19861 tggtaattca agttatttat gtgatatgcc atcaagatgc tctgaaatgt atgcaaagac
    19921 ctctggatat atacaatacc acaaacacaa acaacaggaa tacaccgaac gatgcacgct
    19981 agaagtagcg cttcacagct ctagtccagg agccattgca cctccaagaa tacctgctcc
    20041 ggcgacatct cagcatcaac cggaagaaca tctgcctctg cttcatcaat cgcctcgtat
    20101 gtggaaacct ggccatctac catcgacgct gacatgtagt gaccctggcg actgagtgtt
    20161 ctttggagca aggtatcctt tgtacactga agatctatga agacaactga gaccaagtca
    20221 ccgccctcgg tttggatagt cttcctgatc gtgtctcggt atgccctctt gagggcggaa
    20281 cagcttacca cgactgagtc gaagccaaga tctgaaatag actcgacgga gcgcttcgag
    20341 atgcgtttca gccacagagc ccgatcgtca tcagtgagtg caacacagcc cgccattttt
    20401 tccactgcgg ccttgcagtg taggccgtca ccttcgataa atgggattgc cagagcttta
    20461 gacaacgccg tagacaacgt ggatttgccg cagcccgcgg ggccagctat gacaatgacc
    20521 ctcttcggtg gttcagactg acgtgcattg accttccagg cattggcact gaagtatctg
    20581 acgaagttat caacgagctg ctgaccgaga acgggggcat tggccagcgc aggagataat
    20641 gaaaccgcac cgtcggtaat gaaactcttg gatggtgtaa agtcatcctt gtcatacttt
    20701 gaggcgaaga agtccacgag cttgattggc gggttcacac tcgggtctgg attggaggca
    20761 cgcagacgtc gaacccattc cttgggctct acctcttgaa actgcaagcc tgctgccttc
    20821 aaagcgggca gcagatcgtt agtccaatcg aatgtcttcg ggttggtcac attggcgaat
    20881 gtactgcccg tatcggacag agagatgtct agaatcgtct gagcaacagt atctacaggg
    20941 agccaggacg gagtctcttt caacttcggc aacgctccca tagtggcggc cgtttgaagc
    21001 atcaatggga tggcttccgt ggcgttccat acaccatgga ctgtatccgc aacaatctga
    21061 cctacgcgga ggactcggca agggacaccg gtcttctctg cagcctggga acatatatgc
    21121 tcagccaccg acttggactg cgcgtaaccc atgccttgag cccatgtcag gtctggcaga
    21181 gactcaggaa ttggcactgt tgttgacctg gcgacggcac tgacagatga acagaagttg
    21241 aagctcgcag gtgttgctcc agacgctttg cacaggctga tgaggtggtt gacaccggca
    21301 atattgctct tgacgaagct ggtcagacgc atgttgaagt tgacggacca agcacagtga
    21361 atgacagttc tgaggttctc cttcactgtt tcataagcat cgacggagag acccagcttg
    21421 gagtcagaga ggtcagcggc cagagccacg agcttccgtc gggacgacag ggtcatggaa
    21481 tggtatagcc gacgctggat aagagacttc ttcactcgtt gcatggcctc attatccgac
    21541 cctgcacgca caaggcagta tatggcggtg atagaagagt ccatggcgag cttggcaatg
    21601 acatgggcac ccagcgatcc cgtggtacct gttacgatct agctattgtc agctttgaac
    21661 tattaataat cataggtcat taggcgtacc gcagacgact tcggggctct ttcaggtgcc
    21721 ttgaagttgc cgtactggcc gatgagttca agcatctcat cttcaacagc agaagacatc
    21781 gtgatgtctt cgccggaccc aaggcttagc aagtagcggc tcagcttctc gatcgatgga
    21841 tactcaaaaa caacagtctg gctcagcgaa tgaccgccga tgtcgaccgt cttcagtatc
    21901 tcacttcgtg tctggatcgc ttgcagtgag tcaaggccaa gagagaagaa gtcagtgtca
    21961 tcttccagag tgagatccct ggcgagggtc tggagcagtg acgagcggag gaaatctcga
    22021 agttcagcaa cggcaaatct cttggcattg ccactgctgg agtcggctcg gtcgtatgtc
    22081 tcatcgatct caatcgccca cttcttatag aatgcttggc gaatcacgct gcccttgtct
    22141 gttctcggat aggcacagtc atgggggagc agcttgatca tgtttttgga gatgcgagca
    22201 tacgcctctg ctgagcggcc agctgcttcc accacaggcc atataatctc gaggatctcg
    22261 tcatccgact tgccggccaa gctaggggcg ggcacaatca aggcacctaa tgccgggcgg
    22321 ccgataccga agacgacggc ctcggtgaca ttcttgtttg aacggatggt gccctccacg
    22381 tgaacagggt tgaacttttc gccattgaca agtgcaatgg tgtcgtcgag tcgggcaatg
    22441 tacttccaag cttgagggat ggttgggtga ggctcgaaca agtccttggt agtgtaggac
    22501 ccgtcgggct ggttagaagc caccttggac ggccatccag gcagcacaca acattcgaac
    22561 aagtttggcc ccctggagat ccatttaaga tacggcgaca gcttgggcga ctcgcgcaca
    22621 tagttccaag cagtatcccc atggggccgg aaggatgtca tcagctgacc gacctcagtc
    22681 ctgtaccaag aatatgaata ttttgtacct ctaaacggat gtgagcgaca caacttacgc
    22741 gccataatga ccaacaagat tgactccgct tgctactaat tggtttccaa gatcatcagg
    22801 gcaagccgag ccaccgtaca tgacgatgtt cagctcacac agcaactgca ttccctcgtc
    22861 ggtttctgca agcagtttta acgcgtatgg aacaccataa aagatctcga acttgtgggt
    22921 cctcattatt ccggtcaggt gctctcgggt cagtggcaga tctgcattgt acaagtggat
    22981 aggtttcccg gagtaaatgg ctctgaacat gttgcaaatt ccatggttgt ggtagagggg
    23041 aagcgtgata aaagccttca tgtccataga cattgagtaa tttgcaatcg ccgacttttg
    23101 cgtctggtag attggcttag gcagtccagt agatcctaca gcacctgtta gcgaagcctt
    23161 gtgtgatgta catgctgaaa tacttaccac tggagtgaat tatatataca aggttattgg
    23221 tttcgactga gtcatcgagg cccctagtca atttggtatc cgcatggatc tcaatgggaa
    23281 aattgaacgt caactgtcct gcaatttcta gaacgccaac atgatttaaa gtctgatgca
    23341 cagcctgcgc cgtctttagg tacctcgggt ccgcgaggag gaactgtgca ttcgtagtcg
    23401 taatcaaaga ctcgatagct tcttgggaga tcctggtcga aagaaatagc gtggtgatgc
    23461 caagtttcgt caaagccagc atggtgacga gatagtcaaa gttcgatggc cccaggatgg
    23521 caacgaccat gggtttctct tcagaagacg ttcttttggg tatgtgctgt tggtagtgtt
    23581 ttgctgtgcg gaatgcgaag acgtctaatt gttgcatagt gtagttgaca tattcaatgc
    23641 cagtcctggg atacgccacg atgacttgat caggccgtga gcgagcacgc cgcctgacca
    23701 ggtcatccac cgtcttcatt gtactatcat cctcatcgta cgtctcctgc gcaaccgttg
    23761 taggctctaa atatgacttg gtgtcccgca cagggctgga cacgtccaag ctaggacttg
    23821 ccactgacgg aggcgccata gtaaaagagg tcagggctag caaagtatga agaatgaatt
    23881 gctcgaaaca taacatgcaa tcatctcgaa agaagttata tgtaaatgaa aagtccttgg
    23941 aggctatttt gagtatcgaa aggtcgccag tggctatgtg attctccgga ccaggatgcc
    24001 gtactccaga ttgagattcc gcgggtggag gcgctatcgt gaatagtgga gtataagccg
    24061 gaaaagcaac cacgcgtgac ctgagctccg tcgaatttcc gtcttcgtcc cgagcagggg
    24121 cctctgagga caattatccg tcaacgcgga ggagcatccc acaacgctgg ggcgtatact
    24181 tctccgtaca ggggcatact ctccgtcatc gcccacctat ccgctcagcg aagtggcacc
    24241 cataaaagga ttaggccact ttcagtacaa cgttctcagc ccctgactgt atacgacttc
    24301 accacttcat ctcttttgct atccctgtct acaaccatct ccaaagtaca ccgccaatat
    24361 gcctatcgca actcatttca cgttaaacac tggggccagg attcccgcgg tagggttcgg
    24421 cacctggcag gccgcacctc gcgaggtaga gcgggccgta gagacagccc ttaaggctgg
    24481 ttataggcac attgattgcg ctgccatcta tcgcaacgag gccgaagttg gcgagggtat
    24541 ccgtaagagc ggtgttccgc gttcagatat cttcgtcact ggcaaactat ggaacacgaa
    24601 gcatgtaccc gaagatgtcg agtcgggcct tgacaagaca ttgaaggatc tggggacaga
    24661 ttacctggat ttgtttctca tgcactggcc agtgtgagta cccctgacac tcgtatcaat
    24721 cgttttcgca attcaggtct aatgaaattt gcagagcttt caagccctcg gacaagtggt
    24781 tccccatcga ctcagatggc gtttttgagc ttgcggatat tgatcctgcc gagacctggg
    24841 cggccatgga gaagctggta gcatcaggca aggtccgcgc tatcggagtg tccaacttca
    24901 ccaagcagcg cctggaagac cttctgtcca agaccaagac tgttccggct gtcaaccaga
    24961 tcgaggccca cccctatctg caacaaccgg ctcttctgga gttctgcagt tcaaagggta
    25021 tccaggtggc tgcgtactcg ccgctcggta acaaccagac cggcgagccg cgcaccgttg
    25081 atgatccgct ggtcggtgag ctcggcaaaa agctgggcgt ggacggtggc cagcttctcg
    25141 cgtcctgggg aattcaaaga gggactgtgg ttctgcccaa gagtgtcact cccagcagaa
    25201 tcgagtcgaa tctcagggtg caggaaatcc ccgcggattc cttcgcccaa ctaaatggcc
    25261 tggagagaaa caagcgattc aactggcaga cgaggtgggg tgttgacatc ttccaggaac
    25321 taggcgatga ggaggcgaag cgcgttgcga aggagaccgg ccctgagaac ttgcaaaagt
    25381 tcaccgccta gaaaagggac gtaataaatg gtagtaaagg gatttgtttg aatagatata
    25441 gaactaagcg ccgatattgg gcatccagcc aaaagagctg ctgttatcaa agttatatag
    25501 accaaatgcc gacgagtcaa gctccaacca atctgttgtc tgccattcat ccaacagatt
    25561 cgtgtcgcga aacccaaaac ccgcgtcagc catcatgagc tggtcctggt gaccaccaag
    25621 ctgcatttct gccgtgacgt cgcgattctg aagcgcaagc ctaccggtgg tcgctggttg
    25681 ttggaaggct tgggccgaag acccgttgtt tctttcgtga gagccttgac ctgatacgtc
    25741 ctcttgacag ttgactggct tgccaagagc ttcggaacta agttcttcga gaataattgc
    25801 ataacggcga cttggtgagt tcgttgcggt agccatggcc aagtgtgtat gacagcgttc
    25861 tgccagggcc atcaacttgc tttgttgcaa gccaaggtcc agtgccgcgc cgccccggcg
    25921 tttttgttgt atgtcccaaa catatgcaac aagaagtgca cagaatgtaa catactgggt
    25981 ccaccagaac gcatggaaga tgggcccttc cgccgccata cgatctactg cctggaagac
    26041 atccatcgcc gcgccaatgc actcgatgat ctgtggacga ctgttgtcgt tgaggttgcc
    26101 tagtaaaaat agtcggtttg cgtgcattat agcatgcgaa tatgccagct tcaagaccgt
    26161 ggcctgtcga cggaagcctg cgatgagcat ggacggtctg atcgatccca gatgaggtgg
    26221 caggcttgct ttccactggt gaagcttttc gctgagtctt tgggctgccg cagcgcgttc
    26281 tttctccgta atcttcttgg tggaatatac ctctctggag atgctaccaa taatctgagc
    26341 gatcctacag ccagccaagt gtcagcacat ctgtctcgtt accgtcttca ctgcgtataa
    26401 cataccttgc atgaaacacc agtgcgttga tgaaagtatc ggacggatat tcgctatctg
    26461 acaccgggcc ctgaggtgtc atgttttcat catcaatact atcagggaaa tcttgatcaa
    26521 cgtcgtcatc atggaagtgt cgtggcctcc caaggataac cccaaggtac ttatccagga
    26581 tgtaggctgt ccagaaggta cgtatcctgc actgctcctg catgtagtcc gtgctactcg
    26641 cagccatgcg acgtttccgg gaagattttc gatgcatgcc gagcgccgag atgatctgca
    26701 atgcaacgcc aaaggtaaac catgcgtggt tcatacgcga ggttgtgagg aggtatagta
    26761 cttggattat gcgcgcctgc gcggattcga gtttgggaaa cccggtctcg ccgtcagtca
    26821 actgtgaaga gacgcagaac aggcggtcac tacgacgaag cgaggcctct tcatcttcaa
    26881 tggtccggaa gcccatggat ttgtcttggt gagccgtggc aatggcgagc gccgccagga
    26941 ccatggcagc cctggcgcga ccaacatcct gccataaagg tttctgttgg tgtatattac
    27001 tcaccagagt tgccagccag gattcgacgg atggtcgatg cactacacga tacgtggcga
    27061 tacacacgtc aaagtacaaa gccatcaatc cccgaagctc tccatcactc gggagtgaca
    27121 accatggtgg ctcaccgtct agtagctgtg gcagtggctt gtcaccagcc gacatcaacg
    27181 gctgtctatc ggctgatgcg gcggcaccgt cagtgacttc agtcttgtca tgccttgaca
    27241 accgacgctg ggccctctct aggaacgtga ttcccgaagt tgggtcgaag atctggccct
    27301 ctatctcggc cacccctagc tctggcgagg cgcgcgaggc cggaccctgg ctgacgggag
    27361 cctgatagcg atgaccctca gatgagaagg ccgccgaact gtcgatggcg gattcccgga
    27421 gcatgacggc ctcattgtct ggcagatccg acgatgcggt aggctgcaag gacggtgttg
    27481 gttctggtgg atggcctcga gagtacttgg catcgtacag gcacgtgcgc cccttttttg
    27541 agcacttgtc acaggggatg gtgccgctgc atttggcctt gcgctgcttg cagaagtcgc
    27601 aagctcgcgt caccttgagg atcttgcgcc gcttcggcga cctgggactg agatcctccg
    27661 agatagtcag cgaatccggc gacccgtctg catggctgtg acgtttggct cgcgtcaatt
    27721 ccgaggccgt caagtccacc gccgtcaagt ccaccgctgc ggccgaggcc gagtgcgata
    27781 tggcaggact cgctatagag ggctgctcca tctgcaggga cggatatcct cgatgtcgag
    27841 cagagcaact gtgatgggaa cacgaacgcc acggagcgga aaagttgcca gaatagaacg
    27901 gaaaagaaac cctattatat gtgactgaag gcatcgtggt ggacccctta aactgggtca
    27961 tgcggggaag cgggggaggt atcagggggc tctctagccc ccggtctgaa cccccacaga
    28021 cttccttgtg tctgtccaca attctcactg tccacccggt ctattccagg ttagctttca
    28081 ggcaaagtga gccattgtca cgcctcgcat actcacaggc tacttagaca ccattaccag
    28141 cagtctgggc gctttgattg agactagaac acaagcgtta accgtatatt acatattgca
    28201 tgccgtagct ctgccgagag tggagtagtg tgagcctggt gctggtccca agtgaccatt
    28261 tggccaaatg gatattactg accaaatcgc tctgccattc gcgctgctgc ggcgtctgcg
    28321 aagttgaaat agcaatgtcc cttgtgtata ctaagttatc tagataccct acgtacgcaa
    28381 gtatacagcg tccattttcg ttagtccaat ttcacgttgt cgacagaagc aactcaagat
    28441 ggcaagtcta tatcgggatc atgatcaatt ggatcctaag gtggattatg ttactaataa
    28501 atgtctgatt gtcctatagt caaccgtcgt catcgtcctc tccgagacgc cgacgcgcgt
    28561 ggacttgtgg aactcgcgcg gtgtatcaag atgtcataca gcaccacctt ggtacggatt
    28621 aagccggcag cagaagcggg cttctgttat atcaactcct aggctaatcg agcacggcaa
    28681 cgggttacaa aacgacagca ttgatcacga tgcagggtag ctatctccac gggaccagcc
    28741 ttgcaatagt gtttgccatg aagtggggag cattgggctt gtgggcgacg acacgattca
    28801 tggactgtga cggacaaaga cgatggaaaa gcgtctgact cgcagcccag gagactggga
    28861 cacatccacc ttggctgaac cgtggaacca tagtggaacg attaacacca cgcgcaacgg
    28921 tcggatcgtc attgcgaact gggcgcatca ctacttgaag ctgaaagtct cgagcatgat
    28981 aagctcatcc gccaaggcgt gggaatgaac caggtgggaa aagttgggga tgggctgcgg
    29041 ggaaacacgg atttctgtct ctacgagaca ctgcgagtct acactacggg cagttcatgt
    29101 caagaaagcc aatcacgagt aaatccgtcc tcgaggaccg cttcccgcta cagggaacca
    29161 tttgcggggc cccgcagtca ttgtttttgg ggtttccaac tcggtgcgga tggaccaggc
    29221 gaggctggct ctgcaacgtc gggcttgtcg ccagggttgt ttgtgtatat gagtccatga
    29281 tatgcccaac gatatagatg gctcttctaa tgcatcacag cacatcatcc tctctctctc
    29341 atcagtggga cccaggttcc acagtgtcgt gctgcatctt tgacaccagc cgtccaatcc
    29401 gatttataac tcccccgact cttggtcttc aggctgttca gacttttcaa agaatcaggc
    29461 gagatgtctg atgagaagcc ggaagtcgtg atgatggatc gggatgtcga ttctcgcagc
    29521 gacgccgaga aagctcctgt ggcgcgaacc atcgacaaca tacgtgttct cggcctaact
    29581 gacgacgacg ccgaatttta tagcgagttc ggcactgcaa acaaaaagaa attgatccgc
    29641 aaagtaggat actcacgagg tcgctgagac aaatcatcca gtgcgctaac ctgtccatcc
    29701 ttgtaggtcg acatacgctt agtgcctatg ctcgcgatcc tttacctcat ctctcagctg
    29761 gatcgagcca atattggtaa cgccaagatt gagggtatgg acaaggacct tcacctcacc
    29821 ggcgtccagt acaacatcgc cctctcgctc tttttcgtac cctatattct attcgaaatc
    29881 ccaagtaaca tgctgttgaa gaagttctca agaccgtcgg tttatctagg aactctcgtc
    29941 acctcttggg gcgtcatcat gatgtgccac ggtttcgtga agaactttgc agggctcatg
    30001 gtagtccgga tgatcctcgg agtcctggaa gctggttttt atcctggtgc ggtctacctc
    30061 tgcacctttt ggtacatgcc gaaggagctg gcgacacgaa tttccgtatt ctattgctca
    30121 agcgcacttt ctggtgcctt ctccggtctt ctggctgctg gaatcgcaga gatggacggc
    30181 gttggtggat accgtggttg gcaatggatt ttcattctgg aaggactctt gaccattgtc
    30241 ttgggtgtca tgtgcttctt cttcctgatc gactcccctc gcctgtccag caagtggctt
    30301 agtcccaccg aaatccggta cctggatctc caactcttca tcaagcaggg tggtcgcttc
    30361 tccgacgcga aggagggtat cactcattgg caagatttca aggctgtcat ttccaaccct
    30421 cgcatgtggg gccaggccta catcttgctt tgtatttcgg cctgctccta tggtaagtta
    30481 aactgtagtc catcttactc tgttgtaatc ggtcgctaat tcagtctctg taggaaacaa
    30541 gttcactctt ccgtccatca caaaggctat gggtttcacc aacaccaatg ctcagctgat
    30601 gacggttccc ccctacgttg ccggtgctat ctcggccatc ttctttgcgc gcctctcaga
    30661 tcacttctac tggcgcatgc cttttgtagc tattcctctg gcgctgatcg ccgttggata
    30721 cagcatcatc atctcgttca agggggatct gcctggccat gtaggcgcca gcatgttcgc
    30781 tgttatcgtt gcatgtattg gtatctaccc agttcaacct gcctgcagct catgggcagc
    30841 caacaatttg gctccatcaa gccgacgagc tgtcggagtg gcattcgtca ttgccacagg
    30901 taatatcggc ggcatcattg gatcgtacat gtttttcgac cgcgaggcgc caagctattt
    30961 cacgggctac ggactggcca ttgcatttgg cgttaccggc atgatcatgt ccttcgttct
    31021 ggagttctct tacatctggt ccaacaagaa gagggcaaag atctcggaac acgaggtccg
    31081 cagtatgtac tctgaggatg acctgttgcg actgggtgac aactcgccac tattcaagta
    31141 cacaacgtga agaggtaatg agtcctgagt tgtattggaa ccgctgtaaa caaataaatt
    31201 ccaactcaac agtagctaga tatatataca tatgttataa atttaacgaa tacgtcctga
    31261 atgctttgtc ttcctcaaga aaaaagaagg aatagtctga ccctacatgt catgaagcga
    31321 agatggcgcc catcatcttc atggtaacct cttacggcag ccaccaacta ttgcatctaa
    31381 aagtaatata gacgaatcaa gaagcatgat gtgcactggt agatatgact ctggatcaat
    31441 aacaaagtat gtaagctcac tagcagttga gtacaaccct gaaccggcca cccattcgca
    31501 attttctggc cttgtgccaa acctctaggt ctgtaagttt acgttcgaaa gtattgtccg
    31561 tctacgggca ggccaaaggt ctgcaaaaga agccaatctt gccaatctgg atttctgggc
    31621 gtctcgcctg gaggaccaat acttgcaccg ttggagggcc tttcaaagct ggtctaagct
    31681 atatagactt tgtgccaacc gttgactagt gcatgggcgt tagtaatacc cttgttggag
    31741 cgatctagct cgacctcggc cagaatcata aatgatacca caattgaaac ccctcatgac
    31801 gtagacttct gtgttctaat tatataggcg atcctaataa agctgcattg ctatcagagc
    31861 cattgtcaat gcacaccaat ctaccagcaa caatggcacc acccaaaaga gcactcatcg
    31921 ctgtaacgtc tgctcatgcc cctctgtatc ccgaagggca cgaaacgggt atgactctac
    31981 agccaatact ttgttcgtga agttttacat ctaacacttt cggaaggact gtttatcaca
    32041 gaagcactgc accctttcga ggctttcgag aaggctggat tcgatgtgga cctagtctcc
    32101 gagacgggca cgtatagccc tgactggttg tcgcagcaaa aggattggct ctctgggcat
    32161 gaccgccagg tgtgggagga ccattcaagc cacttccgcc acaaattgga tcatctcatg
    32221 aaacccagcg acgttatggc agatcaggta ggttccaccg caggtaactc agggtggctc
    32281 ctgtttaatc agtcgatcta gtatggagtc ttctttgctt ccgctggcca tgcctctttg
    32341 atcgattatc cggaggccca tggcctgcag aatattgcgt cacaaatgta tgcagacggg
    32401 gctgtcgtct ctgcagtgtg cgtattccgc cctaatccaa gacgtgttgc tgatctatca
    32461 tagatgtcac ggcggtgcaa tatttcccgg gatcatcgat gaacacacgg gcaagtcaat
    32521 tattgctggg aagaaggtca ctggtttcac caccaagggg gaggaggagg agggagtgct
    32581 cgataccatc aagagctggc atcgccccac cattgaatcg tctgccagct cagctggtgc
    32641 acaatgtaag tcttgagtca cgggtacctt tcgtgaaatt acaaagactg aactagagcc
    32701 agacatttcc ccacctgggc cctgggacgt gttcactcaa accgatggca gaatcgtgac
    32761 tggcgcaaac cctgcgagtg ctcagatgac cgcaaaagct gccattgccg catttgatga
    32821 gttgtgaaaa gcatggaagg taaactcggg ataatcaggg tttctttggc atgtcgatac
    32881 gaacgccaga ctgtactatg aagagggcta gaccttaacc acattcattt ttcaagtaaa
    32941 gtagtaaaat agttttcttt tatggggaaa ttgcattagc accagacccg ggagatattt
    33001 ccttcgccaa attggcagag tttttgttcc atcagccggt aacctgattg tggatatcaa
    33061 ttctaacggt gcaatagggt atcactacag ttgcacgcgc agatcccata tgtcaacctt
    33121 cagaaccaag tagcaatgct ccatttaaga taagactgcg atatttgtgg cataaaatct
    33181 gatacgaaac gtttgaatcg gaagtacaat gggcacaaca ttgatggaag gtcctcatgg
    33241 caagaccgcg ggggatggac gaaatcaagt taaaaagttg aggaaccatc cctctgattt
    33301 tgttttgttt tattttctgc ccctggtgta catgtggaca cacatcatcg tgctatgcgc
    33361 aaacaaatga agcccaatcg tccgaatccc cttcggtata atgactggtt tttggataag
    33421 gacacagttt ccttgttcgg ttgctgccat cagcaggggc actgctcagc atctccactg
    33481 gcctgtttcc agcctcaacc cacccggtca gagcatcaag cgaagacaat atcgcaggag
    33541 cctgaggata gccctgtgcg gcaccgcaat ggccaccacc tggttcacga ttagtctcag
    33601 tcgacaaaat gacatgcgtc atgtaaggaa aaatagaaag aggcacaggc tgtagaaagt
    33661 tcatgactta ccgggaacca tgtatagttc aaaccaatca tcaatgttgc ctcccattgc
    33721 agcttctatc tgctggaaat gctggatagg ccacacagca gcattgaacg gatcggccca
    33781 cccttgcgtg acgatcatct tacctccatt ggcacgaaag gctgacaggt ccgggctaat
    33841 ctcgtcgatg aaagtgccgg cctttttgtc caggacatca acatcactgc cccagttgaa
    33901 agcggtggca tcataagaca gattgtcgaa aacgagattc tgaaggatcg gtatcgtaaa
    33961 agcattggct agttcttctt gttgtaacat ccattccgat tcgctgccaa acgaaaaccc
    34021 aggatagaga ctggagttgt ctctactgtc gtgaggcccg tcgtagaagc gccgaagagc
    34081 caccatctgc tcggtggtca agcaaccaga agtgttgtcc gcagcacagc tcagggactc
    34141 gaagtcgaat ttgcacacaa gggggtcctc aataatacca tccaaaactc cgtctaattc
    34201 gtcacaagcc ttcacgacgg atgaagtgat gtagtcgaga gtctcctgcg gcagaaagta
    34261 gggactctgt ggaaaggtca aattagcttc atcgtagaac gtcaacgatt gcctgaattt
    34321 tacacatacg gtcgacgata ttgcgttcca cagaaacgag agactgaggt gagaatacca
    34381 gtttcctgga catccggcaa caatgccatc gaacagcgta gggtgaaact gggccagtgc
    34441 gaagccttgg gcacctcccg tagaacatcc aacataatac gtataaaccg gtgctgtgct
    34501 gtacaggtgt tcgacgaccg cttttgcagg cggagtgaat agggcaatgg agttgtgaat
    34561 ccatgcggaa acctgatttt cgtcatgaag ataggggata tatacccccg gggcaccttg
    34621 accattgttg ttctgcgacc caagatggcc agaatcgccg cctgccacag cgaagcccat
    34681 gttcatgttg aacatgagtg cggattgctc gacatttccc gcaaagcccc cattgcctgg
    34741 aacatggtta gcaaagaact tgtattttac tcaatattgg agaacgtacc aacagcaaga
    34801 aagttcccgt tgtatgactt gggctcagga agccacacct caaaaccaac agtgttgttt
    34861 tccgggtaag gtacctgggc atagacacgg caaaacggga attgattgaa acttcctgag
    34921 atgttcaaag atgctgctgg tacgtaagta gcattgatga tactgaactg ttcaccgaat
    34981 gcggtgccgg gttttgcaat gtcggcacag cgctcggcat cgcctgccgg ctggcaggga
    35041 ctagcttgcg cagcataagc tgcgagaacc agcagcttga aggcaatcat cttactcgat
    35101 atggataaaa cctgtacaaa cccaagaatc gacctatcga gtatatggaa cgtgctacga
    35161 agcgtcgaga gaaatcacct tggatgagcc tcggtatacg gtccatctta tactgcggag
    35221 attttcacgg cagtgcaacc agcttcccag ttttccaggc ttgttctgcg ataggcatca
    35281 agagtctgtc tgacatgcat gattgccggc ttggaagcta tcttttcgcc cttctccccc
    35341 agattcccaa ttctcggaaa tcatcaacag ggggaacatg tccgaagggc ggggaaactg
    35401 ggggagtggg gtaaagaagg cccgcaagtg aacggtcacg agtgagattg agtatccgca
    35461 agttgtgttt cccaggctag aagaggttaa tgggacccgt tgacgtcctg tcactccgct
    35521 tgagagagct ctcgttggtc gttgtgacgt agcatttccc cagtcaagta gggttgatgc
    35581 ttgcagtaat cctgtcagtc agacgaacag tatcacggac gccgacctac aggaggcttg
    35641 tcaaacggag agtctcaacg gccgaagttg aaccgtccct atactgagat gagaaagcgg
    35701 cgcctatagc ctgactagga agtggcaagg ggttgatttg attctacccc tggggataaa
    35761 tgggtcgctg ctatctatac cgctgacctg gttttcaagt gccccaatgc cccgcatctg
    35821 aaggggaaaa tgctacagcg agtcatcgta ggaaatagga tgagcaggtc ggaaaaatgc
    35881 aaactgacac gattttctcg tgagagtatc agctgattgc gacaatctgc agctcttata
    35941 gatctccatg ctcgtatccg tgcggtaatt cctttaagcg cataaagcag ccttgggccc
    36001 acccaatttg ctgcgcagaa gttcccagtc caaggaactg aacactgcac tttgatacct
    36061 gcaggctcgc ccatcaacaa tgtctgacca gacagctaag atcacgtcga tagagccatt
    36121 ggtaccttac ttctccgccg tccgtacttc ccaatccgtc taacactata gcaggactcc
    36181 aaagactcca aatggctcaa acttgtcaag tccgtacctg ctgccgcttg cccgggtacc
    36241 aacccggtgg ccataccagc atcagctcat ccgtgtgtga cctaggatca actatgaaga
    36301 caagaacgga aaactgcgta catgggaagc catgcggcgt ccgacgaagc ccaagaccag
    36361 cgccgtagac gcgattcaga tcctggctat cctggacaag gaggacggcc ccgaagtgat
    36421 tctggagaag cagtttcgac cgcccacagg caaggtcgta gtcgatttcc cggcgggcat
    36481 ggtcgatgag ggcgagaccc ccgagcaggc cgccgttcga gaggttggta acccttccac
    36541 tggctatgct ttccgcgggt cgccccttta gctgacctat cactacaatg ccagctgagg
    36601 gaggagacgg gcttcgtcgg cacagtgatt gctgaagaac gacctgtgca ttggaactgt
    36661 gagtctatcg ctagtcattg gttggtgaag gtctatgtgc taactacggt atagcgcctg
    36721 catcatccag gtatgatata tacgttgctt actcacttga aggctacatg actgaattcg
    36781 cgcacagttc ctgcgtctac atgatccgga tgaatattga cctgaccaag cccgagaatc
    36841 ggaaccccaa accggagctg gaggaaggcg agttcataga gacctttaca gtgccgctca
    36901 aggaccttta cgcagaatgt cgcaagctcc acgcccaagg ctacgcaatc gatggcaagg
    36961 ttggctcctt tgcagaggcg cttgaattga cgagtgcctg gcggggttga tcgagcacgt
    37021 aagggggcca aagaaagccg agaagaagga tataaaccag ccaatctaga accttataga
    37081 cgaataccaa tcactgttca aactgaggga atccatcaac acgaggaagc cccgttgtcg
    37141 cccggcttgc ccgaccttta tcaccatgcg ccgggcggca attgtggacc cccatggcat
    37201 cccttcgtgc ccttcacccc gagaccgccc gtttcttcac tgccccacac cgagaacaag
    37261 gccctccctc catgctcccc tggtcctccc ctggtcacta tcatgtccac acccgcatcc
    37321 tcggccaggc aaaagaggcc caagaaacca aaagctgcaa atgcaatcga ggcggccgtg
    37381 acttcgttct tggtccaacg cccaccttct cctgagcgtg acgtcccggt cctgatatcc
    37441 caggccccca aaagatggac catctacgag cccatggttc tgctgcctgc aggttccttc
    37501 tcgtcaccac aatggactga attcctcaac tcgcttccgg agcccgaggc gtcggacctc
    37561 tgggcggccg tgctggccca gatctcccgc accgcttcca acaagacgcc gctcacgcac
    37621 ctggccgcca acgagggcat ccccctgcac ctccaggacg gggccgaaga cgcggaggag
    37681 accgagaacg tgctccgcag cccgagcggc ctgcgggtgc tgcacggtga ctttggcgct
    37741 gctcggctcg gcggtgcaac ccccgggcta caggacttcg ccgccgcgtt ctgggtctcg
    37801 acccggcaga acggcatcta ccagacgtgg gcgccgcgct ggaccatgtt cagccgcggc
    37861 aacatcagcg agaaggcgag gctactgggt ttccactcgc cttctccttc cgacttcgtg
    37921 ggtaggccat cgcaatttca gcacagggta gcacagagca gcgagctgag ggacaggtat
    37981 gccgtcgacc tctacgccgg catcggctac ttcgtcttct cgtacgcgaa gctcggcctg
    38041 cgcgtcttgt gctgggagtt gaacccctgg agcgtagagg gcctgcgacg aggcgccata
    38101 gggaacgggt gggatgtgcg cgtgttgcag ggcgaggagc tgtccagtgt cgacatgcgc
    38161 ggggtactac ggggcaagga gcggattgtc gtgtttctgg aggataatgc caaggctagg
    38221 gagcgccttg cgcaagtgga tgccctcgag aatgacagcg aagtgcgagg cgacggtgat
    38281 gtgaaggacg cggttgaggt attgcatgtc aactgtggtt tcttgcccac gagcgagccc
    38341 gtatggagag acgcgtggga gatggccagg cagaaggggg cggacaaggc ctggttgcat
    38401 ctacatgaga acgtcggagt gaacgacatc gaggctcgga aaggggagat acagagactg
    38461 tttgagagct acaagggcgg ggaccactcg agggatgtat cagttgaaca cgtcgagctt
    38521 gtcaagacgt ttgcgcctgg ggtctggcac tgcgtgtttg acgtgtacgt ttatagtcgt
    38581 acttcgtcaa gaccaacttg aagccaacgt ccgccgtgca ccagcaaagt cctcggcata
    38641 cgagtcttag gaaaagtcca gatagacggc tagtcccaag tgacccctag actgggatgg
    38701 gtcgagtcgc aaaacatccg acacatgcaa aaggctagtt caattagtcg tcgattgtac
    38761 attatgatag gtaattataa tgatagtaat aatatgctgc ttataggtga tcctccatct
    38821 tgtcatgaat attgtcatga gggagggacc accagccata agcttcccgc cagacaagtc
    38881 ccgctacgtg tatgtcgttc ctcatcaact gtacagcgct gctccttgac tagggaagga
    38941 ggtactatgt acaaggtcgt tgccctcgta tcgtggacac ccttataaat ggtgagtgct
    39001 gcaccagggt ccctctctgg tgagacgaag gaagcggcca gccgtatatg tatcctaaaa
    39061 aggccaagat ggccctacgt tgccgagtgc ggatggcgtt gaacgctcgt tttacggacc
    39121 agcccgcctg aacttggtgg ggatgttttc ctcgacgatg ctcatgcggt tcagcttctc
    39181 gaggcgctcc tcggcctcct ccagcagctc gtgcttccgg aagtgctcga tgtcctcggg
    39241 gtgggtcagg tcctccagct tggtgttctc gtcgtggtac ttctcccagt ggtggatctc
    39301 gtactcgtac tcgtcgtcgc cgtggtgacc ggggccggtg cccatgtcgg gcagggtgcg
    39361 gccggaatgt atgaactcga cgaactctga gcggtcgacg aagccgtcgc cgttcttgtc
    39421 gatcaggccg aggatctcgc gcgagatctg gtcgcggcgg gcggctgtga tcttggcatt
    39481 ggactcgtcg aagatgccgt aggtacgcag gatctcctcg ggctcccagc ggccgtctcc
    39541 gtcgaagtcg tggagagtaa agaaggagga ggcgtcaaag tccgagatgt gatgttcctc
    39601 tgttggggat tcacgtcagt cactctgctc tgctctgctc tgtctgccgt gctctgcgcg
    39661 ggcgacggac gtgcggacaa tgggatgtga tgagttttgg gggttttgtg tctgccgctg
    39721 gtgcgaccgc ccgagacaga caacgggcag gcgatcctcg gttgaagcag tcaggcgact
    39781 caccggccat gtgcttcgtc atccaattcg cattctcgcc gactataggc ttctgcgatc
    39841 cgccgtggtc gccgtgcgcg agggctttgc tggccagcgc cagtgctatc acggctatcg
    39901 agcgcatcgt gtgtggatgg aatctggagc agtgacggcg cgatccccgg gtctcgattg
    39961 cgctctcttt atggggggcg gttgaatcgc cgggaggagc agcagatgga gaagtgtcgt
    40021 cgagtccagt tctggttctc tctgtggttg cgcaacctcg atgagattgg acccagtatc
    40081 ttacggatta ccacagcaca gcacggcggc cgggggcacg ttgatcggca gctgctgcag
    40141 gggaagcggg ccactagaac gggcgagaca ctatggtaca ggggttggtt ggactggact
    40201 gcatgcggcg tggggtgggc tttaccggac ggagtaaggc tacgggggac gggggccctc
    40261 tatcttcgac tcaggaacca cccacaggaa ccacccacag gaaccaccca caggaaccac
    40321 ccacctgcct agcagcctag gtgcctaccg tactatcgcg taggcgcata gcttattagc
    40381 tcgctgagga ggactcgaac ggccgctgga ggcccatggt gagcgcaggg ctacccaaac
    40441 catccctaga atcatggtgt tggatatcgc gtttctcacg agcgatcctg tccgtctgtt
    40501 ggtcgtgtcc acagcctgaa atgtcgctgg cagagctact gtgtcatatt ctctccttca
    40561 gtagcctgac gtcagctgca gcccgagacc cccaccgccg ccacacacca ctaccccccg
    40621 gggagttcca gagcagagcg tcggtccgct aaagcttgcc gcgtctgtgc aagctccacg
    40681 cccgcgtcga catcacggca cggcacggca cgacgcgaca cggcaaggca aggcaaggca
    40741 ctccctccgt tgtgctgcca ccactacaga cagcaagcga tcatgtcacg ctccctcgag
    40801 cccacgctcc tttcgctgct tcccaccctc ccgtcggcgt cctcgctgcc cccgccgctg
    40861 ctcgagtacg cctcgagtct gctctcgctc tctcgacaca atgccagcac cctcaaggcc
    40921 gaggaggagg tagcgcgcct ctacgcctgc gcccacctcg cctgcgaacg cctcaagacc
    40981 accctcgacc tgccacccat ccaggcccgc ccgcccgtca tacccaggat ctacaagcgt
    41041 ctgtataccc atctcgacca catcctgccc gccgcctcgg ttggcaagag cggcagggtc
    41101 cgcacgccga gtgggaaggc tagggaggcg actggcgtgt ttgggagcgc ggccgggcag
    41161 aggatcaggg accgcgctac cccgaacaag gagatgtccc tggcccagtt caggccgaag
    41221 gcagatggaa ctccgacaaa gtccactgga aaggccgttc tccccggaac aggccgtacg
    41281 gctgctgctc gggatgcact acctccgtgg atcaggccga ctacgcaatt catgtgcctc
    41341 aagctggaca accaacgcat gggccgcaca gttctggccg gcatgcagac catagtcgtt
    41401 ccacacggca agcgcaacag agatgcctgg gtcaccgagc acttgtctcc gctcctggcc
    41461 gctgtttgct tcatggtggc catgaagatc gccaacctcg agaccggggc gcagatcagc
    41521 agcgaccaat atatcgcgct acgtcgagat atcgtcaggg cattgaagtc tgcgaggacc
    41581 gaggtggacc acagaagaga agacgaagaa gtcttctggg aaggctggtc caatcccaca
    41641 ccaaaggccg tagacgaggc attggccaag atcaaagaga gccaatggca ggaggaagat
    41701 tggtttgcag gcatcgatga tctggtcgcc tccacacacg ctgccggtga cagggacctc
    41761 gagatggcgg gtgcggacga ccatggcagc ggttccaagg ctcagatcca gcgaggcgac
    41821 actatgctgc aaagtcggtg ggtcatgacg gacgagaagc gggaggacta tcgccggtgg
    41881 aaagccgata tactgagtca tattgaggag atggaaaagg cacgaggcag cgcgatggag
    41941 gtcgacgcca cggcctgagc agtctatgac ctgacgaaca atgatacccc atatttccat
    42001 tgtgcttctc tagcccatat agccttgcat tgcattgagg tattccagag gttatctcag
    42061 tcgcctgtcg cgcaagcgct acatgaggag accgtacttg cggaggataa gctcgttgtg
    42121 ctgaacatgt ccctgccact atttccactt ctttggggga tttccatgat acatggcccc
    42181 cctctcctaa gcagcgcttc cgctgttatt actacccgcc agttggtgga ttattgtttt
    42241 caaaccaggc ctcataagtg aaactaagaa tgctgccggt tgctattaat aagccgcaac
    42301 aactggcaga gcccggtggg cggcaggaga gggccgaagg atcgaaggtc atatcatttg
    42361 tacagtgtag tcccggggcc catgagctgc gccgctggac catgcggtta ggtgtctggc
    42421 ccttggccgc ccctacccct acagatccat ccatgatgtt catgattggc atgtcgaata
    42481 gcgaccccgc aaaggtaaca gagttccgag ctcggaactg ctgatcagac ctttcccata
    42541 cgcatacgag atgggaagtc aagtacagtc gcgaaaactc tataggcgta gttccataag
    42601 gcaattggaa gagtcccagg tgtgggaacc tgccccacaa gatactccta ccctgctagt
    42661 cggaagcagc cgcaaagcca cttccaacac ctaggcagct taagcagtgg aaccactgct
    42721 atacccattc cccctggagc attgtagcga tccctgccac ccgcttgcga gactgaacat
    42781 gattggccgt gttctgcaag tcgcatcctt cgtcaagact aacagccccc gtgggacgac
    42841 gctgcgccac gggtcctaga tgcaggacct cttgtgcagt tcttaaaatg tgctacagcc
    42901 tgccctcatc tcctagcaac tctttgtttg gcgggaagtc aacttcaggc gagaactcac
    42961 ggagaacttg ggcagtacca tcgactctgc cgcgattctg gcaaccaaac gatacggaag
    43021 ggccaacgtg caaagcagcc ctttcggagc cgcacttatc acgaccaggt ctcaccagag
    43081 aagtaaaaag caagactcgc caggtgtcca ttagcaaagc agcccgacgt cgccagccat
    43141 gtggaagttc aagttgacac ctccgggcaa cacggagcca gatagggata tcatcccacc
    43201 cgatgtagag gaccctccgc cccagagaag ccagacacgg acgcccttcc acaacatggc
    43261 atctcagccg tcctcgttcc ccgagactct gccgcctcgg ccgcagaagt ccaaggatga
    43321 tcgtctatgt cccggagcac gttttgtaag tgccagccac tagatgaact atctcgacca
    43381 gactccgttg tgtgcattcc cagaggcggg cctggaggct gttgcgatgc tttattcatt
    43441 gccgagacga ttcctgaccc tgaggctgac atccgcagtg ctggcccttt gactggtcct
    43501 cctggtccct caacaccaat ggcgaccacg cgctgctcat gcgacgcatc tgcatgtggg
    43561 ttacgctggc agtacgcacc ttcacctaca tcatgagcct catcttgaac ctctacggct
    43621 tccactttgg cgccttcgtc atcggcatcg tcttcaccgt ccttggcttc ttcttcatcg
    43681 cctggtgcct ggtgggaatc gccgaggcca agggcagccg ccgcgttctg ggcacttccg
    43741 tgaaccgctg gcattttgac gtcttcttgc tcgggtccgc tgtgatccac attggcctca
    43801 tcttcatcct tttctttgcc cggtccgcca ccggtttcc
//
