# Supplementary material for: Genome sequencing and physiological characterization of three Neoarthrinium moseri strains
Source: BMC Microbiol. 2025 Aug 21;25:526. doi: 10.1186/s12866-025-04274-z (PMC12369201; doi:10.1186/s12866-025-04274-z)
Supplement: Supplementary file 16 — Supplementary Material 16. [file 12866_2025_4274_MOESM16_ESM.zip › BiGSLICE/input/Nmoseri/CBS16480/JAFEVA010000027.1.region002.gbk]

LOCUS       JAFEVA010000027        55543 bp    DNA     linear   PLN 06-APR-2022
DEFINITION  Neoarthrinium moseri strain CBS 164.80 scaffold27_Wmoseri_CBS_16480,
            whole genome shotgun sequence.
ACCESSION   JAFEVA010000027
VERSION     JAFEVA010000027.1
KEYWORDS    .
SOURCE      Neoarthrinium moseri
  ORGANISM  Neoarthrinium moseri
            Eukaryota; Fungi; Dikarya; Ascomycota; Pezizomycotina;
            Sordariomycetes; Xylariomycetidae; Xylariomycetidae incertae sedis;
            Neoarthrinium.
COMMENT     ##antiSMASH-Data-START##
            Version      :: 7.1.0
            Run date     :: 2023-12-04 12:18:39
            NOTE: This is a single region extracted from a larger record!
            Orig. start  :: 309002
            Orig. end    :: 364545
            ##antiSMASH-Data-END##
FEATURES             Location/Qualifiers
     protocluster    1..55543
                     /aStool="rule-based-clusters"
                     /category="NRPS"
                     /contig_edge="False"
                     /core_location="[20000:35543]"
                     /cutoff="20000"
                     /detection_rule="cds(Condensation and (AMP-binding or
                     A-OX))"
                     /neighbourhood="20000"
                     /product="NRPS"
                     /protocluster_number="1"
                     /tool="antismash"
     proto_core      20001..35543
                     /aStool="rule-based-clusters"
                     /tool="antismash"
                     /cutoff="20000"
                     /detection_rule="cds(Condensation and (AMP-binding or
                     A-OX))"
                     /neighbourhood="20000"
                     /product="NRPS"
                     /protocluster_number="1"
     cand_cluster    1..55543
                     /SMILES="CC(=O)NC(CC(C)C)C(=O)NC([*])C(=O)NC([*])C(=O)NC([*
                     ])C(=O)O"
                     /candidate_cluster_number="1"
                     /contig_edge="False"
                     /detection_rules="cds(Condensation and (AMP-binding or
                     A-OX))"
                     /kind="single"
                     /product="NRPS"
                     /protoclusters="1"
                     /tool="antismash"
     region          1..55543
                     /candidate_cluster_numbers="1"
                     /contig_edge="False"
                     /product="NRPS"
                     /region_number="2"
                     /rules="cds(Condensation and (AMP-binding or A-OX))"
                     /tool="antismash"
     gene            1880..8641
                     /locus_tag="JN550_007255"
     mRNA            join(1880..6482,6537..6715,6765..6935,6983..7117,
                     7166..7343,7398..8641)
                     /locus_tag="JN550_007255"
                     /product="hypothetical protein"
     CDS             join(1880..6482,6537..6715,6765..6935,6983..7117,
                     7166..7343,7398..8641)
                     /codon_start=1
                     /locus_tag="JN550_007255"
                     /product="hypothetical protein"
                     /protein_id="KAI1867203.1"
                     /transl_table=1
                     /translation="MAKWRELGEVPDSDDESLLDSDESQPQLPPPLPQNDASALVEEPS
                     TQDPTIWDIPISSQDHEEPALPVARTNIEIHIRARPISQEPESSPLSSIADPIEEGATT
                     PCPSQHNESNGVDQGEVHISRNTTPEVLQSRPALTAEPSAKQINIVEEDQDVAREESLR
                     LNRSLRPRKPIQEHPYLLENAQYSHMFKSHGVRPVRLPAYEERRRALEEDSQEQDYEED
                     SQLTNGYGQEEELVGSQESRRRRSLDNGRDELALSSPSRPSPSPPRPTTSHELLGSSQN
                     DDDLPSLNDIFRQRAKGRPRTYAKRRGSPKQSSSGKRIRQYRPIIVDEPSSPPFTAANI
                     FDIPPSPPQTSPAFISHTPATNVAFTRPGVVSLTPKPSSISTSRNQTPVPAKQAIATVD
                     LTDILDQDSSGPENDLTGDMSDPEPNHPERSATSSPEPDLVFRRRIKGVLPASWIRLDQ
                     QVSRDKVPKPLTRRSPELSPEKVHRKGVAQRRQISPRSNNSKPFFFDDDSDDDFTTLRN
                     DDIEDALETTEFPIFEDDAGSVIEEDHIDQMLPGKKRAEPSVDGLPRPTKRRKTQTTFK
                     GHPVERKRQQKLTGMVNHSKSTTHTGSSSSKLARHTSSIPQRGAASQRASPPRLSILDV
                     LEPNAPSFVRIAARTASRRRNKGRSSPSGKHISLGTRQDNIDALSVLRNWRGGKIQSRS
                     LTTSSEWPRSTNSRPLQPIADNKAVRSSNLDKGVGSCGSAPVKRFSKSRKLVKQMSIDK
                     FVDTRPIYPASVTASLPDEVGIAMPQPIRRILGRSKTHGTTSRPAQLETAGDEQVHRQA
                     FHSRKRVLDALYRKSRKAAPSAPDTRLAQVFRGQLLEPGLPLAAEEPSTNSQETCLSPP
                     PETRRRFRKLLRPRHIDIAAPQYAHANDPLPVEHVPISEAVAITEASASKLQGLGPYGS
                     HYTQHFEVFPLDSGVFFRKDTLLGSGRLAKSLDEDCLGGFSQSRGSCTFQLDDRALCWS
                     QWDAQTSSEFGVLYDWVADTLQPELSIVQIDSGSAAASTATQAADFSLRYLQEVVSFPN
                     HETARHFVSRILETMTGFLDRLGALVTQQNTDVRQAAEVSTRCMLTVLQTLRVCEKLGF
                     TESLQLEELLKRTAAQTARILLRADLLNILDFFSQLQSSYVRDRGIGDEQYLIAGWVVM
                     MRVLQESRIPRAGFWDVVSPILLEAVPGSVVDAQVMERLWHTMFALLPLAEFDNAGVVT
                     SGLRHSIPLEGWNLPQKLLGRVFDTYKANQRQSPSFNDYCRALVSRCHYLVEQWGWRKC
                     SGIIGTIFDFFASQNLSHLRNEEVYKSPQFLEDLAGTPSLVVQSEDRCFHIFLKLLALS
                     IQRLRKYGLIKDLKNLIARVLPNHDRQYLKESDVHEHELASLRNHHDLLCTLFWCSPQP
                     LRPSVQLLEKLVIPGSSHKEACLINLRAWNQLGRFVVFLGEDRAAWKPFADWQNNVFKQ
                     VLDQYASVESDIQQQFLRMSKESSNGVSPELMKRVVNMNKQAATDVLHFSLKANLDVMR
                     HASSLGAASFVLNTYQLHEVFSRFSFSPPSFDWSTQRVAVEILGHYLDRIEKFFYEYET
                     NSDLPNSWHGEDAIMVLDRHVSVPFCSMARNLLGEASESSSASITDGKETGLEKTMHAS
                     GRLAALFLRHKVTRLSSFFSPGKYGLFSGPQAKLSLHSRKYMSLFASVLVERGVADFTD
                     INSTPLEFYLCSITKPSQSLAYEYRLVRALKLQGNPYLKEIAVHRDNPDYELNRDLFDR
                     TLSSMRRAIRHEQSLQREVSQALRAVMDQMKQDLKLLVSEPAAHKAFIQFVRMIVPLIK
                     KHDLCPIDPFFCQISKEYSPSAQDPRLQTAAILSYGLKLEDEDRGAVPRLFYFLYPNFK
                     LALANGKLSDERDILREGMENKHIFSFVLSRMLPAIIRAVMKAPEAWLILDVYVEAVER
                     LLDGELDGPPGKPLRGVIHRSIGHESMEDLLALLKFVGAAVQHYQRSEANIRPEHLQSL
                     TLLIKLLNQFGPSLVAYLCTARNSKSHIGMAINKELDAFTDFTREAGEYLSEVLSSSEG
                     GEGATQIDLGRLLEGIQFYYADPSTNRNENANSFAQHMVEDIQKNWVSTGGRISVRGPA
                     HTPGVSTQSGQGTAIPPWNWVQLVAQLNEQIQEWNRSFDTSPAMVWNRRQAAMDETWLF
                     "
     PFAM_domain     join(5483..6482,6537..6715,6765..6935,6983..7117,
                     7166..7343,7398..7573)
                     /aSDomain="Mus7"
                     /aSTool="clusterhmmer"
                     /database="35.0"
                     /db_xref="PF09462.13"
                     /db_xref="GO:0005634"
                     /db_xref="GO:0006281"
                     /db_xref="GO:0006974"
                     /db_xref="GO:0031297"
                     /description="Mus7/MMS22 family"
                     /detection="hmmscan"
                     /domain_id="clusterhmmer_JN550_007255_0022"
                     /evalue="2.30E-134"
                     /gene_ontologies="GO:0005634: nucleus"
                     /gene_ontologies="GO:0006281: DNA repair"
                     /gene_ontologies="GO:0006974: DNA damage response"
                     /gene_ontologies="GO:0031297: replication fork processing"
                     /label="JN550_007255"
                     /locus_tag="JN550_007255"
                     /protein_end="1814"
                     /protein_start="1201"
                     /score="449.7"
                     /tool="antismash"
                     /translation="MERLWHTMFALLPLAEFDNAGVVTSGLRHSIPLEGWNLPQKLLGR
                     VFDTYKANQRQSPSFNDYCRALVSRCHYLVEQWGWRKCSGIIGTIFDFFASQNLSHLRN
                     EEVYKSPQFLEDLAGTPSLVVQSEDRCFHIFLKLLALSIQRLRKYGLIKDLKNLIARVL
                     PNHDRQYLKESDVHEHELASLRNHHDLLCTLFWCSPQPLRPSVQLLEKLVIPGSSHKEA
                     CLINLRAWNQLGRFVVFLGEDRAAWKPFADWQNNVFKQVLDQYASVESDIQQQFLRMSK
                     ESSNGVSPELMKRVVNMNKQAATDVLHFSLKANLDVMRHASSLGAASFVLNTYQLHEVF
                     SRFSFSPPSFDWSTQRVAVEILGHYLDRIEKFFYEYETNSDLPNSWHGEDAIMVLDRHV
                     SVPFCSMARNLLGEASESSSASITDGKETGLEKTMHASGRLAALFLRHKVTRLSSFFSP
                     GKYGLFSGPQAKLSLHSRKYMSLFASVLVERGVADFTDINSTPLEFYLCSITKPSQSLA
                     YEYRLVRALKLQGNPYLKEIAVHRDNPDYELNRDLFDRTLSSMRRAIRHEQSLQREVSQ
                     ALRAVMDQMKQDLKLLVSEPAAHKAFIQFVRMIVPLI"
     gene            9785..10693
                     /locus_tag="JN550_007256"
     mRNA            9785..10693
                     /locus_tag="JN550_007256"
                     /product="hypothetical protein"
     CDS             9785..10693
                     /codon_start=1
                     /locus_tag="JN550_007256"
                     /product="hypothetical protein"
                     /protein_id="KAI1867204.1"
                     /transl_table=1
                     /translation="MSRYEERGRSRHERDYSPDYTYAGGSAGAYRVPSPGHTTYYPTPS
                     SHARLEYEPQTPLYPPPPNHNSLQVPDSRARPRSLPPPAEWRGGRSRGDKSRDDISRDR
                     SPIARARDALGNTFSDSNTGLGVGILGALVGGLAAHEAAEATSRHGSGSHHSSHHHSET
                     QRRNQLLSTVVGAAVGGLGANAVEKRLEMNRERDKVKQQKWEEKWGKGPGGNPAADYVE
                     KREVVMRPRSSRRDRDSGGWDVEPDSPRRSRGRGLEREVDPDARSWKDVEDWVYDDRDR
                     DRDRDRDRHRGRRSDDGGYRY"
     gene            complement(11514..13476)
                     /locus_tag="JN550_007257"
     mRNA            complement(join(11514..12978,13040..13476))
                     /locus_tag="JN550_007257"
                     /product="hypothetical protein"
     CDS             complement(join(11514..12978,13040..13476))
                     /codon_start=1
                     /gene_functions="transport (smcogs) SMCOG1106:major
                     facilitator transporter (Score: 88.2; E-value: 7.4e-27)"
                     /gene_kind="transport"
                     /locus_tag="JN550_007257"
                     /product="hypothetical protein"
                     /protein_id="KAI1867205.1"
                     /transl_table=1
                     /translation="MVNMDEVDRELMRAEEDARWQNHPEDSSKPHRRPSNEVERVVTAS
                     SVSTSSSEGGATRRTIGMSRVSTQRDLERHPTELSRIHTARSQHSETIGRGLRSRQSAK
                     PLPAFGAGKPFPPPLPEQEEYVVEFDGPDDPYHAQNWPTKKKLLTAAMLGYTTMTSAFT
                     SSIFSSATASVAAEFNVSTEVGILGVSLYVLGFAFGPTLWAPLSELKGRRLPIVISMFG
                     FSVFTIACAVAKDLQTLLICRFFAGFFGACPLAVVAAVFSDMFNNATRGVAITIFSMAV
                     FTGPLLAPFVGGFITQSYLGWRWTMYITSIMGWVAFGLDLIFLEETYPPVILIEKASEL
                     RRRTKNWGIHAKQEEIEVDFKELLQKNFTRPMRLLFFEPIVTLLSVYMAFIYGLLYLFL
                     TAYPFVFQGVHHFNSGQSGLAFFGMILGQLLAGTVVLLDQPRYQRKLAANNGVPIPEWR
                     LPVIIAGGVSFTAGIFWFGWSGYRADIHWIVPAASGILSGFGLMAIFLQALNYLVDAYL
                     MFAASAIAGNTFLRSLCGAGFPLFSTYMFNGLGIQWASTLLGCVAALLVPIPVIFYLYG
                     EKIRAKSSFAPTSNTPRAAPAADDSTDGDANGVDMTQNHAALSNIPRTDREKDTSQA"
     PFAM_domain     complement(11805..12950)
                     /aSDomain="MFS_1"
                     /aSTool="clusterhmmer"
                     /database="35.0"
                     /db_xref="PF07690.19"
                     /db_xref="GO:0022857"
                     /db_xref="GO:0055085"
                     /description="Major Facilitator Superfamily"
                     /detection="hmmscan"
                     /domain_id="clusterhmmer_JN550_007257_0023"
                     /evalue="2.00E-36"
                     /gene_ontologies="GO:0022857: transmembrane transporter
                     activity"
                     /gene_ontologies="GO:0055085: transmembrane transport"
                     /label="JN550_007257"
                     /locus_tag="JN550_007257"
                     /protein_end="537"
                     /protein_start="155"
                     /score="125.8"
                     /tool="antismash"
                     /translation="TTMTSAFTSSIFSSATASVAAEFNVSTEVGILGVSLYVLGFAFGP
                     TLWAPLSELKGRRLPIVISMFGFSVFTIACAVAKDLQTLLICRFFAGFFGACPLAVVAA
                     VFSDMFNNATRGVAITIFSMAVFTGPLLAPFVGGFITQSYLGWRWTMYITSIMGWVAFG
                     LDLIFLEETYPPVILIEKASELRRRTKNWGIHAKQEEIEVDFKELLQKNFTRPMRLLFF
                     EPIVTLLSVYMAFIYGLLYLFLTAYPFVFQGVHHFNSGQSGLAFFGMILGQLLAGTVVL
                     LDQPRYQRKLAANNGVPIPEWRLPVIIAGGVSFTAGIFWFGWSGYRADIHWIVPAASGI
                     LSGFGLMAIFLQALNYLVDAYLMFAASAIAGNTFLRSLCGAG"
     gene            complement(15356..17994)
                     /locus_tag="JN550_007258"
     mRNA            complement(join(15356..15970,16015..16805,16875..17072,
                     17176..17228,17438..17504,17856..17994))
                     /locus_tag="JN550_007258"
                     /product="hypothetical protein"
     CDS             complement(join(15356..15970,16015..16805,16875..17072,
                     17176..17228,17438..17504,17856..17994))
                     /codon_start=1
                     /gene_functions="transport (smcogs) SMCOG1169:sugar
                     transport protein (Score: 306.7; E-value: 4.4e-93)"
                     /gene_kind="transport"
                     /locus_tag="JN550_007258"
                     /product="hypothetical protein"
                     /protein_id="KAI1867206.1"
                     /transl_table=1
                     /translation="MDADGANVAYSTMQQQIPVLPTHPRRPAGRQGGIQLFFTGLRPYM
                     DHAAAISSTGVADIAIVDASTMITRSSGVAPYAPPALASWDRLRSACLAMENSAQEPLI
                     RNQENQSEDGDREASVAPVSRRHDPDEGVGIFLWLLVLSAGISGLLFGYDTGVISATLV
                     SIGTSLSGRELTSFDKSIITSSTSLFALIASPLSSILADALGRKPVILLADALFIVGAV
                     VQGGSYTVSSMVLGRSIVGAGVGAASFVTPMYIAELAPAAHRGRLVTMNNLAITLGQVV
                     AYVIGWMFSELVDPATGWRWMVGLGALPAAVQCVLIVFMPETPRWLVKAGKSSAAKRVI
                     RQTLASSSSSNEADHIVTDIQNEVRAEEESRRLSRGGAKDNQGWLSTWRELIAVPKHRR
                     ALAIACLLQGLQQLCGFNSLMYFSATIFALLGFTVPTLTSLSVATTNFAFTIAALLLID
                     RVGRRRILLFSIPFMIMGLLLSGFGFRAIELPSTSDTAVATAKFGAPAHNTAATIVLIS
                     MILYVASYAIGLGVVPWMQSELFPLSVRSLGSGIATASNWSANFVVGLSFLPMMDALTP
                     TWTFVLYAVVCAIGWIAVWAIYPETSNLSLEEATGLLENGWGVR"
     PFAM_domain     complement(join(15389..15970,16015..16805,16875..16908))
                     /aSDomain="Sugar_tr"
                     /aSTool="clusterhmmer"
                     /database="35.0"
                     /db_xref="PF00083.27"
                     /db_xref="GO:0016020"
                     /db_xref="GO:0022857"
                     /db_xref="GO:0055085"
                     /description="Sugar (and other) transporter"
                     /detection="hmmscan"
                     /domain_id="clusterhmmer_JN550_007258_0024"
                     /evalue="4.10E-109"
                     /gene_ontologies="GO:0016020: membrane"
                     /gene_ontologies="GO:0022857: transmembrane transporter
                     activity"
                     /gene_ontologies="GO:0055085: transmembrane transport"
                     /label="JN550_007258"
                     /locus_tag="JN550_007258"
                     /protein_end="610"
                     /protein_start="141"
                     /score="365.6"
                     /tool="antismash"
                     /translation="LSAGISGLLFGYDTGVISATLVSIGTSLSGRELTSFDKSIITSST
                     SLFALIASPLSSILADALGRKPVILLADALFIVGAVVQGGSYTVSSMVLGRSIVGAGVG
                     AASFVTPMYIAELAPAAHRGRLVTMNNLAITLGQVVAYVIGWMFSELVDPATGWRWMVG
                     LGALPAAVQCVLIVFMPETPRWLVKAGKSSAAKRVIRQTLASSSSSNEADHIVTDIQNE
                     VRAEEESRRLSRGGAKDNQGWLSTWRELIAVPKHRRALAIACLLQGLQQLCGFNSLMYF
                     SATIFALLGFTVPTLTSLSVATTNFAFTIAALLLIDRVGRRRILLFSIPFMIMGLLLSG
                     FGFRAIELPSTSDTAVATAKFGAPAHNTAATIVLISMILYVASYAIGLGVVPWMQSELF
                     PLSVRSLGSGIATASNWSANFVVGLSFLPMMDALTPTWTFVLYAVVCAIGWIAVWAIYP
                     ETSNLSLEEAT"
     aSDomain        complement(join(15395..15970,16015..16805,16875..16926))
                     /aSDomain="TIGR00879"
                     /aSTool="tigrfam"
                     /description="SP: MFS transporter, sugar porter (SP)
                     family"
                     /detection="hmmscan"
                     /domain_id="TIGRFam_JN550_007258_0002"
                     /evalue="8.80E-104"
                     /identifier="TIGR00879"
                     /label="JN550_007258"
                     /locus_tag="JN550_007258"
                     /protein_end="608"
                     /protein_start="135"
                     /score="345.8"
                     /tool="antismash"
                     /translation="FLWLLVLSAGISGLLFGYDTGVISATLVSIGTSLSGRELTSFDKS
                     IITSSTSLFALIASPLSSILADALGRKPVILLADALFIVGAVVQGGSYTVSSMVLGRSI
                     VGAGVGAASFVTPMYIAELAPAAHRGRLVTMNNLAITLGQVVAYVIGWMFSELVDPATG
                     WRWMVGLGALPAAVQCVLIVFMPETPRWLVKAGKSSAAKRVIRQTLASSSSSNEADHIV
                     TDIQNEVRAEEESRRLSRGGAKDNQGWLSTWRELIAVPKHRRALAIACLLQGLQQLCGF
                     NSLMYFSATIFALLGFTVPTLTSLSVATTNFAFTIAALLLIDRVGRRRILLFSIPFMIM
                     GLLLSGFGFRAIELPSTSDTAVATAKFGAPAHNTAATIVLISMILYVASYAIGLGVVPW
                     MQSELFPLSVRSLGSGIATASNWSANFVVGLSFLPMMDALTPTWTFVLYAVVCAIGWIA
                     VWAIYPETSNLSLEE"
     gene            18528..19694
                     /locus_tag="JN550_007259"
     mRNA            join(18528..18585,18652..19694)
                     /locus_tag="JN550_007259"
                     /product="hypothetical protein"
     CDS             join(18528..18585,18652..19694)
                     /codon_start=1
                     /locus_tag="JN550_007259"
                     /product="hypothetical protein"
                     /protein_id="KAI1867207.1"
                     /transl_table=1
                     /translation="MEASVEKQRAKNREAQRRHRRAIRDKLAELEALKEALWDSTSTGP
                     PAVAPSPPPDLSKKSDPDLPPSADSESLPPRGYVHDAADWLGLLHWSDVQPTRAEPDGQ
                     LRQFSLGSTQPTYADSIGTPSDTRKVQRPRMHHSATNYIPPNPQPLSNHHLGSSGNPQS
                     PPADEWSQLWHSPGLDLAINSPADQQDMRRKDLPRSPRPHTGSSQALAREASKRRKTSF
                     HSNITANISSHSPETTSPSSASIATPFGSGKLPGTPKTQQNTLIDPTSPPLSIAVIHGN
                     IACVRVLLKHDVDVDGTDTLGRTPLHLCATGVQSAIDIARLLVEHGANTAARDVDGYTP
                     MQRAVEYGDDGVVGAFADLGMDINGA"
     PFAM_domain     19410..19685
                     /aSDomain="Ank_2"
                     /aSTool="clusterhmmer"
                     /database="35.0"
                     /db_xref="PF12796.10"
                     /db_xref="GO:0005515"
                     /description="Ankyrin repeats (3 copies)"
                     /detection="hmmscan"
                     /domain_id="clusterhmmer_JN550_007259_0025"
                     /evalue="2.00E-10"
                     /gene_ontologies="GO:0005515: protein binding"
                     /label="JN550_007259"
                     /locus_tag="JN550_007259"
                     /protein_end="364"
                     /protein_start="272"
                     /score="41.2"
                     /tool="antismash"
                     /translation="LSIAVIHGNIACVRVLLKHDVDVDGTDTLGRTPLHLCATGVQSAI
                     DIARLLVEHGANTAARDVDGYTPMQRAVEYGDDGVVGAFADLGMDIN"
     gene            complement(20001..35543)
                     /locus_tag="JN550_007260"
     mRNA            complement(join(20001..22999,23075..35543))
                     /locus_tag="JN550_007260"
                     /product="hypothetical protein"
     CDS             complement(join(20001..22999,23075..35543))
                     /NRPS_PKS="Domain: PKS_AT (4-287). E-value: 6.3e-41. Score:
                     132.5. Matches aSDomain:
                     nrpspksdomains_JN550_007260_PKS_AT.1"
                     /NRPS_PKS="Domain: PCP (337-387). E-value: 5.2e-11. Score:
                     34.5. Matches aSDomain: nrpspksdomains_JN550_007260_PCP.1"
                     /NRPS_PKS="Domain: Condensation_DCL (428-691). E-value:
                     2.5e-29. Score: 94.2. Matches aSDomain:
                     nrpspksdomains_JN550_007260_Condensation_DCL.1"
                     /NRPS_PKS="Domain: AMP-binding (863-1267). E-value:
                     1.1e-71. Score: 233.5. Matches aSDomain:
                     nrpspksdomains_JN550_007260_AMP-binding.1"
                     /NRPS_PKS="Domain: PCP (1397-1465). E-value: 7.8e-13.
                     Score: 40.3. Matches aSDomain:
                     nrpspksdomains_JN550_007260_PCP.2"
                     /NRPS_PKS="Domain: Condensation_DCL (1507-1778). E-value:
                     2.1e-40. Score: 130.5. Matches aSDomain:
                     nrpspksdomains_JN550_007260_Condensation_DCL.2"
                     /NRPS_PKS="Domain: AMP-binding (1958-2358). E-value: 6e-80.
                     Score: 260.6. Matches aSDomain:
                     nrpspksdomains_JN550_007260_AMP-binding.2"
                     /NRPS_PKS="Domain: PCP (2490-2558). E-value: 3.3e-18.
                     Score: 57.6. Matches aSDomain:
                     nrpspksdomains_JN550_007260_PCP.3"
                     /NRPS_PKS="Domain: Condensation_DCL (2599-2870). E-value:
                     8.7e-40. Score: 128.5. Matches aSDomain:
                     nrpspksdomains_JN550_007260_Condensation_DCL.3"
                     /NRPS_PKS="Domain: AMP-binding (3049-3446). E-value:
                     1.3e-81. Score: 266.1. Matches aSDomain:
                     nrpspksdomains_JN550_007260_AMP-binding.3"
                     /NRPS_PKS="Domain: PCP (3585-3653). E-value: 2.4e-15.
                     Score: 48.4. Matches aSDomain:
                     nrpspksdomains_JN550_007260_PCP.4"
                     /NRPS_PKS="Domain: Condensation_DCL (3693-3959). E-value:
                     5.5e-50. Score: 162.0. Matches aSDomain:
                     nrpspksdomains_JN550_007260_Condensation_DCL.4"
                     /NRPS_PKS="Domain: AMP-binding (4156-4520). E-value:
                     2.2e-66. Score: 216.0. Matches aSDomain:
                     nrpspksdomains_JN550_007260_AMP-binding.4"
                     /NRPS_PKS="Domain: PCP (4649-4719). E-value: 6.9e-14.
                     Score: 43.7. Matches aSDomain:
                     nrpspksdomains_JN550_007260_PCP.5"
                     /NRPS_PKS="Domain: Condensation_DCL (4777-5006). E-value:
                     6.6e-11. Score: 33.7. Matches aSDomain:
                     nrpspksdomains_JN550_007260_Condensation_DCL.5"
                     /codon_start=1
                     /gene_functions="biosynthetic (rule-based-clusters) NRPS:
                     AMP-binding"
                     /gene_functions="biosynthetic (rule-based-clusters) NRPS:
                     Condensation"
                     /gene_functions="biosynthetic-additional
                     (rule-based-clusters) PKS_AT"
                     /gene_functions="biosynthetic-additional
                     (rule-based-clusters) PP-binding"
                     /gene_functions="biosynthetic-additional (smcogs)
                     SMCOG1002:AMP-dependent synthetase and ligase (Score:
                     222.8; E-value: 1.1e-67)"
                     /gene_kind="biosynthetic"
                     /locus_tag="JN550_007260"
                     /product="hypothetical protein"
                     /protein_id="KAI1867208.1"
                     /sec_met_domain="PKS_AT (E-value: 1.7e-40, bitscore: 132.5,
                     seeds: 1682, tool: rule-based-clusters)"
                     /sec_met_domain="AMP-binding (E-value: 8.6e-89, bitscore:
                     291.1, seeds: 400, tool: rule-based-clusters)"
                     /sec_met_domain="PP-binding (E-value: 3.9e-15, bitscore:
                     49.4, seeds: 164, tool: rule-based-clusters)"
                     /sec_met_domain="Condensation (E-value: 7.8e-43, bitscore:
                     139.8, seeds: 42, tool: rule-based-clusters)"
                     /transl_table=1
                     /translation="MHAFVFPGQAASLRHVPSTMLKQYPDIKLMFEEAHQVFGIDFSTV
                     DLQDERGIRFGNTALTQPLVFLYCMAAYYQIADPTPDMMAGHSLGEIIALAASGALTVK
                     AALHLIKVRSLAMQDASNSHQSGMTAVMGLSEEEVQAACNSWNTRNPHSHLGISNYNSP
                     RQFVMSGSKEALSYAKGQLKSAERIVDLATPGAFHSPYMAQANDAFKLEAMSVHLQRPR
                     CPIYLNYTGNYTTDPADIRDGLLQHMVSPVLWTKTVQGMISDGATEFRYLGSGGGIPRM
                     IQEIHNGVKISYSLLYSEGGSRPSQNGEQNGHLSPIEETLKSLWIKNVPITAGCLPHRH
                     SNFFELGADSIDAMRLSAAARSKGLKLSVKDIHTFPVLSDMAFVAARESGQEFLTAEVA
                     PFSLLSQDADIDSAISNAARLSNMVKDDVEDILPCSPLQEGLIALSIKREGIYVTKKSI
                     VFDTNYDIQKLQSAWSTVIQQSPILRTKIVDLSNHGLVQVVCKNYPTGKSVDGNLPMGL
                     GTWLLHLSFEQGLNSQSFRLIITMHHAIFDRWSLGLILQAVERAYHDKEVQLRPKFSSF
                     ISRLKDIPLEKASQYWTRYLQGLEAPQFPQLPTYAHQPHADDSFFHRVENLNWNRSLGT
                     PSNLIRAAYGLLISQLTASTDVVFGATVIGRQLDLDGAEQINGPMIATVPVRVRVDMDI
                     STSVFLETIRQESAQTIPYEQVGLSRISRLNRDTQRACSFQSLLVVQTQHSACSDGGDY
                     QSFTERIQNLPATPDALGNFSNYACVSECSLRSGGFDLRIEFDSKVMNKTMAQRVAQQL
                     EHIVRQLNDPKHNVLPLRELWWICDEDLSQITSWNGKWFPPADSCIHEWFMQMAVEQPF
                     APAVCAWDGELTYRELDSFSTKLARHLILAGIGSEHTGQSALLPLYFEKSMWTVVATLA
                     VMKAGGASCLMDGTLPEGRLNMISSQLAPAVVLSSKKRFEEARRSWKDKVLLIDHESIE
                     ALPLRDHLKLPTVKSTDAICSLFTSGSTGTPKGVVLQHSQLCSAIMYQKEALNFNKETR
                     FFDFAAYAFDVAWLSLAHTLATGGCICIPSDKDRRDDIAGSFSRLAANTTFLTPSVART
                     LEPEAMATLHTLMFGGEAITNDDIAQWRGLPHLIGTYGPAECTFVSTITPLKLGNSQNS
                     ILGTGAGTSTWLVNLSGEQLAPLGSIGEIWIEGPNVGAGYLNAETLTAKSFFEKPAWFS
                     ETLQQQLGRKTSRFYRTGDLATYSPNGELIFMGRQDFQVKINGQRVELGEIELQAQRAI
                     KPNTTTKIHVEVVTPSGHDKKVLVAFIAGFPQVNDDQTESLAEIAALITQGLRRKFPDY
                     MIPNSFIPLSDVPMTNTGKVNRRRLREIGSAFSVGQLIEMNPLRDRRIAPETEAERTLI
                     KLWATILHLEPEIIGRGDSFYRLGGDSISAMRLVALARSCGILMSALSIMQNPVLCDQA
                     VMVEYVESKDDDITCAPFSQLSLDFDQLQAAVAQAAEGCDLSTDQIQDIYPCTPLQEAL
                     LAATSKDRNKYIARRVYELQETVDSIDVIQAWQETCSSIDVLRTRVANVTNVGLAQVVS
                     TELCPVSEWLNLQAFEGSESCSMGLGTALVKVDLVNVSSDSRRRLFIFSAHHAVYDGWS
                     LPLILNHFISIYEKTPTPAPIPFKNFTKYLKNLKTESARTFWTSTLSSVEATIFPNVPK
                     TPQIHPTTNTFQHDIRRITWPRGDFTPSNILTAAWAVVASRYSDSKDVVFGTVTSGRQT
                     PIPGIERIIGPTIATVPVQVRLLGGESLATLLHRVQGTALEMMQYEHTGLQNIRKYSPE
                     IERLCNFQTLLVIQPPTRDIAESNTGSLFVKEELHTSAEFGPGLGHSVDDFGSHALSIQ
                     INLDDGKASLKITHDTNVLHEESASRIARQFTSVIRQFCRSSESAETTLVEKLSLDTEQ
                     DTQKIWQWNSKAPPLIQGCVHDLISEAASKYPGNPAICAWDGEITHRQLDDMSARLARH
                     LISLGLRVGSIVPLCFEKSLWTIVAIMGVMKAGGASVTMDVGQPVERLRQIVDKANPQF
                     ILCSENRQGLASMLRPQVRVLPVFSDLVEGLDAEPTVQLPIVDMSSLLYVVFTSGSTGT
                     PKGATISHANFCSAIRYQREAMRYCSASRVFDFVSYAFDVTWPNILQTLSVGGCVCVPS
                     EFDRKNDISTSIRTLRANAVHVPPSVARLIDPAAVPEIKTVVVGGEPVLLSDVTRWGPG
                     VEVIQVYGPAECTPPIMASYRVDSDEAMANIGHGFGVVPWIVDADDPQKLASIGVVGEL
                     VVEGPLVGLGYLDDLEKTEAAFLDSPRWLVSGCSTHAGRSGRVYRTGDLARYEHDGSIR
                     FIGRKDAQVKVRGQRIELGEVEVHIERLLQDQHTTDIAVDVFVPAKSTTAVLAAFIAVG
                     VDTSDKSQAVKLVQSIVQSFHSGLKEALPAYMVPFVYIPVEKIPTTGTGKKDRRRLREL
                     GASFTLEELASFNPWRQEKRLPSTEWEKRLQLLVSTVLGIDVQSIGADDSFFQIGGDSI
                     AAMKLVALARERFGIRLAVGDIFKNPQLSALAQLAGTHMCVDDRVEISPFSLLSDEDPG
                     TMKLLASGVLEVSPGTIEDMYPCTALQEGLLASTSFAESSYVADKIFRLEPDVDLHQFR
                     QAWQHVFDETPILRTRIIEIPGKGPFQVVLRQTLPWFEVNGYDDFLESGKTRKVGFGNP
                     LIWLGIVFTATGESYFSWKMHHALYDGISIRILLGNLMAAYEKRSLNSTAPFSHFIAFT
                     NGRDLASRSSEFWTNQLGTSVARPFPSLPSPSYRPIADTSHTHCLRGINWPAVDLTPAN
                     ILRSVWALLISRYTASDQAIFGAVVSGRQAPVPGIESIMGPTIATVPVLVSIDEEDSIT
                     NMMKKVQSQAVDMVPFEQAGLHNIRRISPHIERHSQFNTLLLIQSESDDEDTGQDCPLW
                     TQKTPVDISPEYASQSALGTFNSYALLMQCIIRDDGLELKSEFDSAVISEDSIARLTTQ
                     FEDGLRQICSTNFSATQVKNISFLSQQDLEDIWQTNESVPQPVNECIHDIIREVSLRKP
                     ESLAVDAHDGRLTYRELENASSYLALVLASKGVKQGTIVPVIFEKSLWTTVAALAVMKA
                     GGAVVLLDTFLPMARLGAIVKQVKPVVTISSTKAAEITETLSIEENIILAPGRIPTSGT
                     YDPTTLPDVSPSDSAYIVFTSGSTGTPKGVIITHRNFSSSLRYQSEALGFSKASRVYDF
                     ASYSFDVCWTNMLHTLAAGACLCVPTESDRRNNLGESIMQFAADTIELTPSVARTLDPV
                     SLSGLKTLNLGGEAVTGEDVARWSHIPTVLNTYGPAEATPTTTVCRLSTHDLHEPRMGK
                     GVGTCCWVVQSGGKLAPVGAIGELWLEGPLVGQGYLNDAEKTASAFVDDPPWLIVGYPG
                     GSIPGRSGRVYRTGDLVKLLPDGNLSYVGRTDSQVKINGQRTELEEIEKQVQKNLPKAH
                     PAAVVVDLIIPSDGSTKVLVAFLALQTSHSGVITKDRDLLLNIALELDSTLALAVPRYM
                     IPSVFLEIDTVPLGPTGKVDRRHLRQLVEVMTVGELANANLLRGKRDSVAEAVFTPVQS
                     LLQKLWGEVLHIAPKTISHHDSFFRLGGDSVSAMRLVGLARSHHVRLTVGQVFQYPQLH
                     VLAGQVKENGAGTTNCTGPVLPFTLLGDADVEDCCAEAASTLGINKDQIQDMYPSTPLQ
                     EGLLATTEQQAGKYVAQYMFKLPDSVDTQRFKESWQVAATHMPILRTRFASIGHAGLLQ
                     VVTKQGIDFTEYTSWTQRTIDQPDLGFINQASRYEIVHTSAQPAVFIWTIHHALYDGWS
                     FSMILDAVQKAYEGSQLLAVTPFNAFIRHLSRADSKTAAEFWLQELESSHAVPYPKLPY
                     TNYQPRPVSQLTHTMSNLQLRQMDFTVSTVLRGAWAILASRHSNSDEVIFGAVVSGRQA
                     TLPGIEQVAGPTIATVPVRTIVDGAEKTTSFLQRVQDHAVRMVPFEQTGLQNIKKLGVG
                     MDSQTAFNTLLLVQMEDDDSHQVDRKWLFDSDYTQDEEGSTGKAIGFEAFSLYALLVQF
                     FVRKDAVEVQFWFDENVIEVALLERLSLQLETLMRQLCLEESHDLSISQLSTTSERDLC
                     DIWDWNPVPPPSVERCVHELIIDNMNHKKLQNSLAVQAHDGPSTIVPLFFEKSKWTMIA
                     ILAVWKAGGAVLTLDGNMPDDRIQAIVCQINPRLALVSAMNKQRSLNVLNPECATMVID
                     SNTISSLPGSEAFVSPVKVQPSDLVYVVFTSGSTGAPKGVLLQHRHLASASTYQAEALG
                     YNETSRVYDFASFAFDVSWSNIIQTFTTGGCLCIPTDEQRQNDLPASFRGLEANFVDLT
                     PSVSRTIDPESMVGLQTLLFGGEAVLGADVARWKTLPNIKLVNTYGPAETTPKTTAFPL
                     TDEDSTAGARFGVGLGLNTWLIEPDGESVAAVGAVGELWLEGPLVAAGYMNNPAKTAEC
                     FVANPPWLTRGAPGHPGRGGTLYRTGDLCRYNMDGTLSYVSRADTQIKIGGQRVELAEI
                     EHIVQQTSSESRLNVTIDLITPKGSQTKLLVAFVAPAAGTKTSGIETAGWSFDLRDKLS
                     RRLHHAVVPRAFILLEAMPVTTSGKSDRRRLVSMGCSMTLDELTKLSGSRNTTKRAPQS
                     EEEAILRQLWAQALSIEETSIGIDDSFMQFGGDSISAMKVVSLALRRDLKLRAAQVVNT
                     PVLREQAKHLQKSHQRATDGTNIVRKHATTLFQTHCIDAARQTPPAWYGFLVVNLAPSF
                     SGTAASLLCTWLWSSFDILRAIFTQDGHKYVQEYASSSETPVTVLCDVGDLEAESQNLI
                     ETQGHESLILGQPFVRFWILEGSDSSRLMIRLPHAQYDGISLNQMMAQLVAFGQTGMHE
                     TPLHFYRYLEMVNKSRTSGGLEYWNRLLQGASMTPPPGPPVDDEVVMKAGWTVPSIRIG
                     FPALPISKSTTAATIFTAICARAIAGVCATPDLVFGRLTSGRAMDPALSSVAGPCINFV
                     PIRIDNTGRTDIISTIQQQVAESMDYEGFGIDEICVSSNISTPRSRHPFKVRPGATPFF
                     GFTVQYQNVEEMETTNAVSFAERGFAFHWRPGNDTAEALFKDCIAIRAEEAVKQDSTSE
                     ERQLQVIISGPEWRMNVMQQLADEILHFDMNSLDME"
     PFAM_domain     complement(20319..21140)
                     /aSDomain="Condensation"
                     /aSTool="clusterhmmer"
                     /database="35.0"
                     /db_xref="PF00668.23"
                     /db_xref="GO:0003824"
                     /description="Condensation domain"
                     /detection="hmmscan"
                     /domain_id="clusterhmmer_JN550_007260_0040"
                     /evalue="1.70E-14"
                     /gene_ontologies="GO:0003824: catalytic activity"
                     /label="JN550_007260"
                     /locus_tag="JN550_007260"
                     /protein_end="5050"
                     /protein_start="4776"
                     /score="53.5"
                     /tool="antismash"
                     /translation="LWSSFDILRAIFTQDGHKYVQEYASSSETPVTVLCDVGDLEAESQ
                     NLIETQGHESLILGQPFVRFWILEGSDSSRLMIRLPHAQYDGISLNQMMAQLVAFGQTG
                     MHETPLHFYRYLEMVNKSRTSGGLEYWNRLLQGASMTPPPGPPVDDEVVMKAGWTVPSI
                     RIGFPALPISKSTTAATIFTAICARAIAGVCATPDLVFGRLTSGRAMDPALSSVAGPCI
                     NFVPIRIDNTGRTDIISTIQQQVAESMDYEGFGIDEICVSSNISTPRSRHPF"
     aSDomain        complement(20451..21137)
                     /aSDomain="Condensation"
                     /aSTool="nrps_pks_domains"
                     /database="nrpspksdomains.hmm"
                     /detection="hmmscan"
                     /domain_id="nrpspksdomains_JN550_007260_Condensation_DCL.5"
                     /domain_subtypes="Condensation_DCL"
                     /evalue="6.60E-11"
                     /label="JN550_007260_Condensation_DCL.5"
                     /locus_tag="JN550_007260"
                     /protein_end="5006"
                     /protein_start="4777"
                     /score="33.7"
                     /tool="antismash"
                     /translation="WSSFDILRAIFTQDGHKYVQEYASSSETPVTVLCDVGDLEAESQN
                     LIETQGHESLILGQPFVRFWILEGSDSSRLMIRLPHAQYDGISLNQMMAQLVAFGQTGM
                     HETPLHFYRYLEMVNKSRTSGGLEYWNRLLQGASMTPPPGPPVDDEVVMKAGWTVPSIR
                     IGFPALPISKSTTAATIFTAICARAIAGVCATPDLVFGRLTSGRAMDPALSSVAGPCIN
                     FVPIRID"
     CDS_motif       complement(20457..20549)
                     /aSTool="nrps_pks_domains"
                     /database="abmotifs"
                     /detection="hmmscan"
                     /domain_id="nrpspksmotif_JN550_007260_0044"
                     /evalue="2.70E-04"
                     /label="C5_DCL_263-294"
                     /locus_tag="JN550_007260"
                     /protein_end="5004"
                     /protein_start="4973"
                     /score="13.4"
                     /tool="antismash"
                     /translation="DLVFGRLTSGRAMDPALSSVAGPCINFVPIR"
     CDS_motif       complement(20844..20888)
                     /aSTool="nrps_pks_domains"
                     /database="abmotifs"
                     /detection="hmmscan"
                     /domain_id="nrpspksmotif_JN550_007260_0043"
                     /evalue="8.00E+00"
                     /label="C3_LCL_132-143"
                     /locus_tag="JN550_007260"
                     /protein_end="4875"
                     /protein_start="4860"
                     /score="-0.5"
                     /tool="antismash"
                     /translation="YDGISLNQMMAQLVA"
     aSDomain        complement(21312..21521)
                     /aSDomain="PCP"
                     /aSTool="nrps_pks_domains"
                     /database="nrpspksdomains.hmm"
                     /detection="hmmscan"
                     /domain_id="nrpspksdomains_JN550_007260_PCP.5"
                     /evalue="6.90E-14"
                     /label="JN550_007260_PCP.5"
                     /locus_tag="JN550_007260"
                     /protein_end="4719"
                     /protein_start="4649"
                     /score="43.7"
                     /tool="antismash"
                     /translation="EAILRQLWAQALSIEETSIGIDDSFMQFGGDSISAMKVVSLALRR
                     DLKLRAAQVVNTPVLREQAKHLQKS"
     aSModule        complement(21312..24464)
                     /complete
                     /domains="nrpspksdomains_JN550_007260_Condensation_DCL.4"
                     /domains="nrpspksdomains_JN550_007260_AMP-binding.4"
                     /domains="nrpspksdomains_JN550_007260_PCP.5"
                     /locus_tags="JN550_007260"
                     /monomer_pairings="X -> X"
                     /tool="antismash"
                     /type="nrps"
     PFAM_domain     complement(21321..21512)
                     /aSDomain="PP-binding"
                     /aSTool="clusterhmmer"
                     /database="35.0"
                     /db_xref="PF00550.28"
                     /description="Phosphopantetheine attachment site"
                     /detection="hmmscan"
                     /domain_id="clusterhmmer_JN550_007260_0039"
                     /evalue="3.60E-06"
                     /label="JN550_007260"
                     /locus_tag="JN550_007260"
                     /protein_end="4716"
                     /protein_start="4652"
                     /score="27.3"
                     /tool="antismash"
                     /translation="LRQLWAQALSIEETSIGIDDSFMQFGGDSISAMKVVSLALRRDLK
                     LRAAQVVNTPVLREQAKHL"
     CDS_motif       complement(21423..21452)
                     /aSTool="nrps_pks_domains"
                     /database="abmotifs"
                     /detection="hmmscan"
                     /domain_id="nrpspksmotif_JN550_007260_0042"
                     /evalue="2.10E+00"
                     /label="PCP_mE"
                     /locus_tag="JN550_007260"
                     /protein_end="4682"
                     /protein_start="4672"
                     /score="2.5"
                     /tool="antismash"
                     /translation="SFMQFGGDSI"
     aSDomain        complement(join(21858..22999,23075..23102))
                     /aSDomain="TIGR01733"
                     /aSTool="tigrfam"
                     /description="AA-adenyl-dom: amino acid adenylation domain"
                     /detection="hmmscan"
                     /domain_id="TIGRFam_JN550_007260_0005"
                     /evalue="1.50E-95"
                     /identifier="TIGR01733"
                     /label="JN550_007260"
                     /locus_tag="JN550_007260"
                     /protein_end="4537"
                     /protein_start="4147"
                     /score="318.4"
                     /tool="antismash"
                     /translation="NSLAVQAHDGPSTIVPLFFEKSKWTMIAILAVWKAGGAVLTLDGN
                     MPDDRIQAIVCQINPRLALVSAMNKQRSLNVLNPECATMVIDSNTISSLPGSEAFVSPV
                     KVQPSDLVYVVFTSGSTGAPKGVLLQHRHLASASTYQAEALGYNETSRVYDFASFAFDV
                     SWSNIIQTFTTGGCLCIPTDEQRQNDLPASFRGLEANFVDLTPSVSRTIDPESMVGLQT
                     LLFGGEAVLGADVARWKTLPNIKLVNTYGPAETTPKTTAFPLTDEDSTAGARFGVGLGL
                     NTWLIEPDGESVAAVGAVGELWLEGPLVAAGYMNNPAKTAECFVANPPWLTRGAPGHPG
                     RGGTLYRTGDLCRYNMDGTLSYVSRADTQIKIGGQRVELAEIEHIVQQTS"
     CDS_motif       complement(21879..21944)
                     /aSTool="nrps_pks_domains"
                     /database="abmotifs"
                     /detection="hmmscan"
                     /domain_id="nrpspksmotif_JN550_007260_0041"
                     /evalue="5.70E-09"
                     /label="NRPS-A_a8"
                     /locus_tag="JN550_007260"
                     /protein_end="4530"
                     /protein_start="4508"
                     /score="28.2"
                     /tool="antismash"
                     /translation="YVSRADTQIKIGGQRVELAEIE"
     aSDomain        complement(join(21909..22999,23075))
                     /aSDomain="AMP-binding"
                     /aSTool="nrps_pks_domains"
                     /database="nrpspksdomains.hmm"
                     /detection="hmmscan"
                     /domain_id="nrpspksdomains_JN550_007260_AMP-binding.4"
                     /evalue="2.20E-66"
                     /label="JN550_007260_AMP-binding.4"
                     /locus_tag="JN550_007260"
                     /protein_end="4520"
                     /protein_start="4156"
                     /score="216.0"
                     /specificity="substrate consensus: X"
                     /tool="antismash"
                     /translation="GPSTIVPLFFEKSKWTMIAILAVWKAGGAVLTLDGNMPDDRIQAI
                     VCQINPRLALVSAMNKQRSLNVLNPECATMVIDSNTISSLPGSEAFVSPVKVQPSDLVY
                     VVFTSGSTGAPKGVLLQHRHLASASTYQAEALGYNETSRVYDFASFAFDVSWSNIIQTF
                     TTGGCLCIPTDEQRQNDLPASFRGLEANFVDLTPSVSRTIDPESMVGLQTLLFGGEAVL
                     GADVARWKTLPNIKLVNTYGPAETTPKTTAFPLTDEDSTAGARFGVGLGLNTWLIEPDG
                     ESVAAVGAVGELWLEGPLVAAGYMNNPAKTAECFVANPPWLTRGAPGHPGRGGTLYRTG
                     DLCRYNMDGTLSYVSRADTQIKIG"
     PFAM_domain     complement(21912..22997)
                     /aSDomain="AMP-binding"
                     /aSTool="clusterhmmer"
                     /database="35.0"
                     /db_xref="PF00501.31"
                     /description="AMP-binding enzyme"
                     /detection="hmmscan"
                     /domain_id="clusterhmmer_JN550_007260_0038"
                     /evalue="3.40E-56"
                     /label="JN550_007260"
                     /locus_tag="JN550_007260"
                     /protein_end="4519"
                     /protein_start="4157"
                     /score="190.8"
                     /tool="antismash"
                     /translation="PSTIVPLFFEKSKWTMIAILAVWKAGGAVLTLDGNMPDDRIQAIV
                     CQINPRLALVSAMNKQRSLNVLNPECATMVIDSNTISSLPGSEAFVSPVKVQPSDLVYV
                     VFTSGSTGAPKGVLLQHRHLASASTYQAEALGYNETSRVYDFASFAFDVSWSNIIQTFT
                     TGGCLCIPTDEQRQNDLPASFRGLEANFVDLTPSVSRTIDPESMVGLQTLLFGGEAVLG
                     ADVARWKTLPNIKLVNTYGPAETTPKTTAFPLTDEDSTAGARFGVGLGLNTWLIEPDGE
                     SVAAVGAVGELWLEGPLVAAGYMNNPAKTAECFVANPPWLTRGAPGHPGRGGTLYRTGD
                     LCRYNMDGTLSYVSRADTQIKI"
     CDS_motif       complement(22056..22142)
                     /aSTool="nrps_pks_domains"
                     /database="abmotifs"
                     /detection="hmmscan"
                     /domain_id="nrpspksmotif_JN550_007260_0040"
                     /evalue="7.20E-13"
                     /label="NRPS-A_a6"
                     /locus_tag="JN550_007260"
                     /protein_end="4471"
                     /protein_start="4442"
                     /score="40.7"
                     /tool="antismash"
                     /translation="VGAVGELWLEGPLVAAGYMNNPAKTAECF"
     CDS_motif       complement(22254..22280)
                     /aSTool="nrps_pks_domains"
                     /database="abmotifs"
                     /detection="hmmscan"
                     /domain_id="nrpspksmotif_JN550_007260_0039"
                     /evalue="1.30E+00"
                     /label="NRPS-A_a5"
                     /locus_tag="JN550_007260"
                     /protein_end="4405"
                     /protein_start="4396"
                     /score="2.8"
                     /tool="antismash"
                     /translation="YGPAETTPK"
     CDS_motif       complement(22635..22691)
                     /aSTool="nrps_pks_domains"
                     /database="abmotifs"
                     /detection="hmmscan"
                     /domain_id="nrpspksmotif_JN550_007260_0038"
                     /evalue="6.40E-08"
                     /label="NRPS-A_a3"
                     /locus_tag="JN550_007260"
                     /protein_end="4278"
                     /protein_start="4259"
                     /score="24.9"
                     /tool="antismash"
                     /translation="YVVFTSGSTGAPKGVLLQH"
     CDS_motif       complement(22899..22940)
                     /aSTool="nrps_pks_domains"
                     /database="abmotifs"
                     /detection="hmmscan"
                     /domain_id="nrpspksmotif_JN550_007260_0037"
                     /evalue="2.70E-02"
                     /label="NRPS-A_a2"
                     /locus_tag="JN550_007260"
                     /protein_end="4190"
                     /protein_start="4176"
                     /score="8.4"
                     /tool="antismash"
                     /translation="LAVWKAGGAVLTLD"
     PFAM_domain     complement(23211..24464)
                     /aSDomain="Condensation"
                     /aSTool="clusterhmmer"
                     /database="35.0"
                     /db_xref="PF00668.23"
                     /db_xref="GO:0003824"
                     /description="Condensation domain"
                     /detection="hmmscan"
                     /domain_id="clusterhmmer_JN550_007260_0037"
                     /evalue="3.40E-38"
                     /gene_ontologies="GO:0003824: catalytic activity"
                     /label="JN550_007260"
                     /locus_tag="JN550_007260"
                     /protein_end="4111"
                     /protein_start="3693"
                     /score="131.6"
                     /tool="antismash"
                     /translation="QDMYPSTPLQEGLLATTEQQAGKYVAQYMFKLPDSVDTQRFKESW
                     QVAATHMPILRTRFASIGHAGLLQVVTKQGIDFTEYTSWTQRTIDQPDLGFINQASRYE
                     IVHTSAQPAVFIWTIHHALYDGWSFSMILDAVQKAYEGSQLLAVTPFNAFIRHLSRADS
                     KTAAEFWLQELESSHAVPYPKLPYTNYQPRPVSQLTHTMSNLQLRQMDFTVSTVLRGAW
                     AILASRHSNSDEVIFGAVVSGRQATLPGIEQVAGPTIATVPVRTIVDGAEKTTSFLQRV
                     QDHAVRMVPFEQTGLQNIKKLGVGMDSQTAFNTLLLVQMEDDDSHQVDRKWLFDSDYTQ
                     DEEGSTGKAIGFEAFSLYALLVQFFVRKDAVEVQFWFDENVIEVALLERLSLQLETLMR
                     QLCLEESHDLSISQLSTTS"
     aSDomain        complement(23667..24464)
                     /aSDomain="Condensation"
                     /aSTool="nrps_pks_domains"
                     /database="nrpspksdomains.hmm"
                     /detection="hmmscan"
                     /domain_id="nrpspksdomains_JN550_007260_Condensation_DCL.4"
                     /domain_subtypes="Condensation_DCL"
                     /evalue="5.50E-50"
                     /label="JN550_007260_Condensation_DCL.4"
                     /locus_tag="JN550_007260"
                     /protein_end="3959"
                     /protein_start="3693"
                     /score="162.0"
                     /tool="antismash"
                     /translation="QDMYPSTPLQEGLLATTEQQAGKYVAQYMFKLPDSVDTQRFKESW
                     QVAATHMPILRTRFASIGHAGLLQVVTKQGIDFTEYTSWTQRTIDQPDLGFINQASRYE
                     IVHTSAQPAVFIWTIHHALYDGWSFSMILDAVQKAYEGSQLLAVTPFNAFIRHLSRADS
                     KTAAEFWLQELESSHAVPYPKLPYTNYQPRPVSQLTHTMSNLQLRQMDFTVSTVLRGAW
                     AILASRHSNSDEVIFGAVVSGRQATLPGIEQVAGPTIATVPVRT"
     CDS_motif       complement(23670..23762)
                     /aSTool="nrps_pks_domains"
                     /database="abmotifs"
                     /detection="hmmscan"
                     /domain_id="nrpspksmotif_JN550_007260_0036"
                     /evalue="1.90E-13"
                     /label="C5_DCL_263-294"
                     /locus_tag="JN550_007260"
                     /protein_end="3958"
                     /protein_start="3927"
                     /score="42.8"
                     /tool="antismash"
                     /translation="VIFGAVVSGRQATLPGIEQVAGPTIATVPVR"
     CDS_motif       complement(24045..24110)
                     /aSTool="nrps_pks_domains"
                     /database="abmotifs"
                     /detection="hmmscan"
                     /domain_id="nrpspksmotif_JN550_007260_0035"
                     /evalue="2.30E-05"
                     /label="C3_DCL_135-156"
                     /locus_tag="JN550_007260"
                     /protein_end="3833"
                     /protein_start="3811"
                     /score="17.0"
                     /tool="antismash"
                     /translation="IHHALYDGWSFSMILDAVQKAY"
     CDS_motif       complement(24285..24395)
                     /aSTool="nrps_pks_domains"
                     /database="abmotifs"
                     /detection="hmmscan"
                     /domain_id="nrpspksmotif_JN550_007260_0034"
                     /evalue="4.90E-05"
                     /label="C2_DCL_024-062"
                     /locus_tag="JN550_007260"
                     /protein_end="3753"
                     /protein_start="3716"
                     /score="15.6"
                     /tool="antismash"
                     /translation="YVAQYMFKLPDSVDTQRFKESWQVAATHMPILRTRFA"
     CDS_motif       complement(24423..24455)
                     /aSTool="nrps_pks_domains"
                     /database="abmotifs"
                     /detection="hmmscan"
                     /domain_id="nrpspksmotif_JN550_007260_0033"
                     /evalue="5.60E-01"
                     /label="C1_dual_004-017"
                     /locus_tag="JN550_007260"
                     /protein_end="3707"
                     /protein_start="3696"
                     /score="3.9"
                     /tool="antismash"
                     /translation="YPSTPLQEGLL"
     aSDomain        complement(24585..24788)
                     /aSDomain="PCP"
                     /aSTool="nrps_pks_domains"
                     /database="nrpspksdomains.hmm"
                     /detection="hmmscan"
                     /domain_id="nrpspksdomains_JN550_007260_PCP.4"
                     /evalue="2.40E-15"
                     /label="JN550_007260_PCP.4"
                     /locus_tag="JN550_007260"
                     /protein_end="3653"
                     /protein_start="3585"
                     /score="48.4"
                     /tool="antismash"
                     /translation="LLQKLWGEVLHIAPKTISHHDSFFRLGGDSVSAMRLVGLARSHHV
                     RLTVGQVFQYPQLHVLAGQVKEN"
     aSModule        complement(24585..27746)
                     /complete
                     /domains="nrpspksdomains_JN550_007260_Condensation_DCL.3"
                     /domains="nrpspksdomains_JN550_007260_AMP-binding.3"
                     /domains="nrpspksdomains_JN550_007260_PCP.4"
                     /locus_tags="JN550_007260"
                     /monomer_pairings="X -> X"
                     /tool="antismash"
                     /type="nrps"
     PFAM_domain     complement(24600..24785)
                     /aSDomain="PP-binding"
                     /aSTool="clusterhmmer"
                     /database="35.0"
                     /db_xref="PF00550.28"
                     /description="Phosphopantetheine attachment site"
                     /detection="hmmscan"
                     /domain_id="clusterhmmer_JN550_007260_0036"
                     /evalue="8.40E-09"
                     /label="JN550_007260"
                     /locus_tag="JN550_007260"
                     /protein_end="3648"
                     /protein_start="3586"
                     /score="35.8"
                     /tool="antismash"
                     /translation="LQKLWGEVLHIAPKTISHHDSFFRLGGDSVSAMRLVGLARSHHVR
                     LTVGQVFQYPQLHVLAG"
     CDS_motif       complement(24696..24725)
                     /aSTool="nrps_pks_domains"
                     /database="abmotifs"
                     /detection="hmmscan"
                     /domain_id="nrpspksmotif_JN550_007260_0032"
                     /evalue="1.40E+00"
                     /label="PCP_mE"
                     /locus_tag="JN550_007260"
                     /protein_end="3616"
                     /protein_start="3606"
                     /score="3.0"
                     /tool="antismash"
                     /translation="SFFRLGGDSV"
     aSDomain        complement(25134..26345)
                     /aSDomain="TIGR01733"
                     /aSTool="tigrfam"
                     /description="AA-adenyl-dom: amino acid adenylation domain"
                     /detection="hmmscan"
                     /domain_id="TIGRFam_JN550_007260_0004"
                     /evalue="3.70E-102"
                     /identifier="TIGR01733"
                     /label="JN550_007260"
                     /locus_tag="JN550_007260"
                     /protein_end="3470"
                     /protein_start="3066"
                     /score="340.1"
                     /tool="antismash"
                     /translation="TYRELENASSYLALVLASKGVKQGTIVPVIFEKSLWTTVAALAVM
                     KAGGAVVLLDTFLPMARLGAIVKQVKPVVTISSTKAAEITETLSIEENIILAPGRIPTS
                     GTYDPTTLPDVSPSDSAYIVFTSGSTGTPKGVIITHRNFSSSLRYQSEALGFSKASRVY
                     DFASYSFDVCWTNMLHTLAAGACLCVPTESDRRNNLGESIMQFAADTIELTPSVARTLD
                     PVSLSGLKTLNLGGEAVTGEDVARWSHIPTVLNTYGPAEATPTTTVCRLSTHDLHEPRM
                     GKGVGTCCWVVQSGGKLAPVGAIGELWLEGPLVGQGYLNDAEKTASAFVDDPPWLIVGY
                     PGGSIPGRSGRVYRTGDLVKLLPDGNLSYVGRTDSQVKINGQRTELEEIEKQVQKNLPK
                     AHPAA"
     CDS_motif       complement(25176..25241)
                     /aSTool="nrps_pks_domains"
                     /database="abmotifs"
                     /detection="hmmscan"
                     /domain_id="nrpspksmotif_JN550_007260_0031"
                     /evalue="8.60E-09"
                     /label="NRPS-A_a8"
                     /locus_tag="JN550_007260"
                     /protein_end="3456"
                     /protein_start="3434"
                     /score="27.7"
                     /tool="antismash"
                     /translation="YVGRTDSQVKINGQRTELEEIE"
     aSDomain        complement(25206..26396)
                     /aSDomain="AMP-binding"
                     /aSTool="nrps_pks_domains"
                     /database="nrpspksdomains.hmm"
                     /detection="hmmscan"
                     /domain_id="nrpspksdomains_JN550_007260_AMP-binding.3"
                     /evalue="1.30E-81"
                     /label="JN550_007260_AMP-binding.3"
                     /locus_tag="JN550_007260"
                     /protein_end="3446"
                     /protein_start="3049"
                     /score="266.1"
                     /specificity="substrate consensus: X"
                     /tool="antismash"
                     /translation="SLRKPESLAVDAHDGRLTYRELENASSYLALVLASKGVKQGTIVP
                     VIFEKSLWTTVAALAVMKAGGAVVLLDTFLPMARLGAIVKQVKPVVTISSTKAAEITET
                     LSIEENIILAPGRIPTSGTYDPTTLPDVSPSDSAYIVFTSGSTGTPKGVIITHRNFSSS
                     LRYQSEALGFSKASRVYDFASYSFDVCWTNMLHTLAAGACLCVPTESDRRNNLGESIMQ
                     FAADTIELTPSVARTLDPVSLSGLKTLNLGGEAVTGEDVARWSHIPTVLNTYGPAEATP
                     TTTVCRLSTHDLHEPRMGKGVGTCCWVVQSGGKLAPVGAIGELWLEGPLVGQGYLNDAE
                     KTASAFVDDPPWLIVGYPGGSIPGRSGRVYRTGDLVKLLPDGNLSYVGRTDSQVKIN"
     PFAM_domain     complement(25209..26396)
                     /aSDomain="AMP-binding"
                     /aSTool="clusterhmmer"
                     /database="35.0"
                     /db_xref="PF00501.31"
                     /description="AMP-binding enzyme"
                     /detection="hmmscan"
                     /domain_id="clusterhmmer_JN550_007260_0035"
                     /evalue="3.60E-70"
                     /label="JN550_007260"
                     /locus_tag="JN550_007260"
                     /protein_end="3445"
                     /protein_start="3049"
                     /score="236.8"
                     /tool="antismash"
                     /translation="SLRKPESLAVDAHDGRLTYRELENASSYLALVLASKGVKQGTIVP
                     VIFEKSLWTTVAALAVMKAGGAVVLLDTFLPMARLGAIVKQVKPVVTISSTKAAEITET
                     LSIEENIILAPGRIPTSGTYDPTTLPDVSPSDSAYIVFTSGSTGTPKGVIITHRNFSSS
                     LRYQSEALGFSKASRVYDFASYSFDVCWTNMLHTLAAGACLCVPTESDRRNNLGESIMQ
                     FAADTIELTPSVARTLDPVSLSGLKTLNLGGEAVTGEDVARWSHIPTVLNTYGPAEATP
                     TTTVCRLSTHDLHEPRMGKGVGTCCWVVQSGGKLAPVGAIGELWLEGPLVGQGYLNDAE
                     KTASAFVDDPPWLIVGYPGGSIPGRSGRVYRTGDLVKLLPDGNLSYVGRTDSQVKI"
     CDS_motif       complement(25359..25448)
                     /aSTool="nrps_pks_domains"
                     /database="abmotifs"
                     /detection="hmmscan"
                     /domain_id="nrpspksmotif_JN550_007260_0030"
                     /evalue="1.10E-13"
                     /label="NRPS-A_a6"
                     /locus_tag="JN550_007260"
                     /protein_end="3395"
                     /protein_start="3365"
                     /score="43.3"
                     /tool="antismash"
                     /translation="PVGAIGELWLEGPLVGQGYLNDAEKTASAF"
     CDS_motif       complement(25548..25577)
                     /aSTool="nrps_pks_domains"
                     /database="abmotifs"
                     /detection="hmmscan"
                     /domain_id="nrpspksmotif_JN550_007260_0029"
                     /evalue="9.10E-01"
                     /label="NRPS-A_a5"
                     /locus_tag="JN550_007260"
                     /protein_end="3332"
                     /protein_start="3322"
                     /score="3.2"
                     /tool="antismash"
                     /translation="YGPAEATPTT"
     CDS_motif       complement(25926..25985)
                     /aSTool="nrps_pks_domains"
                     /database="abmotifs"
                     /detection="hmmscan"
                     /domain_id="nrpspksmotif_JN550_007260_0028"
                     /evalue="4.10E-09"
                     /label="NRPS-A_a3"
                     /locus_tag="JN550_007260"
                     /protein_end="3206"
                     /protein_start="3186"
                     /score="28.5"
                     /tool="antismash"
                     /translation="AYIVFTSGSTGTPKGVIITH"
     CDS_motif       complement(26181..26222)
                     /aSTool="nrps_pks_domains"
                     /database="abmotifs"
                     /detection="hmmscan"
                     /domain_id="nrpspksmotif_JN550_007260_0027"
                     /evalue="7.30E-03"
                     /label="NRPS-A_a2"
                     /locus_tag="JN550_007260"
                     /protein_end="3121"
                     /protein_start="3107"
                     /score="10.0"
                     /tool="antismash"
                     /translation="LAVMKAGGAVVLLD"
     PFAM_domain     complement(26469..27746)
                     /aSDomain="Condensation"
                     /aSTool="clusterhmmer"
                     /database="35.0"
                     /db_xref="PF00668.23"
                     /db_xref="GO:0003824"
                     /description="Condensation domain"
                     /detection="hmmscan"
                     /domain_id="clusterhmmer_JN550_007260_0034"
                     /evalue="2.40E-41"
                     /gene_ontologies="GO:0003824: catalytic activity"
                     /label="JN550_007260"
                     /locus_tag="JN550_007260"
                     /protein_end="3025"
                     /protein_start="2599"
                     /score="142.0"
                     /tool="antismash"
                     /translation="EDMYPCTALQEGLLASTSFAESSYVADKIFRLEPDVDLHQFRQAW
                     QHVFDETPILRTRIIEIPGKGPFQVVLRQTLPWFEVNGYDDFLESGKTRKVGFGNPLIW
                     LGIVFTATGESYFSWKMHHALYDGISIRILLGNLMAAYEKRSLNSTAPFSHFIAFTNGR
                     DLASRSSEFWTNQLGTSVARPFPSLPSPSYRPIADTSHTHCLRGINWPAVDLTPANILR
                     SVWALLISRYTASDQAIFGAVVSGRQAPVPGIESIMGPTIATVPVLVSIDEEDSITNMM
                     KKVQSQAVDMVPFEQAGLHNIRRISPHIERHSQFNTLLLIQSESDDEDTGQDCPLWTQK
                     TPVDISPEYASQSALGTFNSYALLMQCIIRDDGLELKSEFDSAVISEDSIARLTTQFED
                     GLRQICSTNFSATQVKNISFLSQQDLE"
     aSDomain        complement(26934..27746)
                     /aSDomain="Condensation"
                     /aSTool="nrps_pks_domains"
                     /database="nrpspksdomains.hmm"
                     /detection="hmmscan"
                     /domain_id="nrpspksdomains_JN550_007260_Condensation_DCL.3"
                     /domain_subtypes="Condensation_DCL"
                     /evalue="8.70E-40"
                     /label="JN550_007260_Condensation_DCL.3"
                     /locus_tag="JN550_007260"
                     /protein_end="2870"
                     /protein_start="2599"
                     /score="128.5"
                     /tool="antismash"
                     /translation="EDMYPCTALQEGLLASTSFAESSYVADKIFRLEPDVDLHQFRQAW
                     QHVFDETPILRTRIIEIPGKGPFQVVLRQTLPWFEVNGYDDFLESGKTRKVGFGNPLIW
                     LGIVFTATGESYFSWKMHHALYDGISIRILLGNLMAAYEKRSLNSTAPFSHFIAFTNGR
                     DLASRSSEFWTNQLGTSVARPFPSLPSPSYRPIADTSHTHCLRGINWPAVDLTPANILR
                     SVWALLISRYTASDQAIFGAVVSGRQAPVPGIESIMGPTIATVPVLVSI"
     CDS_motif       complement(26946..27032)
                     /aSTool="nrps_pks_domains"
                     /database="abmotifs"
                     /detection="hmmscan"
                     /domain_id="nrpspksmotif_JN550_007260_0026"
                     /evalue="2.10E-12"
                     /label="C5_DCL_263-294"
                     /locus_tag="JN550_007260"
                     /protein_end="2866"
                     /protein_start="2837"
                     /score="39.5"
                     /tool="antismash"
                     /translation="IFGAVVSGRQAPVPGIESIMGPTIATVPV"
     CDS_motif       complement(27321..27386)
                     /aSTool="nrps_pks_domains"
                     /database="abmotifs"
                     /detection="hmmscan"
                     /domain_id="nrpspksmotif_JN550_007260_0025"
                     /evalue="8.50E-05"
                     /label="C3_DCL_135-156"
                     /locus_tag="JN550_007260"
                     /protein_end="2741"
                     /protein_start="2719"
                     /score="15.2"
                     /tool="antismash"
                     /translation="MHHALYDGISIRILLGNLMAAY"
     CDS_motif       complement(27567..27677)
                     /aSTool="nrps_pks_domains"
                     /database="abmotifs"
                     /detection="hmmscan"
                     /domain_id="nrpspksmotif_JN550_007260_0024"
                     /evalue="2.30E-08"
                     /label="C2_DCL_024-062"
                     /locus_tag="JN550_007260"
                     /protein_end="2659"
                     /protein_start="2622"
                     /score="26.3"
                     /tool="antismash"
                     /translation="YVADKIFRLEPDVDLHQFRQAWQHVFDETPILRTRII"
     CDS_motif       complement(27705..27737)
                     /aSTool="nrps_pks_domains"
                     /database="abmotifs"
                     /detection="hmmscan"
                     /domain_id="nrpspksmotif_JN550_007260_0023"
                     /evalue="1.10E+01"
                     /label="C1_dual_004-017"
                     /locus_tag="JN550_007260"
                     /protein_end="2613"
                     /protein_start="2602"
                     /score="0.0"
                     /tool="antismash"
                     /translation="YPCTALQEGLL"
     aSDomain        complement(27870..28073)
                     /aSDomain="PCP"
                     /aSTool="nrps_pks_domains"
                     /database="nrpspksdomains.hmm"
                     /detection="hmmscan"
                     /domain_id="nrpspksdomains_JN550_007260_PCP.3"
                     /evalue="3.30E-18"
                     /label="JN550_007260_PCP.3"
                     /locus_tag="JN550_007260"
                     /protein_end="2558"
                     /protein_start="2490"
                     /score="57.6"
                     /tool="antismash"
                     /translation="EKRLQLLVSTVLGIDVQSIGADDSFFQIGGDSIAAMKLVALARER
                     FGIRLAVGDIFKNPQLSALAQLA"
     aSModule        complement(27870..31022)
                     /complete
                     /domains="nrpspksdomains_JN550_007260_Condensation_DCL.2"
                     /domains="nrpspksdomains_JN550_007260_AMP-binding.2"
                     /domains="nrpspksdomains_JN550_007260_PCP.3"
                     /locus_tags="JN550_007260"
                     /monomer_pairings="X -> X"
                     /tool="antismash"
                     /type="nrps"
     PFAM_domain     complement(27873..28067)
                     /aSDomain="PP-binding"
                     /aSTool="clusterhmmer"
                     /database="35.0"
                     /db_xref="PF00550.28"
                     /description="Phosphopantetheine attachment site"
                     /detection="hmmscan"
                     /domain_id="clusterhmmer_JN550_007260_0033"
                     /evalue="2.70E-14"
                     /label="JN550_007260"
                     /locus_tag="JN550_007260"
                     /protein_end="2557"
                     /protein_start="2492"
                     /score="53.4"
                     /tool="antismash"
                     /translation="RLQLLVSTVLGIDVQSIGADDSFFQIGGDSIAAMKLVALARERFG
                     IRLAVGDIFKNPQLSALAQL"
     CDS_motif       complement(27975..28004)
                     /aSTool="nrps_pks_domains"
                     /database="abmotifs"
                     /detection="hmmscan"
                     /domain_id="nrpspksmotif_JN550_007260_0022"
                     /evalue="5.60E-01"
                     /label="PCP_mE"
                     /locus_tag="JN550_007260"
                     /protein_end="2523"
                     /protein_start="2513"
                     /score="4.0"
                     /tool="antismash"
                     /translation="SFFQIGGDSI"
     aSDomain        complement(28422..29612)
                     /aSDomain="TIGR01733"
                     /aSTool="tigrfam"
                     /description="AA-adenyl-dom: amino acid adenylation domain"
                     /detection="hmmscan"
                     /domain_id="TIGRFam_JN550_007260_0003"
                     /evalue="2.00E-97"
                     /identifier="TIGR01733"
                     /label="JN550_007260"
                     /locus_tag="JN550_007260"
                     /protein_end="2374"
                     /protein_start="1977"
                     /score="324.5"
                     /tool="antismash"
                     /translation="THRQLDDMSARLARHLISLGLRVGSIVPLCFEKSLWTIVAIMGVM
                     KAGGASVTMDVGQPVERLRQIVDKANPQFILCSENRQGLASMLRPQVRVLPVFSDLVEG
                     LDAEPTVQLPIVDMSSLLYVVFTSGSTGTPKGATISHANFCSAIRYQREAMRYCSASRV
                     FDFVSYAFDVTWPNILQTLSVGGCVCVPSEFDRKNDISTSIRTLRANAVHVPPSVARLI
                     DPAAVPEIKTVVVGGEPVLLSDVTRWGPGVEVIQVYGPAECTPPIMASYRVDSDEAMAN
                     IGHGFGVVPWIVDADDPQKLASIGVVGELVVEGPLVGLGYLDDLEKTEAAFLDSPRWLV
                     SGCSTHAGRSGRVYRTGDLARYEHDGSIRFIGRKDAQVKVRGQRIELGEVEVHIERL"
     CDS_motif       complement(28440..28505)
                     /aSTool="nrps_pks_domains"
                     /database="abmotifs"
                     /detection="hmmscan"
                     /domain_id="nrpspksmotif_JN550_007260_0021"
                     /evalue="3.30E-11"
                     /label="NRPS-A_a8"
                     /locus_tag="JN550_007260"
                     /protein_end="2368"
                     /protein_start="2346"
                     /score="35.1"
                     /tool="antismash"
                     /translation="FIGRKDAQVKVRGQRIELGEVE"
     aSDomain        complement(28470..29669)
                     /aSDomain="AMP-binding"
                     /aSTool="nrps_pks_domains"
                     /database="nrpspksdomains.hmm"
                     /detection="hmmscan"
                     /domain_id="nrpspksdomains_JN550_007260_AMP-binding.2"
                     /evalue="6.00E-80"
                     /label="JN550_007260_AMP-binding.2"
                     /locus_tag="JN550_007260"
                     /protein_end="2358"
                     /protein_start="1958"
                     /score="260.6"
                     /specificity="substrate consensus: X"
                     /tool="antismash"
                     /translation="EAASKYPGNPAICAWDGEITHRQLDDMSARLARHLISLGLRVGSI
                     VPLCFEKSLWTIVAIMGVMKAGGASVTMDVGQPVERLRQIVDKANPQFILCSENRQGLA
                     SMLRPQVRVLPVFSDLVEGLDAEPTVQLPIVDMSSLLYVVFTSGSTGTPKGATISHANF
                     CSAIRYQREAMRYCSASRVFDFVSYAFDVTWPNILQTLSVGGCVCVPSEFDRKNDISTS
                     IRTLRANAVHVPPSVARLIDPAAVPEIKTVVVGGEPVLLSDVTRWGPGVEVIQVYGPAE
                     CTPPIMASYRVDSDEAMANIGHGFGVVPWIVDADDPQKLASIGVVGELVVEGPLVGLGY
                     LDDLEKTEAAFLDSPRWLVSGCSTHAGRSGRVYRTGDLARYEHDGSIRFIGRKDAQVKV
                     R"
     PFAM_domain     complement(28470..29669)
                     /aSDomain="AMP-binding"
                     /aSTool="clusterhmmer"
                     /database="35.0"
                     /db_xref="PF00501.31"
                     /description="AMP-binding enzyme"
                     /detection="hmmscan"
                     /domain_id="clusterhmmer_JN550_007260_0032"
                     /evalue="7.70E-67"
                     /label="JN550_007260"
                     /locus_tag="JN550_007260"
                     /protein_end="2358"
                     /protein_start="1958"
                     /score="225.9"
                     /tool="antismash"
                     /translation="EAASKYPGNPAICAWDGEITHRQLDDMSARLARHLISLGLRVGSI
                     VPLCFEKSLWTIVAIMGVMKAGGASVTMDVGQPVERLRQIVDKANPQFILCSENRQGLA
                     SMLRPQVRVLPVFSDLVEGLDAEPTVQLPIVDMSSLLYVVFTSGSTGTPKGATISHANF
                     CSAIRYQREAMRYCSASRVFDFVSYAFDVTWPNILQTLSVGGCVCVPSEFDRKNDISTS
                     IRTLRANAVHVPPSVARLIDPAAVPEIKTVVVGGEPVLLSDVTRWGPGVEVIQVYGPAE
                     CTPPIMASYRVDSDEAMANIGHGFGVVPWIVDADDPQKLASIGVVGELVVEGPLVGLGY
                     LDDLEKTEAAFLDSPRWLVSGCSTHAGRSGRVYRTGDLARYEHDGSIRFIGRKDAQVKV
                     R"
     CDS_motif       complement(28617..28703)
                     /aSTool="nrps_pks_domains"
                     /database="abmotifs"
                     /detection="hmmscan"
                     /domain_id="nrpspksmotif_JN550_007260_0020"
                     /evalue="4.00E-10"
                     /label="NRPS-A_a6"
                     /locus_tag="JN550_007260"
                     /protein_end="2309"
                     /protein_start="2280"
                     /score="32.0"
                     /tool="antismash"
                     /translation="IGVVGELVVEGPLVGLGYLDDLEKTEAAF"
     CDS_motif       complement(28818..28841)
                     /aSTool="nrps_pks_domains"
                     /database="abmotifs"
                     /detection="hmmscan"
                     /domain_id="nrpspksmotif_JN550_007260_0019"
                     /evalue="9.50E-01"
                     /label="NRPS-A_a5"
                     /locus_tag="JN550_007260"
                     /protein_end="2242"
                     /protein_start="2234"
                     /score="3.2"
                     /tool="antismash"
                     /translation="YGPAECTP"
     CDS_motif       complement(29190..29246)
                     /aSTool="nrps_pks_domains"
                     /database="abmotifs"
                     /detection="hmmscan"
                     /domain_id="nrpspksmotif_JN550_007260_0018"
                     /evalue="1.70E-07"
                     /label="NRPS-A_a3"
                     /locus_tag="JN550_007260"
                     /protein_end="2118"
                     /protein_start="2099"
                     /score="23.6"
                     /tool="antismash"
                     /translation="YVVFTSGSTGTPKGATISH"
     CDS_motif       complement(29448..29489)
                     /aSTool="nrps_pks_domains"
                     /database="abmotifs"
                     /detection="hmmscan"
                     /domain_id="nrpspksmotif_JN550_007260_0017"
                     /evalue="2.90E-01"
                     /label="NRPS-A_a2"
                     /locus_tag="JN550_007260"
                     /protein_end="2032"
                     /protein_start="2018"
                     /score="5.2"
                     /tool="antismash"
                     /translation="MGVMKAGGASVTMD"
     PFAM_domain     complement(29778..31022)
                     /aSDomain="Condensation"
                     /aSTool="clusterhmmer"
                     /database="35.0"
                     /db_xref="PF00668.23"
                     /db_xref="GO:0003824"
                     /description="Condensation domain"
                     /detection="hmmscan"
                     /domain_id="clusterhmmer_JN550_007260_0031"
                     /evalue="2.80E-42"
                     /gene_ontologies="GO:0003824: catalytic activity"
                     /label="JN550_007260"
                     /locus_tag="JN550_007260"
                     /protein_end="1922"
                     /protein_start="1507"
                     /score="145.1"
                     /tool="antismash"
                     /translation="QDIYPCTPLQEALLAATSKDRNKYIARRVYELQETVDSIDVIQAW
                     QETCSSIDVLRTRVANVTNVGLAQVVSTELCPVSEWLNLQAFEGSESCSMGLGTALVKV
                     DLVNVSSDSRRRLFIFSAHHAVYDGWSLPLILNHFISIYEKTPTPAPIPFKNFTKYLKN
                     LKTESARTFWTSTLSSVEATIFPNVPKTPQIHPTTNTFQHDIRRITWPRGDFTPSNILT
                     AAWAVVASRYSDSKDVVFGTVTSGRQTPIPGIERIIGPTIATVPVQVRLLGGESLATLL
                     HRVQGTALEMMQYEHTGLQNIRKYSPEIERLCNFQTLLVIQPPTRDIAESNTGSLFVKE
                     ELHTSAEFGPGLGHSVDDFGSHALSIQINLDDGKASLKITHDTNVLHEESASRIARQFT
                     SVIRQFCRSSESAETT"
     CDS_motif       complement(30105..30170)
                     /aSTool="nrps_pks_domains"
                     /database="abmotifs"
                     /detection="hmmscan"
                     /domain_id="nrpspksmotif_JN550_007260_0016"
                     /evalue="5.50E-03"
                     /label="C67_DCL_14fromHMM"
                     /locus_tag="JN550_007260"
                     /protein_end="1813"
                     /protein_start="1791"
                     /score="9.0"
                     /tool="antismash"
                     /translation="QGTALEMMQYEHTGLQNIRKYS"
     aSDomain        complement(30210..31022)
                     /aSDomain="Condensation"
                     /aSTool="nrps_pks_domains"
                     /database="nrpspksdomains.hmm"
                     /detection="hmmscan"
                     /domain_id="nrpspksdomains_JN550_007260_Condensation_DCL.2"
                     /domain_subtypes="Condensation_DCL"
                     /evalue="2.10E-40"
                     /label="JN550_007260_Condensation_DCL.2"
                     /locus_tag="JN550_007260"
                     /protein_end="1778"
                     /protein_start="1507"
                     /score="130.5"
                     /tool="antismash"
                     /translation="QDIYPCTPLQEALLAATSKDRNKYIARRVYELQETVDSIDVIQAW
                     QETCSSIDVLRTRVANVTNVGLAQVVSTELCPVSEWLNLQAFEGSESCSMGLGTALVKV
                     DLVNVSSDSRRRLFIFSAHHAVYDGWSLPLILNHFISIYEKTPTPAPIPFKNFTKYLKN
                     LKTESARTFWTSTLSSVEATIFPNVPKTPQIHPTTNTFQHDIRRITWPRGDFTPSNILT
                     AAWAVVASRYSDSKDVVFGTVTSGRQTPIPGIERIIGPTIATVPVQVRL"
     CDS_motif       complement(30222..30314)
                     /aSTool="nrps_pks_domains"
                     /database="abmotifs"
                     /detection="hmmscan"
                     /domain_id="nrpspksmotif_JN550_007260_0015"
                     /evalue="1.80E-13"
                     /label="C5_DCL_263-294"
                     /locus_tag="JN550_007260"
                     /protein_end="1774"
                     /protein_start="1743"
                     /score="42.9"
                     /tool="antismash"
                     /translation="DVVFGTVTSGRQTPIPGIERIIGPTIATVPV"
     CDS_motif       complement(30594..30656)
                     /aSTool="nrps_pks_domains"
                     /database="abmotifs"
                     /detection="hmmscan"
                     /domain_id="nrpspksmotif_JN550_007260_0014"
                     /evalue="1.10E-06"
                     /label="C3_DCL_135-156"
                     /locus_tag="JN550_007260"
                     /protein_end="1650"
                     /protein_start="1629"
                     /score="21.3"
                     /tool="antismash"
                     /translation="HHAVYDGWSLPLILNHFISIY"
     CDS_motif       complement(30981..31013)
                     /aSTool="nrps_pks_domains"
                     /database="abmotifs"
                     /detection="hmmscan"
                     /domain_id="nrpspksmotif_JN550_007260_0013"
                     /evalue="7.10E+00"
                     /label="C1_dual_004-017"
                     /locus_tag="JN550_007260"
                     /protein_end="1521"
                     /protein_start="1510"
                     /score="0.6"
                     /tool="antismash"
                     /translation="YPCTPLQEALL"
     aSDomain        complement(31149..31352)
                     /aSDomain="PCP"
                     /aSTool="nrps_pks_domains"
                     /database="nrpspksdomains.hmm"
                     /detection="hmmscan"
                     /domain_id="nrpspksdomains_JN550_007260_PCP.2"
                     /evalue="7.80E-13"
                     /label="JN550_007260_PCP.2"
                     /locus_tag="JN550_007260"
                     /protein_end="1465"
                     /protein_start="1397"
                     /score="40.3"
                     /tool="antismash"
                     /translation="ERTLIKLWATILHLEPEIIGRGDSFYRLGGDSISAMRLVALARSC
                     GILMSALSIMQNPVLCDQAVMVE"
     aSModule        complement(31149..34259)
                     /complete
                     /domains="nrpspksdomains_JN550_007260_Condensation_DCL.1"
                     /domains="nrpspksdomains_JN550_007260_AMP-binding.1"
                     /domains="nrpspksdomains_JN550_007260_PCP.2"
                     /locus_tags="JN550_007260"
                     /monomer_pairings="Leu -> Leu"
                     /tool="antismash"
                     /type="nrps"
     PFAM_domain     complement(31179..31346)
                     /aSDomain="PP-binding"
                     /aSTool="clusterhmmer"
                     /database="35.0"
                     /db_xref="PF00550.28"
                     /description="Phosphopantetheine attachment site"
                     /detection="hmmscan"
                     /domain_id="clusterhmmer_JN550_007260_0030"
                     /evalue="5.60E-06"
                     /label="JN550_007260"
                     /locus_tag="JN550_007260"
                     /protein_end="1455"
                     /protein_start="1399"
                     /score="26.7"
                     /tool="antismash"
                     /translation="TLIKLWATILHLEPEIIGRGDSFYRLGGDSISAMRLVALARSCGI
                     LMSALSIMQNP"
     CDS_motif       complement(31254..31283)
                     /aSTool="nrps_pks_domains"
                     /database="abmotifs"
                     /detection="hmmscan"
                     /domain_id="nrpspksmotif_JN550_007260_0012"
                     /evalue="1.90E+00"
                     /label="PCP_mE"
                     /locus_tag="JN550_007260"
                     /protein_end="1430"
                     /protein_start="1420"
                     /score="2.6"
                     /tool="antismash"
                     /translation="SFYRLGGDSI"
     CDS_motif       complement(31713..31778)
                     /aSTool="nrps_pks_domains"
                     /database="abmotifs"
                     /detection="hmmscan"
                     /domain_id="nrpspksmotif_JN550_007260_0011"
                     /evalue="6.30E-11"
                     /label="NRPS-A_a8"
                     /locus_tag="JN550_007260"
                     /protein_end="1277"
                     /protein_start="1255"
                     /score="34.3"
                     /tool="antismash"
                     /translation="FMGRQDFQVKINGQRVELGEIE"
     aSDomain        complement(31743..32954)
                     /aSDomain="AMP-binding"
                     /aSTool="nrps_pks_domains"
                     /database="nrpspksdomains.hmm"
                     /detection="hmmscan"
                     /domain_id="nrpspksdomains_JN550_007260_AMP-binding.1"
                     /evalue="1.10E-71"
                     /label="JN550_007260_AMP-binding.1"
                     /locus_tag="JN550_007260"
                     /protein_end="1267"
                     /protein_start="863"
                     /score="233.5"
                     /specificity="substrate consensus: Leu"
                     /tool="antismash"
                     /translation="QMAVEQPFAPAVCAWDGELTYRELDSFSTKLARHLILAGIGSEHT
                     GQSALLPLYFEKSMWTVVATLAVMKAGGASCLMDGTLPEGRLNMISSQLAPAVVLSSKK
                     RFEEARRSWKDKVLLIDHESIEALPLRDHLKLPTVKSTDAICSLFTSGSTGTPKGVVLQ
                     HSQLCSAIMYQKEALNFNKETRFFDFAAYAFDVAWLSLAHTLATGGCICIPSDKDRRDD
                     IAGSFSRLAANTTFLTPSVARTLEPEAMATLHTLMFGGEAITNDDIAQWRGLPHLIGTY
                     GPAECTFVSTITPLKLGNSQNSILGTGAGTSTWLVNLSGEQLAPLGSIGEIWIEGPNVG
                     AGYLNAETLTAKSFFEKPAWFSETLQQQLGRKTSRFYRTGDLATYSPNGELIFMGRQDF
                     QVKIN"
     PFAM_domain     complement(31746..32948)
                     /aSDomain="AMP-binding"
                     /aSTool="clusterhmmer"
                     /database="35.0"
                     /db_xref="PF00501.31"
                     /description="AMP-binding enzyme"
                     /detection="hmmscan"
                     /domain_id="clusterhmmer_JN550_007260_0029"
                     /evalue="1.30E-60"
                     /label="JN550_007260"
                     /locus_tag="JN550_007260"
                     /protein_end="1266"
                     /protein_start="865"
                     /score="205.3"
                     /tool="antismash"
                     /translation="AVEQPFAPAVCAWDGELTYRELDSFSTKLARHLILAGIGSEHTGQ
                     SALLPLYFEKSMWTVVATLAVMKAGGASCLMDGTLPEGRLNMISSQLAPAVVLSSKKRF
                     EEARRSWKDKVLLIDHESIEALPLRDHLKLPTVKSTDAICSLFTSGSTGTPKGVVLQHS
                     QLCSAIMYQKEALNFNKETRFFDFAAYAFDVAWLSLAHTLATGGCICIPSDKDRRDDIA
                     GSFSRLAANTTFLTPSVARTLEPEAMATLHTLMFGGEAITNDDIAQWRGLPHLIGTYGP
                     AECTFVSTITPLKLGNSQNSILGTGAGTSTWLVNLSGEQLAPLGSIGEIWIEGPNVGAG
                     YLNAETLTAKSFFEKPAWFSETLQQQLGRKTSRFYRTGDLATYSPNGELIFMGRQDFQV
                     KI"
     CDS_motif       complement(31893..31982)
                     /aSTool="nrps_pks_domains"
                     /database="abmotifs"
                     /detection="hmmscan"
                     /domain_id="nrpspksmotif_JN550_007260_0010"
                     /evalue="8.00E-11"
                     /label="NRPS-A_a6"
                     /locus_tag="JN550_007260"
                     /protein_end="1217"
                     /protein_start="1187"
                     /score="34.2"
                     /tool="antismash"
                     /translation="PLGSIGEIWIEGPNVGAGYLNAETLTAKSF"
     CDS_motif       complement(32088..32114)
                     /aSTool="nrps_pks_domains"
                     /database="abmotifs"
                     /detection="hmmscan"
                     /domain_id="nrpspksmotif_JN550_007260_0009"
                     /evalue="3.80E-01"
                     /label="NRPS-A_a5"
                     /locus_tag="JN550_007260"
                     /protein_end="1152"
                     /protein_start="1143"
                     /score="4.3"
                     /tool="antismash"
                     /translation="YGPAECTFV"
     CDS_motif       complement(32463..32519)
                     /aSTool="nrps_pks_domains"
                     /database="abmotifs"
                     /detection="hmmscan"
                     /domain_id="nrpspksmotif_JN550_007260_0008"
                     /evalue="1.70E-07"
                     /label="NRPS-A_a3"
                     /locus_tag="JN550_007260"
                     /protein_end="1027"
                     /protein_start="1008"
                     /score="23.6"
                     /tool="antismash"
                     /translation="CSLFTSGSTGTPKGVVLQH"
     CDS_motif       complement(32718..32759)
                     /aSTool="nrps_pks_domains"
                     /database="abmotifs"
                     /detection="hmmscan"
                     /domain_id="nrpspksmotif_JN550_007260_0007"
                     /evalue="1.90E-01"
                     /label="NRPS-A_a2"
                     /locus_tag="JN550_007260"
                     /protein_end="942"
                     /protein_start="928"
                     /score="5.8"
                     /tool="antismash"
                     /translation="LAVMKAGGASCLMD"
     PFAM_domain     complement(33084..33953)
                     /aSDomain="Condensation"
                     /aSTool="clusterhmmer"
                     /database="35.0"
                     /db_xref="PF00668.23"
                     /db_xref="GO:0003824"
                     /description="Condensation domain"
                     /detection="hmmscan"
                     /domain_id="clusterhmmer_JN550_007260_0028"
                     /evalue="2.70E-28"
                     /gene_ontologies="GO:0003824: catalytic activity"
                     /label="JN550_007260"
                     /locus_tag="JN550_007260"
                     /protein_end="820"
                     /protein_start="530"
                     /score="99.0"
                     /tool="antismash"
                     /translation="NSQSFRLIITMHHAIFDRWSLGLILQAVERAYHDKEVQLRPKFSS
                     FISRLKDIPLEKASQYWTRYLQGLEAPQFPQLPTYAHQPHADDSFFHRVENLNWNRSLG
                     TPSNLIRAAYGLLISQLTASTDVVFGATVIGRQLDLDGAEQINGPMIATVPVRVRVDMD
                     ISTSVFLETIRQESAQTIPYEQVGLSRISRLNRDTQRACSFQSLLVVQTQHSACSDGGD
                     YQSFTERIQNLPATPDALGNFSNYACVSECSLRSGGFDLRIEFDSKVMNKTMAQRVAQQ
                     LEHIVRQLN"
     aSDomain        complement(33471..34259)
                     /aSDomain="Condensation"
                     /aSTool="nrps_pks_domains"
                     /database="nrpspksdomains.hmm"
                     /detection="hmmscan"
                     /domain_id="nrpspksdomains_JN550_007260_Condensation_DCL.1"
                     /domain_subtypes="Condensation_DCL"
                     /evalue="2.50E-29"
                     /label="JN550_007260_Condensation_DCL.1"
                     /locus_tag="JN550_007260"
                     /protein_end="691"
                     /protein_start="428"
                     /score="94.2"
                     /tool="antismash"
                     /translation="EDILPCSPLQEGLIALSIKREGIYVTKKSIVFDTNYDIQKLQSAW
                     STVIQQSPILRTKIVDLSNHGLVQVVCKNYPTGKSVDGNLPMGLGTWLLHLSFEQGLNS
                     QSFRLIITMHHAIFDRWSLGLILQAVERAYHDKEVQLRPKFSSFISRLKDIPLEKASQY
                     WTRYLQGLEAPQFPQLPTYAHQPHADDSFFHRVENLNWNRSLGTPSNLIRAAYGLLISQ
                     LTASTDVVFGATVIGRQLDLDGAEQINGPMIATVPVRVRVD"
     CDS_motif       complement(33483..33578)
                     /aSTool="nrps_pks_domains"
                     /database="abmotifs"
                     /detection="hmmscan"
                     /domain_id="nrpspksmotif_JN550_007260_0006"
                     /evalue="1.00E-10"
                     /label="C5_DCL_263-294"
                     /locus_tag="JN550_007260"
                     /protein_end="687"
                     /protein_start="655"
                     /score="34.1"
                     /tool="antismash"
                     /translation="DVVFGATVIGRQLDLDGAEQINGPMIATVPVR"
     CDS_motif       complement(33858..33923)
                     /aSTool="nrps_pks_domains"
                     /database="abmotifs"
                     /detection="hmmscan"
                     /domain_id="nrpspksmotif_JN550_007260_0005"
                     /evalue="7.40E-06"
                     /label="C3_LCL_132-143"
                     /locus_tag="JN550_007260"
                     /protein_end="562"
                     /protein_start="540"
                     /score="18.6"
                     /tool="antismash"
                     /translation="MHHAIFDRWSLGLILQAVERAY"
     CDS_motif       complement(34089..34151)
                     /aSTool="nrps_pks_domains"
                     /database="abmotifs"
                     /detection="hmmscan"
                     /domain_id="nrpspksmotif_JN550_007260_0004"
                     /evalue="1.40E+00"
                     /label="C2_LCL_024-062"
                     /locus_tag="JN550_007260"
                     /protein_end="485"
                     /protein_start="464"
                     /score="1.4"
                     /tool="antismash"
                     /translation="DIQKLQSAWSTVIQQSPILRT"
     CDS_motif       complement(34218..34247)
                     /aSTool="nrps_pks_domains"
                     /database="abmotifs"
                     /detection="hmmscan"
                     /domain_id="nrpspksmotif_JN550_007260_0003"
                     /evalue="8.70E+00"
                     /label="C1_dual_004-017"
                     /locus_tag="JN550_007260"
                     /protein_end="442"
                     /protein_start="432"
                     /score="0.4"
                     /tool="antismash"
                     /translation="PCSPLQEGLI"
     aSDomain        complement(34383..34532)
                     /aSDomain="PCP"
                     /aSTool="nrps_pks_domains"
                     /database="nrpspksdomains.hmm"
                     /detection="hmmscan"
                     /domain_id="nrpspksdomains_JN550_007260_PCP.1"
                     /evalue="5.20E-11"
                     /label="JN550_007260_PCP.1"
                     /locus_tag="JN550_007260"
                     /protein_end="387"
                     /protein_start="337"
                     /score="34.5"
                     /tool="antismash"
                     /translation="HRHSNFFELGADSIDAMRLSAAARSKGLKLSVKDIHTFPVLSDMA
                     FVAAR"
     aSModule        complement(34383..35531)
                     /complete
                     /domains="nrpspksdomains_JN550_007260_PKS_AT.1"
                     /domains="nrpspksdomains_JN550_007260_PCP.1"
                     /locus_tags="JN550_007260"
                     /monomer_pairings="mal -> mal"
                     /starter_module
                     /tool="antismash"
                     /type="pks"
     PFAM_domain     complement(34398..34529)
                     /aSDomain="PP-binding"
                     /aSTool="clusterhmmer"
                     /database="35.0"
                     /db_xref="PF00550.28"
                     /description="Phosphopantetheine attachment site"
                     /detection="hmmscan"
                     /domain_id="clusterhmmer_JN550_007260_0027"
                     /evalue="1.90E-05"
                     /label="JN550_007260"
                     /locus_tag="JN550_007260"
                     /protein_end="382"
                     /protein_start="338"
                     /score="25.0"
                     /tool="antismash"
                     /translation="RHSNFFELGADSIDAMRLSAAARSKGLKLSVKDIHTFPVLSDMA"
     CDS_motif       complement(34491..34520)
                     /aSTool="nrps_pks_domains"
                     /database="abmotifs"
                     /detection="hmmscan"
                     /domain_id="nrpspksmotif_JN550_007260_0002"
                     /evalue="2.90E+00"
                     /label="PCP_mE"
                     /locus_tag="JN550_007260"
                     /protein_end="351"
                     /protein_start="341"
                     /score="2.1"
                     /tool="antismash"
                     /translation="NFFELGADSI"
     aSDomain        complement(34683..35531)
                     /aSDomain="PKS_AT"
                     /aSTool="nrps_pks_domains"
                     /database="nrpspksdomains.hmm"
                     /detection="hmmscan"
                     /domain_id="nrpspksdomains_JN550_007260_PKS_AT.1"
                     /evalue="6.30E-41"
                     /label="JN550_007260_PKS_AT.1"
                     /locus_tag="JN550_007260"
                     /protein_end="287"
                     /protein_start="4"
                     /score="132.5"
                     /specificity="substrate consensus: mal"
                     /specificity="PKS signature: Malonyl-CoA"
                     /specificity="Minowa: mal"
                     /tool="antismash"
                     /translation="VFPGQAASLRHVPSTMLKQYPDIKLMFEEAHQVFGIDFSTVDLQD
                     ERGIRFGNTALTQPLVFLYCMAAYYQIADPTPDMMAGHSLGEIIALAASGALTVKAALH
                     LIKVRSLAMQDASNSHQSGMTAVMGLSEEEVQAACNSWNTRNPHSHLGISNYNSPRQFV
                     MSGSKEALSYAKGQLKSAERIVDLATPGAFHSPYMAQANDAFKLEAMSVHLQRPRCPIY
                     LNYTGNYTTDPADIRDGLLQHMVSPVLWTKTVQGMISDGATEFRYLGSGGGIPRMIQEI
                     HN"
     PFAM_domain     complement(34785..35534)
                     /aSDomain="Acyl_transf_1"
                     /aSTool="clusterhmmer"
                     /database="35.0"
                     /db_xref="PF00698.24"
                     /description="Acyl transferase domain"
                     /detection="hmmscan"
                     /domain_id="clusterhmmer_JN550_007260_0026"
                     /evalue="1.20E-16"
                     /label="JN550_007260"
                     /locus_tag="JN550_007260"
                     /protein_end="253"
                     /protein_start="3"
                     /score="61.2"
                     /tool="antismash"
                     /translation="FVFPGQAASLRHVPSTMLKQYPDIKLMFEEAHQVFGIDFSTVDLQ
                     DERGIRFGNTALTQPLVFLYCMAAYYQIADPTPDMMAGHSLGEIIALAASGALTVKAAL
                     HLIKVRSLAMQDASNSHQSGMTAVMGLSEEEVQAACNSWNTRNPHSHLGISNYNSPRQF
                     VMSGSKEALSYAKGQLKSAERIVDLATPGAFHSPYMAQANDAFKLEAMSVHLQRPRCPI
                     YLNYTGNYTTDPADIRDGLLQHMVSPVL"
     CDS_motif       complement(35190..35306)
                     /aSTool="nrps_pks_domains"
                     /database="abmotifs"
                     /detection="hmmscan"
                     /domain_id="nrpspksmotif_JN550_007260_0001"
                     /evalue="7.70E-11"
                     /label="PKSI-AT-M_m3"
                     /locus_tag="JN550_007260"
                     /protein_end="118"
                     /protein_start="79"
                     /score="34.0"
                     /tool="antismash"
                     /translation="TPDMMAGHSLGEIIALAASGALTVKAALHLIKVRSLAMQ"
     gene            36465..37853
                     /locus_tag="JN550_007261"
     mRNA            36465..37853
                     /locus_tag="JN550_007261"
                     /product="hypothetical protein"
     CDS             36465..37853
                     /codon_start=1
                     /locus_tag="JN550_007261"
                     /product="hypothetical protein"
                     /protein_id="KAI1867209.1"
                     /transl_table=1
                     /translation="MAAASVSIPDPEQYGIGAKTGFLPPNPPLTTLPSPYYAPWEDIAN
                     NLPLLVREQRLRKVIRKLPVLETNRLQSRQEYERAHTVLSFLLHAYVWGDEDVATVRVN
                     YHSTEKPLGYSLTLDMSTQVVPPPLSIPFTRICQVLDLPTVAIYASVVLWNFTFIDKSD
                     HLDFSDPAKLRASLTFTGLPDESWFYMISAAIEARGAPIIFDVMQALQAALKNDCCRVI
                     ETLHRYRTGLKDIACLFDRMYEGCSPEHFCDSIRPFLSGWTKIRGGSTGEVDGLRFDMG
                     NSRTSYMASSYGPSNAQCSLIQFFDVSLGVSHRPKHQTEVSQHAGDYLHDMRKYMPIYH
                     RKFLEHVENVPNLRHFVQLHPNNSELVSAYDSAIAGLTELRDRHLRMVLRYINIEGPDE
                     KSQGAGAEADDPVRVAEGTGGTQAVPFLTETRAHTTNAKIDKTIQMANTNDRSKNRRGK
                     YCML"
     PFAM_domain     36498..37775
                     /aSDomain="IDO"
                     /aSTool="clusterhmmer"
                     /database="35.0"
                     /db_xref="PF01231.21"
                     /db_xref="GO:0020037"
                     /description="Indoleamine 2,3-dioxygenase"
                     /detection="hmmscan"
                     /domain_id="clusterhmmer_JN550_007261_0041"
                     /evalue="2.70E-119"
                     /gene_ontologies="GO:0020037: heme binding"
                     /label="JN550_007261"
                     /locus_tag="JN550_007261"
                     /protein_end="437"
                     /protein_start="11"
                     /score="398.9"
                     /tool="antismash"
                     /translation="EQYGIGAKTGFLPPNPPLTTLPSPYYAPWEDIANNLPLLVREQRL
                     RKVIRKLPVLETNRLQSRQEYERAHTVLSFLLHAYVWGDEDVATVRVNYHSTEKPLGYS
                     LTLDMSTQVVPPPLSIPFTRICQVLDLPTVAIYASVVLWNFTFIDKSDHLDFSDPAKLR
                     ASLTFTGLPDESWFYMISAAIEARGAPIIFDVMQALQAALKNDCCRVIETLHRYRTGLK
                     DIACLFDRMYEGCSPEHFCDSIRPFLSGWTKIRGGSTGEVDGLRFDMGNSRTSYMASSY
                     GPSNAQCSLIQFFDVSLGVSHRPKHQTEVSQHAGDYLHDMRKYMPIYHRKFLEHVENVP
                     NLRHFVQLHPNNSELVSAYDSAIAGLTELRDRHLRMVLRYINIEGPDEKSQGAGAEADD
                     PVRVAEGTGGTQAVPFLTETRAHTTNA"
     gene            complement(37957..42616)
                     /locus_tag="JN550_007262"
     mRNA            complement(join(37957..38143,38206..38580,38639..38722,
                     38774..39113,39173..39472,39541..39728,39782..39908,
                     39964..40296,40356..40524,40578..41299,41641..41920,
                     41975..42204,42256..42616))
                     /locus_tag="JN550_007262"
                     /product="hypothetical protein"
     CDS             complement(join(37957..38143,38206..38580,38639..38722,
                     38774..39113,39173..39472,39541..39728,39782..39908,
                     39964..40296,40356..40524,40578..41299,41641..41920,
                     41975..42204,42256..42616))
                     /codon_start=1
                     /gene_functions="transport (smcogs) SMCOG1288:ABC
                     transporter related protein (Score: 153.3; E-value:
                     1.6e-46)"
                     /gene_kind="transport"
                     /locus_tag="JN550_007262"
                     /product="hypothetical protein"
                     /protein_id="KAI1867210.1"
                     /transl_table=1
                     /translation="MTSDLIGTYVLLRLVLDIPIIRTYWLLGNPAVASLLTAKECLGIV
                     LLVVESWSKIAPGTSTTHSPDEDANVFSRRLLAWLISLFVKGYSQPLTIDDLYSLNKTL
                     SAGAFGKPLASAWWKNGMPRWGKYGLAKLLAAVLHLAILGPVLPRLLQIVFTFCQPFLI
                     RATTVFLDSEESSITVYYGYGLIGAYLLVYTGIAITNSWYWYSQTKFQTQLRAALITLL
                     YQKSLRKDILSLSEAEANTLMSADVDKVVIGMRNFHELWAAPVELAIGLWLLYREVKLA
                     MLALCFLSIAFSNMLLAPVLVFSTFLPLSQTYNMPYSTERIFSTLSLISLMTEPFINVL
                     QSLPHFSMVFSCLGRIELYMLGPEYKDTRKIGNSTSPKSSIELTSQVVTNSDDRSHHLM
                     ITDGDFRWGRDLPPALTNINIQVPASQLTVIMGPVACGKTTLLHAILGEIACARGTVRV
                     PSKVISYCSQKPWITNTTIKRTIIGHGTYDERWYEKVVLACALKKDFAALPRGDESETG
                     SGGATLSGGQKQRVSLARALYQRSPLVILDDVFSGLDQATQDHISRSLFDIGGLLHKSQ
                     SDATTVLATHSVRFLKYAHHVINLSSDGTISSQGPPSTLKLDDVAHEELQQPGEETDSK
                     TEKRNTATETQPNGINDDTARTGHEVSGSDKAALRTYIGTMGAANSIAFILMGVLYVGL
                     YKIPDYWARRWGEHTDAYPRQPQTSFYLGVYSLFYGLALIVCAVWFSHLLLIIIPKTGI
                     EVHSRLLRTLMNAKYSFLARTDVGSIVTRFGQDLMLVDTELPMALMNTYIESLTLVAQL
                     VLIASASVYLLAAFPFLAAVIYTVQRMYLRTSKRLRHLELETKGPIFSHFDDTVRGLTS
                     IRAFAWQDSVTQVNNQLLDTYQRPYYLLASAQVWLELVLNLLVAGLATITIGVAVATRS
                     SGSGAQTAVALLNLVTMGEHLKSLIMFWTLLEICLAAITRVSDFVSSTPQERSEDADNS
                     KSDKEKSGRLIPPGPANINMTGVSARYSDDGDDVLADVSLRIDPGMKVAICGRSGSGKS
                     SLMNIMLKMMDVSKGELRVFNTPSTQLDPQRLRRMINTIPQEPYFFHGSVRENLDPESR
                     TSDKEMRDALQHVGFGLKLLTDGYLDGLLEVDSYSAGELQLLSLVRAMLRPRDILILDE
                     ATSNVDEETHRKMHTIIAEHFSSSTVIEVMHRLDQLHKYDAMLVMDKGRVIRWSTSLNE
                     ATIEID"
     PFAM_domain     complement(join(38208..38580,38639..38703))
                     /aSDomain="ABC_tran"
                     /aSTool="clusterhmmer"
                     /database="35.0"
                     /db_xref="PF00005.30"
                     /db_xref="GO:0005524"
                     /description="ABC transporter"
                     /detection="hmmscan"
                     /domain_id="clusterhmmer_JN550_007262_0044"
                     /evalue="3.30E-25"
                     /gene_ontologies="GO:0005524: ATP binding"
                     /label="JN550_007262"
                     /locus_tag="JN550_007262"
                     /protein_end="1169"
                     /protein_start="1023"
                     /score="89.3"
                     /tool="antismash"
                     /translation="LADVSLRIDPGMKVAICGRSGSGKSSLMNIMLKMMDVSKGELRVF
                     NTPSTQLDPQRLRRMINTIPQEPYFFHGSVRENLDPESRTSDKEMRDALQHVGFGLKLL
                     TDGYLDGLLEVDSYSAGELQLLSLVRAMLRPRDILILDEATS"
     PFAM_domain     complement(join(39028..39113,39173..39472,39541..39728,
                     39782..39858))
                     /aSDomain="ABC_membrane"
                     /aSTool="clusterhmmer"
                     /database="35.0"
                     /db_xref="PF00664.26"
                     /db_xref="GO:0005524"
                     /db_xref="GO:0016020"
                     /db_xref="GO:0055085"
                     /db_xref="GO:0140359"
                     /description="ABC transporter transmembrane region"
                     /detection="hmmscan"
                     /domain_id="clusterhmmer_JN550_007262_0043"
                     /evalue="1.50E-23"
                     /gene_ontologies="GO:0005524: ATP binding"
                     /gene_ontologies="GO:0016020: membrane"
                     /gene_ontologies="GO:0055085: transmembrane transport"
                     /gene_ontologies="GO:0140359: ABC-type transporter
                     activity"
                     /label="JN550_007262"
                     /locus_tag="JN550_007262"
                     /protein_end="932"
                     /protein_start="715"
                     /score="84.0"
                     /tool="antismash"
                     /translation="PQTSFYLGVYSLFYGLALIVCAVWFSHLLLIIIPKTGIEVHSRLL
                     RTLMNAKYSFLARTDVGSIVTRFGQDLMLVDTELPMALMNTYIESLTLVAQLVLIASAS
                     VYLLAAFPFLAAVIYTVQRMYLRTSKRLRHLELETKGPIFSHFDDTVRGLTSIRAFAWQ
                     DSVTQVNNQLLDTYQRPYYLLASAQVWLELVLNLLVAGLATITIGVAVATRSSG"
     PFAM_domain     complement(join(40471..40524,40578..40928))
                     /aSDomain="ABC_tran"
                     /aSTool="clusterhmmer"
                     /database="35.0"
                     /db_xref="PF00005.30"
                     /db_xref="GO:0005524"
                     /description="ABC transporter"
                     /detection="hmmscan"
                     /domain_id="clusterhmmer_JN550_007262_0042"
                     /evalue="6.10E-19"
                     /gene_ontologies="GO:0005524: ATP binding"
                     /label="JN550_007262"
                     /locus_tag="JN550_007262"
                     /protein_end="549"
                     /protein_start="414"
                     /score="69.0"
                     /tool="antismash"
                     /translation="LTNINIQVPASQLTVIMGPVACGKTTLLHAILGEIACARGTVRVP
                     SKVISYCSQKPWITNTTIKRTIIGHGTYDERWYEKVVLACALKKDFAALPRGDESETGS
                     GGATLSGGQKQRVSLARALYQRSPLVILDDV"
     gene            43774..45342
                     /locus_tag="JN550_007263"
     mRNA            join(43774..44757,44815..45342)
                     /locus_tag="JN550_007263"
                     /product="hypothetical protein"
     CDS             join(43774..44757,44815..45342)
                     /codon_start=1
                     /gene_functions="transport (smcogs) SMCOG1169:sugar
                     transport protein (Score: 63.8; E-value: 2.3e-19)"
                     /gene_kind="transport"
                     /locus_tag="JN550_007263"
                     /product="hypothetical protein"
                     /protein_id="KAI1867211.1"
                     /transl_table=1
                     /translation="MSDVPSESTALLGASSASAPRSDEPAAGKTSKGRVIAVSFILMVL
                     VDFAGFLIDAPQTSILETIICDQYYSSGSPSALADCTVGPVQAELATVNQLLNTFNLIP
                     GLLVALPFGVLADRYGRRPVLALSLIGIFIQDLLAKLVCWRHDIFPPRLIWLSSAARLI
                     GGGDIVASSMIYLTVADVVPAGQRANVFFVLSACILVGDIIATPLSALLMSKDPWIPYL
                     IAGVLSFLGGIIPLLFLPETLSKEHRSDETAQFSPASDESTVVGKSSPKKRTLASKSLE
                     FISKIRSLASSNVVAVLLAFFVASLGRQSTGFLLQYVRQRFNWSYEKASFLIALRGSIH
                     LVLLLLGLPSLNKLLTRYGFGNPARDLFTSRISVFLLTIGSLVIAVAPLVPLVALGVAV
                     FALGSGFAPAARSLATALVHPDEAGTLYSALGLMQSLGGLVAGPMLAGSFRWGLNHGRE
                     WTGVPFLLVAGLFGFGVFAMSFVRLQDPIPETCAREDEETPTDTM"
     PFAM_domain     join(44053..44757,44815..45153)
                     /aSDomain="MFS_1"
                     /aSTool="clusterhmmer"
                     /database="35.0"
                     /db_xref="PF07690.19"
                     /db_xref="GO:0022857"
                     /db_xref="GO:0055085"
                     /description="Major Facilitator Superfamily"
                     /detection="hmmscan"
                     /domain_id="clusterhmmer_JN550_007263_0045"
                     /evalue="2.30E-25"
                     /gene_ontologies="GO:0022857: transmembrane transporter
                     activity"
                     /gene_ontologies="GO:0055085: transmembrane transport"
                     /label="JN550_007263"
                     /locus_tag="JN550_007263"
                     /protein_end="441"
                     /protein_start="93"
                     /score="89.4"
                     /tool="antismash"
                     /translation="NQLLNTFNLIPGLLVALPFGVLADRYGRRPVLALSLIGIFIQDLL
                     AKLVCWRHDIFPPRLIWLSSAARLIGGGDIVASSMIYLTVADVVPAGQRANVFFVLSAC
                     ILVGDIIATPLSALLMSKDPWIPYLIAGVLSFLGGIIPLLFLPETLSKEHRSDETAQFS
                     PASDESTVVGKSSPKKRTLASKSLEFISKIRSLASSNVVAVLLAFFVASLGRQSTGFLL
                     QYVRQRFNWSYEKASFLIALRGSIHLVLLLLGLPSLNKLLTRYGFGNPARDLFTSRISV
                     FLLTIGSLVIAVAPLVPLVALGVAVFALGSGFAPAARSLATALVHPDEAGTLYSALGLM
                     QSLGGLVA"
     gene            complement(45625..47123)
                     /locus_tag="JN550_007264"
     mRNA            complement(join(45625..45748,45797..46221,46287..46795,
                     46982..47123))
                     /locus_tag="JN550_007264"
                     /product="hypothetical protein"
     CDS             complement(join(45625..45748,45797..46221,46287..46795,
                     46982..47123))
                     /codon_start=1
                     /locus_tag="JN550_007264"
                     /product="hypothetical protein"
                     /protein_id="KAI1867212.1"
                     /transl_table=1
                     /translation="MGGINGDRLWDDIMFTSQWGGMRGEGREGGMMRLALTDEDRMVRD
                     WFCGRFDGILGVLSGLEVLRSIKESGKKLFCGLTVIDWTNEEGARFSPGCTGAAVWSGH
                     TDIVTAHCRKSNWGNSTTLGEELSRIGYRGRLPAHHQANALSSHFELHIEQGSRLETSG
                     QKIGVVNAIQGIRWFHVSVRGERAHSGATPMTKRADALASASRIVLFVEQLCTKNHAFG
                     TVGSLTVADASPNVISGDVTFSIDLRHPSESILTDLENNIRQEMTSISKGRDGRVVFDM
                     RRIWHSPAREFDPVMLNCIEKAAIYRCGSESQVQRLPSFAGHDSALVALADCPTAMIFV
                     PSKSGISHSPEEWTDKEDCVLGADTLYQAILNYDDYLRRSYRQRSNARESEPEVFVSSL
                     "
     aSDomain        complement(join(45709..45748,45797..46221,46287..46793))
                     /aSDomain="TIGR01879"
                     /aSTool="tigrfam"
                     /description="hydantase: amidase, hydantoinase/carbamoylase
                     family"
                     /detection="hmmscan"
                     /domain_id="TIGRFam_JN550_007264_0006"
                     /evalue="2.20E-83"
                     /identifier="TIGR01879"
                     /label="JN550_007264"
                     /locus_tag="JN550_007264"
                     /protein_end="372"
                     /protein_start="48"
                     /score="278.4"
                     /tool="antismash"
                     /translation="GRFDGILGVLSGLEVLRSIKESGKKLFCGLTVIDWTNEEGARFSP
                     GCTGAAVWSGHTDIVTAHCRKSNWGNSTTLGEELSRIGYRGRLPAHHQANALSSHFELH
                     IEQGSRLETSGQKIGVVNAIQGIRWFHVSVRGERAHSGATPMTKRADALASASRIVLFV
                     EQLCTKNHAFGTVGSLTVADASPNVISGDVTFSIDLRHPSESILTDLENNIRQEMTSIS
                     KGRDGRVVFDMRRIWHSPAREFDPVMLNCIEKAAIYRCGSESQVQRLPSFAGHDSALVA
                     LADCPTAMIFVPSKSGISHSPEEWTDKEDCVLGADTLYQAILN"
     PFAM_domain     complement(join(45709..45748,45797..46221,46287..46795,
                     46982))
                     /aSDomain="Peptidase_M20"
                     /aSTool="clusterhmmer"
                     /database="35.0"
                     /db_xref="PF01546.31"
                     /db_xref="GO:0016787"
                     /description="Peptidase family M20/M25/M40"
                     /detection="hmmscan"
                     /domain_id="clusterhmmer_JN550_007264_0046"
                     /evalue="2.10E-23"
                     /gene_ontologies="GO:0016787: hydrolase activity"
                     /label="JN550_007264"
                     /locus_tag="JN550_007264"
                     /protein_end="372"
                     /protein_start="47"
                     /score="83.3"
                     /tool="antismash"
                     /translation="CGRFDGILGVLSGLEVLRSIKESGKKLFCGLTVIDWTNEEGARFS
                     PGCTGAAVWSGHTDIVTAHCRKSNWGNSTTLGEELSRIGYRGRLPAHHQANALSSHFEL
                     HIEQGSRLETSGQKIGVVNAIQGIRWFHVSVRGERAHSGATPMTKRADALASASRIVLF
                     VEQLCTKNHAFGTVGSLTVADASPNVISGDVTFSIDLRHPSESILTDLENNIRQEMTSI
                     SKGRDGRVVFDMRRIWHSPAREFDPVMLNCIEKAAIYRCGSESQVQRLPSFAGHDSALV
                     ALADCPTAMIFVPSKSGISHSPEEWTDKEDCVLGADTLYQAILN"
     gene            48909..51811
                     /locus_tag="JN550_007265"
     mRNA            join(48909..49037,49168..49246,49311..51332,51382..51602,
                     51680..51811)
                     /locus_tag="JN550_007265"
                     /product="hypothetical protein"
     CDS             join(48909..49037,49168..49246,49311..51332,51382..51602,
                     51680..51811)
                     /codon_start=1
                     /locus_tag="JN550_007265"
                     /product="hypothetical protein"
                     /protein_id="KAI1867213.1"
                     /transl_table=1
                     /translation="MAPSNTSMFRSADMSMVQLYISNEIGREVVNALGELGLVQFRDLN
                     SSVSAFQRTFTQEIRRLDNVERQLRYFHSQMEKAGIPLRKLDLDVETLAAPTTHEIDEL
                     AERSQSLETRVASLNESYETLKKREVDLTEWRWVLREAGGFFDRAHGNVEEIRASTEDD
                     DAPLLQDVEQHNQAPDVDRSFSGMNIGFVAGVIPRDRVGPFERILWRTLRGNLYMNQSE
                     IPEPLVDPTTNETVHKNVFVIFAHGKEILAKIRKISESMGAEMYKVDEDANERRDQVHE
                     VNTRLNDLQNVLRNTQQTLEAELTQIAQSLSAWMILVTKEKAAYQTLNLFSFDRQRRTL
                     IAEGWCPTNDLPLIRSTLQDVTNRAGLSVPSIINEIRTNKTPPTYLKTNKFTEAFQTII
                     NAYGTATYQEVNPALPAIVTFPFLFAVMFGDFGHAVIMFLASLAMIYWEKPLKKVTFEL
                     FAMIYYGRYIALVMAVFSLYTGLIYNDVFSLSFTFFKSAWEWKVPENWEEGQTLTGELT
                     GSYRYPFGLDWRWHGAENDLLFSNSYKMKMSVILGWVHMTYSLCLSWFNARHFKKPIDI
                     WGNFVPGMIFFQSIFGYLVVCILYKWSVDWIGEGRNPPGLLNMLIYMFLRPGFVDEQLY
                     PGQSGVQKVLLALAFIQVPILLFLKPFYLRWEHNRARAKGYRGIGEHSRVSALDDDEDG
                     DGHIGNGRASVDSDDGEGVAMIAQGQDDDEEHHEFEFSEEMIHQVIHTIEFCLNCISHT
                     ASYLRLWALSLAHQQLSVVLWSMTIGPALSKTGVVGVIGIVIMFYMWFFLTCAILIAME
                     GCSAMLHSLRLQWVEAQSKYAEFAGHMFTPFSYFTLLEEDEGLAEFRG"
     PFAM_domain     join(49002..49037,49168..49246,49311..51332,51382..51602,
                     51680..51763)
                     /aSDomain="V_ATPase_I"
                     /aSTool="clusterhmmer"
                     /database="35.0"
                     /db_xref="PF01496.22"
                     /db_xref="GO:0033179"
                     /db_xref="GO:0046961"
                     /db_xref="GO:1902600"
                     /description="V-type ATPase 116kDa subunit family"
                     /detection="hmmscan"
                     /domain_id="clusterhmmer_JN550_007265_0047"
                     /evalue="0.00E+00"
                     /gene_ontologies="GO:0033179: proton-transporting V-type
                     ATPase, V0 domain"
                     /gene_ontologies="GO:0046961: proton-transporting ATPase
                     activity, rotational mechanism"
                     /gene_ontologies="GO:1902600: proton transmembrane
                     transport"
                     /label="JN550_007265"
                     /locus_tag="JN550_007265"
                     /protein_end="845"
                     /protein_start="31"
                     /score="1055.3"
                     /tool="antismash"
                     /translation="ALGELGLVQFRDLNSSVSAFQRTFTQEIRRLDNVERQLRYFHSQM
                     EKAGIPLRKLDLDVETLAAPTTHEIDELAERSQSLETRVASLNESYETLKKREVDLTEW
                     RWVLREAGGFFDRAHGNVEEIRASTEDDDAPLLQDVEQHNQAPDVDRSFSGMNIGFVAG
                     VIPRDRVGPFERILWRTLRGNLYMNQSEIPEPLVDPTTNETVHKNVFVIFAHGKEILAK
                     IRKISESMGAEMYKVDEDANERRDQVHEVNTRLNDLQNVLRNTQQTLEAELTQIAQSLS
                     AWMILVTKEKAAYQTLNLFSFDRQRRTLIAEGWCPTNDLPLIRSTLQDVTNRAGLSVPS
                     IINEIRTNKTPPTYLKTNKFTEAFQTIINAYGTATYQEVNPALPAIVTFPFLFAVMFGD
                     FGHAVIMFLASLAMIYWEKPLKKVTFELFAMIYYGRYIALVMAVFSLYTGLIYNDVFSL
                     SFTFFKSAWEWKVPENWEEGQTLTGELTGSYRYPFGLDWRWHGAENDLLFSNSYKMKMS
                     VILGWVHMTYSLCLSWFNARHFKKPIDIWGNFVPGMIFFQSIFGYLVVCILYKWSVDWI
                     GEGRNPPGLLNMLIYMFLRPGFVDEQLYPGQSGVQKVLLALAFIQVPILLFLKPFYLRW
                     EHNRARAKGYRGIGEHSRVSALDDDEDGDGHIGNGRASVDSDDGEGVAMIAQGQDDDEE
                     HHEFEFSEEMIHQVIHTIEFCLNCISHTASYLRLWALSLAHQQLSVVLWSMTIGPALSK
                     TGVVGVIGIVIMFYMWFFLTCAILIAMEGCSAMLHSLRLQWVEAQSKYAEFAGHMFTPF
                     SY"
     gene            complement(52094..52456)
                     /locus_tag="JN550_007266"
     mRNA            complement(join(52094..52259,52329..52456))
                     /locus_tag="JN550_007266"
                     /product="hypothetical protein"
     CDS             complement(join(52094..52259,52329..52456))
                     /codon_start=1
                     /locus_tag="JN550_007266"
                     /product="hypothetical protein"
                     /protein_id="KAI1867214.1"
                     /transl_table=1
                     /translation="MALGAFLRPHAFVALYLIAAIYIVHGTIELVGRWKKAGNDHAPVV
                     LMGLNWAIIRTVYTTTESWIGVYCIRREQAAKDAHELFVHMAAMRGGSPGAE"
     gene            complement(53410..55396)
                     /locus_tag="JN550_007267"
     mRNA            complement(join(53410..54794,54850..55396))
                     /locus_tag="JN550_007267"
                     /product="hypothetical protein"
     CDS             complement(join(53410..54794,54850..55396))
                     /codon_start=1
                     /locus_tag="JN550_007267"
                     /product="hypothetical protein"
                     /protein_id="KAI1867215.1"
                     /transl_table=1
                     /translation="MVTTPVFSGFGKPEPTFSKEFKSSPTPTTARMHQRQGSLREISPD
                     QSGRSSFSSVRENDSDLAQTFTSTKVSSYSRLSDDEAVDDLPTPPPEMATMTTTQFRPP
                     MTRPHSRLHGSWFPAVAADGFEGWKQIDVRGKTASRSFGDLQALKIVWSTPASPSKPKG
                     PRRPPPGQAPIERLPLELLGPIIELLMLDIPPNGISARNVDLMSLLLTSRTLHTATLHA
                     LYRNITIPHSRIFRKFLNHLTLNQELGTIVRRLDFSHFNPTTLFSTASERATTQNLTPE
                     TLSQCLQLTPFLREFLAQEYIDDEIDEGVLQKLFFGMERLKALDFTGCSSPEFKNAMTA
                     IVSREWPEMLSITRLSLHKCINLPTEVFTTILPRLCNLTHLDVAGTRITDEALQSIPHT
                     ARITHLNLAKCKGLTSENVIDFIKNHPAAKSLVCLSLASDARSHQLLDEDDLDQLLPAL
                     PSSLRSLSLKGSRMDASHIDALRPLTKHLEELALGRRLKIGDIERLFRPDENDDDMSME
                     IDWEPHTLKYLDISDYAATELDLGALLNSRSSIMEKYSAPLEVIEVIDDLYTRLSKSPT
                     VQRSGWTVTEFGSRAWLVRVHSPDDGPRDSGLRSWKMGASFWGMRKIPMATQEVGGMYG
                     SYMFKRKL"
ORIGIN
        1 tctaatggag ctgggcagta cggtctgcac cccaaagccg aactgcggca cctgcccgat
       61 cacggcgact tgccgggctt atgcggaagg tttggagttt tccagtaaga agggaatgcc
      121 tacggaagac agcagcatcg tcgatatcga agattcgtgc tctctttgca aatcttacga
      181 agagcacgca gttcaagacg aggaggacga gaagatagtt gccaaactat catccaagaa
      241 atcatctgcg ggcggcaaca agaagcaagc ctctctgcag tcattcttct tcgcgcagtc
      301 tcagtcgaag aagcctaaca agaaagcgac ttcgtcatcc gaacccgacg ccacagttct
      361 tgaggtcatc gtgaaccacg ctcgcaagtt tccggtcaag gtcattaaga aggcagtgcg
      421 tgaagaagag accatcgtct gtgcaatccg ccgaaagggg gacagtcagt ttttgatcca
      481 gaggcgtcct gaaaaggggc tcttggcagg tctatgggag tttccttcct acatcttgcc
      541 agatacaaac gactcgacgg ccaaggcccg caagggagaa gctgcaaaat tcgtgaaggg
      601 cttgctagag agcgaaaagg gtctgaagca cgttggagag ctgggcagtg tgccatggct
      661 cttctctcac ctgcgcctca caacgcatgt tcaccttttt gagctggatg atcgagggaa
      721 ttcgggcgcg ccgagcaatg gagcaatggg ccgaaaaagt cggtggagtg gcgatgtgga
      781 tgcggagtct atgggcacgg gtatgaggaa gtgttggact ttggtcaagg agagcactga
      841 gtaggaacag aggctctggt tataaaagag gacttgaggc acactagaga tgaagaatag
      901 acagtctgag aggtgcttct ccagtagtat atgctctgcc agcccgagca ggcttggtag
      961 acatgtcaag aaccatacgc gatcagctct tattttccgc tctatacaat tccttcttca
     1021 tatacctgac ccctgttcta atgataccgg tgcagtgagt agacaacaaa tggcttctcg
     1081 gtttgctcag tctaagctca tcttctgacg tgcaagcgct gcttctcagc ggccgcgggt
     1141 ccacacagcc agtggttgac agctttcata gcggcattgg gctatttata catctctagg
     1201 tagacccagt ccagtccaac agtcaacgtg tgagactggt gtgccacata caggccatca
     1261 gggcttggac gctggtgcct gtggttccgg ctccttcttg gcggcagcct gagcagtacc
     1321 ccttgcgagt gcttgtcttg cagggtggtg agcgttaatc actaaggtct acaaattgat
     1381 ccataactta ctcgtccctt ctcctctgct cgtcctctaa tgctggtttg aagacgtact
     1441 gggcgttgaa gatgccgaag ccaacggcca acacaagggg cacggcggta cgcatgaaac
     1501 tcatcttgac aactcaaccc ggctgagaat atctcagaaa gttcctactg cctcatgagg
     1561 aagcgagctc tgggttcgaa gcacacgttt gtagtatagc gaatcgagcg agttgttggc
     1621 tgtagtggca tcttatgcac gtcagtagga gtaagtagtc cgcttgtcgg gtacatgctg
     1681 cacttttccc gctagcgaag cagggtgccc gccccactgc cgaaaggcgt gggaaccact
     1741 ttaagcagtc aaccacaacg cgtctcccat aagctgcaaa cgcgtctcgt caacgtcact
     1801 cgaacgaaaa acacccacta cgaataatga tccgccattt cccccgataa gtcaaggcga
     1861 gacatgtatc tccggctcaa tggcgaaatg gagggaactt ggcgaggttc cagactcgga
     1921 cgacgaaagc ctgctcgata gcgacgaatc gcagccacag cttccaccac cgcttcctca
     1981 aaacgatgcg agcgccctgg ttgaagaacc gtcgactcaa gatcccacaa tctgggatat
     2041 acccatctcg tcccaagatc atgaagaacc tgcgctgccg gttgcgagaa caaacatcga
     2101 aatccacatt cgggcgagac ctatatcgca ggaacccgaa tcttcgccat tgtcttcgat
     2161 cgcggatcca atcgaagaag gtgcgaccac tccttgtcca agccaacaca atgaatcgaa
     2221 tggggtggat cagggagaag tgcatatctc acgcaatacg acgcccgagg ttctacagag
     2281 taggccggct ctcactgccg agccaagtgc caagcaaatc aacatcgtgg aagaggatca
     2341 agatgtggca cgagaagagt ctttgcggtt gaaccgctcc ttgcggccgc ggaaacccat
     2401 tcaggagcat ccttacctgc tggagaatgc ccagtacagt catatgttca agtcacacgg
     2461 cgttcggcct gtgagacttc ctgcttacga agagaggcga cgagccttag aggaagactc
     2521 gcaggagcag gactacgagg aagacagtca gctgaccaac ggatatggac aagaagagga
     2581 gctcgttgga agtcaagaaa gtcgacggag acgctcttta gacaacgggc gcgacgaatt
     2641 ggccctgtca tctccctcaa ggccgtctcc atctcctcca cggccgacga catcccatga
     2701 acttctagga agctcacaga atgatgacga tcttccatcc ttaaatgata tcttcagaca
     2761 acgggcgaaa gggagaccaa ggacttatgc caagcggaga gggtctccca aacagtcttc
     2821 tagtggcaag agaattagac aatatcgacc tatcatcgtc gatgaaccaa gttctccacc
     2881 attcactgca gccaacattt tcgatatccc cccatctccg ccgcagacaa gccccgcgtt
     2941 tatttctcac actccagcga caaatgttgc cttcactcga cctggggtcg tgtccctgac
     3001 gcccaaacct agtagcataa gtacctctag gaatcaaacg ccggtacctg caaaacaagc
     3061 tattgctacc gtggacctaa cagacatact cgaccaagac tcatctggtc cagagaatga
     3121 cttgacagga gacatgagcg accctgaacc aaatcaccca gaacggtctg ctactagtag
     3181 tcctgagcca gacctggtct tccgacggag gatcaaaggc gtgcttcctg cttcctggat
     3241 tcgccttgac caacaagtct cgcgcgacaa agtccccaag cctctcacac gacggagtcc
     3301 agaactgtcc ccggaaaagg tccaccggaa aggggttgct cagcggcgcc agatatcccc
     3361 tcgatccaat aactccaaac ccttcttctt cgacgatgat tcagatgacg attttacgac
     3421 tttacgaaat gatgacattg aggatgcttt agaaaccacg gagtttccga tttttgaaga
     3481 cgatgcagga tctgtgattg aagaggatca tattgatcag atgcttcctg ggaaaaagag
     3541 agcagaacct tctgtcgatg gcttgccacg tccaacgaag aggagaaaaa cacagaccac
     3601 ttttaaaggt catccggtcg aacgaaaacg gcagcaaaaa ctgaccggga tggtgaatca
     3661 ttctaagagt acgactcata cgggtagttc aagcagcaaa ctggcccggc acacgtcgtc
     3721 tattcctcaa cgaggtgcag cctcccaacg ggcttcaccg ccgaggttga gcatattgga
     3781 cgttttggaa ccaaatgctc cttcgtttgt caggatagca gcccgcacgg ctagccgaag
     3841 acgaaataaa ggaagatcaa gtccatccgg gaagcatatt agcctcggga ctcgccagga
     3901 taacatcgat gccctcagtg tgctgcgaaa ttggagggga ggcaaaatac aatctcgatc
     3961 gctgacaacg tcctcggaat ggccacgatc taccaattca cggccattgc aaccaatcgc
     4021 tgacaacaag gcggtgcggt cttcaaactt ggacaaagga gttgggagct gtggatctgc
     4081 cccggtcaag cgattctcaa aatcgcgaaa gttggtgaag cagatgagta tcgacaagtt
     4141 tgtagatact cgacccattt atcctgcatc cgtcactgca agcctccctg atgaagttgg
     4201 tattgcgatg cctcagccca ttaggcgcat tctaggtcgg tcaaaaactc acggcaccac
     4261 ctcgagacca gcacagctcg agacggccgg cgatgagcag gttcatcgac aagctttcca
     4321 ctctcggaag agggttctag atgctctcta tcgcaaatca cgcaaggcgg ccccttcagc
     4381 gccagacacc cgcttagcac aggtgtttcg tggccaattg ctggagcctg gtttgccact
     4441 cgcagcggag gaaccatcta caaattcaca agagacgtgt ctgtcaccac ctccggagac
     4501 gcggcgtaga tttcgaaagc ttctgcgacc taggcatatc gatattgctg caccgcaata
     4561 cgcacatgca aatgatcctt tgccggtgga acatgtcccc atatcagagg cagtagcgat
     4621 tacagaagcc agcgcaagca agctccaggg tctggggccg tatggctctc attataccca
     4681 acatttcgaa gtcttcccac tagattctgg ggtattcttc cgcaaggaca ctctcctagg
     4741 aagtggtaga ctggctaaat cattggacga agactgcctt ggggggtttt cgcaatcccg
     4801 cggcagctgt acatttcagc tcgacgacag agctttatgt tggagtcaat gggatgctca
     4861 aacttcctcg gagtttggag tcttgtatga ctgggtcgcc gatacactgc agcctgaact
     4921 cagcattgtt cagattgact ctggttctgc cgccgcctca accgcgaccc aggcagcaga
     4981 tttcagcttg agatacttgc aagaggtcgt ttcttttcct aaccatgaaa ccgcgagaca
     5041 cttcgtcagt aggatcctag aaactatgac aggcttcctg gaccgcctgg gagctctggt
     5101 cacacagcaa aacacggatg tacggcaggc tgccgaagta tcgacgcggt gtatgctaac
     5161 ggtgttgcaa acgttgcggg tgtgtgaaaa gcttggtttc accgagtctt tgcaacttga
     5221 agaactcttg aaaaggactg ctgcgcaaac agctcggatt ttgctccggg ctgatctgct
     5281 gaacatactg gacttcttca gccagctcca gagttcttac gtacgagatc gcggcattgg
     5341 ggacgagcaa tatctcatcg ctggatgggt ggtcatgatg agagtccttc aagaatctcg
     5401 cataccacgt gctggctttt gggatgttgt ctctcctatc ctactggagg ctgtgcctgg
     5461 atctgtggtg gatgcacagg taatggaacg actctggcac accatgtttg ctttgctccc
     5521 acttgccgag ttcgataacg ctggcgtcgt aacttccgga cttcgtcaca gtatcccgct
     5581 ggaaggctgg aatctgccac agaaactact gggtcgcgtt tttgacacat acaaggccaa
     5641 ccagcgacag tcgccaagct tcaacgacta ctgccgggcg cttgtcagcc gatgccatta
     5701 cctcgtggag caatggggat ggcggaagtg cagtgggatc attggcacca tatttgactt
     5761 cttcgcctcc cagaatcttt ctcatcttcg taatgaggaa gtgtacaaat caccacaatt
     5821 tcttgaagat cttgccggca caccctcgtt ggtcgttcaa tctgaagatc gatgctttca
     5881 tatatttctc aagcttctgg cattgtctat tcagcggctc agaaaatatg gactgatcaa
     5941 agatctcaag aacctaatag cccgtgtcct tccaaaccat gaccgtcagt atctaaagga
     6001 gagcgacgtc catgagcatg agcttgcctc attgaggaac catcatgacc tactctgcac
     6061 actcttttgg tgctctccgc aacctttgcg accttccgtg cagcttctgg agaaattggt
     6121 gattccgggg agttctcata aagaggcatg tctgatcaat ctgcgggcat ggaaccagct
     6181 tggccgtttc gttgttttct tgggagaaga ccgagctgca tggaagccat tcgctgattg
     6241 gcagaacaac gtcttcaagc aagtcctcga tcaatatgct tcagtcgaat ccgatattca
     6301 acagcaattt ttgagaatgt ccaaggagtc ctccaatggc gtcagtccgg agctgatgaa
     6361 acgcgtcgtc aacatgaaca aacaagccgc tactgacgtc ttgcatttct ccctcaaggc
     6421 taatctggat gtcatgagac atgcttcatc tctcggggca gcttctttcg ttctcaacac
     6481 ttgtatgtgg tcgacttatt taggatttgt aatttgaatg tactgatttt aaacagacca
     6541 actccacgag gtcttctctc gattctcatt ttcaccaccc agttttgact ggagtacgca
     6601 gcgtgtggct gttgagatcc tcggccacta tcttgacaga atcgagaaat tcttctatga
     6661 gtatgagacg aactcggatt taccaaattc atggcacggt gaagatgcaa taatggtacg
     6721 cggatttata ttccaccggg aggccaataa ctaatacgcc ctaggtcctt gatcgccacg
     6781 tttcagtgcc cttttgctcc atggcgcgga atctactcgg tgaagccagc gagagttctt
     6841 ctgcgagcat aactgacgga aaggaaacgg gcctggagaa aacgatgcat gcctcaggtc
     6901 ggcttgcggc tttgttcctg cgccacaaag tcacagtaag taccaagata tttttcgaat
     6961 gaactatagc tgattttagc agcgcttatc atcattcttc tctcccggaa agtatggttt
     7021 gttctcgggt cctcaggcaa agctctcttt gcactcaagg aagtacatga gcctgttcgc
     7081 ttcggtactt gtcgagagag gtgttgcaga ttttacagta agtcaccaaa tgtggacaaa
     7141 gatgacatct tactgattga cgtaggatat caattctaca cctctcgaat tctatctgtg
     7201 cagcatcacc aaaccatcgc agagtcttgc gtatgaatat cgactcgtaa gggcattgaa
     7261 gctgcaaggc aatccttacc tcaaggagat cgcagtccac cgggacaacc ctgattatga
     7321 attgaacagg gacctcttcg accgtgagtt cgtgaaaaca aaaaccttgc aatcatgtgt
     7381 tcgctaaacc cgtataggta cgttgtcttc gatgagaaga gccatacgac atgaacaaag
     7441 tctgcaacgg gaggtttcac aagccttgcg cgccgtcatg gaccaaatga aacaggacct
     7501 gaagcttctg gttagcgagc cagctgcgca taaagccttc attcaatttg tccgaatgat
     7561 agtacccttg atcaagaagc atgatctatg ccctattgac ccgttctttt gccaaatcag
     7621 caaagagtat tcgccatcag cacaagaccc gcgtctacag acggctgcaa tactttcgta
     7681 cgggctgaag cttgaagatg aggatagagg agccgtgcca cgattattct actttctcta
     7741 tcccaacttc aagctagctc tggcgaacgg caaattgtca gatgagcgag atatcctccg
     7801 agaaggcatg gaaaacaagc acattttctc atttgtgctc agtcggatgc ttccagcaat
     7861 cataagagcg gtgatgaagg caccagaggc atggctcatc cttgatgtct acgtcgaagc
     7921 ggtagagcga ctgctcgatg gggaattaga tgggcctcct ggcaagcccc tgaggggcgt
     7981 tatccacagg agtatcggtc atgagagtat ggaagaccta ctcgctctcc tcaaattcgt
     8041 gggcgccgct gtgcaacact atcaacgctc cgaagccaat atccggccgg agcatcttca
     8101 aagcttgaca cttttgatca aacttttgaa tcagttcgga ccatcacttg ttgcatacct
     8161 atgcacagct cgaaattcaa aatctcacat agggatggcc attaacaagg aactcgatgc
     8221 gttcacagat ttcacgcgtg aggcgggcga gtacctatct gaagtgcttt catcctcgga
     8281 aggcggtgag ggagcaaccc agatagacct ggggcgtctt ctcgagggca tacagtttta
     8341 ctatgccgac ccttcgacaa acagaaatga aaacgccaat agttttgccc agcatatggt
     8401 tgaagacata caaaagaact gggtcagcac cgggggtagg atttcggtga gaggccctgc
     8461 gcatacgccc ggcgtatcaa cacagtcggg gcagggcact gcaatccccc cctggaattg
     8521 ggtacagctg gtcgcgcagc tgaacgaaca gattcaagag tggaatcgtt cgttcgatac
     8581 atctcctgcc atggtgtgga acaggcgaca ggcggctatg gatgagactt ggcttttcta
     8641 aagccccggc gcatggaatg agggaaagca gcttatagcg cgttatgatc atcagaatca
     8701 aacaggaggt tttggaatca tccaaaatac ttcttcgtca aacctataaa atgcgcaaag
     8761 atgcttctcc atctgaccaa agacgtgacc ctgtgatacc ggccggcttt tcggttactt
     8821 gacggtcgtt gagtatctcg catagcagca caggcataat ccctgcagca tggttttagc
     8881 ccatcaatca acagcaactg gctcgccaga gagtttcgtg gagagtagtc ctacgtccca
     8941 tcagcaacca tccatgctcg acttcttaga acgtgtattg atcatcatgc ttgactgtgt
     9001 ccaagcatct gtttccctct ttcgactgct gaatacttga aaagacccca tcgtgctgca
     9061 gcagacccat tccaggtata aatatgatgt catattgtta ccccaccaat ggtcgcgtat
     9121 gactcggcca aatggtcgca tgtggctcgc aaactgcgag acagaatctc tatggcatgc
     9181 gacacagagg agccaagttg caagcagaag ccaactgctg gaatacctga ggcaggcata
     9241 tgtgcatggt gcaggagtca ggagccgttt aaataaaacc tgctgcgcct ccacgggcct
     9301 tgtgtcccca cgacctccaa gctccaacag agatccaaca aaaggcccaa gtttgagacg
     9361 gaagcctgga gtcgcaactt caccgcttga gaggcttgcc ttgggctgtt tgctctgact
     9421 aatactgagt gaagagcctc ggtgtcagcc ttgagacctt ttgaagcaca gtggacggcg
     9481 agagcctcag catcttgctt tcgcaagccg tcttacatct ccaacttgcc cattctgggt
     9541 tacggctggc gcccacgcag aggctgagct gcatcgcttt acatcgggat tcgtccacac
     9601 ttttgccggc ttgcaagctt actggaacct catatacaca gcccgacgag ccgcccgtcc
     9661 tttggctggg gaaattgcta tatagcaccg cctaggctac actctcgtca ctttgtcgcg
     9721 agtcctcgcg atcatccacc ccacccagga ggtcctatac ccttcgacga ctccaccgga
     9781 cgccatgtcg cgctacgaag aacgtggccg ctctcgccac gagcgggact actcgccaga
     9841 ctatacctac gctgggggca gcgcaggcgc ctaccgggtc cccagccccg gacacacgac
     9901 ctactaccca acaccgagct cacatgctcg gctggaatat gagccacaga cgccgctcta
     9961 ccctccaccc ccaaatcaca atagcctcca agtcccagac tcccgcgcga ggccacgctc
    10021 gttgccgcct ccggcggagt ggcgtggggg ccgctcgaga ggagacaaga gccgggacga
    10081 catctcacgc gaccgctcgc ccatcgcccg ggcccgggac gccctcggga acaccttctc
    10141 cgatagtaac acgggtctag gggtcgggat cctgggcgca ctggtcggcg ggctcgccgc
    10201 ccatgaggcg gccgaggcga cgtcacggca cggcagcggc agccaccaca gcagccacca
    10261 ccacagcgag acgcagcggc gcaaccagct gctgagcacg gtggtgggcg cggccgtggg
    10321 cgggctcggc gccaacgccg tcgagaagcg gctggagatg aaccgcgagc gcgacaaggt
    10381 caagcagcag aagtgggagg agaagtgggg caaaggcccc ggcggcaacc cggccgccga
    10441 ctacgtcgag aagcgcgagg tcgtcatgcg cccgcggagc agccggcggg accgcgattc
    10501 tggcggctgg gacgtcgaac cggactcccc gcgccggtcg cgcggccggg gcctcgagcg
    10561 cgaggtcgac cccgatgcgc gcagctggaa ggacgtggag gactgggtgt atgacgaccg
    10621 cgatcgggac cgggaccggg accgggatag acacaggggt cggaggagcg acgatggggg
    10681 gtatcgatac taggaaagac gtgagtagat ggggggcgtt cctgtcttgt actatgggat
    10741 agtgtgggat ttcttgcggg acagagttcc agtctcttga cgaatgttac gagttgaatg
    10801 ggtccattga tcgagctata tatgttaact tttccttctg tctctttgta tgagaagtat
    10861 ctcaagggta tataactttc ggaagatttt ccaaatggcc ttcaacgcag acaagattta
    10921 tcgagatatc taccatcttt atgccagtct ccttcctgtg cacgcaacct catggatagc
    10981 gctttgaagt gaaacccagg gtcgcactgg tacggatgtg gtaagtccat ttctagtgat
    11041 atactttcaa ataagaagga actccacgag gatccgaacg acttcctaca acatagtgat
    11101 ttctcagata ctggtgatcg cttcccagaa cgttgtaaca atattgaact cttctgcgat
    11161 gggtgttgtg tctactatac ttcttccatc ttgggcttgg cacgccatgc ttggcactgt
    11221 acaacgttga tcttatactg ccaaagttaa cctcatcccc acccatgtct caggtactgt
    11281 atcgactatt gtataagctc aagactagtc tcacatatgg cctcagttgt aggtggtgtt
    11341 gaaatttttg ttttgggggt attagcttta agattacttg ggcgcgttat actagcatat
    11401 atatttccca tcctgtaaca caaatctgga tgtcatacac tggtaccacg gtaccccatg
    11461 ttcttttcaa ttttggagct ttaagaaaat ttacatatgg acagcagctc acgctacgct
    11521 tggcttgtgt ccttctcacg gtctgtccgt ggaatgttgg atagggccgc gtggttctgt
    11581 gtcatgtcca cgccattggc atccccatcg gtagaatcat ccgcagcagg agctgcgcgg
    11641 ggggtgttgc tggtgggtgc gaagctgctc ttggctctga tcttctcgcc gtatagatag
    11701 aagatgactg ggatggggac caggagcgcg gccacacagc ccagcagcgt cgaagcccac
    11761 tgaatgccca gcccgttaaa catgtaagtt gagaaaaggg ggaatccggc accgcaaagg
    11821 gatcgaagga atgtgtttcc agcaattgcg gaagcggcaa acattaggta ggcgtcaacg
    11881 agatagttga gtgcctgcag gaagatggcc atgagaccga agccagacag aataccggag
    11941 gcagcgggca caatccagtg aatatcggcc cggtatccgc tccagccgaa ccagaagatg
    12001 ccggcggtga aagaaactcc accagcaata atgacgggaa gacgccactc gggaatgggg
    12061 acaccgttgt ttgcggcgag cttgcgctgg tatcttggct gatccagcag aacgaccgta
    12121 ccagccagga gctgaccaag gatcatgcca aagaatgcga gacccgattg gcccgagttg
    12181 aagtggtgaa cgccctggaa aacaaaagga taggctgtca agaagaggta tagcaagcca
    12241 tagataaaag ccatgtagac agagagcagc gtgacgatgg gctcgaagaa cagcagtcgc
    12301 atgggtcggg tgaagttctt ctggagaagc tctttgaagt cgacctcgat ttcctcctgc
    12361 ttcgcgtgga taccccagtt cttggtacgg cgtcgcagct cggaggcttt ttcgataaga
    12421 atgactggtg gataggtctc ttccaggaag atcaggtcga ggccaaaagc gacccagccc
    12481 atgatcgagg taatgtacat ggtccatcgc catccgagat atgattgtgt gataaaaccg
    12541 ccaacaaacg gtgcaaggag tgggccagta aacacggcca tggagaaaat ggtgatggca
    12601 actcctcggg tagcgttgtt aaacatgtcg gagaagacgg cggcgacaac agccaggggg
    12661 caagcgccga agaagccggc aaagaaacgg cagatcaaga gggtctgcag gtccttggcc
    12721 accgcacatg cgattgtgaa aacggagaaa ccaaacatcg agatcacaat gggcaaccgt
    12781 cgtcccttga gctcggaaag cggtgcccat agcgtcggtc caaacgcgaa acccaagaca
    12841 tagagtgata cacccagaat gcctacttcg gtgctaacgt tgaattcggc ggcgacagat
    12901 gctgtggcgg acgagaaaat actcgaggtg aaggcggatg tcattgtcgt ataaccaagc
    12961 atcgcagcgg taaggagcct gatcggcaag ttagcaactg tagcgaggaa cacgagacac
    13021 aagacgcggt aatgctcact ttttcttagt aggccagttc tgggcatgat aagggtcgtc
    13081 gggaccgtcg aactcgacga catactcctc ctgttccggc agaggcgggg gaaacggctt
    13141 gccggcgccg aaagctggca agggcttcgc ggactggcga ctccggaggc ctcgaccaat
    13201 agtctcgctg tgctggctcc gggccgtgtg tatcctgctc agctccgtgg ggtgtctctc
    13261 gaggtcgcgt tgtgttgaca ctcggctcat gccaatggtc cgcctcgtgg ccccgccctc
    13321 gctcgacgac gtcgagacgg acgacgcagt gacaactcgc tcgacttcat tgctgggccg
    13381 ccgatgcggc ttagacgagt cctcggggtg gttttgccag cgagcatcct cctcggctcg
    13441 catgagctcc cggtcgacct catccatgtt taccatgttg gtgttctgaa tgcgctccga
    13501 gcgcgggtga ttttgagttc ggacgattcc tggggcagtc tatcgtgtaa gttacgtcac
    13561 gcgcccgtcg cctagagcag ctctgcaacc cgaggcctca gagtgccagt tcggaccggg
    13621 gaaagagtag atggttcacg gggaagcacg cgcaggtgaa ctctaagcag atgaagcaag
    13681 gtgtggacgg ggagcgaatg tttttctttc tacgggaaac cttctggtcg tatgtcactg
    13741 atcccagatg ctaggggcag ctagcttaaa taaaaagggc ccggcgatta ctctgggccc
    13801 cggtcggtgg agcttgaagg ccacggcaac gaggatagtg ggatccgtgc cacggtcaat
    13861 tggtaattga gcccagggag cagcaggaga ccagagtcat gaacaacgcc gcacgagccc
    13921 gcgtcgccgt caggatggat agtggatatg cgggacttcg tgagtgagcc tctgactaat
    13981 cggcgcgcat actcttccct gctggcaccc cgatttggca aaacagtgct cttgatggat
    14041 gtcgaatgtg gctgcgcgag ttcgtgcctt gggcgcgcca ggtgccgagg gaaagctact
    14101 ggacgggaca tacatacaaa ccctgggagc atcagatctt tttttgccaa tgacggcatg
    14161 gccgcctcct aacgaactgg cgggctgctt cccggccgcc tctggaaacg ggcttgccgg
    14221 tcgcacagaa gggctgactg atcaattact tactgcctag gccagtcatt tggcccgtct
    14281 agaggtctag ctgccgcgac tacgttgttt tctatccaga aaattttctg ccggggcaaa
    14341 gaaactctaa acgccggtgg agttatcttc cctaaaagga accagaaccc accatcggcc
    14401 ctttcgcctg ggggcgaaca ccgaccgcac caccgctccg ggcggctgtt tgcggcttta
    14461 ccaggtgtgc tctggccagc taacatcaaa gctcagcggg gagctggaaa ttggtagaaa
    14521 tttctccatc gccctccttt tatctggagg cctgagatgc gacaaagggg cggccaggga
    14581 caagaaatag cattgcgatc tgctccagtc tcactgcgac tccaacgact gcgcccttcg
    14641 ggtccgcagg gggggtggag gacgaacgcg ttgcgatacg aaaatatcta cgtcctgagt
    14701 cggcgcctta caagaggttt acgagcctcg cgtgccgagc atagagtttg atcgataagc
    14761 tgccgcatga tgtcaagcca agttcccaga cccgacgtcc attggccggg cgcacgcggc
    14821 cgttctgggg cacggcagac gacccggtag ggcgggctac catgtccccg ggcaacttta
    14881 gtaagcaccc tacagctgag tgttgtaatg ctaggattcc tctgtgaagg taattatttg
    14941 cgcgggtcgg ttatgtaccc aacattattt ttacccaacg gaactccatc aagattcttc
    15001 gtcgtcgggt cgggtatcta gatctgcgtc aggttcggag atgagaatac agttccccat
    15061 gcccacttag acacaataga ctaagaatgg gggccgtggt taatagtaca cttcacaagt
    15121 cctgaatagg cgtgattgaa aaggatgtac ccacttatat cgagaaactg gactatagtg
    15181 agtggcatgc aaggagtaca agcgaaacac agccaagtag ccaattgcag tgccaccaaa
    15241 tcacatgtgt ggccttcgcg actgcttctc gcaggtttgg gcctgaagat gagcaatggt
    15301 accattctat tatatctgtc catcacagct caatattgcc atggcttaaa cgtaatcacc
    15361 tgacgcccca tccgttctcc agtaagccag ttgcttcctc taggctcaaa ttgcttgttt
    15421 cagggtatat tgcccacact gcaatccagc caatagcaca tactacggcg tataggacga
    15481 acgtccatgt cggcgtcaga gcgtccatca taggcaaaaa agacaggcca acgacaaagt
    15541 ttgccgacca gtttgacgcg gttgctatac cgcttcccaa cgaccgcaca ctgagcggaa
    15601 acaactctga ctgcatccac ggaacaacgc ctaggccgat tgcatatgaa gccacataca
    15661 ggatcatgct gatcaagacg attgttgccg cagtgttgtg cgcgggcgct ccaaacttgg
    15721 ctgtcgcaac tgcggtgtca gaggtagaag ggagctcaat agctctaaag ccgaagccag
    15781 acagcagtag acccataatc atgaaaggaa tcgagaagag gagtatccgt cgtcgaccaa
    15841 cccgatcaat cagtaacagc gcagctatag tgaaggcaaa gttggtggtt gcaacgctca
    15901 gagatgtgag ggttggcacc gtaaagccca aaagggcgaa tatggtcgca gaaaagtaca
    15961 tcagagagtt ctggccttgt tagaggagcc gccgatgctg agggaagaac ttacaaagcc
    16021 gcagagctgt tgcagacctt ggaggaggca agcaattgca agtgcgcgac gatgcttggg
    16081 gactgcgatc agctcgcgcc acgtcgaaag ccaaccctgg ttgtctttgg cgccgcctct
    16141 gctcagacgt ctgctctcct cctcagctcg gacttcattc tggatgtcgg tcacaatgtg
    16201 gtccgcttca ttggatgaag aactggaggc gagcgtttgc cggatcactc gtttggccgc
    16261 agatgattta ccggctttca ccagccacct tggtgtttcg ggcatgaaga caataaggac
    16321 acactgcaca gcggcaggaa gcgcacctag acctaccatc catcgccagc cggttgcggg
    16381 atcgacaagc tccgaaaaca tccagccgat cacatacgcg accacctgac cgagagtaat
    16441 ggcgaggttg ttcatagtga cgagtcgacc tcgatgcgca gcaggtgcca gctcggcgat
    16501 gtacatgggt gtgacaaagc tggcagcccc aactccggcg cctacaatgg acctccccag
    16561 caccatcgac gacaccgtat agcttccccc ttgcacaacc gcaccaacga tgaacagagc
    16621 gtccgcgaga aggatcactg gctttcggcc aagggcatcg gcgagaatgg acgataacgg
    16681 agacgcgatg agcgcaaaga gcgaagtgga cgaggttatg atagatttat cgaaggatgt
    16741 gagctctctg ccggagaggg aggtacctat ggaaacgagg gtcgctgaga ttacgccagt
    16801 atcatctggg tgcgacatca gcttccgcat tgcacaggaa tatatcagta ttaaatcttt
    16861 ggggatcgac taacatccaa acagaagccc gctgatacca gctgagagca ccaacagcca
    16921 caaaaagatg ccgacgcctt cgtcagggtc atgcctccgg gagaccggag cgacgctggc
    16981 ctcgcggtct ccatcttcac tctgattctc ctggtttcgg atcaacggtt cctgtgccga
    17041 gttctccata gccaggcacg cacttctcag cccttccagc caggccccga ttcagtcaac
    17101 gagtgcatca gcggttggct cggcctgatg ttgttactaa ggtagttggt ccaagagttg
    17161 gctgaagaga cgtacggtcc cacgaggcca aggccggagg tgcataaggt gccactccgc
    17221 tggaacgtct ggcaggcggg aaagcttagc ctcagctgtc agcagcagac ggggtttgct
    17281 ggcagcactt ttgagcctcg tctttataaa aacctactgt atccatcctc gtcattacac
    17341 tcgaccgtgt aggttcgcgc attgcaaatc ttacgcgtcc ggcttgttta acaaacaaag
    17401 gtattggtgc ggaagattcg aggaccgttg cacatacgtt atcatggttg aagcatcgac
    17461 gatagcaatg tcagcaacgc cagtagaaga gatggctgca gcgtctgcgt taatgagagc
    17521 aatgtaacgt taggaagtgc ttcactgatc taacaaggtg ctgtgagcgt ggaaggtgac
    17581 ctggctggtc gagccggcca ttgatcacag cctctggctg ccagtcttac ataacatcct
    17641 ccccactgtg gcccctggca cctacaaata gtcccacttt ggcattctac ggtgtaatag
    17701 aacgttgcca gtagcctatc tcaagatgct gggatgacag aaccatcatt gcgtgacttg
    17761 agctgtgtag tcatctctgg gatgcgaaac cgaggcggca ggcacgtagc cattgcggca
    17821 cggagcgccg gtaggggttc ctagcgcggg ctgacgatcc atatagggcc gcagaccggt
    17881 aaagaagagc tgaatgccac cttggcgccc cgctggacgt cttggatgtg tggggagtac
    17941 gggtatttgc tgctgcatgg tactatacgc aacgttagcg ccatcggcat ccatgctgac
    18001 gagagggcgt caacccagca cgacctaagc tgagtccttg gcctgagtcc ttggccggag
    18061 agcagcggca ctttgccgaa ccaccggtgg aatccggtac tattgaaggt acagtcccct
    18121 caaatctacg gcggcaattt tatgtaatga tttcgacggc caaagtttcg gttacagtca
    18181 gtgacagctg ccggaatctt cagcagtttc aaaagtgcat tgacatgtgt aagtgcggcg
    18241 cagagctgga tacgaatgcc atgctggcat ggagtaagcg tctagctaat acgaagaagg
    18301 taggatccct gaacaaatga tgtattcaag tgcggacgat cagcccataa acagcagtat
    18361 atggccggtg gaatatatcg gctggagtcc tccttttctt gctggcgcca ctggcggggt
    18421 tggtagaatt atcagtcagc aggcaaagcg tcagtgggaa ttctcgtgat ccatagtcat
    18481 ttacgaagac tagaatggcg agtggtacca ccaccaattc tccggccatg gaggcgtctg
    18541 tagaaaagca acgggctaag aaccgtgaag ctcaacgtcg tcatcgtagg tctattccga
    18601 acatgaaaca tattcttctg tttgtttcgt gccaatgaaa ctgaccatca ggtcgagcta
    18661 tacgagacaa gcttgccgag ctcgaagccc tcaaggaagc tctgtgggat tcgacatcta
    18721 ctggaccacc tgctgtggca ccttcgccgc cgccggactt gtcgaagaaa tcagatcccg
    18781 acctgcctcc ttctgccgac tcagaatctc tccctccgcg tggttatgta catgacgcgg
    18841 ccgactggct gggattgctg cattggtcag atgtacagcc gacacgtgca gaacctgatg
    18901 gccagttaag gcagttctcc ctaggatcaa cacagccgac ctacgccgac tctataggga
    18961 ctcccagtga tacacgaaaa gtacagcggc cgagaatgca tcattcagcg accaactata
    19021 ttccgccaaa tccacagccc ctgtcaaacc accatctcgg tagctctggc aacccacaga
    19081 gccctccagc cgatgagtgg tcgcagctct ggcatagtcc gggtctcgac ttggcaataa
    19141 actcacccgc cgaccagcag gatatgcggc ggaaggactt gcctcgctca ccacggccac
    19201 acactgggtc cagccaggca ctagcgagag aggcttccaa gcgtcggaag acgtcattcc
    19261 acagcaacat aactgctaat atcagctcac attcccctga gactacctca ccttcgtcag
    19321 caagtatagc gacaccattt ggcagtggca aacttcctgg gacgcccaag acacagcaaa
    19381 atacgcttat agaccctacc agccccccac ttagcattgc tgtcattcac ggcaacattg
    19441 cgtgtgttcg tgtcctgcta aaacatgacg tggacgtgga cggcaccgat actcttggaa
    19501 ggacaccact gcatctctgt gcaacaggag tgcagagtgc tattgatatc gcgcgactgc
    19561 tcgtggaaca cggtgccaat acagcagcga gggacgttga tggctacaca cctatgcaac
    19621 gggcggtcga gtacggagac gatggagtcg tgggagcctt cgcggatttg ggcatggaca
    19681 tcaatggggc ataaaatgtt ctattcaaaa aagggggttt agatgattgg ccttctctac
    19741 tgatgcaaca tttccagtca ctaattttag gattagaagt ttctctctct gtctgggttt
    19801 ggtgccaagt aggctaaagg tctgaagata gaataatgcc acgtgcagaa gctttactac
    19861 aggttataaa gctgcatatt aaaagccaca aaagccagga aagcagaatc attacatatt
    19921 tattgaaaat caaatggcaa gatcaactta gaaatcccta gatatcatcc atccttcacc
    19981 tctcaccacg tactccactc ttattccata tctaggctat tcatatcgaa gtggaggatc
    20041 tcatcagcaa gctgctgcat gacattcatt ctccactctg ggccagagat gattacttgc
    20101 aactgtctct cctccgaggt tgagtcttgt ttgacagctt cctcagcccg aatagcgatg
    20161 caatctttga aaagcgcctc tgccgtatca ttgccaggcc gccagtggaa cgcgaacccc
    20221 cgttcagcaa aagagacagc attggttgtc tccatttctt caacattctg gtattgaact
    20281 gtgaatccga aaaatggagt ggctccaggt cgtactttga aggggtgtct tgatcggggt
    20341 gtcgaaatgt tcgaggaaac acatatctcg tctattccga acccttcata atccatactc
    20401 tctgccacct gttgctggat agtagagatg atgtcagttc gcccagtatt atcgatacga
    20461 atggggacga aattgataca aggaccggct acactactca gggcagggtc catggctctc
    20521 cctgaagtca gtcgaccgaa gacgagatcc ggagtcgcac atacgccagc aatagcacgg
    20581 gcgcaaatag ctgtgaagat ggttgcagca gtagtgctct tgctaatagg tagggcagga
    20641 aagccgatac ggatagacgg aactgtccag ccggccttca ttaccacctc atcatcgaca
    20701 ggaggcccgg ggggcggtgt catagatgcg ccttggagaa ggcggttcca atactccaaa
    20761 cctccgctcg tccttgattt gttgaccatt tctaaataac gatagaagtg aagtggagtt
    20821 tcgtgcattc cagtttgtcc gaatgcgacg agctgggcca tcatctggtt caagctgatc
    20881 ccatcatact gtgcatgggg tagacgtatc atcagccgag acgagtctga gccttccagt
    20941 atccagaatc tcacaaatgg ctgaccaaga ataagcgatt cgtgcccttg agtctcgatg
    21001 aggttttggc tttcagcctc aaggtcgccg acgtcgcata ggacagtcac tggggtttcg
    21061 gagctggaag cgtactcttg cacgtatttg tggccgtcct gtgtgaatat cgcacggagt
    21121 atatcgaagc tagaccacaa ccaggtgcac agaagcgacg cggcggttcc tgaaaatgac
    21181 ggcgcaaggt tgacgacgag gaatccatac catgctggtg gtgtttggcg agcagcgtca
    21241 atgcaatggg tttggaacaa agtggtagca tgtttcctca ctatattggt cccatccgtg
    21301 gccctctgat gggatttttg tagatgcttg gcttgttccc tcagtactgg ggtattcacg
    21361 acttgggctg ctcttaactt gaggtctcgc ctaagcgcca agctgactac cttcatggcg
    21421 ctgatcgagt cgccaccgaa ttgcatgaag ctgtcgtcga tgccaatgct agtctcttca
    21481 atagaaagag cctgtgccca tagctgccgt aagatcgctt cttcttccga ctgcggcgca
    21541 cgcttggtcg tgtttctaga gccgctgagc ttggtcaatt catctagggt catactgcat
    21601 cccatgctga ccagtcggcg ccgatccgac tttcctgaag tcgtgacagg catcgcttct
    21661 aaaaggatga aagcacgtgg aaccacggca tgatgaagcc gtcggctgag cttgtccctg
    21721 aggtcgaaag accagcccgc cgtctcaatc ccagatgtct tggttccggc tgccggtgcc
    21781 acgaatgcaa ctaaaagttt tgtctggctt cctttgggag taatcagatc aatggttaca
    21841 ttgagtcttg attcgctgga agtctgttga acaatgtgtt cgatctcggc caactctacg
    21901 cgttgcccgc caatcttgat ttgcgtgtct gcgcgggaga catacgaaag agttccgtcc
    21961 atgttatacc ggcagagatc tcctgtcctg tagagcgttc ctcctcgtcc aggatgtccc
    22021 ggtgcgcccc gagtcagcca tggaggattc gccacaaagc attcagccgt cttcgcagga
    22081 ttgttcatgt atcccgcagc aacgagcggt ccctcaagcc aaagctcgcc cacggcgcct
    22141 acggctgcta cactctcacc atctggctca ataagccacg tgttgagacc caaaccgaca
    22201 ccaaaacgtg ctccggctgt gctatcttca tcggtcaggg ggaaagccgt cgtcttgggt
    22261 gtagtttcag caggcccgta cgtgttgacg agtttgatgt tcggtagggt cttccatctt
    22321 gctacgtcag ctcctaacac ggcctctcca ccgaatagca aggtctgcag tccgaccatg
    22381 gactctggat caatggtgcg agatactgat ggggtgaggt caacaaagtt cgcctccagc
    22441 ccgcggaatg aagcaggtaa atcattctgt cgctgctcgt ctgtgggaat gcataagcat
    22501 ccgcctgtgg tgaaagtttg aatgatgttc gaccatgaga cgtcgaacgc aaacgatgca
    22561 aaatcgtaga cccgtgatgt ctcattgtat ccgagtgctt ctgcttgata cgttgatgcg
    22621 ctggccaaat ggcgatgttg gagtaagaca cctttcggtg caccggtgct gcctgatgtg
    22681 aatacaacgt agaccagatc tgaaggctgt accttgacag ggctaacgaa agcttcagat
    22741 ccagggaggc tcgagatggt attcgaatca atgaccattg ttgcacattc gggattgagc
    22801 acattgagtg accgctgctt gttcattgca gaaaccagag ctagtcgagg gtttatctga
    22861 caaacgatgg cctggatacg gtcgtcaggc atatttccat caagggtgag aacggctcct
    22921 ccggccttcc acacagccaa gatagcaatc atggtccact ttgatttctc aaaaaagaga
    22981 ggaacaatgg tactggggcc tatgagattt gttgcacgta aggccatcga aagtttcgta
    23041 gacagcgagt caagctctgc atacgtatac tgaccgtcat gagcttgcac ggcgagagag
    23101 ttttgcagct tcttgtggtt catgttgtca ataatcaact cgtggacgca cctctctact
    23161 gagggcggag gcacgggatt ccagtcccat atgtcgcaaa ggtcacgctc actcgtcgtc
    23221 gaaagctgag agatactcaa gtcatgtgac tcttccaagc atagctgtcg catcagagtt
    23281 tcaagctgaa gagataaccg ctcgaggaga gcgacttcga ttacgttctc atcgaaccaa
    23341 aattgaacct cgacggcatc tttccgaaca aaaaactgga ctagcaaagc atagagactg
    23401 aaagcctcga atcctattgc ttttccagtc gaaccctctt catcttgcgt gtagtcggaa
    23461 tcaaagagcc attttcgatc aacctgatga gagtcatcat cctccatttg cacaagtaga
    23521 agcgtgttga aagcagtctg agagtccatg cccaccccga gcttcttgat attctggagg
    23581 ccagtttgtt caaaaggcac catacgaaca gcatgatctt gaacccgctg aagaaagctg
    23641 gtagtcttct ctgccccgtc tactatcgtg cgcacaggaa ctgttgcaat ggttgggccg
    23701 gcgacttgtt caatgcccgg tagggttgct tgtctgccgg aaacaactgc tccgaaaatc
    23761 acttcgtctg aattggagtg acgggaagca aggatggccc atgctcctcg cagaacagtt
    23821 gacactgtga agtccatctg acgcaattgg aggttagaca tggtatgggt cagctgtgat
    23881 accggtcgcg gctggtaatt tgtgtatgga agtttggggt acggaactgc atgggacgac
    23941 tccagttctt gtagccagaa ctctgctgcc gttttcgagt ccgcacgtga gaggtgtcga
    24001 atgaaagcat tgaatggggt tacggcaagc agctggctgc cctcgtaggc tttttgcaca
    24061 gcgtcgagga tcattgagaa tgaccaccca tcatacaatg catggtggat ggtccagata
    24121 aacactgccg gttgcgctga tgtgtgaaca atctcgtatc gagaagcttg gtttatgaag
    24181 ccaagatctg gctggtcaat ggtgcgctgg gtccatgagg tatattcggt gaagtcgatg
    24241 ccttgcttgg tgaccacttg taaaaggccc gcgtgaccta tcgaggcgaa tcgagtccgc
    24301 aaaattggca tgtgtgtagc ggcaacttgc caagattcct tgaatctttg cgtatcgaca
    24361 ctatctggta gcttgaacat gtattgggca acatatttac cagcctgctg ctctgtcgta
    24421 gcaaggagac cttcttgcag tggtgtcgag ggatacatat cttggatctg atctttgttg
    24481 attccaagtg tagatgcggc ttccgcgcag cagtcttcca catcggcatc accgagcagt
    24541 gtgaacggta gaacgggtcc ggtacagttc gttgtcccag caccattttc tttcacttga
    24601 ccagcaagga catgcagctg gggatattgg aagacttggc caactgtgag cctgacatgg
    24661 tgtgatctag caagcccgac caatctcatt gccgaaactg agtctccacc aaggcggaag
    24721 aagctgtcgt gatgagaaat cgtctttgga gcgatgtgca acacctcccc ccagagcttc
    24781 tgcagcagtg attggactgg agtaaataca gcttcggcta cggaatctct cttgccccga
    24841 agcaaattgg cgttggctag ttccccgacc gtcataactt caacaagttg tcgaagatgt
    24901 cgtcgatcta cctttcctgt aggcccgagc gggacggtat cgatctccag gaaaacagat
    24961 gggatcatgt accttggaac ggcgagagcc aaggtactgt caagctcgag agcgatgttt
    25021 aatagtagat ctctatcctt ggtgatgacc cccgagtgac tggtttgcag agcgagaaag
    25081 gccaccagaa ccttcgtgct gccgtctgat gggattatca agtccactac taccgcagct
    25141 ggatgtgctt tgggcaggtt tttctggacc tgtttctcta tctcttccag ttcggtcctt
    25201 tggccattga tcttgacttg ggagtcggtt ctgcccacat atgaaaggtt gccgtctggt
    25261 aatagcttga ccaaatcccc agtcctatag actctgccag aacgaccagg gattgaccct
    25321 ccgggatagc caacaatcag ccatggtggg tcgtcaacaa aagcagaagc agtcttctca
    25381 gcatcattca gatatccctg cccaactaga ggtccctcaa gccacaattc gccaattgcc
    25441 cccactggtg caagctttcc gccactttgg actacccagc agcatgttcc cacgccctta
    25501 cccattcgag gctcgtgtaa gtcatgagtg gatagccggc aaacagtcgt ggtcggtgtt
    25561 gcttctgccg ggccatatgt atttaggacg gtgggaatat ggctccatct tgcaacgtcc
    25621 tctccggtga cggcttcgcc accaagatta agggttttca gtcctgataa agagactgga
    25681 tccagtgtcc tcgctaccga tggcgtaagt tcaatagtat cggctgcaaa ttgcattatg
    25741 gactctccca gattgtttcg acgatctgac tccgttggaa cgcacaaaca ggctcctgcc
    25801 gcgagagtgt gaagcatatt ggtccagcaa acatcgaagg aatacgacgc gaaatcatag
    25861 acacgcgagg ctttcgagaa cccgagagct tcgctctgat atctcagtga actggagaaa
    25921 tttctatgcg tgatgatgac acctttagga gtgccagtgg agcctgaggt gaaaacaata
    25981 tatgcggaat ccgaaggcga cacatcgggc agggtggtgg gatcgtaggt acccgaggtc
    26041 ggaatccgcc ctggtgcaag tattatgttc tcctcaattg agagggtttc ggtaatttca
    26101 gctgccttcg tcgaggatat tgtgacaact ggtttgactt gcttcacgat ggcacccaat
    26161 cgtgccatag gcaaaaatgt atcgagtagc accacggcac caccagcttt catcacggcc
    26221 agggccgcaa cagttgtcca aagactcttt tcgaagatga ctgggactat tgtaccttgt
    26281 ttgacgcctt tggatgcgag gacaagtgcc aagtagctac tagcattctc cagctctcta
    26341 taagtcagcc tgccgtcgtg agcatcgaca gcaagtgact caggctttct caaagatact
    26401 tcccggatta tgtcgtgaat acattcgttg actggttgag ggactgattc gttcgtttgc
    26461 caaatgtcct caagatcctg ttggctgagg aagctgatat tcttgacttg agtggctgag
    26521 aaattcgttg agcaaatctg cctcaagcca tcttcgaatt gggttgtcaa acgtgcaata
    26581 ctatcttcag aaatgacagc agaatcaaac tcagacttga gttcaagtcc atcatcgcga
    26641 ataatgcatt gcataagcag ggcgtacgaa ttgaaggtcc ccaaagcaga ctgtgacgcg
    26701 tattcaggag aaatgtccac aggtgtcttt tgtgtccata atgggcaatc ttggccagta
    26761 tcttcatcgt ccgactcgga ttgtatcagg agtagagtgt tgaactggct gtgtctctct
    26821 atatgagggc tgatgcgccg gatgttatgg agcccggctt gctcaaatgg aaccatatcc
    26881 acggcttgag attgaacctt cttcatcatg tttgtaatag aatcctcttc atcgatgctc
    26941 acgagaactg gtactgtcgc gattgttggc cccataatgg attcaatacc tggcactggc
    27001 gcttgtcggc cactgactac agctccgaaa atcgcctgat cactcgctgt gtatcgagaa
    27061 atcaataacg cccagactga tcgtaggata tttgccggag tcaagtccac tgcgggccaa
    27121 ttaatgccac gcagacagtg ggtgtgactt gtatccgcaa ttggacggta ggatggactt
    27181 ggcaagctgg ggaatggtct ggctacagaa gtcccaagtt gatttgtcca aaactccgaa
    27241 gacctggacg caagatctct tccgtttgta aaggcaataa aatgactgaa tggtgctgtt
    27301 gaattcaaag agcgcttctc gtaggccgcc atcagattgc cgaggagtat cctgatcgat
    27361 atgccgtcat acagagcatg atgcattttc caagagaaat aagactcgcc agtggcagtg
    27421 aacacaattc caagccaaat caatggattg ccaaaaccaa cctttcgagt ttttccagac
    27481 tccaagaaat catcgtagcc gttgacttcg aaccatggta gcgtctgacg tagaaccact
    27541 tggaagggtc ccttcccggg tatttcgatg attcgtgtcc ggagaatagg tgtctcgtca
    27601 aagacatgtt gccacgcctg tctaaattga tgtaaatcaa cgtcgggctc cagtctgaag
    27661 atcttatctg ccacataaga gctctcggcg aacgaagtgg acgccaggag cccttcttga
    27721 agcgcagtac aggggtacat gtcctcgatt gtcccagggg atacttcaag aactccagac
    27781 gcaaggagct tcatagtacc aggatcctcg tcactcagaa gagagaatgg tgatatctcc
    27841 acccggtcat cgacgcacat atgtgtcccg gccagctgtg ccaatgcgct gagttgaggg
    27901 tttttgaaga tgtcaccaac cgcgagcctg attccaaatc tctcccgagc cagtgccaca
    27961 agtttcatcg ctgcgattga atcaccacca atctggaaga aactgtcgtc tgcaccaatg
    28021 ctttggacat caatcccaag gacagtggag accagcagct gaagtcgttt ttcccactcc
    28081 gtggaaggca agcgtttctc ctgtcgccag ggattaaaag aagctaactc ttcaagtgtg
    28141 aaactggcac ccaattcgcg taggcgtcgg cggtctttct taccagtccc agtagtgggt
    28201 attttctcaa caggaatata cacaaatggt accatgtatg cgggcaaggc ctccttcaaa
    28261 ccgctatgga aagactgaac gatgctctga acaagcttta cagcttgcga tttgtcggat
    28321 gtgtcaacgc caacagctat gaacgctgcg agaacggccg ttgtgctctt cgcaggtaca
    28381 aacacatcaa cagcgatgtc cgtggtgtgt tgatcctgca acaaacgttc aatgtgaacc
    28441 tcaacttccc ctagttcgat cctttggcca cggactttga cctgagcatc ttttcgccca
    28501 atgaatcgga tggaaccatc atgctcgtac ctagccaagt cccctgttct gtatacccga
    28561 ccagaccggc cagcatgagt tgaacagcca ctcacaagcc aacggggact atcgaggaat
    28621 gcagcttcag tcttctccag atcgtcgaga tatcccaacc cgacaagcgg cccttcaact
    28681 acgagctcac caaccacgcc aatcgaggcc agtttctgag ggtcgtcagc atcaacgatc
    28741 caaggcacaa caccgaatcc atgcccaata tttgccatgg cttcatcact atcgacacga
    28801 tatgatgcca tgattggggg tgtgcattct gctggaccat agacctggat gacctcgacg
    28861 ccaggccccc atctcgttac gtctgacaaa agcacaggct cgccgcctac gaccaccgtt
    28921 ttgatctcgg gcacagctgc agggtcgatt aatcttgcaa cggagggcgg cacgtggact
    28981 gcatttgccc tcagtgttct tattgatgtc gatatatcgt tcttcctatc aaattctgac
    29041 ggcacgcaaa cgcagccacc gaccgagagc gtttggagta tgtttggcca ggtgacgtca
    29101 aaagcgtaag aaacaaagtc gaagactctg gacgccgagc agtacctcat ggcttcacgc
    29161 tggtacctga tggcactgca aaagtttgcg tgcgaaatag ttgcgccctt tggcgttccc
    29221 gtgctaccag aggtgaacac aacgtacaga aggctagaca tatcaacaat gggcaactgt
    29281 acggttggtt ctgcatctag accttccact agatccgaga ataccggcag aacacgcacc
    29341 tgcggccgaa gcatcgaagc tagaccttgc ctgttttctg agcacaagat gaattgcgga
    29401 tttgccttgt cgacaatttg ccgcaggcgc tccacgggct ggccgacgtc catcgtgact
    29461 gacgctccac ccgccttcat aactcccatg atagcgacta tagtccacaa ggacttctca
    29521 aagcacagcg gcacaatact gccaactcgg agaccgagac ttatcaggtg acgcgctaac
    29581 ctggccgaca tatcgtcaag ctgacgatgt gtgatttcgc catcccatgc acatatagct
    29641 gggttgcccg ggtacttcga ggccgcctcg ctgattaagt catggacaca gccttgtatc
    29701 agcggaggag ctttggaatt ccattgccat attttctggg tgtcctgctc agtgtcgaga
    29761 gagagcttct caacaagggt agtctccgcc gattctgatg aacgacaaaa ttgacggata
    29821 acactagtaa attgcctggc aatcctactt gctgattctt catgcaatac gtttgtatca
    29881 tgtgtgatct tgagggaagc tttaccgtcg tccagattga tctggatcga gagagcatgc
    29941 gaaccgaaat cgtcgacaga atggcccaat cccgggccga attctgcact tgtatgtagc
    30001 tcttccttca cgaataaaga gccagtgttg gactcagcta tatctctcgt aggaggttgg
    30061 attaccaaga gtgtctggaa gttgcaaagc cgttcaatct cagggctgta tttcctgata
    30121 ttctggagac cagtgtgctc gtattgcatc atttccaagg ccgttccctg aactcgatgt
    30181 aatagagttg ccaagctctc tccgcctagc aacctcacct gtacaggcac ggtggcaata
    30241 gttgggccga tgatgcgttc tatccctgga atcggagtct gccgtccaga tgtaaccgtg
    30301 ccgaaaacaa catctttgga gtcggaatag cgactggcaa cgactgccca agcggctgtc
    30361 aggatattcg aaggggtaaa atcacctcgt ggccaggtaa ttctgcgaat gtcgtgttgg
    30421 aaagtattcg tcgtcgggtg gatttgtgga gtctttggca cattcgggaa tattgtagct
    30481 tcgacgctgc ttagcgtact cgtccagaac gttcgcgctg attcggtctt caaattcttc
    30541 aaatacttgg tgaagttctt gaaaggaatg ggcgcaggtg ttggggtctt ttcgtagata
    30601 gaaatgaagt ggttcaggat caatggtaaa gaccaaccat catacaccgc gtgatgtgcc
    30661 gaaaagatga agagtcgacg ccgcgagtcc gaagaaacat tcactaggtc tacctttaca
    30721 agggctgttc caagtcccat tgaacaagac tcagagcctt caaatgcctg cagatttaac
    30781 cattccgaaa caggacacag ttcggttgag acgacttgcg caagcccgac attagtgaca
    30841 ttcgcgaccc gtgtcctcag gacatcgatg ctcgaacagg tttcctgcca agcctggata
    30901 acatcaatac tatccacagt ctcttgaagc tcataaactc ttctcgcaat gtatttgttc
    30961 cgatccttgg aggtggcagc gagaagcgct tcttgaagcg gcgtgcaagg atatatatct
    31021 tgtatctgat ctgtactaag atcacatcct tcagctgctt gtgcaacagc cgcctgtaat
    31081 tgatcaaaat caagagagag ctgagaaaaa ggagcgcatg ttatgtcgtc gtctttggac
    31141 tcgacatact ctaccatgac cgcttgatca catagaaccg ggttttgcat gatgctcaag
    31201 gcagacatga gaattccaca acttcttgcc agcgcgacaa gtcgcatggc cgatatggaa
    31261 tcccctccga gacggtaaaa gctatcacca cgcccaatga tttccggctc gagatgcaag
    31321 atagtagccc acaatttgat gagggttcgc tcggcttctg tctcgggcgc tatgcgccta
    31381 tctcggagcg gattcatctc aatcagctgg cccacggaga atgcgctccc aatttctcgg
    31441 agacggcgac ggttgacttt cccagtattt gtcattggga catcgcttaa agggatgaaa
    31501 ctattgggta tcatgtagtc gggaaatttc ctgcggagac cttgcgtgat gagtgctgca
    31561 atctccgcca agctctctgt ctggtcatcg ttcacttgtg gaaagcccgc aatgaatgcg
    31621 acaagtactt ttttgtcgtg tccagaaggt gtgactactt caacgtggat tttggtggtg
    31681 gtattcggtt ttatcgcacg ttgagcctgg agctcaatct cgcccagttc aacacgctgt
    31741 ccgttgatct taacttgaaa gtcttggcgg cccataaaga tgagttcacc attggggcta
    31801 tacgtcgcga ggtctcctgt ccggtagaat cttgacgtct tgcgaccaag ctgttgctgc
    31861 aatgtttccg aaaaccatgc aggcttctcg aaaaaggact tcgcggttag agtctcagca
    31921 ttcaggtatc cagccccaac gttgggccct tcgatccata tctctccgat ggagcctagc
    31981 ggcgccaact gttcccctga aagattgaca agccaggttg aagttccagc tcctgtgcct
    32041 aatatgctat tctgtgaatt tcccagcttc agcggcgtaa tggtactgac gaaagtgcac
    32101 tcagcaggtc catatgtacc aataagatgt ggcaagccac gccactgtgc aatatcatcg
    32161 ttagtgattg cttcaccacc aaacatcaga gtatgaagag tggccattgc ttctggctcc
    32221 aatgttcgag ccacggacgg tgtgaggaat gtcgtgttgg ctgccaacct cgagaaggat
    32281 cctgcaatgt cgtcgcggcg atctttgtca gatgggatgc agatacaccc tcctgtagcc
    32341 aaagtgtgtg caagactaag ccaagctacg tcgaaggcat aggctgcgaa gtcgaaaaac
    32401 cgggtttctt tgttaaaatt cagtgcctct ttctgataca tgatggcact gcaaagctgg
    32461 ctatgctgga gcacgactcc tttgggtgtg cctgtagatc ctgaagtgaa gaggctgcag
    32521 atggcatccg tcgatttaac agttgggagc ttcaaatgat cacgtagtgg caaggcttca
    32581 attgactcgt ggtctatcaa aagcaccttg tccttccacg acctccgcgc ctcttcaaac
    32641 cgttttttcg acgaaagcac cacggctgga gccagttggc tagagatcat gttcagtcta
    32701 ccctcaggta gtgtaccatc catgagacag gaggctcctc ctgctttcat aacggcaaga
    32761 gtggctacaa cagtccacat gctcttctcg aaatataagg ggaggagcgc tgattgaccc
    32821 gtgtgttcgg aaccgatccc ggccagaatt aagtggcgcg caagcttggt cgagaagctg
    32881 tcgagctctc tgtaagtcaa ctcaccatcc caagcacata ccgctggagc aaaaggctgc
    32941 tccactgcca tctgcataaa ccattcgtga atgcaagaat cggcaggggg aaaccatttg
    33001 ccgttccagg atgtgatctg gctcaagtct tcgtcgcaaa tccaccacaa ctccctgagc
    33061 ggaagcacgt tgtgcttcgg gtcattgagc tggcgaacta tgtgctctag ctgctgagcg
    33121 acacgttgag ccatagtctt gttcatcact ttgctgtcaa actcgatgcg taagtcgaag
    33181 cctcctgacc gaagactaca ctctgacacg catgcatagt tactgaagtt ccctaatgcg
    33241 tcgggtgttg cgggtagatt ctgaatcctc tctgtaaaag actggtagtc gccgccatca
    33301 ctgcaagcac tgtgttgagt ttgaacgaca agtaaacttt ggaagctaca tgctctttgt
    33361 gtatcgcggt ttagcctgga gattctggat agaccaactt gttcgtacgg gattgtctgt
    33421 gcactttctt gccgaattgt ttcgaggaag accgatgttg aaatatccat atccacacgc
    33481 accctaacag gtacagtagc tatcataggc ccgttgatct gttctgcacc atcgagatcc
    33541 agctgtcgac caattacagt cgcaccaaag acgacgtctg tcgatgcagt aagctgcgag
    33601 ataagcaagc cgtatgctgc tctgatcaag ttggaaggtg ttcctaggct ccgattccaa
    33661 ttcagattct ctactctatg gaagaaagaa tcatctgcgt gtggttggtg ggcataagta
    33721 ggcagttgtg gaaattgagg cgcttccaga ccctgcaaat atcttgtcca gtactgcgat
    33781 gccttctcaa gaggaatatc tttaaggcga ctgatgaagc tggaaaattt tgggcgaagt
    33841 tgtacttcct tgtcatgata agcacgttcc acagcttgta gtatcaggcc gagggaccat
    33901 ctgtcaaaaa tggcatgatg catagtgatg ataagcctga aagactgcga gtttagcccc
    33961 tgttcgaagc tgaggtgaag aagccatgtg ccgagcccca taggcaggtt gccgtctaca
    34021 ctcttgcccg ttggatagtt cttgcagaca acttgaacca agccatggtt tgaaaggtcg
    34081 acaatctttg ttctaaggat tggggattgc tgtataaccg tcgaccatgc agattgaagc
    34141 ttctggatat cgtagttggt gtcgaacaca atggatttct tagtgacata gatgccttct
    34201 cgcttgatgc tgagggctat caatccttcc tgcagggggc tgcacggaag tatatcctcg
    34261 acgtcatcct tgaccatgtt agagaggcgt gccgcattcg atatggcgga atcgatatct
    34321 gcatcttgag acaacaaaga gaaaggcgcc acttcggctg ttaagaactc ctgtccactt
    34381 tctctcgctg caacaaatgc catgtcggat aagaccggga aggtgtgaat atccttgacg
    34441 gagagtttga ggcccttgct acgagctgca gctgaaagtc tcatagcgtc aatcgaatcg
    34501 gcaccaagct caaaaaaatt gctgtgtcta tgcggaagac agcctgctgt tattgggaca
    34561 tttttgatcc agagactttt gagtgtctcc tcaataggcg ataagtggcc gttctgttcg
    34621 ccgttctgcg agggccttga accaccttca ctatagagta acgagtagga gatcttgacg
    34681 ccattgtgaa tctcttggat cattcttggt atcccaccac ctgatccaag atatcgaaat
    34741 tcggttgcac catctgagat cattccctga acagtcttag tccaaagcac aggagagacc
    34801 atatgctgca gcaacccatc tcgaatatca gctggatctg tcgtgtaatt acccgtgtag
    34861 ttaagataga ttgggcacct tggacgttgt aaatgaaccg acatcgcctc cagcttgaat
    34921 gcatcgttcg cttgggccat gtaaggggaa tgaaatgctc caggggtggc caggtcaacg
    34981 attcgctcag cagattttag ttgacctttg gcgtagctta gagcctcttt gctgccgctc
    35041 ataacaaact gccggggact gttatagttg gatatgccca aatgactgtg tggatttctt
    35101 gtgttccatg aattacaggc tgcttgcact tcctcttcac tgaggcccat aactgcagtc
    35161 atcccggact gatgagagtt agaggcatcc tgcatggcta aactacggac tttgatcaag
    35221 tgcaatgctg ccttcaccgt gagagctcca gacgcagcaa gagcaatgat ttctccaagg
    35281 gaatggccgg ccatcatatc cggggtaggg tcggcgattt gataatacgc cgccatgcaa
    35341 tataagaaga caagaggttg tgtcaacgca gtgttaccga agcggatacc cctttcatct
    35401 tgcagatcga cagttgagaa gtcgataccg aagacctgat gtgcctcttc aaacataagt
    35461 ttgatgtcgg ggtactgctt cagcatcgtg gatggcacat gccgcagcga tgctgcttga
    35521 cccggaaata caaaagcatg catcttgatg tattctcggt atcacccagg tgtcaaggtg
    35581 gtgctaccgt gtgcccagga gagatttttc aaggtgatga cctgagcagt gtactaaaac
    35641 cagacctata gcttggttga ggatttctgc aagcgcatag tctgctacag tacggctgta
    35701 tgggcggtga ttgcagacga gatacaacta gattgctact aatcagtcct gtgtccatgg
    35761 tgcggaggac cttctgaaac gcaccttggg ggtaagtttt gtgaactctg cttgccgact
    35821 tgtgacgtct aatttcaata gaaattgtta aacacgaaaa gtagcgacgc caaatttgcg
    35881 ttgtatagca ccctgttgac tgcataatcc accatcccag tcgttagcct actttcccca
    35941 tatttgacag attccagtaa tcattcacct gtaatgtttc ctttctagaa gtcaagataa
    36001 tcagcttctc tctagtcgga attttctacg cgcaggacat atttcgtatc agtaacggga
    36061 gtaggcaatg ctctgaatct gcggaagctt caatacatgc atcctatggg acttcttgcg
    36121 gcgaagcttc cgcgatggct cctgctccaa tagccccaat atgtggatac catgagatga
    36181 gcatgatcat agtatgtatc tagggatatg tacagtcatc gcgctggtgt tacattttca
    36241 tgtacagtca accccttgtt gtaaccttgc ggcggcacag tcatggcgtg gggcgcttga
    36301 catatgaggc tgttgacacg gagtgcgccg agagaggctt caccgcaagg cgcatacata
    36361 cagagacctt aacggtgcgc gttttgatca tgggagaaat attgcagtca tcttgggaac
    36421 atcggcggat aggtactgtg gatgaaaacc aaaaattgat gaacatggct gccgcaagcg
    36481 tgtcaatacc agatccggag cagtacggga taggtgcgaa gacagggttt ttgcccccaa
    36541 accctccact aacaactcta ccatcgcctt actatgctcc ttgggaagac attgccaaca
    36601 atctaccgct attggtgcga gagcaaagac taagaaaggt tattcgcaaa ctaccagtgc
    36661 tggaaacaaa ccgcttgcaa agcaggcagg aatacgagcg tgcacacact gtcttgtcat
    36721 ttctacttca cgcttatgta tggggcgatg aagatgtcgc aacggttcgt gtgaactatc
    36781 actcgactga gaagccatta ggatattcac taacactcga tatgtcgacc caggtagtcc
    36841 caccgccgtt gtcaataccg ttcacccgca tttgtcaggt tttagatctt cctacagtgg
    36901 ccatctacgc cagcgttgtt ttatggaact tcactttcat tgacaagtcg gaccatctag
    36961 acttcagcga ccctgcgaaa ctacgtgcat ccctgacttt cacggggctg ccggatgagt
    37021 cgtggttcta catgattagt gcagcgatag aggcaagggg agctcctatc atcttcgatg
    37081 taatgcaagc tctacaagct gcattgaaaa atgattgctg cagagtcatc gagactctgc
    37141 atcggtatcg tacaggtctt aaggatattg cgtgcctgtt cgacagaatg tatgaaggat
    37201 gcagccctga gcatttctgt gactctatcc gaccatttct gtcaggttgg accaaaataa
    37261 gaggcggtag cacaggcgag gtcgatgggt taaggttcga catgggaaat agccgtacca
    37321 gctatatggc aagctcatat ggtccaagca atgcccagtg ctcgctgata cagttttttg
    37381 atgtgtcgct cggggtaagc caccgaccta aacaccagac cgaggtgtct cagcatgccg
    37441 gagactactt gcacgacatg aggaagtata tgccaatata ccatagaaag tttttggagc
    37501 atgttgagaa cgtgccgaat ctgcgacact tcgtacagct gcaccccaac aatagcgaac
    37561 tcgtctctgc ttatgatagt gctatcgcag gcctaacaga actgcgcgat cgacacctgc
    37621 gtatggtgtt gagatatatc aacatcgaag gtccagatga gaaatcacag ggtgcaggtg
    37681 cagaggccga cgacccagtt cgggtagcag aagggacagg aggcacccaa gctgttccat
    37741 ttctcacgga aacacgcgcc cacaccacaa acgcaaagat tgacaagacc attcagatgg
    37801 cgaataccaa tgatcggtct aagaacagga gaggaaaata ttgcatgtta tagcctatgg
    37861 ccgatggctt catagcaacc aatgtaaagc atctatgaga ccatatagta cacaccgcat
    37921 atccccaaag gctaataccc gaaatacatt tgtgtatcag tctatctcta tggttgcctc
    37981 attcagagaa gtggaccatc taatcactcg acctttgtcc atgaccaaca ttgcgtcgta
    38041 cttgtgaagc tggtccagcc ggtgcatgac ctcgatgaca gtcgacgagg aaaagtgttc
    38101 agcaattatg gtgtgcattt tcctatgtgt ttcctcgtcg acacttgtaa agggttgtaa
    38161 cgtcaggaac accgttaatc cttgataatg acatgggaaa cttacttgct tgttgcttca
    38221 tccaatatca aaatatctct aggtcgaagc attgctcgaa caagagagag gagctgcagc
    38281 tcgccggccg agtaagagtc aacttctagc agtccatcta ggtagccgtc ggttagcagc
    38341 tttaatccaa agcccacatg ttgtaaagca tccctcattt ctttgtcgga tgttctagat
    38401 tccgggtcca aattttctcg tacgctgccg tggaagaaat agggctcttg aggaattgta
    38461 tttatcatcc tcctgaggcg ttggggatca agctgggttg atggtgtgtt gaaaacgcgg
    38521 agctcgccct tggacacatc catcatcttc agcatgatgt tcatcagact cgacttccca
    38581 ctgtatgata tgatcagctg aagccctgtg aatgactatg ctcgttaggc atgctcacct
    38641 gccgcttcga ccgcatatcg caaccttcat gcctgggtca attcgaagac tgacgtccgc
    38701 tagcacatca tcgccatcat ctctggagag gataagtcag ctcaaagaac attccccggc
    38761 acgtgaaaca tacgaataac gcgctgacac ccctgtcatg ttgatgtttg ccgggccagg
    38821 tggtatgagt ctcccagatt tctccttgtc tgacttgctg ttatccgcgt cttcggatct
    38881 ctcttggggt gttgagctga caaaatcgga tacgcgcgtg atggccgcaa ggcatatttc
    38941 cagtagcgtc cagaacatga tcagggactt cagatgttca cccatggtga cgagattgag
    39001 taatgccaca gcagtttgag caccactgcc gctacttcgc gtagctactg caacccctat
    39061 cgtgatggtt gccagccctg caacaagcag gtttagcaca agctctaacc atactgtgat
    39121 ttaagatcag tctcgaagac acctcgcgaa tgttttcatt atagttgttt accttgggcg
    39181 ctagcaagca agtaatatgg tcgttgatag gtgtcaagca gttgattgtt gacttgagta
    39241 acggagtcct gccacgcaaa ggcacgtatt gatgtcaaac cgcgaaccgt atcatcaaaa
    39301 tgcgagaaaa ttggtccttt cgtttctagt tctaaatgcc gtaatctctt tgacgttcgc
    39361 aagtacattc gctgcaccgt gtagatcaca gctgccagaa atggaaatgc ggcaagcagg
    39421 tagactgaag cagaggcaat caacactagc tgtgcaacaa gagtgaggga ctctgtgagt
    39481 ttccagtcag tttatcaccc cgcaagcctt ttcccatttg gtacgttatc gaagactgac
    39541 cgatataggt gttcatcaga gccatcggaa gttcagtgtc gaccaacatc aagtcctgcc
    39601 cgaatctcgt tacaatactg ccgacgtctg ttcgagccag aaacgaatat ttggcgttca
    39661 tgagcgtccg taacaatcga gagtggactt caatgccggt tttgggtatg attatcagga
    39721 gaagatgcct aggtatactt agccgctgga gataggtcct gcgaaggggt tgttgactta
    39781 cgagaaccac acagcgcaca cgatgagggc aagaccatag aagagcgaat atacccccag
    39841 ataaaaggag gtttgcggtt ggcgaggata agcatccgta tgctctcccc accgtcttgc
    39901 ccagtagtct aagtcgacgg ttaattttgg aagcaccatg ctacattgag acttttgaca
    39961 tacctgggat tttgtacagg ccaacgtaca aaactcccat caaaatgaat gcgatgctgt
    40021 tcgctgcacc catggtacct atatacgtcc gtagcgctgc tttgtcagag ccagagactt
    40081 catgacctgt tctcgcggta tcgtcgttta tcccattcgg ctgtgtctcg gtagctgtat
    40141 tccgtttttc cgttttacta tctgtctctt ctcccggttg ctgaagttct tcatgggcta
    40201 catcgtccag tttcagtgtt gaaggcggcc cctgagatga gattgttccg tcgctggaca
    40261 gatttatgac atggtgtgcg tatttgagga atcgtactat ccggcatgat ttattagctc
    40321 aaataaagac atcctttttt aggatgaaga cacaccggag tgggttgcta ggactgttgt
    40381 tgcgtcggat tgggatttat gaagtagacc tccgatgtcg aataagcttc tgcttatgtg
    40441 gtcctgagtt gcttgatcaa gtccgctgaa tacatcgtcc aggataacga ggggcgaccg
    40501 ctggtacaat gcccgtgcca gagactgtgg aggtttgata agttatcagt acattgtaga
    40561 gagagcagga tgcttaccac tcgctgtttc tggccgccgc tcaaagtcgc gccaccgctt
    40621 ccagtttcac tctcatctcc acgaggcaag gcagcgaagt ctttcttcaa cgcgcatgcc
    40681 aatacaacct tttcatacca tctttcatca taagtaccat ggccaatgat ggttcgctta
    40741 attgtcgtat tcgtgatcca tggcttctgt gagcaatatg aaatgacttt ggatggtact
    40801 ctgactgttc ctctcgcaca tgctatttcc cccaggattg cgtgtagcag agttgtcttg
    40861 ccacacgcaa ctggacccat gattacagtc agttgacttg caggaacctg aatattgatg
    40921 ttggtgagag caggaggcag atcgcggccc cacctgaaat caccatctgt gatcatcaaa
    40981 tgatgcgacc ggtcatccga gttcgttacg acctggctgg tcaactcgat cgaggatttc
    41041 ggactcgtgg aattcccaat cttcctagtg tccttgtatt ctgggcccag catgtataac
    41101 tctatacggc ctagacagct aaataccatg gagaagtggg gaagtgattg caaaacgttg
    41161 atgaacggct ccgtcataag cgaaataagc gacagagtgc tgaaaatacg ctcagtcgaa
    41221 taaggcatgt tataagtctg cgaaagtggc aggaatgttg agaaaaccaa aacgggggcg
    41281 agaagcatgt tggaaaacgc tattggtttc gattagaata gagcgtttga tggcataagg
    41341 aagccagggt caacttgcac aagactactg cagcagtcgt tgccactcga gagtgaacac
    41401 aggcatccac ttccatcttc ctgagatctg ccgttttttc cgaaagcttg aactcaagcc
    41461 cgagaagttt gatactgcga aaggagttca gcatcttggt cgtacgggtt atgcggacct
    41521 gtaaagcagc catccaggca gtctgccttg gagcagcaaa tcttgcaatc tgcaccccac
    41581 ctagcgagaa agctggaagc gcgttaacaa caacgtccca aagcgccgac gtctacttac
    41641 cgatggacag aaagcaaagt gccaacatag cgagcttgac ttcccgatag agaagccaga
    41701 gcccaatggc aagctcaacc ggcgccgccc ataattcgtg gaagttcctc atccctatga
    41761 caaccttgtc gacatcagcg ctcataaggg tgttggcttc cgcctccgaa aggctcaata
    41821 tatcttttcg tagactcttc tgatacaaaa gtgttatcaa agctgctctt agctgggttt
    41881 gaaactttgt ctggctgtac cagtaccagc tattggtaat ctttggctta tgttagctat
    41941 tatttcatga ttcttgagtc gtgaaagacc ttacggcaat gcctgtgtaa acgagcaaat
    42001 aagcaccaat gagtccgtag ccataataaa cagtaatgga tgactcctcg ctgtcgagaa
    42061 agacggttgt agcccgaatc aaaaaaggct gacagaatgt gaatacaatt tgaagtaggc
    42121 gaggcaatac cggccccaat attgccaggt gtagaaccgc tgcaaggagc tttgcgaggc
    42181 catactttcc ccatcgaggc attcctgtaa gtcttaatca cttgaatgac gcgcgtaaca
    42241 ttgaataaag cttaccattc ttccaccagg cagaagcgag aggttttcca aatgcgccgg
    42301 ccgataaagt tttgttgagg gaatataaat cgtctatagt caacggctga gagtaccctt
    42361 tgacgaagag cgagataagc caagcaagta ggcgcctact gaagacattc gcgtcttcat
    42421 ccggtgagtg ggtggtagaa gtgccagggg caatcttgga ccaagactct acaacgagta
    42481 aaacaatacc aagacattcc ttagctgtca agaggctagc tacggcaggg tttcctagca
    42541 gccagtacgt cctgatgatg ggtatatcta gaacaagacg gagaagaacg taggtgccaa
    42601 tgaggtcgga ggtcattggc gaccttacat gctcagcaaa cgacaataca aacaacatca
    42661 atgttgccaa gagtcgaaga gctacagctg gaagcgttgc tggcgtccta ctcttggcgg
    42721 agtccaggct tgctagcaca acttgtgcga cttccaacac caggagaata ccaataacga
    42781 gctaatagca ttacggtcag taggggtctg ggtgattcat ccaggtggca cccgtacaca
    42841 tttgatggta acaagcccct ttgggctggt aatgctgggt ttgcgatata aacgcgtcaa
    42901 tcgggtacac gtggtcaaga taaacaatgc cgaaagcggt gttgagagta tcaactcctc
    42961 aaagagcaaa gtgaagtcaa atgagcgaca tgaagcctca atccgggggc cgaacctggc
    43021 atctagaccc aggcacgttc cactgtccat gccggcctgc ttggagtgcg cgtctggtgt
    43081 cacaagtaga aaggcaaggc agtgggaaga caaaacggtc ggcaatggca cggcacgctg
    43141 caaacaaggc gaggtcccaa cacgagcgaa actgaccagc gcatccccgt tgctgagcag
    43201 gaggttagcc ggcgattgag tgtgtagtat gtaccgatga ctaacatgtg tcatcggtac
    43261 agcaggatac ggaaataagt aggtagttat tatggtaagc gctagggttg ccgctccaat
    43321 ccaatgccaa acctaccatc agccgggggt tactgttgcc tactcccggg tactcttccg
    43381 cgaaacacta agccaaccac ctgccccttc aggctgcgag attccccaca ggctgttctg
    43441 ataccccgtc tcattgctca cctggggtga acatgaacgg atactgacgc ctgattcttc
    43501 tggcctcccg atgcatagac aaacgcattt gggtcagttg gccagctgaa aataatctct
    43561 caattccggt tgattgtctc ttgcccctga tatacggacc agctgcgcac gtgccttgac
    43621 tgcggcacgg agctgccaag gatcgggctt ggcaggccgc cctgttcgca gtcttctgcg
    43681 ccggtgagac gccgtgttct cctatgcgtg ttaaccacgc tcccatcatt cgttgtgctc
    43741 gctttgtctt gcgtacgatc cggcaacctc aacatgtcgg acgtcccatc agagtccacg
    43801 gccctcttgg gcgctagctc cgcttccgcg cccagaagtg acgagcccgc ggctggcaag
    43861 acgagcaaag gccgtgtgat tgccgtaagc tttattctta tggtacttgt cgactttgcg
    43921 ggctttctca tcgacgcgcc gcaaaccagt atactcgaga cgatcatctg cgaccagtac
    43981 tactcctccg gttctccatc ggcgctagcg gactgcaccg ttggccctgt tcaggctgag
    44041 ctagcgaccg tgaaccagct gctgaacacc ttcaatctta tcccgggctt gttggtcgcg
    44101 ctgccctttg gtgtcttggc tgatcgatat ggccgccgcc cggtattggc cttgagcctc
    44161 atcggtatct tcatacaaga tctactggcc aaacttgtct gctggcgtca tgatatcttc
    44221 ccgcctcggc tgatctggct ctcgtcagct gcaaggctca tcggcggcgg agatatcgtg
    44281 gcatcgtcca tgatttacct tactgttgcc gatgtcgttc ccgctggcca gcgagctaat
    44341 gtctttttcg tcctttctgc ttgcatcctc gtcggcgata tcattgctac cccattgagc
    44401 gcccttctca tgtccaagga tccttggata ccctacctca tcgcgggcgt actatccttc
    44461 ctgggaggca ttatccctct cctattccta cccgaaactc tttcgaagga acacagatca
    44521 gacgaaacgg cccaattctc gcccgcatct gacgaatcaa cagtggtggg gaaatcgtct
    44581 ccaaagaaaa ggacattggc atcaaagtct ctggagttca tttctaagat tcggtctctg
    44641 gcaagctcca atgttgttgc tgtattactg gcattctttg tcgcatccct gggccgccaa
    44701 tccaccggct ttctgttgca gtacgtccga caacggttca actggtccta tgagaaggta
    44761 ggctcttccc catgatctga tgtgtatatg tattagtgaa ctaacttcta caaggccagt
    44821 tttttgatag ccctccgtgg ctcaattcat ctcgtccttc tcctactcgg cctgccaagt
    44881 ctaaataagc tgttgactag gtatggattc ggcaatcccg cgagagacct gttcaccagt
    44941 cgtatatctg tctttctcct cacaatcggg tctcttgtca tcgccgtagc ccctttagtg
    45001 ccattggtcg cgttgggtgt ggctgtgttc gctctcggat cagggttcgc acccgcggcc
    45061 cgtagtcttg ccactgcctt ggtccacccc gacgaagcag gcaccttata ttcagcactt
    45121 ggtctcatgc aatctctcgg tggtctcgtg gcgggtccta tgctcgctgg ctcttttaga
    45181 tggggcctga atcacggccg ggaatggacc ggggtaccct ttcttctggt tgcaggtctt
    45241 ttcggttttg gggtgttcgc catgtccttc gttcggctac aggatcccat accagagacg
    45301 tgcgcacgcg aagatgagga gactcctaca gacactatgt aacaagttgc atctggaaag
    45361 caacattgct ttacatagaa accttgataa atacccgcat ttttcaacgc accttagaga
    45421 taaaaaaact aattcaagat actagaacaa gtcgcgtttg ccaattcgga agcttcgcct
    45481 caagactctc atcctgctac tgtcaccaga ttggaatgac ccaccattgc atcgaccggt
    45541 aatttatact cacaatcact tcgcttctgg atgcttttgc ccaacattga cttccgttcc
    45601 cagatatgtg tgttgaccag aattctataa tgagcttacg aatacttctg gctcactttc
    45661 cctagcattc gaacgttgtc tataactacg acggaggtaa tcatcgtaat tgagtattgc
    45721 ctggtacaga gtgtctgctc ccagaacact agcgagcctg tcagtttctg catgacttgt
    45781 atgccttgga acttaccagt cctctttatc ggtccactcc tctggggaat ggctgatacc
    45841 gcttttactt ggaacaaaaa tcatagcagt gggacagtca gcaagtgcga caagagcact
    45901 atcgtgtcct gcgaacgaag gtaaccgctg tacctggctc tcagaaccgc aacggtaaat
    45961 ggctgctttc tcaatgcaat tgagcatgac agggtcaaac tctcgagctg gcgaatgcca
    46021 tattcgcctc atgtcaaaaa caactcttcc atctcggcct ttggagatcg atgtcatctc
    46081 ttggcggatg ttattttcga gatcagtgag gatggactcc gatgggtgtc tcaggtcaat
    46141 ggagaatgtc acatccccac tgatcacatt ggggctggca tccgcgacag tgagtgaccc
    46201 tacagtacca aaggcatggt tcttcaagca tgagtacatt agtcaaatcg tcgtcccaac
    46261 aaaatgggac tataatttcc acaaaccttg gtacaaagct gctcgacgaa caacacaatc
    46321 cggcttgccg aagctaaagc atcagctcgc ttggtcatgg gagtcgcccc tgagtgtgct
    46381 cgctctccac gcacgctgac atgaaaccaa cgaatgccct ggatcgcgtt gacgacacct
    46441 atcttctgtc cactggtctc tagacgagag ccctgctcga tatgcagctc gaaatgactc
    46501 gatagtgcgt tagcctggtg atgcgcaggc agccggcccc ggtagccaat gcgtgagagt
    46561 tcttccccaa gagttgtcga gttgccccaa ttactctttc tgcagtgggc tgtaacgata
    46621 tctgtatgac cagaccacac agcggcacca gtacaaccag gcgagaatcg ggcaccctcc
    46681 tcattggtcc agtcaattac agtcaagccg cagaagagct tctttccaga ctctttgatg
    46741 cttctcagca cctcgagccc gctaagtacg cccagtatac catcaaaccg accacctagt
    46801 gccaattagt tctccactat atgatgcgag ttcaaaaaag cgtcgtcacc tgcgggctgg
    46861 gtgtctaaat ggctgccgat ccccattgga ggaattgatg agaattcgcc agctaatgtt
    46921 gcaaatatgt ttcccatttc atccacctgt acttcgcagc caattgcccg agcggtccta
    46981 cagaaccagt cccgaaccat gcggtcttca tccgtcagtg ccagtctcat cattccccct
    47041 tctcgacctt cgcccctcat gcctccccac tgagaggtga acataatgtc gtcccagagg
    47101 cgatctccat tgatgcctcc catgtcgagt gtctgctatc taagctgtaa aatgtactgt
    47161 gttgtttgct gcgaagtatt caaatgacat ggtcgtgtta agcaacaaga gcgccatgca
    47221 atacctaaac cacagtgaac aacgaataaa ttcggtgcaa aacgtctggt aacatcacac
    47281 cccgctgcgc ctttcatctg tacagcacgt gaccagtgtg tcaatactcc tgactatacg
    47341 cctaatgaca agggtcaata tgtacagtca tgacctgaca ctggctggtc atctgcaaca
    47401 tcaactatat ttctcacgca cagtcacccg tcgcttgagt tccagtcttc acggaagaca
    47461 atataaggtt cagacaaata tgtcaagatg aatatagtca ttcccttagt catgttgcaa
    47521 atccgctccg agttttcgca atggtgcgag tgtgcggcga gacactgaac tgcgcattca
    47581 tccgcttatc catacttaag aaggtaaatg acttccctcc caaagactcg gcttttcttc
    47641 caagataaac gtgacatggc tgggacaata gacaacggtg ggccaatgga gacggttgag
    47701 ccagacagca gatcaaggtc gtctaacata attcctgcaa acttcctttg cagttgttat
    47761 agtctaaccg ggagccgtac gggggtctag atacggcata aaagatgttg taactgataa
    47821 gagtatccga tagagccctg tatagtaggt tattggtgct ttctttctcg ctaatcaatc
    47881 ccaaactcat cgcgacatca gcctcgcacg taagcttggg taacacttca ggcaccattg
    47941 tgaactgagg gatgcttgaa aatccatgat ctaatagaac cagtgcttgg tctggtgccg
    48001 tgctcttccc tcttcatcct cggcccaggg tgacgttctg agctggcgag gagttggccc
    48061 tcgctcgtcc tcccccatta acaattgcct tgtgcgtttt ctcagatcaa caaaagtttt
    48121 tctcgaaatc tgttcaactc ttaatcatga accccactaa agcatgagtt tccgtcagag
    48181 tgagatcagt actcctcctt tgactatcgt attggctgta gtgcagctag ttgcaaaaca
    48241 ggaaaccgaa ccagcccgat agtagggaga gaaagtggga gaaattgcag ctcgatatac
    48301 tgtcgcaaag agtgaagaca gaaatgatca gaagtcagca gtgaggggtg atatattgtc
    48361 aaagctggat gttgtcctcc atctaagtga gagcagtacg ggcgtggttg tggaacatgc
    48421 cttcagcggc gggctggtga accgcctaga ctcgggactt atacggtcat gccatgagaa
    48481 ttattcagct tgtatgaaat tgtgactagc aaatagaaat ccttattgtt gagcgagccc
    48541 ttttctcagc cattcataca tatttttggg gggtttgaac cttggtacat ggtgtttaat
    48601 gggcgatttg gttgagacac agtatgaagt gacagtatta tggccatctg cactgttgaa
    48661 ctcacgtggc tgtgggcccc tcctggcgct tctgcgcttt atacgatatg atgcgaacag
    48721 cttgtcgtct atgcatctaa gcgccactca tcatctcgaa tcagcggtag cgtcgtcatg
    48781 cgctcaagcc ggcccaaggc aaggcagtga catctggatc cgagctttcg agtgcgaact
    48841 acgacgatac gacaacttgc attccttcaa cccccctctg cagcaccctg gagccatatc
    48901 cgcccgacat ggctccatcc aacacgtcca tgttccgctc tgcggacatg agcatggtgc
    48961 agctgtacat ctcaaacgaa atcggcaggg aggttgtcaa cgccctggga gagcttggtc
    49021 ttgtccagtt ccgtgacgta cgtccatccc atcacccgtc catctcgcct cgcatcccgc
    49081 tcgctggcca cagcacgcgc gattacgggc ttatcatacc ttttgccaac gcttcatctc
    49141 gcatgctaac catctaactc cttgcagctc aacagcagcg tcagcgcctt ccagagaacc
    49201 ttcactcagg agatccgacg actcgacaat gtggagcgcc agcttcgtaa gtcctgccga
    49261 cgttgtccgc gcacatacgc catctgctaa ccagaactct tttgctacag gctacttcca
    49321 cagccagatg gagaaggctg gcattccgct ccgcaagctc gacctcgatg tcgagaccct
    49381 cgcagccccc acgacgcacg agatcgacga gctggccgag cgcagccaaa gcctcgagac
    49441 acgcgtcgca tccctcaacg agagctacga gacgctcaag aagcgcgagg ttgacctgac
    49501 agagtggcgc tgggtcctgc gggaggcagg cggcttcttc gaccgcgctc acggcaatgt
    49561 cgaggagatc cgggcctcaa ccgaggacga tgacgcccct ctcttgcagg atgtcgagca
    49621 gcacaaccag gcccccgacg tcgaccgctc cttctcgggc atgaacatcg gttttgtcgc
    49681 cggtgtcatt ccccgtgacc gtgtcggccc cttcgagcgt attctctggc gaacgctgcg
    49741 tggaaacctg tacatgaacc agtccgagat cccggagccg ctggtcgacc cgacgaccaa
    49801 cgagacggtc cacaagaacg tgttcgtaat cttcgcccac ggaaaggaga ttctggccaa
    49861 gattcgcaag atctctgagt ccatgggagc cgagatgtac aaggtcgacg aggacgccaa
    49921 cgagcgccgt gatcaggtcc acgaggtcaa cactaggctc aatgacctcc aaaatgtgct
    49981 caggaacacg cagcagaccc tggaggccga gctgacccag attgcccagt cgctgtctgc
    50041 ctggatgatt ctcgtcacca aggagaaggc tgcctaccag acgctcaacc tcttctcgtt
    50101 tgaccggcag cgccgcactc tcattgccga gggctggtgt cccaccaacg acctgcctct
    50161 catccgctcc accctgcagg atgtcacaaa cagggcaggc ctctcggtgc catccattat
    50221 caacgagatt cgaaccaaca agaccccgcc aacttatctc aagacgaaca agtttaccga
    50281 ggccttccag accatcatca acgcctacgg aacggccaca taccaggagg tcaaccctgc
    50341 cctgcctgcg atcgtcacct ttcctttctt gttcgctgtc atgttcggtg atttcgggca
    50401 tgccgtcatc atgttcctgg cttctttggc catgatctac tgggagaagc cgctgaagaa
    50461 ggtcacgttc gagctgtttg ccatgattta ctacggtcgt tacatcgccc tcgtcatggc
    50521 cgttttctcg ctgtacactg gtctgatcta caacgatgtc ttctccctgt ctttcacctt
    50581 ctttaagagc gcctgggaat ggaaggtccc tgagaactgg gaagagggcc agacattgac
    50641 tggagagctt accggctcgt atagatatcc ttttggtctt gactggagat ggcatggggc
    50701 tgagaacgac ctcctcttca gcaacagtta caagatgaag atgagtgtca ttctgggctg
    50761 ggtccacatg acctactcgc tctgtctctc ctggttcaac gcccgccact tcaagaagcc
    50821 catcgacatc tggggcaact tcgttcccgg catgatcttc ttccagtcca tcttcggcta
    50881 cctcgtcgtc tgcatcctct acaagtggtc tgtcgactgg attggcgaag gcaggaatcc
    50941 tcccggcctg ctcaacatgt tgatctacat gttcctgcga cccggctttg tggatgagca
    51001 gctgtacccc ggccaatcag gtgtacaaaa ggtcttgctc gcgcttgcct ttatccaggt
    51061 ccccatcctc ttgtttctca agcctttcta tctccgctgg gagcacaatc gagcgcgcgc
    51121 caagggctat cgcggcattg gtgagcactc gagagtctct gctctcgacg acgacgagga
    51181 tggtgatggt cacattggca atggcagagc cagtgtcgac tcggacgacg gtgagggcgt
    51241 cgctatgatc gcgcaaggcc aggatgatga cgaagaacac catgaattcg agttcagcga
    51301 ggagatgatc caccaagtta tccacacgat tggtaagttc ggaatgatac ccacattatc
    51361 aactctacta acaaggcgca gaattctgct tgaactgtat ctcccacacg gcttcgtacc
    51421 tccgcctgtg ggctctgtca ctcgcccacc agcagctcag tgtggtcctc tggagcatga
    51481 cgattgggcc cgctttgagc aagacgggtg tcgtcggcgt tatcggcatc gtaatcatgt
    51541 tctacatgtg gttcttcctg acatgcgcca ttctcattgc catggaaggc tgttccgcta
    51601 tggtgagtca ccccccgtgg tccattcccc tggatctttc atcaacgctc atgtacctct
    51661 gctgacactt ctcttccagt tgcactccct ccgtctccag tgggtcgagg cgcagtccaa
    51721 atatgccgag ttcgccggcc acatgttcac acccttctcc tatttcacct tgctggaaga
    51781 ggatgaaggg ctagccgagt tccggggcta gacatcgttt ccccatcttt tccgttcttt
    51841 tccttttgat atcggcacag ggtttaagca atccctcttg agtctggggc agctttgatt
    51901 catgtgtcgg tttgtagtct atagagcaag ataggggcgt gtatgatcaa gaatccgcag
    51961 tcaatagcat agacaaatac ttgattgagt tctagtcttt atcaacaccg aattccgccg
    52021 cctttcgccc actactcgta gtagcttcgc tcctcgtttg tcttgcagcg gtaattactg
    52081 ccactcatcg ccctcactct gccccgggtg aaccaccgcg catggcggcc atgtgcacga
    52141 acaactcatg agcatccttg gctgcctgct cgcgtctgat gcagtacact ccgatccagc
    52201 tctcagtcgt ggtgtagacc gtgcggataa tggcccagtt cagtcccatg agaaccaccc
    52261 tgttggatgt tagtcacggc aagctaccgg ggcggggtga accgcacaca accaccatgg
    52321 cgtggaacgg agcgtgatca tttccggcct tcttccaccg acctaccagc tcgatggtgc
    52381 cgtgtacaat gtagatcgct gcgatgagat agagcgccac gaaggcgtgc ggccggagga
    52441 acgcgccgag tgccattgca ttgcttggtc gttcggtcgg ttggctggct gggggggctt
    52501 ctaagtgggt tacgggccag taatctgggg atcgaagggc aaagttccaa aggccgtgcg
    52561 acggaagaac aaggctgact atcattgtcg ggccgtgagt tccttgcgag gccatgatct
    52621 ctagccacgg aaagggcgtc ttctggagcc acggcgcggg gctgcttctt atatctcagt
    52681 agtcaccacc gagattgttg ggagaataac ctgttcgagt gcgcctcgcc gctctatagc
    52741 caattggtat gcgcgtttca agtggaatgt tcacttatat atccccaggc ctttctccaa
    52801 gtaaacgctc caagcatctg tctagccata cgagctgatc ccgttgtcat cgtgttaggt
    52861 tgctaggtcc caagtagctg ccacggcgaa cagcgccctc aagtttcaac actagtagct
    52921 tcatcgaccc gccacttttg tatgtaactc aggaatgcaa gaactcgcca tatgggctgt
    52981 tggccgttca tggagatact gcggctgcgt acttcaggta tacctatcgt gggttttctt
    53041 ggaatccctc gcagccattg atttggtatg aaaatctcca aattaaagtc accggcaaac
    53101 acgggtaccg cggcagtcat gctaaaacct aacataaata tgttcgtgtc atcatgattc
    53161 gtgctatcta gacacataat gctcgctatg ctaaaaatac tagacgagga acccccgtag
    53221 gatgatgttt gctttttgat gctttttgac tttccccgca ggcgccgcgc tgtgtgtgaa
    53281 acaagaaacc gtgaccgtga actgatgcaa gacatgctat accaaagcca ggaatgggga
    53341 ctttcttccc atcgcatgaa caaccaaaaa agaaccgccc caatgcaaat attcggcccc
    53401 ttacggaact cacaactttc gcttgaacat gtacgagccg tacatgccgc cgacctcctg
    53461 ggtggccatg ggtatcttgc gcatgcccca gaacgaggca cccatcttcc acgaccgcaa
    53521 gcccgaatct cgcggtccat catcggggga gtggacacgg acgagccaag cccggctgcc
    53581 aaactccgta acagtccagc cgctcctctg aacagttggc gacttggaca gacgtgtgta
    53641 caagtcatca atgacttcaa ttacttctag gggcgcactg tacttctcca tgatcgagga
    53701 cctgctgttg agcagcgcgc ccaggtccag ctcggtagca gcataatcgg aaatgtcgag
    53761 gtatttgaga gtgtgcggct cccagtcgat ctccatgctc atgtcgtcat cattctcatc
    53821 cggcctgaac agccgctcaa tgtctccgat ctttagtctt cggcccaagg ccaactcctc
    53881 aaggtgcttg gtcagaggcc ggagcgcatc gatgtgcgag gcatccatcc tgcttccctt
    53941 aaggcttagc gagcgtaggg acgatggcag agccggaagc agctggtcta ggtcgtcttc
    54001 atccagcagc tgatggcttc gtgcatcgga agcaagactc aggcagacaa gactttttgc
    54061 agctgggtgg ttcttgataa agtcgatgac gttctcggag gtaagtcctt tgcacttggc
    54121 gaggttcaag tgcgtgattc tcgcagtgtg gggaatggac tgaagagcct catcggtgat
    54181 ccgcgtgcct gcaacatcca agtgcgtcaa attgcacagt ctaggaagaa ttgtggtaaa
    54241 cacttctgtt ggaagattga tgcacttgtg cagtgacagg cgtgtgatcg acagcatctc
    54301 gggccattcg cgtgagacaa tagcagtcat ggcattcttg aactcaggtg aggagcagcc
    54361 ggtgaaatcc agagccttca gcctctccat gccaaagaac aacttctgca acacaccttc
    54421 gtcgatctca tcatcgatat actcctgcgc caggaactct ctcaggaatg gagtcagctg
    54481 cagacattgg gaaagggtct caggcgtcag gttctgagta gtagctcgct ccgacgccgt
    54541 cgagaacaga gtggtggggt tgaagtggct gaagtccagt cgacgaacga tagtgcccag
    54601 ttcttggttg agtgtaaggt ggttcaggaa ctttcggaag attcttgagt gggggatggt
    54661 gatgttccgg tacagtgcat ggagtgttgc cgtgtgtagt gtcctcgatg tcagaagcaa
    54721 cgacatcaaa tcaacattcc gggccgagat gccattcggc ggaatgtcga gcatgaggag
    54781 ttcaatgata gggcctgtct cgttgtgagt ctacatgtac ttacgcgtcg acgacgattc
    54841 tgcacttacc aagaagctca agaggcaacc tttcgattgg ggcctggcca ggtggtggcc
    54901 gtcgaggacc cttgggctta gagggagagg ccggagtcga ccacacaatc ttgagggcct
    54961 gcaagtcgcc aaagctacga ctggccgtct tgcccctgac atcgatctgc ttccaaccct
    55021 cgaagccgtc agcggcaaca gcagggaacc aggaaccgtg gagtctgctg tgcggccgcg
    55081 tcatgggcgg cctgaactgg gtagtagtca tggtagccat ctcgggcggc ggtgtgggca
    55141 ggtcgtccac tgcttcgtcg tctgagagcc ttgagtagga agagaccttg gtactagtaa
    55201 aggtctgggc gaggtctgag tcgttctcac gaaccgacga gaaggaggaa cggccagatt
    55261 ggtctggtga gatctcccgg aggctaccct gcctttggtg catcctagcg gtggtgggtg
    55321 tagggctgct cttaaattcc ttcgagaagg tcggctctgg ttttccaaaa ccagagaaga
    55381 ctggtgtcgt gaccatggtt ggggtttgcg acaagggcac aacagtatgc tctgacggac
    55441 gggactagcc cctgcgcaag gcgagattgg ccctttcgat agcgtgcccg cccgtttgtt
    55501 cttcagggcc aaggcttgac tatctgggtc tcttccccgg acg
//
