# Supplementary material for: Genome sequencing and physiological characterization of three Neoarthrinium moseri strains
Source: BMC Microbiol. 2025 Aug 21;25:526. doi: 10.1186/s12866-025-04274-z (PMC12369201; doi:10.1186/s12866-025-04274-z)
Supplement: Supplementary file 16 — Supplementary Material 16. [file 12866_2025_4274_MOESM16_ESM.zip › BiGSLICE/input/Nmoseri/CBS16480/JAFEVA010000031.1.region001.gbk]

LOCUS       JAFEVA010000031        60801 bp    DNA     linear   PLN 06-APR-2022
DEFINITION  Neoarthrinium moseri strain CBS 164.80 scaffold31_Wmoseri_CBS_16480,
            whole genome shotgun sequence.
ACCESSION   JAFEVA010000031
VERSION     JAFEVA010000031.1
KEYWORDS    .
SOURCE      Neoarthrinium moseri
  ORGANISM  Neoarthrinium moseri
            Eukaryota; Fungi; Dikarya; Ascomycota; Pezizomycotina;
            Sordariomycetes; Xylariomycetidae; Xylariomycetidae incertae sedis;
            Neoarthrinium.
COMMENT     ##antiSMASH-Data-START##
            Version      :: 7.1.0
            Run date     :: 2023-12-04 12:18:39
            NOTE: This is a single region extracted from a larger record!
            Orig. start  :: 183241
            Orig. end    :: 244042
            ##antiSMASH-Data-END##
FEATURES             Location/Qualifiers
     protocluster    1..60801
                     /aStool="rule-based-clusters"
                     /category="RiPP"
                     /contig_edge="False"
                     /core_location="[30000:30801]"
                     /cutoff="20000"
                     /detection_rule="DUF3328"
                     /neighbourhood="30000"
                     /product="fungal-RiPP-like"
                     /protocluster_number="1"
                     /tool="antismash"
     proto_core      30001..30801
                     /aStool="rule-based-clusters"
                     /tool="antismash"
                     /cutoff="20000"
                     /detection_rule="DUF3328"
                     /neighbourhood="30000"
                     /product="fungal-RiPP-like"
                     /protocluster_number="1"
     cand_cluster    1..60801
                     /candidate_cluster_number="1"
                     /contig_edge="False"
                     /detection_rules="DUF3328"
                     /kind="single"
                     /product="fungal-RiPP-like"
                     /protoclusters="1"
                     /tool="antismash"
     region          1..60801
                     /candidate_cluster_numbers="1"
                     /contig_edge="False"
                     /product="fungal-RiPP-like"
                     /region_number="1"
                     /rules="DUF3328"
                     /tool="antismash"
     gene            542..1153
                     /locus_tag="JN550_007808"
     mRNA            join(542..796,857..1153)
                     /locus_tag="JN550_007808"
                     /product="hypothetical protein"
     CDS             join(542..796,857..1153)
                     /codon_start=1
                     /locus_tag="JN550_007808"
                     /product="hypothetical protein"
                     /protein_id="KAI1866119.1"
                     /transl_table=1
                     /translation="MQLLLIACFTAALANFATALSYNQSVADIVTSSFTTSTVVRSEPL
                     PSQSATTGGRGDEVIVLSEEPGSNSSLSMAASMLSYTCYAESKTNADDCQAVIDSIRSL
                     NADLYLTKDECRGYTHGTCIAKICQKGDLETLCTTSWLADRLASPLMANCMKNGENGVL
                     ADCTDFMGDCGHNRIWLSNL"
     gene            complement(2160..2882)
                     /locus_tag="JN550_007809"
     mRNA            complement(2160..2882)
                     /locus_tag="JN550_007809"
                     /product="hypothetical protein"
     CDS             complement(2160..2882)
                     /codon_start=1
                     /locus_tag="JN550_007809"
                     /product="hypothetical protein"
                     /protein_id="KAI1866120.1"
                     /transl_table=1
                     /translation="MRSQLPVPLLFAFASLCSYTAALPLLAAREAPVEPLVARASYSVV
                     PIDGSGGDGDSASGKPPATTVVETVVASATPATKTIIETSPPVTEHKTATVVVTTTPTT
                     NVISTISIIDIQPTTATATVTSISPATSITSTAPSVPTTISTSVSTSCTSTSSVASATH
                     STLTTSPSLPATRSTSLQTQSTPSATAISSSSTTPTSYVTTSYPQPSTSSTTYDDGFYH
                     TTYPAWNGTNLRRHIRNQ"
     gene            4618..6104
                     /locus_tag="JN550_007810"
     mRNA            join(4618..4954,5027..5766,5817..6104)
                     /locus_tag="JN550_007810"
                     /product="hypothetical protein"
     CDS             join(4618..4954,5027..5766,5817..6104)
                     /codon_start=1
                     /locus_tag="JN550_007810"
                     /product="hypothetical protein"
                     /protein_id="KAI1866121.1"
                     /transl_table=1
                     /translation="MSYNQYPNYGQQGYGPPPGGPPPQQYAYGQPPPPGPHGAYGHPPP
                     PQQYPPPGGHYPPPPQHGAYGQPPPPHGSPYPPQGGHYPPPAQPYGGHSPQPPYGAPPP
                     GPPPPQGHYGAPQGGYAAPVPHYAGPPTQPSLGYGPPQIIQWDASPDAQALRSAMKGFG
                     TDEKTLIRVLANKDPLQIEALKSTYFRNFSRSLEKDVISETRGWFEKGLVALIQGPLLH
                     DCHSLYNAMSGPGTKEKVMNDVLLSRSNADMRAIKSKYQQTFGRSLEDDVKGDLSMKTE
                     QHFVIVLGATRAEDNAPVIPHDIDRDVMDLYRAGEGKIGTHEMIFCSILSSRNDNQIRA
                     IAHAYQQKFGKSLAEVIRKEFNGHMKDALLYQLNHAADKYMHAAAMLEDAMAGLGTKDH
                     LLVGRIVKYHWDRTDIANIKGAFQHRYKTSLAKRIKGETSGDYERLMLACIGEPI"
     PFAM_domain     5140..5334
                     /aSDomain="Annexin"
                     /aSTool="clusterhmmer"
                     /database="35.0"
                     /db_xref="PF00191.23"
                     /db_xref="GO:0005509"
                     /db_xref="GO:0005544"
                     /description="Annexin"
                     /detection="hmmscan"
                     /domain_id="clusterhmmer_JN550_007810_0001"
                     /evalue="1.50E-18"
                     /gene_ontologies="GO:0005509: calcium ion binding"
                     /gene_ontologies="GO:0005544: calcium-dependent
                     phospholipid binding"
                     /label="JN550_007810"
                     /locus_tag="JN550_007810"
                     /protein_end="215"
                     /protein_start="150"
                     /score="66.8"
                     /tool="antismash"
                     /translation="DAQALRSAMKGFGTDEKTLIRVLANKDPLQIEALKSTYFRNFSRS
                     LEKDVISETRGWFEKGLVAL"
     PFAM_domain     5356..5532
                     /aSDomain="Annexin"
                     /aSTool="clusterhmmer"
                     /database="35.0"
                     /db_xref="PF00191.23"
                     /db_xref="GO:0005509"
                     /db_xref="GO:0005544"
                     /description="Annexin"
                     /detection="hmmscan"
                     /domain_id="clusterhmmer_JN550_007810_0002"
                     /evalue="2.70E-16"
                     /gene_ontologies="GO:0005509: calcium ion binding"
                     /gene_ontologies="GO:0005544: calcium-dependent
                     phospholipid binding"
                     /label="JN550_007810"
                     /locus_tag="JN550_007810"
                     /protein_end="281"
                     /protein_start="222"
                     /score="59.5"
                     /tool="antismash"
                     /translation="DCHSLYNAMSGPGTKEKVMNDVLLSRSNADMRAIKSKYQQTFGRS
                     LEDDVKGDLSMKTE"
     PFAM_domain     join(5608..5766,5817..5849)
                     /aSDomain="Annexin"
                     /aSTool="clusterhmmer"
                     /database="35.0"
                     /db_xref="PF00191.23"
                     /db_xref="GO:0005509"
                     /db_xref="GO:0005544"
                     /description="Annexin"
                     /detection="hmmscan"
                     /domain_id="clusterhmmer_JN550_007810_0003"
                     /evalue="3.80E-18"
                     /gene_ontologies="GO:0005509: calcium ion binding"
                     /gene_ontologies="GO:0005544: calcium-dependent
                     phospholipid binding"
                     /label="JN550_007810"
                     /locus_tag="JN550_007810"
                     /protein_end="370"
                     /protein_start="306"
                     /score="65.4"
                     /tool="antismash"
                     /translation="DVMDLYRAGEGKIGTHEMIFCSILSSRNDNQIRAIAHAYQQKFGK
                     SLAEVIRKEFNGHMKDALL"
     PFAM_domain     5886..6083
                     /aSDomain="Annexin"
                     /aSTool="clusterhmmer"
                     /database="35.0"
                     /db_xref="PF00191.23"
                     /db_xref="GO:0005509"
                     /db_xref="GO:0005544"
                     /description="Annexin"
                     /detection="hmmscan"
                     /domain_id="clusterhmmer_JN550_007810_0004"
                     /evalue="1.30E-11"
                     /gene_ontologies="GO:0005509: calcium ion binding"
                     /gene_ontologies="GO:0005544: calcium-dependent
                     phospholipid binding"
                     /label="JN550_007810"
                     /locus_tag="JN550_007810"
                     /protein_end="448"
                     /protein_start="382"
                     /score="44.6"
                     /tool="antismash"
                     /translation="AAAMLEDAMAGLGTKDHLLVGRIVKYHWDRTDIANIKGAFQHRYK
                     TSLAKRIKGETSGDYERLMLA"
     gene            7250..11596
                     /locus_tag="JN550_007811"
     mRNA            7250..11596
                     /locus_tag="JN550_007811"
                     /product="hypothetical protein"
     CDS             7250..11596
                     /codon_start=1
                     /gene_functions="transport (smcogs) SMCOG1288:ABC
                     transporter related protein (Score: 183; E-value: 1.6e-55)"
                     /gene_kind="transport"
                     /locus_tag="JN550_007811"
                     /product="hypothetical protein"
                     /protein_id="KAI1866122.1"
                     /transl_table=1
                     /translation="MDGRYSSIAQAALSGALLFIFLLRLLLPKAPQWCSSFAQEESEQG
                     PHRLKQWSWPTIGLVLFSIGGLALAIVSAIATPKTLWVWLDLVPWVITALILLIDRPRK
                     TPKTVLTILGGAGLGIIFHLYATYNTSQEVNILHIGQLCVAFGAITIILSMPMRDPDLP
                     TDGIAGPHDAATHELRSPEDRLSLWQFMTVSWMAPLMRAGSSKKLNDEDVWLLPYEFQH
                     SRLHVLFRDLQGSLIWRLMLANGLDLIITTSLGILETAANLAGPLLLKALIASIEKKGD
                     TRGESVFFAIAILIVRLVACQSAVFSLWYCRRAYERSRGEMITTIYAKTLTRKSQGFMP
                     GEKDPAHVNGNSLNGGKPKEGKLARLLVWLKIRKGRPKQVVDNAKPPATMGKILNLMRN
                     DCYEVAQRFWEFPNLITKPLQFALSLFLVWQFLGWPCLLGVAWVVFIQLLNAATVKGLL
                     SRERLRRAATDNRLQATSQFVEAIRHLRWYDWQGKWLDKIMTARNRELHMKVITGLWTA
                     AIGTINISAGMLFPVVSFFAYTYIAGRPLSVEIAFPVLQLFNMLETSLKELPDLILVVL
                     NASVAIDRLETFMKEPDKEEGCLSEAITDIEFKDASLAWPGTHSPVLNDLNLNFSTGLT
                     VVCGKVGSGKSALLQAILGELDRRHGDCTRPDEMIGYCAQSPWLQHMSIRENILFSAPY
                     DPVRYRQVIDACALTPDLANFEGGDLAFVGENGIGLSGGQKARVALARAVYSQSRILLL
                     DDPLAPLDHNTAESIVQKLFRGKLVEGRTVILVTHRVDLVMHLADQVVEIDGGKAHVLN
                     PEEIPRQIAVLSETAKQLDAQQDSEADSKPDEAAVPDKFIEEEHRKTGGVVLSVYWTYI
                     RAGMLRWWAVLIVAFSIFRGARIFSGWFVKAFSEGYPKQHTETGRHIAYLAQKTLTVTG
                     EVASNQTRSIVDHLFDNLPPPDQNVGPWLLWYLGIALVMTLLFAICQCFLLLILYIAAK
                     NLFVKVITRVSNATFRFYDVTPIGRLMNRLTSDIGMLDGGIISPLQNMAFFFLTWVSAM
                     VIIAFVTPVFFIFALLMTAAFVYVFMMFLPTSQSLRRLEMVSLSPLMSNFGILLDGLAT
                     IRAFKAQPNFQNRNIVVTDAFQQKDHFYWSLQSWLMYRFDSLSAFSTFVLTMIALYNGL
                     SSGLTAFVLTTAAQFVDATHSLCKVYGQLQMDFVSVERVIELLELEEEPSGHIDPPASW
                     PSHGDDIQFDSVTMKYAPHLEPSLSDVTFSIPGGSTCAVLGRTGSGKSTLALALLATLR
                     PEKGNIKVGTMDISKVNVHTWRQRISFVAQDPVLFPGTLRQNLDPLEEHSDPECVAVLH
                     RILGPGWSLTSHVDGGGKNLSQGQRQLVGIGRAVLRRSAVVVLDEATASIDKKTALAIQ
                     DVLRDELRQSTVITIAHRLEAVKDADYLIRLDSGRVIEAGPAKNLQ"
     PFAM_domain     7991..8245
                     /aSDomain="ABC_membrane"
                     /aSTool="clusterhmmer"
                     /database="35.0"
                     /db_xref="PF00664.26"
                     /db_xref="GO:0005524"
                     /db_xref="GO:0016020"
                     /db_xref="GO:0055085"
                     /db_xref="GO:0140359"
                     /description="ABC transporter transmembrane region"
                     /detection="hmmscan"
                     /domain_id="clusterhmmer_JN550_007811_0005"
                     /evalue="1.30E-04"
                     /gene_ontologies="GO:0005524: ATP binding"
                     /gene_ontologies="GO:0016020: membrane"
                     /gene_ontologies="GO:0055085: transmembrane transport"
                     /gene_ontologies="GO:0140359: ABC-type transporter
                     activity"
                     /label="JN550_007811"
                     /locus_tag="JN550_007811"
                     /protein_end="332"
                     /protein_start="247"
                     /score="21.9"
                     /tool="antismash"
                     /translation="LIITTSLGILETAANLAGPLLLKALIASIEKKGDTRGESVFFAIA
                     ILIVRLVACQSAVFSLWYCRRAYERSRGEMITTIYAKTLT"
     PFAM_domain     8417..8935
                     /aSDomain="ABC_membrane"
                     /aSTool="clusterhmmer"
                     /database="35.0"
                     /db_xref="PF00664.26"
                     /db_xref="GO:0005524"
                     /db_xref="GO:0016020"
                     /db_xref="GO:0055085"
                     /db_xref="GO:0140359"
                     /description="ABC transporter transmembrane region"
                     /detection="hmmscan"
                     /domain_id="clusterhmmer_JN550_007811_0006"
                     /evalue="2.40E-14"
                     /gene_ontologies="GO:0005524: ATP binding"
                     /gene_ontologies="GO:0016020: membrane"
                     /gene_ontologies="GO:0055085: transmembrane transport"
                     /gene_ontologies="GO:0140359: ABC-type transporter
                     activity"
                     /label="JN550_007811"
                     /locus_tag="JN550_007811"
                     /protein_end="562"
                     /protein_start="389"
                     /score="53.8"
                     /tool="antismash"
                     /translation="MGKILNLMRNDCYEVAQRFWEFPNLITKPLQFALSLFLVWQFLGW
                     PCLLGVAWVVFIQLLNAATVKGLLSRERLRRAATDNRLQATSQFVEAIRHLRWYDWQGK
                     WLDKIMTARNRELHMKVITGLWTAAIGTINISAGMLFPVVSFFAYTYIAGRPLSVEIAF
                     PVLQLFNMLE"
     PFAM_domain     9116..9520
                     /aSDomain="ABC_tran"
                     /aSTool="clusterhmmer"
                     /database="35.0"
                     /db_xref="PF00005.30"
                     /db_xref="GO:0005524"
                     /description="ABC transporter"
                     /detection="hmmscan"
                     /domain_id="clusterhmmer_JN550_007811_0007"
                     /evalue="1.10E-15"
                     /gene_ontologies="GO:0005524: ATP binding"
                     /label="JN550_007811"
                     /locus_tag="JN550_007811"
                     /protein_end="757"
                     /protein_start="622"
                     /score="58.5"
                     /tool="antismash"
                     /translation="LNDLNLNFSTGLTVVCGKVGSGKSALLQAILGELDRRHGDCTRPD
                     EMIGYCAQSPWLQHMSIRENILFSAPYDPVRYRQVIDACALTPDLANFEGGDLAFVGEN
                     GIGLSGGQKARVALARAVYSQSRILLLDDPL"
     PFAM_domain     10055..10762
                     /aSDomain="ABC_membrane"
                     /aSTool="clusterhmmer"
                     /database="35.0"
                     /db_xref="PF00664.26"
                     /db_xref="GO:0005524"
                     /db_xref="GO:0016020"
                     /db_xref="GO:0055085"
                     /db_xref="GO:0140359"
                     /description="ABC transporter transmembrane region"
                     /detection="hmmscan"
                     /domain_id="clusterhmmer_JN550_007811_0008"
                     /evalue="4.50E-20"
                     /gene_ontologies="GO:0005524: ATP binding"
                     /gene_ontologies="GO:0016020: membrane"
                     /gene_ontologies="GO:0055085: transmembrane transport"
                     /gene_ontologies="GO:0140359: ABC-type transporter
                     activity"
                     /label="JN550_007811"
                     /locus_tag="JN550_007811"
                     /protein_end="1171"
                     /protein_start="935"
                     /score="72.6"
                     /tool="antismash"
                     /translation="QTRSIVDHLFDNLPPPDQNVGPWLLWYLGIALVMTLLFAICQCFL
                     LLILYIAAKNLFVKVITRVSNATFRFYDVTPIGRLMNRLTSDIGMLDGGIISPLQNMAF
                     FFLTWVSAMVIIAFVTPVFFIFALLMTAAFVYVFMMFLPTSQSLRRLEMVSLSPLMSNF
                     GILLDGLATIRAFKAQPNFQNRNIVVTDAFQQKDHFYWSLQSWLMYRFDSLSAFSTFVL
                     TMIALYNGLSSGLT"
     PFAM_domain     10994..11422
                     /aSDomain="ABC_tran"
                     /aSTool="clusterhmmer"
                     /database="35.0"
                     /db_xref="PF00005.30"
                     /db_xref="GO:0005524"
                     /description="ABC transporter"
                     /detection="hmmscan"
                     /domain_id="clusterhmmer_JN550_007811_0009"
                     /evalue="2.80E-26"
                     /gene_ontologies="GO:0005524: ATP binding"
                     /label="JN550_007811"
                     /locus_tag="JN550_007811"
                     /protein_end="1391"
                     /protein_start="1248"
                     /score="92.8"
                     /tool="antismash"
                     /translation="LSDVTFSIPGGSTCAVLGRTGSGKSTLALALLATLRPEKGNIKVG
                     TMDISKVNVHTWRQRISFVAQDPVLFPGTLRQNLDPLEEHSDPECVAVLHRILGPGWSL
                     TSHVDGGGKNLSQGQRQLVGIGRAVLRRSAVVVLDEATA"
     gene            complement(12057..12331)
                     /locus_tag="JN550_007812"
     mRNA            complement(join(12057..12277,12328..12331))
                     /locus_tag="JN550_007812"
                     /product="hypothetical protein"
     CDS             complement(join(12057..12277,12328..12331))
                     /codon_start=1
                     /locus_tag="JN550_007812"
                     /product="hypothetical protein"
                     /protein_id="KAI1866123.1"
                     /transl_table=1
                     /translation="MSNPWDEALKAGVEEAQRRAKEQNDNKNSKMPGTPSNNVDATTIC
                     SDVPSEAPALNEQKNPTYTQDQDKGSSAK"
     gene            complement(13494..16290)
                     /locus_tag="JN550_007813"
     mRNA            complement(join(13494..14018,14078..16035,16161..16290))
                     /locus_tag="JN550_007813"
                     /product="hypothetical protein"
     CDS             complement(join(13494..14018,14078..16035,16161..16290))
                     /codon_start=1
                     /locus_tag="JN550_007813"
                     /product="hypothetical protein"
                     /protein_id="KAI1866124.1"
                     /transl_table=1
                     /translation="MDSYNSYRDRERDVPARSPSDREWTRDDRKSDRADSFYRGRSPGF
                     DRTRRRSRSPPPVDRYEPRARGREDYGPPRDREDRPRRVASPPANIDRYVPGQGANEPP
                     PPAVNPLTDPVKLPFQVGFSYFGEWWRANEKIKEEKERARTGRRPERPRGRDSQEDRDK
                     EKAKIQAAYDVYKEELQAKMARSFVSEHKKEQWFRERYIPEVRDGLRAQINEFRRGAYS
                     QWEQDLESGTFDEFSLEGLPKSESNGVGGVVEKEEGEATAANEVLGVGDLVPAQGNEIR
                     DENLYQPTLLIKTIAPHVSRQNLEAFCKEHLGEEEGGFKWLSLSDPNPSKRYHRMGWVM
                     LHPSSETVPPIDREDPKDQDGDMEPSSPVPVSTAEKALDAVNGKTVKDEVRGDFVCHVG
                     VHNPPGNPRKKALWDLFSAPERVEKDLTLVQRLVNKFEEEFGSDFNATLKIEERVEDLK
                     NAGRLQPAVPVSPVKKAKKERNLDLDMDEGEEGEMDDDEDEGAIDDEVDDEDLLIKKKQ
                     LDLMIEYLRRVFNFCFFCVFESDSIHELTRKCPGGHLRRPRSTLSTAAKNVARASANGE
                     PFPSKKRDAKDEEEGEATDDRKPRMSKSEQQLERAYKWVKTFEDKILQILEPETADIRK
                     LGGKLTEDAIADELSKFVKQEDEHKWRCKVPECSKLFKEDHFWKKHVEKRHTDWLEQLK
                     QEFDLINAYVLDPSHIAPSRTDANSNGHFPPSNGQTQQGTPRGFNLQNFAMNNMMPPFP
                     GFPGMPGMPPLFAGGAMQAAGWNAGGDDRGAGPIRRGGGNRFNNNRTGPYDRRQPQGRW
                     GQDGAGGGRGRGGAGRWGDGAAAGGAAMGPREAVQGRSLKSYEDLDHVAGGGGGELNY"
     PFAM_domain     complement(join(13800..14018,14078..14341))
                     /aSDomain="ARS2"
                     /aSTool="clusterhmmer"
                     /database="35.0"
                     /db_xref="PF04959.16"
                     /description="Arsenite-resistance protein 2"
                     /detection="hmmscan"
                     /domain_id="clusterhmmer_JN550_007813_0012"
                     /evalue="3.40E-11"
                     /label="JN550_007813"
                     /locus_tag="JN550_007813"
                     /protein_end="769"
                     /protein_start="608"
                     /score="43.8"
                     /tool="antismash"
                     /translation="ERAYKWVKTFEDKILQILEPETADIRKLGGKLTEDAIADELSKFV
                     KQEDEHKWRCKVPECSKLFKEDHFWKKHVEKRHTDWLEQLKQEFDLINAYVLDPSHIAP
                     SRTDANSNGHFPPSNGQTQQGTPRGFNLQNFAMNNMMPPFPGFPGMPGMPPLFAGGA"
     PFAM_domain     complement(14513..14653)
                     /aSDomain="DUF4187"
                     /aSTool="clusterhmmer"
                     /database="35.0"
                     /db_xref="PF13821.9"
                     /description="Domain of unknown function (DUF4187)"
                     /detection="hmmscan"
                     /domain_id="clusterhmmer_JN550_007813_0011"
                     /evalue="6.10E-12"
                     /label="JN550_007813"
                     /locus_tag="JN550_007813"
                     /protein_end="551"
                     /protein_start="504"
                     /score="45.3"
                     /tool="antismash"
                     /translation="EVDDEDLLIKKKQLDLMIEYLRRVFNFCFFCVFESDSIHELTRKC
                     PG"
     PFAM_domain     complement(15386..15700)
                     /aSDomain="SERRATE_Ars2_N"
                     /aSTool="clusterhmmer"
                     /database="35.0"
                     /db_xref="PF12066.11"
                     /description="SERRATE/Ars2, N-terminal domain"
                     /detection="hmmscan"
                     /domain_id="clusterhmmer_JN550_007813_0010"
                     /evalue="5.50E-36"
                     /label="JN550_007813"
                     /locus_tag="JN550_007813"
                     /protein_end="260"
                     /protein_start="155"
                     /score="123.1"
                     /tool="antismash"
                     /translation="DSQEDRDKEKAKIQAAYDVYKEELQAKMARSFVSEHKKEQWFRER
                     YIPEVRDGLRAQINEFRRGAYSQWEQDLESGTFDEFSLEGLPKSESNGVGGVVEKEEGE
                     A"
     gene            18173..18842
                     /locus_tag="JN550_007814"
     mRNA            join(18173..18284,18379..18842)
                     /locus_tag="JN550_007814"
                     /product="hypothetical protein"
     CDS             join(18173..18284,18379..18842)
                     /codon_start=1
                     /locus_tag="JN550_007814"
                     /product="hypothetical protein"
                     /protein_id="KAI1866125.1"
                     /transl_table=1
                     /translation="MTTYIPYLTIPHEVFSNAAASVLLPIALGTGVGFSTRPSQTQNTY
                     RLMKQPPLRPPPQVFGPVWTLLYGLMGYAAHRAVTAGLNPLTSTVGGVQTAKHAATLYT
                     IQLGLNLAWMPLFFGLRKPVAALADIAGLVGINGYLTYLFFQLDEVAGWLYVPYMAWLG
                     FATYLNAGVGVMNNWRITDDDLLKRKNV"
     PFAM_domain     join(18236..18284,18379..18785)
                     /aSDomain="TspO_MBR"
                     /aSTool="clusterhmmer"
                     /database="35.0"
                     /db_xref="PF03073.18"
                     /db_xref="GO:0016020"
                     /description="TspO/MBR family"
                     /detection="hmmscan"
                     /domain_id="clusterhmmer_JN550_007814_0013"
                     /evalue="1.50E-46"
                     /gene_ontologies="GO:0016020: membrane"
                     /label="JN550_007814"
                     /locus_tag="JN550_007814"
                     /protein_end="173"
                     /protein_start="21"
                     /score="157.9"
                     /tool="antismash"
                     /translation="VLLPIALGTGVGFSTRPSQTQNTYRLMKQPPLRPPPQVFGPVWTL
                     LYGLMGYAAHRAVTAGLNPLTSTVGGVQTAKHAATLYTIQLGLNLAWMPLFFGLRKPVA
                     ALADIAGLVGINGYLTYLFFQLDEVAGWLYVPYMAWLGFATYLNAGVG"
     gene            complement(19192..20253)
                     /locus_tag="JN550_007815"
     mRNA            complement(join(19192..20085,20137..20253))
                     /locus_tag="JN550_007815"
                     /product="hypothetical protein"
     CDS             complement(join(19192..20085,20137..20253))
                     /codon_start=1
                     /locus_tag="JN550_007815"
                     /product="hypothetical protein"
                     /protein_id="KAI1866126.1"
                     /transl_table=1
                     /translation="MAAPVVEASRAVLPEALKPGPPRQKSQAMESVEDILYGSIAGIIG
                     KYIEYPFDTVKVRLQSQPDHLPLRYTGPLDCFRQSLKQDGFSGLYRGISAPLVGAALET
                     SSLFFFERLGRETVYKSGLCAKDQALPLPALWFTGAFSGAFTSFVLTPIELVKCKIQVP
                     ATASSDGMVHKAPSVPSVIRDVYKHEGVIGFWHGQMGTFLREAGGCAAWFGFKETTTKL
                     FYVWNERGIHTQAEKDALRTEALPLWQQAVAGASAGMSYNFLFFPADTIKSRMQTTAVG
                     GTAKKNTFFQEGAALWHQHGLRGMYRGCGITVLRSAPSSAFIFMIYDGLKRHLPL"
     PFAM_domain     complement(19201..19470)
                     /aSDomain="Mito_carr"
                     /aSTool="clusterhmmer"
                     /database="35.0"
                     /db_xref="PF00153.30"
                     /description="Mitochondrial carrier protein"
                     /detection="hmmscan"
                     /domain_id="clusterhmmer_JN550_007815_0016"
                     /evalue="2.40E-20"
                     /label="JN550_007815"
                     /locus_tag="JN550_007815"
                     /protein_end="334"
                     /protein_start="244"
                     /score="72.4"
                     /tool="antismash"
                     /translation="LPLWQQAVAGASAGMSYNFLFFPADTIKSRMQTTAVGGTAKKNTF
                     FQEGAALWHQHGLRGMYRGCGITVLRSAPSSAFIFMIYDGLKRHL"
     PFAM_domain     complement(19531..19812)
                     /aSDomain="Mito_carr"
                     /aSTool="clusterhmmer"
                     /database="35.0"
                     /db_xref="PF00153.30"
                     /description="Mitochondrial carrier protein"
                     /detection="hmmscan"
                     /domain_id="clusterhmmer_JN550_007815_0015"
                     /evalue="4.30E-16"
                     /label="JN550_007815"
                     /locus_tag="JN550_007815"
                     /protein_end="224"
                     /protein_start="130"
                     /score="58.7"
                     /tool="antismash"
                     /translation="PLPALWFTGAFSGAFTSFVLTPIELVKCKIQVPATASSDGMVHKA
                     PSVPSVIRDVYKHEGVIGFWHGQMGTFLREAGGCAAWFGFKETTTKLFY"
     PFAM_domain     complement(join(19849..20085,20137..20166))
                     /aSDomain="Mito_carr"
                     /aSTool="clusterhmmer"
                     /database="35.0"
                     /db_xref="PF00153.30"
                     /description="Mitochondrial carrier protein"
                     /detection="hmmscan"
                     /domain_id="clusterhmmer_JN550_007815_0014"
                     /evalue="1.70E-19"
                     /label="JN550_007815"
                     /locus_tag="JN550_007815"
                     /protein_end="118"
                     /protein_start="29"
                     /score="69.6"
                     /tool="antismash"
                     /translation="ESVEDILYGSIAGIIGKYIEYPFDTVKVRLQSQPDHLPLRYTGPL
                     DCFRQSLKQDGFSGLYRGISAPLVGAALETSSLFFFERLGRETV"
     gene            21281..25405
                     /locus_tag="JN550_007816"
     mRNA            join(21281..21911,21969..23363,23743..24006,24060..24134,
                     24189..25405)
                     /locus_tag="JN550_007816"
                     /product="hypothetical protein"
     CDS             join(21281..21911,21969..23363,23743..24006,24060..24134,
                     24189..25405)
                     /codon_start=1
                     /locus_tag="JN550_007816"
                     /product="hypothetical protein"
                     /protein_id="KAI1866127.1"
                     /transl_table=1
                     /translation="MAKDKKKAGKADAKQAKKAEKKAKQEKKGEKKIKSKSAKLEGSDA
                     EDVDLDNILEEYKKQQEQFLKVTETVSEAAPKPRSASTFLASPSNSNQLLLFGGENYNG
                     AIATFYNDLNIYYIDRDEWHCVTSPNAPLPRSGHAWCRGGNQSNSVFLFGGEFSSPKQG
                     TFYHYNDFWRLEPSSREWTRIESKGKSPPARSGHRMTYYKNYIILFGGFQDTSNQTKYM
                     ADLWLYDTQNFVWHNPTLPAAQLKPDARSSFTFLPHDQGAVLFGGYSRVKATVSANKSA
                     KGASQGQRNILKPMIHQDCFFLRITQPPNDAPANTPPTVRWERRKKPANTPNPARVGAT
                     MAYHKGRGIMFGGVHDVEQSEEGMDSEFFNQLFAWNVERNRFFPLALRKPRAQKKNAGT
                     EQRVGRRGRAQANEEELLKQLAALQAGSSLEDVDNIDIDIKPKDEPEEPEKPVREMPVS
                     MELPHPRFNAQLTVQDDVLYMYGGTFEKDDREFTFDDLYAIDLGKMDGCKEILSRELED
                     WVGSEDEDSEEDDEDDGEDEDDEEENEEGDVEIANEEEIRQPSKRKKKQGDEESNADSS
                     TTASTSATEEESEADTTATSVDDGLPHPRPFESRREFFTRTSNEWQEILMTNLRWKNIQ
                     PETLAIKEIKTKAFELSEEKWWDCREEITALEDEQEAAGIVTSPLADTFALPVAVLLFE
                     TLDTTHSRVVTHCTTRPGCSVPAAKMPIGIQRLNAKKSQPNSLIVFIKPLKGPDEAVAQ
                     DFLERIAAQCLPVMREHHLSVMSLEEYEPNREFVGRRWLPFNYVQMVMMHELAHCKQMN
                     HSRAFWAVRNGYADHMRTLWSQGYTGEGLWGRGALLTTGEFETNTVRPDEILPEHLCGG
                     TYRSRRRKRKAKDQLTYQQRKERRILKKFGANGVALGEDEEVKAELEKGKRTQAKPRVA
                     GSKRGRELRAAAALARFDQNKKAADEEDEKTIKVKDEDETASEQESETASEDEENVDAT
                     DINGKRLLDGKGNRMIKVCEDENPDDVDAKRELRELQSSMAVSPARPVARTTPSANSAF
                     IKREEDENDTRADISRLRSPNTAKESSTHGSSKAAVQKQETGIATRRLENVKPNNKLPQ
                     DAAETINTPAAAAKPNPPTERAGVCQMCSYENGPVCLICAICSHVLDGRKDPRSWSCSS
                     QTCKGSQYLNAGDVAVCGVCGERKHML"
     PFAM_domain     21722..21886
                     /aSDomain="Kelch_3"
                     /aSTool="clusterhmmer"
                     /database="35.0"
                     /db_xref="PF13415.9"
                     /description="Galactose oxidase, central domain"
                     /detection="hmmscan"
                     /domain_id="clusterhmmer_JN550_007816_0017"
                     /evalue="1.40E-07"
                     /label="JN550_007816"
                     /locus_tag="JN550_007816"
                     /protein_end="202"
                     /protein_start="147"
                     /score="31.7"
                     /tool="antismash"
                     /translation="NSVFLFGGEFSSPKQGTFYHYNDFWRLEPSSREWTRIESKGKSPP
                     ARSGHRMTYY"
     PFAM_domain     join(23123..23363,23743..23744)
                     /aSDomain="DUF4110"
                     /aSTool="clusterhmmer"
                     /database="35.0"
                     /db_xref="PF13422.9"
                     /description="Domain of unknown function (DUF4110)"
                     /detection="hmmscan"
                     /domain_id="clusterhmmer_JN550_007816_0018"
                     /evalue="8.70E-29"
                     /label="JN550_007816"
                     /locus_tag="JN550_007816"
                     /protein_end="676"
                     /protein_start="595"
                     /score="99.5"
                     /tool="antismash"
                     /translation="SVDDGLPHPRPFESRREFFTRTSNEWQEILMTNLRWKNIQPETLA
                     IKEIKTKAFELSEEKWWDCREEITALEDEQEAAGIV"
     PFAM_domain     join(24134,24189..24397)
                     /aSDomain="WLM"
                     /aSTool="clusterhmmer"
                     /database="35.0"
                     /db_xref="PF08325.13"
                     /description="WLM domain"
                     /detection="hmmscan"
                     /domain_id="clusterhmmer_JN550_007816_0019"
                     /evalue="5.10E-09"
                     /label="JN550_007816"
                     /locus_tag="JN550_007816"
                     /protein_end="858"
                     /protein_start="788"
                     /score="36.6"
                     /tool="antismash"
                     /translation="RRWLPFNYVQMVMMHELAHCKQMNHSRAFWAVRNGYADHMRTLWS
                     QGYTGEGLWGRGALLTTGEFETNTV"
     gene            26938..27470
                     /locus_tag="JN550_007817"
     mRNA            join(26938..27119,27182..27470)
                     /locus_tag="JN550_007817"
                     /product="hypothetical protein"
     CDS             join(26938..27119,27182..27470)
                     /codon_start=1
                     /locus_tag="JN550_007817"
                     /product="hypothetical protein"
                     /protein_id="KAI1866128.1"
                     /transl_table=1
                     /translation="MLPTSLLRAFLLAATATLGTARPSWPHFTVGQEHVEVLSMRAAMP
                     LNPAAVYDVTCVDASLRIVFHDENVAQLSICGGISGSNTRCAGGPQSTEAQSASAKFTL
                     APVTPGAVLNISKVRWEQCVRAARAICPTGSMAGTCRGGASNGDVKFSLEKP"
     gene            complement(28042..28518)
                     /locus_tag="JN550_007818"
     mRNA            complement(join(28042..28358,28422..28518))
                     /locus_tag="JN550_007818"
                     /product="hypothetical protein"
     CDS             complement(join(28042..28358,28422..28518))
                     /codon_start=1
                     /locus_tag="JN550_007818"
                     /product="hypothetical protein"
                     /protein_id="KAI1866129.1"
                     /transl_table=1
                     /translation="MNLTSFFLGLVATALSAMALPAKVATARELSSADRVALKNALDSL
                     KAENPSAAASVENVQANDYLFNGVWAKRDGDTAIDKSRLSALLDQLKSENPDAVASVEE
                     VQANDYLFNGVWDKRGADKTPVSEHVHLDQRTD"
     gene            30001..30801
                     /locus_tag="JN550_007819"
     mRNA            join(30001..30052,30115..30237,30290..30514,30581..30801)
                     /locus_tag="JN550_007819"
                     /product="hypothetical protein"
     CDS             join(30001..30052,30115..30237,30290..30514,30581..30801)
                     /codon_start=1
                     /gene_functions="biosynthetic (rule-based-clusters)
                     fungal-RiPP-like: DUF3328"
                     /gene_kind="biosynthetic"
                     /locus_tag="JN550_007819"
                     /product="hypothetical protein"
                     /protein_id="KAI1866130.1"
                     /sec_met_domain="DUF3328 (E-value: 1.5e-47, bitscore:
                     155.4, seeds: 45, tool: rule-based-clusters)"
                     /transl_table=1
                     /translation="MFLLRPSSNRDPTLAIWSPASEVVQYEIRDMAPYFFNRSPWVGTN
                     REALDAMWADLYDFGTSGISPEEASNLFNATAVAPLAEDVYLIELQVIHDLHCLNMLRK
                     VAYPDQYPDMIDHYENGTVNHDTTQGFHIDHCIDALRQSIQCTADVTPIKWQHHPDDDY
                     HVFPLTWSTRTCRNFDAVRNWAKERQVPAWILDYGSKNKTRSS"
     PFAM_domain     join(30019..30052,30115..30237,30290..30514,30581..30744)
                     /aSDomain="UstYa"
                     /aSTool="clusterhmmer"
                     /database="35.0"
                     /db_xref="PF11807.11"
                     /db_xref="GO:0043386"
                     /description="Mycotoxin biosynthesis protein UstYa"
                     /detection="hmmscan"
                     /domain_id="clusterhmmer_JN550_007819_0020"
                     /evalue="2.00E-45"
                     /gene_ontologies="GO:0043386: mycotoxin biosynthetic
                     process"
                     /label="JN550_007819"
                     /locus_tag="JN550_007819"
                     /protein_end="188"
                     /protein_start="6"
                     /score="155.4"
                     /tool="antismash"
                     /translation="SSNRDPTLAIWSPASEVVQYEIRDMAPYFFNRSPWVGTNREALDA
                     MWADLYDFGTSGISPEEASNLFNATAVAPLAEDVYLIELQVIHDLHCLNMLRKVAYPDQ
                     YPDMIDHYENGTVNHDTTQGFHIDHCIDALRQSIQCTADVTPIKWQHHPDDDYHVFPLT
                     WSTRTCRNFDAVRNWAKER"
     gene            complement(30967..31878)
                     /locus_tag="JN550_007820"
     mRNA            complement(30967..31878)
                     /locus_tag="JN550_007820"
                     /product="hypothetical protein"
     CDS             complement(30967..31878)
                     /codon_start=1
                     /locus_tag="JN550_007820"
                     /product="hypothetical protein"
                     /protein_id="KAI1866131.1"
                     /transl_table=1
                     /translation="MNNFGVIEVAGARTTQAPGWAYVPDTRPHPNLAASSNTQSRKRAR
                     NTGAKLSYADLNARQEAKVRRELEVLDRDNSRDAVIPIPPKPGTAGSRANQGKHTPNVR
                     KILQSQKTFANYLDDFIALGEGGNAAAAAAAAPTSTATGGSSRSAAAAATAAISRARTG
                     AAPSMQKKPDAATNAAGRQGAVKHEDAEMTDAPETGSTLLRPYTGHLPPPHPSDNDPIL
                     ASRIPPLPSDEELRALMSAPPLTYLEAKAGWNDEDRKYPPRVFCEVCGYWGRVKCLKCG
                     VRVCALECLETHREECVTRYGI"
     PFAM_domain     complement(31009..31095)
                     /aSDomain="zf-HIT"
                     /aSTool="clusterhmmer"
                     /database="35.0"
                     /db_xref="PF04438.19"
                     /description="HIT zinc finger"
                     /detection="hmmscan"
                     /domain_id="clusterhmmer_JN550_007820_0021"
                     /evalue="5.80E-10"
                     /label="JN550_007820"
                     /locus_tag="JN550_007820"
                     /protein_end="290"
                     /protein_start="261"
                     /score="39.0"
                     /tool="antismash"
                     /translation="PRVFCEVCGYWGRVKCLKCGVRVCALECL"
     gene            35277..36685
                     /locus_tag="JN550_007821"
     mRNA            join(35277..35378,35436..35531,35588..35624,35674..36142,
                     36208..36685)
                     /locus_tag="JN550_007821"
                     /product="hypothetical protein"
     CDS             join(35277..35378,35436..35531,35588..35624,35674..36142,
                     36208..36685)
                     /codon_start=1
                     /locus_tag="JN550_007821"
                     /product="hypothetical protein"
                     /protein_id="KAI1866132.1"
                     /transl_table=1
                     /translation="MGGLDSSFSAINLDEPEPWSNRRSVILGLIITFLIASWICVFGRL
                     YTRLRIVREPGWDDLCVVFYVIFTTIGSISVCLSVNYGLGQHFILLSLDQIYSYLKVFY
                     VMNASYCTATAFIKEALLLQYLRVYGRGNVMYYFTLFTAIFTAMWGFAYSFIAWVPCLP
                     VNHFWEAPPNARCYGYGSPIPEQFVGTYESHTAINMVLDFIVLIIPLPLLFKEGTGLKQ
                     RMRILGLLFMGSLVIMLAIWRLATIIEHQAGYWPTHDPTWYGSISIILAVLEVDMAAIC
                     ASIPIFWPALEARWGSIFITQEIKITREERFIDDEDDRMSLHPNSRSRTGSDVELKRTE
                     SMQSGSKGDNTHYNDMFIMSSVDPLRSPTSGTSRTQAVVRSDSTRNKGKKWHL"
     gene            complement(37880..39208)
                     /locus_tag="JN550_007822"
     mRNA            complement(37880..39208)
                     /locus_tag="JN550_007822"
                     /product="hypothetical protein"
     CDS             complement(37880..39208)
                     /codon_start=1
                     /locus_tag="JN550_007822"
                     /product="hypothetical protein"
                     /protein_id="KAI1866133.1"
                     /transl_table=1
                     /translation="MANTKHDLRPQATEYTPQKSTTAIAQSDPATAVPSPTQSPESVPG
                     LSPEALLKTREPTAADTRGSFSTVDDSRVTTPQQLPPDASDAAIKAMPSPLATTENTPL
                     EPEHARNDMEVKGVAELIHSHNGLEASTASANMARRAPLPTVYVTRPYTHGPIGTHVVY
                     APVAPQNLGGGVASYSGFMGPPAQPPVMLSAGADPISEGRRIYIGNLKYSADRQDVKKL
                     LRIHNVNRTVEKIYMPFAESPSTSGGFASNESNAGDSLANKGYVFVTYTDPNEAEAALI
                     CLNGVVHLDRRLVCRPGLPKGTSFKQEENQRPRKRHSSQGFGRRRGSQWGSDGFDSYGY
                     QGYGYGTGGGRGYYGYQGGNGGRRQVEPPRAFYGPAMVPYFDTNASLYAAGYGDIDYDT
                     SDAPGTARQQYGLAKESFDSGYNSGAPTAWRGSGSHGGGNRYR"
     gene            complement(41452..41814)
                     /locus_tag="JN550_007823"
     mRNA            complement(join(41452..41575,41651..41814))
                     /locus_tag="JN550_007823"
                     /product="hypothetical protein"
     CDS             complement(join(41452..41575,41651..41814))
                     /codon_start=1
                     /locus_tag="JN550_007823"
                     /product="hypothetical protein"
                     /protein_id="KAI1866134.1"
                     /transl_table=1
                     /translation="MSARMVSAGARSLLAASSSPMRSTATRTFSSTSRQLADATVALPA
                     RKPVGAFRGGLFGFLLGSTLAGAGVYTYVLQEYKASNELLTEDIYVRFCI"
     gene            complement(42404..44092)
                     /locus_tag="JN550_007824"
     mRNA            complement(join(42404..43559,43624..43824,43887..43902,
                     43966..44092))
                     /locus_tag="JN550_007824"
                     /product="hypothetical protein"
     CDS             complement(join(42404..43559,43624..43824,43887..43902,
                     43966..44092))
                     /codon_start=1
                     /locus_tag="JN550_007824"
                     /product="hypothetical protein"
                     /protein_id="KAI1866135.1"
                     /transl_table=1
                     /translation="MYRKVAFSLLAAAAAVSASDVTQLKKDTFDDFVASNDLVLAEFFA
                     PWCGHCKALAPEYEEAATSLKEKNIQLVKVDCTEEADLCQSYGVEGYPTLKVFRGKDNI
                     TPYSGQRKANAITSYMIKQSLPAVSEVTKESLADFKNTDKVVLVAYLDASDKESSEVFS
                     KTAEKLRDSYPFGSSSDAELAEAEGVKAPAIVLYKTFDEGKATFSEKFDAEAIEKFAKT
                     ASTPLVGEVGPETYSGYMSAGLPLAYIFAETAEERKELADSLKSLAEEYRGKINFATID
                     AKQFGAHAGNLNLPTDKFPSFAIQETVKNQKFPYNIEKKIDLASIKAFVDDFAAGKVEP
                     SIKSEPIPETQEGPVTVVVAKSYNDIVLDDTKDVLIEFYAPWCGHCKALAPKYDDLATL
                     YAKSEFKDKIVIAKVDATANDVPDEIQGFPTIKMYPAGAKTEPVTYSGSRTVEDLIKFV
                     KENGKFKAEVEEKTIEETPVAPAATESTSSEAAKESTHDEL"
     aSDomain        complement(join(42407..43559,43624..43824,43887..43902,
                     43966..44038))
                     /aSDomain="TIGR01130"
                     /aSTool="tigrfam"
                     /description="ER_PDI_fam: protein disulfide isomerase"
                     /detection="hmmscan"
                     /domain_id="TIGRFam_JN550_007824_0001"
                     /evalue="7.70E-163"
                     /identifier="TIGR01130"
                     /label="JN550_007824"
                     /locus_tag="JN550_007824"
                     /protein_end="499"
                     /protein_start="18"
                     /score="541.4"
                     /tool="antismash"
                     /translation="SDVTQLKKDTFDDFVASNDLVLAEFFAPWCGHCKALAPEYEEAAT
                     SLKEKNIQLVKVDCTEEADLCQSYGVEGYPTLKVFRGKDNITPYSGQRKANAITSYMIK
                     QSLPAVSEVTKESLADFKNTDKVVLVAYLDASDKESSEVFSKTAEKLRDSYPFGSSSDA
                     ELAEAEGVKAPAIVLYKTFDEGKATFSEKFDAEAIEKFAKTASTPLVGEVGPETYSGYM
                     SAGLPLAYIFAETAEERKELADSLKSLAEEYRGKINFATIDAKQFGAHAGNLNLPTDKF
                     PSFAIQETVKNQKFPYNIEKKIDLASIKAFVDDFAAGKVEPSIKSEPIPETQEGPVTVV
                     VAKSYNDIVLDDTKDVLIEFYAPWCGHCKALAPKYDDLATLYAKSEFKDKIVIAKVDAT
                     ANDVPDEIQGFPTIKMYPAGAKTEPVTYSGSRTVEDLIKFVKENGKFKAEVEEKTIEET
                     PVAPAATESTSSEAAKESTHDEL"
     aSDomain        complement(42521..42829)
                     /aSDomain="TIGR01126"
                     /aSTool="tigrfam"
                     /description="pdi_dom: protein disulfide-isomerase domain"
                     /detection="hmmscan"
                     /domain_id="TIGRFam_JN550_007824_0003"
                     /evalue="2.20E-33"
                     /identifier="TIGR01126"
                     /label="JN550_007824"
                     /locus_tag="JN550_007824"
                     /protein_end="461"
                     /protein_start="358"
                     /score="112.6"
                     /tool="antismash"
                     /translation="VAKSYNDIVLDDTKDVLIEFYAPWCGHCKALAPKYDDLATLYAKS
                     EFKDKIVIAKVDATANDVPDEIQGFPTIKMYPAGAKTEPVTYSGSRTVEDLIKFVKEN"
     PFAM_domain     complement(42524..42841)
                     /aSDomain="Thioredoxin"
                     /aSTool="clusterhmmer"
                     /database="35.0"
                     /db_xref="PF00085.23"
                     /description="Thioredoxin"
                     /detection="hmmscan"
                     /domain_id="clusterhmmer_JN550_007824_0024"
                     /evalue="1.00E-25"
                     /label="JN550_007824"
                     /locus_tag="JN550_007824"
                     /protein_end="460"
                     /protein_start="354"
                     /score="89.8"
                     /tool="antismash"
                     /translation="VTVVVAKSYNDIVLDDTKDVLIEFYAPWCGHCKALAPKYDDLATL
                     YAKSEFKDKIVIAKVDATANDVPDEIQGFPTIKMYPAGAKTEPVTYSGSRTVEDLIKFV
                     KE"
     PFAM_domain     complement(42908..43444)
                     /aSDomain="Thioredoxin_6"
                     /aSTool="clusterhmmer"
                     /database="35.0"
                     /db_xref="PF13848.9"
                     /description="Thioredoxin-like domain"
                     /detection="hmmscan"
                     /domain_id="clusterhmmer_JN550_007824_0023"
                     /evalue="1.20E-37"
                     /label="JN550_007824"
                     /locus_tag="JN550_007824"
                     /protein_end="332"
                     /protein_start="153"
                     /score="129.7"
                     /tool="antismash"
                     /translation="SDKESSEVFSKTAEKLRDSYPFGSSSDAELAEAEGVKAPAIVLYK
                     TFDEGKATFSEKFDAEAIEKFAKTASTPLVGEVGPETYSGYMSAGLPLAYIFAETAEER
                     KELADSLKSLAEEYRGKINFATIDAKQFGAHAGNLNLPTDKFPSFAIQETVKNQKFPYN
                     IEKKIDLASIKAFVDD"
     aSDomain        complement(join(43535..43559,43624..43824,43887..43902,
                     43966..44023))
                     /aSDomain="TIGR01126"
                     /aSTool="tigrfam"
                     /description="pdi_dom: protein disulfide-isomerase domain"
                     /detection="hmmscan"
                     /domain_id="TIGRFam_JN550_007824_0002"
                     /evalue="5.80E-35"
                     /identifier="TIGR01126"
                     /label="JN550_007824"
                     /locus_tag="JN550_007824"
                     /protein_end="123"
                     /protein_start="23"
                     /score="117.7"
                     /tool="antismash"
                     /translation="LKKDTFDDFVASNDLVLAEFFAPWCGHCKALAPEYEEAATSLKEK
                     NIQLVKVDCTEEADLCQSYGVEGYPTLKVFRGKDNITPYSGQRKANAITSYMIKQ"
     PFAM_domain     complement(join(43544..43559,43624..43824,43887..43902,
                     43966..44032))
                     /aSDomain="Thioredoxin"
                     /aSTool="clusterhmmer"
                     /database="35.0"
                     /db_xref="PF00085.23"
                     /description="Thioredoxin"
                     /detection="hmmscan"
                     /domain_id="clusterhmmer_JN550_007824_0022"
                     /evalue="2.00E-31"
                     /label="JN550_007824"
                     /locus_tag="JN550_007824"
                     /protein_end="120"
                     /protein_start="20"
                     /score="108.2"
                     /tool="antismash"
                     /translation="VTQLKKDTFDDFVASNDLVLAEFFAPWCGHCKALAPEYEEAATSL
                     KEKNIQLVKVDCTEEADLCQSYGVEGYPTLKVFRGKDNITPYSGQRKANAITSYM"
     gene            complement(44493..45144)
                     /locus_tag="JN550_007825"
     mRNA            complement(join(44493..44661,44805..44983,45034..45144))
                     /locus_tag="JN550_007825"
                     /product="hypothetical protein"
     CDS             complement(join(44493..44661,44805..44983,45034..45144))
                     /codon_start=1
                     /locus_tag="JN550_007825"
                     /product="hypothetical protein"
                     /protein_id="KAI1866136.1"
                     /transl_table=1
                     /translation="MRCYWIIVGSLHCETSSTWKCERTLHSTQQIPACPWLRANGGTIV
                     ASWSKVRAKAPITTQVPTRRPRVRAAAEEGPAGGGLAGGGLAGMVVPGGVLECQDQERK
                     PQLRNAIGAGAASFRRAPIEAKAKRGEAQAAPQGPTGAGPGAGLDWTD"
     gene            46229..47772
                     /locus_tag="JN550_007826"
     mRNA            join(46229..46262,46316..47772)
                     /locus_tag="JN550_007826"
                     /product="hypothetical protein"
     CDS             join(46229..46262,46316..47772)
                     /codon_start=1
                     /locus_tag="JN550_007826"
                     /product="hypothetical protein"
                     /protein_id="KAI1866137.1"
                     /transl_table=1
                     /translation="MTRRAIEQQSPRYFRASSSSTAHPQAPVTVAEPRSQRIHSTSLGI
                     TIRPRAEDALAPAGDDAVSTTKKKFFTIIRAGLLVPGDGKPLHDAALVIENKIIAWVGS
                     QAEVPDEYTEAPHRSFDIDYLMPGLWEVHAHFDGSSPSDPDLGYLAFLSTHPAAAGARL
                     AKQCWEALQRGYTSLRDVAGLGCEVAQAIDDGSIVGPNVYSSGGALSQLGGHGDIFVIP
                     AGDVLLNFGVGNISAGHHGTGPVVIVDGVDECRRGVRLQIRRGAKCIKVMASGGVMSRD
                     DNPLYAQFSKEELDVIVQEANRQGRAVAAHVHGKPGILAAVNAGVTTVEHMSFADQECM
                     DAIKEKGTIYVATRFIVDLLLQTGGKGLSKEQWAKAKLCGANHEAAYKLAIKNGLTFAL
                     GTDTAPGDNCAIELEYAVKAGMSNLEAIKAATANGPLTVGAQAPKSGQLKAGYEADIIG
                     LTENPVEDVKVLQNIDVIKYVFKGGRLFKGPGVGPWGE"
     PFAM_domain     46651..47736
                     /aSDomain="Amidohydro_1"
                     /aSTool="clusterhmmer"
                     /database="35.0"
                     /db_xref="PF01979.23"
                     /db_xref="GO:0016787"
                     /description="Amidohydrolase family"
                     /detection="hmmscan"
                     /domain_id="clusterhmmer_JN550_007826_0025"
                     /evalue="1.30E-33"
                     /gene_ontologies="GO:0016787: hydrolase activity"
                     /label="JN550_007826"
                     /locus_tag="JN550_007826"
                     /protein_end="485"
                     /protein_start="123"
                     /score="116.8"
                     /tool="antismash"
                     /translation="YLMPGLWEVHAHFDGSSPSDPDLGYLAFLSTHPAAAGARLAKQCW
                     EALQRGYTSLRDVAGLGCEVAQAIDDGSIVGPNVYSSGGALSQLGGHGDIFVIPAGDVL
                     LNFGVGNISAGHHGTGPVVIVDGVDECRRGVRLQIRRGAKCIKVMASGGVMSRDDNPLY
                     AQFSKEELDVIVQEANRQGRAVAAHVHGKPGILAAVNAGVTTVEHMSFADQECMDAIKE
                     KGTIYVATRFIVDLLLQTGGKGLSKEQWAKAKLCGANHEAAYKLAIKNGLTFALGTDTA
                     PGDNCAIELEYAVKAGMSNLEAIKAATANGPLTVGAQAPKSGQLKAGYEADIIGLTENP
                     VEDVKVLQNIDVIKYVFKGGRL"
     gene            48501..49458
                     /locus_tag="JN550_007827"
     mRNA            join(48501..49002,49214..49458)
                     /locus_tag="JN550_007827"
                     /product="hypothetical protein"
     CDS             join(48501..49002,49214..49458)
                     /codon_start=1
                     /locus_tag="JN550_007827"
                     /product="hypothetical protein"
                     /protein_id="KAI1866138.1"
                     /transl_table=1
                     /translation="MDHHRLPRRSQSHGTLHSSYARHGRPLHKPLRSVNENSALLPSPG
                     ALESMLKTTTETGDIGLFSIKSVPISRVGPPASRRDAMGHGLQSLPRHTIDESKRHDGR
                     RRPPRHRDVTAEIISMYGSNSQSSSSVTSTLAYSTDEPGQRSYSMTTVGSKQLSHNKSN
                     ATLQKNWIWTSQTPLSTRPSKAGTFGYPLRGKPVNSYVASMWTSSNASTSRAAIFANCI
                     SSVGSVLECAKSPSSGQSEQCNIEDV"
     gene            49478..51838
                     /locus_tag="JN550_007828"
     mRNA            49478..51838
                     /locus_tag="JN550_007828"
                     /product="hypothetical protein"
     CDS             49478..51838
                     /codon_start=1
                     /locus_tag="JN550_007828"
                     /product="hypothetical protein"
                     /protein_id="KAI1866139.1"
                     /transl_table=1
                     /translation="MYYRMPPALKASQFGPPDPTPRYYDYTEEFENKTAQPTKSLETLA
                     PIPTRASSTQRPLVLREGSEEQLAAAFDDKSAPDFSDDDDHQGESDAETEPHLLSDIET
                     PHEGTTRDRKPNSPARVSGTDPRAQIIPSLTLGMRKLTRGSDIDLLPSQVRRTSVDTFR
                     PSLDIESPEVPLFSYPNFRHRTSEHTNTPSPARQVQVHVKTPTIRSEQGVILRDDEHDS
                     TNGTDDASSVNDSACEPPLREPRTPRVPTHGFSNPYPMLKTAQDMLKTSSKGSDNYSTL
                     ARTTAVADPFKPGSRKLLKGSDAHQHLPCATAVNGCGSVGIADNNSSIETSGATDRLET
                     NPSDNRTARGVARTNDDGTGRILRPPLRNDDHNKNDQRNHADLKVITNGLPQDEEEIPQ
                     LTPSCSLTPLISPKPISPARELRVKNSIPQLMKALPPLPGQPGYVSPPSSTGFSDDGDD
                     FVAVLRPYRFSQSGISRCRDASELARNAEKPPARLQKPKPDIQKKLPRIRAKSKVSIAD
                     APSNHRESRPWNSEKNYPWCNDVPPIELVDVECEVNKHDSLREKPRVSSSRTASNVDSR
                     SNTVRRRPQAGGSGLVQDIASQQRKDLFSFSSGLGSVFRQVSRKFSQSSHKASKPESAS
                     PFYDAETSLPDQSPETKPRVRLRRSTSKYKANYHSFDKDSAIEKRHGLKKHFSDLRWLL
                     ARSTRTQTRETPDEGSNFLHAKRGAVLESTFGLGNTDFDSKDISVGEGNAPTKQPRPRL
                     RRRMRARISKWVRGTKTGGKHRQKGTSVTAEDN"
     gene            52880..53917
                     /locus_tag="JN550_007829"
     mRNA            52880..53917
                     /locus_tag="JN550_007829"
                     /product="hypothetical protein"
     CDS             52880..53917
                     /codon_start=1
                     /locus_tag="JN550_007829"
                     /product="hypothetical protein"
                     /protein_id="KAI1866140.1"
                     /transl_table=1
                     /translation="MEDRQRSDTENTDSIDWPQCWNEGRTNSTSPEPKGPGSSAPPALE
                     QQVATNEHREGERENGDTGSDGIEDNDGISAVSDEHVPLDYPGSDAERYHQLEALNDRI
                     LSWAQAGSALTPKEEYAAFTKLPDPWKHYLSSMTGAERIRPPRGEAVRVKTRCGSTMYV
                     GRPKGRIKWKEVVWDKKSAEAERADSMSSGGAAPAPKTAKEEESATSRQGSVESEPEPD
                     IELWGKLDELTPIRSKSVPEQMRARALQKKQSRQSWLEHLKNGPLAGAKRKASQAKGFL
                     SKLWERRDSGVCMECKNGLPCYDELGPKNDRWDEPDARPTASQSTELPDARWLVQRQQD
                     EGVVL"
     gene            complement(54162..56024)
                     /locus_tag="JN550_007830"
     mRNA            complement(54162..56024)
                     /locus_tag="JN550_007830"
                     /product="hypothetical protein"
     CDS             complement(54162..56024)
                     /codon_start=1
                     /locus_tag="JN550_007830"
                     /product="hypothetical protein"
                     /protein_id="KAI1866141.1"
                     /transl_table=1
                     /translation="MVASREDAGASGPNADRDQDHDDERPPPLPPRPVSQTPAVTAAAT
                     SAAVERPGLLSKPTTAVSATNIQTLSFPDGTRGTFTSSEGTATAGHEDVIIPGDLGSTR
                     SFNPASNDLDEGMSVMSFAPTLRPAGDLESLLVGDTSKRSPAWQLLRSQSATVPPFSAM
                     KTEEASALREFEKEFDGIPDESQKEWTDSDRVSIWKSKLKHYMILSSAGKPIYSRHGDL
                     SLINSSMGVVQTIISFYQGAKNPLQGFTAGNTRFVIATEGPLYFVAISKLGESDSQLRA
                     QLNALYMQILSTLTLPTLTHIFANRPSTDLRRPLQGTESLLSSLSDSFTKGSPSMLLGA
                     LECLKIRKSQRYAINNAFLKAKAGNLLYGLIVAGGRLVSVIRPRKHSLHPSDLQLIFNM
                     LFESGGIKAGGGENWIPLCLPAFNNRGYLYMYVSFLGGRPGSSTSSKTDIPVDEEIAII
                     LISPDKESFFTLQKMRDDVVNELERKGSLDIIKKAAKQGRPKVTDIAPGTHISHFLFKS
                     KANVQFCMPTLEPLFDDMVSHRRLMSLYHNLHATVHAKHAHLKVMHCVGEDSTSLAWIT
                     PVFEFYCVAGPNASRQILTLGANKIMQWAKREEERLFIIGGGVF"
     PFAM_domain     complement(54198..54497)
                     /aSDomain="Fuz_longin_3"
                     /aSTool="clusterhmmer"
                     /database="35.0"
                     /db_xref="PF19038.3"
                     /db_xref="GO:0016192"
                     /description="Third Longin domain of FUZ, MON1 and HPS1"
                     /detection="hmmscan"
                     /domain_id="clusterhmmer_JN550_007830_0028"
                     /evalue="2.20E-22"
                     /gene_ontologies="GO:0016192: vesicle-mediated transport"
                     /label="JN550_007830"
                     /locus_tag="JN550_007830"
                     /protein_end="609"
                     /protein_start="509"
                     /score="79.9"
                     /tool="antismash"
                     /translation="ISHFLFKSKANVQFCMPTLEPLFDDMVSHRRLMSLYHNLHATVHA
                     KHAHLKVMHCVGEDSTSLAWITPVFEFYCVAGPNASRQILTLGANKIMQWAKREE"
     PFAM_domain     complement(54591..54932)
                     /aSDomain="Fuz_longin_2"
                     /aSTool="clusterhmmer"
                     /database="35.0"
                     /db_xref="PF19037.3"
                     /db_xref="GO:0016192"
                     /description="Second Longin domain of FUZ, MON1 and HPS1"
                     /detection="hmmscan"
                     /domain_id="clusterhmmer_JN550_007830_0027"
                     /evalue="5.30E-29"
                     /gene_ontologies="GO:0016192: vesicle-mediated transport"
                     /label="JN550_007830"
                     /locus_tag="JN550_007830"
                     /protein_end="478"
                     /protein_start="364"
                     /score="100.4"
                     /tool="antismash"
                     /translation="NLLYGLIVAGGRLVSVIRPRKHSLHPSDLQLIFNMLFESGGIKAG
                     GGENWIPLCLPAFNNRGYLYMYVSFLGGRPGSSTSSKTDIPVDEEIAIILISPDKESFF
                     TLQKMRDDVV"
     PFAM_domain     complement(55050..55418)
                     /aSDomain="Fuz_longin_1"
                     /aSTool="clusterhmmer"
                     /database="35.0"
                     /db_xref="PF19036.3"
                     /db_xref="GO:0016192"
                     /description="First Longin domain of FUZ, MON1 and HPS1"
                     /detection="hmmscan"
                     /domain_id="clusterhmmer_JN550_007830_0026"
                     /evalue="5.40E-36"
                     /gene_ontologies="GO:0016192: vesicle-mediated transport"
                     /label="JN550_007830"
                     /locus_tag="JN550_007830"
                     /protein_end="325"
                     /protein_start="202"
                     /score="123.7"
                     /tool="antismash"
                     /translation="KHYMILSSAGKPIYSRHGDLSLINSSMGVVQTIISFYQGAKNPLQ
                     GFTAGNTRFVIATEGPLYFVAISKLGESDSQLRAQLNALYMQILSTLTLPTLTHIFANR
                     PSTDLRRPLQGTESLLSSL"
ORIGIN
        1 ctcgcatcca cgcgtaagcc atcgagggag tgattcgagt ggattctaac cccgtgagta
       61 acagaccatc cgtctcgaga agcatgttgg ttgagctcgc cgcttggctg tgttatgcaa
      121 gctcataaaa ttttcaggag gcgtacgcgg tggtaattat aatctcactt gggtcaaaaa
      181 ttttcagggg tctcttaaat tcatctgcca acaacggctt gctatctgaa aatctgctgg
      241 cggagagggg tttgttacaa aggttaatgg tgcagaattt gcagatttgc agcgatacta
      301 acctacagcc tatatgtatc aagtgaattt tgtgtcaaat tgaatttact caggtatttg
      361 gacctattta gctagcggaa gagagttcct tttacttgcc tgtaaagcaa cttcgtgcat
      421 accgtctgca gtctgggttc tgctgttgtt tgagcaacat cgcccacaca gcccgttcac
      481 gaggcaacct cacaaaacct actggactca agccagatat cagactcgaa tgtccgataa
      541 aatgcaactg cttctaatcg cctgcttcac tgcggccttg gccaactttg caactgcgct
      601 gtcttacaac cagtctgtgg cagacattgt caccagcagc ttcaccacct caactgtcgt
      661 ccgctcagag cccctaccct cccaatccgc tactactggc ggccgcgggg acgaagtcat
      721 tgtcctttcc gaagagcctg gctcgaacag ttccctgtcc atggcggcca gcatgcttag
      781 ctatacctgc tacgcggtgg gttggctccc aattctcgta gcagatatgc attccgctga
      841 cgggtaatct cgacaggaat caaagaccaa tgccgacgac tgccaggccg tcatcgactc
      901 catccgaagc ctcaacgccg acctgtacct cacgaaggac gagtgccgcg gctacaccca
      961 cggcacgtgc atcgccaaga tctgccagaa gggcgacctg gagaccctct gcacaacctc
     1021 gtggctggcc gaccggctcg cgagcccgct catggccaac tgcatgaaga atggcgagaa
     1081 cggcgtccta gcggactgca ccgacttcat gggcgactgt ggacacaacc ggatctggct
     1141 ttcgaatctt tgattatgat gatggttgtt tcactgccgg agctcgggga aagctatggg
     1201 aagacgattg acaggtttca gttcacgaag tagttactgg gatcaacgag gtgctaaata
     1261 ctgaatattg caattcagaa taggccatgc tagtgacaat cagatgccca tagaatctgt
     1321 ccttgctcct tcatcttcac cagagcatca aacattgata gctgtcatgg ccgcatctta
     1381 acacaagctc ttccttgact caatttgaca tgtctggact ccttcaagta gcttgatccc
     1441 caacaaatgt cctaggaagc tctttccgct tagagtggaa gaatcgcctc agcaatataa
     1501 agccaacagc gccacccagc aagacgaata tcaagataca gatcatagcg atgagagcgc
     1561 cagaagtgtg ttcagctctg ggtaacagcg tacgtgcttg gttcggttgg acgaaggccg
     1621 acatgagagt ggaggccaag gccatgatca ggggggctca agtcgttcca aatcttcggt
     1681 gctaagctcc gttcaggacg aggccactca tgtgatatac gacgtaagtg ccgagctctt
     1741 gagcgaacgc tctgtgctgg acgctggaag cgttatagtt ttgacttcgg actaggatta
     1801 tataaaagat caaagcgctt tgttcccctc gaggcgctgc tagctgaggt cgagattggc
     1861 aagttcagtg ctagtatcat tgtgaacgtc tttgttctgt caagtaagct aaggcgtggg
     1921 ttcattggct tattattcat gatatctatc cagaattagg ggcctgtgtt caacttgtgt
     1981 tcttaccacc tgtctgagag gcggcaccct tctaatctcg tggtcattct atacatttaa
     2041 ccgtgatatt acattaatca tcgaggattc ttcctcggca tcatacttca gaacgctgta
     2101 ccagcagcgc acatggtcac atggcctgtt tatacatggt ataacaaccc atccgttgcc
     2161 tactggttgc gaatgtgcct gcggaggttc gttccgttcc aagcaggata agtcgtgtgg
     2221 taaaatccat catcgtaggt cgttgaactt gtgcttggtt gcggatatga agtcgtaaca
     2281 tatgatgtag gggtagtgct actgcttgag atggcggtgg cactaggtgt gctctgagtc
     2341 tggagcgaag tactcctcgt agctggtaac gagggtgatg tggtgagagt ggaatgcgtc
     2401 gcactggcaa ctgatgaagt gctagtgcaa gacgtcgaaa cacttgtcga aatagtcgtt
     2461 ggtacggatg gtgctgtcga tgttatagac gtcgccgggg agatgcttgt gactgtggca
     2521 gtcgcagtag tgggctggat atcaataatc gagatcgtag agatgacgtt cgtggttggg
     2581 gtggtggtga ccacgacggt tgcggttttg tgctctgtca ctggcggcga agtctcaatt
     2641 atggtcttcg ttgctggtgt ggccgatgcg acgacggtct cgacgacggt ggtagctggg
     2701 ggctttccgg acgcggaatc tccatcgccc ccgctaccat caatcggcac taccgaatag
     2761 gaggctcttg ctacgagagg ttcgacaggg gcttcccgag cggcgagcaa aggcaacgcc
     2821 gccgtataag aacagaggga tgcaaaagca aacagaagcg ggacgggaag ttgggaccgc
     2881 atcttgacag gagagaggct caagatgcca ggtgaagatg cgacgaacct tgcagactgg
     2941 acttgtcttt gtggatctgc aggatgagca agagaagggg aaacggatag acctaccgta
     3001 ctagcagact tggttttatt gtattggagc catctgggga agttgacgat attcagaagg
     3061 ctggtgactc ggcgcacgag tgggaatgtg atggagttgg tggtgttcat atctcaggtg
     3121 gctggtagcg ctttggtccc ctggaataag ctcccagtgc tgcctgccga ttggctcgga
     3181 tcgtattcca gccaccaaag ttgccgattc tggaaagcgc cgcagagcaa gtactcaggt
     3241 accttgcact agcgctcttc taggttccat cgcccccggc tctgccaact gtgtgtgtgt
     3301 accttgccga cttggagagg cccctgtggt ctaggtttaa gttacagtat gtcgttccga
     3361 ctcgaagacc tattgccggc acttattgcg tcgtcgcaga atgctggtaa ttcaaagcat
     3421 tcttgatgct gtgacatgta gacatgtcga ttttgcgcag ccttgaaatg aacgccttgt
     3481 gctgggagct cctggttgtt aacaaagacc atcccggttt ctagaagaaa taggcattcg
     3541 aggctgtgtc tgagctaatc tcggccgttg ggctgcctcc actcctacca atgggccaat
     3601 gccccgcggg gttgcggctt gctgcgaccc atggtcgttc ttgagttggt cgttgttcgg
     3661 ctacatcagt aactacagat catgctcatg atagctggag agggaaggta ttctatgggg
     3721 atagccaagt acatacatga tgcatgtcat ctttggatct ggactacgga gtacttgact
     3781 aacctaatcg cccaggtatc caagtagctc tgttcatgcc tgtgccaccc tcgcggcgct
     3841 ggaagcacgt cactcgctgt ggcttatggg gcttgggggg tgctggcccc gcggagctgc
     3901 tgctgttgct gcccgcatct gttcaagtag ttcggacggg caagggtgtg aaatgcatgt
     3961 ttggtcgatc ccgggtttgc aaggaccaac tcttgtttcg aaacattaga gcctgagtat
     4021 aaccgtgtgg cacctgaagg catcgcagta tagcttgtca ctcgtctaga cccacgggaa
     4081 agtagaccag tcacaccaat ctctacttcc tgcagcggac gggagttgct ggccgccatc
     4141 acggatacac ggctcgcagg cgctgcccga tttgtggagc aattcttctg ggatgacgtt
     4201 gaaagtctga cagcatccaa ggctgctccg ccactaagct accgcggcac cgtagctgtg
     4261 aacaggtggg ctgttggtat tctatgcgca aatggtgcta gctaccgcga ccatcgcaca
     4321 aggcgccagt cacacccata agaagctggt cacagcctcc ttgggtggcg tgcaagctgc
     4381 gtagaccaca cacacacact ctctctcgat ctctctctat ttctctctcg ccgtgagcat
     4441 ttgaaatatt gccatccgcc gtctatcctc ccgacccgct ccttgctttg tgctaccgac
     4501 ttacaacaac aaactcccac gtccctgcag gtctcctggg ccatcttctc tttcctcccc
     4561 tcgcattcct tcagaatcta cagatcaaca gacctaccaa cccacagaca catcttgatg
     4621 tcgtacaacc agtaccccaa ctacgggcag cagggctacg gtcctccccc gggtggcccg
     4681 cctcctcagc agtatgctta cggccaacct cccccgccgg gtccgcacgg cgcatacggc
     4741 catccaccac cgccgcaaca gtaccctcct ccgggcgggc attatccccc gccaccgcag
     4801 cacggcgcct acgggcagcc gcctcccccg catggcagcc cgtatcctcc acagggcgga
     4861 cactatccac cgccggccca gccttacggc gggcactcac ctcagccgcc atatggcgcc
     4921 cctcccccag gacctccccc tccgcagggt cactgtaagc aaccatggcc cgttccaagc
     4981 cggacccgtt gtgataagtc ggatgctaat atacttcgtt cactagatgg tgccccccaa
     5041 ggcggctacg ctgcacctgt gccacactac gccggacctc ctacgcaacc aagtctcgga
     5101 tacggccctc cgcagatcat tcagtgggac gccagtcctg acgcgcaggc ccttcgaagt
     5161 gcgatgaaag gcttcggcac agacgaaaag actctcatcc gtgttctcgc caacaaggat
     5221 ccgctgcaga tcgaggccct caagtccaca tacttccgca acttcagtcg cagcctagag
     5281 aaggatgtga tttcagagac gcgaggttgg ttcgaaaagg gcctcgtagc actgattcag
     5341 ggcccgttgc tgcacgactg ccactcccta tacaacgcca tgagtggacc aggaaccaag
     5401 gagaaagtca tgaacgacgt cttgctcagt cggtcaaatg cagatatgcg agctatcaag
     5461 agcaagtacc agcagacgtt tggcaggtca ctcgaggacg atgtaaaggg ggacctgagc
     5521 atgaagacgg agcagcattt tgtgattgtt ctcggtgcaa cccgtgccga ggacaacgca
     5581 cccgtcattc ctcatgatat tgaccgagac gtcatggacc tctaccgtgc cggcgagggc
     5641 aagattggca ctcacgagat gattttctgc tccattctca gttcacgcaa cgacaaccag
     5701 atacgcgcca ttgcccatgc ctatcaacaa aagtttggaa agagcctcgc agaggtaatc
     5761 cgcaaggtaa gttcactgat ctcatgtgca atagcttggt gctaacatag cgtcaggagt
     5821 tcaatggtca catgaaggat gcactattat atcagctcaa ccacgccgct gataaatata
     5881 tgcatgcggc ggccatgcta gaagatgcta tggcgggact gggtaccaag gaccatctcc
     5941 tcgtcggccg catcgtcaag taccattggg accgcactga tatcgcgaat atcaagggcg
     6001 cattccaaca ccgatataag acgtccttgg ccaaacggat caagggcgaa acgagtgggg
     6061 attacgagcg gttgatgttg gcttgcatcg gggagcccat ctaagtcatg ggcacactat
     6121 gtttctaggg agcggcgtac tcggattgat acctcggaat agggttgtac gtattactag
     6181 gaatgacgaa catagctaat taacataatg cgggctgtgc gccgggtacc attcccttgg
     6241 ggatatattt tttttcgcat atggacatcg agactcgata ttagagtttg gcaaaattag
     6301 tgtcgcctcg tcattgagcg tatcgtagca gtcgtcgaaa gagtatctgc atccgcatgc
     6361 aggctgcgag acattgtgct gtcaaccgtt tcagggaacc cgtacccgat gcacgtccag
     6421 aggttcagcc catgcaatgc catctaagcg acggcacgtc caacctgctg ctagccgctg
     6481 ggccgggata gtatctgggg ttgcccattg cggctgccag caagcagagc gcagcagtaa
     6541 aacgcattct ctgttacaat gcattatagc ctcgcccaac atggcgaata tttgagtggc
     6601 atggtcacgc aaagggcagg tgatccactg tcctgtagcc tgccgacggg gtgcttctcg
     6661 tgttaaaaac ctccgacggg ctcgcttgac acctccgagg acgcacgccc agcctatcag
     6721 tgccagcaca tctcgcgagc cattgatagg gctgcacttg caggagagac aaccaacaga
     6781 acaaaaaaaa ggcatcttcc agcgcggaaa cgattccctc accacggcca aatgcacggc
     6841 ttctgcaagt gatgtctgca gcggtgaggc gcacggtgcc gcaccagggc cggccaggca
     6901 gagggcagac tggatggatg gagttcacca gcgaagatcg ttctccactc tggacaggtc
     6961 aacggttaac cttcctaggc tctgccccca aatcttctct gaacgttaca tgaactaact
     7021 actttgcttt gcacactttt ggtcggggca ttgaaactaa ctttttggtg ccaatggcta
     7081 ccgactgagg acccttctct acctcaatca tatacctatc tccgttacgg ttatgcggtc
     7141 tttctactac agccaatatg aagaagcaca acgctttctt ggggagccct actctcccca
     7201 tcatcttgct gtcccaggct cgcatcctgg actgttcctc ccgcacgata tggacggtag
     7261 atacagctca atagcccaag cggctctgtc tggagccctc cttttcatct tcttactgcg
     7321 tctgctactt cccaaagcac cccagtggtg cagcagcttt gctcaggagg aaagtgagca
     7381 agggcctcac cggttgaagc agtggtcttg gccgactatc ggactcgtac tattttcaat
     7441 cggcggattg gccctggcta tagtctccgc gatagctacc ccgaaaacac tatgggtctg
     7501 gcttgacctt gtgccatggg taatcactgc gctcatccta cttatcgacc ggccgcgcaa
     7561 aacgccgaag acggtactga ctatactcgg cggcgctggt cttggcatta tcttccacct
     7621 atatgcgacc tataatactt cccaggaagt caacatacta cacattggac aactttgtgt
     7681 cgcttttggt gcaatcacta ttattctttc gatgcccatg agagatcccg acttaccgac
     7741 agacgggatt gctggaccgc atgatgcagc aacccatgaa ctccgcagcc ccgaagacag
     7801 attatctctg tggcagttca tgactgtatc gtggatggct cccttgatga gagcgggttc
     7861 tagcaagaag ctcaatgacg aagatgtgtg gctactgcca tacgagtttc agcacagccg
     7921 cctgcacgtg ttattcagag atctccaggg ctcgcttata tggaggctca tgcttgcgaa
     7981 cggcctagat cttatcatca ccacttcact aggcatcctg gagacagcag caaatttggc
     8041 aggtccgctc ctgctaaaag ctttgatagc ctccattgag aaaaaggggg acactcgggg
     8101 cgagtccgtc ttcttcgcta ttgctattct gatcgtacga cttgtcgcgt gccaatccgc
     8161 tgttttcagc ctttggtact gtcgccgggc ttatgagcgc tctcgcggtg agatgatcac
     8221 gaccatctac gccaaaacct tgaccaggaa atcccagggg ttcatgcccg gtgaaaaaga
     8281 cccggctcat gtcaacggga actcgctgaa cggcggtaag ccaaaagaag gcaaactggc
     8341 tcgactcctt gtatggttga aaatacggaa gggtcgtcct aagcaagttg ttgacaacgc
     8401 gaaacctccg gctacgatgg gtaaaatttt gaatctgatg aggaacgact gctatgaggt
     8461 ggcccagcgg ttctgggaat tcccaaacct cattaccaaa cctttgcaat ttgcgctgtc
     8521 tctctttttg gtatggcagt ttttgggttg gccatgcttg ctcggtgtag catgggtagt
     8581 cttcatacag ttgctcaatg ctgccacggt taaagggctt ctgtcccgag agcgccttcg
     8641 aagagcagca acggacaacc gtctccaagc aacctcgcaa ttcgtcgagg ctattcggca
     8701 cttgaggtgg tatgactggc aaggcaaatg gctcgacaaa atcatgacgg caagaaaccg
     8761 tgagctccac atgaaggtga ttactggact atggaccgcc gctataggga ctatcaacat
     8821 ttcagccgga atgctcttcc cggttgttag cttcttcgcc tacacctata tcgccggcag
     8881 gccactttcg gtggaaatcg cttttccagt acttcagcta ttcaacatgc ttgagactag
     8941 cttgaaagag ctccccgatc tcatcctggt tgtcctaaat gcctccgtgg ctatagatcg
     9001 gcttgaaact tttatgaagg agcctgataa ggaagagggc tgcttaagcg aagcaattac
     9061 ggacatcgag ttcaaagacg cttctctggc ttggccaggg actcacagtc ctgttctaaa
     9121 cgacctgaat ctaaacttct cgaccggact taccgttgtc tgcggcaagg tagggtctgg
     9181 gaaaagcgcc cttttgcaag cgattcttgg ggagcttgac cgccgacacg gtgactgcac
     9241 ccgtccagat gagatgatag gctactgcgc ccagtcgccc tggctacaac atatgagtat
     9301 tagagaaaat attctctttt ccgcacctta cgatcccgtc cggtaccgcc aggttataga
     9361 cgcctgtgcc ctgaccccag atctggccaa ctttgaaggt ggtgaccttg ctttcgtcgg
     9421 agaaaacggt ataggacttt caggaggcca aaaggctcgc gtcgccctgg cccgcgccgt
     9481 gtacagtcaa tctcgcattc ttctacttga cgaccccttg gcgccactgg atcacaacac
     9541 tgctgagtct atcgtccaga agctcttccg cggaaaactg gttgagggac gcacagtcat
     9601 acttgtcacc catcgtgtcg atttggtgat gcatctagct gaccaagttg ttgagattga
     9661 tggtggcaaa gcacacgtat tgaatcccga agaaatacca cgtcagatcg cggtactgtc
     9721 tgaaacggcc aaacaacttg atgcccaaca agattcagag gcagattcaa agccagatga
     9781 agctgccgtg ccagacaagt ttatcgaaga ggagcaccgc aagacgggag gcgtggtcct
     9841 ctcggtatac tggacctaca tcagagcagg catgctgaga tggtgggccg tgctcatcgt
     9901 cgcattctcc attttcagag gtgctcgtat cttcagcggc tggttcgtca aggcattttc
     9961 cgagggctac cccaaacagc acactgagac aggccggcac atagcctatc tcgcacagaa
    10021 gacattgact gttactggag aagtagcctc aaatcagaca cgctccattg tcgatcacct
    10081 cttcgataat ctaccgccac ctgatcaaaa cgttggcccg tggttgcttt ggtacctcgg
    10141 catagcactg gtgatgacac tgctattcgc catctgccag tgtttcctgc tgcttattct
    10201 ctatatcgct gccaagaacc tgtttgtaaa ggtcattaca cgggtcagca acgcgacgtt
    10261 ccgcttttac gacgtcaccc cgatcgggcg gttgatgaac cgtttgactt cggacattgg
    10321 tatgcttgac ggtgggatta tatcaccgtt gcagaatatg gcatttttct tcctgacatg
    10381 ggtcagtgca atggttatca ttgcattcgt gacgcccgtg tttttcatct ttgctctgct
    10441 aatgacagcc gccttcgtct atgtctttat gatgtttttg cctacgtcgc agagtctccg
    10501 tcgcctggaa atggtatcac tgagtcctct aatgtcaaac tttggaatct tgttagatgg
    10561 gttggcaaca attcgagcat tcaaggcaca gcccaatttc cagaaccgga acatcgtggt
    10621 gaccgatgct ttccagcaaa aggaccattt ctattggtcg cttcagtcct ggttgatgta
    10681 ccgtttcgac tctctctcgg ctttctcgac cttcgtgctc acgatgattg cactctacaa
    10741 tggtctaagc tccgggttga ctgctttcgt gctgacaaca gccgcgcagt ttgtcgacgc
    10801 aacacactcc ttatgtaagg tatacggaca gctgcagatg gattttgtct cggtcgaacg
    10861 tgtcatcgag ctcctcgaac tggaagaaga gccaagcgga catatcgacc cgccggcatc
    10921 ttggccctca cacggagacg atatacagtt cgactccgtg accatgaagt atgcgccgca
    10981 tctcgagccc tcactatcag atgtgacctt ctctattcca ggcgggtcta cttgcgcggt
    11041 cctggggaga acaggctctg gcaagagcac cctggccctg gccctactgg ccaccctgcg
    11101 gccagagaag ggcaacataa aggtcggcac catggacata tccaaggtga acgtacacac
    11161 ttggcgccag cgtatcagtt tcgtggcaca ggacccggtg ctcttccccg ggaccttgcg
    11221 gcagaacctt gacccgctcg aggagcactc agaccccgag tgcgtcgcgg tgctgcaccg
    11281 catcctcggc cccggctggt cgttgacgtc gcacgtcgac ggcggcggca agaacctcag
    11341 ccagggccag cggcagctcg tcggcattgg ccgcgccgtg ctgcgccgca gcgctgtcgt
    11401 cgtgctggac gaggccacgg cctcgatcga caagaagacg gcgctcgcca tacaggatgt
    11461 tctgagggat gagctgcgcc agagcaccgt catcaccatc gcccaccggc tcgaggccgt
    11521 caaggatgcg gattatctaa tccgcctaga tagtggcagg gttatcgagg caggccccgc
    11581 gaagaacttg cagtgaaacc caagttctgg atatgttgcg aggtgtagat gaggatttcc
    11641 ccagcagtgt cacaatccca acgtcatgtt gaagtcgctt ttgagtttgc catcatattt
    11701 taacaatcat gagtatacac tgtaaagcag aatagatgga gattgaaaac attcgcacct
    11761 tgatacttcg tcgtgatcac gtgaatagtg agccacttca gtgttataat gttgtgtaca
    11821 aacccgcagt tttgcttcaa cctatgatat gctttgcaaa gtccaaagac aacattctga
    11881 ctcgaagaaa aactcgagct caacactgca acgtggcttc gtaaatcaaa gcgaagaagt
    11941 aaaggtgagg tctcaaccca tttaaattgc cgcgatctct atctgaaagg acgaggatgc
    12001 tttgatttcg aaaagcaagc cggtaaaccc tgagggagtt gacttcatgt catgccttac
    12061 ttcgctgaac tgcccttgtc ctgatcctga gtgtacgttg ggttcttctg ctcattgaga
    12121 gccggtgcct cagatggtac atccgaacaa atcgttgttg catcgacgtt attagaggga
    12181 gttcccggca ttttgctgtt cttgttatcg ttctgctcct tcgcacgtcg ttgtgcttcc
    12241 tctaccccag cctttagcgc ctcgtcccaa ggattggcta cacatctggt cagccggtca
    12301 aagtgccaca aagggagttt tactcacaca ttatcgagtt acaacacgaa gatctaggaa
    12361 taggtcacct cgtctaatgg cactgcaagg gcctttcaag ctggtcgcac tggagattct
    12421 cgtatgtctg ctcttctcca ggaaaggcgt agctggtata ttcgacatct atttatacct
    12481 ctcgtcaact cattctggac aaagccgctc ggccattatc gaccaggtca aagttggatg
    12541 gatcagatga acaactgcgc cggaaacgac gttggttcag catcaagtat gtcagctttc
    12601 tacgaagcca aggcgtggat caggcagcat atcacgaggg ccaacagttg gtgaacaaag
    12661 gatgaagtgc ttttgaatac agttgacaga gccaccagct tgcatgggtt gatcacaagc
    12721 ctgggcttga tatcacctgc tgataccgaa tgtggacttg gagcctccaa caaagagctc
    12781 agtttgaagc agagcaacca acagccgctg gaatcggaca cttggtatca taacaaaggg
    12841 atatacgtag tttgcaccaa atcacgggat gaagtctggg atattaccca atacccaaca
    12901 gatggcggtg tacgccgtgc atgaccgttg ccaaaatcct cagcgctaaa tgcgtggccc
    12961 caacgtctat cttgcacgaa cgacagaata atttagaatc ctcgttgagt caatctgatt
    13021 tgggctatga gcctacttcc ccgaccttca atatcaagga gtataatcct acaagtgaga
    13081 tgcaccttcg caaggtcatc agtgacaatc gattcggttt cttgccagcg tccatgatca
    13141 ttctgtgtct ctagactggc gacggcttaa aacaaatcaa actcccgcca aactgaattc
    13201 atgcaaacgc cttgtgctcc gcaaaccacg gtgactggaa agatagtccg ctactactga
    13261 ccgccaaagg ggtcgtagca tggggtgtcc agatgggagg catcaaatgc atcgccgagc
    13321 gtctgcaaag caagttctga agtgtaatac aatgggtcct ggggaccaat cctaggccag
    13381 gaggagcctg gggacgtggt tgcttggttc acctccctct ctacaagagg ccggcgagag
    13441 ctgctgtcga agctcgccct tggcggttcg atgggtttgg tagttggatt tcgctagtaa
    13501 ttcaactcgc caccaccgcc gccggcgacg tggtccaggt cttcgtagct ctttaagctg
    13561 cggccctgga cagcctctct gggacccata gccgcgccac ctgcagcggc accgtcgccc
    13621 catctacctg caccaccgcg cccacggcca ccacctgcac catcctgacc ccagcgtcct
    13681 tgtggctggc gtctgtcgta tggtccagtg cggttattat tgaagcggtt accaccgcca
    13741 cggcggattg gccctgcccc acggtcatcg cctccggcat tccatccagc ggcctgcata
    13801 gcaccaccgg cgaacaaagg aggcatgcca ggcataccgg gaaagccggg gaatggcggc
    13861 atcatgttgt tcatggcaaa gttctgaaga ttgaagcccc gtggcgttcc ctgctgagtc
    13921 tgtccattgg acggaggaaa gtgtccgttt gagttagcat cagtccttga cggtgcgatg
    13981 tgcgacgggt cgaggacata agcattgatg agatcaaact aggcgaaggt cagttacaag
    14041 tccagagggg atgatcgggg gtataggggg tatttacctc ctgcttcaac tgctcaagcc
    14101 agtcggtgtg acgcttttca acgtgtttct tccaaaagtg gtcctccttg aacagcttgg
    14161 agcactcggg aaccttgcat cgccacttgt gctcgtcttc ctgcttgaca aacttcgata
    14221 gctcatcggc gatggcgtct tctgtcaact tgccaccaag tttccgaatg tctgcagtct
    14281 cgggctccaa aatctgcaag attttgtctt cgaaagtctt cacccatttg tacgcgcgtt
    14341 caagttgctg ttcggatttg gacatgcgag gcttgcgatc gtctgtggcc tctccctcct
    14401 cctcgtcctt cgcatcacgt ttctttgacg gaaagggctc gccgtttgca ctggctcgtg
    14461 ctacgttctt ggctgctgtc gacaaggtgc ttcgggggcg gcgaagatga ccaccagggc
    14521 actttcgtgt caactcatga atcgaatcgc tctcaaagac gcagaagaaa cagaagttga
    14581 agacacgacg aaggtactcg atcatgagat cgagttgctt cttctttatc aaaagatcct
    14641 cgtcatcaac ttcatcgtcg attgcgcctt cgtcttcatc atcgtccatc tcaccctctt
    14701 caccctcatc catgtcaaga tccaagttac gctccttctt agccttcttg acaggtgata
    14761 caggaacagc cggctggagg cgtccggcgt tcttgaggtc ttccacacgt tcctcgatct
    14821 tgagggtggc attgaaatcg gaaccgaatt cctcctcaaa cttgttgacg agtcgttgga
    14881 caagagtaag atccttctcg actctttctg gcgcggaaaa caagtcccat aatgccttct
    14941 tgcgaggatt accgggcggg ttgtgcactc cgacatggca gacaaagtcg ccacggacct
    15001 cgtccttgac agtcttgcca ttgacggcat ccaatgcttt ctcggccgtt gagacaggaa
    15061 caggcgacga tggctccata tcaccatcct gatccttagg gtcctcacga tcgatgggcg
    15121 ggactgtctc ggaagaagga tgtagcataa cccagcccat cctgtggtat cgcttgctgg
    15181 ggttgggatc actgagagac agccacttga agccaccttc ctcctcgcca agatgttcct
    15241 tgcagaaagc ctccaggttt tggcggctga catgaggggc tatcgtcttg atgaggaggg
    15301 tcggttggta taggttctcg tcacgaatct cgttgccctg ggcagggaca aggtcaccga
    15361 ccccaagaac ctcattcgcc gccgtagctt cgccctcttc cttctcgacc acgccgccca
    15421 cgccattgct ttcgctcttg ggaagtccct cgagagaaaa ctcgtcgaac gtgccagact
    15481 cgaggtcctg ctcccattgg ctataggcgc cccggcggaa ctcattgatc tgcgcacgga
    15541 ggccgtctcg aacttcgggg atgtaacgct cgcggaacca ttgctctttc ttgtgctcac
    15601 tgacgaagct gcgggccatc tttgcctgca gctcctcctt gtacacatcg taggcggcct
    15661 ggatcttggc cttctccttg tctctgtcct cttgggagtc tctgccacgc ggtcgctcgg
    15721 gacggcgccc tgtccgagca cgttccttct cctctttgat cttctcattc gcccgccacc
    15781 actccccgaa gtaggagaaa ccgacctgga agggtagctt gacagggtct gtcaatgggt
    15841 tgacggcagg cgggggaggc tcattcgcgc cttggcccgg gacgtagcga tcaatgttgg
    15901 ctgggggtga ggctacccga cgaggacgat cttcacgatc acggggaggt ccatagtcct
    15961 ctcggccgcg ggcccggggt tcgtatctgt cgacaggcgg gggggaacgg gatcgacgac
    16021 gagtgcgatc aaagcctgga gggggtcagt ttggggggga acttgaatag ctttgcatca
    16081 gtgggaacat cgccgcgccg gcattgccag gctgtgacaa ggcgaggcca cccgggaaga
    16141 tgtgaacaat gataacgcac caggtgaacg tccacgatag aagctgtctg cgcgatcgga
    16201 ctttctgtcg tcacgggtcc attcacggtc gctcggtgag cgcgcaggga catcgcgttc
    16261 gcggtcgcgg tacgagttgt aggagtccat ggctggcagc gtgtgacggc gaggtcgtcg
    16321 ctctctgata ctctctaggt ctgtcagagc cgcccgcgaa ctcggcagtc aagcctttgt
    16381 agctgggttg ggtcggcgat ttgtctcgtc aggtgacggg gatcggcagg gggaaacgcg
    16441 gctcgtgcct gctgtttggc gacgcgattg ccgttagaga aatcattctg gacaaaaagt
    16501 ttgatggaag caacagaatt gagggcttga tctgacggag ggcctggggg atgaacccga
    16561 agatgagaag aaggcacagc tcgcaagcca gaaagaggag agaagcgggt tcagaaaaga
    16621 agaagaggcg caagctacgt gcgcagcaag ccagacaaac taatgcatgg tgggcgagaa
    16681 gagatagaag aagtttgcct gcaacaagca gaggggggca ggatacgagg tacagagagg
    16741 tagagaggtc gcgatggggg cagggtgctt cagcagcaag gcaagcaggg gcaaaagcga
    16801 cccgacggtg atgatcgacg acgaggtgac gatggtgatg acgatgatga tgacgatgat
    16861 gaggagcagg aggagaaaaa ggatagacga acttgcagat gggttgattg acgattcaca
    16921 gtctcctccg ggggcgcgaa gtcccaatgg cagaagagtc ctggaatacg ctgcgttcga
    16981 ggcacgaagt cagcagcggt tgtcttggag aagagagagg gagacaaagg agggtggagg
    17041 ctgccgcaac gcatctcacc ttagcacctc caaaggcccg gtcgatgctg cttgtttctg
    17101 cattacagcg cctaagtgaa tacgctaaca gcggaacacc agagccgaac gccaaagcga
    17161 tcctgctggt ggtgaatgat tggcggatac aagacccgtg cagccaaggt acctaagtag
    17221 ctttgaatac gatgccggcc actcgcaaga tagcgtggcc caggtttctt gatgtgccgg
    17281 ttaaatgcat tcagcattgc tctcagcaac tctacactgc agtcctgttc ccattgtcgt
    17341 ttgtatttcg gcaattgctt acctgaagag ttgatggact gtcttttctt tgaatgtcta
    17401 gcttgctgga tcagacttgg tgaatcggga cgacctatga tcagttctca agtataagtt
    17461 ggtcgccagc caccgatctt catggagctg gtccccccga gtcgtggggt tcacaacagc
    17521 tgacaacgga cctctgatgg acgagcacgt cctacttgcg tgaagcagaa atggcacggc
    17581 atgaatcatg ccctcgataa cacggggatg gttcttgagg acggcaacgc tctagggagc
    17641 tgtaccggga actggcagac actgggaacc acggttcgca aatctgtctc gggccaccag
    17701 ccgagttcga cccattacac agcttgcata cgggaacacc acgggtcata tctattgtgc
    17761 agaagctatc gccgatcctg ggacccgtat cctagatctt gtatcgtaga actcctatgc
    17821 gaatcacaaa cccggtgtcg agaacgtgcg cctcagctct ctcgctgtca aaagtgaccc
    17881 gatgtccgag gcaatggttg cacggggcca gaggcagacc aattgacccc cgggcctgga
    17941 cggctgctgg gggagctcca caccgtttgt ctcgttgagg ctaaaccgct accgactcgc
    18001 atgcaggaac ggcgtgttcg ctcgttccac gctacgtcat ccacttgctt cgcgcgccgg
    18061 agagctggct cacgtcttat aaactaaacc ctccctcacg atacctttca cctgagaagt
    18121 cgccccaacc aaaggccccc gaccagaaac cgtcaaaccc gaggacagca agatgaccac
    18181 ctacataccc tacctcacta taccccacga ggtcttctcc aatgccgccg cttcggtgct
    18241 gctccccatc gccctgggga ccggcgtagg cttcagcacc cgacgtaagc tgcccgccca
    18301 tcattcctcc ccaatcctcg ccctccctct tatattccgc gtagacccgt aaagactgac
    18361 agctcccctt ccacacagcc tcccagaccc agaacacgta ccggctgatg aagcagccgc
    18421 cgctgcgccc gccgccgcag gtcttcgggc ccgtgtggac gctgctgtac gggctgatgg
    18481 ggtacgcggc gcaccgggcg gtgacggcgg ggctcaaccc gctgacgtcg acggtgggcg
    18541 gcgtgcagac ggccaagcac gccgccacgc tgtacacgat ccagctgggg ctgaacctgg
    18601 cctggatgcc gctgttcttc ggcctgcgca agcccgtcgc cgccctggcc gacatcgccg
    18661 gcctcgtcgg catcaacggc tacctgacct acctgttctt ccagctcgac gaggtcgccg
    18721 gctggctgta cgtcccctac atggcctggc tgggcttcgc gacctatcta aatgccggtg
    18781 tcggcgtcat gaacaactgg agaatcacgg acgatgatct tctgaagagg aagaacgtat
    18841 aagggtccat ctgacgcgac aggcacgtaa gcttaggcat cgagaagaaa gattacaggt
    18901 tgccaactga gctatgagag tgttggagat accccattct aataataata atttgcatga
    18961 aaaaaacatt tagaaatgtg ttcatttgcc aacatggtct atattttcta tccctgaaac
    19021 tgactattgc cgtggttccg ccatattcaa ccccagaata catggccgac atatgataaa
    19081 aagatggtaa tgcccaacac ggacgcctaa aactccattt gtgcagcagg atgtactctc
    19141 cttcctgtcc tgtaactctt ctacgggtat tggtagtgcg ccttacttcc ttcagagcgg
    19201 caaatgtcgc ttcagtccat catatatcat gaaaataaac gctgagcttg gtgcggaccg
    19261 gaggacggtt atgccacatc cgcggtacat tcctcgtagg ccatgctgat gccacagcgc
    19321 ggccccctcc tggaagaaag tgttcttctt cgccgtccct ccgacggccg tggtctgcat
    19381 cctggatttg atcgtgtcgg cagggaagaa gaggaagttg tacgacatgc ctgccgaggc
    19441 gccggcaacg gcctgctgcc agagcggaag ggcctctgtg cgcagcgcat ctttctcggc
    19501 ctgtgtgtgg attccgcgct cgttccaaac gtagaacagc ttggttgtag tttctttgaa
    19561 cccgaaccag gcggcgcacc caccggcctc tcggaggaat gttcccatct ggccgtgcca
    19621 gaaaccgatg actccttcat gcttgtacac gtcccgtatc acggagggaa cgctcggtgc
    19681 tttgtgtacc atgccatccg agctcgccgt tgcgggcacc tggatcttgc acttgacaag
    19741 ctcaattggt gtcaagacga aggaggtgaa ggcaccggag aaagcgccag taaaccagag
    19801 cgctggcagc gggagggcct ggtccttcgc gcacagcccc gacttgtaca cggtctctct
    19861 tcccagccgc tcgaagaaga acaggctgct cgtttcgagt gctgcgccca ccaagggcgc
    19921 gcttatgccc cggtatagtc ctgaaaatcc gtcttgtttg agggactggc ggaaacagtc
    19981 caagggtccc gtgtatcgta gtgggaggtg gtcgggctgc gattgcagcc tgaccttgac
    20041 cgtgtcgaag gggtattcga tgtactttcc gattatgccg gcgatctggg aaggttagaa
    20101 gctgttcggt aagcgggaga gcggatagcg gcataccgaa ccatagagga tgtcctcgac
    20161 ggattccatg gcttgagatt tctgccgggg tgggcctggc ttgagagcct cggggagaac
    20221 agctcgagaa gcctcgacca caggggccgc catttcgtgc attgatgatg tgcctgagta
    20281 gagtgatcgg tattgagcgt tggactggtg cctcaagtcg cagcaaagct gcaggcccgg
    20341 tagggggttg gagtgcgaag ggccccaggt ggtgtgggag tggcccggtg tgtgaaggga
    20401 tcctacgacg agacgaaaca gcagaaaaga atatccgggg gaagagaggc caggagggaa
    20461 gtcatgacaa gtatatcagg ggaagaatcg gctaggcgac aatgtggttg ttggtgaccg
    20521 agtgtttaag ccatgcgtgt acaagtgtga ccaacgacca acagcgctcc caagcaaaaa
    20581 gttcgtcacc gccggtcaag tgggtgcgag agatgcacgc cgatggggcc aacgcggttc
    20641 gggcgcattt cggggcccaa agctgaggcc gacaaggact agggaaacag ctctggctgt
    20701 ccggggaggc ctcaggacaa aggtgccatt gtctgccgaa aatatctcat agatgccggc
    20761 tttggcgttg tggtacgagc ggtctgctgc gatggcccag catgctcatt atggaagtct
    20821 tggggtgtcg gcaagcgatg tcgctggagg ctttggccgc tgccgcctgg ccgcctgccg
    20881 ctttgccctg tgcgttcatc tcacctggcc actagtgcgg gggaggggtc cttagagggt
    20941 ccccagaggg tctgaaagga ggagccctgg ctggcatagc gtggcatagg cacaaaacct
    21001 tggttatcag attgatctga taaaatttcg caacagctag caatggttag tctccgtgtg
    21061 tgcagatttc gtggcccaca accgtattat tggctgtcga ggtcgcttgg gcggtaacga
    21121 ggcagacctg ggcccagcag cccacttgca cactcggatt ttcggagctt gacgcctcgt
    21181 cccgcccgtt tgctcctcgt cgtggcatag ctagtaccct ggtcttgctc agcgggacat
    21241 ttggtgaggg gcaacagaaa agggcagaaa agttcacaaa atggccaaag acaagaagaa
    21301 ggcgggcaag gccgacgcca aacaggccaa aaaggccgag aagaaggcca agcaggagaa
    21361 gaaaggcgag aagaagatca agtccaagag cgccaagcta gagggcagcg atgccgagga
    21421 cgtggatctc gataacatcc tcgaggagta caagaagcag caagagcagt ttctcaaggt
    21481 taccgagacc gtgtccgagg ctgcacccaa gcctcgctcg gcctcgacct tcctagcctc
    21541 cccgtccaac agcaaccagc tgctcctctt cggcggggag aactataacg gtgccattgc
    21601 cacgttctac aatgacctca acatctacta tattgaccgg gatgaatggc attgcgtcac
    21661 atcccccaat gcgcctctgc ctcgctcggg ccacgcctgg tgtaggggag gcaaccagag
    21721 caactccgtc ttcctgttcg gtggtgagtt cagcagtccc aagcagggga ccttctacca
    21781 ctataatgac ttctggcggc tcgagcccag cagccgagaa tggacccgga ttgagtccaa
    21841 gggcaagagt cctcccgcca gaagtggcca tcgtatgact tactataaaa actacatcat
    21901 cctatttggc ggtacgtaac actggggtgc tcctttgaat gtctgttctt gctgacgctc
    21961 cagtcaagga tttcaagata cctcaaatca gaccaaatat atggctgacc tatggctcta
    22021 tgatacgcaa aactttgtct ggcacaaccc tacacttcca gccgcgcagt tgaaaccaga
    22081 cgcaaggtcg tcgttcacct tcttgcctca cgatcagggc gctgtcctgt ttggtggata
    22141 ttcccgggtg aaagccacgg tatcggcgaa caagtctgca aagggcgcgt cgcaaggaca
    22201 gagaaatatc ttgaagccaa tgattcacca ggactgtttc tttttacgca ttacccagcc
    22261 tcccaacgac gctcctgcta ataccccccc aaccgtccgg tgggagaggc gaaagaagcc
    22321 ggccaacact cccaatccag cccgagttgg ggcaaccatg gcgtaccaca agggccgtgg
    22381 catcatgttt ggcggagtgc atgatgtgga acagagtgag gagggcatgg acagcgagtt
    22441 cttcaatcag ttatttgcat ggaatgttga gcgcaatcgc ttctttcctc tggctcttcg
    22501 caagcccaga gctcaaaaga agaatgcagg caccgaacag cgagttggac gacgcggtcg
    22561 agcgcaagcc aacgaggaag aactcctgaa acaattggca gcattacaag ctgggtcctc
    22621 gctagaagac gttgataaca ttgatattga catcaagccc aaagacgaac cggaggagcc
    22681 cgaaaagcca gtgcgagaga tgccagtttc tatggagcta ccccatccga gattcaacgc
    22741 ccaactgacc gtccaagatg acgtacttta catgtacggt ggcactttcg aaaaggacga
    22801 ccgcgagttc acgttcgatg acctgtacgc catcgacctt ggcaagatgg acggctgcaa
    22861 ggaaatcttg agccgtgagc tcgaggattg ggttggctcg gaggatgagg actctgaaga
    22921 agacgatgag gatgatggcg aagacgaaga tgacgaagaa gaaaacgaag aaggcgatgt
    22981 cgagattgca aacgaggagg agatccgcca gcccagcaag aggaagaaga agcaaggcga
    23041 cgaagagtcc aatgccgatt cgtcaaccac cgccagtacc agcgcgacag aggaggagag
    23101 tgaagccgac accacggcga cgtctgttga tgatggccta cctcacccca gacccttcga
    23161 gtcccgaagg gagttcttca cgcgcacgtc caacgaatgg caggagatct tgatgacgaa
    23221 cttgagatgg aagaatatcc agccggaaac cctggccatc aaggaaatca agacgaaggc
    23281 atttgaactg agtgaagaaa aatggtggga ttgtagggag gagatcacag cattggagga
    23341 cgaacaggag gctgctggta ttggtgaggt ggtatcactg gctgataggg gtgaaggtgg
    23401 cacagggggc gccggcagac ggaggtagag aaaagttcga aagaaccaat aaaaactccc
    23461 tatatgagga aaataccacg caggaggttc ttcaggcacc tgactgcgtc gaagacaatg
    23521 ccatgttatt atacctaagt tgatagattg ttgttgcctc actccgacag catctcaaac
    23581 cggtgagcaa tggcaacggc ttgaggctct ggtggcaaat ctgcctattt ggtggggcgt
    23641 gcgccaaagt taccagagtg aaagcgccac aaccccggac ctagccaacc atttacacca
    23701 gtccagatat cgactgtcgt tgctgttgtt atgtttcctt agtcacgagt cctctggcag
    23761 acacgttcgc tctcccggtt gccgtattgt tgttcgaaac gctcgatact actcattccc
    23821 gcgtcgtcac tcactgcacc acgaggcctg gttgcagcgt cccagctgcc aagatgccta
    23881 tcggtattca gcggctcaac gcgaagaagt cgcagccaaa ctcactcatc gtgttcatca
    23941 agccactgaa aggaccagat gaagctgtag ctcaggattt cctcgagcgc attgcggcgc
    24001 aatgtcgtga gttgcctcgt gatcagcatt gcgctaggtc gggttctaat ctggagtagt
    24061 gcctgttatg agggagcacc acctctcggt gatgtctctc gaggagtatg aaccaaaccg
    24121 ggagttcgtt gggcgtaact tcaacgcagg ggaagttatc cagctagtgc taaagtcccc
    24181 gtctacaggc agatggctgc cgttcaatta cgtgcagatg gtgatgatgc atgagctggc
    24241 ccactgtaag cagatgaacc attccagagc attctgggcc gtgagaaacg ggtacgcaga
    24301 ccatatgcgc acactatggt cacagggcta cacaggtgaa ggactctggg gacgaggcgc
    24361 cctcctcacg accggcgagt ttgagaccaa caccgtgcga ccagacgaga tactcccgga
    24421 gcatctttgc ggcggcacat atcgttcacg gcgacgcaag cgcaaggcga aggatcagct
    24481 cacctatcag cagaggaagg agcggcggat cctgaagaag ttcggcgcga atggcgtggc
    24541 gttgggcgaa gatgaagagg tcaaggccga gctggaaaag ggcaagagaa cccaagcaaa
    24601 gccacgagtg gcgggcagca agaggggacg cgagctgagg gcggcggcgg cactggctag
    24661 atttgaccaa aacaagaaag ccgcggacga ggaggacgag aagacgatca aggtcaagga
    24721 tgaggacgaa acggcaagtg aacaagaatc agagacagcg agcgaggacg aagaaaacgt
    24781 cgacgctaca gacatcaacg gaaaacgact gctcgatggc aaaggcaacc gcatgatcaa
    24841 ggtgtgcgag gatgagaatc cagacgacgt cgatgctaag agggagctac gagaattaca
    24901 gtcttctatg gctgtcagcc ctgcccgacc ggtggcccgt acgacaccat cagccaacag
    24961 cgcttttata aagcgtgagg aagatgagaa tgacacacgt gcggatatat ccagacttcg
    25021 ctcccccaat accgcgaaag aatcatctac gcatggatct tccaaagcag ccgttcagaa
    25081 gcaggagacg gggatcgcca cacgtaggtt ggaaaacgtc aagccaaaca acaagcttcc
    25141 gcaagatgca gccgagacca tcaacactcc tgctgccgct gccaaaccga atcctcctac
    25201 cgagcgtgca ggagtttgcc agatgtgctc atacgaaaac gggcccgttt gcttaatatg
    25261 cgccatctgc tcccatgtac tggatggcag aaaagacccc cgatcttgga gctgttccag
    25321 tcagacttgc aagggaagtc aatatctcaa tgctggcgac gttgcagtct gtggagtgtg
    25381 tggtgagcga aaacacatgt tatgaaatgt ttccctcgcc cgctatgact cttggcagcc
    25441 ccttggccct catgccaacg gcggcatacg aagctcaagg attcttgggc catgaccctg
    25501 gactaaaatt cgaggccgag gggatggcga agtcatggtg cgtgattcta cgtcattgag
    25561 ggcatgacag atgtgtagga tggctatgga ctggtagggc cacatctgga tctatagtac
    25621 ggagcactct acggagtata ctaggccact aatgctcacg ggtcaaacgc caacctatct
    25681 ctcacgcgcg ccatatctgt ccaaaactac cccagggtcg ttagcctttg gttgagaagc
    25741 gcggttgcag caagtacaca aatcacatac ccaagccgag ccgcagtatc accttcgtcc
    25801 caagttttgt atgtgtaggg cagaagaaat gggctgtgct tccatcaagt tggtcggatc
    25861 gacgccgagg tgaaactgcc gacagatctc cttaatgtgg cttagcagcc tttcgcgcta
    25921 tagtcccaaa taggctctgg tataggctca aatgaatagt ttcgtttcaa ctggacagac
    25981 gccctaggat cgtgagttga atgttcggct tggttacatc gaaccaagag ccagtcaatc
    26041 taatcgtggc aagcaaagcg cacacacgga tgctgacgcc tttctttcta cgtagcagtg
    26101 ctaggacgtt tctcgttctt gcccgggtcc gactgcgttc cccgggtccc acttttgtat
    26161 cagccatccc gatttgctca gcggagcacc acgatatacc ccggtcctcg cctggtgccg
    26221 tttcagattc acgaccctcc accccaacca cagcttcttt ttccgcgatg ggatgactgg
    26281 ccggcctctg cccagctttg tgattcgaag atctccccat ggccgcctgg agagttgcac
    26341 ctggtctctc ggcctatgat cctcactgcg accaggttgc agggcactga tctacatacc
    26401 tcttccggca catcaaccga acagggagat ccccctcaaa ttccacccta accttatccc
    26461 cgacacctct actagagcgg tagatcgctt cggggctagg aaggagctgc gcgagctttt
    26521 cttccacctg gatcatcctt ttctactccc ctttcgcccc tcatatcccg ctggattcca
    26581 ccgccatgtg tctgttgttt caagactaga tctcggacga acactccatg catcatcgcg
    26641 tgctgtttac tgtctatata cgctgagcgt tcctcttcaa tcgcgagctc ctcagtgcag
    26701 agcacctctt cccgtctttc actgcggagt cgatcattcc gtcgatcgtt gatcgcattt
    26761 cattcattct tccattctat ccaaggcacg gctttgccag tctctcttta tacagccttc
    26821 tgcaccgcag actagacgtc ttgcatttac attcacttcg attcttcatc ctgggatttt
    26881 cgacacgaac acagcccttc ttttccccag tttccaggtt tcacacacaa cacagccatg
    26941 ttgccaactt cacttctgcg ggcctttttg ctcgctgcca ccgcgaccct tggaacggct
    27001 cgtccatcat ggccgcattt cactgtggga caagagcacg ttgaggtact cagcatgcgt
    27061 gccgccatgc ccttaaaccc agctgccgtt tacgacgtca catgcgttga cgctagcctg
    27121 tatgtcatcc ttctcctacc tcaagtgccc ttgatgtaca tgtcagctaa cctatcctca
    27181 ggagaatcgt cttccacgac gaaaacgttg cccagctctc gatatgcggg ggtatttcgg
    27241 gttcaaacac caggtgtgcc ggcgggcccc aaagcacgga ggcccagtcg gcttcagcca
    27301 aattcactct agcaccggtc acaccaggcg cagttctcaa catctccaag gtccggtggg
    27361 aacaatgcgt acgcgccgcg agagcaatat gcccgacggg aagcatggcc ggtacatgca
    27421 ggggcggtgc atcgaacgga gacgtcaagt tctcgctgga aaagccatga agggctcgtt
    27481 tgcgtgagaa ggaaccggag cctgttcata ggcagcagca ttacatacag cattagcatt
    27541 tgggagtttt ggagtttgat gataccatga gagaaaaatg ttaggcgcat ctctcctgtt
    27601 ttttttcgga gaggggaaaa gcatggttgg cggacaagga ttagggatca ccaacgaaga
    27661 atgaagctgc aatatccact ggagggataa ataaaaaagg ctcctatcgt cttcgttgtg
    27721 cagtagtcac gtaaccttgc ccggtactgt ccgaattcca taccatcaac cagaaagagg
    27781 actgtcagta taggattcat cacgttgact atccatcaac tgttatacac gcatgaagtc
    27841 acagtgatac tggaattctc taacgcagat gcctgaaagt gtaagctctg agatgttttg
    27901 gtgaattata atctagaaat ctgtaaccgc agatgtccaa ctgagtcttc accctactgg
    27961 atcgaaaaga atacaaagac tgcctggaac tattgatcaa aagtcgtatg ttgattcgac
    28021 gggcacgatg acgcctgggg tctaatccgt gcgctggtca agatgaacgt gctccgaaac
    28081 gggcgtcttg tcggcgccgc gcttgtccca tacaccattg aatagatagt cattggcctg
    28141 gacttcctct accgaggcca cagcgtccgg gttttcagac ttcaactggt caagaagagc
    28201 cgagagtcgt gacttgtcga tggcagtatc gccgtctcgc ttagcccaaa caccattgaa
    28261 caggtagtcg ttggcctgga cgttctcgac cgaggctgca gcagatggat tttcggcctt
    28321 caaactgtcg agagcattct tgagggccac tctgtcagct gtggtagatg tcagcgttca
    28381 gcgagatctg gcgtattcgt taaagtggtt ggggtctata ccacttgaga gctcccttgc
    28441 tgtggccacc ttggctggga gagccatagc gctcaaggca gtggcaacta ggccgaggaa
    28501 gaaggatgtc aggttcatgt ttaatgacaa ccaacgagag gaacaatcgt agagagtgga
    28561 tgattttcag cgaatttggt aggcaataaa agcgaatatt gtgcagcatg cggccatgtt
    28621 ctaaagacct ctttcttcat ggggcttgag gaggaactga tcttatatat agtctcaagg
    28681 ccctgcagcc aagagtaata agggtcataa ttgtgtaaag tcaagtgagt agagcttggt
    28741 ggaaataaaa agaacccagc atacttgtga actccggtta agtgtgttgg gggctgatgc
    28801 caaggcataa acgacaacaa ccaacattat cccctgagag tgtcactgct gttcttaccc
    28861 tgcccattct cgacgcttct gagggtacct tcattatcga taatctaaca acttagactg
    28921 gctttgcccc catggcgcat ggcttcatgt tttcaaatat ggtggcgtgt gtaatttcgc
    28981 tcttggtagt ggaaaaattg caatgtgacg gtcctgcgcc ctgggaccag tctctcgggt
    29041 cgtttcaaca tataccatag attccagacc acgagcgatt ggctagctgc atgcttgtta
    29101 aaccttatta aactgaaggc tcgttcattg gtttgatgaa agcaacttcc aacacactcg
    29161 agatctggat tcctccacca gacgatttgc tacggctctg aacattcaga gaacaccatt
    29221 agatccagaa taatcaggta tatggatcac agaaaaatga gaaacgtagt cttttcaacc
    29281 agggtctaga caaatcacgg tgttttgaat tatgaaccga gatgggttga ccgtgttaag
    29341 ggcaatacca cggcttctga cttggcgtcc cgcatgatgc tcataagtag aaaatgtcgt
    29401 cacaaagcgt catgcaacaa aaatgactcc tgccaacaga acaaggattt atagttacct
    29461 tccaattcag atctacggcc atccagcctc ttcaatagac tcctttccaa atcgataccc
    29521 ttgtgattgt tgtggtctgt tggtagttgg tagtctggta ctatgcagga cgagctctct
    29581 catcccttgg ctgcgaatcg gattgccctt ttggaagttc gtcggtatgc accgaaattg
    29641 ccttgtattc tacatctgga ttttgaaatg agccttcgag cttaccataa gcggaacgtc
    29701 tggcaatcac cccttttcag caatgaggtc ctgctgcttt tgcgagaaat tcttcatcac
    29761 ttaaactgat ccacttctga ctgttgagat accggaatac ctcagcgcca tcaaagctac
    29821 atagtcgatg aaatgaatat gaagtcttat tcttcggagg accgctgcca ggatggtgac
    29881 gaggtcgctt tactaggcga gggaatatcc ccaacgttga agaaatccgc gcataggcga
    29941 tttcggcatc tactttgcct ttatgtgtta gtcgtcttcc aagcaatggt tatgcttacg
    30001 atgttcctat tgcgaccttc gtcgaaccgc gatcccacgc ttgccatatg gtgtacgtcc
    30061 tcggtacgac atgaccatga aaagacttac ttgctgacga ggagtgaatt ccagcaccgg
    30121 caagcgaagt cgtccaatac gaaatccgag acatggctcc ttatttcttc aacagaagtc
    30181 catgggttgg gaccaaccga gaagccttgg atgccatgtg ggctgaccta tacgattgta
    30241 agacttcaag aactcattcc gctcacttac tgacatcttt cgttgaaagt tggcacttct
    30301 ggaatcagcc cagaagaggc ttctaacctg ttcaacgcca ctgcggtagc gccgttggcg
    30361 gaagatgtgt atctcatcga gcttcaggtc atccacgacc tccattgtct caacatgcta
    30421 cgaaaagttg catatccaga tcagtaccca gatatgattg atcactacga gaacggcact
    30481 gtgaaccatg acaccactca aggctttcac attggtaggt tgcctatata tctttcttta
    30541 acactgatac gatgtcactg accttggacg ccctactcag accactgcat cgatgccttg
    30601 cgccagtcta ttcagtgcac cgctgacgtt acccccatca agtggcaaca tcacccagac
    30661 gatgactatc acgtattccc cctgacatgg tccacacgga cgtgcagaaa ctttgacgca
    30721 gtcagaaact gggcgaagga gcgacaggtc ccagcttgga tcctcgacta tgggagcaag
    30781 aataaaaccc gtagctcttg aaggagaatc agtttcacat tttccaagta gtctgcatgc
    30841 caatagtagt tgtcagaatg agttgcaatt tctatgacat ttcgagggta tcattcacaa
    30901 acaacgcctg aagtgatcgt aaaccatttt gatcctgaac tcctgaaccc acgccggcag
    30961 gcatagttag ataccgtatc tcgtgacaca ctcctcacga tgcgtctcga gacactccaa
    31021 cgcgcaaacc cttacgccgc acttcaggca tttgaccctg ccccaatacc cgcagacctc
    31081 gcagaacacc cgcgggggat atttcctgtc ctcgtcgttc cagcccgctt tggcctcgag
    31141 gtacgtcagc ggcggtgcag acatgagcgc tcgtagctcc tcatcagacg gtaagggtgg
    31201 tatccgggag gctaggatcg ggtcgttatc cgaagggtgc gggggtggca gatgtcccgt
    31261 gtatggcctc aggagagtgc tgccagtctc cggcgcgtct gtcatctcgg catcttcgtg
    31321 tttcaccgca ccttgcctgc cggccgcatt cgtggctgcg tcgggcttct tctgcatcga
    31381 tggagcagcc ccggttcttg cgcggctgat ggctgccgtc gctgctgctg ccgccgaacg
    31441 cgaggaacca ccggtcgctg tgcttgtagg ggcagcagcg gccgcggccg cagcattgcc
    31501 accctcgccc agtgcgatga aatcgtccag gtagttggca aacgtcttct ggctctgcag
    31561 gatcttgcgc acgttcgggg tgtgcttgcc ctggttggcg cggctgccgg cggtgccggg
    31621 cttcggcggg atcggtatga cggcgtcgcg cgaattgtct ctgtcgagga cctcgagctc
    31681 cctgcggacc ttggcctcct gccgggcatt gaggtcggca tagctgagct ttgcgccggt
    31741 gttgcgggcg cgcttgcggg attgcgtgtt cgaggacgcc gcgagattag ggtgtggacg
    31801 cgtatccggc acgtatgccc acccaggcgc ttgagtcgtc cgcgcgccgg ctacttctat
    31861 cacgccgaag ttattcatcg tgagaggcgg cgtggactta tgattgtgtg gacgtcgggg
    31921 tcgtgtcgga tgatgtagga aaggtttgag cgacagcgga aagcttccgc gccaagatgt
    31981 catacaattt ggacactcaa gccaagcacc tagcttcctg tccacctata gttaccttag
    32041 taggcggcgc ctgcactatt gcgtgatttc tgcccgcaat acaaggtaga atagtaaaat
    32101 atcgcttctc gctgcactta tactgcatca ccatgctcaa gagatccatg gctttgcttc
    32161 gacgtttaag tagcaatgtt aggctgagca gtcatattag cgagccaccc tggctgagaa
    32221 agacttgcat ctccaactaa attcttgtgt ctatcacagc tatagaatgg tttctaccgt
    32281 gacaactatc ccaagatcga tgcctcagta cctttcttcc ttggtgatcg ttccaccaat
    32341 gttactatgt caccgtcaag gtcacaccct ctaagcagtt caagtggtct gtaaataact
    32401 ccctgattct ggaccgatca caaaagtctc gaacagaaat gaccactcca ccgtcaaaca
    32461 tatgagggct caggtccata aggagcgaga aacgaacaag gccgcccccg aaagcgttcc
    32521 ccttctacgc tgctcagatg ccggacgcct ctcctggaag cctcttctct cgcccgcctc
    32581 tgaaagcgtg atccacgaga tgatgaaggc aatggcatct gcattctttg acacgagagt
    32641 tctaggcacg aacgctttga ttggcagcaa tatggcagat gggagtcatg cagccacgtg
    32701 ccaaagtcgc tcggacgcgc cagagataca gggagcagct atccaggtcg atcaaagggc
    32761 acggttgttg tcgattcttg gcttcatgga ccgatgtcat tgtgcctgca cgtgttcgtc
    32821 cacactgact gccagacaga cagacagacc atagcaagca tgaagaaatg ccaagacgcg
    32881 ttgcaaagca ggtatcagac tctaagtctc tagcagggcc agtgctagag gatccgtgcc
    32941 actgctgagg cttcacctaa caagcaacca acaaggcact agctggagca atcgcaatag
    33001 cctcagtgtc cattcgctgt cgtcgagctt agaccctcag caacgggtcc gtcccccgca
    33061 cttgagaaca agggtcaacg tattccagac agacattgtc tagaaagttg aagtcgcgaa
    33121 ctcgatcttg actaactaaa tccactccgt gcgtttgcac cgggtcaagg atcgccgcac
    33181 acgttctgca ggcgccaagc tgctcagtcg cagttttcat tacatgcatt tactgttgat
    33241 tgagcaagac cgccaagctt tgattctctt cgcgtgcgtc gtggtcctgc tgccccgggc
    33301 gccaccctca ggacccccgg tcttggaact ggcgggaaag gcctgagctc atctcgccga
    33361 atcagatccc gattggccct ggatgtgact gcaggcaagc cggcccctgg ccaagctctc
    33421 atggtatcca cgaacggttc tatgaatatc gtgttctggg caatcccttc cataggttgc
    33481 ggagactgag ttccccatag ttagctccca aggcccctcc gctcacaggg ctctggtgtg
    33541 ccacgatgtt actgtagcag agctaagaaa tagtgagaga tcacttgtaa tattagcgca
    33601 gctgttgcgg gagaggatgc tcctagccgg tgatcaattt ggatgattga tcgcatttgc
    33661 ataagtatac ctacgaaatc taatcacaac ttcaccgacg gcggattgct ttttttttct
    33721 ttttcggtca aagaaccact gcggaaggct atggccggat ttctgactgt ttgctcccat
    33781 tatcatacca tgatctatgg cctcgagccc gtagcggcta gtggccgtgc caagtaaatg
    33841 acacagaaga aaccgggttg catcagtcga gccattgcta ggtgcagctc ttgcagaact
    33901 cagatgatct gagatccgct gcatctaagt tctcgcgatt cttctccagt gaatcggcgg
    33961 gctcagtcaa cagagcggcg aaaaaggtct gtggcagtgt ggcccatttc tgcacgttca
    34021 gacatgctcc acgtggtggt cagatgtctg ctaaccttga ggtgtctgct cagatgccaa
    34081 atactcaacc aatgccttca attgcgttgt gtcatcccat gtctctaacc cattaccctg
    34141 cctacactgt cttggccgtg cgggagaaag gcacgaggaa tctgccggac accaacacga
    34201 atactagtct ggtttcttga aggaagctag tcgatcattt gtctggagtt gaaatcagac
    34261 cgggtcagcc agcaaccccc gcccgtttgc cgtcggaaga ttttctggta cgcccgaacc
    34321 ttaaaaagac aaacggcaac gactgtcaac ctgtcaacag tagtacaggc aattggcatt
    34381 gtatgtagtt acacagacac ctaactagtg tgcgagtcgt agatttgtaa tgtagtatag
    34441 actacatgcc tgcgcttggc tcttttgaag acacacaaat cgccataggg cgcacaggtt
    34501 ggaacattcc aaatgcagtt gctgtagctg ggctgcacat ggcatcagct ccaattgcac
    34561 caagtgctca taccgagaga acgttgctac ttatgcagca catccattat gcgctcatgc
    34621 actccgtcca agctatacct tgcatccgtg catagtccca caactcttct ggatttcaag
    34681 tgcgttctgg gcgctgctgc acgcagagcc gtatttgcgt atgacggcta gaaaagtggc
    34741 ttcgtgcagc cgtgtcaacg ttggcagatt ttagtcgagg tgctcagatc gtgccgcgtt
    34801 tgcttcttga gcctacccct gcccgaacct gttgtctggt ggagtatact gactggtatg
    34861 tggggggttc tgcaagggcc caagcgtgca tcttgactgc tttcgggatc cctgatctat
    34921 atcccctgtc aaagccttga ccggctacca cgatccactg tcactgatgg gcacggtggt
    34981 tgcccaaaga gttgccaagg tcgcatgcgg ctgcatgcgt ctgtttcaac cggcttgatg
    35041 gctcttgaag cctgcaagct cacatttgcc atgctccatt gccctgtcag tctgtgtgat
    35101 gggtggtacc tttcataaag gttgccatgt gccccatctg ggcgcaggta gaggagagaa
    35161 ttctcgcctg cccaagcctg gactcttctt gagcgtcgaa taccttcttc gccttcaaga
    35221 tttttccttt ctctggccga gcaggacctt ggtttcgatc tttcttgtag ccagtcatgg
    35281 gtggtttgga cagttccttc tcggcgatca acctcgacga gccggaaccg tggtcaaaca
    35341 ggcgatccgt gatcctgggc ctcattatca cttttctggt acgcgtcaac tcagctggct
    35401 tggcaacaga tctgaatttc tgacaataca caaagatagc ttcttggatt tgtgtcttcg
    35461 gtcgactcta tacacgtctt agaatagtca gggaacccgg atgggatgac ttgtgtgtcg
    35521 tattctacgt ggtacgtact tgcggtggct cgggggatat acattcgtac tgatgtttag
    35581 actgtagatc tttacgacca ttggcagcat ttccgtgtgc ctctgtaagt tgactttcca
    35641 catgtccttg accaataact catgtgggta cagcggtgaa ctatggattg ggtcaacatt
    35701 tcatactgct gagcctcgac caaatataca gctatctgaa agtattctac gtcatgaatg
    35761 cctcttattg cacggcaaca gcattcatca aggaagcctt actgcttcag tatctccggg
    35821 tctacggtcg tggcaatgtc atgtactact ttactctctt tacggcgata tttaccgcca
    35881 tgtggggatt cgcctactcg ttcattgcct gggtaccctg tttgccggtg aaccatttct
    35941 gggaggcacc acctaacgcg agatgctacg gatacggatc acctatccct gaacaatttg
    36001 ttggcaccta cgaaagtcac actgcgatca atatggttct cgacttcatt gtgcttataa
    36061 ttccgctacc actgctgttc aaggaaggta caggattgaa acagaggatg cggatactgg
    36121 gtctactatt catgggttct ctgtaagttt tgcagcatat caccggtctg tatcgtcggt
    36181 atataggtct tactaacacc ggaccagagt catcatgctc gcgatctggc gactggcaac
    36241 tatcatcgaa caccaagccg gatattggcc aacccacgac ccaacctggt acggttcgat
    36301 cagcatcatc ctggcggtcc tcgaagtgga catggcggcc atctgtgcaa gcataccgat
    36361 cttttggccg gcgctcgagg ccagatgggg cagcatattc atcacgcagg agatcaagat
    36421 cacgcgcgag gagcgcttca tcgacgacga agatgaccgc atgtccctac accccaacag
    36481 ccgcagtcgc accggcagcg acgtcgagct caaacgcacc gagagcatgc agtcgggctc
    36541 gaagggcgac aacacgcact acaacgacat gttcatcatg agctcggtcg acccgcttcg
    36601 cagcccgacg tccggcacat cgagaaccca agccgtggtg aggagcgaca gcacaagaaa
    36661 taagggcaag aagtggcatc tgtgagggca gtgccatctt tttgaataat atatattgtt
    36721 tttattgaaa gagaaaaaaa gatcggcgtg ttagttggcg atgatcagcg gcatcgtcga
    36781 cagatttggt tcggcgcctt gagagatcgg atcggcttgc gacattatta ttagtgtgta
    36841 ttttagagct ttataccccc aagcatgcga ctgtccttac tgcgagcatg tatattagtt
    36901 gctgggtttc gattctagcc aatggccctg attgccgcac ggtcccaatc gagaggtttc
    36961 ttgatcggat tatatatata tataagcgaa ctacacgcca tgcgatgcgt tgacttgtta
    37021 ctgtaactgg gtggaattaa tcgaaataac tccgaacaac tccctagatg ataacaggcc
    37081 gcgtgttgtc cgctgagaca gaagaacatg gctatcgctc atagaatcgt tccaattaca
    37141 tcagccagct tgaagcattg catgacgacg cttactgcca ccaatgatag tagcatattc
    37201 atctcatcac tgcacatttg gaaataggat ctggtggaaa ggtcgcacag gctgccacct
    37261 atcaccatgt aagacaagaa cattcgcacg aggactcatt agggtaatgc ggcctcaatt
    37321 gtggaagccc cctaaaacgg agaagaccag ttttggtgga gagtcaacgt cttcctaaaa
    37381 cataatctgc acctgtttgt cctgggtgcc taactttgtg caaatgcaat attacctagg
    37441 tctcgtatcc attcctgaca gtgcaagtga tcgtcgatag catctgaccg aaacggtcag
    37501 ggtaagagat catggaaact gccagcatcc actcgctggt accaagccct aacatgatgt
    37561 gcaaaacgaa accaacaaac tctcctaaag catccagccg caaaacgaaa tcggcatctt
    37621 ctattgatgc atgggtagtg agtgtatgac accccacctg ggcaatgaga tgaagtgatc
    37681 atccatagag tttctcgggg gtaaggccgt atccagtgtt ccgctgctct gctgactgac
    37741 tggcttaatg ctcgttgcca aggacgttgc cgatgcagta tttaataaaa tactgtattt
    37801 acatcgcagt acagctccaa gaaactgttg tggtatgagg tatcgggtac tgcttttcgt
    37861 ccctactatg gctcacttac taacggtagc ggttgccacc accatgacta cctgagcctc
    37921 tccaagccgt aggggcgccg gagttgtaac ccgagtcgaa agactccttg gccaggccgt
    37981 actgctgacg agcagtacca ggagcatctg aggtgtcata gtcaatgtcg ccgtagccgg
    38041 ccgcgtaaag gctggcattg gtatcgaagt aaggtaccat ggcagggcca tagaaggcac
    38101 gcggaggctc gacctgtcgt cgcccgccat tgccaccttg gtagccgtaa tagccgcggc
    38161 caccaccagt gccgtagccg tagccctggt agccgtacga gtcgaagcca tcgctgcccc
    38221 actggctgcc acggcgacgc ccgaagccct gcgacgagtg acgcttgcgg ggacgctggt
    38281 tttcctcctg cttgaacgag gtgcccttgg gcaggccggg gcggcagacc aggcggcggt
    38341 cgaggtgtac gacgccgttg aggcatatca gagcggcctc ggcctcgttg gggtcggtgt
    38401 aagtcacgaa gacgtagccc ttgttcgcga ggctgtcacc ggcgttagac tcattcgagg
    38461 cgaaacctcc agaggtcgag ggagactcgg caaagggcat gtagattttc tcgacggtgc
    38521 ggttgacgtt gtggatgcgg agcaacttct tgacatcctg acggtcggcg ctgtacttga
    38581 gatttccgat gtagatgcga cggccctccg agatggggtc tgcgccggct gacaacatga
    38641 cgggcggctg ggcgggcggg cccatgaagc cgctgtagct ggcaacgcca ccgcccaagt
    38701 tctgaggggc aacgggagcg tagacgacgt gggtgcctat cggcccatgc gtatagggtc
    38761 tagtcacata aacggttggc aggggagcgc ggcgggccat gttggcgctg gcagtcgaag
    38821 cttcaagacc attgtgactg tggatcagtt cggcaacccc tttgacttcc atatcgttgc
    38881 gagcatgctc cggctcgagt ggagtgttct cagtagtagc caagggcgac ggcatggcct
    38941 tgatagcggc atcgctagca tcaggcggaa gttgctgagg tgtagtgaca cgcgaatcat
    39001 ccacggttga gaacgagcct cttgtgtctg cagcagtagg ctcacgggtc ttcagcaacg
    39061 cctccgggct taggccggga accgactccg ggctctgagt cggagagggt actgcagtgg
    39121 cagggtcaga ttgcgcgatc gcagtagtag acttctgagg agtgtactcg gtcgcctgag
    39181 gacggaggtc gtgcttggta ttggccatgc tgtgagacgt gtcgttgggt gttgaacaaa
    39241 agatattgtg atgaatagta aggtgtgagc tcttcaaacc gaacagaggc agcggtgcgc
    39301 gtgcctttta ggtgattttg ggataactaa ggatggtatt gctggtgagg caacgtctca
    39361 agctcagatg agaggcgaat cttccggata gacagaagaa gcagtatgtg ttgcgtttgc
    39421 gtcagaggat caaggagaaa aggtgtcgaa gactcaaaac ccaaaattca ggatgagaag
    39481 tgagaccctc cagacggcgg acggacaagc gaacgctctg tatgcgagat gataggctgg
    39541 agaagatgat attgtttgta gagtatggcc tggagctcag aatgatttgt gttggctgac
    39601 aatcaggtgt gatgatgtgc gcctgaggtt gggtgaaggc cacgatactt accaagacgc
    39661 gtcttacaag ttgtctgcaa aaacgcgtct atgtaaataa gatgatagag gtgaggacga
    39721 tttagagggt gctccgttca agcgacagac ctgattctgc tggtgcgtcc ttggccgggc
    39781 aacgagggtg agtagcgatt agagccgcat atacgcaacc gtcgggtcga aagagctgct
    39841 taggtcgtca tcaaggccac aataatgact tgtgttctag actcagccaa gaaaatgagt
    39901 agtgagtact ggtgaggcca tatacgaggc acagtcgtga acaggaagaa ctgcccaggc
    39961 tgttttgggg caataattac aagcagcaga gactccagag accgcaaacg aggcaatgac
    40021 cgtaaacagc aggcgctcgc tgctccgtgt tcgaaagact ttcgagcttg gacgcgtaat
    40081 atcgtgatat cgagatacag ccttccctaa agcgcgactt cgcgtctctg acacgacgag
    40141 aggtgatgat ctgagtgtga gaaatctgag ataatcaact acggaaagcg gacttgcttg
    40201 ctcgtaaaga aatcaccgca ggaatagcgc aaacgcatcc ttaagtaagg acaacagggc
    40261 ggacagcgca aacaggcagc caggcgtcaa cgatctgagg gccgtgggcc tggtgggata
    40321 gggtcaggtt gggataaaga aattaaggta ccaacatcag ctatgtggtg aagggatgtc
    40381 tcgggcaggc agtgataaga aatgaaggca tgaaggttat caatgtcctg gagggggaaa
    40441 actacaactg cgggctgaac gctttggtga aagggtggga agggaggcga gggttcggtc
    40501 aagttctctg ggagctccca gaccacgttt acacgaacat gaattaacgc gatgaccgac
    40561 ttgaaagcct catccctccc atcttccctc aaggacattc tcgaaccctc agtcccgtgc
    40621 cgttgtctgc ggcccattag tccatccgat ccttgcctgt gaagctggct tggtccagtc
    40681 tcacttgcct gtgatcagtg gcaaggctcc tcttgaatcc tatggatgaa tctgggaggc
    40741 cctattgaag attactaaat tggagacagt aagctagggg tatgcagttc attgaagaat
    40801 aggagagacc aagactgagg gttcaccggc cttcggattt gcagactagt ggaggacgtc
    40861 acgcacaggt tcgagtcttc gcatgtttgc atatccaaga ccaagctggt acgtacgaag
    40921 ttgtaagata agccattgta cagactcatg aatgctgttg tacagtttca ttgctcaagg
    40981 accactggac tccccgctgg caaaagcctc acatatggta gtgcgcaagt tcgtcattat
    41041 ggcccgtccg tcgcaaagaa tattcccatg gcccctggcc gccttgaagt cgatgaaccc
    41101 gatactcctc gcttatttcc ttttccgttc caccgcatcc atcttttcct ccaacgcctg
    41161 gacatatttg ctcaatcgct ggcagctggc ctgaagagcc tgttgtacgc tcgtgttagt
    41221 tgacagccca gatatagcgc gggatcgcac gggaagcgga agaaacggga aaatttgcgt
    41281 gaatgccgaa ggatttccct caagaataca tagacgcgtg ggtaacggcg ggtacggccg
    41341 gagggctcgg gttcgggttc gggggaatct tcacaaaaca cagagccaca aatccccaag
    41401 aagtgcaacc ggccggacac taggggcagg acggttgttg tttttctcat gtcaaatgca
    41461 gaagcgtaca tagatatcct cggtcaagag ctcgttcgat gccttgtact cctgcagaac
    41521 gtatgtgtag acgccggcgc cggcgagggt gctgccgagc aggaagccga agagactgca
    41581 gaatatggtc aattagcctt cgctttctct cttcaggatg gacacgcgtc cagggaaggg
    41641 gaggccgtac cctccgcgga aagcaccgac gggcttgcga gctggcaggg cgacagtcgc
    41701 atcggcgagt tggcgggatg tcgagctgaa ggtgcgggtc gcggtagagc gcatggggga
    41761 agaagaagcc gcaaggaggc tgcgagcccc tgcggagacc attcgtgcag acatcgtgac
    41821 ggtgtggttt gtttggcgtg gtgtgatgat gtcgggtggg tggaaggcga ggaaaggaag
    41881 tggtcgcttc gggtcgatct ggctgagacg ctgacgtcca attgagatgg gcgatgcagg
    41941 tgctggctgc aggggtcgag ctttgggcag acaggtgctc tgaaaacggg gccgggtctt
    42001 agcggcgcgg agtacttagc cgttcgaccc ccaatccgtc taccggtgtc taccatcaac
    42061 tgcttgatat gggatgacta cgagtttaat atctacgtgg tcccaggatg tcccttttgc
    42121 atggagttct attccgacta ttcaaatagt caacatgaca acagtggtcg gtcttacgat
    42181 ggctgaacca cgacttcaca atcggttatc tcagcaacag ccgcagtaga acgatgaaga
    42241 aaattcatta aaacctatgc tgcactactg atgagttcgc attttttatc ccgtgtccca
    42301 cggagcggcc ctccgctcct agcttctctg aaccgagccg agcatgtaga tagataaact
    42361 gtacaaacga tcaaggggta ttcatcttca ttccgctaac catctaaagc tcatcgtgag
    42421 tgctctcctt ggcagcctcg ctgctggtgc tctcggtggc ggcaggggca acgggggtct
    42481 cctcgatggt cttctcctca acctcagcct tgaactttcc gttctccttg acgaacttga
    42541 tcaggtcctc aacagtgcgc gagccgctgt aggtgacggg ctcggtcttg gcgccagcag
    42601 ggtacatctt gatggtaggg aatccctgga tctcatcggg aacgtcgttg gcagtggcgt
    42661 caaccttggc aatgacaatc ttgtccttga actcgctctt agcgtacagg gtagcaaggt
    42721 cgtcgtactt gggggccagg gccttgcagt gaccgcacca cggggcgtag aactcaatca
    42781 gaacatcctt ggtgtcatcg aggacaatgt cgttgtacga cttggcgacg acgacggtga
    42841 cggggccctc ctgggtctcg gggatgggct cagacttgat gctgggctcg accttgccag
    42901 cggcgaagtc atcgacgaag gccttgatcg aggcgaggtc gatcttcttc tcaatgttgt
    42961 aggggaactt ctggttcttg acggtctcct ggatggcgaa cgacgggaac ttgtcggtgg
    43021 gcaggttcag gttgccagcg tgggcaccaa actgcttggc atcaatggtg gcgaagttga
    43081 tcttgccgcg gtactcctca gccagagact tcaggctgtc ggcgagctcc ttgcgctcct
    43141 cagccgtctc ggcgaagatg taggccaggg gaagaccggc agacatgtat ccagagtagg
    43201 tctcggggcc gacctcgccg accaaggggg tgctagccgt cttggcgaac ttctcaatgg
    43261 cctcggcgtc gaacttctcg gagaaagtgg ccttgccctc gtcaaaggtc ttgtagagga
    43321 cgatggcggg ggccttgaca ccctcagcct cggccaactc agcgtcgctg ctcgaaccga
    43381 aggggtacga gtcgcggagc ttctcagcag tcttggagaa aacctcgctc gactccttgt
    43441 cggaggcgtc gaggtaggcg acaaggacga ccttgtcggt gttcttgaag tcggcgagcg
    43501 actccttggt gacctcggaa acggcgggga gcgattgctt gatcatgtag gatgtgatgc
    43561 tgcggatcga gaacgtgtca gtaaggtgac gttgatcacg agcagagcgc caggaaaact
    43621 cacgcgttgg ccttgcgctg gccagagtag ggggtgatgt tgtcctttcc gcggaagacc
    43681 ttgagggtag ggtaaccctc aacaccgtag gactggcaca ggtcggcctc ctcagtgcag
    43741 tcaaccttga ccagctggat gttcttctcc ttcagggagg tggcggcctc ctcgtactcg
    43801 ggggcgaggg ccttgcagtg tccgctgtga agcatgtcag tattccggag tcgagcagaa
    43861 cttcggcttc tgtcggaaaa gcttaccacc aaggggcgaa gactgtagca ggctaatgtc
    43921 agctgggatt cgccagcaga tgctgagagc aatgttgcaa cttacactct gcgaggacga
    43981 ggtcgttcga cgcaacgaag tcgtcgaagg tgtccttctt gagctgggtg acgtccgaag
    44041 ccgagacggc ggcggcggca gccaacaggc tgaatgcgac ctttctatac atggtgaaaa
    44101 gactggcaca aagactgtta gctaggctcc tcgtgtgacg ctgctggcgg tgcccaagac
    44161 caggagagag gcttcgagga tccgcgagtc tgcggcgtcg aattgggtcg acgtcgacgt
    44221 gaatgctgac accacgaagc tgtctccagg ttgtggattg cgtgccgggt agacagaggg
    44281 agatggagag ggatacttac ttctgcagag atcaagccac cttaaataga aaaagaaggc
    44341 tgatggtgaa gtgaatgcaa gaacagtgaa atggtagaaa acagtccact cgagacggaa
    44401 aaatggacag ttgggtcctt ttattcacct ggagctgata acggggaacg gcagggtgaa
    44461 ctctggtgcc cagggaggcg gctttcaaga tgtcaatctg tccagtccag tcccgcacca
    44521 gggccggcgc cagttggtcc ctgcggtgcg gcctgggcct ctcccctttt ggcctttgcc
    44581 tcaattgggg ctcgtcgaaa gctcgctgcg cccgccccga tggcatttct aagctggggc
    44641 ttcctctcct gatcttgaca cctgtctttt ccaggcacgt atttttggag aaagcttgcc
    44701 gctagcctgg tctgcagcag ggatcaccag cccaattggg cgcatcccaa gggtcctcct
    44761 cagtccccac ttgcctgctg tactgcacta ggtaccacac tcactcaagc acaccaccgg
    44821 ggaccaccat gcctgcaagc ccaccgcccg caagcccacc gcccgccggg ccctcctctg
    44881 cagcggcgcg cactcttggg cggcgtgtag ggacctgagt cgtgattggt gcctttgcac
    44941 gaactttact ccatgaggcg actatggtgc caccatttgc cctctaaaac aatcggatat
    45001 cctagccagt tgctttctca gctgttcact taccagccat gggcaagctg gaatctgttg
    45061 cgtgctatgg agggttctct cacacttcca ggtcgaagac gtctcacagt ggaggctgcc
    45121 cacaatgatc cagtagcacc tcatgtcagc ttacctctgc tttgcactca gcaatctagt
    45181 ccaagttacc tcgaatccta ttgacatgtg gcctgaggtg catggcccat gggacgggtt
    45241 aaggtgcaga tctccaaatc caagccaccc cttgcctaaa cagactgatt aatccgcggg
    45301 tactgcctcc gtttgtcttt ccggtacagc cccaaagagg ttcggcggag gcagtgtggt
    45361 tacaacagat atcaccgatc tcgtaggatt caggtacagt gagtccactt cgtctcttag
    45421 ccagtctcgg cgcactttac atataatgct ccacaaggac tggatgcggt gcctgctcca
    45481 attgcaccac tacagtacac tggatatgaa gaccgaatca atatgtgagg ctcaagccag
    45541 atacttgggg tagcgtaccc cacactacac ctcccgtctt cccaatcaat gcctaccaag
    45601 ccatcgctat agatcgatgg ggccaaatcc acctaatgag gcgaaatgag aatgactgta
    45661 tagtatgtag cttttccgtg agctctcatt tgccatcgtc gagaacattt tcgaagggaa
    45721 ccgacccata tcaaccgcaa caagccgccc gccgcgcaat gggggcgggt gcttaaataa
    45781 tgctttagac agtcaatcga gtcagtacgc cacagtctgg aagggtccag cctgcttacg
    45841 gcacaggcct cctcagtggc cacactatag ccagacactt catcggggca gaatgggaga
    45901 cttgagtata ctcagccgaa ctctatctac gacaaaccgt gaaccaatag ctcttgtgtt
    45961 ccttcttctg ggattgcaat cgctgcgact gttctaaccg gttgaccttc ctatcgtggg
    46021 caaggattac atgcggggga tggggtaact aagctggacc tgggatcggg tcaggggaac
    46081 acagtacgat agacgttccg gagttcggaa tgaatgtgaa aaagatcggt attgcgcttt
    46141 cacttgttta aatatgtagt cgctagagat tccatctgat ctcatccttt tgacggaacg
    46201 caatttgagg aggaagttat tagtgaagat gacgaggcgc gcgatcgagc agcaatctcc
    46261 ccgtaagtaa acccccaaac catctgaggg gccgcatatt ctgacttgtc cccaggctac
    46321 ttccgggctt cttcctcatc aaccgcccat ccgcaggcac cggttactgt tgctgaaccc
    46381 cggtcgcaac gaatccattc tactagcctt ggcatcacaa taagaccaag agccgaagac
    46441 gcgctggcgc cagcaggcga cgatgcggtt tcgaccacga agaagaagtt cttcaccata
    46501 atcagggctg gattgcttgt ccctggtgat ggcaagcctc ttcacgatgc agcgctagtg
    46561 atcgaaaaca agatcattgc ctgggttggc tcccaagctg aagtgccaga tgaatatacg
    46621 gaggccccgc accggagctt cgatatagat tatctcatgc ctggcttatg ggaggttcat
    46681 gcacattttg atggttcgag cccttcagac ccggacctcg gctatctcgc attcctctca
    46741 acccatcccg ccgctgccgg tgcgcgtttg gcgaagcagt gctgggaggc cctccagcgc
    46801 ggttatacgt ccctacgcga cgttgctgga cttgggtgtg aagtcgcaca ggcaattgac
    46861 gatggatcca ttgttggtcc gaatgtttac agctcaggcg gtgccttgag ccagctgggt
    46921 ggccatggcg acatctttgt catccctgct ggagacgtac ttctcaactt tggcgtgggc
    46981 aacatttcag cggggcacca tgggacaggg ccggtggtga tcgtcgacgg tgtcgatgag
    47041 tgtcgtcgag gagtacggct tcaaatccgg cgcggcgcca agtgcattaa ggtcatggct
    47101 tctggcggcg tgatgtcacg ggatgacaac ccgctctacg cccagttcag caaggaagaa
    47161 ctcgacgtga tcgtccaaga agcgaacagg cagggccgtg ctgttgctgc ccatgttcat
    47221 ggcaagccgg gtattctagc tgctgtgaat gccggggtta cgacagtaga gcatatgtcc
    47281 tttgctgacc aggagtgtat ggatgccatc aaggagaagg gcacgatcta cgttgctaca
    47341 cgcttcatcg tcgatttgtt acttcaaact ggcgggaaag gcctttcgaa agaacagtgg
    47401 gcaaaggcca agctttgcgg tgcaaatcac gaggccgcct acaagctggc tattaagaac
    47461 ggtttgacgt ttgccctcgg cacggataca gcacccggag acaactgcgc catagaactc
    47521 gaatacgccg tgaaggctgg tatgagcaat ctggaagcga tcaaggccgc taccgcgaac
    47581 ggccccctaa cggtcggagc tcaggctcca aagtcggggc agctaaaggc tggctacgag
    47641 gcagacatca ttggcctcac ggaaaacccg gtggaggatg tcaaggtgtt acagaacata
    47701 gatgtcatca agtatgtctt caagggcggt aggctattca aggggccagg cgttgggccc
    47761 tggggtgagt aataagtact agaataggga gcgccttatc tggtaatcgg gaaaatattt
    47821 ccactcgaaa ctatcgactt gaggatggcg cgcgtgaacc tgtggcgatt gtatttctca
    47881 gtcgatcggg actgccctcg agccagacca tcttgacccc agcgtggacg acaagttaca
    47941 atccaaagcc atccccgaag ccacatctga tataagctat tgttcaaagt gttaataatg
    48001 agcgaggaca gaaaggccat gcaggtccta gatgaaggcc gcatcctacc ttccccgtgt
    48061 cttgcctcgc acatgctcgt ggcttcctgc tgtccgccca tagctcttcc agaaatgctc
    48121 ccgcgggtcc caaggctccc aaggctccta ccatcgccgc gcggcgagct agagcacctt
    48181 catctgatgg cagcaacaca tgaacgatac actccggcct gcaggtgcct aggtagctta
    48241 ggtagttagt gagcatggcc ccgtggtcca ggcgatttct tctcgtcagc gctgcactcc
    48301 actcgttacg acaatctcga gtctcttacg gcaccctacg ccggtggctt ttttggatgc
    48361 gtctattcat ccaaatacag agacttgggc cgctctgctt cattagtgac tttccaagca
    48421 tctatttcaa catctagtgc tctccaaccg acgctgccca tcacacccgc ctcgctagag
    48481 taggcccccg ctgcttcacc atggatcatc accgtttgcc ccgacgatcc caaagccatg
    48541 gcacccttca cagcagctac gcccggcatg gacggcctct tcataagcct cttcgcagcg
    48601 tgaacgagaa ctcggctctc ctgccttcac ctggtgcttt ggagagtatg ctgaagacca
    48661 caaccgagac tggagatatt ggtctcttca gcatcaagtc tgttcctatt tcacgcgtgg
    48721 gaccaccagc aagtagaagg gatgctatgg gccatggtct gcaatccctc cctcgccata
    48781 ccatcgatga gtccaagagg catgacggcc gcagaaggcc tccccggcat cgagatgtca
    48841 ccgctgagat catctctatg tacggatcca acagccagag ctcgagctcc gtcactagca
    48901 ctctggctta ctcgactgat gagcctggcc agcgttcgta ctctatgacg actgttggat
    48961 caaaacagct gtcccacaac aaatccaatg caacccttca aagtcagtcc agcattgggc
    49021 ctttgcaacg ccctcggtca ccatttccgt accctactag gctgaagcga ccaggcgctc
    49081 gcccagtatc tccagctgtg acggatgctg gcatcgtcga ttacagccgc atggttgaga
    49141 ttgacagaat ttcattggca agtgaccatc gaacacactt ggcgtggacg ctcaatactg
    49201 acttgaaact cagagaactg gatatggacc tctcaaaccc ccctatccac gcggccatcg
    49261 aaggccggca cctttgggta tccgctcaga ggcaaacctg tcaactccta cgttgccagc
    49321 atgtggacct cctcaaatgc gtcgacttcc agggccgcca tctttgcgaa ctgtatcagc
    49381 agcgtcggta gcgtcctgga atgcgccaaa tcgccctcat cgggacagag tgaacagtgc
    49441 aacatcgagg acgtctagtc ttacttcggt tgtcaatatg tactaccgaa tgccgcctgc
    49501 acttaaggct tcgcaatttg ggccaccgga tccgacgcct cgttactacg actacacaga
    49561 agaattcgag aacaagacag cgcagccaac gaaatcactt gagacattgg ctcccatacc
    49621 tacaagggcg tcgagcactc aacgtcccct ggttctcaga gaagggtcgg aggagcagct
    49681 ggctgcagct ttcgacgaca aatctgcacc ggatttctca gacgatgacg accaccaagg
    49741 tgaatctgac gcagaaacag agccacatct gctgagtgat atagaaacgc ctcacgaagg
    49801 taccacaagg gatcgaaagc ccaacagtcc cgccagagtc tccggcacag acccaagggc
    49861 ccagatcata cctagcttga cgctaggtat gaggaagctt acacgaggca gcgacattga
    49921 tctcctaccg tcgcaggttc ggagaacatc cgttgatact ttcaggccca gccttgacat
    49981 agaatctcct gaggttccat tgttcagcta ccctaacttt cgtcacagaa cgtctgagca
    50041 tacaaataca ccttctccag cacggcaagt acaggttcat gtcaagaccc caacaatcag
    50101 aagtgagcaa ggggttatct tgagggatga tgaacatgac agcactaacg gcactgatga
    50161 tgcgtcttct gtgaacgaca gcgcttgcga gccgcccctc agagagccaa gaactcccag
    50221 agtgccaacc catggtttca gcaacccata ccccatgctg aagaccgcac aggatatgct
    50281 gaaaaccagt tcaaaagggt ctgacaatta ctcaacactt gcacgtacaa ctgctgtggc
    50341 agatcccttc aagccaggct cccgcaaact cctcaaagga tctgatgcac atcaacattt
    50401 gccgtgtgcc acagcagtga atgggtgcgg ttctgtagga atcgcagata acaattcgtc
    50461 aattgagact tcgggggcta cggaccgttt agaaacgaat ccttctgata accgaactgc
    50521 tcggggagtt gccagaacca atgatgacgg cacaggccgg atcttgagac cacctctaag
    50581 aaacgatgat cacaacaaga atgaccagag aaaccatgct gatttgaaag tcatcaccaa
    50641 tgggttgcct caggatgaag aggagatccc acagctaact ccgtcgtgtt ctctcacgcc
    50701 attgatctcg ccaaaaccaa tctcacccgc tcgagagctg agggtcaaga acagcatccc
    50761 tcagcttatg aaagcattac caccgttacc tggtcaacct ggatacgttt ctcctccttc
    50821 atcaaccggt ttcagcgacg atggagacga ctttgttgca gttttgagac cataccgctt
    50881 ttcacagtcc ggtatatcga gatgtcgaga tgcctctgag ttagccagaa atgctgagaa
    50941 accccccgca cgcttgcaaa aacccaaacc agatattcaa aagaagcttc ccagaattag
    51001 ggccaagtcg aaagtgtcaa tcgccgacgc cccgtctaat catagagagt caaggccatg
    51061 gaattcagag aagaattatc catggtgcaa tgacgtgcct ccaattgagc ttgtggatgt
    51121 ggaatgcgaa gttaacaaac atgactctct tcgtgagaag ccacgggtca gtagctctcg
    51181 tactgccagc aatgtagact cacgctctaa taccgtgcgc cgacgtccac aagctggagg
    51241 ttccgggctc gtacaagata ttgcaagtca acagcggaaa gacctcttca gcttctccag
    51301 cggattggga tctgtctttc gccaagtcag tcgtaagttc tctcaaagct cacataaggc
    51361 tagtaagccg gaatcagcat cgccattcta tgatgcggaa acatcgttgc ctgatcaaag
    51421 tcctgaaacg aaaccacgcg ttcggctcag aagatccacc agcaagtaca aggcgaatta
    51481 ccacagcttt gataaagact cggccattga gaagcgtcat ggtttgaaga agcacttctc
    51541 agatttgcgt tggctgctag cacgatcgac gcgtacacaa acgcgggaga ctcctgacga
    51601 agggtcaaac tttttgcatg caaaacgggg agccgttttg gagagtacgt ttggattggg
    51661 aaacaccgat ttcgatagca aagatattag tgtcggtgaa ggcaatgctc cgaccaagca
    51721 gcctaggcca cggcttagaa gacgaatgag agccagaatt tccaaatggg tgagagggac
    51781 caaaaccggt ggcaagcatc ggcaaaaagg gacctcagtt actgcagagg ataactgagg
    51841 atgctgtgaa gagaatataa cctacttacg agctgggatc gcagtaccag agtgtagtct
    51901 ctgttctgta tgaacatcaa ctgtagcctt gggaaggcag tttttggaat gcttgagaca
    51961 caaagctgct tgttttggaa cttcttggaa cttctcatcg ggcgggaatg actgctgcta
    52021 gcttaggcca atggaaaggg tcagaactat tgtgtacgaa cccgcttggg gagcacgggg
    52081 actattctga tccagggtga ttggggcgtt cttagttatg tgggaagaca atattgcatg
    52141 caaacgctgg attgcacctc attagtacac aataatgcca gaaatcttct taactgtggc
    52201 ctttcagcgc atgctgttca tcacaaatgt tcgtcaccgc ggtggtaacc tcaaacatgt
    52261 gctttggggc tcctgtgaat agtagtgact acaacgacgt tgaaatgagg ctttgtttac
    52321 agaggtttgc cttggtttcc acccgctggc acatttgagc aagagatctg tgagtttgag
    52381 acgagagggt ttgcgattag acttcgtagg gggcgcggtt gaggcattct agctcgagaa
    52441 gtccgttgac aacaatccaa tcatgaggcg cgaggtacca catacattga gaagaatagg
    52501 cacgagcacg agacatctaa taagattgtt ctagctggta tctgccgcac ttctagccgt
    52561 gccctaatag tactctcctt gcagccgttg aactgcttga aaactgactc tattctggcg
    52621 ccccctccag cgcagtgagc caggctccat ctccgtctgc tcgagctggt cccatcccag
    52681 caagctagta actttctctc tctgcagcta acagtgaatg cttctttatc ctactttcct
    52741 tctcgataaa ccaaagtctt cctgggagat tgcctagggt tgaacccttt tgttcagcag
    52801 cagtcttcat tctttcaacc gcatagactc caatccctcg taaacccgta ccttccccat
    52861 ctatccacgg catctcgcaa tggaggaccg acaacgctca gacacagaaa atacagattc
    52921 gatagactgg ccacaatgtt ggaatgaggg ccgtaccaac agtacatctc cggagcctaa
    52981 aggtccaggt tcctccgcac ctccggcttt ggaacaacaa gtagcaacaa atgagcacag
    53041 agaaggcgag cgagaaaacg gtgatacggg tagtgatggt attgaagaca atgacgggat
    53101 ctcagcagta tctgatgagc acgttccgct tgactaccct gggtccgacg cagagcgcta
    53161 tcaccagctc gaggcgctga acgacaggat attaagctgg gcgcaggccg gcagcgcctt
    53221 aacgccaaag gaggaatatg cagccttcac gaagcttccg gatccatgga agcactatct
    53281 ttcgagtatg acgggtgctg agaggatccg ccccccgcga ggcgaggccg tccgcgtcaa
    53341 gacgcgctgc gggagcacga tgtacgtcgg ccgcccaaag ggccgaatta agtggaagga
    53401 ggtcgtgtgg gacaagaagt cggccgaagc cgagagagct gactcgatga gcagcggcgg
    53461 cgccgcgccc gctcccaaga cggcgaagga ggaggagtcc gcaacgagca gacagggaag
    53521 cgtagagtcc gaaccggagc cggacataga gctctggggc aagttggatg agctcacccc
    53581 tatccgctcc aagtcggttc cggagcagat gagggcaaga gcgttgcaga aaaagcagtc
    53641 tcgccagagt tggctggagc atctgaaaaa cggtccgctt gccggagcaa agcgaaaggc
    53701 ctcgcaggcc aagggcttct tgtccaaact gtgggagagg cgagactcgg gcgtctgcat
    53761 ggaatgcaaa aatgggctcc catgttacga tgagcttggc cccaagaacg atcgctggga
    53821 tgagccggat gctcgtccca cggcgtcaca atcgacagaa cttcccgacg cacggtggct
    53881 tgtgcagcgc caacaggacg agggcgtggt gctctgacac cgctcggcaa tcaccctcca
    53941 aacggcattg ggaatcttaa taacctatca agaatagcgc tagagcaagg ggcgttcaga
    54001 gatgtatctt ccgaattttt ctccaataga tgaccaggaa gcctatacct tccgcacgag
    54061 acgctgcatc tcgcctcata gttgctctgc ctcaatcgct gagttgaagt cctgttagta
    54121 gttgtggtgt gtagagtaat tatatcttca tggaaaggta ttcagaacac gcctcctcca
    54181 atgatgaaca atctttcttc ttcgcgttta gcccattgca tgatcttatt agcacccaaa
    54241 gtcaagattt gcctggacgc attgggtccg gcgacgcagt agaactcgaa tacgggtgtg
    54301 atccacgcga gcgacgtcga gtcctcgccg acgcaatgca tcaccttgag atgagcatgc
    54361 ttcgcatgca ctgtagcgtg cagattgtga tatagcgaca tcaaacggcg gtgcgagacc
    54421 atgtcgtcga aaagcggctc cagagtgggc atgcagaact gcacgttcgc tttcgacttg
    54481 aagaggaaat ggctgatgtg cgtcccaggg gcgatgtcgg tcaccttggg ccggccctgc
    54541 tttgctgcct tcttgataat gtcaagactt ccctttctct ccagctcatt gacgacatcg
    54601 tctctcatct tctgaagggt gaaaaagctc tccttatcgg ggctaatgag aatgatggcg
    54661 atctcttcgt cgaccgggat atccgttttg gaagatgtgg aactcccggg ccttccaccc
    54721 aagaaactga catacatgta tagataccca cgattgttga aagcagggag gcacagggga
    54781 atccagtttt caccaccgcc agccttgatc cctccagatt caaaaagcat attgaagatg
    54841 agctgcaaat cgctcggatg aagagaatgc ttgcgaggcc tgataacgct cactaagcgg
    54901 cctccggcta ctatcaggcc atatagcaga ttgcccgctt ttgccttcag gaaggcatta
    54961 tttatcgcgt aacgttgcga ctttcggatt ttgagacatt ccagcgcccc cagcagcatg
    55021 gacggcgagc ctttggtgaa actgtccgat aaagacgaaa gcagtgactc tgtgccctga
    55081 aggggccttc tcagatcggt cgacggccga tttgcgaata tgtgcgtcaa agtaggcaac
    55141 gtcaaggttg agaggatttg catgtagagg gcgttcaact gggcccgcag ttgcgaatcg
    55201 ctctccccca gtttgcttat agcgacaaag tacagagggc cctcagtcgc tatgacgaac
    55261 cttgtgttgc cggcagtgaa gccttggagc gggttcttgg caccctgata gaacgatatg
    55321 attgtctgga ccacacccat cgaggagttg atcagactca agtcaccatg tcggctgtag
    55381 atcggcttcc cggccgatga gaggatcatg tagtgcttca atttcgattt ccatatcgac
    55441 acacgatccg agtcggtcca ttccttctga gactcgtcgg ggatgccgtc gaactccttc
    55501 tcaaattccc gaagtgccga ggcttcctcc gtcttcatgg cgctgaatgg cggcaccgtc
    55561 gctgactgcg atctcagcag ttgccacgcc gggcttctct tgcttgtgtc gccgacgagg
    55621 aggctctcga ggtcgccagc gggacgcagg gttggcgcaa agctcatgac actcatgccc
    55681 tcgtccaggt cgttggaggc ggggttgaaa ctccgcgtgg accccaggtc ccccggtatt
    55741 ataacatcct cgtggccagc cgtggctgtg ccctcgctac ttgtgaacgt gcccctcgtt
    55801 ccgtccggga atgagagcgt ctggatgttg gtggccgaga cggcagtggt tggcttcgac
    55861 agcagtccgg gcctctctac tgcagcagac gtggcagcag ccgtgacggc gggtgtctgc
    55921 gagaccggtc gcggcggtag gggaggaggt cgttcgtcgt catgatcctg atcgcggtcg
    55981 gcattggggc ctgatgctcc ggcatcttcc ctgctggcta ccattgcagc tttggttgtg
    56041 ggttttgcat aattacccct tccttcaggt ccgaggcgca atggtcaatg ggcacaccga
    56101 gtcctgcaaa gtagtcactc aaatggcacg cgtgagggtc aaggtagtcc ttgtccacat
    56161 gtcgggacaa ttattctatg gctgcacggg ggggcatgat agagggctat tttagtgccc
    56221 tcctgggacc ggaccggcgt catgggccca gcgctggacg gtttgggggg catgggaaag
    56281 atgaattgca tgcccggcac gcgtctcgcg tgcagtatcg tataacagaa gtaacaccac
    56341 gagttttacc tgcacttccc ttgagcaatt gatcaggggg tgccaccaaa gtacttttcg
    56401 agtatgatac cgagcactca gcacatcacg ggtatctttc gtctcaagta ctgtgttcaa
    56461 gcttgcaggc ccaaatgggg ggatgccagt ccatgtaagg ggatggttgc gtgtcgtctt
    56521 tggcagtttt gacctcccta agcacatgac gcacgcccac atgggcgaga tattctttct
    56581 agctactggt acaacgatgg caatttcatt tctgcagcac gtgcctacct gaggtaggtt
    56641 tggtacctgt gtaagtgata ggtaagtacc gtgactagat actcgaaggt tttggggccc
    56701 agttaagggt agtagtagta gtctacagcg ggagtttgcc taggtaccgt ggaatccctg
    56761 gcgtggggtc gaggccccag gggtccaatc caatgaaacc cacgcccgct aacaagttag
    56821 ttacctggcg aggcgaactg gcagccaggg cagctagcta caggcaacgt aatccgcaag
    56881 tcgcgaatag tctcatgttc gccgccctgt cttccaacgg ccacggttga gccagctatg
    56941 ctctccagcc ctcgcgaacg ccccggagaa gatctcatgt tgccgcgatc cgtcccgccc
    57001 taaagacgag ccatgagcct cgaaactggc cccgtcgggt ccctgtcccc cgagagctct
    57061 ggacgcaaca ccccagtgcc ccgacaatgg aggaaccagc tcagcgtcga ggacacgccg
    57121 accaaggaca aggcctaccg aaagtacgcc tccggcgtgg aacgcgccct gtccctcttt
    57181 gagacggccc tgcaggagtg ggcagactac atctccttcc tcagccgcct gctcaaggct
    57241 ctccaggccc gtcataccaa catcaccacg attccctcga aagcactcgt cgcaaagcgt
    57301 ctatcgcaat gcctcaatcc ttcactgccg tcgggcgtgc atcagaaggc actggaggtc
    57361 tacaactacg tcttctctgt cattggcaca gaaggacttt cccgggacct ccccctgtat
    57421 ctccccggtc tggcctcgac actctcgttt gcctcgctga ccgtacgagc cccgtttctc
    57481 gatcttctcg agaagtactt cttgaagttg gactcccggt ctttgcgccc agctatgaag
    57541 gccgtggtca tggccatgct gcccggcctg gaggatgaga ctagcgaaga cttcgaccgg
    57601 actctgaagc tgttggaaaa tttcaaggtt gcaattcgca ccgacacacg agagatcacc
    57661 accacacatt ccaccggaga cgagttcttc tggcaatgct tctttctggc gtccatcacc
    57721 agtcagagtc gtcggcctgg cgccttggcc taccttgtgc ggaacctacc gaaacttgga
    57781 cattctcttc cgcacgagca tgcggcaggc aaagttgcgg ctcctgacag tgaagaggat
    57841 gacctctccg aacagctggc agatttggtc acttctcctg agccagggtt gctgctccgt
    57901 tgtttcgctg cagggctagc cgatgatcag cttctgattc agagaggttt tctggacctt
    57961 ctagtgaccc atctgccgtt acattccaag gtattgcaga aaaaggtcaa acctgaagac
    58021 tttgagctgc ttcttcgagc tgcggctggc gttgttactc ggagagatat gagtctaaat
    58081 cggagattgt gggcctggtt tctaggacct gaaccgctga gcaatgacaa cgaaaccggg
    58141 cttgagtcac ccagttcccc ttctggaaat caccaaagtt acttcgcatc caagacgaac
    58201 tacttcgagg aatatggcct ccaacccttg acacaagcgc ttctatcgat gatcaagtct
    58261 gcttctgata ctaaccctac cgagagagca cgcccgtatc gaatatgcct ctctctgatg
    58321 gataggtggg agattggcgg attggtggtc ccagaaattt tcctacctat tatcagaagc
    58381 gttaaagact tcaaggctcg cgctgctggg agaaccgagt ttcatgaagt cctgcgtagt
    58441 gccaacgtct tcttcgatgg tgttgaaagt ggacttattt atggcgaact ggtcggtctt
    58501 gtagctcaag ctatcggccc tggaaacatt tcctatacgg aacgcgtcga taacctggga
    58561 ctggttcagt tcatcatggc gcatttcaac atccgagaag aagagatggt gaccatacat
    58621 gctcctttgg cagctctgtc gatcctcgcg atgttagaag actcgaaaga acgtggtctt
    58681 cgcataccgg cagacaaaga taggggcgaa cccactttgt cggatcaagc cttaactatc
    58741 gccctcggac tcttggatct ggtacctgaa cgagcatttc cagccaaatc cggacagagg
    58801 gattctgtgg gctccattga ggctcccatt gtggcctcaa tgtccaacca cgaacttctc
    58861 aagaagatca agagtttcta catcgccgat caaggaaacc ttgaggctgt gcctctcccc
    58921 ttttcaaccc ggaatgttgg tgaactcttg ctacaaaaga catgtagctt ggtgtgtgac
    58981 tgtctttctg caaagacgat accacaagcc ttggcggtta gaactcacgt tctctctcta
    59041 cttctgtcga aggtgcctca agagtaccca ttgaacaccg aaagtctcct gtcgcacatg
    59101 cagtcgagcc tcgcagggag cgatttgcat tttgttggct tcaaatcctt gctgtcgctt
    59161 tctacacaat tgtacaccag tgccaggacg tcatcatcgt ctctctcagg gttggtcgag
    59221 tctctcgttc gtcatgcatg ggggttcctc tccttgtctg aaccaaagta tcatgttgag
    59281 accgttcgat gcctctggca actacagtca gcacttgggc cagagaaccg tgatatcgaa
    59341 agtgcaattg cggctttgat gttgaagaat gatacaacgg gcacattcgc cattcgtccg
    59401 gcagatgcgg gacgaagctt tagtatccta tggtcccata cgctgcaaga tagtgtcgac
    59461 cgccgagcac ccaaaacacc aacaaccgat ggaaagatgc aactcaggct ttctgggcag
    59521 gattactatg aggttatgct gacaagacct ttgtttctga tgctggattc gctgctggac
    59581 gatcggacac aactttttat ggcggttaag acatggctga acaacatgat tggtattgag
    59641 aagtgagtaa taatgtcagg ctgctttggg cctaccagct aagattttgt taggttgttc
    59701 ctggtgtttg tcaccaagct gtcccagctt cgatttttgc gaagcttacc aaagacatca
    59761 agcgcagatt cggcgaagca gtccattgct ttctcaccag atgatgacct cgacatgggt
    59821 ttgtattacc tccgcacact ttccaacatg ttccgctggg cccccgatgc cttctatggc
    59881 gttctcgcga ctcgcatcat cgaagaacca gaagccagcc tggcagagat cagtaagttc
    59941 tgtttggccc aagtgcagag gctgcctact gatctatggt agctggtacg gaaagcgaca
    60001 tttcgcttca ggagttcttc ctccatgtct gtatgagatg tatcgctggc aacaaatttc
    60061 ctgaggattc gcaggtgcaa ctacggattg cgcaactcca caggtgttct ttgactctat
    60121 tgcatcaaat cctcttaaac ccttatgcgg agcctctttc aggactacac ctagagaaca
    60181 tcctgatcga ccgactgcat cagtcactca gcggtccaga tccctacata caggtcttat
    60241 tactggatgt tgtattcgca tccctcaagt tgcgggatgt atcccctaat gagctaccat
    60301 cctcgccaac aggggagaaa cgagctttga gctacccatc aggcagcatg cgattatcct
    60361 ccaccacgat tgagaatata ccagagatca cagcgccgcc tccctctctg ctgaagtgca
    60421 tacaagcggg actgagctcc gccagcagtc gtcctgtgtt agacagctgg gttagcttct
    60481 tgacagagtg cctcccgcta tatttcaaca ctatcttcca agtactgatg ccgctggtgg
    60541 agaccctgtg cgaacaggtc cgaagtactt tcgaagacct acaaaggatt ttcaggcaaa
    60601 acgccaagac aaccgttggg ctcaacgccc cagagtctac tctgatctcg ttgctcaatg
    60661 cactcgagca ggtcctagcg aaggcccacg atcagctgct ggcagaggag gctagagccc
    60721 aaatcgtcaa aagcccagat caacaatcac agggattttt cgggaacatg gtgtctggag
    60781 tcttcaactc ggaagctcca c
//
