# Supplementary material for: Genome sequencing and physiological characterization of three Neoarthrinium moseri strains
Source: BMC Microbiol. 2025 Aug 21;25:526. doi: 10.1186/s12866-025-04274-z (PMC12369201; doi:10.1186/s12866-025-04274-z)
Supplement: Supplementary file 16 — Supplementary Material 16. [file 12866_2025_4274_MOESM16_ESM.zip › BiGSLICE/input/Nmoseri/CBS16480/JAFEVA010000032.1.region001.gbk]

LOCUS       JAFEVA010000032        60746 bp    DNA     linear   PLN 06-APR-2022
DEFINITION  Neoarthrinium moseri strain CBS 164.80 scaffold32_Wmoseri_CBS_16480,
            whole genome shotgun sequence.
ACCESSION   JAFEVA010000032
VERSION     JAFEVA010000032.1
KEYWORDS    .
SOURCE      Neoarthrinium moseri
  ORGANISM  Neoarthrinium moseri
            Eukaryota; Fungi; Dikarya; Ascomycota; Pezizomycotina;
            Sordariomycetes; Xylariomycetidae; Xylariomycetidae incertae sedis;
            Neoarthrinium.
COMMENT     ##antiSMASH-Data-START##
            Version      :: 7.1.0
            Run date     :: 2023-12-04 12:18:39
            NOTE: This is a single region extracted from a larger record!
            Orig. start  :: 195281
            Orig. end    :: 256027
            ##antiSMASH-Data-END##
FEATURES             Location/Qualifiers
     protocluster    1..60746
                     /aStool="rule-based-clusters"
                     /category="RiPP"
                     /contig_edge="False"
                     /core_location="[30000:30746]"
                     /cutoff="20000"
                     /detection_rule="DUF3328"
                     /neighbourhood="30000"
                     /product="fungal-RiPP-like"
                     /protocluster_number="1"
                     /tool="antismash"
     proto_core      30001..30746
                     /aStool="rule-based-clusters"
                     /tool="antismash"
                     /cutoff="20000"
                     /detection_rule="DUF3328"
                     /neighbourhood="30000"
                     /product="fungal-RiPP-like"
                     /protocluster_number="1"
     cand_cluster    1..60746
                     /candidate_cluster_number="1"
                     /contig_edge="False"
                     /detection_rules="DUF3328"
                     /kind="single"
                     /product="fungal-RiPP-like"
                     /protoclusters="1"
                     /tool="antismash"
     region          1..60746
                     /candidate_cluster_numbers="1"
                     /contig_edge="False"
                     /product="fungal-RiPP-like"
                     /region_number="1"
                     /rules="DUF3328"
                     /tool="antismash"
     gene            complement(3276..3856)
                     /locus_tag="JN550_007972"
     mRNA            complement(join(3276..3339,3434..3598,3807..3856))
                     /locus_tag="JN550_007972"
                     /product="hypothetical protein"
     CDS             complement(join(3276..3339,3434..3598,3807..3856))
                     /codon_start=1
                     /locus_tag="JN550_007972"
                     /product="hypothetical protein"
                     /protein_id="KAI1865994.1"
                     /transl_table=1
                     /translation="MTKRTKKVGVTGKYGTRYGASLRKQVKKMEITQHAKYTCTFCGKV
                     NVKRHSTGIWNCKSCRKTIAGGAYTVSTPAAAAMRSTLRRLREIQEV"
     aSDomain        complement(join(3282..3339,3434..3598,3807..3856))
                     /aSDomain="TIGR00280"
                     /aSTool="tigrfam"
                     /description="eL43_euk_arch: ribosomal protein eL43"
                     /detection="hmmscan"
                     /domain_id="TIGRFam_JN550_007972_0001"
                     /evalue="9.70E-39"
                     /identifier="TIGR00280"
                     /label="JN550_007972"
                     /locus_tag="JN550_007972"
                     /protein_end="91"
                     /protein_start="0"
                     /score="129.6"
                     /tool="antismash"
                     /translation="MTKRTKKVGVTGKYGTRYGASLRKQVKKMEITQHAKYTCTFCGKV
                     NVKRHSTGIWNCKSCRKTIAGGAYTVSTPAAAAMRSTLRRLREIQE"
     PFAM_domain     complement(join(3291..3339,3434..3598,3807..3847))
                     /aSDomain="Ribosomal_L37ae"
                     /aSTool="clusterhmmer"
                     /database="35.0"
                     /db_xref="PF01780.22"
                     /db_xref="GO:0003735"
                     /db_xref="GO:0005840"
                     /db_xref="GO:0006412"
                     /description="Ribosomal L37ae protein family"
                     /detection="hmmscan"
                     /domain_id="clusterhmmer_JN550_007972_0001"
                     /evalue="2.50E-40"
                     /gene_ontologies="GO:0003735: structural constituent of
                     ribosome"
                     /gene_ontologies="GO:0005840: ribosome"
                     /gene_ontologies="GO:0006412: translation"
                     /label="JN550_007972"
                     /locus_tag="JN550_007972"
                     /protein_end="88"
                     /protein_start="3"
                     /score="136.6"
                     /tool="antismash"
                     /translation="RTKKVGVTGKYGTRYGASLRKQVKKMEITQHAKYTCTFCGKVNVK
                     RHSTGIWNCKSCRKTIAGGAYTVSTPAAAAMRSTLRRLRE"
     gene            4828..6308
                     /locus_tag="JN550_007973"
     mRNA            join(4828..4882,4945..5088,5141..5486,5542..6098,
                     6151..6308)
                     /locus_tag="JN550_007973"
                     /product="hypothetical protein"
     CDS             join(4828..4882,4945..5088,5141..5486,5542..6098,
                     6151..6308)
                     /codon_start=1
                     /locus_tag="JN550_007973"
                     /product="hypothetical protein"
                     /protein_id="KAI1865995.1"
                     /transl_table=1
                     /translation="MSPRKHDRQYDVVVFGATGYTGLMTAEHIAARFPTDTKWAVAGRS
                     ADKLQKVVSECKALNPDRIQPEIQVCNLDDADLLALAKKTCVLITTVGPYAQYGEHAFK
                     ACAQAGTHYVDCTGESVWTLEMINKYESTARETGAVLLPQSGIESAPSDLLTWSMAQLI
                     QTELSAQTADAIVEVHELNAKPSGGTLATVLGLAESYSIKDIAASHKPYALSPVPNPHP
                     TPAASLFSKLTGLYSVSNLGLLHTSITAGTNTSIVQRTWGLLKQEDSRQKQFYGPKFSY
                     REFMKARNFLTGIAMHYALIVGGALLLFVPPFRALMRRLVFQPGQGPSKEDAAKEYIEF
                     RGVANPDVADSKKQAFVKAWYSGSMYYLTATLLAQAAATLLEEDVGLKGGVYTPACLGQ
                     GYIDRLNENGFKVETKILNV"
     PFAM_domain     join(4861..4882,4945..5088,5141..5361)
                     /aSDomain="Sacchrp_dh_NADP"
                     /aSTool="clusterhmmer"
                     /database="35.0"
                     /db_xref="PF03435.21"
                     /db_xref="GO:0016491"
                     /description="Saccharopine dehydrogenase NADP binding
                     domain"
                     /detection="hmmscan"
                     /domain_id="clusterhmmer_JN550_007973_0002"
                     /evalue="4.60E-14"
                     /gene_ontologies="GO:0016491: oxidoreductase activity"
                     /label="JN550_007973"
                     /locus_tag="JN550_007973"
                     /protein_end="140"
                     /protein_start="11"
                     /score="52.9"
                     /tool="antismash"
                     /translation="VVVFGATGYTGLMTAEHIAARFPTDTKWAVAGRSADKLQKVVSEC
                     KALNPDRIQPEIQVCNLDDADLLALAKKTCVLITTVGPYAQYGEHAFKACAQAGTHYVD
                     CTGESVWTLEMINKYESTARETGAV"
     gene            7078..8889
                     /locus_tag="JN550_007974"
     mRNA            join(7078..8316,8372..8723,8813..8889)
                     /locus_tag="JN550_007974"
                     /product="hypothetical protein"
     CDS             join(7078..8316,8372..8723,8813..8889)
                     /codon_start=1
                     /locus_tag="JN550_007974"
                     /product="hypothetical protein"
                     /protein_id="KAI1865996.1"
                     /transl_table=1
                     /translation="MASSSTSSSADVHQDTERTPLLRDPDRPKAARSVTFHPNPVSDTR
                     YADPVSLSSSPASTLGAVPIANALTPVRTTGSIAGSPSSAFHHAPLSAMTNRLRRRNSH
                     GGTFSALPAPLGPIPKLGPQRSSKIAQKLKLLPNPMEDAEQPDEESGRDVYSQYTRIQD
                     PVARRDAARLGKADRDRLPRVTAYCTANKYLMEGLMRFLKGRGKSRGSNPKLIDECIYT
                     PYNYSTGKATERAEAVEERVRREREEQEHRDQESRRHESPRPPMSYERRHSTGDLQEFH
                     EGEMESGFSNGRDVHNNLSYPSHTTDEIHDPSEDHHDADFDTQVHTPEVFLFDYGVVVI
                     WGMTPAHEQRFLKDIAKFESEKLDPEDVETECFNFYYTREYQARIYNDFITLRDKNNYM
                     TKLAISHALAQSVKTSLFEELIASTIETCKDIPTQIALTGKIDLSRSQINMQIGELFIL
                     RINIHLNGSVLDTPELFWVEPALEPVYQAVRSYLEMDQRVGLLTERLDVIADLLAVLKD
                     QLSHGHGEMLEWIVIILIAAEILVAAVNIVVDLYAGVD"
     PFAM_domain     join(8065..8316,8372..8635)
                     /aSDomain="DUF155"
                     /aSTool="clusterhmmer"
                     /database="35.0"
                     /db_xref="PF02582.17"
                     /description="RMND1/Sif2-Sif3/Mrx10, DUF155"
                     /detection="hmmscan"
                     /domain_id="clusterhmmer_JN550_007974_0003"
                     /evalue="1.20E-51"
                     /label="JN550_007974"
                     /locus_tag="JN550_007974"
                     /protein_end="501"
                     /protein_start="329"
                     /score="175.4"
                     /tool="antismash"
                     /translation="VFLFDYGVVVIWGMTPAHEQRFLKDIAKFESEKLDPEDVETECFN
                     FYYTREYQARIYNDFITLRDKNNYMTKLAISHALAQSVKTSLFEELIASTIETCKDIPT
                     QIALTGKIDLSRSQINMQIGELFILRINIHLNGSVLDTPELFWVEPALEPVYQAVRSYL
                     EMDQRVGLL"
     gene            complement(10439..12199)
                     /locus_tag="JN550_007975"
     mRNA            complement(10439..12199)
                     /locus_tag="JN550_007975"
                     /product="hypothetical protein"
     CDS             complement(10439..12199)
                     /codon_start=1
                     /gene_functions="transport (smcogs) SMCOG1005:Drug
                     resistance transporter, EmrB/QacA (Score: 341.7; E-value:
                     8.6e-104)"
                     /gene_kind="transport"
                     /locus_tag="JN550_007975"
                     /product="hypothetical protein"
                     /protein_id="KAI1865997.1"
                     /transl_table=1
                     /translation="MDITKASEPPLVQAGLPTEIPVTTASADDTSITPIDLEESPNVRT
                     KLRLYLILTAFYVAYPRTMSWAKKHPTNDNLQLALFLSALDTTIVTQSIPTICSDLGSA
                     EGYVWIGSAYLLASAATGPIWARISDIWGRKVVLLTAVGLFAAASMIAALSANMPMLIA
                     GRVLQGAAGGGMVQLSVITISDLFSVRERSVYLGFSGVVWAVAGSVGPLIGGAFTESVT
                     WRWCFWINLPICAITFGLLVLFLDVNNPRTRLGEGLRAVDWVGSASILAITTLLLVGLD
                     FGGVIFPWSSPKVICLIAFGALMIGFFVLNEQRLAKYPLMPLTVFKSRSNNAVFLIVFS
                     HGMVLIGIEYYMPLYLQSVQQASPLRSGILLLPLIIVQAVGEILGGFLVHRTGRYRESI
                     WVGSVLMTLGTGLYIIFGAGTSVAVVIGLEIVGAVGPSLLFQAPMAAIQNTVSQEDTAA
                     ATSSLIFLRSIAMSLSVVIGGVVFQNSMDARQSALAAAGLSKSSLEALSGSQAAANVGI
                     TQSIQDPAQRQAVLEAFAWSMRNMFILYTSLAAVAVVASVFIKHQKLSTEHTETKTGIQ
                     HLTQAKKSKK"
     PFAM_domain     complement(10778..11968)
                     /aSDomain="MFS_1"
                     /aSTool="clusterhmmer"
                     /database="35.0"
                     /db_xref="PF07690.19"
                     /db_xref="GO:0022857"
                     /db_xref="GO:0055085"
                     /description="Major Facilitator Superfamily"
                     /detection="hmmscan"
                     /domain_id="clusterhmmer_JN550_007975_0004"
                     /evalue="2.80E-47"
                     /gene_ontologies="GO:0022857: transmembrane transporter
                     activity"
                     /gene_ontologies="GO:0055085: transmembrane transport"
                     /label="JN550_007975"
                     /locus_tag="JN550_007975"
                     /protein_end="474"
                     /protein_start="77"
                     /score="161.5"
                     /tool="antismash"
                     /translation="LALFLSALDTTIVTQSIPTICSDLGSAEGYVWIGSAYLLASAATG
                     PIWARISDIWGRKVVLLTAVGLFAAASMIAALSANMPMLIAGRVLQGAAGGGMVQLSVI
                     TISDLFSVRERSVYLGFSGVVWAVAGSVGPLIGGAFTESVTWRWCFWINLPICAITFGL
                     LVLFLDVNNPRTRLGEGLRAVDWVGSASILAITTLLLVGLDFGGVIFPWSSPKVICLIA
                     FGALMIGFFVLNEQRLAKYPLMPLTVFKSRSNNAVFLIVFSHGMVLIGIEYYMPLYLQS
                     VQQASPLRSGILLLPLIIVQAVGEILGGFLVHRTGRYRESIWVGSVLMTLGTGLYIIFG
                     AGTSVAVVIGLEIVGAVGPSLLFQAPMAAIQNTVSQEDTAAATSSLIFLRSIAMSLS"
     gene            complement(13046..13711)
                     /locus_tag="JN550_007976"
     mRNA            complement(13046..13711)
                     /locus_tag="JN550_007976"
                     /product="hypothetical protein"
     CDS             complement(13046..13711)
                     /codon_start=1
                     /locus_tag="JN550_007976"
                     /product="hypothetical protein"
                     /protein_id="KAI1865998.1"
                     /transl_table=1
                     /translation="MMSHRRRPYALDTSTFEVKAGILGSSRSFPILGTMIIGISIFKME
                     IIASRSLTKENIIGRDFSFEISEVIAKPYDHLSQGTEIITTRTTRKIKTYGFDEETFAD
                     LDDPDAVIFTTMDRDGQVLGYAHAAKSWNNFVVLNDIALDKSIRGQGHGKRLLDAIVTW
                     ARQLGVAGIRLETQNNNVPACRLYKRYGFVFGGYDEFLYQGISEHREETAFFWYYLFS"
     PFAM_domain     complement(13136..13405)
                     /aSDomain="Acetyltransf_1"
                     /aSTool="clusterhmmer"
                     /database="35.0"
                     /db_xref="PF00583.28"
                     /db_xref="GO:0016747"
                     /description="Acetyltransferase (GNAT) family"
                     /detection="hmmscan"
                     /domain_id="clusterhmmer_JN550_007976_0005"
                     /evalue="2.80E-17"
                     /gene_ontologies="GO:0016747: acyltransferase activity,
                     transferring groups other than amino-acyl groups"
                     /label="JN550_007976"
                     /locus_tag="JN550_007976"
                     /protein_end="192"
                     /protein_start="102"
                     /score="63.1"
                     /tool="antismash"
                     /translation="ADLDDPDAVIFTTMDRDGQVLGYAHAAKSWNNFVVLNDIALDKSI
                     RGQGHGKRLLDAIVTWARQLGVAGIRLETQNNNVPACRLYKRYGF"
     gene            complement(14143..16514)
                     /locus_tag="JN550_007977"
     mRNA            complement(join(14143..14690,14748..14813,14864..15019,
                     15075..15155,15611..16514))
                     /locus_tag="JN550_007977"
                     /product="hypothetical protein"
     CDS             complement(join(14143..14690,14748..14813,14864..15019,
                     15075..15155,15611..16514))
                     /codon_start=1
                     /locus_tag="JN550_007977"
                     /product="hypothetical protein"
                     /protein_id="KAI1865999.1"
                     /transl_table=1
                     /translation="MSPIRIRRISESSSSDGVQNRRPNVEAPTDSDTDSSSDDRESIDK
                     REPIKVGITAETKNLYREDFRVPWRLWAPGDIRLNSASTASSAKFALIVRREKANGDAD
                     ATVLVLHSITVQSPLIRKQLGPVFTGYQGFNTNLKKLEFRAPFWEFFYRWDEFCKVTTI
                     QEDGEDGERHYRLLFNIISSEIEPHIDQAEDLLKNHVISFDYVWAMFEPGTEVHCKDGD
                     DDRLYLVNGGRYQKGPGGPRLYSISCRYVDTNGERFGYKTACLIIQEFENVKPISELNV
                     LPSYLRPGIDDIRVRPEQRGRTRCLSPEYYALCCATVRGFCLKAKEWATFSIDMVKDIQ
                     WSHEAFNQLVLPEDYKKIIWAFVDTQLSGSEDFDDIVRGKGRSVVMLLSGEPGTGKTLT
                     SESVADAMKKPLYNVSAGELGDSADAVEANLRRVLELSTKWSAVLLIDECDVFLEKRTI
                     SDLHRNKLVSVFLRLLEYYQGVMFLTTNRVASFDPAFESRIHLTIDYPRLDFAGRLHIW
                     RTFVSSSSAVVEEELEGLSRIELNGRQIKNVVKTARLLAARERGPLALEHIETVLRVKK
                     ILPKKDET"
     PFAM_domain     complement(join(14383..14690,14748..14799))
                     /aSDomain="AAA"
                     /aSTool="clusterhmmer"
                     /database="35.0"
                     /db_xref="PF00004.32"
                     /db_xref="GO:0005524"
                     /db_xref="GO:0016887"
                     /description="ATPase family associated with various
                     cellular activities (AAA)"
                     /detection="hmmscan"
                     /domain_id="clusterhmmer_JN550_007977_0006"
                     /evalue="1.30E-17"
                     /gene_ontologies="GO:0005524: ATP binding"
                     /gene_ontologies="GO:0016887: ATP hydrolysis activity"
                     /label="JN550_007977"
                     /locus_tag="JN550_007977"
                     /protein_end="505"
                     /protein_start="385"
                     /score="64.6"
                     /tool="antismash"
                     /translation="MLLSGEPGTGKTLTSESVADAMKKPLYNVSAGELGDSADAVEANL
                     RRVLELSTKWSAVLLIDECDVFLEKRTISDLHRNKLVSVFLRLLEYYQGVMFLTTNRVA
                     SFDPAFESRIHLTIDY"
     gene            complement(18919..20872)
                     /locus_tag="JN550_007978"
     mRNA            complement(join(18919..19110,19171..20563,20814..20872))
                     /locus_tag="JN550_007978"
                     /product="hypothetical protein"
     CDS             complement(join(18919..19110,19171..20563,20814..20872))
                     /codon_start=1
                     /gene_functions="other (smcogs) SMCOG1299:chaperonin GroEL
                     (Score: 75.1; E-value: 5.7e-23)"
                     /gene_kind="other"
                     /locus_tag="JN550_007978"
                     /product="hypothetical protein"
                     /protein_id="KAI1866000.1"
                     /transl_table=1
                     /translation="MSLNIPNAPNAGLFKGGYNNYDSEDGAVLRNIDACRAIASTVQTS
                     LGPYGRNKIVINHLQKMILTSDAATILKELDVVHPAAKLLVMASQQQEAEMGDATNLVI
                     VLAGELLRKAEDLLRMGLKTADIVTGYERAAQFALEALEQLVVDKVENIRDQEELSKAI
                     RTVVASKQNGNEDFLADLVAEAVLAVLPKNPANFNVDNIRVVKIMGGALEQSRVVKGMV
                     FPKEPDGSVKKVQKAKVGVFSCPLDTSQTETKGTVLLHNAKEMMDFTKGEEDQLDIAIK
                     ELYDAGLRVVIAGSTVGELAMHYLNRYGILVIKILSKFELRRICRVVGATPLARLGAPM
                     PDEMGSVDVVETLEIGGDRVTVFRQEDEVTRTATIVLRGATQNHLDDVERAVDDGVNVV
                     KAITRDPRLVPGAGATETQLVARIQAFGDKTSGLPQYSIRKFGEAFEVVPRTLAESAGL
                     DATEVLSKLYTAHYKKDDWKTGVDIENDDGTGLLDANDDGILDLMVTKAWAIKLATDAA
                     RTVLSVDQIIVARQAGGPKPPGPNPNWDDD"
     aSDomain        complement(join(18949..19110,19171..20563,20814..20845))
                     /aSDomain="TIGR02346"
                     /aSTool="tigrfam"
                     /description="chap_CCT_theta: T-complex protein 1, theta
                     subunit"
                     /detection="hmmscan"
                     /domain_id="TIGRFam_JN550_007978_0002"
                     /evalue="1.10E-242"
                     /identifier="TIGR02346"
                     /label="JN550_007978"
                     /locus_tag="JN550_007978"
                     /protein_end="538"
                     /protein_start="9"
                     /score="804.2"
                     /tool="antismash"
                     /translation="NAGLFKGGYNNYDSEDGAVLRNIDACRAIASTVQTSLGPYGRNKI
                     VINHLQKMILTSDAATILKELDVVHPAAKLLVMASQQQEAEMGDATNLVIVLAGELLRK
                     AEDLLRMGLKTADIVTGYERAAQFALEALEQLVVDKVENIRDQEELSKAIRTVVASKQN
                     GNEDFLADLVAEAVLAVLPKNPANFNVDNIRVVKIMGGALEQSRVVKGMVFPKEPDGSV
                     KKVQKAKVGVFSCPLDTSQTETKGTVLLHNAKEMMDFTKGEEDQLDIAIKELYDAGLRV
                     VIAGSTVGELAMHYLNRYGILVIKILSKFELRRICRVVGATPLARLGAPMPDEMGSVDV
                     VETLEIGGDRVTVFRQEDEVTRTATIVLRGATQNHLDDVERAVDDGVNVVKAITRDPRL
                     VPGAGATETQLVARIQAFGDKTSGLPQYSIRKFGEAFEVVPRTLAESAGLDATEVLSKL
                     YTAHYKKDDWKTGVDIENDDGTGLLDANDDGILDLMVTKAWAIKLATDAARTVLSVDQI
                     IVARQAGGPKPP"
     PFAM_domain     complement(join(18973..19110,19171..20511))
                     /aSDomain="Cpn60_TCP1"
                     /aSTool="clusterhmmer"
                     /database="35.0"
                     /db_xref="PF00118.27"
                     /db_xref="GO:0005524"
                     /description="TCP-1/cpn60 chaperonin family"
                     /detection="hmmscan"
                     /domain_id="clusterhmmer_JN550_007978_0007"
                     /evalue="9.00E-147"
                     /gene_ontologies="GO:0005524: ATP binding"
                     /label="JN550_007978"
                     /locus_tag="JN550_007978"
                     /protein_end="530"
                     /protein_start="37"
                     /score="489.8"
                     /tool="antismash"
                     /translation="IASTVQTSLGPYGRNKIVINHLQKMILTSDAATILKELDVVHPAA
                     KLLVMASQQQEAEMGDATNLVIVLAGELLRKAEDLLRMGLKTADIVTGYERAAQFALEA
                     LEQLVVDKVENIRDQEELSKAIRTVVASKQNGNEDFLADLVAEAVLAVLPKNPANFNVD
                     NIRVVKIMGGALEQSRVVKGMVFPKEPDGSVKKVQKAKVGVFSCPLDTSQTETKGTVLL
                     HNAKEMMDFTKGEEDQLDIAIKELYDAGLRVVIAGSTVGELAMHYLNRYGILVIKILSK
                     FELRRICRVVGATPLARLGAPMPDEMGSVDVVETLEIGGDRVTVFRQEDEVTRTATIVL
                     RGATQNHLDDVERAVDDGVNVVKAITRDPRLVPGAGATETQLVARIQAFGDKTSGLPQY
                     SIRKFGEAFEVVPRTLAESAGLDATEVLSKLYTAHYKKDDWKTGVDIENDDGTGLLDAN
                     DDGILDLMVTKAWAIKLATDAARTVLSVDQIIVAR"
     gene            21762..23181
                     /locus_tag="JN550_007979"
     mRNA            join(21762..21777,22166..23181)
                     /locus_tag="JN550_007979"
                     /product="hypothetical protein"
     CDS             join(21762..21777,22166..23181)
                     /codon_start=1
                     /locus_tag="JN550_007979"
                     /product="hypothetical protein"
                     /protein_id="KAI1866001.1"
                     /transl_table=1
                     /translation="MAPSNSNPPSLPPTVEEAYRRKCIQLKQRSKEIEDENDAYRLRLK
                     RLERQIQKARLERAFLLEQIAKRTSTNVEDSEGSPSPPPTVSVSGSPHLGALDQRFATQ
                     PDDKPMRLKRGHKSSHLPSDLASSGPTFISDNPRGFSPASDTYSHDQYSSRNGANVLPK
                     PPKRPSNGFEIYCNDTRPKLQEEHKDEIAAGEYQLEQELAKGWKDLTQDEQAVYQKRYE
                     EALKQWKEDRDAYRRSLKEANKRGRNGGRDYDSYPSFRRGRGSAAARHRSQLARDDTED
                     VSVADDQGEDQDVEMGDADAQEAEAEAEAEAEAEAEAEAEADRTAYDQETEPEEDGQDQ
                     VSD"
     PFAM_domain     22642..22857
                     /aSDomain="HMG_box"
                     /aSTool="clusterhmmer"
                     /database="35.0"
                     /db_xref="PF00505.22"
                     /description="HMG (high mobility group) box"
                     /detection="hmmscan"
                     /domain_id="clusterhmmer_JN550_007979_0008"
                     /evalue="4.10E-09"
                     /label="JN550_007979"
                     /locus_tag="JN550_007979"
                     /protein_end="236"
                     /protein_start="164"
                     /score="36.8"
                     /tool="antismash"
                     /translation="PKRPSNGFEIYCNDTRPKLQEEHKDEIAAGEYQLEQELAKGWKDL
                     TQDEQAVYQKRYEEALKQWKEDRDAYR"
     gene            complement(24299..25633)
                     /locus_tag="JN550_007980"
     mRNA            complement(join(24299..25197,25250..25388,25439..25633))
                     /locus_tag="JN550_007980"
                     /product="hypothetical protein"
     CDS             complement(join(24299..25197,25250..25388,25439..25633))
                     /codon_start=1
                     /gene_functions="biosynthetic-additional
                     (rule-based-clusters) Abhydrolase_6"
                     /gene_functions="biosynthetic-additional
                     (rule-based-clusters) PF00561"
                     /gene_kind="biosynthetic-additional"
                     /locus_tag="JN550_007980"
                     /product="hypothetical protein"
                     /protein_id="KAI1866002.1"
                     /sec_met_domain="Abhydrolase_6 (E-value: 9.4e-15, bitscore:
                     49.0, seeds: 455, tool: rule-based-clusters)"
                     /sec_met_domain="PF00561 (E-value: 1.6e-06, bitscore: 21.1,
                     seeds: 48, tool: rule-based-clusters)"
                     /transl_table=1
                     /translation="MSSEYFRIVEHTVRCQHTREYIAATANGDLDTPLLAVKQYIPKDN
                     ANPQTGDVTIIGTHANGFPKEVYEPLWEDIYVRTKKEGLRIRSIWVADAWTQGKSGIAN
                     EGILGLDPSWADHSRDLLSLINQKQDEMPQPIVGVGHSMGGTELVQLALMHPRLLRSLV
                     LIDPVITKGNAGAMPAAMSARRRDLWPARQAAVDAFRRNPYYRSWDPRVFERWMEHALR
                     EAPTELYPLESGLKGGEPASRPVTLATSKHQEIVAFQRPMERNELTSGLNGAYPAQTLP
                     KHPFYRPEPLQVYERLPEVRSSVLYIFGRKSPFAIPEECEAKVRRTGSGHGGSGGVEAA
                     RVERIDLDCGHLMPMEMVGECAEAAVGFLGSEIQRWRKDQEAFSRWRQASPRRVQITVQ
                     DKWMGMLKSRM"
     PFAM_domain     complement(join(24440..25197,25250..25388,25439..25459))
                     /aSDomain="Abhydrolase_6"
                     /aSTool="clusterhmmer"
                     /database="35.0"
                     /db_xref="PF12697.10"
                     /description="Alpha/beta hydrolase family"
                     /detection="hmmscan"
                     /domain_id="clusterhmmer_JN550_007980_0009"
                     /evalue="2.50E-13"
                     /label="JN550_007980"
                     /locus_tag="JN550_007980"
                     /protein_end="364"
                     /protein_start="58"
                     /score="51.3"
                     /tool="antismash"
                     /translation="HANGFPKEVYEPLWEDIYVRTKKEGLRIRSIWVADAWTQGKSGIA
                     NEGILGLDPSWADHSRDLLSLINQKQDEMPQPIVGVGHSMGGTELVQLALMHPRLLRSL
                     VLIDPVITKGNAGAMPAAMSARRRDLWPARQAAVDAFRRNPYYRSWDPRVFERWMEHAL
                     REAPTELYPLESGLKGGEPASRPVTLATSKHQEIVAFQRPMERNELTSGLNGAYPAQTL
                     PKHPFYRPEPLQVYERLPEVRSSVLYIFGRKSPFAIPEECEAKVRRTGSGHGGSGGVEA
                     ARVERIDLDCGHLMPMEMVGECAEA"
     gene            complement(26214..27930)
                     /locus_tag="JN550_007981"
     mRNA            complement(join(26214..26857,26944..27073,27148..27388,
                     27464..27698,27750..27930))
                     /locus_tag="JN550_007981"
                     /product="hypothetical protein"
     CDS             complement(join(26214..26857,26944..27073,27148..27388,
                     27464..27698,27750..27930))
                     /codon_start=1
                     /locus_tag="JN550_007981"
                     /product="hypothetical protein"
                     /protein_id="KAI1866003.1"
                     /transl_table=1
                     /translation="MELDAPRNIKHIDELQWSTSLMRNEHEIYGTHPESRIIFLNVNIL
                     DSTGALPYRGDVFIEGERISAVGTVPNVEELKSDPKVRVFRGRGRTLMSGLGDGHAHFS
                     WNGGDLDRLGELKIEEHTLLTMRSAQCFLDSGYTMCFGAASAKERLDVVIRNAINAGDI
                     PGPRYLANGQEMARRGGELVGGITTFADGPEEMRQVIRQHVNVGVDNVKLSMSGEEMTE
                     IRSAQDCYFTDEETAACVDEAHKHGRMLCAHARARDSVKMCIRHGVEAIYHASYIDEEG
                     MDMLEKAKTHHVVVPGINWLITTLNEAEAFGYTHEKAEKVGYGRELDAAVAALREMHRR
                     GIVVLPGGDYGFAWTPHGTYARDLEHFVKLLGFTPHEAVIAATAGVAKLMRRPAELGKI
                     QPGYYADCILVDGNPLDDISVLQDHDKLNVICINGRVHKASHKEYVPPPVAGQDGNRHV
                     IVPDAEFPEIRKAMQKQY"
     PFAM_domain     complement(join(26337..26857,26944..27073,27148..27388,
                     27464..27606))
                     /aSDomain="Amidohydro_1"
                     /aSTool="clusterhmmer"
                     /database="35.0"
                     /db_xref="PF01979.23"
                     /db_xref="GO:0016787"
                     /description="Amidohydrolase family"
                     /detection="hmmscan"
                     /domain_id="clusterhmmer_JN550_007981_0010"
                     /evalue="1.50E-20"
                     /gene_ontologies="GO:0016787: hydrolase activity"
                     /label="JN550_007981"
                     /locus_tag="JN550_007981"
                     /protein_end="436"
                     /protein_start="91"
                     /score="73.9"
                     /tool="antismash"
                     /translation="LMSGLGDGHAHFSWNGGDLDRLGELKIEEHTLLTMRSAQCFLDSG
                     YTMCFGAASAKERLDVVIRNAINAGDIPGPRYLANGQEMARRGGELVGGITTFADGPEE
                     MRQVIRQHVNVGVDNVKLSMSGEEMTEIRSAQDCYFTDEETAACVDEAHKHGRMLCAHA
                     RARDSVKMCIRHGVEAIYHASYIDEEGMDMLEKAKTHHVVVPGINWLITTLNEAEAFGY
                     THEKAEKVGYGRELDAAVAALREMHRRGIVVLPGGDYGFAWTPHGTYARDLEHFVKLLG
                     FTPHEAVIAATAGVAKLMRRPAELGKIQPGYYADCILVDGNPLDDISVLQDHDKLNVIC
                     INGRV"
     gene            30001..30746
                     /locus_tag="JN550_007982"
     mRNA            join(30001..30037,30106..30746)
                     /locus_tag="JN550_007982"
                     /product="hypothetical protein"
     CDS             join(30001..30037,30106..30746)
                     /codon_start=1
                     /gene_functions="biosynthetic (rule-based-clusters)
                     fungal-RiPP-like: DUF3328"
                     /gene_kind="biosynthetic"
                     /locus_tag="JN550_007982"
                     /product="hypothetical protein"
                     /protein_id="KAI1866004.1"
                     /sec_met_domain="DUF3328 (E-value: 8.7e-49, bitscore:
                     159.4, seeds: 45, tool: rule-based-clusters)"
                     /transl_table=1
                     /translation="MIDEWIQSTSTYSPILRDMDMKISSQTFNGALRDNTTIWRKPPSR
                     EVDAAWDFLSAEDMQLITVSADDILLAGKDPSRSVKAPASWGFGDDAYIAQVEVFHQIH
                     CLNELRKEMHYDYYYSSPRTELHLSHKSHCVHMLLQTLMCNADVGIVTHQWVHDDAYSD
                     PKTRPFPDFDVVKKCRDFDGVMHWLRHGGGVENLAEKLPMDYPGGTPVINAQGYTQKQG
                     SKV"
     PFAM_domain     join(30025..30037,30106..30632)
                     /aSDomain="UstYa"
                     /aSTool="clusterhmmer"
                     /database="35.0"
                     /db_xref="PF11807.11"
                     /db_xref="GO:0043386"
                     /description="Mycotoxin biosynthesis protein UstYa"
                     /detection="hmmscan"
                     /domain_id="clusterhmmer_JN550_007982_0011"
                     /evalue="1.20E-46"
                     /gene_ontologies="GO:0043386: mycotoxin biosynthetic
                     process"
                     /label="JN550_007982"
                     /locus_tag="JN550_007982"
                     /protein_end="188"
                     /protein_start="8"
                     /score="159.4"
                     /tool="antismash"
                     /translation="TSTYSPILRDMDMKISSQTFNGALRDNTTIWRKPPSREVDAAWDF
                     LSAEDMQLITVSADDILLAGKDPSRSVKAPASWGFGDDAYIAQVEVFHQIHCLNELRKE
                     MHYDYYYSSPRTELHLSHKSHCVHMLLQTLMCNADVGIVTHQWVHDDAYSDPKTRPFPD
                     FDVVKKCRDFDGVMHWL"
     gene            complement(32569..34448)
                     /locus_tag="JN550_007983"
     mRNA            complement(join(32569..32949,33010..33113,33196..33691,
                     33751..34065,34127..34284,34361..34448))
                     /locus_tag="JN550_007983"
                     /product="hypothetical protein"
     CDS             complement(join(32569..32949,33010..33113,33196..33691,
                     33751..34065,34127..34284,34361..34448))
                     /codon_start=1
                     /locus_tag="JN550_007983"
                     /product="hypothetical protein"
                     /protein_id="KAI1866005.1"
                     /transl_table=1
                     /translation="MALCCPSRASLLTGKAGHNTNVTDVKGPYGGYDKFVAEGFNDRYL
                     PVWLQDAGYSTWYIGKLFNSHNPQNYNKPFPAAWNGSDFLLDPYQYSYFSPMFQRNEDA
                     PVLHNGSYVTDLLAEKSFGFLDDAVTAGKPFFLTMAPIAPHSQVDTNLTTLLSSTSAPQ
                     PKPEHANLFLDAKVPRAPNFNPEFSSGASWVKTLPRLNATQVENNDKWHRSRLQSLQSV
                     DSMVDQLFLRLEQHGIIDNTYVFFTSDNGYHIGHHRMAPGKTCGYEEDTNVPLIVRGPG
                     VPAGARFKSPTSMTDLAPTFVKIAGKQPQVDFDGVAIPLTEVAMKTNTRHEHVNIEFWR
                     LSQPGEGGVRNTTQVANTYKSLRIVSTDYSFYYSVWCTNEHELYDMTSDPYQLNNVFKD
                     GFNSNSSSNIVVRGTSVPVSRLASRLDGLLMVLKSCSGISCRDPWGTLDPTGRITSLLA
                     ALSPEYDEFFNGEIPRISFDECKAGYLVEFEGPQYTTAYQLRPRDGQDPDWAINV"
     PFAM_domain     complement(join(33335..33691,33751..34065,34127..34284,
                     34361..34442))
                     /aSDomain="Sulfatase"
                     /aSTool="clusterhmmer"
                     /database="35.0"
                     /db_xref="PF00884.26"
                     /db_xref="GO:0008484"
                     /description="Sulfatase"
                     /detection="hmmscan"
                     /domain_id="clusterhmmer_JN550_007983_0012"
                     /evalue="5.40E-50"
                     /gene_ontologies="GO:0008484: sulfuric ester hydrolase
                     activity"
                     /label="JN550_007983"
                     /locus_tag="JN550_007983"
                     /protein_end="306"
                     /protein_start="2"
                     /score="170.7"
                     /tool="antismash"
                     /translation="LCCPSRASLLTGKAGHNTNVTDVKGPYGGYDKFVAEGFNDRYLPV
                     WLQDAGYSTWYIGKLFNSHNPQNYNKPFPAAWNGSDFLLDPYQYSYFSPMFQRNEDAPV
                     LHNGSYVTDLLAEKSFGFLDDAVTAGKPFFLTMAPIAPHSQVDTNLTTLLSSTSAPQPK
                     PEHANLFLDAKVPRAPNFNPEFSSGASWVKTLPRLNATQVENNDKWHRSRLQSLQSVDS
                     MVDQLFLRLEQHGIIDNTYVFFTSDNGYHIGHHRMAPGKTCGYEEDTNVPLIVRGPGVP
                     AGARFKSPTSMTDLAPTFVKIAG"
     gene            36455..37325
                     /locus_tag="JN550_007984"
     mRNA            join(36455..36958,37019..37157,37210..37325)
                     /locus_tag="JN550_007984"
                     /product="hypothetical protein"
     CDS             join(36455..36958,37019..37157,37210..37325)
                     /codon_start=1
                     /locus_tag="JN550_007984"
                     /product="hypothetical protein"
                     /protein_id="KAI1866006.1"
                     /transl_table=1
                     /translation="MPLHKPEPARPVNTTVETQTDSSRPLSATPSKLSISGTRDFGMKF
                     MPGVEDMPVSTTGSQRSPDTNTEATWTNSPVNAPPTYWEAPHSEASTELDDEDEDEHHP
                     YLLSWWWILKGTGLILFGVFANALVLADAIAKLLHHTPVLYGDTTVRKWPRVTGVVDGC
                     AVGGKYLGLGIYDGLADWVVLPCKGAKEEGAFGAFKGFLRAPGSTMFKMAAGIAGIVGH
                     PFFGIYKDSKKIRITIKHKRTKHRKDTSQV"
     gene            complement(38047..38892)
                     /locus_tag="JN550_007985"
     mRNA            complement(join(38047..38514,38581..38892))
                     /locus_tag="JN550_007985"
                     /product="hypothetical protein"
     CDS             complement(join(38047..38514,38581..38892))
                     /codon_start=1
                     /locus_tag="JN550_007985"
                     /product="hypothetical protein"
                     /protein_id="KAI1866007.1"
                     /transl_table=1
                     /translation="MQYKVLIAASLALGVSAAPSPQITAAPKKLAARASLPASSGTSKL
                     SAVQTIAAGESYDGGMYMIDRGVSCTSGEGGGSDAVFLLEEGASLSNVIIGPNQIEGVH
                     CNGACTLTNVWWSAVCEDAFSIKEQSSGATTYVKGGGAFGASDKVVQHNGAGTVSISDF
                     TVDDFGKLYRSCGNCDTMHERHVIMSGITASSGSQLAGINSNYGDSATLSDITASNVDD
                     ICVTYTGTDNNDEEPVKNGSGPDGTYCIYDESDVTQS"
     PFAM_domain     complement(join(38128..38514,38581..38790))
                     /aSDomain="Pectate_lyase"
                     /aSTool="clusterhmmer"
                     /database="35.0"
                     /db_xref="PF03211.16"
                     /db_xref="GO:0005576"
                     /db_xref="GO:0030570"
                     /description="Pectate lyase"
                     /detection="hmmscan"
                     /domain_id="clusterhmmer_JN550_007985_0013"
                     /evalue="6.70E-84"
                     /gene_ontologies="GO:0005576: extracellular region"
                     /gene_ontologies="GO:0030570: pectate lyase activity"
                     /label="JN550_007985"
                     /locus_tag="JN550_007985"
                     /protein_end="233"
                     /protein_start="34"
                     /score="280.6"
                     /tool="antismash"
                     /translation="SLPASSGTSKLSAVQTIAAGESYDGGMYMIDRGVSCTSGEGGGSD
                     AVFLLEEGASLSNVIIGPNQIEGVHCNGACTLTNVWWSAVCEDAFSIKEQSSGATTYVK
                     GGGAFGASDKVVQHNGAGTVSISDFTVDDFGKLYRSCGNCDTMHERHVIMSGITASSGS
                     QLAGINSNYGDSATLSDITASNVDDICVTYTGTDNN"
     gene            complement(40453..42283)
                     /locus_tag="JN550_007986"
     mRNA            complement(join(40453..42072,42146..42283))
                     /locus_tag="JN550_007986"
                     /product="hypothetical protein"
     CDS             complement(join(40453..42072,42146..42283))
                     /codon_start=1
                     /gene_functions="biosynthetic-additional
                     (rule-based-clusters) Peptidase_M16"
                     /gene_functions="biosynthetic-additional
                     (rule-based-clusters) Peptidase_M16_C"
                     /gene_kind="biosynthetic-additional"
                     /locus_tag="JN550_007986"
                     /product="hypothetical protein"
                     /protein_id="KAI1866008.1"
                     /sec_met_domain="Peptidase_M16 (E-value: 4.1e-42, bitscore:
                     136.9, seeds: 24, tool: rule-based-clusters)"
                     /sec_met_domain="Peptidase_M16_C (E-value: 7.7e-57,
                     bitscore: 185.4, seeds: 139, tool: rule-based-clusters)"
                     /transl_table=1
                     /translation="MFRASSSRLFTRGVASPARRTASLAKRHVNRTPVRTLASVSVPTP
                     QEPTDLDNITTLPNGVRVASEALPGSFSGVGVYIEGGSRFENAYLSGVSHIVDRLAFAS
                     TTKRSGEQIQETVESLGGNIQCVSSRESMMYQAATFNSAVPTATELLAETIRNPQISEE
                     EVSQELATAEYEITEIWKKPELILPELVHMAAFKDNTLGNPLLCPAERIPEINKSVVEA
                     YRKAFYRPERTVVAFAGVAHDEAVQLATQFFGDMEGSDQPALSRTGSETSIGSNVSAST
                     DDSTASSASSASSTPSQQSPSILSKLPLFKNLSTSASSNAAVITDPAKLYPTQQEMTAP
                     AHYTGGFVSLPSQPPSYNPLQPVFTHIHLAFEGLPIASDDIYALATLNTLLGGGGSFSA
                     GGPGKGMYSRLYTNVLNQHAWVESCIAFNHSYTDSGLFGISAMCIPGRTQPMLDVMCQE
                     LRALTLSTGFAALGQVEVSRAKNQLRSSLLMNLESRMVELEDLGRQVQVHGRKVPVHEM
                     CRKIESLTVEDLRRVAQQVTGGLVQNPGNGSGQPTVVLQEAQQPGSSAKSLSWEEIQDR
                     IYRWGLGRR"
     PFAM_domain     complement(40762..41568)
                     /aSDomain="Peptidase_M16_C"
                     /aSTool="clusterhmmer"
                     /database="35.0"
                     /db_xref="PF05193.24"
                     /description="Peptidase M16 inactive domain"
                     /detection="hmmscan"
                     /domain_id="clusterhmmer_JN550_007986_0015"
                     /evalue="2.60E-54"
                     /label="JN550_007986"
                     /locus_tag="JN550_007986"
                     /protein_end="483"
                     /protein_start="214"
                     /score="184.2"
                     /tool="antismash"
                     /translation="INKSVVEAYRKAFYRPERTVVAFAGVAHDEAVQLATQFFGDMEGS
                     DQPALSRTGSETSIGSNVSASTDDSTASSASSASSTPSQQSPSILSKLPLFKNLSTSAS
                     SNAAVITDPAKLYPTQQEMTAPAHYTGGFVSLPSQPPSYNPLQPVFTHIHLAFEGLPIA
                     SDDIYALATLNTLLGGGGSFSAGGPGKGMYSRLYTNVLNQHAWVESCIAFNHSYTDSGL
                     FGISAMCIPGRTQPMLDVMCQELRALTLSTGFAALGQVEVSRAKNQL"
     PFAM_domain     complement(41587..42027)
                     /aSDomain="Peptidase_M16"
                     /aSTool="clusterhmmer"
                     /database="35.0"
                     /db_xref="PF00675.23"
                     /description="Insulinase (Peptidase family M16)"
                     /detection="hmmscan"
                     /domain_id="clusterhmmer_JN550_007986_0014"
                     /evalue="6.80E-41"
                     /label="JN550_007986"
                     /locus_tag="JN550_007986"
                     /protein_end="208"
                     /protein_start="61"
                     /score="139.8"
                     /tool="antismash"
                     /translation="RVASEALPGSFSGVGVYIEGGSRFENAYLSGVSHIVDRLAFASTT
                     KRSGEQIQETVESLGGNIQCVSSRESMMYQAATFNSAVPTATELLAETIRNPQISEEEV
                     SQELATAEYEITEIWKKPELILPELVHMAAFKDNTLGNPLLCP"
     gene            43132..44619
                     /locus_tag="JN550_007987"
     mRNA            43132..44619
                     /locus_tag="JN550_007987"
                     /product="hypothetical protein"
     CDS             43132..44619
                     /codon_start=1
                     /gene_functions="biosynthetic-additional
                     (rule-based-clusters) Pyr_redox_2"
                     /gene_kind="biosynthetic-additional"
                     /locus_tag="JN550_007987"
                     /product="hypothetical protein"
                     /protein_id="KAI1866009.1"
                     /sec_met_domain="Pyr_redox_2 (E-value: 6.3e-42, bitscore:
                     136.9, seeds: 64, tool: rule-based-clusters)"
                     /transl_table=1
                     /translation="MEMTVCVRFLSFCRKGHSHSKQEDRKERVVILGSGWAGYGFARTL
                     DPKKYERIMISPRSYFVFTPLLAGTAVGTLEFRATLESVRRLGLDSFHQGWADDIDFTK
                     KTIRVEANTSDDLASRTHLLPTKSSKVQAEKGVMFDVPYDKLVIAVGSYSQTFGIEGVK
                     EHANFLRDVGDARKIRLRVLQCFEKAALPTTTDEERKKLLHFAVVGGGPTGIEFAAELH
                     DLIQDDLKKLYPDVMKYVGITVYDVAPKVLPMFDQTLANYAMETFHREGIKVKTQHHLT
                     RIRPDDDTAGCLKLKIEELGDEEVDAGIVVWSTGLMQNPLVQKLEEKVFRPSLIAGSAD
                     PAPEVRLHKDAKTGSLLTNTHLNLTVVPSRLEQAKDTSSSILPDVYAIGDCAIIDGQVL
                     PATAQVASQKASYLAKQLNKGTAGTTDFKFRNWGTMTYLGGWKAIHQSSADDLKGWAAW
                     VLWRTAYLTKSMSIRNKIMVPIYWFISWVFGRDISRF"
     PFAM_domain     43213..44100
                     /aSDomain="Pyr_redox_2"
                     /aSTool="clusterhmmer"
                     /database="35.0"
                     /db_xref="PF07992.17"
                     /db_xref="GO:0016491"
                     /description="Pyridine nucleotide-disulphide
                     oxidoreductase"
                     /detection="hmmscan"
                     /domain_id="clusterhmmer_JN550_007987_0016"
                     /evalue="8.70E-40"
                     /gene_ontologies="GO:0016491: oxidoreductase activity"
                     /label="JN550_007987"
                     /locus_tag="JN550_007987"
                     /protein_end="323"
                     /protein_start="27"
                     /score="136.9"
                     /tool="antismash"
                     /translation="RVVILGSGWAGYGFARTLDPKKYERIMISPRSYFVFTPLLAGTAV
                     GTLEFRATLESVRRLGLDSFHQGWADDIDFTKKTIRVEANTSDDLASRTHLLPTKSSKV
                     QAEKGVMFDVPYDKLVIAVGSYSQTFGIEGVKEHANFLRDVGDARKIRLRVLQCFEKAA
                     LPTTTDEERKKLLHFAVVGGGPTGIEFAAELHDLIQDDLKKLYPDVMKYVGITVYDVAP
                     KVLPMFDQTLANYAMETFHREGIKVKTQHHLTRIRPDDDTAGCLKLKIEELGDEEVDAG
                     IVVWSTGLMQNPLVQ"
     gene            46249..48618
                     /locus_tag="JN550_007988"
     mRNA            46249..48618
                     /locus_tag="JN550_007988"
                     /product="hypothetical protein"
     CDS             46249..48618
                     /codon_start=1
                     /locus_tag="JN550_007988"
                     /product="hypothetical protein"
                     /protein_id="KAI1866010.1"
                     /transl_table=1
                     /translation="MKSLYFLVLSLYTARGVESSTTPPLGFERRALFRDFTRRAAAGSS
                     ASTSGTCSLDESAPTISAPKTNVWRTLSPEDNIAVYNLLHDPASGLNLTDVSTAGINDN
                     YLFYIDTVPLNKSDVLPYLDASGPKPAQYARAIIFEGGKEEPVSQEYMVGPLPVDSKTT
                     IQKLDYLYNGGSGGSIPFNGRTFDALRAAASDTLLLEIMANVSDITTALLGGAWYGDFL
                     PESTLESSISAPSSYDGTQAFRIVAFKRPGPASYLRPVDFYVILDCTGTDASLYKLKSI
                     VTNTRVFPSIAELRAAFEAGELTEENKQPEDYDWALVKPDQEMGKRDLEEKFAPQSIEI
                     GGKRYKLDNEQKYVEYMGWSFYVSHTISLGVMFFDIKFKGERILYELSMQEAAAQYGGF
                     QPKSASTLYHDTYYQMGTNLYPLVDGFDCPFGSSFWNVTYHDTNTTVVSPNAICIFESD
                     AGFPLSRHRAPGGNAYGLTNIGVVKASMLTLRSIATVGNYDYLFDYAFHVDGSLEVTVR
                     ASGYLQSSFYYPDQGKWGPRIQQATQGSLHDHVLTWKADFDILDTNNDLEVTEVRAAPT
                     EQPWFPELGVFEQLELNQYKMDTEQRFDWAANGQTMYCVNHASETNKWGTKRGYRIIPG
                     RSNIRLSTLDSPFSRRNSELSKSQLAVTRQHDTEPWGNSVQNLNMPWKPQQDFGKFFNN
                     ESIEGEDLVVWFTLGMHHFTRAEDVPVTLYSEAVSSIMFAPQNFFDRAQDGDIQNRRWI
                     TPAPNSTSLVYETFGIELPQCKVELKERVIQPFDLY"
     PFAM_domain     47254..48477
                     /aSDomain="Cu_amine_oxid"
                     /aSTool="clusterhmmer"
                     /database="35.0"
                     /db_xref="PF01179.23"
                     /db_xref="GO:0005507"
                     /db_xref="GO:0008131"
                     /db_xref="GO:0009308"
                     /db_xref="GO:0048038"
                     /description="Copper amine oxidase, enzyme domain"
                     /detection="hmmscan"
                     /domain_id="clusterhmmer_JN550_007988_0017"
                     /evalue="5.40E-121"
                     /gene_ontologies="GO:0005507: copper ion binding"
                     /gene_ontologies="GO:0008131: primary amine oxidase
                     activity"
                     /gene_ontologies="GO:0009308: amine metabolic process"
                     /gene_ontologies="GO:0048038: quinone binding"
                     /label="JN550_007988"
                     /locus_tag="JN550_007988"
                     /protein_end="743"
                     /protein_start="335"
                     /score="404.4"
                     /tool="antismash"
                     /translation="QSIEIGGKRYKLDNEQKYVEYMGWSFYVSHTISLGVMFFDIKFKG
                     ERILYELSMQEAAAQYGGFQPKSASTLYHDTYYQMGTNLYPLVDGFDCPFGSSFWNVTY
                     HDTNTTVVSPNAICIFESDAGFPLSRHRAPGGNAYGLTNIGVVKASMLTLRSIATVGNY
                     DYLFDYAFHVDGSLEVTVRASGYLQSSFYYPDQGKWGPRIQQATQGSLHDHVLTWKADF
                     DILDTNNDLEVTEVRAAPTEQPWFPELGVFEQLELNQYKMDTEQRFDWAANGQTMYCVN
                     HASETNKWGTKRGYRIIPGRSNIRLSTLDSPFSRRNSELSKSQLAVTRQHDTEPWGNSV
                     QNLNMPWKPQQDFGKFFNNESIEGEDLVVWFTLGMHHFTRAEDVPVTLYSEAVSSIMFA
                     PQNFFDRAQ"
     gene            50677..51195
                     /locus_tag="JN550_007989"
     mRNA            join(50677..50807,50874..50989,51053..51195)
                     /locus_tag="JN550_007989"
                     /product="hypothetical protein"
     CDS             join(50677..50807,50874..50989,51053..51195)
                     /codon_start=1
                     /locus_tag="JN550_007989"
                     /product="hypothetical protein"
                     /protein_id="KAI1866011.1"
                     /transl_table=1
                     /translation="MKTSCVIFIAAFLQSATALPSEGAAKLEARAKPKLNQYASVEDCQ
                     ADKNILYHAAPVTGRCYDLDDKTGAFFSNAGGRWFPTVYTEKGCGGESYVLTTMGECPK
                     ADHCMKDATCISSSYYRNWKSYKAA"
     gene            52511..53298
                     /locus_tag="JN550_007990"
     mRNA            join(52511..52730,52814..53298)
                     /locus_tag="JN550_007990"
                     /product="hypothetical protein"
     CDS             join(52511..52730,52814..53298)
                     /codon_start=1
                     /locus_tag="JN550_007990"
                     /product="hypothetical protein"
                     /protein_id="KAI1866012.1"
                     /transl_table=1
                     /translation="MHEQRSRKPTDGIPNGQRRSTHNAENRPTTESPEGEDNKAKWYKE
                     MRAESNRELWVGTNRKARDELREGALNQDEATNKDLSTYNTTSHDVVNLPDRDSEILLC
                     KVSTFFQLLFGDATATNVCNAIRRWSAMPSLPVPKTKRHMVDDFTRQEMPQLDLEKARS
                     LKELEKRYQCVVHYGTWAMKGHTHPDEVWLTENTVLGRGRPRAVHENYVGLLFLRFKRY
                     VLGLAQRRYGYS"
     gene            54453..55319
                     /locus_tag="JN550_007991"
     mRNA            54453..55319
                     /locus_tag="JN550_007991"
                     /product="hypothetical protein"
     CDS             54453..55319
                     /codon_start=1
                     /locus_tag="JN550_007991"
                     /product="hypothetical protein"
                     /protein_id="KAI1866013.1"
                     /transl_table=1
                     /translation="MWHSASTQIWQNRWDGGEGFKDKYLRRNYPVYLWDGPRVGRANWA
                     CEPMTYVPEYRDQGNWVAWKFGPKFGVWYPGVQFPTWSQEAWQQATSARYVEIDTVENV
                     ELQSEVAAIAADSGKVGNSIVYLTNSAGGLRAMMMATKANGTNIKGIVMYESIGYVYPD
                     NANITAGSGPGPAFGPFVVPLERFKKLAKIPAIQFVWGDNRPETDPWVQQSRLTAKLIN
                     LYGGNAQVLNLANDAGLKGSTHSAFADLDNEKVAGVLDRFLRKNNLNGYLYSSGNDWDD
                     DDDDDDE"
     gene            complement(55561..57552)
                     /locus_tag="JN550_007992"
     mRNA            complement(55561..57552)
                     /locus_tag="JN550_007992"
                     /product="hypothetical protein"
     CDS             complement(55561..57552)
                     /codon_start=1
                     /locus_tag="JN550_007992"
                     /product="hypothetical protein"
                     /protein_id="KAI1866014.1"
                     /transl_table=1
                     /translation="MRLINSKTKELVEFSGPSIPVYAILSHTWTEGEEVSFRDMQLTQA
                     HPKESGDASADSIRSRSGFRKIERCCNQALRNGQEWVWVDTCCIDKSSSAELSEAINSM
                     FQWYKQSAVCYAVLTDVSEVPGGSENFNESLRKSRWFQRGWTLQELLAPTDLQMFNASW
                     QPIGKLGSDIAFSDTISSITGIPRAYLHGQDLRYASISQRMSWAAWRETTRKEDMAYCL
                     LGIFDVHMALLYGEGDKAFTRLQEEIIKNYDDHTILAWGNFVDETEPAPSYIDSVGILA
                     RSPRDFAHSGTLLPRREIIPNGDSPFEMTNKGLRIDLYFNLKGLAMLECYDRNNPAKSL
                     YLRVANSKDLSTPFAIYSPPLDGSLLSRQGRSIVAITNPFSIKEYTPLPSYRPGRRNLL
                     AYMKLFIEFKSFRRGVYLNRHNTPHVVPSVSITFPPGFDWNIGGSDGWQNDLTMGPNSI
                     TFIGPRTMTMTGRQSAYIYVKSSPGSSEKGHGHAFLLMLSLHWLGSKAPQVTCKLALAS
                     DSRPVSWPGGRIRQPTRSCGKDAIVVNGQVITTRVIRSVPETLVFLLVSGEGHAQDSWP
                     FHFLRLSPYDTVFMWRLVDTFGPIFFLVWSLLRLLGVQNDAFLFIALVSMFKGNVSSLN
                     SFTLRIGIRAFVVVCLFASSLKHVINCS"
     PFAM_domain     complement(57187..57489)
                     /aSDomain="HET"
                     /aSTool="clusterhmmer"
                     /database="35.0"
                     /db_xref="PF06985.14"
                     /description="Heterokaryon incompatibility protein (HET)"
                     /detection="hmmscan"
                     /domain_id="clusterhmmer_JN550_007992_0018"
                     /evalue="1.20E-08"
                     /label="JN550_007992"
                     /locus_tag="JN550_007992"
                     /protein_end="122"
                     /protein_start="21"
                     /score="35.5"
                     /tool="antismash"
                     /translation="YAILSHTWTEGEEVSFRDMQLTQAHPKESGDASADSIRSRSGFRK
                     IERCCNQALRNGQEWVWVDTCCIDKSSSAELSEAINSMFQWYKQSAVCYAVLTDVS"
ORIGIN
        1 ctgaataata gagcttgctg cagtggatgc aacaaggcgc agtgcagcaa agacaagcca
       61 gacacaaagt ggttttgtgg tgaattgacc gacgccgagg ggtatcgagg accgaggggc
      121 accactgcac aacggcggta atgagttgca gcgcgtggag ccagtcaggc gtccctatgg
      181 ggcggaagct tggcggcgga ctgaacggtc gttcagcagg gtgcctgtcg actgaaaagt
      241 acggtcaagc gatgcacgca cacgcggcga ccaatcaagc agccgacgaa aataagacgg
      301 ctgaatgaag acacctggaa cgtgaggtgg acggggtgtg tgagtctctg gaggacttgc
      361 gtgcttttgg gtttggatga tttgatgatt caaagaatca ccggtacggt gtgtatgtgt
      421 gtatgtgtgt atgtgtgtat gcggcgttgt atgggggtgc agtgtggcag tagtgcaggg
      481 cagatagaga gcgaggggag agagagagag agattggggg gcggattctc tcagtagcgg
      541 gtggttgtgg atgaggttgg gaacaagctt cgagatgaga tagctgtgca gaagagttga
      601 taatgaccca aagggccaac gttgttaact gcgacgggga gcttttgaag aggggcgaac
      661 ttgggaatgg tggccgggta gggaatcaat ccactttgca attgattgca gttgcaagga
      721 gggaggaaca gagggaggaa aggcggcgaa ttatcgcatg ggacaggccc aggccaaact
      781 gcggcaaaac tcaaaaagag gcccagaggt tggcggtgtt tgcgctgcga tgcgatgcga
      841 gtgccaccag gagatttgat aactcaggga aaacgaaact atgtctgtcg aagagtgtgc
      901 agccaggcag agagactggg gacggacagg cagacaggca gccagactgg aagccagaca
      961 ggccagacag gccagacaga cagacccgtc agaggaggtg gaactccagt tctctcaagt
     1021 ttgcagtgga ggtgatgaag aacagggaaa gctttgggag agggggccct ttcggggggc
     1081 cttgggggcc ttgctagcag ggggtttttg tcgagcttag cgctgtctgc acagcacaag
     1141 actcgctggc taagcggacc caatcagctg atgccaccca ctaacaagtc cgacggggtg
     1201 ccaatcctcg aggtttgggc caaggcgctg gcgagccgat gctatagcgg ctctcaaacg
     1261 tcgtctggcg atgggggggc tgaactcgac tgggttttgg gatgtgggcg tgggctgctc
     1321 gatccggttg ccggtacgaa gtgctgcggg acaagaactg atggcagtcg gaggccagac
     1381 acccagagcc gggatggagg ttaccggaca agaactgtga tcctgtgcaa tagcaccagc
     1441 aggagcagct tagttagact gacgtgcagt cgagtgtgga cgggccacca caagcctaat
     1501 agtaagagta aggtgtgtgc ctgggtcctc cactcgggta cctaggtagc acgtaccgac
     1561 caaccagcct gaccggtgcc cagccgctga cacagcgtca cgtctaactt atgcctgttg
     1621 cggaccgcca atggacgcaa ggagggcagc cagtgaccag aacgacatgc ggcggcacca
     1681 caccaccacc gcgaacccgc gtggagaggc cacctgcgca gaagtagcgt ctctggtgac
     1741 tatcgccgtt gcgcggtcag gccccctagt tttacaggta cgtgtgaccg cttggagggt
     1801 cgtgttccgt gacgtggttg atagattgaa gtgtggagcc cagcgggccg gtaacaacag
     1861 ggtcgcccag attaggaatc tgctccaagt tgctgtgtcg aggtagcgag cgtctaggga
     1921 cagagcagca aacggctgcc gcgacgagct gcaatcaaat acgagacatt catctggcag
     1981 tttctttgtt gtccgaggcc tgggtcgaaa tgtgctgatt tccgagcatt cactctcgtc
     2041 ctcgaaatgc ggagattccg ctttgcttgg ccttggttgg cgggcttaca ggcagggagg
     2101 accgggttgg agatcagagt tcagaggcat gtcatggctg acggccactc gagcggaaag
     2161 acttgcagca cagccagtca acgcatgaaa gctgctgcgt gcccggcctg gaacgggaga
     2221 gacaaacagc ccagcaagcc cagcaggctg agctacccag gtgaaagacc aactggtggc
     2281 cgagctcaaa ggctcaggct tccccacggg cctttgtgtg gattgtcagc cggcggccgg
     2341 ttcgttggag aatttggaga acgaaggaat ggatggcaaa ctgctggatg ctgattcgac
     2401 gcttctcgac aaactgaaac ccggaaccag tcgagtcctt atataactgc cacaccaagg
     2461 ctccagcctg gcttaaggct caggcttacc tgggtgcata tatctcggga tttcttcacc
     2521 agctggatga cttcccggtc tgataactct tgcgtcggca aaaaccatcc cgccgacacg
     2581 tttggtgcat gcacattact tcagttcagc ggatggtact cgtaggcaac catggcaggt
     2641 gactcacttg tacctgaatt acgcatatca acgtagccat ccagatgatt caaaggggtc
     2701 aacacctcca gctcttcgaa cgcgcgtgga gtcatcagtg ggtggcgagg gcaccctcac
     2761 tgccggtcgg tcagcctcgt tctcatggag gcgccatatc agcacccgag agccacccag
     2821 gctgatcgag gcgacccaac agattgcgat ggtcttctcg cgtatcgtag ggtgcttgtc
     2881 accatctgtc tccatagagg gacctcgccc cacgagagtc accccatcga tgactcgaat
     2941 tgctgtgctc ctcccctcag ccgtccattg ttctcgagct cccagccagt gcaacgctgt
     3001 gcggttagta tcttcatgtc acgtagaaac acatcgaagc gccgagcggc catccgagtt
     3061 gctggcgctt ccctggagaa cagcatcgat cgatcaggaa gtcttgttca gtcatgtctt
     3121 tgtcattgct gatccattgg attctctcct atggaccaag gccgaggacc gatccgtacg
     3181 tcgtcaacct tgagaatggt atgcgtaaga aatccgattt tcccagtaca acaccgaagc
     3241 caaatgcaaa aaccatccct tcacccgatg cgcgtctaaa cctcctggat ctccctcaga
     3301 cggcgcagcg tcgagcgcat ggcagcggcg gcgggggtcc tgttgaaccg aaggttagta
     3361 tcctatgtcc acgccgagga cgagtagaaa aaagccccat cgtgttccgt agggggcgcg
     3421 ggttgcaaca tacgagacag tgtaggcgcc accagcaatg gtcttgcggc acgacttgca
     3481 gttccagata ccggtagagt ggcgcttgac gttgaccttt ccgcagaagg tgcaggtgta
     3541 cttggcgtgc tgggtgattt ccatcttctt gacctgctta cggagcgagg caccgtatct
     3601 gtgggaggag ccatctgtca gtacttgttc ctctctctct ctctcgcagt ggaatgttct
     3661 cgctctcgcg gtgtctgtgg cgggcggtcg ggagtcaatg tagataggtg ggtggtggga
     3721 atattttgta tcgggctggt cgggttgtcg tcgtggtgat gcgctggatg gcaggcgttc
     3781 aaggccgttc tgtggaaaat acacacctgg taccgtattt accggtcacg ccgaccttct
     3841 tggtgcgctt ggtcatcttg tctgagttgt cgggggttac tcgtgaagtt gttgatgacg
     3901 aggttgaacg tggacgcttc agtgaaattt catgtaggcg tgggtggatt tttgacgggc
     3961 tcactaaatt gctttggtgt ttttcctagg gttgaggtgg gtgagtggga tggacgcgga
     4021 taaacgatgg gccagagctc cgacccgccc ttgggatcga gcctcccaag cccctcaagc
     4081 ctcctcgccc gcgcgccaca cccacacact cgagcctcca gggcatttga gcacaatttc
     4141 ctgcacagcc acaggggggg tgggctacgc acctatgcag ctgcatgcca agcccggccg
     4201 gtctgcgtgc agaaacgaaa gcctgggtcg aggacagcgt tgctcaacct tccggtcgtc
     4261 tcactgcccc aactggggca cccatgtgac gatcgccggg actctagcca ttatcagcac
     4321 tgtcaccgtc ctcgccaggt agctttgact ttgggaaatg tgtgaactcc catcgcatct
     4381 tcacgggaat aggggacgca ttgtggatgt gctgccgagg cagcctcgga cttgcttcca
     4441 gacagagcaa gccgccccca gctcgggtgc cagaggcacg gagattccat aacaccattg
     4501 agacctcgcc aggatatctc tggcttccgg atggcatgct gcggctgcca gcaccctcag
     4561 tgggcagata caatagatga ggattgtcaa agcacaccga ggccgacctg tcatgtcatg
     4621 tcatgtcgtt tcgacgtcgg caggccgttg aagcatgata tttgtcaagg tcggccggca
     4681 tccatcccgc ctcatggtgg ggaaaagctc gacccttggg ttgattcgtc tggctactat
     4741 ttgaaaactt cacatctact cggtcccttc ccatcttgcc atacctttct ctctctgtga
     4801 cttgataacc cgtgcttgtc tctcaccatg tctcccagaa agcatgatcg tcaatatgac
     4861 gtggttgtct tcggcgccac aggtcagccc caagcgaatc ccacaactac tgctgaggta
     4921 catgatccta atgccaggtg ccaggttaca ccggcctcat gaccgctgag cacattgcag
     4981 ctcggtttcc aaccgatacc aagtgggccg ttgcaggtcg atctgccgac aagctccaga
     5041 aggtagtctc ggaatgcaag gccttgaacc cagataggat acagccaggt ccgcagcttc
     5101 tgctcctctc gtcatgatgt tgcctaacag gtcacctcag aaatccaagt ctgcaacctc
     5161 gatgatgccg acctgctcgc cctggccaag aagacgtgcg tgctcatcac caccgtgggg
     5221 ccctatgccc aatacggcga acatgccttc aaggcctgcg cccaggctgg aacgcattat
     5281 gtcgactgca ctggagaaag tgtatggacg ctcgagatga tcaacaaata cgagtcaacg
     5341 gcacgggaga ccggtgctgt actgctcccg cagagcggta tcgagtcagc tccatccgac
     5401 ctgttgacat ggtctatggc gcagctcatc cagaccgagc tctccgctca aaccgctgat
     5461 gctatcgtgg aagtgcacga gctcaagtaa gtgattcgac gtgcggcctg tgtcttggaa
     5521 gactgaattt gacgtccaca gcgctaagcc ctccggcggc actctggcga cggtgctcgg
     5581 actcgccgaa tcctacagca tcaaggatat agcagcttct cataagccat acgctctatc
     5641 tccagtcccc aacccacacc cgactcccgc tgcctcgctg ttctccaaac tgacgggtct
     5701 ttattcggta agcaacctgg ggctgcttca cacctccatc acggcaggca cgaacacgtc
     5761 catcgtgcag cggacctggg gtctgctcaa gcaggaggat tcgcgacaga agcagttcta
     5821 cggacccaag ttcagctacc gcgagttcat gaaggcccgc aatttcttga cgggaatcgc
     5881 catgcactac gccctcattg ttggtggggc attgctgctg ttcgtgcccc cgttccgggc
     5941 cctcatgagg aggcttgtct tccagcccgg ccagggcccg agcaaggaag atgctgcaaa
     6001 ggaatacatc gagttccggg gagtggccaa cccggacgtg gcagacagca aaaagcaagc
     6061 cttcgtcaaa gcctggtact ccgggtctat gtactaccgt aagtctgttc attcccgctc
     6121 ggcagaggct aagaagctga ccaaacccag tgacggcaac gctgctggcc caagcagctg
     6181 ctacattgct ggaagaggat gtgggtttga aaggaggtgt atatacaccg gcatgcctgg
     6241 gtcaagggta tatcgaccgc ctgaatgaga atggattcaa ggtggagacc aagattctta
     6301 acgtgtaggg tggttgtcat ttacggcttg aagtatactc tctaggtaga cgatcgcgtt
     6361 caacctggtc gcgaaccggc atgaacataa tcatgtggct tcacagaaaa gaccctacac
     6421 tctgagacct gaggcgttgg ctaggcatgc atcgtaggaa atgtctaagc ctagctgcac
     6481 ctcaccgatc tgcttgccac aagtctgcac gctccaatgc ctgagacgct aacgcgcaaa
     6541 catcccaaca ccagcttcga tatacccatg caccctatac catgccggac accgacctat
     6601 aaacacctgt gcagtcgttc gctcgttcat tcgttcgttt cccttttcgg gaggagagag
     6661 gggcccagaa cgggtcacgg cacggctccc cgcaaaacca agcaccggca ggggtctggg
     6721 ctgctgcgtt gcagtaggcg gtacccgccc aaaatttcct tgccaaattt agacgtcatc
     6781 aaacatgggc cccaaagctg caaccacaag cctcacctgg acaacaaaca tctcaacggg
     6841 acagccgctc gtggattccg tcgcgacacc agcagaaaca cgtatcctcg cggaacagcc
     6901 ccctcggcaa ctttccatgg cagcgtggtg acaattgccc cggctgtcct tctacgacat
     6961 cggctggtag ctccagagct tccgaagctt gactgaagac ccgacgaatc ccccgtcgcc
     7021 ccggccgtcg accagcagca acgccctgtc gcggccttct gctctgctgc tcgcatcatg
     7081 gcatcctcga gcacttcctc ctcggcagac gtccaccagg acacggagcg gacgccgctg
     7141 ctgcgcgacc ctgaccgccc caaggcagcc cgcagtgtga ccttccaccc aaaccccgtg
     7201 tccgacaccc ggtatgccga ccccgtctcc ctcagctctt cgcccgcaag cacactcggc
     7261 gcagtgccta tagccaatgc cttgaccccc gttcgtacga ccggctcgat tgcgggctcc
     7321 ccgagctctg cattccacca tgcgccctta tcagccatga cgaaccgcct gaggcgacgg
     7381 aactcccatg gcgggacttt ctcggctctc ccagctcctc tgggccctat acccaagctc
     7441 ggcccgcagc gctcgagcaa gattgcccag aagctcaagc tgcttccgaa tcctatggaa
     7501 gatgcggaac agcccgacga ggagagcggg cgcgacgtct acagtcagta cacgcgcatt
     7561 caagaccccg tagcccgccg agatgcggcc cggctaggga aggcggaccg agatcgactg
     7621 ccaagagtga cagcatactg cacggcaaac aagtacctca tggaaggcct gatgcgtttt
     7681 ctgaagggtc gaggcaagag cagaggctcc aaccccaagt tgattgacga gtgcatctat
     7741 acaccataca actatagcac aggcaaggca acggagcgag ccgaggccgt cgaggagcgg
     7801 gtacggaggg aacgcgagga acaggagcac cgcgatcagg aatcacgacg ccacgaatcg
     7861 ccgaggccac ccatgagcta tgagcgcagg cattcgacag gggatctgca agagtttcat
     7921 gaaggtgaaa tggagtctgg tttcagtaac gggcgtgatg tacacaataa cctctcctac
     7981 ccttcacaca caaccgatga gatccacgac ccgtcggagg atcaccacga tgccgacttt
     8041 gatacccaag tacacacccc cgaggttttt ctatttgact acggcgttgt ggtgatatgg
     8101 ggcatgacac cagcgcacga gcagcgcttc ctcaaggaca ttgccaaatt tgagagcgag
     8161 aaattggacc ccgaggatgt cgagaccgag tgcttcaact tctactacac acgcgaatac
     8221 caggcgcgta tctacaacga tttcattaca ctacgggaca agaacaacta tatgacgaag
     8281 ctggccatca gtcacgcttt ggcacagagc gtcaaggtat ggtcttcatt tgagggactc
     8341 gcgcgttgag catagctaac aaggcataca gacatctctc tttgaggaac ttattgccag
     8401 caccatcgag acatgcaagg acataccgac gcagatcgcg ttgactggca aaattgatct
     8461 gtcccgtagc cagatcaaca tgcagattgg cgagctcttt atcctacgca tcaatattca
     8521 tctaaacggc tcggtcttgg atacgcccga gcttttctgg gttgagccgg ccttggagcc
     8581 ggtataccaa gccgtgaggt catacctcga gatggaccag cgagtgggac ttctcacaga
     8641 acgattagat gtcattgcag acttgttggc tgtgctcaag gatcagctca gtcatggtca
     8701 cggcgagatg cttgaatgga ttggtaagtt gccagggatc ccctcctttt cgcatacggc
     8761 tctccatttg gtcggcgttg tcccaaagaa caaaatctaa cgtaaaatgc agttattatt
     8821 cttattgcag ccgagattct ggtagcagca gtcaacatcg tcgtcgatct gtatgcaggg
     8881 gtggattgat cggtttcggt ctatactcca caccaggagt agtgaaacga agcaccaaac
     8941 aggaactttc tcacttccga ctcgcccagc aataagctgg atgacgaaga tagagtgatt
     9001 tcggcgttaa tggccgacgt cataagtacg cgtgggatgg aatcaagcga cacaccccat
     9061 cttcccttcc ttgttttcat caattttgta accagtagac cgagattcgc aatatccaag
     9121 cgacaagaat cagcaacggc gccaaggcag catgggatgg attgtgaagg aaaagggaat
     9181 ttcaagatac cacgcatagg ttttcctcgg tcttgggaac tggtacgcag cttcggagcc
     9241 ttgggggact tgtaactaga tcaggaagca tgcttcgcgg cgctagtgga tgaacatcaa
     9301 actcattgat ttggcatttc tgcattgtga cggcggtggc ttgcggatga cacccaaccg
     9361 gggcctgttg tcctgcatat tcactgcaaa tttaaacccc acgaaggacg caccttgaag
     9421 gccgaagggg gcagcaggta tgaccacccc gagcgaccac catcgcgctt gaacgaccgg
     9481 aattatcacg gtacgggaag cctaacacgc aagccgactg tgtttatagt acgaatgact
     9541 acatggtata ggattgagct cgtggacaag attctattcg tgtaaatctg tcacaattag
     9601 ggtcaggcac ccagtggagc actcaaacta tctgactcgg tatcgtaggc tatggtaatt
     9661 tgccatcctc cctagcatcg atcggcagaa tccgtgccaa ctttgcaacc aaaacttcat
     9721 cgcactcggg gcatcttgcg agactataat tgcagtgaag agcgcgccgg attggttatc
     9781 gtacggcagg ggttcatacc aagcctgaag ataaaaatag aacacaaata atgtgcactc
     9841 ctctgtatgg tgaaattata gctagataga ttaattgaca tgtataaaga tctattcaaa
     9901 aacacagggt ggcagatatc aacagaagtt gcgcaggatg cacttatcct caaggggcac
     9961 ctgatatcca tttctttacg tgtggtccac tttcaaggac caagtttcct gaactggttt
    10021 atgtttcata gccactgacg tgacggatgg ctgtcgtgca acttgaatag aagaaagggg
    10081 aggactaagc cccaaactac catggtatcc cacataggta cgatggagcc tcgcggtgta
    10141 tggcagcttc gcgaaggcta aaattgcagt gcagtatgca tactagtctg acgccacttt
    10201 tgatatgtga tctgtgcgct agccctagct tagaggagac tagtttccca gcgctgtgga
    10261 ggaacctttc ctcctcagtg caacaacatc gtatgtttgc acccttacat gcaacacaaa
    10321 cgccaagtcc gtgtccctcc agtccggctc aactatagac gcgaaggcaa ttcacctcag
    10381 tccaggagcg agcattaagg caataccaaa cttgacagga tttcagttct ctctctggtc
    10441 acttcttcga ctttttcgcc tgtgtcaagt gttgtatccc cgtcttcgtc tccgtgtgct
    10501 ccgtgcttag tttttggtgc ttgatgaaaa cactggctac tactgcaaca gctgctaggc
    10561 tcgtatatag tatgaacatg ttcctcatgc tccacgcaaa agcttccagc actgcctgac
    10621 gctgtgcggg atcttggatg gattgcgtga tgcccacgtt ggccgctgcc tggcttcccg
    10681 atagggcttc gagggaagac ttgctaaggc cagcggcagc aagggctgat tgcctggcat
    10741 ccatgctgtt ttggaatacc acaccaccaa tgacaacaga tagtgacatg gcaatgctcc
    10801 ggagaaagat caaggaagat gtggcagccg cagtgtcttc ctggctaaca gtgttctgga
    10861 tagcggccat aggcgcttgg aaaagaagtg atgggccgac tgcgccgaca atttccagtc
    10921 cgataacaac cgcaacggac gttccagctc cgaagattat gtacaacccg gttcctagcg
    10981 tcatcagcac ggaaccaacc catattgact ctctgtagcg gccggtgcga tgaaccagga
    11041 agccgcctag aatttccccc acggcttgta ctatgatcaa tggtagcagc agaatgccgc
    11101 tccggagggg tgaggcttgc tgcacgcttt gaagatataa gggcatataa tattctatac
    11161 ctatcagcac cataccgtgc gaaaagacga tgaggaaaac tgcgttgttc gaccggcttt
    11221 tgaacaccgt tagcggcata agggggtatt tggctaggcg ctgctcattc aagacgaaga
    11281 agccaatcat cagcgcccca aacgcgatca agcagatgac tttcgggctg ctccagggga
    11341 atataacccc accgaaatcc aatccaacga gaagcagagt ggtgattgcc aggatcgagg
    11401 cgctcccaac ccagtccacg gccctgagcc cttcgcctaa cctcgtgcgc gggttgttta
    11461 cgtcgaggaa cagaaccagg aggccaaagg tgatggcgca tatggggagg ttgatccaga
    11521 agcaccaacg ccaagtgacg gattctgtga atgccccccc gatcagcggt ccgacggatc
    11581 cagctacagc ccacacaact ccagagaagc ccaagtatac cgatctctcg cgcacactga
    11641 agagatccga gatggtgata acggacagct gcaccatacc gccgccagct gcgccttgca
    11701 acactcgtcc ggcaatcagc atgggcatgt tggcgctcag cgccgcaatc atactggcgg
    11761 ccgcgaataa gccgacggcc gtgaggagaa cgaccttgcg gccccagata tcactgattc
    11821 tcgcccagat gggacctgtg gcggcgctag cgagtaaata ggcgctgcca atccagacat
    11881 agccctcggc agagcccagg tcactgcata ttgtgggaat tgattgtgtg acgatggtcg
    11941 tatcgagggc ggacaggaac agggcgagct gcaagttatc gttagtggga tgtttcttcg
    12001 cccaactcat agtgcgggga taagctacat aaaatgccgt taagatcagg tatagacgca
    12061 gttttgtgcg gacattgggg ctttcttcga ggtcaattgg tgtgatagaa gtgtcatctg
    12121 cggatgctgt cgtgacagga atctctgtag ggagcccagc ctgtaccagt ggaggctctg
    12181 aggccttggt gatgtccata gtcatttggc tatgcccaga ctgttttggc ataggccaca
    12241 gaatcggcac aaagctttca atatacaggt cagaatgatt aaccagggtg acgcgtgata
    12301 gcaatgagac agctctcgta gtctatagtg taaggaagga cacattagac tattcaaatc
    12361 ggtgtagatg acttctactg agctactctg tatatgacca tataagcgag agggctgatg
    12421 cggggactac gcccttgcaa tcacgccaga agtgagtcag accgacacat tatgcatggc
    12481 aaccgaagca gactatcaaa gtggaggact ctcctccaat cgttggtcaa ttgattccgg
    12541 gccaagctat ctccaatcct tgatgatatg actatacgtc ttttacttcg gagcacaagc
    12601 actattgaga catatcgcga cggcgctacg gagtacgtgc ttggttgaac ggggtctgga
    12661 ggagaaataa cctcctggca ggcgtcattt aatcatggaa agacagaaga atgtccataa
    12721 ttaaaggaga taggttacta aagatgtgat ggctccctaa tatgtaagtt atgctcctct
    12781 ggtgatgggc tcttaacaag ctaagcggga gccctacccc gcaaaattcg gaggatagcc
    12841 cctgaaggcc cacaagggtg ccccacctag aaacttagac cttgctggtc ttgaagatta
    12901 tcgctttggt tgtctctggt tgagccgagt aaatcgtctg ggcaaaccga gctgaggaag
    12961 caaaaggcag gcttggcgcg gacgaaaggt gtagaaggcg gtgggatttg ggatgcgctg
    13021 gtcccagcac aataatagat actcgttaag agaaaagata ataccagaag aaagctgtct
    13081 cttctcggtg ctccgatatg ccctggtaca gaaactcatc atatcctcca aatacaaacc
    13141 cataccgctt gtataaccga caagccggaa cattgttgtt ttgagtctcc aatcggatcc
    13201 ccgctacacc aagctggcgg gcccaagtga caatagcatc gaggagtcgt tttccatgcc
    13261 cttgcccacg aatgcttttg tctagagcga tgtcgttgag tacgacgaaa ttgttccacg
    13321 atttggctgc atgcgcatac cccaagacct gcccatcccg atccatcgtg gtgaaaatga
    13381 ctgcgtcggg gtcatccaaa tcggcaaagg tctcctcatc gaatccgtag gtctttatct
    13441 tccgcgtagt acgagttgtg atgatctctg tgccctggga gagatgatcg tagggtttgg
    13501 cgatgacttc gctgatctca aaggaaaagt ctcgaccgat gatgttctcc ttcgtaagac
    13561 tccttgatgc tatgatttcc atcttgaaaa tgctgattcc aatgatcatg gtaccaagaa
    13621 taggaaatga tcgggatgag ccaagtatac cagctttgac ctcgaatgtt gaagtgtcaa
    13681 gggcgtacgg ccttcgccga tgactcatca tctcgaagaa gcaggcccct aggcgccata
    13741 atacagtcag cgaccaagcg ccacgataat atattagcgg agcatcctgt cttttgcttg
    13801 gtcacgatct gcatcgccat actgcgcaat aagggatgcc tcccaggcta tgcgccatct
    13861 attcgagttg aatattccct gcagagaaga caacaatgga tacgtggtct tgtaaccaaa
    13921 acgagagaga gaggtttatt tgaagacctg atcagttacc aaaatcgtaa atttgatttc
    13981 atagcacacc aatatctcag actgttgagg acggtgtgca ttcagtctcg tgttcagtat
    14041 catcttggta tcgcagagca caacttttgg tgacccagtc acgatcaagc tctcttgcca
    14101 gctcagctcc tcacagctcc ccaggcgcat cttcgtatca cctcaagtct cgtccttctt
    14161 tggaagtatc ttcttaacac gtaagacagt ttctatgtgt tctagcgcca gcgggcctcg
    14221 ttctctagcc gctagcagtc tcgcggtctt cacaacattc ttaatttgtc gtccgttgag
    14281 ctcgatgcga gacaacccct ccagctcttc ttctacaaca gcgctgctgc tcgaaacaaa
    14341 cgtgcgccat atatgcaacc tgcctgcgaa atccagtcga ggatagtcga tggtaaggtg
    14401 gatacgggac tcgaaagctg ggtcgaatga tgccacccgg tttgtggtta gaaacatgac
    14461 gccttggtag tactccagaa gtcgtaggaa cactgatacg agtttgttgc ggtgcaggtc
    14521 ggatatcgtc cgcttctcaa ggaacacgtc acattcgtca atcagcaaaa cagcgctcca
    14581 tttggttgac aactccagca cccgccgcag gttagcctcc acagcgtctg cggagtcgcc
    14641 cagctcgcct gcgctcacat tgtacagcgg cttcttcata gcatctgcaa ctgtgattat
    14701 cggaaaagat cagcatcatt cctattagtg acactatggc tcctcacctg attccgaagt
    14761 cagtgtttta ccagtcccag gctcgccact caagagcata acaacactac gccctgtatt
    14821 ttgtcaggat tcatctatag tgccaaaggt ttcttgtgat cacctttccc tctaacaata
    14881 tcatcaaagt cctcggagcc ggacaactga gtgtccacga acgcccatat gatcttctta
    14941 tagtcttcgg gtaggacgag ctggttgaaa gcctcatgac tccattgtat gtccttcacc
    15001 atgtcaatgc tgaaggtagc ttttatgatt tatcagtcag tggacatgac tgcagcacta
    15061 taattcccac ttaccccatt ccttggcctt gaggcagaac cctctcacag tagcacagca
    15121 cagagcataa tactctggcg acagacaacg tgtgcctgcg ctgaattagc acgtcacagc
    15181 caccagcgtc gatttgagac gatgacttgc ctgatggctg atgatgctgg ccggcgtatc
    15241 ttcgtcgtgc tttcttcgcc atatgtcgca tcagccgaat tgtgccccca gggccatgat
    15301 ctggctcgtc atctaagtca tcaatgagag tgagtgctcc gagggtgtcc atgtggtccg
    15361 atggtgcagg tggcctatca agcgggccta aatcttcagt tcttcggccg ttatatctca
    15421 gaaacgacgc acaatcaatc atgattctgc cttcttcgac ctgcggcacg taagaaaccg
    15481 atagaacacg gggaacaaaa cattattcaa cgtaaatatt gttggtgagg agcgccaaag
    15541 gttgtccttt gcaattggta cgcgcccgag taagccatgc agggcagtcc acggagcatt
    15601 tcgaacttac ggcccctctg ttccggtcga actcgaatgt cgtcaatgcc tgggcgcagg
    15661 tagctgggca agacattcag ttcagatatt ggcttcacat tctcgaactc ctggatgatt
    15721 aagcacgcgg tcttgtaacc gaaacgttcc ccgttagtat ccacgtagcg acaggaaatg
    15781 ctgtaaagcc tggggcctcc agggcccttt tggtaccttc caccattcac caggtataag
    15841 cggtcatcgt ctccatcctt gcaatgaacc tctgttcccg gctcaaacat tgcccacaca
    15901 taatcaaacg aaatgacatg gttctttaac aggtcttctg cttgatcgat gtgcggctca
    15961 atttcggaac ttatgatgtt aaacagaagc ctataatgac gttcgccatc ttcaccgtct
    16021 tcctgaattg tcgtcacctt gcagaactcg tcccatcggt agaagaattc ccaaaaaggg
    16081 gcccgaaact ccaatttctt cagatttgtg ttgaacccct ggtaccctgt gaagacaggg
    16141 cccagctgtt tcctgatcag tgggctctgg acggtgatgg aatgcaagac cagaacagtc
    16201 gcatcagcgt caccattcgc cttttctcgt cgcacgatca gggcgaactt tgccgaagaa
    16261 gctgtggatg ccgagttgag cctgatgtca ccaggagccc acagtcgcca ggggacccgg
    16321 aagtcctctc ggtagagatt ttttgtttcg gccgttatgc caaccttgat cggctctctt
    16381 ttgtcaatgg attccctgtc gtcgctagag gaatccgtat cagagtccgt gggtgcttct
    16441 acattgggac gacgattttg gacaccatcg gaggatgaag actctgatat cctacgaatc
    16501 cgaatgggac tcatcgtgaa ttatcgtgtg aagatatggc taacgccacg gcctacaggt
    16561 tgtgacgttt caggttttat agcagtggtg gcttagggat acttccttga cgagattatg
    16621 gaggatggta gatattaaat gaaaacgaag gatggcgatg tggccttggg aaatgtgcag
    16681 agcctcgtct tggttcgcca tatctgcaag tgcctgtgtc cgcctcaggt cttgcgacgt
    16741 atccctagct agctaactcg gccaatttgc gcttgccgca ttatatagga tggttgcact
    16801 gggttgtgat tggcgaatca cttatagtgc agcaagcgct accaatgtac cacctgagga
    16861 aggctatcta aggcaaactt tgtggttcgc atcaagcttc ccgaatgcct ttttactttt
    16921 ttattcccgt ttcacaaggg ataaagcgat ttcgtcgatg aattagcttc atccacctca
    16981 ttctaaggca acatgattga cgacgccaga taccggcatc atgagacctc gacggctcgt
    17041 tcccatgatt ccctgcaaaa tatatagtcg taagtcttag tagtccagcg acgcgagctc
    17101 ataccgatcg ctggtccagt agcctgcatt atttgggcct ttgacgacaa cgaagataga
    17161 catcgccaaa tgcatagagc gaatgagtcg gcaataattc agaacgcaca tatccgtgaa
    17221 caatgccagt catgtgcaag gatggtccct ataccatctg gtcacatgta cgcctgccat
    17281 gttaggagta aatttgccaa ggatcgagag gccgaatatc gcaagtacaa tgacctctga
    17341 ggtcatatcc aggagcgcac ttgcgatgaa tgccagcaca tcccattatt tcccaacgag
    17401 gggaaagtga cgcgattccg tatccgcagg gtagaatcgt cggacatcgg gacttcacac
    17461 acttatataa atcggcttta gtattcacgt gcagctacgt gttataggga cacgaaatct
    17521 atggcatata actcagttaa gaatccaatc tcgctatgga agcagtcttg cgtctgattt
    17581 tgcaatcatg cagtgtagca tggccagtat ccttctgccc tcataggggc acggtgacaa
    17641 attacgaacg tttatcagtg agaaagtatt acgtatatgg cctggctctc cagttgcggg
    17701 agaacatctt acattgctgt ccccaaacaa acctggcact ttctcaccgc tgtcctccac
    17761 tgcgattttc ggtgctcatc aaggcatgtc tcttccgcaa gagtagatac agctgtggta
    17821 aacagttaac aagacaagtt accgcggccc tatctgagtt taattggctt agtgcttacc
    17881 tgtgttgggt tctgttcgtg ctgcgcaact aattttcact gcaattttaa cccccacgaa
    17941 gtgtctgagg ttagggtaca tgggctgcgc aaatacttgt cactgcaatt ttaaccccac
    18001 gaagggtctg agggaactgc acctctctgg cctaatgcat aactagatcc tggtcccagg
    18061 tgggtgcgac ttggtttggt cgtccacttt gcgtgcaaca acaacggttg gtgcacttcc
    18121 cattgaaaga tttcgaggta cactgtcaga gccacggccg atggacctgg cgaggatctc
    18181 gaggtcttat ggccttctcg gagcgcaaag gcacaacatc gatacacgtt gcctcatacc
    18241 gacaggccac gcaccaagaa gcagagctta gtggtgcgcg aagtctattg tcttcaactt
    18301 gccgggggtc cccggagctc catcgaggtt cgccactttg gggactgcaa ctgcgccttc
    18361 caagatattg gccaaggtta attcttccac ccctttcccg ttttcactgc gattttaacc
    18421 cacgcgaagg ggagagtatg gaagcgaggc tgagcatata gcgggccaac caaagtccgc
    18481 caatcgatgc actcccaaag ctgtgctaca aacacacagt ctttgcgtac agcgtcgtaa
    18541 tcaggtatat ggctgtcgta ggtgcagact tcagctttgc actcaaaaga tcgatataca
    18601 gcagtgctcc cgcacgtttt aagtaaaggg tgcgaggttg agaacgaagc aactcgtggc
    18661 atagtgtcag tcagtcgatg taacccagaa cttactatca ccgcggcgtt gctcaaatac
    18721 aggaggcccg ggggccagta tacatggaat gccactgcag agctccgaat ataaagatga
    18781 cgagaaaatg tggcaatagg gacaagtggt attccatgac catctatcta tcaggtggta
    18841 taacgccgac caatttttgt ttgccgcctg catgacatta ctttctctaa atcccatgaa
    18901 ccatcacata tgcttccttc agtcatcatc ccagttgggg ttggggcccg ggggcttggg
    18961 cccgccggct tgtcttgcta caatgatctg gtcgaccgag agcacggtcc gcgcggcgtc
    19021 tgtggccagc ttgatggccc atgccttggt aaccatgagg tcgaggatgc cgtcgtcatt
    19081 ggcatcgagg agaccggtgc catcgtcgtt ctggagaggc agcgttagtt ttgtatcact
    19141 tttatggagt ttcgagagag aaagacatac ctcgatatcc acaccggtct tccagtcgtc
    19201 cttcttgtag tgtgccgtgt agagtttgct gagaacctcg gtggcatcca ggccagcact
    19261 ctcggccagt gtcctgggaa caacctcgaa ggcctcacca aacttgcgga tagagtattg
    19321 cggcagaccc gaagtcttgt cgccaaaggc ctgtatccgt gccaccagct gggtctctgt
    19381 tgcaccagcg ccgggcacta acctgggatc tctggtgatg gccttgacga cgttgacacc
    19441 gtcatccacc gcccgctcga cgtcgtccaa gtggttctgg gtggcgcctc tcaggacaat
    19501 ggtggcggtc cgcgtaacct cgtcctcctg tctgaacacc gtcacacggt ctcctccaat
    19561 ctcgagggtc tcgacgacat cgacggatcc catctcgtcg ggcatggggg ctcccagccg
    19621 ggccaggggc gtggcgccga cgacgcggca tattctccgt aactcgaact tgctcaggat
    19681 cttgatgacc aggatgccgt agcggttcag gtagtgcatg gcgagctcgc cgacggtgga
    19741 gccggcaatg acgacgcgca ggccggcgtc gtacagctcc ttgatggcga tgtcgagctg
    19801 gtcctcctcg cccttggtga agtccatcat ctccttggcg ttgtgcagca gcacggtgcc
    19861 cttggtctcg gtctggctgg tgtcgagggg gcacgagaag acaccgacct tggccttctg
    19921 gaccttcttg acggaaccgt cgggctcctt ggggaagacc atgcccttga cgacgcggct
    19981 ctgctcgagg gcgccgccca tgatcttgac gacgcggatg ttgtcgacgt tgaagttggc
    20041 ggggttcttg ggcaggacgg ccaggacggc ctcggcgacc aggtcggcga ggaagtcctc
    20101 gttaccgttc tgcttgctgg caacgacggt gcggatggcc ttgctcagct cctcctgatc
    20161 gcggatgttc tccaccttgt cgacgacgag ctgctcgagg gcctcgaggg cgaactgggc
    20221 ggcgcgctcg tagccggtga cgatgtcggc ggtcttgagg cccatgcgca gcaggtcctc
    20281 ggccttgcgc aacagctcgc cggccaggac gatgacgagg ttggtagcgt cgcccatctc
    20341 ggcctcctgc tgctggctgg ccatgacgag cagcttggcg gcggggtgga cgacgtcgag
    20401 ctccttgagg atggtggcgg cgtccgaggt gaggatcatc ttctgcaggt ggttgatgac
    20461 gatcttgttg cggccgtagg ggccgagcga ggtctggacg gtggaggcga tggcgcggca
    20521 ggcgtcaatg ttgcgcagga cggcgccatc ctcggagtcg tagctgtgtg gttcacatga
    20581 cgggtcagcg cttcttctgt ctgtctctgc ctgtctgtct gcccgcctgt ctgtctgtct
    20641 gtctgtctgc ctgtctgtct gtctgtctgt ctgtctgtct gtctgtctgt ctgtctgtct
    20701 gtctgtctgt ctgtctgtct gtctgtctgg tgtggtgtgc ttgtgctgct gttctgcccg
    20761 gtgccgagag cgagggatgg aagatatggc ggggtggatg ggatgcaact tacttgttgt
    20821 agcccccctt gaacaggccc gcgttcgggg cgttggggat gttcaacgac atgctgggtc
    20881 cgtggctgcg aaggctctcg cggtcgggac ggggagaggg agcgggctgg gggagatgtt
    20941 ggcgacgttc ctggagggag gaggatgtcg tcgcggcggg atggtgggag atatctcgag
    21001 cagcagagca gcctagggga aaggcccagc gcctatggag cttcccccct gcccgcaggc
    21061 cgaagaaaaa aagttgggca gctgccaggg tcggccggcc ccagtgtgcg gtagcgaata
    21121 ggtgggggca ccacggctgg ccgccaggtt gccaggtaca ttggctggtg gtgccaccca
    21181 gggattgaac actggatcaa catcttctgc agcagactgg tatttcccga ggtacgccgt
    21241 agtattatac cagactgtgc acacatttat cttgtttgtt tgtttgttgt ttgtagcttg
    21301 tcgtcagtgg gatgcggttc agtctccctt tcacttccaa tagccaggta cctgcctagg
    21361 tgcttgcagc ggtggtttac tgtacttaca gccggagcca tcagctaact tgacttggtt
    21421 agccaacgtg ctgcttatcg ataaccgccc atcagcctcg cggctggctg gccgttcccc
    21481 ccggccccca gtccagccca gccaatccat gcgtgggacc tgcggctccc tgaagctatc
    21541 accagattgc tgacctgcac ttgcattcct ccactccaac cgaacaccat ctattcttct
    21601 caattcccgc gacggccatc tctcgccatc tctcgccgcc tcgcgccata ccacatccct
    21661 ctaccacacg tcaaactcac acccgtgttc aatcagccgc gtgttctctt ccacatctcc
    21721 agtcttctgt cgcgacctca ccccggtcgc gcgcgcacac catggcgcca tccaactgta
    21781 cgtctgctcc cctgaccgcg catcatttgg ccctgcgaat ccgccagtca cactcgggca
    21841 tgtatgagca ttgctgcagt ctccagagtc ttcgtcatac accgagtcga gctcagcaga
    21901 ggccaggtgc tgccagtgca gtccagagag ccacagcaca catgcctccc ttccttcgtc
    21961 gctcgtgtcc gccttggccc atctcagccg tcgcaatacc gcagaagtgg cattgcacgc
    22021 cttcatgatc acccaagcta cccaagctcg cattctagtt ccctaccact ccccagccgc
    22081 aaatgcgagc gaggccaagc ccaggccgcc gctgctgctc ctgttgctgc taaaccagtg
    22141 gactgacata tccccgcccc gacagcaaac ccgccctcgc tccctcccac ggtagaggag
    22201 gcttaccgac gcaaatgcat ccagctcaag cagaggtcca aggagatcga ggatgagaac
    22261 gacgcctacc gcctgcgcct gaagaggctc gagcgccaga tccagaaggc ccgcctcgag
    22321 cgcgcctttc tcctcgagca gattgccaag cgcacgagca caaacgtaga ggattcagag
    22381 ggcagcccaa gccccccgcc cacggtaagt gtgtctgggt caccacatct cggagctctc
    22441 gaccaacgtt tcgccacgca gcccgatgac aagcccatga ggctcaagcg cggccacaag
    22501 tcctcgcacc tcccctcgga cctggcgtca tctggcccga ccttcatcag cgacaacccc
    22561 cgcggcttct ccccggcctc cgacacctac tcccacgatc agtactcctc ccgcaacggc
    22621 gccaacgtcc tgcccaaacc ccccaagcgg cccagcaacg gctttgagat ctactgcaac
    22681 gacacccgcc ccaagctgca ggaggagcac aaggacgaga tcgccgccgg cgagtaccag
    22741 ctcgagcagg agctggccaa gggctggaag gacctaaccc aggacgagca ggccgtctac
    22801 cagaagcgct acgaggaggc cctcaagcag tggaaggagg accgcgacgc ctaccgccgc
    22861 agcctcaagg aggccaacaa gcgcggccgg aacggcggcc gcgactacga ctcgtacccc
    22921 tccttccgcc gcggccgtgg ctccgccgcc gcccgccatc ggtcccagct cgcgcgggat
    22981 gacaccgagg atgtcagcgt ggccgacgac cagggcgagg accaggatgt ggagatgggc
    23041 gacgccgacg ctcaggaggc agaggcggaa gcagaagcag aagctgaagc ggaggcagag
    23101 gccgaggccg aggccgaccg cacggcctac gaccaggaga cggaacccga ggaggacggg
    23161 caggatcagg tgtccgacta gggggcggac gggcaccctc ggacgggcgc ggtggaactt
    23221 ctagttgtgt aatatcttaa gggcgatgag gtaatgacta cggatcatgg gggattcacg
    23281 ttgtttggta tttgggcgcg ctttgactcc tagctctttc acggtagacg gggaaaagat
    23341 gaagcatttc tttcttagct ggtttgtaag gagagaaaga atctggcgtc gatcgagcga
    23401 gatccagcca tgtatactgt ctggtctctt tgattgtgtg ctgtttgaca ccagaccgtt
    23461 catttcacag tcgcctttac ctgtgcagca tgaagcacgt acgacgcgtt gagcttgagc
    23521 ttcttgaaca tttatctatc gactgtggct ggacgccgtg ccgtatctga tagggaccag
    23581 ataccacacg aagccaatcc atgcggggtt cattcgtctc aataagcacg gaccggtctt
    23641 cagcttgacc acaacgttct tgcaccgtcc agcctctctt gaactctcaa ctcagtcccc
    23701 tttcctaacc gacggcggtt gggcttgatg agtttcctca tagttacaga taaaggcccc
    23761 aatgaacaat tacgtaatac cgtctctagg ctgagtggcg caattggcta gcgtgtgaga
    23821 ttccagtccc ctggagtatc ctcaaggtta tgtgttcaag tcacatctcg gtcaagattt
    23881 ttttgtgtct ttgactatct aggtaggtag cctatctgtt tccattcaga cggttccttc
    23941 tcgatcgatc atcacgatct aggatacacc tgtagaaaac tgtcagggag actgaaatca
    24001 actttttgca ctggaagatg aggcggctcc tcgtcgccga cccggggatt ggacagtact
    24061 tcccccccaa gccagcagcc gtgagcagat aggaaggaag gctgtttctc ggctctagtt
    24121 cctataagca ctacccaagc ttggaccaag atggggagca tcttccctcc cggacaacta
    24181 tatcctgttg actagtcatc tcagatgctc catcattccg tttctgtcta tctgctccgg
    24241 ccgctgtcat tggtcccggg aggttgactg gtattagcca tgcaacatgt ttgcttcgtc
    24301 acatgcgcga cttcaacatg cccatccact tatcctgcac cgtgatctgg accctgcgcg
    24361 ggctggcctg ccgccacctc gagaaggcct cctgatcctt cctccaccgt tggatctccg
    24421 agcccagaaa cccaaccgcg gcctccgcac actcgcccac catctccatc ggcatgaggt
    24481 ggccgcagtc caggtcaatt cgctccaccc gggccgcctc cacacccccg ctgcctccgt
    24541 gcccggaccc cgtacgccgt accttggcct cgcactcttc ggggatcgca aagggcgact
    24601 tgcgcccgaa gatgtacaag acgcttgatc tcacctcggg gagccgctcg tacacttgca
    24661 gcggctcagg gcgatagaag gggtgtttgg gaagtgtctg tgccgggtat gcaccattta
    24721 gaccggaggt gagctcgttg cgctccatag gccgctggaa tgccacaatc tcctggtgct
    24781 tggaggtagc gagtgtgact ggacgggagg ctggctctcc ccctttcaag ccagactcca
    24841 ggggatatag ctccgtgggc gcctccctga gggcgtgctc catccaccgc tcaaagacac
    24901 gagggtccca cgaccgatag tacgggttcc ggcggaacgc atccacggcc gcttggcgcg
    24961 ctggccacag gtcgcgccgt cgggcggaca tagcggccgg catggcaccg gcgttgccct
    25021 ttgtgatcac cgggtcgatg agcacgaggg agcgcagcag ccgcgggtgc atcaaggcca
    25081 gctggaccag ctccgtgccg cccatgctgt gtcccacccc gacgatgggc tggggcatct
    25141 cgtcttgctt ctggttgatg agactgagca agtctctcga gtggtctgcc cagctggctg
    25201 cgcgggttct cagcactcca acgttgacac ttgcagggaa gtgacttacg atcaagccct
    25261 agtatgcctt cgttggctat tccggatttc ccttgcgtcc aggcatcggc tacccagatg
    25321 cttcggatgc gaagaccctc tttcttggtt cttacgtata tgtcttccca taatggttcg
    25381 tatacctcct gcgatatgtt atttcggagc ctcccaaacg aatctctcac atgcctacct
    25441 ttggaaaccc gttggcatgt gtgccgatga tagtaacatc tccggtctgt ggattcgcgt
    25501 tgtcctttgg gatgtactgc ttgactgcca acagaggggt gtccaagtcg ccgttcgcag
    25561 tggccgcaat gtactcgcgt gtatgctggc agcggacggt gtgctccacg atgcggaagt
    25621 actcgctcga catactgacc gatactttga agataagaaa ggagacagct agattatggt
    25681 gttcttgttc acgtatttga catcgctcga ccgtacgtaa gctggagcca aggaaggtaa
    25741 gccgaggctg gcttacagct acgcctcttc taagcaaggg atagagtaat cacgtcacag
    25801 cgagtggatt aaattgcact cgtgccccac ctacttcgaa ggatctcgag gtctagtgcc
    25861 aaccagccca tcttatgact agttcgagct catggatgac aatcttctgc tgagaagcca
    25921 gaagcctgaa gtctgccgcg gtcaagactg ggatgtaata gtaacagcat cgcttggcca
    25981 tcaggagcta gtgcagtgct aacgcagtgg atatagacat gtcactccta tgctccgatt
    26041 cgcccttggt aaaagctgct tgtgtacaag tgacaatagg agtgtttttt tttttttttt
    26101 tttttttttt tttttttttt tttttttttt ttttaccgat caacagtttc agagccattg
    26161 ggaatttctc atccgtgtgt ctccaataag ctagttcagg aaaagtacca ttttcaatac
    26221 tgcttttgca tagccttccg tatttcagga aactccgcat cggggacaat gacatgccga
    26281 ttcccgtcct gtccagcaac aggaggcggg acgtactcct tgtgactagc tttgtgaacc
    26341 ctaccattga tgcagatgac gttgagctta tcgtggtcct ggagcacgct gatatcgtcc
    26401 agcggattcc catctaccag gatgcagtcc gcatagtatc ccggctggat cttcccgagc
    26461 tccgccggcc gcctcatgag cttagccacg cccgccgtgg cggcgatgac agcctcgtgc
    26521 ggcgtgaagc cgagcagctt gacaaagtgc tcgaggtccc gcgcgtacgt gccgtgcggt
    26581 gtccacgcga agccgtagtc cccaccaggt aggaccacga tgccgcggcg gtgcatctcc
    26641 cgcagggctg ccacggccgc atcgagctcc cgcccgtagc ccaccttttc tgccttctcg
    26701 tgcgtgtagc cgaacgcttc ggcctcgttc agtgtggtga tcagccagtt gattcctggt
    26761 acgacgacgt ggtgcgtctt ggccttttca agcatgtcca tgccttcctc gtcaatatat
    26821 gaggcgtgat atatggcctc aacgccatgg cgtatacctg caatatcctt aaatatgagt
    26881 attatcattg ttcggtacta tactcgtcgt gcaaaggtaa aaaggggcgt cgttcagtct
    26941 tacacatttt gaccgagtcc cgcgcccgtg catgggcaca gagcatcctc ccgtgcttat
    27001 gtgcctcatc tacacaagct gccgtttcct cgtcggtgaa atagcaatcc tgcgcggatc
    27061 tgatctcagt catctgtaat tcaagcgatt tgttagtgaa cgtcacaacg cttgcagtac
    27121 agcgcggtgc aggatggacc aacacacctc ctcgccagac atgctcagtt tcacattatc
    27181 gacaccaacg tttacgtgct gccggatcac ttgccgcatt tcttccggcc catcggcaaa
    27241 ggtcgtgatg ccaccgacta gttccccgcc tcggcgggcc atctcttgtc cgttggctag
    27301 gtaccgcggg ccggggatgt cgcctgcgtt gatggcgttg cggatgacaa catccaatct
    27361 ctctttcgct gatgcagcac caaaacacct acaaattgtc agacatatta gatttcatag
    27421 cattatcagt aggctgtagt gcggaggtgc aagtcagact tacatcgtat aacccgagtc
    27481 caggaaacac tgagcactgc gcatcgtgag aagcgtatgc tcttcaatct tgagttctcc
    27541 caggcgatcg agatcaccac cattccagct gaaatgcgca tggccatcgc ccaagccgga
    27601 catgagggtc ctgccccggc ctcggaagac tcgcacctta ggatcactct tcaactcctc
    27661 aacattcggc actgtaccaa ccgcagagat gcgttctcct aagtatagtt agaatgaaat
    27721 gtattctcga caatatcttc ttaaccgacc ttcaatgaat acatctccac ggtatggcag
    27781 tgcaccagtt gaatccaaaa tgttgacatt cagaaagatg atcctggact ccgggtgggt
    27841 accatatatt tcatgctcgt tacgcatcaa agaggtgctc cattgcagct cgtctatgtg
    27901 tttaatattg cgcggggcgt cgagctccat tctagcaact tgaaagtcga tctcctacag
    27961 aattcaaact gctatctctg atacgaaacg ggaagcaatc agtcttggcc cggctgagac
    28021 ttcaaccagc aagtgccggt ggtagagtac gatatccaaa aatagcactt cggcgtcgat
    28081 tgagattccg gaagccattt gagtgccccc aagcgtcgca aactgttgct tctatctaca
    28141 ttgccgtgtg gggaacttgg ggtcgtatca aagatgttgc ttctgcaggt attgggagca
    28201 gatgattcgc aggcgtgatg gagaagcgat ctcgatctcc gcagaaatgg cacagtgaga
    28261 tcttaccgtt ataagtctgc attagcttac acagcgttgt acttaagcag tggcttgtcg
    28321 gcaacgacct cgctctcctc ggcggttctt tgagtggcca catcaacttt caacatcaca
    28381 gtaaatttct agatagctgc ccttgtagca gtttggtaca caccatgtcg tacatgcgaa
    28441 ggtaatatcg cagacattac cagtggcgct ggcagtaatc aactaccagc gcttggtaac
    28501 gaatgaccga cgcacaaaca tcggaacccg cataacgtct aaagggaacc tgaacacaca
    28561 tagtaaagac agcagctcgg gtggcagttt gattgcatac accgaaagtc agtttcctca
    28621 gacattagca agacttgaac ttcgcacata gcccttggga cccctgtcct ccttcacaga
    28681 ctttctggct tattcgtgga accattgccg gttggatgga tattgtcctt tcattcgcta
    28741 tcagtacgct agattactga aaaggtccaa tttccgcctc aaccttctca tcaaatttct
    28801 aaacacaacc tccaacttgc aagactcgag ataaagtcta gggcgcgctt cctctacaac
    28861 gagcatcagt actatatcta tgagcaaccc aaacattgtc ttagacccat gcacgacgac
    28921 tggtgccacc gttggctaat ttgaacaagc ctgagaattc aaatatcagt cgctatgaaa
    28981 gtggcagtgg gcgttcactg ccctacttca acattgcaac actgacctgc gctgctttat
    29041 ttcttaaggc cgcacattgg acaacagccg gcaccgctgc gaaggcatgc ttcagtctcg
    29101 gcaggagttc ttttgtcctc cattggggct gcgttgacac tcatggcaag catgagggtg
    29161 gaaagaagga gctgcttcaa ctgcattttg aataactgtc gaaagacttt aaggagagag
    29221 tttgaaagtg gtaaagataa aaactgtgtg gaattgatag tgttcaatga cgatgaggtg
    29281 tagagctggt cgtcagaagg agctggcttt atacttttcg tctctgccat tcaacgcaga
    29341 gaatctctct ggtggttccc cccgtatatc agctcgcctg tgcttgatag cctgttgcga
    29401 tgatatgatc caagaccgag atgatcaagg ggttgaagcc atcgtgcagc gtgccaggac
    29461 aaatctggac cagaatccgt agggcgcagt gaaaggatag cagaaagtag cagtctagac
    29521 cgtccgtgaa gctgaaattc tgtcctgcca agcaatatac ccacctgctg tgccatgagc
    29581 taagaatttg tgccccaatc gcacattgat tgttccaaat tccggctgga tgaccatggg
    29641 ttctgtttgg gcaatcttga tcgctctctt tcccatctcc tctttggatc ctcctgtttc
    29701 aatataagtt gtaatacttt caaggcttgt cacatgaggg aagtcgttac aacttgaatt
    29761 cttacttagt tacttaaggc tcatcataca atggcagcga acgaccacaa tagatattca
    29821 cttattccag cgggagacgg gccttctggc catatcgtga cgtgccacag ccaagctcaa
    29881 tttgaaaccc caggcttaaa acacaaactc gcgaaatggg ggttggtcgc gtttatcagt
    29941 gcttcgaact tgacagtgtt tatgttaagt gtcgcagcgt tccgtggctg tcgcaactcg
    30001 atgatagacg aatggattca gagtacatcg acttattgta agtgcctcag atatggacgg
    30061 caacgtgata aaaatactgt gaactgctaa cattgtggat cgcagcacca attctgaggg
    30121 acatggacat gaagatttct tcgcagactt tcaacggtgc gttgcgtgac aatacaacaa
    30181 tctggagaaa gccaccctca cgagaagttg acgctgcgtg ggatttcctc tccgctgaag
    30241 acatgcagct catcacagtg tcggcggacg atattcttct ggcgggcaaa gatccctcga
    30301 gatcagtcaa ggcgcccgct tcttgggggt ttggcgatga cgcttatatc gctcaagtcg
    30361 aggtcttcca tcagatccat tgcttgaatg agcttcgaaa agagatgcac tacgattact
    30421 actatagctc gccacgaacc gagcttcacc tcagccacaa gagccactgc gttcacatgc
    30481 tgcttcaaac tctgatgtgc aacgcggacg tggggatcgt gactcatcag tgggtgcacg
    30541 atgatgcata cagcgacccg aagacgcggc cctttcccga ctttgacgtt gtgaaaaagt
    30601 gtagagattt cgacggcgtg atgcattggc tgaggcatgg cggtggcgtc gaaaatttgg
    30661 cagagaaatt gccaatggat tatcctggag ggacacctgt gattaacgca cagggctaca
    30721 cacaaaagca aggcagcaag gtgtagagac aaggcgaatc tagacctcgg gaagaattcc
    30781 gaaaacaact gcttgggcgc ctccttgaac tgaacaacag tgtattattg gaaaacggtc
    30841 gaggctctgc gattggggag tggggtcatt gcggctgcat gtgaatagta tgccggggtc
    30901 cacctgtggc tgatttagct catccgttaa ttggatcaat ccccttcaaa gtttactgtg
    30961 ccaggccatt gcatgagaac ctcgcgttga gattagggcc ctgatctttc tattgaacct
    31021 cccgtgagct ggggtaagct atttagcaga ggcacagtca tgtcagatca taatcgcaac
    31081 tagcttcgtc tgagacttat attgccaagt tgcttaagcg ctggttccgc ctcttcacta
    31141 gccatggtag gaaggaccac gccaagtata cttggcagtc attggattca gatgtcggtt
    31201 cccccatgca ttcagcttct gatattgata acgcttcaat tgtcttcttt ctgtgtagtc
    31261 gagggctaga cccaagtcct aagctgtgcc tcacatgcca aggcgatagc caagacgaac
    31321 aacggaccca agcttggtcg catcatcatt cacgtgtggt cgtccttatt tggacgatgt
    31381 cccataatgg aatttttgtt cttgatcctt ccaattactt tcatcaaacc aaaaaaaatc
    31441 tcgtctcaat attatatggt caagcaattg accgtcgggc aggatgacgg ttcacgagat
    31501 tcattcgtat gtcaatacaa acactgcgcc gtgtttccaa tgccattgag actttcggcc
    31561 atcctcaggc tgctgagtaa cacccatagg ctaatatagt tggaaatagg aacgaagagt
    31621 tcgagctggt gatcgcccag cacaagtcag tgctggtaga tttttttgca acttggtgcg
    31681 ggccgtgcaa agtgattgca ccgatatacg cagggttagt accgttgatc aaggctagaa
    31741 aggttgctcg taagtaaaat aaagttgaca attgttcttc gctaggcatt cggaagacga
    31801 gaaatacaag gatatctact tcactaagat cgacgtggat aagctctcgt ccttagcaga
    31861 tgacctggat attcaagcta tgccaaccct cttattattc aagggtggag aaaagtcaga
    31921 agtacttgtt gaccctaacc cgaaagcact ggttgaactt gttgagaagg gcgtttgaaa
    31981 cttcagcagg ttgtgagcaa agtggatgca agagatccac cgatttttat agtgatgtgc
    32041 caaaatacct tctatgtggc cagttcatct gaacgtataa atggggaaaa tacatatcat
    32101 tacaatattt gaattttttt ctttagacat tagattcatg gaaatactct taggtaaact
    32161 agccacgaat ccaagtcttc atcattccaa cttcactctg cacgtcgctc gacctcgtca
    32221 gtggccactt atagggaacg tgacggtggg cagagagtct gcggaaggca cacccctgtt
    32281 gatatctatc ggtgtgctat agtagttccc tctactaagg gagcaatcgc cgtcgtttac
    32341 atagcacggg ctcttcgttg ttgatacgtt ttctcccttg ataaatcgat atataggcct
    32401 gtacgtggcg aatgatacgg taaggaaacc aatcatacat tcgacggggg tcagttaacg
    32461 agggccaggg aacaccgcta agggaattga caaattaaga atatcgatac tgtaaatatc
    32521 aattatggtg ccactaatct attagaaagg ctgaacttct cttcaggctt agacgtttat
    32581 tgcccagtcc gggtcttgcc catctctggg cctgagttga tatgcagttg tgtattgggg
    32641 tccttcgaac tccaccaaat atccagcttt gcattcatcg aaagaaattc ttggaatctc
    32701 tccgttgaag aactcgtcgt attcagggga aagtgcagcc aagagtgaag taatccggcc
    32761 tgtagggtcc aaagtgcccc acgggtcacg gcaagaaata ccggaacatg acttcaacac
    32821 cattaagaga ccatcgagtc gacttgctag cctgctcacc ggtactgaag taccgcgaac
    32881 cacgatatta gaggaggaat tcgaattgaa accatctttg aagacgttgt tgagttggta
    32941 agggtccgac ttagcaactg tgttagctaa ttacttgaga gagggtcgcg ttcgatgtgg
    33001 agttctcacg gtcatatcgt aaagctcgtg ctcgttagta caccatacag agtaatagaa
    33061 actatagtct gtagagacta tccgaaggct cttgtaagta ttggctactt gggctaatgc
    33121 aacgcgtcag tactttccct gcatgaaatt gttctgtggg cttcctgcgg aagaacagta
    33181 ggtttgatca catacttgtg tttcttacac caccttctcc aggttgagac agtctccaaa
    33241 actcaatgtt aacgtgctca tgcctggtgt ttgtcttcat tgcgacctca gtaagaggaa
    33301 tggctacccc gtcaaaatcg acctgcggct gtttcccggc aattttgaca aaagttgggg
    33361 caaggtcagt catggacgtt ggggatttga agcgagcacc ggccggaaca ccgggcccac
    33421 gaacgatcag tggcacattg gtatcttctt catatccaca agtcttgcca ggagccatgc
    33481 gatggtggcc gatatgataa ccgttgtccg acgtgaaaaa gacatatgtg ttgtctataa
    33541 ttccgtgttg ttccaagcgc aagaaaagct ggtcgaccat tgagtcaaca gattgcaatg
    33601 actgcaaacg agaccgatgc cacttgtcat tgttttcaac ctgagtggca ttgagccgtg
    33661 ggagggtctt cacccagctg gcccccgacg actatcacag ttagtttcat caggcaatat
    33721 gcctggaatg cagccaagaa ctaaacttac aaactcaggg ttgaagtttg gcgcacgagg
    33781 caccttggcg tctagaaata ggttggcatg ttctggcttt ggctgtgggg cgctggtaga
    33841 ggatagtaga gtagtgagat tggtatcgac ttgtgaatgg ggagcgatag gcgccattgt
    33901 taggaagaac ggctttccag cagtgacagc atcatccaag aaaccaaacg acttttccgc
    33961 caaaaggtca gtaacataac tgccgttgtg aaggacagga gcatcctcgt tccgttgaaa
    34021 cataggcgaa aagtaagagt attgataagg gtccagcaaa aagtcctggt tgtcacaact
    34081 catcagcttg agatgaagaa gtggttgagt tgggaaagaa gcatacagat ccgttccacg
    34141 ctgcaggaaa tggtttgttg tagttctgtg gattgtgcga gttgaagagc ttgccgatat
    34201 accaagtact gtatcctgca tcttgcaacc agacaggtaa gtaccgatca ttgaaacctt
    34261 cagctacgaa cttgtcataa ccgcctaggc ttacagtcag caaatgcgtt ttctagattt
    34321 tgatggatcg cggccgctgc agctagaaac cgaaactcac catacggccc tttcacgtcg
    34381 gttacattag tgttgtgacc cgcctttcca gtgagtagac tggctcttga aggacaacat
    34441 aaagccatgg tagcataatg actcaggtat gatgttcctt tgttcaccaa gtgtttctgt
    34501 actgctccca tgtagtccaa gctgcccatt cgagaatcca agtcgtctag aaggatgaac
    34561 actatgtttg gccggctggg attacctccg caagaggcct gtaccacggt ggaaatgcat
    34621 gctgcccaaa accccaagta aaggagtaaa tgcgaaaata ccggcatctt gtcaaggaac
    34681 aggactgtgc gacatgagat gcgtaaactt gcagtcgtaa acctcattgt ccttctatca
    34741 gagaggtatc tctggtaacc agtaatatat tcgacaagac gactcaacga ataaaaggat
    34801 gccgatgaaa tttacctagc gcgatggtgt gatcattgta acgacggact agcaaatgat
    34861 gtgatggtga ttgaagctaa gccgagaagg gcccaggatg aacttccgtt ttgggtacgc
    34921 tgtcgtgggt caatgtcgtt gactgccgca gaatcaagca taaatggcgc ggggacgagc
    34981 aaacccgaag tttacgaaat agtacgagat tcccgacaag aaagtgggct ggtaacaatc
    35041 gacatcttct caaccctggc cctatgtgaa agaaattagg ggccagaatg cgctatagtt
    35101 gagagcaatg gggaatgttc cgtctttgtg tgttgaaata tgtaataaca acgtgctatc
    35161 tcctagtaag agcgattcaa gtgctagtcc tccgtatgtg attggaagga agcgaatatg
    35221 gtagcaatgc caaggtggtc tgtgattgat cttgaaaatc tcgattattg atcgagctga
    35281 gtgcgcaatt gattatcccg atttatttgc aagcgatctt gaattatatt gtctttaata
    35341 gcatggagta taatgcaact tctgttcaac gacccgacat gtggggcggg ttgggcgtgc
    35401 cacgccctag ctgccacact gtgacgtata gcgcatgagc attagttaca cgggatgcta
    35461 acaattgcgt tgccactagt tgagcctaat aagtaatgca ttgtatagag acgcgcaaat
    35521 gtagcgatcc aagctactcg gttgatatag gttgacattg caaaagctaa ggctggaggg
    35581 taggagcaaa cgattcagac ctatggctgc gataccgcaa agcgattgtc gagaaggaat
    35641 atcacttctt aggccaggct cacgcgggac gggctgacga cagtttccgt cactgccaag
    35701 cctcgttctg cttcgcaatc ttgccaaaga aagcagaagg tcagttcacg agctcacaac
    35761 ctatgtaata tagttattag agaaacaaag gaaattctcg cattccgttc ttaaatacac
    35821 acaattgcac tacgcgattt gttactaggt cttggacgat gcaggagtaa gcccaagcaa
    35881 ggtgcagacc caccgtggcc aacagcgcta ccgcgtcaag accaacagtt cgatgttctc
    35941 cgacatgagc ccaaagtggc atggctttat gtgcatttgc tttgatggag ggagagaaga
    36001 cgtcaagtgt catagatgca ggccttcaca tctagcctcc taataaacac agtaagcaaa
    36061 catcctgtag tcaacgcagt ggggccatcc aatggggaca gagcgtcgaa agaagcacag
    36121 ccatcttttg tacagcatat gcaggattaa gattcggggc caaacccgtc tggtcttccc
    36181 accgatccac tacccctgcc aacatgaggt gtgtgggcga ccgcgtctgc tgtggccaat
    36241 cacgtcgctg agtatctcga tgcctaactg atctgcgact tggaaatcct tcgaccacgg
    36301 accccatcca ccatccgccc cgaaaatggc aaaggcttat atataatggc aggaccgaat
    36361 gctgctgcct cgcggcagct tagtttgatg actattctca gcttactata aaaattcctc
    36421 aaacagcctt cagtgaggct caagagctag cacaatgcct cttcacaaac ctgaacccgc
    36481 gcgcccggtc aacaccacgg tggagactca aaccgactcc agccgaccgc tctctgccac
    36541 cccttcgaaa ctgtcaattt ccggaacgcg cgacttcggt atgaagttca tgcctggtgt
    36601 agaggacatg ccagtcagca cgactggcag tcagcgatct cccgacacca acacggaagc
    36661 gacttggacc aatagcccgg tcaacgcacc gccgacttac tgggaagcac cacactcgga
    36721 agcctcgacc gagcttgatg acgaagatga ggacgaacac catccgtatc tgttgtcctg
    36781 gtggtggata ttaaaaggga caggcctcat tctattcggt gtcttcgcca acgctctggt
    36841 tcttgcggat gcgattgcga agttgctgca tcacacgcct gttttatacg gtgatacaac
    36901 ggttcggaaa tggccaagag tcaccggcgt tgtggatggc tgtgccgtag gcggcaaggt
    36961 aaacacccgt ggactaacgc ctgttttaat gacattgact aacactgcat ctcaacagta
    37021 cctggggctt gggatctacg atggccttgc cgactgggtc gtcctgccat gtaaaggagc
    37081 caaggaagag ggcgcgtttg gtgctttcaa gggatttctg agagcgccag gttccacgat
    37141 gtttaagatg gctgccggtt agtaatatgc tctctactgc gtgcatcccc tgtttaacat
    37201 caattacagg cattgcgggc atcgtgggcc atcctttctt tggtatctac aaagacagca
    37261 agaaaatccg aattacgatc aagcacaagc gtactaagca caggaaggat acctctcaag
    37321 tgtgattgtg gagcatgcta ttaccagcga gcatattgga ttaggacgca gggttgcagg
    37381 tacgggtatc ggcgagtgtt cgctgctacg ggcccgcatc ccttgtatga aacttttact
    37441 agacgagata tgcagcgaca gcttcctcct tgtatgaaca tgccgagaca gggagagaga
    37501 aaaccgaaat gaagattgct tcatctactg ttatagcctt cccattctcg acctgggata
    37561 tttcttggcg tgaatatttg agaaagctat gtgtgctctg aatataggtt gctttttttc
    37621 actggtcggc ctttgcaaat atagttggct cttcttgtca atttgacatt tcttgaccta
    37681 acaatcgaac gcagacataa cacaagtcga gtgagaagag catcgacgaa ggaggaaagc
    37741 atcgcggtac atgcattact gtaccataat accaaagtac tctagactat gtacaaccag
    37801 cttcggttca ttctgaatca tgatcatagc acttttaggt atgggtcgtg tgaatgggag
    37861 gagatcttag ctctgtatag tcaaagaacc gcttatattt gtctatatac aagtctggca
    37921 tcttacatat caaaacccag agggaagaat ttacaagaat gaaaagcgga ggaaaggcca
    37981 caagccgtag tcatcctcgc atctggagac catttcgctg gaaatcccat catacgctcc
    38041 agcactctag gactgagtga cgtcgctctc gtcgtagatg cagtaggtgc cgtcggggcc
    38101 ggagccgttc ttcacaggct cctcgtcatt gttgtcggtg ccggtgtacg tgacacagat
    38161 gtcgtcgacg ttgctggcgg tgatgtcgct gagggttgcg gagtcgccgt agttggagtt
    38221 gatgccggca agctgcgagc cggacgaggc agtgatgccg ctcatgatga catggcgctc
    38281 gtgcatggta tcgcagtttc cacagctgcg gtacagcttg ccaaaatcgt cgacggtgaa
    38341 gtcgctgatg gacacggtgc cggcgccgtt gtgctgcacc accttgtccg aggcgccaaa
    38401 ggcaccaccg cccttgacgt aagttgtggc accgctactc tgctctttga tgctgaaggc
    38461 atcctcgcag actgccgacc accagacgtt ggtgagcgtg caagcgccgt tgcactatca
    38521 ttgtgagtta gcatcattct gagtcagggc tggccccgac tgtgcccagt atggacttac
    38581 gtgaacaccc tcaatctggt taggtccgat gatgacattg gaaagagaag caccctcctc
    38641 aagaaggaag acagcatcgc taccgccacc ctcgccggag gtgcaggata caccacggtc
    38701 gatcatatac atgccgccat cgtaagactc gcctgctgcg atggtctgga cggcggacag
    38761 cttggaggta cctgacgagg ccggaaggct ggcgcgagct gcgagcttct tgggagccgc
    38821 ggtgatctgc gggctcgggg cagcggagac gccaagggcg agggaggcag cgatgaggac
    38881 tttgtactgc attttgctgg ttgacgatgt ccaagagaga aaggacaaaa gtttctagac
    38941 ctgcttgaaa ggggaacaag gacgaaattc aagcactgct tgatgaaagg caagaagcaa
    39001 ggtaagtcag gttggcgatg atagtgaata gagaagcggt ggattccagg tgaataacac
    39061 gagattatat agatctcaac gcactaacag tgcgccgtct tcggtagttg ggtggatagg
    39121 ggcatgcacg cttcccgtta gtcgaccaag aagcatggtc actggttgca gtggaactgg
    39181 gtaaacatgc catggttggg gattgaatga catcgaggag tgtttctcgc caaattggaa
    39241 cagggaagta aaagtccacc aaacaatagc tgtgatgaag tagttctctc ttggcaggaa
    39301 cacccatggg gaacatccac cacgttcatc gccaaagtcg accaatgagt tggactgcca
    39361 cggcagacct agcggctagc ttgggaggag cctcatctga tgtccatata gcggcatcgc
    39421 tttgattgcg gacgacttcg accggggaat ggtaaatcac aatccccgga gaacctgcta
    39481 atctttgccc gaacgactac cgggttgaat accggcggct gtgctggtga agattcacgc
    39541 atgtagatgg aacttccaag acaacgtggg ccgatgtggt gtgcggctta tgggggcctt
    39601 ggggtcttgg gagccgtagc gaggtaccag gaactcgatc aactcgattt ggacttttcc
    39661 agacgctgaa cggtggagaa ttatgaattg tcgtcggcca gcgctgccag aaccagtgtc
    39721 tgaggccgcc ttaccccata tttcagggaa cgatgaagca ccgccaagga tgatcaccag
    39781 cttggcgcac tacttgcagc ccgcgccatc gggtacagcc cggcagagct accctggtct
    39841 tctttcgaat atattaaagc attcgtcatg cattagctgg gatccgggct ggtgaggctc
    39901 aagaattctg ttttcggttg cagcgtggac atgactcgca ttgctatact tcatgcgcac
    39961 agctcgatgc ccaagacacc gttggtggcg tccaatttct ccagccttca acgctgcttt
    40021 gcatggggtt aagaaatatc ggaccattac attcatcgga ccatgtgaga ctccgcttgt
    40081 cgacgtagtg ctggcaaaat acttcgattg taaaccctcc ttgactaggc agggatgggg
    40141 cgatatagtg atgtgcgaag taagcgacta atttagtctc atcaacaagt cgctccggag
    40201 cgttgaacat ttgtgaatca gtagaatgtg tttcatgata cgatctgtca cgtaagtgta
    40261 tgtaagaagt gatggcatgt ggaaatcctc gctctttgaa ccgtatgttc actgtacaat
    40321 tctctgtatt ctacatccat ggcttcatta gtgtatagtg tacatgcgga aggatatggt
    40381 gactcaagta ttctgttttt acagagacct cgccattctc ctcattgagg ctcttcaacg
    40441 gcgactttat gttcatcgtc ttccaagtcc ccatctgtag attctatcct gaatctcttc
    40501 ccagctcaaa gactttgctg atgagccggg ctgctgagcc tcttgtagaa caacagtggg
    40561 ctggccactg ccgttgccag ggttctgcac tagaccacct gtgacctgct gagccacgcg
    40621 gcggagatcc tcgacagtaa gggactcgat cttgcggcac atctcatgga ctggtacttt
    40681 gcgaccgtgg acctgaactt gccgtccgag gtcctccaat tcgaccatgc ggctctccaa
    40741 gttcataagg aggcttgatc tcaattggtt cttggctcgg ctgacttcga cctggcccaa
    40801 agcggcgaag cctgtgctta gagtcagtgc acgtagctcc tggcacatga catcaagcat
    40861 gggctgtgtc cgtcctggaa tacacatggc cgaaattcca aaaaggccgg aatcggtgta
    40921 agaatggttg aacgcaatgc aggactcaac ccaggcgtgc tggttgagaa cattcgtgta
    40981 cagtctcgag tacataccct tgccagggcc accggcggag aatgaaccgc caccgccgag
    41041 caaagtgttt agagtggcca aggcatagat atcgtccgag gcgatcggta aaccttcaaa
    41101 tgcaaggtgg atatgagtga aaacaggctg cagagggtta tatgatggcg gttgggaggg
    41161 aagcgagaca aatccaccgg tatagtgtgc aggggcagtc atttcctgct gcgtggggta
    41221 gagtttggcc ggatcggtga tgacggctgc gttggatgat gcagaggtgg agaggttctt
    41281 gaaaaggggt agctttgata atatgctggg agattgctga gatggtgttg atgacgcgga
    41341 tgatgcgctg gacgcagtgg aatcgtcggt gctcgctgaa acgttggacc caatcgacgt
    41401 ctctgaaccc gttcgcgaca aggcgggttg gtctgaacct tccatgtcac cgaagaactg
    41461 agtggccagc tggacagcct catcgtgagc gacgccagca aaggcgacca cagttctttc
    41521 cggtcggtag aaagcctttc tatacgcctc gacgactgac ttgttgatct cgggaatgcg
    41581 ctctgccggg cacaacagcg ggttaccgag cgtgttgtcc ttaaaagcag ccatgtgcac
    41641 cagttcaggg aggataagct cgggcttctt ccagatctct gtaatctcgt actcagccgt
    41701 cgccagctcc tgactgactt cttcttccga aatttgtgga tttcgtatcg tttctgccaa
    41761 cagttctgtg gccgtaggga cggcagagtt gaacgtggca gcctggtaca tcatggactc
    41821 tctgcttgaa acgcactgga tgttcccacc cagcgactcg accgtctcct ggatctgttc
    41881 gccgcttcgc ttggtcgtcg acgcgaaagc gagacggtcc acgatgtggc tgacaccact
    41941 gaggtaggca ttctcgaagc gcgacccgcc ttcgatgtag acaccaacgc cagagaagga
    42001 gcctgggagg gcctccgaag cgacacggac accgttcggc agagtcgtga tgttatcgag
    42061 gtcggtcggt tcctggtact ggatatcagc ctcggctgtg gacagacgga tggacaaacc
    42121 gtgagcgccg ggacgggttg cttacctggg gcgtcggcac gctgacagat gctaacgttc
    42181 tgactggtgt gcggttgaca tggcgttttg caagggaggc cgtccgtctc gccggtgacg
    42241 ccacacccct cgtaaaaagt ctggaggagc tggcccggaa catggtgaat gcagcttgtc
    42301 ttggtaccaa ccacgggggg agccacggtc aatgggcgtg tctgtcgtct ggcgcgtctc
    42361 ggtacgggga tgggaaaaag tcgttatcgg cttatcgtgg tcggctgctg cggcatgacc
    42421 tcatccggca aaacaccgga cccgccctcc gctccgtccg ggccaccccc gaaggctccg
    42481 agagcagctc gacagcatcg cgttgtcgcc tacacatgtg ctgcgatcct gggtagtggg
    42541 agttgtgagt ctttccagcc atgattgaac tgctgctggc tcattgaaca tgcactgcac
    42601 gcgtgcgttc taagaggctt gtcgcaattc ggcgatcgct ctggacaggg tccactggca
    42661 ctgggtcttc gtcttgttgt cacaacgcta tcggggtctt actgccaaac ctctccccga
    42721 tggcggtctt tgtgacactc cgaatggcaa atctgtgaca tgtctatctc tcagctggaa
    42781 ataaggctga gatccgcctg acgcttttgc tcccgtccat tggtccttgg cggcacagtt
    42841 gctgacccca gctagcacta acgaaaacag aacgctccgt tgaattaccg tcttagtcat
    42901 tccctcaatt tgacatcatt ccaataaagt ctgcttcgag attgacttaa atgtactgtc
    42961 gataggtcgt caaggccaaa atcccatcaa accctcctca tcactttgct accatggcag
    43021 gccgacgcct catcaaccgt cagctgctga gtttatgccc accctcagcg agacacagtg
    43081 ctccgacaca tcctataagc ttggctcgct ttgcaagcgt agactctagc aatggaaatg
    43141 acagtatgcg ttcgattcct ctccttttgt cgaaaaggcc attctcacag caagcaagaa
    43201 gacaggaaag agcgcgtcgt cattcttggg tccggatggg ccggatacgg ctttgcacgg
    43261 acactagacc caaagaagta cgagcgtatt atgatatcgc ctcgttcgta ctttgtgttc
    43321 accccattgc tggcaggcac agcagttggc actctcgagt tccgggcaac actagaatcc
    43381 gtcaggcggc taggactgga cagcttccac cagggttggg ccgatgacat tgatttcacc
    43441 aaaaagacga ttagagttga agcaaacacc tctgatgatc tggcctcacg gacacatctc
    43501 ttacctacca agtcttcgaa ggtgcaggct gagaaagggg tgatgttcga tgtgccgtat
    43561 gacaagctcg tcatcgctgt cggctcatac agccagactt ttggaatcga gggtgtcaag
    43621 gaacacgcaa acttcttgcg agatgtcggc gacgctagga aaatccggct aagggttctg
    43681 caatgcttcg aaaaagcagc gcttcctacc acgaccgatg aggagaggaa gaaactgctg
    43741 cacttcgctg tggtaggcgg cggcccaact ggtattgaat tcgctgccga gcttcatgac
    43801 ctgattcagg atgatctcaa gaagctctac ccagacgtga tgaagtatgt gggcatcact
    43861 gtgtatgacg tggcgccgaa ggttctgccc atgtttgacc agaccctggc caattatgcc
    43921 atggaaacct tccaccgcga gggaatcaag gtcaagactc agcatcacct tacgcgcatc
    43981 agacccgacg acgacacagc aggctgcttg aagctgaaaa ttgaagaact tggcgacgag
    44041 gaagtcgatg cggggatcgt ggtttggagc actggcctca tgcagaaccc tttggtgcaa
    44101 aagttggaag agaaagtctt ccgtccatcg ttgatagctg gtagcgctga ccctgccccg
    44161 gaagtaaggc tccacaaaga cgcgaagacg ggcagcttgc tcaccaacac tcaccttaat
    44221 ctcacggtcg ttcctagcag actggagcag gctaaggata cctcatcttc gatcctcccc
    44281 gatgtgtacg ccattggaga ctgcgctatc attgacggcc aggtccttcc tgccactgca
    44341 caagttgcca gtcaaaaggc aagttacttg gcaaagcaac tcaacaaggg caccgccggg
    44401 acgacagact tcaagtttcg caactggggc accatgacct accttggagg gtggaaagcg
    44461 atccatcaga gtagtgctga tgacctcaaa gggtgggccg cctgggtctt gtggcgcact
    44521 gcgtatctca caaagagcat gagcattcgg aacaagatta tggtccctat atactggttc
    44581 atttcctggg tttttggccg ggatatctca aggttctaga caaaaggttt gtataataga
    44641 catggaggtt ggcctcgggg gcggaacgac gcgaataccc aatatataga gaacgtatgg
    44701 aatacgataa gatgttattt gtcttggaca ttgctcagtg ctcattataa tcttgattgc
    44761 tactgtttac acaatgaatg tgctacatgc caagctttgc ccatagtaca tcgcctcgta
    44821 agcgggcatg tcgaaaatgg ttgactttga aaactttaaa gaagccctcg ccgcattcga
    44881 ggcgctctgg tctttactac atcctcacgg cgtttcataa tcaatactga ccatctagtg
    44941 gacagcctaa tttcgattaa tagttatgtc tccttattga gtctttcttc attgtaggat
    45001 cttggtcgaa actacactgg ctccaaaatg aggctgattc gagtcttggc tgcatatcgc
    45061 accgacttga attcagattg gtccggccaa ttgagagtca cattcatgcg gtgccgttca
    45121 aaagtacccg gcccgtagca gcgaaattaa atgtagacat tgaagtggca tcgcgatgcg
    45181 atcagctata tcggcttggc gtgcactttt gcaagagccg acattgcttg tattgcttat
    45241 gttgcacaaa gacggtgcca aggtcgggtt gcatccgtag cggtctcggt aaagcttgtt
    45301 cacacgcagt ctgccgcccg aaagcgccgg ctccctgtct gcatcgcgcg acataccaaa
    45361 acaagtaggt cgtaattttg ttcacttcca aagggctgat ggagcagata cagacacgat
    45421 agagacaagc ggggtaaagt gggctcttga cagcccagga agactatgta agtagtatcc
    45481 actaagtatt ggctgtcagc tatatcgagt accgtaagat tttctgcgct gagtgtggag
    45541 ctgggaccgt tgttatcccc ttatcaacag tgcgccagac cgtcatcgaa cagagctgtt
    45601 tctgcagcga aaagaggcgc gctcgccgcc tacatgtggc tttcctcata atggcttaag
    45661 catagcaatc cttgcaggtt ttgcattagt tgataggcac ggcttcttgt cccggaatca
    45721 tgggcaaagt gtcattgcta ggtcgaccga gatccgacgc tgtcaaaata gatgagggcc
    45781 ccacgaccca tgtcccatct agccccagcc ataagtgatg ccagactcgg gtcgcattgg
    45841 accaacgccg ttacgtgatg attggctaca tatcatactt gaggactaac tgctaggaaa
    45901 catgcaacgc tacgtcaaat tattgaaaag ctgaatgcag caacccctgc tttgcgtaat
    45961 ggccagtcga gagatcaatg acagaattgt ccagtagatg gtgatcagca gtcccgcgtt
    46021 agctcgcatt gggtatcgtg ggagtttacc gtcattgggc aattgaagac tctactgagg
    46081 tgtcacagca gctcaggggt catcgcaagt cagcgtgtac ggacgctggg ttgcaaatct
    46141 gcaaagctgc ccatctataa agctcttgcc gtcgcaccgc tttgcctcgg tctggcgtga
    46201 aagcaggccc aagcacttta agtgaccact ctccttcttc aattaaagat gaagtcatta
    46261 tatttcctag tattgtcttt atacacggcc agaggtgtag agtcgtcgac tactccaccg
    46321 ctcggcttcg agaggagagc cctttttcga gatttcacca ggcgcgcggc tgcaggctcc
    46381 agtgcttcga cctctgggac ttgttctctc gatgagagtg cgccaaccat ttctgccccc
    46441 aagaccaatg tctggaggac gctttcgccg gaagacaaca ttgcagtcta taatctgctg
    46501 catgacccgg cgtctgggtt gaacctgact gatgtttcaa ctgctgggat caatgacaac
    46561 tacctatttt atatcgacac ggtcccgctg aacaagtccg acgtcctgcc atatttggat
    46621 gcatcggggc caaagccagc acaatacgcg agagctatca tcttcgaggg tggcaaggag
    46681 gagcctgtct cccaagaata catggttggt cctctgccag tcgacagtaa gacgacgatc
    46741 cagaagctgg attatctcta caatggtggt agcggtggat caatcccgtt caacggcaga
    46801 acgtttgacg ctttgcgggc tgcagcgtcg gatactctct tgttagagat catggcaaat
    46861 gtcagcgata tcacgactgc acttcttggc ggtgcttggt atggagactt cctgccagag
    46921 tccacacttg agtcgtcgat ttctgctcct tcctcatacg atggaacaca agccttccgt
    46981 attgtggcgt tcaagcgccc cggtcctgcg tcgtacttgc ggccagtgga cttctatgtt
    47041 atcttggact gcaccggaac cgatgcctca ctttacaagc tgaaatcgat tgttacgaac
    47101 actcgagtgt tcccgtcgat cgctgagcta agggcagcat tcgaggcagg cgaactgaca
    47161 gaagagaaca aacaacccga agactacgac tgggcactag tgaagcccga tcaggagatg
    47221 ggcaagcggg atctggagga gaagttcgcg cctcagagca ttgagatcgg tggaaagaga
    47281 tacaagcttg acaatgagca gaaatacgtc gagtacatgg gttggtcctt ctatgtctct
    47341 cacaccatta gtcttggcgt catgttcttc gacatcaagt ttaaagggga gcgaatccta
    47401 tacgaactat caatgcagga agctgcggct cagtatggag gattccagcc gaagtctgct
    47461 tcgacgctct atcacgatac gtattaccag atgggtacga atttgtaccc cctggtggac
    47521 ggatttgatt gccctttcgg ttcctctttt tggaatgtta cctaccacga tacaaacacg
    47581 acggtcgtga gcccaaacgc catctgtatc ttcgagtccg atgctggttt tccgctctct
    47641 cgacatcgcg ctcctggagg gaacgcgtac gggttgacaa acatcggtgt tgtcaaggca
    47701 tctatgctga cccttcgctc gattgctaca gtgggcaact atgattatct tttcgactac
    47761 gcctttcatg ttgatgggtc tttggaggta acagtccggg catcaggata cctacagtcc
    47821 tccttctact atccggacca aggtaaatgg ggaccacgga ttcaacaggc aactcagggc
    47881 tcgctccacg accacgttct gacgtggaag gcggattttg atatccttga tactaacaac
    47941 gatttggagg tcaccgaggt ccgcgccgcg cccacggaac agccgtggtt ccccgagttg
    48001 ggtgtctttg agcagctcga gttgaaccaa tacaagatgg acactgaaca gcgctttgac
    48061 tgggccgcta atgggcagac gatgtattgc gttaatcatg cgagtgagac aaacaagtgg
    48121 ggcaccaagc gcggatatcg catcattcca ggccggtcta acatccggtt gagcactctc
    48181 gactcgccat ttagccgacg taactcggag ttatccaagt cacagctggc cgtgactcgg
    48241 caacatgaca cggagccgtg gggaaacagt gtgcaaaacc tcaacatgcc gtggaagcca
    48301 caacaggact ttggcaagtt cttcaacaac gagagtatcg aaggggaaga cttggtggtc
    48361 tggttcaccc ttgggatgca tcacttcacg cgtgccgaag acgtgccagt gacgctgtac
    48421 tcggaggccg taagcagcat catgtttgca ccgcagaact tcttcgatag agcgcaggac
    48481 ggcgacatcc agaatcgtag gtggattact cctgcgccga actcgacttc tctggtgtat
    48541 gagacctttg gtattgaact gccgcagtgc aaggttgagt tgaaggagag ggtgatacaa
    48601 ccctttgatt tgtactaaaa gggactttgg attgaattaa tgaattgatc ttaaacttga
    48661 ttcacctcga cagcattgtt tgctagcatt gcatgatagc ggacacaatt gggctagatc
    48721 ttttgctcac ttgcatacag gctgaagggg tacagcggca gtcttcgctg tgacctacaa
    48781 ccatgttccc caaaatatcg atagaaaaag ggagacggaa ataagtccaa acaaacgtat
    48841 tataagactg tgaaagcaat aaacccagac cgcctgttat acagaactgc tgtgacagtt
    48901 gctgcgtgag tgattagtcg gtcaatgaac gcatcggagg tctaaaggtg cagttattat
    48961 cttgattctc tttacttaag cacgatgcga tccatggcaa agaaacgatg cgaggaaaat
    49021 ccctagtatg gtagctttct aatcttggat catatgacgt cagaggaatt aaattgcaag
    49081 tgttggtgaa gtcattgggg cagagcaatc ctttttgacg aagctattca ttcgttcctt
    49141 cgcgtgtgct gtagagtaga atggatgcaa ggattcgggc gactataaca actggcgggt
    49201 gtcatgttct tcagtgtacc agttcgcagt agtacactcg acgacaacta tgccgagtta
    49261 cccacaggac acgtgcatgc gttgacgatc atatagataa tgaggctgta aaatcctgta
    49321 ggctggtaga gtttatggta agcagctaag cggctttggt gccgcatttt ctaggcgtta
    49381 tatgcaatct tcgtttgtac aacagatctt ctcttacacc tttgaggcag cgattcaaga
    49441 tttgattggc agcctcagac cagtgctgat ccccggatgc acgattcgtt tacatatggc
    49501 attccctgct ccgaggaaga aaagaacgag ggttgcgtga ttctcaccta gctaccacaa
    49561 atatggtgtg ttttactgtt gcctagttac tttgcacaca cctttattca gagctattgc
    49621 catagtgtgg cacatcgggt aacgtagctt tgacgttata aagagacggc tcagatgccc
    49681 gcgatgtgat cggtgtaatt gcattgtgca ctgcaatatt atcatcacag tttccaactt
    49741 ctctctattg aatttcattg agtaatgctt ctttcttgtt cttttatcaa tttagctatc
    49801 agttgaaagt cccgagtgtt gggctcctaa tgaatgcggc ctaggcggcg ccaaagccaa
    49861 taattcccca ttgaacaaat aaagtaccca atcctatcat acttctagtt gcaaatcctg
    49921 cgtggcgagg aactaggcta cagtgaaaat gaactgtcaa aaagtgagcc ctcagttgat
    49981 ctctccttgc acaggttgtg ctagcgagga gccggctggc aaagccccat cttggcaccc
    50041 agctgaaatt acaggcatag gccaagagcg ttgttgtcgc accaaaatat acccaattag
    50101 gcgctaggcc aagtggagtt tcatggatct tcattttggc actgctagcg cagtggttat
    50161 tttgtgacag ttgtcttggt cgatctctca gaagttgtac atgtagacgc caagcccaaa
    50221 tcagcatgta catatgcttc ccagtcctca tttctttggt gggattagtg tgacgtatga
    50281 acaacttacc aagcccacat ataatccaat agggtgggct taattgcatg agtgacggta
    50341 ccttgggata tcgtataatc caatcaagga gaaattcttc aataacggca tgtattaatg
    50401 tagatcatat gccatagaag agtgcaacac attgataatg cagatcattt gatctttagg
    50461 agctgtggtg tattcgaaaa ctgatctcga tataaaaata gctctgagtg gtttggactg
    50521 attataaaag ggcagttcaa tctcgaggaa aatgagcttg aatcaataac taaagtcatt
    50581 ccaactcagc ccagcttcac tacagcgtct cttgcacttg ccctagctca atatcacggt
    50641 ttttgcttct caaaacctcg gctctctctt tccaacatga agacttcctg cgtcatcttt
    50701 atcgctgctt tcttgcagtc tgcgactgct ctgccgtccg aaggggctgc caaactggaa
    50761 gcccgagcta agccaaagct caaccaatac gccagtgttg aagattggta cgctgagctc
    50821 tccgcaaata gattcatatg agataatacg attagctcgc taacatttgg tagccaagct
    50881 gacaaaaaca tcttgtatca cgccgcgccc gtcacaggtc gatgctacga tctggacgac
    50941 aagactggcg ccttcttctc taacgctgga ggtcgatggt tcccgacggg tacgtagaca
    51001 tcattcacaa tactgcctca tactatgctc cgctaataag tcatcctgcc agtgtacacg
    51061 gagaagggtt gtggcggaga gagttatgtt cttacaacca tgggagaatg ccccaaggca
    51121 gaccattgca tgaaagatgc tacttgcatc agctcgagct actacaggaa ctggaagtct
    51181 tacaaggcgg cgtaaggcag agtcacagtt aaaggtcttc aataattcct ggctgtgacc
    51241 acatccatac tcggattgat gaataccgcg cagttgagcg gactcacgga gaaccggcgg
    51301 taggggttgg tggatattct gattttgggg gatttttcct atcacgctca ttattgcacg
    51361 catattggcg agaaattctt tgatttcttt tttggcttag tcgttcgttc gctagatatc
    51421 tttcaattta ccggatattt gcagtaaaag gtattgacca acttctggtc gttttcttgc
    51481 gtcagcttta tcgaaacacc tttaggtcgt ggctgggttc agatgaagcc acaagcaggt
    51541 gctcttgtag cctcatgtgg gcgctcctga atggctagct gtagtaagct cataaaagag
    51601 cgatccaaca atccgcggct aacagtttgg ctagctaaaa taattttact agcctgatga
    51661 ttcttgcatc tgctgcaggt tgctgcctat atacaaacat ggcagcaaat gcagctcacc
    51721 tcacccacct ctcccccaat tgttgtgatt gggagaaact agctagaaag caggctttca
    51781 tagcaatcaa ggtctgggtt gcggcattgc catatgctca tgaagaagac tcgagcgtat
    51841 ctctccctta aatcgggcac ctgactttgc cgttctgttc gtactcggag aagtcgtgtc
    51901 caccgccact catccgctgc tcttcacata tcttcttcca caattcccaa cgaaattggt
    51961 gagaagaggg ttctgagctg gtattggatt gtttgactcc tttctctacc acatttttga
    52021 cgctgagttg tactgcatca ttatggatac caaaacttaa cctctctttc actacggccg
    52081 tgagaacaag aacatccaag gagaccaggt ggctggaaga tgaaggagtg cggcgacatt
    52141 tgccactgga ccagccgcga aagacacttg gtgagtgacc acatactacc aagccccaga
    52201 atgtgactca tgtgtttcag caattcccgc aattctcaga cgccgactat cagactcgta
    52261 atgatcccac tattgagatt ctgatgaagt tgttgcggta gctcggtgct ggtgagatcg
    52321 cctcgatcat aacacgtacc acaagaatga tatgacagat ctagtcctcg aatacgacgt
    52381 aacaggctcg ataagagctc gggtcattca actcaggtat ctgtcttgca aaaagaaggg
    52441 aaaatagaaa taccgcgaga tcgagaaata tggaaagaaa acccaaagcc aagattgaaa
    52501 agactgagcc atgcatgagc agagaagtcg aaaacctact gatggcatcc cgaatggcca
    52561 gagaagaagc acccataatg ccgagaaccg ccccaccacc gagagccccg aaggcgaaga
    52621 caacaaggct aagtggtaca aggagatgcg ggcagaatct aatcgcgagt tgtgggttgg
    52681 cacgaaccgg aaggcccgtg atgaattacg agaaggggcc ttgaaccagg gtattgactg
    52741 tcacctctgt tgattcaaat caagaaggaa gacagaagta gatcgcacga ctacttttat
    52801 cagcaccaaa aagatgaggc taccaacaag gatctttcca cttacaacac caccagccat
    52861 gatgtggtaa atcttcccga cagagactcg gagattttgc tctgcaaggt ctccacattc
    52921 tttcagttgc tgttcggaga tgccacagcc acaaatgtct gcaatgcaat ccggcgatgg
    52981 tcggcaatgc catctcttcc cgttccaaag acgaagcgcc acatggtaga cgacttcact
    53041 cgccaggaga tgccgcagct tgatctagaa aaagcaaggt ctctcaaaga acttgagaaa
    53101 cggtaccagt gtgttgtcca ctatggaacg tgggcaatga aaggccatac tcacccagat
    53161 gaagtatggc ttactgaaaa tactgttctg ggcagaggcc gacctcgagc tgtccatgaa
    53221 aactatgtcg gcttattgtt ccttcgattc aagcgatacg tgctgggatt ggctcagaga
    53281 cggtacggct actcttgagc tcgctagctc cagtcgaata tcaggaatta ttgacgtttt
    53341 cgatgcgctg cctgatgtgc agaaagatgg agatgtctga gccaaacttt gccaccctat
    53401 ttatactggg ctagaattca ttcactggcc tacagggtca atttgagtct atcacctcta
    53461 cactctccat atttaacatc cactgatact gaacaggacg cttgctgtgc ttcccggatt
    53521 tggcctcata gacttggtga ctcctccaaa cagcttgagt agtgcctcag ggatctgagc
    53581 cgatctccta tagttgggtt gttgattttg tctgcggatt gacctgacgc aaacagctga
    53641 agatatatag ttcattgcct tgaagttgcc atatggtact ttgatgagtt acctatgcga
    53701 tgcattccag aagcggccag tatttgaacg agtcattgtt tactctatgg ggtattaagc
    53761 aggattgtct agccttgggc tgtactaccg aggttgagat tgctccgcac ctaaaatttc
    53821 agcgcatggc agaccgttgc taattaacat cacccctacg gccatacagg atatgtgcta
    53881 gctaagtttg actgtgccat tgaaaactct tagtcacacc ggcgcgctgc ttcatattcg
    53941 cgagttgttg ccgctggcaa gggctgctta tacccgccgg ctgaatccag agtgggatcc
    54001 gccaggtact tacgacgacg gcatctcaat ataccttgat agctctcgaa agtgactcca
    54061 acccggcact tgatatcctg ctcagcatag tcattaaata cgcaacgtat gccatgcaac
    54121 agctcagctg gaattcatgc tccttataag tattcgtgct tggcatgcaa cctttgagaa
    54181 ctcttggtta ctatttgcac gagggattcg caataacaat gccctccata ctaatttggc
    54241 tgtttttgtc aatcttgtgt ttagcttacg catccgacat atttccaaac cctggaaact
    54301 ttcgaacccc aattgtcctg gatcgttcgg gcgggtttca gattggcgga aagataatac
    54361 acaaccctgt cttccctagc cagactctct cctgcgatca tggttatatg gaatacttca
    54421 tccctcgcac accgcgtaag acctcgctag tcatgtggca cagcgccagt acccaaatat
    54481 ggcagaaccg ttgggacgga ggcgaagggt tcaaggacaa atacctgcga cggaactatc
    54541 ccgtatacct atgggatgga ccaagagtag gccgagcaaa ctgggcttgt gagcccatga
    54601 cctatgttcc tgaataccgt gatcagggta attgggtggc gtggaagttc ggacctaaat
    54661 ttggagtgtg gtacccgggg gtccagttcc cgacctggag ccaagaggcg tggcagcagg
    54721 ccacttccgc ccgctacgtg gaaatcgaca ctgtagagaa tgtcgagttg caaagcgaag
    54781 ttgcagcaat tgctgccgat tcgggcaagg ttgggaacag tattgtgtac ctcacaaact
    54841 cggctggtgg attaagagca atgatgatgg ctactaaggc caatggaact aatatcaagg
    54901 gcatagtgat gtatgaaagc atcggatacg tgtatcccga taacgccaac atcacggcag
    54961 ggtcagggcc tggaccggct ttcggcccat ttgtggtccc tcttgagcgt ttcaagaaat
    55021 tggccaagat accagcgata cagttcgtct ggggcgacaa cagaccggaa acagatccct
    55081 gggttcagca atcgagacta actgcgaagc tgatcaatct atatggaggc aatgctcagg
    55141 tactgaatct cgccaacgac gccgggctga aaggaagcac ccatagcgcg ttcgcagatc
    55201 tggataatga gaaggttgct ggggttctgg acagatttct aaggaaaaac aatctcaatg
    55261 gctatctcta ctcgtccggc aatgactggg atgatgatga cgacgatgac gacgagtaga
    55321 gaataaacat tgggttggtc taggtacgac aggttaggta taacaaatta gtgatccagg
    55381 taattcctat caactgattg tacttttata tgaactacta aaattgagga atgaacagac
    55441 tactaaagtc taatgacaga aagctcttcc aattcaacga aattagggat gaaaatgctt
    55501 cataataaca tactaattcg tttttatgtg atatgcccag accgttgatt ctgagtccca
    55561 ttaagagcag ttgataacat gtttcaggct tgaagcaaat aaacaaacaa caacgaatgc
    55621 tcgaatccca atcctcaagg taaaagagtt aaggctggag acattaccct tgaacatgct
    55681 cactaatgcg atgaacagaa acgcgtcatt ttgcaccccg aggagtcgca atagggacca
    55741 caccaagaag aatatcggac cgaatgtatc tactaatctc cacatgaaca cggtatcgta
    55801 aggagataac cgaaggaagt ggaatggcca tgaatcttgg gcgtgcccct ctcccgacac
    55861 aaggaggaaa acgagcgttt ccggaacaga ccggataacc ctggttgtaa tgacttgacc
    55921 attgactaca atcgcgtcct tgccacaact cctggtgggt tgacgaatac gacccccagg
    55981 ccaactcacc ggcctggagt ccgaggccaa agcgagctta catgtcacct gaggtgcttt
    56041 ggatcctaac caatgtaatg ataacatgag aagaaatgca tgcccgtgac ctttctcgga
    56101 agatccagga ctgcttttga catatatgta ggcggactgt ctgccagtca tggtcatcgt
    56161 tcgagggcct atgaaggtaa tactatttgg ccccatcgta agatcatttt gccaaccatc
    56221 ggagccccca atgttccagt caaagcctgg tgggaatgtg atcgacacac tgggaaccac
    56281 atgaggggtg ttgtggcgat taaggtagac acctcgtctg aaggacttga attcgatgaa
    56341 aagcttcata tatgccaaga ggtttcgccg tcctggacga tagctcggca atggggtata
    56401 ctccttgata gaaaacggat tggtaatagc tacgatggac cgcccttgcc gtgacagaag
    56461 actgccatct aagggaggag aatagattgc gaatggtgtt gataagtcct ttgagttggc
    56521 gacgcgcaag tacagcgact tcgcgggatt attcctgtcg tagcactcga gcatggcaag
    56581 accctttaag ttgaaataca agtcgattcg aaggcccttg ttcgtcatct cgaaggggct
    56641 gtctccgttt gggatgattt ctcgtcgggg taatagagtg cctgagtgag cgaagtctct
    56701 tggagatcgc gcaagaattc ccacactatc gatataggat ggagcaggct cagtttcgtc
    56761 aacaaagttg ccccatgcca gaatagtatg gtcgtcatag ttcttgatga tttcctcttg
    56821 caatcgagtg aatgccttgt ctccctcgcc gtagaggagc gccatatgga cgtcgaaaat
    56881 cccaagcaga cagtacgcca tatcttcctt acgcgtcgtt tccctccaag cagcccacga
    56941 catcctctgc gagatgctcg catacctgag gtcttgacca tggagatatg cacgcggtat
    57001 gccggtgata gacgagatag tatcagagaa agcaatatcg ctgcccagct tcccgatagg
    57061 ctgccaggaa gcattgaaca tttgcaaatc agtcggtgcc agcagttcct ggagcgtcca
    57121 acccctttga aaccacctgc tcttccggag gctctcattg aagttctccg agcccccagg
    57181 tacttcggaa acatccgtaa gcacagcata acatactgct gactgcttgt accactggaa
    57241 catggagtta atggcttcgg acagctctgc gctgctactt ttgtcgatgc agcatgtgtc
    57301 aacccaaacc cactcttgtc catttcgcaa tgcctggttg cagcatcttt cgatcttccg
    57361 gaaacccgac cgtgatcgga ttgagtccgc agaagcgtca ccgctctctt tggggtgggc
    57421 ttgggttagt tgcatatccc ggaagctcac ctcttcgcct tcggtccatg tgtgcgagag
    57481 tatggcgtag actgggattg acgggccaga gaactccacc aactctttgg ttttcgagtt
    57541 gatgagccgc attccgacag acgaaatact gcatgcaatt ggtggggtgg gagtcgtcaa
    57601 acttggtagt agaaagatga aaagagcctg ttgaggacag ctgagatcga acagctgaac
    57661 tttgaatcag ggcttgcgct acgccccgaa tcaaccaatg gagaatcaag aattgagggg
    57721 tcacggggac gctacatagc actcgctgtg gcttgcacac acggcacaat ccattttgca
    57781 atcactcgtc cataaggcgg gcgtccaaat ataaggcaag aaaactgtca attgtggtat
    57841 aatccatcta tatgcaatca atcactatgc aacaactcct gaaacgccac ctatgcttct
    57901 tagctgcttc tactctgtct atctttctcc ccttttacgc attgacctca gcgaaccagg
    57961 atctcagcag tcctgccaac gcaccgggga ggtcctccag gttgtgcacg atcaggtagt
    58021 actgaaaggg gaagctgtcg aggtagtact cccagctgat ctcgcccgtg gtgttgccga
    58081 gagcgtcctt gacgaattgc accgtgcgca ggttgagcac gctatcgcgc ttcttggacg
    58141 ctgtgtcgtc catgacgatg aagacgacca tgatgcgctc ctcgtgtgcc tctctcagga
    58201 ggcggcggat gtcctcgtgc tccgcagacg gggtcaggcc gtccgagagg acgagggcaa
    58261 gctgccagag gtcctcggag cctcggccgg ggttttggag gcgcgctgtt cggaagcgcg
    58321 agatcgtgtc acgcacgagc tggcggatgt cggtgtggtc ctggttgaag gagaacttct
    58381 gcaaaacctt ggcgccagcg tcgtgggaag caaatggctc ggcgaactca tgggccatga
    58441 aagtgttggc accaaagccc aggacaccga cttgaccaac ctcaagcatg gtcaatgcac
    58501 gcgagaccat gacaagggac tcaagagcca gggtaccgga cgatgactcg cccatggatt
    58561 tactgtcatc gacgcagagg aggatctggt aagatcgctt tgtggggatg gcgcggcgca
    58621 tccagatctt gtcgcgtttg tagctcgatg cgatatatgg aatgatgcgc ttgatgttga
    58681 ggcgcttacc ggtacggtaa gatccagaaa gcttggttga ctgagacgga gtgaggatga
    58741 ggcgaagctg cgaagtaagc gacagagaca gcgggttcgt cttggtctgg aaggtggtcc
    58801 actgctgcat tgactcgtca aagtctctca agtcctgcgc aggacctgac aagtgagttg
    58861 actcaagctg gactgatgct tcttcaacgt cttcttcgtc gtcatcctct tctagctcaa
    58921 ctgctccatc cataggcggc gtatcctctc ggtcataagc accctgtcga gtcgacactc
    58981 ccgtccgagg ttcatcggtc tgtggttctt gttttgtgct ggactccaac ggttcagaag
    59041 tgtccatctt gtcagcactg tcctcgtctc ggccagcttg ttcctcgtcc ggctgctgaa
    59101 ctctactatc ttgagcttga gtttcatcgt caatcgccat ggtgtcgtcg aaagggcggg
    59161 actcctcttc ggtagcagtc ccgattgcct gagtgtcagc agccgtttca tcgtcctgga
    59221 gatgttggaa ctcccgagat gccatctctt gttcgttcat atctggcata ggctgctgct
    59281 gttgttgttg ctcagccgga tcctttcgcg actccttgat atcccgctgc tggcggtaga
    59341 acttctctaa cgcgtcaccc aaagccttga atggctgctc aatagccgag tccctggcat
    59401 cctccatttc tgactgggct ggttgttcct gggcttggga gacgctgccc ttgttgccgc
    59461 tagacgtttc ttgatccgca gcactctctc ccatctcgcc actctcgcgc tgagcgctat
    59521 tgtcttgaga accatcctga tcttgatcct cagtctggtt ggcgtcttgg tcttggccgc
    59581 cgttctgggc atcgcttggc gccacgttgt cggcgttgct ttcgtcgttc atcggtgcgt
    59641 tgtcggcctt ctcgcgatcc tcagcctcgt catcttgatc ccgatcctgg tccacctcct
    59701 cgttctcctt gatattggcg ttctcctcgt cctgctgttc ttctgtctcc gcatcttcct
    59761 tctcctcgtc cgcaggcaca ttcatgtctg catcatcgcc atgttcactc tccttgtcgc
    59821 tcagctctcc ttgctcattc gtatcttgct cctccacatc agacagcttg tccaaatcgt
    59881 cgtcgctaat tgatgacata tcatcatcgt catttccgtc aatgtccata tcgtccggca
    59941 aggccagggt ctcttgctcc tggacattct ggtcctgatg gttcatctcg tcgaactgca
    60001 catcctcatc ctgctcggcg ccgagatctt cgttctcatc ttcatcaccc tgctgctcgc
    60061 catcttcctc aggctgggcg tccttgtcgt ctggcttctg atcggcagcc atctgttcat
    60121 ccttcttctg ttgacccttg gacttgtcgc cttgttgatc tttctccgcc tcttcttcgt
    60181 tgtcgccatc ccacatcttt tcatcaacgg cgtcggggtc caggtcatcg acatctccgg
    60241 tctcttcgtc catgtcgttc tcttcatcct cttcgtcacc tgatttggac cccttttcgt
    60301 cgtcgtcttc accagcaacg ctgccaactt cgccctcaag gtcctcgtcg gccatatcga
    60361 cggcatcttt ctcatcttca agctcttcgc cgtccttgga ctccttgttc ttctcctgag
    60421 ctagttcaga aaggtcttcg tcaggttgga tgtccttgct gatatcgtct gcgccttctc
    60481 cttcgccgag gcctgtgccg ctttctagct tgccgctgtc accggattct tcgtcagact
    60541 tttcttgagg cgtgcagaag ccttggccgg cgagttgaac aaagctcttg ctcagagtgt
    60601 gggccatctt agaagtgcta tgattgagat gcgcgtagct caagacgtga gacctgcaga
    60661 tgatatggta ctgctcaatg atagggcaag tcacagccat gagcgatgat gccaggctgt
    60721 taatttcaac atcctcaagg ttgact
//
