# Supplementary material for: Genome sequencing and physiological characterization of three Neoarthrinium moseri strains
Source: BMC Microbiol. 2025 Aug 21;25:526. doi: 10.1186/s12866-025-04274-z (PMC12369201; doi:10.1186/s12866-025-04274-z)
Supplement: Supplementary file 16 — Supplementary Material 16. [file 12866_2025_4274_MOESM16_ESM.zip › BiGSLICE/input/Nmoseri/CBS16480/JAFEVA010000034.1.region001.gbk]

LOCUS       JAFEVA010000034        21546 bp    DNA     linear   PLN 06-APR-2022
DEFINITION  Neoarthrinium moseri strain CBS 164.80 scaffold34_Wmoseri_CBS_16480,
            whole genome shotgun sequence.
ACCESSION   JAFEVA010000034
VERSION     JAFEVA010000034.1
KEYWORDS    .
SOURCE      Neoarthrinium moseri
  ORGANISM  Neoarthrinium moseri
            Eukaryota; Fungi; Dikarya; Ascomycota; Pezizomycotina;
            Sordariomycetes; Xylariomycetidae; Xylariomycetidae incertae sedis;
            Neoarthrinium.
COMMENT     ##antiSMASH-Data-START##
            Version      :: 7.1.0
            Run date     :: 2023-12-04 12:18:39
            NOTE: This is a single region extracted from a larger record!
            Orig. start  :: 37517
            Orig. end    :: 59063
            ##antiSMASH-Data-END##
FEATURES             Location/Qualifiers
     protocluster    1..21546
                     /aStool="rule-based-clusters"
                     /category="terpene"
                     /contig_edge="False"
                     /core_location="[10000:11546]"
                     /cutoff="20000"
                     /detection_rule="(Terpene_synth or Terpene_synth_C or
                     phytoene_synt or Lycopene_cycl or terpene_cyclase or NapT7
                     or fung_ggpps or fung_ggpps2 or trichodiene_synth or TRI5)"
                     /neighbourhood="10000"
                     /product="terpene"
                     /protocluster_number="1"
                     /tool="antismash"
     proto_core      10001..11546
                     /aStool="rule-based-clusters"
                     /tool="antismash"
                     /cutoff="20000"
                     /detection_rule="(Terpene_synth or Terpene_synth_C or
                     phytoene_synt or Lycopene_cycl or terpene_cyclase or NapT7
                     or fung_ggpps or fung_ggpps2 or trichodiene_synth or TRI5)"
                     /neighbourhood="10000"
                     /product="terpene"
                     /protocluster_number="1"
     cand_cluster    1..21546
                     /candidate_cluster_number="1"
                     /contig_edge="False"
                     /detection_rules="(Terpene_synth or Terpene_synth_C or
                     phytoene_synt or Lycopene_cycl or terpene_cyclase or NapT7
                     or fung_ggpps or fung_ggpps2 or trichodiene_synth or TRI5)"
                     /kind="single"
                     /product="terpene"
                     /protoclusters="1"
                     /tool="antismash"
     region          1..21546
                     /candidate_cluster_numbers="1"
                     /contig_edge="False"
                     /product="terpene"
                     /region_number="1"
                     /rules="(Terpene_synth or Terpene_synth_C or phytoene_synt
                     or Lycopene_cycl or terpene_cyclase or NapT7 or fung_ggpps
                     or fung_ggpps2 or trichodiene_synth or TRI5)"
                     /tool="antismash"
     gene            complement(1110..2897)
                     /locus_tag="JN550_008203"
     mRNA            complement(join(1110..1591,1662..2476,2593..2651,
                     2886..2897))
                     /locus_tag="JN550_008203"
                     /product="hypothetical protein"
     CDS             complement(join(1110..1591,1662..2476,2593..2651,
                     2886..2897))
                     /codon_start=1
                     /locus_tag="JN550_008203"
                     /product="hypothetical protein"
                     /protein_id="KAI1865446.1"
                     /transl_table=1
                     /translation="MKGEILHLHLGQAGTQLGNSAWELYLLEHGLGRDGRPDPNVKDVV
                     EGGSYETFFTETSGGKYVPRSIFVDLDPSPIDEIRTGDYRQLFHPELLISGKEDAANNY
                     ARGHYTIGKEMVDNVVDRIRRVADNCNALQGFLIFHSFGGGTGSGFGALLLERLSTEYG
                     KKSKLEFAVYPAPRVSTAVVEPYNAVLSTHSTIENSDCTFLVDNEAVYDICKRNLDIPR
                     PNYEHLNRLIAQVVSSITSSLRFDGALNVDLNEFQTNLVPYPRIHYPLISYAPVVSAAK
                     SSHESFKVHDLTFQCFEPNNQMVVCDPRNGKYMAVALLYRGDVVPRDCSAAIAALKAKA
                     SFNLVEWCPTGFKLGINYQKPMAVPTASPSDGGLASVDRSVSMLSNTTAIAEAWSRLDQ
                     KFDLMYSKRAFVHWYVGEGMEEGEFSEAREDLAALEKDYEEVAADSFEPEEDDAEY"
     PFAM_domain     complement(join(1284..1591,1662..1758))
                     /aSDomain="Tubulin_C"
                     /aSTool="clusterhmmer"
                     /database="35.0"
                     /db_xref="PF03953.20"
                     /description="Tubulin C-terminal domain"
                     /detection="hmmscan"
                     /domain_id="clusterhmmer_JN550_008203_0002"
                     /evalue="1.40E-44"
                     /label="JN550_008203"
                     /locus_tag="JN550_008203"
                     /protein_end="398"
                     /protein_start="263"
                     /score="151.4"
                     /tool="antismash"
                     /translation="PRIHYPLISYAPVVSAAKSSHESFKVHDLTFQCFEPNNQMVVCDP
                     RNGKYMAVALLYRGDVVPRDCSAAIAALKAKASFNLVEWCPTGFKLGINYQKPMAVPTA
                     SPSDGGLASVDRSVSMLSNTTAIAEAWSRLD"
     PFAM_domain     complement(join(1903..2476,2593..2651,2886..2888))
                     /aSDomain="Tubulin"
                     /aSTool="clusterhmmer"
                     /database="35.0"
                     /db_xref="PF00091.28"
                     /db_xref="GO:0005525"
                     /description="Tubulin/FtsZ family, GTPase domain"
                     /detection="hmmscan"
                     /domain_id="clusterhmmer_JN550_008203_0001"
                     /evalue="1.30E-63"
                     /gene_ontologies="GO:0005525: GTP binding"
                     /label="JN550_008203"
                     /locus_tag="JN550_008203"
                     /protein_end="215"
                     /protein_start="3"
                     /score="214.9"
                     /tool="antismash"
                     /translation="EILHLHLGQAGTQLGNSAWELYLLEHGLGRDGRPDPNVKDVVEGG
                     SYETFFTETSGGKYVPRSIFVDLDPSPIDEIRTGDYRQLFHPELLISGKEDAANNYARG
                     HYTIGKEMVDNVVDRIRRVADNCNALQGFLIFHSFGGGTGSGFGALLLERLSTEYGKKS
                     KLEFAVYPAPRVSTAVVEPYNAVLSTHSTIENSDCTFLVDNEAVYDICK"
     gene            complement(3799..5412)
                     /locus_tag="JN550_008204"
     mRNA            complement(join(3799..3961,4016..4497,4558..5412))
                     /locus_tag="JN550_008204"
                     /product="hypothetical protein"
     CDS             complement(join(3799..3961,4016..4497,4558..5412))
                     /codon_start=1
                     /gene_functions="biosynthetic-additional
                     (rule-based-clusters) p450"
                     /gene_functions="biosynthetic-additional (smcogs)
                     SMCOG1034:cytochrome P450 (Score: 340.9; E-value:
                     2.1e-103)"
                     /gene_kind="biosynthetic-additional"
                     /locus_tag="JN550_008204"
                     /product="hypothetical protein"
                     /protein_id="KAI1865447.1"
                     /sec_met_domain="p450 (E-value: 8.1e-69, bitscore: 225.6,
                     seeds: 50, tool: rule-based-clusters)"
                     /transl_table=1
                     /translation="MALYTLSIGNLFATITVLGITYLASNMVYNLYFHPLSQFPGPFLM
                     RISRLPYIYRFTRGALPYYMLEIHEKYGEVVRVAPNELAFANPAAWNDIQGHRTKGQLE
                     MEKSAAFYKPIKGVETDIINADREEHGMIRRTLAHGFSEKALRDQQPLIKKYVNLLVQR
                     LRENCADGTKALDMTAWYNFTTFDVIGDLAFGEPFGCLEESRYHSWVATIFQMAHVGTF
                     VQSLSFYPAIKAVLDAFVPFMEKMDKQRQGFLRLSRTKLQTRMTKFKERPDLVEPLIRR
                     KDEWGLTMEKLQATCSILIIAGSETTATLLSGVTYFLMTNPDAMKRATDEVRSRFKTED
                     EINFVTVNDLNFMNSCLSEAFRLYPPVAMGLPRVVPAGGAKICGHYVAEGNIVAVHHYA
                     LYRRASVFKDPLEYHPERFLGDPRFANDSRDALQPFHIGPRNCIGRKPSLAYVEMRTIL
                     ARMLWNFDLRIADESRHFLDQRNFNLWEKGALKTYLTPVVR"
     PFAM_domain     complement(join(3880..3961,4016..4497,4558..5238))
                     /ASF="active site cysteine inconclusive"
                     /aSDomain="p450"
                     /aSTool="clusterhmmer"
                     /database="35.0"
                     /db_xref="PF00067.25"
                     /db_xref="GO:0004497"
                     /db_xref="GO:0005506"
                     /db_xref="GO:0016705"
                     /db_xref="GO:0020037"
                     /description="Cytochrome P450"
                     /detection="hmmscan"
                     /domain_id="clusterhmmer_JN550_008204_0003"
                     /evalue="1.20E-66"
                     /gene_ontologies="GO:0004497: monooxygenase activity"
                     /gene_ontologies="GO:0005506: iron ion binding"
                     /gene_ontologies="GO:0016705: oxidoreductase activity,
                     acting on paired donors, with incorporation or reduction of
                     molecular oxygen"
                     /gene_ontologies="GO:0020037: heme binding"
                     /label="JN550_008204"
                     /locus_tag="JN550_008204"
                     /protein_end="473"
                     /protein_start="58"
                     /score="225.5"
                     /tool="antismash"
                     /translation="GALPYYMLEIHEKYGEVVRVAPNELAFANPAAWNDIQGHRTKGQL
                     EMEKSAAFYKPIKGVETDIINADREEHGMIRRTLAHGFSEKALRDQQPLIKKYVNLLVQ
                     RLRENCADGTKALDMTAWYNFTTFDVIGDLAFGEPFGCLEESRYHSWVATIFQMAHVGT
                     FVQSLSFYPAIKAVLDAFVPFMEKMDKQRQGFLRLSRTKLQTRMTKFKERPDLVEPLIR
                     RKDEWGLTMEKLQATCSILIIAGSETTATLLSGVTYFLMTNPDAMKRATDEVRSRFKTE
                     DEINFVTVNDLNFMNSCLSEAFRLYPPVAMGLPRVVPAGGAKICGHYVAEGNIVAVHHY
                     ALYRRASVFKDPLEYHPERFLGDPRFANDSRDALQPFHIGPRNCIGRKPSLAYVEMRTI
                     LARMLWNFDLRIADES"
     gene            complement(6413..8249)
                     /locus_tag="JN550_008205"
     mRNA            complement(join(6413..7839,7898..8249))
                     /locus_tag="JN550_008205"
                     /product="hypothetical protein"
     CDS             complement(join(6413..7839,7898..8249))
                     /codon_start=1
                     /locus_tag="JN550_008205"
                     /product="hypothetical protein"
                     /protein_id="KAI1865448.1"
                     /transl_table=1
                     /translation="MRAEYKGGRKALHDCPASATIPADKSTMLPPEIWISIAECCVANH
                     YCDKNALLTLRTVSRLFNDAIRPYALRTLQLEFTRLDRVSQRRRRPLDGDALRGMGHLC
                     KALYLDMMLIRDEGEILYLGNIFRNVPSMDSFVTTLYDRYCMNENSFTEVEYRESLGYM
                     LERTMDVEAVRLNLPFQLISKHCQASTMLLGNTFEALAQRPEDSKTLKTLVLENMTDIG
                     IVKLWRNPRDVKNIIDTFVDLKHLLISVRRHDDARYHVISFQQRLWEMIGKAGKLESLC
                     LVSLNMDEQPFEVVRHSSQRDCTLSDWHFKSIPTVRKPPKSVLPYLTSLELRRVEIHPC
                     GFLSLFKCFGSSLKELILNHVYLKTCYNSYAPDHFLRTLWIGLPNERPQQNHRWIAVAL
                     REMDVQLQVCRATNLGYDQYLVGLEPAAWSNYDLVDPSGLGRSLEERFVEVVTGVKQPS
                     NVDGSTVEYWPEEEAQTWAHANKERPLNTTRLAWDAAAYMKEPENNTTSRWQKSIDGYF
                     PNCNQFTLDELHRFADTACEGMNELNRRCAQGFDELEPSYREEDVGDDQLLEPDNSPGP
                     AIPPAPFSFSVDSDED"
     gene            complement(10001..11546)
                     /locus_tag="JN550_008206"
     mRNA            complement(join(10001..10070,10135..10401,10472..10561,
                     10617..10773,10848..11101,11163..11228,11293..11546))
                     /locus_tag="JN550_008206"
                     /product="hypothetical protein"
     CDS             complement(join(10001..10070,10135..10401,10472..10561,
                     10617..10773,10848..11101,11163..11228,11293..11546))
                     /codon_start=1
                     /gene_functions="biosynthetic (rule-based-clusters)
                     terpene: Terpene_synth_C"
                     /gene_functions="biosynthetic-additional (smcogs)
                     SMCOG1052:Terpene synthase/cyclase metal-binding domain
                     protein (Score: 141.3; E-value: 7.9e-43)"
                     /gene_kind="biosynthetic"
                     /locus_tag="JN550_008206"
                     /product="hypothetical protein"
                     /protein_id="KAI1865449.1"
                     /sec_met_domain="Terpene_synth_C (E-value: 4.5e-17,
                     bitscore: 55.4, seeds: 87, tool: rule-based-clusters)"
                     /transl_table=1
                     /translation="MTYSVTHTKGSSSTPSYTMTLPTKGGLLSTRNDVSHKDTTQSLFQ
                     RLKGQQLVIPDLRPMFSHWSSGTNEHYMRMKESVDKKLSLILPSEKHQKAVSDADPALL
                     AAKWWPTSSWERYQTMTDLVIWFGIWDDYVEKLACPLAAQDFRVATKKFVTQSLGLARR
                     TEAPAAPVHPLIQSFKGIADEVCKAFDLEQREQLLKHFDQYIDATELEAEFEKAETVPG
                     LDQYWEVRTLTSGMGTLLGMSEFALQVKLPMHIITSPAYETLWAVTIVINSIVNDLISF
                     KKEMAAGSVLSSVAILFHQSGDLDLAVKLSVEYLQQLVDLYDTTAEVLLQEAAAGQDAE
                     VQQAVSEVVDLFRMVNTGNLEWSLGAKRYGVNEFIQEDGSIELYL"
     PFAM_domain     complement(join(10269..10401,10472..10561,10617..10773,
                     10848..11058))
                     /aSDomain="Terpene_syn_C_2"
                     /aSTool="clusterhmmer"
                     /database="35.0"
                     /db_xref="PF19086.3"
                     /description="Terpene synthase family 2, C-terminal metal
                     binding"
                     /detection="hmmscan"
                     /domain_id="clusterhmmer_JN550_008206_0004"
                     /evalue="2.70E-31"
                     /label="JN550_008206"
                     /locus_tag="JN550_008206"
                     /protein_end="318"
                     /protein_start="121"
                     /score="109.1"
                     /tool="antismash"
                     /translation="DLVIWFGIWDDYVEKLACPLAAQDFRVATKKFVTQSLGLARRTEA
                     PAAPVHPLIQSFKGIADEVCKAFDLEQREQLLKHFDQYIDATELEAEFEKAETVPGLDQ
                     YWEVRTLTSGMGTLLGMSEFALQVKLPMHIITSPAYETLWAVTIVINSIVNDLISFKKE
                     MAAGSVLSSVAILFHQSGDLDLAVKLSVEYLQQL"
     gene            complement(12462..14482)
                     /locus_tag="JN550_008207"
     mRNA            complement(join(12462..13220,13275..14115,14211..14482))
                     /locus_tag="JN550_008207"
                     /product="hypothetical protein"
     CDS             complement(join(12462..13220,13275..14115,14211..14482))
                     /codon_start=1
                     /locus_tag="JN550_008207"
                     /product="hypothetical protein"
                     /protein_id="KAI1865450.1"
                     /transl_table=1
                     /translation="MMGFFGIAWAFCSLLLEVVLFWFKVSCLLFRLASAQPEAVLADDE
                     VQKLGGWWRTKSVLDEWLESLRNAEVYEDWEHAALHLDNIKELNLWRNDPSSRSYDWGL
                     INQRLESLIAAREETDLQALLDLVRAGLVRNLGNITSPRLYNRSFAGTKYLIEEYIAQV
                     VEAIQEINLRSSSTAAPLIDSNGDDDVGTPVLNLSTQRKLDFLHDTRQAFGRTTLVLQG
                     GAIFGLCHLGVIKALFLRGLLPRIITGTATGALIASLVAIHTEDELPGILKGDGIDLSA
                     FEAHAHHGQQTGKQSLEYGWETLLRRIKRFMKEGYFLDVKVLEDCVKANVGDLTFEEAY
                     NRSKRVLNITVATEGQEGVPTLLNYITAPNVLIWTAAVASNASTPSLYGSRGTTVLCKD
                     VNGEIVPWAPANTFRHYTSSTPMTSNKDHKSPLARIAQLFNVNHFIVSQARPYLIPFLE
                     SDMHGPSLFAARHKRAQITGHIIRMIGLEIRHRLRQLDTLGLLPPTIRRFLVDEEVPAA
                     SMTFVPKVTAGDFMRLLETPTRETLDYWILRGERSVWPAVCALRIRCAMEFEIEKSYQR
                     ARSLKAGGLRRKASTHAASGVLPRTSPDRMSPEKNGLRDAGPTKGTA"
     PFAM_domain     complement(join(13170..13220,13275..13736))
                     /aSDomain="Patatin"
                     /aSTool="clusterhmmer"
                     /database="35.0"
                     /db_xref="PF01734.25"
                     /db_xref="GO:0006629"
                     /description="Patatin-like phospholipase"
                     /detection="hmmscan"
                     /domain_id="clusterhmmer_JN550_008207_0006"
                     /evalue="1.70E-11"
                     /gene_ontologies="GO:0006629: lipid metabolic process"
                     /label="JN550_008207"
                     /locus_tag="JN550_008207"
                     /protein_end="388"
                     /protein_start="217"
                     /score="44.8"
                     /tool="antismash"
                     /translation="LVLQGGAIFGLCHLGVIKALFLRGLLPRIITGTATGALIASLVAI
                     HTEDELPGILKGDGIDLSAFEAHAHHGQQTGKQSLEYGWETLLRRIKRFMKEGYFLDVK
                     VLEDCVKANVGDLTFEEAYNRSKRVLNITVATEGQEGVPTLLNYITAPNVLIWTAAVAS
                     NASTPSLY"
     PFAM_domain     complement(join(13863..14115,14211..14305))
                     /aSDomain="DUF3336"
                     /aSTool="clusterhmmer"
                     /database="35.0"
                     /db_xref="PF11815.11"
                     /db_xref="GO:0004806"
                     /db_xref="GO:0006629"
                     /description="Domain of unknown function (DUF3336)"
                     /detection="hmmscan"
                     /domain_id="clusterhmmer_JN550_008207_0005"
                     /evalue="2.80E-34"
                     /gene_ontologies="GO:0004806: triglyceride lipase activity"
                     /gene_ontologies="GO:0006629: lipid metabolic process"
                     /label="JN550_008207"
                     /locus_tag="JN550_008207"
                     /protein_end="175"
                     /protein_start="59"
                     /score="118.0"
                     /tool="antismash"
                     /translation="DEWLESLRNAEVYEDWEHAALHLDNIKELNLWRNDPSSRSYDWGL
                     INQRLESLIAAREETDLQALLDLVRAGLVRNLGNITSPRLYNRSFAGTKYLIEEYIAQV
                     VEAIQEINLRSS"
     gene            complement(15292..16614)
                     /locus_tag="JN550_008208"
     mRNA            complement(join(15292..16293,16354..16614))
                     /locus_tag="JN550_008208"
                     /product="hypothetical protein"
     CDS             complement(join(15292..16293,16354..16614))
                     /codon_start=1
                     /locus_tag="JN550_008208"
                     /product="hypothetical protein"
                     /protein_id="KAI1865451.1"
                     /transl_table=1
                     /translation="MSDSEDHLDVAEDGVDDLFGEGGDDDDLQSDNERVLSDADLASEK
                     DDRERYGEDDVDMDEQDVVVKDRLVMNIQMFRHRTPKSKDGTLRSLRPPNFLRWAAEEY
                     KADSFEPTHWDLENAQSENPKGVIRYQRDPKTGELKSNALVYRWSDGSTTLSVGGEHYE
                     VQRKMLAPPSDKPYEERQDAHYYAAAAHLSSNLLVTVGHVSEQYTVLPNRDIQDDAVAQ
                     LASRMQAVARGKAVSADNIFIATRDPELQRKEAELAEKERMKAQRRRENAAARLDNRAS
                     GYRSGGLSIGDLEGGRRGAGGARKRGQPGASRQKKRRPEYDSDDDLPAGRGRNDDYDHE
                     DDFIAPSDDEDSMAADDDEEDLLDDDDDEEEAPRKKRQKTAEAEDEDADADADLDDLDA
                     PAAEQGRSRRRNIVDDDDDEE"
     PFAM_domain     complement(15787..16284)
                     /aSDomain="Leo1"
                     /aSTool="clusterhmmer"
                     /database="35.0"
                     /db_xref="PF04004.16"
                     /db_xref="GO:0006368"
                     /db_xref="GO:0016570"
                     /db_xref="GO:0016593"
                     /description="Leo1-like protein"
                     /detection="hmmscan"
                     /domain_id="clusterhmmer_JN550_008208_0007"
                     /evalue="7.00E-32"
                     /gene_ontologies="GO:0006368: transcription elongation by
                     RNA polymerase II"
                     /gene_ontologies="GO:0016570: histone modification"
                     /gene_ontologies="GO:0016593: Cdc73/Paf1 complex"
                     /label="JN550_008208"
                     /locus_tag="JN550_008208"
                     /protein_end="256"
                     /protein_start="90"
                     /score="110.7"
                     /tool="antismash"
                     /translation="LRPPNFLRWAAEEYKADSFEPTHWDLENAQSENPKGVIRYQRDPK
                     TGELKSNALVYRWSDGSTTLSVGGEHYEVQRKMLAPPSDKPYEERQDAHYYAAAAHLSS
                     NLLVTVGHVSEQYTVLPNRDIQDDAVAQLASRMQAVARGKAVSADNIFIATRDPELQRK
                     EAE"
     gene            18576..19524
                     /locus_tag="JN550_008209"
     mRNA            join(18576..18762,18819..18930,18981..19524)
                     /locus_tag="JN550_008209"
                     /product="hypothetical protein"
     CDS             join(18576..18762,18819..18930,18981..19524)
                     /codon_start=1
                     /locus_tag="JN550_008209"
                     /product="hypothetical protein"
                     /protein_id="KAI1865452.1"
                     /transl_table=1
                     /translation="MDDGAAASPSSSADEILNSYHLPRPYPLWLNPSYAKHIVKGNFMT
                     LSARPKTVDAGEWIAHQVVEHYRNLWNFVRVIHEKEEDGLTICNATTCPRMSAGANHSF
                     TWLNFRREPVELPAYEYITLMQRWISGKIDDTNIFPTDNNGVSFAHNPSITTSPLSQLT
                     SPGDRDWVGKRSGFPENFVEVCQTIFRQMFRVYAHLYWAHFVDPFYHLNLEKQLNSCFS
                     HFVLTACALDMLKPQELEPMQPLIDLWAANGTFPPGSKAYDYANHKAGDRLMQLGNAA"
     PFAM_domain     join(18684..18762,18819..18930,18981..19407)
                     /aSDomain="Mob1_phocein"
                     /aSTool="clusterhmmer"
                     /database="35.0"
                     /db_xref="PF03637.20"
                     /description="Mob1/phocein family"
                     /detection="hmmscan"
                     /domain_id="clusterhmmer_JN550_008209_0008"
                     /evalue="3.60E-45"
                     /label="JN550_008209"
                     /locus_tag="JN550_008209"
                     /protein_end="242"
                     /protein_start="36"
                     /score="154.2"
                     /tool="antismash"
                     /translation="HIVKGNFMTLSARPKTVDAGEWIAHQVVEHYRNLWNFVRVIHEKE
                     EDGLTICNATTCPRMSAGANHSFTWLNFRREPVELPAYEYITLMQRWISGKIDDTNIFP
                     TDNNGVSFAHNPSITTSPLSQLTSPGDRDWVGKRSGFPENFVEVCQTIFRQMFRVYAHL
                     YWAHFVDPFYHLNLEKQLNSCFSHFVLTACALDMLKPQELEPM"
     gene            complement(21115..21402)
                     /locus_tag="JN550_008210"
     mRNA            complement(21115..21402)
                     /locus_tag="JN550_008210"
                     /product="hypothetical protein"
     CDS             complement(21115..21402)
                     /codon_start=1
                     /locus_tag="JN550_008210"
                     /product="hypothetical protein"
                     /protein_id="KAI1865453.1"
                     /transl_table=1
                     /translation="MTPKPPKGQFTVLYFASAGSYTAREHDYFTAPLPISKLFGTLEEK
                     HSGIQAKILDSCLVTVNLEYVDIPEKDDDPEQVVIKEGDEVAIIPPVSSG"
     PFAM_domain     complement(21124..21369)
                     /aSDomain="ThiS"
                     /aSTool="clusterhmmer"
                     /database="35.0"
                     /db_xref="PF02597.23"
                     /description="ThiS family"
                     /detection="hmmscan"
                     /domain_id="clusterhmmer_JN550_008210_0009"
                     /evalue="6.30E-08"
                     /label="JN550_008210"
                     /locus_tag="JN550_008210"
                     /protein_end="93"
                     /protein_start="11"
                     /score="33.3"
                     /tool="antismash"
                     /translation="VLYFASAGSYTAREHDYFTAPLPISKLFGTLEEKHSGIQAKILDS
                     CLVTVNLEYVDIPEKDDDPEQVVIKEGDEVAIIPPVS"
ORIGIN
        1 ccaccaaggc caagctggac gctgctgctg ccgccgcccc ggccatcgac ggcaccgccg
       61 gcaagcccaa gagcaccaag tacaagcaca aggcgacacc ggagcagcag tcgctggccg
      121 gacgcgcggg ccggctgcta ggccgagcgg gcgcggcgcg gcaggcccgg gagctccggg
      181 gcggcggcaa gaagccccgg cacagggagt cgacgcgcac gggcgccaac acggtcgaga
      241 tgggcgcggc gggcagcggc gccgcctcga ccaccatcaa gacgcccgag cagatcgtct
      301 tcgagggccg ccgtgccagc gccaaggacg gcaagcccaa ggacctcaag ttcggcaagg
      361 gcaagggcgc cggcggccgg aagcggcccc tgccgcaggc caagggccgc ggcgcgagga
      421 gggccgccga gtggcggaag aagggctccg cgagctagag agcgcgcaag gtgtgggatg
      481 gattagatac aaggaaagtt agggaagccc ctctggttcg agtagcttat aatataccct
      541 ttggcaggat actacagttc ctatggcagg tgaggtggct gcgggctctc agataatgtc
      601 ggccatgtta ctacgcattg tgggtgctat gaatgtagag tgtctcacag tttatgagaa
      661 ccctgcggtg atacgtcaag catgatggtc acagatccac atttgcagcc tatcccagtc
      721 atataacgaa cagatttgta cacacgatgg acgatggacg atggacgatg gacgatggac
      781 gagcgtgagg taagaggaaa atgccttggt caatttcttt cagtcaacgg catcatatcc
      841 atcatggcta tgtactagag ctagttcctc tctaccagat cccctctatt ctcgactcca
      901 acaagaaaca gagcaaagcc gcctgactgc ccttaatttt gcctccatcc atccaaagag
      961 ggggagagga aacaaaaaaa gtttccatca agaaatgaag cctgagatcc tgaaaagtag
     1021 tcggcaacga gttgccgggg gtaggaaaca taggggtgcc aaggaaaaca agggggtatt
     1081 taacatcggg ctcattccga ctcgtccaat tagtactcgg catcatcctc ctcgggctcg
     1141 aagctgtcgg ccgcaacctc ctcgtagtcc ttctccagag ccgcaagatc ctcacgcgcc
     1201 tcggagaatt caccctcctc cataccctca ccgacgtacc agtggacgaa ggcgcgcttg
     1261 ctgtacatga ggtcgaactt ctggtcaaga cgcgaccagg cctcggcgat ggcggtggtg
     1321 ttggacagca tggacacgga gcggtcgacc gaagccagac cgccatccga gggcgacgcg
     1381 gtagggacgg ccatgggctt ctggtagttg atgccgagct tgaaaccagt ggggcaccac
     1441 tcgacaaggt tgaacgaggc cttggccttg agagcagcaa tggcggcgct gcagtcccgg
     1501 ggaacgacgt caccacggta cagcagagca acggccatgt actttccatt gcgggggtca
     1561 cagacaacca tctggttgtt gggctcaaag cctgcgggcc gggtcagcag ctgggtgatg
     1621 acgatgacgg tgatgacagg atttttttca aggcaactta cattggaagg tgaggtcgtg
     1681 aaccttgaag ctctcgtgcg agctcttggc ggccgacaca acgggagcgt agctgatcag
     1741 ggggtagtgg atacgggggt aggggacaag gttggtctgg aactcgttca agtcgacgtt
     1801 cagggcacca tcgaatcgca gagacgaggt gatggagctg acgacctggg cgatcaagcg
     1861 gttcaggtgc tcgtagttgg gacgggggat gtccaagttg cgcttgcaga tgtcgtagac
     1921 agcctcgttg tcaaccaaga aggtacagtc cgagttctcg atggtgctgt gggtggacag
     1981 aacggcgttg tagggctcca cgacggcggt cgagacacgg ggcgccgggt agacggcgaa
     2041 ctcgagcttg ctcttcttgc cgtactcggt cgagaggcgc tcgaggagca gagcaccgaa
     2101 accagaacca gtaccaccac cgaaggagtg gaagatcagg aagccctgga gggcattgca
     2161 gttgtcggca acgcggcgga tgcggtcgac gacattgtcg accatctcct tgccaatggt
     2221 gtagtggcca cgggcatagt tgttggcggc atcctccttg ccgctgatca gcagctcggg
     2281 gtggaagagc tggcggtagt caccggtgcg gatctcgtca atgggcgacg ggtcgaggtc
     2341 gacgaagatg gagcggggca cgtacttgcc gccgctggtc tcggtgaaga aggtctcgta
     2401 ggagccaccc tcgaccacgt ccttcacgtt ggggtccggg cgaccatcgc gtccgagacc
     2461 atgctcgagc aagtacctgg ttggggaagg ggtcagccgt ggaggtctcg ccggtgtcgc
     2521 cagagatgcg ccgttgcttg cccgcgggcc gggcaactcg agcgtaagat aggtatagcg
     2581 gtgtgcactc acagctccca ggcgctgttg ccgagctggg taccagcctg gccgaggtgg
     2641 aggtgaagaa tctagaggca agagagcatg tcaatggact ggattgcaca cgaaacgtga
     2701 ttctgcccgt agctggacgt cgacgatggg ggagtgggag gactgctcgc agcggacgct
     2761 aggcgggatc catggtggtg aattcacggt ggcccccagg gaatagggga atatcaaggt
     2821 tcagtatagc atgtcccagg gctgggcacc tggggggtag agagcaggga agcagtccga
     2881 cttacctcgc ccttcatggt ggatggtggt tctagggggc ggcttcaaga tgctgctgct
     2941 gctgctgctg ctgcaactct ggacgagcaa gacagaggag atgggttttg ggacggggac
     3001 tctgcgcaca gcgctcgttg agttgagaga aggagtgcaa aaggaggtgt ggatttccta
     3061 tggttttgtg tggagagatg ctggctgcta acgaggggcc cattggctgt gatgcgggcc
     3121 cggaggggag ggggtcgggg gagcttggcc tgtattcttt gtgtgtgccg tcgccgtcgc
     3181 caacgccaaa acgcgggtca ggggggtcga tggaggggca atcagtcaac cctcccctta
     3241 cctaggtagc caactagcca actagccagc tagcccacgg ccctaggttc tgtccactgt
     3301 tagcgccaaa gtctcccacg cggcccagcg gcgcgtttca gcggtgcagc gccagcccga
     3361 ggtacctgat tctgcaacac caggaactgt catgccgcac accgccctcg ttagcagccc
     3421 gccagtctgc aggactcctc tggcggcagc aggggtcctg cctattccag cgcttaattg
     3481 gtgtctgccc acccctgctg ggtcatggat gctagctatt gacgccccct tcacctgagg
     3541 atccgcagcc cggcatggca tgcttgcata tgccgtacat gcctccgtct tacaaagaca
     3601 tataccatcg acagctaggt tcacgatgca aactgaaaca agttgaaatc aatagcgcgc
     3661 gcaagcacgt aggaatctgt tctcgtgtac atgaaagggc ctacgctcag gtaggtacag
     3721 aacaacaact ccccagcctt ttccgacggc tatggccgac ccatatgtat acctaggtac
     3781 ttatacaacc acaacaacct acctgaccac aggagtcaga tacgtcttta gagctccctt
     3841 ctcccacagg ttgaagttcc tctggtcgag gaagtgacgg ctttcatccg cgatcctgag
     3901 gtcaaaattc cacagcattc gagccagtat cgtccgcatc tcaacataag ccaggcttgg
     3961 tctgtcagta aaagaatggc aatgtttcaa ggaaggcggc ccgtaggaga cttacttccg
     4021 tccgatgcag ttcctggggc ctatgtggaa aggctgcagg gcatcgcggc tgtcgttggc
     4081 aaacctaggg tcgccgagaa accgctctgg atggtattcg agggggtcct tgaagacgga
     4141 cgcccgccgg tacaacgcgt agtgatgcac tgcgacaatg tttccctccg ctacgtagtg
     4201 tccacagatc ttggctccgc cggccggcac tactcggggt aatcccatcg ccacgggggg
     4261 atacagtcgg aaggcctcgc ttaggcaact attcatgaag ttgaggtcgt tgactgtgac
     4321 aaagttgatc tcgtcctccg tcttgaacct cgaacggacc tcgtcggtgg ccctcttcat
     4381 tgcgtccggg ttcgtcatca ggaaatacgt aactccagac aacagagtcg ccgtcgtctc
     4441 agaacctgct atgatcagaa tgctgcaggt cgcctggagc ttctccattg tcaggccctg
     4501 cgatggtcag ttttcagttg aaatgcagaa aatccagaca agtatgcgtc tactcaccca
     4561 ctcgtctttc cgccttatca gcggctcgac cagatcgggc ctctccttga acttggtcat
     4621 tctcgtctga agttttgtcc ttgacaagcg caggaaaccc tgtctctgct tgtccatctt
     4681 ttccatgaag ggtacaaaag catccaaaac cgccttgatc gcgggataga acgataaaga
     4741 ttgcacaaat gttcccacgt gggccatctg gaagatggtg gcaacccagg agtgataccg
     4801 cgattcctcc agacacccaa atggctcacc gaaggcgagg tctccaatga cgtcgaaagt
     4861 ggtaaagttg taccacgctg tcatgtccaa agccttcgtt ccatcggcac aattctctcg
     4921 caatcgctgc acgaggagat tgacgtactt cttgatcaac ggctgctggt ccctgagtgc
     4981 cttctcgctg aacccatgcg ccagagtgcg acgtatcatt ccatgttctt cacgatctgc
     5041 gttgatgata tccgtctcaa cgcccttgat gggtttgtag aacgcggccg atttctccat
     5101 ttccaactgt cctttggtac gatggccttg gatgtcgttc caggcggccg ggttcgcgaa
     5161 ggcgagttcg ttcggcgcca ccctcacgac ttcgccgtat ttctcgtgga tttccaacat
     5221 gtagtaaggt agtgcccctc tcgtgaacct gtagatgtac ggcagtctcg agatccgcat
     5281 aaggaaagga cctggaaatt ggctcaacgg atggaagtac agattgtaga ccatgtttga
     5341 cgccaagtag gtgatcccta atactgtgat cgtggcaaat aaattgccaa tactcagagt
     5401 atagagcgcc atggcgaaaa tacggagacc tcccgaattt gcccaaatct gtactatcac
     5461 gttgttggtg cttccggttg tgatgttgag agagtttaag aaacgctggg ggggtgcttg
     5521 gttatttcga agaactagat gacgacttcc gtattcgtgt tgaagcggca ctccgacacc
     5581 cctacatgtg catatgcgaa ccacagcaaa gataatcaat caggtttcca gagatctgat
     5641 actgtccatg cggggaaact ctaaacaggg catttgaaga tcgttgcgcc gggccgggct
     5701 cggtcagtgt cgcggcggtc accagattca gttttgatta ccccgtgtcc gatagtcctg
     5761 tgtatactgt cgggcctatg atactatacc acaataacgg agaagtccac cctggaaccc
     5821 cggaattgca agctcatgca cagctccctt tggtgtacgg gacagaacgg gctcgctgtt
     5881 gtcatgagtc aatgtgccat ggtccgccta gagaaacgat tgcgcgccag tcgtattcgg
     5941 gttgggattg aaactgccaa gatgcgacaa cagataccat caaccaatat ctgcccactt
     6001 accttcagag atacgcttca agcatcacct atcacgttct tacgatgact tgaacaatca
     6061 gtgttgaagt cgccaccctg tgaacctagt ataatctaga taccaggtgc atctacgatg
     6121 ttgcagtcga ggttaagctg acgtgatatt atgccagagt tgagaaggac cgtgatgaac
     6181 cgttgacgcc caagattact tcaattcctg gcatgcaaga gagcccagga agacctctat
     6241 cggttaaaat tgaaaaaact actctgagtc taaataagtt gctaggggta tctaaacaaa
     6301 tttcagtgca ctatgtcatc taatcgttaa tatgcaattc gtacgcccca agtatcggtt
     6361 ctatcgtcaa agcaaggaag tgcggaatgt cgggtgtagc cgtcatctgt gcttaatcct
     6421 catccgaatc gacggagaag gagaacggag ccggcgggat agcaggtcct ggcgagttgt
     6481 caggctcgag cagctggtcg tccccaacat cctcctcacg ataactcggt tccagctcat
     6541 cgaacccctg ggcgcaccga cgattaagct cgttcatgcc ctcgcacgcc gtgtccgcaa
     6601 agcgatgcag ttcgtcgagg gtgaattggt tgcagttggg gaaataccca tcgatggact
     6661 tctgccatcg tgaggttgtg ttgttctcgg gttctttcat ataggcggct gcatcccacg
     6721 ccaaccgcgt ggtgttcaag ggccgctcct tgttggcgtg tgcccaagtc tgggcttctt
     6781 cctcgggcca atactcgaca gtcgagccgt ccacgttgct tggctgcttg actcccgtga
     6841 caacctcaac aaatcgctcc tccagggacc ttccgaggcc acttggatct acaagatcgt
     6901 aatttgacca tgcagctggc tctaggccta caaggtattg gtcgtagccg agattggttg
     6961 ctcgacagac ttgtagctga acatccatct cacgcagtgc aacagcaatc catctatgat
     7021 tttgttgcgg gcgctcgttg ggcagtccga tccataatgt ccttaggaaa tggtcgggtg
     7081 catacgagtt gtaacaagtc ttgaggtaga cgtggtttag gatcaactcc ttcagcgaac
     7141 tgccgaagca cttgaatagg gacagaaacc cgcaaggatg gatctcgacc ctacggagct
     7201 ccagcgaggt caggtatggc aatacggact tgggcggttt ccgcacggtt gggatcgatt
     7261 tgaagtgcca gtcgctcaag gtgcagtccc gctgtgacga gtgcctgact acctcgaaag
     7321 gctgctcatc catgttcagg ctgaccaaac acaggctctc cagtttccct gccttgccta
     7381 tcatctccca caggcgctgc tggaagctaa tgacatgata tctggcgtcg tcgtgccttc
     7441 gaacggaaat cagaagatgc ttgaggtcca caaaggtgtc gataatattt ttgacgtccc
     7501 gggggttcct ccagagcttc actattccga tgtctgtcat gttctccaac actaacgtct
     7561 tcaatgtttt cgaatcttct ggcctctgtg ccagcgcttc gaatgtattt cccaggagca
     7621 tcgtcgaagc ctggcaatgc ttcgagatca gttgaaatgg caggttcagt cgaacggctt
     7681 ccacatccat ggtcctttct agcatgtatc ccaatgattc acgatattcc acctctgtaa
     7741 acgagttctc gttcatgcaa tagcggtcgt ataacgtcgt gacgaaggag tccatggaag
     7801 gcacgtttct aaagatattg cctagataca ggatctcgcc tttgtggagg tcagttgagt
     7861 ccaaaggcca ccactgggtg ctccagcagg aacgtacctt catctctaat cagcatcata
     7921 tccaggtaga gagctttaca caggtgtccc attccgcgca gcgcatctcc gtccagaggg
     7981 cggcgccgtc gttgcgagac tcggtcgagc ctcgtgaact cgagctgcag cgtgcggagt
     8041 gcatagggcc tgatggcatc gttgaaaagc ctggatacgg tccggagggt taggagggca
     8101 ttcttgtcgc agtagtggtt ggcgacgcaa cattcggcaa tagagatcca tatctcgggc
     8161 ggcagcatcg tgctcttgtc tgcggggatc gtagcggagg cgggacagtc gtgcaatgct
     8221 ttgcgtccac ccttgtactc tgctctcata gctgaataga ggtgagcagc ccggccagtt
     8281 gttgggatgg ccgcttcgtt atcgtgacat tgtagtagct tgacgtgatg cttgtttcgc
     8341 aggcgggact ccctcgttac ccctgtagcc atagctcccg ctccgacagg ggtccgctaa
     8401 tcgattcatt gatgcgctag cttcaaggcg tggtgggcgt ggtgggcgtg gtgaagctct
     8461 acgggctgta atccttgccc ttgacgcgca aaacaagcat caaaatgtcg gactgtctag
     8521 tttgcactgg aatactaacc tagagtgctt cagttctcgc cagctgcgag ctatggtatg
     8581 tacctcagga aatgtatatc actcatgtga tttcgacgta cccattccaa cgagccatcg
     8641 ctaagggctt acaagtcgaa cccaattaca attactggaa gttcatgtct ttgcctgggt
     8701 gtatgcaagt tgatttctac ggcgaatctc cgaatcttgc agagcggcat cgaatcctac
     8761 gcagttcttg tccgccaagt ccagtcttca gcaagtttca atggctctca taagcgctcc
     8821 tctcttagca gacctctcag cttggcaata acatgggttg acagctccgc cacctttgtc
     8881 attctacagc gcggccgcaa cgtctggatg cacagcccag taagcaacgc atgaccgata
     8941 caaatacata tcgtcccatg cttcaatgtt agcaaagtat ttgcacttcg tcatagtctc
     9001 gcgtcatgag ctgatcacta tacacaagta tgctattcat aactgcaata aaggacttcc
     9061 ggaagaggag gcgggcgaat aaacaagcga aaaaacaagt gaagaaggtg gactggtacg
     9121 agaaacacta cggcttcgta cccaagaacg tcatgaccga ggccgaatgg gaagcagcgc
     9181 gagagcgagc gcccaaggta cgcaagaggg caagggcaag ggctggcaac tcatttggac
     9241 tgctcagtgg cggggttgct atagtcggta tcttagcttg acagtcaagc ggagcggact
     9301 tcgctatgtc tttggggtat tgcagatagg ggacggacgg acagacggac ggacagtata
     9361 actattgtcg aggcaaaggg cccccttccc agcacgactt tatgggcaga cggctcgaca
     9421 caaccaacta caaacgcatg gttgacggat tgtgacgctt cgtggtgctg cctccatata
     9481 tacacagggc ttgcgtgcac ttccataacg aattatgtga ggagacaccg acaatttctc
     9541 tggggggttt catgcagcaa cgaccctctg gttccaagta gaggcagaag tgctacacgg
     9601 tcctcacctc agtctctaga agcagtctag ggttatgaaa tcttaacgaa tcaagaggca
     9661 acgagcatac gcgggtgtgt tagacagtgt ttcgcaaggc gcactctgta tatttatgta
     9721 ttcttatttc aatcgccatt tatatggatg aatgcgtttc acgttatcat tgcccccaaa
     9781 cgcctggttt tagtacttgc gaagccagct tgtcaagata ctctctcgcg tcttcagatg
     9841 gaatgccgct cgtatacaga gaaccataaa gcaaccccaa tcccataatc atttgatgta
     9901 tctttcccaa aaacacctcg ctcgccaaag tgaaaccacc agcgcctccc attggagact
     9961 aaaccacctc tcgccagtat ccaaagcctt gtgacgactt tcacagatat agctcgatgc
    10021 ttccatcctc ctgaatgaac tcgtttacac cgtatctctt agcccctaga ctgttattcc
    10081 ccaagtcagc aaaatcacat caaataaact aggttggcct tccgtctttc ttacctccac
    10141 tcgaggtttc cggtgttgac catgcggaag aggtcgacca cctccgagac cgcctgttgc
    10201 acctcggcat cctggcccgc agccgcctcc tgtagcaaga cttcggccgt cgtatcgtag
    10261 aggtcgacca gctgctgcag gtactcgacc gacagcttga cggcgaggtc gaggtcgccg
    10321 gactggtgga agaggatagc caccgagctg agcacactgc cggcggccat ctcctttttg
    10381 aaggaaatca agtcgttgac gctgttccgc tgtcagcatg agaacctttt acactctaac
    10441 cgcctggccc tgagcgacaa aggagaccta catggagttg atgactatgg tcacggccca
    10501 caatgtctcg taggctgggg aagtgatgat gtgcatgggc agcttgactt gtaacgcaaa
    10561 cctgcaaggt gttagtcacc cgtgacgtcg tagccctggg ttgaagcaat acttactcgg
    10621 acatgcccaa caacgtgccc atcccgctgg tcagggttcg cacctcccag tattggtcca
    10681 gccccggcac cgtctcggct ttctcgaact cggcctccaa ctccgtggcg tcgatgtact
    10741 ggtcaaagtg cttgagcaac tgctcgcgct gttcttgaat tggggggaaa ctgtcagctc
    10801 gagacaccac agcctctggc ttaggggaaa cacgtgtgct atcttaccca ggtcgaacgc
    10861 cttgcagacc tcgtccgcta ttcccttgaa gctctgaatc agcgggtgga ccggcgccgc
    10921 aggagcctct gtccgacgtg ccaggcccag gctctgtgtt acgaatttct tggtagccac
    10981 gcggaagtcc tgtgcggcga gggggcaggc tagtttctcg acgtagtcat cccagatgcc
    11041 gaaccagatg acgaggtcgg tcatcgtctg gtatcgttcc caggaggatg tcggccacca
    11101 cctaagcacg gttagccacc atcattcatc actatccgga gttgtggcgt gactagactt
    11161 acttggctgc cagcagagct ggatcggcgt cactgacggc cttctggtgc ttctcgcttg
    11221 gcaggatcct aggaagcaca gtcaataacg aggcacgttg ttgttagata gaatattgac
    11281 ggctagcctt acagcgacag cttcttatct acgctctcct tcatccgcat gtaatgttca
    11341 ttcgttccgc tggaccaatg cgagaacatc ggtctcaggt ctggaattac gagctgttgg
    11401 cccttgagtc tctggaagag tgattgtgtc gtgtctttgt gagatacatc attgcgtgtg
    11461 gaaagcaagc cgcctttcgt aggtaatgtc atggtgtagg aaggggttga ggatgagccc
    11521 ttcgtgtgag ttactgagta cgtcatgatg ttcaaacttt ccggtgtagg gctgtcaacg
    11581 tttaagccgg gaaggtagta attattggag attcaatgta aagtgaagga tattttgcga
    11641 acaggaatag attatcgctt gtttctaggt ctgtgagagg tttgaagcac acgcggaggt
    11701 cgacttatct gcccatgaat aaactcgtgc ccactgatgt agagatataa cgtctattta
    11761 tctatttcaa tagagaattg agacgccttc gttcctcgca accgggcttg attctgcgtt
    11821 cgaggccttg gaagagtctt gcccagaacc ataagaaaag cttcagatgc ctaagcacta
    11881 gttccacatg cgcatgcctt ggccaataat ttccactggc aaagagagaa caagcccggt
    11941 gtttgatgcc agttgcgcgg ttctctcttg catagtctca gtttccagct tgtacaacgc
    12001 aaagctagcg ttgcgtggtg tagctggacg tgggcccaaa ttaccagatc cggaagcgta
    12061 ctcccagttc tcggcgcagc tgcgccttgt ctagtctgtt atagtgcagc aaaccctcgt
    12121 gaacccacct acacagcggt tactagttaa cagctgaata ctcgggtcta gccgcccttc
    12181 cgccacagtt tcggggccac agtttcgggg ccaccggttt ttaccgcaat gctgtcccga
    12241 aatagagacg atagcagcat gccagctcac agcgagcggt cccttgcatt gcgcgcgcgt
    12301 cttctcccaa gctccatctg ccaatggtct agatccgacc ttttgcgcaa ttgggcaaga
    12361 cccattgtct cattcagcgg tccgctactc agatcggacc caaacctccg aagcccttgc
    12421 gaaaaccagc cccaggtggg ttgattgcct tggtatgtgt tctaggccgt accctttgta
    12481 ggccccgcgt cacgcagacc gtttttctcg ggtgacatgc ggtctggaga ggtgcgcggg
    12541 aggacaccgg atgccgcgtg ggtgctcgct ttcctgcgca gtccgccagc ctttagtgag
    12601 cgagcacgtt gatacgattt ctcgatttca aattccatgg cacatctgat gcgcaaagca
    12661 cacacggccg gccagacact gcgctctccg cggagaatcc agtagtcgag agtctccctg
    12721 gttggtgttt ccagaaggcg catgaaatcg cccgcggtca ccttgggcac aaaagtcatg
    12781 ctggcagctg gaacctcctc atcgaccaga aagcgccgta tggtgggtgg cagcagtccc
    12841 agcgtgtcca gctgcctcaa tcgatgccgg atttccaggc cgatcatacg tatgatgtgt
    12901 ccggtaatct gagcgcgttt gtggcgggct gcgaacaatg acggcccatg catatctgac
    12961 tcaagaaacg gaatcaaata aggccgtgct tgagagacta taaaatgatt gacattgaag
    13021 agctgggcta tgcgagccag agggctcttg tggtctttgt ttgaagtcat cggggtcgag
    13081 gaagtatagt gacggaaagt gttcgccgga gcccacggca caatctcgcc gtttacgtcc
    13141 ttgcacagga ctgttgtccc tcgacttccg taaagcgaag gagtcgaggc gttggaagct
    13201 acggcagctg tccatatcaa ctgctttgtg tcaatatgaa taggccagct attgatatgg
    13261 agcaagatac tcaccacatt gggcgcggtt atgtagttga ggagggttgg aaccccttct
    13321 tgaccctcgg tagcgaccgt gatatttagc acccttttgc ttcggttgta ggcctcttcg
    13381 aaggtcaaat ctcctacatt cgccttgacg cagtcctcga gaactttgac gtcaaggaag
    13441 tagccctcct tcatgaacct cttgatccgg cgcagcaagg tctcccaacc gtattcaaga
    13501 ctctgtttcc cagtctgctg tccgtggtgc gcatgcgcct caaaggctga aaggtcaatc
    13561 ccatctccct ttaagatacc gggcagctca tcctcggtat gtatggcgac cagacttgca
    13621 atcaaagcac cagtggccgt gccggtaatg atacgaggaa gaaggcctct gaggaataac
    13681 gcctttatga cgcctaggtg acacaatcca aatatagcac cgccctgtaa gaccagcgtt
    13741 gtccgcccaa aagcctgcct cgtgtcgtgg aggaagtcca gcttacgctg cgtcgacaag
    13801 tttagcaccg gagttccaac gtcgtcatca ccattactat caatcaacgg agcagctgtc
    13861 gacgacgagc gaaggttgat ttcttggatg gcctcgacga cctgtgcgat gtattcctca
    13921 atcagatact ttgtgccggc gaatgagcga ttgtagagtc tcggggacgt gatgttgccg
    13981 aggttccgca cgaggccggc gcgaacaaga tcgagtaaag cctgaaggtc cgtctcctcg
    14041 cgcgcggcga tcagagactc gagacgctgg ttaatgagac cccagtcgta cgaacgagag
    14101 gaagggtcgt tgcgcctaga gggaggcggg tgtgtgagta ggtatgcagc tatatattgt
    14161 gcggactggg cagaggcgtg cacgcttggc ctcgtcgctc ccgaactcac cagagattga
    14221 gctccttgat gttgtccaaa tgcaacgcgg cgtgctccca gtcctcgtag acctcggcgt
    14281 tgcgcaaaga ttcgagccac tcgtccagga cgctcttggt cctccaccag cctccgagct
    14341 tctgtacctc gtcgtcagcg agcaccgcct cgggttgcgc agacgcgagc cggaagagaa
    14401 gacagcttac cttgaaccag aacagcacca cttccaggag tagcgaacag aaagcccagg
    14461 cgatgccgaa gaatcccatc atggccgcga tgcagcgtca cgcagcaccg gggtgacgca
    14521 tgcaaaaggc gggatggctc ggaagtctga ctagaggctg gggcacgggg gacggaactg
    14581 cgccatcatg tgcggatcac taggtgcggc ggcgtcttaa aatgtcatgt cattccaggg
    14641 aggttgcggt atgaatcagt tcaaggggac tgtacgtatt tacgtgaagg catcacagga
    14701 cttcgaccga ataacaaact aaagtcgccc gaggttggtg gtacagcggt acagcggtac
    14761 aacgtcacgc ggcgtcttgg tgtagctgga acgatgtctg gaggcgttgc atgcatgtga
    14821 aagtgcttcg cttccattga ccctgggttg ctggctggcg ggcggacggc cgggccatgt
    14881 ttccccacgt tgagctaagg gtactaggac caaaagtagc tgtgagctgt ctgctagcca
    14941 gctgatccct gcccgccgcc tcggctaggt acctacaaca tgcgcaaccg tcctcaggtg
    15001 caactacatg cctccgtcaa acataccaca tccacgtatt cagattcgcg cggctacgaa
    15061 agcgcgtgct aggaagcatg tcactcgtct tgtcagcaag gctctgtggt ttgaagggtc
    15121 gcttaggcag gaacaccatg gctctgatta gaatttacga tactacgata ccacttttta
    15181 ccccgtaatg ctcccagaga ggacagccag cgcttcctgt caatcactaa cggtcgtaag
    15241 ctctgttgat agaacccata gcccgttgga ttattctcgg aactgctcct gctactcttc
    15301 atcgtcgtcg tcgtccacaa tgtttcgtct acgtgatctg ccctgttcgg cggctggcgc
    15361 atcgaggtca tccagatccg catccgcgtc cgcatcctcg tcctcggcct cggcagtctt
    15421 ctgccgcttt ttacgagggg cctcttcctc atcatcgtcg tcgtcgagaa gatcctcttc
    15481 gtcgtcgtca gccgccatgc tgtcctcgtc atcgctgggg gcaatgaaat cgtcttcgtg
    15541 gtcatagtcg tcgttgcgac ctcgcccggc cggaagatcg tcgtcggaat catattccgg
    15601 cctgcgcttc ttctggcggg atgcgccagg ctgtcctctc ttgcgggcgc caccagctcc
    15661 tctccggcca ccctcgagat cgccaatcga gagccctccg ctgcggtagc ccgaggcacg
    15721 gttgtcgagc ctggccgccg cgttctctcg tctgcgctgg gccttcatgc gttccttctc
    15781 tgccaactcg gcctcttttc gctggagttc cggatctctc gtggcgatga agatgttgtc
    15841 ggcgctcacc gccttaccac gcgccactgc ctgcatgcgg cttgccagct gcgcaacagc
    15901 gtcatcttga atgtccctat tcgggagcac agtgtactgc tccgagacgt ggcccacggt
    15961 cacgagaagg ttgctcgaca gatgggctgc cgcggcgtag tagtgcgcat cctgtctctc
    16021 ttcgtatggc ttgtcactgg gaggtgctag catctttctc tgtacttcgt agtgttcccc
    16081 gccgaccgac aaggtggtag acccatcgct ccatctatag accagcgcat tactcttcag
    16141 ctctccggtc ttggggtcgc gctggtatct gatgacgccc ttcgggttct cgctttgcgc
    16201 attctccagg tcccagtgtg tcggttcgaa gctgtcggct ttgtactctt cggcggccca
    16261 tcggaggaaa ttgggaggtc taagtgaccg aagctgtgca atcgtaagcc accatgtcta
    16321 gttgcgtgag agacattcgc caaaaacacg tactgtgccg tccttggact tgggggttcg
    16381 atgcctgaac atctgaatgt tcatgacgag gcggtcctta accacgacgt cctgctcatc
    16441 catgtccaca tcgtcctcgc cgtaccgctc gcggtcatcc ttttcagagg cgaggtctgc
    16501 atcgctgagg acgcgctcat tgtcagactg caggtcatca tcatcgccgc cctcgccaaa
    16561 caggtcatcg acgccatcct cggcgacgtc gaggtgatct tcagagtctg acatggtgac
    16621 gaatgacaac ttccaactgt tggaggtgga gaaaccggcg tgatgaagag cagaaagtga
    16681 agtgcaattg gcctcgaggg agcttgagtc aagactcgcg gcgcctgcga tgtggtgaat
    16741 gaagatgggc aaagacgggc gaggctggag gtcggtcgcg ttgcgctggg gccctgatgg
    16801 atttgcaagg gcgtctgact gggaaggctg aaggccagaa gcccagctag aggcgtggca
    16861 ggtccgctgg gagcgtttgt ttcagcagcc tctggcccag cgcgctagcg gccaattcgc
    16921 aagtttagtg agtattagac ccttgagtat gccccgcagc gatgaccgca acttacctag
    16981 gtagattgtg ttggacacac aagaccacaa ccgcgttgct cgcaagaatg ggggcgaaag
    17041 ggaggaaaag ggcgtgctac ccgacccttt tacgtgtaga atcccatggg ctccgtgagc
    17101 atgcaggttc gagagctgtg cgccggggca caatggcgga atccctggtc gtaggccccc
    17161 aagatagacc tgagctgtcc cagctccggg tggaaccagc cgttggcacg tgcgggagga
    17221 ggaccaaacc ggcttagccc ccctcctcca tgcctccttt tgacctcgcc ccctaacgtt
    17281 tgagaaactc gagtcgtcgg gttcccattg aacatatctg ggattcattc gcccttcgta
    17341 gcagcccgtc gctctttctg cgttccctct gcaggcccgt ggactgctcc tccgtcaagt
    17401 acagggcttg tgatacgccg tccgtcgatc tggtggcctt gggacccagg aattctgacc
    17461 gcctcaccaa ccctttttta cccctcgtcg gcgcctctcg gtgcacacac acacacacac
    17521 acgcgaccat gtcgaatctt ttttcgggga tgtaagtggc atgctgtttc ataatgcttt
    17581 tattaagaac tgtgtgggca atccgaaaag caacacatgc gcatgttgcc ttcttgtcac
    17641 attcatgcta tagccaccac actgcaccaa agaccattgg caccttcaac gcctccagtg
    17701 aggcatgaca tcaaccccta ccgtctggct ggaaccaaca cccgtccgtc catatacggg
    17761 cttgccactg caactcggcg gctcgggctt caacagcggt atagcaacgg ctccacggtt
    17821 gcggtgccct ctggatttca gacgtctacc taccactttg gcggggtaaa atcagactga
    17881 acagtttcaa acctcgagca cgggcactgg tacagcacag cacagcacag cacagcacag
    17941 cctcttgagg tcggtcgcag agtcctcctg caagttgtat cgacagcgct tcacgtggga
    18001 ctcctcgctt gggacacgtc ggtttcctcc aattcagggt gacagaggcc agtcctgacc
    18061 accggttcat cacgtgcctg agagccttct cgcctctgcc ttcgacaaca gactgaactg
    18121 gttggtggac tattcctgaa cacttatatc accgctttga gaaacccggc gaccagcagc
    18181 caacctgaag tgcttggtat tattaggaat gcctttatta ggctaagatc ctgccccgaa
    18241 gtcttggtac tttgtttttg ctgtttgccc tgctgcctgc attgcatagg gtcgagtggc
    18301 ttgcagatgc acatgtgttt ttttttttcc gccgcacccc tgagcctcac tctgaggatg
    18361 tttatatctc gtctgccgag aaatgaatac taacgttcat ctatagtaac gctcgtttta
    18421 gagggacagc ggctaaggcc ccaggtcaga agagcccagt gactacaagc agcggccaac
    18481 ctgagtctcc taccaccctg tcacaaggaa accagtcttc gaccagcctc tcagcaccca
    18541 agatccctcc ccttcctagt tcaccatcct tagccatgga tgatggtgcg gcagcatctc
    18601 ccagctcaag tgctgacgag atcctcaact catatcatct gccacggccg tatcccttgt
    18661 ggctaaaccc gtcgtacgca aagcacattg tcaagggcaa cttcatgacc ctgagtgccc
    18721 gacccaagac ggtcgatgcc ggcgaatgga ttgcccacca aggtacgctt gattccccat
    18781 catctgtagg cagaggatga ctaagttgga tggtatagtg gttgagcatt accgtaatct
    18841 gtggaacttt gtccgcgtca ttcatgagaa ggaagaggat gggctcacaa tctgcaacgc
    18901 caccacctgc ccgaggatgt ccgccggcgc gtaagttaaa ccgccaactg gagcatgagc
    18961 acgtcactta ctgtccccag aaaccactca ttcacctggc tcaacttcag gagggagcct
    19021 gtcgagctcc cggcgtatga gtacatcact ctcatgcagc gttggatttc tggaaagatc
    19081 gatgacacca atatattccc caccgacaac aacggcgttt cgttcgccca caacccatcg
    19141 attacgacat cgcctctctc ccagctgacc agccctggag accgcgactg ggttggcaag
    19201 cggagcggct tccctgagaa ttttgtcgag gtgtgccaaa ctatattcag gcagatgttc
    19261 cgggtctatg ctcatctata ctgggcacac ttcgtcgacc ccttctacca ccttaatctg
    19321 gagaagcaac tgaacagctg cttttcgcat tttgtcctga cagcttgcgc attggatatg
    19381 ttgaagccgc aggagctcga gcccatgcag cctctgatcg atctctgggc cgcaaacggt
    19441 accttcccgc cgggatctaa ggcctacgac tacgcaaacc acaaggcggg cgatcggctg
    19501 atgcagcttg gcaacgccgc ttaagcgcat agtccacgct tgtatatagg acggcaacct
    19561 agcgtccagt cccagcttgc tcgctgatag acggaagacg actccgagct cggactggaa
    19621 gcccaagttg cggatcctgc tccattcgtc aattcccgat agccgcaggc tttgacgatc
    19681 tgagctgacc gcctctcccg ggccagcagc ccaacccttg ttgaagatat gggagggaaa
    19741 gtaaacaggg aggcgcattg acttggaacg ttcgtataaa acgacgtggt ctcacggggt
    19801 tagggggggt taaggggcat ctaatcatag tcaaggaatc ccacactaga gagatctcac
    19861 ttgcataaag aaatagagac actggtcctg tctccttgac tatccgacgc ccacaagagc
    19921 cctacttgac gatggcatag gcactcgtgc tacgttgccg ggttgaaccc catacacagc
    19981 cggcccagct gttttgccag cggacacatg gctggctgca tagtagacat gtcggaactt
    20041 ctcaagtgag catgggaggt tgtgacagct cgtggccgac ttggtagtaa accgtggctg
    20101 tggtgttttc ccaggctagg ggtaaattca gttcagcttg gacaacaatt gctgccccgc
    20161 attaatcacc acgccctcag ccttgaaccc cgaaggttcc aaaatgatgg gccggcgctc
    20221 gtcccgcgtg gtactccgtg atttaccttc atcacgaggc agttcacacg ctgtcaaccc
    20281 tcattgtgta tcatgcacaa gatcatcgcg gtattatagc caagggacag cctaaggaat
    20341 cggcatccgt ctgcacgctg ggccgtcaca ctacgctggc tgagaaagtg ctcatctcaa
    20401 ggtgggcagt tgtccgtaca atgagaaacg atacatggca ggcgtggacg gcagcgcggg
    20461 agaacgagcc ccatttccag cggtgctgga agcttcagaa ctgcggggac tgcttgaaga
    20521 gggagagtga ttgtagctgg tgcccgtttg tatgtctgcc tatgcttgct tgtgcctatc
    20581 gacaacccga ctactaccac ctccagtggt tcccctctgt gcctgaccca ttacgggcca
    20641 cccaacgcta acatcggcgt ccgtagtcct ggacatgcgt gccgaacccg aatgcattgc
    20701 cgctcttggc accagcctgg gacgaagacg tctgtccgca ctgggcggag cgatgggaga
    20761 tccggactcg accgttgggg tgccaggtct cgaccatcac gaccttaaca gcactggtga
    20821 gcattgcctc gacaatcgcc ttcttcctgc tcttgttgct tctagtccta gtgatcaaga
    20881 aggcgttggc gtttcgacga gctggagggt acggtcgttg gaggcacgcg gcggtacaca
    20941 ggtggaaaag aagcaagaca tctgtgacag agggccaaga gggcgatagc acgaacgaga
    21001 cgcttgggga gcgcgatagc agcagtgaaa gggagccact actacctcat ccatgacttc
    21061 caaaggtcgc agatctactt ttgcacaacg gcgctttacg atggtcgaag gatttcagcc
    21121 agaactgacg ggaggtatga tagcaacttc atcaccctcc ttgatcacaa cctgctctgg
    21181 atcatcgtcc ttttccggta tgtcgacata ttctaggttc acagtcacga ggcatgagtc
    21241 gagaatcttg gcttggatgc cactgtgctt ctcctccagg gtgccaaaca gtttactaat
    21301 gggcaggggc gcggtgaagt agtcgtgttc tctggccgta taggacccgg cactggcaaa
    21361 gtagaggact gtgaattgac ccttgggagg tttgggagtc atgacgggcg aagagtttgg
    21421 caggcgatag agtgaacgga cactatagac caccaggtta gcttgtgtct gcgatagagc
    21481 tgaacaagaa gtgtggtaga agatgttgct tcagagatct tggtgataat ttggtacatc
    21541 agagat
//
