# Supplementary material for: Genome sequencing and physiological characterization of three Neoarthrinium moseri strains
Source: BMC Microbiol. 2025 Aug 21;25:526. doi: 10.1186/s12866-025-04274-z (PMC12369201; doi:10.1186/s12866-025-04274-z)
Supplement: Supplementary file 16 — Supplementary Material 16. [file 12866_2025_4274_MOESM16_ESM.zip › BiGSLICE/input/Nmoseri/CBS16480/JAFEVA010000035.1.region001.gbk]

LOCUS       JAFEVA010000035        60827 bp    DNA     linear   PLN 06-APR-2022
DEFINITION  Neoarthrinium moseri strain CBS 164.80 scaffold35_Wmoseri_CBS_16480,
            whole genome shotgun sequence.
ACCESSION   JAFEVA010000035
VERSION     JAFEVA010000035.1
KEYWORDS    .
SOURCE      Neoarthrinium moseri
  ORGANISM  Neoarthrinium moseri
            Eukaryota; Fungi; Dikarya; Ascomycota; Pezizomycotina;
            Sordariomycetes; Xylariomycetidae; Xylariomycetidae incertae sedis;
            Neoarthrinium.
COMMENT     ##antiSMASH-Data-START##
            Version      :: 7.1.0
            Run date     :: 2023-12-04 12:18:39
            NOTE: This is a single region extracted from a larger record!
            Orig. start  :: 205908
            Orig. end    :: 266735
            ##antiSMASH-Data-END##
FEATURES             Location/Qualifiers
     protocluster    1..60827
                     /aStool="rule-based-clusters"
                     /category="RiPP"
                     /contig_edge="False"
                     /core_location="[30000:30827]"
                     /cutoff="20000"
                     /detection_rule="DUF3328"
                     /neighbourhood="30000"
                     /product="fungal-RiPP-like"
                     /protocluster_number="1"
                     /tool="antismash"
     proto_core      30001..30827
                     /aStool="rule-based-clusters"
                     /tool="antismash"
                     /cutoff="20000"
                     /detection_rule="DUF3328"
                     /neighbourhood="30000"
                     /product="fungal-RiPP-like"
                     /protocluster_number="1"
     cand_cluster    1..60827
                     /candidate_cluster_number="1"
                     /contig_edge="False"
                     /detection_rules="DUF3328"
                     /kind="single"
                     /product="fungal-RiPP-like"
                     /protoclusters="1"
                     /tool="antismash"
     region          1..60827
                     /candidate_cluster_numbers="1"
                     /contig_edge="False"
                     /product="fungal-RiPP-like"
                     /region_number="1"
                     /rules="DUF3328"
                     /tool="antismash"
     gene            6470..8956
                     /locus_tag="JN550_008397"
     mRNA            join(6470..6667,6727..7413,7478..7788,7844..8209,
                     8326..8956)
                     /locus_tag="JN550_008397"
                     /product="hypothetical protein"
     CDS             join(6470..6667,6727..7413,7478..7788,7844..8209,
                     8326..8956)
                     /codon_start=1
                     /locus_tag="JN550_008397"
                     /product="hypothetical protein"
                     /protein_id="KAI1865349.1"
                     /transl_table=1
                     /translation="MTWPPPAGMAYSQVNQSPAQLRSILPSPRIGNAEQLDPGQHLNTR
                     ARIRSVAVRAACEYCRKRKSRCSGERPQCSACTKRGRECVYETASSGETIPQALKRKHT
                     ALEQESNAYRELYHLLQNASPSESQDILLRIRLGADVNTLVRQVKDGNLLLQLALVPEA
                     RLRYNFPYSASMPAAILKSKNPYLNSLVYEAAFETSGPLPSKQVCQMRAPYLSPYHAAE
                     IIEPRLDLVQASRWTSVISDNRLLAELMRCYIMHDYENYPPFHLDLFLDGMTEESEEDM
                     CSPLLVNAVLALACHSYTRLPDREKFWLPHTLGFRFLAEAKLLWELESEVPTLTTLQAT
                     VVLHMIYNHFAMDEISYIYLERAVSMADELKLLEPSTGYAGKMKLAREFTAWCSFSWLG
                     VQGYYFARQTLLPQAPATPLPDPSQDPSWYPTILLKYPLENAIFSTNFGTHIRAMWQFR
                     HIMADITMELFPPITPAPGGTENVKSNPAKVIELLQRLEAWFNALPGPLTPENIVLPPQ
                     LKLHIEYHGVLVSLYQMLENQPTAYATPSIPRNIARERSADAAIRFETLVRLYYLRHSF
                     EHTDTFLTSILSFLANIMFQTLESTKRDASTEDGDEKTPVVDDDRRRNIRSTLILAAKG
                     LHDQSRNAYVTGVIFHLVRSRLSPEDLAALNAYVSPREVEAVYSRLPRTVRSQWPMAII
                     GSNADMNKSQLRNLVKQLEAASLTDDQVAKSEEGQG"
     PFAM_domain     join(6635..6667,6727..6798)
                     /aSDomain="Zn_clus"
                     /aSTool="clusterhmmer"
                     /database="35.0"
                     /db_xref="PF00172.21"
                     /db_xref="GO:0000981"
                     /db_xref="GO:0006355"
                     /db_xref="GO:0008270"
                     /description="Fungal Zn(2)-Cys(6) binuclear cluster domain"
                     /detection="hmmscan"
                     /domain_id="clusterhmmer_JN550_008397_0001"
                     /evalue="4.10E-09"
                     /gene_ontologies="GO:0000981: DNA-binding transcription
                     factor activity, RNA polymerase II-specific"
                     /gene_ontologies="GO:0006355: regulation of DNA-templated
                     transcription"
                     /gene_ontologies="GO:0008270: zinc ion binding"
                     /label="JN550_008397"
                     /locus_tag="JN550_008397"
                     /protein_end="90"
                     /protein_start="55"
                     /score="36.5"
                     /tool="antismash"
                     /translation="ACEYCRKRKSRCSGERPQCSACTKRGRECVYETAS"
     gene            9608..10804
                     /locus_tag="JN550_008398"
     mRNA            join(9608..9946,10007..10163,10228..10259,10319..10804)
                     /locus_tag="JN550_008398"
                     /product="hypothetical protein"
     CDS             join(9608..9946,10007..10163,10228..10259,10319..10804)
                     /codon_start=1
                     /locus_tag="JN550_008398"
                     /product="hypothetical protein"
                     /protein_id="KAI1865350.1"
                     /transl_table=1
                     /translation="MYLFLNVLCLLLLGSSISALPSQSLDDILLEKKADSTKVGYLAVY
                     WKTSATGVFFALSTNDNPLGFTELKGGKPVIIPKVGTKVVRDVSIVPGGGKDANVIWRI
                     IGTDLDIGSTTWDRAKRTGSRSIMTWESSDLVNWGSERLVEVEDKTAGMVWAPDAIWDP
                     SSSKYFVHWASAFYDKGDTGHTGTGTPLYIRSALTSDFKTYESPSTYINKSPSDTLDMS
                     FLRVDNSTLVRFLVGAGVKGPVAEVSRNGIAGPWTRPSGSISAQYEGPYPFWDNRVDGK
                     AYLLCDLVGGAAGLRAWSSTDPLSGKFTSASSAITYMRHGSVLPVTQAQYNALKAL"
     gene            11718..12816
                     /locus_tag="JN550_008399"
     mRNA            join(11718..12039,12093..12153,12221..12640,12705..12816)
                     /locus_tag="JN550_008399"
                     /product="hypothetical protein"
     CDS             join(11718..12039,12093..12153,12221..12640,12705..12816)
                     /codon_start=1
                     /locus_tag="JN550_008399"
                     /product="hypothetical protein"
                     /protein_id="KAI1865351.1"
                     /transl_table=1
                     /translation="MATSPTHLPPGVPPYVKVFGPGANCTLEICPVEMSVYGYRPSLAA
                     NSTFLALYVLSAAVHLYLGIRWKTWFFMGAMLLGATSAVLGYAGRIFMYYNPFKFVAFM
                     IQIICVTSVPVYYTAAIYVTLAASIKYFAPSLSRFRPNLIYWVFISSDLVCLVLQAAGG
                     ALSTSTAGASQTGVDMALVGLSLQVLCMVVFCVLFGDYLYRYFRSDIYRFGAAKLGARP
                     KLFFAFLALAIVLILARCAYRLAELHNGYRGGLIRDEGLFIGLEGVMVICAVFCLTIGH
                     PGFVFKSKPKESTSSSELENLKH"
     PFAM_domain     join(11943..12039,12093..12153,12221..12640,12705..12765)
                     /aSDomain="RTA1"
                     /aSTool="clusterhmmer"
                     /database="35.0"
                     /db_xref="PF04479.16"
                     /db_xref="GO:0016020"
                     /description="RTA1 like protein"
                     /detection="hmmscan"
                     /domain_id="clusterhmmer_JN550_008399_0002"
                     /evalue="1.30E-57"
                     /gene_ontologies="GO:0016020: membrane"
                     /label="JN550_008399"
                     /locus_tag="JN550_008399"
                     /protein_end="288"
                     /protein_start="75"
                     /score="194.9"
                     /tool="antismash"
                     /translation="MLLGATSAVLGYAGRIFMYYNPFKFVAFMIQIICVTSVPVYYTAA
                     IYVTLAASIKYFAPSLSRFRPNLIYWVFISSDLVCLVLQAAGGALSTSTAGASQTGVDM
                     ALVGLSLQVLCMVVFCVLFGDYLYRYFRSDIYRFGAAKLGARPKLFFAFLALAIVLILA
                     RCAYRLAELHNGYRGGLIRDEGLFIGLEGVMVICAVFCLTIGHPGFVFKS"
     gene            complement(13027..14157)
                     /locus_tag="JN550_008400"
     mRNA            complement(join(13027..13707,13780..14157))
                     /locus_tag="JN550_008400"
                     /product="hypothetical protein"
     CDS             complement(join(13027..13707,13780..14157))
                     /codon_start=1
                     /locus_tag="JN550_008400"
                     /product="hypothetical protein"
                     /protein_id="KAI1865352.1"
                     /transl_table=1
                     /translation="MMKYFALTLAASVCTALPSAVDDRLGRKDARPALSLSDITKIEQS
                     GLTARAAFSPTLGVNFPDPALIWGDGSWKAYGTSSNGKKVPVATSNDALSWTLTGNDAL
                     PNVGSWVDSGDTAIWAPDVQKNDAGTYVMYYTAHQSGGTHCIGVATSSTAIGPFTPQAS
                     PLICDTAGGGAIDASGYDDGVNRWITWKVDGNNLGGATTCQGGTPSGAYKPTPIKIQRM
                     ARDALTLLDSPKVILDNEGAANDGVVEAPALYKVQDGLFVLFYSAHCYASDDYDIEYAF
                     SSTIDGQYTDRGILLRTVDNKGVYGPGGLDIDPNGKNVLFHGRDGPGQGGGGTRYLYSA
                     VLSLNGKGISFQ"
     PFAM_domain     complement(join(13111..13707,13780..13995))
                     /aSDomain="Glyco_hydro_43"
                     /aSTool="clusterhmmer"
                     /database="35.0"
                     /db_xref="PF04616.17"
                     /db_xref="GO:0004553"
                     /db_xref="GO:0005975"
                     /description="Glycosyl hydrolases family 43"
                     /detection="hmmscan"
                     /domain_id="clusterhmmer_JN550_008400_0003"
                     /evalue="8.70E-27"
                     /gene_ontologies="GO:0004553: hydrolase activity,
                     hydrolyzing O-glycosyl compounds"
                     /gene_ontologies="GO:0005975: carbohydrate metabolic
                     process"
                     /label="JN550_008400"
                     /locus_tag="JN550_008400"
                     /protein_end="325"
                     /protein_start="54"
                     /score="94.3"
                     /tool="antismash"
                     /translation="PTLGVNFPDPALIWGDGSWKAYGTSSNGKKVPVATSNDALSWTLT
                     GNDALPNVGSWVDSGDTAIWAPDVQKNDAGTYVMYYTAHQSGGTHCIGVATSSTAIGPF
                     TPQASPLICDTAGGGAIDASGYDDGVNRWITWKVDGNNLGGATTCQGGTPSGAYKPTPI
                     KIQRMARDALTLLDSPKVILDNEGAANDGVVEAPALYKVQDGLFVLFYSAHCYASDDYD
                     IEYAFSSTIDGQYTDRGILLRTVDNKGVYGPGGLDIDPNGKNVLFHGRD"
     gene            16970..17937
                     /locus_tag="JN550_008401"
     mRNA            join(16970..17291,17345..17937)
                     /locus_tag="JN550_008401"
                     /product="hypothetical protein"
     CDS             join(16970..17291,17345..17937)
                     /codon_start=1
                     /locus_tag="JN550_008401"
                     /product="hypothetical protein"
                     /protein_id="KAI1865353.1"
                     /transl_table=1
                     /translation="MSSPKTDVDEFRKILNGSNRILALCGAGLSVASGLPTFRGAGGLW
                     REFESTSLATPEAFEDDPGLVWLFYAWRRHLALKAKPNAGHYALAELAKKKENFLCLTQ
                     NVDGLSPRAGHPESAIRMLHGNLLDITCYNKCGYVERNATRDPVCPSLAAAAEDYPPGQ
                     LSPLLDPSVDLATIKPEDLPQCPDCKRRGKTALLRPGVVWFGESLPDGMLLEVDNWLYK
                     DPVDVMLVIGTSAAVYPAAGYTNKAKRRGAVVAVINPDPQAKSGLDGKDFFFQGGADEF
                     LPELFEDVIGKLRIPDTAPLAEA"
     PFAM_domain     join(17045..17291,17345..17739)
                     /aSDomain="SIR2"
                     /aSTool="clusterhmmer"
                     /database="35.0"
                     /db_xref="PF02146.20"
                     /db_xref="GO:0070403"
                     /description="Sir2 family"
                     /detection="hmmscan"
                     /domain_id="clusterhmmer_JN550_008401_0004"
                     /evalue="1.40E-38"
                     /gene_ontologies="GO:0070403: NAD+ binding"
                     /label="JN550_008401"
                     /locus_tag="JN550_008401"
                     /protein_end="239"
                     /protein_start="25"
                     /score="132.7"
                     /tool="antismash"
                     /translation="GAGLSVASGLPTFRGAGGLWREFESTSLATPEAFEDDPGLVWLFY
                     AWRRHLALKAKPNAGHYALAELAKKKENFLCLTQNVDGLSPRAGHPESAIRMLHGNLLD
                     ITCYNKCGYVERNATRDPVCPSLAAAAEDYPPGQLSPLLDPSVDLATIKPEDLPQCPDC
                     KRRGKTALLRPGVVWFGESLPDGMLLEVDNWLYKDPVDVMLVIGTSAAVYP"
     gene            complement(18760..19783)
                     /locus_tag="JN550_008402"
     mRNA            complement(join(18760..19164,19229..19783))
                     /locus_tag="JN550_008402"
                     /product="hypothetical protein"
     CDS             complement(join(18760..19164,19229..19783))
                     /codon_start=1
                     /locus_tag="JN550_008402"
                     /product="hypothetical protein"
                     /protein_id="KAI1865354.1"
                     /transl_table=1
                     /translation="MHGLALLAAGAALLSGVAAHPEHEISSSELNRRSVLSRRCESSVA
                     AMNKRRWAKRNEKRAVSGNATWNIVTESPYYETIQNDTCVLSEDITAGPYIWPQSQTLR
                     QDIREGEPGVPFILDIGVLDVETCEPLPDVLVDIWHCNATGSYSSFTALSPNTPFEQLL
                     KELNKTATDDLHTDTTTFLRGIWPTNSEGITEFTTIVPGFYVERTLHIHVQVHENYVIR
                     GNGTVASSNTISTGQLFLAEDVSQQLMALEPYVTHTQINRTTNVVDSIYADQAVNGYDP
                     IVSIEPLDGENIENGIVGYITIGVDSASKKKLKRSLKH"
     PFAM_domain     complement(join(19072..19164,19229..19486))
                     /aSDomain="Dioxygenase_C"
                     /aSTool="clusterhmmer"
                     /database="35.0"
                     /db_xref="PF00775.24"
                     /db_xref="GO:0003824"
                     /db_xref="GO:0006725"
                     /db_xref="GO:0008199"
                     /description="Dioxygenase"
                     /detection="hmmscan"
                     /domain_id="clusterhmmer_JN550_008402_0005"
                     /evalue="1.00E-07"
                     /gene_ontologies="GO:0003824: catalytic activity"
                     /gene_ontologies="GO:0006725: cellular aromatic compound
                     metabolic process"
                     /gene_ontologies="GO:0008199: ferric iron binding"
                     /label="JN550_008402"
                     /locus_tag="JN550_008402"
                     /protein_end="216"
                     /protein_start="99"
                     /score="31.7"
                     /tool="antismash"
                     /translation="SQTLRQDIREGEPGVPFILDIGVLDVETCEPLPDVLVDIWHCNAT
                     GSYSSFTALSPNTPFEQLLKELNKTATDDLHTDTTTFLRGIWPTNSEGITEFTTIVPGF
                     YVERTLHIHVQVH"
     gene            complement(21656..22918)
                     /locus_tag="JN550_008403"
     mRNA            complement(join(21656..22123,22187..22918))
                     /locus_tag="JN550_008403"
                     /product="hypothetical protein"
     CDS             complement(join(21656..22123,22187..22918))
                     /codon_start=1
                     /locus_tag="JN550_008403"
                     /product="hypothetical protein"
                     /protein_id="KAI1865355.1"
                     /transl_table=1
                     /translation="MHWSTLFIAALAAPVLSHSHGHNHKHRRRACSGAKPTVATYAAAA
                     VETVQTAPVVEAVQSASPATEAVQSSAPVVETVQSASPVVEDVKAAPVVEAVQSASPLV
                     AAVQKAEEVTQVTGTIIPAVSETTQSAAPAVQTPGRATWLWQSNLIQDSAQVDDFLSFA
                     DSNDIMTVYALIDRGMGNEVFYDFVARCNASGIVVEALMGNSQWILGQGEPTFQSQLDW
                     LEQYQGSADASSKFAGIHIDVEPWGLDGWTSNKETYVASFQSIITQLKSLGSSLGLPVA
                     ADLPYWADKIICPDTGKGLDVWALENLDTATFMTYRNTAEELLEVATAVLEAGNAAGKP
                     VWLAVETVAAAEAYLISYVGKSSANLFTDLTTIKTTAAKYTSFAGIAIHDYDGVKALSS
                     "
     gene            complement(25842..27185)
                     /locus_tag="JN550_008404"
     mRNA            complement(join(25842..26182,26251..26318,26373..26490,
                     26550..26952,27009..27185))
                     /locus_tag="JN550_008404"
                     /product="hypothetical protein"
     CDS             complement(join(25842..26182,26251..26318,26373..26490,
                     26550..26952,27009..27185))
                     /codon_start=1
                     /locus_tag="JN550_008404"
                     /product="hypothetical protein"
                     /protein_id="KAI1865356.1"
                     /transl_table=1
                     /translation="MSSPGNQPQLPPDQDRGPALEALYWTLSAFSILLLSLRFYARTRI
                     GALGWDDWMMLITVARELITPPQVLFVVATCFVTYMASIGGARHIFYLDDEQRQEAIKW
                     SWIAQPWAIFLFATGKASVAILTLRFIGRNTFWRKYTLYFIIVTIFIINSLGCIFTFVQ
                     CDPPRALWTAGIPAKCWDPKVQTNFNYFLAAWNISCDIVLALLPASFISKLNLDFRRKL
                     ALCVLLGLGLFDAVFSGIKVKFLFDLTARADFTWSLFDVQVWTAIEAFVMIACGSLPPL
                     QPLWDRFVTHKRDASYGRTPLKYSGGSSKNSDRVWPGVPSLNSSHNRNQYAFDTPDVSQ
                     LEHEMPSSRYTIHRTTDVKVERSHPDMV"
     gene            28215..29477
                     /locus_tag="JN550_008405"
     mRNA            join(28215..28355,28411..28474,28588..29477)
                     /locus_tag="JN550_008405"
                     /product="hypothetical protein"
     CDS             join(28215..28355,28411..28474,28588..29477)
                     /codon_start=1
                     /gene_functions="biosynthetic-additional (smcogs)
                     SMCOG1042:O-methyltransferase (Score: 193.9; E-value:
                     7.1e-59)"
                     /gene_kind="biosynthetic-additional"
                     /locus_tag="JN550_008405"
                     /product="hypothetical protein"
                     /protein_id="KAI1865357.1"
                     /transl_table=1
                     /translation="MDAILQQLRTLASQADDAGRHKLLDALRDIQLTLETPHDTLSRFA
                     GLHLQITATRIGEDLNIFQILAESRLLRYLASIGLIKESSEDSFTANSQTRTLAQPGYR
                     GGIYHFFDNCGPVFQALPGFLAENKYQDIKDPTATAFQKAFKTDLPAFQWLPTQPERFG
                     PLQQVMVVQGAQGAPWFTVFPFEKELGDFSGPHAFVDIGGGFGHQCVALKSAYPHLNGK
                     IVLQDLPQALEHLPPPFAAQLDGVGKMPHNFFEPQPIKDAKFYYLRNVLHDWPDDKCVE
                     ILKQLSAVLGPSSQILIDEMVLPNTGVPWEAATIDLTMMSSLGSRERTLKEWYALLDAA
                     GLKALRIDTYTPRRQDSIIQVVQK"
     PFAM_domain     28953..29408
                     /aSDomain="Methyltransf_2"
                     /aSTool="clusterhmmer"
                     /database="35.0"
                     /db_xref="PF00891.21"
                     /db_xref="GO:0008171"
                     /description="O-methyltransferase domain"
                     /detection="hmmscan"
                     /domain_id="clusterhmmer_JN550_008405_0006"
                     /evalue="1.40E-22"
                     /gene_ontologies="GO:0008171: O-methyltransferase activity"
                     /label="JN550_008405"
                     /locus_tag="JN550_008405"
                     /protein_end="342"
                     /protein_start="190"
                     /score="80.2"
                     /tool="antismash"
                     /translation="DFSGPHAFVDIGGGFGHQCVALKSAYPHLNGKIVLQDLPQALEHL
                     PPPFAAQLDGVGKMPHNFFEPQPIKDAKFYYLRNVLHDWPDDKCVEILKQLSAVLGPSS
                     QILIDEMVLPNTGVPWEAATIDLTMMSSLGSRERTLKEWYALLDAAGL"
     gene            complement(30001..30827)
                     /locus_tag="JN550_008406"
     mRNA            complement(join(30001..30551,30605..30827))
                     /locus_tag="JN550_008406"
                     /product="hypothetical protein"
     CDS             complement(join(30001..30551,30605..30827))
                     /codon_start=1
                     /gene_functions="biosynthetic (rule-based-clusters)
                     fungal-RiPP-like: DUF3328"
                     /gene_kind="biosynthetic"
                     /locus_tag="JN550_008406"
                     /product="hypothetical protein"
                     /protein_id="KAI1865358.1"
                     /sec_met_domain="DUF3328 (E-value: 3.5e-42, bitscore:
                     137.9, seeds: 45, tool: rule-based-clusters)"
                     /transl_table=1
                     /translation="MERDINKPIFEKEPLLDSDYEDDSTSTVMTPKRYFRRWWPIAGLL
                     QLILLLIYTGLSIAIIRINTDLEGAPDIHAFAGLAVRYKFRLYDNFINSPYGGEPTPAS
                     DEAWHQLLNNMSIRVTAEELAAHGQSSVELPNGGYLAWLGVFHELHCVKMLRQWSWREH
                     YFPNLTAHEHQHHMVHIDHCLDWLRNAAVCRADTSALAVFKWADKMPHPMLNTHRVEHR
                     CVDWDALMSSHEDRLVSHDEVASLRNPNMADTVDA"
     PFAM_domain     complement(join(30088..30551,30605..30737))
                     /aSDomain="UstYa"
                     /aSTool="clusterhmmer"
                     /database="35.0"
                     /db_xref="PF11807.11"
                     /db_xref="GO:0043386"
                     /description="Mycotoxin biosynthesis protein UstYa"
                     /detection="hmmscan"
                     /domain_id="clusterhmmer_JN550_008406_0007"
                     /evalue="4.50E-40"
                     /gene_ontologies="GO:0043386: mycotoxin biosynthetic
                     process"
                     /label="JN550_008406"
                     /locus_tag="JN550_008406"
                     /protein_end="229"
                     /protein_start="30"
                     /score="137.9"
                     /tool="antismash"
                     /translation="PKRYFRRWWPIAGLLQLILLLIYTGLSIAIIRINTDLEGAPDIHA
                     FAGLAVRYKFRLYDNFINSPYGGEPTPASDEAWHQLLNNMSIRVTAEELAAHGQSSVEL
                     PNGGYLAWLGVFHELHCVKMLRQWSWREHYFPNLTAHEHQHHMVHIDHCLDWLRNAAVC
                     RADTSALAVFKWADKMPHPMLNTHRVEHRCVDWDAL"
     gene            32556..33941
                     /locus_tag="JN550_008407"
     mRNA            join(32556..32798,32850..33712,33779..33941)
                     /locus_tag="JN550_008407"
                     /product="hypothetical protein"
     CDS             join(32556..32798,32850..33712,33779..33941)
                     /codon_start=1
                     /gene_functions="biosynthetic-additional (smcogs)
                     SMCOG1042:O-methyltransferase (Score: 239.9; E-value:
                     7.3e-73)"
                     /gene_kind="biosynthetic-additional"
                     /locus_tag="JN550_008407"
                     /product="hypothetical protein"
                     /protein_id="KAI1865359.1"
                     /transl_table=1
                     /translation="MTPPGRIVQLATDILEHTTGIQTYLDAHGIPSPSFEPGTLPKLPL
                     PPALEDTLGQALSALDELNALLLGPLGWLKTQIDHAYDLVSLHAMYRFDVPSKIPLGAD
                     IPIGELARECNGDNNLVERLLQHAVSNYLLIQPRPGYVAHSSTSTLLAQEPAFKDWVGT
                     ACEDMWPAGTKVIDALTKWPGAPALPHQTGHNLVENTAVPFFQTLEGDPDRARRFANTM
                     WLMQKMPGFEPSAALDAFDWDALGESTVVDIGGSTGDFARELTKKNPKLHIVVQDLPNV
                     IEKARSNFTRDSSSNITLKAHDFFTPQPVQGADVYFFRMILHDWPEESCTQILRQLIPS
                     LKPGARVLVNDICMPPVGTLPRYQERQIRCQDIAMMAMFNSQERSSAQWARLIERADPR
                     FHLQSVVQLPSSPLGLLQVIWMP"
     PFAM_domain     join(33213..33712,33779..33860)
                     /aSDomain="Methyltransf_2"
                     /aSTool="clusterhmmer"
                     /database="35.0"
                     /db_xref="PF00891.21"
                     /db_xref="GO:0008171"
                     /description="O-methyltransferase domain"
                     /detection="hmmscan"
                     /domain_id="clusterhmmer_JN550_008407_0008"
                     /evalue="1.40E-29"
                     /gene_ontologies="GO:0008171: O-methyltransferase activity"
                     /label="JN550_008407"
                     /locus_tag="JN550_008407"
                     /protein_end="396"
                     /protein_start="202"
                     /score="103.0"
                     /tool="antismash"
                     /translation="PFFQTLEGDPDRARRFANTMWLMQKMPGFEPSAALDAFDWDALGE
                     STVVDIGGSTGDFARELTKKNPKLHIVVQDLPNVIEKARSNFTRDSSSNITLKAHDFFT
                     PQPVQGADVYFFRMILHDWPEESCTQILRQLIPSLKPGARVLVNDICMPPVGTLPRYQE
                     RQIRCQDIAMMAMFNSQERSSAQWARLIERA"
     gene            39327..39705
                     /locus_tag="JN550_008408"
     mRNA            join(39327..39360,39422..39705)
                     /locus_tag="JN550_008408"
                     /product="hypothetical protein"
     CDS             join(39327..39360,39422..39705)
                     /codon_start=1
                     /locus_tag="JN550_008408"
                     /product="hypothetical protein"
                     /protein_id="KAI1865360.1"
                     /transl_table=1
                     /translation="MVRISIIAAFAFALGAVALTPNDAGARDVGNGEGAQFTTGGCVAD
                     ADCQEGCCAGGATDAQGNEVGICSGIGAEFQNGKTGCGFVDPNAQESIANAQKIVDKQG
                     F"
     gene            complement(39853..40731)
                     /locus_tag="JN550_008409"
     mRNA            complement(39853..40731)
                     /locus_tag="JN550_008409"
                     /product="hypothetical protein"
     CDS             complement(39853..40731)
                     /codon_start=1
                     /locus_tag="JN550_008409"
                     /product="hypothetical protein"
                     /protein_id="KAI1865361.1"
                     /transl_table=1
                     /translation="MDKAVAPGEQILRAFGLNGVPEPLAGGMGLCFRIGNVVLKPTDDK
                     HEAQGVSELTAHLLSNVSSEYRLSRPIPIIRDAAKYVHSGWTASTFLEGSSGSKPRIAE
                     TLSVSRAFHRDLAMAYFKKPRFVDERINRWSESDRVTWGEKALEDVDNVDFVILEILNP
                     TLEQLKEMMEPLPRDLESQLMHADLAGNVLFDDQSGLAPAIIDLTMYWRPAAYAEAIMV
                     VDGIMWHGEGKELIELCGTGQVWIQLLIRALYWREITFAIDPDEQFISANFGRVDFQEA
                     VNALRRCIPSM"
     gene            42788..43579
                     /locus_tag="JN550_008410"
     mRNA            join(42788..42972,43039..43579)
                     /locus_tag="JN550_008410"
                     /product="hypothetical protein"
     CDS             join(42788..42972,43039..43579)
                     /codon_start=1
                     /locus_tag="JN550_008410"
                     /product="hypothetical protein"
                     /protein_id="KAI1865362.1"
                     /transl_table=1
                     /translation="MFKHGVRHGAILGWGYLFIFLTLRIVSSAMQMNDPRNPSAALVAS
                     IGLSPLLLSAVSILHEARAYCVVNRRSRIDLGSLIVLHFIISTAVALTGAGASGAQKHG
                     VTEEERAKDLKLVEAGMGLLLLSLVALLGSAVFSLSSSSFRSRHELPYQRQGKWLTYAV
                     LYSLPFIAIRIISSLVYFSTQSAALNPVSGDIGYRVGFGLVDELIVSIILIIAGLCTLN
                     AGRDQSGSRGGSESTALRK"
     gene            44712..48244
                     /locus_tag="JN550_008411"
     mRNA            join(44712..44805,44877..45998,46058..47450,47541..48031,
                     48086..48160,48213..48244)
                     /locus_tag="JN550_008411"
                     /product="hypothetical protein"
     CDS             join(44712..44805,44877..45998,46058..47450,47541..48031,
                     48086..48160,48213..48244)
                     /codon_start=1
                     /locus_tag="JN550_008411"
                     /product="hypothetical protein"
                     /protein_id="KAI1865363.1"
                     /transl_table=1
                     /translation="MIGPSVLRPVLVAASGVSSRASPRVASSRILVLPPIAGLAVACQR
                     HWHSTHVRKPVVLPAAGFKREGGQPAASRIIPTTAYSTVVEPPSTPYSALTVGVPRETF
                     ANERRVALTPQNVALLRKKGVAKIIVERGAGAQADFPDDAYEKAGATLVDAGGVWSAAD
                     IVLKVRGPNVAEIDRLKPGATVISFLQPAQNRDLVERLAARKVTAFAMDMIPRISRAQV
                     FDALSSMANIAGYKAVLEASNNFGRFLTGQVTAAGKIPPCKVLVIGAGVAGLSAIATAR
                     RMGAIVRGFDTRAAAREQVQSLGAEFIEVEIQEDGSGTGGYAKEMSPEFIAAEMKLFTE
                     QARDVDIIITTALIPGRPAPKLITKSMVEIMKPGSVIVDLAAEAGGNCEKTEPGKLVTY
                     NDVKIIGYTDLPSRLPTQSSTLYSNNIVKFLLSMAPKEKSYGIDLSDEVVRGAIVVLNG
                     DVLPAAPRPAPPPAPAAKPKPQVEEVKALTPFQKTTREVAGVTAGMGGVLALGKITGPL
                     FMGNAFTFALASLIGYRVVWGVTPALHSPLMSVTNAISGMVGIGGLFVMGGGYLPETFP
                     QFLGAASVLLAFVNVSGGFVITKRMLDMFKRPTDPPEYPWLYAVPAAVFGGGFLAAAST
                     GAAGLIQAGYLVSSVLCISSLSGLASQATARMGNLLGILGVSSGILASLLAVGFSPEVL
                     TQFGGLAAIGGLIGFLIGKRIMPTDLPQTVAALHSVVGLAAVLTSIGSVMGDLSHITTL
                     HLVTAYLGVLIGGITFTGSIVAFMKLAGKMSSRPLQLPGRHLINSGMLATNFATMGAFV
                     TMAPGSPMIAAAALSANTILSFAKGFTTTAGIGGADMPVVITVLNAYSGFALVAEGFMS
                     LTNVLFGGISAPTATEYKVEGSITQTNIDDTAEALTNAESVIIIVGYGMAVAKAQYAIS
                     EITNMLRSKNINVRFAIHPVAGRMPGQCNVLLAEASVPYDIVLEMDEINDDFPDTDLVL
                     VIGANDTVNPIALEPGSPIAGMPVLHAWKSKQVIVMKRGMASGYADVPNPMFYMPGTKM
                     LFGDAKTTCDAIKSAIESRI"
     aSDomain        join(45071..45998,46058..46662)
                     /aSDomain="TIGR00561"
                     /aSTool="tigrfam"
                     /description="pntA: NAD(P)(+) transhydrogenase
                     (AB-specific), alpha subunit"
                     /detection="hmmscan"
                     /domain_id="TIGRFam_JN550_008411_0001"
                     /evalue="3.80E-193"
                     /identifier="TIGR00561"
                     /label="JN550_008411"
                     /locus_tag="JN550_008411"
                     /protein_end="607"
                     /protein_start="96"
                     /score="640.7"
                     /tool="antismash"
                     /translation="VGVPRETFANERRVALTPQNVALLRKKGVAKIIVERGAGAQADFP
                     DDAYEKAGATLVDAGGVWSAADIVLKVRGPNVAEIDRLKPGATVISFLQPAQNRDLVER
                     LAARKVTAFAMDMIPRISRAQVFDALSSMANIAGYKAVLEASNNFGRFLTGQVTAAGKI
                     PPCKVLVIGAGVAGLSAIATARRMGAIVRGFDTRAAAREQVQSLGAEFIEVEIQEDGSG
                     TGGYAKEMSPEFIAAEMKLFTEQARDVDIIITTALIPGRPAPKLITKSMVEIMKPGSVI
                     VDLAAEAGGNCEKTEPGKLVTYNDVKIIGYTDLPSRLPTQSSTLYSNNIVKFLLSMAPK
                     EKSYGIDLSDEVVRGAIVVLNGDVLPAAPRPAPPPAPAAKPKPQVEEVKALTPFQKTTR
                     EVAGVTAGMGGVLALGKITGPLFMGNAFTFALASLIGYRVVWGVTPALHSPLMSVTNAI
                     SGMVGIGGLFVMGGGYLPETFPQFLGAASVLLAFVNVSGGFVITKRMLDMFKR"
     PFAM_domain     45074..45481
                     /aSDomain="AlaDh_PNT_N"
                     /aSTool="clusterhmmer"
                     /database="35.0"
                     /db_xref="PF05222.18"
                     /description="Alanine dehydrogenase/PNT, N-terminal domain"
                     /detection="hmmscan"
                     /domain_id="clusterhmmer_JN550_008411_0009"
                     /evalue="1.30E-48"
                     /label="JN550_008411"
                     /locus_tag="JN550_008411"
                     /protein_end="233"
                     /protein_start="97"
                     /score="164.8"
                     /tool="antismash"
                     /translation="GVPRETFANERRVALTPQNVALLRKKGVAKIIVERGAGAQADFPD
                     DAYEKAGATLVDAGGVWSAADIVLKVRGPNVAEIDRLKPGATVISFLQPAQNRDLVERL
                     AARKVTAFAMDMIPRISRAQVFDALSSMANIA"
     PFAM_domain     join(45491..45998,46058..46224)
                     /aSDomain="AlaDh_PNT_C"
                     /aSTool="clusterhmmer"
                     /database="35.0"
                     /db_xref="PF01262.24"
                     /description="Alanine dehydrogenase/PNT, C-terminal domain"
                     /detection="hmmscan"
                     /domain_id="clusterhmmer_JN550_008411_0010"
                     /evalue="8.00E-74"
                     /label="JN550_008411"
                     /locus_tag="JN550_008411"
                     /protein_end="461"
                     /protein_start="236"
                     /score="247.7"
                     /tool="antismash"
                     /translation="AVLEASNNFGRFLTGQVTAAGKIPPCKVLVIGAGVAGLSAIATAR
                     RMGAIVRGFDTRAAAREQVQSLGAEFIEVEIQEDGSGTGGYAKEMSPEFIAAEMKLFTE
                     QARDVDIIITTALIPGRPAPKLITKSMVEIMKPGSVIVDLAAEAGGNCEKTEPGKLVTY
                     NDVKIIGYTDLPSRLPTQSSTLYSNNIVKFLLSMAPKEKSYGIDLSDEVVRGAIVVLNG
                     DVL"
     PFAM_domain     46408..46662
                     /aSDomain="PNTB_4TM"
                     /aSTool="clusterhmmer"
                     /database="35.0"
                     /db_xref="PF12769.10"
                     /description="4TM region of pyridine nucleotide
                     transhydrogenase, mitoch"
                     /detection="hmmscan"
                     /domain_id="clusterhmmer_JN550_008411_0011"
                     /evalue="2.80E-30"
                     /label="JN550_008411"
                     /locus_tag="JN550_008411"
                     /protein_end="607"
                     /protein_start="522"
                     /score="104.8"
                     /tool="antismash"
                     /translation="FTFALASLIGYRVVWGVTPALHSPLMSVTNAISGMVGIGGLFVMG
                     GGYLPETFPQFLGAASVLLAFVNVSGGFVITKRMLDMFKR"
     PFAM_domain     join(46765..47450,47541)
                     /aSDomain="PNTB"
                     /aSTool="clusterhmmer"
                     /database="35.0"
                     /db_xref="PF02233.19"
                     /description="NAD(P) transhydrogenase beta subunit"
                     /detection="hmmscan"
                     /domain_id="clusterhmmer_JN550_008411_0012"
                     /evalue="1.60E-55"
                     /label="JN550_008411"
                     /locus_tag="JN550_008411"
                     /protein_end="870"
                     /protein_start="641"
                     /score="189.0"
                     /tool="antismash"
                     /translation="QAGYLVSSVLCISSLSGLASQATARMGNLLGILGVSSGILASLLA
                     VGFSPEVLTQFGGLAAIGGLIGFLIGKRIMPTDLPQTVAALHSVVGLAAVLTSIGSVMG
                     DLSHITTLHLVTAYLGVLIGGITFTGSIVAFMKLAGKMSSRPLQLPGRHLINSGMLATN
                     FATMGAFVTMAPGSPMIAAAALSANTILSFAKGFTTTAGIGGADMPVVITVLNAYSGFA
                     LVAEGFM"
     PFAM_domain     join(47542..48031,48086..48160,48213..48220)
                     /aSDomain="PNTB"
                     /aSTool="clusterhmmer"
                     /database="35.0"
                     /db_xref="PF02233.19"
                     /description="NAD(P) transhydrogenase beta subunit"
                     /detection="hmmscan"
                     /domain_id="clusterhmmer_JN550_008411_0013"
                     /evalue="7.60E-89"
                     /label="JN550_008411"
                     /locus_tag="JN550_008411"
                     /protein_end="1061"
                     /protein_start="870"
                     /score="298.9"
                     /tool="antismash"
                     /translation="SLTNVLFGGISAPTATEYKVEGSITQTNIDDTAEALTNAESVIII
                     VGYGMAVAKAQYAISEITNMLRSKNINVRFAIHPVAGRMPGQCNVLLAEASVPYDIVLE
                     MDEINDDFPDTDLVLVIGANDTVNPIALEPGSPIAGMPVLHAWKSKQVIVMKRGMASGY
                     ADVPNPMFYMPGTKMLFGDAKTTCDAIK"
     gene            51337..53069
                     /locus_tag="JN550_008412"
     mRNA            join(51337..52551,52608..53069)
                     /locus_tag="JN550_008412"
                     /product="hypothetical protein"
     CDS             join(51337..52551,52608..53069)
                     /codon_start=1
                     /locus_tag="JN550_008412"
                     /product="hypothetical protein"
                     /protein_id="KAI1865364.1"
                     /transl_table=1
                     /translation="MKLSVASQVLCGASAVSAISLSKRDYKLGPTVSSNHSIGIGAGSN
                     HSVGVGVGVGLGAYDAAPLPLNHYGWFETISIKEAKAGVLKHHSHAVTTQTVDEEGNVV
                     ELVQQVYKVTIPCAEDGKPVQELDSQTSTTTKTGGKGKTVTTGASDEADDASAADDESD
                     DADEGDDSVTVPGGSGASSPDGVATPKPTTQGGANTAGKPSPASSKAADATDAAPTTVK
                     SSDAQTVPTKAADVETSSTSAAESTGRVSAADDATTTSATTSASPTPAVTAQAECANPN
                     MRFEWRSYSDSDRKAFVDAFTCLMRLPASGAYPPAQNRYEDIVRVHQMMTSTIHGNSIF
                     LVWHRYYTWTLEQIMREECGFDRAFPWWDETLDAGHFAESPVFTPAYFGSLPAATNGEG
                     TCITDGAFAGLTCHIGPGTGSVDHCLARAVDESLTAQSNADFVNTCNSRAIYSEMENCA
                     ELGPHAYGHNGVGSVMADVSASPSDPVFFMHHLFVDRNFWLWQNSDASRKTTIDGCIDS
                     ADPCTPLTMDTVISVAGLRPDVTVRDVLNTRDGAMCYEYTY"
     PFAM_domain     join(52288..52551,52608..52898)
                     /aSDomain="Tyrosinase"
                     /aSTool="clusterhmmer"
                     /database="35.0"
                     /db_xref="PF00264.23"
                     /db_xref="GO:0016491"
                     /description="Common central domain of tyrosinase"
                     /detection="hmmscan"
                     /domain_id="clusterhmmer_JN550_008412_0014"
                     /evalue="4.30E-33"
                     /gene_ontologies="GO:0016491: oxidoreductase activity"
                     /label="JN550_008412"
                     /locus_tag="JN550_008412"
                     /protein_end="502"
                     /protein_start="317"
                     /score="115.6"
                     /tool="antismash"
                     /translation="NRYEDIVRVHQMMTSTIHGNSIFLVWHRYYTWTLEQIMREECGFD
                     RAFPWWDETLDAGHFAESPVFTPAYFGSLPAATNGEGTCITDGAFAGLTCHIGPGTGSV
                     DHCLARAVDESLTAQSNADFVNTCNSRAIYSEMENCAELGPHAYGHNGVGSVMADVSAS
                     PSDPVFFMHHLFVDRNFWLWQN"
     gene            complement(54274..54885)
                     /locus_tag="JN550_008413"
     mRNA            complement(join(54274..54445,54509..54885))
                     /locus_tag="JN550_008413"
                     /product="hypothetical protein"
     CDS             complement(join(54274..54445,54509..54885))
                     /codon_start=1
                     /locus_tag="JN550_008413"
                     /product="hypothetical protein"
                     /protein_id="KAI1865365.1"
                     /transl_table=1
                     /translation="MQADSKDGRFATLPSLAGHQRRVDDKWLDTIPGIGNDPAGWLRYE
                     WWNNGNDVRVDDRAGRVLCPAGGSRMMSSIIDHGAQAACQMFVSKSRAGQLGLQVWHAW
                     EQWGDGQLTTADGHDGYIRWLIGSVSDSPTELTQEFCENIWDAVKNLCSNDAGATQGQA
                     VSVGDWTIYADPNEKASGK"
     gene            55917..56721
                     /locus_tag="JN550_008414"
     mRNA            join(55917..56295,56346..56442,56496..56721)
                     /locus_tag="JN550_008414"
                     /product="hypothetical protein"
     CDS             join(55917..56295,56346..56442,56496..56721)
                     /codon_start=1
                     /locus_tag="JN550_008414"
                     /product="hypothetical protein"
                     /protein_id="KAI1865366.1"
                     /transl_table=1
                     /translation="MRFSRITIVSSLSTLVVAKNHDVNYDCSQTPQLCFNTCWALNVVK
                     HPNSLHGGGGSGAGSDNREDWGYETSMCSKQNVKWRCPDGRGGTGDCKSIDEYPFAGSK
                     EGGFAWQQTVVALRCIPNTDQSIQGGKLSGIATSPQTDTWTINLNNLHYVTGTNFHSPA
                     RTWCTTAPIMQNDGHQLIPVGGQLKLDDPNLVVARGENSTSQLKFSEDGNSATFVNRID
                     NGRLVPITFEA"
     PFAM_domain     join(55986..56295,56346..56374)
                     /aSDomain="DNase_NucA_NucB"
                     /aSTool="clusterhmmer"
                     /database="35.0"
                     /db_xref="PF14040.9"
                     /description="Deoxyribonuclease NucA/NucB"
                     /detection="hmmscan"
                     /domain_id="clusterhmmer_JN550_008414_0015"
                     /evalue="5.10E-10"
                     /label="JN550_008414"
                     /locus_tag="JN550_008414"
                     /protein_end="136"
                     /protein_start="23"
                     /score="40.0"
                     /tool="antismash"
                     /translation="NYDCSQTPQLCFNTCWALNVVKHPNSLHGGGGSGAGSDNREDWGY
                     ETSMCSKQNVKWRCPDGRGGTGDCKSIDEYPFAGSKEGGFAWQQTVVALRCIPNTDQSI
                     QGGKLSGIA"
     gene            57473..58655
                     /locus_tag="JN550_008415"
     mRNA            join(57473..57538,57596..58153,58209..58655)
                     /locus_tag="JN550_008415"
                     /product="hypothetical protein"
     CDS             join(57473..57538,57596..58153,58209..58655)
                     /codon_start=1
                     /locus_tag="JN550_008415"
                     /product="hypothetical protein"
                     /protein_id="KAI1865367.1"
                     /transl_table=1
                     /translation="MAPVTRSHDDFAAICTEKLPVQTLRDLFRYTKSSVTLVASQDFSV
                     LLTDKAEDLSKLDSVEEFTDTSLGNYEDVERFLKLATQTTGIKTTGFVFLDRGTANDGT
                     TCCITIDGRQDKNAASGWIGFRCDFASIVPALEALERGVSVVELRNQSAMAGGVWREDR
                     VRVQLERTSPLDTSKFPRHDDWKPVFVDGPDLQYTVFRTAKISNQTLNKFLERAYDHEW
                     SSAIDPRVAFITKLTPPFTDGLADPPLASAPGFAEDLCGAKPSDCDAIVRSCFMDNTLS
                     PKLDRHRFIIMDEFTETDETVIMALNFERNGQLILVRSDFENGFLTLMAPGQTGSSMDS
                     FADEASISPLGVWRAK"
     gene            59529..59879
                     /locus_tag="JN550_008416"
     mRNA            59529..59879
                     /locus_tag="JN550_008416"
                     /product="hypothetical protein"
     CDS             59529..59879
                     /codon_start=1
                     /locus_tag="JN550_008416"
                     /product="hypothetical protein"
                     /protein_id="KAI1865368.1"
                     /transl_table=1
                     /translation="MFKRLVILFFNLLFPPLAVLLLCGFGADFAMNCFLFVLAIIPSHI
                     HGMYISFVYFHRKNKVRKGRLPGRRRGLIYSEKVQNGGATQGQLNDIKVLEQDRARPMD
                     GKKVQRNWRKTG"
     PFAM_domain     59550..59678
                     /aSDomain="Pmp3"
                     /aSTool="clusterhmmer"
                     /database="35.0"
                     /db_xref="PF01679.20"
                     /db_xref="GO:0016020"
                     /description="Proteolipid membrane potential modulator"
                     /detection="hmmscan"
                     /domain_id="clusterhmmer_JN550_008416_0016"
                     /evalue="6.40E-11"
                     /gene_ontologies="GO:0016020: membrane"
                     /label="JN550_008416"
                     /locus_tag="JN550_008416"
                     /protein_end="50"
                     /protein_start="7"
                     /score="42.4"
                     /tool="antismash"
                     /translation="LFFNLLFPPLAVLLLCGFGADFAMNCFLFVLAIIPSHIHGMYI"
ORIGIN
        1 acatcctcat ctggtcaacc gctttgtccg gtcgaagctc tacgtcagtt cactctgctt
       61 ttctggggga agacacgagt gtgcctcgtc ctttcgctgt gtccttggct gtgatatagc
      121 tccccgcgcg cgcgacagag gagaaaaaaa gaaagggaag acgtccggct gtgtctgcga
      181 accgaggagc agtgttaatc ccggaccggc tcacccaccg gatatcgtca tcgacctgcc
      241 gacaccaacg tccatcctct ctcaccactt ctgagcagtc ctcagcaccg acaacgcgac
      301 cgcagcttcg gtgcgcatgg gcggccgtta gttagctctc atcatgacgg gcattgggtc
      361 ctgcgggcat gcaatatggc aggttgacga cttcaccaca tgtttccaat cagagtaggt
      421 cctcccacca cgcaccgctc ggtgcaactg tcaggcgtcg tgtgccgtcg cccggtgtct
      481 cagccatgct gatccgtcct acctggacca cagttacctc aggatcctct ttcccgtggt
      541 tatcgtcggc ctctcgctgc tacatcttac tatccagagt gtgcacggca aggtcaagtt
      601 aaaacgagcc gccgagtacg agcaggtacc ccagcattat gaccataccg agctgccgcc
      661 ggatgagggc gactgcctga gcaccgacga cgacgacgag ggcctggaga tcaacggcgg
      721 tggccgcctg cagctggtgc gcactaccac caagggctcc attgtccagg ccgacactcc
      781 ccccgcccag aagctctcgg tcattgtcga ggagctggct gtggtcgggc tcgtggccgt
      841 caacgtcatt gcgctcgtga ccgatacata ccgcggccat ggccagattg gcgccatcgt
      901 cggcctcgtt acatggctct acgtccttgt cctcgcgacc ttgcgactgt ttctcggcaa
      961 caccaaatgg cgcgttcccc gtatctggaa ccacacagcc agcatctact ctgcccaatg
     1021 ggttttcggc ttgattctgt tccgctctgc tctggtccgc ccaagttcag gtctggcgca
     1081 gactctggca atcgtcgagt tctgccttac cagcttgttg ttcgggatgg ccatgaccac
     1141 taggaagggg aacaagaccg tcatggtcga gtgggagggc ggtatcgagc cttcccgcga
     1201 gccgctcgct tccctcttct ctctcatgac cttctcttgg ctggacagcg ttctctggaa
     1261 gggctacaag cagccgctgg agatcagcat ggtttggaac ctgcttccca aggacaaggc
     1321 agctgtcatc ctgtctgatt atcgccaact caagaagacg acgagcttgg cctggcactt
     1381 gggcaagttc ttcaagggca tgatctttct gcagtgcgtc tgggctctgt tggccggtat
     1441 cttgaccttt gcgcccacct tgctgctgaa ggcgatcctg gaatatgtcg agcagcccac
     1501 ctcggcgccg ttgaacgttc tttggctctt ggtcattctc ctgcccgtgt ccgacttgat
     1561 ccgatcagtc gccgatggtc aagccctctg gattggacgc aagatgtgtg tcaggatccg
     1621 agccattgtg attggggaga tctacgcaaa ggcgctgagg cgcaaggccg ccagtgggaa
     1681 agatacagtg ctcgccaaca acaagtcctc tgcagcggaa accaaactgg acaagctaaa
     1741 gagatgggta ggtctcaaga agaaggatgc caagtctacg agcgactcga cctccgtgaa
     1801 cggctcggcc ggagacgcgg caaagaccga cccaaccaag gcaggggacg agcaagccaa
     1861 cctgggaacc attattaacc tcatgtccgt cgacagcttc aaaatcggcg aagtcacgtc
     1921 ttatcttcac ttcctggtgg cacacgcgcc ttcacagctc atcgtggcca tcgtactgct
     1981 gtggcgcgtc atgggcttga gtgccatccc aggcctcgtg gtcatggttt tcttgcttcc
     2041 catcaacatc ctcctagcta aagggttcaa ttacacccaa aagaacatta tggcagctac
     2101 cgacaagcgt atccacacaa ccaatgaagt cttgcagaac atccgtatca tcaaatactt
     2161 tgcttgggag cagcggttct ccgagatcgt ggatgagaag cgaagggctg aactcaaggc
     2221 tcttcgatca cgttacatga tttgggccgt agctgttgct atttggaaca ctgtccctgt
     2281 cctgattacg tttttctcat tcttggtata taccaagatc gagcagaagc cgctttatcc
     2341 ctcgattgct ttcactgcca tctccctgtt catgcttctt cgggttcccc tcgaccagct
     2401 cggagatatg attgctcacg tacaggaggc caaggtctcg gttgaccgtg tcgaagaatt
     2461 cttgaaggag gaggagaccg agaagtatct ccagctcgga cctgacaacg ttgatgagaa
     2521 cggaaacaag gttattgggt tccgcgatgc aactttcatt tggggcagca aggatgccgt
     2581 ggccgaggat ggctccatgg cattccgact gatggatttg aactccgatt tcaagatcgg
     2641 caagctgaac attatcgcgg gccccaccgg ttccggaaag acctcgatgt tgatggcgct
     2701 actcggcgag atgaccttga tgaacggcaa ggtgtacctt ccgggaggcc aaagccgcga
     2761 ggacgttcgc gtagacccgg ccaccggact tgcagagacc tgtgcttacg tcgcccaaag
     2821 cgcctggctt gtgaacgcaa atatcaagga gaacattctg ttctctgccc cctatgacga
     2881 gaagcgttac agggacgtca ttgtggcttg cgcactggaa cgcgacctgg agatcttgga
     2941 taatggcgat gagacccttg ttggtgagaa gggtatcaca ctatctggcg gtcagaagca
     3001 acgcatctct ctcgctcggg ccgtctactc taactcgaga catcttctgc tcgacgactg
     3061 cctgagcgcc gtcgactccc atactgctca gtggatcttc aacaactgca tccagggccc
     3121 gctgatgagg gatcgaactt gtatacttgt cacgcacaac gttatcttgt gcgttcctgc
     3181 atctgagtac gttgttgttt tggagaatgg caaggtatcc gcacagggct cacctacgga
     3241 ggtcatcgct tccggtaccc ttggtgagga gctgcagaac aaatcacgac cgagctcttc
     3301 ccaccagctg tcacgtgttc catcccgtgt cccttccagt gtcggagaga cgagcggcga
     3361 cacactcatt gatgatggcg gcaacgagac actcaacggc aagccgaaag tcaagaaaga
     3421 gaagaagaag atggacgcaa tggacgaggg caaagccacc ggcgctgtca aatggcctgt
     3481 tctcaagcta taccttagcg ctatgggcaa atggtggttt tgggtcgtta cggtcttcgt
     3541 gttcagtggt caacaactat tgagcgttgc ctccaacatg tggatcaggc agtgggccga
     3601 ccagtacacg gttggcgtgg aagaggttgc gtcgcgtgtg catttcggca ccatgtccca
     3661 cacgcccgtc gcctcttcga tttcccctac ttactttgct tccgtcgcga cttacgtcaa
     3721 gggtcagcgc ttcttcagcc cagccgagta ctcggcagcc gatgctcccc cggaggttga
     3781 cgttgattac tacttgatcg tcctcgctgc tattggcatg atcggtgctc tttttgcttt
     3841 gattcgcgat ctctggctgt tctttgggtc tttgactgcc tcttggaaga ttcacaaccg
     3901 cctgatgggc gctgtcactc gtgccaagtt caagttcttc gacgtgacac cgctaggaca
     3961 gttgatgaac cggttcagca aagatcttga ggccattgac caagaggttg cccccgtcgc
     4021 aattggcgtt atgagctgtg cattgggcat cgtagtgact gttgccatca tcggcgctat
     4081 gaccccgggt ttcttgatcg ctggaatctt tatcaccgcc ttatatgtct ttgttggcat
     4141 gttttacctc cgtgcctctc gagacctcaa gcggcttgaa tcagttcacc gaagccctct
     4201 attccagcaa ttcggcgaga cactttcagg tgtaaccaca atccgtgcct acggcgatga
     4261 acggcgattt atcagagaaa accttagcaa gatcaacacc caagctcgac cattcatcta
     4321 tctctgggcc gctaatagat ggcttgcgtt ccgtacagac tgtctaggtg acttggtcgc
     4381 tttctttgct ggtgtttttg tcatcctcag cgttacccat ggtggaatca aggctggctc
     4441 tgctggtatc tcgcttagct atgccattgg gttctctgac aacatcctct ggcttgttcg
     4501 actgtacgcc atgaacgagc aaaacatgaa ctccgtcgag cgtgtcaagg aatacctcga
     4561 tatcgaacag gaggccgagc ccatcaacga gaagaatcga ccgccgcaga attggccagc
     4621 gcacggatcc gtggagttca ttggatactc aaccagatac agggacgatc tcgaccccgt
     4681 cttgcgcgac gtaacattca agatacagcc tctggagaag gtcggcatcg tgggccggac
     4741 cggtgctggc aagagttcgc tggccctggc actcttccga gccttggaag ctgagtctgg
     4801 caagatcctc attgacaaca tcgatatcgg gcagattggc cttaaggacc ttcgagaagc
     4861 gatcaccatt gtgccacaag atccaacact cttcaccggc accatccgca cgaatctgga
     4921 ccccttcgac ttgtacagcg acgaagagat cttcacggct cttcgtcggg tgcagttgat
     4981 tggtcctgat gaaaccccaa ccactccagt aacgccgaca gcgactcgac gctcgttacc
     5041 gatcacgctc gagggtgaac caatcgacga ggcggcaagt ggtgcaacga cgcccaccaa
     5101 gaccaacaag aatgtatttc tcgacttgtc gtcgcccgtt gccgagtccg ggtcaaacct
     5161 gtcgcaaggc caaagacagc tgctctgtct tgcccgggcc atgctgaaga accctacggt
     5221 cctcatcatg gatgaggcta cggcatcgat cgactacgcg accgactcga aaattcaaga
     5281 gacgattcgt gaactgaagg gcacaacaat caccattgct cacagacttg ctaccatcgt
     5341 cgattacgac aaggtactgg tacttgacca cggttcggta gtggagtacg ggcacccatg
     5401 ggagctcctc aagaaatcag acggcaactt cagatccatg tgcgagacga gcggtgatgt
     5461 ggacagtctc atgaaggccg cgaagaaagc gttcgaggcc aagagactcg tggatgatga
     5521 gtaggagcat cagggatctc tagtagctcg gaactgcctt ctggataggg ctaataagac
     5581 ggagacgatg ggtcacacca gacgaaagca ggagcgggtt cgagcaacac gattcgcatc
     5641 gcagcctgag aagaaaagca ggagggcacg cagatctgag tatagcatgg acgtcttcga
     5701 gtagagggag acgacggacg cagcccacga tgggcgcctc cagttgtaca tatagatatc
     5761 taggtagact atgggccgat cggcaggttt ttctttaacg tatattcatt ggattcaaat
     5821 caagatgctc tatccaagtt tgatgtttcg gttggtcatt caggtcgctg ctgaatacac
     5881 ttgcctttgg tggaagggcc agtgccaacg atccaggtgt catagataca gaccaacgtt
     5941 gatacaagcc acccaacaac cggaaaagcc gggatggagg tggcaagaag ccgggacaga
     6001 tcctggatct gattcgttgg agggggtatc acaggcggac gcgcagctga gacgcagctg
     6061 gcatcagctg ggagctgcgc caatcacaag ccgcttttcc ggtcggaact ggctcctcct
     6121 ctaacccttc gaattcattc tgtcgcccaa ggaacggccc caactgagat cctgcgttga
     6181 tcgttgggtg gctattcgca agtcgtgcaa agaggctcga cattcccagc cagtctctgg
     6241 actggccgtt taccaccctg cacgtcgcat ctcacgtccg ggcttcctcg ggctcaccag
     6301 cgcccatggg tcaggcgcca attcacgcag aggaaatttc ggagcagttc tacaggatac
     6361 ggtcctgcta acaccgggcc atcgagcgaa tgaatcaatg aatgcatgaa tagccggcct
     6421 tgtactgaac tcctcccctc gtcgcctcgt cgaccagagg tctatcaata tgacctggcc
     6481 tccgcccgcc ggtatggcgt attcccaggt caatcagagt cccgcccagc tccgctctat
     6541 cctaccgtcc cctcggattg ggaacgcgga gcagctggac cccggccagc acttgaacac
     6601 ccgcgcaaga attcgatcag tggcagttag agctgcctgt gagtattgcc gaaagcgcaa
     6661 gtctagggta atccattctt gcccacgaca tacaatgcac tctggctgac tcgacctgtt
     6721 aaccagtgct ctggcgagag accacagtgt tcggcctgta ccaagcgcgg gcgagagtgc
     6781 gtgtacgaga ctgccagctc gggagagacc atcccccagg ctctcaagcg gaaacacacg
     6841 gcgctcgagc aagagagcaa cgcgtatcgc gagctctacc acctcctgca gaatgcctcc
     6901 ccctccgagt cgcaggacat cctcctcagg atccgtctag gggccgacgt caacacgctg
     6961 gttcgccagg tcaaggacgg caacttgctg ttgcagctcg ccctggtgcc cgaggcgcgc
     7021 ttgcggtata actttccata cagcgccagc atgcccgcag ccattctaaa gtcaaagaac
     7081 ccatacctca actctttggt ctacgaggct gcattcgaga catcgggccc tttgccgtcc
     7141 aagcaagtct gtcagatgcg tgcaccgtat ctcagcccct accatgcggc cgagatcatc
     7201 gagccacggc tcgacttggt gcaagcctcc cggtggacct cggtgatctc ggataaccgg
     7261 cttttagcag agttgatgcg ttgttacatc atgcatgatt atgagaacta tcctcccttt
     7321 cacttggacc tcttcctaga tggtatgacg gaggagtccg aggaagatat gtgttcgccc
     7381 ttactcgtca acgccgtcct ggcactggct tgtgtaagtc aacctggcct catctgcact
     7441 cacctcttgg ccgtgcgtgc gctaacaacg catgcagcat agttatacca ggctcccaga
     7501 cagggaaaag ttctggctcc cccataccct aggattccgt ttccttgctg aagccaagtt
     7561 gctatgggaa ctggagagcg aggttcccac tcttacgact ctccaggcta cagttgtctt
     7621 gcacatgatc tataatcact ttgcaatgga tgagatctcc tacatctacc tggagagagc
     7681 tgtctccatg gctgatgaac tgaaattgtt agagcctagc actggatatg caggcaaaat
     7741 gaagcttgcg agagagttta cagcttggtg ttcattcagc tggctagggt gagtattttt
     7801 gccttcttga atcatgtgtc tcccaaacta agaactgttt tagggtacaa ggctactact
     7861 ttgcccggca gaccctgttg cctcaggcgc ccgccacccc cttgccggat cccagtcagg
     7921 atccatcgtg gtacccgaca atactcctca aatacccttt agagaatgcc attttctcga
     7981 cgaactttgg tactcatatt agagccatgt ggcagttccg tcacatcatg gcggacatca
     8041 cgatggagtt gtttcccccc attacacctg ctcctggcgg cacagaaaat gtcaaatcca
     8101 acccagcaaa agtgatagag ctcctgcagc ggctcgaggc ctggttcaat gctcttccgg
     8161 gtcccctgac acccgagaac attgtgcttc cgcctcagct taagcttcag taagttttaa
     8221 ttttcctctc caactctgag gcgttaaagt acgagcgtcg ttgggtcgga caccgaccac
     8281 ctgctggctt aatatagcgt agcttaaaga ctgacttcga cacagcatcg aatatcatgg
     8341 cgtcctggtc tcgctctacc agatgcttga aaaccagcct acggcctacg caacgccttc
     8401 aatacccaga aatatagcac gtgagagaag tgccgatgca gcgatccgat ttgagactct
     8461 cgtccgcctc tattacctcc gccacagctt cgagcacacg gacaccttct tgacctccat
     8521 tctctcattc ctagcaaaca ttatgttcca aactctggag tccaccaagc gcgacgcatc
     8581 gacagaagat ggtgacgaga agaccccagt agtggacgac gatcggcgaa gaaacatacg
     8641 ctcaacgctc attctagcag ctaaaggtct ccatgaccaa agccgcaatg cctacgtcac
     8701 tggggtgatc ttccacctag tgcggtctcg cctatcgcct gaggaccttg ctgccctgaa
     8761 tgcgtatgtg tccccacgag aggtagaggc tgtctactcc agacttccgc gaactgtgag
     8821 aagccagtgg ccaatggcca tcattgggtc gaatgcagat atgaacaaga gccagctacg
     8881 gaacctcgtg aagcagctcg aggcggcgtc gctcactgat gatcaagttg cgaaatcaga
     8941 ggaaggccaa ggataacaat tagaaatatc tagaaacgct aagaaatata cgttacaatg
     9001 tcaagtctac gccaccgtca caagcaaatg tgttgttaag ggtacatcgc tagacttgaa
     9061 gtgggagttg tggattggtc acggggcttt acccctgact aattccccgc acgcaaacac
     9121 agatctccat ggtacaaatt gggcatacgg taaaagggac ctggtttcaa agacgtggcc
     9181 cctcggatct atatagtggc tggtctcatg catgtcctct cctattgggt cgcttgcacg
     9241 gtccttgcaa gccagctctt ctccacatcg atcatggttc cggactatgc catggtcgac
     9301 ccaagagatt catttgtgga ttggtcccgg ctcgttttgc accatacagc ttgggcgtac
     9361 cgagtctgaa tgcaacgctc aactgcacca taccacggct ctataccacc ttagtccctg
     9421 gtatagttgc actcttatgt ctactaaatg gcgtcccgaa agagcatatc ggcaagcgga
     9481 ctggtaaatt gtaattatcc cgtgggccgc agaatatata tgaagtcgac ctgcggcatt
     9541 gatccaggca gaaaatagca ccacgatcca aattgcacgg gcgctgcccc ttggtgatac
     9601 tctcatgatg tacctctttc taaatgtgct ctgccttctg ctgctgggct cttccatctc
     9661 tgcactgcca tcgcagagcc ttgatgacat cttgctggag aagaaggccg actcgaccaa
     9721 ggtcgggtac ctggccgtct actggaagac cagcgccacc ggcgtcttct ttgcgctgag
     9781 cacaaatgac aacccgctcg gcttcaccga gctcaagggc ggtaagcccg tgatcatacc
     9841 caaggtcggc accaaggtcg tccgggatgt gtctatcgtg cctggcggcg gcaaggatgc
     9901 gaatgtcata tggcgcatca tcgggacgga cctggacatc ggctcggtat gcgagtcctt
     9961 tcattgttga ctcactgcgt gtaagatact aatcacgagt ccatagacaa cttgggaccg
    10021 cgccaagcgc actggctcgc ggagcatcat gacctgggag tcgagcgacc tcgtgaactg
    10081 gggcagcgag agactggtgg aggtcgagga caagacggcg ggcatggtat gggcgcccga
    10141 tgccatctgg gacccgagtt caagtaggtt gcacgggcgg aagccattac gacgatgtag
    10201 cgatttctga cggactgccg tggacaggca agtacttcgt acattgggcc tcggccttcg
    10261 taagtgttgg atcttacttc gaaaggggga aacattgcag taactaacat acgcacagta
    10321 cgataagggc gacactggac ataccggcac aggcacgcct ctatatatcc gctctgcgct
    10381 gacctcggac ttcaagacgt acgagagccc gtccacgtac atcaacaaga gccccagcga
    10441 cacgctggac atgagcttcc tgcgcgtcga caactcgacg ctcgtccggt tcctcgtcgg
    10501 tgcgggcgtc aagggcccag tggccgaggt cagccgcaac ggcatcgcag ggccctggac
    10561 ccggccctca ggctccatca gcgcccagta cgagggcccg tacccgttct gggacaaccg
    10621 cgtcgatggc aaggcgtacc tgctctgcga cctcgtcggc ggcgccgccg gcctgcgcgc
    10681 ctggagctcg acggaccccc tgtctggcaa gttcaccagc gcctcgtcgg ccatcacgta
    10741 catgcggcac gggtccgtat tgccggtgac gcaggcgcag tacaatgcgc tcaaggcctt
    10801 gtgagatctg taccaaagac acggaaggtg gacgggcagg caggctctgg gaagcaagat
    10861 caccgtgcag ctggctaagg aaactgcccc cgacggcgag acgctacgag acgatatcat
    10921 ggaaatggta gtttggtgtc agccagatca actagatcaa ctagatttag tcccagcggc
    10981 gctcgcttaa ggtccttttg atgtggtagc ccgactatct cgagtctacc tagtgtaagc
    11041 gaccatcaac gatgctgaca accgtgagac atcggcgtaa ttagtgagaa ccctgcaagg
    11101 aggcaggcag acgtattttg gaaaccggac acggcgaaag ccattaccca ccagaagcta
    11161 tagtaggttt cgctgtgtct ggtatctaat acgtctgcct ggcggctcag ctgtcatcca
    11221 ctagacgcaa tggctagtcc tgccaagagc tgccaaattg agacaccaaa cgtgtgtctg
    11281 tgccgccgcg cgcgtctgct cgcattcgct taggtttcct ctttgggcct tgatagtgag
    11341 cgctaagctc agatcagttg gcaaatacga gcgccggtat agtagccatg tttatgcctt
    11401 tgcaaaagac tcgaaatgct gaaatgggtt gctgctggag ccatttcgcg acgcggccaa
    11461 gaagatatcg gcgccatggc ccatgtctag gtgctgatta tagtcgttat gctgattggc
    11521 gtttcgtgaa gacatgccca gcgacaggct atttcactgt gcttgctcct aactctcacg
    11581 cctcctcctt ttgttcttga ctggtataat atgggatagc ccgcctctgt acaagtcttt
    11641 tagaactgca acactccaat ccattagtcc acgtactgtt gcaagccatc cccgaaatca
    11701 ccagaaacag agacacaatg gccacgtcac caacacacct tcctccaggc gtgcctccgt
    11761 acgtcaaggt cttcggtccc ggcgccaact gcaccctcga aatctgcccc gtcgagatga
    11821 gcgtgtacgg ataccggccc agcctagcgg cgaacagcac gttcctggcc ctgtacgtgc
    11881 tatcggcagc ggttcacctc tacctgggta ttcggtggaa gacatggttt ttcatgggcg
    11941 ccatgctcct cggggctacc agtgccgtcc tgggctatgc tgggaggatc ttcatgtatt
    12001 acaatccgtt caaattcgta gccttcatga ttcagatcag tatgttgatg aataatgccc
    12061 agagagacag ctgcttacca atgtcattat agtctgcgtg actagcgttc cagtctacta
    12121 cacggccgca atctatgtta ctcttgctgc ctcgtaagtt gagattctca ccttgattca
    12181 acactaaatc atgcctgaat ccgtcctcat tgtctcgtag catcaagtac ttcgccccct
    12241 cgctatcccg attccggccc aacctgatct attgggtctt catctccagc gacttggtat
    12301 gtcttgtgct gcaagccgct ggcggtgccc tgtcaacctc aaccgccggc gcaagccaga
    12361 ccggcgtgga catggcgctc gttgggctca gtctgcaggt cttgtgcatg gtcgtgttct
    12421 gtgtcctctt cggcgattac ctgtaccggt acttccgctc tgacatttat cgcttcggcg
    12481 ccgccaagct cggcgcccgc cccaaactct tcttcgcctt cctggccctc gccatcgtgc
    12541 tcattctcgc ccggtgcgcg taccggctgg cggagctgca taatgggtac cgcggaggac
    12601 tgatcaggga cgaggggttg ttcattggac tagaaggagt gtaagttacc aaacccacaa
    12661 gttgcagact cggtgggtcg ttgctaatat tatgaggctt ttaggatggt catttgcgct
    12721 gtgttttgtc tcacgatagg acacccaggc tttgtgttta agagcaagcc aaaggagtct
    12781 actagcagct ctgagttgga gaatcttaaa cattaggatt ggaattaata cctcactcat
    12841 ccagcgtcgt gttcttgctc aattagaagg tggtggaggt gggcggttca gaatatagaa
    12901 aagcatagag atcgatacgc aagaccaaca atctgaactt tgaaaatctt ttagaactcc
    12961 atttcagatg gtcatgaggc aggacttacc cgtgttccag agtactaata taactcgaga
    13021 gagatatcac tggaatgaaa tgcccttgcc gttaagggac agcacggcac tgtatagata
    13081 ccgcgtcccc ccacctccct ggcctgggcc atcacgccca tgaaacaaca cattcttgcc
    13141 atttggatca atatctaacc ctccaggtcc gtatactccc ttattgtcca ccgtccttag
    13201 aagaatccct ctgtctgtgt actgtccgtc gatggtgctc gagaaggcgt actcgatatc
    13261 gtaatcatca ctggcatagc aatgtgcgct atagaagagc acaaagagcc catcctggac
    13321 cttgtacagt gccggcgctt ccacaacacc gtcattggcc gctccttcgt tatccaatat
    13381 caccttcgga ctgtcgagca gtgttagcgc gtctcgcgcc atccgttgga tcttgattgg
    13441 agtcggcttg taggctcccg acggcgttcc tccttgacat gtagtggcgc ctccgaggtt
    13501 attaccgtcc actttccatg tgatccaccg attcactccg tcatcatatc cagaggcatc
    13561 aatagcgccg ccgccagcag tgtcacatat gagagggctg gcctgagggg tgaatggtcc
    13621 aatggcggtg ctagaagttg caacgccaat gcaatgtgtg ccaccggact gatgggcggt
    13681 gtaatacatc acatacgtcc ccgcatccta tatgttctgt gtcaatcaag gtttcagagt
    13741 gaaagatatt ccaatctact cattccatta gtggcttaca tttttctgca cgtctggagc
    13801 ccatatagcc gtatcacctg aatctaccca gctgcccaca tttggcagag cgtcatttcc
    13861 ggtgagtgtc caagaaagtg cgtcgttgga tgtggcaaca ggcactttct ttccattgga
    13921 tgaggttccg taagctttcc atgacccgtc tccccagatc agtgctggat caggaaagtt
    13981 gacacctaac gtgggactga acgcagcccg tgctgtgagg ccagactgct cgatcttggt
    14041 gatgtcgctt agacttaatg ctggtctggc atctttgcgg ccaagcctat cgtcgaccgc
    14101 agaaggtaaa gccgtgcaca cgctggctgc cagtgttagc gcgaagtact tcatcatcgt
    14161 cacctcccgg aagtcacgtt tcaaaggact cagacagcca aactgttagg aggtgggaag
    14221 ggagtgacat gatatttgta ttgctaatgc tacagtttct gccgagccct gcatgcttat
    14281 ttgcagtctc atgccaaaac aaatgaccta gacccaagca acccttgcgc taatagcggg
    14341 ttagctatta catcaaagac caatggagtg ttgagctatc agacagagct ccacgacggt
    14401 gacatgatgc tcgatggcag gcaagtctca caagagcttg ttgccaacct aaagtgggaa
    14461 tggactggcg ctgacagcca aggattgtcg attatttctg tttgtggcta atcaaggaat
    14521 aggtcttaca aagtcgaggc gcagcacttg ttcgcagctg acttttgcga ggcctgctcc
    14581 caacaacggt gccatactgg caccacgtgg atatggcagg gtgggcatcc atgtagatgc
    14641 cagcggcacg ggtcgactag tccagccaat tgacagcccg gtggactatc tcggatcgga
    14701 accggggcct atcaactgtt attggttcaa ggacacaggc gatccacaga atgaagggag
    14761 agcagacaag gcagaagcag gctggcatac ccctgcccca gtcctgtcgg ccaattgagt
    14821 tcctaggcta gatccttcat tggtacgcca ggtttggatt cagttgtgaa gggaacgttt
    14881 caatctttag tgacaggccg aacgccgggc ccactataat aactggccgc aatcgcatga
    14941 agttcagaat ttgcggcaca agattagccg gcctgtgaca tgaatctcca gcgcctgagg
    15001 ggtcggccgg tccggacata tgattggctg ggagcaagtc agttggccgc gtgaatggca
    15061 cggtgctaga atccggtcct agttgggaca cattaggtaa ccttgcattg cctcaagtat
    15121 agtccattgg gcagatttag ctttcgttac atgaaagtct aataattcga gcttgacaag
    15181 ccgcattgcg gcggaacata atccgtacgt agctctataa gtgcccttaa gtttgtatac
    15241 aaaatacgac ggcaaagaat caagcgtaca ttatcttgta gtagtagacg tgcttgttcg
    15301 atgttgcaat tgttaatggt aacgttatag agctgcgatc atcacacctg gggtcatcag
    15361 ccatccccac ggtagttgga gcggggttaa gtgctcttcc aactgagggg acactgcgac
    15421 tctggtgctt ctctatacct gctgttgcgt ctaagcttgg tcccatgatc aactcaggtt
    15481 aatgtcacat ggcatattgt tccttggttc cttggccggt atgcgcgacg cagcggcaac
    15541 tgtatgtcta caagccggcc cgttcaggag aatttaaggc gcgccattta gacattaagc
    15601 gaaacaacaa gtcctagagt ggtgattaga aagtgttcaa ctcaagtaat gtgactttgt
    15661 gacagaacgc agatctcttc acagccacat cagatgctcc aagaagccta ctagatgcgc
    15721 catgagagag ctcatgttaa gatatacggc cgcttactgc ccatcagagg gcagttgagg
    15781 ttgtgggttc cagctggttc cttcagaata ccacagccat tgactccgcg gatggctgtc
    15841 gcttagcgga ttgcttcgaa gaacggtcat ggttttggca gctcatgtcc gcttttcctg
    15901 gccatcggga tcgtcgtctg cccccggcat atttggtaag agctttataa aagatgtttt
    15961 actccgaggc acttccactt tgactccagg caataaatca cttgtcgcag aaacaagtac
    16021 gtcttagaac ttgggcaatc ctcgcccttg tagattgatt aactttgact atgtgggcgt
    16081 agcctaaagt atctgccagt accattctac ttacctacct agaagagcac tacgagcctg
    16141 atgaagccga catggaatct cccgccgcaa gtgcagctcg aggtgtttca acatcctcga
    16201 ctcatcgact ttcggggctg taacacgggc aacactttgt tccatcaata atcgcctacg
    16261 aggttgtccc caactttacc atcgcctcta atacctcgtg gtcgtggcgc ttggtcttga
    16321 ccgaggttcc taattaatta gagtacatgt ccacactctg taagcagcgc agcatgtgtg
    16381 aacatcgctc ataacgggcc atttcagaca ctggaatggg cagagttcgt cggaccacaa
    16441 attatgtggt gcaagtcact caccacatac aggtgccttg tccaccccct gtacctaggt
    16501 atgtagccgc tcagtaacct accccactga catcacccca cccgctaaca attggcacct
    16561 aaatttggca acttggcgat gagaacagtg cggcagctcc ctgtaacctt ctctgccctc
    16621 ctccaggggc ccctactgtt gtgcgcccag gcatctgcaa gccgcaagcc gcaagccacg
    16681 acagggacga cggcaaggac tcatcactcg cgaaacgagc tcatgcctta tctgccttgt
    16741 tgtggtccag ctcccgcgca gtatccgctc aatgcctcgc ctgttgcagt tgaactctgc
    16801 tatcaacaca acatccctcc gactgtccgc tttggtgcag agttgctgtc gctggcaaca
    16861 tcatcgccac cccccagtta tcgcccagag aatgcccaga aggggtgcag catccaatac
    16921 ccggaacgaa tcaggcagag ggtctcgcaa cccccgtctc ccatcgagga tgagttcgcc
    16981 aaagacagat gtcgacgagt tcaggaagat cttgaatggc tccaatcgca tcctggcact
    17041 ctgtggtgct ggcctctccg tggcgtctgg cctgcccacc ttcagaggag ctggtgggct
    17101 ctggcgggag tttgagtcca catcgcttgc aaccccagag gcgttcgagg acgacccggg
    17161 cctggtctgg ttgttttacg cctggaggcg acacttggca ttaaaggcca agcccaatgc
    17221 cggccactac gctctagcgg agctggccaa gaagaaggag aacttcctct gcttgacaca
    17281 aaacgtcgac ggtaggtttg aattcgtaat ggaacaggag acgccaatct gacatgccga
    17341 gcaggcctct cgccgcgcgc aggccatccc gaatctgcta ttcgcatgct ccacgggaac
    17401 ttgttggaca tcacctgcta caataaatgc ggttatgttg agcgaaatgc cacgcgcgat
    17461 cccgtgtgtc cttcactcgc agccgcagcc gaagactatc cacccggcca actctcgccg
    17521 ttgctggacc catctgtgga cctcgccacc atcaagccgg aagacctgcc gcagtgtcca
    17581 gactgtaagc gccgcggcaa aacggccctc ctccgcccgg gcgtagtctg gtttggcgag
    17641 tcgttgccgg acggcatgct tctcgaggtc gacaactggc tttataagga cccagtcgac
    17701 gttatgttgg ttatcggcac ctcggccgcc gtctatcccg ccgccgggta tactaataag
    17761 gccaaacggc gcggggctgt cgttgccgtg ataaatccag acccacaagc caaaagtgga
    17821 ttggacggca aagacttctt cttccaaggc ggcgccgacg agttcctacc cgagctgttc
    17881 gaggatgtca tcggcaagct caggattcca gacactgcgc ccctcgctga ggcatagcag
    17941 cctcttgaga tgcagccacc cgccgaggat catctgagga ttgagacttc ctttggtttc
    18001 cggaccaatt tgaacttgat cctgctcact gtggcgacgg tcttcttcat tgccattatg
    18061 gtcaagaatg ggcggcacga aattgctgat cacgatctaa tttggtggat gcttttgacg
    18121 gcatgccttt ttgcagtcgc aaacctcgtg acttttatga gtgcgtatga atctcgaaaa
    18181 tatgaaaaag taacagactg ggcaataagg agctcgaggc atcgggagtc tatttggtgt
    18241 tgttgagact tacgactcac ttcaagagcg gctgcctgag gatatacgtc ggggctactg
    18301 gagtataatc aaactgtatc cttgaattcc atcaccagag gctcatcttc cgatcagatt
    18361 tcctgccgaa attgtttaaa ctattattga attatcgatg ctactgcgct ctatcgaatg
    18421 agaacctgat gagtgactac acgctgtgcg gtggccacat ttgacaagaa tattttggta
    18481 ggttcagatg aatggagatt acgaacagca gcacaattgc ttagtagtgc gtgcggggag
    18541 tgaacacttc gtctgaagtg caatacattg atttcatagg tacaagcaga tccgatgaag
    18601 tatatgtact gttccctagc ggttgtctat catctagtct ataaagtcta atctatgctc
    18661 ctatcatgta tcatgtaacc tatcaaaagt ataatccatg tgcaacgaaa ctaattccat
    18721 aataagaaaa tacaaacaaa gtcaggtagc tgcactctct tagtgcttga ggcttcgctt
    18781 gagcttcttc ttggaagcgc tgtcgacgcc aatggtgatg tagccaacga tgccgttctc
    18841 gatattctcg ccgtccaggg gctcaatcga gacgatgggg tcgtatccgt tgacggcctg
    18901 gtcggcgtag atggagtcga cgacgttggt ggtgcggttg atctgtgtgt gggtgacgta
    18961 cggctcgagc gccatcagct gctggctcac gtcctcggca aggaacagct gaccagtcga
    19021 gatggtgttc gacgaggcca ctgtgccgtt gccccggatc acgtagttct cgtgcacctg
    19081 aacgtggatg tgcagcgtgc gctccacgta gaaccccggc acgatggtgg tgaactcggt
    19141 gatgccttcg ctgttggtgg gccactacga tcacttgtca gtctctgatc ttaacaagag
    19201 cttgaatgta ttgcatgggt gaacttacga tcccgcgcag gaaggtagtg gtgtcggtgt
    19261 gtaggtcatc ggtagcggtc ttgttgagct ccttcaggag ctgctcgaag ggagtattgg
    19321 ggctgagggc agtaaaggag ctgtaggagc cggtggcgtt gcagtgccag atgtcgacaa
    19381 gcacgtcagg cagaggctca caggtctcaa cgtccaagac accaatgtcg aggatgaatg
    19441 gcacgccggg ctcaccctca cggatgtcct ggcggagggt ttgactctga ggccagatgt
    19501 acggcccagc ggtgatgtct tcggacagga cgcaggtatc gttctggatg gtctcgtagt
    19561 agggagactc ggtaacgatg ttccaggtgg cgttacccga gacggcacgc ttctcgttac
    19621 gcttggccca gcggcgcttg ttcatggccg caaccgagga ctcgcagcgc ctggacagca
    19681 cggagcggcg gttcagctcc gacgaggaga tttcgtgctc cgggtgggct gcaactccag
    19741 agaggagggc cgcaccggcg gcaagaagag cgagaccatg catgattctt gattacactg
    19801 gattcagagg aggctgtaga gaagaataag gggtacaatt gtccaaaggt aatgctgtag
    19861 aagatcaagt ggtccaaaaa tctagagttc cgtttctcat ggctatttat ctatcttgca
    19921 gcttactcag gggttgtaga ttcatggaaa gtttggttcc ccctattcgc catgtctaga
    19981 tgttcctgca tggcaaacca aggcacagcc catggacgca ttcatcagaa ccacctcgtc
    20041 cttgatagga aggagagacg ccggtcgtga tgtttgcgct ctgcgcaagt gaaaatgtgg
    20101 tagcgagcca atcgcctggt ttgcattata atagagttgc cttgcgtcgt catggagtgg
    20161 aaagcgtggg tatcgtggat gaggctacgc ggtatcctcc tcccacatgc cgttcgcggg
    20221 aacggaccgc caagagtata accgggccta aagcatacta aatgctcctg gagtgtcgag
    20281 tgaaccccca cgcggctcca taaaaggtgg gcctgttcct ggtcctggtc ggatggtcga
    20341 gaccgtcctg gtcttggtcc tgcgaaccca gcaaccagga cagcgcaaat gacagttgca
    20401 tcggatggcg tctcggcaat cacaaaactc tccgtaggca agccagggtt tacctgcgtg
    20461 ccgtggcttc cttccgcagg gaggctgaat gaggcggacg gggacggcca agtggatctg
    20521 gcttacggag cgttagccct tttaatctat ctatcaactc tatttctctg cttctgcatg
    20581 aaatcgcgcg gcgagttccg gacctttcac tggctcatat caagcttgtt ttctatgaca
    20641 aaccttgatg gtgcctcccg atgcagtggg tttggatgcc gcgtaagaca cttggcaggt
    20701 cctgcagaat gataataacc cacgggctcg tcaccagttc catctgatca ggccatgcta
    20761 atcctcgcgg tcaagtcgtt gatgggacgg tgctgggccc tttcaagggg ggcttatctc
    20821 ctctggccag acgtatccat aaacgcagaa acgctggtga cgaagagggt gctgggggtg
    20881 ccattaaagt gattgtgttc ggttcctgac agcgctaatg gtttcgctct cttggctcaa
    20941 ctgaagatag ttgttagtca gcggacgact ccttccacct cgtcgtggtt cgccggcggc
    21001 ctccccgttt ggttctatct catgccagtg gagacgtggg aggtttaata tatcgggttg
    21061 caccacgatg gaatcggccc gtagactaca ccatcactaa tgcgctgata tagactcatt
    21121 acccatttca atgcatatag acatgataac tcgatatacc acaatctaag agcattgacg
    21181 accttggttc aagacgccag acactgcgca tgcgccatct ggctacgcta gtcggcatgg
    21241 attacccatc tcggccttta gtgctcgtgt gcggtaaatc tttgccttgt aaccatcgga
    21301 gatttcctca tgctaagtct cacataggta caatacagga tctccctcac aacaacgaag
    21361 ccttcgcatg gaggtgttcg aagcgagata cacatcaacg atgcttggat ctcacgttta
    21421 cggatcagcc actggcagct gcgagtacaa gataaaagat ggaaagagcg tttgcatttc
    21481 gttgcgggca ttgtagtcgt gtcgatatag tctcccaaga gctctaatct aagtactctg
    21541 catagcagat gctccgcctg tgagcaccaa acatggtcgt caaaaacacc tgtccaaggc
    21601 atgggcctgc ctcggtagaa tcgaaagaag agttggactg atcgaaaccg gcgttctagg
    21661 agctgagggc cttaactccg tcgtagtcgt ggatggcaat accagcgaag ctggtgtact
    21721 tggcagccgt cgtcttgatc gtggtgagat cagtgaagag gttggcggag ctcttgccga
    21781 cgtagctgat caggtacgct tcagcagctg cgacggtctc gacggccagc cagacaggct
    21841 ttcctgctgc gttgccggcc tcgaggacgg cggtggcaac ctcgagaagc tcctcggccg
    21901 tgttgcggta cgtcatgaat gttgccgtgt ccagattctc gagcgcccag acgtcaagac
    21961 ccttgccggt gtccgggcaa atgatcttgt ctgcccagta aggcaggtcg gcagcgactg
    22021 gcagtccgag ggacgaaccc aaagacttga gttgtgtgat gatggactgg aaggatgcga
    22081 cgtaagtctc cttgttggat gtccacccat caagacccca tggctaatat agcagtcagc
    22141 tcacgccctc gacttcagca aagcttgaga agtccatgtc tcttacctcg acgtcgatgt
    22201 ggattccggc gaacttggag ctggcgtcag cacttccttg gtattgctcc agccagtcga
    22261 gctgggactg gaaagtcggc tcgccctgtc caagaatcca ctgggaattt cccatcaagg
    22321 cctcgacgac aattccgctg gcgttgcagc gcgcaacaaa gtcgtagaag acctcgttgc
    22381 ccataccacg gtcgatgagg gcgtacacgg tcatgatgtc gttggaatcg gcgaaggaca
    22441 agaagtcgtc gacctgggcg ctgtcctgga tcaagttcga ctgccatagc caagtggcgc
    22501 ggccgggagt ctgtactgcg ggcgcggcag actgcgtggt ttcgctaacc gccgggatga
    22561 tcgttccagt aacttgggtg acctcctcag ccttttgcac agcggcgacc agcggcgacg
    22621 ccgattgcac agcctcaact accggcgctg ctttgacatc ctcaactaca ggcgatgccg
    22681 actgcacggt ctcgactacc ggtgccgacg actgcacggc ctcggtcgct ggcgacgctg
    22741 attgaacggc ctcaactacg ggtgccgtct gcaccgtctc aactgctgcc gccgcgtatg
    22801 tggccacggt cggcttcgcc cccgaacatg cccttctcct gtgtttgtgg ttgtggccgt
    22861 ggctgtgaga caagaccggc gcagccagtg cggcgatgaa aagagtcgac caatgcatcg
    22921 tgaaatcaga tggttgaaag gaatggctac gcaagcaagt cgcgtggaaa tgaacagtat
    22981 agtgaacgta gggtagtccg gacgaaggag agaagactgc aaagccggcc gaggggctta
    23041 catagttaca tagtatatcg gatcggaccc atccaaaagc aacgacgacg gcccggccgt
    23101 cgtgcaccga tccttaatct gtggtgcggg cggtcttgcc agtgaaccgc cacgagaaaa
    23161 gcagtcccat tgggcgggct aggcgccgct cgttacgtaa atcgcccgct gcaaaggctg
    23221 actgcgtcca gggcgtcgac ggcgcgtttg aacaagcggg ccgtgggttc cgcagcgagt
    23281 cactttagtc cgaccaggga agtgatatga catgtggagt gtatcattta acgccagaag
    23341 caagcatggc gccaacgccc agcaagccct agagtctact agacattgtt gtagaaacgt
    23401 gtatacccca aactctaaac tttattttac tctagaccga ggtggcttgc atggccacgc
    23461 agtaaatgat gctataccgc gcgtcaccat cgggaggcgt tctcctcctc atatccaatt
    23521 gtgtcagaaa tgggcccgtc ccaggggaca tcgtatgcgc tcctgaaggt cgaagaagcc
    23581 tgcagaatcc aatctgcgtt cctccccctc aaccgcagac cccgcttcct tggaaaccaa
    23641 agggggttcc aggcctttgg gtgtccataa cggcgagtga ggatcccctg tccgcccgtg
    23701 tgcattgggg atccatctgg tcccaaatga gtgggagtag gggctagcct ggaatgtgct
    23761 cgcgttggta acctggccct gtgtcggagc ctcccgacaa acgcgcagaa acgtaatcac
    23821 ggaaactgca aagagcccag gcgcgagcgt gaagacggca gagatctcta agggcaattc
    23881 tggtacgaag aagtgttaca ttcgccagtg atgtgccgaa ccaaagaatg cgagcaagtc
    23941 gacagttgaa gctaacccct gaaactaaaa acaacaggcc aataacgggc tcggcaaaaa
    24001 tccaccccct ggagagctct ctgctgacgg tgcttaaagc aaaatttcat tggctcgtaa
    24061 gttaatgaga acgacgctag ccctgggtag cttagaaaag agaacctgcg gggccctaac
    24121 tccacgttgt ttgaataggg caggataggg tagattcgct caatgcggag ttagaccagt
    24181 gattgggacg gagattacgt cgttgggcct tgaagatgag atttctagcg ccctacgaag
    24241 accgattcct tagatgctct agtgatcgaa gtcatatagg gttacaagtc atatgaagca
    24301 aagtcccttc agcctccttg tcacgcctca cccctggcca ggtcaaaaag ccattccttg
    24361 ctacaagcca gtttgcaaca tcaatggtaa tccccggtga caacaacgtt ggataccttt
    24421 atccctcata cggggcccca ttctgtcatt cagttggggc tcccgcttgc ccgctttctg
    24481 aaaggccgga gaagacggag gctgtggaca cggcagcctg ggaaccaagc gcatcaagcc
    24541 gacaaatcgc cgagagtgca atgaccgacc tgtcgttatc cactgaggtt ttcatcgacc
    24601 cattggggca acgtgggcca tccggaatgt tgatgatgtc cgtcaggttg ctgagccccc
    24661 tgtaacgaga gggcccgccg caaagcccaa agatccccgg cagctttggc ctgggggcat
    24721 tccggagctt gcgtgttgga tcggtgtaag cagcctttcc ttcgtggccc acagactgag
    24781 tacaagactt gcacagttcc caccgtaata gctcgtaaca gtcccagggt ccctgttcca
    24841 atacgcgcat cgaacttgtc aatgattggc acgtccgcac gcccgcacac ccgcactatc
    24901 gcttttgggg cacatcactc ttgtcttcaa cacaagtgcg gcgaggacgt ggaatgttgg
    24961 taagttgata gtggaagaag ttccgacgac gattccctcc gggcagcaaa gcaggtataa
    25021 atactgcttg ggtgcttaca ttcgatcttt catggcagac ccgcgtccaa atgtggggcg
    25081 cctcaggtca tcattaggac ccaactaccg ttgaaactca gaagattcgc ccagtagctc
    25141 acggaccagt tcccatacat agaaacaaaa ggcacggacc agtacttatt tgtatgggaa
    25201 ggccggtaat ggcgagggga atagagacca ttttaggaat agtaagaagt tctctccatt
    25261 tcattggata tcatgtggta catggtccgt gagctaatgg gcgaattttc tgagtttcaa
    25321 cggtacattt atcatatcag gcatgcgcgg gtttgactgt gccatggttt tattggttca
    25381 tgacagctga gagacatgca gccatttcaa ttcctattag aagccgactg accttcttta
    25441 caagacagta attattgtta ctcaaacgtt tccgatacat acatcatttg tgggcttcgt
    25501 aaataaaaca gattttcacg tggccagtca tggccatgtc cccaatcttg ctgtgatttc
    25561 tttatatgaa atctcctttc aagtgaactg ccgtacggaa attagaaata atatcatgaa
    25621 gtcgaacctc gtttgccacc attatataag gtgccccatc agaagttaat atgataacaa
    25681 aagttgtaaa actattttat tttgactgta cagtgtctga gttctgagat cattaggatt
    25741 ctccccgccc ctctgtttca gaattagagt atgctaaata gcccggcttg gtgtgttaat
    25801 acatgcgtgc taaccctaat gagatatagc cggttcatgg cctagaccat gtcagggtga
    25861 cttctctcga ctttgacatc ggtcgtacga tgtatggtat atctggaaga gggcatttcg
    25921 tgttccaact ggctaacgtc cggtgtgtcg aaggcgtatt ggtttctatt gtgtgaagag
    25981 ttaaggctgg gcacgccagg ccaaactctg tcgctatttt tgctcgaacc cccactgtac
    26041 ttgagtggcg tacggccgta agatgcatcg cgcttatgcg taacgaatcg gtcccagagg
    26101 ggttgaagtg gaggaaggct gccacacgcg atcatcacga aagcctcaat agcggtccat
    26161 acttgaacat cgaacaaaga ccctgcaaat ttccacgttt agccttggcc aaaaattccg
    26221 tcgtacctaa tcggatagaa ttttacatac aggtaaagtc agcgcgagcc gtaagatcga
    26281 aaaggaactt cacctttatt ccactaaaga cagcatcact gcacaattat tagcaatcac
    26341 ttagctagat cgtgtcttcg taccccactt acaacaatcc aagacctagc agtacacaga
    26401 gtgcaagttt tcgacgaaaa tccagattga gcttgctgat aaacgatgcg ggcagtagag
    26461 ccaaaacaat atcacagcta atattccagg ctgaggtaca agatgaatca gctacatgat
    26521 cagggtggaa aataacatta acagcttacc agccaagaaa tagttgaaat ttgtttggac
    26581 cttggggtcc cagcacttgg ccggaattcc cgcagtccat aaggcacggg gtggatcgca
    26641 ttggacgaag gtgaagatgc agcccagcga gttgatgatg aaaatggtga caatgatgaa
    26701 atacaatgtg tatttccgcc agaaggtatt gcgtccgatg aagcgaagtg tcagaatggc
    26761 aactgacgct ttgccggtgg cgaacaggaa aatcgcccat ggctgcgcaa tccagctcca
    26821 cttgatagcc tcttgtctct gctcgtcgtc gaggtagaaa atatgcctgg caccccctat
    26881 actcgccatg taggtcacaa aacaggttgc gaccacgaaa aggacctgcg gcggtgtaat
    26941 cagctcacgg gcctggtctg gagatcgcta taaggattct ttcacaagca acggcgctcc
    27001 agacttacca ctgtgatgag catcatccaa tcatcccacc ccaaggcacc aattctcgtg
    27061 cgtgcataaa accgcaaact cagtaacagt attgaaaacg ccgacaatgt ccaatacagc
    27121 gcctcgagtg ccggaccacg gtcctgatcc ggcggcagct ggggctggtt gcctggtgaa
    27181 gacatggtgg caatgtgata attttcactg gagttcgtct cagtccccgc cttgaagtaa
    27241 agtgctgacc agaccttcag gaatacattc tggaaacacc caagatctac gtgatacctg
    27301 atatatagcc cacagtgggc cgaccattcg ttattgcagg atcatccacc attacctcat
    27361 gaggctaatc ccttgcccta tgttttgcgc ccacgtctga ggcaggcgga aaataatcac
    27421 agttttggca cttagtggag gattgtagac atattctttc cagacgctga tgttaccgcc
    27481 aactaaaatt agaagaggct cactgcaaga tgcagcgcaa caaaagcgcc aatagtgtaa
    27541 gtaaggcggc tggcgaagga tttgtttagg actcggacgg atgtcatgtg ctcacggcga
    27601 agcagtaaga atccttcgca tcgtaaacac ggcacggcca accggtggct tcaggtacgt
    27661 gtaacaccag ctctcaatcc tgggccgcag tcagagcctt gtaaaatata tgccagaacg
    27721 catccttcac cccggtgaaa ttgcgcaatt cggcatttga ctgctgcatt tgacgtatgt
    27781 gggtacatgc aacctgcggg ttgctcgcga ggcccacacc cgtcccccat cctttcttcc
    27841 taaagcagtg cttgacatga ggcactcctg taaactcggt gcggtgcaag ggcgtcagcc
    27901 cgagggttgg acaaacgagg gggtggcagt gtctcagctg ctgcttacag cgtatttgat
    27961 tgattgcatt gggtgagcat ggtgcataca tagctgtgcc gcattgacgt tggtgcccca
    28021 atactatcgc ctgggcttct taggtatcac caccaaggtg cagcctactt taggttgtaa
    28081 cggtatctgc gcgaaattgg ttctacatcc tgggaaacat atatgacatt gaaagtacaa
    28141 gagttcaact ctgtcagggc ttgattttta tcgcaaggtt tggcatgctg catacaaaga
    28201 ccaatccaga cacaatggac gcaattctcc agcaacttcg caccttggcc tcacaggccg
    28261 atgacgccgg tcgtcacaaa ctgctcgatg ctctccgtga catccagctc acactagaga
    28321 ctccgcacga tactttgtcc cgcttcgcgg gtttggtaaa tagttcacaa cagtatctgg
    28381 gacacgtctc gttgctaaca gagaatgcag catctgcaaa tcacagccac ccgtatcggc
    28441 gaggatctca acatcttcca gattctggca gagagtgagc agccgctgag catcaaagaa
    28501 ctagccgcca agacaaatgc tgcgccggtg tttctcagca agtccgctca tcgggcatcc
    28561 ggttcccgct gctgactcct ggtataggcc ggctcttacg ctatctggcc tccattggcc
    28621 tgatcaagga gtccagcgag gatagcttca cggccaacag ccagactcgg actctggccc
    28681 agccgggcta tcgtgggggt atctaccact tctttgacaa ctgtggacca gtctttcagg
    28741 cgcttccggg tttcctcgct gagaataagt accaggacat caaggatcca acggcgaccg
    28801 cattccagaa ggccttcaag actgacctgc ccgcctttca gtggctgcca acgcagccag
    28861 aacgcttcgg cccgctacag caggtcatgg ttgttcaggg tgcgcaaggt gcgccgtggt
    28921 tcacggtgtt ccccttcgag aaggagctgg gcgacttctc gggaccgcat gcctttgtcg
    28981 atatcggagg cggctttgga catcaatgcg ttgccttaaa atcggcctac cctcatctca
    29041 acggcaaaat cgtcctccaa gatctgccac aagctttgga acacttgcca cccccctttg
    29101 cggcacagct tgatggagtg gggaaaatgc cccataattt cttcgagcct cagcccatca
    29161 aggatgctaa gttctactac ttgcgcaatg tacttcacga ctggcctgac gacaaatgtg
    29221 ttgagatcct gaagcagctg agcgccgtct tggggcccag ttcacagatc ttgatcgatg
    29281 agatggtcct ccctaacacg ggcgtcccgt gggaggctgc caccattgat ttgaccatga
    29341 tgtcgtccct tggctcacgt gaacgaacgc taaaggagtg gtatgctctg ttggatgcgg
    29401 cgggcttaaa ggccttgcgc attgacacgt acacaccccg tcgccaagac tccatcatcc
    29461 aggtagttca gaaataagaa actatgtcgg ataatcgctc cagatattct agaacctaga
    29521 gaaagttgat attggagata ttgctcacat catctgatgg cttcaatccg tctttttaga
    29581 attgactgcg ttaagtagac agtacgggac ataattcccc tataatacac tcgcactgcg
    29641 gtgaaatgca aaacgaaacc cggattgatc ccagcaatat caatggcctt gtctcagtat
    29701 cagaatacag aaatacagac aaccgtgtac tcagtccaaa tagcggctgc aaaaatgatg
    29761 aaaattgtag tattttgtct tacacctaac tttacccggt acgagtcagt aaagacactg
    29821 ccatgtagat attccacgca ttccaatttt cagcaatata gagcggcatt cttacggtat
    29881 tcccaagatt atatcttggt tcagggcgtg ccccccatcc aaaacatcac gccaagttta
    29941 actgctatgt gaaactgtat gttcaaccgg gccgacgaaa attttgtctg ctgcgccgcc
    30001 ttacgcatct acagtatctg ccatgttcgg gttcctaaga cttgcaacct cgtcatgaga
    30061 cacgagccgg tcctcatgcg agctcatcag ggcgtcccag tcaacacagc ggtgttccac
    30121 gcgatgtgta ttgagcatgg ggtgcggcat cttgtcagcc cacttgaaca cagccagcgc
    30181 actggtgtcc gcgcggcaaa cggccgcgtt tcgcagccag tcgaggcagt gatcaatgtg
    30241 caccatgtgg tgctgatgct catgggccgt caaatttggg aaatagtgct cacgccagct
    30301 ccactgccgc agcatcttga cgcagtgcaa ttcgtggaaa acacctaacc aagccaggta
    30361 cccgccattt ggtagttcta ccgacgactg accatgagcg gcaagctctt cggccgtcac
    30421 gcgaatgctc atattgttga gaagctggtg ccaggcctca tcgctagctg gagtgggctc
    30481 cccaccatat gggctgttga tgaaattgtc atagagtcga aacttgtagc gcacagctag
    30541 accagcgaag gctttgtgga cgttgttaac aattccgagt ctatattcac gagagaatgc
    30601 gtaccatgaa tatcaggcgc cccttccaag tctgtattaa ttctgatgat cgctatcgag
    30661 agaccagtat atatcaacaa tagaatgagc tgcagtagcc cggcaatggg ccaccagcga
    30721 cgaaaatacc gctttggggt catcactgta ctggttgaat catcctcata gtcgctgtcg
    30781 aggagcggct ccttctcaaa gataggctta ttaatgtctc gctccatact gtcaaaactg
    30841 gaaaatgaga tgaatttgaa ggagaaggtc cagtgaagtg tgacagagaa gcttcaggag
    30901 gaacccccgg gtcctatgac cttgaaccaa gtgggacaag tcttctgacg ggatacatcg
    30961 gccctcggtt gctcccttca tgcgtagccc gggcgtatca tgcgggatga tgcagcgctg
    31021 ttagagctag acatggaatg tgttggacct acagagtggc gcttatcatt ccccactaga
    31081 catgtaagtt ttgccgtgat ggactataaa tcgaaccact ccggcacctc tcacacttgt
    31141 ggtagggatg cgcaggctca ccacttcgtt catctgatcc tccaagcttt ctgcacgaag
    31201 ataggcataa tgaaggctgc tctactacta atcttcaccg ccgccttggg cgtgatgact
    31261 gctcctgttc ctacaggtaa gaattccaga tcatacacta tctagattct tacaatatca
    31321 gatgtggatg acattattgt ctaccctgag cccgacgttg acgacactgt cgtctaccct
    31381 gagcccgacc cagactccgg cattatctac cccgaccttt acaccgatga ctaaattcta
    31441 gtcgtgaaga tggcttgtta ttgttactga gggcagtgaa gattcaacga tggaatattg
    31501 cggggatagg agactccata agacaggcac acacaatagt ctcgcaatgc tataatgttt
    31561 ctgacgcctc tacttcaagc aagagaatcc ctcctgcatc accagaacat aacatcgtat
    31621 ggagttctgc atcccacagc gacttggctc cgtgctcact ttaacaccaa tgctccaatg
    31681 ttccgtactt gaaatggttg tagatgctac atcttgaata ttaacctgag tccaacacat
    31741 gcactcacta ggatgatgat cctgactacg cgcgcaggtg tgggggtcat cacaaaaaag
    31801 cagcgtgatc ctattactgc gccgtaacat catgatctta ttgtaacgcg atattgaaca
    31861 catagagtgt ggggcttgtc aagggttact atggtcagct acttgcgagc gcaacagctt
    31921 ataattatgg caactcataa accgtgcagc tattcctacg atttgaggac catgattttc
    31981 ccgacagtgc tggccaatcg gatacgcctg acatgaaaaa aaaggcaacc acccaaagga
    32041 tccacgccgc atattgatat gcacataata ctacttaagc acatgtctgc aagtcatcaa
    32101 ttgggatccc caagtcaggc tgcggtgcaa cattgcagta cccatcacgt acatggcgca
    32161 cggacatagc taggcaaggg actttgagca actgaatgcc gaccaatcac ggtaagaaag
    32221 aatggcgcca gggcgccact cttgatacgt acatccaggt aaacaattat tggttgggca
    32281 aaaacattct gccaacatgc ctgtcctgat tgaagcttac attggatgga gtccacccaa
    32341 acccctggtt accatgatac tttcagctta caacccggag gtctttaaga atccgactga
    32401 gggagtccga ggcaatacct ttacctcttt gtctggtccc cgaagcgcgc accaaacagt
    32461 caacggatta ccatcgaaac cagctgagcg agcttctttt tcgagcacca atccgctgcc
    32521 ttacacaaac gagtgttcct cccaacacgg cccacatgac gcctccagga cgaatagtgc
    32581 agcttgctac tgacatactc gagcacacga caggaataca aacatatctt gatgctcatg
    32641 ggataccgag cccctcgttc gaaccgggta ctctacccaa actccccctg ccccctgcac
    32701 tggaagatac tttgggacag gccctgtcag ccctggatga gctcaatgcc ctcctgttgg
    32761 gtccgctggg gtggctaaag actcagattg accatgcagt gagttgagtt tcccgacaaa
    32821 cgtaggtcct tgctaacgca caagacaagt atgacctagt cagcttgcat gccatgtacc
    32881 gattcgatgt gccaagcaag attcctttgg gagccgacat ccccatcggc gaactggcca
    32941 gggaatgcaa tggagataac aatcttgtgg aacgcctcct acaacatgct gtcagcaatt
    33001 atctcttgat acaacctcgc ccggggtatg tggcgcactc gtctacttca accttgctgg
    33061 cccaagaacc cgctttcaag gactgggttg gcactgcatg cgaggacatg tggcctgctg
    33121 ggaccaaggt cattgacgct ttgacaaagt ggcctggggc gccagcactg ccccatcaga
    33181 caggccacaa cctagtagag aatactgccg tgccattctt ccaaaccctg gagggagacc
    33241 cagatcgggc cagacggttc gcaaacacta tgtggttgat gcaaaagatg ccgggttttg
    33301 aaccctcggc ggctctggat gcatttgatt gggacgccct cggagagagt accgtggtgg
    33361 atattggagg ctcaaccggt gattttgcta gggaactgac aaaaaagaat ccaaagttgc
    33421 atatcgttgt acaggatttg cctaatgtca tcgaaaaggc gcgttcaaac ttcacacggg
    33481 atagcagcag caacattaca ctcaaggctc atgatttctt cacgccacag ccagttcaag
    33541 gtgctgacgt ttatttcttc cggatgattc ttcatgactg gcccgaggaa tcatgcacgc
    33601 aaatactacg ccagctgatt ccatctttga agcccggagc gcgagttctc gttaatgaca
    33661 tttgtatgcc accagtggga actctgccac gctatcaaga gcggcagatc aggtaagcat
    33721 acgaatacca ctatcaagaa gagaacagat cgtgcaccgc tgactagact cattccaggt
    33781 gccaggatat cgccatgatg gccatgttca acagccagga gcgatcttct gcccagtggg
    33841 ctagattgat cgaaagagct gaccctcggt ttcacctaca gtccgtagtg caattaccct
    33901 catctccctt ggggctactg caggtgattt ggatgccatg agcaaagtgt ccggcatgtg
    33961 cccatggtct attttagcat agcttgaata tgaatatttt gaactcctgt aatttgaaag
    34021 tggacacgta gcgcgtggca ttttacgatt agttgtcctt ccacgactcc cacttgcttg
    34081 tccagtccct gaactctgac cagtcaatac actgatgctc ctcgccaaac ccatgcacac
    34141 ctccggcctc atcatctttc acttctaccg tcatgtccgt cgtgcacata aggctctgcc
    34201 gcaataaatc aatacaatgt cgtatgtgag gcggtgagat catcatgggt aagtctccat
    34261 cattcaattt cttgccagca gctgccaagt catgcaccac ccaataacct tggcgaatgc
    34321 cattctagta ctatatcagc ctgtcactat gccataagtt ttggcgttcg agatgatcac
    34381 tcacaaggca atgtaaagtg tggtatactg agaatgtaga gcgttttgga gcaatagttg
    34441 ggtgcgaaaa gaagccggct tgtctcggga aaagcgcttc ccaggcagca tcagcctgct
    34501 ttgtgttctc gccgaacgtc cggttataca tgaacacatt cgggaaagat ttcactctcc
    34561 acgttaacct tgtacccatc gtgattgcga atatgtacga atccttacag gacagaatgt
    34621 tgctggcagc catgctacgt gtttcggtcg agtaacgccc aaatccgaat cccaagagtc
    34681 ctactgttag acaaatgacc gctacaattg ctgtttgcgt gataaagcgg tgggctcttg
    34741 aaggataacc gccgaccagt tcatattgat attttgaatg ttccgttggt gacattacaa
    34801 aggcgtttac cagtgccaat gtagtatgag ataccgagga ttaggattcc caaggcaaaa
    34861 gtatgaataa aagcattgag taggtcagcg acggaactga cgggtacaag tgaagagagc
    34921 tgggaaggag acggaatatc attgatatgg atacatgaat aattgatctc ttcgttctta
    34981 aaagaatggt aatcgataaa cgggagttat actatcgaac taggccggtg tttgaacatt
    35041 gctctggttg tgacgcaggt atcctggtcc cttgtggtgg atcagtttcc gctcctggaa
    35101 tgacagacca ttcatttgca tcgatcggcc gcatcaagct aagcgaaact gagagggaac
    35161 agtgtgtaca cagaagagga ttggatgata gatacacgta cattcccctg tgactggatc
    35221 ctgaagtttc tcgttcccct cactgtttgg aacattacat aaatccatgc agatacgtga
    35281 agctatacat gccacaagga tcatagcatg ttgggacgca gaggatgctc attgaccatc
    35341 agaacggcga ggttgcggcg caattcctac cactttcggt gctgcaagac gatggtggga
    35401 caataccaac acaacatgag gtagacccag gccccaccac gtcactagat tacgtcgtac
    35461 cgtggcgccc gcatgcgtct tttgacgcat ggtaagcatt ccttcaggca ataccatgca
    35521 atgcaatcca actcgtatat cacatcatca tggtgccatg atcaaagggg gctgagtttg
    35581 tgtccaattt tctggaggac tactgtcccc gtgcttgtcg ccatttcggt aggcattgaa
    35641 cattagtgag gcgtaagttg agctcctaaa cggctttgag gcggaagtgc acgtagtaag
    35701 gtcacaacta catcaacacg cgaagcatgc cgttgtctat aatctcgaaa ttcagatttt
    35761 ggccacttcc aaggtcactt ccaaacaaat tcaatgttac ttgtcgtgag aatccgtgag
    35821 aatccgtgcg aagcggtact tcctatatat catgtctcat acaatggccc gagcctaaga
    35881 tacccatcag ccacagcttt acgaatggag cggctgatta catgttctat gtaaactaga
    35941 gtgatgccca attaacagcg agaatatatt gggatgaaga ggaagtcgta ctccgtaggt
    36001 ggctccgcac ggattgcggt ctcaagcaga ttagaatgtc atagttgtcc tggcgtattg
    36061 gcgaactttc tcttgcgtag ggagtgataa gatggcaagc agaagctcag ccaaacaata
    36121 ctcaaccaat ttctacagta gttactagta acgagtccaa atttctcttc aatcccataa
    36181 ataatccggt ggtcaactag atcatctaga ttatgccgta gcgctggcca agggcaagtg
    36241 atgctcatcc atctcaccaa gctcacccaa ttggccgagt tcaagcaagg tgaacgcgct
    36301 tcttctgcaa atctcataag tcggtaatgg cacgttcatg cagataagat tgattaccta
    36361 ttaaggacat ttatcaaatt accttcgtgt ctcacttcac ctccaacctt aagtagggtt
    36421 caactaacca ttgctatttg ggtcgaagca ttcaacaagg ccgtctagga gagatattgc
    36481 tacgcagaga caatattgca atgttcattg ggtgatggtt gacatacctt tgtcaggcaa
    36541 ggaaaattcg gatcccgtgt catttgagaa aacttttttc caatgacctc cgtagtgggt
    36601 tcttggcgta gatgtttgac ggaacggaga ccgggtgcat gtagcctgat aaatgtgagt
    36661 agtatattct cttgataaaa gcactcatag gctcactgaa gtccaactca gaagttatgc
    36721 ggcttatcta aagctaggct gaccccatat ccaggcggtt ttcgcccatg tacaacatat
    36781 ccgcgcaaag gcaccaattt cagtaatcat ggcccaaggc gttggttgat atagatggtc
    36841 attcttactt gggccaatta taatgcaact tcctatccag agcatccttc ttagattgag
    36901 aatgatattt tgctgatatc ttatttagga ttattgtagc tagcttcaac ccgaggctgt
    36961 ttccctgctt tcagtctatc attacatgag gggaagggga ttcttgtcag gtgccaatgt
    37021 tctactctaa gtagggatcg gtttgagacg tgacaaaggg cagcatcagg aggtgggtgc
    37081 cccgctacat tggggtggct ccaagcataa ggcagatact ccgttgcgca tgcaagggca
    37141 acctgcagct ctaccaacac ctaatgcaca tcgacacaac cgctattaca atgtctgtac
    37201 ggcatcgagg ttgtgtgaca tctcgctaaa gaaacagtcg acatgggctg cgagtctgtg
    37261 tttgatggcg gtacccatcg cagtgacctc aacgttgagc cattttccat gtcatgcgtc
    37321 tttgaatgag gtccggggcc atcctctggt cgatttgtcc agcctatgcg actggccata
    37381 gtgcggcaca gaaagccact gtggtcatac cattaaaact tagtagtcta atacacgttg
    37441 acacggacca agtaccataa aatgtccaac caaagggaaa gaacttctcg ctatccctaa
    37501 aatagtctca atgaccttgg tctgggatgg agcagaactc attgtagaat tcagttcctc
    37561 gcagtctcag gtaatgcagt gatcggaggt cgggtcagcg attagattgt ggagtacggc
    37621 ttcgaccggc cgcccaatgt gatctgacgc catgcaacgg tacatcggag ccggttgccg
    37681 aactcgtata ggtaatggag caattcgtcg tatctttgat cttcatgtat tcaagcatat
    37741 ttttatatga attggatacc aaaatacgtt ttgttccaca ctcactgccc aactgggttc
    37801 aagcctggct gcccttcaac cgaacgacac atctcccgcc ggtgtgaaga tatacaatcc
    37861 ttcgacggtc ttcaatacta cgcggtcgtg aagtctgatg cccaaggcag gaagcacatt
    37921 atgcagtgcc ggttcgtcac catgatcatc atcaatttag ctacaacatg tcattgaccg
    37981 ggccgtcaga tattcgcggt atctaccgct ccaacagtac tctggccccg actggcgttg
    38041 ctcgtattca actagctttt gagaatggtt actcttgcgg aaatggcggg caccacccgg
    38101 tattctggtg tgcggctact cgtgtacacg acagacatgt atagataccg cccgctgtgt
    38161 aatcaagtgc aggttgaact tcggcgtaat aatacaaata cctatccgtc acgcagtatg
    38221 attgaagtca acaggcgtaa cgatgatgat attgtggaag ttgacggcac attctgggtt
    38281 cctacataac caaattggtc cttcatatct taacagggtg gttactaccc acgtgtaaaa
    38341 ataaccagca aacgcgaccg cggtaaggga gagcttccct cttcctcctt agttttgaac
    38401 atatataata agatataatt catggtaaag ccttaatcta ttcctattct tataaacatt
    38461 attattgtta ctgattatat agccgtgact ttccgtagta gctcagaaag gagagatagc
    38521 gtttgacaag gtgcgacttc ttctcgaacc aaggaactgt tgaagccaac tccctgaatg
    38581 atacgacgaa cacatgttcc gtgaaaaccg aatgcaatgc gatccactgt gttgttggac
    38641 ttctgaaaca gccccggttg tcggtcccgt ctgaactcct gccaattgtt gattcagaca
    38701 tccatccaag ccatccccaa acgaacccat tgacagacgg catgagttcc catgctgcca
    38761 aacccccaaa acagtgcaag atcggtggtt gcatggactt ggccaatcgg tggcactcca
    38821 ctccatcggc gccaggcaca gcgctaacgc gcactgggag attttgccgt ggggaaaggc
    38881 tctggtaagg agagatcttg gtactgatct accccaggtc tagtttcgca acttcagtcg
    38941 ttcatccgtt cgacatcgcg gcactgcggg aattgatcgg gcgccaagat tgccagaagc
    39001 ggagccgtgt gcgggatctg cgacgacttg tgctttgcct gatggcagtt tcgtctgatc
    39061 cagggtttca gctgccacgg ttcggtcaac tgtcatccgc tgcacggcga tcatcgcgaa
    39121 gactaacttg cttcacacgc agccaggatg ctctataaag acgtcaggcg caccgccaga
    39181 aggccgcaat ttagctcttc tacagacaca agctctcact ccatcaaaat atacacactg
    39241 tctttcacgg cccggcgcct ttcgtttctt gtaactactt gatttcactc attccacgaa
    39301 tcaggacatt cgctcaaaaa gacaaaatgg ttcgcatcag catcatcgca gctttcgctt
    39361 gtaagtcaac gcattcccca ggtcttcaat ccgcacggcg ggccgcttac gcgctggaca
    39421 gtcgctcttg gcgctgtcgc cttgactcct aacgatgccg gtgcccgcga tgtcggaaac
    39481 ggcgagggag cacaattcac gactggtggc tgcgtcgccg acgctgactg ccaggagggc
    39541 tgctgcgccg gtggtgccac tgatgcccaa ggaaacgaag tcggtatctg ctctggcatt
    39601 ggggctgagt tccagaacgg caagacgggt tgtggcttcg ttgaccctaa cgcccaggag
    39661 tccattgcca acgcccagaa aatcgtcgac aagcagggct tctaagcaaa acgcgcccgc
    39721 acgtctgata agtgcctgga aatgaacatt atcttcgccc ggttgaatgg gggaacaatg
    39781 ggggaacagg ggatgaatgc tatatcaaat atgaaagtag ccgacaatga aagccccgag
    39841 ctctttcttc gcttacatac tgggaatgca ccttcgcaag gcattcacgg cttcttgaaa
    39901 gtccaccctg ccaaaatttg cggagatgaa ctgttcatct gggtcgattg caaatgtgat
    39961 ttctcgccag tacagtgccc tgatgagtag ttgaatccat acctggcctg taccgcagag
    40021 ctcaataagc tctttccctt caccatgcca cataatgcca tccaccacca tgattgcttc
    40081 cgcatatgcc gcaggcctcc aatacatcgt caagtcgatg atggcagggg ccaagccaga
    40141 ctggtcatcg aacagcacat taccagccag gtcggcgtgc atgagctggc tctccaaatc
    40201 tctgggtagg ggctccatca tctccttgag ctgttccagc gtcgggttga gaatctcgag
    40261 aataacaaag tcaacattat caacatcctc aagtgccttt tcgccccagg tgactcgatc
    40321 agactccgac caacggttga tcctttcatc aacaaatcga ggcttcttga aataggccat
    40381 tgctaagtca cggtgaaaag cgcgactgac agataaagtc tcagctatgc gaggttttga
    40441 gccagacgag ccttcgagaa aggtggaagc tgtccatcca ctgtgaacat actttgctgc
    40501 gtcacgaatg atcggtattg ggcgcgacag gcgatactcc gatgatacat tactcaaaag
    40561 gtgggctgtc aactcggaaa ccccctgggc ctcatgttta tcgtccgtcg gcttcagaac
    40621 gacgttgcca attctgaagc agagtcccat tccaccggca agtggttcag gaactccgtt
    40681 cagtccgaat gctcgcagga tttgttcacc aggtgcaacc gctttgtcca tgttggcttt
    40741 cgttaatcgc aatgttaatg acgattactg agttagtttt acaagagaat attccggcaa
    40801 cttcatgcac tttaagtagt gcaacattgc ggatgtcgtg agaagggcgc accgtttgat
    40861 acgaaggaat caattatcaa tcagctcggg taccactacc gcagtggcat gagtcattta
    40921 tccctggcgc acaagtgcat taaaagcact tccatttcat tctacctatc tcatcacttg
    40981 acactggaca gtacaaggct gcatggccta gtcttttata tagcgttctg gctgtcagag
    41041 atgctgcacg ccaagattct gcctaagtat ctacccggcc agtaataaaa tcacggtgca
    41101 gagcccactc acattattag gcactaactc tgagcatacc agcattttga taaacaataa
    41161 acttggcaag ttaatagttt gttggttcct ttaaatgctg tatgcggcct cgtactaccg
    41221 tggtaatgaa cctcagctta attgagatac acgaaataat aaacacttag tcaaaagttc
    41281 aaggtggggt tgaaaactca ctgcataatt tgcggtagta cttttccatt ccagactggc
    41341 tcacttcagt tataaagcgc aaagacttgc tcaaggatca ttgttctcgt actcggtcag
    41401 tacccccaat tctggagatg gatagagctc tgccatcttc gaaccgggtt tggggcaaga
    41461 ttgtagaaga taatggtcaa ttagagtaaa tggtcaggct tgcttcaata caagcggaaa
    41521 caggctatat ggtgccgcgc tgaattcgcg gacgaggtta cctgaagttg ttgtgttgtg
    41581 gacagtggaa ctagacgatg aggaagtgga taccgagtca gaagcttgag ttttattgat
    41641 aattgcaatg tcggtaaact gatgtagttt ttcagagttg ctatgacctg gcggagacgg
    41701 ccttggttgt ggatgaggtg cccttggatg tgaggtttga caacggttga agagatgtag
    41761 gatataaggt ggtggacgat tcaaggacca ctgtggtttg cacctcggtg tttcgaggtg
    41821 agattttgga tcttatttga ctgcataaga atgtaaataa tacttattac atgtggcaaa
    41881 taatcccgtt tccccatttt ctgtctttct tttctgtctg acatgctggc tgcccaaatg
    41941 aaaggcagtg cgtaagtagt tagcgctcaa cgcacccgct gaatatcaat tgtgacaaga
    42001 gcttgtagca atcgactatc gactcgtggg gaattggctc agctactgct cactcttgcg
    42061 tgctattctc gagctagttg gaacttggaa aacgtcaagc tctctctaat gagaagatcc
    42121 aaatacgcgt attagttact gtctgtgatg aacgattagc ttcagccagg aaacactggt
    42181 tgtacagttg tgggctgtca cgctaatccg gtaatagatt agcgtgcgaa actgtgaata
    42241 cgcgtatatc ctatgatatg gtgaagtagg ctgcggtttg tggcgcaggc tgactctacc
    42301 ttggttgttg atgccagaac catgggattt gggtgaccca catgaccatg tcttgcagtt
    42361 ccacgttaac gctactgatg ttgttcgaag ctgacgaatt gctcatcatt gtcaaggctt
    42421 agttggtctg tgggtggggt gccaattcgt cgctgacata tatcaaggat tactttcaca
    42481 cgagatcaca ggccagccat ggtctcaata cggatcttcg aaactcgtac aggacgcttt
    42541 ggtcaacttg gatactggct ctttggtgta taaagacatc ttgccctgcc aaagtttgaa
    42601 cagcttgccg tcagaccagc ccacatcgca catacttgta cgtcatcccc attcaaccat
    42661 tcagccaact cagtgttcga accctcccac atactctacg tcggataact tgactatgtc
    42721 ggacaaatcg ttgcctattg ctatcctggc aatccatgcc tctctggcat tcccgacaat
    42781 tttcataatg ttcaaacatg gcgtccggca tggtgctatt ttgggctggg gttacctgtt
    42841 catattcctc acactgcgca ttgtgtcgag cgcaatgcaa atgaacgatc ctaggaaccc
    42901 atccgcagct cttgttgcca gcattgggtt gtcacctttg cttctttcgg ccgtcagcat
    42961 cttgcacgaa gcgtaagtgg tcttaacctc ctgcggccgg ccgcatgtgc actatgctaa
    43021 agcattaggt cattccagcc gagcatactg cgtcgtgaac cgtcgaagta ggatagatct
    43081 tgggtcactc atcgtgctcc attttatcat cagcaccgcc gtggccctga cgggagccgg
    43141 cgcatcaggt gcccaaaagc atggggtcac cgaagaggag agggcaaagg acctcaaatt
    43201 ggtagaggcc ggaatgggat tgcttcttct cagcttggtg gcccttttag ggtcggctgt
    43261 tttctcatta tcctcgtcgt ccttcagatc gcgtcatgag ctgccgtacc agagacaggg
    43321 aaagtggctc acatatgccg ttctgtattc ccttccattt attgctatcc gcatcatcag
    43381 cagccttgta tacttcagta cccagagtgc cgccttgaat ccggtttctg gggatatagg
    43441 gtaccgtgtt ggtttcggac ttgtcgatga gcttattgtt tcgattatat tgattatcgc
    43501 aggactttgc acgctcaatg ctggtaggga tcaatcggga agcagagggg gatcagaaag
    43561 taccgctctt cgcaagtgag ggggttcagt atgggaaaga gcataaatat tgaaatagct
    43621 gcgacaaaca agtagtagag aagactggta gacaagactg gttcgtgaca ttaagaatct
    43681 cttctgtgat gctgcattcc ctccagcaac tgacaaccat gcctttgtta ccttgcgctc
    43741 attcttcctc atggatatta cgcagtataa taccatatat cacctgtaga gcttgttcag
    43801 acacacctgc aggctttcgg cgtgggcggc tatttggcgg gcagtcgtcg tttgtgctat
    43861 ggcggcgatc tgtttcaaac ctacgggtca acgattcaga tccaacgtcg acatggactc
    43921 actatggatt ttatagaatc ttcctctgaa attgaagatc gctctcaggg ctggttctga
    43981 tgtagcctgt aggccggcgc ctctacctat gtatttttaa gaatgcccag gtgcctccat
    44041 tccaggaggc atgcatagta cagcgtttcc ccagcaccga gctgattggt gcccgcaaaa
    44101 cccacttctc cacaggctgg tggtcccacg atcgaacggc ccgcggacat gacgctaagt
    44161 tttaccccac acccaccgac accctgtcta ctccaaccgg gtctttacca ccacggccac
    44221 cgagccaggc gctgtcgaca caggcaaatg tcaggtcccc tctcgccttg gtgttgaagc
    44281 gagcgtgttg cccagcgtcg ggtgtgtagt gcccgatcca atcatcgaac ggtgcgcctc
    44341 gtcctgggcg cgattctatt tgccgggcgc gtcgtccgca cacgcaccag cccaggtctg
    44401 tgacacacca cttcgcgcct tttgttacag ccgttggagg aggaaggagg ggaaaagacg
    44461 agacgagacc aggtagagag aggtcctagg cccagggccc gtatccgtcc atccatccat
    44521 ccaccatcca ccatcgtctc tcacccgccc gcccgctcgc cctgtgcttt gctttttttt
    44581 cctgtccgtt ccattctccc actatactct catgacgttg cccgcatccg aactccctcg
    44641 agctgtcgga tgacggatga cctgctgtga ctggtctgtc taacaggcgg cagttgtgct
    44701 caaccaccat catgataggc ccgtccgtct tgcggccggt gctggtcgct gctagcggcg
    44761 tctcgtcgag ggcgagcccc cgagttgcat cctcgcgcat tttaggtttg tcaacccgca
    44821 gcagtggctt catctgctgc cattcgagca ccgctccgtg ctaaggtacg ctccagtcct
    44881 gccgccaatc gccggcctcg ccgttgcatg tcagcgacac tggcacagca cccacgtcag
    44941 gaagcctgtc gtcttacccg ccgccggctt caagcgcgag ggcggtcagc ctgcagcatc
    45001 gcgcatcatc ccgacgactg cttattcgac ggttgttgag ccgccttcaa ctccctactc
    45061 tgcgctcacc gtgggggtgc cccgtgaaac gttcgcaaat gagcgccggg tcgccctgac
    45121 ccctcagaat gttgccctct tgagaaagaa gggcgttgca aagatcattg ttgaacgtgg
    45181 ggccggcgcc caagctgact tccctgacga tgcctatgag aaggcgggcg cgaccttggt
    45241 cgatgccggt ggtgtctggt ccgctgcgga cattgtgttg aaagtgcgtg gcccaaatgt
    45301 tgctgaaatc gatcgcctca agccaggcgc aactgtcatc tcgttcctgc aaccggctca
    45361 gaacagagac ctggttgagc gtttggctgc acgcaaggtg acggctttcg ctatggacat
    45421 gatccctcgc atctctcggg cccaggtgtt tgatgctctc agctcaatgg cgaacattgc
    45481 tggttacaaa gctgtactgg aggcatccaa caacttcggg cgcttcctga ctggacaggt
    45541 cactgccgcg ggcaagatcc cgccatgcaa ggttctcgtc attggtgccg gtgtagctgg
    45601 cctgagtgct attgccactg cgcgcaggat gggtgcaatc gttcgaggct tcgatacacg
    45661 agccgctgct cgcgagcagg tccagtcctt gggagccgag ttcatcgagg tcgagatcca
    45721 agaagacggc tctggtacgg gaggttatgc caaggaaatg tcaccggaat tcattgctgc
    45781 cgagatgaag ctcttcacgg agcaggctcg cgacgttgat attattatta caactgcctt
    45841 gatcccagga aggccagccc ctaagctgat caccaagtct atggtcgaga taatgaagcc
    45901 gggctctgtg atcgtcgatc tggcggccga agccggcggc aattgtgaga aaactgagcc
    45961 tgggaaactc gtcacatata atgatgtcaa aattattggt gaggacctct taacctctct
    46021 gggcgagtat gataaacaat cgcttacggt gctataggtt acacggatct gccatctaga
    46081 cttccgactc aatcatccac gctgtattcc aacaatatcg tcaagtttct cttgtctatg
    46141 gcaccgaagg agaaatccta cggcatcgac ctttcagacg aagtggtccg cggggcaatt
    46201 gtggtcttga acggcgatgt attgcctgca gccccacgtc cagcgcctcc acccgctcca
    46261 gccgcgaagc cgaagcccca ggtagaagag gtcaaagccc tgaccccgtt ccagaagact
    46321 acgcgagaag tcgctggtgt tactgctgga atgggaggcg tcctggctct gggaaagatc
    46381 accggcccgt tgttcatggg taacgctttc acttttgcct tggcatctct catcggttat
    46441 cgtgtagtct ggggcgtaac acctgctcta cactctcccc tcatgagcgt caccaatgct
    46501 atatctggaa tggttggcat cggtggtttg tttgtgatgg gcggtggata cctgccggag
    46561 acttttcccc agttcctcgg ggccgcatcg gttttactag catttgtcaa cgtgtcggga
    46621 ggtttcgtca tcaccaagcg tatgctagac atgttcaagc ggccaaccga cccgcccgag
    46681 tatccatggc tatatgctgt tccggcggct gtttttggcg gcgggtttct cgcggccgca
    46741 tcaaccggtg cagctggtct catccaggct gggtaccttg tcagctcagt gctttgcatc
    46801 agctcgcttt ctgggttggc atcgcaagcg acagcccgca tgggcaattt actgggaata
    46861 cttggtgtca gttccggtat tcttgcctct ttactggcag tcggcttctc tcctgaggtt
    46921 ctgacccagt tcggcggact cgcagccatt ggcggtctga tcgggtttct catcgggaag
    46981 cgtatcatgc ccactgatct tccgcagaca gtagcagcac ttcactcagt cgttggcctt
    47041 gctgccgtgc ttaccagtat tggcagcgtg atgggcgacc tttcccatat caccactcta
    47101 catctggtga cagcctatct cggtgtgctc atcggaggta ttaccttcac tggttccatc
    47161 gttgcgttca tgaagttagc aggaaagatg tcttctcgtc cccttcaact ccctggccgc
    47221 catttgatca actctggaat gctagcaacc aactttgcta ccatgggcgc gttcgtgaca
    47281 atggcaccgg gctcgcctat gatagcggcg gccgcgctca gtgcgaacac tatcctctca
    47341 tttgcaaagg gcttcaccac gacagctggg atcggtggtg ccgacatgcc agtggttatc
    47401 accgtgctca acgcttacag tggttttgct ctcgtggcag aagggtttat gttagacaac
    47461 ccgcttctaa ctactatagg ggcgttgatt ggtgtttctg gttccattct gtcatatatc
    47521 atgtgcgttg ctatgaacag gtctctgacg aatgtgctct ttggcggcat atcagcaccc
    47581 acggccactg aatacaaggt cgaagggtcg ataacacaga caaatattga tgatacggcg
    47641 gaggctctca ccaatgcgga aagcgtgatc atcattgtcg gctacggcat ggcagtggcg
    47701 aaagcacaat acgctatcag cgagataacc aacatgttac gatccaagaa catcaacgtc
    47761 cgcttcgcca tccacccggt agctggtcga atgccgggtc aatgcaatgt cttgttggcc
    47821 gaggcaagtg ttccatacga cattgtgctc gagatggacg agatcaatga cgactttcct
    47881 gataccgact tggtgctcgt gattggggcc aacgacaccg tcaatcctat tgcgcttgag
    47941 cctggcagcc ccatcgcagg catgccagta ctgcatgcgt ggaagtcaaa gcaagtgatt
    48001 gtgatgaaga gaggaatggc ctctggttac ggtaagtcca aacagacgcg ccgatccttc
    48061 tgatattcga tctgatcatt tgcagccgat gttcccaatc ccatgtttta catgcctgga
    48121 acgaagatgt tattcggcga tgctaaaaca acatgcgatg gtgagctagc cctgaagtct
    48181 gacttgttga gtcttactaa ctcgcccacc agccatcaaa tcagcaattg agtcacgaat
    48241 ctagaataga gctgcatctc catcatgatc ttcggtatat agcccgcatt ctagatctcc
    48301 tcgtcctatc tgcttgtgta gaatctgcat cgcatctagc attgagatag ccctcatacc
    48361 ttgaactctt cagtaggttt cacgtgtgtg aaccaagagt ggcggtttcc ttttgattta
    48421 taacactcat tgcacatagt tttatgtctt tcttgatgga tatgagtaga tcagctgatc
    48481 gataggcatg gggtgaaacc attatcgtgc tgctgcactt ccagtttccg ctttatatca
    48541 agttggtggg acggtcgtct agttcgcggg actgtccgtt taagcatgat gtgcttatgg
    48601 atatagcaat ggcactttct tgtttacgtc gaccagggcc cattcctagt gttatgaaca
    48661 caatatctgt cttactagtc caatccaatc tgcgaagaca accgcagaac acgccacgat
    48721 gggtcaacta agaaattaat aatagtaacg cgcgtcaaag tcaagcttta atcctactgg
    48781 ggacagctca tcgcaaatga gacatggcac tccgccaccg aactcctcga tctggatatc
    48841 ttgcttttct cgtatcagga catttgtggt ggttccgcta cctgctggcc cggctgcaag
    48901 ggttggggaa tcaatagtag ggtagtgcag aatactccgt actccgccca aatctccacc
    48961 taaactctat tgagttcaat ttccggaacc agacagcagt cgcccgaggc tgtttacata
    49021 attcagacgt tagacagaca ttgaaatgac gagaagttgg ctactagtgc ctctcctccc
    49081 cagcggtgat tagtagcggt cattgaatgg agcgctcata taccgatggc agcaccctct
    49141 tttctgggta gtacgtggga ccaagtgccg ctgcatgaac agtgctgacg atccattgac
    49201 atacgaacgg cgggcactga agaatgggct gacgtggttc acgatggaag cgcccacgtg
    49261 tgacggttgg gctaggagat tacacactct tcgagactaa ttgtggctgg ctggcgccgt
    49321 ctcgactgca gcatgcacta tagaattgca ggcctgccac ttgttttggt gatgccaaaa
    49381 aggagcgagc atcagccgcc ccgactgacc cgggcggaca ggacggctga cgggataagc
    49441 tgcgggcgcg acgtcgagct ggcagtgcat acaattgcac aaaggagatg ttgtccgaca
    49501 acgactcttt gttgtctcct cgtgctgctt atgtgtagct cgctctggca ttacgcgaaa
    49561 gacaacaaac agcacagcac atctcgtggg ggatcgagaa agtcgggccc agactgattc
    49621 agctggccag gtccatgcca gaaacggcgc cgtgcgtgac caatgaccgg gtctttggcg
    49681 tctcctgagt caagacgtgg gtgccacggc gtcggagcta agggcgccac aaaagcttct
    49741 tacttctatt gtccaacgag ctttcggcta gccggacgaa ccagttgggt gggacgagca
    49801 gggcggccgg atttggggag gggggagggt gaggagtggc agaaagaaga aatcaggaaa
    49861 cagaacccga gtctgaccgt tagggcgatc gcccatcaac ccatcacaca gccgcgctca
    49921 cggttccgaa tctgacgaaa aagatgggaa cggcgttaca tcgttagagt tgatgatggg
    49981 cccgcaccga ccgaaaaggg gtgccgagat gccggggggt gatcaagcat ggggttcttg
    50041 acaagcttga caagtctcaa ttgccctcta tgcaaaaagg ccccagctgt gcactattgc
    50101 gcgtaagggt gtttctcgta gaatatagtt aggacatgtc ttgcttctat gaggcaacga
    50161 ctgcttttga tgtcctccac tgcgaatgaa cctgggcggg ctagcttcaa cgttacaccc
    50221 tgtcaagcct gtgaacgagc ttggccagcg ccttaccgcc taaaccattg aaatacacag
    50281 taggcttcat ttccctactg ggcatcgtgt ttattatggc ttgtagtttc cgtactgtgg
    50341 cattgtcttc tctataccgt ggccgcctaa tggcatggct gctactatgc aggtgctggt
    50401 agcgtatcat tgatacacac tgattcggac cgttcggggc agtcttgcgt cacagtcggg
    50461 acgatcagcc atctcgcagc gtggggctca gcaatgcagc gctttcaact caacgggcac
    50521 agcgacagcg agctgaggag aggcggagtg acccctctgt cgtctcctcg ctcgtatttg
    50581 catgtgggca ccgggcagtt cgtatcagag gcgtgcccct ggactgttgg cctaggctgt
    50641 aggggtgcta gatgtgctct agcgcaggct gggggggagc cgtgtggagc gctctattct
    50701 cagctacccg ccctatttgg ccgctaggct gactccggag ccgctgattg ggtgcccgtc
    50761 atgcagcccg ggctcgcttg caggggtcgc gcaaatgaag aggatcacag atctgctctg
    50821 cgatctctat ttgcgggcta gtcaggcacc atgtcccaaa gcctcccacc ggcggcacca
    50881 cccactctcc accactctcc cacacacgat cacctgccat cggctccggc tggcgacctg
    50941 gcacgacttg ccatatgcgc gcgcgcgcgc gctgccgccg ctgcagtcag cagagatccc
    51001 ctttctgtgc atggcgtgtc gacgtgtgga ccaggggggg ggtgccagcg cctggggctg
    51061 atgctgatcc gccccgggcg cttgatcggg tcatgctaac taagtagtca gctacatata
    51121 atgcaaaagc gacgagcccg ccgcccgttg tggccgtttc tcgagatttc cgtttccagg
    51181 tgatctgcaa ttgcatcact tgcgtcgctc tttttcccat ttctcaagtc actcgtttat
    51241 aacttagtgt gtggaagaga gagcgtgtgt gtgtgaggtg tataagctga atccattgca
    51301 tccatacccg gcctatatcc tgacaacgaa tccatcatga agttgtccgt tgcctcccag
    51361 gtcctgtgcg gcgcctcggc cgtgtctgcg atttcgcttt ccaagaggga ttacaaactc
    51421 ggacccacgg tttcgtccaa ccacagcatc ggaatcggag ccgggtcgaa ccacagtgtt
    51481 ggagtgggag ttggagttgg acttggagcc tacgatgccg cgcctctccc gctgaaccac
    51541 tacggatggt tcgagaccat ctcgatcaag gaggccaagg ccggtgtctt gaagcaccac
    51601 tcgcacgccg tcaccaccca gaccgtcgat gaggagggaa atgtggtcga gctcgtccag
    51661 caggtctaca aggtcaccat tccgtgtgcc gaggatggga agccggtaca ggagctcgac
    51721 agccagacgt cgaccaccac caagaccggc ggcaagggca agaccgtcac caccggtgct
    51781 tctgatgagg cggatgacgc ttccgcagcg gacgacgagt cggacgacgc agatgaggga
    51841 gatgactccg tgaccgtccc cggcggcagc ggtgcctcgt ctcctgacgg cgtcgccacg
    51901 cccaagccca ccactcaggg tggtgctaac actgctggca agccttcgcc ggccagctcc
    51961 aaggccgccg atgccaccga cgccgccccg accactgtca agtcttctga cgcccagact
    52021 gtgcccacca aggctgctga cgtcgagacg tcgtcgacca gcgccgctga gagcactggt
    52081 cgtgtctcgg ctgccgacga tgccaccacc actagtgcga ccacctccgc cagcccgact
    52141 cctgccgtca ccgcccaggc agagtgcgcc aaccccaaca tgcgctttga gtggcgtagc
    52201 tactcggact ctgaccgcaa ggcctttgtc gacgccttca cttgcctgat gagactcccg
    52261 gcctccggcg cctacccccc tgcccagaac agatacgagg atatcgtccg tgtccaccag
    52321 atgatgacca gcaccattca cggcaactcc atcttccttg tctggcacag atactacacc
    52381 tggactctgg agcagatcat gcgtgaggag tgcggtttcg accgggcctt cccgtggtgg
    52441 gacgagacct tggatgccgg ccactttgcc gagtcccccg tcttcacccc tgcgtacttc
    52501 ggcagcctgc ccgcggccac caacggagag ggcacctgta ttaccgacgg cgtgagtaca
    52561 tcgtgttccc gagctccctg ttcaccatgc tgactatttt ctactaggct ttcgcgggtc
    52621 tgacctgcca cattggaccc ggtaccggca gcgtcgacca ctgtctcgcc cgtgctgttg
    52681 acgagtccct gaccgctcag tccaacgccg actttgtcaa cacctgcaac tcccgtgcaa
    52741 tctactccga gatggagaac tgtgccgagc tcggacccca cgcctacggc cacaacggtg
    52801 tcggctccgt catggccgac gtgtccgcct cgcccagcga ccccgtcttc ttcatgcacc
    52861 acctgttcgt cgaccgcaac ttctggctat ggcagaacag cgacgcctcg cgcaagacca
    52921 ccatcgacgg ctgcatcgac agtgccgacc cctgcacccc gctgaccatg gacaccgtca
    52981 tcagcgtcgc cggcctgcgc cccgacgtca ccgtccgcga cgtgctcaac acccgcgacg
    53041 gcgccatgtg ctacgagtac acctactaag ggagaggaca acctaatcat ggacctgatc
    53101 gagatttttc tttactcatg atgaaaccac tgggttggct cactctttgc attcttcggg
    53161 acccccggcg cattcacaag gagggcacgg ttgcattgga aatatattgg gggagacacg
    53221 gagattcgct ccctgccgat tggacataga ccaccaccat caccaggaca agggtcctca
    53281 caacgttgct ttgtattcaa gtataatagt aatcaagaat caagatctgc cacactactc
    53341 taagctgcgc acgcccaacg ttacgcgagt gacaactatg gttcatgcat ctgctgctga
    53401 aggttcacgt cagcttgtgg ctgcgtgggg ctgcaatgtt gtgatacggc cgccacgtca
    53461 gtgtctcagt ggacgagaag gacttccccg aactcgattc cagcccccga gtgctggtca
    53521 tgccttgctg cagtgcttat ctgccgcatg gcttcgtgca acgccagcga aaagtgcata
    53581 tgcatgtgaa gttctcaatg cgactggcat gtcttggaca aggtggacaa cggcgttgat
    53641 cacacttctg tggctcctcc atatcacgca cgcggaccgg gaattgcgag ctttctcatg
    53701 aatgtggctt tacatggttg atttctgtca gtgtttgacg ggcgcgctac ccacttaagt
    53761 gtttagggtt agttggtata tccgcgactt tatcattcga gttggtgcat ttccgtggtt
    53821 agctagatct cgggagtgcc tattgctggg gtgcctatgt atacattgat tagctagtga
    53881 agcaaagggc agccttgaac ataactgcat ctcaaggtcg tggtagtcat tttggtcttc
    53941 agaattcttg aaaagggaaa ccttgtagag aacgttggta aattctttcg gcatagtgaa
    54001 tcgttattca cttcatcaca tgagcagaaa ctattatcca gttagtgggc atgctcattt
    54061 catagctgag ccggaagtat acataatgaa gtaatcatgc caaagcgaat gtctttattg
    54121 tagtcgagct gtacgaatat tactccaaat caaaccaaaa ctaagccggt cacaccttaa
    54181 cgtatgcttg agaactcgga ggcatatgga aaaatgcgct ggtttgcagt gcatgaggcg
    54241 cctacgctgg ccaccaatat tacagttcac atatcatttg ccgcttgcct tttcattcgg
    54301 gtctgcatag atggtccagt cgcccacaga aacggcttgg ccttgagttg cgccagcgtc
    54361 gttggagcag agattcttga ccgcgtccca tatattctcg caaaactcct gggtcaactc
    54421 agtgggcgaa tcgctcacac ttccactgca ttcaaacagt gtcagtacat cgggtcattt
    54481 ctcagatggc aagaagggtc atgctcacat cagccaccgg atgtagccat cgtggccgtc
    54541 cgcggtggtc aactgaccgt caccccattg ctcccacgcg tgccagactt ggagaccgag
    54601 ctgccccgcc ctactcttgg agacaaacat ctggcaagcc gcttgcgcac cgtgatcaat
    54661 gatgcttgac atcatgcggc tgcctcccgc gggacagagg accctcccgg cccggtcatc
    54721 aactctcacg tcgttgccgt tgttccacca ctcataccgc agccaaccag cgggatcgtt
    54781 ccctatgccg ggaatggtgt ccagccactt gtcatcgacg cgacgttgat gaccagcaag
    54841 tgagggaagg gtcgcgaatc gtccatcttt tgagtctgct tgcatcatct aaacggggtt
    54901 ttgaaggata ggatgtgtgg gtttaggatc agcactcgac attctggggt cataaaaatg
    54961 tcaatcttaa ttctattaac acatttatag catcgtatta gatgcccgca agtttttcat
    55021 gttgcaaaac ctagaatgtg aggaatgaca gcataatcag gtcactggct gcgccgctga
    55081 ggctgctcag cggttttcca acaccaggat gtgtatcctt gaaatcggcc ttttaaggta
    55141 ctacgccact tcggggttga cctcaccctc attgaagatt ccctttctct atgctggatc
    55201 cagtagcatc acacacggtg cctgggaaac gatctgcggc ccaggtgacg tagtttttat
    55261 cacgcctgaa gtgaacgatg aaccacgaat aactaatgaa ttctacaata tttggcttta
    55321 gaagttaagg agacttagaa cctggccgtt tatgttagtt ctaagtgtga ctgtcagatt
    55381 gacatgttta tactaactca gtaatgcgta ctcacaggct ttgaagctac atagaatcct
    55441 atcagcagtt tgtaatctga ttctgtcctt gtgttggttg gaaagcctcg gaaagggggt
    55501 cagacccgtg ttggtgcagg tataccaatc atgcctgtcg tctccacgca ggaggcaatt
    55561 tgggggctgg ttcatttgag aaaatccaac caacaatgat cctcctctgg attcatggtc
    55621 aaagttcgcc aacaacgatc ctctttagga cccacatcac tcgttattga aacctatcta
    55681 tagatttctt gtgatcgcct agcatgtatt tggatacggt gagcgctttc atcgatttat
    55741 tcctctgcaa aagctctaaa aatagtattc agcataagtt gggcgtatga caaaactatg
    55801 gttctgaaga cttactatat attgggataa cttcgcaaat acctagagac aatgtttgcc
    55861 ctgaggtgtg tctgactgca atcttgtaaa cgcgttagtt cgttgttact gtcattatgc
    55921 gcttttctcg cattacaatt gtttcgtcac tcagtactct cgtcgtcgct aagaatcatg
    55981 acgttaatta tgactgttct caaactccgc agctgtgttt caatacttgc tgggctttga
    56041 atgttgtcaa acacccaaat tctctccacg gcggtggagg ttcaggtgca ggttcggaca
    56101 accgagaaga ctggggatac gaaacgtcca tgtgctcaaa gcagaacgta aagtggcgtt
    56161 gccccgatgg tagaggcgga acgggtgatt gcaaatcaat tgatgagtat cctttcgctg
    56221 gctccaagga aggtggtttt gcttggcagc aaactgttgt tgcactgcgg tgcattccaa
    56281 atacagacca gagcagtaag acgaaagaaa tggtgtacac aaaatctgct gaccaatacc
    56341 tatagttcaa ggtggtaaac tgagtggcat agctacttca ccccagaccg atacatggac
    56401 aatcaacctc aacaacctcc attacgttac tgggacaaac ttgtatgtaa tcattttgca
    56461 ccttgatgcg gtagacgact gatcagtttg tgaagccatt cgcctgcaag gacttggtgc
    56521 actactgcac caatcatgca gaacgatggg caccaattga ttcctgtggg tggacagttg
    56581 aaacttgatg acccaaatct tgttgttgca agaggagaaa actccacgtc tcagttgaag
    56641 ttttcagaag acgggaatag cgcaacattt gtgaacagga tcgacaatgg ccgactggtt
    56701 cctatcacat tcgaggctta aggaagttgc acaacgtggt attatgatca cacaacatgg
    56761 gaggactcat tctggtcgtt gctttatccc cattcttgtt ttccacaacc tgtttttcga
    56821 cccccgtcta tggcagttac atagccttat tagcacttaa ccgctcgcta catcgtgtaa
    56881 agttctatgc aaatggtcat ggtgaaaact ttttaactga gaagttggat ccagtcatcc
    56941 cagcgaattt tagggctgtg cactggagac tggaaacttc gcaacgccta ctgtgctcct
    57001 atgcctagag agcgtgcgtt atatcatagc gatgccaacg gtttgatccg tcatcgtatc
    57061 gtgtgagaag aattgcctgg ttaaatcctg ctttcacaga tcgagatgaa ttagcgcacc
    57121 cccgtggccc agagtagtgt tcagatattg gccctggaat agaaatcatt atcactagac
    57181 aaaggccaac gagaaacttt gcatgttgat ctacagtgga aggattttgc aaattcggag
    57241 gggcttgcgg atgacgtcag aatagcgttg gccacaatgc tgttggcgtt gcgtagcatg
    57301 tggcttgctc gcgcagggtt atttgaacca acaaaacgca aatctcactt gcagctcttg
    57361 tcagggttgc tattatataa actgtgtatg tgactgaaga gcttgtacaa tatctcacca
    57421 ctgaattacc atcatttgtc atcatcatct ccctgtagtg aagaattaca tcatggcgcc
    57481 tgtcacacga agccacgatg attttgcagc gatctgtaca gagaaactac ccgtccaggt
    57541 actacggagc gctttccttg cgctgctcta gaatatgctg actgctcaac cgtagaccct
    57601 aagagatctt ttcagataca cgaagagctc tgtaaccctg gttgccagtc aagacttctc
    57661 cgtcctgcta actgataagg cggaggatct ctcaaagttg gactctgttg aggaattcac
    57721 tgataccagc ctcggcaact atgaagatgt tgaaagattt ctgaagctgg ctacccagac
    57781 gaccggtatc aaaacaactg gtttcgtgtt cttggatcgg ggtaccgcca acgacggcac
    57841 tacttgctgc attacaatag atggaagaca ggataagaat gcggcatcgg gctggattgg
    57901 attccgctgc gactttgcct cgattgtgcc agctttggaa gcactcgaga ggggcgtctc
    57961 agtagtagag ttacggaacc aatcagctat ggctggtgga gtttggagag aggatagagt
    58021 tagagtccaa cttgagcgaa cctcacccct ggacacatca aagttcccac gccacgatga
    58081 ttggaaaccg gttttcgtcg acggccctga cctccagtat actgtgtttc gtactgctaa
    58141 aatcagcaac caggtatgtc aagccatcct gtgtgggttc tcgataatct aataaaactg
    58201 caacaaagac tctcaacaag tttctcgaac gagcctacga ccacgagtgg agctcggcca
    58261 ttgatccccg ggttgcattt attaccaaac tcacgccccc attcacagac gggttagcag
    58321 atccaccgct ggcttcggca ccaggctttg ctgaagattt gtgcggtgcc aagccaagtg
    58381 attgcgatgc aattgtacgc agctgcttca tggataacac cttaagccct aaacttgacc
    58441 gccaccgatt tatcatcatg gatgagttta ctgagaccga cgagacggtt atcatggcac
    58501 tgaactttga acgtaatgga cagttaatcc ttgttcgttc tgatttcgag aacgggttcc
    58561 taactctaat ggcccctgga cagacaggct caagtatgga ctcatttgcg gatgaagcaa
    58621 gcatatcacc acttggtgtc tggcgggcga agtgatgggc tagcatttga acataaagct
    58681 gagatgatgg gggtcgaatc ttggattgcg ggctatctga atcaacaaat ccgataataa
    58741 taattccgaa caaggtcgaa tcaattgata taaatctgtg ggcagtgttc atgttctcag
    58801 gtgctcaacc tggtggacgc ggctccccag tgtcgctggg aaagacaagt ttacatggtt
    58861 gatctgacca cagttccaca tcagagacgg ttccacaatt cgaggcgacc aaaaatatta
    58921 caacctgagg cgaattaaca tgtagatagt gaaccctcct tcccgtttga gggcttggtt
    58981 gtagggtgtg taagcccgtc ctgtgtaaca ggacattata gctggcatta tcgtcgccca
    59041 ccagccactc tgtgccgaat cattgtttct ttcaacggga aatggcggta aatcggtgaa
    59101 tcagaaattc ttagccttcg ttggtcacga tactggcaat tgagttggac acaatgttgt
    59161 gtttggacgt gttatctaga ggagtggggc ttatccaaag gcagccgcta acccaagttc
    59221 gcatattaga cgctaagccg ttccatgatg acatcatttc cgggcgcaaa gcagggaagc
    59281 aacgccctgg cacccccaga cacacagtcc gccgccaaga ggaaattgag gctcaacact
    59341 ataaacgctt ggtgcacaca ctctttcaac ttctcttgcg ccttgacttc gctgccctcg
    59401 agacgggcgg ggagcatcgc cgttgcggag cctgtatccc ttttccgtcg tggacttaag
    59461 tgcgtccaca aaactcaacc attagcactg caaggctttt ggcctagccc agcaaacgcc
    59521 gctccaaaat gttcaagcga cttgtcatcc tcttcttcaa cctgctcttc ccgccgctgg
    59581 cggtgctgct tctctgcggt tttggcgccg actttgccat gaactgcttc ctgtttgtcc
    59641 tggccatcat tccgtcacac atccacggca tgtacatcag cttcgtgtac ttccaccgca
    59701 agaacaaggt gcgcaagggc cgtttaccgg ggaggcggcg cggcctcata tacagcgaga
    59761 aggtccaaaa tggtggcgcg acgcaggggc aactcaatga tataaaggtc ctggagcaag
    59821 atcgtgcgag gcccatggac ggcaaaaagg ttcagagaaa ttggaggaaa acagggtaaa
    59881 aggttggtca aggccgaagc gttagaataa gtttgaggtc gagttttaac acgtcttgga
    59941 agcatcactt cccctgttat cttctccctt ttcgtccaag gagcttctct gtatccatcg
    60001 ttggaacggc tagttatcgt ttaagttgta cctcgtaacc gatgagtttt cgcttgccaa
    60061 taatggaatt tgagctacga gaaacatgtc atacttcagt tggttgtagt gggatggtgg
    60121 atgtgtaatg caaatgaccc gtatacacca tcggtcccgg tcgcggctgg aggtttaact
    60181 atatggtgtt gaccaagatg atctatgcgc attacagtgc ctcaagttag attgtcacgg
    60241 cagaccaaac caaaggcagc agtgactaaa caatcatcac acgcaattag aacgtgtttg
    60301 tgcaagctca atacgctcag gctgcagagg aaatgactgc agcaatgcgt ctcaattaag
    60361 gatcatttat ttcaagccaa cagctgtgct gatctggtta tcacttctga tcagcgcctg
    60421 accactgatg cctaactttc caccgaattt ttctgtttca attcaatgag tctttgcatt
    60481 ccttcttttg gtaaggacaa cctgtctcat cgtgccacgt gtgggctcaa ggcttggtag
    60541 acccgaggct acatctgcgg ggtcccgaca tttctgctct gttacttcgt ccggaaggcg
    60601 acaagattca gtatcttgta atactaccct tattgtgcac ctcgcaattt ctgcctgacc
    60661 tctattcaac ggcagcactt ccccgaaacg aactcagcag ctgtgattca ccgtctgcat
    60721 cgatagacaa catcaaagtc agacaaagat ttgactatac agacttcgcc ctgcagtgta
    60781 accaccagac tggtgcaaaa agctactcca ctcagccctg caagcca
//
