# Supplementary material for: Genome sequencing and physiological characterization of three Neoarthrinium moseri strains
Source: BMC Microbiol. 2025 Aug 21;25:526. doi: 10.1186/s12866-025-04274-z (PMC12369201; doi:10.1186/s12866-025-04274-z)
Supplement: Supplementary file 16 — Supplementary Material 16. [file 12866_2025_4274_MOESM16_ESM.zip › BiGSLICE/input/Nmoseri/CBS16480/JAFEVA010000036.1.region001.gbk]

LOCUS       JAFEVA010000036        46984 bp    DNA     linear   PLN 06-APR-2022
DEFINITION  Neoarthrinium moseri strain CBS 164.80 scaffold36_Wmoseri_CBS_16480,
            whole genome shotgun sequence.
ACCESSION   JAFEVA010000036
VERSION     JAFEVA010000036.1
KEYWORDS    .
SOURCE      Neoarthrinium moseri
  ORGANISM  Neoarthrinium moseri
            Eukaryota; Fungi; Dikarya; Ascomycota; Pezizomycotina;
            Sordariomycetes; Xylariomycetidae; Xylariomycetidae incertae sedis;
            Neoarthrinium.
COMMENT     ##antiSMASH-Data-START##
            Version      :: 7.1.0
            Run date     :: 2023-12-04 12:18:39
            NOTE: This is a single region extracted from a larger record!
            Orig. start  :: 136843
            Orig. end    :: 183827
            ##antiSMASH-Data-END##
FEATURES             Location/Qualifiers
     protocluster    1..46984
                     /aStool="rule-based-clusters"
                     /category="PKS"
                     /contig_edge="False"
                     /core_location="[20000:26984]"
                     /cutoff="20000"
                     /detection_rule="cds(PKS_AT and (PKS_KS or ene_KS or mod_KS
                     or hyb_KS or itr_KS or tra_KS))"
                     /neighbourhood="20000"
                     /product="T1PKS"
                     /protocluster_number="1"
                     /tool="antismash"
     proto_core      20001..26984
                     /aStool="rule-based-clusters"
                     /tool="antismash"
                     /cutoff="20000"
                     /detection_rule="cds(PKS_AT and (PKS_KS or ene_KS or mod_KS
                     or hyb_KS or itr_KS or tra_KS))"
                     /neighbourhood="20000"
                     /product="T1PKS"
                     /protocluster_number="1"
     cand_cluster    1..46984
                     /SMILES="C([*])C(-O)"
                     /candidate_cluster_number="1"
                     /contig_edge="False"
                     /detection_rules="cds(PKS_AT and (PKS_KS or ene_KS or
                     mod_KS or hyb_KS or itr_KS or tra_KS))"
                     /kind="single"
                     /product="T1PKS"
                     /protoclusters="1"
                     /tool="antismash"
     region          1..46984
                     /candidate_cluster_numbers="1"
                     /contig_edge="False"
                     /product="T1PKS"
                     /region_number="1"
                     /rules="cds(PKS_AT and (PKS_KS or ene_KS or mod_KS or
                     hyb_KS or itr_KS or tra_KS))"
                     /tool="antismash"
     gene            complement(1225..2396)
                     /locus_tag="JN550_008522"
     mRNA            complement(join(1225..1624,1918..2396))
                     /locus_tag="JN550_008522"
                     /product="hypothetical protein"
     CDS             complement(join(1225..1624,1918..2396))
                     /codon_start=1
                     /gene_functions="biosynthetic-additional (smcogs)
                     SMCOG1001:short-chain dehydrogenase/reductase SDR (Score:
                     56.3; E-value: 5.7e-17)"
                     /gene_kind="biosynthetic-additional"
                     /locus_tag="JN550_008522"
                     /product="hypothetical protein"
                     /protein_id="KAI1864976.1"
                     /transl_table=1
                     /translation="MEPSSVQGVIVVTGAAGGLGSCIAAEIASSPQLAATYRGIYAVRN
                     PSQTTALSYALDQGRQRTTPHPHEIVSLDLEQFDSVRALATDLNQRVATGNIPRIRALV
                     LSAGYLELENQRWLGNGLDATWTVNYLSQWLLTLLLLQSMDRENGRIVVLGSHTHEGEL
                     QQRLDRDPLLNNVAILGVDPGWMATAISRRHPMYSVVSVVMPWVASFLSWMQPSGMYRT
                     PGRSAKDVVAAMFDIGWINGASHKGMYFKGAVRAEVSGEAQDVEKRRMVWKGSVKYAGL
                     QHDDTLLLHWK"
     PFAM_domain     complement(1923..2372)
                     /aSDomain="adh_short"
                     /aSTool="clusterhmmer"
                     /database="35.0"
                     /db_xref="PF00106.28"
                     /description="short chain dehydrogenase"
                     /detection="hmmscan"
                     /domain_id="clusterhmmer_JN550_008522_0001"
                     /evalue="2.10E-08"
                     /label="JN550_008522"
                     /locus_tag="JN550_008522"
                     /protein_end="158"
                     /protein_start="8"
                     /score="34.0"
                     /tool="antismash"
                     /translation="VIVVTGAAGGLGSCIAAEIASSPQLAATYRGIYAVRNPSQTTALS
                     YALDQGRQRTTPHPHEIVSLDLEQFDSVRALATDLNQRVATGNIPRIRALVLSAGYLEL
                     ENQRWLGNGLDATWTVNYLSQWLLTLLLLQSMDRENGRIVVLGSHT"
     gene            5156..5883
                     /locus_tag="JN550_008523"
     mRNA            join(5156..5236,5380..5883)
                     /locus_tag="JN550_008523"
                     /product="hypothetical protein"
     CDS             join(5156..5236,5380..5883)
                     /codon_start=1
                     /locus_tag="JN550_008523"
                     /product="hypothetical protein"
                     /protein_id="KAI1864977.1"
                     /transl_table=1
                     /translation="MCRLFEILNTPQSGSGAFATRDIPVGTEQVLELSSYRPVRWVSQV
                     DQALDLIMSRSGRSPDTREQYLQLWFATRTNSFIEDDAGYRSRIPDKSFPNLFSLAITQ
                     VALFTVASRFNHSCAHNALHAVEAGFIELRARCDIRKGKEITLTYIDPWVEDRAAQLER
                     SWGFRCCCPICDESNTTMSPEVRGNYEKMFN"
     PFAM_domain     5455..5745
                     /aSDomain="SET"
                     /aSTool="clusterhmmer"
                     /database="35.0"
                     /db_xref="PF00856.31"
                     /db_xref="GO:0005515"
                     /description="SET domain"
                     /detection="hmmscan"
                     /domain_id="clusterhmmer_JN550_008523_0002"
                     /evalue="1.20E-08"
                     /gene_ontologies="GO:0005515: protein binding"
                     /label="JN550_008523"
                     /locus_tag="JN550_008523"
                     /protein_end="149"
                     /protein_start="52"
                     /score="35.7"
                     /tool="antismash"
                     /translation="MSRSGRSPDTREQYLQLWFATRTNSFIEDDAGYRSRIPDKSFPNL
                     FSLAITQVALFTVASRFNHSCAHNALHAVEAGFIELRARCDIRKGKEITLTY"
     gene            complement(6979..8452)
                     /locus_tag="JN550_008524"
     mRNA            complement(join(6979..7483,7541..7626,7694..8452))
                     /locus_tag="JN550_008524"
                     /product="hypothetical protein"
     CDS             complement(join(6979..7483,7541..7626,7694..8452))
                     /codon_start=1
                     /locus_tag="JN550_008524"
                     /product="hypothetical protein"
                     /protein_id="KAI1864978.1"
                     /transl_table=1
                     /translation="MSQEKGGPPVSTGEQANLAVDTQQTRDRARTDAEVPDALPSPPGI
                     AALQDDRRTQSAPDAINAATAVHSSPTSPLASQPALGHPRTSLNMQRATNTKPRNVRAS
                     EEFDRRYDGPFGRPSLVMARRRSSQQPGLPEEDATENAVQLTTVEPMPGGGEQLHVQLY
                     EPEPPKLNYTLRTRKMAIFIFWFVVVFDSTVMPIGLYFGLWYGVGPGNPANEKLSANTV
                     FSIVTAALGGVSILEYFVRFWRLWKKDSTCRVIGARRWYLDWFHWMFTLAWLIVMVELI
                     VGSVPEDPYIRLLAMPLATMLFVFGTLLLTIDGCRYFHVTAPCRISSIPKGAQLRPGIY
                     SLIEDVCAVDGSGGTDFRVAFDRRYEASHVFRSMLRRLGIFWAFGAQGCAILNTALIFG
                     LNNADAAYTIGWSVPFIWAGIWTLATFWYAKRELKKEKKLWAAEAAKNRA"
     gene            complement(9833..10727)
                     /locus_tag="JN550_008525"
     mRNA            complement(join(9833..10007,10089..10375,10464..10727))
                     /locus_tag="JN550_008525"
                     /product="hypothetical protein"
     CDS             complement(join(9833..10007,10089..10375,10464..10727))
                     /codon_start=1
                     /locus_tag="JN550_008525"
                     /product="hypothetical protein"
                     /protein_id="KAI1864979.1"
                     /transl_table=1
                     /translation="MASSRTRRIQKELADIEKDAKLSKITASPADATGDLTHLKAQIFG
                     PPGTPYEGGQFVVDVKIPPEYPFRPPIMKFDTKVWHPNISSQTGAICLDTLSTAWSPVL
                     TIKSTLLSLQSLFESPEPKDPQDAEVAKMMMTDPEAFNIKAHEWAVLHADAPKNATFSG
                     VKPRQAATSAAAQPQQIDAARYQGYNRNLVDRFVNMGFDVDRVVDAFLFVGIDKNDGRD
                     YILEEAYMGDITARLLGEP"
     PFAM_domain     complement(join(9881..10007,10089..10093))
                     /aSDomain="UBA_3"
                     /aSTool="clusterhmmer"
                     /database="35.0"
                     /db_xref="PF09288.13"
                     /description="Fungal ubiquitin-associated domain"
                     /detection="hmmscan"
                     /domain_id="clusterhmmer_JN550_008525_0004"
                     /evalue="4.00E-06"
                     /label="JN550_008525"
                     /locus_tag="JN550_008525"
                     /protein_end="226"
                     /protein_start="182"
                     /score="26.7"
                     /tool="antismash"
                     /translation="ARYQGYNRNLVDRFVNMGFDVDRVVDAFLFVGIDKNDGRDYILE"
     PFAM_domain     complement(join(10196..10375,10464..10706))
                     /aSDomain="UQ_con"
                     /aSTool="clusterhmmer"
                     /database="35.0"
                     /db_xref="PF00179.29"
                     /description="Ubiquitin-conjugating enzyme"
                     /detection="hmmscan"
                     /domain_id="clusterhmmer_JN550_008525_0003"
                     /evalue="6.60E-42"
                     /label="JN550_008525"
                     /locus_tag="JN550_008525"
                     /protein_end="148"
                     /protein_start="7"
                     /score="142.6"
                     /tool="antismash"
                     /translation="RIQKELADIEKDAKLSKITASPADATGDLTHLKAQIFGPPGTPYE
                     GGQFVVDVKIPPEYPFRPPIMKFDTKVWHPNISSQTGAICLDTLSTAWSPVLTIKSTLL
                     SLQSLFESPEPKDPQDAEVAKMMMTDPEAFNIKAHEW"
     gene            complement(11708..13014)
                     /locus_tag="JN550_008526"
     mRNA            complement(join(11708..12051,12170..12545,12607..13014))
                     /locus_tag="JN550_008526"
                     /product="hypothetical protein"
     CDS             complement(join(11708..12051,12170..12545,12607..13014))
                     /codon_start=1
                     /locus_tag="JN550_008526"
                     /product="hypothetical protein"
                     /protein_id="KAI1864980.1"
                     /transl_table=1
                     /translation="MIEDEFKYFCLSGDIPVGESSTWHVTDWDQRRVVSVTMDGEQDDD
                     SIAIKHYSRYSSQLSRDIYRIHVSHTGEIISTYTDPENDPTCCVHYPFRHEVFLPEGIQ
                     TVRRDELEELDRLGPDVDLVAYPPCLGGSAKKVVFKYYFLWQYAQWSWKEMNLWMRLPR
                     HPNIVPFDRVVVDELEGRVVGFTNIYVPGGSLQQNQSRVFRLEWLQQLIRVVDELNLRY
                     GIAHQDIAPRNLVVDESTDSIMLFDFNFAARIHRPSPGEEWVKHPGVKLNHPVASYQLI
                     LQEWRERRAGALYAAHPGDVPEAIDWPSMPKPPQKTETFMDAHGQASYMTVEDWDESRQ
                     DVRDRGGKVLNWERPPQRLLDSGTRVLSTGEVINC"
     gene            13319..15451
                     /locus_tag="JN550_008527"
     mRNA            join(13319..13336,13769..15451)
                     /locus_tag="JN550_008527"
                     /product="hypothetical protein"
     CDS             join(13319..13336,13769..15451)
                     /codon_start=1
                     /gene_functions="biosynthetic-additional
                     (rule-based-clusters) PF04055"
                     /gene_kind="biosynthetic-additional"
                     /locus_tag="JN550_008527"
                     /product="hypothetical protein"
                     /protein_id="KAI1864981.1"
                     /sec_met_domain="PF04055 (E-value: 8.2e-18, bitscore: 58.4,
                     seeds: 518, tool: rule-based-clusters)"
                     /transl_table=1
                     /translation="MAFNGGKDAGLATENERYLRCCAEVASALIEDYEASKDPKKPKRD
                     INLNSLRSKLSRKHKLANLPPLTAIIAAVPEHYKKYILPKLVAKPIRSSSGIAVVAVMC
                     KPHRCPHIAYTGNICVYCPGGPDSDFEYSTQSYTGYEPTSMRAIRARYDPFEQARGRVD
                     QLKSLGHSVDKVEYIIMGGTFMSLAPSYREEFIAQLHNALSGYQTANVDEAVEAGEMSN
                     NKCVGITIETRPDYCLAPHLTDMLRYGCTRLEIGVQSLYEDVARDSNRGHTVAAVAETF
                     CLAKDAGFKVVSHMMPDLPNVGMERDIDQFKEYFENPAFRTDGLKIYPTLVIRGTGLYE
                     LWRTGRYQNYTPNALIDLVARILALVPPWTRIYRVQRDIPMPLVTSGVENGNLRELALA
                     RMKDFGTTCRDVRTREVGINEVKHKIRPNQIELIRRDYTANGGWETFLAYEDPKQDILV
                     ALLRLRKCTEKYTYREELTGQQTSMVRELHVYGTAVPVHARDPKKFQHQGFGTLLMEEA
                     ERIARDEHGSDKISVISGVGVRSYYKKLGYWLDGPYMSKWLDGRKQPGA"
     aSDomain        13877..15424
                     /aSDomain="TIGR01211"
                     /aSTool="tigrfam"
                     /description="ELP3: radical SAM enzyme/protein
                     acetyltransferase, ELP3 family"
                     /detection="hmmscan"
                     /domain_id="TIGRFam_JN550_008527_0001"
                     /evalue="7.70E-223"
                     /identifier="TIGR01211"
                     /label="JN550_008527"
                     /locus_tag="JN550_008527"
                     /protein_end="558"
                     /protein_start="42"
                     /score="738.6"
                     /tool="antismash"
                     /translation="KRDINLNSLRSKLSRKHKLANLPPLTAIIAAVPEHYKKYILPKLV
                     AKPIRSSSGIAVVAVMCKPHRCPHIAYTGNICVYCPGGPDSDFEYSTQSYTGYEPTSMR
                     AIRARYDPFEQARGRVDQLKSLGHSVDKVEYIIMGGTFMSLAPSYREEFIAQLHNALSG
                     YQTANVDEAVEAGEMSNNKCVGITIETRPDYCLAPHLTDMLRYGCTRLEIGVQSLYEDV
                     ARDSNRGHTVAAVAETFCLAKDAGFKVVSHMMPDLPNVGMERDIDQFKEYFENPAFRTD
                     GLKIYPTLVIRGTGLYELWRTGRYQNYTPNALIDLVARILALVPPWTRIYRVQRDIPMP
                     LVTSGVENGNLRELALARMKDFGTTCRDVRTREVGINEVKHKIRPNQIELIRRDYTANG
                     GWETFLAYEDPKQDILVALLRLRKCTEKYTYREELTGQQTSMVRELHVYGTAVPVHARD
                     PKKFQHQGFGTLLMEEAERIARDEHGSDKISVISGVGVRSYYKKLGYWLDGPYMSKWL"
     PFAM_domain     14099..14665
                     /aSDomain="Radical_SAM"
                     /aSTool="clusterhmmer"
                     /database="35.0"
                     /db_xref="PF04055.24"
                     /db_xref="GO:0003824"
                     /db_xref="GO:0051536"
                     /description="Radical SAM superfamily"
                     /detection="hmmscan"
                     /domain_id="clusterhmmer_JN550_008527_0005"
                     /evalue="1.10E-15"
                     /gene_ontologies="GO:0003824: catalytic activity"
                     /gene_ontologies="GO:0051536: iron-sulfur cluster binding"
                     /label="JN550_008527"
                     /locus_tag="JN550_008527"
                     /protein_end="305"
                     /protein_start="116"
                     /score="58.5"
                     /tool="antismash"
                     /translation="NICVYCPGGPDSDFEYSTQSYTGYEPTSMRAIRARYDPFEQARGR
                     VDQLKSLGHSVDKVEYIIMGGTFMSLAPSYREEFIAQLHNALSGYQTANVDEAVEAGEM
                     SNNKCVGITIETRPDYCLAPHLTDMLRYGCTRLEIGVQSLYEDVARDSNRGHTVAAVAE
                     TFCLAKDAGFKVVSHMMPDLPNVGME"
     PFAM_domain     14717..14956
                     /aSDomain="Radical_SAM_C"
                     /aSTool="clusterhmmer"
                     /database="35.0"
                     /db_xref="PF16199.8"
                     /description="Radical_SAM C-terminal domain"
                     /detection="hmmscan"
                     /domain_id="clusterhmmer_JN550_008527_0006"
                     /evalue="7.40E-32"
                     /label="JN550_008527"
                     /locus_tag="JN550_008527"
                     /protein_end="402"
                     /protein_start="322"
                     /score="109.4"
                     /tool="antismash"
                     /translation="DGLKIYPTLVIRGTGLYELWRTGRYQNYTPNALIDLVARILALVP
                     PWTRIYRVQRDIPMPLVTSGVENGNLRELALARMK"
     PFAM_domain     14975..15391
                     /aSDomain="Acetyltransf_1"
                     /aSTool="clusterhmmer"
                     /database="35.0"
                     /db_xref="PF00583.28"
                     /db_xref="GO:0016747"
                     /description="Acetyltransferase (GNAT) family"
                     /detection="hmmscan"
                     /domain_id="clusterhmmer_JN550_008527_0007"
                     /evalue="4.80E-09"
                     /gene_ontologies="GO:0016747: acyltransferase activity,
                     transferring groups other than amino-acyl groups"
                     /label="JN550_008527"
                     /locus_tag="JN550_008527"
                     /protein_end="547"
                     /protein_start="408"
                     /score="36.6"
                     /tool="antismash"
                     /translation="RDVRTREVGINEVKHKIRPNQIELIRRDYTANGGWETFLAYEDPK
                     QDILVALLRLRKCTEKYTYREELTGQQTSMVRELHVYGTAVPVHARDPKKFQHQGFGTL
                     LMEEAERIARDEHGSDKISVISGVGVRSYYKKLGY"
     gene            17081..19246
                     /locus_tag="JN550_008528"
     mRNA            join(17081..17269,17336..18085,18146..19246)
                     /locus_tag="JN550_008528"
                     /product="hypothetical protein"
     CDS             join(17081..17269,17336..18085,18146..19246)
                     /codon_start=1
                     /gene_functions="transport (smcogs) SMCOG1005:Drug
                     resistance transporter, EmrB/QacA (Score: 290.8; E-value:
                     2.4e-88)"
                     /gene_kind="transport"
                     /locus_tag="JN550_008528"
                     /product="hypothetical protein"
                     /protein_id="KAI1864982.1"
                     /transl_table=1
                     /translation="MAVQFEQEPQYDVSSLSQAEDGRAKAQPEDWKPSGHEILIIITLA
                     IVSLLVALDASIIVTSLGAMANELQADTTAAFWIGTSYLLVNAVTMPVIAALSEIFGRP
                     ICLEFALAAFTLGTVLCATSHSVAVMLLGRCVQGVGGGGVHVLSGVILTDIVPLRFRPK
                     WFGVVLGAWALGTCVGPLIGGAIVQNTTWRWVFYLMFPICAYGLVAVPLLLTLAPRAES
                     FRDKLLRVDWFGSFLFMGSATSFLVAICWGGTQKPWDSAAAIAPLVLGLLGLAATLVWE
                     ARFAREPIFKRELFNNVSSTITYVCGGAQGFLMWGCFYYFPFYFMSVMQTTPLTAGVNL
                     LPAVLITVPGSIITGRLVTRYNNYRIFVWVGWAVAVLFSILSVVWRFIDVTTAVWAISF
                     VFFGLGQGMVLNAQQFAVQAMCPAGDEGHAASMYLFLRQFGAAVGVGVGGSTFQNVMAL
                     KLGWEGLPIEIAAQAEGYIAELHQLPDDSPVKAKIIDAYRFGFAGVFQVYLGVAAVALL
                     LSLLFVKHYSLDRDLGTEHVLKESKTSKMLVGEGGASSRALSGSSTAPPSRSSSNTEMS
                     NSSMHAMAEAQPLDMTKYGWNPVAASDLEPIYPQCGSHPAVSLVYTEYTPYAPTSGYMT
                     VDNAYNPSRYPAYSAASGSSMPDTGSCDASHQYAQPGGYMSQRY"
     PFAM_domain     join(17210..17269,17336..18085,18146..18538)
                     /aSDomain="MFS_1"
                     /aSTool="clusterhmmer"
                     /database="35.0"
                     /db_xref="PF07690.19"
                     /db_xref="GO:0022857"
                     /db_xref="GO:0055085"
                     /description="Major Facilitator Superfamily"
                     /detection="hmmscan"
                     /domain_id="clusterhmmer_JN550_008528_0008"
                     /evalue="9.00E-41"
                     /gene_ontologies="GO:0022857: transmembrane transporter
                     activity"
                     /gene_ontologies="GO:0055085: transmembrane transport"
                     /label="JN550_008528"
                     /locus_tag="JN550_008528"
                     /protein_end="444"
                     /protein_start="43"
                     /score="140.1"
                     /tool="antismash"
                     /translation="LAIVSLLVALDASIIVTSLGAMANELQADTTAAFWIGTSYLLVNA
                     VTMPVIAALSEIFGRPICLEFALAAFTLGTVLCATSHSVAVMLLGRCVQGVGGGGVHVL
                     SGVILTDIVPLRFRPKWFGVVLGAWALGTCVGPLIGGAIVQNTTWRWVFYLMFPICAYG
                     LVAVPLLLTLAPRAESFRDKLLRVDWFGSFLFMGSATSFLVAICWGGTQKPWDSAAAIA
                     PLVLGLLGLAATLVWEARFAREPIFKRELFNNVSSTITYVCGGAQGFLMWGCFYYFPFY
                     FMSVMQTTPLTAGVNLLPAVLITVPGSIITGRLVTRYNNYRIFVWVGWAVAVLFSILSV
                     VWRFIDVTTAVWAISFVFFGLGQGMVLNAQQFAVQAMCPAGDEGHAASMYLFLRQFGAA
                     VG"
     gene            complement(20001..26984)
                     /locus_tag="JN550_008529"
     mRNA            complement(join(20001..21146,21203..25722,25786..25970,
                     26039..26249,26303..26984))
                     /locus_tag="JN550_008529"
                     /product="hypothetical protein"
     CDS             complement(join(20001..21146,21203..25722,25786..25970,
                     26039..26249,26303..26984))
                     /NRPS_PKS="Domain: PKS_KS(Iterative-KS) (84-500). E-value:
                     1.7e-161. Score: 529.7. Matches aSDomain:
                     nrpspksdomains_JN550_008529_PKS_KS.1"
                     /NRPS_PKS="Domain: PKS_AT (606-919). E-value: 3.3e-101.
                     Score: 330.4. Matches aSDomain:
                     nrpspksdomains_JN550_008529_PKS_AT.1"
                     /NRPS_PKS="Domain: PKS_DH (992-1176). E-value: 8.9e-27.
                     Score: 86.3. Matches aSDomain:
                     nrpspksdomains_JN550_008529_PKS_DH.1"
                     /NRPS_PKS="Domain: PKS_ER (1543-1857). E-value: 1.6e-109.
                     Score: 357.7. Matches aSDomain:
                     nrpspksdomains_JN550_008529_PKS_ER.1"
                     /NRPS_PKS="Domain: PKS_KR (1880-2059). E-value: 1.8e-54.
                     Score: 176.3. Matches aSDomain:
                     nrpspksdomains_JN550_008529_PKS_KR.1"
                     /NRPS_PKS="Domain: PKS_PP (2158-2236). E-value: 1.5e-11.
                     Score: 36.3. Matches aSDomain:
                     nrpspksdomains_JN550_008529_PKS_PP.1"
                     /codon_start=1
                     /gene_functions="biosynthetic (rule-based-clusters) T1PKS:
                     itr_KS"
                     /gene_functions="biosynthetic (rule-based-clusters) T1PKS:
                     PKS_AT"
                     /gene_functions="biosynthetic-additional
                     (rule-based-clusters) ADH_N"
                     /gene_functions="biosynthetic-additional
                     (rule-based-clusters) ADH_zinc_N"
                     /gene_functions="biosynthetic-additional
                     (rule-based-clusters) adh_short"
                     /gene_functions="biosynthetic-additional (smcogs)
                     SMCOG1022:Beta-ketoacyl synthase (Score: 245.3; E-value:
                     1.9e-74)"
                     /gene_kind="biosynthetic"
                     /locus_tag="JN550_008529"
                     /product="hypothetical protein"
                     /protein_id="KAI1864983.1"
                     /sec_met_domain="itr_KS (E-value: 3.4e-166, bitscore:
                     546.3, seeds: 96, tool: rule-based-clusters)"
                     /sec_met_domain="PKS_AT (E-value: 8e-101, bitscore: 330.4,
                     seeds: 1682, tool: rule-based-clusters)"
                     /sec_met_domain="ADH_N (E-value: 3.1e-09, bitscore: 29.8,
                     seeds: 66, tool: rule-based-clusters)"
                     /sec_met_domain="ADH_zinc_N (E-value: 4.6e-19, bitscore:
                     61.8, seeds: 86, tool: rule-based-clusters)"
                     /sec_met_domain="adh_short (E-value: 1.5e-50, bitscore:
                     164.7, seeds: 230, tool: rule-based-clusters)"
                     /transl_table=1
                     /translation="MAPTAISGEGATSTVNGLANGLGSHINGLSNGTANGSVNGLANGH
                     TNGHTNGLPDGHTSEYTTSGHASCTSTPLSSRPTPPQMPIAIVGMSCRLPGNVATPGEF
                     WEMLARARSGYSEIPKERFDLAPFHHPNPGKAGCANPVGGHFLNIDLHAFDAPFFSLTE
                     KEAISMDPQQRLLLEGTFEALEHAGIPKQSIVGKDVGVFIGGSFPEYESHLFRDSDTIP
                     MHQATGCAYGMQSNRLSHFFDLKGPSFTSDTACSSSLVALHLACQSLRTGESSMAITGG
                     CHLNMLPEFYISFAKSRSYSFDDRGTGFGRGEGCGVIVLKPLDQAIKDKDSIKAIIAGS
                     GINQDGRTPGITMPCGNAQTDLMNQVYTNAGLNPRDTGFIEAHGTGTRVGDPIEATAIH
                     NVFGEGRTLRDPLFLGSLKSNVGHLEGASGIVAVIKAAMMLERGFVLPNYDFKVPNPKI
                     PWKEWNFKVPVTQRPWPRNKKYISVNNFGFGGTNAHVVLEKVPFATRATKDDADLKDDN
                     PGRKLFVMSANDKNTLETVMKNMVVYLEQRPEMFQKDLMGNVAYTLGQRRSLLQHRVAI
                     SANRSFDLIEAISAGNYTTGKEVDPLRIGFVFTGQGAQWYGMGRELYAQYPVFQNAIDC
                     ADSVLSSLGASWSLVEELSKDEKTSQVGAAHISQPSCTAVQLALVDLLRSWGIRPAAVT
                     GHSSGEIGAAYAAGILPFESCMAIAYHRGRLIPVLKERYPDLRGSMLAVGGSKEEFEPL
                     LSELNDGEVKIACFNSPTSLTISGDESGIDELKKIVDEKQLFNRKLFVDTAYHSHHMNL
                     LAKDYQESIQMIGSPAPTETRFHSSLLGRQCDASELESTYWVQNLTCAVRFNEALQSML
                     APIGEHKTGVNMLIELGPHSALQGPIKQIMQAVGPDATKVPYASALSRKKDAVETALAL
                     AGSLFTKGQTLNFDAINFPKSQKTEPMLLTDLPRYPWNKTVKYWHDSRLTQKHKNRNAP
                     RNDILGTVAHYSNDLEPTWRNIVRLEDLPWLEHHKVQSLTVFPMSGFITMAIEAASQRA
                     IAAELTFDKYKLRDVSVVAPLVIPDEDVEMTTTLRPDQESTQGAWDEFRICSWSKSQGW
                     KEHCKGFIAVENDECNGVDDSRRAYEAKAMLKSTILSVEARASAPVSSEKLYETLGELG
                     VSYGTTFQGITNCSANNDCSKAEITVPDIAKEMPNHHISPAVLQPALLESLISTYWPIA
                     DGGHGGIDTIYLPSSVDRITISKKITEATKEPGKLLNAYSQGHFSMDAPMTTKISMFAA
                     SMDDPSEPLITIEDLMIAPIIDREAATEESHRELCYKLDWEPALESEPAEPSQSTDSEI
                     VIVHAETALQAKIATELAGGLEKLTGKMPQISSLASANAEDKVAIFLPEIEKPLLSTLK
                     AQEFEALQRILTKVAGALWVVRGAYDKATSPDLNMITGLSRTIRSETLLPFSTLDLDGR
                     VPLEADAVVEAVLKVFQAVFSKDSPANCEMEFMQREGKFLTPRIINDPEMNAVVHRQTK
                     SAALQPTPFGQSDRSLKLKIGNIGALETLHFVDDESKGSPLRPDEIEIQVKAVGLNHRD
                     LTAAHGKLATDDFGVEASGVVVKVGCDVTNLTAGDRVAAMTQGAFATTTRTKASFAFKL
                     PAGMTFEAGASLPLAYSTAYYSLIELGRLQDDESVLIHAAARAVGQAAISLAQMIGADV
                     FVTVGSAEKKEFLMKEYNIPEDHIFYSRNNNFGKSLRQVTNGNGVDVVLNCLAGDAVRE
                     SWDCLNKFGRLIDVGTRISSTSMKLEMDQFEHNSSFMTVDMMALAAERPKLMQRVLTDV
                     SKLIKYNKVAPPSPITTFPISEVESALKSLQTGANAHGKLVVVPNATDIVKATPPKRPK
                     QLLKSDATYILIGGTGGLGRSMSKWMISRGARNLVLVSRSGSATGKVKELVDQAAEQGA
                     NVVVRRCDVANPADVEDLVNQGLEGMPPVRGLIHGAMVLHDVLFEKMTYDQYTTVIESK
                     VQGGWNFHNALVNAPLDFFVAISSVAGAVGNRGQAAYAAANCFLNALVQYRLARGLPAS
                     SLDLTAISDTGYLAEDAEKAAEVAKNLAGDTICEAEVLALLGCAISGELGAVCNNHTIT
                     GMRISADVQPFWTPDAKCKHLREAAEAEAAANAAAGGSKAVSWNAAAKAAKTLEEAEQV
                     VCEGLVEKCAAVMMMEKEDLDVTRALSHYPLDSLVAIEIRNFITREFEATLQVLELLSS
                     GSIQTLAKGVCVKSKVINF"
     PFAM_domain     complement(20037..20225)
                     /aSDomain="PP-binding"
                     /aSTool="clusterhmmer"
                     /database="35.0"
                     /db_xref="PF00550.28"
                     /description="Phosphopantetheine attachment site"
                     /detection="hmmscan"
                     /domain_id="clusterhmmer_JN550_008529_0016"
                     /evalue="3.60E-04"
                     /label="JN550_008529"
                     /locus_tag="JN550_008529"
                     /protein_end="2236"
                     /protein_start="2173"
                     /score="20.9"
                     /tool="antismash"
                     /translation="LVEKCAAVMMMEKEDLDVTRALSHYPLDSLVAIEIRNFITREFEA
                     TLQVLELLSSGSIQTLAK"
     aSDomain        complement(20037..20270)
                     /aSDomain="PKS_PP"
                     /aSTool="nrps_pks_domains"
                     /database="nrpspksdomains.hmm"
                     /detection="hmmscan"
                     /domain_id="nrpspksdomains_JN550_008529_PKS_PP.1"
                     /evalue="1.50E-11"
                     /label="JN550_008529_PKS_PP.1"
                     /locus_tag="JN550_008529"
                     /protein_end="2236"
                     /protein_start="2158"
                     /score="36.3"
                     /tool="antismash"
                     /translation="AAKTLEEAEQVVCEGLVEKCAAVMMMEKEDLDVTRALSHYPLDSL
                     VAIEIRNFITREFEATLQVLELLSSGSIQTLAK"
     aSModule        complement(20037..26732)
                     /complete
                     /domains="nrpspksdomains_JN550_008529_PKS_KS.1"
                     /domains="nrpspksdomains_JN550_008529_PKS_AT.1"
                     /domains="nrpspksdomains_JN550_008529_PKS_DH.1"
                     /domains="nrpspksdomains_JN550_008529_PKS_ER.1"
                     /domains="nrpspksdomains_JN550_008529_PKS_KR.1"
                     /domains="nrpspksdomains_JN550_008529_PKS_PP.1"
                     /iterative
                     /locus_tags="JN550_008529"
                     /monomer_pairings="pk -> pk"
                     /tool="antismash"
                     /type="pks"
     aSDomain        complement(20568..21104)
                     /ASF="KR domain putatively catalyzing D-configuration
                     product formation"
                     /ASF="catalytic triad S,Y,N found: True"
                     /aSDomain="PKS_KR"
                     /aSTool="nrps_pks_domains"
                     /database="nrpspksdomains.hmm"
                     /detection="hmmscan"
                     /domain_id="nrpspksdomains_JN550_008529_PKS_KR.1"
                     /evalue="1.80E-54"
                     /label="JN550_008529_PKS_KR.1"
                     /locus_tag="JN550_008529"
                     /protein_end="2059"
                     /protein_start="1880"
                     /score="176.3"
                     /specificity="KR activity: active"
                     /specificity="KR stereochemistry: (unknown)"
                     /tool="antismash"
                     /translation="ATYILIGGTGGLGRSMSKWMISRGARNLVLVSRSGSATGKVKELV
                     DQAAEQGANVVVRRCDVANPADVEDLVNQGLEGMPPVRGLIHGAMVLHDVLFEKMTYDQ
                     YTTVIESKVQGGWNFHNALVNAPLDFFVAISSVAGAVGNRGQAAYAAANCFLNALVQYR
                     LARGLPASSLDLTAIS"
     PFAM_domain     complement(20568..21104)
                     /aSDomain="KR"
                     /aSTool="clusterhmmer"
                     /database="35.0"
                     /db_xref="PF08659.13"
                     /description="KR domain"
                     /detection="hmmscan"
                     /domain_id="clusterhmmer_JN550_008529_0015"
                     /evalue="9.80E-62"
                     /label="JN550_008529"
                     /locus_tag="JN550_008529"
                     /protein_end="2059"
                     /protein_start="1880"
                     /score="208.2"
                     /tool="antismash"
                     /translation="ATYILIGGTGGLGRSMSKWMISRGARNLVLVSRSGSATGKVKELV
                     DQAAEQGANVVVRRCDVANPADVEDLVNQGLEGMPPVRGLIHGAMVLHDVLFEKMTYDQ
                     YTTVIESKVQGGWNFHNALVNAPLDFFVAISSVAGAVGNRGQAAYAAANCFLNALVQYR
                     LARGLPASSLDLTAIS"
     CDS_motif       complement(20616..20723)
                     /aSTool="nrps_pks_domains"
                     /database="abmotifs"
                     /detection="hmmscan"
                     /domain_id="nrpspksmotif_JN550_008529_0013"
                     /evalue="1.30E-18"
                     /label="PKSI-KR_m4"
                     /locus_tag="JN550_008529"
                     /protein_end="2043"
                     /protein_start="2007"
                     /score="59.6"
                     /tool="antismash"
                     /translation="LDFFVAISSVAGAVGNRGQAAYAAANCFLNALVQYR"
     CDS_motif       complement(21003..21101)
                     /aSTool="nrps_pks_domains"
                     /database="abmotifs"
                     /detection="hmmscan"
                     /domain_id="nrpspksmotif_JN550_008529_0012"
                     /evalue="3.20E-17"
                     /label="PKSI-KR_m1"
                     /locus_tag="JN550_008529"
                     /protein_end="1914"
                     /protein_start="1881"
                     /score="55.0"
                     /tool="antismash"
                     /translation="TYILIGGTGGLGRSMSKWMISRGARNLVLVSRS"
     PFAM_domain     complement(21230..21646)
                     /aSDomain="ADH_zinc_N_2"
                     /aSTool="clusterhmmer"
                     /database="35.0"
                     /db_xref="PF13602.9"
                     /description="Zinc-binding dehydrogenase"
                     /detection="hmmscan"
                     /domain_id="clusterhmmer_JN550_008529_0014"
                     /evalue="4.80E-14"
                     /label="JN550_008529"
                     /locus_tag="JN550_008529"
                     /protein_end="1857"
                     /protein_start="1718"
                     /score="53.6"
                     /tool="antismash"
                     /translation="DHIFYSRNNNFGKSLRQVTNGNGVDVVLNCLAGDAVRESWDCLNK
                     FGRLIDVGTRISSTSMKLEMDQFEHNSSFMTVDMMALAAERPKLMQRVLTDVSKLIKYN
                     KVAPPSPITTFPISEVESALKSLQTGANAHGKLVV"
     aSDomain        complement(21230..22171)
                     /ASF="ER domain putatively catalyzing 2R-configuration
                     product formation"
                     /aSDomain="PKS_ER"
                     /aSTool="nrps_pks_domains"
                     /database="nrpspksdomains.hmm"
                     /detection="hmmscan"
                     /domain_id="nrpspksdomains_JN550_008529_PKS_ER.1"
                     /evalue="1.60E-109"
                     /label="JN550_008529_PKS_ER.1"
                     /locus_tag="JN550_008529"
                     /protein_end="1857"
                     /protein_start="1543"
                     /score="357.7"
                     /tool="antismash"
                     /translation="GALETLHFVDDESKGSPLRPDEIEIQVKAVGLNHRDLTAAHGKLA
                     TDDFGVEASGVVVKVGCDVTNLTAGDRVAAMTQGAFATTTRTKASFAFKLPAGMTFEAG
                     ASLPLAYSTAYYSLIELGRLQDDESVLIHAAARAVGQAAISLAQMIGADVFVTVGSAEK
                     KEFLMKEYNIPEDHIFYSRNNNFGKSLRQVTNGNGVDVVLNCLAGDAVRESWDCLNKFG
                     RLIDVGTRISSTSMKLEMDQFEHNSSFMTVDMMALAAERPKLMQRVLTDVSKLIKYNKV
                     APPSPITTFPISEVESALKSLQTGANAHGKLVV"
     CDS_motif       complement(21554..21592)
                     /aSTool="nrps_pks_domains"
                     /database="abmotifs"
                     /detection="hmmscan"
                     /domain_id="nrpspksmotif_JN550_008529_0011"
                     /evalue="4.60E-05"
                     /label="PKSI-ER_m7"
                     /locus_tag="JN550_008529"
                     /protein_end="1749"
                     /protein_start="1736"
                     /score="15.8"
                     /tool="antismash"
                     /translation="TNGNGVDVVLNCL"
     CDS_motif       complement(21671..21721)
                     /aSTool="nrps_pks_domains"
                     /database="abmotifs"
                     /detection="hmmscan"
                     /domain_id="nrpspksmotif_JN550_008529_0010"
                     /evalue="2.00E-07"
                     /label="PKSI-ER_m6"
                     /locus_tag="JN550_008529"
                     /protein_end="1710"
                     /protein_start="1693"
                     /score="23.4"
                     /tool="antismash"
                     /translation="GADVFVTVGSAEKKEFL"
     CDS_motif       complement(21731..21793)
                     /aSTool="nrps_pks_domains"
                     /database="abmotifs"
                     /detection="hmmscan"
                     /domain_id="nrpspksmotif_JN550_008529_0009"
                     /evalue="5.70E-09"
                     /label="PKSI-ER_m5"
                     /locus_tag="JN550_008529"
                     /protein_end="1690"
                     /protein_start="1669"
                     /score="28.3"
                     /tool="antismash"
                     /translation="DESVLIHAAARAVGQAAISLA"
     CDS_motif       complement(21818..21859)
                     /aSTool="nrps_pks_domains"
                     /database="abmotifs"
                     /detection="hmmscan"
                     /domain_id="nrpspksmotif_JN550_008529_0008"
                     /evalue="5.70E-05"
                     /label="PKSI-ER_m4"
                     /locus_tag="JN550_008529"
                     /protein_end="1661"
                     /protein_start="1647"
                     /score="16.4"
                     /tool="antismash"
                     /translation="ASLPLAYSTAYYSL"
     CDS_motif       complement(21989..22027)
                     /aSTool="nrps_pks_domains"
                     /database="abmotifs"
                     /detection="hmmscan"
                     /domain_id="nrpspksmotif_JN550_008529_0007"
                     /evalue="6.40E-03"
                     /label="PKSI-ER_m2"
                     /locus_tag="JN550_008529"
                     /protein_end="1604"
                     /protein_start="1591"
                     /score="9.6"
                     /tool="antismash"
                     /translation="FGVEASGVVVKVG"
     PFAM_domain     complement(22985..23827)
                     /aSDomain="PS-DH"
                     /aSTool="clusterhmmer"
                     /database="35.0"
                     /db_xref="PF14765.9"
                     /description="Polyketide synthase dehydratase"
                     /detection="hmmscan"
                     /domain_id="clusterhmmer_JN550_008529_0013"
                     /evalue="3.40E-47"
                     /label="JN550_008529"
                     /locus_tag="JN550_008529"
                     /protein_end="1272"
                     /protein_start="991"
                     /score="161.3"
                     /tool="antismash"
                     /translation="DILGTVAHYSNDLEPTWRNIVRLEDLPWLEHHKVQSLTVFPMSGF
                     ITMAIEAASQRAIAAELTFDKYKLRDVSVVAPLVIPDEDVEMTTTLRPDQESTQGAWDE
                     FRICSWSKSQGWKEHCKGFIAVENDECNGVDDSRRAYEAKAMLKSTILSVEARASAPVS
                     SEKLYETLGELGVSYGTTFQGITNCSANNDCSKAEITVPDIAKEMPNHHISPAVLQPAL
                     LESLISTYWPIADGGHGGIDTIYLPSSVDRITISKKITEATKEPGKLLNAYSQGHFSMD
                     "
     aSDomain        complement(23273..23824)
                     /ASF="catalytic triad H,G,P inconclusive"
                     /aSDomain="PKS_DH"
                     /aSTool="nrps_pks_domains"
                     /database="nrpspksdomains.hmm"
                     /detection="hmmscan"
                     /domain_id="nrpspksdomains_JN550_008529_PKS_DH.1"
                     /evalue="8.90E-27"
                     /label="JN550_008529_PKS_DH.1"
                     /locus_tag="JN550_008529"
                     /protein_end="1176"
                     /protein_start="992"
                     /score="86.3"
                     /tool="antismash"
                     /translation="ILGTVAHYSNDLEPTWRNIVRLEDLPWLEHHKVQSLTVFPMSGFI
                     TMAIEAASQRAIAAELTFDKYKLRDVSVVAPLVIPDEDVEMTTTLRPDQESTQGAWDEF
                     RICSWSKSQGWKEHCKGFIAVENDECNGVDDSRRAYEAKAMLKSTILSVEARASAPVSS
                     EKLYETLGELGVSYGTTFQGI"
     CDS_motif       complement(23669..23746)
                     /aSTool="nrps_pks_domains"
                     /database="abmotifs"
                     /detection="hmmscan"
                     /domain_id="nrpspksmotif_JN550_008529_0006"
                     /evalue="1.00E-07"
                     /label="PKSI-DH_m2"
                     /locus_tag="JN550_008529"
                     /protein_end="1044"
                     /protein_start="1018"
                     /score="24.5"
                     /tool="antismash"
                     /translation="WLEHHKVQSLTVFPMSGFITMAIEAA"
     PFAM_domain     complement(23999..24985)
                     /aSDomain="Acyl_transf_1"
                     /aSTool="clusterhmmer"
                     /database="35.0"
                     /db_xref="PF00698.24"
                     /description="Acyl transferase domain"
                     /detection="hmmscan"
                     /domain_id="clusterhmmer_JN550_008529_0012"
                     /evalue="4.70E-50"
                     /label="JN550_008529"
                     /locus_tag="JN550_008529"
                     /protein_end="934"
                     /protein_start="605"
                     /score="171.0"
                     /tool="antismash"
                     /translation="FVFTGQGAQWYGMGRELYAQYPVFQNAIDCADSVLSSLGASWSLV
                     EELSKDEKTSQVGAAHISQPSCTAVQLALVDLLRSWGIRPAAVTGHSSGEIGAAYAAGI
                     LPFESCMAIAYHRGRLIPVLKERYPDLRGSMLAVGGSKEEFEPLLSELNDGEVKIACFN
                     SPTSLTISGDESGIDELKKIVDEKQLFNRKLFVDTAYHSHHMNLLAKDYQESIQMIGSP
                     APTETRFHSSLLGRQCDASELESTYWVQNLTCAVRFNEALQSMLAPIGEHKTGVNMLIE
                     LGPHSALQGPIKQIMQAVGPDATKVPYASALSRKKDAVETALALAGSL"
     aSDomain        complement(24044..24982)
                     /ASF="Neither malonyl-CoA or methylmalonyl-CoA specific"
                     /ASF="found active site serine: True, scaffold matched
                     GHGE: True"
                     /aSDomain="PKS_AT"
                     /aSTool="nrps_pks_domains"
                     /database="nrpspksdomains.hmm"
                     /detection="hmmscan"
                     /domain_id="nrpspksdomains_JN550_008529_PKS_AT.1"
                     /evalue="3.30E-101"
                     /label="JN550_008529_PKS_AT.1"
                     /locus_tag="JN550_008529"
                     /protein_end="919"
                     /protein_start="606"
                     /score="330.4"
                     /specificity="substrate consensus: pk"
                     /specificity="PKS signature: Malonyl-CoA"
                     /specificity="Minowa: mmal"
                     /tool="antismash"
                     /translation="VFTGQGAQWYGMGRELYAQYPVFQNAIDCADSVLSSLGASWSLVE
                     ELSKDEKTSQVGAAHISQPSCTAVQLALVDLLRSWGIRPAAVTGHSSGEIGAAYAAGIL
                     PFESCMAIAYHRGRLIPVLKERYPDLRGSMLAVGGSKEEFEPLLSELNDGEVKIACFNS
                     PTSLTISGDESGIDELKKIVDEKQLFNRKLFVDTAYHSHHMNLLAKDYQESIQMIGSPA
                     PTETRFHSSLLGRQCDASELESTYWVQNLTCAVRFNEALQSMLAPIGEHKTGVNMLIEL
                     GPHSALQGPIKQIMQAVGPDATKVPYASALSR"
     CDS_motif       complement(24623..24742)
                     /aSTool="nrps_pks_domains"
                     /database="abmotifs"
                     /detection="hmmscan"
                     /domain_id="nrpspksmotif_JN550_008529_0005"
                     /evalue="5.40E-13"
                     /label="PKSI-AT-M_m3"
                     /locus_tag="JN550_008529"
                     /protein_end="726"
                     /protein_start="686"
                     /score="41.0"
                     /tool="antismash"
                     /translation="GIRPAAVTGHSSGEIGAAYAAGILPFESCMAIAYHRGRLI"
     CDS_motif       complement(24932..24985)
                     /aSTool="nrps_pks_domains"
                     /database="abmotifs"
                     /detection="hmmscan"
                     /domain_id="nrpspksmotif_JN550_008529_0004"
                     /evalue="4.30E-07"
                     /label="PKSI-AT-mM_m1"
                     /locus_tag="JN550_008529"
                     /protein_end="623"
                     /protein_start="605"
                     /score="22.0"
                     /tool="antismash"
                     /translation="FVFTGQGAQWYGMGRELY"
     PFAM_domain     complement(25082..25441)
                     /aSDomain="KAsynt_C_assoc"
                     /aSTool="clusterhmmer"
                     /database="35.0"
                     /db_xref="PF16197.8"
                     /description="Ketoacyl-synthetase C-terminal extension"
                     /detection="hmmscan"
                     /domain_id="clusterhmmer_JN550_008529_0011"
                     /evalue="2.50E-20"
                     /label="JN550_008529"
                     /locus_tag="JN550_008529"
                     /protein_end="573"
                     /protein_start="453"
                     /score="73.2"
                     /tool="antismash"
                     /translation="PNPKIPWKEWNFKVPVTQRPWPRNKKYISVNNFGFGGTNAHVVLE
                     KVPFATRATKDDADLKDDNPGRKLFVMSANDKNTLETVMKNMVVYLEQRPEMFQKDLMG
                     NVAYTLGQRRSLLQHR"
     aSDomain        complement(join(25301..25722,25786..25970,26039..26249,
                     26303..26732))
                     /ASF="found active site cysteine: True, scaffold matched
                     GSSS: True"
                     /ASF="found active site histidines: True"
                     /aSDomain="PKS_KS"
                     /aSTool="nrps_pks_domains"
                     /database="nrpspksdomains.hmm"
                     /detection="hmmscan"
                     /domain_id="nrpspksdomains_JN550_008529_PKS_KS.1"
                     /domain_subtypes="Iterative-KS"
                     /evalue="1.70E-161"
                     /label="JN550_008529_PKS_KS.1"
                     /locus_tag="JN550_008529"
                     /protein_end="500"
                     /protein_start="84"
                     /score="529.7"
                     /tool="antismash"
                     /translation="IAIVGMSCRLPGNVATPGEFWEMLARARSGYSEIPKERFDLAPFH
                     HPNPGKAGCANPVGGHFLNIDLHAFDAPFFSLTEKEAISMDPQQRLLLEGTFEALEHAG
                     IPKQSIVGKDVGVFIGGSFPEYESHLFRDSDTIPMHQATGCAYGMQSNRLSHFFDLKGP
                     SFTSDTACSSSLVALHLACQSLRTGESSMAITGGCHLNMLPEFYISFAKSRSYSFDDRG
                     TGFGRGEGCGVIVLKPLDQAIKDKDSIKAIIAGSGINQDGRTPGITMPCGNAQTDLMNQ
                     VYTNAGLNPRDTGFIEAHGTGTRVGDPIEATAIHNVFGEGRTLRDPLFLGSLKSNVGHL
                     EGASGIVAVIKAAMMLERGFVLPNYDFKVPNPKIPWKEWNFKVPVTQRPWPRNKKYISV
                     NNFGFGGTNAHVVLEKV"
     PFAM_domain     complement(join(25448..25722,25786..25861))
                     /aSDomain="Ketoacyl-synt_C"
                     /aSTool="clusterhmmer"
                     /database="35.0"
                     /db_xref="PF02801.25"
                     /description="Beta-ketoacyl synthase, C-terminal domain"
                     /detection="hmmscan"
                     /domain_id="clusterhmmer_JN550_008529_0010"
                     /evalue="1.10E-36"
                     /label="JN550_008529"
                     /locus_tag="JN550_008529"
                     /protein_end="451"
                     /protein_start="334"
                     /score="125.5"
                     /tool="antismash"
                     /translation="AIIAGSGINQDGRTPGITMPCGNAQTDLMNQVYTNAGLNPRDTGF
                     IEAHGTGTRVGDPIEATAIHNVFGEGRTLRDPLFLGSLKSNVGHLEGASGIVAVIKAAM
                     MLERGFVLPNYDF"
     CDS_motif       complement(25514..25558)
                     /aSTool="nrps_pks_domains"
                     /database="abmotifs"
                     /detection="hmmscan"
                     /domain_id="nrpspksmotif_JN550_008529_0003"
                     /evalue="4.50E-03"
                     /label="PKSI-KS_m6"
                     /locus_tag="JN550_008529"
                     /protein_end="429"
                     /protein_start="414"
                     /score="9.9"
                     /tool="antismash"
                     /translation="GSLKSNVGHLEGASG"
     CDS_motif       complement(25619..25666)
                     /aSTool="nrps_pks_domains"
                     /database="abmotifs"
                     /detection="hmmscan"
                     /domain_id="nrpspksmotif_JN550_008529_0002"
                     /evalue="2.70E-04"
                     /label="PKSI-KS_m5"
                     /locus_tag="JN550_008529"
                     /protein_end="394"
                     /protein_start="378"
                     /score="13.0"
                     /tool="antismash"
                     /translation="FIEAHGTGTRVGDPIE"
     PFAM_domain     complement(join(25886..25970,26039..26249,26303..26735))
                     /aSDomain="ketoacyl-synt"
                     /aSTool="clusterhmmer"
                     /database="35.0"
                     /db_xref="PF00109.29"
                     /description="Beta-ketoacyl synthase, N-terminal domain"
                     /detection="hmmscan"
                     /domain_id="clusterhmmer_JN550_008529_0009"
                     /evalue="2.50E-66"
                     /label="JN550_008529"
                     /locus_tag="JN550_008529"
                     /protein_end="326"
                     /protein_start="83"
                     /score="223.9"
                     /tool="antismash"
                     /translation="PIAIVGMSCRLPGNVATPGEFWEMLARARSGYSEIPKERFDLAPF
                     HHPNPGKAGCANPVGGHFLNIDLHAFDAPFFSLTEKEAISMDPQQRLLLEGTFEALEHA
                     GIPKQSIVGKDVGVFIGGSFPEYESHLFRDSDTIPMHQATGCAYGMQSNRLSHFFDLKG
                     PSFTSDTACSSSLVALHLACQSLRTGESSMAITGGCHLNMLPEFYISFAKSRSYSFDDR
                     GTGFGRGEGCGVIVLKPLDQA"
     CDS_motif       complement(26149..26196)
                     /aSTool="nrps_pks_domains"
                     /database="abmotifs"
                     /detection="hmmscan"
                     /domain_id="nrpspksmotif_JN550_008529_0001"
                     /evalue="1.30E-05"
                     /label="PKSI-KS_m3"
                     /locus_tag="JN550_008529"
                     /protein_end="261"
                     /protein_start="245"
                     /score="17.3"
                     /tool="antismash"
                     /translation="GPSFTSDTACSSSLVA"
     gene            29145..30055
                     /locus_tag="JN550_008530"
     mRNA            join(29145..29186,29240..29258,29312..29830,29880..30055)
                     /locus_tag="JN550_008530"
                     /product="hypothetical protein"
     CDS             join(29145..29186,29240..29258,29312..29830,29880..30055)
                     /codon_start=1
                     /locus_tag="JN550_008530"
                     /product="hypothetical protein"
                     /protein_id="KAI1864984.1"
                     /transl_table=1
                     /translation="MKFLCLPGAYGSAEKFQVQLAPLVNELTGDKSAEFHFINGPCEAV
                     PPKGFEDFFGKPPFYRFIEPDDKTSEETDPLSRIRDFPECDTPEETMRELMKEGVASCI
                     LSTIAAIDYLFRIMEKEGPFEGIIGYSEGATVAGTLLLAEQRRRELEGREPMIKCAIFF
                     AGWPPLDPSTFAMVLSDESEVMIDIHTCHIIGSLDPYVGGSLALYNTCDPDVAYMFDHG
                     KGHTLPREKAVIKELGDVIRNMITEATGA"
     PFAM_domain     join(29148..29186,29240..29258,29312..29830,29880..30004)
                     /aSDomain="FSH1"
                     /aSTool="clusterhmmer"
                     /database="35.0"
                     /db_xref="PF03959.16"
                     /description="Serine hydrolase (FSH1)"
                     /detection="hmmscan"
                     /domain_id="clusterhmmer_JN550_008530_0017"
                     /evalue="5.00E-28"
                     /label="JN550_008530"
                     /locus_tag="JN550_008530"
                     /protein_end="235"
                     /protein_start="1"
                     /score="98.4"
                     /tool="antismash"
                     /translation="KFLCLPGAYGSAEKFQVQLAPLVNELTGDKSAEFHFINGPCEAVP
                     PKGFEDFFGKPPFYRFIEPDDKTSEETDPLSRIRDFPECDTPEETMRELMKEGVASCIL
                     STIAAIDYLFRIMEKEGPFEGIIGYSEGATVAGTLLLAEQRRRELEGREPMIKCAIFFA
                     GWPPLDPSTFAMVLSDESEVMIDIHTCHIIGSLDPYVGGSLALYNTCDPDVAYMFDHGK
                     GHTLPREKAVIK"
     gene            30840..36218
                     /locus_tag="JN550_008531"
     mRNA            join(30840..31895,31947..32137,32195..32249,32298..32802,
                     32849..32945,32999..33359,33420..33674,33723..34320,
                     34375..34547,34603..35494,35544..36136,36192..36218)
                     /locus_tag="JN550_008531"
                     /product="hypothetical protein"
     CDS             join(30840..31895,31947..32137,32195..32249,32298..32802,
                     32849..32945,32999..33359,33420..33674,33723..34320,
                     34375..34547,34603..35494,35544..36136,36192..36218)
                     /codon_start=1
                     /gene_functions="transport (smcogs) SMCOG1288:ABC
                     transporter related protein (Score: 274.8; E-value:
                     2.5e-83)"
                     /gene_kind="transport"
                     /locus_tag="JN550_008531"
                     /product="hypothetical protein"
                     /protein_id="KAI1864985.1"
                     /transl_table=1
                     /translation="MENPGTDNRPRRAGQHSSDASDPVHARTPSETSFLSLSDSSTDTL
                     SVANPVGDPALAVPRPDLSVNSSSQHLLDAAAPIADSRDRPRPPPLSPSIASSATEHLK
                     SPAPWIDPHLSRDFRHVNRDTTADIIDEYLAPRSPKSRATSVSSRLSVEFAPENVGASK
                     AHRPVPLKPTTAFERRQQRKRARDVAQDALSPIESVTAYSGSPTSPTKPPTPVTPAAPA
                     TPATPAKLGIAEDHISPGPTDSPGSIQSHNGPSGRGGLRGRGGQRGRGGLRGRGGRQGR
                     GGMRGLDGPRSLEGTGGPQGSSGAGAKEPNDKKKSSQEEKKAEAAPPGPLNDRRRKRLA
                     KGKYGDTIKDFVRIFSYTTKRDRVFIAISAFAAIVTGLTFPAMTIVFGNLVGSITTASF
                     AGHDVKLVLTGIINQSVLYMLYLFAARFVSEYIATLGFNIMSIRVSSTLRLAYLQALMK
                     QRVSMLDTQPPGQLAAIITATANTVQDGVSEKFALLIQSIALMIGAMSNAFYHSWKLTL
                     VTSSGLVLIIICYCITTPFVVRNMKAVEQINIKASGVASEVFGAIRMIAAFGAEARMVK
                     KYEDWVSQSRQRGMRLSKIVAVQKSIVYFSVIGTFALSCWFAARMIVDGEIPNNSILII
                     VLMCVMMTTNTIGNIAQPLSAASRAAASARILFNGIEAPKPKPGGKKAPEVNAADRLVL
                     WNVNFTYPSRPKQKILDQLKLVIPAGKVTAIVGPSGSGKSTVVNLIERWYELDGAANKN
                     KLVQYFRNGSVKCGGVPLHEIDLKWWRSQIGLVQQEPFLFNDTIFTNVAYGLIGTEWEN
                     AEEDKKRELVAQACKEAFADEFIARLPDGYDTAVGESGGKLSGGQRQRLAIARAIIKKP
                     KILILDEATSAIDVRAEKVVQAALDKVSKGRTTIMIAHRLSTVKKADHIIVMAKGKVSQ
                     WGKHEQLMAKKDGPYYLLTQAQQLSLGDEKEPSEDSSDITESEVRTMDLMEKDEETKKK
                     RVSMGTSSDGDEESEPKSKGLIKSFGPLLLEQKQHWPWYLTMFSGAVVAGTSSPVQAYL
                     FAALLSSFNVGGQLLLMLTNFWSLMFVILAGCVGVGYFALGFASTRVAFIITTSFQREY
                     FNNIIAQPISWFDKEDSNQGSLTSRLAMDAQALQQLLGINMAFVIIAILSVTGCLAVAF
                     YFGWKLTAVALSCAMPLAIGAGFFRSRIEKKFHKMNNKVFAESAKFATESMGAIRTVTA
                     LTLEDSICRRYENLLDDHVSKAFKKARLATIIFAASDAIPLLCMAFILWYGGGLLVSGE
                     YWSFQYLVVYIAVIQGAMGVGQWLSFVPNMAQATVAANRLEELRKREFDAEHGIKIDDE
                     ILELDDKNDIMGPKIELQDVWFKYPTRDVPVLCGLDMTIEKGQFAAIVGPSGCGKTSVI
                     SLLERYYNVKSGSVLYNGFNIEDINLRDYRKTISLVAQEAFMFQGSIRENILLGVDEDA
                     VSEEDLHQACRDAEIHDFIISLPDGYNTKVGFKGILLSGGQKQRMAIARALIRNPRLLL
                     LDEATSALDSETEKLVQGVLERTKKSRTMIVVAHRLSTIQNADIIYVLGDGSVVESGTH
                     AQLLQKRGVYWSMCQAQALDR"
     PFAM_domain     join(31989..32137,32195..32249,32298..32802,32849..32945,
                     32999..33020)
                     /aSDomain="ABC_membrane"
                     /aSTool="clusterhmmer"
                     /database="35.0"
                     /db_xref="PF00664.26"
                     /db_xref="GO:0005524"
                     /db_xref="GO:0016020"
                     /db_xref="GO:0055085"
                     /db_xref="GO:0140359"
                     /description="ABC transporter transmembrane region"
                     /detection="hmmscan"
                     /domain_id="clusterhmmer_JN550_008531_0018"
                     /evalue="3.70E-41"
                     /gene_ontologies="GO:0005524: ATP binding"
                     /gene_ontologies="GO:0016020: membrane"
                     /gene_ontologies="GO:0055085: transmembrane transport"
                     /gene_ontologies="GO:0140359: ABC-type transporter
                     activity"
                     /label="JN550_008531"
                     /locus_tag="JN550_008531"
                     /protein_end="642"
                     /protein_start="366"
                     /score="141.7"
                     /tool="antismash"
                     /translation="AISAFAAIVTGLTFPAMTIVFGNLVGSITTASFAGHDVKLVLTGI
                     INQSVLYMLYLFAARFVSEYIATLGFNIMSIRVSSTLRLAYLQALMKQRVSMLDTQPPG
                     QLAAIITATANTVQDGVSEKFALLIQSIALMIGAMSNAFYHSWKLTLVTSSGLVLIIIC
                     YCITTPFVVRNMKAVEQINIKASGVASEVFGAIRMIAAFGAEARMVKKYEDWVSQSRQR
                     GMRLSKIVAVQKSIVYFSVIGTFALSCWFAARMIVDGEIPNNSILIIVLMCVMM"
     PFAM_domain     join(33222..33359,33420..33674,33723..33845)
                     /aSDomain="ABC_tran"
                     /aSTool="clusterhmmer"
                     /database="35.0"
                     /db_xref="PF00005.30"
                     /db_xref="GO:0005524"
                     /description="ABC transporter"
                     /detection="hmmscan"
                     /domain_id="clusterhmmer_JN550_008531_0019"
                     /evalue="2.80E-30"
                     /gene_ontologies="GO:0005524: ATP binding"
                     /label="JN550_008531"
                     /locus_tag="JN550_008531"
                     /protein_end="881"
                     /protein_start="709"
                     /score="105.8"
                     /tool="antismash"
                     /translation="LDQLKLVIPAGKVTAIVGPSGSGKSTVVNLIERWYELDGAANKNK
                     LVQYFRNGSVKCGGVPLHEIDLKWWRSQIGLVQQEPFLFNDTIFTNVAYGLIGTEWENA
                     EEDKKRELVAQACKEAFADEFIARLPDGYDTAVGESGGKLSGGQRQRLAIARAIIKKPK
                     ILILDEATS"
     PFAM_domain     join(34296..34320,34375..34547,34603..35217)
                     /aSDomain="ABC_membrane"
                     /aSTool="clusterhmmer"
                     /database="35.0"
                     /db_xref="PF00664.26"
                     /db_xref="GO:0005524"
                     /db_xref="GO:0016020"
                     /db_xref="GO:0055085"
                     /db_xref="GO:0140359"
                     /description="ABC transporter transmembrane region"
                     /detection="hmmscan"
                     /domain_id="clusterhmmer_JN550_008531_0020"
                     /evalue="4.20E-47"
                     /gene_ontologies="GO:0005524: ATP binding"
                     /gene_ontologies="GO:0016020: membrane"
                     /gene_ontologies="GO:0055085: transmembrane transport"
                     /gene_ontologies="GO:0140359: ABC-type transporter
                     activity"
                     /label="JN550_008531"
                     /locus_tag="JN550_008531"
                     /protein_end="1302"
                     /protein_start="1031"
                     /score="161.2"
                     /tool="antismash"
                     /translation="FSGAVVAGTSSPVQAYLFAALLSSFNVGGQLLLMLTNFWSLMFVI
                     LAGCVGVGYFALGFASTRVAFIITTSFQREYFNNIIAQPISWFDKEDSNQGSLTSRLAM
                     DAQALQQLLGINMAFVIIAILSVTGCLAVAFYFGWKLTAVALSCAMPLAIGAGFFRSRI
                     EKKFHKMNNKVFAESAKFATESMGAIRTVTALTLEDSICRRYENLLDDHVSKAFKKARL
                     ATIIFAASDAIPLLCMAFILWYGGGLLVSGEYWSFQYLVVYIAVIQGAM"
     PFAM_domain     join(35440..35494,35544..35938)
                     /aSDomain="ABC_tran"
                     /aSTool="clusterhmmer"
                     /database="35.0"
                     /db_xref="PF00005.30"
                     /db_xref="GO:0005524"
                     /description="ABC transporter"
                     /detection="hmmscan"
                     /domain_id="clusterhmmer_JN550_008531_0021"
                     /evalue="1.40E-30"
                     /gene_ontologies="GO:0005524: ATP binding"
                     /label="JN550_008531"
                     /locus_tag="JN550_008531"
                     /protein_end="1526"
                     /protein_start="1376"
                     /score="106.7"
                     /tool="antismash"
                     /translation="GLDMTIEKGQFAAIVGPSGCGKTSVISLLERYYNVKSGSVLYNGF
                     NIEDINLRDYRKTISLVAQEAFMFQGSIRENILLGVDEDAVSEEDLHQACRDAEIHDFI
                     ISLPDGYNTKVGFKGILLSGGQKQRMAIARALIRNPRLLLLDEATS"
     gene            complement(36490..37002)
                     /locus_tag="JN550_008532"
     mRNA            complement(36490..37002)
                     /locus_tag="JN550_008532"
                     /product="hypothetical protein"
     CDS             complement(36490..37002)
                     /codon_start=1
                     /locus_tag="JN550_008532"
                     /product="hypothetical protein"
                     /protein_id="KAI1864986.1"
                     /transl_table=1
                     /translation="MSPNKAPSHGQKVTLGENAPVTREGPGAVHASSLAAESQAFQAGN
                     EAAASQSSRENVASASKPHEGRSYAQAGTGTEAKHVPQAPSYVHSQYDRAHSRPHGKNI
                     TEDNSIGDDEAKNASFTEFGTAADPSHLAEERIIAVDSTPANLTGTRQKHIDGKTIYDS
                     LGSDQQA"
     gene            complement(37638..39261)
                     /locus_tag="JN550_008533"
     mRNA            complement(join(37638..38262,38480..39261))
                     /locus_tag="JN550_008533"
                     /product="hypothetical protein"
     CDS             complement(join(37638..38262,38480..39261))
                     /codon_start=1
                     /locus_tag="JN550_008533"
                     /product="hypothetical protein"
                     /protein_id="KAI1864987.1"
                     /transl_table=1
                     /translation="MSSNTYHPGHVRREKGERLGPGDPDAGVLAESDRERGGYTGPGFV
                     NDVFGEEQGHDIKYKTLTWPMVALLMITEIVSNGMLSLPSSLAAVGIVPAVVVIFFLGA
                     FATYTAWALIQFKLRHPEVHNMGDAGMIMFGPIGREILAGGTIIFAVCATGSQMLAGQL
                     ALTVLSDTKLCALAFTGIFAAATVMVSFPRTLGNLGWLSVAGGISIIVAGIVAMAGAGA
                     SPVAPGDIAITISTDFTSAFISITNPVFAYAGHFMFFILISEMQRPRDAMKAAWALQIV
                     ATTFYIVFAVVTYWYVGSGVSSPSLLSLEPLWAKISFGLAIPNFLIAGALYSHTAAKLV
                     FVRIFRHSRHIHSHTFTGWGMWTFLILLANVAAFVLAVGIPSFNYLVGITASLFAAWYT
                     YGLAGMFWLHDTYHFKGGARAWVKRPLMLVVNVLTILAGAFICVGGLYATIKALQMASE
                     AGLLPSPFQC"
     PFAM_domain     complement(join(37707..38262,38480..39081))
                     /aSDomain="Aa_trans"
                     /aSTool="clusterhmmer"
                     /database="35.0"
                     /db_xref="PF01490.21"
                     /description="Transmembrane amino acid transporter protein"
                     /detection="hmmscan"
                     /domain_id="clusterhmmer_JN550_008533_0022"
                     /evalue="3.00E-35"
                     /label="JN550_008533"
                     /locus_tag="JN550_008533"
                     /protein_end="446"
                     /protein_start="60"
                     /score="121.8"
                     /tool="antismash"
                     /translation="TLTWPMVALLMITEIVSNGMLSLPSSLAAVGIVPAVVVIFFLGAF
                     ATYTAWALIQFKLRHPEVHNMGDAGMIMFGPIGREILAGGTIIFAVCATGSQMLAGQLA
                     LTVLSDTKLCALAFTGIFAAATVMVSFPRTLGNLGWLSVAGGISIIVAGIVAMAGAGAS
                     PVAPGDIAITISTDFTSAFISITNPVFAYAGHFMFFILISEMQRPRDAMKAAWALQIVA
                     TTFYIVFAVVTYWYVGSGVSSPSLLSLEPLWAKISFGLAIPNFLIAGALYSHTAAKLVF
                     VRIFRHSRHIHSHTFTGWGMWTFLILLANVAAFVLAVGIPSFNYLVGITASLFAAWYTY
                     GLAGMFWLHDTYHFKGGARAWVKRPLMLVVNVLTILAGAFICVGGL"
     gene            complement(42402..43823)
                     /locus_tag="JN550_008534"
     mRNA            complement(42402..43823)
                     /locus_tag="JN550_008534"
                     /product="hypothetical protein"
     CDS             complement(42402..43823)
                     /codon_start=1
                     /locus_tag="JN550_008534"
                     /product="hypothetical protein"
                     /protein_id="KAI1864988.1"
                     /transl_table=1
                     /translation="MVPHLICSILCGLSTFVIPVLCRDFPSTATNPTQYDPKDVIKRDV
                     IVVGGGSTGTYSSIRLRDHGKSIIVVEKKATLGGHAEAWIDPSTGTAIDIGVIVFAYSE
                     TVDNYFARFNLSLAPLSDTGPSIYADFSTGQMVDFVPPSQEAVGAALAVYKSHLDKYPA
                     LQDGFNLSYPVDPELLISFGDFVAKCGLQDMIPLVFTVNQGASPLLNISMLYTFKYLNA
                     EVVEQLERGFRTTEHHSTTELYHKAAEFLGPDVLFNSTVLEVDRSCPDEVRVAVQTPTG
                     PKLVIAKKLLSTIPPMLENLQEYDLSEDEKDLFGQFFANGYYTGILKNTNLNISISAAE
                     PDQPYNVPEIPGLYSLIALPISGGITSIKYGRPTVLPNEQIQADIVASIQRYQKENGVP
                     VTEPEWLVFSSHSPFNLMVSNDAIAAGFYQKLYSLQGERNTFYNGAAWQTQDSSVLWKF
                     TDDYIIPNILASLKK"
     PFAM_domain     complement(43494..43685)
                     /aSDomain="NAD_binding_8"
                     /aSTool="clusterhmmer"
                     /database="35.0"
                     /db_xref="PF13450.9"
                     /description="NAD(P)-binding Rossmann-like domain"
                     /detection="hmmscan"
                     /domain_id="clusterhmmer_JN550_008534_0023"
                     /evalue="2.80E-06"
                     /label="JN550_008534"
                     /locus_tag="JN550_008534"
                     /protein_end="110"
                     /protein_start="46"
                     /score="27.6"
                     /tool="antismash"
                     /translation="VVGGGSTGTYSSIRLRDHGKSIIVVEKKATLGGHAEAWIDPSTGT
                     AIDIGVIVFAYSETVDNYF"
     gene            44836..45717
                     /locus_tag="JN550_008535"
     mRNA            44836..45717
                     /locus_tag="JN550_008535"
                     /product="hypothetical protein"
     CDS             44836..45717
                     /codon_start=1
                     /locus_tag="JN550_008535"
                     /product="hypothetical protein"
                     /protein_id="KAI1864989.1"
                     /transl_table=1
                     /translation="MGAVKDLHGIALPGRYEIRPIEPQHEEWCRALLAQALLLRAPIWR
                     PLIPEPKVKTILTGWRTLEPYYGHSLRNGLSYAVYDKEYVFKRPESVASGGAFYWDEIN
                     AEDPALEVKGEQWMLDGLDFPIVSLALSYDLLQPPPKEAYAAMGRLLPAWGAMMAQFTD
                     TAQTIPNLPQPTEIGQYAHRSGCVTRSEYEGKGLGKLASWWVMHEMAAKGFRGLLVGAG
                     NDQISKIWLHKDAPFKVETIIKEDLWEVELEVDGQNIRPYKGHPLRDFRYLQCDLKESK
                     TGLSSEAMGREY"
ORIGIN
        1 ttccagcctc tagaggtcca gaacaacgca ttagcgcctg ccatgtccaa cggttgccac
       61 gatcgagccc tgatgcgtcg ctctgcaata gccatatatc tccaaataat tgtcgtaggg
      121 ttgtataaac atatacgatc atgccatttc ggttttgtca gacatacata agaaggttgt
      181 ggagctcctg aaaggatatg agccagaaga ggcgccagac ataaggtcca aagagtaatc
      241 cagtcatcta atgagatgtt cccactttgg tggtaaagcg gttgcaggat ccacgtcata
      301 gtagttcgac acgtgctcga ccatcgtaaa ccttgtacag acaagtcgaa tgaagtatgc
      361 ctcagtgaaa ttggtccgag gaaaggttta tgccagtatt gggtggttgt actcgacgtg
      421 gctacattta ggcccctcag cagcgacgtg gctgtgtgga ggctgtgcaa caaatcaacg
      481 gcagttgaat ctgatgctga catgcggtat tcgtgcgtcg gatttaaagc cagagggacc
      541 tagatatgtc gagtacttca gtctagaggc gtaaatcagg aaaaggcaaa cgtcgccaaa
      601 tatatgctta aaacgttact tgtgactggc taatcgggct ctttcgcctc ccttctttcg
      661 ttgcagattg aacacaagtg tactgcttgc aaatctctcc tattgtccct atataatggg
      721 acgccaacat gcttcgtgaa tgtgagagac ttattcattt gctgtgaata actgaaaaac
      781 ttcaagctac tcacagtccg aaagttgcag ttttcgtcca tcatcccata ctcttatcac
      841 aacggatagt aattgctgac agtacgacaa cggtgtcaac tgcaatcgct agtgatagtc
      901 aacgagtaat cattcaagcg cagccgcgtc cgccggcacg gagcagaggt cagctcctgt
      961 ggctgcgagc tcgtcctgac ttttaagaat tgcggctgaa agaaaagaat gggatcattt
     1021 tcctcacaat ttcctcacta aatggggtca ttaacaactg aaattttggg gaaacgcaga
     1081 aaagtagaca atacggtgag tagaagtgca cattccaagc tgggtgaata atggagtctg
     1141 gaaggtttgt atttccctcc aatatctctc gacggcggtg caactgggat ggtcctagat
     1201 agtttagttg tctaattaca agcatcattt ccagtgcagt aaaagggtgt catcatgctg
     1261 caggcctgca tacttcacac tacccttcca caccattctt cgcttctcta cgtcttgcgc
     1321 ctccccgctc acctcggccc gcaccgcccc tttgaagtac atacccttat gactggcccc
     1381 attaatccag ccaatgtcga acatggctgc cacaacatct tttgctgacc gaccaggggt
     1441 gcgatacatg ccgctgggct gcatccagga caggaagcta gccacccagg gcataacaac
     1501 gctcactaca gagtacattg gatgccgccg ggagattgcg gtggccatcc agcctggatc
     1561 aacgcccagt atggcgacgt tgttgagtaa aggatcgcgg tccagacgct gctgtagttc
     1621 acctctagaa ccgaaagtta gccaatatat atcacatggc gttccatttg atatacatgc
     1681 atcatcatag ctaggcaaag ttttgaggct ccataacgac gcaagcctgc gtctgatgga
     1741 tccccatcgc cataaggact ccaagttccc ttggagagcg gctcaatact gtcgccaaga
     1801 atttgcttcc acctgtcatc atcaaattgc ccacccatcg agcctttgtt gaatttgtca
     1861 tacggactaa atagtcatgt tttaatacga cttcaacgta cagaaagcaa aactcactcg
     1921 tgggtgtggc tcccaagtac cactattcgg ccgttttctc gatccatgct ttgcaacagt
     1981 agcaaagtca aaagccactg actcaagtag ttgaccgtcc aggtcgcgtc cagtccattt
     2041 cccaaccatc tctggttctc aagctccagg tagcctgcgc tgagcacgag tgcgcggatt
     2101 ctgggaatgt tacctgtagc cacccgttgg ttgagatcgg tggctaaggc gcgaacgctg
     2161 tcaaactgct caaggtccag tgacacaatc tcatgagggt gaggagtagt tctctgtcgt
     2221 ccctgatcaa gagcgtagga tagcgccgtg gtctgcgaag ggttgcggac agcatagata
     2281 ccgcggtaag tagcagcaag ttggggcgat gaagcgatct ctgcggcaat gcagctgccg
     2341 aggcctccag ccgccccggt aaccacaatc acgccttgga ctgaagaagg ttccattctc
     2401 agccaacgta gtgattgact tgatggagat atgaaaagag aatcctttct taatcaagca
     2461 gagcgcagtc ctaaggtgga ggaaagcagc ggttctgtac gtcagaatgc agagaaacgg
     2521 aaggagccca aggaagacag gggagcaacg ggctcgttcg tattgtcttg ccgtaataag
     2581 gtaccgggcc actgtttatg atatataaat tcagttgtta tgcaatgtta agtatttgga
     2641 aggggattca ttgaaaactc cagagcgtat gttatgaact ggctgatgca agtggttgtt
     2701 gtagttgggt acctgtacaa gagccaagag gtaagggatg gtctacccca catgtaaaat
     2761 agtaaagccg gtaactgtgg agggaactcc tctttccttc ctcccttgct ttaggctttt
     2821 gcaaagtcac aagatttgca gcagtcttaa tctacctgtg gtgaactgag agcgcaagca
     2881 taacttttac acaattgttc gccagattat ctctcgaagt aacgctggag aaaccaggcg
     2941 agtggggtaa gttacttcaa ccgagcttcg taggtctata ctgatatcgc atagccgggc
     3001 cttggggcaa attccttatt ttatggaagg atctcttagc agcttcaaat tttacaaagg
     3061 agggtggttc cgggtgttgc tgtagacttc tgggagcgga gcgacaagga ggttcagtca
     3121 tacctttggc agtttgagaa cgcatatcag atggcgtgcg tcaagaggag aatttctcag
     3181 tcccgtgggg aggacgatgc tttctcacat aaaagtacaa atttggtaaa ctctaaaaga
     3241 caccgccaaa aatggcagcg tattctgaca cggttgctgt gccagctggg tcagagtcat
     3301 aaactcaaga gaatgcataa taacaccgaa gtgttccact atgctgcttc tgtgccttat
     3361 atcacgcgct ccagtagccc cttcgaaaga tcccagggtc cacattatgt gcagtatctt
     3421 ccatacccta ggcccttttg tagtgttctg gcgagcctca tacaaaattc ttgcgctgta
     3481 tcaatgctac ggcgaagttg ttcctacggg tccaaagtct gtgtctcttc ttagccctgg
     3541 gcatggaaag agagttacgg tcatcgcaaa gttggcactt ccgagaacca ggaaaactct
     3601 gagttctttg ggcaagagtg acattgtggc gtatccggag aaccacagtc gcatgcggca
     3661 aataccggtc tgtatgcagg aaatcagaag tagatccggc caccatccgc gttgtgagtc
     3721 ttctcgcatt ctaagttcaa tcacttgtcc ctgggctttc tggtcaacta aacgctattt
     3781 tctggccata attgtatctc atacactact gatgatgttt tctttcagaa ttgttagcat
     3841 cgcactcgtc agggtgtaaa caattggttc acccaatgca ggccgccaat agtggtatgg
     3901 tggcttcaag ctttagccat aacatggcgt gtgctaaaag taacggaatg tatatggata
     3961 gctaccttgt cattgaagag atgtagccgc ccagatcgct taacgatcac ttgcctgtgc
     4021 ctttgccgta tgggtactca taactctccc catcgctata ctcagtcctg cggggctccc
     4081 atgtaacagt ctcaacttca caagtgatgt tagactccga tttgctagac ttctttttct
     4141 gtcctccact ggatcctccg cctgacgtct tgccgctgct gctcccacca ccacttaact
     4201 tcttctttga agactcagat ggcttacttt tggactggcc ttgaagagag tactgggact
     4261 tagacatttt gctcaatgtt tactcgtcgg cgtgaatata tttagatagg tatataaatg
     4321 tcgaaaaatg cgtttgtagt tggaaggttt gatgttggaa agcaggaatt ccgcaaccag
     4381 gaattatggg ttttataggt tgaccccttt agcgaaacac tcttgcacca ggcctatgaa
     4441 tcactgtact attgatgatt tcacttgtat ttcctgcagt aagagaactt ggaatcgccg
     4501 tttcagagac gttgtgactg cgtgggagtg gtgaaatacc ctgtgataat tagtatttat
     4561 gagttcttgc tgaacaagat tgacattttt atacattgag tgtattcaga aacacaattc
     4621 cttagcatgg gatgagatgg ctcagactca tgacgaggag ctgaccccca catcagacgc
     4681 gtaaccatat tccaggtgac tggtagcgaa tgaccctgaa tagttacaaa tgtgatgttt
     4741 agcgtctgtc aaatgttgct ttgaagtgta tgacgagaga cacactgatt gctctgctgc
     4801 actgtgctca gaatttctca acgtatactt gttgcggctc tgtcagattg acaagcaaca
     4861 acggcttctc cttcaataac aatagctttt ttgattatgc aaatgaatgc cgaaacacaa
     4921 acaattgtag gtcctctccg tgttgtttct tcagaggctt tatgctagag actacaagaa
     4981 caaagcaatt gaacttcgtg gtagacacaa atatataaag ctttgcttcg gcacccattc
     5041 ttgactcatg actcgaatgc agttgccatc atcatcatct tcaccgccat cataatccaa
     5101 tctcacaatc gacatttgaa accattcccg tgcacaaagt acgccgtgtg acaatatgtg
     5161 caggcttttc gaaatactca acacaccaca atcgggatct ggcgcctttg ccacacgcga
     5221 cataccagtt ggaactgtaa ttcttcgcga aaaggcactt cttatttctc caaggatcaa
     5281 attcgttgac agagaagacc aacccgggcc atatgacccg tgtattcccg gccttgagga
     5341 cttgatggat gcctatgatg gcctgacaca ggaaaaaagg agcaggttct ggaactcagc
     5401 tcttatcgac cagtgcggtg ggttagccag gtcgatcagg cactagactt gatcatgagc
     5461 cgcagtggtc gatctcctga cacgcgcgag cagtacttgc agctgtggtt cgccaccaga
     5521 accaactcat ttatagaaga tgacgccggc taccgcagcc ggatccctga caagtccttt
     5581 cccaacctat ttagccttgc cattacacag gtggcactct ttaccgtcgc cagccgcttc
     5641 aatcactcgt gtgcccacaa tgctctccat gcggttgagg ctgggttcat tgaactacga
     5701 gcccgatgtg acattaggaa aggcaaagag atcaccttga cctacataga cccctgggta
     5761 gaagaccgtg cggcccagtt agagcgctct tgggggttcc ggtgctgctg cccgatctgc
     5821 gacgaatcca acaccacaat gtcgcccgag gtgcgtggaa attacgagaa gatgttcaat
     5881 tagcttatct aaatcccgac gagaatatta ttggaagatt ctcaagttag cctaagtcga
     5941 gtttaataat tttcaaatac taatagctgg cattgtggcc tcagctttga tgtgcgctat
     6001 gcattgttca caccgtaggc cttagaaatg gctgccacga cagttgtgtc tgtgactggt
     6061 tttataaagt tcatatgtct ttatggtaca taaatggcga ttaaaagact cgacattatc
     6121 tctggcgagg aagatgcgtt ttcatggtag tgctatgtaa aacttgtacg ggtatacgac
     6181 tccccaatct tccttccaac ttgatgcatg cttgtaattt ccttcatagt ccactcaacc
     6241 aatcaattcc actattatcg cgtgtcacct tatcctgttg caacttggtg gctgtggttc
     6301 tgagatctag cttcctggga ttggacaaac tacgtacgac gggaaagagt ttttgaaaat
     6361 cacctgcttg ttcatgtata gattgcccct ggggcttccc atggcacttt gacgaagttg
     6421 gacaactcgg aattcaaccc aagtattaca cactcggctg acccgtgaaa ttggaatgat
     6481 gagcgaggag tgttgtcaca aactagaaca ggggcacact aggagaattt gtgggcagga
     6541 gttgtatcgt cggtgccctg ccgacttggt ccataagcgt agccggggaa cgtggggaac
     6601 cgtctgccct ggatccgccg gcgacaggcc gtgcgttgat gggagtcgtg tatgcagatg
     6661 gtggtcagga gcttacgaat ccgccaccgg catatacaag actagctggg gcaaacggcc
     6721 aggcatatct agacgtatct ggtcacccac tgcccgcgca cacgtcatga ggctctttgt
     6781 ctatactgtc ggaatgcaca agggcaagaa gaacaagcca gttctcggag aaatttcgtt
     6841 tacctgtctc atttatcttt ctgtctttgt aggcaccata tcggtgtatg atctagattg
     6901 cgttcgacac cgcttatgac cagtttccta cattctgggg tatcatatgt gttctttaaa
     6961 tcttctttgt cttccgctct aagcccggtt cttggccgct tcggcagccc acagcttctt
     7021 ctccttcttc agctcccgct tggcgtacca gaaggtagcc agggtccaga tgccggccca
     7081 gataaacggg acgctccagc cgatggtgta ggcggcgtcg gcgttgttca gaccgaagat
     7141 gagcgccgtg ttcaggatgg cgcagccctg cgcgccgaac gcccagaaga tgcccaggcg
     7201 gcgcagcatg gagcggaaga cgtggctggc ctcgtagcgc cggtcgaagg caacgcggaa
     7261 gtcggtcccg ccggagccgt ccacggcgca cacgtcttcg atcaaggagt agatgccggg
     7321 ccgcagctgc gctcccttgg ggatggagga gatccggcag ggcgcggtga cgtggaagta
     7381 tcgacagccg tcaatggtga gcagtagtgt gccgaacacg aaaagcattg ttgccaatgg
     7441 catggcaagt aggcggatgt aggggtcttc tggaacggag cctctgcgag atttgtcagt
     7501 acggagaagg gttgggaatt cggtaatgat gaggacgtac acaattagct ctaccatgac
     7561 aataagccac gccagggtga acatccaatg gaaccaatcg agataccatc ttcgggcgcc
     7621 gatgacctga tggcggtcgt tagctttcgt gatcttggcg agagacacgg caggatgaat
     7681 tggcctgact tacccgacaa gtactatcct tcttccacag cctccaaaac cggacgaaat
     7741 actccaggat actcacacca cccaacgcgg ccgtgacaat actgaagacg gtgttggcac
     7801 tcagcttctc gttggccggg tttcctggtc ctacaccata ccacagaccg aagtagagcc
     7861 cgatcggcat gacggtcgag tcgaagacga cgacgaacca gaagatgaag atggccatct
     7921 tgcgtgtgcg cagggtatag ttcagcttgg gcggctccgg ctcgtacaat tggacgtgca
     7981 actgctcgcc gccgccgggc atgggctcga ccgtcgtgag ctgtacagcg ttctcggtgg
     8041 catcctcttc gggaaggccg ggctgttggg atgagcgtct ccgggccatg accaggctcg
     8101 gccggccgaa cggtccatcg taccggcggt cgaactcctc gctagcgcgt acgttgcgag
     8161 gcttggtatt tgttgctctc tgcatattca ggctcgtccg gggatgcccg agcgccggct
     8221 gcgatgccag cggcgaggta ggcgagctgt gcaccgcggt ggcagcgttg attgcgtcgg
     8281 gcgcgctctg cgtcctcctg tcatcttgca gcgcggctat gccaggcggc gatggtagcg
     8341 catccggcac ttcggcgtcc gtacgagctc ggtctcgggt ttgttgtgta tcaaccgcca
     8401 gattcgcttg ctcgccggtt gacaccggcg ggcctccttt ctcttgtgac atcctaagcg
     8461 tgtgtgcctg tatccatctg cttccacagc ggcgagggtg agagagagaa agtcccggtg
     8521 tctgttatac aacaaggttg atgttccagg tagcctgatg gaagaacgat cggctctgcg
     8581 acagtgatga atgagtcgat accggactgg gccgccggca agtcccaaca gcactctaga
     8641 ttctgaccgc ggacaagagc tgattcgcgc caaatataag tgcagcgcta gctctactat
     8701 cccaaggtag agtgcggatt cgcggtggat tcgtgggcga agaaccagca aggcgtgcaa
     8761 ttccagcgaa cgattgtcga aggatgaggt atgtatgtgg tctggacgat cgataagatg
     8821 cgatagtgca atgtctcgga ggatagtgga aagaaaggag tcaggaagcg agagtctaga
     8881 agtggaaagc cttggtccta cgttgccgaa acgtcactcg ggcattggca caagcattgg
     8941 cacaagcaca ggcactgggg ggatattttc aggatctagt cagtggatag aatagaaaac
     9001 ggatcacgga tccccaaatc gggattgtga tgtcattgta gaccgttgac gccaagccaa
     9061 agtttacagg gctaaactgg acgtagacgg gggtggcacg ggccgtccgg agtacttcct
     9121 ccactgatct acacgtaaag tcgacaccca gcagcccagg cccaccaggt accatggagc
     9181 cgtagggcag ttggcagggc ctgggcttgc taggcctgct aggcctgcta ggggcctcgg
     9241 cgatgtatga tggtatacat ggctcgtata aaccatttta cgaaacagtt actgtagtcc
     9301 ggcttgttga ttacctaggt aactcctcga catataggcg catcatcccc tgcgaggctg
     9361 tctatgactt gggagcaacg gagccatggc ggggtggaag cagacggatg aaattgacga
     9421 ggcaagactg ttgctatcaa gcggtgcaat caaatccagc ccacaacatc tgaagcacca
     9481 acctcgctag gtcaatcgtg gtgcgcccgt cacgatgcat gctgagcgtg ttgattgctt
     9541 gaattgcagc gacaaatcct ctcatgtcat gtaagcaggt gataccccca cagggaaacc
     9601 tgaaatgtaa acagctcccc aataaacgcc agtatgaatg accccccggt aactcaggcg
     9661 gcacaaatgc tatacccggc ccaacatgac tctagaactc cacaaatgct atgatgctgt
     9721 gttaaccctt tcttgccgcc catgtatgaa cttcgtccgt cctcgaccgc ggcagctccg
     9781 gacggaatca ccaccaatcc cgagcggccg tatcccaaag gctcgggcac acctacggct
     9841 cgccaagcag tcgcgccgtg atgtcgccca tgtatgcctc ctcgaggatg tagtcgcggc
     9901 cgtcattctt gtcaatgccc acgaaaagga aggcgtcgac gaccctatcc acgtcgaagc
     9961 ccatgttgac gaagcggtcg acaagatttc ggttgtagcc ctggtacctg ttcctcgcgt
    10021 atgtcagcaa acagaccatc cgaactcggc gagcagcggg ctcgccgggg aagtggacag
    10081 gtccttacct ggcggcgtcg atctgctgcg gctgggcagc cgccgacgtc gcggcctgac
    10141 gaggcttgac gcccgagaag gttgcgttct tgggggcatc ggcgtggagg acagcccact
    10201 cgtgggcctt gatgttgaag gcctcggggt ccgtcatcat catcttggcc acctcggcgt
    10261 cctgggggtc cttgggctcg gggctctcga agagggactg cagcgacagc agcgtcgact
    10321 tgatggtgag gactggcgac cacgccgtgc taagggtgtc caggcagatg gcgccctttt
    10381 gttgcagggt gaatccgtca gtgcgtgctc aatgatgcag cccccagcag atggggactt
    10441 tgggcggcgg tcgagagact tacagtttga ctgctgatgt tggggtgcca gacctttgtg
    10501 tcaaacttca tgatgggcgg gcggaagggg tactcgggcg ggatcttgac gtcgacgacg
    10561 aattggccgc cctcgtaggg ggtgcccgga ggcccgaaga tctgggcctt gagatgggtg
    10621 aggtcgccgg tggcgtcggc aggagaggcc gtgatcttgc tgagcttggc atccttctca
    10681 atgtcggcga gctccttctg gatgcgccga gtccgggagc tggccatgtt gtcgacagtc
    10741 ggggtcggga ggggagaggg cgggagccgt tggaatggtg gttcgccgag gttggatcta
    10801 gatttagacc aacggcagtg cagtgtgttt caagcagagc cgccgatgag cagcgcagca
    10861 gggcgaagac aaagggcgag gtacggtgag gcgcgtgcag gttctggcgg gcgttggtct
    10921 gccgtttcgc agcttcggtc gcgtggtcat gtgcagacag acagtcgaga cagcccaagc
    10981 ctaagcgacc ccagggcagc aataaagtgc aatggagggg ttctgggtgg gtttggatgt
    11041 gtaagacact gccagcctgc atccatgtgg tggtgctgct gtagaggctc ccgattcctg
    11101 agtggtcggc ctcctcccct cctccctcct cccctcctct agccggcccc ttgctctgcc
    11161 aatcagaacc tggtgcacgg gctccgacgt tctttgtccc taaggttgtc cctggcccct
    11221 gacgactgct gccgtaccag cttccacggt tgccagcttc tcgactcgcc aggttgattg
    11281 ttcacgataa gtactttcca tgcgctccgc cccgagcctc aactctgtta gacttcatga
    11341 ctttagtatg ttgggtgact atgcttttgt ttttctgtct ccatggatga gtcgagcact
    11401 ttgagaaagc tgtcacctct gttccccgag acttcgttca agacttcgtt gggcaaggcg
    11461 ctggcgcttt gcgtcttcta ttttattgta aagcgagact ctcctattgc ttcagtttcg
    11521 agcatatgct cagatgaggg cggctgcaaa gtagactgct gggtgcatcc cctagaggga
    11581 gcaagtactg cactatctgt tacgcgctgt accgcatttc agctcaggcg gagaagccgt
    11641 caagccatgc caacgcgccc cttgacggtc ggttcaataa atataattca acaatagcag
    11701 ttcgattcta gcagttgatt acttcaccgg tggagagcac ccgggtcccg ctgtctaaaa
    11761 gtctctgcgg cggccgttcc cagtttaaga ccttaccacc cctgtcccgc acatcctgcc
    11821 ggctctcatc ccaatcttct acagtcatgt aggacgcctg cccatgtgcg tccatgaaag
    11881 tttcagtctt ctgcggtggc ttgggcatgg aaggccagtc aatggcctct ggaacgtcgc
    11941 ctggatgggc ggcatagagg gctcctgccc ttcgctcccg ccattcttgc aaaatgagct
    12001 ggtatgatgc aaccgggtgg ttaagcttca cccccgggtg cttcacccac tctagtccaa
    12061 ggtcatcgag gttctgctct tcgtgaggct tactccggag actactgaat ctcgtacgcg
    12121 gtgaatataa cgcccttgac atcgttccgg tcctcgcaat aagactcacc ctccccaggt
    12181 gaaggacgat gaattcgggc tgcaaaatta aagtcgaaga gcatgataga gtctgttgac
    12241 tcgtcaacca cgaggtttcg cggggcgatg tcctggtgcg cgataccgta tcggaggttc
    12301 aactcgtcta caacccttat gagctgctgt agccactcca gtctgaaaac gcgcgactgg
    12361 ttctgctgta gactgccacc aggcacgtag atgttggtga atccaaccac ccgaccctcg
    12421 agctcgtcaa cgacaacccg gtcaaacgga acaatatttg ggtggcgggg caggcgcatc
    12481 cacaggttca tctccttcca ggaccattgc gcatactgcc acaagaagta gtatttaaat
    12541 acaacctgcc cgagggtcag cttaatcaca gggcaagaca atccatggcc ggcactttgg
    12601 tttcaccttt ttggcagatc cgcccaggca tggagggtat gcgacaaggt ccacgtcagg
    12661 gccaagcctg tcgagttcct caagttcgtc ccgccgtact gtctgaatcc cttccgggag
    12721 aaagacttcg tgacggaatg gatagtgcac gcagcaggtc ggatcgttct ccggatcagt
    12781 atatgtcgag atgatctcgc cggtatgcga tacatgtatc ctatagatgt cgcgagaaag
    12841 ttggctgcta tagcggctgt aatgcttaat ggcaatacta tcgtcgtcct gctccccgtc
    12901 catagttact gaaaccaccc gtctctggtc ccaatcggta acgtgccagg tgctcgactc
    12961 accgacaggg atgtcgccac tcaaacaaaa atacttgaac tcgtcctcaa tcatattgct
    13021 gtgctgtttg gcaatcaagg cgttggcatt gaacaggaat gaagcagggc actggaactg
    13081 cggtgagatg actgcagagt gtgcaaatcg ctgcggatga attgttttat acggctatag
    13141 tctggactat gcctgacgag ctatacctcc agagactccc gaggtcactt gatataaaca
    13201 ccaacaagag tgcataccta ggtagtatta tgaatatgct taaccagcta cgtcgcgagt
    13261 agcacataaa actgcaactg gatgtaccaa ctggatgtac ccatgttggt aacatatcat
    13321 ggcttttaat ggaggggtaa gtctcctttt cccacacgtg ctccctcatt gtccactccc
    13381 gggccggtgt gctcctcccc tgtaaccggg cagccgggct attcgctttt cctcttccgc
    13441 ccagatttga cgaatcagcc gcctctccat tggcgggcgg cctagctcga ggcgaaaccc
    13501 caccaaactt ttctggacaa gagagcatct gaggctgcag ataaagacac acacacgcac
    13561 acacatacga ccatacaaca ccacgagaag gggctcacac atctcccacc gacagagcac
    13621 agacccaagg cagagaggga gaaacacaca cacacacaca cacacacaca cacacacaca
    13681 tacacacgcc tgctcggatg ctcatcacca cacaatggcg accaccacgg tgacaaccac
    13741 caccaccact accaccatcc gcaccaagaa agatgccggc ctcgccaccg agaacgagcg
    13801 ctacctgcgc tgctgcgccg aggtcgccag cgccctgatc gaggactacg aggcgtccaa
    13861 ggaccccaag aagccgaagc gcgacatcaa cctcaacagc ctgcgctcca agctgtcgcg
    13921 caagcacaag ctcgccaacc tgcccccgct gacggccatc atcgccgccg tccccgagca
    13981 ctacaagaag tacatcctgc ccaagctggt cgccaagccc atccgctcct cctcgggcat
    14041 cgccgtcgtc gccgtcatgt gcaagcccca ccgctgcccg cacatcgcct acaccggcaa
    14101 catctgcgtc tactgccccg gcgggcccga ctcggacttc gagtacagca cccagtccta
    14161 caccggctac gagcccacct cgatgcgcgc catccgcgcc cgctacgacc ccttcgagca
    14221 ggcccgcggc cgcgtcgacc agctcaagtc cctcggccac tcggtcgaca aggtcgagta
    14281 catcatcatg ggcggcacct tcatgtcgct cgccccctcc taccgcgagg agttcatcgc
    14341 ccagctgcac aatgccctca gcggctacca gacggccaac gtcgacgagg ccgtcgaggc
    14401 cggcgagatg agcaacaaca agtgcgtggg catcaccatc gagacgcgac cggattattg
    14461 cttggcccca catctgaccg acatgctgcg gtacggctgc acccgcctag agatcggtgt
    14521 gcagtcgctg tacgaggacg tggccaggga ctccaaccga ggccacactg ttgccgccgt
    14581 cgccgagact ttctgtctgg ccaaggacgc cgggttcaag gttgtctccc acatgatgcc
    14641 cgacttgccc aacgtcggca tggaacgtga tatcgaccag ttcaaggagt acttcgagaa
    14701 cccggccttc cgcaccgatg gcctgaagat ctacccgacc ctggtcatcc gcggcactgg
    14761 tctctacgag ctctggcgga cgggcagata tcaaaattac accccgaacg ctctgatcga
    14821 cctggttgct aggatcctgg cgctagtacc gccgtggacg cgcatctatc gtgtgcagcg
    14881 agatatcccc atgccacttg taacgtccgg cgtcgagaac ggcaacctcc gtgagttggc
    14941 actggcccgg atgaaggatt tcggcactac ctgccgtgac gtgcgcacac gagaagtcgg
    15001 catcaacgag gtcaagcaca agattcggcc caaccagatt gagctcattc gccgcgatta
    15061 taccgccaac ggagggtggg aaaccttcct tgcctacgag gacccgaagc aggatatcct
    15121 ggtagctctg ttgcggttgc gcaagtgcac cgagaagtac acatatcgcg aggaacttac
    15181 cggacagcag accagcatgg ttcgcgagct ccacgtctac ggcacggcag ttcccgtgca
    15241 cgcgcgcgac cccaagaagt tccagcacca aggtttcggc accctgctca tggaggaagc
    15301 ggaacgcatc gctcgagatg agcacggcag cgacaagatc agtgtcatca gcggagtcgg
    15361 cgtgcgcagc tactacaaga agctgggtta ctggcttgat ggtccttaca tgagcaagtg
    15421 gctcgacggc agaaaacaac caggcgcgtg aggggataag ccaagttagt tacttgaaca
    15481 ggctacgtgt gggagtcaac gccacgcgcc gcggacgtct tagggccacg cgaggtagcc
    15541 gatcagccca ctgttggtca ccggacccga cgtcgtttta cagatgctat aaggccagcg
    15601 ccacgaatca cgcacgaggc gatcactcaa catgctcgca gtacggacgc aaaatatgtg
    15661 agccgactga gaagcgttgg gccgttgcca agaaggatcc aaccacttgc ggtggaactg
    15721 tcagctaaaa cactctatct gacataaagc tgcccaagta agcaagggtt catagatgag
    15781 aacactcctg taggcgtgga aaaaaaaaaa aaccgtcgtt tcgggggaaa tcttctcatg
    15841 gcgcatcgac gagaccatgt ctagtcaggg ccacggaccg gacactaccc atagtcgcgg
    15901 catctttgct gcgagcctca gcttggcgaa ctgccagctt tacaaaagct tatcaactaa
    15961 actacactgc ccacggttat tataagctcg tccggtgggg cactagacta gatccaatag
    16021 aggaacctgg cggcgtgagc tcgcgcgcac atggctgtca gcatcttact tcggcttgtg
    16081 tgtattcact ggatcctccc aacagccgca ttcgctcgca catggacatg tgattaatct
    16141 ttgcttctcc cgtacgccga ccccaatcgc tgtgacgctt cgcgttacgg gatcaggcca
    16201 acacggcagt ttgcttcatt gggggcgatg cgtcatggtc aaatgatggt ttaaattcct
    16261 tatccgtcgc ccaatattcg ctgcaccgcc cccatagccc tatcagtgat tgtagaccag
    16321 catggccgaa tgcgtgatca tgcagatgga cccccatagg gtcggcgcca ttgttgaaga
    16381 tttactgcaa cgggttcttc cgaatatacg catcgtcccc actcgggtgg gctgaagtga
    16441 gccccacgta tctttatata gagttttgtt cctagctaaa aagtaaggat aggtgtctca
    16501 ccatatactg ccccagtgaa cttgcctacc tctcggaact ggctcaacta attcccagtc
    16561 tttagatcgc tctgagtttc agactcttac aaaggtctgc caaggccgtt ggaacaattg
    16621 ctacacctac tttttaatac cttgctgatc cacctgggcg ccccgttaac tcgttatggt
    16681 ggcacccatc ctaggatgct ccgcccccaa agttgtggtt gggctgagca cccggccgcc
    16741 catatcgtca aggtaagcga aagcgggcgg tgctgttgct gccgacggga ccaaccgctg
    16801 aaccacatac gtacgagtcg aaggttccaa ttatagacga accccacacg ataggcgcaa
    16861 tgattaggtc catggccccg ggtgttgtgc ttgttggcca gccttgcgat accagtgtga
    16921 caaccacaac agggtgtggg ttgtgtggag ctgcagtata ggatcgaggt ccagccatgc
    16981 atataatacc attggagctc ccggaaagat ggctgcggaa taggcaatgc agtatcttct
    17041 gtgttgcgca ggctccagtc ttggatgaag gcagcacacg atggcagtcc agtttgagca
    17101 agaaccacag tacgatgtct cctcgctatc gcaggcggaa gacgggcgag caaaggccca
    17161 gcccgaggac tggaagccgt ccggtcatga gattctcatc atcatcacac tggctatcgt
    17221 cagtctactc gtggcgctgg atgctagcat catcgtgacg tctcttggtg taagtcactg
    17281 cgtaccatct aacctacttc cttctcccat ttcaaacctg accgaaacgt aacaggcaat
    17341 ggccaacgag ctccaagccg acacgacggc ggccttctgg atcgggacgt cgtacctgct
    17401 cgtcaacgcc gtgaccatgc cggtcatcgc ggcgctgtcc gagatcttcg gccggcccat
    17461 ctgcctcgag ttcgccctgg ccgccttcac gctcggcacc gtgctttgcg ccacgtcgca
    17521 cagcgtcgcc gtcatgcttc tcggccgctg cgtccagggc gtcggcggcg gcggcgtgca
    17581 cgtgctcagc ggcgtcatcc tgaccgacat cgtgccgctg cgattccggc ccaagtggtt
    17641 cggcgtcgtg ctgggcgcct gggccctggg cacttgcgtc gggcccctca tcggcggcgc
    17701 catcgtccag aacacgactt ggcgctgggt cttctacctc atgttcccca tctgcgccta
    17761 cgggctcgtc gccgtgccgc tgctgctgac gctggccccg cgcgccgagt ccttccgcga
    17821 caagctgttg cgcgttgact ggttcggcag cttcctgttc atgggcagcg ccaccagctt
    17881 cctcgtcgcc atatgctggg gcggcaccca gaagccgtgg gacagcgccg ctgccatcgc
    17941 cccgttggtc ctcgggttgc tgggcctggc ggcgacgctg gtgtgggagg ctcggttcgc
    18001 cagggagccc atattcaagc gggagctgtt caataacgtg agcagcacca tcacgtacgt
    18061 ttgtggtggc gctcagggat tcttggtaag tagctggccc agcattatta ttcgtaccgt
    18121 caacaagtgt actaacactt gccagatgtg gggttgtttc tactacttcc cattctattt
    18181 catgtccgtg atgcagacga cacctctcac ggccggagtc aacttgctcc cagccgtgtt
    18241 gatcactgtg cccggatcca tcatcacggg ccggctggtg acacggtaca acaactaccg
    18301 cattttcgtg tgggtagggt gggctgtggc cgtgttgttc tccatcctca gcgtggtctg
    18361 gcggttcatt gacgtcacaa cggccgtgtg ggctatctct ttcgtcttct tcggtctcgg
    18421 tcagggcatg gtgctcaacg cgcagcagtt cgccgtccag gccatgtgcc ccgccggcga
    18481 cgagggccac gccgctagca tgtacctatt cctgcggcag ttcggcgctg cagtcggcgt
    18541 tggtgtcggc gggtcgacgt tccagaacgt catggctctg aagctgggct gggaaggcct
    18601 gccgattgag atcgcggccc aagccgaagg ctacattgcc gaactgcacc agttgcccga
    18661 cgacagccct gttaaggcca agatcatcga cgcttaccgc ttcggcttcg ccggcgtctt
    18721 ccaggtctac ctcggcgtag ctgccgtggc gctgctcctc agtctactgt ttgtcaaaca
    18781 ctacagccta gaccgtgatc tgggaacgga acacgtgctc aaggaaagca agacgagcaa
    18841 gatgcttgtt ggcgaggggg gagccagctc acgagctttg agtggatcgt ctacagctcc
    18901 gccgtcgagg tcgagttcta atacggagat gagtaacagc agcatgcacg ccatggcaga
    18961 ggcacagccc ctggatatga caaagtacgg ttggaatcct gtggctgcat ccgatctgga
    19021 gccaatatac ccacagtgcg gctctcaccc tgccgtaagt ttggtttata cagagtacac
    19081 cccgtacgcc ccaacatccg gctacatgac ggtggacaac gcgtataatc cctcgcgcta
    19141 ccctgcttac tcggccgcat cggggagctc gatgccggac actggatcgt gtgacgccag
    19201 ccatcaatat gcgcagccgg gtgggtacat gtcacaacga tattagccta cttgataggg
    19261 caggcaatgt gggcggcatg cattttccta ggagtccggg attgttctat gcatcaacgg
    19321 ttgaggcact cgcaatggac ttgggtcacg cccaagacag aagtttttcc ctacggtacg
    19381 gggtgaacag ggcgtggtag tgtgtaagat gcgtttgtat acgagttagt aacgatatga
    19441 taccctagcg tcatgaggct ttctcctatg gagagttaga caacagatga cgttttatca
    19501 atgctttcct aatgttcacg tgtattgaaa atgggagtca gactgcatag gtaattcaca
    19561 agaatgccgc gcacgaaggg ctcaggaagg agaggcttga atctaaagca gtatatatga
    19621 gatctatata cgaatcgact accgacatca acaagcagca agcatcgatg caactcgacc
    19681 agaaaagggg ggcccggcat tctcccgatc ttctcccgaa ccagtaccca aagatttgcc
    19741 tccccattgc cccttagaag gtatatatac agagtccgac atacaagcaa gacgtcaggc
    19801 ccaaggaaag ttaattccca atcgatagag aaaatgtgca aacaattcca gcgcaaatgc
    19861 agatacaaaa caggcgacag aagtacagcc cagagcaaag acaaggaaaa gtactcggat
    19921 agtcatcgga actgtagtcc cactcattct gcaagtccgt ctttcttgga aatgagtggt
    19981 gcatgtgtga gtgcgtatga tcagaagttg atcaccttgc tcttgacgca gacacccttt
    20041 gcgagagtct ggatggagcc gctggaaagc agctccagga cctgcagggt ggcctcaaac
    20101 tcgcgtgtga tgaagttgcg gatctcgata gcgacgagtg agtcaagcgg gtagtgggac
    20161 agggcgcgcg tcacgtctag atcctctttc tccatcatca tgacggcagc gcacttctca
    20221 accaggccct cgcacaccac ctgctcggcc tcttcgagag tcttggccgc cttggccgct
    20281 gcgttccacg agacagcctt ggagccgccc gcggcagcgt tggctgccgc ctctgcttct
    20341 gccgcctcgc gcaagtgctt gcacttggca tccggcgtcc agaaaggctg cacgtcagcc
    20401 gagatacgca tgcctgtgat ggtatgattg ttgcacacgg caccgagctc gccactgatg
    20461 gcgcatccga ggagggcgag cacctcggct tcgcagattg tgtcaccagc caggttcttg
    20521 gcaacttcag cagccttctc agcatcctca gctaggtatc ccgtgtccga aatggctgtg
    20581 agatccagcg acgaggccgg caagccacga gccaggcggt attgcaccag ggcattgagg
    20641 aagcagttag cagcggcgta ggcggcttgc ccacggtttc caacagcgcc ggcaacggac
    20701 gagatggcaa cgaagaagtc aagcggtgcg ttcaccagcg cattgtggaa gttccaccct
    20761 ccctgtacct tggactctat gacagtagta tactggtcat atgtcatctt ctcgaacagg
    20821 acgtcgtgaa gaaccatagc tccgtgaatg agaccgcgga cagggggcat gccttcaagc
    20881 ccctggttga cgaggtcttc aacgtcagca ggattggcga catcgcagcg ccgaacgaca
    20941 acgtttgcac cttgctcggc agcttggtca accagttcct taaccttgcc ggttgccgaa
    21001 ccggatcgag agaccaaaac gaggttgcgt gcaccgcgac tgatcatcca ctttgacatg
    21061 ctccgaccta aaccaccagt accaccgatg agaatgtagg tagcgtcgga tttaagtagc
    21121 tgcttcggtc tcttaggagg ggttgcctgt gtggtattgg tcagtcacgt tttccatgat
    21181 atgagacaca gtagcgatat accttgacaa tgtctgtcgc atttggcacg acgaccagct
    21241 taccatgtgc attggcaccc gtctggagac tcttgagcgc agactcaacc tccgagatgg
    21301 ggaatgtcgt gatcggtgag ggtggcgcga ccttgttgta cttgatcaac ttagagacgt
    21361 ctgtgaggac tctctgcatc aacttcggcc tctcagcagc tagtgccatc atatcgacag
    21421 tcataaagct ggagttgtgc tcgaattggt ccatctcgag cttcatgctg gttgacgaga
    21481 ttcgcgtgcc aacatcgatc aagcgaccaa acttgttgag gcaatcccag gactcgcgta
    21541 ccgcgtcacc ggcaaggcaa ttcagcacga catcgacgcc attgccgtta gtgacttggc
    21601 gcaatgactt gccaaagttg ttgttgcggc tgtagaagat gtgatcttct gggatgttgt
    21661 actctttcat cagaaattcc ttcttctcgg cgctaccaac cgtcacaaat acatcagccc
    21721 cgatcatctg agccagcgat atagcagcct gcccaactgc acgagcagca gcatgaatga
    21781 gaaccgattc atcgtcctgc aggcgaccca actcaatcaa tgagtagtag gcagtgctat
    21841 aggctaaagg aagcgatgca ccagcctcga aggtcatgcc agctggcaac ttgaaggcga
    21901 aggatgcctt ggtacgggtg gtggttgcaa aggcgccttg ggtcatggcg gcaacacggt
    21961 cacctgcagt gaggttcgta acgtcacagc ccactttcac aacgacaccg ctggcctcga
    22021 cgccaaaatc gtcagtggca agcttgccgt gtgcagccgt gagatcacgg tggttaagac
    22081 caactgcctt gacctggatt tctatctcgt cagggcgaag aggcgacccc ttgctttcgt
    22141 cgtcgacgaa gtgcaaggtc tccagtgcgc caatattgcc gatcttcagc ttcagcgatc
    22201 tatcactctg gccaaatggc gtgggctgca gagcggccga cttggtctgg cgatggacga
    22261 cagcattcat ctccggatcg ttgatgatgc gcggggtcag gaacttgcct tctctttgca
    22321 tgaattccat ttcgcagttt gctgggctat ctttgctgaa cacagcctgg aagaccttga
    22381 gcacagcttc gacgaccgca tcagcctcaa gcggaactct gccgtcaagg tcgagagtcg
    22441 agaaaggcag cagggtctcc gagcggatag tcctgcttag cccagtgatc atgttgagat
    22501 cgggcgaagt cgccttgtca taggccccac gaacgaccca gagagcgcct gcgactttag
    22561 tgaggatcct ctgcagagct tcgaactctt gcgccttcag cgttgaaagc aggggcttct
    22621 cgatctctgg caggaaaatg gcgactttgt cctctgcatt cgcggaagcc aggctgctta
    22681 tttgaggcat cttgccagta agcttctcta aacctccagc gagctctgtt gcgatcttag
    22741 cttgaagcgc tgtttcggcg tgtacgatga cgatctccga gtcggttgat tgtgaaggct
    22801 cggcaggctc agattccaag gcgggttccc agtcgagctt atagcacagc tctctatggg
    22861 actcctcggt tgctgcctca cggtcaatga taggtgcgat catgaggtcc tcaatggtga
    22921 tgagaggctc agatggatca tccatggagg cagcaaacat gctgatcttt gtggtcatag
    22981 gagcatccat tgaaaagtga ccctgcgaat aagcattaag tagtttacca ggctcctttg
    23041 tcgcttctgt gattttcttg gagatggtta tgcgatcgac cgatgatggt aggtagatag
    23101 tatcgattcc accgtggcca ccatcggcga ttggccaata agttgatatc aaagactcta
    23161 gcagcgctgg ctgaagaacg gctggagata tgtgatgatt gggcatttcc ttggcaatat
    23221 cgggcacggt gatctctgcc ttggaacaat cgttatttgc agagcaattg gtaatgccct
    23281 ggaaagtggt accgtaagat accccaagct cacctaaagt ctcatagagc ttctctgatg
    23341 agactggcgc tgaagcgcga gcttcgactg ataagatagt cgacttcaac atggccttgg
    23401 cctcgtatgc acggcgagag tcatcaacac cattgcactc gtcattttcg acagcaatga
    23461 agcctttgca gtgctctttc cagccttgcg acttgctcca ggagcagatt ctgaattcat
    23521 cccaagctcc ttgggtgctc tcctgatcgg gacgcaaggt cgtcgtcatc tcaacatctt
    23581 cgtctgggat gaccagcggg gcaaccactg atacgtctct gagcttgtat ttgtcaaagg
    23641 tcaactctgc ggcaatagct ctctgagagg ctgcctcgat tgccattgtg ataaaaccag
    23701 acatcgggaa gaccgtcagt gactgaacct tatgatgttc gagccatggg agatcctcaa
    23761 gccgaacaat gttcctccag gtcggctcta aatcatttga ataatgtgcg acggttccaa
    23821 ggatatcgtt tcgaggagca ttcctgttct tgtgcttctg cgtcaagcgt gagtcgtgcc
    23881 agtacttaac ggtcttgttc cagggataac gcggcaagtc agtaagaagc ataggttctg
    23941 tcttctgtga cttggggaag ttgatcgcgt cgaaattcag agtctgtccc tttgtgaaca
    24001 agcttcctgc aagggccaaa gcagtctcga cagcatcctt tttccgcgat agggccgagg
    24061 cgtatggcac cttggttgca tcagggccaa cagcctgcat gatctgcttg atgggcccct
    24121 ggagagcgga gtggggaccg agctcaatga gcatgttgac acccgttttg tgctcgccaa
    24181 taggagccag catgctctga agagcctcat tgaatctgac agcacatgtt aaattctgga
    24241 cccagtaagt tgattccaac tcagaagcgt cgcattgtct gcccagaaga gaggagtgga
    24301 atcttgtctc tgtcggtgca ggagacccga tcatttggat ggactcctgg taatctttgg
    24361 cgagcagatt catgtggtga gaatggtacg cagtatcgac gaagagtttc cggttgaaca
    24421 gctgcttctc gtctacaatc ttcttgagct catcgatacc cgactcgtca ccagagattg
    24481 tcaagctggt aggcgagttg aaacaagcga tcttgacctc gccatcgttg agttcagaga
    24541 gcaggggttc gaattcttcc ttgcttccac caaccgccag catggagccg cggaggtctg
    24601 ggtatctctc cttcaagact gggataagtc ttccgcggtg gtaggcaata gccatgcagg
    24661 actcaaaagg cagaattcca gcagcgtaag cagcaccaat ctcgccactg gagtggcctg
    24721 ttacggctgc cgggcggatg ccccacgaac gcagcaggtc aaccaaagcg agttggactg
    24781 ctgtgcatga cggttggctg atgtgggcag cgcccacttg agaggtcttc tcatctttac
    24841 tgagctcctc caccagcgac caagacgcac cgagcgatga caaaacactg tcggcacagt
    24901 cgatggcatt ctggaagacg gggtattggg catacagctc gcgacccata ccataccatt
    24961 gagcaccctg accggtgaag acaaacccaa ttctcaaagg gtcaacctcc ttgccagtag
    25021 tatagttacc agctgaaata gcctcaataa ggtcaaagga tcggtttgcg gaaatcgcca
    25081 ctctgtgctg cagcaatgat ctgcgttgac caagagtgta agccacattt cccatcaggt
    25141 ccttctggaa catctcaggc ctctgctcca gatagacgac catgtttttc atgacagtct
    25201 caagagtatt cttgtcattt gcagacatga caaacagttt gcgtccaggg ttgtcatctt
    25261 tgagatccgc gtcatccttc gtcgctctag tcgcgaatgg gaccttttcc aggacaacat
    25321 gcgcattcgt gccgccaaag ccaaaattgt taacactgat gtacttcttg tttctcggcc
    25381 acggtcgttg agtaacgggg actttgaagt tccattcctt ccacggtatc ttggggttcg
    25441 gcactttgaa gtcatagttt ggtagaacaa aaccccgctc aagcatcatg gccgctttga
    25501 tgactgccac gatacccgaa gctccttcca agtgtccgac gtttgatttc agcgacccta
    25561 ggaagagggg atccctcaat gtgcgacctt caccaaagac attgtgaatg gcagtcgctt
    25621 caattggatc tccgactctt gtaccggttc cgtgggcctc gatgaaaccg gtgtctctgg
    25681 ggttaagacc ggcattagtg tagacctggt tcatcagatc cgctgcaagg tcggcctgtt
    25741 agcaagctgt atcctaggct gtatctgtgt gtagggataa ctcactctgt gcgttgccgc
    25801 agggcatcgt gataccggga gtccttccat cttgattgat gccacttccg gcaatgatgg
    25861 ctttaataga gtctttatct ttgatggctt gatcgagggg tttcaagacg atgacgccac
    25921 aaccttcgcc gcgtccaaaa ccagtgcctc tatcgtcgaa ggaatatgat ctacccgagt
    25981 ccgaaaaaag tctaactagt tagtgcggca ctgatatgtt cgcgttgcca gatcatacct
    26041 tgattttgca aaagaaatgt aaaactctgg aagcatattg agatggcagc caccggtaat
    26101 agccatgctg gactctcccg tccttagact ctgacatgct aaatgtaatg caactaaact
    26161 agaggaacaa gctgtatcgg aagtgaaact gggacctttg aggtcaaaga aatgagaaag
    26221 tctgtttgac tgcatgccat atgcgcaacc tagagtgtcg atcagctaac aaggccttgg
    26281 gcacataaac caagagactt acctgtcgcc tgatgcatgg gaatagtatc cgagtcgcgg
    26341 aagagatgcg actcatactc tggaaatgag ccaccgatga agacgccgac atcctttcct
    26401 acaatagact gcttagggat accggcgtgc tcaagagcct cgaatgtgcc ttccaacagc
    26461 aagcgctgtt gagggtccat ggaaatggcc tccttctcag tcagactgaa gaacggggca
    26521 tcgaaggcgt gaaggtcaat gttcagaaag tgaccaccaa ctgggttggc gcaaccagcc
    26581 tttccagggt tggggtggtg gaaaggggcc aggtcgaacc tctctttggg tatctctgaa
    26641 taaccgctcc gagctcgtgc caacatctcc caaaactccc ctggtgtggc aacgttcccg
    26701 ggcaggcgac atgacatgcc gacaatcgcg ataggcatct gaggtggtgt tgggcgggac
    26761 gacaagggcg ttgaggtgca acttgcgtgt ccgctggtgg tatattcact ggtatgtcca
    26821 tctgggaggc cgttggtatg accattggta tgaccattgg caaggccgtt tacactgcca
    26881 tttgcagtgc cattggacag accattgatg tgagagccga gtccattagc tagaccgttc
    26941 actgtgctcg tggcaccctc gccgctgatg gctgttggcg ccatggctgc aggctctcgt
    27001 agggtttgtc aatgtttgca gtagttcaga gaggaaagcc accggatctc gtcatctaag
    27061 tgaggtatag tggtttatat gccattgccc tgtgggtcgg aagccagccg ccttggccgg
    27121 gcagtccccc ttcatctctg tatatggcag gcgcgaacag attgcacatc agtttctgcg
    27181 tctagggatg ggcactgggc ctcgggaaag ggggtaatct ttccgacctg agaacggaag
    27241 ggtctagtgg ctggtgcctt taggcgaaaa cgcccctgtg atacttgctc gagtatatcg
    27301 ggaagagagg tcttggcggt ctgatggaaa gagacggact cgaccgatca gggcgacgat
    27361 tggccaagtg tgattcctgg ttactcagtc caatgtctcg agacatggag cccaggtacc
    27421 atgtagcgtg ggcacagagg cagctgcttt ggggagccgc ttaaggcatg acatcaaagt
    27481 gccggagctg gaccccggtt gaggcaagag gtgaagacta acggccagca accgcagcaa
    27541 tggaagtgtt cgagatggcc gtaggttgag cgttgcatta ccgggataca tgtgcgtcgt
    27601 tgtgcccttc ttggcgagca tggagctgcg ctgtagctat cacgggcgac tggtgcgtgt
    27661 tcctggtatg atgtggagag cgatctgctt cgttccatgg acaggggttc actgcgcact
    27721 cctgggctac cattggcacc gcgccgtacc tcccctcgca tggtacgaga gggaacatgg
    27781 aaacagacgt acgtagacga gcacagacgg tgtactcact cgccgtggcc tgcttaacgg
    27841 cgactgatta cgtgtatcca tcctagccca agcccaagtc catccagtcc atcaatcaag
    27901 cccatggacg gctcgatatg acaggcttgc gcagccaatg gcctcggcca gtcgagcaat
    27961 agattgctca gataagcttg atttgatccg cggcggactg gcatagtgct gagcggctcg
    28021 ccgatcagag ccagccgtgg aagaagccag ccggttgttt gctgggccaa acggatcgcg
    28081 ataggtaaaa tgcgaaaatg gagcttggat taattccata taggtaagtg acgccaggat
    28141 ggaactgcag ccatgcgaac agggggggcg acggcggcca gggtgcatgt gaatagattg
    28201 aaagcttcca tgcgtcgatc tcagccggtt ccatagactg aggtcaaact tagcgttggc
    28261 ggccgaggct ggccctcccc tgtggcgtcg gcacttccag cacttacagc acttaggagc
    28321 ctagtgtggg ggtggggccg ggccaatcta gcggctatga tcgtatgttt tagcgccccc
    28381 ctgtagcgtg ctactgtcag ccagccagcc catgccccct ggccccctgg cccccctgac
    28441 ccctgggcag tcagtccgtc gccgataaca gcagccggcg cactcgtcac atgaagctgc
    28501 tatcggccga ccgcatcgtc gttatgctta aacgtctcaa cctgtcacct tccacttgag
    28561 tttacccgtg gtttatctgt gctattcctc taatcgcagg cgccggtcat aatacccgga
    28621 actcgcgtag ttctcggcga cagagcctca gttaccaatc tgggcgagac ccccggaaac
    28681 gttgccccta atctcgacga actttgtgtt tgacagagtc gaaacgtgcc gagacttctg
    28741 ctttcctcgg gctttcggcc cctattggcc tatacctcag acacggatat ttccttctgc
    28801 caaccatggt tccctctggc ggcccatggg gatgggtgga tggcattggc acatgagatt
    28861 gaaaagacgc ccgttccaca ttccaagttc aattattcag cgatgcatgt gagtggcccg
    28921 accagcatag attgtgcctg ttgaagacaa cgtctctgtc ccgtggcttc ggcgcatgca
    28981 tgtgaatgtg aagctcgaag aaaaaaaaaa tattgatctt ccgccgggct gaacctctgt
    29041 tttgcccagc ttttgtctct tgctcgtcaa ctttatcttt cagttcgggt gtcggcatct
    29101 gcaaccaccc caactagatc ggtttctaag attactattt caagatgaag ttcctatgcc
    29161 tgccaggtgc atacgggagt gcggaggtga gtgatcacgt catcggagcc tggcatctat
    29221 atactgacga cagtccaaga aattccaagt acaactcggt atatccacat attcgatccc
    29281 gactgagagt ttaaactgac acattctcaa gcgccgcttg tcaatgagct cacgggcgac
    29341 aagtcggccg agttccattt catcaatggg ccatgcgaag ctgtcccgcc caagggtttc
    29401 gaggatttct ttggaaaacc gccattctac cgattcatcg agcccgatga caagacgagc
    29461 gaggagaccg accctctgtc acgtattcga gacttcccag aatgcgatac gcccgaggaa
    29521 accatgaggg agctgatgaa agagggcgtg gccagctgca ttctgagtac tatagctgcc
    29581 attgactatc ttttcagaat catggaaaaa gagggcccat ttgagggaat cattggctac
    29641 tctgaaggag caaccgttgc tggaacattg ttattagctg agcagcggag acgcgagctc
    29701 gagggaagag agcccatgat taaatgcgcc atcttcttcg ctggatggcc accattggac
    29761 cccagcactt ttgccatggt tctgtccgac gagtctgagg tgatgattga cattcacact
    29821 tgtcacatca gttggtctct cgattccact tttaggtttc tttcgctaac agggtgcagt
    29881 cgggtcactg gatccctacg ttggaggctc cttggcacta tataacacgt gcgatcccga
    29941 cgtcgcttac atgtttgacc acgggaaggg acacacattg ccaagagaga aggccgtgat
    30001 caaggaattg ggtgatgtca taagaaacat gatcacagaa gcaactgggg cgtagctttt
    30061 agacagcgtt ttgggtatgc agctcggcgg ctttcttcag catatagaac ttggctttgt
    30121 aaaacacaaa aagcaaccct gcaatctaat aagtgtaggt acctaggtac tcaattctaa
    30181 acgttttcgc agctcaaatt acgtatgatg gcgcccaagc accttgttcg catagattgg
    30241 acgggcgtga aaacgatccg cgagtccggg atgcatgggc aagtaggacc catcaactca
    30301 agcgttcccg actgttctgt caatggttgg gtccgacaag tcctcggata tgtgatagtg
    30361 cagcggtgtt tcgtccaatg tacggccatc acgagcgcca agacttgagg ttgtcggttc
    30421 tagttacgga agtggaaagc cagaataata ggggcattat agcggtcaca tcctcgatgc
    30481 atagggaagc ccagttaaac acccctgctt tcggcagtcc gataaggggt cgacgtgggc
    30541 cgcaatctaa tcaaattgaa gcgcaacgtt cctgcagaat ccacggaggc atgccggaga
    30601 gcgcctccgt accggccgtg tcatttagcc aggcgacaag ttgagcgcaa agctttcaca
    30661 aggtttcgca ggcgcgcgcc gttggccagc gccataaggt atacctgaag cccctagaac
    30721 tcacttctac aatgtttttc tcctcttccc agccttttcg caggcctgta atccccgatt
    30781 agagcttatt tcttggcgca ggatgcacta actacatccc tcccatgcaa caatgcaaca
    30841 tggagaaccc gggcaccgac aaccgcccgc gccgagccgg gcagcattcg agtgatgcat
    30901 cagacccggt acatgcaaga acaccgtccg agacgtcatt cttgtcacta tccgattcta
    30961 gtaccgacac gctcagtgta gcaaaccctg ttggtgatcc ggcactggca gtgccacggc
    31021 ctgacttgtc tgtgaattcc tcttcacagc acctgctcga cgctgcggcg ccaattgcag
    31081 acagtaggga caggccaagg ccgccgccac tctcaccgtc aatagcatcg tcagcgactg
    31141 aacatctgaa gtcgccggcg ccatggatag acccccattt gtcgcgagac ttcaggcatg
    31201 tcaacagaga tactacagca gacattatcg atgaatacct ggcaccaaga tctcctaagt
    31261 ctcgagccac ttcagtgtct tcaagactgt ctgtagagtt cgcccctgaa aatgttggcg
    31321 cttcaaaagc acaccgcccg gtgcctctga aacctacaac cgcatttgag cggcgacagc
    31381 agaggaaacg ggccagagat gttgcccagg atgccctgtc acccatcgag tcagtaacgg
    31441 cgtatagcgg gtcgccaact agtcccacaa aaccacctac accagtaaca ccagcggcac
    31501 cggcgacacc agcgacacca gcaaaactag gcattgctga agaccacatt tctcctggcc
    31561 ccacagatag tcctggtagt atacaaagtc ataatggccc tagcggtcgt ggtggcctac
    31621 gaggtcgcgg gggtcaacga ggacgcggcg gcttgcgggg tcggggcggc cgacagggtc
    31681 gcggtggcat gcgcggcctc gatggtccac gaagccttga aggtacagga gggcctcagg
    31741 gatccagtgg tgcgggcgct aaggaaccta atgataagaa gaagtcttcc caagaagaga
    31801 agaaggcgga agcggcaccg ccggggcctc tcaatgatcg gaggaggaag aggttggcga
    31861 agggcaagta tggagacacg atcaaggatt tcgttgtaag tagtacctgc ctttcggcac
    31921 gcaaacatat gtcttaccag ttgcagagga tcttctctta taccaccaaa cgagaccgag
    31981 ttttcatagc tatttcagcc tttgctgcca tagtgacggg actgacattt ccggcaatga
    32041 ccatcgtttt tggaaaccta gttggaagta ttaccactgc ttctttcgcc ggtcatgacg
    32101 ttaagttggt tttgacgggg atcattaatc agagcgtgta agcaaccatc gcggatcacg
    32161 agtccgagaa ccccttggct gacgcaatcc acaggctata catgttgtat ctcttcgccg
    32221 cgagattcgt ttcggaatac atcgcaacag taaggttatt tgcgcgcctt ggaagctcca
    32281 tactgatgca atcacagctt gggttcaaca tcatgagtat tcgcgtatct tctacacttc
    32341 gactggccta tctgcaggct ctcatgaaac agcgggtatc gatgctggat actcaacctc
    32401 ccggtcaact tgcagcaatc attactgcaa cagccaacac agtgcaagac ggtgtctcgg
    32461 aaaagtttgc tcttctgatt caaagcattg ccctgatgat cggtgcaatg agcaatgcct
    32521 tctatcacag ctggaaactt accctcgtca caagtagtgg cttggtcttg attatcatct
    32581 gttactgtat cacaacacca tttgtcgtca gaaatatgaa ggcagtcgaa caaatcaaca
    32641 tcaaagcttc tggtgttgcg agcgaggttt tcggggcaat acgaatgata gcggcgtttg
    32701 gcgccgaggc gcgaatggtg aagaagtatg aagattgggt ttcgcagtct cgacagcgag
    32761 gcatgcggct ttccaaaatt gttgctgtgc aaaaatcgat aggtgtgtaa ttcctcataa
    32821 taacatgata ctttgctaac ttgagcagtt tacttcagtg tcatcggcac atttgcgctg
    32881 tcttgctggt ttgcagctag aatgattgtt gacggtgaaa tacctaacaa cagcattctt
    32941 atcatgtacg ttctctacca agctccaacc tgaagtaaac agcactgaca tccatcagcg
    33001 tcttgatgtg cgtgatgatg acaacgaaca cgatcggaaa tattgctcag cctctgtctg
    33061 ctgcctctcg agcagctgcc tcggctagaa ttcttttcaa tggaatcgag gctcctaaac
    33121 ccaagcccgg agggaaaaaa gcgccggaag taaacgccgc agatagactc gtcctttgga
    33181 acgtcaattt cacctaccca tcccggccaa agcagaaaat tctggatcaa ctgaagctgg
    33241 tcataccagc cggtaaggtt actgccattg ttggcccttc aggctccggg aagagcacag
    33301 tggtaaatct tattgaaaga tggtatgaac tcgatggtgc agcgaacaaa aacaagctag
    33361 taagtatagg taccattgaa tcgcgttgaa agtcgctaaa actgaccgac cttgtgcagg
    33421 tccaatactt ccgcaacggt tcggtaaaat gtggtggtgt acctctgcat gagattgatc
    33481 tcaagtggtg gagatctcag ataggacttg tccagcaaga gccatttctg ttcaatgaca
    33541 cgatcttcac gaacgttgca tatgggctga taggaacgga atgggaaaac gcagaggagg
    33601 acaagaagcg ggagcttgtg gcgcaagcct gcaaagaagc cttcgccgat gagttcattg
    33661 ctaggcttcc ggatgtaagt gaccaatgtc aaggagtgaa tcagaaactg acctatgtct
    33721 agggctacga taccgccgtg ggagagtcag gtggcaaact aagcggtggt cagaggcaac
    33781 ggctcgcgat cgcccgtgcc attatcaaga agccgaaaat tctgatttta gacgaggcaa
    33841 caagcgcgat tgatgttcgg gctgaaaagg tggtacaagc agccttagac aaggtgtcga
    33901 agggccgtac gacaatcatg attgcccata ggctgtcaac tgtcaaaaag gcagaccaca
    33961 tcattgtcat ggccaagggc aaagtctcgc agtggggaaa gcatgaacaa ctgatggcaa
    34021 aaaaagacgg tccatattac ttactcactc aggcccagca gctttcccta ggtgatgaga
    34081 aagagccatc ggaagattca tccgatatca ccgagtcaga ggtacgcaca atggatttga
    34141 tggagaagga tgaggagacg aagaagaaga gggtgtctat gggtacatca agcgatggag
    34201 acgaggaatc cgagccaaaa tccaagggcc tgatcaagtc ttttggtccc ctgctcctgg
    34261 agcagaagca gcattggcca tggtacttga ccatgttctc tggtgcggtc gtagccggaa
    34321 gtatgcatac acaccaactt tctgctatta gggagactaa tcacaacgtt acagcaagtt
    34381 cgcccgtaca ggcgtatcta tttgccgctc ttttgtcctc attcaacgtt ggaggacagc
    34441 tattgctgat gttgaccaat ttttggagcc tcatgttcgt cattctggcg ggctgtgttg
    34501 gtgttggcta ctttgcgctc ggatttgcct ccacgcgagt cgcctttgtg agtttaccag
    34561 tccacccaag aaactgggac ttgtataagt taacaatgct agattattac cacttcattt
    34621 cagcgcgaat atttcaacaa cattatcgcg cagcctattt cttggtttga taaggaagat
    34681 tccaaccagg gatccttgac gtcgcgactt gcgatggatg cacaagcact ccagcaactt
    34741 ctgggtatca acatggcttt cgtcatcatt gccatattga gtgtcaccgg atgtctggca
    34801 gtggcattct attttggctg gaagcttaca gcggtcgcac tatcttgtgc tatgccgtta
    34861 gccatcggtg caggtttctt ccgttctcgc atagagaaaa agttccacaa aatgaacaac
    34921 aaggtgtttg ccgaaagtgc caagtttgca acagagtcta tgggcgccat tagaacagtc
    34981 actgccctca cactggaaga cagcatatgc cggaggtacg aaaatcttct cgatgaccat
    35041 gtatcgaaag cattcaaaaa agcacgcttg gctaccatca tatttgccgc cagcgatgcc
    35101 atccctctac tctgcatggc tttcattctt tggtacggag gggggctcct agttagcggt
    35161 gaatactggt ccttccagta tcttgtcgtg tacattgccg tcatccaagg cgcaatgggt
    35221 gtcggccaat ggctcagctt tgtgccaaat atggcgcaag ccacggtagc cgcaaaccgt
    35281 ctggaagaat tgcggaagag ggagtttgat gctgagcatg gtatcaagat cgatgatgaa
    35341 attcttgagt tggatgacaa gaacgacata atgggaccca agattgagct ccaagatgtt
    35401 tggttcaagt atcctacgcg tgacgtccca gtactatgcg ggttggatat gacgatagaa
    35461 aaaggccaat tcgctgcaat tgtcgggcct tccggtatgc tatcaccact agacgtgtac
    35521 aatcaagact aacaattgct taggttgtgg caaaaccagc gtcatatctc tactcgagag
    35581 atactataac gtcaaatcag gtagtgttct ctacaacggc ttcaacatag aagacatcaa
    35641 cctccgtgac tatcgaaaaa cgatctcgtt agtcgcacaa gaagccttca tgtttcaagg
    35701 ctcaattcgt gagaacattc ttcttggcgt cgatgaggat gcagtatcag aagaagatct
    35761 gcatcaagcg tgccgagacg ccgagatcca cgacttcatc atctctctgc cggacggata
    35821 taacaccaaa gtagggttta agggcatcct actctccggt ggccagaaac agcgaatggc
    35881 tatagcaaga gccctgatca gaaacccgcg tctgttgctt ctcgatgaag ctacttcggc
    35941 ccttgactcc gagacggaga agctggtaca aggcgtctta gagagaacaa agaagtcgag
    36001 aactatgata gtcgtcgccc acagactgtc caccatacag aatgcagata ttatatacgt
    36061 cctaggcgac ggtagtgtag tcgaaagcgg gacacatgcc caactattgc agaaaagggg
    36121 ggtgtactgg agtatggtaa gtctatattc cgctctcttc gtcactaaac tcctacttac
    36181 tacgagatta gtgtcaagct caagctttgg atcgatgaac tgccctctgc gcatgtctgc
    36241 gcgactgcgg ataatgtcct gggcaactgt actcctcgaa gctgtaagat aggatagatg
    36301 accgagcaat atcaagagtg aatagacacc ctagaattat tgtgcttatc gaagaagtac
    36361 aatctagcaa atgttcaatt tgtgcttcaa gtgaatacac cactacctat tcgaacccca
    36421 taatgcgcaa ttgtacggcc gaaaatccaa tatattcctt cgcctcgcat tggcgtcgag
    36481 gggcgtaaat cacgcctgtt gatcagagcc aagggagtcg taaatagttt ttccatcaat
    36541 atgcttctgc cgggtgcctg tgaggttggc aggagtactg tcaacggcaa tgatcctctc
    36601 ctccgccaag tggctggggt cagctgcagt gccgaactcg gtgaaacttg cattcttcgc
    36661 ctcatcgtcg ccgatgctgt tgtcctccgt gatgttcttg ccgtggggtc ttgagtgggc
    36721 ccggtcgtat tggctgtgga cgtagctagg tgcctggggg acatgcttgg cttcagtgcc
    36781 ggtgcccgcc tgggcatagc ttcggccctc gtggggtttt gaagcggatg caacattctc
    36841 acgcgaggac tgcgaggcgg cggcctcatt accagcttga aatgcttgag actcggcagc
    36901 caatgaactt gcatgaacag cacctgggcc ttcgcgggtc acgggagcat tctcgccgag
    36961 agtcaccttc tggccgtggc taggtgcttt gtttggagac atgatttcaa taggcgtcac
    37021 tggtatgtga tttcttttct tcgaacggtt gttcaattct agagttgaag gatgggtgta
    37081 aatgataata tttgaattgg attaatcgaa tctagaggca gattgaaaat gtggtgacga
    37141 gctttcttat tgggagcttc gagctgtgaa ctgtgaagct ccggctatga cgacatagcg
    37201 tgtccgatgc gccatcaacg tcagagcagg cggttaatga cttcacttgt gcctgaatac
    37261 gccgtattct gtttgtttca ctgattatcg aaacagtttg gtctccagaa acattgggtc
    37321 cgttgtgggg gtagaagtca atgcaattgc tgatttctac agatttatgc gattggtgtg
    37381 gagttttggc cgccacatta ccggagtttt tgttccgacc acgcagcgtc atattgctaa
    37441 acctttacgt gcatgctttt gaactagggc acttgcggct cttcgcagag tgatatgtcg
    37501 tacttgaagc attccacata ttccttctcg tgcggttttc aagtaaaata gaaaatcaaa
    37561 aatcgaaagt ccttgtacgt gtgcagcaaa tactcactat ccctacggat tataatgctg
    37621 acaagatcca ttcaagctta gcactggaaa ggcgaaggca ataaacccgc ctcagatgcc
    37681 atctgcaatg ccttgattgt tgcatacagc cctccaacgc agatgaaggc cccggccaga
    37741 atggtaagaa catttaccac cagcatgagc ggtcttttga cccaggcgcg tgctccacct
    37801 ttgaagtggt aagtatcgtg gagccagaac attcccgcga gaccataggt gtaccaggcc
    37861 gcgaacaacg atgctgtaat accaaccaga tagttgaagg atgggatgcc gacagccagc
    37921 acgaaggctg caacgttagc aagaagtatc agaaaggtcc acatgcccca gccggtaaat
    37981 gtatgcgagt gaatatgccg gctgtgcctg aagatccgca cgaacacgag tttcgctgcc
    38041 gtgtggctgt atagtgcccc agcgatgagg aagtttggaa tcgcgagacc aaagctgatc
    38101 ttggcccaca ggggctccag gctgagaaga cttgggctcg agacccctga gcctacatac
    38161 cagtacgtaa caactgcgaa aacgatgtag aatgtcgtgg ctactatttg cagggcccaa
    38221 gcggccttca tggcatctcg gggtctttgc atctcagata tcctttggac atatcaagtt
    38281 agcatttctc cagccaagca cttctggggc gtcgagctcc tgagacacta atccatggag
    38341 cggcaacatc ccaaagtcgg catattccag cgtcggacta cgtatagtat tccaggtgtg
    38401 cgtaggagaa taagactcaa ggtggttatg ccagcatacg ggggggaatg gacgagccaa
    38461 gaaattaccg attacgcaca ggatgaaaaa cataaaatgc ccggcatagg cgaaaacggg
    38521 attggtgatg ctgatgaagg ccgacgtaaa gtctgtcgag atcgtgatgg cgatatcacc
    38581 tggcgcaaca ggagacgctc cagcgccagc cattgcaacg ataccagcca caatgatgga
    38641 tattcctcca gctaccgaaa gccagccaag gtttccaagg gtccttggga aactgaccat
    38701 gactgtagcg gcggcaaaaa tgcctgtaaa ggccagggca catagcttag tgtccgagag
    38761 gactgttaac gcaagttggc cggcaagcat ctgactgcct gtagcgcaaa cggcgaagat
    38821 gatagtcccg ccggcgagta tctctctccc gataggccca aacatgatca taccagcatc
    38881 gcccatgttg tggacttccg ggtgtctgag cttgaactgt attagtgccc atgccgtata
    38941 cgtcgcaaat gcgccgagaa agaagatcac gacaactgcc gggacaatgc cgaccgctgc
    39001 tagactacta ggcagactca gcatgccatt cgacacgatc tcggtgatca tgaggagcgc
    39061 caccattggc catgttaatg tcttgtattt gatgtcatga ccctgttcct cgccgaagac
    39121 gtcgtttacg aagcctgggc ctgtataacc gcctctctcg cggtcgcttt ctgctaggac
    39181 accagcgtcg ggatcgcccg gacctagtct ttcacctttc tcccgtcgca catggccagg
    39241 atggtaggtg ttactgctca tagtcgtttt ctgactcgag gtggtatgcc ggtttcttgt
    39301 cacgcgtgta tgagcgcccc tctcgcgagc cgagcgcagc aggtggagtt gttgtcaatg
    39361 ataagggtaa gtaacactga gaaaccaatt gagacaactg cccggcatgt aacaaaatcc
    39421 gcctggggta actcgctgag tgcgttactt gtgatgaagg ttcctgtact tcctcgcgat
    39481 actatcgtgt cagcatgccc cgcgcgtgtc tcactcgtga cattgcatta gcgatgatca
    39541 ttcccactac cctctcagcc gtaatcctgc gactctccac tgcacaggcg cacggcgcgg
    39601 ggttatctag tacagtagca ttgccgacaa cgacgctgcc acatggctat gataacgatt
    39661 tacaggggtt tcgaaagact agggttgctg agctaggcat ccccataaaa cctcaacttc
    39721 ctgtttggga aggagagcga tgtttcattg cttcacttaa ggttgtcggt gacggctagc
    39781 acggttgtcg gaccctcccg actacctatg ttgcacaata atttggccaa ggacagtata
    39841 ttgttacctt acaatctcgt cagttcacgt gccatgggca tctacaagcg atcttggcgt
    39901 tatcgtcctg caccgaggaa gggtcggtcc gccaaagctg ggttgcaagc tggtcatatc
    39961 caaagtcaca gtctaactct ttctgtatat gcggagcaat gttcattgaa tctaagtctt
    40021 tagaaatgct gtaaatatat cgatctttca atatggaatc cggttatgcg gccccatctt
    40081 ggtgcccagt agacggttcg gataacttct aatacggtga cccctcagaa aaagaataaa
    40141 ccgttgaagt ttgagctaca caaactgagc tacattgcag cagcaaaacg tattctggta
    40201 aatcgattca ttgtccactg cattactgga aaagtcaccc aaaaaaggca ggggaaacta
    40261 gtgatgtaat caacccttgc acatacgaca accacatgaa atcaaaacga gatgtatcgt
    40321 tggatttcca tcggccagta acgtggtctg gcttcaactt gtcatctctc caaactgttg
    40381 agaatataca tgccatgtat ggacgccctc gactggtttt ctgcaacttc catgcactcc
    40441 attcgtgaga agtggcacac tcagctatat acattaggcc gcagcatggt aaatatcgta
    40501 gtgaggaatc atatgtgtga tgattgatct tgcctaaagc aaaagaaaat gttccgttat
    40561 gcatgtctcc cagatcgagg cgaagaaagc gtcgtgcgct ctaccaaact ctcagtaaat
    40621 aaacgccctt tgcaagtgtc ataactcgcg acattgacga tgttacaaag tgcatctagc
    40681 tgggagaaat gccaagtgga gctcattaat gcggctttcg cgagaccatg agggccctgc
    40741 ttctgcgtgc gattccttca taagggtcga ccatgcgctc cgccgagact ggttattatc
    40801 ccatcatgga gtcagagatc agggtgaacg gtaaacccac aatgtcaatt atacaattat
    40861 gcgtactccg ctttcatgtt caattgcttt accaactggc ttatctagga tcccgccagg
    40921 tttgctagta tccgtcggtt cgttaccgtc tatatgactg gaaataacct tttgggaaat
    40981 cagacgttcg agtgatcaac aagcactgta atacatgcac tggaacgcaa caaatttcaa
    41041 cggagtgata agcaatgtgc tatgaggcct ttgggaaaat cagggcactg gtcggccacg
    41101 aattctcgaa accattctca cgctattata ctgaacctgc tacctgagta agtacgtatt
    41161 gctcgacaca tcattccatc atcggctttg ccgaaccttc acgatgagcc agcatattgt
    41221 atctgattaa ttttcaaatt tgctgaaagt agcaattgtt ctcatgctat ttatagagtc
    41281 caatggatga attggctgag cagttcgcta aactgaggaa tacccgcata tggccgttca
    41341 gcctacaaga atggccacgt gcaggtggac gagttatcta acatgaactg gtaccagttc
    41401 catgggatga tatggggtac atcaaacccc acgcgggtgc tttaagatat gcagcttgag
    41461 atgcctgctg cgttggtagc tgcattgttg caacccattc gagtgcaggt cgcatcgagc
    41521 gatcgtatgc cgtgcttggc cctgtactaa aaatgacaca ggggatcatt caggcgagtg
    41581 gccatataag ggacatccgc aggttccgat gctactatta ccagtgctat cagccactca
    41641 ggtctcaatc acgcacccgc tagtagatac ttgtcctacc ttggtttata tgcttgaaag
    41701 ctctccaagg tcttgcaagg tgagaaattt agaaaataac cccttctggt cctgatgagg
    41761 gtctgtagcg tggacatcca aaagcagagg tattggtagg gtcagatcat gttgttgctc
    41821 attcgcccct tatacgcgcg cagtgagcac ctttgcgtct tccaattcag agctagcaaa
    41881 gagtgtacta taccagcatt gcgtttcgta tcagttgtgc tttcactatg ttcccaatac
    41941 agctcgtttt acgaaaatta cttgaagtat acggagatta agtttcttga gaacaagcac
    42001 gcaaggctcc gcttaaagca cccgtagctg cagctacagc cgattatggc cgtatacagt
    42061 gctgttgaaa cgtaacgatt acccatgaca gaaatagaca tatcaaaagt gacagagtgg
    42121 gctcattgct tatcctggtg taggaatgta ttagaatcaa ccgttgattc agcgtatcat
    42181 ttcatggcca atctcaaaat agcactgtct aaccgcaatg acacaaggta ttacataacc
    42241 tatgatactt tccacgtgat tcctcccaat gcagatgaat agaacacgtc aagtagtagc
    42301 tccaagaaga ctgaaatgtc acatgttgat gatttgactt tgaacagggg tgtttctttt
    42361 ccctcgaaac tcactttcga actacccagc ccgatcccaa gctacttttt taaggatgct
    42421 agtatgttgg gaataatata gtcatctgtg aacttccaga ggacgctcga atcttgcgtc
    42481 tgccacgccg ctccattgta gaaagtattc ctctcgccct gcaacgaata gagcttctga
    42541 tagaatccgg cggcaatcgc atcattagaa accatgagat taaagggaga gtgactggaa
    42601 aaaaccagcc attcgggttc cgtcaccggc actccattct ctttttgata gcgctgtatg
    42661 ctcgccacaa tatctgcctg gatctgttcg ttcgggagca ctgtcggtct tccgtatttt
    42721 atcgatgtta ttccaccact gataggaagt gcaatcaaag agtagagacc tggtatctcc
    42781 ggaacattgt aaggctgatc tggttccgcg gccgaaatag atatgttcag gtttgtattc
    42841 ttgaggatac cggtgtagta tccattggcg aaaaactggc caaagaggtc cttttcatcc
    42901 tctgaaagat catactcctg cagattctcg agcattgggg ggatagttga caaaagtttc
    42961 ttcgcaatta ccagcttggg gccggtgggt gtctgaacgg caactcgtac ctcgtcaggg
    43021 catgaacggt ctacttccaa cacagtgctg ttaaacagaa catcagggcc gaggaattct
    43081 gcagctttgt ggtataattc cgtcgtggag tgatgctcag tagtccgaaa ccctcgctca
    43141 agttgttcaa ccacttcggc gttgaggtac ttgaacgtgt aaagcatgct gatgttcagg
    43201 agtggtgacg ctccctggtt tacggtgaag accaggggga tcatgtcctg cagcccgcac
    43261 tttgcaacaa aatctccgaa tgagataagc agctctggat cgactgggta ggacaagttg
    43321 aagccgtctt gtagggccgg gtacttatcc agatgactct tatagactgc taacgcagcg
    43381 cccactgctt cctggctcgg tgggacaaaa tcaaccatct gcccagtact gaagtcggca
    43441 tatatacttg ggcctgtgtc tgacaagggg gccagtgata gattgaaacg ggcaaagtaa
    43501 ttatcgactg tttccgagta tgcaaataca atgaccccga tatcgattgc cgtaccagtt
    43561 gaagggtcaa tccaggcttc ggcgtgacca cccagggtag ctttcttctc gaccacgatt
    43621 atcgatttac catgatctct aagtcggatt gagctgtagg ttcctgtgga gccgcctcca
    43681 acaacaataa cgtcccgctt aataacatct tttggatcgt attgggtagg gttggtcgca
    43741 gtagatggaa agtctctaca aagcacgggg atgacgaagg tgctaagtcc gcatagaatg
    43801 ctgcagatca aatggggcac catgacgacc acgctatcac ggccttatta ccagtttttg
    43861 tgcaaaagac aacagagtac tgttcgaaat ttctgtgata tgttaagctg gtttgatgaa
    43921 tgttgcgaaa tatcttcatc gtagactttc atcactatat ggctcgatca ggaggccgag
    43981 acaccgtaca aatatttttg catctgggaa atgaccgcat gactgcttct gataaaagat
    44041 ccttgtatac ggcgtttgat gcaagctctg accacaagtt ccgattttga gcctatgatt
    44101 acgaatcagc tggatgcaac aggaaatcga catgacttca cgtagcactt gacgtagtgg
    44161 tggcgcgtta gtgtgccaga agaacccaca atacaaataa aagaaaccct ggaaggcagc
    44221 ctcatttgga agtggcttgt agggagaaga gatgtagggg taagtctccg agatattggg
    44281 atcaccatag ggtggtgcga ggggcttact caccaccgca taaggaaatc cttcgacgtt
    44341 cttatctcat ctgaggagac tatttcacaa cttgtataca cgacgttttt aagtctacga
    44401 gctaaggaca ggtgtctccc tgcgggttaa agtataacga gtttcgtggc ggtcttttgt
    44461 cccaacccca gtggaaccta aaaacacatg tacaggcacc attgaaccga cagacgtcat
    44521 acccaggtct atccagctcc ggaagtagcc gttgttaccg acttgcggtg tacatatgtg
    44581 ctcctagagc gtacagtgaa caccctcttc gtctcgccga aacgccaatc aactcgctca
    44641 aagcaaggct gctcacacgc cactagctgc tgactgcatg ctgacatggc ctccccggtg
    44701 ccgaaaatgc gtattggcaa ttgagtcgca tctccgaatt gagccagtcg atttgtgaaa
    44761 gccttcacag cctgctttga gtttctgctg cagagaaagg cactgaatgc tgggtggtgt
    44821 ctcgctatag ctaggatggg cgccgtaaaa gaccttcatg gcatcgcctt gcctggtcga
    44881 tacgagatcc gcccgataga gccgcagcac gaagaatggt gtcgcgcgtt gctcgcccaa
    44941 gcactgctgc tgcgtgcgcc aatctggcga ccattaatcc ctgagccgaa agtcaagacg
    45001 atactgacag gctggcggac tctggagcct tactatggcc actctctacg caatggcctc
    45061 tcctacgccg tctacgataa agagtatgtc ttcaagcgtc ctgaatctgt tgccagcggc
    45121 ggtgcattct actgggatga gattaatgcc gaagacccgg cacttgaggt caagggagag
    45181 cagtggatgt tggatgggct agactttcca atcgtttccc tggctctgtc atacgacctg
    45241 cttcagccgc cacccaagga agcatatgcg gccatgggca ggctactccc cgcctggggt
    45301 gcgatgatgg cgcagttcac agacacggcc caaaccattc ccaatctccc gcagcccact
    45361 gaaattggtc agtatgcaca ccgatccggg tgcgtaacgc gttcagagta cgaagggaag
    45421 ggactgggga aactggcatc atggtgggtg atgcacgaga tggcggccaa agggttccgg
    45481 gggctgttgg taggcgccgg aaatgaccag atttcgaaga tttggctgca taaagatgcg
    45541 ccattcaaag tcgaaacaat catcaaggaa gacctttggg aggtggagct agaagtcgat
    45601 gggcagaaca tacgtccgta taagggtcat ccgttgcgag acttcagata ccttcagtgt
    45661 gatttgaaag agagcaagac tggactgagt tcggaggcaa tgggccgaga gtattagagt
    45721 aactcataga gtatacaaga atggtgagta gcaccctgaa tgtgcaactt acacttgcaa
    45781 gctgttttat agcaatgtct ggacatttat actaccataa aacataccaa agtcgaaaaa
    45841 ctcaagaact tcaatccccg ctagggctga gacactactt tccactatct cccatcttta
    45901 agttcaagta gaacatattt cagaccctat gaagtggttc acatggcgca ttctcacgtt
    45961 tgtcgaaagt gtactgtagg gcttggtctc attaacaaca ggttcaatag tgtagtacaa
    46021 ctcagtgctg cgtatatcgt atctctactc tatcgggtaa atatatacac ataaccctac
    46081 cggagacacg acaggtcatc cgcgatctgg tttctagtat gcactcctgt cttagccacc
    46141 cattctacag tttcatggac agactcgtgt taattttcaa gcttgacccc caacgcatca
    46201 ttgtctcgtt ggtggaacga cacaatcatc ggtattcgca agctgaagat ccgttctcgg
    46261 cgagcctggc ggcggcggca gtgagaacgt gccgtcccac caggggttaa tctcatcagc
    46321 gtagagcagc ttctgaatga gccatgcgac ggctgtgggc acccacttca cgtagtccag
    46381 gtggacaggc atgacataca acgttccgat gcacaccagg tcaccgatgt tacagatgat
    46441 cagggtcttg ttagcatcga agccccggat ctggccgccg tcttgccacg tttgcgtgtc
    46501 accgaacgtg acaacgccgg caatcttatc tttcaccggg tcactcagcc cctggatcgc
    46561 acggtgcgtg agggctgccc cctggctatg tcaaacgtag cgagtcagtg gtgttcatcg
    46621 tctttggcac taccttgccg agaactctta cctgtagcct gaggccacga tcttcgagtt
    46681 gggacactta gcagcagcac tcagaagtac ctgcatcagc ccaaccccaa acggtggcgc
    46741 gcctcccggg aagaagttgg tgtccggaag actaagatag tcaacccctt cggtggccac
    46801 ataggtcact ccaaacgcag ccttgagtgc gttggatatc cggggcccaa ccgtgttccc
    46861 ctgcgtaacc atgagcctcc tcatttccaa tatagtctac gagataagaa catatgaaca
    46921 acgaatggcc taccatattc ccaggctcta tcgtcgcccg ggcaaagatg aagatgacgg
    46981 gcct
//
