# Supplementary material for: Genome sequencing and physiological characterization of three Neoarthrinium moseri strains
Source: BMC Microbiol. 2025 Aug 21;25:526. doi: 10.1186/s12866-025-04274-z (PMC12369201; doi:10.1186/s12866-025-04274-z)
Supplement: Supplementary file 16 — Supplementary Material 16. [file 12866_2025_4274_MOESM16_ESM.zip › BiGSLICE/input/Nmoseri/CBS16480/JAFEVA010000039.1.region001.gbk]

LOCUS       JAFEVA010000039        47035 bp    DNA     linear   PLN 06-APR-2022
DEFINITION  Neoarthrinium moseri strain CBS 164.80 scaffold39_Wmoseri_CBS_16480,
            whole genome shotgun sequence.
ACCESSION   JAFEVA010000039
VERSION     JAFEVA010000039.1
KEYWORDS    .
SOURCE      Neoarthrinium moseri
  ORGANISM  Neoarthrinium moseri
            Eukaryota; Fungi; Dikarya; Ascomycota; Pezizomycotina;
            Sordariomycetes; Xylariomycetidae; Xylariomycetidae incertae sedis;
            Neoarthrinium.
COMMENT     ##antiSMASH-Data-START##
            Version      :: 7.1.0
            Run date     :: 2023-12-04 12:18:39
            NOTE: This is a single region extracted from a larger record!
            Orig. start  :: 1216
            Orig. end    :: 48251
            ##antiSMASH-Data-END##
FEATURES             Location/Qualifiers
     protocluster    1..47035
                     /aStool="rule-based-clusters"
                     /category="PKS"
                     /contig_edge="False"
                     /core_location="[20000:27035]"
                     /cutoff="20000"
                     /detection_rule="cds(PKS_AT and (PKS_KS or ene_KS or mod_KS
                     or hyb_KS or itr_KS or tra_KS))"
                     /neighbourhood="20000"
                     /product="T1PKS"
                     /protocluster_number="1"
                     /tool="antismash"
     proto_core      20001..27035
                     /aStool="rule-based-clusters"
                     /tool="antismash"
                     /cutoff="20000"
                     /detection_rule="cds(PKS_AT and (PKS_KS or ene_KS or mod_KS
                     or hyb_KS or itr_KS or tra_KS))"
                     /neighbourhood="20000"
                     /product="T1PKS"
                     /protocluster_number="1"
     cand_cluster    1..47035
                     /SMILES="C([*])C(-O)"
                     /candidate_cluster_number="1"
                     /contig_edge="False"
                     /detection_rules="cds(PKS_AT and (PKS_KS or ene_KS or
                     mod_KS or hyb_KS or itr_KS or tra_KS))"
                     /kind="single"
                     /product="T1PKS"
                     /protoclusters="1"
                     /tool="antismash"
     region          1..47035
                     /candidate_cluster_numbers="1"
                     /contig_edge="False"
                     /product="T1PKS"
                     /region_number="1"
                     /rules="cds(PKS_AT and (PKS_KS or ene_KS or mod_KS or
                     hyb_KS or itr_KS or tra_KS))"
                     /tool="antismash"
     gene            complement(79..930)
                     /locus_tag="JN550_008890"
     mRNA            complement(79..930)
                     /locus_tag="JN550_008890"
                     /product="hypothetical protein"
     CDS             complement(79..930)
                     /codon_start=1
                     /locus_tag="JN550_008890"
                     /product="hypothetical protein"
                     /protein_id="KAI1864333.1"
                     /transl_table=1
                     /translation="MVATRSVRVAMLNADIPVPNVRAKAASYGAIFQSLLAAAASRIRS
                     GTSIHSSEFDVVQGQYPEELADFDAILITGSAASAHDDAEWIRRLDAYVLDVYQNHPRI
                     RMFGSCFGHQLLCQSLLREFGVCVEKDPNGWELGVQEITLSPRFCEAVGRGQSDSQSLR
                     LQFVHADHVKIPEPERWPDSWILVGSTSHCVVQGVYEPERVLTLQGHFEFDRFINSETL
                     KVFGAAWEPWRLDQALKAVDADDDAERAAEMVARFLTEGRSNRDAYDSVNGLLTPPVEF
                     PE"
     gene            2118..3743
                     /locus_tag="JN550_008891"
     mRNA            join(2118..2229,2299..3743)
                     /locus_tag="JN550_008891"
                     /product="hypothetical protein"
     CDS             join(2118..2229,2299..3743)
                     /codon_start=1
                     /gene_functions="transport (smcogs) SMCOG1106:major
                     facilitator transporter (Score: 276; E-value: 7.2e-84)"
                     /gene_kind="transport"
                     /locus_tag="JN550_008891"
                     /product="hypothetical protein"
                     /protein_id="KAI1864334.1"
                     /transl_table=1
                     /translation="METDVSRKEATIASHVRVFVLGDEAQSKEERWLVQKLDFFILTYC
                     CISSFFNYLDRAAFANAYVAGLREDLQLEGNDYNVVLAMFTAGSVIGQIPHGIIIQKVA
                     PRIWLPLMVLVWAALTMCTAACTTYAQLCAVRFIQGLAEASTYCGTIYIIGSWYKPREI
                     AKRTAIFTASGQAGTMFAGLMMTAIYTGMENKSLRGWQWVFIINGIITCPIAIMGFLYF
                     PDTPELTQASWLNKAERQLALLRLPPKKADGHNISPWSLITRTLTSPALYILCFFAVIT
                     GALEAFVVQNIFLLWLKYQQKHFTQAQINTYPLGVQAVGIVSNFLAAVHIDATGRRVPM
                     GVLACIFQLISAIILLIPNPPFAATFFAYYLSGTSYMVNPVSYGWANIICQRGGDDAVR
                     SIILYSMNAASTCLYTFWGIALYPASDAPYWRNGSIAMIVVVFVMIGMVLVVNQLDKKT
                     LARHSDTAVRDLPDHVPDDAILDERLDDDCDDLTGSERSLLMGPPTSRYTEDNTRKRRS
                     S"
     PFAM_domain     2322..3329
                     /aSDomain="MFS_1"
                     /aSTool="clusterhmmer"
                     /database="35.0"
                     /db_xref="PF07690.19"
                     /db_xref="GO:0022857"
                     /db_xref="GO:0055085"
                     /description="Major Facilitator Superfamily"
                     /detection="hmmscan"
                     /domain_id="clusterhmmer_JN550_008891_0001"
                     /evalue="1.80E-32"
                     /gene_ontologies="GO:0022857: transmembrane transporter
                     activity"
                     /gene_ontologies="GO:0055085: transmembrane transport"
                     /label="JN550_008891"
                     /locus_tag="JN550_008891"
                     /protein_end="381"
                     /protein_start="45"
                     /score="112.8"
                     /tool="antismash"
                     /translation="CISSFFNYLDRAAFANAYVAGLREDLQLEGNDYNVVLAMFTAGSV
                     IGQIPHGIIIQKVAPRIWLPLMVLVWAALTMCTAACTTYAQLCAVRFIQGLAEASTYCG
                     TIYIIGSWYKPREIAKRTAIFTASGQAGTMFAGLMMTAIYTGMENKSLRGWQWVFIING
                     IITCPIAIMGFLYFPDTPELTQASWLNKAERQLALLRLPPKKADGHNISPWSLITRTLT
                     SPALYILCFFAVITGALEAFVVQNIFLLWLKYQQKHFTQAQINTYPLGVQAVGIVSNFL
                     AAVHIDATGRRVPMGVLACIFQLISAIILLIPNPPFAATFFAYYLSGTSYMVNPV"
     gene            6112..8539
                     /locus_tag="JN550_008892"
     mRNA            join(6112..6577,6720..8539)
                     /locus_tag="JN550_008892"
                     /product="hypothetical protein"
     CDS             join(6112..6577,6720..8539)
                     /codon_start=1
                     /locus_tag="JN550_008892"
                     /product="hypothetical protein"
                     /protein_id="KAI1864335.1"
                     /transl_table=1
                     /translation="MAGPSVPGRAVDDDLSPDTAATEPTSIITPEADEPIMTLNAVEAL
                     FRGSQQHLFATNPEEDDEVALPDEEFSRRVEQLSPVLSTLRKLSASPSGSAELLAIAQK
                     IGDGSRDVSWRLPLGQSGVLSFFIGIIGGQDVPQMITVHALRVIGNSCADTDENRARVV
                     AANCMHRIVNLLNNDSIIAFVIPVLFNICVDYEPAQIAAYKAGINPELVTLISTPERLA
                     NANAFMNIICKLLGLVSRQEPEANFVHPATPFILLTLAATPDADLEDFLAQTSVALTYL
                     SNQVFQDAFLKTPKAVSLLLEAFSKASVAFDISTGDPDEAAQLKNVKSIFTQALADVSA
                     NPLFASACPIGSGEAQTLQRWIANPYIELQSAACLALGNLARSDEACVAFVQSASIHRP
                     LVAILSSPSNTDAQLLHSALSFLKNLAIPAPNKAILGEAGILEPHVLPRLWALDTQVQV
                     QFTSVSLTRLLLVSSPENVKRMCAPLSADPSSPANERDYLHILISLFLRSDQEPTKTEA
                     ARAMAAVLRVLHSTPDASTLLPTPSPTTSRAASQASIEHSPTSSPNSVPQPASSSFTAP
                     TALETFYDNHDTLPSALIYLGTQKKFPVLRSDVWFVMALMSRTPSGASIVASCLQNIEL
                     LRALLETVTGHDMLAGLEELDTIAAGSPDSQQLVAGARADSAEAGVPGMLPQGLEPQQV
                     DPARKAGMERVDRENGLVLIAELLQRCPEKLRVLPLETFREILRTGGELVLNDRATTAD
                     GEGGGGAA"
     gene            complement(9672..10824)
                     /locus_tag="JN550_008893"
     mRNA            complement(join(9672..10064,10189..10347,10458..10504,
                     10609..10642,10822..10824))
                     /locus_tag="JN550_008893"
                     /product="hypothetical protein"
     CDS             complement(join(9672..10064,10189..10347,10458..10504,
                     10609..10642,10822..10824))
                     /codon_start=1
                     /locus_tag="JN550_008893"
                     /product="hypothetical protein"
                     /protein_id="KAI1864336.1"
                     /transl_table=1
                     /translation="MAIKHNNQIQKNHFRKDWQRRVRTHFDQAPQKIRRRNARQAKAAA
                     LAPRPVDKLRPIVRCPTIKYNRRVRAGRGFTLAELKAAGIPKLYAPTIGISVDARRQNL
                     SEESLSVNVARLKAYKEKLVVFPRKAGKPKAGDSKDVSVEKTVSSLSSALPIVHVPKGI
                     TEVKKSDMPKAVEGGAYTTLRIARSNKRQQGKREKRAKDAAEAEANKK"
     PFAM_domain     complement(join(9744..10064,10189..10347,10458..10504,
                     10609..10624))
                     /aSDomain="Ribosomal_L13e"
                     /aSTool="clusterhmmer"
                     /database="35.0"
                     /db_xref="PF01294.21"
                     /db_xref="GO:0003735"
                     /db_xref="GO:0005840"
                     /db_xref="GO:0006412"
                     /description="Ribosomal protein L13e"
                     /detection="hmmscan"
                     /domain_id="clusterhmmer_JN550_008893_0002"
                     /evalue="2.70E-74"
                     /gene_ontologies="GO:0003735: structural constituent of
                     ribosome"
                     /gene_ontologies="GO:0005840: ribosome"
                     /gene_ontologies="GO:0006412: translation"
                     /label="JN550_008893"
                     /locus_tag="JN550_008893"
                     /protein_end="188"
                     /protein_start="7"
                     /score="249.0"
                     /tool="antismash"
                     /translation="QIQKNHFRKDWQRRVRTHFDQAPQKIRRRNARQAKAAALAPRPVD
                     KLRPIVRCPTIKYNRRVRAGRGFTLAELKAAGIPKLYAPTIGISVDARRQNLSEESLSV
                     NVARLKAYKEKLVVFPRKAGKPKAGDSKDVSVEKTVSSLSSALPIVHVPKGITEVKKSD
                     MPKAVEGGAYTTLRIARS"
     gene            complement(12248..13474)
                     /locus_tag="JN550_008894"
     mRNA            complement(join(12248..12923,13116..13474))
                     /locus_tag="JN550_008894"
                     /product="hypothetical protein"
     CDS             complement(join(12248..12923,13116..13474))
                     /codon_start=1
                     /locus_tag="JN550_008894"
                     /product="hypothetical protein"
                     /protein_id="KAI1864337.1"
                     /transl_table=1
                     /translation="MQLSLDTCLLVFLVRCHIALGLQLPHVAHPTQRPVVVEGSEVQPS
                     LDLPQKTQPLIQPSPIPTHGADLRNGSMDYNEILEHRALTTDAVTCGYAGGDPTKPRTA
                     NSGYNCRIDAVRDLWGSLSGEPYCSTVLLDSGPDLTFSYIACGPTAKTDILLANPTSPT
                     TTTSSSSKTSTTASSSPSISTSTPGSTSSAFSSSLSASLSSFSAAASAEAQASSSDGSS
                     GSNTGAIIGGALGGLALVCITVVAVVFVLRRNLRKRRENGDLGATSNVEPTYGDYAGQQ
                     MDSNKTSWAPPYYVPDHQTYPMEMHADATTQRPREPAELEVHVLTSEFDGRRSELDGFT
                     AGRH"
     gene            14926..16380
                     /locus_tag="JN550_008895"
     mRNA            14926..16380
                     /locus_tag="JN550_008895"
                     /product="hypothetical protein"
     CDS             14926..16380
                     /codon_start=1
                     /locus_tag="JN550_008895"
                     /product="hypothetical protein"
                     /protein_id="KAI1864338.1"
                     /transl_table=1
                     /translation="MKRIRLVAIQVLCLFVVVSTVLVGYKNLFAGSWERWRPALAHPTS
                     PSGMEQRAKNTQFALLTPKPFDSNCAQVGNEAPKEAPATSPTNPPPPSTHSSQKPGDPK
                     LYESASGYVASILDSQHTVIPRLECPALHVTRYEYLQTINDSTRPRNLKYFFALDLRQS
                     LKVLPRLLGSIVEAVRFLGPASCALSIVEGNSDDGTFEVLDLLQPELEKLGLKYIFRHT
                     DVDSKEGERITKLAALRNMALEPLHSKSLHADKDTTVVFLNDVAACSEDILELVHQRVL
                     QSADMTCAMDWVYVGNDPTFYDVWVARTLKGNTFFDIPPDGNWNSAWNLFWNDSESKRR
                     YQEMLPFQVYACWNGAAVFGAAPVLGLPPPNKEASHTVDSRRISFRSARQGECHVGEPT
                     LFCKDMWWAGFGKIAVVPTVNLEYSDEAAKKIKDLKGYTSKWTESESRDSSPLRIEWAS
                     EPPENVKCMPGWENQSWRPWNETLEE"
     PFAM_domain     15382..16137
                     /aSDomain="CAP59_mtransfer"
                     /aSTool="clusterhmmer"
                     /database="35.0"
                     /db_xref="PF11735.11"
                     /description="Cryptococcal mannosyltransferase 1"
                     /detection="hmmscan"
                     /domain_id="clusterhmmer_JN550_008895_0003"
                     /evalue="2.70E-66"
                     /label="JN550_008895"
                     /locus_tag="JN550_008895"
                     /protein_end="404"
                     /protein_start="152"
                     /score="223.8"
                     /tool="antismash"
                     /translation="KYFFALDLRQSLKVLPRLLGSIVEAVRFLGPASCALSIVEGNSDD
                     GTFEVLDLLQPELEKLGLKYIFRHTDVDSKEGERITKLAALRNMALEPLHSKSLHADKD
                     TTVVFLNDVAACSEDILELVHQRVLQSADMTCAMDWVYVGNDPTFYDVWVARTLKGNTF
                     FDIPPDGNWNSAWNLFWNDSESKRRYQEMLPFQVYACWNGAAVFGAAPVLGLPPPNKEA
                     SHTVDSRRISFRSARQGECHVGEPTLFCKD"
     gene            complement(16475..19610)
                     /locus_tag="JN550_008896"
     mRNA            complement(join(16475..17253,17306..19610))
                     /locus_tag="JN550_008896"
                     /product="hypothetical protein"
     CDS             complement(join(16475..17253,17306..19610))
                     /codon_start=1
                     /locus_tag="JN550_008896"
                     /product="hypothetical protein"
                     /protein_id="KAI1864339.1"
                     /transl_table=1
                     /translation="MDYVLKLPNELLLLISQSCDHMHDLGALSLTCRRFHSIFDKLLYE
                     RAVTGHHYLLTWACETGNIGLVAKLLDAGADPNRPFGTTRRQARYRIFGAYRNAYVEDF
                     YGLSPDVNFLDPFVVLDFVYGHRSHVSERLGEAGELPSPISDESAGLPASGAGENSEDS
                     LGDSNDDLHDSSMDEVGSLEADFSDYNTTTDDDDPSLSENELLSGTPTRFECSWYPLHA
                     AARHGSQETLELLIKHDAHLSPPSTGYCRCRPLRDGEEGDEASEPDALPPDWTPLHTAV
                     CCGNAHAANLLISYGCPLYLDARPNHYGDGTTTVYHTAAFHGCLSSLQSAHDKYPGLDI
                     HQRDCQGNTPLQLAHRGSQNLDVMHWLVKQGADPNTKVNGCSVLHVACLFGWFRLAMDY
                     ILAGANCVDALWENSDASEADIEGIDDLYVVRPLDLCCTRPHPWYIEMCGVMPEYPFDV
                     SPPNRGPQLQSLAAATDHDRHNLVKLIISKGASVQGMKQFDLDKLLRGKGDLFPLAITS
                     APPMFLATQARFFPIMELLLQAGASVDDRNICEETPLASVLRGSLPSSRIVGGSCIVET
                     VNWLLDNSIDTTWRADALSDICSRQEPQTAEEARVQIVVATLLLNRGAKVNAKDEDEDD
                     PLSLAFTAKRFDLCDLLIRHGAALANTVEGLQNMLERLLGPGYSIDPPCGFVECFHVQG
                     EHTSTFQRETERERERELYSEGLRWLLRRDKAGHFGRHPRTLWLASQAPDLGVSNLLLA
                     AGADDATWVSKEGKTCLHNLARLRTPIPNAAFLAQEFLARGACITQSTLHMAIIGRRWD
                     LVRLFFQRGAQLLLHPPTPDETGFMMSHNSNPISLLLMHSLTADDYSNIDLCLKNLGLP
                     ISAVPEAAYECLREACTFPVHPRALASILKAGADVNERGPSGATAINILRKAMQRNLHM
                     SIGPDRDKPEDLVNTLQILIEGGADPGPKISSGREPSLYNFLKKQSHILVPDFLPNWDP
                     SYPYMIGLHQQIRMRCVLKDSELSVNGYTLVVKDDFSL"
     PFAM_domain     complement(18480..18782)
                     /aSDomain="Ank_2"
                     /aSTool="clusterhmmer"
                     /database="35.0"
                     /db_xref="PF12796.10"
                     /db_xref="GO:0005515"
                     /description="Ankyrin repeats (3 copies)"
                     /detection="hmmscan"
                     /domain_id="clusterhmmer_JN550_008896_0005"
                     /evalue="2.70E-06"
                     /gene_ontologies="GO:0005515: protein binding"
                     /label="JN550_008896"
                     /locus_tag="JN550_008896"
                     /protein_end="377"
                     /protein_start="276"
                     /score="28.0"
                     /tool="antismash"
                     /translation="LHTAVCCGNAHAANLLISYGCPLYLDARPNHYGDGTTTVYHTAAF
                     HGCLSSLQSAHDKYPGLDIHQRDCQGNTPLQLAHRGSQNLDVMHWLVKQGADPNTK"
     PFAM_domain     complement(19488..19598)
                     /aSDomain="F-box"
                     /aSTool="clusterhmmer"
                     /database="35.0"
                     /db_xref="PF00646.36"
                     /db_xref="GO:0005515"
                     /description="F-box domain"
                     /detection="hmmscan"
                     /domain_id="clusterhmmer_JN550_008896_0004"
                     /evalue="1.40E-04"
                     /gene_ontologies="GO:0005515: protein binding"
                     /label="JN550_008896"
                     /locus_tag="JN550_008896"
                     /protein_end="41"
                     /protein_start="4"
                     /score="21.8"
                     /tool="antismash"
                     /translation="LKLPNELLLLISQSCDHMHDLGALSLTCRRFHSIFDK"
     gene            complement(20001..27035)
                     /locus_tag="JN550_008897"
     mRNA            complement(join(20001..20873,20935..21255,21310..25617,
                     25670..26019,26075..26253,26305..26689,26747..27035))
                     /locus_tag="JN550_008897"
                     /product="hypothetical protein"
     CDS             complement(join(20001..20873,20935..21255,21310..25617,
                     25670..26019,26075..26253,26305..26689,26747..27035))
                     /NRPS_PKS="Domain: PKS_KS(Iterative-KS) (11-434). E-value:
                     7.4e-165. Score: 540.8. Matches aSDomain:
                     nrpspksdomains_JN550_008897_PKS_KS.1"
                     /NRPS_PKS="Domain: PKS_AT (537-849). E-value: 3.7e-100.
                     Score: 327.0. Matches aSDomain:
                     nrpspksdomains_JN550_008897_PKS_AT.1"
                     /NRPS_PKS="Domain: PKS_DH (918-1104). E-value: 2.7e-23.
                     Score: 75.0. Matches aSDomain:
                     nrpspksdomains_JN550_008897_PKS_DH.1"
                     /NRPS_PKS="Domain: PKS_ER (1515-1828). E-value: 7.8e-116.
                     Score: 378.4. Matches aSDomain:
                     nrpspksdomains_JN550_008897_PKS_ER.1"
                     /NRPS_PKS="Domain: PKS_KR (1851-2030). E-value: 5.6e-59.
                     Score: 191.0. Matches aSDomain:
                     nrpspksdomains_JN550_008897_PKS_KR.1"
                     /NRPS_PKS="Domain: PKS_PP (2143-2217). E-value: 5.7e-08.
                     Score: 24.9. Matches aSDomain:
                     nrpspksdomains_JN550_008897_PKS_PP.1"
                     /codon_start=1
                     /gene_functions="biosynthetic (rule-based-clusters) T1PKS:
                     itr_KS"
                     /gene_functions="biosynthetic (rule-based-clusters) T1PKS:
                     PKS_AT"
                     /gene_functions="biosynthetic-additional
                     (rule-based-clusters) ADH_N"
                     /gene_functions="biosynthetic-additional
                     (rule-based-clusters) ADH_zinc_N"
                     /gene_functions="biosynthetic-additional
                     (rule-based-clusters) adh_short"
                     /gene_functions="biosynthetic-additional (smcogs)
                     SMCOG1022:Beta-ketoacyl synthase (Score: 237.8; E-value:
                     3.8e-72)"
                     /gene_kind="biosynthetic"
                     /locus_tag="JN550_008897"
                     /product="hypothetical protein"
                     /protein_id="KAI1864340.1"
                     /sec_met_domain="itr_KS (E-value: 3.4e-171, bitscore:
                     562.8, seeds: 96, tool: rule-based-clusters)"
                     /sec_met_domain="PKS_AT (E-value: 9e-100, bitscore: 327.0,
                     seeds: 1682, tool: rule-based-clusters)"
                     /sec_met_domain="ADH_N (E-value: 3.1e-08, bitscore: 26.6,
                     seeds: 66, tool: rule-based-clusters)"
                     /sec_met_domain="ADH_zinc_N (E-value: 1.5e-13, bitscore:
                     44.0, seeds: 86, tool: rule-based-clusters)"
                     /sec_met_domain="adh_short (E-value: 1.7e-56, bitscore:
                     184.0, seeds: 230, tool: rule-based-clusters)"
                     /transl_table=1
                     /translation="MFSNDGGAPAPVAIVGMSCRLSGGVSTLDDFWTLLSRSRSGWCEI
                     PEHRFSKDAYYHPNPQKKGCINVRSGYFLDRELSTFDAPFFNITDQETLAMDPQQRQLL
                     ECAYEAFENAGIPKESIAGRNIGVFVGGRSSDYRVGSLRDLNQMPMFDATGNHQSIQAG
                     RLSYYFDLRGPCYTVDTACSSSMYALHHAVQSIRSGESEQAIVAGCSLHLQPDDAVSMS
                     MLGIFNSHGKTFSFDHRAESGFARGEGIGCLVLKPLDQALKDNDKVWSVIINTGTNQDG
                     KTIGLSTPSGEAQERLMRDVYAKAGINPEDAGFVEAHGTGTKVGDPIEAAALYQVFGSG
                     RTKRAPLYIGSVKSNVGHLENASGIISIIKASLMLDKGFILPNINFEKPNDKIPLDRWN
                     MKVPVNIRPWPKDKRFISVNNFGFGGSNAHAVLARSPLTSSELPQESEAQAPKLYVLSA
                     HDETAAKRMVSQLSVYLEQHPAVFQKRLLRDVAYTLANRRSHLPWRIALVAANVDHLAS
                     ALNNPTTLPTRSFGPPKLAFVYTGQGAQWAAMGRELIQSHHVFAEVLQAADQCLQRLGA
                     DFSLIKELAKDKSISNIAQAHISQPACTAIQLGLTVLLASWRVRPSAVTGHSSGEIAAA
                     FAAGAISLDDAMAIAYHRGQAARKLKTNYPHLRGSMLAVGAGAVEVKEIIRNLSLTRVV
                     VVACENSPASVTMSGDEEAVDQLAAELTEREIFNRKLHVDMAYHSPHMQLAAEDYLDAI
                     QGISSTMGSDVKFYSSLLGTQLDSATDMGPSYWVDNLTRPVLFSPAMRELIDMSSPNLV
                     IEIGPHSALEGPIKQIIKTSGHQGAAKVKYHASLVRNQDATASMVELAAALFVKGQSID
                     FDAINETDPGLQKPALITDLYPYPWSNHMYWHESRVSRQHRLKPYGRHDLLGILQDSYN
                     ETRPSWCNVINSDEIPWLKDHQMQSLVTFPLAGYLCMAVEAASQRAQLRGVSPEQVDGF
                     KLREVQASKAFILDDGEEYETLVTLQAYAEGTRSYSDDWDEFCISSWSHARGWIEHCRG
                     LVAIKKAGLGSTVGPSSVLSTAGRLASSNGVTNEVSLESFYSELDSHGAGYGPIFRIQS
                     SDVKTCGRYSTAKVKVPDTSSTMNSNYETVSILSPPFIDLIIQLTFPILGAGCGDMKSL
                     FMPSAIKEAEFSISVPRTTGDEVEVVAERSSIAADNAPVDFCIQAWCTPDGTQPVVKLD
                     GFRMMPVQGVCTQVRAPRPLCYKVKWESFINKSSRSVGEINGTSSSGFQEGLVHNCVVP
                     NGAIQNGIQHVPDTNGDLSKRSLDFTEKQVIVISSKARTDPLLRCLISLIQDRSGIEPT
                     VCSFENVEVSQSPYICLSELDAPLLYNMSAATFERVQKLLLGCSSILWVSSGAYMNAER
                     PHMNVAQGLLRTVRSELSKAAATLDLSPSSQLNPLRSSELIIQALEAILDPVVDGVALD
                     YEFAEDSQGNLMVPRVYQEKEMDLALCRETQVSDPYVQDFEQPGRPLKIAIETPGALDS
                     IYFLDDADVKRPLGKDEIEVRLAATGVNFKDVVISMGQLVSPYIGIECSGTVTRVGDKV
                     KSLSVGDRVAAMSFGAYSTFARCPATSAVVIPNDMSFETAASIPVVYSTAYYGLIELAR
                     LRAGERVLIHAGSGGVGQAAIQLSQMIGAEIYATVGSAEKKKFLVDTYAVPESHIFFSR
                     STAFGADLKAATGGAGVDVAINSLAGDLLRETWECMAHFGRFIEIGKRDITANTRLEMS
                     KFEYNCTFSSVDLTLVATERPIVMGRVLTAAMDLLRKGLVKPISPINFVEMSDIVTVLR
                     GLQSGKTLGKLVVNHQAGGRVKATHPPVKSTLLPHDATYVIAGGTGGLGRSIAKRLVHR
                     GARHIVLLSRSGKLNHQLCQLSEEGHRFGAVIDVKACDIADEASVSAVIATIQETMPPI
                     RGMIHAAMVLRDVLFEKMTFEEYSQVVRSKVNGAWNLHNALLDTRLDFFIMLSSVAGIV
                     GNRGQAAYAAANTFLDALMHHRLNQGLVATSLDLTAIEDVGYLAENTERQTQVLKTLSG
                     NTMVESEVLTLVELSINGMVQAHCGGQCVTGLDFSVAPGADLPYYASDGRFSHLRDAAL
                     DKRSCNDMLNGVASLSISQKLQRAQCVSECVEIVTAGLCDKLGAILMIPNELMLTQKAS
                     VSVAALGLDSLNAIELRNWIAKELLAHLQVLELLMSRSLVDLASLVLKKSTLEGVVEEP
                     SEEPRR"
     aSDomain        complement(20055..20276)
                     /aSDomain="PKS_PP"
                     /aSTool="nrps_pks_domains"
                     /database="nrpspksdomains.hmm"
                     /detection="hmmscan"
                     /domain_id="nrpspksdomains_JN550_008897_PKS_PP.1"
                     /evalue="5.70E-08"
                     /label="JN550_008897_PKS_PP.1"
                     /locus_tag="JN550_008897"
                     /protein_end="2217"
                     /protein_start="2143"
                     /score="24.9"
                     /tool="antismash"
                     /translation="VTAGLCDKLGAILMIPNELMLTQKASVSVAALGLDSLNAIELRNW
                     IAKELLAHLQVLELLMSRSLVDLASLVLK"
     aSModule        complement(20055..27002)
                     /complete
                     /domains="nrpspksdomains_JN550_008897_PKS_KS.1"
                     /domains="nrpspksdomains_JN550_008897_PKS_AT.1"
                     /domains="nrpspksdomains_JN550_008897_PKS_DH.1"
                     /domains="nrpspksdomains_JN550_008897_PKS_ER.1"
                     /domains="nrpspksdomains_JN550_008897_PKS_KR.1"
                     /domains="nrpspksdomains_JN550_008897_PKS_PP.1"
                     /iterative
                     /locus_tags="JN550_008897"
                     /monomer_pairings="pk -> pk"
                     /tool="antismash"
                     /type="pks"
     aSDomain        complement(join(20616..20873,20935..21213))
                     /ASF="KR domain putatively catalyzing D-configuration
                     product formation"
                     /ASF="catalytic triad S,Y,N found: True"
                     /aSDomain="PKS_KR"
                     /aSTool="nrps_pks_domains"
                     /database="nrpspksdomains.hmm"
                     /detection="hmmscan"
                     /domain_id="nrpspksdomains_JN550_008897_PKS_KR.1"
                     /evalue="5.60E-59"
                     /label="JN550_008897_PKS_KR.1"
                     /locus_tag="JN550_008897"
                     /protein_end="2030"
                     /protein_start="1851"
                     /score="191.0"
                     /specificity="KR activity: active"
                     /specificity="KR stereochemistry: (unknown)"
                     /tool="antismash"
                     /translation="ATYVIAGGTGGLGRSIAKRLVHRGARHIVLLSRSGKLNHQLCQLS
                     EEGHRFGAVIDVKACDIADEASVSAVIATIQETMPPIRGMIHAAMVLRDVLFEKMTFEE
                     YSQVVRSKVNGAWNLHNALLDTRLDFFIMLSSVAGIVGNRGQAAYAAANTFLDALMHHR
                     LNQGLVATSLDLTAIE"
     PFAM_domain     complement(join(20616..20873,20935..21213))
                     /aSDomain="KR"
                     /aSTool="clusterhmmer"
                     /database="35.0"
                     /db_xref="PF08659.13"
                     /description="KR domain"
                     /detection="hmmscan"
                     /domain_id="clusterhmmer_JN550_008897_0012"
                     /evalue="5.90E-65"
                     /label="JN550_008897"
                     /locus_tag="JN550_008897"
                     /protein_end="2030"
                     /protein_start="1851"
                     /score="218.7"
                     /tool="antismash"
                     /translation="ATYVIAGGTGGLGRSIAKRLVHRGARHIVLLSRSGKLNHQLCQLS
                     EEGHRFGAVIDVKACDIADEASVSAVIATIQETMPPIRGMIHAAMVLRDVLFEKMTFEE
                     YSQVVRSKVNGAWNLHNALLDTRLDFFIMLSSVAGIVGNRGQAAYAAANTFLDALMHHR
                     LNQGLVATSLDLTAIE"
     CDS_motif       complement(20664..20771)
                     /aSTool="nrps_pks_domains"
                     /database="abmotifs"
                     /detection="hmmscan"
                     /domain_id="nrpspksmotif_JN550_008897_0014"
                     /evalue="8.20E-23"
                     /label="PKSI-KR_m4"
                     /locus_tag="JN550_008897"
                     /protein_end="2014"
                     /protein_start="1978"
                     /score="73.1"
                     /tool="antismash"
                     /translation="LDFFIMLSSVAGIVGNRGQAAYAAANTFLDALMHHR"
     CDS_motif       complement(21112..21210)
                     /aSTool="nrps_pks_domains"
                     /database="abmotifs"
                     /detection="hmmscan"
                     /domain_id="nrpspksmotif_JN550_008897_0013"
                     /evalue="9.50E-16"
                     /label="PKSI-KR_m1"
                     /locus_tag="JN550_008897"
                     /protein_end="1885"
                     /protein_start="1852"
                     /score="50.3"
                     /tool="antismash"
                     /translation="TYVIAGGTGGLGRSIAKRLVHRGARHIVLLSRS"
     PFAM_domain     complement(21337..21747)
                     /aSDomain="ADH_zinc_N_2"
                     /aSTool="clusterhmmer"
                     /database="35.0"
                     /db_xref="PF13602.9"
                     /description="Zinc-binding dehydrogenase"
                     /detection="hmmscan"
                     /domain_id="clusterhmmer_JN550_008897_0011"
                     /evalue="2.10E-10"
                     /label="JN550_008897"
                     /locus_tag="JN550_008897"
                     /protein_end="1828"
                     /protein_start="1691"
                     /score="41.8"
                     /tool="antismash"
                     /translation="HIFFSRSTAFGADLKAATGGAGVDVAINSLAGDLLRETWECMAHF
                     GRFIEIGKRDITANTRLEMSKFEYNCTFSSVDLTLVATERPIVMGRVLTAAMDLLRKGL
                     VKPISPINFVEMSDIVTVLRGLQSGKTLGKLVV"
     aSDomain        complement(21337..22275)
                     /ASF="ER domain putatively catalyzing 2R-configuration
                     product formation"
                     /aSDomain="PKS_ER"
                     /aSTool="nrps_pks_domains"
                     /database="nrpspksdomains.hmm"
                     /detection="hmmscan"
                     /domain_id="nrpspksdomains_JN550_008897_PKS_ER.1"
                     /evalue="7.80E-116"
                     /label="JN550_008897_PKS_ER.1"
                     /locus_tag="JN550_008897"
                     /protein_end="1828"
                     /protein_start="1515"
                     /score="378.4"
                     /tool="antismash"
                     /translation="GALDSIYFLDDADVKRPLGKDEIEVRLAATGVNFKDVVISMGQLV
                     SPYIGIECSGTVTRVGDKVKSLSVGDRVAAMSFGAYSTFARCPATSAVVIPNDMSFETA
                     ASIPVVYSTAYYGLIELARLRAGERVLIHAGSGGVGQAAIQLSQMIGAEIYATVGSAEK
                     KKFLVDTYAVPESHIFFSRSTAFGADLKAATGGAGVDVAINSLAGDLLRETWECMAHFG
                     RFIEIGKRDITANTRLEMSKFEYNCTFSSVDLTLVATERPIVMGRVLTAAMDLLRKGLV
                     KPISPINFVEMSDIVTVLRGLQSGKTLGKLVV"
     CDS_motif       complement(21583..21612)
                     /aSTool="nrps_pks_domains"
                     /database="abmotifs"
                     /detection="hmmscan"
                     /domain_id="nrpspksmotif_JN550_008897_0012"
                     /evalue="3.30E-03"
                     /label="PKSI-ER_m8"
                     /locus_tag="JN550_008897"
                     /protein_end="1746"
                     /protein_start="1736"
                     /score="10.8"
                     /tool="antismash"
                     /translation="GRFIEIGKRD"
     CDS_motif       complement(21775..21825)
                     /aSTool="nrps_pks_domains"
                     /database="abmotifs"
                     /detection="hmmscan"
                     /domain_id="nrpspksmotif_JN550_008897_0011"
                     /evalue="6.50E-08"
                     /label="PKSI-ER_m6"
                     /locus_tag="JN550_008897"
                     /protein_end="1682"
                     /protein_start="1665"
                     /score="24.9"
                     /tool="antismash"
                     /translation="GAEIYATVGSAEKKKFL"
     CDS_motif       complement(21838..21897)
                     /aSTool="nrps_pks_domains"
                     /database="abmotifs"
                     /detection="hmmscan"
                     /domain_id="nrpspksmotif_JN550_008897_0010"
                     /evalue="1.40E-10"
                     /label="PKSI-ER_m5"
                     /locus_tag="JN550_008897"
                     /protein_end="1661"
                     /protein_start="1641"
                     /score="33.3"
                     /tool="antismash"
                     /translation="GERVLIHAGSGGVGQAAIQL"
     CDS_motif       complement(21922..21966)
                     /aSTool="nrps_pks_domains"
                     /database="abmotifs"
                     /detection="hmmscan"
                     /domain_id="nrpspksmotif_JN550_008897_0009"
                     /evalue="6.90E-06"
                     /label="PKSI-ER_m4"
                     /locus_tag="JN550_008897"
                     /protein_end="1633"
                     /protein_start="1618"
                     /score="19.2"
                     /tool="antismash"
                     /translation="AASIPVVYSTAYYGL"
     CDS_motif       complement(22093..22131)
                     /aSTool="nrps_pks_domains"
                     /database="abmotifs"
                     /detection="hmmscan"
                     /domain_id="nrpspksmotif_JN550_008897_0008"
                     /evalue="9.70E-05"
                     /label="PKSI-ER_m2"
                     /locus_tag="JN550_008897"
                     /protein_end="1576"
                     /protein_start="1563"
                     /score="15.1"
                     /tool="antismash"
                     /translation="IGIECSGTVTRVG"
     PFAM_domain     complement(23125..24066)
                     /aSDomain="PS-DH"
                     /aSTool="clusterhmmer"
                     /database="35.0"
                     /db_xref="PF14765.9"
                     /description="Polyketide synthase dehydratase"
                     /detection="hmmscan"
                     /domain_id="clusterhmmer_JN550_008897_0010"
                     /evalue="4.60E-40"
                     /label="JN550_008897"
                     /locus_tag="JN550_008897"
                     /protein_end="1232"
                     /protein_start="918"
                     /score="137.9"
                     /tool="antismash"
                     /translation="HDLLGILQDSYNETRPSWCNVINSDEIPWLKDHQMQSLVTFPLAG
                     YLCMAVEAASQRAQLRGVSPEQVDGFKLREVQASKAFILDDGEEYETLVTLQAYAEGTR
                     SYSDDWDEFCISSWSHARGWIEHCRGLVAIKKAGLGSTVGPSSVLSTAGRLASSNGVTN
                     EVSLESFYSELDSHGAGYGPIFRIQSSDVKTCGRYSTAKVKVPDTSSTMNSNYETVSIL
                     SPPFIDLIIQLTFPILGAGCGDMKSLFMPSAIKEAEFSISVPRTTGDEVEVVAERSSIA
                     ADNAPVDFCIQAWCTPDGTQPVVKLDGFRMMPV"
     aSDomain        complement(23509..24066)
                     /ASF="catalytic triad H,G,P found: False"
                     /aSDomain="PKS_DH"
                     /aSTool="nrps_pks_domains"
                     /database="nrpspksdomains.hmm"
                     /detection="hmmscan"
                     /domain_id="nrpspksdomains_JN550_008897_PKS_DH.1"
                     /evalue="2.70E-23"
                     /label="JN550_008897_PKS_DH.1"
                     /locus_tag="JN550_008897"
                     /protein_end="1104"
                     /protein_start="918"
                     /score="75.0"
                     /tool="antismash"
                     /translation="HDLLGILQDSYNETRPSWCNVINSDEIPWLKDHQMQSLVTFPLAG
                     YLCMAVEAASQRAQLRGVSPEQVDGFKLREVQASKAFILDDGEEYETLVTLQAYAEGTR
                     SYSDDWDEFCISSWSHARGWIEHCRGLVAIKKAGLGSTVGPSSVLSTAGRLASSNGVTN
                     EVSLESFYSELDSHGAGYGPIFR"
     CDS_motif       complement(23905..23982)
                     /aSTool="nrps_pks_domains"
                     /database="abmotifs"
                     /detection="hmmscan"
                     /domain_id="nrpspksmotif_JN550_008897_0007"
                     /evalue="5.90E-10"
                     /label="PKSI-DH_m2"
                     /locus_tag="JN550_008897"
                     /protein_end="972"
                     /protein_start="946"
                     /score="31.6"
                     /tool="antismash"
                     /translation="WLKDHQMQSLVTFPLAGYLCMAVEAA"
     PFAM_domain     complement(24265..25212)
                     /aSDomain="Acyl_transf_1"
                     /aSTool="clusterhmmer"
                     /database="35.0"
                     /db_xref="PF00698.24"
                     /description="Acyl transferase domain"
                     /detection="hmmscan"
                     /domain_id="clusterhmmer_JN550_008897_0009"
                     /evalue="1.90E-53"
                     /label="JN550_008897"
                     /locus_tag="JN550_008897"
                     /protein_end="852"
                     /protein_start="536"
                     /score="182.2"
                     /tool="antismash"
                     /translation="FVYTGQGAQWAAMGRELIQSHHVFAEVLQAADQCLQRLGADFSLI
                     KELAKDKSISNIAQAHISQPACTAIQLGLTVLLASWRVRPSAVTGHSSGEIAAAFAAGA
                     ISLDDAMAIAYHRGQAARKLKTNYPHLRGSMLAVGAGAVEVKEIIRNLSLTRVVVVACE
                     NSPASVTMSGDEEAVDQLAAELTEREIFNRKLHVDMAYHSPHMQLAAEDYLDAIQGISS
                     TMGSDVKFYSSLLGTQLDSATDMGPSYWVDNLTRPVLFSPAMRELIDMSSPNLVIEIGP
                     HSALEGPIKQIIKTSGHQGAAKVKYHASLVRNQDA"
     aSDomain        complement(24274..25209)
                     /ASF="Neither malonyl-CoA or methylmalonyl-CoA specific"
                     /ASF="found active site serine: True, scaffold matched
                     GHGE: True"
                     /aSDomain="PKS_AT"
                     /aSTool="nrps_pks_domains"
                     /database="nrpspksdomains.hmm"
                     /detection="hmmscan"
                     /domain_id="nrpspksdomains_JN550_008897_PKS_AT.1"
                     /evalue="3.70E-100"
                     /label="JN550_008897_PKS_AT.1"
                     /locus_tag="JN550_008897"
                     /protein_end="849"
                     /protein_start="537"
                     /score="327.0"
                     /specificity="substrate consensus: pk"
                     /specificity="PKS signature: Malonyl-CoA"
                     /specificity="Minowa: mmal"
                     /tool="antismash"
                     /translation="VYTGQGAQWAAMGRELIQSHHVFAEVLQAADQCLQRLGADFSLIK
                     ELAKDKSISNIAQAHISQPACTAIQLGLTVLLASWRVRPSAVTGHSSGEIAAAFAAGAI
                     SLDDAMAIAYHRGQAARKLKTNYPHLRGSMLAVGAGAVEVKEIIRNLSLTRVVVVACEN
                     SPASVTMSGDEEAVDQLAAELTEREIFNRKLHVDMAYHSPHMQLAAEDYLDAIQGISST
                     MGSDVKFYSSLLGTQLDSATDMGPSYWVDNLTRPVLFSPAMRELIDMSSPNLVIEIGPH
                     SALEGPIKQIIKTSGHQGAAKVKYHASLVRN"
     CDS_motif       complement(24433..24477)
                     /aSTool="nrps_pks_domains"
                     /database="abmotifs"
                     /detection="hmmscan"
                     /domain_id="nrpspksmotif_JN550_008897_0006"
                     /evalue="1.80E-03"
                     /label="PKSI-AT-mM_m8"
                     /locus_tag="JN550_008897"
                     /protein_end="796"
                     /protein_start="781"
                     /score="11.0"
                     /tool="antismash"
                     /translation="GPSYWVDNLTRPVLF"
     CDS_motif       complement(24856..24966)
                     /aSTool="nrps_pks_domains"
                     /database="abmotifs"
                     /detection="hmmscan"
                     /domain_id="nrpspksmotif_JN550_008897_0005"
                     /evalue="2.30E-13"
                     /label="PKSI-AT-M_m3"
                     /locus_tag="JN550_008897"
                     /protein_end="655"
                     /protein_start="618"
                     /score="42.2"
                     /tool="antismash"
                     /translation="VRPSAVTGHSSGEIAAAFAAGAISLDDAMAIAYHRGQ"
     CDS_motif       complement(25159..25212)
                     /aSTool="nrps_pks_domains"
                     /database="abmotifs"
                     /detection="hmmscan"
                     /domain_id="nrpspksmotif_JN550_008897_0004"
                     /evalue="1.90E-06"
                     /label="PKSI-AT-mM_m1"
                     /locus_tag="JN550_008897"
                     /protein_end="554"
                     /protein_start="536"
                     /score="20.1"
                     /tool="antismash"
                     /translation="FVYTGQGAQWAAMGRELI"
     PFAM_domain     complement(join(25309..25617,25670..25708))
                     /aSDomain="KAsynt_C_assoc"
                     /aSTool="clusterhmmer"
                     /database="35.0"
                     /db_xref="PF16197.8"
                     /description="Ketoacyl-synthetase C-terminal extension"
                     /detection="hmmscan"
                     /domain_id="clusterhmmer_JN550_008897_0008"
                     /evalue="2.60E-21"
                     /label="JN550_008897"
                     /locus_tag="JN550_008897"
                     /protein_end="504"
                     /protein_start="388"
                     /score="76.3"
                     /tool="antismash"
                     /translation="PNDKIPLDRWNMKVPVNIRPWPKDKRFISVNNFGFGGSNAHAVLA
                     RSPLTSSELPQESEAQAPKLYVLSAHDETAAKRMVSQLSVYLEQHPAVFQKRLLRDVAY
                     TLANRRSHLPWR"
     aSDomain        complement(join(25519..25617,25670..26019,26075..26253,
                     26305..26689,26747..27002))
                     /ASF="found active site cysteine: True, scaffold matched
                     GSSS: True"
                     /ASF="found active site histidines: True"
                     /aSDomain="PKS_KS"
                     /aSTool="nrps_pks_domains"
                     /database="nrpspksdomains.hmm"
                     /detection="hmmscan"
                     /domain_id="nrpspksdomains_JN550_008897_PKS_KS.1"
                     /domain_subtypes="Iterative-KS"
                     /evalue="7.40E-165"
                     /label="JN550_008897_PKS_KS.1"
                     /locus_tag="JN550_008897"
                     /protein_end="434"
                     /protein_start="11"
                     /score="540.8"
                     /tool="antismash"
                     /translation="VAIVGMSCRLSGGVSTLDDFWTLLSRSRSGWCEIPEHRFSKDAYY
                     HPNPQKKGCINVRSGYFLDRELSTFDAPFFNITDQETLAMDPQQRQLLECAYEAFENAG
                     IPKESIAGRNIGVFVGGRSSDYRVGSLRDLNQMPMFDATGNHQSIQAGRLSYYFDLRGP
                     CYTVDTACSSSMYALHHAVQSIRSGESEQAIVAGCSLHLQPDDAVSMSMLGIFNSHGKT
                     FSFDHRAESGFARGEGIGCLVLKPLDQALKDNDKVWSVIINTGTNQDGKTIGLSTPSGE
                     AQERLMRDVYAKAGINPEDAGFVEAHGTGTKVGDPIEAAALYQVFGSGRTKRAPLYIGS
                     VKSNVGHLENASGIISIIKASLMLDKGFILPNINFEKPNDKIPLDRWNMKVPVNIRPWP
                     KDKRFISVNNFGFGGSNAHAVLAR"
     PFAM_domain     complement(join(25712..26019,26075..26120))
                     /aSDomain="Ketoacyl-synt_C"
                     /aSTool="clusterhmmer"
                     /database="35.0"
                     /db_xref="PF02801.25"
                     /description="Beta-ketoacyl synthase, C-terminal domain"
                     /detection="hmmscan"
                     /domain_id="clusterhmmer_JN550_008897_0007"
                     /evalue="3.00E-38"
                     /label="JN550_008897"
                     /locus_tag="JN550_008897"
                     /protein_end="387"
                     /protein_start="269"
                     /score="130.6"
                     /tool="antismash"
                     /translation="SVIINTGTNQDGKTIGLSTPSGEAQERLMRDVYAKAGINPEDAGF
                     VEAHGTGTKVGDPIEAAALYQVFGSGRTKRAPLYIGSVKSNVGHLENASGIISIIKASL
                     MLDKGFILPNINFE"
     CDS_motif       complement(25781..25825)
                     /aSTool="nrps_pks_domains"
                     /database="abmotifs"
                     /detection="hmmscan"
                     /domain_id="nrpspksmotif_JN550_008897_0003"
                     /evalue="1.50E-03"
                     /label="PKSI-KS_m6"
                     /locus_tag="JN550_008897"
                     /protein_end="364"
                     /protein_start="349"
                     /score="11.1"
                     /tool="antismash"
                     /translation="GSVKSNVGHLENASG"
     CDS_motif       complement(25886..25933)
                     /aSTool="nrps_pks_domains"
                     /database="abmotifs"
                     /detection="hmmscan"
                     /domain_id="nrpspksmotif_JN550_008897_0002"
                     /evalue="1.50E-04"
                     /label="PKSI-KS_m5"
                     /locus_tag="JN550_008897"
                     /protein_end="329"
                     /protein_start="313"
                     /score="13.7"
                     /tool="antismash"
                     /translation="FVEAHGTGTKVGDPIE"
     PFAM_domain     complement(join(26145..26253,26305..26689,26747..27005))
                     /aSDomain="ketoacyl-synt"
                     /aSTool="clusterhmmer"
                     /database="35.0"
                     /db_xref="PF00109.29"
                     /description="Beta-ketoacyl synthase, N-terminal domain"
                     /detection="hmmscan"
                     /domain_id="clusterhmmer_JN550_008897_0006"
                     /evalue="3.30E-72"
                     /label="JN550_008897"
                     /locus_tag="JN550_008897"
                     /protein_end="261"
                     /protein_start="10"
                     /score="243.2"
                     /tool="antismash"
                     /translation="PVAIVGMSCRLSGGVSTLDDFWTLLSRSRSGWCEIPEHRFSKDAY
                     YHPNPQKKGCINVRSGYFLDRELSTFDAPFFNITDQETLAMDPQQRQLLECAYEAFENA
                     GIPKESIAGRNIGVFVGGRSSDYRVGSLRDLNQMPMFDATGNHQSIQAGRLSYYFDLRG
                     PCYTVDTACSSSMYALHHAVQSIRSGESEQAIVAGCSLHLQPDDAVSMSMLGIFNSHGK
                     TFSFDHRAESGFARGEGIGCLVLKPLDQA"
     CDS_motif       complement(26415..26462)
                     /aSTool="nrps_pks_domains"
                     /database="abmotifs"
                     /detection="hmmscan"
                     /domain_id="nrpspksmotif_JN550_008897_0001"
                     /evalue="3.50E-06"
                     /label="PKSI-KS_m3"
                     /locus_tag="JN550_008897"
                     /protein_end="188"
                     /protein_start="172"
                     /score="19.0"
                     /tool="antismash"
                     /translation="GPCYTVDTACSSSMYA"
     gene            28221..29140
                     /locus_tag="JN550_008898"
     mRNA            join(28221..28262,28323..28652,28700..29140)
                     /locus_tag="JN550_008898"
                     /product="hypothetical protein"
     CDS             join(28221..28262,28323..28652,28700..29140)
                     /codon_start=1
                     /locus_tag="JN550_008898"
                     /product="hypothetical protein"
                     /protein_id="KAI1864341.1"
                     /transl_table=1
                     /translation="MKFLCLHGAFGSAAGFKVQLRPFVDEVARANSSSFVWVDGLHPSE
                     APVGYTEFFGGPPYYRHMQYEGTEGLDQLMSRVREFPEGLGAEDTLRFLIRGFDELPSK
                     ALEESLGRLFDIIDKDPEIDGILGYSEGAILASTLILEEQRRLEEEGIPRRIKVGYAAC
                     NCEVNLMRFQGAIFFSGWPPVRYRDGKMQHLLADECDSIVDVPTCHIVGCNDPYIHGAI
                     ALYNMCDEDTVVLFDHGKGHTVPRDKKTIKELAETITMTIHKATCLLG"
     PFAM_domain     join(28224..28262,28323..28652,28700..29083)
                     /aSDomain="FSH1"
                     /aSTool="clusterhmmer"
                     /database="35.0"
                     /db_xref="PF03959.16"
                     /description="Serine hydrolase (FSH1)"
                     /detection="hmmscan"
                     /domain_id="clusterhmmer_JN550_008898_0013"
                     /evalue="4.00E-21"
                     /label="JN550_008898"
                     /locus_tag="JN550_008898"
                     /protein_end="252"
                     /protein_start="1"
                     /score="75.8"
                     /tool="antismash"
                     /translation="KFLCLHGAFGSAAGFKVQLRPFVDEVARANSSSFVWVDGLHPSEA
                     PVGYTEFFGGPPYYRHMQYEGTEGLDQLMSRVREFPEGLGAEDTLRFLIRGFDELPSKA
                     LEESLGRLFDIIDKDPEIDGILGYSEGAILASTLILEEQRRLEEEGIPRRIKVGYAACN
                     CEVNLMRFQGAIFFSGWPPVRYRDGKMQHLLADECDSIVDVPTCHIVGCNDPYIHGAIA
                     LYNMCDEDTVVLFDHGKGHTVPRDKKTIK"
     gene            complement(31171..31870)
                     /locus_tag="JN550_008899"
     mRNA            complement(join(31171..31191,31255..31608,31664..31870))
                     /locus_tag="JN550_008899"
                     /product="hypothetical protein"
     CDS             complement(join(31171..31191,31255..31608,31664..31870))
                     /codon_start=1
                     /locus_tag="JN550_008899"
                     /product="hypothetical protein"
                     /protein_id="KAI1864342.1"
                     /transl_table=1
                     /translation="MATSSAMQPTVPYTFAQKLTERPLPATICWLPPRAVGVGCRPEEG
                     AFNHPVVVVSPYDHGDHDLVDVYLLTSFGGRPIAETSRPPAVMMYYVPIHPAGANPTIG
                     SVMLELMSGRLSKNSYVQVQERYTFYWNELQRYPANGAMRLTKNSYQVMMGEGGKDTTE
                     LARKHRRGLEYYGHERITLHFGIILNLNIL"
     gene            35302..36366
                     /locus_tag="JN550_008900"
     mRNA            35302..36366
                     /locus_tag="JN550_008900"
                     /product="hypothetical protein"
     CDS             35302..36366
                     /codon_start=1
                     /locus_tag="JN550_008900"
                     /product="hypothetical protein"
                     /protein_id="KAI1864343.1"
                     /transl_table=1
                     /translation="MFETQHWSVDSTRKRAREEEEEEEAAAMHASGITGFTEHRNKRLH
                     SLPVRTSPNHKRSFPISHLPPSTVTPADSDSEDLHQPPSHFSPWSDSSPALSHQQHDSP
                     NLPMDMDRDTDMMAGEGDGHHLQPGPAQPDHHPVAPSINGRIPTPIHATFAAQVRGSSW
                     GTTNHQGPHPTPNAGLPYPQAFPPPPESSVPRSLDGGVEWSMVQNRRLPSPISESGGEE
                     APASPGMILDSSSQAVLQRPYLPHLPHSTNPGTAIHPNVEIITRNSGDADVGMMDTDPA
                     VQQQQQQQDPQSPTSAPATPSPRGKFGHSRSKHTLNSWTLQPGMKKSFSIGYRADCEKC
                     RMKIPGHFNHIIVS"
     gene            complement(37817..38029)
                     /locus_tag="JN550_008901"
     mRNA            complement(37817..38029)
                     /locus_tag="JN550_008901"
                     /product="hypothetical protein"
     CDS             complement(37817..38029)
                     /codon_start=1
                     /locus_tag="JN550_008901"
                     /product="hypothetical protein"
                     /protein_id="KAI1864344.1"
                     /transl_table=1
                     /translation="MVLTEPIGKRSFGRVYTGTGPCGAQRDGKVVAVKIIDVDESDTVR
                     PGGGLEVAGDLASHEASARALDFFD"
     gene            complement(41725..42833)
                     /locus_tag="JN550_008902"
     mRNA            complement(join(41725..42341,42431..42833))
                     /locus_tag="JN550_008902"
                     /product="hypothetical protein"
     CDS             complement(join(41725..42341,42431..42833))
                     /codon_start=1
                     /locus_tag="JN550_008902"
                     /product="hypothetical protein"
                     /protein_id="KAI1864345.1"
                     /transl_table=1
                     /translation="MAVDGTPRSVADATRFTANTPHAHAKARSAAATTTTTTATASPPQ
                     SSSAPSPSSSSSAARPPTGARSAPPRRPSPLGPSAARPESLEDKVRRLRAAHLAARNHD
                     VSKMDKIISSSRRYMDAAHRYTVMGLIGFSGLALLVTVYATVDMMMYNRKRRSEFFALQ
                     QELQTDSLEAARLAYMTGKATDDQITMVEDATAKAKQAGIPLPSLLDKYSPRAGGHAPS
                     TAETSVWPGEAMQESSLRGADDVAAPPKKSFKEWIFGGLKKEDTAAGATELSFNREEAA
                     ASGRTGAAINALAEQADAIKGKATSALDAERENQRKGGPLDQVGLNANAGQKKTGWFW"
     PFAM_domain     complement(join(42256..42341,42431..42503))
                     /aSDomain="COX14"
                     /aSTool="clusterhmmer"
                     /database="35.0"
                     /db_xref="PF14880.9"
                     /description="Cytochrome oxidase c assembly"
                     /detection="hmmscan"
                     /domain_id="clusterhmmer_JN550_008902_0014"
                     /evalue="2.60E-15"
                     /label="JN550_008902"
                     /locus_tag="JN550_008902"
                     /protein_end="163"
                     /protein_start="110"
                     /score="56.1"
                     /tool="antismash"
                     /translation="IISSSRRYMDAAHRYTVMGLIGFSGLALLVTVYATVDMMMYNRKR
                     RSEFFALQ"
     gene            complement(43570..46134)
                     /locus_tag="JN550_008903"
     mRNA            complement(join(43570..44970,45022..46134))
                     /locus_tag="JN550_008903"
                     /product="hypothetical protein"
     CDS             complement(join(43570..44970,45022..46134))
                     /codon_start=1
                     /locus_tag="JN550_008903"
                     /product="hypothetical protein"
                     /protein_id="KAI1864346.1"
                     /transl_table=1
                     /translation="MKSLSSLSLLLLAAAAPIRAAFTWKNVKIGGGGGFTSGFVFHPKT
                     KGVAYARTDIGGLYRLNADDSWTPVTDSIADNAGWHNWGIDAVALDPQNDQKVYAAVGM
                     YTNSWDPNNGAIIRSSDRGATWSFTNLSFKVGGNMPGRGTGERLAVDPANSNIIYFGAR
                     SGNGLWKSTDGGVTFTKVSSFTAVGTYKPDPNDANGYNNDLQGLTFVTFDSTSGTKSGA
                     TSRIFVGTADNTTASVYVSNDAGSTWAAVAGQPGQFFPHKGKLQPAEKALYITYADGTG
                     PYDGTAGAVYRYDITAGTWKNITPVSGSDLYFGFGGLGLDMLKPGTLVVASLNSWWPDA
                     QIFRSTDSGATWSKIWAWASYPDMTYYYGLTTPLAPWVKTSFIDVDTKHLGWMIESLEI
                     NPLDSDHWLYGTGLTVYGGHDLTKWDTVHNISIQALADGIEEFAVQDLASAPGGTELLA
                     AVGDDSGFTFASKSDLNTSPKTAWMNPIWSTSTSVDYAGNAVASVVRVGNTAGSQQVAL
                     SYDGGKTWNVDSAADTSTNGGTVAYSAGADTILWSSASNGVLRSQNQGSFAAVSSLPSG
                     AVIASDKKNNTVFYAGSSSTFYVSTNTGSTFSAAGKLGSATAIRDIVVLPTTAGDVWVS
                     TDVGVFHSTNYGASFTQTSTSLTNTYQIAVGLGSGSTWNVYAFGTGSAGARLYASADSG
                     TTWTDIQGSSQGFGAIDACKLTGSGNTAGQVYVGTNGRGVFWAQGAVSGGGGSSTTSTV
                     RTSSSTTTAATTSTQTSSTSTLVTSTTVKPTTSTGTSTSSAPSSTSTAVAQHYAQCGGI
                     GWTGPTVCVSGYTCTRQNDYYSQCL"
     PFAM_domain     complement(43585..43668)
                     /aSDomain="CBM_1"
                     /aSTool="clusterhmmer"
                     /database="35.0"
                     /db_xref="PF00734.21"
                     /db_xref="GO:0005576"
                     /db_xref="GO:0005975"
                     /db_xref="GO:0030248"
                     /description="Fungal cellulose binding domain"
                     /detection="hmmscan"
                     /domain_id="clusterhmmer_JN550_008903_0015"
                     /evalue="3.60E-14"
                     /gene_ontologies="GO:0005576: extracellular region"
                     /gene_ontologies="GO:0005975: carbohydrate metabolic
                     process"
                     /gene_ontologies="GO:0030248: cellulose binding"
                     /label="JN550_008903"
                     /locus_tag="JN550_008903"
                     /protein_end="833"
                     /protein_start="805"
                     /score="52.5"
                     /tool="antismash"
                     /translation="YAQCGGIGWTGPTVCVSGYTCTRQNDYY"
ORIGIN
        1 tacgcacaga gaagaggctt ccgcatttcg cagcggtttc agtgccgtgc ctatttctgt
       61 gccctgcgca agaaatcctc actctgggaa ctcaacaggg ggtgtcaaga gaccatttac
      121 agagtcgtat gcatctctgt tgctgcgacc ctctgtcaaa aatcgagcca ccatttcagc
      181 tgccctttcc gcgtcatcgt cggcatctac ggccttgaga gcttgatcca accgccatgg
      241 ctcccaagct gcgccgaaca ctttcaaagt ctccgagttg atgaaacgat cgaactcgaa
      301 atggccttgc agtgtgagga ccctttctgg ctcgtatact ccttggacga cgcaatggct
      361 tgtgcttccc accaatatcc agctatctgg ccaacgctct ggttcgggga tcttgacatg
      421 gtcggcgtgc acgaactgca gccgcagtga ctgggaatca ctttgacctc tgccgacagc
      481 ttcacagaac ctcggcgaga gcgttatctc ctgcacgccc agttcccaac cgttcgggtc
      541 cttctcgacg catacaccga actctctgag caagctctga catagcaact gatgcccgaa
      601 gcagctacca aacattctta tccttgggtg gttttggtac acgtccagca cgtaggcgtc
      661 caacctgcga atccactctg catcatcatg tgccgaagcc gccgaaccag taatcagaat
      721 cgcatcgaaa tcagcaagct cctcaggata ttggccctgg acgacgtcga attctgacga
      781 gtgtatgctc gtcccggagc ggatgcgcga tgcggctgct gccaatagag attgaaagat
      841 ggcaccatat gaagcagcct ttgcgcggac gtttggtacc ggtatgtccg cattgagcat
      901 agccacgcga acgctgcgtg tagctaccat cttgtggcag aaaacgaaag acgtgaaata
      961 aaaaactgaa tgactccccg tattactgga attggaagtc ccattagaga ggagttgcaa
     1021 ggctgtttcg atgctggacc aaatgaagtt gctcaaaggc actcgaacct tgataagcct
     1081 atatcggcct cgagccctag cgctatacgc tcctgataac aatcgcatcg tgggtctgca
     1141 tagtggagaa aacgcaacgt aatttggtct ggtcatggtg gagtagcgct aacacgcaag
     1201 accggatact gtgaaatgcc ggcacggcca agcccgcgat gcccacgaac acgggagtcc
     1261 ggactaacta gtactaggcc caatcacacc catgagacgg aatgggcagt atggctccta
     1321 ggaagacccc gtgggagctg ccgggaggac ctcggagtag cgctgcacca aataaatggg
     1381 ttgttgtacc gtggtgtatg gcgtttctgg tggatagcac cgtgccgtac ctagctgttt
     1441 atgcactcgg gggttggcag tcgatcaatt gccatatttc tatgctgcgg ccggttcccg
     1501 ggtatctggc gcggcatcat gtttgggaat atgggaagtg gacgttgtag agcagcaacc
     1561 atcagagaag acattctaca agaagcaaac ataaacgtct aggtggggtg gacgagtcaa
     1621 attagccgct gtgattcagt cttccgttat gattcgtctg gcgcttaaga caaacagagg
     1681 aaaggcgtag gcgcgcgtgt atatgcataa tgtgaagtgc aagagttgtg tagttttgac
     1741 cagtaagtta gtagcaggcg ttggagagag ccaaataact acataccttg atggccagca
     1801 atgataaccc gacgtcttgg cttctaccgg accaatcata tcgcacgtaa ttcagtgaca
     1861 cgggatgctc cccacgcttg gcgacatatg gcattcaaga tgaaaatctg cgaaagacac
     1921 acggcaacgg cccatcgtgt ttcatttttc acggccgtca tctgagaaag ggactgtagt
     1981 atttctgtga actttcccca gagtaaaacg actcgcaaca ccattgtata tcaatcctat
     2041 tgcaacctag ttccagatcg aggttcagat ccagacccag aacgagaggc agtcagccca
     2101 tccgtgctag cctcaagatg gaaaccgacg ttagccgaaa agaggcaacc atagcatccc
     2161 acgttagggt gtttgtgctt ggagatgaag ctcagtctaa agaggagcgg tggctggtcc
     2221 agaagctcgg tgcgtactac ggctactgag atgaatggct aaaaggaagg aatggctggc
     2281 taactgagac gttacaagac ttcttcatcc tgacatattg ctgcattagc tccttcttca
     2341 actacctcga ccgggcagct ttcgcaaatg cctacgtcgc tggactacga gaggacttgc
     2401 agctggaagg caacgactat aatgtcgttc tggccatgtt cacggcaggg tcggtcatcg
     2461 ggcagatccc tcacggaatc atcattcaaa aggttgctcc acgcatctgg ctaccactga
     2521 tggtcctcgt gtgggctgca ctgacgatgt gcacggcagc ctgtacgacc tacgcccaac
     2581 tctgtgccgt gcgcttcatc cagggcctgg ctgaggcgag cacgtactgt ggtaccatct
     2641 acatcattgg gtcctggtac aagccgcgcg agattgccaa gcgcacagca atcttcacag
     2701 cgtcaggcca ggctgggact atgtttgcgg ggcttatgat gacagctatc tacaccggaa
     2761 tggaaaacaa atcactcaga ggatggcagt gggtgttcat catcaacggc ataatcacat
     2821 gtccaatcgc cattatgggc ttcctgtatt tcccggacac ccctgagttg acacaagcat
     2881 cgtggttgaa caaagccgag cggcagttgg ccttgctgag gcttccccct aagaaagccg
     2941 acggtcataa catcagcccc tggtcactga ttacgcggac tctgacttca ccagcattgt
     3001 atatcctatg cttttttgca gtcatcactg gggcgctgga agcctttgtc gtgcagaaca
     3061 tctttctgtt gtggttaaag taccaacaga agcacttcac ccaggcgcag attaacacgt
     3121 atcccctcgg agttcaggcg gtcggtatcg tatctaattt cctggcagcg gtgcacatcg
     3181 atgcgacagg gcgacgagtg cccatgggtg tcctggcttg tatcttccaa ttgatatccg
     3241 cgattatctt attgatcccc aacccgccct ttgcggcgac gttcttcgcc tactaccttt
     3301 cgggaacctc ttacatggta aatccggtgt catatggatg ggcgaatatt atctgccagc
     3361 gtggcggtga cgacgcagtg cggtccatca ttctgtattc gatgaatgcc gcctcaacgt
     3421 gcttgtacac attctggggg atcgcactct acccagcatc ggatgcgcca tattggcgaa
     3481 atggatccat cgccatgata gtggtcgtgt ttgttatgat tggcatggtg ttggtggtga
     3541 accagctcga caagaaaacg ctggctcgcc acagtgacac agccgttagg gacctcccag
     3601 atcatgtacc agatgacgcc attttggacg aaaggttaga tgacgactgc gatgacctga
     3661 ccggatctga acgaagctta ctgatgggac ccccaacctc taggtacacc gaagacaaca
     3721 cccggaagcg acgctcttcg tgaaaccgaa tggactggac tggatcctta ccaatagccc
     3781 tctgggatac gaggttagat aatggtggag agaccgtcac tgttgctgga tgcactggac
     3841 gtataggtct tttggaaatc gagtggtagt tcccgcggag cctttgtggt ttaccggttg
     3901 tagcatactt cctgggtggg caaaagccat acggctgtcg aacaaggcca gatcacagtg
     3961 tagcataagg aggatgagtc ctccatgaat gcacagcctg cctaattgag gtcatccatg
     4021 ccggtgtaag gcatacgcat gagctaccta actcgtttcc aagctttgtt tgtctcactt
     4081 gggtgattgg aacaagggct ataaactgag atgatctact acaactcttg ttagggaact
     4141 acctaggact tgggggtctt ctgctatcag cctacttgag acattgagag cgagatggag
     4201 tccaacgagc tgtagcatgc gttctgaatg atcatgcatt caacgttacg aacgttgaat
     4261 taccgttaaa gagcaaaatg gaactgtcat agtactactg gacggatgct tgagtttcag
     4321 ttggaaggcc tgaatgttac aaaaacacat ggagtagcaa actacctcag tttcgtggga
     4381 gttgaagccc ctttaactcc catgaagccc aaaggctgat caaatgactg aagttgagtt
     4441 tagccttatt acagctctgc tattcaaccc ctaaggggaa aagcagtttt taggaacaac
     4501 cgttagccgc taagcatcta tgacaagctt cggaagttta ggcataagct agaaggaaga
     4561 cccaaccgtg cctttcaatt ccgaggaccg attggagctc taatgcagac acttgttcgg
     4621 tgaccgcgtc cgctttgtca ttcctgtcca tatatagtct aagccgtgga cggagcgtca
     4681 ttggctatga catgcagtcg atcatgctgc agcccggggt ggattacaaa gcaggactgg
     4741 gcaaagcgac agcgtctgac attcatgata tagggtcttg agggtgggcc gtgcacgcct
     4801 ttaaccctca ctcggacaat atcaccgctg gaggcctttg agtgaatccg gcagacaact
     4861 ttattaccca atcaatttgc ctgaacgctt tgcttcgaca ctgcatacga gtttgctacc
     4921 ctccagaggc ttgggagcga gcttggcaat gcgtgaaccc cggcatcacc ggcacccact
     4981 agtctgaagg agagcgttgc tgcgttctgt tactggactg accaactgga ctaacttggt
     5041 cgtttctgcg cccaggaaat atggccgtca ccagattgcc aggttacaag agtcggggat
     5101 gggtggtggg tggttggtgg tacggcttga agatcaatac gctaaatgtg catatcgccg
     5161 gcgccatgct tctatgtacc aacctgtacg aactacccgg ccggccgata ccaagagtcc
     5221 agccgaggag cttagccacg agttccattg gacggattat accgtcgtag aagctggctg
     5281 ccttgtctct agtctctaat agaccctcgg gtgtgcatca ttcgggggcc taaccgtgat
     5341 ggcttctacg cataaccaac ctgacctcga agatcctgcc gcaagatatg cggctgcaga
     5401 gagccgttca ctgcgggtga tccaccaagg catagcgttg aatgaaccca tgctgatcta
     5461 ggccaatacg agtgccaaat aaacgatgct gcccgacact gcaagggcta tggtgacagc
     5521 cgagagtttt accaagtagg attgatgtgt gaaaagagtt gggagccgca atcaataatc
     5581 ggtgttgtag agaagacgcc atacttgaga caatgtaagt tggaccgacc gcacgtgact
     5641 tgttgctagc gctacggcga cccttggaaa gactgggctc actcatttcg agggactcga
     5701 cttatgaatg agacaccgat agtgagacca atgttggcat tgattgtcgg aggtcgattt
     5761 cagcccactc gggacagact tacagaaacc tacagattgc ccccctcgtg aaatcagtca
     5821 gtcgtaggcg ctatttgggt tgggacggga tcctcaccgc caaggctcgg cggctcctac
     5881 ccggaccgtg caaaggctct cacttgctcg cttgctcgcc tgacgatccc caacccctgg
     5941 aggattcaac caactgccac ccatccgcat acctagaccc atttacataa tcacctatca
     6001 cttgcgggag aactttcaca cgtgggactc gtcgcaccgg tggcttagtt agctaagctg
     6061 gattcgttcg gaagcagtgc agtataagct cttgctgtca aaagggccat catggccggc
     6121 ccctcggttc ctggtcgtgc tgtggatgac gacctcagcc ctgacacggc agccacggaa
     6181 cccacgagca tcattactcc agaagcagac gaaccaatca tgacgctcaa cgctgtcgag
     6241 gctctcttcc ggggaagcca gcaacatctg ttcgcaacta acccggaaga agacgacgag
     6301 gtcgctctcc ctgatgagga gttctcccgc cgagtggaac agctcagccc agtgctctca
     6361 acactccgaa agctgtccgc atcgccgtcc gggagcgcag aacttctcgc catcgcccag
     6421 aagatcggag acggaagcag agatgtttca tggaggctgc ccctgggcca gtccggggtc
     6481 ttgagcttct tcattggcat tataggaggc caggacgtgc cgcagatgat tacggttcac
     6541 gcgctgcgcg tcattggcaa ttcgtgtgca gacacgggta agtgagagtt ccgtttgaaa
     6601 ggcccaattc tgcttgacct gttttgtttg ccttgcccag tctgccacag agacagcaag
     6661 aagtggcggc gaacattgat ctcctgggct cgactagttt gactgacgat ataacacaga
     6721 tgagaacaga gcccgggtgg ttgcggcaaa ctgcatgcac aggattgtca accttctcaa
     6781 caacgactct atcattgcct ttgttatccc ggtgctcttc aacatttgcg ttgactacga
     6841 gcccgctcag atcgccgcct acaaggccgg catcaaccct gagcttgtca ccctgatctc
     6901 caccccggag cggctcgcca atgccaatgc cttcatgaac atcatctgca agctgcttgg
     6961 cctggtctcg cgccaggagc cggaggccaa ctttgtccac cctgccaccc ctttcatcct
     7021 cctgacgcta gccgcaaccc ctgatgccga cctcgaggac ttcctggccc agacgtccgt
     7081 cgcactaacc tacctctcca accaagtctt ccaagatgcg tttctaaaga cccccaaagc
     7141 cgtttccctg ctgctggagg ccttctccaa ggcgagtgtc gcctttgaca tcagcacagg
     7201 ggatccggat gaagccgcgc agctcaagaa tgtcaaatcc atcttcacac aggccctagc
     7261 tgacgtctcg gccaaccccc tattcgcctc agcctgtccg attggcagcg gcgaggctca
     7321 gacactccag cggtggattg caaacccgta tatcgagctc cagagcgcag catgtctggc
     7381 actgggcaac ctcgctcgct cggatgaggc atgtgtcgcc ttcgtacaga gcgcgtcgat
     7441 acatcggccc ttggtcgcaa tcttatccag tccctccaat acagatgccc agctcttgca
     7501 ctcggccctg agcttcctta aaaacctagc catcccagca ccgaataaag ctatcctagg
     7561 cgaggcgggc attctggagc ctcacgtact tccacgtctc tgggccctgg acacccaggt
     7621 ccaagtgcag ttcacgtctg tctcactgac gcggctcctt ctggtctcca gccccgagaa
     7681 cgtgaagaga atgtgcgcgc ctttgagcgc cgacccttcg tcgccggcga atgaacgaga
     7741 ctacctgcac attctcatca gcctgttcct acgctcggat caggaaccta cgaaaaccga
     7801 ggctgcgcga gccatggctg ccgttctccg cgttctgcac tcgacacctg atgcatcaac
     7861 tctcctcccg accccgtctc ccactacgtc tcgggccgcg tcccaggctt ctatcgagca
     7921 ctcacccacg tcctcaccca actccgttcc gcagcccgcc tcttcgagct ttacggcccc
     7981 tacggcccta gagaccttct acgacaacca cgataccctt cccagtgccc tcatctacct
     8041 cggcacgcag aagaagttcc ccgtcctgcg gtctgatgtg tggttcgtca tggcgctgat
     8101 gtcgcggact ccctcgggcg cctccatcgt cgccagctgt ctgcagaaca ttgagctgct
     8161 gcgggccctg ctcgagacgg tgacgggcca cgacatgctg gccgggctgg aggagctcga
     8221 caccatcgcc gccggcagcc cggacagcca acaactcgtc gccggggctc gcgcagacag
     8281 cgccgaggca ggcgtgcctg gcatgctgcc gcagggcctg gagccgcagc aggtcgaccc
     8341 ggccaggaag gcgggcatgg agcgggtgga ccgcgagaac gggctcgtgc tcatcgccga
     8401 gctgctgcag cggtgtcccg agaagctgcg cgtgctgccg ctggagacgt tccgcgagat
     8461 cctgcggacc ggcggcgagc tggtactgaa cgatcgcgcc accaccgccg acggcgaggg
     8521 tggaggcggt gcggcttgac tagacccaag cacactgatg atgctgggct ggaatatttt
     8581 catggctgac acgcgggccc tggactttga ggacatgctc ggattgatgc tccggcctta
     8641 ggtggaaggg gagaagatca taggggccaa gtcaagttgc gtgcttacat cctggaatag
     8701 attttagcat gaggtttctc tggaaatcat ggataccaag gcatggctac tgggggcgta
     8761 atcctgttgc cttgatagtc tgtctacttg tatacatgag acagcacgaa gggcaagtac
     8821 atggacatca ggcatcacta gagggccagc cgaccccgat attggggcaa tgcattgctc
     8881 aggcaggaaa tagaacttcc atcccgttgg tattcatctt gcccgcatgc gcatggccaa
     8941 agtgcatgtc ctctcggctt ccgagatact gactggatgc cccatgaccc tgaagtgcga
     9001 aaacagacgg tcaaagagca tctcagactg tcggtcgtgt aaaccgatct tgctggtcca
     9061 ggccccttgg tgacctgaca ctccattgat cgtaccggat tgtgttccag cttcgtggtc
     9121 ggttcagatc gttggcgtag cggactttga atgattcttt cccagtctca gtcctgattc
     9181 tgaggatata tctgcatgtt cactacagtg caaagtagtc agtagcacca ggaagtctca
     9241 ataacctgta ggtcagtcaa ggtggcaaca tcggcaatca catgggcaag tccgcgtcaa
     9301 gtcacccaga gaagccagtc cataaaacgc cagtgcagca tatgcaactg ctgactcggc
     9361 aacgcagcac caaacatatg gacaacagaa gccgaagcgg cctttttttt ttctcccctc
     9421 agaagttccc ttgtggtttg tccagagatg atgaattatc tttttcattc gtcttctcta
     9481 gttgacacgc ggcatgagac cagaccattc cctgtagatg accgaccatc gcaaccgccg
     9541 gggcaacaac gcacgagaag agtaaagcag agcccaaatt cgcgatgatg atgattgatg
     9601 ccttatccgt actcccgtaa ctgactgtca atctccatcc gtccttcccc ttttgctgat
     9661 ccttgcgtcg tctatttctt gttggcctcg gcctcggcgg cgtccttcgc gcgcttctcc
     9721 cgcttgccct gctgcctctt gttgcttctg gcgatgcgga gcgtcgtgta ggcgccaccc
     9781 tcgacggcct tgggcatgtc gctcttcttg acctcggtga tgcccttggg gacgtggacg
     9841 atgggcaggg cggacgacag gctggagacg gtcttctcga cggagacgtc cttgctgtca
     9901 ccggccttgg gcttgccggc cttgcggggg aagacgacga gcttctcctt gtaggccttg
     9961 aggcgggcaa cgttgacgga gagcgactcc tcgctcaggt tctggcggcg ggcatcgacg
    10021 gagataccga tggtgggagc gtacagcttg gggataccag cggcctggag ggcgggttcg
    10081 gtcagtatag aatgctacga ggtggaggga gaaacgaatt ctcgggaggc ttaggggcca
    10141 tggtgccttg agtcctctcg agaaaaacgt cgggcgttcg gggtgtacct tcagctcagc
    10201 cagggtgaaa ccacggccgg cacggacgcg gcggttgtac ttgatggtcg ggcatcgcac
    10261 gatggggcgg agcttgtcga cgggacgggg agccagagcg gcagccttag cctgacgggc
    10321 attgcggcgg cggatcttct ggggagcctg gattcgagga aaaaaaccaa tgttagagat
    10381 cgctgttcct catcgcacca cttctctctt cccatcgtgg ttcctctccc gtcctggggc
    10441 attcaagaat ttcgtacctg gtcgaagtgg gtgcgaaccc ggcgttgcca atccttgcgg
    10501 aagtctgggg gagaaaatgt cagtcgtgcg ttcttcggcc tgtcttgctg ccaaggccca
    10561 tcgaattcgc tggagcggcg ggagcgggaa atagagtctg ggacgtacgg ttcttctgga
    10621 tctggttgtt gtgcttgatc gcctagatgc gcgggaaaag aaactgtcag cagccatcgt
    10681 ggattgcggc cagacgaggg agcaacagcc agcagcagct cgttgaaatc gttgaagata
    10741 gagagagaga gacaacggca acgagagctc ctcgctgctg ctcgctgttg ccgcacaggg
    10801 aagccggcag gacgaacgta ccattgtgac tgattgcgat caacgggaat gggcgatggt
    10861 cgaagaagga gatgttgctg tcgggttagt atcctcgcag tcttcgatcg ggcgggcggg
    10921 tttcgacgtt cgatccacgg cctggcaaaa attcccactg gttgcgcttc ggggcaaccc
    10981 agggcagaaa agcacgtccc accccacacc aaaactctgc aatttttccc gcgcaaaggg
    11041 cacaaaaacc ctagcctgcc tttagctggg cccatgtgtg gcggtgactc tgtggcttgc
    11101 ctggagctag tggcagggac ccgctttctt ttcctgccgg ccgcctatct tatcgattag
    11161 acgctcgagg tcccctgggc aagcctggaa atcctctgga aatcctctgc caatcctctg
    11221 ccagttctta tcgggttaca tacagtacaa gtcacatctt atcgcggtaa tcaaacggag
    11281 ccgtctctcc cactcccaaa gacatgacca agttggctgc atgcatgcaa gccgtcttgt
    11341 caagacacat acagccgagt tgccttgatt gacttcacaa tctgtatacc agttgcatga
    11401 cttttcagaa agaccaatcc cggctgtagc tcttcctctg ccggtactta ctccatatac
    11461 gaaagtctga ttgatgcacg cccaaataat tgctcaacat ccaatccaac cctgattaat
    11521 ctgagaggtg gcaggcacca atgggtcaac cgtcgcactc acactagagc cggccgcact
    11581 atgaagtact atatcaacat ggcatccatc tccattggtg caatcacgcg tagcatttcg
    11641 atcctgtttt aacgtggctt tctccgacgt gcatgcgctg tgcaagccac cacacgcatg
    11701 catgcatgct gcctgccact gttcccgggt ctctgtgaca cttcaaaatg agaagagcca
    11761 aatccatttg ggatactacc cggaacggtg cattctgtat cgtgccgcac gtgtataacg
    11821 ttgacaccgg gcgtcactac tggacctcgc atatggccaa gatcctgagc cctatggccc
    11881 gctactgctc gtagaagaag agggcctggc caaagcggac tatttaatcg tgaataagca
    11941 cgggtttgcc agtgatcata tgataggtcg tctccaaggc agcccaaaca acaaaaaaat
    12001 gcgaaggggg tatacgatag agacaaggca caaccctcga gcagatgaaa agaagtgaat
    12061 atggcggaca cagtggtcaa ttatggcata attctactgg tagacacttc gtgtttcgct
    12121 aaatccaaat cttcctccgc ccgaaattag tcgatactta ataagtcaag cctgggtatt
    12181 ccttatcctc caaacgccta cgtatagtgc actcttcaac atgagatgtg gtgtcgatgg
    12241 agagaggtca atgcctccca gccgtgaagc cgtctaactc ggatctgcga ccatcaaact
    12301 cggatgtgag gacatggacc tccagttcag ctggctctct cggccgttgt gtggttgcat
    12361 cagcatgcat ctccatcggg tacgtctggt gatctggcac atagtatggc ggcgcccacg
    12421 acgtcttgtt actatccatc tgctggcccg cgtagtcgcc ataagttggc tccacgttgg
    12481 atgttgcccc caaatcgccg ttttcgcggc gtttcctcag gtttctcctt agcacgaata
    12541 ccacagcgac caccgtgatg cacacaagcg ccagcccacc taaagcacca ccgatgatgg
    12601 cgcccgtatt gcttccagaa gatccgtccg agctcgaagc ctgcgcttcc gctgatgctg
    12661 cggccgaaaa cgaggacagg gacgctgaaa gggatgagct gaatgctgag gatgtgctcc
    12721 ctggagtgga agttgagatc gaaggtgagc ttgaagctgt agttgaggtt tttgaactgc
    12781 tgctcgtggt ggtcgtggga gaagtaggat tagcaagtag aatgtccgtt ttggccgttg
    12841 ggccgcacgc aatgtaagag aacgtgaggt caggtccaga gtcgaggaga acagtcgaac
    12901 agtaaggctc gccagataat gagctaataa ctagttagga caaggtatac actacacagc
    12961 ccgtcggata gtgtaaatat agggtatctt gccaagtaaa agttgttgca gacgcaatac
    13021 cagtctttcc gcaaatgcct gaacagtcat gtttatcgga acaagccacg gcaagtccac
    13081 agtcgctggc agaaataact gatgttgggc agaaccccca cagatctcga actgcatcga
    13141 tccgacagtt gtatcccgag tttgctgtcc ttggcttggt tggatcgcct ccggcatatc
    13201 cgcacgtcac tgcatccgtc gtgagggccc ggtgctcgag aatctcattg taatccatgg
    13261 agccgtttcg caagtcggcc ccatgagtcg gtattggtga tggttggatc agtggctgcg
    13321 tcttttgcgg cagatccaag gatggctgca cttcagaacc ctctaccacg acgggccgct
    13381 gagtcggatg cgcgacatga ggaagttgta agcccaaagc gatatggcat cggacgagaa
    13441 acaccaagag gcaagtatcc agcgagagct gcatcttgta gaattggtaa actattacgc
    13501 tcttggaggt tgagtgcaag gggaacggaa gcaacctatc tcggggctcc ctctctcgag
    13561 agaagagagg cccgaagaga ccaaagaggg caacgactct tgtttattgc aaggctatcc
    13621 gccgcgccgc gagagcacgg aactaatcca aaccggctcc cgcctgtgag catggcttgt
    13681 gtacgtgcac caggcatcca tcctggcaaa tcacttatct catctggctt gctcacttgg
    13741 caagagcaat acacagctgg gtctccacat aatcaaccaa caacatttcc aactccccgg
    13801 agactcggct aggccccttg atcaggaatc gaaccggtca ttcgggaaga agccttcgag
    13861 ggccgaaggc ctgattgttt ggctacgaaa acacccgcgc gtctattcac cgctcacaat
    13921 tcgcgacagc cacgacatgt tccggcgtct gtcccatgct gccagcctcc tgcgatgacg
    13981 agggccgtat gtccggatgc ttgaaattgc tcttccgttg gcctgcttgc cgcgccgcaa
    14041 cagccccata attcttcgag agctgaaacc tagaggttga tgagttgcag ttggaaccca
    14101 tgcagaatgt actggagggc gcttatatgc tggtgaagcc catggcgcag gaatgattcg
    14161 ttcgcttacc acctgggcaa gcaccatgcc gttgctgccc ggctgttggg cgcagccctc
    14221 ggtctcattg gaccttgggg ttcggcggag atttgtgggc cgatttatcc atcttcaccg
    14281 tcgggccgtt gtgtctggcc tggatagcga cgcctggcgg caagtctatc atggaaggtc
    14341 ccttggtaca cagcctgtag cagagctatt cttgttccaa tcggtgaaat aaaccacacg
    14401 ataggcgctc aagtcggtgc ctcctttttc gcttggtcgc tggatgcaga gctagttatg
    14461 cggtccgtga tttcatttcc cgagtctcga gacggcccgt cgtcagatca tccccggcaa
    14521 gccttcccat ttcggtgcta gtcaccgaga gagaggtttg gaactggcgc ttaacaggag
    14581 cagtcattgg ttaatgctca gggtcgggat tgcctttcgg taactgcgca tatcggcgca
    14641 tctcatttgt agacaggatc gtctcaaatc acaatcagtc gctatgccaa gtgagttacc
    14701 ctttagcggt tcctggcgag ccaggcgcct ggcaggtttg aggatcagtt caagaatcag
    14761 gccactgcgt gcttctctcc cgggcagcgg agttcttcat acaacccatc caaccacctc
    14821 cgcctttcct aacctcacgt ctttcctcaa gcagagtaac accgtccaaa gaaagccggc
    14881 gagaggaatt gagatgggaa acttgcatcc agtttttcta gcatcatgaa gcgcatccgc
    14941 ctcgtcgcga tccaagtctt gtgcctcttt gtcgtggtat ccacggtctt ggtgggatac
    15001 aagaacctct ttgcaggctc ttgggaacga tggaggccgg cattggctca tcctacttct
    15061 ccttcaggta tggaacaaag agcgaagaat acacaattcg cacttctcac ccccaaaccg
    15121 ttcgactcta attgtgctca agtcggaaat gaagccccca aagaagcgcc agctacttcc
    15181 ccaactaacc ccccaccacc aagtactcac tcgtcgcaaa agcccggaga cccaaagttg
    15241 tacgaatcag cgtcaggcta tgtcgcatct atcttggact cgcaacatac tgtgattcct
    15301 cggctagagt gcccggcgct gcatgtaacg cgatatgagt atctgcagac catcaacgac
    15361 tcgacccgcc ccaggaacct caagtacttc ttcgcactgg acttgcgaca gtcgctgaaa
    15421 gtattgccgc gtctgttggg gtccattgta gaagccgtgc ggttcctcgg cccagcctcg
    15481 tgcgccttgt ccatcgtcga gggcaactcg gacgacggca ctttcgaggt tcttgacctg
    15541 ctgcagccgg agttggagaa gctcgggttg aagtacatct tccgccacac cgatgtagac
    15601 tcgaaagaag gcgaacgtat taccaagttg gcagcactgc gaaacatggc gctcgagccg
    15661 ctgcactcga aatctttgca cgcggacaaa gacacgaccg tggtatttct caacgacgta
    15721 gccgcctgtt cggaagacat cctggagttg gtacatcagc gtgtactgca gtcggcagac
    15781 atgacttgcg ccatggactg ggtatacgtg ggaaacgatc caactttcta cgatgtgtgg
    15841 gtggctcgga ccctcaaagg caacacattc tttgacatcc ccccggacgg caactggaac
    15901 agcgcctgga acctgttctg gaacgattca gaatccaaga ggagatacca agagatgctt
    15961 cctttccagg tgtacgcctg ctggaacggg gcggcagtgt ttggggcggc accagttttg
    16021 ggcctacctc cacccaacaa agaggcatcg cacacggtcg actcccgaag aatttcgttc
    16081 cgaagtgcac ggcagggaga gtgccatgtc ggcgagccca cactcttttg caaggacatg
    16141 tggtgggctg ggttcggcaa gatcgccgtc gtgcccactg tgaacctcga gtactctgac
    16201 gaggcggcca agaagatcaa ggacctgaaa ggttacacat ccaagtggac agagtcggag
    16261 tcaagggact cgagtccttt gaggatagaa tgggccagcg aacccccgga gaatgtgaag
    16321 tgcatgcctg gctgggagaa tcagtcttgg cggccgtgga acgagacact agaggaatag
    16381 atagacacat gactcaaccc agacctgtac agtatattgc attgactaag atgtacataa
    16441 actactgtac gatgattgag ccccccctac caatttaaag tgagaagtcg tccttgacga
    16501 caagtgtgta cccattaacg cttaactccg aatccttgag cacacaacgc attcggattt
    16561 gctgatggag gccaatcata tacgggtatg atgggtccca atttggcaag aagtccggaa
    16621 ccagaatgtg ggactgtttc ttcagaaagt tgtacagtga tggctctcga ccactcgaga
    16681 tcttggggcc tgggtctgcg ccgccttcaa tgaggatttg gagggtatta accagatcct
    16741 caggtttgtc acggtcagga ccgatactca tatggaggtt gcgctgcata gctttcctga
    16801 gtatattgat tgccgtagct ccacttggtc cccgttcatt gacatcggcg cctgctttca
    16861 aaatactggc aagggcacga gggtgtaccg ggaaggtgca ggcttcgcgg aggcactcat
    16921 acgccgcttc ggggacggca gatatcggca gacctagatt cttcagacat aggtcgatgt
    16981 tggaataatc atcggctgtg agtgaatgca ttagtagcag agagatcggg ttcgaattgt
    17041 ggctcatcat gaatccagtc tcgtccggag taggcgggtg aagcagtagc tgcgcaccac
    17101 gctggaagaa cagacgcacg aggtcccacc tccgccctat gattgccatg tggagggtag
    17161 attgagttat acaagcgccc ctagctagaa actcttgtgc caagaatgcc gcgttgggta
    17221 tgggtgtgcg caaccgcgca agattgtgga ggcctaggag gagagttagc caagagatat
    17281 acaaccggag atgtgtcagt tttacaagtt tttccttctt tgctgaccca agtggcatcg
    17341 tctgcaccgg ccgcaagaag caaattgcta accccaagat caggtgcttg agaggctagc
    17401 catagggttc gtggatgccg accaaaatga ccggccttgt ctcttcgaag gagccaacgc
    17461 agtccctcag agtacagttc tctttccctc tcacgctcag tttccctctg aaaggtgctt
    17521 gtgtgttccc cctgtacgtg aaagcactct acgaacccac atggtgggtc gatgctgtaa
    17581 ccgggcccga ggagacgttc aagcatgttt tgcagtcctt caacggtgtt tgccaaggcc
    17641 gcaccatgcc gaatcagcag atcgcaaaga tcgaatcgtt tggctgtgaa tgctagtgaa
    17701 agcggatcgt cttcgtcttc gtctttggca ttgactttag cacctcgatt cagcagcaac
    17761 gttgctacta caatctggac tcttgcctcc tctgccgttt gaggttcttg acgggagcaa
    17821 atatcactaa gagcgtctgc tctccaagtg gtatcgatgc tattatccag aagccagttg
    17881 acagtttcaa ctatgcagct gccaccaacg attcgtgatg atggaagtga accacgcaaa
    17941 accgaagcca gtggtgtctc ttcgcatata ttccgatcat caacgctcgc accagcctga
    18001 agaaggagtt ccatgatcgg aaaaaaacga gcctgtgtcg cgagaaacat tggaggagca
    18061 gaggttatcg ccagcgggaa aaggtctccc ttgccgcgga gaagcttgtc gaggtcgaat
    18121 tgcttcattc cttgcaccga ggcgcccttg cttattatta gcttgactaa attatgccgg
    18181 tcatgatctg tcgcagcagc caggctctgc agctgtggtc cacggttagg aggggagaca
    18241 tcgaatggat attcaggcat cacgccgcac atttcaatgt accaaggatg cggccgagtg
    18301 cagcagagat ccaacgggcg cactacgtac aggtcatcga taccctcgat atctgcttct
    18361 gatgcgtctg aattctccca gagtgcgtcg acgcaattgg cgccggctag gatgtagtcc
    18421 atggctaatc gaaaccagcc aaatagacag gctacgtgaa ggacagagca cccgttcact
    18481 ttcgtatttg ggtcggcccc ttgtttcaca agccaatgca tcacatctaa gttctggctt
    18541 cctcgatgag caagttgcag gggcgtgttg ccttgacagt ccctttggtg gatatcaagc
    18601 ccagggtatt tgtcgtgggc cgattgtagc gaggaaaggc agccatggaa ggccgctgtg
    18661 tggtaaactg tggttgtgcc atccccataa tgatttgggc gcgcatccag atacagcgga
    18721 caaccgtatg agatgagcag attggcagca tgtgcgttac cacagcacac agctgtatgc
    18781 agaggtgtcc aatcaggagg tagtgcatct ggctcacttg cctcgtctcc ttcttctcca
    18841 tcacgcaaag gcctgcagcg gcaataccca gttgagggag ggctaagatg cgcgtcatgc
    18901 ttgatcagca actccagcgt ttcttgtgaa ccatgcctag ctgcggcgtg caatggatac
    18961 caactgcact cgaagcgtgt tggggtcccg ctcagtagct cattttcaga cagggaagga
    19021 tcgtcatcat cagtcgttgt gttatagtcc gagaagtcag cttcgagact gcctacttca
    19081 tccatggatg aatcgtggag atcatcattg ctatcgccta atgaatcctc actattttcg
    19141 ccggcacccg aggcgggcaa gcccgcgctt tcatcggaga tcggagatgg cagttcgcct
    19201 gcctcaccaa gacgctcaga gacatgcgag cgatgcccgt aaacaaaatc cagaaccacg
    19261 aatggatcca aaaagttaac atcgggcgac aggccataga aatcctcgac atacgcgttt
    19321 ctgtaagctc caaagattct gtacctcgcc tgcctacggg tggtcccgaa tggccgattg
    19381 ggatctgcgc cagcgtcaag gagcttggcc actagaccta tgtttcctgt ctcacacgcc
    19441 caggtgagca ggtaatgatg tccggtcact gcgcgctcat atagcagctt atcaaagatt
    19501 gaatgaaatc gacgacaagt cagtgaaagc gcgcctaggt cgtgcatgtg atcgcagctt
    19561 tggctaatga ggagaagcag ctcattagga agctttagaa cgtagtccat ttcgaatttt
    19621 ggttgtgatg ctgatgcagt ggtgtgcgag gggcgtgtct aaagacgtga atgatgagag
    19681 tttgactgtc gcgtacacca gtggagagga gttatacctt atctgtgggg cagtgacacg
    19741 tgctcacttg tggagcatct gtcttgcccg aaatacacga tgcatgagtg ataggccaat
    19801 agaaggaggc gattagtagg aaaaggacga aagctcaaaa tgacggcggg ggagctgcga
    19861 gtattgcttt tgttaacttt caggcctcaa gtgttagtct cggaacaaga ctgccaatca
    19921 cgcaaaaagt atgagtcgag cgctagctgg ccaccccaac agttccaata tatgtaacta
    19981 caaagatggg tcaactgccg ttatcgcctt ggctcttcgc tgggttcttc gacgaccccc
    20041 tccagcgttg acttcttcag gaccaacgac gccaaatcca ccaaacttct gctcatcaac
    20101 aactcaagca cttgcaaatg cgctagtaac tctttcgcaa tccagttgcg caactcaata
    20161 gcgttcaagg agtccaaccc aagcgctgcc acggagaccg aagccttctg tgtaagcatg
    20221 agctcatttg ggatcatcaa tatagccccc agtttgtcac aaagtcccgc agtgacgatt
    20281 tctacgcact cgcttacaca ctgtgcacgc tgcagcttct gagaaatgga gagcgacgca
    20341 actccgttca acatatcgtt gcagctccgt ttatcaagag cagcgtcccg aagatgagaa
    20401 aacctgccat cggatgcgta atatggaagg tcggcccccg gtgcaacact gaagtctagt
    20461 ccggtgacac attgaccacc gcagtgcgcc tgaaccatgc cgttgattga cagctccacc
    20521 agggtcaaga cctcagattc aaccatggtg tttccagaga gcgttttcaa tacctgggtt
    20581 tgcctctccg tgttctcagc caggtatcca acgtcctcga tagcggtaag gtccaaggat
    20641 gtcgcaacaa ggccttgatt caatcgatgg tgcattaaag catcgaggaa agtattggct
    20701 gcagcatatg cagcttgacc acgattcccg acgataccgg cgacagaaga caacatgata
    20761 aagaaatcca gacgggtgtc aagcaatgcg ttatgaagat tccaagcacc gttgactttg
    20821 ctgcgaacca cctggctata ctcctcaaaa gtcatcttct caaaaagaac atcctagggg
    20881 aacatgtctt gtcagcgtgt atctcccggg agggtgatga gatgtagaac ttacccggag
    20941 aaccatggca gcatgtatca ttccacggat ggggggcatg gtctcctgta tcgtcgcaat
    21001 gacagcgctc acgcttgctt cgtctgctat atcacaggcc ttgacgtcga tgaccgcccc
    21061 aaacctatgg ccttcttcgg atagctggca cagctgatgg ttgagcttgc cactgcgaga
    21121 taatagcaca atgtgtcgag ctccccgatg cacgagtctt ttcgctatcg accttcccag
    21181 tccccctgtg ccaccagcaa tgacgtaggt agcgtcatgt ggtagcaagg tagatttaac
    21241 tgggggatgt gttgcctgtg atagttttca cgtgagcctc aatcattgaa tgtcaggatg
    21301 ggcacgtacc ttaactcggc caccagcttg gtgattaacc acaagcttcc caagcgtctt
    21361 tccgctctgc aaacccctca atacagtcac tatgtccgac atctctacaa aattgatggg
    21421 agagatgggt ttcaccagac ccttacgcaa gagatccatt gcggcagtca gaactcgccc
    21481 cattacaatc ggacgctccg tggcaacaag cgtaagatcc actgagctga atgtgcagtt
    21541 atactcaaac ttgctcatct caagccttgt attggccgta atgtctctct tgccaatctc
    21601 aatgaagcga ccgaaatgtg ccatgcactc ccaggtctca cgcagtaaat caccggccag
    21661 agaatttatg gcgacgtcga cgcccgcacc ccctgtcgcc gctttgaggt ctgcgccaaa
    21721 agcagtgcta cgactgaaga atatgtggct ttcggggact gcgtatgtat cgacaaggaa
    21781 ctttttcttc tccgcgctgc caacggtagc atagatctcc gccccgatca tttgtgacag
    21841 ttgaatggct gcttggccga caccgccgga cccagcatga ataagcacgc gctctcctgc
    21901 tcgcaatcgc gccaactcaa tgaggccgta gtatgcagtg ctgtatacta cgggaatgga
    21961 ggctgcagtt tcgaagctca tatcgttggg aataacaaca gcgctagttg ctgggcatcg
    22021 ggcaaacgtg ctgtaagcac caaaggacat ggcggcaacc cggtccccga ccgaaagcga
    22081 cttcaccttg tcaccaactc tagtgacggt tccgctgcac tctatgccga tgtaagggct
    22141 gacgagttgg cccatggaaa taaccacgtc tttgaagttc acacctgtag ccgcaagcct
    22201 gacctcaatc tcgtctttac ccaacggtcg ctttacatct gcgtcgtcaa gaaaatagat
    22261 cgagtcaagt gcgccaggtg tttcgattgc gatctttagg ggccgaccag gctgttcaaa
    22321 atcttgaaca taagggtctg agacttgcgt ctcacggcac aatgccaggt ccatctcctt
    22381 ttcctgatag acccggggta ccatgagatt gccctggcta tcctcagcaa actcgtagtc
    22441 caatgctaca ccatcaacca ctggatcaag tattgcttcg agagcttgaa ttataagctc
    22501 tgaacttcgt agggggttta gctgggatga aggactcaga tctaaggtcg ctgcagcctt
    22561 gcttaattcc gaacgaactg ttctgagaag tccttgtgca acattcatgt gtggcctctc
    22621 tgcgttcatg taggcaccag agctaaccca gaggattgaa gaacacccaa ggaggagctt
    22681 ttgtaccctt tcgaacgtag ccgcggacat gttgtaaagc aggggcgcat ctaactcgga
    22741 gagacagatg taaggactct gtgagacctc gacgttctca aagctgcaaa cagtcggttc
    22801 gatgcctgaa cggtcctgta tcagacttat caaacaccga agaagcgggt cggttctcgc
    22861 cttgctcgag atgacgatta cttgtttttc tgtgaaatcc aaactccttt tggatagatc
    22921 gccatttgta tcaggtacgt gctgtatacc attctgtatc gcgccgttcg ggaccacgca
    22981 attatggacc aaaccctcct ggaatccgct gctactcgta ccattgatct ctcccacaga
    23041 tctggatgat ttgttgatga atgattccca tttcacttta tagcagagtg gccgtggggc
    23101 ccgaacttga gtgcagactc cttgcacggg catcatgcgg aagccgtcaa gtttcaccac
    23161 cggctgggtt ccgtcgggag tacaccaagc ttgtatacaa aagtctactg gtgcgttatc
    23221 tgccgctatg gatgatcgct cagctacgac ttcgacctca tctccagtgg ttctagggac
    23281 cgatatgctg aactcagcct ccttaatggc ggaaggcatg aataaggatt tcatgtcacc
    23341 acaacccgct cccaggatcg ggaatgtgag ctgaataatg agatcaatga acggtggaga
    23401 caagatggaa acagtctcgt agtttgagtt catggttgac gaggtatcgg ggaccttgac
    23461 cttggctgtc gaatatctcc cacaggtctt cacatctgag gactggatgc gaaatattgg
    23521 cccgtagcca gctccatggc tatccagttc ggaatagaaa ctctccagag acacttcatt
    23581 cgtgacacca ttggatgacg ccagacgacc agctgtggac aagacactgg aaggaccgac
    23641 tgtactacct aggcctgcct tcttgatggc aactaggcct cggcagtgct caatccatcc
    23701 tctggcatgt gaccacgatg agatgcagaa ttcgtcccag tcatccgagt aagaccgagt
    23761 gccctctgca tatgcttgca gggtgactaa ggtctcgtat tcctcgccat catcaagaat
    23821 gaaggctttg gatgcttgca cttccctcaa cttgaatccg tcgacctgct ctggactcac
    23881 ccccctgagc tgggctcgct gcgacgccgc ctcaactgcc atgcagaggt agccggccag
    23941 gggaaaggtt accagagact gcatttgatg gtccttaagc catggtattt catctgaatt
    24001 gatcacattg caccaggatg gccgtgtctc gttgtaggag tcctgtaata tacccagcag
    24061 atcatgtctg ccgtaaggct taaggcgatg ttgcctgctt acgcgcgatt catgccagta
    24121 catgtggttc gaccagggat acggatagag gtccgtaatg agtgctggct tctgcagacc
    24181 aggatctgtc tcgttgatgg catcgaagtc aatggactgg cctttgacga atagcgcagc
    24241 tgccaactca accatagaag ccgtcgcatc ctggttgcgc accaatgagg cgtggtattt
    24301 gacttttgca gcaccttggt gtccagaagt cttgatgatc tgctttatgg gaccttccag
    24361 ggcagaatga ggtccaattt cgataacgag atttggcgat gacatgtcga tgagctcccg
    24421 catcgccgga gaaaacaaca cagggcgagt caagttatca acccagtacg atggacccat
    24481 gtcagttgct gaatcaagct gcgtgcccaa cagagaggaa taaaacttga catcagaccc
    24541 catggtagag gatatacctt gaattgcgtc cagatagtcc tcagcagcga gctgcatatg
    24601 aggagaatgg tatgccatgt ccacatgtag cttgcggttg aatatttctc gttcagtgag
    24661 ctccgcagca agctggtcga cagcctcttc gtcgcccgac attgtgacgg acgctggcga
    24721 gttctcacac gccaccacca ccacccgtgt caaggaaagg ttgcggatga tttctttcac
    24781 ctcaacggcc ccggcaccaa cagcaagcat ggatccacga agatgaggat agttggtctt
    24841 caatttgcgg gctgcttgtc cgcgatgata cgcgatcgcc attgcatcgt cgagtgagat
    24901 agcacctgcg gcaaacgcgg cggcaatctc accgcttgag tggccagtca ccgccgacgg
    24961 tcggactctc caagacgcca gcaataccgt caagcctagc tgaatagctg tgcacgcagg
    25021 ttggctgatg tgtgcctggg caatattcga tatgctcttg tctttggcta attctttgat
    25081 aagggagaag tctgcaccaa gtctttgaag gcattggtca gcagcctgga gtacctcggc
    25141 gaatacgtgg tggctctgta tcagctcccg acccatggcc gcccactgag ctccttgtcc
    25201 tgtgtaaacg aaagccaact ttggtggccc aaaggaccta gttggaagag ttgtgggatt
    25261 gttcagggct gaagcgagat ggtcgacatt tgccgctacc aaggcgatgc gccatggcag
    25321 gtgagaccgc ctgttcgcca gagtgtatgc cacgtcccgg agcagacgct tttggaaaac
    25381 cgctgggtgc tgttcgaggt agacgctgag ctgcgagacc atcctcttgg cggctgtctc
    25441 gtcgtgggct gaaagaacgt acaactttgg tgcttgagct tcggactcct gtggtagctc
    25501 cgacgatgtc agagggctgc gtgctaatac agcgtgggcg tttgagcctc cgaaaccaaa
    25561 attgttgaca ctgatgaagc gtttgtcctt aggccaagga cggatattta ctggtaccta
    25621 tgaaagttag tgtctcgtgc ttgtgttttt agtggacgct acgacctacc ttcatgttcc
    25681 aacggtcgag tggaatcttg tcgttgggct tttcgaagtt tatgttcggc agaatgaatc
    25741 ctttgtccag catgagagat gccttgataa ttgatatgat gccgctcgca ttctcaagat
    25801 ggccgacgtt tgacttcaca gagccaatat acagcggtgc tctcttggtc cggcccgacc
    25861 caaaaacctg atataacgcg gcagcttcga ttggatcacc aaccttggtt cctgtaccat
    25921 gggcctcaac aaacccggcg tcctcgggat tgattccggc cttcgcgtac acgtcgcgca
    25981 tcaatcgttc ctgcgcttca ccgctcgggg ttgacaggcc tatatgactt agcatggagt
    26041 ctgaagtgta gtaacatgga tagtggatgc ttaccaatgg ttttgccgtc ttgattagta
    26101 cccgtattga taatgacgga ccatacctta tcattgtcct tcagtgcctg atccagcggc
    26161 ttcagtacta gacagccaat accctcgcct cgcgcgaaac ctgattcggc tcgatggtca
    26221 aaggagaacg tcttgccatg actattgaat atcctgtttg cctattaaca cagtcatagt
    26281 tgataagtac ccgcaggagc gtacccaagc atggacatcg agacggcgtc atccggctgc
    26341 aggtgcaggc tgcatccagc aacaatggcc tgctccgact ctccagaccg gatactttgc
    26401 actgcgtgat gcaacgcata catgctcgag gagcacgctg tgtcgaccgt atagcagggt
    26461 cctcgcaggt caaaatagta tgacagacgc ccagcttgaa tagactgatg gttgcccgtc
    26521 gcatcgaaca ttggcatttg attgaggtcg cgcagcgaac caactcggta atccgatgaa
    26581 cgtccgccaa cgaacacacc gatgttgcgc cctgcgatcg attctttcgg gatgccagca
    26641 ttttcgaagg cctcgtaggc acactcgagt agttgtcgtt gctgcggatc tgcggcatgt
    26701 caatgattgc tgctaggcac cattcgtaag ttgcatgggc tcttacccat ggctaaagtc
    26761 tcctgatctg taatattgaa aaagggagcg tcaaatgtag acaactcccg atccaggaag
    26821 tatccgctac ggacattgat gcatcctttc ttctgtgggt ttggatgata gtaggcatcc
    26881 ttagagaatc tatgctctgg tatctcacac cagccgctgc gagagcgcga cagcaacgtc
    26941 caaaagtcat ccaacgttga gacgcctcct gaaagacggc aggacatgcc aacaattgcc
    27001 actggcgccg gagcaccacc atcgttgcta aacatggccg gtgctaattt gatagtcttg
    27061 ctcagaggta gttctagctt caacggagtg ggaacctttg cttctcaggg ggtttgcatc
    27121 ttcttatctg cacccgttcg tccaccggca agattcactc gactagacac cacggctctt
    27181 aaaacaagcc ttatcgcgat gtgcgttgtc aaagagtgtc atttggtgcg taatttaaat
    27241 cgatagacct ttgctccaat aaatttgaag cccagataat gactgaacct cgcaatctta
    27301 gctgatgaac acacacctct acggaaagtg atctacgaag ttatagtgta aagagcttat
    27361 aatctcaatc cggaggggta ctggttgaat ctaaaataca gtgcgtatgg ataggctgcg
    27421 ttggcaacac ttcagtcctc ggcaatgcaa ccccacagga gcgactagga gcaccaacac
    27481 aaaacaaact ttattcccgg agcctctcac gtggaggcag acaccaacgt ctatccaggt
    27541 ctagcgtgat gacgacaccg gcaattggcc cccaattaat ttactgacta tacttctggc
    27601 ttgtcgataa ccatgtactt cgaagcagct gggttatgtg gctcactgtg ttacgggtgc
    27661 cattcacgtg gctcaccgct cgtgtgctgc taccatggta cacgtttctc atatttttat
    27721 tgtattttct acccttgcct aacctatccc ttgcttaatc tcacccttaa ctaatcttaa
    27781 ggccttcttt ttctgttgta gaggggttta gcaaacgtcc agaacaagat tgggtgaatg
    27841 ggggtttccc cctttagcgc cacgcttccc tgccgtcacc gggattcaca agaccacgaa
    27901 gaggcaaact tggttcaccg tagctttgtc acatgctgat ttccaaagac tcggcatttt
    27961 gggttcatat aacaaaatag tcaagagtct agcccggcat ctgtgcattg ctggatctct
    28021 acccttgctg gcatcacagg aagcatcgcg ataagctagc tgcattcacc acatgcctcg
    28081 ttgactttgt tacaaggggt agaaaaaaca taacaggaga caagaaaaca agctattaca
    28141 accagtacat ttcaagcttg tataccatcc gtggtcgaca gtgagaactg acttcgacgt
    28201 ccattcaggc attactgagc atgaagtttc tttgcttaca tggcgcgttt gggagcgcag
    28261 cggttagtgg ttcacctatt gaatacttat caggtgacgg gttactgatt actgtcatct
    28321 agggcttcaa agtgcagctg agaccatttg tcgatgaggt cgcccgcgcg aattccagct
    28381 ccttcgtatg ggtagacgga ttgcacccat cagaggcgcc cgtcggctat acagaattct
    28441 tcggcggacc tccttactac cgccatatgc agtatgaagg tactgaaggc ctggaccagt
    28501 tgatgtcacg cgtccgcgag ttccctgagg gcttaggtgc ggaggataca ctccgcttct
    28561 tgatccgagg gtttgacgag ctaccaagca aggctctcga agagtccttg ggtcggctgt
    28621 ttgacatcat agataaggat cctgagattg acgtgcgttg ctgtgaccca agccatgcat
    28681 aacttgctga caatatcagg gcatcctggg ctactcggaa ggtgcaattc tagcttcaac
    28741 gctcatacta gaagaacaac ggcgactgga agaggagggt attccgcgcc gtatcaaggt
    28801 cggttacgct gcttgcaact gtgaggtgaa tctaatgcgt tttcagggcg ctattttctt
    28861 ctcgggctgg ccgcccgtcc ggtatcgaga tggcaaaatg caacatctgc tagcagatga
    28921 gtgcgacagc atcgttgacg tgccaacgtg ccacatcgtc ggctgtaacg acccttatat
    28981 ccacggggct atagcactct acaacatgtg cgatgaggat acggtggtat tgtttgatca
    29041 cggcaagggg catacagtac cgagggataa gaagacgatc aaagagctgg cagaaacaat
    29101 taccatgacc atacacaaag ctacatgttt gttgggctaa gattcttaag ttaaggacat
    29161 ctacagtctt ggtcttgcta cgatacaatt tgttagaaca actattaagc gcagatagta
    29221 gtactgggtg tactaaaatg cagaagcctc atatgtgagt gaaactttgc aaatggcttt
    29281 cttcaatgtg ttgcctaaat atttactctc cattggctca gggtttcttt atgggttatc
    29341 aaccgccttg caaacattct tgcgcaaata tttccccgca atcaacgtag agtgaggact
    29401 gattcttcgg agcctatttg cacgtgccag gaaaagccag tccatcggca catgttggtc
    29461 gatcaaagct tgttgcgcgg gtctgtaaat catattgccc agcctggcaa gcgtagctat
    29521 gccgagggcc caccattcgc ttgactgccc aagggacctg cattagcatg ttctaggcca
    29581 gccagcaagt caactaacta agttaaccat ttgataacca tcgacatctg gttcgccgat
    29641 cgtgacagta ctgagcaaga tctttcaccg caagtgatac gtacgtggga cgtcacgtag
    29701 atctcttaac cgaaagagga tagcatttca acgggtagaa tcacgaaatc aatggtattc
    29761 ggtactacag gtcatcagtc tagaccaccg atattatgat ggcaaggatc cgcatcataa
    29821 tacaattacc gatatccgtg cgttgacgat ctgaaggggg acgaagcagg agaggctgcg
    29881 tatttggagt cgaaaagcct cgtagtttgc ccgaaggcgg ttagacctac tcatcttact
    29941 agccactctc cgtcgtatca ccttcgtggt gtttgtgaga tggtcttcga ccacgaagca
    30001 cgagccgtgt taccggatca tcgccaacgc cggggtataa gtgcggagtg ccttctgcgc
    30061 acggggcgct cccgataagt tggcgctttg gccgctcccg gcgtaaatat gcgtgccgat
    30121 caggcactct tcacccctga gtgcttgccc acatcccgtg tagtcgctct gccgtcgtct
    30181 gcctcccatg gttaaaaaaa ccatgtctaa agatgtcgaa agaaactcaa acttcaacgg
    30241 ttggctgcca tctgcggacg ggcccaatgg ccagacctca caacgctgct cagcctatca
    30301 cagcagaaat agcattctac cactgtgaga atgaggtgat ggcgaaatcg cttgactctt
    30361 cgagacttga gtgcaagaca cccgttcctg tagacaattc aaggaagaac ctcaattgga
    30421 caagacgtcc ggtctaaaga cagcaggacc tcggcaccgc cgttgcagcc tctctgcctt
    30481 tcgcggcaac aagttgaggc ttcaggtctt aaagattaca gtccgagtag accaaagcct
    30541 cactgaaacg cctttcacgt agttacaacg gccattggtg tttccaacta ggtcgtgtta
    30601 gcgctataat ccatctctac caatacgcaa gtgacagagt caagatgtat gtatatacgt
    30661 ggtcaccact cattgataga aatttaccgc aaaatcctgc ggcaggttta gtttacaccg
    30721 aaacgaacgc gatcccaaaa tgcgtactgt taacactgaa aacagatgcc gatcttcgtc
    30781 tacaagttta tatccaaatc aaggtcgtag tgactgtcaa tccggccggc gccactagtg
    30841 gcatattctt agaaggtgtt atcagattat caatgattgt gtcttcatag cggcatgtgg
    30901 aagggttatt gaaaaaaaag caggacccga cgttgaattt cacgccttga atgcatttct
    30961 cggaagcaaa tacaaggctt tattgaatca gatctgggta cgcacggatg gtgtctcctg
    31021 gagcttaaag cagcacaaga gataataaga gtgttaagtc aatactctac tcccgaacag
    31081 taaaggaagg aggctctttt gttggtagat taactatcta ggtaaattgg tccatcaatg
    31141 ctctgaacag taatccctga gttaactgtc ttagaggata ttgagattca actaggagtc
    31201 tgtcagtgac tatgaaaaat ggcttccgct cgtccaatat gtcatgaaag gcacgattat
    31261 tccaaagtgc aaggtgatac gctcgtggcc gtagtactcc agaccgcggc ggtgcttccg
    31321 tgcaagctct gtcgtatcct ttccaccttc tcccatcatc acttggtagg aatttttggt
    31381 gagccgcatc gccccattcg cggggtagcg ctgaagctca ttccaataaa acgtataccg
    31441 ctcttgaact tggacgtagc tgttcttgga aagtcttcca gacatcaact ccagcatgac
    31501 agatccgatg gtgggattag caccggcagg gtgaataggc acatagtaca tcatgacggc
    31561 gggcggtctg cttgtctccg cgatgggtct gcccccaaac gaggtcaact gcagctgtgg
    31621 ttagtgagag gagagacatg gggaggaaac ggtgttcatg tacgaggtaa acatccacga
    31681 gatcatgatc tccgtgatcg taaggtgaga ctacgacgac ggggtgattg aaggcgcctt
    31741 cttctggtct gcaaccaact cctacggctc tcggtggtaa ccagcaaatg gtggcgggca
    31801 atggccgttc tgtgagcttt tgggcaaaag tgtaagggac tgtaggttgc attgccgatg
    31861 atgtagccat ttttttttct cgaagtcgta actgacaaac ttggcgacca gtctcagttg
    31921 cgagggtatc gacggccaag cttgaagctg ccatggcagc aatttatatc attgctcctt
    31981 tccaatcgtg gcagctatca tcgtattcgt ccgtgccttc gcccataggc tttcaaagat
    32041 gtatgccacg atactcaagc atagcaagcg gacagatcag aagtaatcgt ggataggtca
    32101 tcttcatctt cttcaaggtc tcgcaaacag tcacttgaaa ctagtatatc accaagtcat
    32161 acgtggtaat gtctttgtgt gcagatattt tacaagtcga cagtcgacaa gtccagtcgc
    32221 caccggccac gtcagtgttg gtgcgataga tcagatagcc gcgtaccgaa gtatgcatcg
    32281 tggttgcaga gaaaaagatt tacatcgcat ctatattgtg ctgtgtctgt agatgttgat
    32341 atgtcacgat gccagagcgc tctgaggggg tctgcgctaa gggcccgggt gcggaaaggg
    32401 gctgattggg cagaagttgg aacgcgatgg ggagaagcca tgagttgtgt ttgacagact
    32461 actggtcttc tagctcgcat cactgatcaa tagtccgaat gcggaatgcg tcggttcgga
    32521 agagtggtgg tgccgacgtc gatcatcaac accagaactt cacaccgtct tcctgtccat
    32581 tcggcaaggt ggcgacttgg cgtcgaggac ggccgttgca aaacccgaaa gtcaggacat
    32641 cgtcagccgc acaaagggaa gtaaacaaca agaatgacac acaggtcgtc gaaaaataga
    32701 tcagaagtct cagcatctgc gacctagagc gcaggcgcgt gtttggaccc ctgcgagtga
    32761 tgaagcagtt ctgaaaccca ccgccagtag aggttacgat gtgacgtcga gcgcccagca
    32821 ctgcgatgcg aggcaagccg agcttctggg tttgggtttg ggaagaggag agtggtccct
    32881 gggtcccaga cctcaggacc tgccagtccc agggggagag agcacggacg ctacggcgcg
    32941 gaactgatcc acgcgactgg gaaaacctgt ggccaggccg agggccccgg aggacccctg
    33001 cgtgttaact taaactcgcg ggcaaggttg agaggatggg gaccctggaa gggaagaaca
    33061 gaatgccaga ggcgtctggt cagctccaac cttggaagtc agccctcgag gtcttggaag
    33121 cgtgctcgag tttcggttta gacttttctg gcaatacgaa cacgtcgaag ctgtcggacg
    33181 gatcccgtat gcattgagtc ggtgggcatt ttggcatgcc gatggccttc tccttttgcg
    33241 ggggtgcagc gtggttcgtt cctggcctgg tgttattgtc aagtgggcgg cttttcgggc
    33301 tttgcctagc ccccaaaagg tcatgggttg gatacggtaa gctcctgtcc aggaatgcat
    33361 tatcgatccg gttgggcgtg tgctgctcac tgcttgtagg cttgacgacg catcttgccg
    33421 gtttcgcaca cgtagcactc attcttgtgt gtacaaggct gaatcaggat gcttgttttt
    33481 ctcactgcag gccagagaca gggtaatcaa atcggtcagt cgttgaacca gatctcagtg
    33541 gcagcctgtt caggcaggcc cgtggatcgc gctgcaactc taatcgtcgc cctagaaggc
    33601 gtctcgtgtt tccagaaaaa gggccgttgt tagtagctgg tgggctcagg tttcccgcac
    33661 ggatgccaga gctgtcgatg cgttcggggc tagcgatgac gcgtgggaat tttgccggag
    33721 agcaaaaaca ggactcttga catcgcagag tgcctctagg cctgctaggt gcgcccagtt
    33781 ggtaggttat gaagctacag acagatacgt acagcatgac ttgatctact cgtactcgtc
    33841 gtgatcaaac cttcaacatc gcccagggat gaacaacacg agctcgggat cgtaggttac
    33901 tgtgtactgc ccatcttttt gagtttctga accagagcca gaccaaattt ctgcaatctg
    33961 catgggtatg ggtaacggtt agctagcaaa tgtcagtcct gcttttggtt tgggggggtt
    34021 ttttattttt ttggttctcc acactccgag ccggccgccc aggcattgaa tcattgaatg
    34081 ccagtggggt cgataccttt gggggttggt accggtaaat ccaaccagcc ccccgtccaa
    34141 cgtccaactg ggtcgtggtc atggtcgttg gtcgttggtc actggccatt ggccatgcag
    34201 tcagtgaagc gaatgagtac cttgagtgcc ttggagcacc ctgagcagct taagttaacc
    34261 gtgcgtgcga caagaaaccc cattccgtcg ccggactggc tggaaccaaa gccgttcgtt
    34321 catcatttat tcatcaccag ccgtttcttt tcttttccct cctcccattg cgaccattta
    34381 cacatcacac attcatcctt atcgtagtaa tacattcttt tccttgggtt ttgtctcggt
    34441 ttcttattat ttcttgcata ccactgccac caccactact acttactact ctactactgt
    34501 tgcttccctt ttgtcgactg ttcgagggag aagaagaagg agagggagac cgagaccaga
    34561 aagcggtcat ctatctacat tggatacccg acatagacag cagcaccgac gacaccaaac
    34621 cccgacgtgg cctgctacct aatattctcc cagccttgga gaaatatata tatttatata
    34681 tatatttcgc gcttccaact tgcctattgc gcggttgatc cgatcgatcg tgtgcgcgtg
    34741 tctctgtgtg tgtctgtgtg gtctctctgc ctggccggaa gacttggaag acttggaagg
    34801 agctggaccc ccgactgtca actgaacctc agcccacgcc cacgcccgcg ccgacgccga
    34861 acgccttctt tcatcatcct gcgtccttca tttgcaccac atcatctcac tctgagcccc
    34921 cggcgcatcg cgaccttgtt tctctgagac atcatccccc cctctccccc gcacctggcc
    34981 accgtccgcg cacgcgcgcg aaacaacaca acacgaaacg ggacagcaca agataggaca
    35041 ggacaggaca ggacaggaca ggacgggacg actcggagac ctgggcgaaa gactcgttag
    35101 acctcacatc tgccagcttc tcatcagctt gtttactttc ttcgacattc ttgtctgcct
    35161 ggatctgggt cttatcctct taggccattc atcgcttctc gttcctcttg ttcctaacca
    35221 cttataataa cccatctcgg ttcccatcgc atcccacccg gccgtccgac ttggcctcgc
    35281 atcattgccg ccaccgtcat catgttcgag acgcagcatt ggtccgtcga ctcgacccgc
    35341 aagagggccc gggaggagga ggaggaggag gaggcggcgg ccatgcacgc cagcggcatc
    35401 accggcttca ccgagcaccg caacaagcgc ctgcactcgc tccccgtccg cacatcgccc
    35461 aaccacaagc ggagctttcc catcagccac ctgccgccct cgaccgtcac cccggccgac
    35521 tcggactccg aagacctgca ccagccgccc tcgcacttct cgccctggtc cgactcctcg
    35581 cccgccctgt cccaccagca gcacgactcg cccaacctgc ccatggacat ggaccgcgac
    35641 acggacatga tggccggcga gggcgacggc caccacttgc agccgggccc ggcccagccg
    35701 gaccaccacc ccgttgcccc cagcatcaac ggccgcatac ccactcccat ccacgccacc
    35761 tttgccgctc aggttcgcgg cagcagctgg ggcaccacca accaccaggg cccgcatccg
    35821 acgcccaacg ccggcctgcc gtatcctcag gccttccccc cgccgcccga gtcctcggtg
    35881 ccgcgctctc tcgacggagg tgtagaatgg tccatggtcc agaaccgacg cctgccgtcg
    35941 cccatcagcg agagcggcgg cgaggaggca cccgccagcc ctggcatgat cctcgactcg
    36001 tcctcgcagg ccgtcttgca gcgcccctat ctgccgcatc ttccgcactc gaccaacccg
    36061 ggcaccgcca tccaccccaa cgtggagatc atcactcgga actcgggcga tgctgatgtc
    36121 ggcatgatgg ataccgaccc ggcagtccag cagcagcagc agcagcaaga ccctcagtcg
    36181 ccgacctcgg cccccgccac gccttcgccg cgaggcaagt tcggccactc gcgcagcaag
    36241 cacaccctca actcgtggac cctgcagccg ggcatgaaga agtctttcag tataggatac
    36301 cgagccgact gcgagaaatg ccgtatgaag attccaggcc atttcaacca catcattgtc
    36361 tcgtaacagg ccggccgaac tgcaggacgt gggcaacggg ggtctcgccg tcttgccgcc
    36421 gaacgatttg ccatgtcgcg tgacggttgg ccaatatcct accctttacg ctggactgaa
    36481 gattgcaaac agctctatgg gagagcttgt gtaccccgct gaggatgaag aaggagtgtc
    36541 aagaagtttt gggggaagag aatgggggtt cggcagtcaa cacatcgaca aacgccgaat
    36601 tcagaatgat ggaaacaaag cggagagatt ttatactggc acacagcgac acctgatttc
    36661 cttttctttt tataatgcat cgtcatggct tggcctggtt tgtttgtttg tttgatttgt
    36721 ggcttccggt aaatacccct ctacgctcgc tatttgcatc tgggcttgac tactttgctt
    36781 ccatggagtt acaacggtcg attgcattac ttcaccgcaa ggcaacggtt acattcttgg
    36841 ggttgagagc ccgtcgcttg ggggcgggat taatagagag agaataattt ggtacacatc
    36901 cataaactgt cgcggctcga ttcgcttcgg atctgcacgc agaagattga ttgctatcaa
    36961 gtttgattcc ttttaaaacg tttaccaaat gccatatccc tcgtgaaagt ctttcaagtg
    37021 ttttccctac atcgaaagaa agttacatta tacttaaaac ctttcaggac acttgaatca
    37081 tatatgcatt ggatggacca tgacacttgc agttcctagg cctgtggtca gcagttcgtc
    37141 tcggtgcccg gctcgagtct gacgttgatg ggccacccgc cgtttatttg tctcaagtaa
    37201 cagggctact actacacctg agattgggca gcacggttga agcaccgatg gtcttcccct
    37261 gaagaacctt gtccatcgat tggtagtatc gcttgcaatg ttccaattga gccctcggta
    37321 taggggatgg attcattgat gctcatatat ttcacgagta tcatacatgc agcacttcat
    37381 acacctttcc agtatcccca ccaaacccag ctccgtcaac ctcaaccagt gcacaaaacg
    37441 gccaagcttc atctcttctc cacaagagtt ttctcacgta tcagttttct gacaagtggt
    37501 cagtcggtcg ccgctcgagc aacaagtgag ggtcggactc gaatctgtac ttcgccgcct
    37561 cctataaagc ggtcatcaga aacgtctgta cctcgtgagt tctctgcata aacttgaccg
    37621 cgctcatcat ccgacgtcaa attctccagt ccagatgaga cttggccgtg gtctgcgacc
    37681 agtaagtcct cggcgaggcg atatcgacgg cgatcactac caccgcaacc agacgtgaac
    37741 ctatcgagtc aatgtggact agacaactct cgaccatcgc cgctagaccc gatatctcat
    37801 catgggtaaa tgagtctcag tcaaagaagt cgagggcgcg agcacttgct tcatgcgaag
    37861 caagatcgcc agccacttcg agaccgccgc caggcctcac agtgtcactc tcatcgacat
    37921 cgatgatttt cacagcgacg accttgccgt ctctctgtgc tccacacggc cccgtcccag
    37981 tgtacacgcg gccgaaactg cgcttgccaa tcggttcagt cagaaccatt tgagtggcac
    38041 tgaagaatcc tgtgccactg ccttggtcac atcgcgctcg ggcgccaccc ctcgaagcgg
    38101 tggttcgagg ggatcgtttg cagggcggtt caagtcccgc agagtgaaaa gcactcggag
    38161 gggatggcag ccagcagatc agtttacacc ggtcatcatg gacaaatgca gcgatcccaa
    38221 gccttggatg tcccagccag atataagaag ctggccaggc cgagagatcg agttcgagat
    38281 tctctctact gagtggattg tgtcttcctg aatctcactt ccgaagagcg acgattgtcg
    38341 caaggctgaa acattggacc agacagaaag ctgggcctca agattatccg cggtcttcgt
    38401 catagataag gttgggcatg tgcgaccact gctgcatggc attgatgttc tgaacaccgg
    38461 cgatgggcta ctgaaatcca ttcttgggga agatagcacc gttgttccta gaaattgtcg
    38521 tgccacagca tgattggggc acggcagaag gcatggaaca ccgccgtgcg aaacctggac
    38581 cttgccgtcc gagccaagcg tatggacggc agacaagcga ttactagact gcaagctcat
    38641 cagataccac tgaataggct agtacatctt gaaaacagga cggtgggcat ggaagacgag
    38701 tgcttggaac caggccggca ggctggtcaa tagcataagc ctgtaccaac cggcctatct
    38761 caccaaatat ggccgcccat cccttttgtg cctcttcgag atacgtgggc aatctgccga
    38821 ctggccaacc cggcggtatt atggacatat tcggtcaaat gcccctaatg ttgagctgcc
    38881 aactgacata ttcgaacgga ctggcgaaca tgccgcctca acaggcgtgg tatccgccct
    38941 aacgtcgggt ctcagggcac cttgggcctg gctggacggc caggctcaac gtagatccag
    39001 ggtacaggtt cctgtgaatc ctatgtcaga actcttgcga gaagtttggt tgacttgcat
    39061 acaactaggg atcgctgcga cttacgcatg aatctgctgg gctcaggtgg cctgctcgtc
    39121 caccgcctgg catctgagcg tcaagtaagg ttgtgatgaa gccagaaaac ttgctcggac
    39181 atgggaaccc gaaaaggaca gcgaagttcc tctgactgag tgggctttta ttcctgacta
    39241 ggtgatagag gccacctctg atctcctcgt cgaggtggat cacgttaccc accagcctca
    39301 aaagacaact gatacaatcc gaagtcagat tctgatcatt ttaaaccctt caataaagct
    39361 gatgatacgc tcatgagccg tcatgacaga cgttggtgag atgggtggac acttcacatc
    39421 tgggcataat ctgtcagtgc tgttcgcatg tatgacgcga gaaagttgga cacaaataag
    39481 gaaaaaccct ctttcgtcat tactcacctc tcacaggtga caagttgagc ttgctggttt
    39541 gtgagaaggc ggagattcgc atccgaagat cgtgatattg gatcacatgg tctgggagtg
    39601 gtgcccgttc gcatctgtgt ctggttacca gttggaagag tggtgggcga agatggtgga
    39661 tttgaagttg attttcatgc ctcaaagacc caatcaaacg gcgacaagag acagaaggaa
    39721 agtgatgacg atatcgaggc aacagatgta gaaggacaaa gaaggatggt agagggttgc
    39781 gtgatatctt gatatctgcg atgtcttgtt ctaaaagaca gtagcgaact tggtgtggtg
    39841 gtccgcaaac attttaacgt tcagttgagg ttgaaatgcc ccagccgggg tgctgtgtac
    39901 agtagacggt gttgtcgagg tggtttgaaa gcacaagatt acaaaggtgc tggtgatggt
    39961 agtgatgttg ttttaaaggg cgagcaaagg agaacccagc atgacaatcc agaaactgaa
    40021 tatcgtaaac aataacaaca gcaaaggcag attgttcacc aaaacatggg cataataaca
    40081 gtggggaata gggcgagggc aaggcagaga attcgaatat aacaaattcg gagattggaa
    40141 aaaagagcgc acagtcaagt gaccctcgac aatggaggaa gggatttgta cacatgtaca
    40201 caggagctga ctcaactgga caagtatgtg cttgccagtc gccgacggtt gttcacctcc
    40261 tcagcgccat cacctcggtg cttggaccaa gatgcttgta acataatatt tgctgtatcg
    40321 ccttggtatg gaaatgtctt tagtgactgg tatcatttta agacactgag aaactatttg
    40381 atgtatgctt ttgttatctt gatgtgtggc tagtgtttga ttgctatgga atagtgaaag
    40441 cgctatgtat tctttcacct agaagtaatc gcagtactct tccccctttc agtgatgttc
    40501 ttgttcatga taacagtaga tagtcagaag acagccacat ggcgggtcgc gatttactgt
    40561 accattattc tggtaactga taacaaagca acatgagcag tgaagtcttg tgcctgtatg
    40621 cttgctgcat tagggcagct aaatagcaag ggaagacgcc agtattctcg catttattga
    40681 tgtaaaatga gatagttttg tattgtatct atagtttgat cagtaaagag ttacacaaag
    40741 cgagtgcgta catgatgtag acttaggggg ggtgattccg ttgctctgcc tagaggatgg
    40801 cttccaaacc gcctcgaagc tgagggaatc cccgacaaga gaagtagtca gactgtagta
    40861 aataatgttt cagcgcaaga aacattttct tgacagcatt ggggtttaca gctttggaac
    40921 cagcaacttg gacctgagtc tcaagggctg ccggtttcat aatagcagaa gtcgttcaag
    40981 atcgggaaca agcccgcacc ttgctaacag agacatcagc gggcacatgg cttgcgctgt
    41041 caatgcttca acgggggact cgaggagacc gatgctaggt ccggctgcca tggtttccct
    41101 ttatctgcca ccaagagagg ttggcacggg gcaaacttat agctttctcg tggaaatccc
    41161 ccatagatcg gtagacggta actgtgtagt gaggctgtag atgtctcaat agttgtgatg
    41221 ttactccacg ggtctagagt atgaaaatag tttcaacaac caccctacgg ctggcgctgg
    41281 gatagacagt gtcattgaca ggcaatctcc ttgctaagaa gccacgatga attgaccttt
    41341 ctcgatggaa ttcaactggc tcgctccact gtgtagtcat cgcggtcagg accagcactt
    41401 gcacagatca ttgatgtctc gtcttaccca acgaaaccaa cgttagactc cctgtttcaa
    41461 taccacgagt gctcattgga tgggtgtgac tacaagttca actgtctccc aaaattgtcc
    41521 caatgttgta tatacagaag gatcaagtcc aaaaccatga cgccatgttt tatgcaccat
    41581 ccgtctacta cagatatgat acagtcttgc cgccccagtg gcggccgcgc aatacaaatg
    41641 tcgaccatac acgccgcgcc gcgctggcgg actattacaa gtcctttcct gtgctgctct
    41701 cacacaaccc aagtcggtcc tacctcacca gaaccagccc gtcttcttct ggcccgcatt
    41761 ggcattgagc cctacctgat ctagggggcc gcctttccgt tggttctccc tttcggcatc
    41821 cagggctgac gtggccttgc ctttgatggc gtctgcctgc tcagccaacg cgtttatggc
    41881 tgccccagtc cgccccgaag cggcggcctc ctccctgttg aagctgagct cggtggcacc
    41941 agccgcagtg tcttccttct tcaggccgcc aaatatccac tccttgaagc tcttcttcgg
    42001 aggcgctgca acgtcatcag cgccacgtag cgagctctcc tgcatggcct cgccgggcca
    42061 gacggacgtc tcggcggtgc tgggtgcgtg gccgcccgcg cgcggggagt acttgtccag
    42121 caggctgggc agggggatgc cggcctgctt cgccttggca gtggcgtcct cgaccatggt
    42181 gatctggtcg tcggtggcct tgccggtcat gtaagccagg cgcgcagcct cgagactgtc
    42241 ggtctggagc tcctgctgca gggcaaagaa ctcggagcgg cgcttgcggt tgtacatcat
    42301 catgtcgacg gtggcgtaga ctgtaactag gagggcgagg cctgcggatg gggaggtttt
    42361 cgttagcgat gcactctggc gcccatgatt cccatgatcc cgagcggatt gcatgtccaa
    42421 cagcacgtac cactgaagcc gatcaggccc atgacggtgt acctatgcgc agcatccatg
    42481 tacctccgcg agctgctgat gatcttgtcc atcttggaga catcgtgatt cctggcggcc
    42541 aaatgcgccg ccctcagccg ccgcaccttg tcctccagcg actcgggcct ggcagccgag
    42601 gggccgaggg gcgatggtcg cctgggcggc gcggatcggg cgccggtagg gggtctggcg
    42661 gcggaggacg aggacgaggg cgatggcgcc gaggaggact gaggaggaga agccgtcgcc
    42721 gtcgtcgtcg tcgtcgtcgc ggcggcgctg cgggccttcg catgggcgtg gggggtgttc
    42781 gccgtgaagc gcgtggcgtc tgccacgctg cgaggggtgc cgtctaccgc cattggagtg
    42841 tcgaaatgtg catccgcagg gaacggccgt gtcggaagct gtgggatgat gggcctcgta
    42901 ccgcacgtac aagagcagaa cgggccatca ggagattcac caggatgatt ctttttcggg
    42961 ccctgggagc tccccggccg ccagagggta cgtaccgaaa ttgcggggcc gcaccgtggc
    43021 tcaggttgat ccgcgccggg acagaccaac ttgatgaaat tggatgatcc attggaactg
    43081 aggtttagtt acatagtgag gttatgcata gatgttatgc acaggcccga gttgtatgac
    43141 cttgacgacg tgcttcaatc catagtctcg agagacgtag acttgggccg ctacaatcac
    43201 cgtgcttatg gacatcaacg gtggctctac ttcgcaatca tcatggatga tcctgaattg
    43261 gcatataagt cagctgaatg gcaccacatg ggagcccttc tggagacgct cattgtcgtc
    43321 cgtctcttca gcaactgcaa ttatagtgca taaaaagtta tagttcaagg ctgtgcctcg
    43381 gctggacgag tttcaattct gcagctgaac ggtgaaattg ataatgctgg aggtgctcag
    43441 tgtcaaagat aataaacact tggtcgagga acaaggaagg caatgttata aactatgtac
    43501 aagaagaaag ggggccaagt gatctgtcac ttgtctgtga gtgctcctga gccttggatg
    43561 tgggttgcct cacaagcact gcgagtagta gtcgttctgg cgggtgcagg tgtagcccga
    43621 gacgcagaca gtgggacccg tccagccaat gccaccacat tgggcgtagt gctgagcaac
    43681 cgcggtcgag gtcgacgacg gagcactgct agtagaggtc ccggtgcttg tggtaggttt
    43741 cacagtggtg gaggttacta gagtagaggt tgacgatgtc tgagttgatg tcgtggcggc
    43801 cgtggttgtg gacgacgagg tcctcacggt tgatgtcgtc gaagaacctc cacctccgct
    43861 gacggctccc tgtgcccaga acacaccgcg gccattggta cccacgtaga cctgtccggc
    43921 cgtgtttcca ctgcccgtca atttgcaggc gtcgatggca ccaaagccct gactactccc
    43981 ctggatgtcg gtccacgtcg tgccgctgtc ggcgctcgca tacaatctcg caccagccga
    44041 tccagtcccg aacgcgtaca cgttccacgt gctgccagat ccgagaccga cagcgatctg
    44101 gtaggtattg gtcaaagaag tcgaggtttg agtgaaagag gcaccgtagt tggtcgaatg
    44161 aaagacaccg acatccgtcg agacccagac atcacccgca gtggtgggaa gcacaacgat
    44221 gtcacggata gccgtggcac tacctagctt accagccgct gagaatgtgc tgccagtgtt
    44281 tgtgctaacg tagaaggtgg aagaggaacc agcgtagaag acggtgttgt tcttcttgtc
    44341 cgaggcgatg acagcccccg aaggtaagct ggacacggct gcgaaagagc cctgattctg
    44401 ggagcggagg accccgttcg acgccgaaga ccataggata gtatcagcac cggcggaata
    44461 cgcaactgtg ccaccgttgg tcgaggtatc cgccgcagaa tcgacattcc aagtcttgcc
    44521 gccgtcatac gataacgcca cctgctgcga accagcagtg ttaccgactc gcaccacgct
    44581 ggcgacggca ttacccgcgt agtccacgga cgtggaagtg gaccaaatgg ggttcatcca
    44641 agctgtcttc ggcgaggtgt ttagatcgct cttgctggca aaggtgaagc cgctgtcatc
    44701 accaacagcg gctagaagtt cggtgcctcc tggggcagat gctagatcct gaacggcgaa
    44761 ctcttcaatg ccatctgcta gtgcttggat ggagatgttg tgtaccgtat cccatttagt
    44821 caagtcgtgg ccaccgtaga ccgtgagacc ggtgccatac agccagtgat cgctgtcgag
    44881 gggattgatt tccaaggact caatcatcca tcccaagtgc ttggtatcaa catcaatgaa
    44941 acttgtcttg acccacggag caagaggtgt cttgaaagcg ttagcatctt ggaaagaaaa
    45001 aggtcacatt atcaagctta ctgtcagccc atagtagtag gtcatgtcgg gatagcttgc
    45061 ccacgcccag atcttactcc aagtggcccc cgagtctgtc gatcggaaga tctgcgcgtc
    45121 cggccaccac gagttcaagc tcgcgacgac aagggtaccg ggcttcagca tgtccaatcc
    45181 caagccaccg aatccgaagt acaggtccga tcctgaaacg ggagtgatgt tcttccaggt
    45241 gcctgccgtg atgtcgtaac gatacacagc acctgcggtc ccatcgtatg gacctgtccc
    45301 atcggcatat gtgatgtaca gggccttctc agctggctgt agcttgccct tgtgggggaa
    45361 gaactgccca ggctggccgg ctaccgcagc ccatgtgctt ccagcatcgt tgctaacata
    45421 aacgctcgca gtggtgttat cggccgtgcc aacaaatatg cgcgacgtag cgccactctt
    45481 ggtcccagat gtggagtcaa aggtaacaaa agtcagcccc tgaagatcgt tgttatatcc
    45541 attggcatcg ttgggatcgg gtttgtaagt cccaacagcc gtgaaagaag agaccttggt
    45601 gaaggtaaca ccgccatctg tagacttcca gagaccgttg cccgaacgag ctccgaagta
    45661 tatgatgttt gagttggcgg gatccactgc caaccgctct cccgtcccac gcccgggcat
    45721 gttgccgccg actttgaagg acaaattggt gaatgaccat gttgcaccgc gatcggacga
    45781 gcgaattatg gcaccattgt taggatccca gctgttcgtg tacatgccta ctgcggcata
    45841 cactttctgg tcattctggg gatccagcgc gacagcatca atgccccagt tatgccatcc
    45901 ggcattgtcg gcgatgctgt cggtgaccgg cgtccaggag tcatccgcgt tgagccggta
    45961 gagaccaccg atgtcagtcc gggcgtacgc cacgcctttc gtctttggat ggaacacaaa
    46021 gcccgaagtg aagcctccgc cgcctccgat cttgacgttc ttccatgtaa aagcagcacg
    46081 gataggcgct gctgcggcaa gcagcagcag cgatagagac gagagggact tcatcatcac
    46141 cagcaactag aggagaccgg cgcgaaagac tacggtgtga ggcgcagagg gaaccctgag
    46201 cttcctaacc ttagtcatag ttggtacgac atattgcttg cccttatata ttgccagctc
    46261 cccatgaggc ttccccgaat atgcctccaa tgacacgagg ggcatgcggc gtaaccaggt
    46321 tgccatctgc gagtgccagg cgcacatatc cgtcggtacc tcccacaaga cagctttaca
    46381 gcccatgttc gaccagacca cgcgatggtg agcgtgcagg agcatatttc aggatacata
    46441 gcgccattca aggtttctct gcgattttcc cgcgaatcgc ggacccctgc ttcggattgg
    46501 cattgccaag aacccgtgcc gtctagaccc tttcggcgat catggaggaa ggctctccgt
    46561 aacggtcgga agcaaccgaa aatgattcca cgaaggctga ctggtaagta aggtgcaaag
    46621 cagcaaaatg agtgtcaatt tcgtatattc tattgaaata gtctctacag atggggggct
    46681 ttggggtcta gcgttcggaa cgaatatcag cttcgcttgg gtgccactcg cagacactcg
    46741 ggaaggatgt ggggtcccac gggcatagcg gtccggaacc atcggctaac gaagacaata
    46801 tgcaggcaca cgatccacgt cacatcatca gcctctggga tttccgtacc caaatgaatg
    46861 aatggaacta gtggtcttcc gtcaatactg taaacctact gcgaacgtga gagtaggcaa
    46921 gagggaaaac acacaaaaga cggtacagcc aatcaagata cctaccctga ccacggatcc
    46981 acgttgctgc aacttgccaa gtaataccat tctgactaac tgtctatcac cacgg
//
