# Supplementary material for: Genome sequencing and physiological characterization of three Neoarthrinium moseri strains
Source: BMC Microbiol. 2025 Aug 21;25:526. doi: 10.1186/s12866-025-04274-z (PMC12369201; doi:10.1186/s12866-025-04274-z)
Supplement: Supplementary file 16 — Supplementary Material 16. [file 12866_2025_4274_MOESM16_ESM.zip › BiGSLICE/input/Nmoseri/CBS16480/JAFEVA010000039.1.region002.gbk]

LOCUS       JAFEVA010000039        47199 bp    DNA     linear   PLN 06-APR-2022
DEFINITION  Neoarthrinium moseri strain CBS 164.80 scaffold39_Wmoseri_CBS_16480,
            whole genome shotgun sequence.
ACCESSION   JAFEVA010000039
VERSION     JAFEVA010000039.1
KEYWORDS    .
SOURCE      Neoarthrinium moseri
  ORGANISM  Neoarthrinium moseri
            Eukaryota; Fungi; Dikarya; Ascomycota; Pezizomycotina;
            Sordariomycetes; Xylariomycetidae; Xylariomycetidae incertae sedis;
            Neoarthrinium.
COMMENT     ##antiSMASH-Data-START##
            Version      :: 7.1.0
            Run date     :: 2023-12-04 12:18:39
            NOTE: This is a single region extracted from a larger record!
            Orig. start  :: 325202
            Orig. end    :: 372401
            ##antiSMASH-Data-END##
FEATURES             Location/Qualifiers
     protocluster    1..47199
                     /aStool="rule-based-clusters"
                     /category="PKS"
                     /contig_edge="False"
                     /core_location="[20000:27199]"
                     /cutoff="20000"
                     /detection_rule="cds(PKS_AT and (PKS_KS or ene_KS or mod_KS
                     or hyb_KS or itr_KS or tra_KS))"
                     /neighbourhood="20000"
                     /product="T1PKS"
                     /protocluster_number="1"
                     /tool="antismash"
     proto_core      20001..27199
                     /aStool="rule-based-clusters"
                     /tool="antismash"
                     /cutoff="20000"
                     /detection_rule="cds(PKS_AT and (PKS_KS or ene_KS or mod_KS
                     or hyb_KS or itr_KS or tra_KS))"
                     /neighbourhood="20000"
                     /product="T1PKS"
                     /protocluster_number="1"
     cand_cluster    1..47199
                     /SMILES="C(C)=CC(=O)O"
                     /candidate_cluster_number="1"
                     /contig_edge="False"
                     /detection_rules="cds(PKS_AT and (PKS_KS or ene_KS or
                     mod_KS or hyb_KS or itr_KS or tra_KS))"
                     /kind="single"
                     /product="T1PKS"
                     /protoclusters="1"
                     /tool="antismash"
     region          1..47199
                     /candidate_cluster_numbers="1"
                     /contig_edge="False"
                     /product="T1PKS"
                     /region_number="2"
                     /rules="cds(PKS_AT and (PKS_KS or ene_KS or mod_KS or
                     hyb_KS or itr_KS or tra_KS))"
                     /tool="antismash"
     gene            1798..4074
                     /locus_tag="JN550_009006"
     mRNA            join(1798..2094,2145..2710,2761..3082,3138..3618,
                     3674..4074)
                     /locus_tag="JN550_009006"
                     /product="hypothetical protein"
     CDS             join(1798..2094,2145..2710,2761..3082,3138..3618,
                     3674..4074)
                     /codon_start=1
                     /locus_tag="JN550_009006"
                     /product="hypothetical protein"
                     /protein_id="KAI1864449.1"
                     /transl_table=1
                     /translation="MVSATTELHPLDPLTSSEIETAINIVKKAHGDVFYNVVSLHEPRK
                     AEMSKWLEDTAAPKPTRIADVVVIAKGGKVYDGLVDLKDGKITKWELLDGLQPIITMEE
                     LVAVEHVCRKDPKVIEQCEISGIPKEDMHKVYCDPWTIGFDERHGNKVRLQQALMYYRP
                     NVDDCQYQYPLDFCPIYDADKEEIVAIDIPKVRRPLSKAPAINYHPAAVEKAGGYRQDL
                     KPINITQPEGVSFKMTGREIEWQSWKFHIGFNYREGIVLNNISYNENGTVRPIFYRLSL
                     AEMVVPYGNPEHPHQRKHAFDLGEYGAGYMTNSLSLGCDCKGSIHYLDAEFPSRNGGIR
                     TIKNAICIHEEDAGILFKHTDFRDESSIVTRARKLIIQQVFTAANYEYAIQWIFHQDGT
                     IQPEIKLTGILNTYSMNPGEDTHGWGTQVYPGVNAHNHQHLFCLRVDPNVDGPNNTVFV
                     SDAVPSDAPVGSPENFYGNAFYAKRTKLSTTGESKTDYEGKTVRTWEICNTNKPHPVSG
                     KAASYKLISREVPPLLPKEGSLVWKRAGFARHAVQVTKYSDDQLWPAGRHVPQTSGEPS
                     LGLPEWIGDGTESIDNTDIVLWHTFGVVHIPSPEDFPVMPVEPITLLLKPRNFFSNNPV
                     MNVPPSYASTPSQVAAGNAGVYDATDKISKLAFTNGTNGTNGSCCASNGANGH"
     PFAM_domain     1822..2070
                     /aSDomain="Cu_amine_oxidN2"
                     /aSTool="clusterhmmer"
                     /database="35.0"
                     /db_xref="PF02727.19"
                     /db_xref="GO:0005507"
                     /db_xref="GO:0008131"
                     /db_xref="GO:0009308"
                     /db_xref="GO:0048038"
                     /description="Copper amine oxidase, N2 domain"
                     /detection="hmmscan"
                     /domain_id="clusterhmmer_JN550_009006_0016"
                     /evalue="6.60E-15"
                     /gene_ontologies="GO:0005507: copper ion binding"
                     /gene_ontologies="GO:0008131: primary amine oxidase
                     activity"
                     /gene_ontologies="GO:0009308: amine metabolic process"
                     /gene_ontologies="GO:0048038: quinone binding"
                     /label="JN550_009006"
                     /locus_tag="JN550_009006"
                     /protein_end="91"
                     /protein_start="8"
                     /score="55.2"
                     /tool="antismash"
                     /translation="HPLDPLTSSEIETAINIVKKAHGDVFYNVVSLHEPRKAEMSKWLE
                     DTAAPKPTRIADVVVIAKGGKVYDGLVDLKDGKITKWE"
     PFAM_domain     join(2089..2094,2145..2444)
                     /aSDomain="Cu_amine_oxidN3"
                     /aSTool="clusterhmmer"
                     /database="35.0"
                     /db_xref="PF02728.19"
                     /db_xref="GO:0005507"
                     /db_xref="GO:0008131"
                     /db_xref="GO:0009308"
                     /db_xref="GO:0048038"
                     /description="Copper amine oxidase, N3 domain"
                     /detection="hmmscan"
                     /domain_id="clusterhmmer_JN550_009006_0017"
                     /evalue="1.70E-22"
                     /gene_ontologies="GO:0005507: copper ion binding"
                     /gene_ontologies="GO:0008131: primary amine oxidase
                     activity"
                     /gene_ontologies="GO:0009308: amine metabolic process"
                     /gene_ontologies="GO:0048038: quinone binding"
                     /label="JN550_009006"
                     /locus_tag="JN550_009006"
                     /protein_end="199"
                     /protein_start="97"
                     /score="79.7"
                     /tool="antismash"
                     /translation="PIITMEELVAVEHVCRKDPKVIEQCEISGIPKEDMHKVYCDPWTI
                     GFDERHGNKVRLQQALMYYRPNVDDCQYQYPLDFCPIYDADKEEIVAIDIPKVRRPL"
     PFAM_domain     join(2520..2710,2761..3082,3138..3618,3674..3915)
                     /aSDomain="Cu_amine_oxid"
                     /aSTool="clusterhmmer"
                     /database="35.0"
                     /db_xref="PF01179.23"
                     /db_xref="GO:0005507"
                     /db_xref="GO:0008131"
                     /db_xref="GO:0009308"
                     /db_xref="GO:0048038"
                     /description="Copper amine oxidase, enzyme domain"
                     /detection="hmmscan"
                     /domain_id="clusterhmmer_JN550_009006_0018"
                     /evalue="2.00E-160"
                     /gene_ontologies="GO:0005507: copper ion binding"
                     /gene_ontologies="GO:0008131: primary amine oxidase
                     activity"
                     /gene_ontologies="GO:0009308: amine metabolic process"
                     /gene_ontologies="GO:0048038: quinone binding"
                     /label="JN550_009006"
                     /locus_tag="JN550_009006"
                     /protein_end="636"
                     /protein_start="224"
                     /score="534.3"
                     /tool="antismash"
                     /translation="INITQPEGVSFKMTGREIEWQSWKFHIGFNYREGIVLNNISYNEN
                     GTVRPIFYRLSLAEMVVPYGNPEHPHQRKHAFDLGEYGAGYMTNSLSLGCDCKGSIHYL
                     DAEFPSRNGGIRTIKNAICIHEEDAGILFKHTDFRDESSIVTRARKLIIQQVFTAANYE
                     YAIQWIFHQDGTIQPEIKLTGILNTYSMNPGEDTHGWGTQVYPGVNAHNHQHLFCLRVD
                     PNVDGPNNTVFVSDAVPSDAPVGSPENFYGNAFYAKRTKLSTTGESKTDYEGKTVRTWE
                     ICNTNKPHPVSGKAASYKLISREVPPLLPKEGSLVWKRAGFARHAVQVTKYSDDQLWPA
                     GRHVPQTSGEPSLGLPEWIGDGTESIDNTDIVLWHTFGVVHIPSPEDFPVMPVEPITLL
                     LKPRNFFSNNPVM"
     gene            complement(4347..5988)
                     /locus_tag="JN550_009007"
     mRNA            complement(join(4347..5349,5402..5988))
                     /locus_tag="JN550_009007"
                     /product="hypothetical protein"
     CDS             complement(join(4347..5349,5402..5988))
                     /codon_start=1
                     /locus_tag="JN550_009007"
                     /product="hypothetical protein"
                     /protein_id="KAI1864450.1"
                     /transl_table=1
                     /translation="MYHRIIFLLLKASLAHAQSSSDSGHWPTATIDSGVIIGTTAVLPL
                     ETGVVHKFLGVPFASPPERFRPSRPPPPWESPYNATIKYNRACYQNYIYSDDTRENLMN
                     LVTGGAPPPEESEDCLTLDVYAPAPATNETKKAVLFWIYGGSYRTGSNCNPNYDGSSFA
                     ANQDVILVSPNYRLNVHGFPGNPELKAPDQNLGLLDLRLALEWTRRNIAAFGGDADKIT
                     LIGQSAGAAIVDMFISAPPDPLPFRAAIMDSGQATYNGAAASPGWAWNSLAEVVNCTGN
                     AIQVYKCMRATPAKTLKRASENHVIWFGPPVQDGATWSKSPRRNRLNSTEENPLMARVP
                     ILIGSNHDEGAIYTTGVTSATAFLQSHYGLSHASAQALLAYYPIVPGGNITSEEDRATA
                     VMSESSFTCPSRFVYEDSTTAGIPAWRYFFDASFANSELVPGAYHASEIPLVFGTYDRD
                     NVTTFQIQVSAAMEKAWADFAKNPSEGPGWDMAKVAVFGGGATPGQGDDGRPVMEPTDV
                     NWMDARCFLYEP"
     PFAM_domain     complement(join(4494..5349,5402..5907))
                     /aSDomain="COesterase"
                     /aSTool="clusterhmmer"
                     /database="35.0"
                     /db_xref="PF00135.31"
                     /description="Carboxylesterase family"
                     /detection="hmmscan"
                     /domain_id="clusterhmmer_JN550_009007_0019"
                     /evalue="6.40E-86"
                     /label="JN550_009007"
                     /locus_tag="JN550_009007"
                     /protein_end="481"
                     /protein_start="27"
                     /score="289.4"
                     /tool="antismash"
                     /translation="TATIDSGVIIGTTAVLPLETGVVHKFLGVPFASPPERFRPSRPPP
                     PWESPYNATIKYNRACYQNYIYSDDTRENLMNLVTGGAPPPEESEDCLTLDVYAPAPAT
                     NETKKAVLFWIYGGSYRTGSNCNPNYDGSSFAANQDVILVSPNYRLNVHGFPGNPELKA
                     PDQNLGLLDLRLALEWTRRNIAAFGGDADKITLIGQSAGAAIVDMFISAPPDPLPFRAA
                     IMDSGQATYNGAAASPGWAWNSLAEVVNCTGNAIQVYKCMRATPAKTLKRASENHVIWF
                     GPPVQDGATWSKSPRRNRLNSTEENPLMARVPILIGSNHDEGAIYTTGVTSATAFLQSH
                     YGLSHASAQALLAYYPIVPGGNITSEEDRATAVMSESSFTCPSRFVYEDSTTAGIPAWR
                     YFFDASFANSELVPGAYHASEIPLVFGTYDRDNVTTFQIQVSAAMEKAWADFAKN"
     gene            7294..8130
                     /locus_tag="JN550_009008"
     mRNA            7294..8130
                     /locus_tag="JN550_009008"
                     /product="hypothetical protein"
     CDS             7294..8130
                     /codon_start=1
                     /locus_tag="JN550_009008"
                     /product="hypothetical protein"
                     /protein_id="KAI1864451.1"
                     /transl_table=1
                     /translation="MAELADGTPKQYFLKTAQEHGAVMMEGEFNSLQAIDRVSPGFVPK
                     VYGWGKLESSEEYFLIMDYIDLKMALPDPERFCQILADMHQKSESPTGKFGFVVPTCHG
                     KNIQPNNWDGSWCKYFTRLITAFFDIDINVNGPWREYEEAFSILKTLVIPQILEPLQEN
                     GLILKPCLVHGDLWDENTGVDIDRGQPVVYDASAMYAHNEYELGMWRRDVIKIGDAHFE
                     QYLRHLPPSEPVHQWDDRNVLYSLKFSLAHSSAWPGSTATREKYGSPVDIIWIQES"
     PFAM_domain     7318..8067
                     /aSDomain="Fructosamin_kin"
                     /aSTool="clusterhmmer"
                     /database="35.0"
                     /db_xref="PF03881.17"
                     /description="Fructosamine kinase"
                     /detection="hmmscan"
                     /domain_id="clusterhmmer_JN550_009008_0020"
                     /evalue="7.30E-43"
                     /label="JN550_009008"
                     /locus_tag="JN550_009008"
                     /protein_end="258"
                     /protein_start="8"
                     /score="146.9"
                     /tool="antismash"
                     /translation="PKQYFLKTAQEHGAVMMEGEFNSLQAIDRVSPGFVPKVYGWGKLE
                     SSEEYFLIMDYIDLKMALPDPERFCQILADMHQKSESPTGKFGFVVPTCHGKNIQPNNW
                     DGSWCKYFTRLITAFFDIDINVNGPWREYEEAFSILKTLVIPQILEPLQENGLILKPCL
                     VHGDLWDENTGVDIDRGQPVVYDASAMYAHNEYELGMWRRDVIKIGDAHFEQYLRHLPP
                     SEPVHQWDDRNVLYSLKFSLAHSSAWPG"
     gene            8804..9406
                     /locus_tag="JN550_009009"
     mRNA            join(8804..9045,9122..9252,9315..9406)
                     /locus_tag="JN550_009009"
                     /product="hypothetical protein"
     CDS             join(8804..9045,9122..9252,9315..9406)
                     /codon_start=1
                     /locus_tag="JN550_009009"
                     /product="hypothetical protein"
                     /protein_id="KAI1864452.1"
                     /transl_table=1
                     /translation="MKSVNTIILIVGLLRAEICRAYYKDDCKEEIELLESLGSEIWLET
                     KCTTDQPMGPPWVCGWLDINHCIGLSADKKLIYQKDGNFGEHCQGCGFYEDDPTVMTCE
                     CLLRTDPNGVQVWEAAEIDTDYIISTDRATGFTKCFDYTGKKCPTPPTIA"
     gene            complement(9642..11419)
                     /locus_tag="JN550_009010"
     mRNA            complement(join(9642..11143,11203..11419))
                     /locus_tag="JN550_009010"
                     /product="hypothetical protein"
     CDS             complement(join(9642..11143,11203..11419))
                     /codon_start=1
                     /locus_tag="JN550_009010"
                     /product="hypothetical protein"
                     /protein_id="KAI1864453.1"
                     /transl_table=1
                     /translation="MRLLNTETRQLEEPNPVPKYAILSHTWGNEEITFNDLQNGTAERF
                     KEGYSKLDGFCKRASENGYGYVWIDTCCIDKSSSAELSEAINSMFSWYQGSDVCYIYLD
                     DVPTDDDVVHPASAFCKSRWFNRGWTLQELIASRKRLFFSASWDLLRPSVTKLGKVGKL
                     RQSARVMRVVETITGIPVSVIDHSTTVFQYSVATRMSWASKRKTTRVEDEAYCLMGLFQ
                     INMPLMYGEGPRAMRRLQEEIIRSSTDQSILAWGYNHRYSSWPGYLAASVKDFADINPI
                     LEPRNPSTYVRERQGRLATHSTVTNQGLHIAMPIKELFGDPKTYLGLLDAFTLNGRQFA
                     LHLIPTGPESNLFARAPGSAVVTIEMGLVNHWEWERRQIYIRDFDLQVDHLSRMHTRLG
                     SSWLPWDLVLSGPAWEEEGWKLSSCYPPTGFEPYAFSSKKGYRAHTLGAVGEPCGQLAN
                     VVLIFTNQKHCLYLQLTSGQSRPSWMKPVNTNSASVSVRFRGDGPENMVEGALFREDYS
                     GELMFAMKKAFDGHRWTTISHDDQTLVGRYMFNWDLSIWPLHNTEVEVTLVRMLN"
     PFAM_domain     complement(join(11046..11143,11203..11362))
                     /aSDomain="HET"
                     /aSTool="clusterhmmer"
                     /database="35.0"
                     /db_xref="PF06985.14"
                     /description="Heterokaryon incompatibility protein (HET)"
                     /detection="hmmscan"
                     /domain_id="clusterhmmer_JN550_009010_0021"
                     /evalue="1.80E-09"
                     /label="JN550_009010"
                     /locus_tag="JN550_009010"
                     /protein_end="105"
                     /protein_start="19"
                     /score="38.2"
                     /tool="antismash"
                     /translation="YAILSHTWGNEEITFNDLQNGTAERFKEGYSKLDGFCKRASENGY
                     GYVWIDTCCIDKSSSAELSEAINSMFSWYQGSDVCYIYLDD"
     gene            12607..13965
                     /locus_tag="JN550_009011"
     mRNA            join(12607..12857,12914..13346,13406..13874,13925..13965)
                     /locus_tag="JN550_009011"
                     /product="hypothetical protein"
     CDS             join(12607..12857,12914..13346,13406..13874,13925..13965)
                     /codon_start=1
                     /locus_tag="JN550_009011"
                     /product="hypothetical protein"
                     /protein_id="KAI1864454.1"
                     /transl_table=1
                     /translation="MFKIIAPILALLGAIVYQLELPRMVRIFIGVGHTAEPLSSFPYTC
                     RRIYHKGMEACEDMWLSQSTRQLFLACSDPLARAQWMPNMLHFNVSGRGLNDAIVVVDI
                     DEMSPDKLKPRVLETPGFPGTNGDGRLHLVGLTGVDDSDGNVRLWVINAKPSVDPMSGE
                     FSDNSKVGGNSTVELFRAGPYASSLDHVKTFAHSQIATPNNVAPVGDQGNSFYFTNDHG
                     VTKTGIMGHLAPVLGGGDVSFCDDTTCKEVARGLKFPNGLAKGHDGLIYVPSSILGVID
                     VFEPQSNGNLTKVDQIDVGYSLDNLAVDSDGEIFAAVITDTFKFFAANNDPYGKDAPTA
                     AVRIHKGLDGRYKVAKVIEDSLAEVLPASTAVVHDPKTGKLFFSGVSSPFVGVCEPK"
     gene            complement(14531..16261)
                     /locus_tag="JN550_009012"
     mRNA            complement(join(14531..14668,14740..15394,15454..15556,
                     15608..15626,15691..15802,15883..16022,16145..16261))
                     /locus_tag="JN550_009012"
                     /product="hypothetical protein"
     CDS             complement(join(14531..14668,14740..15394,15454..15556,
                     15608..15626,15691..15802,15883..16022,16145..16261))
                     /codon_start=1
                     /locus_tag="JN550_009012"
                     /product="hypothetical protein"
                     /protein_id="KAI1864455.1"
                     /transl_table=1
                     /translation="MRSSDVFTATSTPPGTPATQQTSRQSGHASGSHGPTAADILADDD
                     RLSASSAEDAADHEEVEYFPAEDSSDEATPAATTATSILKRSSTQSSNRFIRYISKKFG
                     RSFNKRAGFRGRAFLPNDEIERQRNLLQHELILDVLDGRLHLSPVRPKKALDIGCGPGV
                     CNLASRYLPYLGFGLAANSPSLAQRYPDAQVLGIDVDPVRAPYHLPNCRFEVSDASQPW
                     NYGGTFDFIHMRMVGELPIGKQKLFDTIYDHLKPGGWVEITEWLIKFQSPNHSLDKFNV
                     WNHAFKKGLRTFGTTPMYQLAWKPIMEAKGCNNVTERKYPVPINPWPPGKRLQKQGSMM
                     AENVQTFLEGATLPVFTGALGWPENQVRELLAGLKREVADEKNDGLLPETSGGFVHLVV
                     SSHRLVYGEGGKAINFYTVCLDPEYGQG"
     PFAM_domain     complement(join(14938..15394,15454..15515))
                     /aSDomain="Methyltransf_23"
                     /aSTool="clusterhmmer"
                     /database="35.0"
                     /db_xref="PF13489.9"
                     /description="Methyltransferase domain"
                     /detection="hmmscan"
                     /domain_id="clusterhmmer_JN550_009012_0022"
                     /evalue="2.40E-14"
                     /label="JN550_009012"
                     /locus_tag="JN550_009012"
                     /protein_end="316"
                     /protein_start="143"
                     /score="53.6"
                     /tool="antismash"
                     /translation="LHLSPVRPKKALDIGCGPGVCNLASRYLPYLGFGLAANSPSLAQR
                     YPDAQVLGIDVDPVRAPYHLPNCRFEVSDASQPWNYGGTFDFIHMRMVGELPIGKQKLF
                     DTIYDHLKPGGWVEITEWLIKFQSPNHSLDKFNVWNHAFKKGLRTFGTTPMYQLAWKPI
                     MEAKGCNNVT"
     gene            complement(17979..18704)
                     /locus_tag="JN550_009013"
     mRNA            complement(17979..18704)
                     /locus_tag="JN550_009013"
                     /product="hypothetical protein"
     CDS             complement(17979..18704)
                     /codon_start=1
                     /locus_tag="JN550_009013"
                     /product="hypothetical protein"
                     /protein_id="KAI1864456.1"
                     /transl_table=1
                     /translation="MADSDESKARVYKSVYSRSFLAGVYDHYVLGFNMRYMWGCATDSV
                     LVPFFSDNFSQRHMDIGVATGYFPATILKRPIRNQEKHEVTLLDFNETSLNAAKARVLS
                     VAPNTSVDCVQADVTAPLPVSLEQSRGTYESITMFNLFHCVPGGLRKLDAIPTYARLLT
                     EDGSLTGCTILGRKHTTGWFSHLYLKFYNWVDFFNNWDDEREVFERVLHQEFACVETEV
                     VGMMLLFKASKPRGSEGTV"
     PFAM_domain     complement(18207..18530)
                     /aSDomain="Methyltransf_25"
                     /aSTool="clusterhmmer"
                     /database="35.0"
                     /db_xref="PF13649.9"
                     /description="Methyltransferase domain"
                     /detection="hmmscan"
                     /domain_id="clusterhmmer_JN550_009013_0023"
                     /evalue="2.10E-06"
                     /label="JN550_009013"
                     /locus_tag="JN550_009013"
                     /protein_end="166"
                     /protein_start="58"
                     /score="28.4"
                     /tool="antismash"
                     /translation="MDIGVATGYFPATILKRPIRNQEKHEVTLLDFNETSLNAAKARVL
                     SVAPNTSVDCVQADVTAPLPVSLEQSRGTYESITMFNLFHCVPGGLRKLDAIPTYARLL
                     TEDG"
     gene            20001..27199
                     /locus_tag="JN550_009014"
     mRNA            join(20001..20186,20283..20369,20433..20490,20545..20729,
                     20787..20878,20950..21322,21376..21528,21577..22324,
                     22392..26032,26084..27199)
                     /locus_tag="JN550_009014"
                     /product="hypothetical protein"
     CDS             join(20001..20186,20283..20369,20433..20490,20545..20729,
                     20787..20878,20950..21322,21376..21528,21577..22324,
                     22392..26032,26084..27199)
                     /NRPS_PKS="Domain: PKS_KS(Iterative-KS) (8-413). E-value:
                     5.7e-150. Score: 491.7. Matches aSDomain:
                     nrpspksdomains_JN550_009014_PKS_KS.1"
                     /NRPS_PKS="Domain: PKS_AT (583-906). E-value: 1.2e-91.
                     Score: 299.0. Matches aSDomain:
                     nrpspksdomains_JN550_009014_PKS_AT.1"
                     /NRPS_PKS="Domain: PKS_DH (976-1148). E-value: 1.3e-24.
                     Score: 79.3. Matches aSDomain:
                     nrpspksdomains_JN550_009014_PKS_DH.1"
                     /NRPS_PKS="Domain: cMT (1408-1625). E-value: 1.1e-87.
                     Score: 285.9. Matches aSDomain:
                     nrpspksdomains_JN550_009014_cMT.1"
                     /NRPS_PKS="Domain: PKS_KR (1855-2030). E-value: 5.1e-47.
                     Score: 152.0. Matches aSDomain:
                     nrpspksdomains_JN550_009014_PKS_KR.1"
                     /NRPS_PKS="Domain: PKS_PP (2131-2205). E-value: 8.6e-12.
                     Score: 37.1. Matches aSDomain:
                     nrpspksdomains_JN550_009014_PKS_PP.1"
                     /codon_start=1
                     /gene_functions="biosynthetic (rule-based-clusters) T1PKS:
                     itr_KS"
                     /gene_functions="biosynthetic (rule-based-clusters) T1PKS:
                     PKS_AT"
                     /gene_functions="biosynthetic-additional
                     (rule-based-clusters) adh_short"
                     /gene_functions="biosynthetic-additional (smcogs)
                     SMCOG1022:Beta-ketoacyl synthase (Score: 178.7; E-value:
                     3.2e-54)"
                     /gene_kind="biosynthetic"
                     /locus_tag="JN550_009014"
                     /product="hypothetical protein"
                     /protein_id="KAI1864457.1"
                     /sec_met_domain="itr_KS (E-value: 7.1e-153, bitscore:
                     502.4, seeds: 96, tool: rule-based-clusters)"
                     /sec_met_domain="PKS_AT (E-value: 3e-91, bitscore: 299.0,
                     seeds: 1682, tool: rule-based-clusters)"
                     /sec_met_domain="adh_short (E-value: 5.5e-42, bitscore:
                     136.8, seeds: 230, tool: rule-based-clusters)"
                     /transl_table=1
                     /translation="MKGTKSTPIAIIGMACRFPGQVDTPEKLWDVCASARNTWSEWPKP
                     RLNERVFHHPQAEHLGTFHSRGGHFLDQDPSLWDASFFNFTADMAKAMDPQVRILLETA
                     FEAFQTAGLPLEKVAGSQTAVFAGSMFRDYHDLLMKDTENLPRYHVTGNAAAFTANRLS
                     HFFDLRGPSSIRTGESKMAVVGGANLILHPGSSMSLSNLGLTGHDGKSYSFDARAQGYG
                     RGEGIACLVLKPLEDAIRDGDPIRAVIRETGMNQDGRTQTITTPSPKAQEELILSCYDR
                     AGLDPKDTTYVEAHGTGTIAGDRIELGALGAIIGKGKSADDPLYVGSVKANFGHTESTS
                     GLAAVIKVAMMLEQGQIPPQALFENHNPRIDFKALNIKIPTELTPWPENKLRRVSISNF
                     GAGGANTHVIIEDARYFLSVTREANGSAANQDSEHTNDHVDETSQTPPTTPTRTKLFEE
                     SLSSGHRLVTDLQLNGVPDTPPKSPVKAANHDDVIAAITSSSTIVTLSARDETSLRNYV
                     SKLADFLDNADPTWTLLDLAYTLNQKRSHFPWRVAAQGSTISELRDTFRTGPLKPLNAS
                     QVPRLGFVFTGQGAQWYAMGRELIYTYPTFAETMKKGGDFMRSLGAQWDPIEELSRSKE
                     DTKLNHPYLSFPMSVLLQLALVQLLQSWGISPTATTGHSSGEISAAYAAGALSFEQALA
                     VAYIRGRLTSDFVESGAAKGGMMAVATSKEKATEYIQAVQTNGTAVIACINSPSSITIS
                     GDLGTLERIEAAATADNILARRLKVPAAYHSAEMEALAESYLNALNPHFEGESPSSFTA
                     TFSSPVTGALVEGLAVLCDPSHWVRNMVQPVLFDDSLSAMITSNGSAKARNKSSNVDIL
                     VELGPHGTLQGPIRQILDGMGLQAMKSNVTTCLKRGEDAARTVKELAMLLHCKGSRVDL
                     EKINFPAKQGAFTVIRDLPVYQWNHSVSYWDAPISTNDYLQRNHARHDLLGVRVQGLNP
                     EQAIWRNTIRLSDLPWLQHHVVQSEILYPAAGLMVMVAEAMRQLNPLADEMENGYRLSE
                     VDLSKAVIIPNSQDALEIQLVIRSSSSQISTEEEIREFVFYSRNRSGDWTKHCQGKVSK
                     APSQLKSSPAPGLGLVPMDLGHFYNFVERTGPTLGQPFRNVTKLAGGGRAAEATITVPD
                     NLAMMPYAHQSDNFIHPTTLDACFHPAWATLPEAIARKLGLSVPRSIENLFISPNVPST
                     PGAELGLTVSLEEASHESFKVSISLFLSEDPIRAPIVQIDGLQMVSIAPNPGPSPTDDL
                     MLLETVWQPSLDLLSAGDLQNRITEAPSPTEVIVFDELQTATVNVIHDALQQLTPEVEN
                     NLEWHLKKYVSWMRAQDKEFYAARAIQDPQTKLDLYSRVTPSCVNGRMLDLVAKNLPNF
                     LTKEADPLEVMAKDGFLSEYYANMIKLTRCLNHVEKYVKLFAHQNPGARILEIGAGTGS
                     CTEPALRGLSENSDEGALLAEKYVFTDVSAGFFEAAGKRFKPFASQMQFQKLDIERDPL
                     EQGFEAGDYDLVISCNCLHATTSLDQTLKNVRKLMKPGGKLLLLETTTPHLDQSLTFGL
                     FAGWWLSEEQERKDSPLLSAPRWSGFLANAGFSGVDVALGDAGSADVSNYSAMVATAFE
                     QPAVNGAWHPKSISLLRLSSVTPTSSEKSLDLLKDSVAASTGADVSVIEIGQPIPKDTQ
                     CVCIVALDSDVLATMTAQVFDQLKQALLQTEKVLWISAGATHDTIAPAAALHTGLLRTL
                     RMEHGVEKYTSFDLDTNLDIAHPDAISGICKVLGLMESREQDDPDYELAQREGEILLPR
                     LRRSTSLIRELARLQEQEVDINGQEIAEARPNTIELDSRAAYLVIGGLTGVGREILRWL
                     AYRGAKNLVLVSRSAGQKNTEELQAEMRRMGVKLIPCACDISNQTDLERFIGLCRAFMP
                     IRGVINSSLALEDSAFDSMTLDQWNVPLGAKYHGTRNLDGLFRGSDLQFFIMLSSVTGV
                     LGSHGQANYTAGSTYQDAIARSRVARGLPGVSIDLGTVLGAGYVARTEGVAERAGKAGW
                     RAHTVAEVLRLVELAMCNPRQREIVAGVAGWTAPEHVAWRNERRFTALPIRVGDDSSRA
                     PAKDTNVASLRDRLKGATLDSAPIILADALTIRLADMFVIPASDINQSQPLSALGVDSL
                     VAVELRNWLSSNVASTVTIFDVTQSSSLFELAEKVAVKSQKGS"
     PFAM_domain     join(20019..20186,20283..20369,20433..20490,20545..20729)
                     /aSDomain="ketoacyl-synt"
                     /aSTool="clusterhmmer"
                     /database="35.0"
                     /db_xref="PF00109.29"
                     /description="Beta-ketoacyl synthase, N-terminal domain"
                     /detection="hmmscan"
                     /domain_id="clusterhmmer_JN550_009014_0024"
                     /evalue="3.90E-33"
                     /label="JN550_009014"
                     /locus_tag="JN550_009014"
                     /protein_end="172"
                     /protein_start="6"
                     /score="115.2"
                     /tool="antismash"
                     /translation="TPIAIIGMACRFPGQVDTPEKLWDVCASARNTWSEWPKPRLNERV
                     FHHPQAEHLGTFHSRGGHFLDQDPSLWDASFFNFTADMAKAMDPQVRILLETAFEAFQT
                     AGLPLEKVAGSQTAVFAGSMFRDYHDLLMKDTENLPRYHVTGNAAAFTANRLSHFFDLR
                     GPS"
     aSDomain        join(20025..20186,20283..20369,20433..20490,20545..20729,
                     20787..20878,20950..21322,21376..21528,21577..21681)
                     /ASF="found active site cysteine: False, scaffold matched
                     GSSS: False"
                     /ASF="found active site histidines: True"
                     /aSDomain="PKS_KS"
                     /aSTool="nrps_pks_domains"
                     /database="nrpspksdomains.hmm"
                     /detection="hmmscan"
                     /domain_id="nrpspksdomains_JN550_009014_PKS_KS.1"
                     /domain_subtypes="Iterative-KS"
                     /evalue="5.70E-150"
                     /label="JN550_009014_PKS_KS.1"
                     /locus_tag="JN550_009014"
                     /protein_end="413"
                     /protein_start="8"
                     /score="491.7"
                     /tool="antismash"
                     /translation="IAIIGMACRFPGQVDTPEKLWDVCASARNTWSEWPKPRLNERVFH
                     HPQAEHLGTFHSRGGHFLDQDPSLWDASFFNFTADMAKAMDPQVRILLETAFEAFQTAG
                     LPLEKVAGSQTAVFAGSMFRDYHDLLMKDTENLPRYHVTGNAAAFTANRLSHFFDLRGP
                     SSIRTGESKMAVVGGANLILHPGSSMSLSNLGLTGHDGKSYSFDARAQGYGRGEGIACL
                     VLKPLEDAIRDGDPIRAVIRETGMNQDGRTQTITTPSPKAQEELILSCYDRAGLDPKDT
                     TYVEAHGTGTIAGDRIELGALGAIIGKGKSADDPLYVGSVKANFGHTESTSGLAAVIKV
                     AMMLEQGQIPPQALFENHNPRIDFKALNIKIPTELTPWPENKLRRVSISNFGAGGANTH
                     VIIEDA"
     aSModule        20025..27175
                     /complete
                     /domains="nrpspksdomains_JN550_009014_PKS_KS.1"
                     /domains="nrpspksdomains_JN550_009014_PKS_AT.1"
                     /domains="nrpspksdomains_JN550_009014_PKS_DH.1"
                     /domains="nrpspksdomains_JN550_009014_cMT.1"
                     /domains="nrpspksdomains_JN550_009014_PKS_KR.1"
                     /domains="nrpspksdomains_JN550_009014_PKS_PP.1"
                     /iterative
                     /locus_tags="JN550_009014"
                     /monomer_pairings="mal -> Me-ccmal"
                     /tool="antismash"
                     /type="pks"
     PFAM_domain     join(20787..20878,20950..21055)
                     /aSDomain="ketoacyl-synt"
                     /aSTool="clusterhmmer"
                     /database="35.0"
                     /db_xref="PF00109.29"
                     /description="Beta-ketoacyl synthase, N-terminal domain"
                     /detection="hmmscan"
                     /domain_id="clusterhmmer_JN550_009014_0025"
                     /evalue="4.60E-16"
                     /label="JN550_009014"
                     /locus_tag="JN550_009014"
                     /protein_end="238"
                     /protein_start="172"
                     /score="59.3"
                     /tool="antismash"
                     /translation="SIRTGESKMAVVGGANLILHPGSSMSLSNLGLTGHDGKSYSFDAR
                     AQGYGRGEGIACLVLKPLEDA"
     CDS_motif       20981..21019
                     /aSTool="nrps_pks_domains"
                     /database="abmotifs"
                     /detection="hmmscan"
                     /domain_id="nrpspksmotif_JN550_009014_0001"
                     /evalue="1.00E-03"
                     /label="PKSI-KS_m4"
                     /locus_tag="JN550_009014"
                     /protein_end="226"
                     /protein_start="213"
                     /score="12.3"
                     /tool="antismash"
                     /translation="FDARAQGYGRGEG"
     PFAM_domain     join(21080..21322,21376..21477)
                     /aSDomain="Ketoacyl-synt_C"
                     /aSTool="clusterhmmer"
                     /database="35.0"
                     /db_xref="PF02801.25"
                     /description="Beta-ketoacyl synthase, C-terminal domain"
                     /detection="hmmscan"
                     /domain_id="clusterhmmer_JN550_009014_0026"
                     /evalue="1.10E-36"
                     /label="JN550_009014"
                     /locus_tag="JN550_009014"
                     /protein_end="361"
                     /protein_start="246"
                     /score="125.6"
                     /tool="antismash"
                     /translation="AVIRETGMNQDGRTQTITTPSPKAQEELILSCYDRAGLDPKDTTY
                     VEAHGTGTIAGDRIELGALGAIIGKGKSADDPLYVGSVKANFGHTESTSGLAAVIKVAM
                     MLEQGQIPPQA"
     CDS_motif       21212..21259
                     /aSTool="nrps_pks_domains"
                     /database="abmotifs"
                     /detection="hmmscan"
                     /domain_id="nrpspksmotif_JN550_009014_0002"
                     /evalue="1.50E-03"
                     /label="PKSI-KS_m5"
                     /locus_tag="JN550_009014"
                     /protein_end="306"
                     /protein_start="290"
                     /score="11.1"
                     /tool="antismash"
                     /translation="YVEAHGTGTIAGDRIE"
     PFAM_domain     join(21493..21528,21577..21684)
                     /aSDomain="KAsynt_C_assoc"
                     /aSTool="clusterhmmer"
                     /database="35.0"
                     /db_xref="PF16197.8"
                     /description="Ketoacyl-synthetase C-terminal extension"
                     /detection="hmmscan"
                     /domain_id="clusterhmmer_JN550_009014_0027"
                     /evalue="2.90E-10"
                     /label="JN550_009014"
                     /locus_tag="JN550_009014"
                     /protein_end="414"
                     /protein_start="366"
                     /score="40.7"
                     /tool="antismash"
                     /translation="NPRIDFKALNIKIPTELTPWPENKLRRVSISNFGAGGANTHVIIE
                     DAR"
     CDS_motif       22189..22242
                     /aSTool="nrps_pks_domains"
                     /database="abmotifs"
                     /detection="hmmscan"
                     /domain_id="nrpspksmotif_JN550_009014_0003"
                     /evalue="4.30E-06"
                     /label="PKSI-AT-mM_m1"
                     /locus_tag="JN550_009014"
                     /protein_end="600"
                     /protein_start="582"
                     /score="19.0"
                     /tool="antismash"
                     /translation="FVFTGQGAQWYAMGRELI"
     PFAM_domain     join(22189..22324,22392..23287)
                     /aSDomain="Acyl_transf_1"
                     /aSTool="clusterhmmer"
                     /database="35.0"
                     /db_xref="PF00698.24"
                     /description="Acyl transferase domain"
                     /detection="hmmscan"
                     /domain_id="clusterhmmer_JN550_009014_0028"
                     /evalue="3.70E-41"
                     /label="JN550_009014"
                     /locus_tag="JN550_009014"
                     /protein_end="926"
                     /protein_start="582"
                     /score="141.8"
                     /tool="antismash"
                     /translation="FVFTGQGAQWYAMGRELIYTYPTFAETMKKGGDFMRSLGAQWDPI
                     EELSRSKEDTKLNHPYLSFPMSVLLQLALVQLLQSWGISPTATTGHSSGEISAAYAAGA
                     LSFEQALAVAYIRGRLTSDFVESGAAKGGMMAVATSKEKATEYIQAVQTNGTAVIACIN
                     SPSSITISGDLGTLERIEAAATADNILARRLKVPAAYHSAEMEALAESYLNALNPHFEG
                     ESPSSFTATFSSPVTGALVEGLAVLCDPSHWVRNMVQPVLFDDSLSAMITSNGSAKARN
                     KSSNVDILVELGPHGTLQGPIRQILDGMGLQAMKSNVTTCLKRGEDAARTVKELAMLLH
                     CKGS"
     aSDomain        join(22192..22324,22392..23227)
                     /ASF="(Methyl)Malonyl-CoA specificity inconclusive"
                     /ASF="found active site serine: True, scaffold matched
                     GHGE: True"
                     /aSDomain="PKS_AT"
                     /aSTool="nrps_pks_domains"
                     /database="nrpspksdomains.hmm"
                     /detection="hmmscan"
                     /domain_id="nrpspksdomains_JN550_009014_PKS_AT.1"
                     /evalue="1.20E-91"
                     /label="JN550_009014_PKS_AT.1"
                     /locus_tag="JN550_009014"
                     /protein_end="906"
                     /protein_start="583"
                     /score="299.0"
                     /specificity="substrate consensus: mal"
                     /specificity="PKS signature: Malonyl-CoA"
                     /specificity="Minowa: mal"
                     /tool="antismash"
                     /translation="VFTGQGAQWYAMGRELIYTYPTFAETMKKGGDFMRSLGAQWDPIE
                     ELSRSKEDTKLNHPYLSFPMSVLLQLALVQLLQSWGISPTATTGHSSGEISAAYAAGAL
                     SFEQALAVAYIRGRLTSDFVESGAAKGGMMAVATSKEKATEYIQAVQTNGTAVIACINS
                     PSSITISGDLGTLERIEAAATADNILARRLKVPAAYHSAEMEALAESYLNALNPHFEGE
                     SPSSFTATFSSPVTGALVEGLAVLCDPSHWVRNMVQPVLFDDSLSAMITSNGSAKARNK
                     SSNVDILVELGPHGTLQGPIRQILDGMGLQAMKSNVTTCLKR"
     CDS_motif       22499..22615
                     /aSTool="nrps_pks_domains"
                     /database="abmotifs"
                     /detection="hmmscan"
                     /domain_id="nrpspksmotif_JN550_009014_0004"
                     /evalue="1.40E-14"
                     /label="PKSI-AT-M_m3"
                     /locus_tag="JN550_009014"
                     /protein_end="702"
                     /protein_start="663"
                     /score="46.1"
                     /tool="antismash"
                     /translation="GISPTATTGHSSGEISAAYAAGALSFEQALAVAYIRGRL"
     aSDomain        23438..23953
                     /ASF="catalytic triad H,G,P inconclusive"
                     /aSDomain="PKS_DH"
                     /aSTool="nrps_pks_domains"
                     /database="nrpspksdomains.hmm"
                     /detection="hmmscan"
                     /domain_id="nrpspksdomains_JN550_009014_PKS_DH.1"
                     /evalue="1.30E-24"
                     /label="JN550_009014_PKS_DH.1"
                     /locus_tag="JN550_009014"
                     /protein_end="1148"
                     /protein_start="976"
                     /score="79.3"
                     /tool="antismash"
                     /translation="HDLLGVRVQGLNPEQAIWRNTIRLSDLPWLQHHVVQSEILYPAAG
                     LMVMVAEAMRQLNPLADEMENGYRLSEVDLSKAVIIPNSQDALEIQLVIRSSSSQISTE
                     EEIREFVFYSRNRSGDWTKHCQGKVSKAPSQLKSSPAPGLGLVPMDLGHFYNFVERTGP
                     TLGQPFRNV"
     PFAM_domain     23438..24325
                     /aSDomain="PS-DH"
                     /aSTool="clusterhmmer"
                     /database="35.0"
                     /db_xref="PF14765.9"
                     /description="Polyketide synthase dehydratase"
                     /detection="hmmscan"
                     /domain_id="clusterhmmer_JN550_009014_0029"
                     /evalue="1.90E-49"
                     /label="JN550_009014"
                     /locus_tag="JN550_009014"
                     /protein_end="1272"
                     /protein_start="976"
                     /score="168.7"
                     /tool="antismash"
                     /translation="HDLLGVRVQGLNPEQAIWRNTIRLSDLPWLQHHVVQSEILYPAAG
                     LMVMVAEAMRQLNPLADEMENGYRLSEVDLSKAVIIPNSQDALEIQLVIRSSSSQISTE
                     EEIREFVFYSRNRSGDWTKHCQGKVSKAPSQLKSSPAPGLGLVPMDLGHFYNFVERTGP
                     TLGQPFRNVTKLAGGGRAAEATITVPDNLAMMPYAHQSDNFIHPTTLDACFHPAWATLP
                     EAIARKLGLSVPRSIENLFISPNVPSTPGAELGLTVSLEEASHESFKVSISLFLSEDPI
                     RAPIVQIDGLQMVSI"
     CDS_motif       23522..23599
                     /aSTool="nrps_pks_domains"
                     /database="abmotifs"
                     /detection="hmmscan"
                     /domain_id="nrpspksmotif_JN550_009014_0005"
                     /evalue="3.80E-08"
                     /label="PKSI-DH_m2"
                     /locus_tag="JN550_009014"
                     /protein_end="1030"
                     /protein_start="1004"
                     /score="25.9"
                     /tool="antismash"
                     /translation="WLQHHVVQSEILYPAAGLMVMVAEAM"
     aSDomain        24734..25384
                     /aSDomain="MT"
                     /aSTool="nrps_pks_domains"
                     /database="nrpspksdomains.hmm"
                     /detection="hmmscan"
                     /domain_id="nrpspksdomains_JN550_009014_cMT.1"
                     /domain_subtypes="cMT"
                     /evalue="1.10E-87"
                     /label="JN550_009014_cMT.1"
                     /locus_tag="JN550_009014"
                     /protein_end="1625"
                     /protein_start="1408"
                     /score="285.9"
                     /tool="antismash"
                     /translation="PLEVMAKDGFLSEYYANMIKLTRCLNHVEKYVKLFAHQNPGARIL
                     EIGAGTGSCTEPALRGLSENSDEGALLAEKYVFTDVSAGFFEAAGKRFKPFASQMQFQK
                     LDIERDPLEQGFEAGDYDLVISCNCLHATTSLDQTLKNVRKLMKPGGKLLLLETTTPHL
                     DQSLTFGLFAGWWLSEEQERKDSPLLSAPRWSGFLANAGFSGVDVALGDAGSAD"
     PFAM_domain     24866..25192
                     /aSDomain="Methyltransf_12"
                     /aSTool="clusterhmmer"
                     /database="35.0"
                     /db_xref="PF08242.15"
                     /description="Methyltransferase domain"
                     /detection="hmmscan"
                     /domain_id="clusterhmmer_JN550_009014_0030"
                     /evalue="4.20E-16"
                     /label="JN550_009014"
                     /locus_tag="JN550_009014"
                     /protein_end="1561"
                     /protein_start="1452"
                     /score="59.6"
                     /tool="antismash"
                     /translation="LEIGAGTGSCTEPALRGLSENSDEGALLAEKYVFTDVSAGFFEAA
                     GKRFKPFASQMQFQKLDIERDPLEQGFEAGDYDLVISCNCLHATTSLDQTLKNVRKLMK
                     PGGKL"
     PFAM_domain     26123..26650
                     /aSDomain="KR"
                     /aSTool="clusterhmmer"
                     /database="35.0"
                     /db_xref="PF08659.13"
                     /description="KR domain"
                     /detection="hmmscan"
                     /domain_id="clusterhmmer_JN550_009014_0031"
                     /evalue="1.20E-51"
                     /label="JN550_009014"
                     /locus_tag="JN550_009014"
                     /protein_end="2030"
                     /protein_start="1854"
                     /score="175.3"
                     /tool="antismash"
                     /translation="AAYLVIGGLTGVGREILRWLAYRGAKNLVLVSRSAGQKNTEELQA
                     EMRRMGVKLIPCACDISNQTDLERFIGLCRAFMPIRGVINSSLALEDSAFDSMTLDQWN
                     VPLGAKYHGTRNLDGLFRGSDLQFFIMLSSVTGVLGSHGQANYTAGSTYQDAIARSRVA
                     RGLPGVSIDLGTV"
     CDS_motif       26126..26224
                     /aSTool="nrps_pks_domains"
                     /database="abmotifs"
                     /detection="hmmscan"
                     /domain_id="nrpspksmotif_JN550_009014_0006"
                     /evalue="1.00E-13"
                     /label="PKSI-KR_m1"
                     /locus_tag="JN550_009014"
                     /protein_end="1888"
                     /protein_start="1855"
                     /score="43.8"
                     /tool="antismash"
                     /translation="AYLVIGGLTGVGREILRWLAYRGAKNLVLVSRS"
     aSDomain        26126..26650
                     /ASF="KR domain putatively catalyzing D-configuration
                     product formation"
                     /ASF="catalytic triad S,Y,N inconclusive"
                     /aSDomain="PKS_KR"
                     /aSTool="nrps_pks_domains"
                     /database="nrpspksdomains.hmm"
                     /detection="hmmscan"
                     /domain_id="nrpspksdomains_JN550_009014_PKS_KR.1"
                     /evalue="5.10E-47"
                     /label="JN550_009014_PKS_KR.1"
                     /locus_tag="JN550_009014"
                     /protein_end="2030"
                     /protein_start="1855"
                     /score="152.0"
                     /specificity="KR activity: inactive"
                     /specificity="KR stereochemistry: C2"
                     /tool="antismash"
                     /translation="AYLVIGGLTGVGREILRWLAYRGAKNLVLVSRSAGQKNTEELQAE
                     MRRMGVKLIPCACDISNQTDLERFIGLCRAFMPIRGVINSSLALEDSAFDSMTLDQWNV
                     PLGAKYHGTRNLDGLFRGSDLQFFIMLSSVTGVLGSHGQANYTAGSTYQDAIARSRVAR
                     GLPGVSIDLGTV"
     CDS_motif       26498..26605
                     /aSTool="nrps_pks_domains"
                     /database="abmotifs"
                     /detection="hmmscan"
                     /domain_id="nrpspksmotif_JN550_009014_0007"
                     /evalue="3.40E-17"
                     /label="PKSI-KR_m4"
                     /locus_tag="JN550_009014"
                     /protein_end="2015"
                     /protein_start="1979"
                     /score="55.0"
                     /tool="antismash"
                     /translation="LQFFIMLSSVTGVLGSHGQANYTAGSTYQDAIARSR"
     aSDomain        26954..27175
                     /aSDomain="PKS_PP"
                     /aSTool="nrps_pks_domains"
                     /database="nrpspksdomains.hmm"
                     /detection="hmmscan"
                     /domain_id="nrpspksdomains_JN550_009014_PKS_PP.1"
                     /evalue="8.60E-12"
                     /label="JN550_009014_PKS_PP.1"
                     /locus_tag="JN550_009014"
                     /protein_end="2205"
                     /protein_start="2131"
                     /score="37.1"
                     /tool="antismash"
                     /translation="APIILADALTIRLADMFVIPASDINQSQPLSALGVDSLVAVELRN
                     WLSSNVASTVTIFDVTQSSSLFELAEKVA"
     PFAM_domain     26990..27166
                     /aSDomain="PP-binding"
                     /aSTool="clusterhmmer"
                     /database="35.0"
                     /db_xref="PF00550.28"
                     /description="Phosphopantetheine attachment site"
                     /detection="hmmscan"
                     /domain_id="clusterhmmer_JN550_009014_0032"
                     /evalue="6.30E-05"
                     /label="JN550_009014"
                     /locus_tag="JN550_009014"
                     /protein_end="2202"
                     /protein_start="2143"
                     /score="23.3"
                     /tool="antismash"
                     /translation="LADMFVIPASDINQSQPLSALGVDSLVAVELRNWLSSNVASTVTI
                     FDVTQSSSLFELAE"
     gene            27494..29435
                     /locus_tag="JN550_009015"
     mRNA            join(27494..28358,28435..29435)
                     /locus_tag="JN550_009015"
                     /product="hypothetical protein"
     CDS             join(27494..28358,28435..29435)
                     /codon_start=1
                     /locus_tag="JN550_009015"
                     /product="hypothetical protein"
                     /protein_id="KAI1864458.1"
                     /transl_table=1
                     /translation="MRSLARWGSPAHRFARRIYSTVTLARPSPDEAETSDLRHAGSTRN
                     RPAVARRVRSSIKTSETRKPHGHEATPGVSWHRKASVAKAAHRPDHLGRRHEGTKLKNP
                     TGKPDPNPKGSESEVGELLSSDSCDKLRDLARDHRMSGELRESKQDSRRVDETPTIFKP
                     RSSSLLKVLPDSQADTLGDGDAGVYYPGRQKRRVRRLKAVRELVSQAKDQLERLAEARH
                     ELLNMVDEFEKEAGDLSEEIDNYRNRTEGKVGESLWKATLEEIQPSTTPVSSTGGADVL
                     ASYNWVDWSPAVWQGSHMAARMPPNALHRVQDVDSVHTPKHPWNATFEAVGAMRPGFEF
                     DNVHVIADKAALTRLFNFCAGASYVFRVELSWAYNTLLMVGKPRSSVTMPDPAVKDPRI
                     HYGKYFEDLWTRFPPDLDDSLSHYRILNYRIGDLNCVVRVETDALYAPELMDSEHWSKP
                     ARPREAPVYKGGDWTKWKGKGEVDVIDRGSLVPQRMIAELKTHNCVKPVSWHLPGLWIG
                     RAPYLIQGAHADGVLSKISVKNVARHLEAFEAKDSIQATLRKLQRVLQKIREVCQHDKS
                     SHYALVCSKSDSNEPLVLDLFVNHGQKLYPMHYRYLLRHWVAGKG"
     gene            30846..31940
                     /locus_tag="JN550_009016"
     mRNA            30846..31940
                     /locus_tag="JN550_009016"
                     /product="hypothetical protein"
     CDS             30846..31940
                     /codon_start=1
                     /locus_tag="JN550_009016"
                     /product="hypothetical protein"
                     /protein_id="KAI1864459.1"
                     /transl_table=1
                     /translation="MSAGPVREEDTAGAATQISPSLASEFDKSSGDTLTLLEVETGASS
                     TTCKQSDWFYNADSWTIIDSVCFVYQMELFDLPALRQYMKTVQDWLRKWSTTGSCPFIH
                     HCLYSQRFPDCMQDAYMALAAYLARTPENSQMCFRIIRDRAEKLIDQSSLSESSIEATS
                     GIAISSLDPFDHLARVQALLIYQVIGYFDGDITLRGMAERHAPKVLHWTNEMWKCIKLE
                     SSLYSTAHSVGTDSDDSLVAANNAGLESMDWRHWIVCESIRRTWIVATTTQSIYEGLKD
                     NWSACLGGGKFTPRAGAWDAVDAYSWGQRVAPSSVPLLTSNVTADVLFETARPEDVDDF
                     SHAILGSCYGSEKVARWKAAAAKE"
     gene            complement(32447..33911)
                     /locus_tag="JN550_009017"
     mRNA            complement(join(32447..33700,33777..33911))
                     /locus_tag="JN550_009017"
                     /product="hypothetical protein"
     CDS             complement(join(32447..33700,33777..33911))
                     /codon_start=1
                     /gene_functions="biosynthetic-additional
                     (rule-based-clusters) APH"
                     /gene_kind="biosynthetic-additional"
                     /locus_tag="JN550_009017"
                     /product="hypothetical protein"
                     /protein_id="KAI1864460.1"
                     /sec_met_domain="APH (E-value: 3.2e-13, bitscore: 43.2,
                     seeds: 156, tool: rule-based-clusters)"
                     /transl_table=1
                     /translation="MKWHCAAQACRRPALWSLLGQCEQCYRHFCGEHAVSTSHTCLTTE
                     EIHTIYVSGDQSKLRELNVSRRTAGEKMIFALIDSIDSDALRERAGTLRGGMKCTVSLP
                     SANQAYFNMDVVGGRNYHGSIVFEDGKAWLARFRLPNHNAPPVEERNFDRRSEFATYRF
                     LAEADIPVPRVYDCADDGDPSNTVGAGYILVEKLAGKPLAWHEADQAQRDKFMRQLAGI
                     YAQLEKHPLGALGRLQPSSSLTGQPEVGPAFFDYDSVGRLVPFGPFDDMSDYYKALIQH
                     KIGLIRTGEIAPSAPRDQYLIYRSLLDCLPRNEQGPFFLRHVDSRDANFLVDLDYNITG
                     IIDLELAIATAKGAAFQSPLLLYDLGELYDKGLSTPSEGEERFARILQEENESYQLSAL
                     VAQKLHFRVDQVIETNPEDREHFIRVFGGWWKAATGEQVFDWDMWYREALEKYGDGGFT
                     PLAV"
     PFAM_domain     complement(32795..33376)
                     /aSDomain="APH"
                     /aSTool="clusterhmmer"
                     /database="35.0"
                     /db_xref="PF01636.26"
                     /description="Phosphotransferase enzyme family"
                     /detection="hmmscan"
                     /domain_id="clusterhmmer_JN550_009017_0033"
                     /evalue="1.70E-10"
                     /label="JN550_009017"
                     /locus_tag="JN550_009017"
                     /protein_end="347"
                     /protein_start="153"
                     /score="41.3"
                     /tool="antismash"
                     /translation="RRSEFATYRFLAEADIPVPRVYDCADDGDPSNTVGAGYILVEKLA
                     GKPLAWHEADQAQRDKFMRQLAGIYAQLEKHPLGALGRLQPSSSLTGQPEVGPAFFDYD
                     SVGRLVPFGPFDDMSDYYKALIQHKIGLIRTGEIAPSAPRDQYLIYRSLLDCLPRNEQG
                     PFFLRHVDSRDANFLVDLDYNITGIIDLELA"
     gene            36115..39369
                     /locus_tag="JN550_009018"
     mRNA            join(36115..36404,36462..36547,36613..36704,36746..38174,
                     38510..39369)
                     /locus_tag="JN550_009018"
                     /product="hypothetical protein"
     CDS             join(36115..36404,36462..36547,36613..36704,36746..38174,
                     38510..39369)
                     /codon_start=1
                     /gene_functions="biosynthetic-additional
                     (rule-based-clusters) PF00561"
                     /gene_functions="biosynthetic-additional
                     (rule-based-clusters) Abhydrolase_6"
                     /gene_kind="biosynthetic-additional"
                     /locus_tag="JN550_009018"
                     /product="hypothetical protein"
                     /protein_id="KAI1864461.1"
                     /sec_met_domain="PF00561 (E-value: 1.1e-09, bitscore: 31.4,
                     seeds: 48, tool: rule-based-clusters)"
                     /sec_met_domain="Abhydrolase_6 (E-value: 1.3e-11, bitscore:
                     38.7, seeds: 455, tool: rule-based-clusters)"
                     /transl_table=1
                     /translation="MRSLNATVLGSLLAVTQLVGTSAAARMPNIVFIFTDDQDYHHNSL
                     DYMPSLQEHLVKKGTLFTQHYATIAVCCPSRVSLMRGQAAHNTNNTQIAAPAGGYPKFV
                     ASGEDDDYLPHWLVQAGYQAEYIGKLYNGNSLLNYSPAPKGWNHIDILASRHLDPYINV
                     HNSIVMSQNGAKPLYYEGWQQLDVLRIKSLARLQHLMSEKDHDPFFLMIAPSAPHVENA
                     TDPPTPPSRYSGKFANLSLPYRPNFNPPDEQHQDRPSWWSALPRLNSKQIEEVELLYQR
                     RAETMLGVDDIISDVVATLEKHGELDNTYIIFSTDQGYHLGTHRDVGKCSPYIEDANIP
                     LVVRGPGVKQGAVSHLPSTVTDFAPTFLDIAGLANEKRPVFLDGTSMLQAWQNPHDSAI
                     GKSKEAINVEFWGRAFSELPTWTGGGDGAPGLYRNNTYKTMRIVSEHYGWVYSRWCTGD
                     TELYDSKNDPYELTNLANSTDPAIQRVKSRLNALLMVMKSCETETCRNPWNVIQPPKPN
                     TARSCHAVSSLGDALDPAYDDFFATIPEVNIAECVQYQYAPNETPFYPPEAQYGLGLAH
                     RNAPTPFEYPDVKPVKAVPYIPGGGWEQRTATLDTLMAAARELTADELQQAWNSTTLAA
                     DLAAKISADVWPQKPRRGSLDNLVINAHFNMTASSVANVKVLGNREISSPLVICFHGSG
                     DSCAAWEPLAESLSSSFRVLLFDRSVANAKVQDVLNELHAYLREAKLPPPYILVAHSYG
                     GTFARNFLHLWPADVAGMVLVETGQETPLDPVIERRQYEKQVLGTKPVSVIRANTLIGK
                     WVQFERAVATARDEADKSRLAIQRQLLDATDKEDERLKKDQLRLSRVHHYLHIPDCGHH
                     VIRDRPDAVVEGVHWVMNNLASKNGSPGVQRFSGLLERVKASMRQGF"
     PFAM_domain     join(36196..36404,36462..36547,36613..36704,36746..37393)
                     /aSDomain="Sulfatase"
                     /aSTool="clusterhmmer"
                     /database="35.0"
                     /db_xref="PF00884.26"
                     /db_xref="GO:0008484"
                     /description="Sulfatase"
                     /detection="hmmscan"
                     /domain_id="clusterhmmer_JN550_009018_0034"
                     /evalue="1.20E-47"
                     /gene_ontologies="GO:0008484: sulfuric ester hydrolase
                     activity"
                     /label="JN550_009018"
                     /locus_tag="JN550_009018"
                     /protein_end="372"
                     /protein_start="27"
                     /score="162.9"
                     /tool="antismash"
                     /translation="PNIVFIFTDDQDYHHNSLDYMPSLQEHLVKKGTLFTQHYATIAVC
                     CPSRVSLMRGQAAHNTNNTQIAAPAGGYPKFVASGEDDDYLPHWLVQAGYQAEYIGKLY
                     NGNSLLNYSPAPKGWNHIDILASRHLDPYINVHNSIVMSQNGAKPLYYEGWQQLDVLRI
                     KSLARLQHLMSEKDHDPFFLMIAPSAPHVENATDPPTPPSRYSGKFANLSLPYRPNFNP
                     PDEQHQDRPSWWSALPRLNSKQIEEVELLYQRRAETMLGVDDIISDVVATLEKHGELDN
                     TYIIFSTDQGYHLGTHRDVGKCSPYIEDANIPLVVRGPGVKQGAVSHLPSTVTDFAPTF
                     LDIAG"
     PFAM_domain     38671..39258
                     /aSDomain="Abhydrolase_6"
                     /aSTool="clusterhmmer"
                     /database="35.0"
                     /db_xref="PF12697.10"
                     /description="Alpha/beta hydrolase family"
                     /detection="hmmscan"
                     /domain_id="clusterhmmer_JN550_009018_0035"
                     /evalue="2.40E-09"
                     /label="JN550_009018"
                     /locus_tag="JN550_009018"
                     /protein_end="882"
                     /protein_start="686"
                     /score="38.3"
                     /tool="antismash"
                     /translation="VICFHGSGDSCAAWEPLAESLSSSFRVLLFDRSVANAKVQDVLNE
                     LHAYLREAKLPPPYILVAHSYGGTFARNFLHLWPADVAGMVLVETGQETPLDPVIERRQ
                     YEKQVLGTKPVSVIRANTLIGKWVQFERAVATARDEADKSRLAIQRQLLDATDKEDERL
                     KKDQLRLSRVHHYLHIPDCGHHVIRDRPDAVVE"
     gene            complement(39899..40988)
                     /locus_tag="JN550_009019"
     mRNA            complement(join(39899..40755,40853..40988))
                     /locus_tag="JN550_009019"
                     /product="hypothetical protein"
     CDS             complement(join(39899..40755,40853..40988))
                     /codon_start=1
                     /locus_tag="JN550_009019"
                     /product="hypothetical protein"
                     /protein_id="KAI1864462.1"
                     /transl_table=1
                     /translation="MPYISADQFTDLDVDAEAEAHLESDEVAKHATLSDEPCADGDETE
                     AQTFDDMNMATHLIDGNEDVNDLSDGSAIPSPKSSNNAVATAIAPTSSPEPTPVPKIAP
                     RKRGRPRKYPLPDVVANVAEVPGSVSASTPPRKRGRPAKNPVGDAATTASQGSAVTDFS
                     PRKRGRPAKNSPASISNRLVAATRRGRTKVVTESQQSPLAPASDFDQSPSFTRSFPSLS
                     RATTSSFIPVNPMRNTSSAKHVGFADAASTVSPEDRTGPCSCDSVRGIIRDVFFKNAIQ
                     EQDVWVLPQPAALEMHRFFGYGTPAPQSDLMVPIENVETIRHLLFEAEN"
     gene            complement(41939..43666)
                     /locus_tag="JN550_009020"
     mRNA            complement(join(41939..42852,42904..43666))
                     /locus_tag="JN550_009020"
                     /product="hypothetical protein"
     CDS             complement(join(41939..42852,42904..43666))
                     /codon_start=1
                     /locus_tag="JN550_009020"
                     /product="hypothetical protein"
                     /protein_id="KAI1864463.1"
                     /transl_table=1
                     /translation="MDLVYGNYGFATAKVIDVAWDTLIAQAGRVFHGYIFYRHVAKKVL
                     ICYMEYSTVTYEDYISVLFSQSWPGTLKFFFGTLFCRYRIRAWFLLIGLTYMLLYTFLF
                     STIWSAASGYISPAERAYQMPDGTFLPLATPHLALCWKIDSARLGLAPGHVELGPDFST
                     LQPWLFKSSAKGSWSELELFQKYNSEVPQPKPNSAKREEPLYPYKPGKPTLSADDDRFA
                     FRGWYRSIWDNIGPAAMGLDYPASLMSKEIFSYAFTRRMLQVVFNSTGVNTTGSNTVIN
                     LPEADTTAAVDLIDTRFYTKYLSVDVGREDELPEVLEFLDFKHVDFATNSEEETQHMKL
                     FNTWPMLAYLKPYILNDSMSGPGIVPYNSTLSFNGTEHALDAPFLDIGFGCSHPYNYFT
                     ALGNCVCYNGEPLTIDWYQDSNMACLDSPRYVWGFSSFIVFIGLLCELIWIIFAICIRG
                     YCQWWSVLMKYPRVKRAGVVWNVLELAEALNRDLEVDRASLREDILRKSLKTRDSIGYE
                     ADVDAFGRLKDLHIVSRKPSTGILSKRKDKENIMESCYEVQ"
     gene            complement(45281..45761)
                     /locus_tag="JN550_009021"
     mRNA            complement(join(45281..45700,45756..45761))
                     /locus_tag="JN550_009021"
                     /product="hypothetical protein"
     CDS             complement(join(45281..45700,45756..45761))
                     /codon_start=1
                     /locus_tag="JN550_009021"
                     /product="hypothetical protein"
                     /protein_id="KAI1864464.1"
                     /transl_table=1
                     /translation="MRVFVVALQAMLAAIVAGSPAARSVDLAGSGDRITKMSFEQVKAM
                     VDASEGDDVPTRTKNDFPATAVLAAFGPKDTCMLDCNNDFKVAFDCWWRKNTRCWSCNL
                     SSDDQSCLDQCRCVPFNSGGSKDVILIEDAAAVLADG"
ORIGIN
        1 acatcgcact tccggctagg cagcgcaaca cctcaaccca agggaaaaat atggggcccc
       61 tggctttggt atcttgtacg tcaatcagcg tcaatcaggc ctgcaggctg ctgacataac
      121 cgctagaatg atggttccgt tgaagatgtt gaaagacaac gacaactcga gctccaaaac
      181 tggccatact cctggctgaa cgacactgca tatcaaagtc gcggcgagtt ggttggcttg
      241 ctgaagcttt cggatggtcg cccggcttcc ggggcagctg tctacctagg cgatgtcaac
      301 gccaccacga ggccgcttgt tcagggaagc aactactact atacgacata cgctaatgag
      361 aatggggagt tctccttcgc ggatgttcgg actggtgact atgctctata cgcctggtca
      421 aacggcggtg tcttggcaga tgtctactcg aacttctcaa ggagcgctgt gtcgatctcc
      481 gaggtcaaga agttagatct tggttccctg acttgggcca ttccagaggg acgccgaccc
      541 atctttcaga ttggagactt tgacaagaag gctttgggtt ttacgaacgg tggacctccg
      601 taccagcacg gggttgctga ccagagtcca gccaacctga cttacacaat cggcgtttcg
      661 aacgcgtcgg attggtacta cgcgcagtcg ctcatcggaa cgtggacgat cgagtttgaa
      721 ttgagtgcgc tcgatatctc aagccatgct aacagcaccg ctgtcttgag catctcgtta
      781 gctggctact cgcagagtgc cgcgcttgac cttgatatca atggacagca cctcgccact
      841 tggagcaagg acactcttgc cagtgatcca gctctttatc gctcagggaa gactagcggg
      901 gaatggcggt tcttccagta cgaggtcaac agcggcgtgc ttcacgaagg gacaaacacc
      961 gtaggattca cagtgacgag atatactcag tggagaggtt tcatgtggga tagcgttatt
     1021 cttgaatggg cgtaagcggg tgtctatgac atctatattt tacttcataa tacagctgaa
     1081 caaatcagtg ctagaaaatc gtcgagtgct gctgagccgt aatgttgttg aatgtacggg
     1141 gccgcttttg cgctgaatgt ttttccttgg gtacatttgc cccgtaagcg gcctcgacac
     1201 agactcaaca tcgggtaaat aagctttctg cctttcaaca gttcttaaaa acggcatttc
     1261 aactcgcgca actgactcca gtcaagagaa ctgagtgctc caattagggc accacatcca
     1321 tccgctatcc gatggaacaa accgcgcctc caagtgacag cggtccctac gtacagatga
     1381 ttctggctgg agaagcctta agcggggtcc ttttggccgt gcatcccggg cgcggggctg
     1441 gcagtcggcc ggataatgct tatcagtcga ggatactcca tctcctatct gaggggatct
     1501 taggaatggg cagactaacg agaagagggg caaagcttca cacacaccaa tgacacgcgc
     1561 cagcgcagag ctatggcatc ttatcgaggc ctggcgtatg tagtgcgctg tggttggttg
     1621 ggcggataac ttttccaaat cgggatgtgg caggcccatc actcgagcgt gtgtatatga
     1681 tggcgatggc ttcccctatt gcccctttga tgatgaacag ggacaattac cattaacgaa
     1741 aataaaccca gcagatcgca gcagcatcgt cataacattc tatctcattg cctcgaaatg
     1801 gtctccgcaa caactgagtt gcatccactg gatccgctca cttcgagtga gatcgagact
     1861 gcgatcaaca ttgtgaagaa ggcccacggc gatgtcttct ataatgtggt atctctccac
     1921 gagccgcgca aggcggagat gtcgaagtgg ctagaagaca cagcggcgcc aaagcccaca
     1981 cgaatcgcag acgtggttgt catcgccaaa gggggcaagg tctacgatgg tttagttgac
     2041 ttgaaggacg gaaagattac aaaatgggag cttcttgatg gcctccagcc tatcgtacgt
     2101 acctgcatgc caagaaccac tgaccttggc taatccatca acagatcaca atggaggaac
     2161 tggtggctgt agagcacgtg tgtcgcaaag accccaaagt cattgagcag tgcgaaatca
     2221 gtggaattcc taaggaggac atgcacaagg tctactgtga tccctggact atcggtttcg
     2281 atgagcgtca tggaaacaag gtccgcctgc aacaggcgct gatgtattac cgccccaatg
     2341 tggatgactg ccagtaccag tatcccttgg acttctgccc tatctacgac gcagacaagg
     2401 aggaaatcgt cgccattgat attccgaaag tacgcagacc gctcagtaaa gcaccagcta
     2461 tcaactatca cccagcagca gttgagaaag ctggcggcta caggcaggac ctgaagccca
     2521 tcaacatcac acaacccgaa ggcgtatcat tcaaaatgac tggacgggag attgagtggc
     2581 agagttggaa gtttcacatt ggtttcaact acagggaagg tattgtactc aacaacatct
     2641 catataacga gaacggtacc gttcggccta tcttctaccg cttgtcgctt gccgagatgg
     2701 tagttcctta gtaagttgca cccttgaaaa gtcattagtc tggatgctta ccgcaagtag
     2761 tggaaaccca gaacaccctc accagcgtaa gcatgcattc gacttgggcg aatacggtgc
     2821 tggatacatg accaacagtt tgtcgcttgg ctgcgactgc aagggatcaa tccactatct
     2881 cgacgcagag ttcccatcca gaaacggggg aattaggacc atcaagaatg caatctgcat
     2941 ccacgaagaa gacgccggca tcttgttcaa gcacacggat ttccgcgacg agtcgagcat
     3001 tgtcactcgc gcgcgaaagc tcatcatcca gcaggttttc actgccgcca actacgaata
     3061 cgccatccag tggattttcc acgtaagatt tgtcattcgc catcaactag actacacttt
     3121 actaatactc tcaatagcaa gatggaacta tccagccaga gatcaagctt accggcatcc
     3181 taaacacgta cagcatgaat cccggcgagg acacccatgg ctggggcaca caagtttacc
     3241 ccggggtcaa cgcccacaac caccagcacc tgttctgtct ccgtgtagat cccaatgtgg
     3301 atggacctaa taacaccgtg tttgtctcgg atgcagttcc ctccgatgca cctgttggca
     3361 gcccagagaa cttctacggt aatgccttct acgcaaagcg aaccaagctg tcgacaacgg
     3421 gcgagtccaa gacggactac gaaggcaaga cggtcaggac ctgggagatc tgcaacacca
     3481 acaagccaca ccctgtgagc ggaaaggcgg catcgtacaa gctaatcagc cgtgaggtgc
     3541 cgccgctact gccaaaagag ggttcattgg tgtggaagcg ggctggcttt gcaagacacg
     3601 cagtgcaggt caccaagtgt aagtggccag attgacacga aagaaacaag cacagcacta
     3661 acacctcaaa cagacagcga tgaccaactt tggcctgcag gtcgccacgt cccccagacc
     3721 tccggagagc cctcccttgg tcttccagaa tggattggcg acggcaccga gtccatcgac
     3781 aacacggaca ttgttctgtg gcacacgttt ggcgttgttc acatcccgtc gcccgaggac
     3841 ttcccggtga tgcctgtgga acccatcacg ctactgctga agccgcgcaa cttcttcagc
     3901 aacaaccccg tcatgaacgt cccgcccagc tacgccagca cacctagcca ggtggcggct
     3961 ggcaatgccg gagtatacga tgcgacggac aagattagca agctggcttt tactaacggc
     4021 accaacggca ccaacggcag ctgctgtgcc agcaatgggg ccaatggcca ttaagaccag
     4081 ctatgaagta ttactgtaac gattgatgtg atatttaaat ttatgactta tctacaagaa
     4141 caagtatgca cgatggtaac catctcaata gctactaata tactagttca gtttaatatt
     4201 tttaagtctt ttccaatgtg ttcatgggtt tcaagccaca agtgtaccaa gcaagttgcg
     4261 tggaaagatg aaaaggtatc cggatggaga ttagcacacc gagatatcaa taacagacag
     4321 tatgccgtga ctgaggtatg ccacgttcac ggctcataca agaagcatct cgcatccatc
     4381 cagttcacgt cagttggctc cattactggc cgcccgtcat cgccctgccc cggcgttgca
     4441 ccccctccaa atacggcgac tttagccatg tcccaacctg ggccctcact ggggttcttg
     4501 gcaaaatctg cccaagcctt ctccatcgct gcgctaacct ggatttgaaa tgtcgtcacg
     4561 ttgtccctat cataggtacc gaatacaagt gggatttcag acgcgtggta tgcccccgga
     4621 acaagctctg aattagcgaa gctggcgtcg aagaagtatc gccaggccgg gatgccagcg
     4681 gtggtggagt cctcatagac gaacctggac gggcatgtaa aagaggactc gctcatgacc
     4741 gcagtggcgc ggtcctcttc ggatgtgata tttccacccg gtacaattgg gtagtaggct
     4801 aaaagagcct gcgcagaggc atggcttagc ccgtagtgcg attgtaggaa tgctgtggcg
     4861 ctggtcacgc cggtcgtata gatggcgccc tcgtcatgat tgctgcctat caatatggga
     4921 acacgtgcca tgagcgggtt ttcttctgtc gagttaagtc gattccggcg aggtgacttg
     4981 ctccaggtgg ctccgtcctg gactggtggg ccgaaccaaa tcacatggtt ctcagaggct
     5041 ctcttgagag tcttcgccgg cgtcgctcgc atgcatttat acacctgaat agcattgccc
     5101 gtgcagttga cgacctcggc tagggagttc catgcccatc caggactagc agctgcacca
     5161 ttgtacgtcg cttgtccaga gtccatgata gctgcacgaa acggcaatgg gtctggcggt
     5221 gcggaaatga acatatcgac aatggcggca cctgcgcttt gaccgatcaa tgtgatcttg
     5281 tcggcgtcac caccaaacgc tgcgatattg cgacgagtcc attcgagagc cagacgaagg
     5341 tcaagaagcc taaacagttc tattgagaaa catgttatta atttagttgt gaggggctta
     5401 ccctaagttc tgatccggtg ccttcagctc ggggttacct ggaaaaccgt gcacatttag
     5461 tctatagttc gggctgacga ggattacgtc ttggttggcg gcaaagctgg atccgtcgta
     5521 attgggatta caattggacc cagtccggta gcttccccca tatatccaga agagaacagc
     5581 tttcttagtc tcgtttgtcg caggcgctgg agcatagaca tcaagcgtca gacaatcttc
     5641 gctttcctca ggcggtggag cgcctccagt gaccagattc atcaaatttt ctcgggtgtc
     5701 gtcagaatat atgtaattct ggtaacaggc gcgattgtac tttatggtag cattgtatgg
     5761 ggattcccat ggtggaggcg gccttgatgg gcggaagcgc tcaggtggag aggcaaaggg
     5821 aacgccgagg aacttgtgaa ctacgcctgt ttccagaggt aatactgcgg ttgtgccaat
     5881 gatgacaccc gaatctattg tagcggtagg ccaatgacca ctatcactag agctctgcgc
     5941 atgagccagt gacgccttta aaaggagaaa gatgattctg tggtacatta tgctggcaac
     6001 atattgggtt cgacttggca tcactcgaga caaaatctgc tttgtcggta tcgttagacg
     6061 tgagcaacgc gacctaaatc cagccgtcct tggaaatagt ttgagagcaa tctattccgc
     6121 aaatgggtga aacagaactc cttatgattg caaggataac aaaataaaca attgagctcg
     6181 aacgcataac ttctggaagc ttattaaatg gcataggtag tcaggggcta cacgtcaata
     6241 tgcaacattg aacgctgttt gcgcagccac tgaatgcatg tttaccaata agcttaccat
     6301 actactccat agaacagaca gttacgctct tgatatatgc aaggtttgat ggagatatta
     6361 gatgaggggc acatgtccca catgggtctc gaaatggtaa ccctatccgc ataaaaacct
     6421 acctatctag gaaggtcacc tcgccaagac attttttcaa aagagcgcat attccatttc
     6481 gagaagatgc ctaactaaga agcgtcgcta tacattaaaa ggcaggggtg cccaatttct
     6541 tatcatgtgc tgatagactt aaagaggttg ttgtgtatag tggtttgttg cctgaggctt
     6601 ccgtgtatcc acggtttacc ctgattagat ttttcattat ttggggtcat cattcatgtt
     6661 ctgaaagata ctgcaacctt acaaaggatt atttctccgg tcagcgatga agggtccgta
     6721 atgcattctc ccagatccgt tccggcattc ttatctatca cagagcgttg gctgagctca
     6781 tattctcgga cgatctcaca cgcgaaatat ttgaactcat gacagcttgg ccaacattca
     6841 ataagcaccc cgcttttgcc acctttcacg gttaatatca tgagttggtt ggacccgccg
     6901 ttcagcaaac atgtccttgc attcttgagg ctctggaatg tgctcctctg cactcacaaa
     6961 tatgatgcaa caaatgaact ttcgtggatg atgcattcgt atcttgttcc ttcgctacca
     7021 aatttttgat gtgaaaacca cagtcaaaat tgtagtaatg acgaaatcct cggagcgaca
     7081 cacactaacg cgcgctggta acgacctgga ggttgacaga gcggtggaaa agtgtgggta
     7141 tcttccgttt cagcgcccca aatggggtct ctataagcaa caaactgtgc ctctaacaaa
     7201 tctcaccgaa ggactacagg cttaccgtta ggaaccatag tcacaaaggc tgtcccatgg
     7261 ggtgcttcag catggacaat gacatgcaaa gtcatggcgg agctagctga tggcactccg
     7321 aagcagtatt ttctcaagac agcccaggaa cacggcgccg tcatgatgga aggcgagttc
     7381 aattcgctac aggctatcga ccgggtaagc ccgggtttcg tacctaaagt atatggttgg
     7441 ggaaagctcg aaagctccga ggagtatttc ctgatcatgg actatattga cttgaagatg
     7501 gcgctgccgg accccgaacg attctgccaa atactcgccg acatgcatca gaagagcgaa
     7561 tccccgactg gaaagttcgg gtttgtcgtg cccacgtgcc atggaaagaa catacaacct
     7621 aacaattggg atggctcctg gtgtaagtac ttcacacgtc tgattaccgc cttcttcgat
     7681 atcgatatca acgtcaatgg tccttggaga gaatacgagg aagcgtttag cattctgaaa
     7741 accctcgtca ttcctcagat cctagagccg ctgcaggaaa acggcctaat cttgaagccg
     7801 tgtcttgtcc atggcgattt gtgggatgag aatacgggcg ttgacatcga tagaggccag
     7861 ccagtggtct acgatgcctc agccatgtac gcacacaacg aatacgaact agggatgtgg
     7921 cggagggatg ttataaagat tggagatgca cactttgagc agtacctgag gcatctcccg
     7981 ccaagcgaac cggtacacca atgggacgat cgcaatgtgc tctactcgtt gaagttctcc
     8041 ttggctcact caagtgcttg gccaggttct accgctacca gagagaagta cggaagccca
     8101 gtcgatatta tttggatcca agaaagctga cataaatatt agtatcttgg aagatatgct
     8161 gttcttgatc agaaaatact cggaagtcga agtaactcgc ggaaacttcg acatgaataa
     8221 agttagctca gtcttagtga acggagatgg tggcgctaaa cgtcgtgctg ccaaagttcc
     8281 attcgacttg caaactatcc agctagaggt ggcgacttca atgggaagat ataatgatac
     8341 acgaagcgcc tagattatgg gagaactata tgggcatgct agagaatcta ttatattccg
     8401 gggttttctt gctggatgca attggcagtg tggtactaga atgtgtaaat tagtctctgt
     8461 ttgggttact gcactgactg ccagattttc agcccgtgaa tcaatatata gtaaatgagc
     8521 tagctgtcta ttttggatgg tgtaggatag agcgtcagtg tcgacaaatc gtttacttgc
     8581 ctcccaggca cagtgttcag gggtcaagat tggctacagc atctgaaggt tttttgttga
     8641 aagtgtgttc actctgggga aagtcaggat gcattatgat tcacaattcc tatattctat
     8701 ttaaatccgg ctttcttgtt cctattgtct tcctcattct gcccctggat ctagtatcct
     8761 gaccacggga acggacacga ttccttgacc attttcatac atcatgaagt ctgtaaacac
     8821 cattattctt attgttggtc tcctgcgggc agagatttgc cgtgcatact acaaggatga
     8881 ttgcaaggaa gagattgagc tacttgaatc tttaggttcc gaaatctggc tagagaccaa
     8941 atgtactact gaccagccga tgggacctcc ctgggtctgc gggtggcttg atatcaatca
     9001 ctgcatcggc cttagcgctg ataagaaact catttaccag aaagagtaag tctcaactcc
     9061 tagaaccaac ccatgacgct ttaacttgat caaatcccat tactcacacc aaccaactca
     9121 gcggaaactt tggagaacat tgtcaaggct gcgggttcta cgaagatgac cccacagtca
     9181 tgacttgtga atgtctcctc aggacagatc caaacggggt ccaagtctgg gaagcggctg
     9241 agattgacac cggtgaatat tcccagccgt ggacttggct caaaattaat gaccctgact
     9301 gatcctgtgg ccagactaca ttatcagtac tgatcgcgcg acgggcttca ccaagtgttt
     9361 tgactacacg ggaaagaagt gccccacccc tccaactatc gcttaaacat agtggtattc
     9421 aagccatcga ggatagttca gcaacatgga gaggatgggg acatcttaat gtcttccttc
     9481 tctactggtc caagcaaatt attgactcgt gttaatagat tatgcggaag cttttgtatc
     9541 tttctctact gtgtgttcac ccaggccaca ccttgagtgg tgcgccgagc cgtaggatcg
     9601 tcctgtagag tagccagtcc ccaaggcccc gagaccgaca gttagttcaa cattcgcact
     9661 aaagtaacct cgacttcggt gttatgtaaa ggccaaatcg agaggtccca gttgaacatg
     9721 tacctcccaa ccagcgtttg atcatcgtgg ctaatagtgg tccatcgatg gccatcaaat
     9781 gccttcttca tagcaaacat aagctctccg ctgtaatcct ctcggaacaa agctccttcc
     9841 accatgtttt cgggcccgtc tcctctgaac cgaactgaaa cactggccga gttggtgttt
     9901 actggtttca tccaacttgg acgcgattga ccactggtta gttgtaagta gaggcagtgt
     9961 ttttgattgg tgaaaatcaa gacaacattg gcaagctggc cacaaggttc gcccaccgca
    10021 cccaacgtat gtgctctata tcccttcttc gaggaaaagg cgtacggctc aaatcccgtt
    10081 ggcgggtagc aactactcaa cttccatcct tcctcctccc atgccggtcc actcaacaca
    10141 aggtcccagg gcagccaaga actgcccagt cttgtatgca tccgtgaaag atgatcaacc
    10201 tgcaaatcaa agtcgcgtat gtaaatttgt ctgcgttccc attcccaatg gtttaccaat
    10261 cccatttcaa tggtaacaac agcagaaccg ggagcgcgcg caaaaagatt tgactccggt
    10321 ccagtgggaa taaggtgcaa tgcgaactgc ctcccgttca gtgtaaaggc atccagaaga
    10381 ccaagatatg tcttggggtc tccaaaaagc tctttgattg gcatcgctat atgtagcccc
    10441 tggttggtta ccgtgctgtg tgtggctaaa cggccttgtc tttctcttac atatgtcgac
    10501 gggtttctag gctccaatat tgggttgatg tccgcaaagt ctttgactga ggcagcaaga
    10561 tatccgggcc agcttgagta tcgatgatta tatccccaag ccagaatgga ctgatctgta
    10621 gaacttcgga ttatttcctc ctgcagtcga cgcatggcac ggggcccttc accgtacatc
    10681 aatggcatgt tgatctggaa taaccccatt aggcaatatg cttcatcttc aactctggtc
    10741 gttttccttt tggatgccca ggacatgcgc gtcgcaacac tgtattgaaa tacggtggta
    10801 ctgtggtcga tcaccgacac cgggatacct gttatggttt ctaccacccg catcaccctc
    10861 gccgattgtc ttagtttccc aactttacca agcttcgtta cgcttggcct aagtaagtcc
    10921 catgaggctg aaaagaatag tcgtttccga gaagcaatta gttcctgtag cgtccatccg
    10981 cgattgaacc accgactctt gcagaaagcg gaggcgggat gcaccacatc gtcatcagtt
    11041 ggtacgtcgt cgagatagat atagcagaca tcggacccct ggtaccatga gaacatcgag
    11101 ttaattgcct cggagagttc tgcactgctg ctcttatcaa tgcctgtcca agaatcatca
    11161 gtcctggcgc gtgaaggatg cacctcccga gagtcaacat acagcaagtg tcgatccata
    11221 cataaccata cccattctct gaggctcgct tgcaaaatcc gtctagtttc gagtaacctt
    11281 ctttgaacct ttcggctgtc ccgttctgca gatcattgaa tgtgatctcc tcattacccc
    11341 acgtgtgcga tagaatagca tattttggaa ctggattcgg ctcctccaat tgcctggtct
    11401 ccgtgttgag gagtcgcata gttttggctt cgacctgctt acggaactga tctcgtacca
    11461 ctcaagctca tgagtgtatt ggattgtgtg aggcatattt gtggatgtcg tcggcaagct
    11521 gctctggatg cagctgcagt cagacacgtg atggcaagtg aggcggcgaa ggtgacacaa
    11581 caccgctaag ctgcaatgct cattggatga actcccaacc cctctcctcg cgagaatcag
    11641 ctgaaaatct aaccgacaga gaggccatat agataaatat ctccccacag cacaggacag
    11701 acattatagt tctgtatcag taaactttgc caaattagga acggaaacca gaccctgctg
    11761 gctgggaatt ctcgtgtaga agtgcgtagc ttataggcac ctaacgtaat gaacaaaaca
    11821 aaacctgatt gaaagttgat aaatcgactc gttcaaaatg tacttaggat ctcaaggttg
    11881 aattgcggga tgccaagcgc tgaatataat caaaacagct taatggctcg tgatgtgaag
    11941 gcaaggatat tccgaccatt aaaaggacac cgaccttccc agcgatcaga tatttcacac
    12001 aatcatgtcc aatctattta atgcaatagg ccaaatactg taccataaac ttaccactag
    12061 tttagtgacc tgtattgctg cagcaatgcc aagacctccg cacttgtgtt ccttgcattt
    12121 gctctccaac atagattcca tctcaacaaa tcagttaaat ggttcagtta aagggagaaa
    12181 aaatttgaag gtgttttcat gataaacaat ttcaggtcgc gttgagtccg agtcgctcaa
    12241 aggcgagtct acgtttatat ggggcactct gttcgtgttc gtattcggcc gtgacctaaa
    12301 gtcgttggct ataagggctt ttcactaaaa ttcaaaatca cttaaaggtc aatacgcagt
    12361 ttccaatact cgatttcaac gatgcgaatc tctgcattgt ctggtgctgg ctacctagct
    12421 ggtttgaaac gtttatctac ggacttcgga aacatccttg cactcaaagc cggtaaactg
    12481 gagaactact gtcagcaacc ttgcaaatcc tccggcgtgg catgttctgt tgaactcatc
    12541 tctctaaaat aaaaatttac cctcctttcc caagtcctcg tcaacacaaa ccaagggctc
    12601 cgcaagatgt tcaaaatcat cgcgccgatt ctggcgctct tgggcgccat cgtctaccag
    12661 cttgagcttc cgcgtatggt ccgcatattc attggcgtcg ggcacactgc tgaaccactg
    12721 agctccttcc cgtacacttg tcgccgcata taccacaaag gcatggaggc atgtgaggac
    12781 atgtggctat cccagtcgac ccggcagcta ttcctagcct gttccgaccc gcttgcgcgg
    12841 gcacaatgga tgcccaagta agcacactgc tccggatgca ccgggacgat gctaacgggc
    12901 tctggaatga cagcatgtta cacttcaacg tgtctggacg cggtctgaat gatgcaatcg
    12961 tcgtggttga catagatgaa atgtcgcctg acaagttgaa accccgtgtg ctggagacac
    13021 ctgggttccc tgggacgaac ggtgacggtc gcttgcacct ggtaggactg acgggcgtcg
    13081 acgattccga tggcaatgta cggctctggg tgatcaatgc caagccatcc gttgatccta
    13141 tgagtgggga gttctcggac aactccaaag tcggaggcaa cagcacggtc gagctgttcc
    13201 gcgcaggccc gtacgcaagt agtctcgacc atgtgaagac ttttgcgcac tcacagattg
    13261 ccacgccaaa caatgttgcg cctgtcggtg atcagggcaa ctccttctac ttcacgaatg
    13321 accacggcgt tacaaagact ggaatagtga gctttgatac ctgagttgtt ccgagctttc
    13381 aatatgttcc taattacaat tatagatggg ccatcttgca ccagtacttg gaggtggcga
    13441 tgtgtcgttc tgcgatgata caacctgcaa agaggtggca aggggactga agttcccgaa
    13501 tggccttgcc aagggccacg acggcttgat ttatgttccc agctctattc tcggcgtcat
    13561 cgatgtgttt gagccccaat ctaacggaaa cctaacaaaa gttgatcaga tcgacgttgg
    13621 ctactccttg gataacctcg ccgtcgattc tgatggcgag attttcgccg ccgtcattac
    13681 agacacattc aagttctttg ccgcgaacaa tgatccgtac ggcaaggacg cacccaccgc
    13741 cgcggtccgg atccacaaag gcctcgacgg gcgatacaaa gttgccaagg tcattgagga
    13801 tagtctggcc gaggtcctac cagcgagcac tgccgtcgtc catgacccca agactgggaa
    13861 acttttcttt agcggtaagc tgacgatagt tctcaaataa ggctgtagta actgacaatc
    13921 tcaggtgtct cctcgccctt tgttggcgtt tgcgaaccca aatagttgta tcatgcaatt
    13981 ccactagtgc tagtcgtgga ttttgacgcg ctcatacaga ctccggccat ggtgaagagg
    14041 cgaacaatgg agtttctggt atgagagtta tgtgacgtcg gcttatcaaa agctatgtag
    14101 gatagggggt tttcagcact tcggtggatt ctatcacaga acagtgaaca tgcgagattt
    14161 catagttgca cacctaaaaa ctcgccgttg ccttctggag gactatctct tgtggatcca
    14221 gacatatcac cgatgagcta taggcctctc gtacgaaatg accaggaaac cgctagtaag
    14281 tagtgggcga tgtgaatctt aatgcgtcta atcttgtgca ctctatctat tcgtaatcat
    14341 atcttcaatg tcaagaaatg ccttggggaa tcttcgatcg ggtcggtcga tccaaatctg
    14401 actccaaact cctcactgac atggcactac gtgagtcggt cacgttgcgt cccttttata
    14461 tggcagaact ccctcgctgt tttgaaatcg aatccccctt tttctctgac accaattgac
    14521 acttcactgg ttagccttgc ccgtattctg ggtcgagaca gacagtgtag aagttgatgg
    14581 cctttccccc ttcaccatag acgagacggt gcgagctgac gacgagatgg acgaaccctc
    14641 ccgaggtttc tggcagtaga ccgtcattct ggtatcggtt agcgtgatat taccagcttt
    14701 gggccgaggg gactcataca aggtgaggaa tccgtgtact ttctcatcgg caacttctct
    14761 cttcagtcca gcgagaagct cccggacttg gttctctggc cagccaagcg caccagtgaa
    14821 cactggtagc gtcgccccct caaggaaggt ttgcacattc tcagccatca tggagccctg
    14881 cttctgcagc cgcttccctg gtggccacgg atttatgggc acgggatact tcctctctgt
    14941 gacgttgttg caacccttgg cttccatgat gggcttccag gctagctgat acatcggtgt
    15001 cgtcccgaag gtccgcaggc ctttcttgaa agcatggttc cagacattga acttgtcaag
    15061 ggaatgattc ggggattgga acttgataag ccattctgta atctcgaccc agccccccgg
    15121 tttcaaatga tcatatatgg tgtcgaacag cttttgtttg ccgattggca gttcacctac
    15181 catgcgcata tggatgaagt caaaggttcc gccgtaattc cacggctggg aggcatcaga
    15241 gacttcaaac cgacagtttg gcagatgata gggagctcgc acggggtcaa catctatgcc
    15301 tagcacctgg gcatcaggat atctttgcgc taatgacggc gagttagcag caagcccaaa
    15361 gccaagatac ggaaggtagc gacttgccaa gttgctgctt agagtcagta ggttaacttg
    15421 gtacaacata ggacgtcccg acttacaaga caccagacgc caggcccaca gccgatatcc
    15481 aacgctttct tgggccgcac agggctcagg tgcaaccgcc catccagcac gtctaggatg
    15541 agctcatgtt ggagtactgt cagggtcagt cagtggggcc cgggcaagtt tgatggaagc
    15601 tacccacaat ttctctgcct ctcaatctac atagggcatg tcagtggata cggttgacgc
    15661 aactagtgtg ggccatcttg gtgaacgcac ctcgtcgttc ggcaagaagg ccctgcctcg
    15721 gaagcctgcc ctcttgttga aagatctccc gaacttcttg gagatatacc ggatgaatcg
    15781 attggagctc tgggtcgagc tactgcacca aggtgctgtc agtcagcgaa ggggagcgga
    15841 tcaaccttga taggaatagg gggttccact ctgtagactt accgctttag gatcgaggtg
    15901 gcagtggtag ctgcgggtgt ggcctcgtct gaagagtcct cggctgggaa gtactccacc
    15961 tcctcgtgat cagcagcatc ctccgcgctt gacgctgaca atcgatcgtc atcagcgagg
    16021 atctgaaggt gtccgacttt agcctcaggt ccagtccaca ttcgcgatcc aagcaagccc
    16081 cctcgggtgg cagtacggta ggtacagggt aaggttcgcc ggacaggttc tgacttgtac
    16141 ttacatctgc ggcggttggt ccatgtgacc cggatgcatg gccactctgc cgtgatgtct
    16201 gctgcgtcgc gggggtgccg gggggcgtcg aagtagcggt gaagacgtcg ctgctacgca
    16261 tggtcggagg tctgtctcct ctcagcgagg agtcgtggga ccatgacgat gcagccgtgt
    16321 catttgatgg tcgagtgcgc agttcggcgg cgctctgttt gcgtttatcc atccatttgc
    16381 tgacacctcg ggccggtccg aggtgcctct ttttaggtcc caacggtccc acgaggattg
    16441 caacggtaga ctggcctttt tttaattctt ttggaactag gcacagaaac caaggaggca
    16501 ggtctgcggc gccgtcgggt cggtggagga gtcctggttt gagtttggga gggttgcttg
    16561 gacgttgact ggcggtttac gggccaagtg caaggaagaa gcgtcgaacg gccatctcgt
    16621 tgggtgccat gttctttttt atcaagcgca aagtcagggg ccttgtccct gcagctgcgc
    16681 gtgctccagc ctccaggccc gtcgcgagat caacagggaa cctctccagt cgtcgtagtc
    16741 gggtgcccag ttaatagggc tcagacagca ataagagtga tgggttccga ctgagaacca
    16801 gcatcgagtt catgcccggt tgggattggc ctgggcgtct agcccggcgg ccagcgtccc
    16861 attggcctgg cggtgcgccg tacccttgcc ggcccctggc cccagtcccg catgtctcag
    16921 ggcttgcacc cacgcccagc gacgctcagt gctctctctc acccgtggac ctcacccgtg
    16981 gacctcactg atactgccat gatgccgtaa tccagaatcc cagagtccca gatcccatgc
    17041 tgattgcatc cccgcgggac cagcagcagt gcttccgagc ccgggtctcg ctctgctctc
    17101 cccctgctct ccctctgcca ggttctccca cggcaaggtt gcttggaagc caggcccaac
    17161 gggaactcga accagcctgc aaactgcaac ttcgtccgtc accaggttgg cctgggagtc
    17221 tttcccaccc cgcccgaccc tccttggcga aacagacagc ccgggttggg ttgttgacca
    17281 agtggcctgt ttcccgccgt tttgccgctg aaacttgcac gaaccaacag cggcatgcga
    17341 atcccgggcc aggtcaacag gtgagcgagc gagcgatgaa tcaaagtgcc gcccgcagcg
    17401 tgcgtgcagt gacgaccaaa cgacccgctc ggcacaaaca aggtgcgagg ggtggcatcc
    17461 tgggttcggg gacttggcgc gtgggattct gctgccggta cctcgtaacg tgcagcgggc
    17521 ggagggcgtg tttgccagcg atcacaaccc tccccaactc aaggtcccct ccttgcgtct
    17581 ctctgccctc cttgcttcct tgcctcccat gcgcaaccag gtggcaagcg ttggccgtcg
    17641 ccagggttcc cacataaaaa cgcaatcgca ccggagatgg acctgggctc tggcgggaaa
    17701 gcgtgtcgcc tactccggaa ttgggaacag tagcccgggt cgacgtaaac tctgtctttc
    17761 gtgacccggc ccacgatgca tctagacaca ctctgcgtac tgggactgtt tgctgtattg
    17821 attacttaaa tttaaatccg gcactcgacc ctggactgga cgcacgtggg cggcacagaa
    17881 aaaaatgcac ggctgatcca tgcctgcgga gtaaagtccg aaggcttaag ccgcagcaag
    17941 tcccgattcg tcgtccgcca agctgcaagc cagatttcct aaaccgtacc ctcggatcct
    18001 cgcggcttgg aggccttgaa cagcagcatc atgccgacga cctccgtctc cacgcacgcg
    18061 aactcctggt ggagcacccg ctcaaacacc tcccgctcgt cgtcccagtt gttgaagaag
    18121 tccacccagt tgtagaactt gaggtacagg tggctgaacc acccggtcgt gtgcttgcgc
    18181 cccaaaatgg tgcatcccgt caggctgccg tcctccgtca acagccgcgc atacgtcggg
    18241 atcgcatcca gcttcctcaa ccccccgggc acgcagtgga agaggttgaa catggtgatg
    18301 ctctcatacg tcccgcggct ctgctccagc gacacgggca gcggcgccgt cacgtctgct
    18361 tgcacgcagt cgaccgacgt gtttggcgcc acggacagca cccgggcctt ggccgcgttg
    18421 agcgacgtct cattgaagtc cagaagcgtg acctcgtgct tttcctggtt gcggataggg
    18481 cgcttgagaa tggtcgcagg gaagtatccc gtggcgacgc caatgtccat gtgacgttgc
    18541 gagaagttgt cgctaaagaa gggcaccagt accgagtcgg ttgcgcagcc ccacatgtat
    18601 cgcatgttga agcccagcac atagtggtcg tacacgcccg ccaggaacga ccgcgagtag
    18661 acgctcttgt atacacgggc tttggactcg tccgagtcgg ccatgatggt cagtcagtat
    18721 gcgatgagac gcttcaggta atggtggtat agaaaaccag tgagcaggac ccggaacaag
    18781 cagcctgcgt gctagtgtcc tgtctttatc cacctgggtt tgggttggct ggttgtcgtc
    18841 ggttcggcta cggatttcag gcagagagtg gttgtcgttg tgcaactgaa cagcacggca
    18901 attgggtaac aacaccggct ctctcctgat agataaaacc ctcaaggtgg gagacctcgg
    18961 ctgttatgga gtgacagcat gccttcttct tgaccattga ctggtgatgc attcctcttg
    19021 ggtaatcggg gtttggtccg cacccgtaag accggtgggc tgccgccatg gagctccgat
    19081 gcatagtgag gaaccgaacg ggtagagtcg tatgggaccg gcatgcaaca catttcgagt
    19141 cggccaatcc gctggcacgt actaggaccc tgttccctga acaagaaata gatatgcggc
    19201 aatggcgtcg cagctgcatg tgcatgggac tactgttgta caacacgtaa tgtacagtaa
    19261 tggccatgct gcggaaatgg tctcttgcag tctgcatgat gcactttgat agcgctaatg
    19321 cgatgaccct ggccgcctcg cgagctgcta gacttgttat gagcttatac atgccaggaa
    19381 aacagggccg ctgcaggcgg ggaactgccg acctctataa taaatggcat cagatcatga
    19441 gccatggcat tgtgtaggga cgcatgccac atcacgccct aactatatag ggagcattat
    19501 acttaagttg cgcattagtg gtcttggata ccatgaagca gtctatagtt aagcccagat
    19561 cagtagtagc tccgatactt ttccgtgtga cagacatctg tgtatgagcc cgtttctagg
    19621 cattcgtggc caaccactca ttcacccatg cttagcttcc ggtgcggatg ctaatgatgc
    19681 aagaaatgct atggccaatg aaatactcgg aaaatttatg ggctcaactc ggtatatcca
    19741 ataccatggt gaaacggtgc gggtcaagca cgacgacctc cagaaaaggg aatccttaca
    19801 gtggcaatac gtgtacgtga tcggtatggt aattggaact cgcgaggggt cggattccag
    19861 attcggcccg ctgttgctcg aaagggagag ttattatgga taacagataa ggtgggctta
    19921 ccgaagaggc attattaatg gctcgatgtg gccgcactgc aaatgcagca cccgtagagt
    19981 ctcctgcaat tcatttcaac atgaagggca caaagagcac gcctatagcc atcattggca
    20041 tggcctgccg gttccctggg caggtcgaca caccagaaaa gctgtgggat gtttgcgcct
    20101 ccgctcgcaa cacatggtca gaatggccaa agccacgtct caacgagcgt gttttccatc
    20161 acccacaagc agagcatctc ggaactgtga gtagtttttg agactaggcg tgtgttgact
    20221 gccaatgcgg tgtccatgtg tagcatcatg taagagtata cactgatatt ctgttcggtt
    20281 agtttcacag ccgtggaggt cattttcttg accaagatcc atccctttgg gatgcatcat
    20341 tcttcaactt cactgcagac atggcaaagg taagaacaag cagaaactct gatttaagcc
    20401 caaggaataa tagtttgacc gggtatcaat aggccatgga cccccaggtt agaattctgt
    20461 tagagaccgc gttcgaggcc tttcaaacgg gtaaagttca cgccattctg aacatacggg
    20521 agcatggttg ctaagactag acagcgggat tgccactaga gaaggttgct ggatctcaaa
    20581 cagcagtgtt tgctgggtcc atgtttcggg attaccacga tttattaatg aaagacactg
    20641 agaatctgcc tcggtaccat gtcaccggca atgccgcagc tttcacagcc aacagactct
    20701 ctcacttctt tgacctgaga ggtccgagtg taagtgtaga cacagcttgc tctacagctc
    20761 ttgcagcttt gcatctggct tgtcagagta tacgcactgg cgaatccaag atggcagtag
    20821 tgggtggtgc caacctcata ctgcaccccg ggtcatccat gagcctttcg aatttggggt
    20881 aagattttcg cttaaaacgt ggtagctgaa cataaagctt gcagtgaact aatgaatcga
    20941 ttttggtaga ctcactggtc atgatggcaa gtcctatagc ttcgacgccc gtgctcaggg
    21001 gtatgggcgt ggagagggca tagcctgcct tgtgctgaaa cccctagaag atgcgatccg
    21061 cgacggtgat ccaattcgcg cggtgatacg cgaaacggga atgaaccaag atgggcggac
    21121 gcaaaccatt acaacaccgt cgccaaaggc tcaagaagaa ctcattctga gctgctatga
    21181 ccgagctggt cttgacccaa aagacaccac ttacgttgaa gcacatggta cggggactat
    21241 tgccggcgat aggatcgaac tcggggcact tggagctata attggcaagg gaaagtcggc
    21301 cgacgacccg ttgtacgttg gggtaagaat tgcacaacaa attggcgggg tgatctagta
    21361 ctgacagtta tatagagcgt caaagccaac ttcggccaca ctgaatctac cagcggcctt
    21421 gcagcggtca ttaaagttgc catgatgctg gaacagggcc aaatacctcc ccaggctctc
    21481 tttgagaacc acaaccctcg gattgacttc aaggctctga acatcaaggt aggtctatat
    21541 ttccaaattc gtaaggccaa ttcgctaacc gggtagattc ccactgaatt gacaccatgg
    21601 ccggaaaaca agctacgcag ggtgtcaatc agcaactttg gggcaggtgg tgcaaacacc
    21661 catgtaatca ttgaagatgc tcgatatttc ctttccgtta ccagagaagc aaatggttca
    21721 gcagcaaacc aggattctga acatactaat gaccacgtgg atgagacttc acaaactccg
    21781 ccaacaacgc ccacgagaac aaagttgttc gaagaaagct tgagcagtgg ccataggctt
    21841 gtcaccgatc ttcagctgaa tggagtcccg gacacccctc ctaaatcccc cgtcaaagcg
    21901 gcaaatcatg acgatgttat tgctgcaata acatcatcgt caacgatcgt aactttgagt
    21961 gcgagagacg aaacgagcct acggaactat gtatccaagt tggcggactt tctggataac
    22021 gctgacccca cttggaccct tttagatttg gcatacacgc tgaatcaaaa acggtcgcac
    22081 ttcccctgga gagtcgcagc tcaaggctcg acgatttccg agctgcgaga tactttcaga
    22141 actgggcctc tgaagcctct taatgcgtcg caggttcctc ggctaggctt cgtcttcacg
    22201 gggcaaggcg ctcagtggta tgccatgggc cgggaactca tctacaccta tcctacattc
    22261 gcagaaacca tgaaaaaggg cggcgacttt atgcgttcat tgggagcaca gtgggatccc
    22321 atcggtatgt tccgttcttg cttctgaaag tatggtggcc cacggagcct tatactgact
    22381 gaatcacgca gaggaactca gcaggtctaa ggaggatacc aaactaaacc atccttatct
    22441 aagctttcct atgtcagttc tcttgcagct tgctttggtt cagctactac agtcttgggg
    22501 gatatctccg actgccacga caggccactc cagtggtgag atttctgcag catacgctgc
    22561 tggagctctg agcttcgaac aagcgctcgc cgtcgcatac atcagaggtc gattaacgtc
    22621 cgactttgtg gagtccggtg ctgccaaggg gggcatgatg gctgtggcga ccagcaagga
    22681 gaaggcgacc gaatacatcc aagctgtgca aactaatggc actgcagtca ttgcctgtat
    22741 taacagtcct tccagtatca ccatttcagg agaccttggt actttggaga gaatagaagc
    22801 tgccgcaact gctgataaca tccttgcgcg gcgactgaaa gttccagcag cctatcattc
    22861 tgctgaaatg gaggcgttgg ccgagtccta cctaaatgct ctcaaccctc acttcgaggg
    22921 tgaaagcccg tcttccttta ccgctacgtt ctcgtcaccg gtcacaggag ctcttgtgga
    22981 aggccttgca gttctgtgcg atcctagtca ctgggtacga aacatggtcc agcctgtgct
    23041 tttcgacgac agtttaagtg ctatgatcac cagcaacggg tctgccaagg ctaggaacaa
    23101 gagctccaac gttgatatcc tcgttgaact tgggcctcat ggcactcttc agggacctat
    23161 tcgccagatt ttggacggta tgggcttgca agccatgaag tcaaacgtca caacatgtct
    23221 caagagagga gaggatgcgg ccaggacagt caaagaactg gctatgttgc ttcactgcaa
    23281 agggtcccgc gtggacttgg aaaaaataaa cttcccagcc aagcagggag catttacagt
    23341 gatacgggac ctacctgtct accagtggaa tcactcggtg agctattggg acgctccgat
    23401 atccaccaat gactaccttc agagaaacca tgcgcgccat gacctccttg gagtacgggt
    23461 gcagggtttg aatccagaac aggcgatatg gcgaaacacg atccgtctct cagatcttcc
    23521 atggctgcag caccatgtag tgcagtcaga gatcttgtac cctgccgcag ggctcatggt
    23581 aatggttgcg gaggctatgc gtcaactcaa cccactggca gacgaaatgg aaaatgggta
    23641 tcgcctaagc gaagtcgacc tttcaaaagc cgtcatcatt cctaactcac aagatgcttt
    23701 ggaaatccaa ctggtaatcc gaagctcgtc ctcccaaata tcgactgagg aagaaatcag
    23761 agagtttgta ttctacagcc gcaatcgtag cggcgactgg acgaagcatt gccaaggaaa
    23821 ggtctccaaa gcaccaagcc aactaaaatc ttcccctgcc ccggggcttg gcctggtacc
    23881 aatggatctt gggcatttct ataactttgt cgagagaacg ggtcccacgc tggggcaacc
    23941 tttccggaat gttaccaagt tggcgggtgg aggacgtgct gcagaggcga caattactgt
    24001 gcccgacaac ttggcgatga tgccgtacgc acatcagtcc gacaatttca tccatcccac
    24061 tactctagat gcttgtttcc atccagcatg ggcaacatta cccgaggcga ttgcccgaaa
    24121 gctcgggctc tcagttccaa ggagtatcga gaacctcttc atcagcccca acgtcccatc
    24181 tacgccaggg gctgagcttg gactaacagt atcgctcgag gaagcgagtc acgagagttt
    24241 caaggtctca atatccctct ttctcagcga agaccccatt agagctccca ttgtccaaat
    24301 tgacgggcta caaatggtgt caatcgcccc taaccccggt ccttctccaa cagacgatct
    24361 tatgctcctc gaaactgtgt ggcaaccgag tctagacctt ttgtctgcag gggaccttca
    24421 aaatcgcatt accgaagccc caagccccac agaggtcatc gttttcgatg aactccagac
    24481 ggccacagtc aatgtcatac acgacgcact ccagcagctg acccccgagg tcgagaacaa
    24541 cctcgaatgg cacctcaaga agtacgtgtc atggatgcgc gcccaggaca aagagttcta
    24601 cgcagcgagg gccatacaag atccacagac aaaactcgac ctctacagta gagtaacgcc
    24661 ctcttgtgtc aatgggcgta tgctggactt ggttgccaag aacctaccca acttcctgac
    24721 gaaggaggcg gatcccctgg aggtcatggc caaagacggg tttctctcgg aatactacgc
    24781 gaacatgatc aagctcacgc ggtgcttgaa tcacgtggag aagtatgtta agctgttcgc
    24841 gcaccaaaat cctggtgccc gtatcctgga aataggcgcg ggtaccggct cctgcaccga
    24901 gccggctctc cggggattgt ccgaaaacag cgatgagggc gctttgctag ccgagaaata
    24961 tgtcttcacg gacgtgtctg ccggcttctt tgaggcagct ggtaagcggt tcaagccgtt
    25021 tgccagccaa atgcagttcc agaagctcga catcgagcgc gatccattgg aacagggctt
    25081 tgaggcaggg gactatgatc ttgtaatatc ttgcaactgt ctccatgcga ccactagcct
    25141 tgaccagacg ctcaagaatg tcaggaagct catgaagccg ggtggaaaac tactactact
    25201 tgagacgaca accccacatc tggatcaaag tctcacattc ggactattcg ccggatggtg
    25261 gctcagtgaa gagcaagagc ggaaagactc gccacttctg agtgctcctc ggtggagtgg
    25321 tttcttggca aatgctggct tcagtggtgt tgatgttgct ttgggcgatg ctggcagtgc
    25381 tgatgtctca aactactcgg caatggtcgc gactgctttt gagcaaccgg ctgtaaacgg
    25441 tgcttggcac ccaaagagca tatctttact tcggttgtct tcagtcacac ctacgtcttc
    25501 ggaaaaatct ctggacctcc tcaaggattc ggtcgctgct tctaccgggg ccgatgtgtc
    25561 ggttatcgag attgggcagc caatacccaa ggacacacag tgtgtttgca ttgtggcctt
    25621 ggacagtgat gtgctagcca ctatgacagc acaagtcttt gaccaactga agcaggcact
    25681 gctgcagacg gaaaaggttc tctggatatc tgcaggtgct acacacgata ccattgcccc
    25741 agcggccgcg ctgcatactg gtctgctcag aacactgcga atggaacacg gcgtggagaa
    25801 gtatacatca ttcgacttgg atacaaacct ggacattgcg catccagacg cgatcagcgg
    25861 aatctgtaaa gtgcttggtc ttatggagtc acgagaacag gacgacccgg actacgagct
    25921 tgcccagagg gaaggagaaa tattgctgcc tcggctacgt agaagtacgt ctctcatcag
    25981 agagctggct agacttcagg aacaagaggt cgatattaat ggacaagaaa ttgtaggtgt
    26041 tcgatgtcac tgggactttg ctgctgctaa ctcaacccga caggctgagg cgcggccaaa
    26101 caccatcgag cttgattctc gagcagcata cctagtgata gggggactga caggcgttgg
    26161 tcgcgagatt ctccgatggc tggcgtacag gggagcgaaa aatcttgttc tagtgtcccg
    26221 cagtgccggc cagaagaaca cggaagaact ccaagctgaa atgcgaagga tgggagttaa
    26281 gctgatccct tgcgcctgcg atatatccaa ccaaacagac ttggaaagat ttattggcct
    26341 atgcagagca ttcatgccga tccgaggagt gatcaactct tcccttgctc tagaggactc
    26401 ggctttcgac agcatgactt tagaccagtg gaacgtgccc ctcggggcca aataccacgg
    26461 cacaagaaac ctggatggcc tgttccgagg ttctgatctt cagtttttca ttatgctgtc
    26521 atccgtgacg ggagtcctcg gaagccacgg ccaggccaac tacacggcag ggtcgacata
    26581 ccaagacgcc atcgcgcgaa gccgggtcgc caggggactt cctggggttt ccatcgacct
    26641 tggtaccgtc ttaggcgcag gctatgttgc aaggaccgag ggcgtcgctg agcgcgctgg
    26701 gaaagcgggt tggagagcac acaccgttgc cgaggtgctc cggctcgtgg agctcgccat
    26761 gtgcaaccct cggcagcgcg agattgtcgc aggcgtcgca ggctggacag cgccagagca
    26821 tgtagcgtgg cgaaacgaga ggcggttcac agcattaccg atccgggttg gtgacgactc
    26881 ctcacgcgcg ccggccaagg acacgaatgt ggcatcgttg agagaccgcc tgaagggcgc
    26941 gaccctggac tcagcgccga ttattctggc cgacgcactc acgatccggc tggcggacat
    27001 gtttgtgatc ccggcctccg acatcaacca gagccagccg ctgtcagcgc tcggcgttga
    27061 ctccttggtt gcagttgagc tgcgcaattg gctctcgtcg aatgtggctt cgacggtcac
    27121 tatctttgac gtgacgcaga gtagcagtct ctttgagctt gctgagaagg tcgccgtcaa
    27181 atcccaaaaa ggatcatgac gaccatgacg gggtgcatta ccagaataga tagatagata
    27241 atcacatatt gtcggactcc tacttctttc ccctgactcg tacatcccgt cgtcttccag
    27301 gttatggaat tttcggcgtt tttctgattt cggcccgctg ccagctggcc acgtgcggca
    27361 aacctttcct cccccaaggc ccaatatctt ccaggtcacc tcccttggct caataccgag
    27421 taacaaccat ccatcgagtc cgccgccttg tcttggagga gaaaatatca ggattgctag
    27481 agatgaggct agaatgcgca gtctagcacg atggggatca ccagcgcatc gcttcgctcg
    27541 tcgcatatat tcgaccgtga cgctagcgcg tccaagtccc gacgaggcag aaacatcgga
    27601 ccttagacat gctggctcaa cgcgtaacag accagccgtc gccaggcgtg tcaggtcgag
    27661 catcaagaca tcagagaccc ggaagcctca cgggcacgag gcgacccctg gagtatcttg
    27721 gcaccgcaag gcatccgtgg caaaggcggc gcatcggcca gaccacctgg gtaggagaca
    27781 tgaggggacg aagctcaaaa accccactgg taagcccgat cccaacccaa agggctctga
    27841 atctgaggtg ggggagcttc tgtcttcaga ctcttgcgac aagctgcgcg acttggcacg
    27901 cgatcatcgc atgtcagggg aacttcggga atcaaagcaa gactccaggc gcgtagatga
    27961 aaccccgacc atatttaagc cgcgatcttc gtcactcctt aaggtgttac ctgattcaca
    28021 ggcagacact cttggtgatg gcgacgctgg tgtgtactat cccgggaggc aaaaaagacg
    28081 ggtccgacga ttgaaagcgg ttcgagagct tgtgtcccag gccaaagacc agcttgaacg
    28141 cctcgctgag gcacggcatg agttactaaa tatggtcgac gagtttgaga aggaggcagg
    28201 cgacctgtcc gaggagattg acaattatcg gaaccggacg gaggggaagg ttggggaaag
    28261 tctttggaag gctaccttag aggaaatcca gccaagtaca acgcctgttt caagcactgg
    28321 cggtgccgac gtcctcgcat catacaattg ggtggattgt gaacaagcta caatctacgt
    28381 tccaggcatg tcaaaattat accatgtgcc acgtccacga ctaaccagac acagggtccc
    28441 ccgcggtttg gcaaggctcc catatggcag ccagaatgcc accaaatgct ctgcaccgcg
    28501 ttcaagacgt cgactctgtt catactccaa agcacccctg gaacgccacc ttcgaagctg
    28561 ttggtgctat gcgaccgggg tttgagtttg acaatgtcca tgtgatcgct gacaaggcgg
    28621 cccttactag attattcaac ttctgcgctg gggccagcta tgttttccgt gtggagctat
    28681 cctgggcata caacacctta ctcatggtag gaaaacctcg atccagcgtc acgatgcctg
    28741 atcctgccgt gaaagaccca cggatacact acggcaagta ctttgaagac ctttggaccc
    28801 gtttccctcc agacttggac gatagtttga gtcattatcg tatcttgaac tataggattg
    28861 gcgatttgaa ttgcgttgtc cgcgtggaga cagacgccct gtatgcccct gagctgatgg
    28921 attctgagca ctggagcaag cctgcacgtc cccgggaggc accggtttac aaaggtggtg
    28981 attggaccaa atggaagggt aagggcgaag tggatgtgat cgacagaggt agtctggttc
    29041 ctcagaggat gattgcggaa ctcaagacac acaactgcgt taaaccagtc tcatggcact
    29101 tgcccggatt gtggataggg agagcaccct atttgattca aggagcccat gcagacggcg
    29161 tcttgtccaa gatctcagtc aagaatgttg caagacatct cgaggccttt gaggcaaagg
    29221 attctataca agccacactt cgcaagcttc aaagggtcct tcaaaagata cgggaggttt
    29281 gtcaacatga caaatcaagt cactatgccc tcgtctgctc caagtctgac agcaatgaac
    29341 cactagtcct ggatttattc gtcaatcatg gccaaaagct atatccgatg cattatagat
    29401 acctgcttcg gcattgggtg gctggaaagg ggtaacatat tctacgaaca gccgagtatg
    29461 gggggtaatt tcactcgtga gcggagccca atcttcagtt gagttaacaa tccggtgtta
    29521 tggagacagg gcaggttcta gatttaagtg taacaaatat aatatccagc ttttttgttt
    29581 gctacggatg tgtgttagag taacgttgaa gatctctact gtggtgtttt cctcggggag
    29641 agagatgtac tcgcctttct ggagaggagc tccatcactc tccgagcgtt tgtcatgaat
    29701 atagtggcca tggtagccgg gccattcata gccatattca attacctggc cagccatgtc
    29761 cagaacctgg agtttttgta tatggatgag ctggtagtgg agaaggatct ggtgtacttc
    29821 actggcgggc gtaggagagt cgaggttcca tacctgaaat ggtgcacacg gattcaacac
    29881 attgaaaaga gagggcaagg aggacattca atagcccatt ccataccacc tgcccacagg
    29941 cgcacccttg catttttcgt tcttcccaga ggcaggaatg gctgcagaat cagtggagag
    30001 aatacggtac gcaataatgt gacactagag ttgtatctgg aaggtctgcc ctcttatgca
    30061 aatagtagct tgcttgtgta ctaagtacaa gcaactcgct caactaacca tatatcatgt
    30121 cgagctgaag tacataagta tcgacacaat gctaggccgg atcctgacct ggccgtcgcc
    30181 ctctctcttc gccataccca accaaagtcg atagtcgggg ttttctgtgt tttctgcgtt
    30241 ccgatcatat tcgaccagtg caacttgcag atcgatctct ctggcgagag atacacaccc
    30301 gagccgagca gctgaggccg gaagatgaga acaacccgtg ttctgcaatt ggtggcttgg
    30361 ggagtctgtc gggcatcttt tattggatgc tttacctgct tcttgtggcc aagtactcat
    30421 aatggctcgg aagtgcttaa taagattaca taaaactact gattaaatgg tataaaatct
    30481 ccatctcgct tgtaaggcta aggagagagg ggttataagc ccgtctatgt aataaggcac
    30541 tatggctgcg ccactatgct accagccact ctgtggcgtg ttactccttt ctaattagtc
    30601 aaacgcttgc cttcgggatc gcgcccaatc tccatcccgt cccactgggt cctccatctg
    30661 aaatatccat ggctccaagc gcctcggggc ggagggcctg cacagcgtgc accaaagcca
    30721 agaaatcatg caacaagcga agtccgctat gcgcgaggtg cgagcaaaag ggcctttcct
    30781 gtcactaccc tcctacacgg ccaacggctt gggattatgc cgtctctcgg tcccacaatg
    30841 ctgacatgag cgccgggccg gtgcgggaag aggacactgc cggtgctgcg acgcaaatat
    30901 ctcctagctt ggcctcagaa tttgataaat ccagtggtga taccttgacg ctgctcgagg
    30961 tagagacagg agcgagcagt actacttgca agcagtccga ctggttctac aatgccgact
    31021 catggaccat catcgatagt gtatgtttcg tttatcagat ggagcttttt gatctccccg
    31081 ccttaaggca gtacatgaag actgttcaag attggcttcg gaaatggagc accacgggat
    31141 catgtccttt tatccatcac tgcctttatt cccaaagatt cccggattgt atgcaagatg
    31201 cgtacatggc cttggcagcc tacctggctc gaacgccaga aaactctcag atgtgcttcc
    31261 gtataataag ggaccgcgca gagaagctta tcgaccagtc gagcctctcc gagtccagta
    31321 ttgaagccac gtccgggatc gccatttctt ccctcgaccc gttcgaccat ctcgcccgag
    31381 tacaagcgct tcttatctac caggtgatag ggtactttga cggtgatatt actctgcgtg
    31441 gaatggccga gcggcatgca cccaaggtgt tacattggac aaatgaaatg tggaagtgca
    31501 tcaaactcga atcgagtctc tattccacgg cccacagcgt cggaacagat agcgatgaca
    31561 gtctggtggc agcgaacaat gccggcctag agtccatgga ctggcgccac tggattgttt
    31621 gtgagagcat tcgccgaacc tggatagtgg cgactactac gcagtcaatc tacgagggtc
    31681 tgaaggataa ctggtcggcc tgcttaggcg gagggaagtt tacccctcgg gcaggtgcct
    31741 gggacgccgt cgatgcttac tcctggggcc agcgggttgc tcctagctct gtccctctcc
    31801 tgacatcaaa tgtcacagca gatgttctat ttgagaccgc gaggcctgag gatgtcgatg
    31861 atttcagcca tgccattctg ggatcttgtt atggctctga aaaggtcgcg aggtggaagg
    31921 cagcagccgc caaggagtag agataatggt tcaacgtgat tcattgaacg aggaacgcgg
    31981 gtatagataa ccgaagcaac cttaccatgt atctctgttc gcctcattct gtactgacta
    32041 gagagatcca tatctagtag agcacacagt tgagcacaac gaccccaacc aattgtcggc
    32101 aagtctgcct ataatatgtt catccactaa accccatttc cgggtagctt tatttgctta
    32161 ccgcttcctc gaaaacatga tctggctcaa ctgcggctca gcttcgctca gggcaatgca
    32221 gccacagctc aagacagcgt aggtctaagc gggccttcat aaatgagaaa ataacaaaag
    32281 aggatagcaa tgataatgat agtaatcgct accggcttat tataatataa ctttattaca
    32341 actccgatta aggaataatt acagtcgcgt aataagaggg ataaaatatc attgacttta
    32401 atacatcatc gtaatctaat tttgaaaacg accttagaat gcgacattat acagctaaag
    32461 gtgtaaagcc tccatcgcca tacttttcca gcgcctccct ataccacata tcccaatcga
    32521 atacttgttc ccccgtggcg gccttccacc atccgccgaa aactctaata aagtgttccc
    32581 gatcctcggg attcgtctct atcacttggt cgactctgaa gtgcagcttc tgcgcaacca
    32641 acgcagaaag ctggtacgac tcgttctctt cctgaaggat cctagcaaag cgctcttccc
    32701 cctcgcttgg tgtggagaga cccttatcgt acagctctcc caaatcgtac agcaatagag
    32761 gcgactggaa agccgcgcct ttggccgtgg caatggctag ctccaagtct atgatgccag
    32821 tgatgttata gtcaagatca accaggaaat tagcgtctct agagtcaacg tggcgcaaga
    32881 agaaaggacc ttgctcgttt cgggggagac agtcaaggag actccgataa ataaggtatt
    32941 ggtcgcgggg tgcagaaggg gcaatctccc ccgtcctgat gagcccgatt ttgtgctgaa
    33001 tcaaggcctt gtagtagtcg ctcatgtcat cgaatgggcc aaatggcacc aagcgcccga
    33061 ccgagtcgta gtcgaagaat gccgggccga cttccggctg gcctgtcaac gacgacgatg
    33121 gttgcaggcg tccaagcgct ccgagagggt gcttctccag ctgggcataa atgccggcca
    33181 actgacgcat gaacttgtcc cgctgtgctt ggtccgcttc gtgccaagcc agaggcttcc
    33241 ccgcaagttt ttcaaccaga atatatccag cgccaacagt gttggatgga tcaccatcat
    33301 cggcacagtc gtaaacgcgt gggaccggga tatcagcttc ggccagaaag cgatatgtgg
    33361 cgaattcgct gcgccgatca aagtttctct cctccaccgg aggtgcgttg tggttaggca
    33421 gccggaatcg tgctaaccag gcttttccat cttcaaacac aattgagcca tggtagttgc
    33481 gtcccccaac gacgtccata ttgaagtacg cctgattggc tgatgggaga ctgacagtgc
    33541 atttcattcc gccacgtaga gttccggcac gctcgcgaag ggcatcgctg tcaatgctgt
    33601 cgatcagggc aaagatcatc ttttcgcctg ccgttcgtcg ggatacgtta agctctcgaa
    33661 gcttagactg gtcgccagac acatagatcg tgtggatttc ctatcatacg agagagttag
    33721 gggtcgtatc agctttatct cgacctggct caatcattta ttctttctat acgaacctct
    33781 gtcgtcaggc acgtgtgtga agttgagacg gcatgctctc cgcagaaatg tcggtagcat
    33841 tgctcacact gcccgagaag cgaccacaaa gcgggtcggc gacatgcctg agctgcgcag
    33901 tgccacttca tgatggaatt gattatcaac tcctcgacgg ttggttctgc tagggtagac
    33961 gcaaatgcta cccgactgag attctcaatc cgtggctcag ggggcaggcg atgcaaatga
    34021 atcgaaatca aaccaacacc tggtttggtg gttgcagccc aacggatatg taaaaggcaa
    34081 agcagaatcc aaggtatgat ccagacccaa caatactacg acgtaaagga ccaacaaagg
    34141 ggtcagggcc accatcatag ggtggaacca gtttctaaag ccgggtaaga cagacctccg
    34201 acgtgacgtt ccccgatgcg ctattctacg tggaagtagt cctgttcacc ctagcgccgg
    34261 agtcttgccg cgcgctgccc tgccaatatg accggggtca tgcacaccgg tggggttagg
    34321 gtcctgttgg tgaatggtaa cggccaccgc ctttgccaga ttgacgaggc cgtacagaga
    34381 gtggcattaa gttttcaccc tcttcttcgc atcgaatcaa cgtaagtaat tctctctctc
    34441 ttaaaaaaaa attgtatgct aattccaaat atcagacggt gggatcgtag cgtagcagca
    34501 gctctccgtc tcctgcaatg atgcagatga ttgtcaagta atatggcctg aacacctagt
    34561 tgatttaata atcgacactg atttattaca ttgtataggt cggcttggct ggggccacct
    34621 acaatcacaa gagtgaagag atcatttagg tccgtagttt aacttcgggc catcaccaga
    34681 gcgaatgtac tggttcaacc atcaagatgt attgacataa ctgcacgcaa gattgctcgg
    34741 ttgtatctac aatcattcgc gcgcatatgt agggccttgt gtctgcttct acttgtgcac
    34801 ggggcataat accaaccgcg gttcaggata tctccttcga cccacattct ctagacctcg
    34861 tgcccccctc tcgaagtcgc catgtcgacg cggagggtgg agtctcaggc cctccatctt
    34921 ggaggtattc aagacaacac aaaggccacc ggggctattt ctaacctgcg actataacgc
    34981 aggcgcctcg tcaaaaccaa tgccgggcaa gtaatggact atgactgaca ccccggcatg
    35041 aaagagcctg ggaaccgcgt gatatgctta ctggtatgcc aattcgggcg ggcctgcgaa
    35101 ttgaaataac caaccatcac cggagccggc tacctctagc tactgcttcc catcaccacg
    35161 catgtacgtc ctatgtaacg aggacggaac aacaatagaa aatgaacgct cattcggcga
    35221 gaatgagctt cagtaggcat aagattcacg ctggcaagcc attagatata atcggcattt
    35281 ttttttagga gatcaggttc tcttagggca tcttttacgc ttgaatataa tttcgcgcgc
    35341 aagattgtgc agctatcatt aaggagtgta tagttgtggc aacaagcagt aagctctgct
    35401 tctaagttct tctgatatcc acagatactg aaatctgcta gcagcctcat acccaggtta
    35461 ctccaagtct tcgaatgaaa ggagtatgag gagaaacttg tccatgggca taagggttgg
    35521 cggtggtctt cttagtaaag tgctggccat gtcatatagt cagtggcaac gaacggtgat
    35581 ttttgtccag gactaaatga tctgcgggcc atagctattg gtctcagcat aattagtcgc
    35641 aaatcaatca tgtcccagtc ctgcaccgct caggattacc tcagtcaaac ccggcttctc
    35701 aggagtagtc gggttcgagc tcagggagct tcagccacag ctcatgtctg tgagtaatag
    35761 ctcaggtcac attgccaaga gctcaggttc aaaaacggaa gtgggttttg gttgtacttt
    35821 tttaggcgac ttcaaggcta taatccctgt ttgtgtagga tccgaagcat ttcccctctg
    35881 cccctcctcc ttcgatcgga gtggggcaaa ataggtattg cgcaatccga aatgggggct
    35941 cgctagcctg caagtagtaa gtagtatgtc cagttcccag cacgtcattc atgtcgattg
    36001 accttttcaa ttgctgttta ttcttgtcat tgggttgaca gattcaccaa acctgatggt
    36061 tatcgcatac acaattcgct ctttacccca aagcgcgtca tcaatatagg aatcatgagg
    36121 tccctgaacg ccacagtctt gggcagtctg cttgccgtta cccaattggt agggaccagc
    36181 gcggcagctc gcatgcccaa tatcgtattt attttcactg acgatcaaga ctatcaccac
    36241 aactcattgg attatatgcc atcgttgcag gaacatctgg taaagaaagg cactttgttc
    36301 acccaacatt acgctaccat cgctgtctgc tgtcccagcc gtgtatcctt gatgcgtggt
    36361 caggcggctc ataacaccaa caacacgcaa attgctgcac ctgcgtgagt agtgttgtat
    36421 ccctccttca gaatcgtctt gtagctaagt cgcaccgcta gggggggcta cccgaaattt
    36481 gttgcgtctg gcgaagatga cgattatctt ccgcattggc ttgttcaggc cggctaccaa
    36541 gcagaatgtg agtatttcta ggctccggga gtgcatgaag gattcagcca ttaaatgtgc
    36601 aaatcactgc agatattgga aaactttaca atggtaactc gcttttgaac tattcgccgg
    36661 cccccaaggg atggaaccat attgacattc tggcaagtcg tcatgttcct tacaattcga
    36721 ggcgtccaat tgaccaataa atcagcttga tccctacatc aatgtacaca atagcattgt
    36781 catgtctcaa aatggtgcca agcccttgta ctatgagggt tggcaacagc tagacgtact
    36841 tcgcataaaa tcgctcgcaa gactgcagca cctgatgtcg gagaaggatc atgatccatt
    36901 cttcctgatg attgccccat cggcaccgca tgttgagaac gcgacggacc ccccaacacc
    36961 tccatcccgg tattcaggca aatttgccaa cctgtcgtta ccgtatcgac ccaacttcaa
    37021 cccacccgac gagcagcacc aagacaggcc tagttggtgg tctgcactgc cccgtcttaa
    37081 ttccaaacag attgaggagg ttgaattact ttaccagcga cgcgctgaaa ctatgctcgg
    37141 cgttgacgat ataattagcg acgtcgttgc cacactggaa aaacatggcg agctagacaa
    37201 cacctatatt atcttttcca ctgatcaggg ctatcatttg ggaacccacc gagatgtcgg
    37261 caaatgctcg ccatatattg aggacgcaaa catcccgctg gtggttcgtg gtcctggcgt
    37321 caagcagggg gctgtttcgc acctccctag caccgtgacc gactttgccc cgacattcct
    37381 tgatatcgcc gggttggcca acgagaagcg ccccgtattc cttgacggta ctagtatgct
    37441 tcaggcctgg cagaatccgc atgacagtgc gatcggtaag tccaaggagg ccattaatgt
    37501 cgagttctgg gggcgagctt tcagcgagct tcccacgtgg actggtggcg gagatggcgc
    37561 acccgggtta tacaggaata acacgtacaa gaccatgcgc attgtgagcg agcactacgg
    37621 gtgggtctac tcacgttggt gcacgggaga tacggagctg tacgactcca agaatgaccc
    37681 ctacgagctc accaatcttg caaactcgac cgacccagcc atacagcgcg tcaagtcgcg
    37741 tctcaatgcc cttttgatgg tcatgaaatc ctgcgagacc gaaacttgcc gcaacccctg
    37801 gaacgtgatc cagccgccga agccgaatac ggcccggagc tgccacgcag tgtccagtct
    37861 gggagatgca ctggacccag catacgacga tttcttcgct accatccctg aagtcaatat
    37921 tgccgagtgt gttcaatacc aatacgcgcc aaacgaaact cctttctatc cgccagaggc
    37981 acagtacggc ctgggtctag ctcaccgcaa cgcccccacg ccatttgagt atccggatgt
    38041 gaagccagtg aaggcagttc cctacatacc tggcggcggc tgggaacagc gaaccgccac
    38101 gctcgacacg ctcatggctg cagcaagaga gttgactgcc gatgagcttc agcaggcgtg
    38161 gaattcaact acctgtaatg agcgccaggt ttgcagctca gacccccgag acttgttgtt
    38221 ctaggcgcta tagtctagtc cagtctaatt ctactataat tggttatgag aacatagtac
    38281 aaccgtgcgc cgcctaaata gtgagccgat acagatccca cttaaaggtg ctaccatggg
    38341 gcgaaactct tatcctgtcc accctaggaa gtcgatatcg ccacattgaa aacaatcgat
    38401 ttttgggtat acaaaacgca ggtgttggtc gtatctcttg gatagcttga tcaagtggaa
    38461 tggaagggta agtgaactgc atgcatggac cagattctta gtggcacagt ggctgctgac
    38521 cttgccgcta agattagcgc tgacgtctgg cctcaaaaac ctcgccgtgg tagcctagac
    38581 aacttggtga tcaacgccca tttcaacatg actgcaagct ctgtcgccaa tgtcaaagtt
    38641 cttggaaatc gcgaaatttc atccccactc gtcatatgtt tccatggatc tggcgattct
    38701 tgcgccgctt gggagccgtt ggcagaaagc ttgagtagtt cattccgcgt tctcctcttt
    38761 gatcggagtg tagcgaacgc gaaagtccag gatgttctaa acgagctgca cgcatacctt
    38821 agggaagcca agttgccccc gccgtacatt ctggttgcgc attcttatgg agggacattt
    38881 gcacgaaatt tcttgcatct atggccggcc gatgtggcag gcatggtgct cgttgagacg
    38941 gggcaagaga cgccgttgga tcctgtgatt gagaggcgcc aatacgagaa gcaggttctg
    39001 ggaaccaagc cggtcagcgt cattcgtgcc aacacactca tagggaaatg ggtccaattc
    39061 gaaagggcgg tggcaacagc gagagacgag gcagacaagt caaggctggc gatccagcgg
    39121 cagctgctcg acgcgacaga caaggaagac gagcggctca agaaggatca gttgcggctg
    39181 tcacgggttc accattacct ccacatcccc gactgtgggc atcatgtcat acgggacagg
    39241 cctgatgctg tagttgaggg ggtccactgg gtcatgaata atttggcgag taagaatgga
    39301 tctcctggtg ttcaaagatt ttccgggcta ttagagaggg tgaaggcgag catgcgccag
    39361 gggttctgaa atgagtagta tcatatccca tcaacaggtc ttctagccaa gaccatttcg
    39421 gtaatgggaa cggcagcaga gtcgatgaca gctggcaaaa tcacatatgc ttggacaatc
    39481 catggctttt ccaaaagttt gtgaagccaa tgaatgtgag cgtccgaaaa ttggagcttc
    39541 gagtcagtac cacagcggct gaaccacatt ccaccttcct ccactctgcg atcacgcttc
    39601 aaggtgtcta caccttcgga gagttacata taatcatgat acatatgcag ctgggatgaa
    39661 gacgttggga tgtagaagtc atgaatcgta ttagtttact cttttaacca cgtgcagtga
    39721 tcaagctaag catccacgtg ctaagagtga tgccttcatg aaatgccgtg atgggtaccc
    39781 catggagccc acgacatatc gtccacccaa accagtacaa tgccatattg tgccgcgaat
    39841 caagtcttta tcattgcccg cacatctcat aatctctcct ttccatctcc cttgccactt
    39901 agttctcggc ttcgaaaagc aggtggcgaa tcgtctcaac gttctcgata ggtaccatca
    39961 gatcgctctg tggtgccggt gtgccatagc caaagaatcg gtgcatctcg agagcggcgg
    40021 gctggggaag cacccacacg tcctgctcct ggatggcgtt cttgaaaaag acatctcgaa
    40081 tgattcctct gacagagtcg caggaacaag gacccgtgcg gtcctccggc gaaacggtgg
    40141 acgcggcgtc ggcaaatccc acatgtttgg ccgaagaggt gttacgcata gggttgaccg
    40201 gtatgaacga gctggtggtg gctcgggaaa ggcttggaaa gctacgagtg aaggagggtg
    40261 actggtcaaa atcggaagca ggtgcgagcg gagactgctg gctctcggtg acaaccttag
    40321 tacgtccgcg tcgggttgcg gccaccagtc gattactgat tgacgcgggc gagttcttcg
    40381 ctggacgtcc tctctttcgg ggggagaaat cagtgacagc gctaccctgg gacgcggtcg
    40441 tcgcagcatc accaacagga ttcttggccg ggcggcctct tttgcgggga ggagtgctgg
    40501 cactaaccga accagggact tcggcaacgt tggcaacgac atcgggaaga gggtattttc
    40561 ggggtcggcc tctctttctg ggcgctatct tcgggacagg cgtcggctcg ggggatgagg
    40621 ttggcgcgat agcggtcgcc actgcgttgt tgctggactt cggggaggga atcgccgagc
    40681 catcggacaa atcattgacg tcctcgttcc catcaatcaa gtgtgtggcc atgttcatgt
    40741 cgtcgaacgt ttgagctaga aggccgggtc agccagatgt gatgatcagt gtaggctgtc
    40801 atctgcgcta ttctgagatg ttcagagatg ctcagcaggg cggtagaatt accttcagtc
    40861 tcgtcgccgt ctgcacaggg ttcatctgaa agggtcgcat gcttggcaac ctcatcactc
    40921 tcaaggtggg cctcagcctc agcgtcgacg tcaagatcag tgaactgatc ggcgctgatg
    40981 taaggcatcc tggtgaaatt ggtgtgatta tctgaaggag aaacggttgt tgatgttgag
    41041 atcagccact atgcatgtga attgattggg acctcacagg ttgccacggg aaagaggtaa
    41101 aatttctcag gctttgtcag gcaaaatgtg tttgcaagtg aacgagcgac agtacaatgg
    41161 gagcagtgaa ttgtaggtgt aaatcaatgc tcctgaggat tctacttggc ttaggattcc
    41221 atgggagaat ggagtgaaaa ttgattgctt tcgcattttg cacgtctcca tccaataaag
    41281 taaagtatgc caccatttat ccacttcact ggtacgtaat aagcaggagt caccttgtgg
    41341 atggtcaaca ccgagaacgg gcaacagggt ctggctaact gaatggggtt cacttcgctc
    41401 aaacttcaca aagatcttgt ctgaaatatg ggacatccaa tttgatacaa attcaaatgc
    41461 actaccgtga gttctcagga attcaaaatg tctaggccgg ctcccagcct ggtatcttgt
    41521 gagtggagta cacaacatat tgagcattgc acaacaagac tacgagctga aagccaaatc
    41581 cggtgcgcta aggcgaagga aaatgaatgg tacaataaaa ttgaatgtta cagattgttg
    41641 catgagattt ctggccaaga catcaagatg tatgccatat cagcccgatc gtgtgtgcgt
    41701 cctgtgtttg gatacgattc tcagcagtag caggttccat ctctaaatat gggcggaaga
    41761 catcgcatat ggtgtccaga tacgcaaaaa ttgtgcttta gatcacattt ggtgatcctg
    41821 tgcacataaa ataacgtatc aatgcccctc cgtcccacaa tcgaccaatt caagcagtgc
    41881 aggccctatg ggacagtaaa ttgaacgact tctctgtaga aggtttgcat atcagttgtc
    41941 attgcacttc atagcagctc tccatgatgt tctctttgtc ctttctcttg ctcaaaatgc
    42001 ctgtgcttgg cttccggctg acgatatgca agtccttcag ccttccaaat gcgtcaacat
    42061 ctgcttcgta gccaatgcta tctcgagttt ttagactttt ccgcagtata tcctctcgta
    42121 gcgaagccct atctacttct aagtccctat tcaaggcctc tgcaagttct agaacgttcc
    42181 aaaccacccc agctctcttc accctggggt acttcatcaa tacactccac cactggcaat
    42241 aaccgcgtat gcatattgcg aagattatcc aaatgagctc acacaaaagg ccaatgaaaa
    42301 caatgaatga cgagaacccc cagacatatc taggggagtc caaacatgcc atattgctat
    42361 cttgatacca atcaatggtt agaggctctc cgttgtagca aacgcaattg cctaatgctg
    42421 tgaaataatt gtaggggtgc gagcatccga acccaatgtc caggaacggg gcatctagcg
    42481 catgttccgt tccgttgaaa gacaaagtgg agttgtatgg aactatcccc ggaccactca
    42541 tcgaatcgtt gagaatataa ggcttcaaat atgcgagcat aggccatgtg ttgaacaatt
    42601 tcatgtgctg agtctcttct tcactattcg tcgcgaaatc cacgtgtttg aagtcgagga
    42661 actccaaaac ctctggaagt tcatcctcac ggcctacgtc gaccgaaaga tattttgtat
    42721 aaaagcgtgt atctataagg tcgactgctg cggttgtgtc ggcctcggga aggttgatta
    42781 cagtattgga gcccgttgtg tttactccag tggaattaaa gactacctgt aacattctcc
    42841 tggtaaatgc atctatagca catgaattag taacaaccag tagatgggac ttggctaact
    42901 gacagctgaa gatctccttc gacatgagag atgccggata gtcgaggccc attgctgcag
    42961 ggccaatgtt atcccaaatt gaccgatacc aacctctgaa cgcaaaccga tcgtcgtcag
    43021 cggataaggt tggtttccca ggcttatacg ggtaaagagg ctcttcccgc ttagcactat
    43081 tcggcttagg ctgtggcacc tcagaattat acttctggaa gagttccagc tcagaccagg
    43141 aacctttggc tgatgacttg aagagccatg gttgtagcgt ggagaagtcc ggtccgagct
    43201 ccacatgccc tggtgctaga cctaggcgcg cactgtcgat cttccaacaa agcgctaaat
    43261 gcggcgtggc caaggggagg aaagtcccat ctggcatctg atatgcacgc tcagccgggc
    43321 tgatataccc ggatgcagcg ctccaaattg tagaaaataa gaaggtgtaa agaagcatgt
    43381 aagtcaaacc aatgagaaga aaccaagccc ttatccgata gcggcaaaac agcgttccga
    43441 agaaaaactt aagtgttccc ggccaggatt gtgaaaagag cacagagatg tagtcctcgt
    43501 atgtgacggt agaatattcc atgtagcaga tgagtacttt tttggcgaca tggcggtaaa
    43561 aaatgtaccc atgaaagact cggcccgctt gtgcaatgag cgtatcccag gcgacatcga
    43621 ttaccttggc tgtggcgaat ccgtagttgc cgtaaacgag gtccatcgcg aaccatcgct
    43681 caaccatgct accgtcttgt acattgcagg tttgatatga gaggtattcc tctgacgctg
    43741 atgtcttcca cttccacgct tgctgtttgt gaaaacagac tataattacg gttaagggaa
    43801 tagtcggtcc tagaggcaga acaagaaaat accaccatct tgaccaaaga tccttgtttg
    43861 gtgggtttcg gagttcctca tctggaattt tcccctgagg aagtgtgctg tcatgtgaag
    43921 aaaaagaaaa cgcgagctgg gacatggttc gctgcccaaa tgtgaaggtg ctaggaacct
    43981 agctttaatg gaaggtaaat ctattttcta agagcattgt gtggaacgac gcaaacgacg
    44041 cagttgatat aagtgcacca cgccatgcgt caaaccttca gggtttatca ttgaatacaa
    44101 ctagggcttt gctccgcggt atgaccactg tcgagagagc gatggcgata atttcaaaat
    44161 gacaccccat tggacactgc gctgaaattg tgatattcct ttgacctgga cagagcacgt
    44221 ggctgcattg ccttatctaa tgtagtgtaa cgtgaaacct ccaaatgttt ggccaatgaa
    44281 cagctgcacc aaggccgcaa ttgaccatgg aaatcgaaat tacgctacac aatattgctt
    44341 actggatgtt gaaagggaaa cagcggcccg ccttgacagg cccaggcaca tttcgccccc
    44401 aaaaatcgta ggatcacatc attgggggcc gctacgtcag catatgactg gttcaaaatc
    44461 ctccgttacg aaccaatgaa gagcttagga ttccaccaac gcaggcccgg ccctgtgtgt
    44521 atctgaaggg gatggctaag catgatattt cttaattaca aggtggttat ttgtttcggg
    44581 gatgcttccg gtgagcgttc cagcagttca tccgcattct cagtggcaag gattgaggca
    44641 gcccccaggt atcagcctcc tgataacgta ccaaattgct ccagtatggc acagccaagt
    44701 agaggcagga ttaagacgtg gccaatccaa gatacccgcc gcgttagtgc cgaagatgtc
    44761 agaatactgt cgccgtttga cttagtgggt ctgtgtccta gggatgactt ggggctactt
    44821 ccttgtgtcc caaatgaatc tatgctgaag aaaccgttcc ataaaaggaa agtagtataa
    44881 tagtaagact acaccggtcg aaatggccgc gggggagcgg gaggggggaa caccaagata
    44941 acattgcctg atccagctgg cgaaaagaaa gtggctgtat gcaatctatg agctccgcct
    45001 aactcatcag gaaatttcag gatgccaccc tatcacagat accatgttca attaatcaga
    45061 agcggtagcg atgaatagcg cccacgtgtt cagtatcgct cgattttgcg tattagaagc
    45121 cgggaaatgt gggcattccc caatatcaat tcatgtcgct tgtctacttg gagatggaca
    45181 taaagcagca gagcaattgc agccatcgct gtcaccacac caatgaccta gcgaactgaa
    45241 tctcaaacag tgtcggtctt ctcacacccg tcgtcgatca ctagccatca gcaagaacag
    45301 cagctgcatc ctcaatgagg atgacgtcct tgctgccgcc ggaattgaac ggaacgcagc
    45361 gacactggtc aaggcagctc tgatcgtcag agctcaagtt gcagctccag catcgtgtgt
    45421 tctttctcca ccagcagtcg aaggccacct tgaaatcgtt gttgcagtcg agcatgcaag
    45481 tgtccttggg gccaaaggct gcaagaacgg cggtggcggg gaagtcgttc ttggtccgag
    45541 taggaacatc gtcgccttca ctagcgtcga ccatggcctt gacctgctcg aagctcatct
    45601 tggtaatacg atcgccactg ccggccaaat cgactgagcg ggcggcagga gagccggcga
    45661 caatggcggc cagcatggcc tgaagagcga cgacgaagac ctacgatata gcaggtgagc
    45721 ggtcttgtcg ttttatttct caggatatta cttactctca tgttgatagg ttggctgatc
    45781 ggaacagagt gctgggttgg gaagttgtga tgtgtattcg aacctagttc gaagccggta
    45841 agcgtttggc ctggaacaaa cagttcacac ggtaaaagta agggtcatga taattggctt
    45901 acctcgcaat gcttcaggcg aacctcgaga gcttgagaat tgctgaactg aaattttctc
    45961 gtgtcgcagc aggttgagag tgatggttgg tttaccattc aaacgatgcg gatgtcgctg
    46021 aaatagttgc tcgctggcag ttagccccct acattcactg attcgctatg ttcagctagc
    46081 tcacttacag gtgaattcat tggcgaatca tcggtaacga gagtgactca tgaatctcca
    46141 atcacgctta tggtttatct tcatggccgg attgaacatg ggcttaaaaa tctgcagcaa
    46201 tatgaacgcg gccctcggta acatgcattc ctactcgtgc gatggatgca cctctctttc
    46261 aatgaacatc accgagttat aaaggataag attccataac acatcctgat gtccatctaa
    46321 aagttattaa aacgtttagt aagggttatg gtttcaagca acagcgagtc tgggcttggc
    46381 tgaacttcta cagctagcgg gcgtgaaagt cggatacaaa gaatgtttcc aagttggggt
    46441 ccacagaaga tgtcatgagc tcgcacttcg cttgcaacaa ccttgttgcc ataacacact
    46501 ttgtaaatat tgaagtgtcg cttgtcatct cctgatcgag attttaggcc ttgtaccctt
    46561 agaggtaggc aaggtaggaa acgtctatga tttggttaat tggtgaggcc tatacaactt
    46621 gtcgtcgtcg cttcgaagag ctctcaagca tgacctttgc gatccttttc tcctcgttgt
    46681 gggtgcctga atttaaactt ccgatcattg agtgatacct gagagcgctc ttgtcttgat
    46741 gatgtttagc gtcgttctgt aattggccac aatgcgtaga acaaaagagc atggcgcaat
    46801 gtcgctatta tttactgatt tacggggtca gcagcaatac ccctctatat gctgcctgta
    46861 taacgctaga taatcaaaat gaaccgaaag cacagcgata tcaacagcat tagatgctcg
    46921 gaaccgttcc acatcaccaa aagtcctacc acgtgctagc gctgcggttg ctgattctga
    46981 ccagtccatc caccatccat ctcataatgg gtgctcactg gcccactctg ccagcttgct
    47041 ccttgatggc tcgcgttgta catatcgggt ctgttctggc ctggtgcttc gtatatctgc
    47101 tgaccatgcg cttcagatgc tggggaaggc atctcactgt acgactggtg atttggtagt
    47161 tcggactgat tgtaatagtg agctggtggt gcagagaag
//
