# Supplementary material for: Genome sequencing and physiological characterization of three Neoarthrinium moseri strains
Source: BMC Microbiol. 2025 Aug 21;25:526. doi: 10.1186/s12866-025-04274-z (PMC12369201; doi:10.1186/s12866-025-04274-z)
Supplement: Supplementary file 16 — Supplementary Material 16. [file 12866_2025_4274_MOESM16_ESM.zip › BiGSLICE/input/Nmoseri/CBS16480/JAFEVA010000040.1.region001.gbk]

LOCUS       JAFEVA010000040        60939 bp    DNA     linear   PLN 06-APR-2022
DEFINITION  Neoarthrinium moseri strain CBS 164.80 scaffold40_Wmoseri_CBS_16480,
            whole genome shotgun sequence.
ACCESSION   JAFEVA010000040
VERSION     JAFEVA010000040.1
KEYWORDS    .
SOURCE      Neoarthrinium moseri
  ORGANISM  Neoarthrinium moseri
            Eukaryota; Fungi; Dikarya; Ascomycota; Pezizomycotina;
            Sordariomycetes; Xylariomycetidae; Xylariomycetidae incertae sedis;
            Neoarthrinium.
COMMENT     ##antiSMASH-Data-START##
            Version      :: 7.1.0
            Run date     :: 2023-12-04 12:18:39
            NOTE: This is a single region extracted from a larger record!
            Orig. start  :: 61462
            Orig. end    :: 122401
            ##antiSMASH-Data-END##
FEATURES             Location/Qualifiers
     protocluster    1..60939
                     /aStool="rule-based-clusters"
                     /category="RiPP"
                     /contig_edge="False"
                     /core_location="[30000:30939]"
                     /cutoff="20000"
                     /detection_rule="DUF3328"
                     /neighbourhood="30000"
                     /product="fungal-RiPP-like"
                     /protocluster_number="1"
                     /tool="antismash"
     proto_core      30001..30939
                     /aStool="rule-based-clusters"
                     /tool="antismash"
                     /cutoff="20000"
                     /detection_rule="DUF3328"
                     /neighbourhood="30000"
                     /product="fungal-RiPP-like"
                     /protocluster_number="1"
     cand_cluster    1..60939
                     /candidate_cluster_number="1"
                     /contig_edge="False"
                     /detection_rules="DUF3328"
                     /kind="single"
                     /product="fungal-RiPP-like"
                     /protoclusters="1"
                     /tool="antismash"
     region          1..60939
                     /candidate_cluster_numbers="1"
                     /contig_edge="False"
                     /product="fungal-RiPP-like"
                     /region_number="1"
                     /rules="DUF3328"
                     /tool="antismash"
     gene            complement(495..1469)
                     /locus_tag="JN550_009046"
     mRNA            complement(join(495..1322,1431..1469))
                     /locus_tag="JN550_009046"
                     /product="hypothetical protein"
     CDS             complement(join(495..1322,1431..1469))
                     /codon_start=1
                     /locus_tag="JN550_009046"
                     /product="hypothetical protein"
                     /protein_id="KAI1864026.1"
                     /transl_table=1
                     /translation="MAGILIGVGAMLVGKALVTPYEKCRDYERTVRQVGNDLENLNIAL
                     ENIRQHELKDSALDFLHKAERQYERSVKVLNRYYPETLPTTRLLGYSIENGRYKHLLDI
                     GVEANQTTRTLNDILGEERWKKIMSKGEAVKNKLDKGGDALDKLQGALDCLRKDITVLK
                     TARDVDEADVAMQRLLKSSRRALQVQQRTGRPKHEMAKLIENLNDAFEYLLNTNNNREK
                     KRAIKYLGGVIQDVDGELNNLGILQSPKQQREVHYNLAPHVEDVTTNLKEKGGHEFVAQ
                     GMKRSSS"
     gene            complement(3150..3950)
                     /locus_tag="JN550_009047"
     mRNA            complement(join(3150..3522,3598..3950))
                     /locus_tag="JN550_009047"
                     /product="hypothetical protein"
     CDS             complement(join(3150..3522,3598..3950))
                     /NRPS_PKS="Domain: PKS_KR (4-87). E-value: 2.1e-07. Score:
                     22.9. Matches aSDomain:
                     nrpspksdomains_JN550_009047_PKS_KR.1"
                     /codon_start=1
                     /gene_functions="biosynthetic-additional (smcogs)
                     SMCOG1001:short-chain dehydrogenase/reductase SDR (Score:
                     97.3; E-value: 1.7e-29)"
                     /gene_kind="biosynthetic-additional"
                     /locus_tag="JN550_009047"
                     /product="hypothetical protein"
                     /protein_id="KAI1864027.1"
                     /transl_table=1
                     /translation="MSRIFITGSSDGLGLLSAQALASRGHQVFLHARNPKRADDARSAC
                     PQATGCFIGDLSSTEETRSLASQLNEAGPWDAIIHNAGVMRGGESTFAINTLAPYLLTC
                     LISPPPRRYVFLSSSMHQGGDVTLRDIERCSYSDSKLHNVMLAFWFSRHFGSQVACNSM
                     DPGWVPTKMGGSGAPDDINAAVDTYVMLAEGSRAAEGQTGKYWYQCRERTFKSAASDKQ
                     KQDQLIGLLHGKSGVQPPG"
     PFAM_domain     complement(join(3357..3522,3598..3941))
                     /aSDomain="adh_short"
                     /aSTool="clusterhmmer"
                     /database="35.0"
                     /db_xref="PF00106.28"
                     /description="short chain dehydrogenase"
                     /detection="hmmscan"
                     /domain_id="clusterhmmer_JN550_009047_0001"
                     /evalue="1.40E-11"
                     /label="JN550_009047"
                     /locus_tag="JN550_009047"
                     /protein_end="173"
                     /protein_start="3"
                     /score="44.3"
                     /tool="antismash"
                     /translation="IFITGSSDGLGLLSAQALASRGHQVFLHARNPKRADDARSACPQA
                     TGCFIGDLSSTEETRSLASQLNEAGPWDAIIHNAGVMRGGESTFAINTLAPYLLTCLIS
                     PPPRRYVFLSSSMHQGGDVTLRDIERCSYSDSKLHNVMLAFWFSRHFGSQVACNSMDPG
                     WVPTKMG"
     aSDomain        complement(3690..3938)
                     /aSDomain="PKS_KR"
                     /aSTool="nrps_pks_domains"
                     /database="nrpspksdomains.hmm"
                     /detection="hmmscan"
                     /domain_id="nrpspksdomains_JN550_009047_PKS_KR.1"
                     /evalue="2.10E-07"
                     /label="JN550_009047_PKS_KR.1"
                     /locus_tag="JN550_009047"
                     /protein_end="87"
                     /protein_start="4"
                     /score="22.9"
                     /specificity="KR activity: inactive"
                     /specificity="KR stereochemistry: C1"
                     /tool="antismash"
                     /translation="FITGSSDGLGLLSAQALASRGHQVFLHARNPKRADDARSACPQAT
                     GCFIGDLSSTEETRSLASQLNEAGPWDAIIHNAGVMRG"
     gene            5054..7038
                     /locus_tag="JN550_009048"
     mRNA            join(5054..5060,5117..7038)
                     /locus_tag="JN550_009048"
                     /product="hypothetical protein"
     CDS             join(5054..5060,5117..7038)
                     /NRPS_PKS="Domain: AMP-binding (61-489). E-value: 1.2e-68.
                     Score: 223.4. Matches aSDomain:
                     nrpspksdomains_JN550_009048_AMP-binding.1"
                     /codon_start=1
                     /gene_functions="biosynthetic-additional
                     (rule-based-clusters) AMP-binding"
                     /gene_functions="biosynthetic-additional (smcogs)
                     SMCOG1002:AMP-dependent synthetase and ligase (Score:
                     198.2; E-value: 3.1e-60)"
                     /gene_kind="biosynthetic-additional"
                     /locus_tag="JN550_009048"
                     /product="hypothetical protein"
                     /protein_id="KAI1864028.1"
                     /sec_met_domain="AMP-binding (E-value: 2.9e-66, bitscore:
                     216.9, seeds: 400, tool: rule-based-clusters)"
                     /transl_table=1
                     /translation="MALSLAGVAAGGAALAAYLDARYHIRHDLRDGNRKARLEATMARV
                     MEKFQQNKLLIYHILEDRAGTQEGDLVFLIFEDRQWTYTEFFNALQPIGNWLLKDLGVK
                     KGEMVALDGGNSPEWILLWLALEGIGAVPAFINCNLTAQSLQHSVELSKARYLLADSDI
                     SHLVSPIEAGLNESGIKTLYYSPQFLASFQDREPLPASRRENISPLDVSCLIYTSGTTG
                     MPKGTIMSRARELSLAMTGTRHEMVLKPGDRMYTCLPLFHGSAHGLCVIPSIGSASTVI
                     LSRKFSHRTFWPEVHQHQATHIQYVGELCRYLVNAPPSKLDKGHKVRVAWGNGMRPDVW
                     EEFRQRFDIECVHELYAATDGLGFSTNPNRGDFSRNAIGVRGKLWHWWNGDREKRIIID
                     PDTQEVVRGQDGFAIEAKAGEAGEAIARLDPAAPDQGTPTYFANHGASLKRRLPDVFEK
                     GDLWFRSGDLMRLDADGRLFFVDRLGDTFRWKSENVSTNEVGDVVGAFPQIAEANVYGV
                     LAPKSDGRAGCAAIVPMEGVVTNPGETAGVSFDFKGLAEHCLTKLPRYAVPIFVRVVRQ
                     LEYTGTMKLQKGRLRSEGVDLEKIEESAKSKGEAVDTVYWLPPGTREYVPFRNKDLQEL
                     KGGTVRL"
     aSDomain        5293..6576
                     /aSDomain="AMP-binding"
                     /aSTool="nrps_pks_domains"
                     /database="nrpspksdomains.hmm"
                     /detection="hmmscan"
                     /domain_id="nrpspksdomains_JN550_009048_AMP-binding.1"
                     /evalue="1.20E-68"
                     /label="JN550_009048_AMP-binding.1"
                     /locus_tag="JN550_009048"
                     /protein_end="489"
                     /protein_start="61"
                     /score="223.4"
                     /specificity="substrate consensus: X"
                     /tool="antismash"
                     /translation="DRAGTQEGDLVFLIFEDRQWTYTEFFNALQPIGNWLLKDLGVKKG
                     EMVALDGGNSPEWILLWLALEGIGAVPAFINCNLTAQSLQHSVELSKARYLLADSDISH
                     LVSPIEAGLNESGIKTLYYSPQFLASFQDREPLPASRRENISPLDVSCLIYTSGTTGMP
                     KGTIMSRARELSLAMTGTRHEMVLKPGDRMYTCLPLFHGSAHGLCVIPSIGSASTVILS
                     RKFSHRTFWPEVHQHQATHIQYVGELCRYLVNAPPSKLDKGHKVRVAWGNGMRPDVWEE
                     FRQRFDIECVHELYAATDGLGFSTNPNRGDFSRNAIGVRGKLWHWWNGDREKRIIIDPD
                     TQEVVRGQDGFAIEAKAGEAGEAIARLDPAAPDQGTPTYFANHGASLKRRLPDVFEKGD
                     LWFRSGDLMRLDADGRLFFVDRLGDTFRW"
     PFAM_domain     5293..6576
                     /aSDomain="AMP-binding"
                     /aSTool="clusterhmmer"
                     /database="35.0"
                     /db_xref="PF00501.31"
                     /description="AMP-binding enzyme"
                     /detection="hmmscan"
                     /domain_id="clusterhmmer_JN550_009048_0002"
                     /evalue="5.00E-69"
                     /label="JN550_009048"
                     /locus_tag="JN550_009048"
                     /protein_end="489"
                     /protein_start="61"
                     /score="233.1"
                     /tool="antismash"
                     /translation="DRAGTQEGDLVFLIFEDRQWTYTEFFNALQPIGNWLLKDLGVKKG
                     EMVALDGGNSPEWILLWLALEGIGAVPAFINCNLTAQSLQHSVELSKARYLLADSDISH
                     LVSPIEAGLNESGIKTLYYSPQFLASFQDREPLPASRRENISPLDVSCLIYTSGTTGMP
                     KGTIMSRARELSLAMTGTRHEMVLKPGDRMYTCLPLFHGSAHGLCVIPSIGSASTVILS
                     RKFSHRTFWPEVHQHQATHIQYVGELCRYLVNAPPSKLDKGHKVRVAWGNGMRPDVWEE
                     FRQRFDIECVHELYAATDGLGFSTNPNRGDFSRNAIGVRGKLWHWWNGDREKRIIIDPD
                     TQEVVRGQDGFAIEAKAGEAGEAIARLDPAAPDQGTPTYFANHGASLKRRLPDVFEKGD
                     LWFRSGDLMRLDADGRLFFVDRLGDTFRW"
     CDS_motif       5746..5799
                     /aSTool="nrps_pks_domains"
                     /database="abmotifs"
                     /detection="hmmscan"
                     /domain_id="nrpspksmotif_JN550_009048_0001"
                     /evalue="7.00E-07"
                     /label="NRPS-A_a3"
                     /locus_tag="JN550_009048"
                     /protein_end="230"
                     /protein_start="212"
                     /score="21.7"
                     /tool="antismash"
                     /translation="CLIYTSGTTGMPKGTIMS"
     PFAM_domain     6604..6861
                     /aSDomain="AMP-binding_C"
                     /aSTool="clusterhmmer"
                     /database="35.0"
                     /db_xref="PF13193.9"
                     /description="AMP-binding enzyme C-terminal domain"
                     /detection="hmmscan"
                     /domain_id="clusterhmmer_JN550_009048_0003"
                     /evalue="1.20E-05"
                     /label="JN550_009048"
                     /locus_tag="JN550_009048"
                     /protein_end="584"
                     /protein_start="498"
                     /score="26.3"
                     /tool="antismash"
                     /translation="VGDVVGAFPQIAEANVYGVLAPKSDGRAGCAAIVPMEGVVTNPGE
                     TAGVSFDFKGLAEHCLTKLPRYAVPIFVRVVRQLEYTGTMK"
     gene            complement(7910..11991)
                     /locus_tag="JN550_009049"
     mRNA            complement(join(7910..7967,8030..10880,10964..11683,
                     11934..11991))
                     /locus_tag="JN550_009049"
                     /product="hypothetical protein"
     CDS             complement(join(7910..7967,8030..10880,10964..11683,
                     11934..11991))
                     /codon_start=1
                     /locus_tag="JN550_009049"
                     /product="hypothetical protein"
                     /protein_id="KAI1864029.1"
                     /transl_table=1
                     /translation="MGPLRETFPRARGPEPHPVLDVASTERVPRRRERLSLEAASTAAH
                     SKVSQPRSYTPNYRPGHEHSTKPHDDNPTAAARDAAAHGYNADRGLASTMFQRFKSAID
                     RTIAEEQARQKAASDQPTPSGTRPRSVSRTNSAKDSPAKRRPKKPAQDVSNGDGLPNPD
                     PAVFEAAFALDEEEAEAKETDEKPAVAQDDATTAEKADGLATDGAESNGDRVDKPAKSP
                     EAAEPAASAAQPVPSAELPAEVKAKLRKLDKLEKTYPELLRSYRIAHGRATSIEPFERA
                     LRENTPLTSIKDPAALLEYLNQLNLKGDMVMDEFKRVSAEKESFKKKYEDADKELVQLR
                     DELATLKAARSEASPSQVAGAGETKAEDEPKEPASPSAAQPADGKTKSPDAGKDESEDM
                     FSYEDEIPQLQAEVASKTEEIAQLKSEIGNLKEELSVAKEHSAGLVENLEVATRELSEV
                     RDKSAVQGSLQTQLDARNTEIQTLTEKIEQLTSQLRDVESSLEKERTTSAETTKQNKSA
                     IKAAEDEKAEQQSKFKELAQAKSNLETKIVGLTSEIESLKKSKTESLEKIEQLNKQIQD
                     APPPSPATTAAPSESLEVPPTPSTTGASKKKNNKKKKKGGASSAAGASTPTAASEQPPP
                     SPAEPPETASLREELTKLKDEISQKDTQIDRLSKQRKTEEDLREEIETIQETLLSIGHD
                     HTDAKDKIKQLESERASLKERIAELEAEVASFTSNTEASSKLQSELDTMKSEFDALKAK
                     SQTLTSDLGAAQQLAQSRYKDLTDLREVLSKAQPELKSLRQDSAALKTTREELATKQTE
                     IRNLEKREKELKMEVARVQRIAADREGDIRNLNDRIAAEGKTRAKLEDEKRVAGRDFRR
                     SEAEKIELSAKAEKAARELESLQSELAGVKPKIKTLEDQVEALQRERDSLKEEADLKTA
                     QYNSAQGLMGSMRDQTAELSVQLKEARGQAESLEEELAEVQKHLQERTREGETMRRMVN
                     EVDSRADAKVREMRARLDAAVEERDRIEDEASTLGRRRARESEDLKAKVRELERDVKTL
                     GSEKDDLEAREREWRRRREELEQVEQKANAEVEDMRTAVANLRSALDSSEVQVREAEKQ
                     KGDLRKLLDEARSRYEKLNKELRTAQGRLAGGSASNLAGSGRSSIDSSRSGTPINGGAA
                     APAGQPAVDTMYLKTILLQFLEVKDEKVRSQLVPVLGKLLRFDRSDEQKWINAVHSLAK
                     SGR"
     PFAM_domain     complement(join(7949..7967,8030..8139))
                     /aSDomain="GRIP"
                     /aSTool="clusterhmmer"
                     /database="35.0"
                     /db_xref="PF01465.23"
                     /description="GRIP domain"
                     /detection="hmmscan"
                     /domain_id="clusterhmmer_JN550_009049_0004"
                     /evalue="1.70E-15"
                     /label="JN550_009049"
                     /locus_tag="JN550_009049"
                     /protein_end="1216"
                     /protein_start="1173"
                     /score="56.7"
                     /tool="antismash"
                     /translation="VDTMYLKTILLQFLEVKDEKVRSQLVPVLGKLLRFDRSDEQKW"
     gene            12893..14160
                     /locus_tag="JN550_009050"
     mRNA            join(12893..12916,13036..14160)
                     /locus_tag="JN550_009050"
                     /product="hypothetical protein"
     CDS             join(12893..12916,13036..14160)
                     /codon_start=1
                     /locus_tag="JN550_009050"
                     /product="hypothetical protein"
                     /protein_id="KAI1864030.1"
                     /transl_table=1
                     /translation="MVSLWPWKGEDSSPASFEKTLSTLSKKIAATQLQLDKQRSSSRRV
                     KVLWTLYLSFAYLVYAIVLVLVVGWKNLGPWEWTGVAGSPVLIYLIRTLTNAYFTFRID
                     TLESRLKDQQAERAKTIQKLKDATKYDSTLELLEKYGGEKPKPKRTKSGQPGPDNDGDG
                     QKGSGPVNQDGPRNRGQPSGRTHMPPPPTANIQRPPSAPGTPQNQNPQAPFRPPPPQSA
                     SPLGHELTAEFAPNAGDLPPSYHQYEFNSGPPRWYDRILDLMLGEDETAPKNRLVLICQ
                     RCRLVNGQAPPGTKTLAEVGQWKCMSCGTLNGEMDEGKKIMREVLGQGSEQSIDEAEGV
                     SGDDSEPASGALAAQNAGHGRDSTEDQKPIRRSGRNKSQMVP"
     PFAM_domain     13777..13947
                     /aSDomain="zinc_ribbon_10"
                     /aSTool="clusterhmmer"
                     /database="35.0"
                     /db_xref="PF10058.12"
                     /description="Predicted integral membrane zinc-ribbon
                     metal-binding protein"
                     /detection="hmmscan"
                     /domain_id="clusterhmmer_JN550_009050_0005"
                     /evalue="1.90E-20"
                     /label="JN550_009050"
                     /locus_tag="JN550_009050"
                     /protein_end="312"
                     /protein_start="255"
                     /score="72.4"
                     /tool="antismash"
                     /translation="WYDRILDLMLGEDETAPKNRLVLICQRCRLVNGQAPPGTKTLAEV
                     GQWKCMSCGTLN"
     gene            14809..16656
                     /locus_tag="JN550_009051"
     mRNA            join(14809..15720,15804..16004,16089..16202,16257..16426,
                     16497..16656)
                     /locus_tag="JN550_009051"
                     /product="hypothetical protein"
     CDS             join(14809..15720,15804..16004,16089..16202,16257..16426,
                     16497..16656)
                     /codon_start=1
                     /gene_functions="biosynthetic-additional
                     (rule-based-clusters) p450"
                     /gene_functions="biosynthetic-additional (smcogs)
                     SMCOG1034:cytochrome P450 (Score: 315.9; E-value: 7.8e-96)"
                     /gene_kind="biosynthetic-additional"
                     /locus_tag="JN550_009051"
                     /product="hypothetical protein"
                     /protein_id="KAI1864031.1"
                     /sec_met_domain="p450 (E-value: 2e-62, bitscore: 204.6,
                     seeds: 50, tool: rule-based-clusters)"
                     /transl_table=1
                     /translation="MALVTVLLQNAVIIVTLLIFAAICYALLRSLYNVTLHPLSSYPGP
                     LSTRLSVIPRLYHLQAGDNPHWVASLHDVYGPVVRIAPHELSFVDPMAWRDIYGRKPGD
                     GKQRELSMDPIFYGQPPADGGPGNLMSSNKEQHDLMRRALAPAFAPTALRAHEGVIGGY
                     ADLLIQRLREATGGGLGKGATKDVTQAAKPVDITAYLNFFTFDVLGVLAFSSDFGCLRT
                     SDYHPWIRLIMSSLKNMATMQVLCHLGLLQGVAWAAKKFKVGLEAQRIHRELTVSKVKQ
                     RLEMDEQMKKEGRADFLGGLIEHGFGHTTLEANAGLLVIAGSETTATLLSGAVYLLATH
                     ADALGKLQSEVRARFSNESEITLSSVNSLTYMLACLNEALRMYPPVAITGPRVTPEGGA
                     VIAGHAVPEGATVGVWHLAMYRSAALFADPYGFHPERFEGKDARFSNDKLDAVQPFSLG
                     PRDCLGRNLAYMEMRLVLAKLVWNFNIRLSGDSSDWLERNKVHLLWDKPPLNVYLDPVA
                     R"
     PFAM_domain     join(14965..15720,15804..16004,16089..16202,16257..16426,
                     16497..16629)
                     /ASF="active site cysteine inconclusive"
                     /aSDomain="p450"
                     /aSTool="clusterhmmer"
                     /database="35.0"
                     /db_xref="PF00067.25"
                     /db_xref="GO:0004497"
                     /db_xref="GO:0005506"
                     /db_xref="GO:0016705"
                     /db_xref="GO:0020037"
                     /description="Cytochrome P450"
                     /detection="hmmscan"
                     /domain_id="clusterhmmer_JN550_009051_0006"
                     /evalue="2.50E-60"
                     /gene_ontologies="GO:0004497: monooxygenase activity"
                     /gene_ontologies="GO:0005506: iron ion binding"
                     /gene_ontologies="GO:0016705: oxidoreductase activity,
                     acting on paired donors, with incorporation or reduction of
                     molecular oxygen"
                     /gene_ontologies="GO:0020037: heme binding"
                     /label="JN550_009051"
                     /locus_tag="JN550_009051"
                     /protein_end="510"
                     /protein_start="52"
                     /score="204.7"
                     /tool="antismash"
                     /translation="IPRLYHLQAGDNPHWVASLHDVYGPVVRIAPHELSFVDPMAWRDI
                     YGRKPGDGKQRELSMDPIFYGQPPADGGPGNLMSSNKEQHDLMRRALAPAFAPTALRAH
                     EGVIGGYADLLIQRLREATGGGLGKGATKDVTQAAKPVDITAYLNFFTFDVLGVLAFSS
                     DFGCLRTSDYHPWIRLIMSSLKNMATMQVLCHLGLLQGVAWAAKKFKVGLEAQRIHREL
                     TVSKVKQRLEMDEQMKKEGRADFLGGLIEHGFGHTTLEANAGLLVIAGSETTATLLSGA
                     VYLLATHADALGKLQSEVRARFSNESEITLSSVNSLTYMLACLNEALRMYPPVAITGPR
                     VTPEGGAVIAGHAVPEGATVGVWHLAMYRSAALFADPYGFHPERFEGKDARFSNDKLDA
                     VQPFSLGPRDCLGRNLAYMEMRLVLAKLVWNFNIRLSGDSSDWLERNKVHLLWDKPPLN
                     "
     gene            18141..20105
                     /locus_tag="JN550_009052"
     mRNA            join(18141..18381,18433..18450,18516..18677,18740..19001,
                     19052..19644,19703..19933,19993..20105)
                     /locus_tag="JN550_009052"
                     /product="hypothetical protein"
     CDS             join(18141..18381,18433..18450,18516..18677,18740..19001,
                     19052..19644,19703..19933,19993..20105)
                     /codon_start=1
                     /gene_functions="transport (smcogs) SMCOG1169:sugar
                     transport protein (Score: 252.5; E-value: 1.2e-76)"
                     /gene_kind="transport"
                     /locus_tag="JN550_009052"
                     /product="hypothetical protein"
                     /protein_id="KAI1864032.1"
                     /transl_table=1
                     /translation="MVGFGRKTIQAQGPSAVETGAASDPIITRLAKEDKVPWYKKPNLR
                     ALYFLLFPTCMGIEMTSGFDSQMINALQIVPSWDAFFGHPTGSLKGIISAAYSLGAILS
                     LPLVPIVNDRLGRRWSIFLGSWVMVIGAIIQGFSVNAPMYIIARIILGFGIPTCIVSAS
                     ALIGELAYPRERPVMTSLFNVAYFPGQILAAAICFGTNNIPSDWSWRIPSLLQMAPSLL
                     QIALIFFIPESPRWLITKDRSEEAFNILAKYHAEGDHEAEFVKAEIAQIQATIHIELEA
                     SKRSWMDLLATAGMRRRTLISCMLGLFTQWSGNTLISYYLGDLLSMIGKKDPIFKQQIN
                     VSIACWSLVCGSVAAFCVTRFKRRAMYLVCTVSLLIVYISWTISMERAMKALEDKVPNS
                     AASGATLFFIYAYTPCYNIGYNALTYTYLVELWPYMERSRGIAFFQLFGRLSGFFTTFV
                     NPIGLQNVGWKYLISYCCFLAFEICFVYFFFPETFGRTLEELAFLFEDKALADEAVHAV
                     EKSIAHHEEKGKDTVPTQTKEV"
     PFAM_domain     join(18297..18381,18433..18450,18516..18677,18740..19001,
                     19052..19644,19703..19932)
                     /aSDomain="Sugar_tr"
                     /aSTool="clusterhmmer"
                     /database="35.0"
                     /db_xref="PF00083.27"
                     /db_xref="GO:0016020"
                     /db_xref="GO:0022857"
                     /db_xref="GO:0055085"
                     /description="Sugar (and other) transporter"
                     /detection="hmmscan"
                     /domain_id="clusterhmmer_JN550_009052_0007"
                     /evalue="1.60E-80"
                     /gene_ontologies="GO:0016020: membrane"
                     /gene_ontologies="GO:0022857: transmembrane transporter
                     activity"
                     /gene_ontologies="GO:0055085: transmembrane transport"
                     /label="JN550_009052"
                     /locus_tag="JN550_009052"
                     /protein_end="502"
                     /protein_start="52"
                     /score="271.4"
                     /tool="antismash"
                     /translation="PTCMGIEMTSGFDSQMINALQIVPSWDAFFGHPTGSLKGIISAAY
                     SLGAILSLPLVPIVNDRLGRRWSIFLGSWVMVIGAIIQGFSVNAPMYIIARIILGFGIP
                     TCIVSASALIGELAYPRERPVMTSLFNVAYFPGQILAAAICFGTNNIPSDWSWRIPSLL
                     QMAPSLLQIALIFFIPESPRWLITKDRSEEAFNILAKYHAEGDHEAEFVKAEIAQIQAT
                     IHIELEASKRSWMDLLATAGMRRRTLISCMLGLFTQWSGNTLISYYLGDLLSMIGKKDP
                     IFKQQINVSIACWSLVCGSVAAFCVTRFKRRAMYLVCTVSLLIVYISWTISMERAMKAL
                     EDKVPNSAASGATLFFIYAYTPCYNIGYNALTYTYLVELWPYMERSRGIAFFQLFGRLS
                     GFFTTFVNPIGLQNVGWKYLISYCCFLAFEICFVYFFFPETFGRTLEELAF"
     gene            complement(20252..21378)
                     /locus_tag="JN550_009053"
     mRNA            complement(join(20252..21203,21284..21378))
                     /locus_tag="JN550_009053"
                     /product="hypothetical protein"
     CDS             complement(join(20252..21203,21284..21378))
                     /codon_start=1
                     /locus_tag="JN550_009053"
                     /product="hypothetical protein"
                     /protein_id="KAI1864033.1"
                     /transl_table=1
                     /translation="MLTLFAVAQWNQARASVAEMKELGEEDWTLTHAFYANAGGFLLHT
                     PDCPPFPINAKSIHYLCSKRWIECPRVSRHDIWDRSKADKFAKLVALTQAAWLVTQVIA
                     RAVQNLAITPLELFAVAFVVPTLATAFFWANKPQDVNQATTIKISSSVSEIIQTAGEAA
                     KRPWSDTPLDFIEKPSWNNWARRPVFKYFGGLRTRPIDRIPNDYVAPPSGRQSIIVWVV
                     SVIHAAVHVAGWSFSFPTRAEVLIWRCSSIVLLLFMITGGLIPVLSTKPWFNFKFTLLW
                     VWERSIQGPNPTWVQRYLLDVVSELAYVMYIIARILILAEICITFRSLPASAYDTVNWT
                     AFLPHIGG"
     gene            22474..23471
                     /locus_tag="JN550_009054"
     mRNA            join(22474..23253,23310..23471)
                     /locus_tag="JN550_009054"
                     /product="hypothetical protein"
     CDS             join(22474..23253,23310..23471)
                     /codon_start=1
                     /locus_tag="JN550_009054"
                     /product="hypothetical protein"
                     /protein_id="KAI1864034.1"
                     /transl_table=1
                     /translation="MPEAASSRPPDIYDVLIVGAGVAGCVLAVTFARQGRNVLLLERDL
                     REPDRILGELLQPGGVAALESLGLGDCLDGIDAIPLRGYRLSYFGKETTFWYPRIADYP
                     IGYPTQQTSPAKLALPPSEPKRTLGDEDERHEGRSFHHGRFIMKLRDAAMKEENVYAVQ
                     ANATGLLWSSNHDKVIGIRSRETSTEGSKVTDYFAHLTVLADGQSSNLRSKVTSTKPIS
                     KSRFYGLLMEGELSSCGLSLGVIGHGPPAGIYQIGKKDRYERIPPKKPSPFTAGGNAEV
                     SRKRVEEKQAEIDAKLLAPALYDQVQGRASIG"
     PFAM_domain     22513..22602
                     /aSDomain="FAD_binding_2"
                     /aSTool="clusterhmmer"
                     /database="35.0"
                     /db_xref="PF00890.27"
                     /description="FAD binding domain"
                     /detection="hmmscan"
                     /domain_id="clusterhmmer_JN550_009054_0008"
                     /evalue="8.30E-06"
                     /label="JN550_009054"
                     /locus_tag="JN550_009054"
                     /protein_end="43"
                     /protein_start="13"
                     /score="25.3"
                     /tool="antismash"
                     /translation="DVLIVGAGVAGCVLAVTFARQGRNVLLLER"
     gene            24663..26123
                     /locus_tag="JN550_009055"
     mRNA            join(24663..25158,25279..26123)
                     /locus_tag="JN550_009055"
                     /product="hypothetical protein"
     CDS             join(24663..25158,25279..26123)
                     /codon_start=1
                     /locus_tag="JN550_009055"
                     /product="hypothetical protein"
                     /protein_id="KAI1864035.1"
                     /transl_table=1
                     /translation="MGEHLAFHGTVIHSLGLSELEIIEDALVVVSDGRIARLDKHIPKA
                     EVPTLLESLSSPKEVRYLGRGEFLIPGFVDTHNHAPQYAQRGLGQSMHILDWLDKVTFP
                     NEARFQDIGYAKRIYSQCVDGFLKQGITTASYYGSLHADATNILADLCLQKGQRAFVGK
                     CNMNRNAPEFYRDASVESSLADTEACIRHIRKIDPEGKLLKHVLTPRFAITCDPELLKG
                     LGKIASENPDLPIQTHFNEAEQEINFTKTLFPEFKNEADLYESFGLLNRRSILAHCCFM
                     TDYEMDRLKSLECGVAHCPISNMTVGGGFMASPIRQFLGRGIKVGLGTDSGGGYSSSIL
                     DAMRQALVASNAREVASQGQDRGLGISELFFLATLGGAQVCCLDDKIGNFEVGKEFDAL
                     LINSGTPGIMTMLEDWDSTETIFDKFIMTGDDRNIDQVYVRGRLVKS"
     aSDomain        join(24723..25158,25279..26105)
                     /aSDomain="TIGR02967"
                     /aSTool="tigrfam"
                     /description="guan_deamin: guanine deaminase"
                     /detection="hmmscan"
                     /domain_id="TIGRFam_JN550_009055_0001"
                     /evalue="7.00E-123"
                     /identifier="TIGR02967"
                     /label="JN550_009055"
                     /locus_tag="JN550_009055"
                     /protein_end="441"
                     /protein_start="20"
                     /score="408.5"
                     /tool="antismash"
                     /translation="EIIEDALVVVSDGRIARLDKHIPKAEVPTLLESLSSPKEVRYLGR
                     GEFLIPGFVDTHNHAPQYAQRGLGQSMHILDWLDKVTFPNEARFQDIGYAKRIYSQCVD
                     GFLKQGITTASYYGSLHADATNILADLCLQKGQRAFVGKCNMNRNAPEFYRDASVESSL
                     ADTEACIRHIRKIDPEGKLLKHVLTPRFAITCDPELLKGLGKIASENPDLPIQTHFNEA
                     EQEINFTKTLFPEFKNEADLYESFGLLNRRSILAHCCFMTDYEMDRLKSLECGVAHCPI
                     SNMTVGGGFMASPIRQFLGRGIKVGLGTDSGGGYSSSILDAMRQALVASNAREVASQGQ
                     DRGLGISELFFLATLGGAQVCCLDDKIGNFEVGKEFDALLINSGTPGIMTMLEDWDSTE
                     TIFDKFIMTGDDRNIDQVYVRG"
     PFAM_domain     join(24864..25158,25279..26114)
                     /aSDomain="Amidohydro_1"
                     /aSTool="clusterhmmer"
                     /database="35.0"
                     /db_xref="PF01979.23"
                     /db_xref="GO:0016787"
                     /description="Amidohydrolase family"
                     /detection="hmmscan"
                     /domain_id="clusterhmmer_JN550_009055_0009"
                     /evalue="1.50E-58"
                     /gene_ontologies="GO:0016787: hydrolase activity"
                     /label="JN550_009055"
                     /locus_tag="JN550_009055"
                     /protein_end="444"
                     /protein_start="67"
                     /score="198.9"
                     /tool="antismash"
                     /translation="FLIPGFVDTHNHAPQYAQRGLGQSMHILDWLDKVTFPNEARFQDI
                     GYAKRIYSQCVDGFLKQGITTASYYGSLHADATNILADLCLQKGQRAFVGKCNMNRNAP
                     EFYRDASVESSLADTEACIRHIRKIDPEGKLLKHVLTPRFAITCDPELLKGLGKIASEN
                     PDLPIQTHFNEAEQEINFTKTLFPEFKNEADLYESFGLLNRRSILAHCCFMTDYEMDRL
                     KSLECGVAHCPISNMTVGGGFMASPIRQFLGRGIKVGLGTDSGGGYSSSILDAMRQALV
                     ASNAREVASQGQDRGLGISELFFLATLGGAQVCCLDDKIGNFEVGKEFDALLINSGTPG
                     IMTMLEDWDSTETIFDKFIMTGDDRNIDQVYVRGRLV"
     gene            complement(26175..27134)
                     /locus_tag="JN550_009056"
     mRNA            complement(26175..27134)
                     /locus_tag="JN550_009056"
                     /product="hypothetical protein"
     CDS             complement(26175..27134)
                     /codon_start=1
                     /locus_tag="JN550_009056"
                     /product="hypothetical protein"
                     /protein_id="KAI1864036.1"
                     /transl_table=1
                     /translation="MFAQSSVEEAAVSSRSTRSKTASKTNPKVHAVPEAPSESDEQNGS
                     ASGTIRTISGVSLLSAVSILPLDLKSTHTKLNPKDHGLLKKKQEWLKTYDINVPKQFKK
                     HQRVAEATLVFSQEEAGTAICISPEGLLLTCAHCIAENEDDLDKSQTHWLLFCSGLAVA
                     AKCTAWDARRDLALLQVVAAQSFVPAEGFPSARIACAAPETDSRIICIGHPGSEDLEAS
                     HTGIKTNYDVLSCSTGCYRGCASGQDPHDNSEIGALMHDAWTYWGHSGAPLFCLKTGQL
                     MGLHSSWDAETGMRRGVSLVAIRQFVHESMPNTDQAFA"
     PFAM_domain     complement(26283..26774)
                     /aSDomain="Trypsin_2"
                     /aSTool="clusterhmmer"
                     /database="35.0"
                     /db_xref="PF13365.9"
                     /description="Trypsin-like peptidase domain"
                     /detection="hmmscan"
                     /domain_id="clusterhmmer_JN550_009056_0010"
                     /evalue="2.90E-28"
                     /label="JN550_009056"
                     /locus_tag="JN550_009056"
                     /protein_end="284"
                     /protein_start="120"
                     /score="99.8"
                     /tool="antismash"
                     /translation="GTAICISPEGLLLTCAHCIAENEDDLDKSQTHWLLFCSGLAVAAK
                     CTAWDARRDLALLQVVAAQSFVPAEGFPSARIACAAPETDSRIICIGHPGSEDLEASHT
                     GIKTNYDVLSCSTGCYRGCASGQDPHDNSEIGALMHDAWTYWGHSGAPLFCLKTGQLMG
                     L"
     gene            complement(27492..29093)
                     /locus_tag="JN550_009057"
     mRNA            complement(join(27492..27922,27979..28031,28085..28152,
                     28213..28527,28601..28698,28773..28936,29005..29093))
                     /locus_tag="JN550_009057"
                     /product="hypothetical protein"
     CDS             complement(join(27492..27922,27979..28031,28085..28152,
                     28213..28527,28601..28698,28773..28936,29005..29093))
                     /codon_start=1
                     /locus_tag="JN550_009057"
                     /product="hypothetical protein"
                     /protein_id="KAI1864037.1"
                     /transl_table=1
                     /translation="METPTALPNSTHTGPPIYLSTSEEGRTPATVITIGAVFSALAVIA
                     TALRFYCRAYITRAGFMTDDWLMLAACFLTVGMGVMLIVGGAIHALAQPTIQGWGPTDY
                     FWITDDAEVNTEKIFWVFIMVQDVAFGLVKLSILCFYRRIFPSKVFRALNTTLIVITTI
                     WTVGFFFAYMFRCGTNFWALWAPLQYLIQYCYDSTAMFYTLAISDVATDVFILSLPLFW
                     LFKLNMTPAKRLAVSGVFLLGFIEIGTGITRLVYFVKQTTNYLKTADGIGLLTTLMFWS
                     MVEMGIAVVAGCLPTIWPLISKISVEEMVRSVRSALSLESLRDLARVSSKGRSRPDDQF
                     EDYAQDAGPYFQFSESIGKRSDRDISAKTSHAEHEPKESVALRKLNAEPENQMLPHLRG
                     DNCAQG"
     gene            30001..30939
                     /locus_tag="JN550_009058"
     mRNA            join(30001..30244,30304..30551,30604..30939)
                     /locus_tag="JN550_009058"
                     /product="hypothetical protein"
     CDS             join(30001..30244,30304..30551,30604..30939)
                     /codon_start=1
                     /gene_functions="biosynthetic (rule-based-clusters)
                     fungal-RiPP-like: DUF3328"
                     /gene_kind="biosynthetic"
                     /locus_tag="JN550_009058"
                     /product="hypothetical protein"
                     /protein_id="KAI1864038.1"
                     /sec_met_domain="DUF3328 (E-value: 4.1e-22, bitscore: 72.2,
                     seeds: 45, tool: rule-based-clusters)"
                     /transl_table=1
                     /translation="MSESTPFKTNYDSEHEPSRYSLDELHRPRASLPKWGTRDISLLIS
                     IIGNVLISFTVVILFLSRKTQHLSPDGHAQDTVNPLIPPGVEQEVLMPVTYGWAYHAET
                     VEQMDEVDRNWNLINEDVGAVSMLHEDYARWGVSPSTVLDPSDPSKGIHMMRGYHSLHC
                     LKVVRHTMQQLVKSEPLDVRFGHSMHCLGSLLQDAICYADNSFPLRGEKNDGEFQYLRK
                     CRNWAALSKWAGERMTCMTTKSDGILDVMHQDFDNCTRADGILIPKLAIDVRN"
     PFAM_domain     join(30121..30244,30304..30551,30604..30819)
                     /aSDomain="UstYa"
                     /aSTool="clusterhmmer"
                     /database="35.0"
                     /db_xref="PF11807.11"
                     /db_xref="GO:0043386"
                     /description="Mycotoxin biosynthesis protein UstYa"
                     /detection="hmmscan"
                     /domain_id="clusterhmmer_JN550_009058_0011"
                     /evalue="5.60E-20"
                     /gene_ontologies="GO:0043386: mycotoxin biosynthetic
                     process"
                     /label="JN550_009058"
                     /locus_tag="JN550_009058"
                     /protein_end="236"
                     /protein_start="40"
                     /score="72.2"
                     /tool="antismash"
                     /translation="SLLISIIGNVLISFTVVILFLSRKTQHLSPDGHAQDTVNPLIPPG
                     VEQEVLMPVTYGWAYHAETVEQMDEVDRNWNLINEDVGAVSMLHEDYARWGVSPSTVLD
                     PSDPSKGIHMMRGYHSLHCLKVVRHTMQQLVKSEPLDVRFGHSMHCLGSLLQDAICYAD
                     NSFPLRGEKNDGEFQYLRKCRNWAALSKWAGER"
     gene            33051..34775
                     /locus_tag="JN550_009059"
     mRNA            join(33051..33213,33266..33322,33371..33704,33779..34775)
                     /locus_tag="JN550_009059"
                     /product="hypothetical protein"
     CDS             join(33051..33213,33266..33322,33371..33704,33779..34775)
                     /codon_start=1
                     /gene_functions="biosynthetic-additional
                     (rule-based-clusters) p450"
                     /gene_functions="biosynthetic-additional (smcogs)
                     SMCOG1034:cytochrome P450 (Score: 242; E-value: 2.1e-73)"
                     /gene_kind="biosynthetic-additional"
                     /locus_tag="JN550_009059"
                     /product="hypothetical protein"
                     /protein_id="KAI1864039.1"
                     /sec_met_domain="p450 (E-value: 3.1e-35, bitscore: 114.9,
                     seeds: 50, tool: rule-based-clusters)"
                     /transl_table=1
                     /translation="MATPFLLQSSAVILAWSIAAYVSCLVLYRGWLSPLARIPGPKLAA
                     LTSWYECYYDVVLPAQYVFKVKEMHAKYGPIVRIAPNDVSISDPDFVDTIYAPGAGHRR
                     DKDHDKNKALGVDSSVGGSIAHELHRKRREALNPFFSPQQISRLDPQLNAKAAQLEALL
                     ANAKKDGEVLNLSDIYFAFSNDVVHQYCFGDKLNLLADLQLANIRRTNVAAVLGSVKVM
                     LHFGWIRDVTQALPRYIGARMTPPGVVDMITFREGIRTQIERILGRKPSPDETTSIFTH
                     LRDSPHLPPSEKSAQRLEDEATLMTMAGTYSPMLSLVTAHYHLLASPVIMAKLRDELSA
                     HPYATTAAQLEQLPYLSAITLEAHRLTFGLTGRNPRVCPDEAIVYTHEVGKDDFRTYRI
                     PPGTSISTSTLLVHTDESLFPEPWKFKPERWLVTDQAVLARQRRSMLGFMRGPRTCIGM
                     HLANAEMAILVAVMARWNMRLYETNLDDVEFLHDYHVICPKLGSKGVRAEVLGHHVDL"
     PFAM_domain     join(33295..33322,33371..33704,33779..34640)
                     /aSDomain="p450"
                     /aSTool="clusterhmmer"
                     /database="35.0"
                     /db_xref="PF00067.25"
                     /db_xref="GO:0004497"
                     /db_xref="GO:0005506"
                     /db_xref="GO:0016705"
                     /db_xref="GO:0020037"
                     /description="Cytochrome P450"
                     /detection="hmmscan"
                     /domain_id="clusterhmmer_JN550_009059_0012"
                     /evalue="4.70E-33"
                     /gene_ontologies="GO:0004497: monooxygenase activity"
                     /gene_ontologies="GO:0005506: iron ion binding"
                     /gene_ontologies="GO:0016705: oxidoreductase activity,
                     acting on paired donors, with incorporation or reduction of
                     molecular oxygen"
                     /gene_ontologies="GO:0020037: heme binding"
                     /label="JN550_009059"
                     /locus_tag="JN550_009059"
                     /protein_end="472"
                     /protein_start="64"
                     /score="114.8"
                     /tool="antismash"
                     /translation="KVKEMHAKYGPIVRIAPNDVSISDPDFVDTIYAPGAGHRRDKDHD
                     KNKALGVDSSVGGSIAHELHRKRREALNPFFSPQQISRLDPQLNAKAAQLEALLANAKK
                     DGEVLNLSDIYFAFSNDVVHQYCFGDKLNLLADLQLANIRRTNVAAVLGSVKVMLHFGW
                     IRDVTQALPRYIGARMTPPGVVDMITFREGIRTQIERILGRKPSPDETTSIFTHLRDSP
                     HLPPSEKSAQRLEDEATLMTMAGTYSPMLSLVTAHYHLLASPVIMAKLRDELSAHPYAT
                     TAAQLEQLPYLSAITLEAHRLTFGLTGRNPRVCPDEAIVYTHEVGKDDFRTYRIPPGTS
                     ISTSTLLVHTDESLFPEPWKFKPERWLVTDQAVLARQRRSMLGFMRGPRTCIGMHLANA
                     EMAILVAVM"
     gene            complement(35481..37132)
                     /locus_tag="JN550_009060"
     mRNA            complement(join(35481..35751,35803..36803,36911..37132))
                     /locus_tag="JN550_009060"
                     /product="hypothetical protein"
     CDS             complement(join(35481..35751,35803..36803,36911..37132))
                     /codon_start=1
                     /gene_functions="transport (smcogs) SMCOG1169:sugar
                     transport protein (Score: 287.7; E-value: 2.6e-87)"
                     /gene_kind="transport"
                     /locus_tag="JN550_009060"
                     /product="hypothetical protein"
                     /protein_id="KAI1864040.1"
                     /transl_table=1
                     /translation="MANKLISDENGLLILPSYTEYFNLTTATTGLNTAAMWMGQIVGSL
                     LMQPAADLLGRKRAVIAAAILTIVGVVLQAASQNIGMFVGARIIVGIGQAISNAAAPTL
                     LAELLPARLRGRVLGIFFSCFYLGSLLSSIINYGSQDIQSTWAWRLPSLLQFIPSLIAL
                     CLLPFIPESPRWLISKGHDAHAQEVLCIMQGAGIVDMHKAAVELRTIKAIMAKEEEAYP
                     RNAWRELASTPANRKRLFVLVAFGSMINTFGNFVISFYLSKILDQAGVTDSNSQLQINV
                     GISCWCFIVALTGSFLLDVLGRRKQTLACIAGMVVTLFMIGSLIKGIHNSTTTLPRQEN
                     LSDKIKTVFGESENESGIYATIAVIFLFQGFYSFSITPMTSVYPTEISQYKLRSAGIAI
                     FRFFDCGFGLLCSFAMSYAMADIGWKFYLVNASWDIIFGLTVFLFFPETKGLELEEIAA
                     FFDGPEIVEAARERDSSPHGSIDSDKRAPTVKSQLESNA"
     PFAM_domain     complement(join(35598..35751,35803..36803,36911..37066))
                     /aSDomain="Sugar_tr"
                     /aSTool="clusterhmmer"
                     /database="35.0"
                     /db_xref="PF00083.27"
                     /db_xref="GO:0016020"
                     /db_xref="GO:0022857"
                     /db_xref="GO:0055085"
                     /description="Sugar (and other) transporter"
                     /detection="hmmscan"
                     /domain_id="clusterhmmer_JN550_009060_0013"
                     /evalue="6.70E-80"
                     /gene_ontologies="GO:0016020: membrane"
                     /gene_ontologies="GO:0022857: transmembrane transporter
                     activity"
                     /gene_ontologies="GO:0055085: transmembrane transport"
                     /label="JN550_009060"
                     /locus_tag="JN550_009060"
                     /protein_end="459"
                     /protein_start="22"
                     /score="269.3"
                     /tool="antismash"
                     /translation="NLTTATTGLNTAAMWMGQIVGSLLMQPAADLLGRKRAVIAAAILT
                     IVGVVLQAASQNIGMFVGARIIVGIGQAISNAAAPTLLAELLPARLRGRVLGIFFSCFY
                     LGSLLSSIINYGSQDIQSTWAWRLPSLLQFIPSLIALCLLPFIPESPRWLISKGHDAHA
                     QEVLCIMQGAGIVDMHKAAVELRTIKAIMAKEEEAYPRNAWRELASTPANRKRLFVLVA
                     FGSMINTFGNFVISFYLSKILDQAGVTDSNSQLQINVGISCWCFIVALTGSFLLDVLGR
                     RKQTLACIAGMVVTLFMIGSLIKGIHNSTTTLPRQENLSDKIKTVFGESENESGIYATI
                     AVIFLFQGFYSFSITPMTSVYPTEISQYKLRSAGIAIFRFFDCGFGLLCSFAMSYAMAD
                     IGWKFYLVNASWDIIFGLTVFLFFPETKGLELEEIAAF"
     aSDomain        complement(join(35607..35751,35803..36803,36911..37081))
                     /aSDomain="TIGR00879"
                     /aSTool="tigrfam"
                     /description="SP: MFS transporter, sugar porter (SP)
                     family"
                     /detection="hmmscan"
                     /domain_id="TIGRFam_JN550_009060_0002"
                     /evalue="1.40E-73"
                     /identifier="TIGR00879"
                     /label="JN550_009060"
                     /locus_tag="JN550_009060"
                     /protein_end="456"
                     /protein_start="17"
                     /score="246.2"
                     /tool="antismash"
                     /translation="YTEYFNLTTATTGLNTAAMWMGQIVGSLLMQPAADLLGRKRAVIA
                     AAILTIVGVVLQAASQNIGMFVGARIIVGIGQAISNAAAPTLLAELLPARLRGRVLGIF
                     FSCFYLGSLLSSIINYGSQDIQSTWAWRLPSLLQFIPSLIALCLLPFIPESPRWLISKG
                     HDAHAQEVLCIMQGAGIVDMHKAAVELRTIKAIMAKEEEAYPRNAWRELASTPANRKRL
                     FVLVAFGSMINTFGNFVISFYLSKILDQAGVTDSNSQLQINVGISCWCFIVALTGSFLL
                     DVLGRRKQTLACIAGMVVTLFMIGSLIKGIHNSTTTLPRQENLSDKIKTVFGESENESG
                     IYATIAVIFLFQGFYSFSITPMTSVYPTEISQYKLRSAGIAIFRFFDCGFGLLCSFAMS
                     YAMADIGWKFYLVNASWDIIFGLTVFLFFPETKGLELEEI"
     gene            complement(39946..41536)
                     /locus_tag="JN550_009061"
     mRNA            complement(join(39946..40567,40627..40801,40854..41287,
                     41340..41536))
                     /locus_tag="JN550_009061"
                     /product="hypothetical protein"
     CDS             complement(join(39946..40567,40627..40801,40854..41287,
                     41340..41536))
                     /codon_start=1
                     /locus_tag="JN550_009061"
                     /product="hypothetical protein"
                     /protein_id="KAI1864041.1"
                     /transl_table=1
                     /translation="MAQDQVRPNGAGDETDSATAAPWPTTAIDKKEDGPVDAEGNPGNE
                     AAPSYSQEDGEDINYKTLEWWQAGVVMIAETVSLGILSLPAVIANLGLAPGIILMVIMG
                     VLSTLSGLVMGEFRQKYPWVQSFGDAGEVMGRSIGMGRAFQEFFGWAQTIFQVFVMGSH
                     LLTWTICLNTLTDSSTCTIVWGVVGLAVFWVLNTPRTLAFAGYYSFASFLSIFTAVMMT
                     VIDVAIERPIGSSSIEVTRQIGFTSAFLSVTNIAVAFSGHSCFFGVMAEFKKPQDWPKA
                     LMLLQVCDTTLYLVASVVIYVYVGDDVPSPALSAAGSRTIRKAIWGIAIPTIVIAGVIY
                     GHIAAKYIFVRVFAGTKHLVKRTKVGIAGWLGITVGIWVIAFVIAESIPVFSNLLGLLC
                     ALFASWFSYGIPGALWLWMHHGNYFSSGKRAVMFGANVLLVLTGLTLCALGLWSSGEAI
                     ARDSGTTPWSCKSNAAP"
     PFAM_domain     complement(join(40018..40567,40627..40801,40854..41287,
                     41340..41353))
                     /aSDomain="Aa_trans"
                     /aSTool="clusterhmmer"
                     /database="35.0"
                     /db_xref="PF01490.21"
                     /description="Transmembrane amino acid transporter protein"
                     /detection="hmmscan"
                     /domain_id="clusterhmmer_JN550_009061_0014"
                     /evalue="5.00E-37"
                     /label="JN550_009061"
                     /locus_tag="JN550_009061"
                     /protein_end="452"
                     /protein_start="61"
                     /score="127.7"
                     /tool="antismash"
                     /translation="TLEWWQAGVVMIAETVSLGILSLPAVIANLGLAPGIILMVIMGVL
                     STLSGLVMGEFRQKYPWVQSFGDAGEVMGRSIGMGRAFQEFFGWAQTIFQVFVMGSHLL
                     TWTICLNTLTDSSTCTIVWGVVGLAVFWVLNTPRTLAFAGYYSFASFLSIFTAVMMTVI
                     DVAIERPIGSSSIEVTRQIGFTSAFLSVTNIAVAFSGHSCFFGVMAEFKKPQDWPKALM
                     LLQVCDTTLYLVASVVIYVYVGDDVPSPALSAAGSRTIRKAIWGIAIPTIVIAGVIYGH
                     IAAKYIFVRVFAGTKHLVKRTKVGIAGWLGITVGIWVIAFVIAESIPVFSNLLGLLCAL
                     FASWFSYGIPGALWLWMHHGNYFSSGKRAVMFGANVLLVLTGLTLCALGLW"
     gene            complement(42751..45108)
                     /locus_tag="JN550_009062"
     mRNA            complement(join(42751..43407,43456..43974,44025..44667,
                     44903..45108))
                     /locus_tag="JN550_009062"
                     /product="hypothetical protein"
     CDS             complement(join(42751..43407,43456..43974,44025..44667,
                     44903..45108))
                     /codon_start=1
                     /locus_tag="JN550_009062"
                     /product="hypothetical protein"
                     /protein_id="KAI1864042.1"
                     /transl_table=1
                     /translation="MGPIVEFGKLTFSPSLNPPDIGLLHKIRLVPEISTHQELGILYPA
                     ANTMNRRALRTAEQLADLRGKSTAYLEDLLAENERLRRNVRVRQSETGVEIHNVPQSAA
                     REGEPTDGPIRNPLFDDRPWFHTTPGAPILIGEAADAAFATRLCQALSNESFVHIQRTS
                     FPADNTLLALAGPICPFPTPGRARFLLKAALKNVSRGYHIVLKSASHVALEKLIHQPST
                     ADILLSSKIWALLALGELYTARSGKPESQFPGLSYFAQASRALHVIQERPSLDSIEVLL
                     LLSVYNINCNRRHSAYCLAGSAVRQAVIMGLQLNVPESQLGDKVLREHRNRIWWTAYEL
                     DTLIAARQSQPASIQEEDILVDLPSNANLPPDGHDDFVDAAELVDRIKLVRLTGQITKL
                     LYRRKTQKDSFLQRVQKALKDLQDWFQGLGDNLQSDEQHLSRAVSGPMRSLLLSFNQCM
                     IVATRPVALYVLRAHRETWSMPNPAPKPNIPANVQTLTDACIRCARHSFSLLVDSWVDG
                     SFLTFDYSPTLYLFSAATILSLSSLLQGQGSSKDRDDFELALQLTTELNQNGNCAAVEF
                     ERHLQAMKGCMKVFEESTQVSTHTDGIDSSGMVSQAPGSMGLDYALGTTTYNTGTFTAG
                     MALAEPSMQAFLSQSDPNFQHMDISILQNDFDGFYWPEC"
     PFAM_domain     complement(join(43549..43974,44025..44183))
                     /aSDomain="Fungal_trans"
                     /aSTool="clusterhmmer"
                     /database="35.0"
                     /db_xref="PF04082.21"
                     /db_xref="GO:0003677"
                     /db_xref="GO:0006351"
                     /db_xref="GO:0008270"
                     /description="Fungal specific transcription factor domain"
                     /detection="hmmscan"
                     /domain_id="clusterhmmer_JN550_009062_0015"
                     /evalue="2.60E-18"
                     /gene_ontologies="GO:0003677: DNA binding"
                     /gene_ontologies="GO:0006351: DNA-templated transcription"
                     /gene_ontologies="GO:0008270: zinc ion binding"
                     /label="JN550_009062"
                     /locus_tag="JN550_009062"
                     /protein_end="425"
                     /protein_start="230"
                     /score="66.1"
                     /tool="antismash"
                     /translation="IWALLALGELYTARSGKPESQFPGLSYFAQASRALHVIQERPSLD
                     SIEVLLLLSVYNINCNRRHSAYCLAGSAVRQAVIMGLQLNVPESQLGDKVLREHRNRIW
                     WTAYELDTLIAARQSQPASIQEEDILVDLPSNANLPPDGHDDFVDAAELVDRIKLVRLT
                     GQITKLLYRRKTQKDSFLQRVQKALKDLQDWF"
     gene            46082..47384
                     /locus_tag="JN550_009063"
     mRNA            join(46082..46177,46267..46327,46379..47068,47128..47259,
                     47311..47384)
                     /locus_tag="JN550_009063"
                     /product="hypothetical protein"
     CDS             join(46082..46177,46267..46327,46379..47068,47128..47259,
                     47311..47384)
                     /codon_start=1
                     /gene_functions="transport (smcogs) SMCOG1106:major
                     facilitator transporter (Score: 67.9; E-value: 1e-20)"
                     /gene_kind="transport"
                     /locus_tag="JN550_009063"
                     /product="hypothetical protein"
                     /protein_id="KAI1864043.1"
                     /transl_table=1
                     /translation="MGVFTAMRMISAFTGTYFMVAGQTYIADIFEPVKRGRATGFFMVG
                     SVAGPAIGPCIAGIIVTFSNWRAIYWLQTAMAGLGFVLSLLVIPTIRRESADHEDEEKL
                     AWTAVTAFERFNPVRVFRLFRRPNVLLAVCFALLPNSASSLTIFKQDLTCGVLAVTQFG
                     ILTSVRHIINPRFHLTTPLVSGLFYIAPGIGFFVGSVVGGRFSDRTVKRYIVKREGIRL
                     PKDRLNSGLTGLFIVLPISMLLYGWSLEKEFGGLALPIVAGFWVGTGLMGTFNALNTYT
                     AEVLPKEKAEVICTKYIVQYVCAAACTAAVVPLIDAIGVGWSFTFFVALDMLGGLLVVY
                     IARFSSSSWA"
     PFAM_domain     join(46091..46177,46267..46327,46379..47068,47128..47153)
                     /aSDomain="MFS_1"
                     /aSTool="clusterhmmer"
                     /database="35.0"
                     /db_xref="PF07690.19"
                     /db_xref="GO:0022857"
                     /db_xref="GO:0055085"
                     /description="Major Facilitator Superfamily"
                     /detection="hmmscan"
                     /domain_id="clusterhmmer_JN550_009063_0016"
                     /evalue="4.60E-32"
                     /gene_ontologies="GO:0022857: transmembrane transporter
                     activity"
                     /gene_ontologies="GO:0055085: transmembrane transport"
                     /label="JN550_009063"
                     /locus_tag="JN550_009063"
                     /protein_end="291"
                     /protein_start="3"
                     /score="111.4"
                     /tool="antismash"
                     /translation="FTAMRMISAFTGTYFMVAGQTYIADIFEPVKRGRATGFFMVGSVA
                     GPAIGPCIAGIIVTFSNWRAIYWLQTAMAGLGFVLSLLVIPTIRRESADHEDEEKLAWT
                     AVTAFERFNPVRVFRLFRRPNVLLAVCFALLPNSASSLTIFKQDLTCGVLAVTQFGILT
                     SVRHIINPRFHLTTPLVSGLFYIAPGIGFFVGSVVGGRFSDRTVKRYIVKREGIRLPKD
                     RLNSGLTGLFIVLPISMLLYGWSLEKEFGGLALPIVAGFWVGTGLMGTFNALNTYTAEV
                     LPKEKAE"
     gene            47824..48696
                     /locus_tag="JN550_009064"
     mRNA            join(47824..47923,47981..48432,48484..48696)
                     /locus_tag="JN550_009064"
                     /product="hypothetical protein"
     CDS             join(47824..47923,47981..48432,48484..48696)
                     /codon_start=1
                     /locus_tag="JN550_009064"
                     /product="hypothetical protein"
                     /protein_id="KAI1864044.1"
                     /transl_table=1
                     /translation="MVYWFERPFPLVPTPFAALPEGEKQNVCNEAATEMALAHNVLIRG
                     LNSIYHQAPYVNPEDVQDFLGYAKNFVNVLTVHHDSEEDSFFPECERMAGQAGIMQNNV
                     DQHQGFHDGLIRLQEYLTRALAGEEPYDGHRIVQLIDDFGNVLAQHLAEEVQCLLDLQR
                     FGPEKMKGLAAALQAEGQSNIWKIGITEGIVFAFLGHDTTWENGLWAHFPPTPPGLKTL
                     IMKGLYYWRSAWWKFSPCDQNFMPKPEPYAHA"
     PFAM_domain     join(47917..47923,47981..48342)
                     /aSDomain="Hemerythrin"
                     /aSTool="clusterhmmer"
                     /database="35.0"
                     /db_xref="PF01814.26"
                     /description="Hemerythrin HHE cation binding domain"
                     /detection="hmmscan"
                     /domain_id="clusterhmmer_JN550_009064_0017"
                     /evalue="7.60E-11"
                     /label="JN550_009064"
                     /locus_tag="JN550_009064"
                     /protein_end="154"
                     /protein_start="31"
                     /score="42.9"
                     /tool="antismash"
                     /translation="ATEMALAHNVLIRGLNSIYHQAPYVNPEDVQDFLGYAKNFVNVLT
                     VHHDSEEDSFFPECERMAGQAGIMQNNVDQHQGFHDGLIRLQEYLTRALAGEEPYDGHR
                     IVQLIDDFGNVLAQHLAEE"
     gene            complement(48906..52984)
                     /locus_tag="JN550_009065"
     mRNA            complement(join(48906..49936,50079..50180,50381..50563,
                     50728..51558,51671..51712,51764..52000,52080..52400,
                     52452..52832,52882..52984))
                     /locus_tag="JN550_009065"
                     /product="hypothetical protein"
     CDS             complement(join(48906..49936,50079..50180,50381..50563,
                     50728..51558,51671..51712,51764..52000,52080..52400,
                     52452..52832,52882..52984))
                     /NRPS_PKS="Domain: TauD (719-1058). E-value: 7.3e-53.
                     Score: 171.9. Matches aSDomain:
                     nrpspksdomains_JN550_009065_TauD.1"
                     /codon_start=1
                     /gene_functions="biosynthetic-additional
                     (rule-based-clusters) TauD"
                     /gene_functions="biosynthetic-additional (smcogs)
                     SMCOG1121:dioxygenase, TauD/TfdA (Score: 47; E-value:
                     3.3e-14)"
                     /gene_kind="biosynthetic-additional"
                     /locus_tag="JN550_009065"
                     /product="hypothetical protein"
                     /protein_id="KAI1864045.1"
                     /sec_met_domain="TauD (E-value: 1.9e-52, bitscore: 171.9,
                     seeds: 119, tool: rule-based-clusters)"
                     /transl_table=1
                     /translation="MVPINQDPPNGTSDHHAASSTGAKRPIRIAGCSGGVYDRKRAIHD
                     MAKNEDVDVITGDWMSECNMTLRGSDKRDRLAQQKMTSGSTIVAQGYEPYFLEEIDPAI
                     PWLAQKGVKIAVNAGASDVHGLAEAVDKLITKHGVSLKIGIVDGDDVTDAALELYRQGE
                     PFLSLPANKPIQEWGFEPICAQCYLGGTGIAACFQGGADIVLCGRVADASVTLGAAMWW
                     HGWTRDNMKELAGALMIGHIIECSTYATGGYYSGFKDLGVHDTDMGYPIAAIDEKGEAV
                     ISMEQGKDGLVSIATVASQLLYEIQGPLYYNSDVTASIEDIVLREVGENQVHVSGVKGL
                     PPPSTTKVGLTAKGGWQAEFHFYLTGLDIEEKLAMIERQTKARMGSDIEKFSCLKFMIA
                     GVVPENPCSQEEATVDCRIFAQSADPDILSGSSFVDSDRGSFARFCIENLLQGYPGSTM
                     APDMRTAIGRPFFEYWVSLMPQTFVHETAHLPDGTILDIPSPTNVRTYEREQPSYDTQN
                     PIDLASLGPTTLAPLGYVVMGRSGDKSSNCNLGLFVRHDDEWDWLRSLLSTSKLRELLG
                     RDDVGRQIDRCEFPNIRAVHFLLKDHLDRGFNSTSSFDSLGKNLCEYIRCKHVEIPNRF
                     LDRGEWEIREIKIHLMQKSRVDRLRRSDKLHVANWLNWLMVRCEVKPDEFELRFVGGFR
                     TAATALTMSHITVERLQVPESSGINFGATITNVDIEHLTDADFDVIREALFTHQVVIFK
                     NQSAVSPKAQFELTRRFDPAGTSYGHGKTIDAKRSILHPDLKTVPHQPQVQIIGNGFVS
                     EYEGLKDFRLKHPHHKTFHATSIPAEDDLDFTRFYRWHIDAALYGLAPPVATTLLAVKV
                     PGGRRQTCRYDDGTGDELDVPLGTTAFVSGYTMYDILSDADKEFARTTKVEYAPHPYIW
                     MSGAKARSDGLGLVTQGLEIPFDDLPPIEEEKIQILPICWRNPVTGKLAIQVHPAAIRR
                     LHLENGTVIEDLAEVRQIIYRLQRPGIAPNMVYAHDWEEGDFVLFHNRGVLHSVVGAFA
                     EDEVRLFRQCNIAASHLPEGPRDVAAAA"
     aSDomain        complement(join(48963..49936,50079..50121))
                     /aSDomain="TauD"
                     /aSTool="nrps_pks_domains"
                     /database="nrpspksdomains.hmm"
                     /detection="hmmscan"
                     /domain_id="nrpspksdomains_JN550_009065_TauD.1"
                     /evalue="7.30E-53"
                     /label="JN550_009065_TauD.1"
                     /locus_tag="JN550_009065"
                     /protein_end="1058"
                     /protein_start="719"
                     /score="171.9"
                     /tool="antismash"
                     /translation="FGATITNVDIEHLTDADFDVIREALFTHQVVIFKNQSAVSPKAQF
                     ELTRRFDPAGTSYGHGKTIDAKRSILHPDLKTVPHQPQVQIIGNGFVSEYEGLKDFRLK
                     HPHHKTFHATSIPAEDDLDFTRFYRWHIDAALYGLAPPVATTLLAVKVPGGRRQTCRYD
                     DGTGDELDVPLGTTAFVSGYTMYDILSDADKEFARTTKVEYAPHPYIWMSGAKARSDGL
                     GLVTQGLEIPFDDLPPIEEEKIQILPICWRNPVTGKLAIQVHPAAIRRLHLENGTVIED
                     LAEVRQIIYRLQRPGIAPNMVYAHDWEEGDFVLFHNRGVLHSVVGAFAEDEVRLFRQC"
     PFAM_domain     complement(join(48963..49936,50079..50121))
                     /aSDomain="TauD"
                     /aSTool="clusterhmmer"
                     /database="35.0"
                     /db_xref="PF02668.19"
                     /db_xref="GO:0016491"
                     /description="Taurine catabolism dioxygenase TauD, TfdA
                     family"
                     /detection="hmmscan"
                     /domain_id="clusterhmmer_JN550_009065_0019"
                     /evalue="2.60E-50"
                     /gene_ontologies="GO:0016491: oxidoreductase activity"
                     /label="JN550_009065"
                     /locus_tag="JN550_009065"
                     /protein_end="1058"
                     /protein_start="719"
                     /score="171.9"
                     /tool="antismash"
                     /translation="FGATITNVDIEHLTDADFDVIREALFTHQVVIFKNQSAVSPKAQF
                     ELTRRFDPAGTSYGHGKTIDAKRSILHPDLKTVPHQPQVQIIGNGFVSEYEGLKDFRLK
                     HPHHKTFHATSIPAEDDLDFTRFYRWHIDAALYGLAPPVATTLLAVKVPGGRRQTCRYD
                     DGTGDELDVPLGTTAFVSGYTMYDILSDADKEFARTTKVEYAPHPYIWMSGAKARSDGL
                     GLVTQGLEIPFDDLPPIEEEKIQILPICWRNPVTGKLAIQVHPAAIRRLHLENGTVIED
                     LAEVRQIIYRLQRPGIAPNMVYAHDWEEGDFVLFHNRGVLHSVVGAFAEDEVRLFRQC"
     PFAM_domain     complement(join(51452..51558,51671..51712,51764..52000,
                     52080..52400,52452..52832,52882..52900))
                     /aSDomain="AtuA"
                     /aSTool="clusterhmmer"
                     /database="35.0"
                     /db_xref="PF07287.14"
                     /description="Acyclic terpene utilisation family protein
                     AtuA"
                     /detection="hmmscan"
                     /domain_id="clusterhmmer_JN550_009065_0018"
                     /evalue="1.40E-127"
                     /label="JN550_009065"
                     /locus_tag="JN550_009065"
                     /protein_end="397"
                     /protein_start="28"
                     /score="425.3"
                     /tool="antismash"
                     /translation="IAGCSGGVYDRKRAIHDMAKNEDVDVITGDWMSECNMTLRGSDKR
                     DRLAQQKMTSGSTIVAQGYEPYFLEEIDPAIPWLAQKGVKIAVNAGASDVHGLAEAVDK
                     LITKHGVSLKIGIVDGDDVTDAALELYRQGEPFLSLPANKPIQEWGFEPICAQCYLGGT
                     GIAACFQGGADIVLCGRVADASVTLGAAMWWHGWTRDNMKELAGALMIGHIIECSTYAT
                     GGYYSGFKDLGVHDTDMGYPIAAIDEKGEAVISMEQGKDGLVSIATVASQLLYEIQGPL
                     YYNSDVTASIEDIVLREVGENQVHVSGVKGLPPPSTTKVGLTAKGGWQAEFHFYLTGLD
                     IEEKLAMIERQTKARMGSDIEKFSCLKFM"
     gene            complement(54465..56138)
                     /locus_tag="JN550_009066"
     mRNA            complement(54465..56138)
                     /locus_tag="JN550_009066"
                     /product="hypothetical protein"
     CDS             complement(54465..56138)
                     /NRPS_PKS="Domain: AMP-binding (40-441). E-value: 1.8e-72.
                     Score: 236.0. Matches aSDomain:
                     nrpspksdomains_JN550_009066_AMP-binding.1"
                     /codon_start=1
                     /gene_functions="biosynthetic-additional
                     (rule-based-clusters) AMP-binding"
                     /gene_functions="biosynthetic-additional (smcogs)
                     SMCOG1002:AMP-dependent synthetase and ligase (Score:
                     249.4; E-value: 9.3e-76)"
                     /gene_kind="biosynthetic-additional"
                     /locus_tag="JN550_009066"
                     /product="hypothetical protein"
                     /protein_id="KAI1864046.1"
                     /sec_met_domain="AMP-binding (E-value: 2.6e-81, bitscore:
                     266.4, seeds: 400, tool: rule-based-clusters)"
                     /transl_table=1
                     /translation="MRTYRSETIPIPRNQNLTELLHASIDPSLPDSHLVAKDSLTNRSV
                     TIGELRIRVGRIAKGLESCLNPPDQARWALILPNSVEYLEIFHSILWTGGVVCPINHAL
                     KSSEIGHGLAVSRPLYVIAYGKAITIVKQAISLAQVELKGIGVSWANPTVFSVISSVPG
                     LKHIPTDFWAESSLSIPHWEDTSTRLASIHLSSGTTGKPKGVELTHYNFVSNCYQLIHH
                     GRDQFNAKSTTVAFTPWAHIAMTTMPLFLGPFTGMLHHAMPSYSTEDFARLVESNRATS
                     FQGVPSVVLTLANTDVTSRYDFSHARMINVGGAPLRKALIEKLTKRAPWRLIQVYGMTE
                     ASGYVAYQKFSEILPDGVIGHLLPNIEACLKKEGTSDDAEEGGPGELWLRGPNITRGYA
                     FNSNATENAFPIEGWYNTGDVCIIDKEGRISVVGRSKELIKYQGFQVSPAELEAFLNAH
                     PNVVEGGVGATWDESRLTELPTAWVVLKDKFKSDQEILRALKEVHVTIDGQVTGYKKLR
                     GGVWHIPALPKNPTGKILRKQMVLMRGGLCSIKTDLRPRL"
     PFAM_domain     complement(54540..54791)
                     /aSDomain="AMP-binding_C"
                     /aSTool="clusterhmmer"
                     /database="35.0"
                     /db_xref="PF13193.9"
                     /description="AMP-binding enzyme C-terminal domain"
                     /detection="hmmscan"
                     /domain_id="clusterhmmer_JN550_009066_0021"
                     /evalue="7.50E-06"
                     /label="JN550_009066"
                     /locus_tag="JN550_009066"
                     /protein_end="533"
                     /protein_start="449"
                     /score="27.0"
                     /tool="antismash"
                     /translation="ELEAFLNAHPNVVEGGVGATWDESRLTELPTAWVVLKDKFKSDQE
                     ILRALKEVHVTIDGQVTGYKKLRGGVWHIPALPKNPTGK"
     aSDomain        complement(54816..56018)
                     /aSDomain="AMP-binding"
                     /aSTool="nrps_pks_domains"
                     /database="nrpspksdomains.hmm"
                     /detection="hmmscan"
                     /domain_id="nrpspksdomains_JN550_009066_AMP-binding.1"
                     /evalue="1.80E-72"
                     /label="JN550_009066_AMP-binding.1"
                     /locus_tag="JN550_009066"
                     /protein_end="441"
                     /protein_start="40"
                     /score="236.0"
                     /specificity="substrate consensus: X"
                     /tool="antismash"
                     /translation="TNRSVTIGELRIRVGRIAKGLESCLNPPDQARWALILPNSVEYLE
                     IFHSILWTGGVVCPINHALKSSEIGHGLAVSRPLYVIAYGKAITIVKQAISLAQVELKG
                     IGVSWANPTVFSVISSVPGLKHIPTDFWAESSLSIPHWEDTSTRLASIHLSSGTTGKPK
                     GVELTHYNFVSNCYQLIHHGRDQFNAKSTTVAFTPWAHIAMTTMPLFLGPFTGMLHHAM
                     PSYSTEDFARLVESNRATSFQGVPSVVLTLANTDVTSRYDFSHARMINVGGAPLRKALI
                     EKLTKRAPWRLIQVYGMTEASGYVAYQKFSEILPDGVIGHLLPNIEACLKKEGTSDDAE
                     EGGPGELWLRGPNITRGYAFNSNATENAFPIEGWYNTGDVCIIDKEGRISVVGRSKELI
                     KY"
     PFAM_domain     complement(54816..56021)
                     /aSDomain="AMP-binding"
                     /aSTool="clusterhmmer"
                     /database="35.0"
                     /db_xref="PF00501.31"
                     /description="AMP-binding enzyme"
                     /detection="hmmscan"
                     /domain_id="clusterhmmer_JN550_009066_0020"
                     /evalue="4.60E-72"
                     /label="JN550_009066"
                     /locus_tag="JN550_009066"
                     /protein_end="441"
                     /protein_start="39"
                     /score="243.1"
                     /tool="antismash"
                     /translation="LTNRSVTIGELRIRVGRIAKGLESCLNPPDQARWALILPNSVEYL
                     EIFHSILWTGGVVCPINHALKSSEIGHGLAVSRPLYVIAYGKAITIVKQAISLAQVELK
                     GIGVSWANPTVFSVISSVPGLKHIPTDFWAESSLSIPHWEDTSTRLASIHLSSGTTGKP
                     KGVELTHYNFVSNCYQLIHHGRDQFNAKSTTVAFTPWAHIAMTTMPLFLGPFTGMLHHA
                     MPSYSTEDFARLVESNRATSFQGVPSVVLTLANTDVTSRYDFSHARMINVGGAPLRKAL
                     IEKLTKRAPWRLIQVYGMTEASGYVAYQKFSEILPDGVIGHLLPNIEACLKKEGTSDDA
                     EEGGPGELWLRGPNITRGYAFNSNATENAFPIEGWYNTGDVCIIDKEGRISVVGRSKEL
                     IKY"
     CDS_motif       complement(54915..54995)
                     /aSTool="nrps_pks_domains"
                     /database="abmotifs"
                     /detection="hmmscan"
                     /domain_id="nrpspksmotif_JN550_009066_0002"
                     /evalue="1.10E-05"
                     /label="NRPS-A_a6"
                     /locus_tag="JN550_009066"
                     /protein_end="408"
                     /protein_start="381"
                     /score="17.9"
                     /tool="antismash"
                     /translation="GGPGELWLRGPNITRGYAFNSNATENA"
     CDS_motif       complement(55512..55565)
                     /aSTool="nrps_pks_domains"
                     /database="abmotifs"
                     /detection="hmmscan"
                     /domain_id="nrpspksmotif_JN550_009066_0001"
                     /evalue="2.40E-05"
                     /label="NRPS-A_a3"
                     /locus_tag="JN550_009066"
                     /protein_end="209"
                     /protein_start="191"
                     /score="17.1"
                     /tool="antismash"
                     /translation="IHLSSGTTGKPKGVELTH"
     gene            56757..60219
                     /locus_tag="JN550_009067"
     mRNA            join(56757..58478,59061..59261,59329..59620,59672..60091,
                     60146..60219)
                     /locus_tag="JN550_009067"
                     /product="hypothetical protein"
     CDS             join(56757..58478,59061..59261,59329..59620,59672..60091,
                     60146..60219)
                     /codon_start=1
                     /locus_tag="JN550_009067"
                     /product="hypothetical protein"
                     /protein_id="KAI1864047.1"
                     /transl_table=1
                     /translation="MTTTRSKRPLRPIRIGNASGAIGDGIDQIYKLAKSGSVDAITADY
                     LAEFNIAWKAIELQTQPELGYEPNFLEQLAWENGDAARLVAEKRIKIVHDGGALNPKGL
                     AVKVDEYFKNLGFDDVKVAAVIGDDVTKRLRQNQLGSIRHLDRDGEYFNPKKQKILAAN
                     AYTGQSGIVSALQAGADIVICGRCCDASPVMGLAYWWHGWNSTEYDKMAGSLMAGHLIE
                     CGAYVTGGNFCGAQEIEHLHHAGYPIAEISCDGTAVITKPVDSNGAVTVDTCKAQLLYE
                     IQGPIYLNADVVADIEQAKLEEVGKDRVRVTGIKGMAPPLTAKLAICLAGGWQAELSGF
                     CAGLDTDFKFQLLKDQVMRQINPNDFSTISIEKYGTPSPNPRSQAESTVHIRMFAQSPD
                     KDAMIQFKRAIFYNGMQGYCGLHLSMDWRTMEARPYVKYFPALMAQSDLPLEVQFIGTW
                     PRVVAVEARRRSECILQVPVQRSYQPAAGLDEQCQTIRRPLGDLVFARSGDKGGNANVG
                     FWVRNSAAWPWLQAFMTSSRLAELFADDWDEKYTVERCEFALLHAVHFVVKGILQDGTP
                     ISTLQSQAEVTQIVQLKSINNSQMANASPIRNSTGRYENVDFRKAIGFQYPPVKCSYNR
                     RDVLLFANAIGVQRDELHFLYELHPKFAAFPTFPINLGFKQTDQDVFDFIARTTTVDVP
                     GIPPFDPQRSVDGERGIEIVRPLPVSSEGLDLEIRNKVIGAYDKGGAMILESEGELVDI
                     KTGITYARLSSTAFGIGQGGYDGPRGPSKPAIKMPTRAPDAIHKMQTTTEIALLYRLCG
                     DYNPLHADEEFGKRAGFKGSILQGLGTWNIAAHSVLRELGRSNPARLQKFGARFKSVVY
                     PGDKLVTPVEEDGRIALSNGYAHLKREKNKL"
     PFAM_domain     56799..57872
                     /aSDomain="AtuA"
                     /aSTool="clusterhmmer"
                     /database="35.0"
                     /db_xref="PF07287.14"
                     /description="Acyclic terpene utilisation family protein
                     AtuA"
                     /detection="hmmscan"
                     /domain_id="clusterhmmer_JN550_009067_0022"
                     /evalue="1.00E-126"
                     /label="JN550_009067"
                     /locus_tag="JN550_009067"
                     /protein_end="372"
                     /protein_start="14"
                     /score="422.5"
                     /tool="antismash"
                     /translation="IGNASGAIGDGIDQIYKLAKSGSVDAITADYLAEFNIAWKAIELQ
                     TQPELGYEPNFLEQLAWENGDAARLVAEKRIKIVHDGGALNPKGLAVKVDEYFKNLGFD
                     DVKVAAVIGDDVTKRLRQNQLGSIRHLDRDGEYFNPKKQKILAANAYTGQSGIVSALQA
                     GADIVICGRCCDASPVMGLAYWWHGWNSTEYDKMAGSLMAGHLIECGAYVTGGNFCGAQ
                     EIEHLHHAGYPIAEISCDGTAVITKPVDSNGAVTVDTCKAQLLYEIQGPIYLNADVVAD
                     IEQAKLEEVGKDRVRVTGIKGMAPPLTAKLAICLAGGWQAELSGFCAGLDTDFKFQLLK
                     DQVMRQINPNDFSTISIE"
     PFAM_domain     join(59818..60091,60146..60168)
                     /aSDomain="MaoC_dehydratas"
                     /aSTool="clusterhmmer"
                     /database="35.0"
                     /db_xref="PF01575.22"
                     /description="MaoC like domain"
                     /detection="hmmscan"
                     /domain_id="clusterhmmer_JN550_009067_0023"
                     /evalue="8.20E-19"
                     /label="JN550_009067"
                     /locus_tag="JN550_009067"
                     /protein_end="886"
                     /protein_start="787"
                     /score="67.5"
                     /tool="antismash"
                     /translation="PTRAPDAIHKMQTTTEIALLYRLCGDYNPLHADEEFGKRAGFKGS
                     ILQGLGTWNIAAHSVLRELGRSNPARLQKFGARFKSVVYPGDKLVTPVEEDGRI"
ORIGIN
        1 gacacatgca gcttgtaaga cagtatcgat tcttaagaag cgactattgg cccggactcc
       61 gcttcgccac ccactttacc ccgacgaaaa cggaactgca aacgaccgct gcaggctgga
      121 tatgcattct gggaacaaga ggataagatc aacgccatac gcagattata gtgttacatt
      181 ggtgctaggg ggaatgccat caatacgatg ttctctgaaa ccaggagtct aaagcgggcg
      241 aatgcgcatc aaagatcttg gtccatatca ttgtcaatac tagctatcaa atccggtttg
      301 cactatcatc ttcgaataca ataacaggcg aaggaaaata actaaacgta tctaaattat
      361 cttgtaaata agccttgcta gttgaggctc ctatcatcct aaaaaattgc acaaatgcga
      421 catacgtgta tagttagcca cagtgcaacg ctacctcagc ggatgaaact gatttttttg
      481 tatattcaag atcactagct actgctacgc ttcattccct gggctacaaa ttcatgtcca
      541 cctttctctt tcagattggt cgtcacatcc tctacatgag gagccaggtt gtaatgaacc
      601 tctctttgtt gtttcgggga ctggagtata cccaggttgt tcaattcgcc atcgacatcc
      661 tgaatgacgc cacccaagta cttgattgcc ctcttttttt ctcgattgtt gttagtgttg
      721 aggaggtact cgaaagcgtc gttgaggttt tctatcaact tagccatttc atgctttgga
      781 cgtccggtac gttgttggac ctggagtgca cgtctggatg actttaacaa acgttgcatg
      841 gccacgtcgg cctcgtcgac gtctctggcg gtcttcagga cagtgatatc cttacgcagg
      901 caatcaagcg ccccttgcag cttatccaga gcatccccgc ccttgtccag cttgtttttc
      961 acggcctctc ctttggacat gatcttcttc cagcgctcct cgccgagtat gtcgttaaga
     1021 gttcttgttg tctgatttgc ctcaactcca atgtcaagta ggtgtttgta cctgccgttt
     1081 tctatactgt agcccagcag tcttgtcgtg gggagggttt ctggatagta tcgatttagc
     1141 accttaacag agcgctcata ttgtctctcg gccttatgta ggaaatcgag agcagaatcc
     1201 tttagttcgt gttgcctgat gttttcgagg gcgatgttga gattttccaa gtcattccct
     1261 acttgacgta ctgtgcgttc gtaatctcga catttttcgt aaggcgttac cagggctttc
     1321 ccctattaga gaattagagt ggaactgtct tgaagaaata gagtttacat tgtagaaata
     1381 cttgtggagc cgaatacaaa ggcggggaag ggatcattag agttacttac cactaacatg
     1441 gcgccgacgc ctataagaat gcctgccatg gtagcgagac caaaaactta ttaatctgcc
     1501 tgatttacta tgtagatttg gcgattgtga ggttgactgt gaatggggtt tcgggaagaa
     1561 aagttgcgaa cgagaaataa gatatcaaag gctcggatgg aacagcacaa caggagatta
     1621 gtgcaaatgc cgcttcattt gctgacgctg gattacacgc tgtgttttag gcttggatca
     1681 tgaactcggt aaatccagac gtcactctac agcccttatg gatttgcact gcgcgttggt
     1741 gattggcagt ggcgcagcgt tcgacgggat gcggaagcgg ctcagattct gacgtcagtc
     1801 agcaaccagc caggaacata cgatcccccg ccttcctgac aatccgtcag ccactgagac
     1861 tccttgactg tctatttgga gtttctgtca gcgtctgagc tgccgagcct gcctccagct
     1921 caacacgcac cgagtaacca gatgaggcat tgctgattgt atctcttcga accctctggc
     1981 cacgtaggaa acagcggtac tgacattaca cgttacagtt tactgctttg gtgactctag
     2041 atgtccaacc cgactggtgc tggctcaggt tgcgcaacct ggttgcaact tttcccacca
     2101 tcaaaccccc tacaccgaca tttctgtgat accttcgcgc aatgatgtat gaagcatgaa
     2161 tagctacccc tctaccccaa cagctgcgga tctgtagatc ctgtgtgctc cggatcggca
     2221 gggctttgag ggccgtgcat gaatccttct ggcaggccaa agtggtttgc ttactgccaa
     2281 caggcaaaag tgtggcatcg caatcacagg aacgggattc aaaacatgac gatctgacag
     2341 acgcctaagt ggcctgacgt aactgcaagg ttttatgttt gttgcatcta gacgtactaa
     2401 ttatagttac aaattaatga tatcaagtgg aatattgctg ttggtctgcg aggtcttata
     2461 tctcgacaca cgctggtcac tttgcacggt cggcctgatc ctgttgccgt tgccgcaagc
     2521 atgcatcaat ggtgagttgg tctcttggcc cttctccgca cgatcgtaac cttcagagaa
     2581 tgattgactc caattgacgt caatgctcaa gcaaagcgaa tattctcagc agcggcagtt
     2641 agcgtgggcg ttagaagatc atatgacctc gttgcatggc tccagaatgc gttcgaagtt
     2701 gatgtttgat cgcttatccg accactgaag catgaagcca agaactgtgt aaccagaccg
     2761 tgtctgctcc ctagatgtac gaatgccttg tttgtcattc gaaatattcg caatggacac
     2821 cgcagtgggt tttgtaaggt gagtcaagtg gtatacatca tctagatata ggcatttcga
     2881 cgccacagtt tctcgtccat ggttgcaagt tttggaattg gaagcagcgc tggagaaaac
     2941 agttgtaatg gacgcatccg gtcacttgcg tcgaggaatt cctcggtcta tagtgcggtg
     3001 gctcgccttg ccattgctta cgttcgttag ggccccgaga acggctgtgc aacaacttgc
     3061 tcttgcacta gttgagagcg tatattctta ttcatagatt gaccattact ttattggaaa
     3121 tcagtcggat ttggatgttg ctatttggct cagcctggcg gttgaacacc agatttgcca
     3181 tggagaaggc caatgagctg gtcctgtttc tgcttgtctg atgccgccga cttgaaagtc
     3241 cgctcccggc attgatacca atactttccc gtctgaccct ctgctgcacg gctcccttca
     3301 gctaacatca cgtaagtgtc gacggcggca ttgatgtcat cgggagcacc cgagccaccc
     3361 atcttggtcg ggacccatcc gggatccatg ctgttgcatg caacctggct accgaaatgt
     3421 cgggagaacc agaaagccag catgacattg tgcagcttac tgtcactgta cgagcatcgt
     3481 tcaatgtccc ttagagtgac atcgccgccc tggtgcatgg agctgtaggc atcgccagac
     3541 aattagccac ttcatgacct tacctcgatg accggtcagc ttcagatcgc aactcacctg
     3601 cttaggaaaa catatctcct tggcggcggg ctgatgagac aagtcaagag gtaaggggct
     3661 aatgtgttta ttgcaaaggt gctctcgcct cctctcatca ccccggcgtt gtgtatgatc
     3721 gcatcccaag ggcccgcctc gttgagctgc gaggccaatg accttgtctc ttcagttgat
     3781 gacaagtcgc caataaagca accagtcgct tgcggacaag cgctgcgcgc gtcatcagcc
     3841 cgtttcggat tccgggcatg cagaaagact tggtgtccac gactggctaa cgcctgtgca
     3901 gatagcaatc caagcccatc tgaggatcca gttatgaaga ttcttgacat tttggcgact
     3961 ccagtgcaga atgataccgg agaagttcaa ttcggaggtc cgggagagca tttgatgttc
     4021 agcttacgat gctccggcgt tagctaactt cacgtctaaa ctccgacact ggcgccgtcg
     4081 tgacgtcaac ccatgggatc ttgttcgaca agtgaacatc atctccacca tggtttacga
     4141 tgcggatatt ctacagagca tcttgctatt ttctattcca gaatttgagc ctgacaggat
     4201 tcaggtatac gtagatgatg tgtatcctat tggctgtgtg attcggggat gtcttggcgc
     4261 gctgcatacc aggtgacaca aacagtccca ctcgtcgttc ccgcaaacca gtctcagcca
     4321 cctccaccag atataacaat agcatggtgt ctcacctttc tatacagtca aatatacagt
     4381 caaatgagca aatgacttca tgcatggtga atctgatccg ttattgtcac ctctagctga
     4441 caacctgcta tgttcgtggt tatcagaaat tgacagttgg cattgtctat cagcgagacc
     4501 ttccacgagg cctgcctaca taggcacgtc tggtagaatc aggtgtccga gttagacatg
     4561 tatatgtggc gatcccatag tagtttcaag gccgccagct gagccaccta atacgccatg
     4621 atctgtgtaa aatgatatcg cgagttctgg ttcatagtcc ggctctggaa acttctcaac
     4681 gtcgacagtc agccatcgcg gcgatacaat acacggcaaa catctttcaa ttagacattc
     4741 cccagggtcc tagaagaaga ttacaccgac agcacagttg cagtacgcac cccgcattct
     4801 gcatcaaggc gtaatgggga tcttgctaac aaactacccc tgccaaacag cctgcggggc
     4861 aatggggtaa tggtgcgtgc atacgtgctt gagttacata cctcggttgt atgcaaggga
     4921 ttggcctacg attctccttc ggtttcacgt cctggcgaga gttccctgac tcgaatattt
     4981 ccagtgcatt gcattcgtgg agctactctc accaacctgc attgggattc tcgaacactc
     5041 atactcaacg aggatggctt gtaggttgac tctgatcttg atcaaaaagg cattcaggac
     5101 tgatacccct gtatagtgtc acttgctgga gttgccgccg gcggggctgc gctcgcagct
     5161 tacctcgatg ctcgctatca tatccgccac gaccttcgcg atggcaacag aaaggccaga
     5221 ctggaagcaa cgatggcaag ggtcatggaa aagtttcagc agaacaagct gctgatctac
     5281 catatcctgg aagatcgtgc aggcacccag gagggagatc tggttttctt gatcttcgaa
     5341 gacaggcaat ggacctacac ggaattcttc aacgccctgc agcccattgg caactggctg
     5401 cttaaggacc tgggggtcaa gaaaggcgag atggtggccc tcgatggagg caactcaccg
     5461 gagtggatac tgctttggct cgccctggag ggcatcgggg ctgtaccagc ttttatcaac
     5521 tgcaacctga cagcccagtc gctgcagcat tccgtcgaac tgagcaaagc caggtatctg
     5581 ctcgctgaca gtgatatcag ccacctggtt tcaccgatag aggcaggtct gaatgaatca
     5641 gggatcaaaa cgttatatta ctcaccccag ttcctcgcat catttcaaga ccgcgagccg
     5701 ttgccagcgt cgcgccggga gaacatcagc ccgctggatg tgtcctgctt gatctacacc
     5761 agcggaacga caggcatgcc caaaggcacg attatgagcc gtgcgcgtga gctatcattg
     5821 gctatgacag gtactcgaca cgaaatggtc ttgaagccag gtgataggat gtatacctgc
     5881 ctccctctct ttcatggatc ggctcatggc ctctgtgtaa taccaagcat aggaagcgcc
     5941 tcgacagtta ttctgtcccg caaattctca cacaggacct tctggcctga ggtgcaccag
     6001 caccaagcca cccacatcca gtacgttggc gagctgtgtc gttacctggt caacgcacca
     6061 ccctcgaagc tcgacaaggg gcacaaggtc agggttgcat ggggtaatgg catgagacca
     6121 gatgtttggg aagagttccg acagaggttc gacattgagt gcgtccacga attgtatgcg
     6181 gcaacagacg gtttgggctt cagcacgaac ccgaaccgag gtgatttctc acgcaatgcg
     6241 attggtgtac ggggaaaact atggcactgg tggaacggcg acagggagaa gcgaattata
     6301 atcgacccgg acactcagga agttgtgcgc ggccaggacg ggttcgccat cgaggccaag
     6361 gcgggtgagg ctggtgaagc aattgccagg ctggacccag ctgcccctga tcaaggcacg
     6421 cctacatatt tcgccaacca cggggcatca ctgaagcggc ggctgcccga cgtcttcgag
     6481 aagggcgact tgtggtttcg atctggcgat ctgatgcgcc tggatgccga tggccgcttg
     6541 ttcttcgtcg atcgcctggg tgacactttc cgatggaagt ctgagaacgt atcgaccaac
     6601 gaagtcggcg acgtggtagg cgcattcccg cagatcgccg aagctaacgt ctacggcgtg
     6661 ctggctccca agtccgacgg acgcgctgga tgtgcagcta tcgtcccaat ggaaggtgtg
     6721 gtcaccaacc cgggggaaac agctggtgtc tcgttcgact ttaagggtct ggctgagcac
     6781 tgccttacta aacttccacg gtacgcagta cccatattcg tgagggtggt ccgccagctg
     6841 gagtacactg gcacaatgaa gctccagaaa ggccggctga ggtccgaggg ggtcgacctc
     6901 gagaagatcg aggagtcagc gaagagcaag ggagaagctg tcgataccgt ttactggctt
     6961 ccgcctggaa ctagagagta cgttccgttc aggaacaagg atctccagga attgaagggc
     7021 ggcactgtga gactgtgaga caataccata gtctgtgtag atttcctgtc taatgtagca
     7081 tgtacgtaag ggaaggtaat aaggtatatg aattacctaa tgggcccttc atgtttaagt
     7141 tgtcccatcc atatgtatcg ccgttcccta ataggcagcg acttagtata aaacttctgc
     7201 gataaatcac tgtgatgatc actatatgag gtgaagtgaa gagaagtaaa gaagggtgtc
     7261 tcagccaata catcggcaac cacgtaaaga acatggctga tgtgtttcgt ctcacccgat
     7321 cgggcgatgt aaacattgcc ttgcactcca gggatcttgt gcaccccgga atgtgaacca
     7381 tctggccagc cgtattcaca atgttgtgcg ggtgcctaag gggagaaagt cagatgattg
     7441 aatgaagaca aagccctatt cacgtcgccg atgcccccca tagtccgcaa ttcgcagccg
     7501 acttggcaac aacaagatca gtatacctgc cggggtggcc aagttggtta aggcacctca
     7561 cttgctggca ttgctatttg ccttcacttc cttgctctca acgccgtaca cagaggagat
     7621 cccgggttca aaccccggcc ccggcatttg ttcttttttc tttttctttt cttcctttgc
     7681 ctttccaccc ttcccgtggc aggcagcctg ctatcctcat ttacttctta ttccactggt
     7741 gaagttgaac tgtcaaacgc tgctggactc tatgctaata attgcgcagg ggtatcacag
     7801 cttatggaca attgtcgggc actcagcatt ttcaatatca tatcccgaac gggtccacct
     7861 ctcaggtgta tactcgattc aactatccta caagtatgat acgacggggc tatctccccg
     7921 atttcgccag gctgtggaca gcgtttatcc acttctgttc atcactcctg cagaaaagtt
     7981 agcgtcaagt ctctcaaaag ttgacatgga tcagcgcagc aagacttacc gatcgaatct
     8041 cagcagcttc cccagtaccg gaaccagctg tgacctgacc ttctcatcct taacctccaa
     8101 gaactgcagc aggattgtct tgagatacat ggtgtccacg gccggctgac cggcgggggc
     8161 tgcggcacca ccgttgatgg gcgtgccaga tctcgagcta tcgatgctgc tacggccact
     8221 gcccgcgaga ttcgaagcac tgccaccggc gagtctgccc tgtgccgtcc tgagctcctt
     8281 gttgagtttc tcatagcgag acctggcctc gtcgagcaac ttccgtagat cccccttctg
     8341 cttctcggct tcccggacct ggacctcgga gctgtcgagc gcggacctca agttcgcgac
     8401 ggcagtccgc atgtcctcga cctcggcgtt ggccttctgc tcgacctgct cgagctcttc
     8461 ccttcttctt ctccactcgc gctccctggc ctccaggtcg tccttctcgg agcctagcgt
     8521 cttgacatcg cgctcgagct cgcgcacctt ggccttgagg tcctcgctct cacgagccct
     8581 gcggcggccc aaggtgctgg cctcgtcctc gatgcggtcg cgttcctcga cggccgcgtc
     8641 caggcgcgcc cgcatctcgc ggaccttggc atcggcgcgc gagtcgactt cgttgaccat
     8701 gcggcgcatc gtctcgccct cgcgcgttct ctcctgcaga tgcttctgaa cctcagcaag
     8761 ttcctcttcg agcgattccg cctggcccct ggcttccttc agctgtacgc tcagctcggc
     8821 ggtctggtca cgcattgagc ccatcaagcc ctgtgccgaa ttgtactgag ccgtcttgag
     8881 gtcggcctct tccttcaaag aatcccgttc tcgctgcagc gcctcgactt gatcttccag
     8941 ggttttgatc ttgggcttga cacccgcaag ttcggactgt aacgactcaa gctctcgggc
     9001 tgccttttcg gccttggcag agagctcgat cttctcggcc tcggaacgcc tgaaatccct
     9061 gccggccact ctcttttcat cttcgagctt agcacgagtc ttgccctcgg ctgcgatcct
     9121 atcgttcagg tttcgaatgt caccttctct gtcggccgca atgcgttgga cacgggcgac
     9181 ttccatcttg agctccttct cccgcttctc gaggtttctg atttctgtct gtttggtcgc
     9241 caattcttcc ctggttgtct ttaatgctgc cgagtcctgt cgcaacgatt tcagctctgg
     9301 ttgcgccttg gacagaacct cgcgaaggtc agtaagatcc ttataccgcg actgagccag
     9361 ctgttgagct gcccctagat ccgatgtcaa ggtttgtgac ttggccttca aggcatcgaa
     9421 ctcgctcttc atggtgtcca actcggattg cagcttggaa ctcgcctctg tattcgacgt
     9481 gaaggacgca acctcagctt ccaactcagc aatacgttcc ttgagcgacg ccctctctga
     9541 ctcgagttgc ttgatcttat cctttgcatc agtatggtcg tggccgatag agagcagagt
     9601 ctcctggata gtttcgatct cctcacgaag atcctcttcc gtcttccgct gcttcgagag
     9661 tcggtcgatt tgtgtgtcct tctgagagat ctcatccttt aatttggtga gctcctctcg
     9721 cagcgaggca gtttcagggg gttcagcagg tgagggcggt ggttgctcgg aggcagcagt
     9781 aggtgtagaa gcgcccgcgg ccgaggaagc gccgcccttc ttctttttct tgttgttctt
     9841 ctttttgctc gcaccagtgg ttgaaggggt cggcgggacc tccaaggact cggacggggc
     9901 agcagtggta gccgggctag gaggaggcgc atcctggatc tgcttgttga gctgctctat
     9961 cttctccagg ctctccgtct tggacttctt cagggattca atctccgacg tcagccccac
    10021 gatcttagtc tcgagatttg atttcgcttg ggctagctcc ttgaacttgg actgctgctc
    10081 agccttctcg tcctcggcag ccttgatggc ggatttgttc tgcttcgtag tctcggccga
    10141 ggtggtcctt tctttctcca ggctactttc cacgtctcgc agttgacttg tcagttgctc
    10201 gatcttctcg gtgagcgtct ggatctcggt attcctggca tcaagttggg tctgtagaga
    10261 gccttggacg gcggacttgt ctcgaacttc gctgagctca cgggtggcaa cctcgagatt
    10321 ctcgaccaag ccagcactgt gttccttggc cacagagagc tcctccttca ggttaccgat
    10381 ttccgacttg agctgggcaa tctcttcggt cttggaagca acctcggcct gcagctgagg
    10441 aatctcatcc tcgtacgaga acatatcctc gctttcatcc ttgccggcat cgggggactt
    10501 tgtcttgccg tccgcaggct gggcggcaga tggtgaagcg ggctctttgg gctcgtcttc
    10561 tgccttggtt tcgccggcgc cggcgacctg cgacggcgat gcttctgacc tggcagcctt
    10621 gagtgtcgca agctcgtctc tgagctgcac aagctccttg tcggcgtctt cgtatttctt
    10681 cttgaagctc tccttctcgg ccgagacacg cttgaactcg tccatgacca tgtcgccctt
    10741 cagattcaac tggttgaggt actctaacag ggcggcagga tccttgatgg atgtgagcgg
    10801 cgtgttctcg cgcaacgccc tttcgaaggg ctcgatcgag gtggctcgtc catgggcgat
    10861 acgatacgag cgcaacagct ctgtcacaca agagaaagtt agcgtcacga cgagcaaaca
    10921 gccagtatga gttgccgtca gagcgagaca atacaacacg taccgggata tgtcttttcg
    10981 agcttgtcca gtttccgcag tttggccttg acttcggcgg gcagttcagc cgaggggaca
    11041 ggttgcgccg cgctggcggc cggctcagct gcttctggtg atttggctgg cttgtcgacg
    11101 cggtcgccat tggactcggc gccgtctgtt gcaagcccat cggctttctc ggccgttgtc
    11161 gcatcgtcct gggcaacagc aggcttctcg tcggtctcct tggcctcggc ctcctcctcg
    11221 tctagagcaa aggcggcctc gaagacggca gggtccggat tgggcaggcc gtcgccattg
    11281 gaaacgtcct gggcgggctt cttcggtctg cgcttcgcgg gcgagtcctt ggcgctgttg
    11341 gtgcgggaga cggagcgagg acgggtgccg gagggcgtgg gctgatcgga ggcggccttc
    11401 tggcgggcct gctcctcggc gatggtccgg tcgattgcgc tcttgaacct ctgaaacatg
    11461 gtggatgcta gtccgcggtc tgcgttgtag ccatgcgctg ctgcgtcgcg agctgcggcc
    11521 gtgggattgt cgtcgtgggg tttcgtcgag tgctcgtggc ctggccggta gttgggtgtg
    11581 taagaccgag gctgggagac tttggagtgg gctgctgtgc tggccgcttc gaggctgagg
    11641 cgttcccggc gtctgggcac ccgctccgtg gacgcaacgt ctacttgagt ggatgtatga
    11701 gtgcagaagg acagtcacgg tcacagccag gctcgcgaga cgattctact gcagctgcag
    11761 acaaaagaaa aagtgccaag tgccggggaa accaaacacg actcaaactg tcgaagccgg
    11821 ggagagctgc cgggggagcc agatgcgcca ggtgttcgcc atgtttgagc tggaccccat
    11881 ccctgccgaa aaggggactg ggaggtaagg tctaagttag aaaaagtacc cacagacggg
    11941 atgaggctca gggcctcggg cacgggggaa tgtttctctc aggggcccca tgctacctac
    12001 tgcaggtgca gtacagcccg ttgactgacc acctgggcac ctgcggtgct ggggaactca
    12061 atgcgatgta ctaagtgaac tagctataag atccatggct aacgagatcg gacggctctt
    12121 ctcggtctat agcatgtaac agagacattg caaagtcgtg tacactgctc tagagagaga
    12181 gagagcagca gcatgctggg tccgttgccg tcgtgaaaac cggtccgtct gcctctctgt
    12241 tcccgacact gcttcactgc ttcaaacacg caggctaccc cgtatttcac cagctgcagc
    12301 agcagcactg cgagtcaagt taccacgggc cccagggact gtcgggtgta actgcatgta
    12361 tgtaaggagg ccaatccagt cagagctcca gaaagggggg gggaggaagg gggcgtgcgt
    12421 cgtctgaaca atgagtccag gcggtggtga gggagactcc ctccggcttc aggcacccac
    12481 tcagaggcgg gcggcagagc cagcctccag ctagctttag cttgcctagt tcgcaaagag
    12541 ccgcctacca tccaaatagg tacctaggta gtggtacgta cagtggttac ataacagctg
    12601 gcgtgccctg gtggcctctt cgcgctacct cccagatggc gtcactgtgc tttttcacga
    12661 caaatgtcca caccagctgc gtcgcctgcc tcgtgatgca accaagagac atatcaccgt
    12721 tctgactcca ccgatgctgc ccaggtagct gcattctgtc aagaccgaga ctcttctttt
    12781 ccttgatcct gttggcctga ccgcctcacg ccctcttccc ttcctctttt ctgcaagctt
    12841 ctcttctcgt catgctcgca tagcatcacc accaaacccc tgctgtagag tcatggtctc
    12901 tctttggccc tggaaggtaa gctacgcctc tcttcccgat gccatgtccc ccgtcttcct
    12961 gcatcatcac gactccgtgc accttggtcc ttcgccaaat cttgttcccg agactgacta
    13021 gacctcctcc gccagggcga agactcgtcc cccgcctcgt tcgagaaaac cctgtcgact
    13081 ctctccaaga agatcgcagc cacccagctc cagctcgaca agcagcgctc ctcctcgcgg
    13141 cgcgtcaaag tcctgtggac cctctacctg tccttcgcct acctcgtcta tgccatcgtg
    13201 ctcgtccttg tcgtcggatg gaagaacttg gggccctggg aatggaccgg tgtggcaggt
    13261 agccccgtcc taatctacct tatccgcacc ctcacgaacg cctactttac cttccgtatc
    13321 gacaccctcg aatcgcgcct caaggaccag caggctgagc gggccaagac tatccaaaag
    13381 ctgaaggacg ccaccaagta cgactctacc ctggaactac tggagaaata cggcggggag
    13441 aagcccaagc ccaagcgcac caagtcaggc cagcctggcc cggataatga tggagatggc
    13501 cagaagggca gcgggccggt caaccaagac gggcctcgca accggggcca gcccagcggc
    13561 cgaacgcaca tgccaccgcc accgacagcg aacattcaac ggcctccctc ggccccgggt
    13621 acgccacaaa accaaaatcc tcaggcgccc ttccgcccgc cgccaccaca gtccgcctct
    13681 cctctcgggc atgaactcac tgctgagttc gcccctaatg ccggagatct gcctccgtcc
    13741 taccaccagt acgagttcaa ctctggcccg cccagatggt acgatcgcat cctcgacctg
    13801 atgcttggcg aagacgaaac tgcccccaag aaccgcctcg tgttgatatg tcaaaggtgc
    13861 cgcttggtga atggccaagc gcctccgggt accaaaaccc tggcagaggt tggacaatgg
    13921 aaatgcatga gctgcgggac gctaaatgga gagatggacg aaggaaagaa gatcatgcgc
    13981 gaggttttgg gtcaagggag tgagcagtcc atcgacgagg ctgaaggagt gagtggcgat
    14041 gattcggagc ctgcgtcggg ggctttggcc gctcagaatg ctggacatgg aagagacagt
    14101 accgaggacc agaagccgat ccggagatcg ggcaggaata aatctcaaat ggtcccttga
    14161 ggaagcgcgg ccgcttcgat atcggaaccc agggggacac ctacatcaac ttactttgtc
    14221 cgatgaatag cagatacctt tgggaaaata acacaggccc aatgaccact atcaatctat
    14281 ttcttatcta catggggact ccttagcggt atcaagacca agcaatcgtg aggcgagctc
    14341 cccgtgatgt tcacgagacg gccacggata tgtccggcgg agacgagaca ggcgccggct
    14401 cagcaaatcc ttggcagtgg catcgatgcc gttgttgcgg agttcatcct ggccgcggac
    14461 tttggggggt ggctcgcgga gttctataga ccgtggtacg accaggggcg gtccgtctgc
    14521 agagatccga ttcgcacccc tccaagagcc acttccgtta atcctcagcg acccctctcc
    14581 cagcggattt caatgctggc gcttggactt acgacaagtc ctgcatgatt cgcaaggagt
    14641 cagtccttat aagtatcgct tgtggaacac atgttcaact atctttacct agatgtacat
    14701 gcataggtat gctggtggtt ctccaagtgc atataattcg agaggccagt ctgcaacaga
    14761 gctccgtata acctctgcgt caacatagct ctacgtccat ataaccagat ggcgctggtt
    14821 acggtgctgc tgcaaaatgc agtaattata gttactctgt tgatctttgc ggccatctgc
    14881 tatgccctcc ttcgcagcct ctacaatgtg accttgcatc ccctatccag ctacccggga
    14941 ccgctctcca cacgcctgtc tgtcatcccg cgcctctatc acctacaggc cggcgacaac
    15001 ccgcactggg ttgcttcgct acacgacgtc tacggtcccg tggtgcgcat cgcgccgcac
    15061 gagctgtcgt tcgtggaccc gatggcctgg cgcgatatct atggccgcaa gccgggagat
    15121 ggcaagcaac gggagctttc catggacccc atattttacg gccaaccccc ggccgatgga
    15181 ggccctggta acttgatgag ttccaataag gaacaacacg acctcatgcg ccgggcgctg
    15241 gcgccagcat tcgcgccgac cgcactgcgc gcccatgagg gtgtcatcgg aggctacgca
    15301 gacctgttga tccagcggct ccgggaggcg acgggcggtg gtctcggaaa gggtgccacg
    15361 aaggatgtca cgcaagcggc aaagccggtg gacataacgg cgtacctgaa tttcttcacg
    15421 ttcgatgtcc tcggcgtgct ggcgttcagt tccgactttg gctgcctgag gaccagcgac
    15481 taccacccct ggatccggct gatcatgagc agtctgaaga acatggcgac catgcaggtc
    15541 ctgtgccatc tgggcttgct gcagggcgtc gcctgggcgg caaagaagtt caaggtcggg
    15601 ctcgaggcgc agcggatcca ccgtgagttg acggtgagca aagtcaagca gcggctcgag
    15661 atggacgagc agatgaagaa ggaagggcgc gctgacttct tgggaggttt gatcgaacac
    15721 gtaagtgcgt gcactgcacc cccctttgaa gtgatcaatg tcgtctatat tggtgaaggc
    15781 tgcttgttga cgaggggcta cagggcttcg gccatacgac tctggaggca aatgccggct
    15841 tgctagtcat cgccggttcc gagacaacgg cgaccttgct ctccggcgcc gtgtatctcc
    15901 tggctacaca cgcggacgcg ctgggtaagc tccagtcgga agtgcgcgca agattcagca
    15961 acgaatcaga gatcacgctc agcagtgtga acagcctcac ctatgtaagt gcctttcact
    16021 ggatgggatg ttactcttct tggaatgcat gaagatgacg ctgtactcac tcgcctcctc
    16081 tgtggcagat gctcgcttgc ttgaacgaag ccctgcggat gtacccgccc gtcgctatca
    16141 caggacccag ggtgacgcca gagggaggcg cggtcattgc cgggcacgcc gtgcctgagg
    16201 gtgtaagtaa tcaactttct agaaactatg ggctccaacc gctgacccaa tgttaggcga
    16261 cggtcggagt atggcacttg gcaatgtaca gatccgcggc gctcttcgcc gacccatacg
    16321 gctttcatcc cgagaggttt gagggtaagg atgccaggtt ttccaatgac aagcttgacg
    16381 cagtgcagcc atttagcctg ggtccgcgag actgtcttgg aaggaagtag gtttctccct
    16441 ttttctgcca tcattatccc tcctaaagat ttgtcgtcat gctcacggat gaacagcctg
    16501 gcatacatgg agatgcgact ggtcctcgcc aagttggtgt ggaactttaa tatccgcctg
    16561 tcgggtgata gtagtgactg gctcgagaga aataaagtcc acttgctttg ggacaagccg
    16621 cccctcaacg tgtatttaga tcctgtcgcg cgttgatccg agcagctatg gaatgattca
    16681 aatggcgagt gagcgtgcat ttctctggct cacctgctcc aagagaacag atgttcaacc
    16741 aaggcagtaa agattaccta ggcttcaaac caatcctgaa tatccgagca caaaatagta
    16801 gactacactt agcgaatcaa cagcaacgga aatatggccc cagcgggaag atgcaggtga
    16861 tactatcaat aaagttgccg aagccagcaa gtgaataggc actgatagaa aaagattatt
    16921 gccagagaat aatttacaaa agcgcggcca ccgtgaatgc gcagatccac catcttccgg
    16981 ggccaagaga cttcccgacg gatatttgat gtttctacga gttatatgta gtcatttagc
    17041 ggcgaaatta gaatgaattg tcacttggca gatcgtgagt gatatataag tttcatcgta
    17101 gcgttatggc attgaacagc ggcaattcaa ccttgcgagt tgcaaagcgg agctctgaag
    17161 agactagcat atgtttcatc ttgaccagga gtgcctggcc ggaaatgata cgacgccagt
    17221 ccttgggtaa tcttctactt ggcgttcacc ttcagcctga atgaaaccca agccacaaag
    17281 agaatgattc ctcacgacat gttctggtgc agtcaacagc cataaccagc tgatccgcca
    17341 ggggtcacct cttgcgctta tatcatcatg tggtatcgcc ctgcagtcag cagcccaatg
    17401 caccgttgtt tgtcttcatt tattgtacca agcctttggg atcaaaccaa tatcaagccg
    17461 cgctcgtgtg aacctgggtt cgacagacga gggacgctgg accgccatct cactggtcga
    17521 acccgacaag cgacaccttc ccctattcct ggataaattc accgtcgctg cggggtatcc
    17581 cagcggtctg gtttcttgta tatccgtctt ggcatttgga gttcagctta gcgcatctcc
    17641 aagttggcca gggcctcatc ttgcaattgg ccggctgagc ggtcagcgac tcgtcagtat
    17701 tggatcccag tcccgcgtat ccgccgtgtg ccacttagac catgaggcgg atgcttggca
    17761 ataagactcc atgagtccat atggtgcacc gagtatgggg cggcatcgtg ttgaggccag
    17821 cactaacccc agcttcctgg gggatggagc cccgcagatt taccccagaa cgacgagagg
    17881 aacgcgaacg ctgagcagac tcgacggagg aacgccaagc ctacatgggt tcgggcagtt
    17941 tccgacaacg acaatgatta gcgggcttga gcaggcattc ctgctctgtc cgtatatatc
    18001 aattggacgc gcacccttgt ttcctcctga tctcttcctg ccttgcctcc atgcgatgca
    18061 ctcagtctcc tgagtcaata ttgccatcgg cgtcgtcctc ttttccactg caaacatact
    18121 gacggccagc agtcgtgaag atggtcgggt ttggaagaaa aacgatccag gcgcagggcc
    18181 cgtcggcggt tgagacggga gccgcgtccg accccatcat cactcgtctt gcgaaagaag
    18241 ataaggtgcc atggtacaag aagcctaatc tcagggcact ctatttcctg ctcttcccga
    18301 catgtatggg aatcgagatg acatcaggtt ttgattccca gatgatcaat gccctacaga
    18361 tagtcccttc gtgggatgca tgtaagtttc aggtagccgc gtgtaatagc atcgtagcta
    18421 attcttgaca agtttttgga cacccaaccg gtaagaagac ctaggggcta tatgcagcgc
    18481 cgcgttggtg aaagcgcgag gctaacatgg aaaagggtca ttgaagggca tcatttcggc
    18541 agcctactcg cttggtgcca ttctttctct gcccctcgtc ccgattgtga acgaccgcct
    18601 tggaagacgg tggtccatct tcttgggttc ctgggtcatg gtgataggtg ccataatcca
    18661 gggtttctct gtcaacggta agcgcctctt cgggcttcga ggagagcatg taaactggac
    18721 tgttattaat gcctcgcagc gccgatgtac atcattgctc gtatcattct cggtttcggt
    18781 atcccgacct gtatcgtcag cgcctctgca ttgattggag agcttgctta tccgagagag
    18841 cggccggtta tgacctcgct gttcaatgtg gcctattttc ccggccagat attggccgcg
    18901 gcgatttgct ttgggactaa caacatccca agcgactgga gttggcgaat tcccagtctc
    18961 cttcaaatgg caccgtctct gctgcaaatt gcgctcattt tgtaggactc tttggcatcg
    19021 tgttgttgtt tctttttgct tacatatata gtttcatccc ggaaagccca cggtggctca
    19081 ttacaaagga ccgaagcgaa gaagctttca acatattggc caagtatcac gcagaaggcg
    19141 accacgaggc tgagtttgtc aaggccgaga tagcgcagat tcaagccacc atccacatcg
    19201 agctcgaagc ctccaagaga tcatggatgg atctgctggc gaccgcgggt atgcgtcgac
    19261 gaaccttgat cagctgcatg ctgggcttgt tcacacagtg gtctggcaac accctgatct
    19321 cttactatct tggcgacctt ctttccatga ttggcaagaa ggaccctatc ttcaagcaac
    19381 agattaatgt ctcaatcgcc tgctggagtt tggtctgcgg gtcagtcgct gcattctgcg
    19441 ttacccgctt caagcgaagg gcaatgtatc ttgtgtgcac tgtaagtctg ttaatcgtgt
    19501 acatctcctg gacaatcagc atggagagag ccatgaaagc cttggaggac aaagtaccca
    19561 actccgcagc tagtggggca actctcttct tcatatacgc gtacacgcca tgttataaca
    19621 tcggatacaa cgcgttgacg tacagtaagt atttgttgta acgaaaatac atgtggggac
    19681 ttgtgctaac tcataacttc agcttatctt gtcgagcttt ggccatacat ggaacgctcc
    19741 cgtggcattg ctttcttcca actcttcggg cggttatctg gcttcttcac cacgtttgtc
    19801 aaccccattg gcttgcagaa tgttggatgg aaatacctca tctcctattg ttgcttcctg
    19861 gcatttgaga tctgtttcgt gtatttcttc ttccctgaga cgttcggaag aacgctggag
    19921 gagctggcct tctgtaagtt tcacttgcac tcaccaggat agctttcggt actgacctgt
    19981 gttgcccaac agtgttcgaa gataaggcac tggccgacga agctgtgcat gccgtcgaga
    20041 agtctattgc acaccatgag gagaagggca aggacaccgt accgactcaa acaaaggagg
    20101 tctaaatggt tatgtatcca tttgtccgta gttggtacag aaacatgatg cctttcgcgc
    20161 caaaggctaa tatctatgta attaagcctt tgcattaact tgaatgaaag ctatcgcatt
    20221 cctagaattc tgcgacgaaa tgtagtgtaa tttagcctcc aatatgtggt aagaaggctg
    20281 tccagttgac cgtatcgtat gcgcttgcgg gcaaagatct gaacgtgata cagatctcgg
    20341 caagtatgag tattctagct attatataca taacgtatgc aagctccgac accacatcaa
    20401 ggaggtatcg ttgtacccat gtagggttcg ggccttggat ggacctttcc caaacccaaa
    20461 gaagtgtgaa cttgaaattg aaccaaggct tcgtggaaag gacggggatt agaccgccgg
    20521 ttatcatgaa cagcagcaac acaatgctgg aacatcgcca aatcaggacc tccgcccttg
    20581 tgggaaacga aaaagaccac cccgctacgt ggactgccgc atggatcacc gacaccaccc
    20641 acacgatgat ggattgcctt ccgctcggtg gcgctacata atcattcggg atgcgatcta
    20701 tgggtctcgt tctcaatcca ccgaagtact tgaaaacggg cctcctggcc caattgttcc
    20761 agctaggctt ctcaatgaag tcgaggggag tatcggacca tggccttttc gccgcttctc
    20821 ccgcagtttg gataatttcc gataccgaag agctgatctt gatagtagtt gcttgattga
    20881 catcttgtgg cttgttggcc cagaaaaagg ctgtggccag ggttggcacc acaaaggcga
    20941 cggcgaagag ctcgagcggt gttatcgcaa ggttctgaac agcccgagca attacttgcg
    21001 tgacaagcca tgcggcttga gtcaaggcga ccaatttcgc gaatttgtcg gctttgcttc
    21061 gatcccatat gtcgtgacga gagactcgcg gacactcgat ccaccgcttg gagcagaggt
    21121 agtgaattga ctttgcattg attgggaagg gcgggcaatc cggcgtatgg agtaagaagc
    21181 cacctgcgtt ggcatagaaa gcacttcgaa ataagaatta gaattatcat ccggtgaaag
    21241 tgcaagttgg gtacagcagc gggcttgtca tgataacacg cactgagtca aagtccaatc
    21301 ttcttctccc aactccttca tctcagcaac tgatgccctg gcttggttcc attgtgcgac
    21361 ggcgaaaaga gtgagcattt caggcgatgc tactccaaga accgcccaaa tcgccttcga
    21421 cctgacgatt gaccaatact ggtctgacct tgcaggaatg ttgggatgta ataccgtcca
    21481 tactgagaca gcgagcacga gtatgctcga gtaaagtatg tctgttgtac ctcgttggtc
    21541 aggagaggga acccatccta atcggttcag cacatgggag tcatcaactg aaacccaagt
    21601 ggaagtggca ttgttcgtga gaggaaggct cggcatgggc agcaaagttg cagaccagtc
    21661 aactcggatg gatgctccgt acgatgcagc tgtgcgtttc ggtcgcttca agcagcttat
    21721 agcacaggaa agggcagctt gtggtgatac actggtcgag agggtgcggc gtgggcttca
    21781 agcttgattt tattgcatgt atgccagcct gttcgtcagc gcccagagag agctcctatc
    21841 accagacaag caggggctga acaatcctac caacatgtcg acctgaagtg tagtcatgta
    21901 cgacattgct gagtgctcca gggtacatgg ctggatagtc catgctgtga aatccgagat
    21961 gacaatatgc gcgagaagga gcagtgcctc cggtaagcca aatgactgaa cgacaaaaga
    22021 cgggagtgag aaaccgtgca gcatccgccc acgtgtagga caaagcttgg cgagcctatc
    22081 tgggaaccat tcgtaaatag acattggggg cggcggacct gcatcgagca acagagcctg
    22141 gcaattggtg gtctgcgaag gtttgtccgt aaattggtcg tagaattggt tgtagccagc
    22201 tgaatatggt aaccaccccg tacagggccg tactgtgccg cacctgactg ggagctgcgg
    22261 tcgtgcaatc ggccccttcg ccgccaacgg ccacaattta cccggagcgc gtcgattcga
    22321 caggtttctt gccgcatcct ttgccaacgc ctctcagctt acagaacgct gcactagccc
    22381 aaagctgaaa tgctgtgtcg ccaagcacat agatggagac caagcagttg cgcaatcaag
    22441 ccaccgtcct tgattgactg acaaaccacc acgatgcctg aggctgcctc ttctcggccc
    22501 cccgacatct atgatgttct cattgttggt gctggagtcg caggctgcgt cctggcggtt
    22561 acgtttgctc gacaaggccg caatgtgctt ctacttgagc gtgacctgcg cgagcctgac
    22621 cggattttgg gagagctttt gcaacctgga ggtgttgcag cacttgaaag tctgggtctg
    22681 ggtgactgtc tcgatgggat tgacgccatt cccttgagag gatatcggct gtcttacttt
    22741 ggcaaggaaa ctaccttttg gtatcccaga attgctgatt atcctatcgg gtatcctact
    22801 caacagacct ccccggcgaa actggcgctg ccgccgtcag aaccaaaacg tacgctcggg
    22861 gacgaagatg agagacatga gggcagaagt ttccaccatg gccgattcat tatgaagctt
    22921 cgtgacgccg caatgaagga agagaatgta tatgcagtcc aagccaacgc aacaggtttg
    22981 ttgtggtctt caaatcatga caaagtcatc ggaatcaggt cgagggaaac gtcgacggag
    23041 ggctcaaaag taaccgacta ctttgcgcac ctcactgtgc tggcagatgg gcagtcctca
    23101 aacttgcgat cgaaagttac cagcactaaa ccgatatcga aatctagatt ctacggccta
    23161 ttgatggaag gagagctgag tagttgcggc ctcagccttg gtgtgatagg ccatggtcca
    23221 ccggcgggga tctaccagat tggcaagaaa gacgtacgct ttctcattga tgtccccaat
    23281 gcggtctcag caagctgttc acgcagtagc gatatgagag aatacctcca aaaaagccta
    23341 gtcccttcac tgccggaggt aatgcagaag tcagccgaaa acgcgttgag gaaaaacaag
    23401 ctgagatcga tgccaaactc ttggctcccg ccctgtacga ccaagtccaa gggcgtgctt
    23461 ctattgggtg atgccttcaa tattcgacat ccaatttcag ggtctgggat gacagttgcg
    23521 ctcaatgacg cagttattct cagcgagctt ctgagtcccg caaacgtcat ttcactggca
    23581 gatacaaggc tcgtgcagca acaaataata accttcaaga aagaaagaaa aaagtgtaat
    23641 acaaatctca accttcttgc ccaaataata taccttttgg tagcagccca aggtacgtga
    23701 gctaaccttt cattttcctc gccttggatt ggggctgaca gtgatagaca ctcattggaa
    23761 gatattccag cgaggttttg taaagtacgc gcagagtaac aaggtgcgca atgagcaatt
    23821 agctgggctg atgggcggga ttctgcctag cccttggctt ttgtgtttcc atctcggtgc
    23881 agttgcggtg ttcagtatcg ggcttcacgt gcgtgaacag tgcgtatcgg ctatctggcg
    23941 tgtccctgaa gcgttgatgc agtgcatggt agcttgcgtc aaggtcattt ataccgccat
    24001 cccgtatctt ttcgcagagt tctgctcttg ataatcgata agagtccatc ggagtcccag
    24061 gatgtcccag atatgtgaat gacggataga actccgagaa aatgggcaag attatccagg
    24121 caacactctc accacatgct caatcagact ggccagcaca gcgactataa acatgaagca
    24181 gggatgcgca aaaggaggga gccagctggt tgcttgctct ttcgtacgac tccatctata
    24241 cattgtgcca cacaagtccc attgagatgg caagtcatgg gccggcacag acttccacca
    24301 gaatacggtc ccaatgcagc atcgcatctg cgacttacag cacagaagac ttgttcaatt
    24361 tggggaaagg aatccgaaag cgacccattt tcggttgtag aagaagagtg ttgctcgcat
    24421 gcatgacctt gtagttattc aataaccttc cgcgtctgat attcttctaa gcggttcata
    24481 catttatacc atatgcttcc gccattggcc gacatcgccc aagatcccca tatgccccgc
    24541 cggcaacctc agtgtacccg attctacata cgactgcatc ggccttgcct ttctcgccgt
    24601 ttcttgtcat acacatctgt agtcacctct tcctctttct ttctcttctg cgatcataga
    24661 acatgggaga gcaccttgct tttcatggta cggtcatcca ttccctaggg ctgtcggagc
    24721 tggagatcat cgaggatgct ctggtggttg tgagcgacgg cagaatcgct cgtttagaca
    24781 aacatattcc caaggcagaa gttcccactc ttctagagtc cctcagctct cccaaagagg
    24841 tcaggtatct gggccgaggc gaatttctca tccctggatt cgtggacacg cataaccacg
    24901 cccctcaata tgcacaacga ggtttggggc agtcgatgca tatccttgat tggcttgata
    24961 aagtgacatt ccccaatgag gcccgttttc aggacatcgg ctatgccaag cgcatctatt
    25021 cgcaatgtgt cgacggtttc ttgaagcaag gcatcacaac tgcatcttat tacggctcac
    25081 tgcacgcgga cgccaccaac atattggccg atttatgttt gcagaagggg caacgtgctt
    25141 ttgtcggcaa atgcaatagt aagccgtcct ggcttcaact tctacgcgaa tggacccaca
    25201 atgatactca tctattgaca agaggccaaa gcaagagaag cagggaacaa caagaatcgg
    25261 gtgctgacat attctaagtg aacagaaatg cgccggaatt ctatcgtgat gcctctgtcg
    25321 agtcatcctt ggctgatacg gaggcatgca tccggcacat tcgcaagatc gaccccgaag
    25381 gaaagctgtt gaaacatgtc ttaactccgc gatttgcaat cacttgcgac ccagaactgc
    25441 tgaagggcct gggcaaaata gcgtccgaaa acccagatct gcctatccag acgcatttca
    25501 acgaggcaga gcaagagatc aacttcacca aaactctttt cccggagttc aaaaacgagg
    25561 ccgatttgta tgaatctttt ggcttgctta atcggaggtc tattttggct cattgttgtt
    25621 tcatgactga ttacgaaatg gatcgtctga agtcacttga atgcggtgtt gcccattgcc
    25681 cgatatcgaa catgacagtt gggggcggct ttatggcctc accaattagg cagtttctgg
    25741 gacggggaat caaggtcgga ctcggcactg atagtggcgg tgggtactct tcgagcatcc
    25801 tagatgcaat gaggcaagca ctggtcgctt cgaacgccag ggaagtggcc tcccaaggcc
    25861 aagaccgcgg gttaggcatt tcggagttgt tcttcttggc caccctgggg ggggcccagg
    25921 tttgctgcct tgatgacaag attggtaact tcgaggtggg caaagaattc gacgctttgc
    25981 tgatcaacag cggaactcca ggaattatga ccatgttaga agactgggac tcaacagaaa
    26041 ctatctttga caagttcatc atgacggggg atgatcgaaa tattgaccaa gtatacgtta
    26101 gaggaagact tgttaagtcc taaatatcaa gggggatata ttgaggtgtg ctctttacat
    26161 ttgactttca tctattatgc gaaggcttgg tcagtgtttg gcatgctttc gtggacaaat
    26221 tgacgaatgg ctaccagtga tacaccacgc ctcataccag tctcggcgtc ccatgaagaa
    26281 tggagcccca ttagctgtcc tgttttcagg caaaagagag gagcgcctga atgcccccaa
    26341 tacgtccaag catcgtgcat tagagcgcca atctcggaat tatcatgcgg atcctgaccc
    26401 gaggcgcatc cacggtagca gcctgtgctg caggataaca catcataatt ggttttgata
    26461 ccggtatgag acgcctcaag gtcttcactc ccaggatggc caatgcatat gatacgcgaa
    26521 tcagtttctg gggcggcgca ggcaatgcgc gctgatggaa acccttcagc tgggacaaaa
    26581 gactgcgctg ccacgacctg caacaatgcc aaatcacgcc tcgcatccca ggctgtgcat
    26641 ttagctgcga cggctaggcc tgaacaaaag agtagccagt gggtctgaga tttatcgagg
    26701 tcatcctcat tttccgcgat acagtgagcg cacgtgagaa gtaggccttc tggggagatg
    26761 caaatcgccg taccagcctc ttcttggcta aaaacaagag ttgcttctgc aactctttgg
    26821 tgtttcttga actgtttcgg tacgttgata tcataggttt tgagccattc ttgcttcttc
    26881 ttcagcaagc catgatcttt cgggttgagc ttagtatgtg ttgacttgag gtccaaagga
    26941 agaattgaga cagctgatag caaggatacg ccactgatgg ttcggatggt tcctgatgca
    27001 gatccgttct gctcatcaga ctcggaaggg gcctctggta cagcatggac cttgggattg
    27061 gtcttcgatg cagtcttgga tcgcgtgctg cggctggata ctgcggcttc ctcgactgag
    27121 ctttgggcga acatctcggt ccttctttga gaaatgtgat tttcaaatgt ttattgatta
    27181 gactgagaag atggcgcgag tgcccagata tattcattgt gtgtgcaatc ccgtagaagt
    27241 gtacagccac gcccgtgtcg ttgcctagat ggcgctagtc tcgatcaacc aattatactt
    27301 gatactagct taggctaact taggcccacc atcattcatg tccatatttt agccacacag
    27361 ggagtatcac gcctgttatg gagttgtatc ctatctgact ttcctcaagt tctgtggaat
    27421 caatagaaga acgtcattaa agaaccatca gctaggcact agcagactca gtagtccctg
    27481 cccaaccagt ttcagccctg agcgcagttg tcacctctca aatgaggcag catttggttc
    27541 tcaggttcag cgttcagttt cctcaaggcc acgctctcct ttggctcgtg ctccgcgtgt
    27601 gatgtttttg cggagatatc acggtcactt ctcttgccga tggactcgga aaactggaaa
    27661 tagggccccg catcctgggc atagtcttca aattggtcgt ctggtcggct cctgcccttt
    27721 gacgacaccc tggctaggtc gcgcagactt tccaatgaca gagcactacg gacagacctg
    27781 accatttctt caaccgagat cttgctgatg agtggccaga tggtaggcag gcacccggca
    27841 acgacggcga tccccatctc aaccatggac caaaacatca aggttgtgag aagcccgatt
    27901 ccgtctgcgg ttttgaggta gtctattgaa gttgcgtcaa tctttcaact ctcctccaag
    27961 attgaatcca tgacttactc gttgtctgtt tgacaaagta gacaaggcgg gtgataccgg
    28021 tgccgatttc tctgattgcc atttgagcta caaatcagcc agacatagga aaattggatc
    28081 ttacatgaag ccaagaagga atactccgga gactgcaagg cgtttggccg gagtcatatt
    28141 cagtttgaac aactgcgagt agccaagtca gtcttggatg catgcaacgg aaacatagtg
    28201 gaacgaactt acccagaaaa gtggaaggct taatatgaac acatccgtcg ctacatctga
    28261 gatggctaag gtatagaaca tagccgtgct gtcatagcaa tactgaatga gatactgaag
    28321 aggagcccat aaggcccaga agttagtccc acagcggaac atgtaagcga agaaaaaccc
    28381 aacagtccag atggtcgtga tgactatcaa tgtcgtgttg agagccctga aaaccttgct
    28441 ggggaatatt cgtctataga agcatagaat tgacagcttg acaagaccga atgccacgtc
    28501 ttgcaccatt atgaagaccc aaaagatctg gaattcaaag cgctgttagc atttatatct
    28561 gacgcaatgt gttttgctaa tataggagag agacgctaac cttctctgtg ttcacttcgg
    28621 cgtcatctgt aatccaaaag tagtccgtag ggccccaacc ttgaatagtc ggctgtgcca
    28681 atgcgtgaat tgcacctcct gttcattgca attcggcttt aatcagcact gccgaggaag
    28741 gacctcacta tgcgattttg cgtgaaactt accgacgatg agcatgacac ccatgccgac
    28801 tgtcaagaaa caggccgcca gcatcagcca gtcgtcggtc atgaaaccgg cacgagtgat
    28861 ataggcacga cagtagaagc gtaaagcggt agcgatcact gccagagctg agaacacagc
    28921 gccgatggta atgacactgt ccaaaatttt atcagtccac aaagtaatct tagcagacgg
    28981 gtacaatgat tctaagtcac ccacgtggcc ggagttctcc cctcctcgct tgtcgataga
    29041 tagatcggcg gcccggtgtg ggttgaattg ggcaatgcgg tcggggtctc cattgcaaat
    29101 cagatgcgat ctgtgtgcga actaccagag agaaacaact aggcgtctat aggtagagga
    29161 tcaaaggaag ttgagacggg cacaggagtg gactgtgaat gatcagtcaa ctatcagtag
    29221 acatcagcgg ggaagcacga ttcactgggc ggacacgagg ctcgttggtg gatgggagcc
    29281 ctctattgag tgcaacatgg cacttgttac acagagtgcg gcgaactctc ctttggtgat
    29341 atgaccggtc ctgcgcaaac gaggcgcatc gcattcgtga atgcaaccac atgctgcacg
    29401 attcctccgg taacacgtcc gtgtcacagg atccgaatga agggccgcaa acatcgcttc
    29461 aattgccttg attagacaac ctttgcggca caccatgttg ggcacatctc ttggcatgtc
    29521 tgctgttgtc aatccaggct gcgcagatta gtctatatgt tgacagggag ttgttggccc
    29581 ctattgcaag ggcattgctg gaatgttgct tgagctcaat gatggtacta gcctatctaa
    29641 ttgcttcgca ggtacctggt ttcagccacc agctagccac tggctgttca tgcctggtga
    29701 cggcgcgaga acgacaattg gtgacctgcg ctgataaacg gtataacaaa ataccaaaga
    29761 cattacgcta tcggggcaca tatactgtgt gtattggaat aattccattt taaatgcctt
    29821 agatgcgaca gaccggctaa gacgtggtga ttcttcagct ttgacttgta cgatataaca
    29881 ggcagtctgt gaaccttagc cttcaaaaac accatattat tacgttatag caacccaatt
    29941 ttgtggtcga ctgttcgcga aactcttcac cgacggcgtt caccccttag gctactcata
    30001 atgtcagaat caaccccttt caagaccaat tacgactcgg aacacgaacc atcacggtat
    30061 agcttggatg aactccatcg tccgagggca tcacttccca agtgggggac cagagacatc
    30121 agcctgctca tatctatcat tggaaatgtt ctcatttcct tcacagttgt catactattc
    30181 ctctcaagga agacccagca tctgagtcca gacggccatg ctcaagatac agtaaaccct
    30241 ctcagtaaag acgagcttgc agattgtcta agcgcagaag acttggatta acctatctct
    30301 tagttccacc cggtgtcgag caggaggtgc tcatgcctgt aacctacggg tgggcatatc
    30361 acgcggaaac cgtggagcaa atggacgagg tagatcgcaa ctggaacttg ataaatgaag
    30421 acgttggcgc tgtctccatg ctccacgagg actacgcgcg atggggagtg tctccctcga
    30481 cagttcttga tcccagtgat cccagcaagg ggatacacat gatgcgaggt tatcattccc
    30541 tgcactgctt ggtgagttgg ttcatatgtt gattcacgca accatctgac cattatgcta
    30601 cagaaggttg tcagacacac catgcagcag cttgttaaga gcgagccact tgacgtgaga
    30661 tttgggcact ctatgcactg cttgggttca cttctacaag acgccatttg ctacgctgat
    30721 aactcgttcc ctctgcgtgg cgagaaaaat gatggcgagt ttcagtatct gcgcaaatgc
    30781 cgcaactggg cagccttgag caaatgggcc ggtgagcgca tgacgtgcat gaccacgaag
    30841 agtgacggca ttctcgatgt gatgcatcag gattttgata actgcacaag ggcagatgga
    30901 atcttgatac caaaattggc aattgacgta aggaactgag cacgatgcca tggtgggggc
    30961 ttcgccatat caacgcacag taaagctgca tattgctata tcaaataaga aggaaattac
    31021 tccattcacc gaaccatttg agcatgtact ttggttcgaa agggacaccg gggtaattgt
    31081 tgtatgccac tacataaaaa tctagtaagc acggcacctt gcattatcca atcgcaaccc
    31141 gcggctgcat ggacgctgtc gatccttctg cttcatgagg cgcattttta gaaagttatt
    31201 gagcttctca tctctgcaga tgttgcggcg cagaaccaga ccgactcctt tcatagccac
    31261 ggctgatctt ttgtgcacct tgcacttgta cgagtagatg acacatggag gttcatttgt
    31321 catctgcaag atccagatcc tttcgcgatg tatcgcgatt cttactggtg cgattccggc
    31381 ggtctggaac attgccgttg caccacgatc atgccagccc aaggaaggtg ttggtcgagc
    31441 cttagctctg cattgagaca aaggatgatt cgagggccgt cctattgtga gctgcatcgc
    31501 agctcacacc ggctgattcg actgatgggc tgcccgcacc atcaacgcct gtattcgacg
    31561 ttggaagcta gtccaggtac acatgattgc agctctccag tgactaaaag ttgccgagcg
    31621 ggtctcgttt tcagcgtata taaagattgc ggccatatcc ccgactagac tactccaagc
    31681 tcccttgcag agaaatttca tttttgtatc cggaaaatca gagtcactgt tttctcatcg
    31741 tctgattcaa gatacatcac gatgaagggc tacgccattg ccatcatgtt gctgactaca
    31801 attggcgggt cagcagcccc agttcccacc actgccgtgg ctgtcaactc ggcttgcagc
    31861 tctggtaaga actgcagagc gaagtctaag ctagatatac tgaggagttg cagctaccac
    31921 aggctccaat gtcgtaaacg atgtcgagac tgccccgatt tgcgaggacg ccacctggta
    31981 atccgcacag ccttgtatca tccgaggtaa tgaccccctt cgagtttgca gcttgcgcac
    32041 tgccccggat ttgacattga cgtggtctag aactcgaaat ccttgcttcc tgtcatgaca
    32101 aggtaatttg ctctttgaca gcctgtaggg gatctatgaa actaggttgt ctttactcat
    32161 atgtacgctg cacttctgtt ggcttatgac agaaagcttt ggctgctaca cttcccgtcc
    32221 tcgctgctgc cgtcgcgttc gttctgttta gtgatgtaga ttaaaattaa taatcggtgc
    32281 gatggactcc acaaacagaa atttgtagcc ctggaataat ataccccatc tccgatcagc
    32341 cgtacactcc atacctgtgt ttgtagctgc ctagcctaga cccccgagag gactttggtt
    32401 gtgtaacgtt catgcctagg tggatacttg catacctagg tacctatgta gaacaatcac
    32461 gagggtcggg atgcaccggc cgcacctgcc gctacacgta gaccacaaca cagcaccgaa
    32521 gtgccttggc aggcctggtc tcatgcgagc aaccgcatac gccagaaggc tggatgagga
    32581 gaaggtcaat ctcattggct acttttactc aaggcctttt actttgaggg agaatttttt
    32641 tttatttctc tgctgttggt gccttgcccc catctattcc ctggtttcgg ttgcctacct
    32701 ggggcatatt gagtgactgc cgcggggtgc tggattagga tcacattcaa cgcagcacac
    32761 ccttgcccgc ccactctatc ggaacagcca gccagggggt cagccatcca gcgaactgca
    32821 catttcatga gacgaggaga ggcggcaacc aacgccagaa ccctgcacat caaagtaacg
    32881 taggaggact ggcatcaggc cacttcaacg gccggctcgt catcccgttg gtttgacaat
    32941 aggacatcct atgcccatcc cggatcctgt tccaaccgcc gttcatcagc gccacctagc
    33001 attccaccct cttggtctcg cagtctcagc cctgggactc gccagaaaac atggcgaccc
    33061 cttttcttct ccaatctagc gcagtgatct tggcgtggtc catagctgcg tatgtatcct
    33121 gtttggtgct ctatcggggc tggctgagcc cactggccag aattcctggc ccaaagctcg
    33181 ccgcactcac gtcctggtat gagtgctatt acggtactgt cttgcccctg ccccatacat
    33241 ggcaaggcta acgatgagat tgtagacgtt gtccttccgg ctcagtatgt tttcaaggtc
    33301 aaggaaatgc acgccaaata cggtacgtag acccgaacac aatacaccga caaggtgctg
    33361 acgtatctag ggccaatcgt ccgtatcgca ccgaatgacg tctcaatctc ggacccggac
    33421 tttgtcgata ccatctacgc tcctggtgca ggccatcgcc gcgacaagga tcacgacaag
    33481 aacaaggctc ttggggtaga ctcctcggtc ggcggctcaa ttgctcacga acttcaccgc
    33541 aaacgacgag aggcactcaa tccctttttc tcacctcaac agattagccg ccttgatcca
    33601 cagctgaatg cgaaggccgc gcaactggag gctctgctcg ccaatgctaa gaaggacggg
    33661 gaggtactca acctctctga catctacttt gctttctcca atgagtaaga atttattctc
    33721 tcagcagtgc ttgagattcc cagccccttc ttacttctac taataagtgt gaatgtagtg
    33781 tcgtacacca atattgcttc ggcgataaac tcaatttatt ggccgatctg cagctggcca
    33841 acatccgccg taccaatgtc gccgccgttc tcggcagtgt caaggtcatg cttcatttcg
    33901 gctggattcg cgatgtgaca caggcgctgc cacgctacat tggtgctcgc atgacacccc
    33961 ctggggtagt ggacatgatc actttccgcg aaggcatacg cactcagatc gaacgaatac
    34021 tgggacgtaa gccctcacca gacgagacta catccatatt cacgcatctg cgggatagcc
    34081 ctcatctgcc accatccgaa aagtcggcac agcgactcga ggacgaggct acgctgatga
    34141 ctatggcggg cacatactcc ccaatgttgt cgctggtcac ggcgcactac cacttgctcg
    34201 cgagtccagt tatcatggcg aaactgcgag acgagctgag cgcccacccc tacgccacta
    34261 cagccgcaca gcttgagcag ctgccatacc tatcagccat caccttagaa gctcaccgtc
    34321 tcacattcgg cttgacgggg cggaacccgc gtgtgtgtcc ggacgaggcc atcgtataca
    34381 cccatgaggt gggcaaagat gattttcgca cctacagaat tccccctgga acctcgatca
    34441 gcacctctac tttactggta cacactgatg agtctctatt cccggagcct tggaagttca
    34501 aacctgagcg atggctcgtc accgatcagg cagtcttggc tcggcagcgc cggagcatgc
    34561 tgggattcat gcgtggtccg cgcacttgca tcggaatgca tcttgccaac gctgaaatgg
    34621 ctatccttgt ggcggtcatg gcgcgctgga acatgcgcct gtacgagaca aacttggatg
    34681 atgtggaatt tcttcatgac taccacgtca tttgcccaaa actagggtcc aaaggcgtaa
    34741 gggcggaggt tctcggccat cacgtcgacc tttgacgata cggttgtagc actcattctt
    34801 gcttccttag tgaccaccag ctactaagtg ataaaaaggt caacataaag aggaaatcca
    34861 ggtagtacta caggcaggag gagagacgag gcgtagagtt tagatattct aatggaccac
    34921 aagggcttca tctacttgtt ctttaacttg ggcttctgac ttgctcttga ccagcgtgat
    34981 gagggtgtag actgccaatg ggatcggtga tccgtaagct ccacttccat cgtcggttgt
    35041 gctccgatca acagggggtt tgccgagaca ccagcatcca cgtacgttgt cttgagagaa
    35101 aatcatttga taatttaagt agacccaatg cattgccaaa gggtagagag gctaggggga
    35161 agacgtattt attgttacca ttgcaggttg ttcaaggagc ctcctgtagt agcatacagt
    35221 gtgccgaggg catgcaaaag aagacctgaa tctgtgaaat gaccagcagg atggtgagcg
    35281 ggtatagatg gcttattgag tcattaatag acttgaattt acgaaatgct tttcattatg
    35341 acgatgatga ttattgcaag accaaaattc tcaacgacag tggtacggca atttacggcg
    35401 aacgagatag gatgcatccg tcatgtaaga attagcgtaa cgctgtaatt gataggttgt
    35461 aacaactttc atctattctg ctacgcgtta gattccagtt gagacttgac ggttggtgca
    35521 cgcttgtctg aatcaataga accatgtggt gagctgtccc gttctcttgc agcttcaaca
    35581 atctctggac cgtcgaagaa agcagcaatc tcctcgagtt ccaagccctt tgtttccggg
    35641 aaaaagagga atacagtgag gccaaatatg atatcccaag aagcatttac gaggtagaac
    35701 ttccaaccaa tatctgccat agcataactc attgcgaaag aacaaagaag tctggtatta
    35761 agatgagctt gatgcgtacc cggggaactc gaagttactt acccgaaacc gcagtcgaaa
    35821 aatcgaaaaa tggcaattcc tgcagatcgg agtttgtatt gagatatttc agtagggtag
    35881 acactagtca ttggtgtgat tgagaaggaa tagaagccct ggaaaaggaa tatgacggca
    35941 atggtggcgt atataccaga ctcgttctca ctttcgccga acactgtttt gattttatca
    36001 gataggttct cctgtcgagg tagagttgtg gtagagttgt gaataccttt tatgagactg
    36061 ccgatcataa acagcgtaac taccatacca gcaatgcaag caagggtttg tttccttctt
    36121 ccaaggacat cgagcaaaaa acttccagtg agcgccacaa tgaagcacca gcaactgata
    36181 ccaacgttga tctgaagctg agagttggag tctgttacac ctgcctgatc aagaatcttg
    36241 ctcaaataga aagatataac aaaattacca aaggtattga tcatggatcc aaacgcaacg
    36301 agcacgaaca acctcttccg gttggcaggg gtggaagcaa gttctcgcca agcgttcctt
    36361 gggtatgcct cttcctcttt agccataata gcctttattg tacggagctc cactgcagct
    36421 ttgtgcatgt ccacaatgcc ggcgccctgc ataatacaca atacctcctg agcatgtgcg
    36481 tcatggcctt tggagattag ccatcttgga gactccggaa tgaaaggaag aagacataaa
    36541 gctatcaaag acggaataaa ttgtagtaaa gaaggcagac gccaagccca tgtggactga
    36601 atatcctggc ttccatagtt gatgatagaa gacagaagtg acccaagata gaaacaggag
    36661 aaaaatatgc ccagaactct cccgcgtaga cgggcgggga ggagttcggc aagtaaagta
    36721 ggggcagcgg cgttgctgat tgcttgccca ataccaacga ttatcctagc accaacaaac
    36781 atcccaatgt tttgagaggc agcctataat ccaaagtaag tcgctttgtt tcacatacgt
    36841 tgacataggt tatcgtcgaa cacgccaact gactactcag atcgtaaggt taaatggcgg
    36901 catagcttac ctggagaaca acgccaacta tagtgagaat cgccgcagct ataaccgctc
    36961 tcttccggcc aagcaaatct gctgcaggct gcatgaggag agatccaaca atttggccca
    37021 tccacattgc agcggtgttt agtcctgttg tcgctgttgt gaggttgaaa tactccgtat
    37081 aggatggtag gataaggagc ccattctcat cactaatcaa tttattggcc atgatgtctc
    37141 gcgatcttct cttaccatga cagatccatc atagccaagt gtctgtggtc gtattagccc
    37201 atgattgctt gactagaagt tcggcagtcc tcacagctga attaaccaca gctaccgcta
    37261 ccaacaggga tgtcaagagc ttcaagttcg ccggcacaag gttggagaca aagcgtctct
    37321 cgaagccatt catctcgaaa ttcaacctcg tagaatgcca gattggaata tccttgatac
    37381 aatagcttac cttggttctc tctcatgcat cgaagtacag gataaagctg agttgaattc
    37441 gtggaaaacg tgatcgcaaa cgtaaacatc aagcttatct tgagggagaa gcaggcacat
    37501 atgtgggttc gggttgattc ggatgtttct ctttgctgga actggtggcc aatcgatgcc
    37561 atttctgctt cttcggggta ttgtggtaat cgggctattc ccgagattga tgggtcaccg
    37621 ttacaataga acttgactga cacttcgcac ctcgcagata acaccccggg gttgcagggg
    37681 tattgcgggg gtagtccgat ttgcagttga gccttatcaa gcaaccttat caccaaggtg
    37741 tcgcatcagt tcggccgaat aggtaggtgt atacctaggt acgtctcaat ccgtcttgtt
    37801 tcgtgtcgga aacgcatcgt gtatcccttg aggtggttga ctgagcaaac ccgtatggaa
    37861 aggcgatcag caatcaatcg gcgagtcaga gattatttaa gataatgccc aacttgtaag
    37921 acataactgc ctcttttttc tggaagtaat tcagagtgcg gtgacgtcgg tcagagtatt
    37981 tacatagccc actaggcctg ggtttagaat tggactcttg gaagaccttg tcgcccaaag
    38041 tccacattga aggatccgtc gggttcctat agcgttgagt gtcttcgtaa atggtctttg
    38101 gaacatgtaa ggcagcgcgt cattcaggtt tagaagaagt agaagtgccc cctcaatcag
    38161 tgttacagca ggtgatgtgg tccacgcctg gctgggaata ggttccgatc ggcttttttt
    38221 cttaccccat tatcttatcc aaccgcgtgt aaaatagctt tccgactaaa tcttagaaag
    38281 cttggaatct attcttttac acgccactat tctgactcta gcattcgtcc attgaatata
    38341 ttccatgagt aataaaaata atacgtacgt aaagtatata aattaagaat gaatgaatta
    38401 atgtatattt tctatacgcg caaacgaggt cactcaccac acgtcctctt ctctctgcag
    38461 ttcaaatact actttggcgc ctcatatccc agccggttcg aaatcccggg aagctcatcc
    38521 ctgtcgttgg taaatagaga caagtctcgt gttgatattc atggtagcgt ggcattgtgg
    38581 tgtgtgagtc aggtggtaag aagtgcagta tatggctgtt tcagtggtag gatgtaagct
    38641 gtagagagct ctcgctaaat aggatctcaa ccaaagccac gagatcatta gaattcatga
    38701 tattgtttgg ctatgaccca atattagaaa ctgttattag cacttcaaga atagatcctc
    38761 atctccatgt gtgtgtcgaa tggcttgaag cattggtgga aaggccgttg caaagtcaca
    38821 cagacgaact gtcacggcta cgtgacccca ctttcggtaa gtggtccgtg cgctagccct
    38881 agcttagagt agactagttt cccagcgctg tggaggaacc tttcctcccc agcgcaacga
    38941 catcgtatgt ctgccccctt acacaaacta tgaattgtcc aaaacgatac catgagatat
    39001 acatcaccat ctcaagaaat caaagcaaag ttgtgtatca ttttgcgcta gacaagttgg
    39061 cctattctat tatggtatta tcgtcttcga tttcaatttc gctaacattg gggtaagtta
    39121 caaggcggaa ttcttagcga aactccttgt ctcgtgatgt attcagagga ataattacct
    39181 tgctttccat tggatgcgga tattgagggg ctgtgtcggt acgttgtgct acctcaaggc
    39241 aggctgattg tgctaacaac atctatcggt tccccagccc ccaatcctca acccctaacc
    39301 cctaacctgc gtttaagggg atggaccatc acctacaggg tcacattttc actttgtggc
    39361 gtggcaaaat tgatgtcttc tccctgccca aaaacagcga aacaggcgag gaaaaaagta
    39421 tgaattacct aggccaggtg catcgcgagt ttttaaacat tatggttaag tacttatcgg
    39481 gatgtccgtg tttcttcttt agtagtaatt aagagaaagt cgtaaaccac tgtgtctctt
    39541 gtttagatgt ttaaagagct ctatgttggc tattatcgac gatatgaaca ccatatcccg
    39601 ctaatggttt tattctgagc atggcagtat gtctgagaac caaaaggcag aagggttcgc
    39661 tgtattcaaa atcaagaaga cagctgagaa tgacaaatac agtatattga gccagcgcta
    39721 tagaagcagt ggagttacgc cttgcagttc tgcgtggtct ccttcagcct aggtgcccta
    39781 cagtcagtta cacttgagcc gatttaggga ttttcacgat tccccccccc caagacatgc
    39841 tcaaaacaca ctttcataca tccgagactc aaaatctcag aatatgttgc atgaaattaa
    39901 ttataatcca tttcaaatga caagaattca aatatctaac gttgcttatg gagcagcatt
    39961 gctcttacag ctccaaggag tcgttcccga atcgcgcgcg atcgcctctc ccgaactcca
    40021 aagaccaagt gcgcaaagag ttagtcctgt aagaaccaat aaaacgttcg caccaaacat
    40081 gacagctcgc tttccgctcg agaagtagtt gccgtggtgc atccaaagcc agagtgctcc
    40141 agggataccg taggagaacc aacttgcgaa aagagcgcag agcaggccga gcaagttgct
    40201 gaaaactggg atagactcgg caatgacaaa cgcgataacc cagataccaa ccgtgattcc
    40261 aagccatcca gcaattccaa ctttcgtacg cttgacaaga tgcttcgtac cggcaaagac
    40321 ccgaacaaag atgtacttgg cggcgatgtg tccatagatc acaccagcga taacaatagt
    40381 cgggatagcg ataccccaga ttgccttcct tatcgtcctc gatcctgccg ctgaaagggc
    40441 aggcgaagga acatcatcac caacgtagac gtatatgact acggaagcca ccaggtacaa
    40501 agtcgtgtcg cacacttgta gaagcatgag agccttaggc caatcttggg gtttcttgaa
    40561 ttccgccctg aaggttttgg tattagtgat tatttcttgt ccatatttca agagggaaag
    40621 gcttacatga caccgaaaaa gcatgagtgg ccgctaaaag cgacggcaat atttgtcacc
    40681 gatagaaaag cggatgtgaa tccgatttgc cttgtaacct caatgctaga gctgccaatc
    40741 ggtcgctcaa tagccacatc gatgacggtc atcataactg ccgtaaaaat ggataggaag
    40801 gctatgatcg agtcagctga aagtctcgat cgaagatgca ggggttgact cacaagcaaa
    40861 ggagtagtaa cctgcaaagg ccagggttcg cggcgtgttc aacacccaga acacagcgag
    40921 cccaacgaca ccccagacaa ttgtgcaggt cgagctatcc gtcaaagtat tgaggcaaat
    40981 ggtccaagtc aacagatgac ttcccatgac gaagacttgg aagattgtct gcgcccatcc
    41041 aaagaattcc tgaaaggctc ttcccattcc gatcgatcgt cccataacct caccagcatc
    41101 gccaaaactc tgcacccagg ggtacttctg tcggaattcg cccatcacaa gaccggaaag
    41161 tgtcgaaagg acgcccatga tgaccatgag gataattccc ggcgcaagtc ccaggttcgc
    41221 tatcacggcg ggaagggaca ggattcccag ggacacggtc tcggcaatca ttaccacacc
    41281 ggcttgccta atgatagtca gctcccatat tctttggttc tggtactggc acaacatacc
    41341 accactcgag tgtcttgtag ttgatatcct caccgtcttc ttgagaatag cttggcgccg
    41401 cctcgttccc gggattcccc tctgcgtcca ctggtccatc ttctttcttg tctatggcag
    41461 tcgtaggcca tggtgcagct gtagctgaat ccgtctcgtc gcccgcgccg ttgggtctca
    41521 cctgatcctg cgccattgga actgattgtg gtggtggtga tgattgtgaa acagacagcc
    41581 aatgtgattg tgtcttgtca cactggaatc gctcctgata gccacaggtc gaggcgagaa
    41641 caatagggta tagagttcgt gaagggagag aaacgtgacg aatagcgaca gagtttgtag
    41701 ttcttgggac caatgccggg atcggatggg acaagcaatt cctaagcagg tattaaggag
    41761 cttaagtcat gaacggctcg gttccgcccg aacggggcct gcataacccc agaatgtggc
    41821 cagatcggcc agtccggcag tccgttgacg tcccaagcgt ggcacaatag cttaaccaac
    41881 aaggctgggc tcaatggtaa gcaccctgac gcaacccaat cctcgccgga agacacaggt
    41941 cctgcccatt cttggaatgt agcccgttcc gactaccggc cggaggatgc acaggtgcga
    42001 cattgccctc aaaccgaggg gcctacgatg ccatcgcccc aaaaaatctg ctcgtttgat
    42061 aaaacttacg ttatagtggt ctccacagtc cccaggcaca gaccaccggg tggtatagta
    42121 aatgcagagt ctggtccact agacgcgaga tgtggtctgt gcttgctgag ttttcctggt
    42181 tcgccccttc gcgtcgccct acctatcacg gcgaaattga cgtcgtgtcc cgcgcgtgct
    42241 ccggtctcga catcgaataa gggtcctggg gatatgtact tgtcaatcca cagcttctag
    42301 aactgtgcac cgtcgaactt actcttgaag cttcctccct ccccgcaccc acatatccag
    42361 tggtaactta ccaagctgtt ggtactgact acggcctcac tgagccacct attcacgcac
    42421 gtaccacacg tatgggcacg tatctacaga agcaaagcgg gccttggccg gttgttgctg
    42481 gtcgcatttg ggctaccctg agatcatagc ctgcgaactt gttctagaca aatattggag
    42541 ggtgatctgt tgatatataa gtacttagtc cctctgaatg tggtctaacc gttgatggga
    42601 gccctggtcc ccgcgaacag tgcttagcta atgacatctg tgtcggatat atttcgcgcg
    42661 aatatggaac gacatgggcc atctaggcag caaacgataa aattgagtag ctaaaccgga
    42721 tggcaatggt aaggtctcgg ttgcgtgtcc tcagcactca ggccaataga atccatcaaa
    42781 gtcgttctgt aaaatggaga tgtccatatg ctgaaagttt ggatcagact gtgaaaggaa
    42841 ggcttgcatg gaaggctcag ccaaggccat tccagcagtg aacgtcccgg tattataagt
    42901 tgttgtgccc aaagcgtaat ccaagcccat actgccggga gcttgggata ccattcctga
    42961 actgtcaatt ccatcggtgt gagtcgatac ttgagtagat tcctcgaaca ccttcatgca
    43021 acctttcatt gcctgcaggt gccgttcaaa ttccacagca gcacaattgc cattttgatt
    43081 gagctcagta gtcagctgga gtgccaattc aaaatcatct cggtctttgg acgaaccctg
    43141 cccttgcaga agactggaca gagagagtat cgtggcagcc gagaacagat ataacgttgg
    43201 agagtaatcg aacgtgagga atgaaccatc tacccacgag tctaccagga gagagaacga
    43261 gtgtctggca cagcgtatgc atgcgtccgt cagtgtctgg acatttgcgg gtatgttggg
    43321 tttgggtgcc gggttaggca ttgaccaagt ctctcgatgt gcacgtagca cgtagagcgc
    43381 cactggtcgg gtagctacaa tcatacactg tggttgtgag tgaaatgggg gctgaatatg
    43441 tggatggggg cttacttgat taaaggaaag taacaaggat ctcattggtc cagacacggc
    43501 ccgcgaaagg tgttgctcgt cagattgaag gttgtctcct agtccttgaa accagtcttg
    43561 gaggtctttc aacgcctttt gaacccgttg taggaatgag tccttctgtg tctttcttct
    43621 atataataat tttgtaattt gacctgtcaa tctgacaagt ttgattctat caacgagttc
    43681 ggcggcatct acaaaatcat catgaccgtc tggggggaga tttgcgtttg atggtaggtc
    43741 gacgagaata tcttcctctt gaatggatgc tggctgactt tgcctggccg caatgagcgt
    43801 gtcgagttcg taggctgtcc accaaatacg atttcggtgc tctcgcagga ctttatcgcc
    43861 caactgactc tcggggacat ttagttgcag acccatgatg accgcttggc ggacagccga
    43921 accagcgaga cagtatgcgg agtggcgtct attgcaattg atgttgtaca cggactgcgt
    43981 acttcgttag tcatggcatt tcgacggctg gtctgaaaac ctacaagcag aagtaacact
    44041 tcaatcgagt ctagactagg tctttcttga atcacatgca gtgctcggct ggcttgtgcg
    44101 aaatacgaga gcccaggaaa ttgcgattcg ggctttccag atcttgcggt gtataactca
    44161 ccaagtgcca gcagtgccca tattttggag ctcaacaaaa tatcggcagt tgagggctgg
    44221 tgaataagct tttctagagc cacatgtgag gcactcttca acacaatgtg atagcctcga
    44281 gacacgtttt tcaatgcagc tttcaggaga aaccgtgccc taccaggtgt cgggaaagga
    44341 cagattgggc ccgctagtgc taacaacgta ttgtctgctg gaaaactcgt tctttggata
    44401 tggacgaaag attcgttcga tagggcctgg cagagccgcg ttgcaaacgc tgcatctgct
    44461 gcctcgccaa tcaggatagg ggcaccggga gtagtgtgaa accacggcct gtcatcgaag
    44521 aggggatttc gaattggacc atcagtcggc tcgccctctc ttgctgcgct ttgggggaca
    44581 ttgtggattt cgacgccagt ttctgactgt cgtactcgaa catttcgtcg gagtctttca
    44641 ttttctgcaa gcaggtcttc caagtaactt attttggatc agccttactg tcgatcttat
    44701 tcaatacctc gacgtacttt tggctcactc gcaattgccg atcacgtttg ggatagacgc
    44761 attcggcttc gctaccagac tggacgcagc tcaagcaagg ttgccctcct gagcacttca
    44821 ccttacggga atgacatttc tcacagcttg tttgaacaca tcagaatatt tcccgatttg
    44881 cagcacggta acggtcactt acgctgttga tttgccccta aggtcggcca gctgctcggc
    44941 agtccgcagt gcacgcctgt tcattgtatt cgctgccgga tacaggatgc cgagctcttg
    45001 gtgggtagag atttcgggga caagacggat tttgtgaaga aggccgatgt cgggtggatt
    45061 caggctcggc gaaaatgtca acttaccgaa ctccacaatc gggcccatag cgactagcgc
    45121 tgcatcacaa tgatattttg aggttcatca tgaggagctc ataacctgag ttgcaaatct
    45181 cagaggtact ttacagtgcc aaatgtgaca tagatgtgcc ttgcatatgc atgctttgtg
    45241 cgacctaacc gttcgatctc cgctctgtac cattttccca ggtcttggtc ccagctacag
    45301 ccagtgggat ggatgattga gctaaaacat accaactatc cgggaatgga attgcatgag
    45361 agacagacga catgttcgct gcgatatttg ccgcttaatt gccaatttac aatttcttct
    45421 tgggggttac ggtgtgtcct attccatttg tcggcatctt gtctaacatc ccgaagatga
    45481 tctaagccgg ggctccaccc tggcctcagg agaaactgtg cacgtctaca aatggaaagg
    45541 tgacggcgaa tgactttcaa agtggaccca cggtacgtcc gacaagatga taacggctgt
    45601 agttcaaaag gaacttggcg tccggaccgt aggacgggat tttgcctttg ttgactccgg
    45661 cagcgtcaat tattatcgaa aagtttgacg gtcttgtcca gtgacgtctt tacggtcttt
    45721 tctagtgatg tccaacgcaa agcggtgcaa gtttaagaca acacgggacc aaccttcgcc
    45781 aaggttgggt accgatctcc catcatggcg aaaatatctt atcctatttg tggtcagctg
    45841 gatgacccta tgcgtcacgt tttccagcac gtcattacta gttgcaaccc cggagatagc
    45901 agcggatctt ctaacgacgc cggaaatcct taatgttagc aacgcaggag tgctcatagc
    45961 aatgggactt tcatcgttga tatggtctcc cctgagtgac atattcggcc gtagaaagat
    46021 atacaacata tgcatattct ttctgtttgc gccttcgatc gggacagcct tggcaccaac
    46081 catgggggtc tttaccgcta tgagaatgat tagtgctttt accggcacat atttcatggt
    46141 tgccgggcag acatatatcg ctgatatctt tgagccggta agcttagcta ataattcaag
    46201 ttcactctga tttcctgcct tattatagct caaaaaatca gttgctgact ttttcatgtt
    46261 ttacaggtaa agcgtgggag agcaacaggc ttcttcatgg tgggcagcgt cgctgggccc
    46321 gcaataggta gaattgtgct caacagaaat tactagtttt agaactaata tctgataggg
    46381 ccatgtattg cgggtatcat tgtcacattc agcaactggc gggccatata ctggcttcag
    46441 acggccatgg ccgggcttgg ttttgtgctc tcgcttcttg tgatcccgac aatcaggaga
    46501 gaatcggcgg atcatgagga tgaggaaaag ctcgcatgga cagccgttac tgccttcgag
    46561 cgctttaacc ctgttcgagt attcaggctt tttcgccgtc caaacgtgtt gttagcggtg
    46621 tgttttgcct tgcttcccaa cagtgcttcc tccctgacca tcttcaaaca ggatcttacg
    46681 tgcggcgtat tagctgtcac ccagttcggt attctcactt ccgtacgaca catcatcaac
    46741 ccacggttcc atctcacgac accgcttgtc agtggtcttt tctacatagc accggggatt
    46801 ggtttcttcg ttggaagtgt ggttggcggg cgattctctg accgcactgt caagcgttat
    46861 atcgtcaaga gagaaggcat tcggttacct aaagatcgac tcaatagcgg tttgactggt
    46921 ctttttatcg tgctgccgat atctatgctg ctgtatggat ggagcttgga aaaagagttt
    46981 ggtggcttgg cgctgcctat cgtggcaggg ttctgggtcg gtaccggtct catggggacg
    47041 ttcaatgctt tgaatacgta tactgccggt aggtgcattc tttattgttg ctttctgtac
    47101 gaacccattt cactaataca gcaacagagg tattgcctaa ggagaaggcg gaggtcattt
    47161 gcaccaaata tattgtgcaa tacgtctgtg cggctgcttg cactgccgct gttgtaccgc
    47221 tcatcgatgc tattggcgtt ggatggtcat ttacgttctg taagttttcg gagcccatct
    47281 ataccaggga aataactaac gattgcgcag tcgttgctct agatatgttg ggcggtttgc
    47341 ttgtagtata tatagcaagg tttagttcta gctcctgggc atgatagctt tgaccataag
    47401 agatcagata caattgaatt tgaagaaaca tgaaccgtta tggaataatg tcttattagt
    47461 gtcaccgttt tcatagagtt ttgctccccg gttgcttttt tatggggtac tttaaggcct
    47521 gcctggggcc tgcctcaaaa aggctttgcg caggactctg acatgcccgg aaggagccat
    47581 agcctgacta aaagaacaag ttctggttgg ttgtccgcta cccatttgcg gccgctagcc
    47641 ttcattgctt tgataagcac caagtaagcc aaggatcgtt cccaggcaaa cctgattgaa
    47701 atacatccct taactagaga gactcgctct tggtcttggg gtttcccttg catcttgaga
    47761 gatatcccaa gacctaacga agtgccgatt ctaccgtggg ccacacgctg atcggtcgtt
    47821 aagatggttt actggttcga gcgtcctttc ccgttagtac ctacgccgtt cgctgcacta
    47881 ccagaagggg agaagcagaa tgtatgtaat gaggccgcaa caggtcagtc cctcgatttt
    47941 tccggtccag ttgatgattt attacttaca cagatgtcag agatggcact tgcccataac
    48001 gttctcatca ggggtctcaa ttctatttat caccaagcgc cttacgtgaa ccctgaggat
    48061 gtgcaagact tcttgggtta cgcgaaaaat ttcgtaaacg tattaacagt acaccacgat
    48121 agtgaggagg attcattttt ccccgagtgc gaaagaatgg ctggacaggc cgggatcatg
    48181 cagaacaacg tcgaccaaca ccagggattc catgacggac tcatcaggtt acaggaatac
    48241 ctcacaaggg ctctagcagg cgaagagcca tatgacgggc atcgaattgt gcagctaatc
    48301 gatgattttg ggaatgtctt ggcccagcat cttgctgaag aagttcaatg cctgcttgat
    48361 ttgcaaagat ttgggccaga gaaaatgaaa ggtctcgctg ctgcgctgca agctgagggt
    48421 cagtcaaata tcgtaagttg ctccaatctt agacttgaaa ccaaactgct gacgatcaaa
    48481 aagtggaaga ttggtatcac cgagggtatc gtcttcgcat tcctaggaca cgatactact
    48541 tgggagaacg gcttatgggc acattttcca cctacgcctc cagggctgaa aacgctcatc
    48601 atgaagggtt tatattactg gcgctccgca tggtggaaat tctcgccatg tgatcagaac
    48661 ttcatgccga aaccagagcc gtatgcccac gcttgagtat aacggacaac cttatctcct
    48721 aggggatgca gcgcaagacg ttcagaaaat caccgacgtt gatgagctag gagtaattca
    48781 aggatagtac atattcgtga gctttctggt atgatccaca gcgaccttgt agcatcgcac
    48841 ggctgtgagt ttatgtatgt gtcgcttcta tgagaactct cttcccaact ttctcttcta
    48901 gcacttcaag ctgctgctgc aacatctcgc ggcccctcgg gcagatgact tgccgctatg
    48961 ttgcactgcc tgaagagcct gacttcgtcc tctgcgaatg ctccaacgac cgagtgcagt
    49021 actccccgat tatggaagag aacaaagtca ccttcctccc aatcatgtgc gtaaaccatg
    49081 ttgggtgcaa taccaggccg ttgtagtcgg tagatgattt gacggacttc ggccagatct
    49141 tcaatcactg tgccgttttc taggtgaagc ctgcgtatcg ccgcagggtg gacctgaatg
    49201 gcaagttttc ccgtgacagg gttacgccag caaattggca agatctgtat cttctcttcc
    49261 tcgataggag ggaggtcgtc aaagggtatc tccagcccct gagtgaccag tcctagccca
    49321 tcagagcgag ctttcgcccc agacatccaa atgtaagggt gtggcgcgta ttcgaccttc
    49381 gtggtgcgcg cgaactcctt atcggcatca gagagtatgt cgtacatcgt gtagcctgac
    49441 acaaacgcag tagtaccaag cggcacatct agttcatcgc cggtgccgtc atcgtagcgg
    49501 caggtttgcc gccgtccacc gggtaccttg actgccagaa gtgtagtcgc cacaggtgga
    49561 gctaggccgt ataaagcggc gtcaatgtgc catctataaa agcgagtgaa gtctaggtca
    49621 tcctcggcgg ggatggatgt agcatggaaa gtcttgtggt gcggatgctt cagcctaaaa
    49681 tccttcaacc cctcatattc ggacacgaag ccattgccga tgatctggac ctgaggctga
    49741 tgcggaacag tctttagatc aggatgcagg atgctgcgtt tggcatctat agtcttgccg
    49801 tgaccatatg aggttccggc cggatcaaat ctccgagtca attcgaattg ggctttggga
    49861 gataccgcgc tctggttctt gaagatcacg acctgatgcg tgaagagcgc ctcgcggatg
    49921 acatcaaaat cggcatctgc gtcaacgtta gcccggattg cttgaaccag gggttaatga
    49981 cgagcttacc gaggaggtta ccgatttgac gggtattctc ccaatttcac gacagcagat
    50041 tgtcacgtat caggcgtcac atgcgtatga gatcttacca gtgagatgtt cgatgtctac
    50101 gttggtgatg gttgcaccaa agttgatgcc ggacgattcc gggacttgta gccgctccac
    50161 agtgatgtgg gacattgtga cttcgattgg ttatgagcgg ggcaggtcaa ttcagcgtct
    50221 ctggcagtgg gtagtcttgc aattggattg aacttgaagg tgactgtcag aaatgagata
    50281 gacacactgc gatacaagta tctggcggga atggcagttc ttatacctgt cacttgaaca
    50341 aaggggcggc gggcgcatga gaccgatggg gtccacctac gggcggtggc ggctgtccgg
    50401 aagccgccga cgaagcgcaa ttcaaattcg tcgggcttga cctcacagcg caccatcagc
    50461 caattcagcc aattggcaac gtgcagctta tcactcctac ggagtcggtc tacacgactc
    50521 ttttgcatga ggtgaatctt aatctctcgt atctcccact cgcctaacaa acgggcccgc
    50581 agttatggat cggtctatct gggagggaca ccacggatca aaacacacag taatagggtg
    50641 tagtcaaatg actcaaatcg tattagcccc acgacgggta ctcgcgagca gcatcccatg
    50701 gtctcgtcct cgactgtcag attttacctc tatctaggaa cctgtttggg atttccacgt
    50761 gcttgcatcg aatgtattca cagagattct tgcccaagct gtcaaagctg ctcgtcgagt
    50821 tgaaccctct gtcgagatga tctttcagta agaaatggac agcgcggatg ttagggaact
    50881 cgcagcggtc aatctgtcga ccaacgtcat ctctgcccag aagctctcgc agctttgatg
    50941 tgctaagcaa cgatcgaagc cagtcccact catcgtcatg cctgacgaac agaccaagat
    51001 tgcagttcga gctcttgtcg ccagatcgac ccatgacaac gtatccaaga ggtgcaagcg
    51061 tggtcggacc gaggcttgca aggtctattg ggttctgtgt atcgtaacta ggctgttctc
    51121 gctcatacgt cctcacgttg gttggcgaag ggatgtcaag gatagtccca tcgggtagat
    51181 gggctgtctc atggacaaag gtctgaggca tgaggctgac ccaatactcg aagaaggggc
    51241 gaccaatcgc agtgcgcatg tcgggcgcca tagtgctacc tgggtagcct tgaagtagat
    51301 tttcgataca gaaccgtgcg aaagagccac gatcagagtc aacaaagctg gaccccgaca
    51361 atatgtcagg gtctgcgctt tgagcaaata tcctgcagtc tacagtcgcc tcctcctgac
    51421 tgcatgggtt ctctgggacg acgccggcaa tcatgaattt caggcatgag aatttttcaa
    51481 tatcacttcc catacgggcc tttgtctgcc gttcaatcat agcaagcttt tcttcgatat
    51541 caagaccggt gaggtagact aagaagacgg gagtcagtag tttatgttgc ccaatgatgg
    51601 cttgcccaat ctagagactg cccaacccag actcggaaga tattatcaca tgagccatga
    51661 aactacttac aatgaaactc tgcttgccac ccgcctttcg ctgttaagcc cactgagaat
    51721 gaagtcaggt ctgtcttttc atgcttacca agtttggact tacctttggt cgtcgacggt
    51781 ggtggcagcc ctttgactcc tgagacgtgc acttggtttt caccgacttc tcgcaacacg
    51841 atatcttcaa tggaagctgt tacgtccgag ttgtagtaaa gcggcccctg gatctcatac
    51901 aggagctgac tggcaacagt agcgatacta accaaaccat ctttaccttg ctccatcgag
    51961 ataaccgctt ctcccttttc atcgatagca gcaattgggt ctgtttataa gattagtgca
    52021 ctttcagtat ccccttgctg tctcaatatt ttatgacgtt tattagggtg acgacttaca
    52081 gcccatatcg gtgtcatgaa caccaagatc cttgaagcct gagtagtagc caccagttgc
    52141 gtaggtactg cactcgatta tgtggccaat catcagggca cccgcaagct ccttcatatt
    52201 atctctcgtc catccgtgcc accacattgc cgcacccaat gtcacagagg catcagcaac
    52261 gcgaccacag agcacaatat ctgcaccgcc ctgaaaacat gcagcaattc ctgtgcctcc
    52321 aaggtagcat tgagcgcaga taggctcaaa accccactcc tgaattggct tattcgccgg
    52381 aaggctcaag aaaggttctc ctattgacat attagcagtc aattttgtgt attatttata
    52441 tgtgggttta ccttgacgat agagctcaag tgcagcgtct gtaacatcat cgccatcaac
    52501 gattccaatc ttaaggctaa ccccatgctt cgttatcagc ttgtcgactg cttcggctag
    52561 gccgtgcacg tcactggctc cggcattgac tgcaatcttg acacctttct gggccagcca
    52621 agggatggca ggatcgattt cttccaaaaa gtaaggctca tatccctgtg caacgattgt
    52681 tgaacccgag gtcatcttct gctgcgccaa gcgatcgcgt ttatcggaac ctcgcagagt
    52741 catgttacat tctgacatcc agtcgcccgt aatcacgtcc acatcctcgt tctttgccat
    52801 gtcatggatt gctctcttgc ggtcatatac acctgacaat tgtcagtcgt cgatgatttt
    52861 gatcgatctc cattgactca cctcctgagc aacccgcaat ccggataggc ctttttgctc
    52921 ctgtgctgct ggctgcatgg tggtcgctag taccgtttgg tggatcttga ttaataggca
    52981 ccataataag gtaattttat gatatcacga aggttttaac ctataattgc gataggtact
    53041 tttcttcgta caagaggtgc tcaaaggatt gcacgggagg tcatagcgat atatacattc
    53101 acaagccgga cttccacttc ctaagattgg tcgaatgagc ctatcaaatg ttccatatga
    53161 tacgccccat tctccagtct gagcattatg caggcgacgc taatgactca gtatttccga
    53221 gcacatttcc gccgttgtta cacaggtgca acacagcagc acataacccc gcttcgggct
    53281 atggcaatta tacaacatgc ataacgctgg tcgatagatg ttttcccaat tgctgatatt
    53341 ctttcagttc aaaatcggga cgtccggaat acgggaggca aactaaatca gtagaagaat
    53401 ggcttattca ggaatcggtg gttataggct ttcccatgca tatagcgggg ccaaccaata
    53461 ttcattctga tatcatgctc atttaatccc tgtgaagaaa tccacctcga agcctcagag
    53521 cagtgtgttt gaggcctgtt ctcaaatgac ttgtgtttct gatcctttct tggatagctt
    53581 tgctcgggat gtgcacttcc ttcagatact ctgggctttc atatgcctct agtacacaca
    53641 gtctatccgg gctctgggca tcctttagta aggaataaac aaaggttcct ttttcttcat
    53701 tcaagccagt ttcaatgact tgcttccaat aaggtaggga ttgcgaggct gcgcctggtt
    53761 gatagctgag atctgcgaac aaaacatgcg gatcggtcac tgaaatttct ctggagaaat
    53821 caagtccgcc gattatctct aattggtgaa tcgtcggcgc accctcgaag actctctccg
    53881 tagttgacca tttaatcatg tctttcacac cctgtgtttc catatgtgca tccacagtcg
    53941 ctttatcagc gtacctggcc tggtcaatgg atgttgttct cttttagatc acgggaagct
    54001 taagccaaca cttactcttc aactacgtag actgaagttc cgtctgtctc gtctctgggc
    54061 aacaaaacag catacttcct tacgccgggc tcgttctgca atgcgaatct tgagcactcg
    54121 gtcaacttcc tgatgtactt tggacacgtc agtctctaat tcttgttact gttcaaaacc
    54181 tacctcgtct cgaacttcca cgctcgccgc aggtaggtgt gccacaacta gagtgcgcgc
    54241 catagtggtt tgaattgcgt accggagttt ttaggagtca acaataatta caacatgatc
    54301 aagcaagctg agagtataaa ttttggaatt ttcggcaacg catatccgaa ctctatttct
    54361 aagtggggct ggaagttgga ctgtcaaaat ggtgggttca gacatggcga gatgaacgag
    54421 actctctgtt gtcatatttt tgttaatata ccgaagaact gttgctatag tctcggtcgt
    54481 aagtcagttt ttatcgaaca cagtccgcct ctcatgagaa ccatctgttt tctcaaaatc
    54541 ttgcctgtcg ggttcttcgg cagagcaggt atgtgccata cgccacctcg caacttcttg
    54601 taaccggtaa cttgaccatc tattgtgaca tgaacttctt tcaaagcgcg aagtatctcc
    54661 tgatccgact tgaacttatc cttcaatacc acccaagctg ttgggagttc agttagtcga
    54721 ctctcgtccc acgtagcacc tactccgcct tcaactacat tgggatgcgc gtttagaaag
    54781 gcttctagct ctgcagggga aacttggaag ccttgatatt tgatcaactc cttgcttctt
    54841 ccaaccacac ttatcctccc ctctttatca atgatacaga cgtcgcccgt gttataccag
    54901 ccctctatgg gaaatgcgtt ttcggtagca tttgaattga aggcatatcc tcttgtgata
    54961 ttcggacccc taagccagag ctctccaggg cctccttcct ctgcatcatc ggaggtacct
    55021 tcttttttta agcaagcctc gatattaggt aacagatgtc ctataacgcc gtccggaagg
    55081 atttcgctga atttctgata cgcaacataa cctgaggcct ctgtcatgcc gtacacttga
    55141 attagacgcc atggagctct ctttgtcagt ttttcgatga gcgctttcct aagcggtgcg
    55201 cctccgacat tgatcatcct tgcatgggaa aagtcatacc gtgacgtcac atccgtattt
    55261 gccagagtga gaacaacgct tgggacacct tggaaacttg tcgctctgtt tgactcgact
    55321 agacgcgcga aatcttccgt gctgtaagaa ggcatagcat gatggagcat ccctgtgaac
    55381 ggacctagaa acagaggcat cgtggtcatg gctatgtgag cccagggggt gaatgctact
    55441 gtcgtcgact tggcgttgaa ttgatctcta ccatggtgaa tgagctggta gcagttagac
    55501 acaaaattgt aatgtgtcag ctccacccct tttggcttgc cagtagtccc ggaactcaag
    55561 tgtatagacg cgaggcgtgt tgaggtatct tcccagtgag ggattgaaag actgctctct
    55621 gcccaaaaat ctgtcggaat gtgcttcaag cccggaacgc tagatatcac tgagaatacc
    55681 gtgggatttg cccaactgac tccaatgccc ttgagctcca cctgtgctag agatatagcc
    55741 tgcttgacga tagtgattgc cttcccgtag gcgatgacat acaatgggcg tgaaactgca
    55801 agaccatggc ctatttccga tgatttcaac gcgtggttga tggggcacac cacgccgcca
    55861 gtccaaagaa tggagtgaaa aatctccaga tactcgacgc tattagggag gatcaaggcc
    55921 catcttgcct gatctggtgg gttcaagcat gattccagtc ctttcgcaat tcttcccacg
    55981 cgaattcgca attcaccaat ggttacactc cgattggtga gactatcttt ggctaccaaa
    56041 tgcgagtctg ggaggctcgg gtcaatagat gcgtggagaa gttcagtaag attttggttc
    56101 cgtggaatag gaatagtctc ggagcgatag gttctcattg ttggattttg gcacgtatgg
    56161 agctttgagc aatcaagtag aatatttcaa cccgaatttc gagtactatc aaattctgtc
    56221 tcgttatccc gctatcgggt tgagaagaca ccaaagttat atctcatgtc tagtctactt
    56281 tttcgccatc tagaccacgc cattgcggga cgcctgtagt ggcggaaatc gagacctcta
    56341 cgctatcgcg tactgctgac ctgtcgctta cagcaagaaa tatctattat tgggccggac
    56401 cattcgtgag caatcagatt accacttgtg gtccagcccc aggatcgctc tcgttgatct
    56461 gcaggccccg cctttttttg cgaggagcta atgaatcatt agagcagctg tcgaaagcta
    56521 ctcgcgttag ttatgatcga tgttatggaa atcttttccg gtattgtgca ttgcccagag
    56581 tttgcaacga agttctgcag cgtcttggca ctacaatact gctcgaagtg gtggtacaca
    56641 tttgcacatt tggagggtag ttccggaaaa gtagcccaag cgacacggtc gacttccaag
    56701 cctatttact ggcattctgg actttcctgc ttgctattta ttttggggcg tcgacaatga
    56761 ccaccacacg ctcaaaaaga cctcttcggc ctatcagaat cggcaatgcg tctggtgcaa
    56821 ttggcgacgg catcgatcag atctacaaat tggcaaaatc gggatcagtt gatgccatta
    56881 ccgctgacta cttagccgag ttcaacatcg catggaaggc catagagctt caaactcagc
    56941 cagagctcgg gtatgaacct aattttctcg agcaattggc ctgggagaat ggggacgctg
    57001 ctcgactagt agcagaaaag cgcattaaaa ttgtccatga cggtggtgcg ctgaatccaa
    57061 aaggccttgc tgtgaaggta gacgaatact tcaagaattt gggatttgat gatgtgaaag
    57121 tagctgcagt cataggagat gatgtgacca agaggctgcg gcagaatcaa cttgggagta
    57181 tccgacacct cgatcgcgat ggggaatact tcaatcccaa gaagcagaag atcttggcag
    57241 caaatgcata cacgggacaa tctgggatcg tcagtgctct tcaggcaggc gcagatattg
    57301 tcatctgcgg gcggtgttgc gacgcgagcc ccgtgatggg ccttgcatac tggtggcacg
    57361 gctggaactc cacggaatat gacaaaatgg ctgggagcct tatggccggc catcttattg
    57421 agtgtggagc ctacgtgaca ggggggaact tctgtggtgc tcaagagatt gagcatcttc
    57481 accatgcagg ataccctatc gcggaaattt cgtgcgatgg gacggctgta ataacaaaac
    57541 ctgtcgatag caacggggcc gtcacagtag acacttgcaa ggcacaactg ttatacgaga
    57601 tccaaggccc aatttacctt aatgctgatg tggttgccga catcgagcag gcgaagttag
    57661 aggaggttgg caaagatcgt gtcagagtaa cgggcatcaa agggatggca cctcccttga
    57721 ccgcaaagct tgcgatatgt ctagctggtg gatggcaagc tgagctctcg ggcttctgcg
    57781 ccggactgga tacagacttc aagtttcagc tcctaaaaga ccaagtaatg cgccagatca
    57841 accccaacga cttctctacc atcagcatcg aaaaatatgg aacaccaagc ccaaatcctc
    57901 gttcacaggc agaatccacc gttcatatcc gaatgtttgc acagtctcct gataaagacg
    57961 ccatgatcca gttcaaaagg gccatattct ataacggcat gcaaggatat tgtggacttc
    58021 acctgtctat ggattggaga actatggaag cacggccgta cgtgaaatat tttcccgctc
    58081 ttatggctca atcagatctt ccattagagg tgcagttcat tgggacttgg ccacgagtag
    58141 ttgcggtgga ggctcgcaga cgctctgagt gcatcttgca ggttccagtc cagcgaagtt
    58201 accaaccagc ggctgggctc gatgaacaat gccagactat tcggcgtcca ttgggcgacc
    58261 tggtctttgc tcgtagtggc gacaagggag gaaacgccaa tgttggcttt tgggttcgca
    58321 actcggcggc atggccgtgg ctacaagcat tcatgaccag ctccaggctc gccgagcttt
    58381 ttgcggacga ctgggatgaa aagtacaccg tcgagcgctg cgagtttgca ttattgcacg
    58441 cggtccactt cgtcgtgaag gggatcttgc aggatggtgt aagtagctct tcaatcttgg
    58501 acgggtttgg aaaaagcatg ggtgagtttc taagagctcg acaagttgag cttccactgg
    58561 aactgcttga gatggagaat gcattacgaa tgaggtcaag aaaagagcat ttcgggccaa
    58621 ggttatgaat gtgtggcagg catacacttg agactagaaa tatctgacga atgttgtcga
    58681 tcatatggta cacgttcttg cttaaaggca tggatagcta agttagctaa ctatgcgact
    58741 aagtgagact ccgaccacga tctagagtat gacagtctat cgcactatgc aataattcga
    58801 tgtcactgta cgtcaattag tttgtgccat ggtagccgga tggatagaac tcagtgagat
    58861 gctggcactg ggattttacc gagctttgag gttagcggct gctgtatcac gcggggcgcc
    58921 acacgggcct cgtaccgcct ataactccgc aaatacccag cactccaggt acttgagtac
    58981 ttaagtacgg agtagggcac ccattaactt gagcgatgca cccctcgtaa agttggttgg
    59041 aactatttcc cacatgcaag acaccgatat ctactttaca aagtcaagcg gaagttaccc
    59101 aaattgtcca attgaagtcc ataaacaact cgcaaatggc gaacgctagc ccaatcagaa
    59161 attctacggg tcgttacgaa aacgtcgact ttcgcaaggc cataggattc caatatcctc
    59221 cagtcaagtg cagttacaat cgccgcgacg ttctgttgtt tgtaagtcag ccataatacc
    59281 acaccagtct tcagcattga ggcgaggcca cctgacttct tggattaggc caatgcaatc
    59341 ggagtgcaac gagatgagct gcatttcttg tacgagctcc accccaaatt cgctgccttc
    59401 ccaacttttc cgatcaattt gggctttaag caaactgatc aagacgtttt cgatttcatt
    59461 gcccgcacga ccaccgttga cgtgccaggg atcccaccgt ttgaccctca gaggtcggtg
    59521 gatggcgaac ggggtatcga gatagtaagg ccactacccg taagctctga gggactggac
    59581 ttggaaattc gcaacaaagt cattggagca tatgacaaag gtttgtgctc cctaagaact
    59641 caagtacttt tctctgacgt agtgtggcta ggaggagcta tgatcctaga atctgagggg
    59701 gagttagtgg acatcaagac tggtataaca tacgccaggc tctcatctac cgcctttggt
    59761 attggtcaag gtggatatga tggcccacga ggtccatcaa agccggctat caaaatgcca
    59821 acccgagcac ctgacgctat ccataaaatg cagaccacga ctgaaatcgc actgctgtat
    59881 aggctctgcg gagattacaa tcctctccac gcagatgagg agttcggcaa gcgcgctggc
    59941 ttcaaagggt ccattctcca gggactgggt acttggaata ttgccgctca cagcgtattg
    60001 cgggaactag gcaggtcgaa tccggcaagg cttcagaagt tcggcgcaag attcaaaagt
    60061 gtcgtgtatc ctggagacaa gctcgtaaca cgtatgtggg tgattagttc acacagcaat
    60121 tttgaaaatg tggtgtttga gacagctgtg gaagaagacg ggcgaatagc actatctaac
    60181 ggatatgccc acttgaagag ggagaagaac aagctgtagt atagacgtca ttcttagtat
    60241 attaactctg acagttagag tatcataaat acgacggtag ccatttgggc ttcctcttct
    60301 ctcggaaggc agctaagccc tctgaggcat tcttacttct gagcatggct tcggagtata
    60361 tttcttgtcc cctcattgtt gctctactga ttccagtttc ccatgcctct cttgccgcaa
    60421 gtcgagatat gatcacgctg tcgggactat gagctgcaat ctcggatgcg taatccagcg
    60481 cccgatcaag gagtctatgt tggggcacta cctcctttac taatccccat tccatggctt
    60541 ctttggcggc caataacctt ccagtgaggc aaaggtccat agttctgtgg ttcccgaaga
    60601 gcatcatgca gcgaggtaac gctcccgcaa gggctgaaac ccctcgcaat acttctggca
    60661 gtcgaaaagt ggcatttggc gatgcaaaga taacatctga gttgagtaca atctcgaaac
    60721 cccctcctgc tgcgcgtaag gatggtcctt tgcatcaaat ctttcaggca cttaccatgg
    60781 gcatgaccat tgcatgcaga aatgatcggt ttctttcccg tacgattgga catcccacca
    60841 aaaccacctt gaggatattc gaatgcaata tcgttggtgt ctataatgtc taaccgctct
    60901 ttaaggtcca tgccggcgca gaaggcattc tgtccggcc
//
