# Supplementary material for: Genome sequencing and physiological characterization of three Neoarthrinium moseri strains
Source: BMC Microbiol. 2025 Aug 21;25:526. doi: 10.1186/s12866-025-04274-z (PMC12369201; doi:10.1186/s12866-025-04274-z)
Supplement: Supplementary file 16 — Supplementary Material 16. [file 12866_2025_4274_MOESM16_ESM.zip › BiGSLICE/input/Nmoseri/CBS16480/JAFEVA010000041.1.region001.gbk]

LOCUS       JAFEVA010000041        48113 bp    DNA     linear   PLN 06-APR-2022
DEFINITION  Neoarthrinium moseri strain CBS 164.80 scaffold41_Wmoseri_CBS_16480,
            whole genome shotgun sequence.
ACCESSION   JAFEVA010000041
VERSION     JAFEVA010000041.1
KEYWORDS    .
SOURCE      Neoarthrinium moseri
  ORGANISM  Neoarthrinium moseri
            Eukaryota; Fungi; Dikarya; Ascomycota; Pezizomycotina;
            Sordariomycetes; Xylariomycetidae; Xylariomycetidae incertae sedis;
            Neoarthrinium.
COMMENT     ##antiSMASH-Data-START##
            Version      :: 7.1.0
            Run date     :: 2023-12-04 12:18:39
            NOTE: This is a single region extracted from a larger record!
            Orig. start  :: 129563
            Orig. end    :: 177676
            ##antiSMASH-Data-END##
FEATURES             Location/Qualifiers
     protocluster    1..48113
                     /aStool="rule-based-clusters"
                     /category="PKS"
                     /contig_edge="False"
                     /core_location="[20000:28113]"
                     /cutoff="20000"
                     /detection_rule="cds(PKS_AT and (PKS_KS or ene_KS or mod_KS
                     or hyb_KS or itr_KS or tra_KS))"
                     /neighbourhood="20000"
                     /product="T1PKS"
                     /protocluster_number="1"
                     /tool="antismash"
     proto_core      20001..28113
                     /aStool="rule-based-clusters"
                     /tool="antismash"
                     /cutoff="20000"
                     /detection_rule="cds(PKS_AT and (PKS_KS or ene_KS or mod_KS
                     or hyb_KS or itr_KS or tra_KS))"
                     /neighbourhood="20000"
                     /product="T1PKS"
                     /protocluster_number="1"
     cand_cluster    1..48113
                     /SMILES="C([*])C(-O)(C)"
                     /candidate_cluster_number="1"
                     /contig_edge="False"
                     /detection_rules="cds(PKS_AT and (PKS_KS or ene_KS or
                     mod_KS or hyb_KS or itr_KS or tra_KS))"
                     /kind="single"
                     /product="T1PKS"
                     /protoclusters="1"
                     /tool="antismash"
     region          1..48113
                     /candidate_cluster_numbers="1"
                     /contig_edge="False"
                     /product="T1PKS"
                     /region_number="1"
                     /rules="cds(PKS_AT and (PKS_KS or ene_KS or mod_KS or
                     hyb_KS or itr_KS or tra_KS))"
                     /tool="antismash"
     gene            2907..4545
                     /locus_tag="JN550_009210"
     mRNA            join(2907..3079,3138..4545)
                     /locus_tag="JN550_009210"
                     /product="hypothetical protein"
     CDS             join(2907..3079,3138..4545)
                     /codon_start=1
                     /gene_functions="other (smcogs) SMCOG1092:hypothetical
                     protein (Score: 299.9; E-value: 6.8e-91)"
                     /gene_kind="other"
                     /locus_tag="JN550_009210"
                     /product="hypothetical protein"
                     /protein_id="KAI1863931.1"
                     /transl_table=1
                     /translation="MELQYYPIVIVGAGESGIATACRLKQKLGFHDFVLFDRQGDIGGT
                     WYINRYPGVACDIPALLYSFSFAPNYSWTSLFPEGQEILNYLGDVCRKFRVTDHLRLNT
                     EVTDAIWLQDEEEWELTLTHLAEGAGDLSAADRHARVQKHGEASVHLKRERVRAKILVS
                     CVGGLVEPKAWPSDIPGVETFQGDMFHSARWDYSVPLADRNVVVIGAGSSAAQFVPRLT
                     KAPFLAKSVTQLMKSPPWVNPRPPVPQAWRKYSRTALNTVPGLGKLLRLLLFLGAESFW
                     LLFGVSDFSVRRRKRFEARILRNLERTVSEEYRRILVPDYPVGCKRTVLDGQWLECLNE
                     GNVDLTNRPLLSVQSGGVTLGHRPGYATEPSDETLQLPADVIILANGFDTSTFLHSLKV
                     TGVGGKSLQEVWAERGGPHAYLGLGVDGFPNFFTILGPNTLSGHSSAILASENAISYML
                     NFVPGILSGEVRTVQIKTQPLLDYTADVQARTKTKVWPSCNSWYLGAKGWNSAVCPYVL
                     RADTIIHPH"
     PFAM_domain     join(2934..3079,3138..3162)
                     /aSDomain="NAD_binding_8"
                     /aSTool="clusterhmmer"
                     /database="35.0"
                     /db_xref="PF13450.9"
                     /description="NAD(P)-binding Rossmann-like domain"
                     /detection="hmmscan"
                     /domain_id="clusterhmmer_JN550_009210_0001"
                     /evalue="4.50E-10"
                     /label="JN550_009210"
                     /locus_tag="JN550_009210"
                     /protein_end="66"
                     /protein_start="9"
                     /score="39.8"
                     /tool="antismash"
                     /translation="IVGAGESGIATACRLKQKLGFHDFVLFDRQGDIGGTWYINRYPGV
                     ACDIPALLYSFS"
     gene            complement(4935..5912)
                     /locus_tag="JN550_009211"
     mRNA            complement(4935..5912)
                     /locus_tag="JN550_009211"
                     /product="hypothetical protein"
     CDS             complement(4935..5912)
                     /codon_start=1
                     /gene_functions="biosynthetic-additional (smcogs)
                     SMCOG1066:alpha/beta hydrolase domain-containing protein
                     (Score: 153.2; E-value: 1.5e-46)"
                     /gene_kind="biosynthetic-additional"
                     /locus_tag="JN550_009211"
                     /product="hypothetical protein"
                     /protein_id="KAI1863932.1"
                     /transl_table=1
                     /translation="MPSFLSRLVSLIRIWSLKAAVSALLIVWRAVEPPSAHCAPTLVKT
                     YHVRPKLRNRIHIPRAYESHRAPLPLYLNIHGGGWTLMEALDDDEFCSYIANTFNVVVV
                     NIDYHKAPRNPFPGPINDVVAIAGAAIADEELPIDRRRIAMGGFSAGGNLALAASQRAE
                     LHDVIQAVVSFFAPLDMATPVSRKLETRLRSDKPDMLAGILGIFNEAYMTPGTNPTNPL
                     LSPIYAKRDALAAWLCVIGAEEDCLCLESRDFAEKMALSPDNEGKSESDTWERGKVKWE
                     LMRGMAHNFTHLRKRAPSAEIRRKEANVALYGRIFAWLHSGPWS"
     PFAM_domain     complement(5136..5696)
                     /aSDomain="Abhydrolase_3"
                     /aSTool="clusterhmmer"
                     /database="35.0"
                     /db_xref="PF07859.16"
                     /db_xref="GO:0016787"
                     /description="alpha/beta hydrolase fold"
                     /detection="hmmscan"
                     /domain_id="clusterhmmer_JN550_009211_0002"
                     /evalue="6.20E-33"
                     /gene_ontologies="GO:0016787: hydrolase activity"
                     /label="JN550_009211"
                     /locus_tag="JN550_009211"
                     /protein_end="259"
                     /protein_start="72"
                     /score="114.6"
                     /tool="antismash"
                     /translation="LNIHGGGWTLMEALDDDEFCSYIANTFNVVVVNIDYHKAPRNPFP
                     GPINDVVAIAGAAIADEELPIDRRRIAMGGFSAGGNLALAASQRAELHDVIQAVVSFFA
                     PLDMATPVSRKLETRLRSDKPDMLAGILGIFNEAYMTPGTNPTNPLLSPIYAKRDALAA
                     WLCVIGAEEDCLCLESRDFAEKMA"
     gene            6859..8070
                     /locus_tag="JN550_009212"
     mRNA            join(6859..7302,7357..7443,7513..8070)
                     /locus_tag="JN550_009212"
                     /product="hypothetical protein"
     CDS             join(6859..7302,7357..7443,7513..8070)
                     /codon_start=1
                     /locus_tag="JN550_009212"
                     /product="hypothetical protein"
                     /protein_id="KAI1863933.1"
                     /transl_table=1
                     /translation="MAHLMFVRPEREYWRIDRPQHEAESMSFGWRKLKWAAALWVNPRG
                     IKWSQQIRGVRRGDAPVTRWHFVVYQLRRYLTFYFIVDAMMVYTLRHFYYPGVDMATLT
                     VRATSWSRSLYNSWHVLLSVIAQLQFQYLVCSGLTVAIGIYDPEDWPEWLGSFQDLSSV
                     RLFWNAWEHQIIRRTFMLYSRAFVSFLDLRRGSNLDQYTRIYFSFFLSGIFHGVTNFVM
                     PANEGEPRWVRFRLQFIFYMLQPFAIQFEDLVKFVYKHLIRMPKKRSDSHDPKGKGDTS
                     EPLETSVGVTWTKIISHMWVICWVWFSMGWAGDALLKSGVARLTPLPVPIVERVLIYAD
                     GNVWFHTNVTPWVRAWLGKVGQ"
     PFAM_domain     join(7360..7443,7513..7668)
                     /aSDomain="MBOAT_2"
                     /aSTool="clusterhmmer"
                     /database="35.0"
                     /db_xref="PF13813.9"
                     /description="Membrane bound O-acyl transferase family"
                     /detection="hmmscan"
                     /domain_id="clusterhmmer_JN550_009212_0003"
                     /evalue="2.60E-12"
                     /label="JN550_009212"
                     /locus_tag="JN550_009212"
                     /protein_end="229"
                     /protein_start="149"
                     /score="46.9"
                     /tool="antismash"
                     /translation="WPEWLGSFQDLSSVRLFWNAWEHQIIRRTFMLYSRAFVSFLDLRR
                     GSNLDQYTRIYFSFFLSGIFHGVTNFVMPANEGEP"
     gene            complement(8404..10169)
                     /locus_tag="JN550_009213"
     mRNA            complement(join(8404..9418,9480..9973,10029..10169))
                     /locus_tag="JN550_009213"
                     /product="hypothetical protein"
     CDS             complement(join(8404..9418,9480..9973,10029..10169))
                     /codon_start=1
                     /gene_functions="biosynthetic-additional
                     (rule-based-clusters) p450"
                     /gene_functions="biosynthetic-additional (smcogs)
                     SMCOG1034:cytochrome P450 (Score: 225.3; E-value: 2.4e-68)"
                     /gene_kind="biosynthetic-additional"
                     /locus_tag="JN550_009213"
                     /product="hypothetical protein"
                     /protein_id="KAI1863934.1"
                     /sec_met_domain="p450 (E-value: 1.5e-64, bitscore: 211.3,
                     seeds: 50, tool: rule-based-clusters)"
                     /transl_table=1
                     /translation="MGALDPILGELSISHAFWGVIVSSTFTFLMKLYAARRRFLRLKER
                     NLPMPPWSPLFGHLLYVASIMSNLPRDCHPHYMAGEIRRAMPELGPLFYLDLWPFGPQM
                     LIVSSPDAAYQITQKHSLPKYHALRRFLYPLTHGFDLLTMEGNYWREWRAIFSPGFNGS
                     HLMTLVPGLVEDTEAFCDILHERARKGVLAPLHEATTNLAMDVIGRVALDTQLNTQRGQ
                     NPLAKALRNQIPWLNFGNDMDLLARFNPFRPLICWRNKRTMDQYLARELDTRYRTKSMT
                     LVNGAERGRSITDLAIDTYLNRSTGTQRLDETFMKFAINQIILFMFAGHDTTSSTICYA
                     LYLLSTHPLALAELRKEHDTVLGTNTSETATLLRQSPYLLNQLPYTLAVIKETLRLFPA
                     ASSTRSGEPGTHVLAGGQRFPTEGFMVWSLHQALHRDPALWNMPDAFRPERWLPDRADE
                     LNRPLRDAWRPFEFGPRNCLGQELAVLEIKVVLVMLVRTFNVIVAYEEWDRLQGHHDGK
                     PHNMTVAGERAYQVGMQHPSEGFPCRIQVLTS"
     PFAM_domain     complement(join(8548..9418,9480..9973))
                     /ASF="active site cysteine inconclusive"
                     /aSDomain="p450"
                     /aSTool="clusterhmmer"
                     /database="35.0"
                     /db_xref="PF00067.25"
                     /db_xref="GO:0004497"
                     /db_xref="GO:0005506"
                     /db_xref="GO:0016705"
                     /db_xref="GO:0020037"
                     /description="Cytochrome P450"
                     /detection="hmmscan"
                     /domain_id="clusterhmmer_JN550_009213_0004"
                     /evalue="2.70E-62"
                     /gene_ontologies="GO:0004497: monooxygenase activity"
                     /gene_ontologies="GO:0005506: iron ion binding"
                     /gene_ontologies="GO:0016705: oxidoreductase activity,
                     acting on paired donors, with incorporation or reduction of
                     molecular oxygen"
                     /gene_ontologies="GO:0020037: heme binding"
                     /label="JN550_009213"
                     /locus_tag="JN550_009213"
                     /protein_end="502"
                     /protein_start="47"
                     /score="211.2"
                     /tool="antismash"
                     /translation="PMPPWSPLFGHLLYVASIMSNLPRDCHPHYMAGEIRRAMPELGPL
                     FYLDLWPFGPQMLIVSSPDAAYQITQKHSLPKYHALRRFLYPLTHGFDLLTMEGNYWRE
                     WRAIFSPGFNGSHLMTLVPGLVEDTEAFCDILHERARKGVLAPLHEATTNLAMDVIGRV
                     ALDTQLNTQRGQNPLAKALRNQIPWLNFGNDMDLLARFNPFRPLICWRNKRTMDQYLAR
                     ELDTRYRTKSMTLVNGAERGRSITDLAIDTYLNRSTGTQRLDETFMKFAINQIILFMFA
                     GHDTTSSTICYALYLLSTHPLALAELRKEHDTVLGTNTSETATLLRQSPYLLNQLPYTL
                     AVIKETLRLFPAASSTRSGEPGTHVLAGGQRFPTEGFMVWSLHQALHRDPALWNMPDAF
                     RPERWLPDRADELNRPLRDAWRPFEFGPRNCLGQELAVLEIKVVLVMLVRTFNVIV"
     gene            complement(10652..12275)
                     /locus_tag="JN550_009214"
     mRNA            complement(join(10652..11520,11583..11741,11793..11953,
                     12013..12275))
                     /locus_tag="JN550_009214"
                     /product="hypothetical protein"
     CDS             complement(join(10652..11520,11583..11741,11793..11953,
                     12013..12275))
                     /codon_start=1
                     /gene_functions="biosynthetic-additional
                     (rule-based-clusters) p450"
                     /gene_functions="biosynthetic-additional (smcogs)
                     SMCOG1034:cytochrome P450 (Score: 179.6; E-value: 1.8e-54)"
                     /gene_kind="biosynthetic-additional"
                     /locus_tag="JN550_009214"
                     /product="hypothetical protein"
                     /protein_id="KAI1863935.1"
                     /sec_met_domain="p450 (E-value: 6.3e-49, bitscore: 159.7,
                     seeds: 50, tool: rule-based-clusters)"
                     /transl_table=1
                     /translation="MYEAIDIFGKNLVTTEGNDWVRHRKATAATFSETNIRIVWTETLH
                     QAQQVARSWIGTGHAPETVVNAWEDMKTLSLHVISRAGFGRKMVWPGETPSLSGSSVDA
                     GINGDAIPEAHTLSFKAALSTVLENLFMVAVLPSVVLANIPSKTANLAYQAYKEWSAYM
                     ADMYQEKLAGIEAEHTSEDNNTGEVESMDLLGALIRNSASGGKDDQKALSKREVLGNAF
                     IFMFGGHETTASTMYFAQIFLALHPASQRELQADLDAQFPADYPVASWDYDRECARLLA
                     TMPGAVLNETLRLVPPLMSLPKTTALGRGPQPLDLNGRTVYVPPGTRVNVVIPAAHRNP
                     NYWPGPEEELHAFRPQRWLLDGASADHKQAGDLPIPFRPCKGAYLPFSEGRRACIGRRF
                     ALVEAVATLAVLLRHHSVELAVDDLATDEEVEKMGHAQRAEVWELTAAKARYMMSEGLS
                     TLSFKPRDSVPLRFVERGSERFYQQ"
     PFAM_domain     complement(join(10844..11520,11583..11741,11793..11953,
                     12013..12254))
                     /aSDomain="p450"
                     /aSTool="clusterhmmer"
                     /database="35.0"
                     /db_xref="PF00067.25"
                     /db_xref="GO:0004497"
                     /db_xref="GO:0005506"
                     /db_xref="GO:0016705"
                     /db_xref="GO:0020037"
                     /description="Cytochrome P450"
                     /detection="hmmscan"
                     /domain_id="clusterhmmer_JN550_009214_0005"
                     /evalue="1.10E-46"
                     /gene_ontologies="GO:0004497: monooxygenase activity"
                     /gene_ontologies="GO:0005506: iron ion binding"
                     /gene_ontologies="GO:0016705: oxidoreductase activity,
                     acting on paired donors, with incorporation or reduction of
                     molecular oxygen"
                     /gene_ontologies="GO:0020037: heme binding"
                     /label="JN550_009214"
                     /locus_tag="JN550_009214"
                     /protein_end="420"
                     /protein_start="7"
                     /score="159.7"
                     /tool="antismash"
                     /translation="FGKNLVTTEGNDWVRHRKATAATFSETNIRIVWTETLHQAQQVAR
                     SWIGTGHAPETVVNAWEDMKTLSLHVISRAGFGRKMVWPGETPSLSGSSVDAGINGDAI
                     PEAHTLSFKAALSTVLENLFMVAVLPSVVLANIPSKTANLAYQAYKEWSAYMADMYQEK
                     LAGIEAEHTSEDNNTGEVESMDLLGALIRNSASGGKDDQKALSKREVLGNAFIFMFGGH
                     ETTASTMYFAQIFLALHPASQRELQADLDAQFPADYPVASWDYDRECARLLATMPGAVL
                     NETLRLVPPLMSLPKTTALGRGPQPLDLNGRTVYVPPGTRVNVVIPAAHRNPNYWPGPE
                     EELHAFRPQRWLLDGASADHKQAGDLPIPFRPCKGAYLPFSEGRRACIGRRFALVEAVA
                     TLAVLLRHHSVELA"
     gene            13734..15037
                     /locus_tag="JN550_009215"
     mRNA            join(13734..14542,14611..15037)
                     /locus_tag="JN550_009215"
                     /product="hypothetical protein"
     CDS             join(13734..14542,14611..15037)
                     /codon_start=1
                     /locus_tag="JN550_009215"
                     /product="hypothetical protein"
                     /protein_id="KAI1863936.1"
                     /transl_table=1
                     /translation="MDSYLAASAPQLLQALPVVSALLVQLIPSVIIAYVPASSIAARRI
                     ALLAVAILAANAVIFMPTVVHNFVWRTTSAALTAILATRSCDVLCLHPVGPNDIAKPST
                     ENGSASGDSIHSGGIFDSSLFLAWRQLWNMRGIGTKWSIRGVTPFDALKPDYVPSQGDF
                     IGGHLVRIAIALVVMDFFAHQAPQNVAINYTFDKQHLAWRLAEVDAEELFLRVAGTVGF
                     WVNMACYISTMYSCLAVVFVGLGLDTPADWPPVFGSISDGWTIQRFWGLTWHQTLRSLL
                     SANCDYLLLSLLRLPRQSMLTRHARLGASFVLSGALHHIVDALVGVPLCESGMFKFFVM
                     QWVGIIIEDVLATLGRVVGEGRPGQKMRYMGYAWVFLWLVWTTPSVFYPYTRAADGIRM
                     DHSMLPRKLLRS"
     PFAM_domain     join(14487..14542,14611..14818)
                     /aSDomain="MBOAT_2"
                     /aSTool="clusterhmmer"
                     /database="35.0"
                     /db_xref="PF13813.9"
                     /description="Membrane bound O-acyl transferase family"
                     /detection="hmmscan"
                     /domain_id="clusterhmmer_JN550_009215_0006"
                     /evalue="5.00E-18"
                     /label="JN550_009215"
                     /locus_tag="JN550_009215"
                     /protein_end="339"
                     /protein_start="251"
                     /score="65.3"
                     /tool="antismash"
                     /translation="WPPVFGSISDGWTIQRFWGLTWHQTLRSLLSANCDYLLLSLLRLP
                     RQSMLTRHARLGASFVLSGALHHIVDALVGVPLCESGMFKFFV"
     gene            complement(15259..17071)
                     /locus_tag="JN550_009216"
     mRNA            complement(join(15259..15946,16001..16756,16812..17071))
                     /locus_tag="JN550_009216"
                     /product="hypothetical protein"
     CDS             complement(join(15259..15946,16001..16756,16812..17071))
                     /codon_start=1
                     /gene_functions="biosynthetic-additional
                     (rule-based-clusters) p450"
                     /gene_functions="biosynthetic-additional (smcogs)
                     SMCOG1034:cytochrome P450 (Score: 102.3; E-value: 5.2e-31)"
                     /gene_kind="biosynthetic-additional"
                     /locus_tag="JN550_009216"
                     /product="hypothetical protein"
                     /protein_id="KAI1863937.1"
                     /sec_met_domain="p450 (E-value: 6.1e-30, bitscore: 97.1,
                     seeds: 50, tool: rule-based-clusters)"
                     /transl_table=1
                     /translation="MPSLIQNFHVPLIFSSPIIVCGFVSVFAFLIFTGTYLVTTCRFYV
                     ETAFGDRRYRGLEPPNLPYWIPWIGRGLEVATNPHKFYETAIAMSPGRGPIKVRVASLH
                     MYMITGADNIQTLFRNSKDLTFEFMQIRVAQTVKGLPEQDATRLSIDNSGTLATPLSPV
                     PEKERIWRQLHNIYAENLAHGRAVDCLTSMFVSEFSRMIDEEPRGKWKRTQVYKLLQDK
                     MFRASTMVLAGPGILESNPGFAKKFWQYDAGFMKLLLGNPRFACRQAWDARDHCLEATK
                     RWLANGWAKMDWQAASQQNPDWEPNFGHRLVRAREQCLQSYGVSLEGRASLQMGLIWAI
                     NGNAIPMAAYMLIEMIYEPSLLSRVRDELSSIAGLNNSSSLELDVAALCRLPLLGSVYK
                     ECLRLRASIPLTRRLHNDIEIDGYTLRAGNFILAPSWLSHQDENVWSVPGHPPNEFWAD
                     RFLHKGKGSTVASPKLSVPSAGRESGNAIKAGDFFPFGGGSIICPGRFFAKQEILTAVA
                     LIVTSFDIEFVKNVHLGGRPSERGPGLENCESRGIISLDRDVMVRMRRRS"
     PFAM_domain     complement(15376..15930)
                     /aSDomain="p450"
                     /aSTool="clusterhmmer"
                     /database="35.0"
                     /db_xref="PF00067.25"
                     /db_xref="GO:0004497"
                     /db_xref="GO:0005506"
                     /db_xref="GO:0016705"
                     /db_xref="GO:0020037"
                     /description="Cytochrome P450"
                     /detection="hmmscan"
                     /domain_id="clusterhmmer_JN550_009216_0007"
                     /evalue="1.10E-27"
                     /gene_ontologies="GO:0004497: monooxygenase activity"
                     /gene_ontologies="GO:0005506: iron ion binding"
                     /gene_ontologies="GO:0016705: oxidoreductase activity,
                     acting on paired donors, with incorporation or reduction of
                     molecular oxygen"
                     /gene_ontologies="GO:0020037: heme binding"
                     /label="JN550_009216"
                     /locus_tag="JN550_009216"
                     /protein_end="529"
                     /protein_start="344"
                     /score="97.0"
                     /tool="antismash"
                     /translation="IPMAAYMLIEMIYEPSLLSRVRDELSSIAGLNNSSSLELDVAALC
                     RLPLLGSVYKECLRLRASIPLTRRLHNDIEIDGYTLRAGNFILAPSWLSHQDENVWSVP
                     GHPPNEFWADRFLHKGKGSTVASPKLSVPSAGRESGNAIKAGDFFPFGGGSIICPGRFF
                     AKQEILTAVALIVTSFDIEFVK"
     gene            18242..19116
                     /locus_tag="JN550_009217"
     mRNA            join(18242..18274,18338..18592,18652..19116)
                     /locus_tag="JN550_009217"
                     /product="hypothetical protein"
     CDS             join(18242..18274,18338..18592,18652..19116)
                     /codon_start=1
                     /locus_tag="JN550_009217"
                     /product="hypothetical protein"
                     /protein_id="KAI1863938.1"
                     /transl_table=1
                     /translation="MAEEESLDIIVAGLPRTGTMSLKAALEILGFGPCHHLLEPTFQIS
                     RLHRSAAALEEKDPQRRAKAFKDLYAGYKVALDLPGTACVDELSQIYPEAKVILTIRRD
                     ASLWLDSIKGLGFDVTTLWFRLVCFWVPGVISSSNMTRSWHDCCRTRFELQHIPSVELY
                     KAHNDFVRKVIPPASLLEFDPSMGWEPLCTFLGKDIPDVPFPRRNDRTYLRNGLRAAVV
                     TGVLVWLAIAWILRLYLKYLVDRFYLNI"
     PFAM_domain     join(18266..18274,18338..18592,18652..18996)
                     /aSDomain="Sulfotransfer_4"
                     /aSTool="clusterhmmer"
                     /database="35.0"
                     /db_xref="PF17784.4"
                     /description="Sulfotransferase domain"
                     /detection="hmmscan"
                     /domain_id="clusterhmmer_JN550_009217_0008"
                     /evalue="3.60E-56"
                     /label="JN550_009217"
                     /locus_tag="JN550_009217"
                     /protein_end="211"
                     /protein_start="8"
                     /score="190.6"
                     /tool="antismash"
                     /translation="IIVAGLPRTGTMSLKAALEILGFGPCHHLLEPTFQISRLHRSAAA
                     LEEKDPQRRAKAFKDLYAGYKVALDLPGTACVDELSQIYPEAKVILTIRRDASLWLDSI
                     KGLGFDVTTLWFRLVCFWVPGVISSSNMTRSWHDCCRTRFELQHIPSVELYKAHNDFVR
                     KVIPPASLLEFDPSMGWEPLCTFLGKDIPDVPFPRRNDRT"
     gene            20001..28113
                     /locus_tag="JN550_009218"
     mRNA            join(20001..20192,20260..20346,20395..20452,20510..20843,
                     21042..26904,26962..28113)
                     /locus_tag="JN550_009218"
                     /product="hypothetical protein"
     CDS             join(20001..20192,20260..20346,20395..20452,20510..20843,
                     21042..26904,26962..28113)
                     /NRPS_PKS="Domain: PKS_KS(Iterative-KS) (10-428). E-value:
                     1.1e-165. Score: 543.5. Matches aSDomain:
                     nrpspksdomains_JN550_009218_PKS_KS.1"
                     /NRPS_PKS="Domain: PKS_AT (546-861). E-value: 1.3e-92.
                     Score: 302.2. Matches aSDomain:
                     nrpspksdomains_JN550_009218_PKS_AT.1"
                     /NRPS_PKS="Domain: PKS_DH (931-1117). E-value: 4e-28.
                     Score: 90.7. Matches aSDomain:
                     nrpspksdomains_JN550_009218_PKS_DH.1"
                     /NRPS_PKS="Domain: cMT (1413-1554). E-value: 8.4e-27.
                     Score: 84.9. Matches aSDomain:
                     nrpspksdomains_JN550_009218_cMT.1"
                     /NRPS_PKS="Domain: PKS_ER (1855-2169). E-value: 2e-111.
                     Score: 363.9. Matches aSDomain:
                     nrpspksdomains_JN550_009218_PKS_ER.1"
                     /NRPS_PKS="Domain: PKS_KR (2192-2371). E-value: 1.2e-49.
                     Score: 160.5. Matches aSDomain:
                     nrpspksdomains_JN550_009218_PKS_KR.1"
                     /NRPS_PKS="Domain: PKS_PP (2472-2552). E-value: 3.5e-10.
                     Score: 32.0. Matches aSDomain:
                     nrpspksdomains_JN550_009218_PKS_PP.1"
                     /codon_start=1
                     /gene_functions="biosynthetic (rule-based-clusters) T1PKS:
                     itr_KS"
                     /gene_functions="biosynthetic (rule-based-clusters) T1PKS:
                     PKS_AT"
                     /gene_functions="biosynthetic-additional
                     (rule-based-clusters) ADH_zinc_N"
                     /gene_functions="biosynthetic-additional
                     (rule-based-clusters) adh_short"
                     /gene_functions="biosynthetic-additional
                     (rule-based-clusters) PP-binding"
                     /gene_functions="biosynthetic-additional (smcogs)
                     SMCOG1022:Beta-ketoacyl synthase (Score: 236.2; E-value:
                     1.1e-71)"
                     /gene_kind="biosynthetic"
                     /locus_tag="JN550_009218"
                     /product="hypothetical protein"
                     /protein_id="KAI1863939.1"
                     /sec_met_domain="itr_KS (E-value: 3e-167, bitscore: 549.5,
                     seeds: 96, tool: rule-based-clusters)"
                     /sec_met_domain="PKS_AT (E-value: 2.6e-92, bitscore: 302.2,
                     seeds: 1682, tool: rule-based-clusters)"
                     /sec_met_domain="ADH_zinc_N (E-value: 7.3e-18, bitscore:
                     57.7, seeds: 86, tool: rule-based-clusters)"
                     /sec_met_domain="adh_short (E-value: 6.5e-43, bitscore:
                     139.6, seeds: 230, tool: rule-based-clusters)"
                     /sec_met_domain="PP-binding (E-value: 2.3e-07, bitscore:
                     24.2, seeds: 164, tool: rule-based-clusters)"
                     /transl_table=1
                     /translation="MEGPKGSSTPIAVVGMSCKFAGDATSPEKFWELLAEGRSAWSPIP
                     ESRFNLGGVYHANHENIGTTNVRGGHFLKADISQFDAAFFNFSAETAATMDPQFRLQLE
                     SVYEALESAGIPLQQIAGSNTSVFAGSFFHDYQDSHMRDPTSLPRFLVTGNGAAMAANR
                     ISHFYDLRGPSMTIDTGCSTTLTAVHQACQGLKTGEVDTAIVGGSNLMINSDNFAALGS
                     LGYSFDSRGNGYGRGEGVATVVLKRLDDALRAGDPVRAVIRETCLNQDGKTETITSPSQ
                     QAQEELIRKCYRNAGLGLGAVQYFEAHGTGTPTGDPIELGAAAAVFQHSRSAKEPLLIG
                     SVKSNIGHTETVSGLASLIKVALALERGEIPPSINFERPNKRLKLDEWNFKVPQKCEEW
                     HAGVDGNRRASLSNFGYGGTNAHVIMEDLPHQIVHDSRRHLNGNGYTNGDRHSIKQYSR
                     VFLLSAKDEQACRMMVENLKKHLQRLVLSDEDDNEYLDSLAYTLGQRRTLFPWVSAYRA
                     GDIPGLIQALDNPRIQPTRSSDPKPRVGFVFTGQGAQWHAMGRELLDAYPLFKTSILEA
                     DKYLREFGADWSLLEELLRDADTSRVGEVSMSTPLCVAVQISLVRLMESWGVLPCAVCS
                     HSSGEVASAYTAGVLSFRSAMAVSYCRGGVASVPTTGHGGMLAIGVGRDVAEHLLKHVK
                     SGRANVACINSPSSVTLSGDLTAIDELEAIAKEKNLFARRLRVGTAFHSHHMLPGSDAY
                     RDQMRLVGVGKAEPEMRHVRYASPTTGTLLMDAASISNPDHWVESLLRPVQFVDAFREM
                     AYDQATEQTTVDVVIEVGPHAALSGPIGDILTLPEFRGTSITYLSCLIRKSNAIHTMHA
                     LVGQLKCQGIPVDLDAVNFPLGKHSVRVLSNLPTYPWTHLVQHWSEPRVNKSRREKKQA
                     PHDLVGSLQDGTNVNAPTWKHIIRTSELPWVREHTVQSNMVYPAAGFICMAIEAARQVA
                     QTSDIMKVLGYRLRDVDIQQALVIPESSDGIEVQTTLRPVSNKAIGVRGWKAFQISSVG
                     LDSKWTDHCQGLVQVALSNASDEQDHWSTITSSSGVKSSLFNSRDIHPEDMYAGMQSVS
                     ICYGPLFQNLESIQSGERQSLSTLTIADVRSKMPSNHQQEHVIHPTTLDSVFVSAYTAL
                     PEAGTEFHDSAKVPKTIDSLWVSHHISSQVGHRFQARSQIQRHDSKGFQSDIHLVDVTD
                     NMAMSETPVLVVQGLACQSLGAAIPRQPETYKREICATMNWGPDFAFMEADVLKRRLLS
                     CIEPKETEFLAKIRRACFHFLHDSLEGLTLHDVQTLSTAHKKFYVWMKLQVQQGLQGDL
                     GPGSAAWVHDSIEQKQRLFDEVAAANVKGEMLCRLGSHIAAILSREASPLNLVTVDNLQ
                     KRYHEEETNLGWAGAQLSELIRNFVHHNPQAKILETGVGTGEVTKCVLEVLGSGAESGF
                     GPLASEYHFTHVSPAPFDSIQQAFEAWSSIISCRRLDTNADPVQQGFELGSYDLIIAFQ
                     ISRSYRHPDVSIANMRSLLRPGGKLLLLEAITDQLDVQLALGLGLLPATVPSVSNVDDN
                     DHSSSRGQGSPDDENNIDKAISPHQWDQLLMEAGFTGIDLEIYDGESRELSTSTIMLST
                     VQADRSLFAPVVLVSNGQSLEENWLRELQHSIAAVTGGSVPVVESINSVHATGCVCVFL
                     GEIHHSILSKPSAAEFSAIKSLVLNCNGLLWITRGGAVEGNDPWLALSQGFLRSLRNEY
                     SGKRYVSLDLDSHRSSLGHEDVSAITRVLATCFDDSVPEQNAPRDFDFAERDGVILTPR
                     LYKDFERNSYIAADPSQSKTPQLEPFHQTDRPLKLEVATPGLLETLVFSDHLEACTNIA
                     PEFIEVEPRTMALNFRDVMVAMGQLNETRMGYECAGVITGAGTSAISHGYQVGDRVFCL
                     LNGQFASRVRLPWTTAYHMPPDMAFETAASIPMVFATAYTSLYDIARLGKGQTVLIHAA
                     AGGVGQAAIILAQLVGAEVYATAGTDEKRSFIINKYNLPVDHVFSSRDASFAPKLKSMT
                     KNGVDVVLNCLSGRLLQESFNCLAPYGHFVEIGKYDLEQNSYLELKQFSRVASFSSVDM
                     SVLLQDRPSEIHRVLASVARLLEQKAITAVEPITVFPLPELEKAFRQMQAGKHMGKIVV
                     SIASDITVPVVQRQPVAKLRPDFSYLIVGGVRGIGKSIARWMLSRGGKNIILLSRSANS
                     TGAVGAFVAELEKEYPGSRVKSIGCDITSDADLSLALQHCAKEFPPIRGVIQGAMVIED
                     SILEQMTVEQFNAAVSPKVQGTWNLHNLLGSELDFFVMLSSLAGIIGYASSSNYTAGGT
                     FQDALAKYRVAKGLPAVALDLGVVKGIGKVATEKSAHERMTRHGHLPLSEAQVLAAVES
                     AIVFPSSQVMVGFNTGPGKHWDESTGSPLARELSFSALQPRKLSQDGSNVFKSHGGTDS
                     LAGKLAAASSIDEGADLILQALKQKLVDIFMVPIEEIAASKSMAGFGVDSLVAVELRNM
                     LALQAGSEVSIFDIMQSTSLLALSKTVASTSIYVLVSL"
     PFAM_domain     join(20025..20192,20260..20346,20395..20452,20510..20843,
                     21042..21123)
                     /aSDomain="ketoacyl-synt"
                     /aSTool="clusterhmmer"
                     /database="35.0"
                     /db_xref="PF00109.29"
                     /description="Beta-ketoacyl synthase, N-terminal domain"
                     /detection="hmmscan"
                     /domain_id="clusterhmmer_JN550_009218_0009"
                     /evalue="9.90E-65"
                     /label="JN550_009218"
                     /locus_tag="JN550_009218"
                     /protein_end="251"
                     /protein_start="8"
                     /score="218.7"
                     /tool="antismash"
                     /translation="TPIAVVGMSCKFAGDATSPEKFWELLAEGRSAWSPIPESRFNLGG
                     VYHANHENIGTTNVRGGHFLKADISQFDAAFFNFSAETAATMDPQFRLQLESVYEALES
                     AGIPLQQIAGSNTSVFAGSFFHDYQDSHMRDPTSLPRFLVTGNGAAMAANRISHFYDLR
                     GPSMTIDTGCSTTLTAVHQACQGLKTGEVDTAIVGGSNLMINSDNFAALGSLGYSFDSR
                     GNGYGRGEGVATVVLKRLDDA"
     aSDomain        join(20031..20192,20260..20346,20395..20452,20510..20843,
                     21042..21654)
                     /ASF="found active site cysteine: True, scaffold matched
                     GSSS: False"
                     /ASF="found active site histidines: True"
                     /aSDomain="PKS_KS"
                     /aSTool="nrps_pks_domains"
                     /database="nrpspksdomains.hmm"
                     /detection="hmmscan"
                     /domain_id="nrpspksdomains_JN550_009218_PKS_KS.1"
                     /domain_subtypes="Iterative-KS"
                     /evalue="1.10E-165"
                     /label="JN550_009218_PKS_KS.1"
                     /locus_tag="JN550_009218"
                     /protein_end="428"
                     /protein_start="10"
                     /score="543.5"
                     /tool="antismash"
                     /translation="IAVVGMSCKFAGDATSPEKFWELLAEGRSAWSPIPESRFNLGGVY
                     HANHENIGTTNVRGGHFLKADISQFDAAFFNFSAETAATMDPQFRLQLESVYEALESAG
                     IPLQQIAGSNTSVFAGSFFHDYQDSHMRDPTSLPRFLVTGNGAAMAANRISHFYDLRGP
                     SMTIDTGCSTTLTAVHQACQGLKTGEVDTAIVGGSNLMINSDNFAALGSLGYSFDSRGN
                     GYGRGEGVATVVLKRLDDALRAGDPVRAVIRETCLNQDGKTETITSPSQQAQEELIRKC
                     YRNAGLGLGAVQYFEAHGTGTPTGDPIELGAAAAVFQHSRSAKEPLLIGSVKSNIGHTE
                     TVSGLASLIKVALALERGEIPPSINFERPNKRLKLDEWNFKVPQKCEEWHAGVDGNRRA
                     SLSNFGYGGTNAHVIMEDL"
     aSModule        20031..28083
                     /complete
                     /domains="nrpspksdomains_JN550_009218_PKS_KS.1"
                     /domains="nrpspksdomains_JN550_009218_PKS_AT.1"
                     /domains="nrpspksdomains_JN550_009218_PKS_DH.1"
                     /domains="nrpspksdomains_JN550_009218_cMT.1"
                     /domains="nrpspksdomains_JN550_009218_PKS_ER.1"
                     /domains="nrpspksdomains_JN550_009218_PKS_KR.1"
                     /domains="nrpspksdomains_JN550_009218_PKS_PP.1"
                     /iterative
                     /locus_tags="JN550_009218"
                     /monomer_pairings="pk -> Me-pk"
                     /tool="antismash"
                     /type="pks"
     CDS_motif       20686..20733
                     /aSTool="nrps_pks_domains"
                     /database="abmotifs"
                     /detection="hmmscan"
                     /domain_id="nrpspksmotif_JN550_009218_0001"
                     /evalue="6.70E-05"
                     /label="PKSI-KS_m3"
                     /locus_tag="JN550_009218"
                     /protein_end="187"
                     /protein_start="171"
                     /score="15.2"
                     /tool="antismash"
                     /translation="GPSMTIDTGCSTTLTA"
     CDS_motif       21049..21087
                     /aSTool="nrps_pks_domains"
                     /database="abmotifs"
                     /detection="hmmscan"
                     /domain_id="nrpspksmotif_JN550_009218_0002"
                     /evalue="6.30E-03"
                     /label="PKSI-KS_m4"
                     /locus_tag="JN550_009218"
                     /protein_end="239"
                     /protein_start="226"
                     /score="10.0"
                     /tool="antismash"
                     /translation="FDSRGNGYGRGEG"
     PFAM_domain     21148..21501
                     /aSDomain="Ketoacyl-synt_C"
                     /aSTool="clusterhmmer"
                     /database="35.0"
                     /db_xref="PF02801.25"
                     /description="Beta-ketoacyl synthase, C-terminal domain"
                     /detection="hmmscan"
                     /domain_id="clusterhmmer_JN550_009218_0010"
                     /evalue="1.90E-37"
                     /label="JN550_009218"
                     /locus_tag="JN550_009218"
                     /protein_end="377"
                     /protein_start="259"
                     /score="128.0"
                     /tool="antismash"
                     /translation="AVIRETCLNQDGKTETITSPSQQAQEELIRKCYRNAGLGLGAVQY
                     FEAHGTGTPTGDPIELGAAAAVFQHSRSAKEPLLIGSVKSNIGHTETVSGLASLIKVAL
                     ALERGEIPPSINFE"
     CDS_motif       21280..21327
                     /aSTool="nrps_pks_domains"
                     /database="abmotifs"
                     /detection="hmmscan"
                     /domain_id="nrpspksmotif_JN550_009218_0003"
                     /evalue="8.90E-04"
                     /label="PKSI-KS_m5"
                     /locus_tag="JN550_009218"
                     /protein_end="319"
                     /protein_start="303"
                     /score="11.7"
                     /tool="antismash"
                     /translation="YFEAHGTGTPTGDPIE"
     CDS_motif       21388..21432
                     /aSTool="nrps_pks_domains"
                     /database="abmotifs"
                     /detection="hmmscan"
                     /domain_id="nrpspksmotif_JN550_009218_0004"
                     /evalue="4.30E-03"
                     /label="PKSI-KS_m6"
                     /locus_tag="JN550_009218"
                     /protein_end="354"
                     /protein_start="339"
                     /score="9.9"
                     /tool="antismash"
                     /translation="GSVKSNIGHTETVSG"
     PFAM_domain     21505..21891
                     /aSDomain="KAsynt_C_assoc"
                     /aSTool="clusterhmmer"
                     /database="35.0"
                     /db_xref="PF16197.8"
                     /description="Ketoacyl-synthetase C-terminal extension"
                     /detection="hmmscan"
                     /domain_id="clusterhmmer_JN550_009218_0011"
                     /evalue="6.00E-14"
                     /label="JN550_009218"
                     /locus_tag="JN550_009218"
                     /protein_end="507"
                     /protein_start="378"
                     /score="52.6"
                     /tool="antismash"
                     /translation="PNKRLKLDEWNFKVPQKCEEWHAGVDGNRRASLSNFGYGGTNAHV
                     IMEDLPHQIVHDSRRHLNGNGYTNGDRHSIKQYSRVFLLSAKDEQACRMMVENLKKHLQ
                     RLVLSDEDDNEYLDSLAYTLGQRRT"
     CDS_motif       22006..22059
                     /aSTool="nrps_pks_domains"
                     /database="abmotifs"
                     /detection="hmmscan"
                     /domain_id="nrpspksmotif_JN550_009218_0005"
                     /evalue="1.80E-06"
                     /label="PKSI-AT-mM_m1"
                     /locus_tag="JN550_009218"
                     /protein_end="563"
                     /protein_start="545"
                     /score="20.2"
                     /tool="antismash"
                     /translation="FVFTGQGAQWHAMGRELL"
     PFAM_domain     22006..22878
                     /aSDomain="Acyl_transf_1"
                     /aSTool="clusterhmmer"
                     /database="35.0"
                     /db_xref="PF00698.24"
                     /description="Acyl transferase domain"
                     /detection="hmmscan"
                     /domain_id="clusterhmmer_JN550_009218_0012"
                     /evalue="1.80E-42"
                     /label="JN550_009218"
                     /locus_tag="JN550_009218"
                     /protein_end="836"
                     /protein_start="545"
                     /score="146.1"
                     /tool="antismash"
                     /translation="FVFTGQGAQWHAMGRELLDAYPLFKTSILEADKYLREFGADWSLL
                     EELLRDADTSRVGEVSMSTPLCVAVQISLVRLMESWGVLPCAVCSHSSGEVASAYTAGV
                     LSFRSAMAVSYCRGGVASVPTTGHGGMLAIGVGRDVAEHLLKHVKSGRANVACINSPSS
                     VTLSGDLTAIDELEAIAKEKNLFARRLRVGTAFHSHHMLPGSDAYRDQMRLVGVGKAEP
                     EMRHVRYASPTTGTLLMDAASISNPDHWVESLLRPVQFVDAFREMAYDQATEQTTVDVV
                     IEVGPHAALS"
     aSDomain        22009..22953
                     /ASF="(Methyl)Malonyl-CoA specificity inconclusive"
                     /ASF="found active site serine: True, scaffold matched
                     GHGE: False"
                     /aSDomain="PKS_AT"
                     /aSTool="nrps_pks_domains"
                     /database="nrpspksdomains.hmm"
                     /detection="hmmscan"
                     /domain_id="nrpspksdomains_JN550_009218_PKS_AT.1"
                     /evalue="1.30E-92"
                     /label="JN550_009218_PKS_AT.1"
                     /locus_tag="JN550_009218"
                     /protein_end="861"
                     /protein_start="546"
                     /score="302.2"
                     /specificity="substrate consensus: pk"
                     /specificity="PKS signature: Malonyl-CoA"
                     /specificity="Minowa: mmal"
                     /tool="antismash"
                     /translation="VFTGQGAQWHAMGRELLDAYPLFKTSILEADKYLREFGADWSLLE
                     ELLRDADTSRVGEVSMSTPLCVAVQISLVRLMESWGVLPCAVCSHSSGEVASAYTAGVL
                     SFRSAMAVSYCRGGVASVPTTGHGGMLAIGVGRDVAEHLLKHVKSGRANVACINSPSSV
                     TLSGDLTAIDELEAIAKEKNLFARRLRVGTAFHSHHMLPGSDAYRDQMRLVGVGKAEPE
                     MRHVRYASPTTGTLLMDAASISNPDHWVESLLRPVQFVDAFREMAYDQATEQTTVDVVI
                     EVGPHAALSGPIGDILTLPEFRGTSITYLSCLIR"
     CDS_motif       22249..22344
                     /aSTool="nrps_pks_domains"
                     /database="abmotifs"
                     /detection="hmmscan"
                     /domain_id="nrpspksmotif_JN550_009218_0006"
                     /evalue="1.90E-08"
                     /label="PKSI-AT-mM_m3"
                     /locus_tag="JN550_009218"
                     /protein_end="658"
                     /protein_start="626"
                     /score="26.9"
                     /tool="antismash"
                     /translation="GVLPCAVCSHSSGEVASAYTAGVLSFRSAMAV"
     CDS_motif       22822..22851
                     /aSTool="nrps_pks_domains"
                     /database="abmotifs"
                     /detection="hmmscan"
                     /domain_id="nrpspksmotif_JN550_009218_0007"
                     /evalue="1.20E+01"
                     /label="PKSI-ER_m7"
                     /locus_tag="JN550_009218"
                     /protein_end="827"
                     /protein_start="817"
                     /score="-0.4"
                     /tool="antismash"
                     /translation="TEQTTVDVVI"
     aSDomain        23164..23721
                     /ASF="catalytic triad H,G,P inconclusive"
                     /aSDomain="PKS_DH"
                     /aSTool="nrps_pks_domains"
                     /database="nrpspksdomains.hmm"
                     /detection="hmmscan"
                     /domain_id="nrpspksdomains_JN550_009218_PKS_DH.1"
                     /evalue="4.00E-28"
                     /label="JN550_009218_PKS_DH.1"
                     /locus_tag="JN550_009218"
                     /protein_end="1117"
                     /protein_start="931"
                     /score="90.7"
                     /tool="antismash"
                     /translation="HDLVGSLQDGTNVNAPTWKHIIRTSELPWVREHTVQSNMVYPAAG
                     FICMAIEAARQVAQTSDIMKVLGYRLRDVDIQQALVIPESSDGIEVQTTLRPVSNKAIG
                     VRGWKAFQISSVGLDSKWTDHCQGLVQVALSNASDEQDHWSTITSSSGVKSSLFNSRDI
                     HPEDMYAGMQSVSICYGPLFQNL"
     PFAM_domain     23164..24111
                     /aSDomain="PS-DH"
                     /aSTool="clusterhmmer"
                     /database="35.0"
                     /db_xref="PF14765.9"
                     /description="Polyketide synthase dehydratase"
                     /detection="hmmscan"
                     /domain_id="clusterhmmer_JN550_009218_0013"
                     /evalue="1.90E-59"
                     /label="JN550_009218"
                     /locus_tag="JN550_009218"
                     /protein_end="1247"
                     /protein_start="931"
                     /score="201.5"
                     /tool="antismash"
                     /translation="HDLVGSLQDGTNVNAPTWKHIIRTSELPWVREHTVQSNMVYPAAG
                     FICMAIEAARQVAQTSDIMKVLGYRLRDVDIQQALVIPESSDGIEVQTTLRPVSNKAIG
                     VRGWKAFQISSVGLDSKWTDHCQGLVQVALSNASDEQDHWSTITSSSGVKSSLFNSRDI
                     HPEDMYAGMQSVSICYGPLFQNLESIQSGERQSLSTLTIADVRSKMPSNHQQEHVIHPT
                     TLDSVFVSAYTALPEAGTEFHDSAKVPKTIDSLWVSHHISSQVGHRFQARSQIQRHDSK
                     GFQSDIHLVDVTDNMAMSETPVLVVQGLACQSLGA"
     CDS_motif       23248..23325
                     /aSTool="nrps_pks_domains"
                     /database="abmotifs"
                     /detection="hmmscan"
                     /domain_id="nrpspksmotif_JN550_009218_0008"
                     /evalue="1.00E-10"
                     /label="PKSI-DH_m2"
                     /locus_tag="JN550_009218"
                     /protein_end="985"
                     /protein_start="959"
                     /score="34.0"
                     /tool="antismash"
                     /translation="WVREHTVQSNMVYPAAGFICMAIEAA"
     aSDomain        24610..25032
                     /aSDomain="MT"
                     /aSTool="nrps_pks_domains"
                     /database="nrpspksdomains.hmm"
                     /detection="hmmscan"
                     /domain_id="nrpspksdomains_JN550_009218_cMT.1"
                     /domain_subtypes="cMT"
                     /evalue="8.40E-27"
                     /label="JN550_009218_cMT.1"
                     /locus_tag="JN550_009218"
                     /protein_end="1554"
                     /protein_start="1413"
                     /score="84.9"
                     /tool="antismash"
                     /translation="WAGAQLSELIRNFVHHNPQAKILETGVGTGEVTKCVLEVLGSGAE
                     SGFGPLASEYHFTHVSPAPFDSIQQAFEAWSSIISCRRLDTNADPVQQGFELGSYDLII
                     AFQISRSYRHPDVSIANMRSLLRPGGKLLLLEAITDQ"
     PFAM_domain     24676..25005
                     /aSDomain="Methyltransf_12"
                     /aSTool="clusterhmmer"
                     /database="35.0"
                     /db_xref="PF08242.15"
                     /description="Methyltransferase domain"
                     /detection="hmmscan"
                     /domain_id="clusterhmmer_JN550_009218_0014"
                     /evalue="9.70E-08"
                     /label="JN550_009218"
                     /locus_tag="JN550_009218"
                     /protein_end="1545"
                     /protein_start="1435"
                     /score="32.8"
                     /tool="antismash"
                     /translation="LETGVGTGEVTKCVLEVLGSGAESGFGPLASEYHFTHVSPAPFDS
                     IQQAFEAWSSIISCRRLDTNADPVQQGFELGSYDLIIAFQISRSYRHPDVSIANMRSLL
                     RPGGKL"
     aSDomain        25936..26877
                     /ASF="ER domain putatively catalyzing 2R-configuration
                     product formation"
                     /aSDomain="PKS_ER"
                     /aSTool="nrps_pks_domains"
                     /database="nrpspksdomains.hmm"
                     /detection="hmmscan"
                     /domain_id="nrpspksdomains_JN550_009218_PKS_ER.1"
                     /evalue="2.00E-111"
                     /label="JN550_009218_PKS_ER.1"
                     /locus_tag="JN550_009218"
                     /protein_end="2169"
                     /protein_start="1855"
                     /score="363.9"
                     /tool="antismash"
                     /translation="GLLETLVFSDHLEACTNIAPEFIEVEPRTMALNFRDVMVAMGQLN
                     ETRMGYECAGVITGAGTSAISHGYQVGDRVFCLLNGQFASRVRLPWTTAYHMPPDMAFE
                     TAASIPMVFATAYTSLYDIARLGKGQTVLIHAAAGGVGQAAIILAQLVGAEVYATAGTD
                     EKRSFIINKYNLPVDHVFSSRDASFAPKLKSMTKNGVDVVLNCLSGRLLQESFNCLAPY
                     GHFVEIGKYDLEQNSYLELKQFSRVASFSSVDMSVLLQDRPSEIHRVLASVARLLEQKA
                     ITAVEPITVFPLPELEKAFRQMQAGKHMGKIVV"
     CDS_motif       26029..26061
                     /aSTool="nrps_pks_domains"
                     /database="abmotifs"
                     /detection="hmmscan"
                     /domain_id="nrpspksmotif_JN550_009218_0009"
                     /evalue="1.90E-04"
                     /label="PKSI-ER_m1"
                     /locus_tag="JN550_009218"
                     /protein_end="1897"
                     /protein_start="1886"
                     /score="14.3"
                     /tool="antismash"
                     /translation="LNFRDVMVAMG"
     CDS_motif       26080..26118
                     /aSTool="nrps_pks_domains"
                     /database="abmotifs"
                     /detection="hmmscan"
                     /domain_id="nrpspksmotif_JN550_009218_0010"
                     /evalue="6.60E-03"
                     /label="PKSI-ER_m2"
                     /locus_tag="JN550_009218"
                     /protein_end="1916"
                     /protein_start="1903"
                     /score="9.6"
                     /tool="antismash"
                     /translation="MGYECAGVITGAG"
     CDS_motif       26251..26295
                     /aSTool="nrps_pks_domains"
                     /database="abmotifs"
                     /detection="hmmscan"
                     /domain_id="nrpspksmotif_JN550_009218_0011"
                     /evalue="1.00E-03"
                     /label="PKSI-ER_m4"
                     /locus_tag="JN550_009218"
                     /protein_end="1975"
                     /protein_start="1960"
                     /score="12.6"
                     /tool="antismash"
                     /translation="AASIPMVFATAYTSL"
     CDS_motif       26320..26382
                     /aSTool="nrps_pks_domains"
                     /database="abmotifs"
                     /detection="hmmscan"
                     /domain_id="nrpspksmotif_JN550_009218_0012"
                     /evalue="6.50E-09"
                     /label="PKSI-ER_m5"
                     /locus_tag="JN550_009218"
                     /protein_end="2004"
                     /protein_start="1983"
                     /score="28.1"
                     /tool="antismash"
                     /translation="GQTVLIHAAAGGVGQAAIILA"
     CDS_motif       26392..26439
                     /aSTool="nrps_pks_domains"
                     /database="abmotifs"
                     /detection="hmmscan"
                     /domain_id="nrpspksmotif_JN550_009218_0013"
                     /evalue="7.20E-07"
                     /label="PKSI-ER_m6"
                     /locus_tag="JN550_009218"
                     /protein_end="2023"
                     /protein_start="2007"
                     /score="21.7"
                     /tool="antismash"
                     /translation="GAEVYATAGTDEKRSF"
     PFAM_domain     26464..26877
                     /aSDomain="ADH_zinc_N_2"
                     /aSTool="clusterhmmer"
                     /database="35.0"
                     /db_xref="PF13602.9"
                     /description="Zinc-binding dehydrogenase"
                     /detection="hmmscan"
                     /domain_id="clusterhmmer_JN550_009218_0015"
                     /evalue="1.50E-18"
                     /label="JN550_009218"
                     /locus_tag="JN550_009218"
                     /protein_end="2169"
                     /protein_start="2031"
                     /score="68.2"
                     /tool="antismash"
                     /translation="VDHVFSSRDASFAPKLKSMTKNGVDVVLNCLSGRLLQESFNCLAP
                     YGHFVEIGKYDLEQNSYLELKQFSRVASFSSVDMSVLLQDRPSEIHRVLASVARLLEQK
                     AITAVEPITVFPLPELEKAFRQMQAGKHMGKIVV"
     CDS_motif       26527..26556
                     /aSTool="nrps_pks_domains"
                     /database="abmotifs"
                     /detection="hmmscan"
                     /domain_id="nrpspksmotif_JN550_009218_0014"
                     /evalue="2.40E-03"
                     /label="PKSI-ER_m7"
                     /locus_tag="JN550_009218"
                     /protein_end="2062"
                     /protein_start="2052"
                     /score="10.7"
                     /tool="antismash"
                     /translation="NGVDVVLNCL"
     CDS_motif       26830..26877
                     /aSTool="nrps_pks_domains"
                     /database="abmotifs"
                     /detection="hmmscan"
                     /domain_id="nrpspksmotif_JN550_009218_0015"
                     /evalue="4.60E-07"
                     /label="PKSI-ER_m9"
                     /locus_tag="JN550_009218"
                     /protein_end="2169"
                     /protein_start="2153"
                     /score="22.5"
                     /tool="antismash"
                     /translation="AFRQMQAGKHMGKIVV"
     CDS_motif       27004..27102
                     /aSTool="nrps_pks_domains"
                     /database="abmotifs"
                     /detection="hmmscan"
                     /domain_id="nrpspksmotif_JN550_009218_0016"
                     /evalue="2.10E-14"
                     /label="PKSI-KR_m1"
                     /locus_tag="JN550_009218"
                     /protein_end="2225"
                     /protein_start="2192"
                     /score="46.0"
                     /tool="antismash"
                     /translation="SYLIVGGVRGIGKSIARWMLSRGGKNIILLSRS"
     aSDomain        27004..27540
                     /ASF="KR domain putatively catalyzing D-configuration
                     product formation"
                     /ASF="catalytic triad S,Y,N found: False"
                     /aSDomain="PKS_KR"
                     /aSTool="nrps_pks_domains"
                     /database="nrpspksdomains.hmm"
                     /detection="hmmscan"
                     /domain_id="nrpspksdomains_JN550_009218_PKS_KR.1"
                     /evalue="1.20E-49"
                     /label="JN550_009218_PKS_KR.1"
                     /locus_tag="JN550_009218"
                     /protein_end="2371"
                     /protein_start="2192"
                     /score="160.5"
                     /specificity="KR activity: active"
                     /specificity="KR stereochemistry: C2"
                     /tool="antismash"
                     /translation="SYLIVGGVRGIGKSIARWMLSRGGKNIILLSRSANSTGAVGAFVA
                     ELEKEYPGSRVKSIGCDITSDADLSLALQHCAKEFPPIRGVIQGAMVIEDSILEQMTVE
                     QFNAAVSPKVQGTWNLHNLLGSELDFFVMLSSLAGIIGYASSSNYTAGGTFQDALAKYR
                     VAKGLPAVALDLGVVK"
     PFAM_domain     27004..27540
                     /aSDomain="KR"
                     /aSTool="clusterhmmer"
                     /database="35.0"
                     /db_xref="PF08659.13"
                     /description="KR domain"
                     /detection="hmmscan"
                     /domain_id="clusterhmmer_JN550_009218_0016"
                     /evalue="2.70E-57"
                     /label="JN550_009218"
                     /locus_tag="JN550_009218"
                     /protein_end="2371"
                     /protein_start="2192"
                     /score="193.7"
                     /tool="antismash"
                     /translation="SYLIVGGVRGIGKSIARWMLSRGGKNIILLSRSANSTGAVGAFVA
                     ELEKEYPGSRVKSIGCDITSDADLSLALQHCAKEFPPIRGVIQGAMVIEDSILEQMTVE
                     QFNAAVSPKVQGTWNLHNLLGSELDFFVMLSSLAGIIGYASSSNYTAGGTFQDALAKYR
                     VAKGLPAVALDLGVVK"
     CDS_motif       27337..27366
                     /aSTool="nrps_pks_domains"
                     /database="abmotifs"
                     /detection="hmmscan"
                     /domain_id="nrpspksmotif_JN550_009218_0017"
                     /evalue="6.00E-04"
                     /label="PKSI-KR_m3"
                     /locus_tag="JN550_009218"
                     /protein_end="2313"
                     /protein_start="2303"
                     /score="13.1"
                     /tool="antismash"
                     /translation="PKVQGTWNLH"
     CDS_motif       27385..27492
                     /aSTool="nrps_pks_domains"
                     /database="abmotifs"
                     /detection="hmmscan"
                     /domain_id="nrpspksmotif_JN550_009218_0018"
                     /evalue="2.60E-16"
                     /label="PKSI-KR_m4"
                     /locus_tag="JN550_009218"
                     /protein_end="2355"
                     /protein_start="2319"
                     /score="52.1"
                     /tool="antismash"
                     /translation="LDFFVMLSSLAGIIGYASSSNYTAGGTFQDALAKYR"
     aSDomain        27844..28083
                     /aSDomain="PKS_PP"
                     /aSTool="nrps_pks_domains"
                     /database="nrpspksdomains.hmm"
                     /detection="hmmscan"
                     /domain_id="nrpspksdomains_JN550_009218_PKS_PP.1"
                     /evalue="3.50E-10"
                     /label="JN550_009218_PKS_PP.1"
                     /locus_tag="JN550_009218"
                     /protein_end="2552"
                     /protein_start="2472"
                     /score="32.0"
                     /tool="antismash"
                     /translation="SSIDEGADLILQALKQKLVDIFMVPIEEIAASKSMAGFGVDSLVA
                     VELRNMLALQAGSEVSIFDIMQSTSLLALSKTVAS"
     PFAM_domain     27880..28071
                     /aSDomain="PP-binding"
                     /aSTool="clusterhmmer"
                     /database="35.0"
                     /db_xref="PF00550.28"
                     /description="Phosphopantetheine attachment site"
                     /detection="hmmscan"
                     /domain_id="clusterhmmer_JN550_009218_0017"
                     /evalue="6.10E-06"
                     /label="JN550_009218"
                     /locus_tag="JN550_009218"
                     /protein_end="2548"
                     /protein_start="2484"
                     /score="26.6"
                     /tool="antismash"
                     /translation="ALKQKLVDIFMVPIEEIAASKSMAGFGVDSLVAVELRNMLALQAG
                     SEVSIFDIMQSTSLLALSK"
     gene            28876..29841
                     /locus_tag="JN550_009219"
     mRNA            28876..29841
                     /locus_tag="JN550_009219"
                     /product="hypothetical protein"
     CDS             28876..29841
                     /NRPS_PKS="Domain: ECH (36-266). E-value: 3.5e-35. Score:
                     113.3. Matches aSDomain: nrpspksdomains_JN550_009219_ECH.1"
                     /codon_start=1
                     /gene_functions="biosynthetic-additional (smcogs)
                     SMCOG1023:enoyl-CoA hydratase (Score: 183.6; E-value:
                     5.8e-56)"
                     /gene_kind="biosynthetic-additional"
                     /locus_tag="JN550_009219"
                     /product="hypothetical protein"
                     /protein_id="KAI1863940.1"
                     /transl_table=1
                     /translation="MSAPATSSPNDPELPIWLHDAPPPVADTIVSFPAPHILLVTLNRP
                     KALNAIPRPQHFALERLWGWYDDQPPLRCAIITGAGRAFSAGADLKEWRDINSAWGPAA
                     QQSGGTSAVTSRSEETSDGGNQPGQNKPDVRLPRGGFGGMANRGGKKPILAAVNGLCYG
                     GGFEMVINCDMVIAAMSAKFSLPEVTVGVIAITGGLLRLTRSVGRQRAMEMALGGKSYT
                     AEQMEAWGLVNEVVPDGGDGPTVLEKALEWARCIAGNSPDAVIVSRESLKLSWEGVGPE
                     EATDVILNGWYKRVDLGMNMIEGVNSFLEKRKPVWKDTEL"
     aSDomain        28984..29673
                     /aSDomain="ECH"
                     /aSTool="nrps_pks_domains"
                     /database="nrpspksdomains.hmm"
                     /detection="hmmscan"
                     /domain_id="nrpspksdomains_JN550_009219_ECH.1"
                     /evalue="3.50E-35"
                     /label="JN550_009219_ECH.1"
                     /locus_tag="JN550_009219"
                     /protein_end="266"
                     /protein_start="36"
                     /score="113.3"
                     /tool="antismash"
                     /translation="ILLVTLNRPKALNAIPRPQHFALERLWGWYDDQPPLRCAIITGAG
                     RAFSAGADLKEWRDINSAWGPAAQQSGGTSAVTSRSEETSDGGNQPGQNKPDVRLPRGG
                     FGGMANRGGKKPILAAVNGLCYGGGFEMVINCDMVIAAMSAKFSLPEVTVGVIAITGGL
                     LRLTRSVGRQRAMEMALGGKSYTAEQMEAWGLVNEVVPDGGDGPTVLEKALEWARCIAG
                     NSPDAVIV"
     PFAM_domain     28990..29169
                     /aSDomain="ECH_2"
                     /aSTool="clusterhmmer"
                     /database="35.0"
                     /db_xref="PF16113.8"
                     /description="Enoyl-CoA hydratase/isomerase"
                     /detection="hmmscan"
                     /domain_id="clusterhmmer_JN550_009219_0018"
                     /evalue="9.90E-08"
                     /label="JN550_009219"
                     /locus_tag="JN550_009219"
                     /protein_end="98"
                     /protein_start="38"
                     /score="32.0"
                     /tool="antismash"
                     /translation="LVTLNRPKALNAIPRPQHFALERLWGWYDDQPPLRCAIITGAGRA
                     FSAGADLKEWRDINS"
     PFAM_domain     29320..29829
                     /aSDomain="ECH_1"
                     /aSTool="clusterhmmer"
                     /database="35.0"
                     /db_xref="PF00378.23"
                     /description="Enoyl-CoA hydratase/isomerase"
                     /detection="hmmscan"
                     /domain_id="clusterhmmer_JN550_009219_0019"
                     /evalue="1.40E-36"
                     /label="JN550_009219"
                     /locus_tag="JN550_009219"
                     /protein_end="318"
                     /protein_start="148"
                     /score="126.3"
                     /tool="antismash"
                     /translation="GKKPILAAVNGLCYGGGFEMVINCDMVIAAMSAKFSLPEVTVGVI
                     AITGGLLRLTRSVGRQRAMEMALGGKSYTAEQMEAWGLVNEVVPDGGDGPTVLEKALEW
                     ARCIAGNSPDAVIVSRESLKLSWEGVGPEEATDVILNGWYKRVDLGMNMIEGVNSFLEK
                     RKPVWKD"
     gene            complement(31313..33174)
                     /locus_tag="JN550_009220"
     mRNA            complement(join(31313..31770,31835..31905,31963..32071,
                     32127..32163,32217..32307,32372..32408,32459..32531,
                     32594..32623,32733..32872,32932..32985,33045..33174))
                     /locus_tag="JN550_009220"
                     /product="hypothetical protein"
     CDS             complement(join(31313..31770,31835..31905,31963..32071,
                     32127..32163,32217..32307,32372..32408,32459..32531,
                     32594..32623,32733..32872,32932..32985,33045..33174))
                     /codon_start=1
                     /locus_tag="JN550_009220"
                     /product="hypothetical protein"
                     /protein_id="KAI1863941.1"
                     /transl_table=1
                     /translation="MPPPLHPRQDGDIAPVPFHEPLAGTVVDVIVSLISIAILSSFLTQ
                     RFHMIKTWKKLPLVVWLVFAIFVDSWLFVFVTAILKHGVGINTSYGMCSSAILLCLICY
                     VTTKMIYLFLVEKAFIVRNGSKPRLQSKLYIFNSFGMLTIYVVVSILNFIFRITRIDDG
                     QCIIGMKRVAMIPLITFDLLVNVYLTTLFLIPLRCLYSFRDMPRTRANVRLRSVALRTF
                     VGALSTTISSVVNLTVLMALDGEPGWVCLMCCNCDILFSAVVIQWVTSRDNAGTASSVD
                     HKNSLQPNLDDRGTPQSHRQDGRRASAVADMHGSRSGSKYADEMDVTAYPLSSPLDPYR
                     SAELRNANPFNESSRPKRMRRLSSTSLVEEPPSRASEQETATDPETETDTDGIRVSIAW
                     GRENAQKQMT"
     gene            complement(35214..36841)
                     /locus_tag="JN550_009221"
     mRNA            complement(join(35214..35532,35589..36535,36596..36841))
                     /locus_tag="JN550_009221"
                     /product="hypothetical protein"
     CDS             complement(join(35214..35532,35589..36535,36596..36841))
                     /codon_start=1
                     /locus_tag="JN550_009221"
                     /product="hypothetical protein"
                     /protein_id="KAI1863942.1"
                     /transl_table=1
                     /translation="MAASTAPVAQMARLALALAMVLPGVAADKATTNAEATLPPYFGDF
                     TMVVAINPSEAGPVPNEYPVVPLTREVGLNGTQTTLAAIKTTGSLVNVDQSNFNLFNDS
                     GQIAYVSCDSVPEQSNISPSDVLNSLMEGPTKPEAILLYTTSAAYCSLDGTNLAYQSIW
                     SMVSSESAWGAKNLTSASAGTVRATIEGNDTANGSDSGDGSTGGNNSAVAMSILYSITG
                     LITLLFLVIIATGAVRAHRHPERYGPRAGYGGRARQSRARGLARAVLDTIPIVKFGDQH
                     PVKGDPDQELESIPGDRHQDSPVPMQTKPMHETVVGVALTPGSNATEQERTTPNATGSV
                     ANSAAGNEPVHDEHLGCTICTEDFEVGEDMRVLPCDHKFHPACVDPWLINVSGTCPLCR
                     LDLRPQGAHDDTAHTEEPPNHGDGEGVQGHAEDAEAVQVRRRSRLLDWNRLRHASVDER
                     IQALRQIREQEQSTSPRSPTSDTTQHTTLTNRLREKFHIRTRTQA"
     PFAM_domain     complement(join(35529..35532,35589..35713))
                     /aSDomain="zf-RING_2"
                     /aSTool="clusterhmmer"
                     /database="35.0"
                     /db_xref="PF13639.9"
                     /description="Ring finger domain"
                     /detection="hmmscan"
                     /domain_id="clusterhmmer_JN550_009221_0020"
                     /evalue="1.40E-11"
                     /label="JN550_009221"
                     /locus_tag="JN550_009221"
                     /protein_end="399"
                     /protein_start="356"
                     /score="44.7"
                     /tool="antismash"
                     /translation="CTICTEDFEVGEDMRVLPCDHKFHPACVDPWLINVSGTCPLCR"
     gene            complement(39620..40490)
                     /locus_tag="JN550_009222"
     mRNA            complement(join(39620..40108,40254..40490))
                     /locus_tag="JN550_009222"
                     /product="hypothetical protein"
     CDS             complement(join(39620..40108,40254..40490))
                     /codon_start=1
                     /locus_tag="JN550_009222"
                     /product="hypothetical protein"
                     /protein_id="KAI1863943.1"
                     /transl_table=1
                     /translation="MADIPLQVISDNSSSERRITPSWTISQLKSKLEFVTGIPPSSQRL
                     SLKTAAKETIPIEAANDDDVHLSNFPLQAYAELHVADTRPAGARPNYTDTSNVEKYVMP
                     EEEYEKKTDSVLAWKKQEKLGRFNPEAPSLEQAKIAASLQEVQSRGIAVGKRCRVGGDD
                     ARRGIIQYVGDVKEIPGVLGAWVGVQLDEPVGKNDGSIGGTRYWGQESTMKHGVFVRPE
                     RVEAGDWPALDDLEDMEEI"
     PFAM_domain     complement(39674..39889)
                     /aSDomain="CAP_GLY"
                     /aSTool="clusterhmmer"
                     /database="35.0"
                     /db_xref="PF01302.28"
                     /description="CAP-Gly domain"
                     /detection="hmmscan"
                     /domain_id="clusterhmmer_JN550_009222_0022"
                     /evalue="1.10E-22"
                     /label="JN550_009222"
                     /locus_tag="JN550_009222"
                     /protein_end="224"
                     /protein_start="152"
                     /score="79.9"
                     /tool="antismash"
                     /translation="VGKRCRVGGDDARRGIIQYVGDVKEIPGVLGAWVGVQLDEPVGKN
                     DGSIGGTRYWGQESTMKHGVFVRPERV"
     PFAM_domain     complement(join(40088..40108,40254..40481))
                     /aSDomain="Ubiquitin_2"
                     /aSTool="clusterhmmer"
                     /database="35.0"
                     /db_xref="PF14560.9"
                     /db_xref="GO:0005515"
                     /description="Ubiquitin-like domain"
                     /detection="hmmscan"
                     /domain_id="clusterhmmer_JN550_009222_0021"
                     /evalue="2.40E-22"
                     /gene_ontologies="GO:0005515: protein binding"
                     /label="JN550_009222"
                     /locus_tag="JN550_009222"
                     /protein_end="86"
                     /protein_start="3"
                     /score="79.3"
                     /tool="antismash"
                     /translation="IPLQVISDNSSSERRITPSWTISQLKSKLEFVTGIPPSSQRLSLK
                     TAAKETIPIEAANDDDVHLSNFPLQAYAELHVADTRPA"
     gene            46041..47088
                     /locus_tag="JN550_009223"
     mRNA            join(46041..46270,46353..47088)
                     /locus_tag="JN550_009223"
                     /product="hypothetical protein"
     CDS             join(46041..46270,46353..47088)
                     /codon_start=1
                     /locus_tag="JN550_009223"
                     /product="hypothetical protein"
                     /protein_id="KAI1863944.1"
                     /transl_table=1
                     /translation="MPPHASESPAKKQSKWSPEEDALIIELRGSGMKWEDISKRLPGRS
                     AISCRLHYQNYLERRSEWDEERKTKLARLYDRLKPEMWAKVAEEMAVPWRAAEAMHWQL
                     GEQEMARRAGVVPFALSAHGPDNMQQQQQQGVVGRAPPSRGHAHSRSQGSIFRDTVDPS
                     RAYGRGMPTLPPGLPGRPLGPGPGPGPRKEAGPPPHLPTHLEHGEPMAYSHSGGGPLAP
                     IHSQSQARPGMLPGLAELTTGVSPYSTPAYSVGVPSASPAQSATASPGPFLPALSYPPL
                     EPAGSKRRRSPELGPPDPNRRRHLDPRSDHLDKTIPRHMP"
     PFAM_domain     46080..46211
                     /aSDomain="Myb_DNA-binding"
                     /aSTool="clusterhmmer"
                     /database="35.0"
                     /db_xref="PF00249.34"
                     /description="Myb-like DNA-binding domain"
                     /detection="hmmscan"
                     /domain_id="clusterhmmer_JN550_009223_0023"
                     /evalue="3.00E-11"
                     /label="JN550_009223"
                     /locus_tag="JN550_009223"
                     /protein_end="57"
                     /protein_start="13"
                     /score="43.5"
                     /tool="antismash"
                     /translation="SKWSPEEDALIIELRGSGMKWEDISKRLPGRSAISCRLHYQNYL"
ORIGIN
        1 atgtatcagt tctcagtttg taaagcgtta tatacggtat gcaggcatga agcttcaccg
       61 cctctttgcc cgggatctac ctagcatgtc aaagggctta cctatatgcg ttgatgttgc
      121 tgattctggc caacatcagt tctttacttc aaaaaaagga aagaaagaaa aaaaaggaaa
      181 aaaaggcatc atgaccagca tctgacatgc gaagaccgtg tccgtaggtc attccgaagt
      241 tcacatctca acctagcaca caatagctct ctgctaaatg gcatgcctga ggctgtaaca
      301 gaaggaaccc ctttcgatat ggaaaactta cttcgtagta tggctgcgtt ttgccacttt
      361 tgtcacactc gtgccttata ttaacaaggc aagtgaaccg cgtaaaatga aacgaaatct
      421 catccgcgat ctccggtacg aatattgcgt caaattgtaa aggtgtaaga acaaatctgc
      481 cttgattgcc gctgtgagac ttgagcgagc gcataagtct tcatgcatcg tcacggtcgt
      541 gagacgttac cactgtcatg agtagaagga ctaccttgca gagaagggtc atgactctgc
      601 atggattagc accatgaagt tcattcagca ctttgagctt tatcaattga tcatcaaagc
      661 acggttgtca actccaaccc tgtgagccgc atccacagca ggttcgctct cgcttaggag
      721 ttccaaagca gcctggaggc tttcacgaca aggtcacatg cttctcgctt tctgggattc
      781 gccgttgcga aatcttgtat ttcgtacgct tcatgtctct caaggataga tatggtgtct
      841 tactggcgcc ctttggtcgt gttggtagaa cagcaaaaca ccgagatgag ggtatgaagg
      901 tgagggagat aaaaagcata tcaccaaatc ggaagaggtc ccctaataca tatatgtaaa
      961 tgattcattc ctcgacgcgt gatctgctct tttgaaaacg tatatatatt acagacaaga
     1021 tgtattgaaa tatgcggaac aggcaatcag ctatcagaca ccggaaattt ggatagcatt
     1081 ttctttcagt cagatgagct tatccgcggg acctgatcgc gaacatgtga gattccccaa
     1141 gtgaccctag tttcgctact gatcatacgt ccgccaatct cggtacacag taaggagatt
     1201 tcgcgatctt gcacacccgt cctctcaggt gtgccagctc aggagcgacc atcgcctgcc
     1261 caagggacca caccagccaa atcgcatgca agagcttaat cgaagagttg ccaaagagaa
     1321 ggcaggctca cggctttatt gtggacacaa gtttatgggt tgcattaatg ggatcgagcg
     1381 gcggcgcgac tggctaaaat accaaatcta tagtttgagg agccccaaac gattcgagac
     1441 ccggcgtgac aaactgagag acgaatttag catcgcttag taacaatcaa agaagtctag
     1501 tgtcgcctcc attttagata ttttagaggg tattaagtca ctccaccaac ttttcaagct
     1561 tgccgaacac aacttaggga ggcatctggt tttttttgga ctggatataa cgggaaagat
     1621 ctgtaatggc gaagggcttt cgtgtacgag cccgaaaata tgttaaaaac cacgaagtct
     1681 gcgacgatcg agagacttgc taaaagcatg cgatccttgg ggttctcgcg ccttgcccct
     1741 ctgcactcga agatattccc gtacggaaac tcccaggtta ccgtgccccg cctccgagac
     1801 tgtcaggcag tcacggcagt aagccttagc gagggagcag tgagtctgat gctatgacct
     1861 ttattgctgt atctttgtgt aactcttcgt gtcctgtcgt tgcagtactt cctagtgttt
     1921 agtctcaggg catcacgtga agcaacttgt aaaatagttc aagcatctac aaagtaacga
     1981 atgacgagca gcaagaaaca aggggaggaa ggtgaataca acactctttt cattctcagg
     2041 tcatggggtg atgtatgcaa atgcgcgaca cttggtacgt agtcacacga ttttgctacg
     2101 cttcccacga tgttagacat gaggaaagga tggacaagtc ttggaatata ttagtaagca
     2161 accataaaca gaatataagt tacatgtttt agttcataat cctgctatat tcgatattca
     2221 gttagaacca acgtgagata agaatttaag gcgagataga tgcctcctcg tttaccgtac
     2281 tatgtagttt gccacgatgc atctcgtctg gacagtctgg gcaaggctta cgccaatact
     2341 cgcatgccag tgaaggttac atcgctaatt gagggtaata gtgatggtcg taggaggcac
     2401 acttaccgac agtctgagaa gtctttaccc caggttgatc cacttaattg ggtctgttgg
     2461 ctgtctttcg tcctgtaagc cgctatgtta gctgtagcct gacagaatta tctacgtgaa
     2521 tccttgagta cattggaaca caggtacctt gatgagttac attgaaccat gtacccatga
     2581 gacggtgcag gtacctggta gtaccagggt atcgctttaa gcacccacct gcaggtaagc
     2641 tccacaacat acgacctcca tgcatgcgct aagattctgg aggataatcc aggcatacga
     2701 cacacgcttg tgctaagtat ctgcgcttaa gatgaatgat cagtcaatgg atacttacta
     2761 atgctgagca cttcactcct ttacccatga tcgactgaca ttcacttgat tggtgtgtta
     2821 gtcgcagact cgccactggg tttatagccc tggccgctac ctactgccgg ccagcctctt
     2881 ccggaaacca tttatcgcaa agagggatgg agcttcaata ttaccctatt gttattgttg
     2941 gtgccggaga gtctggtatt gcgacggcct gtcgattgaa gcaaaagtta ggttttcacg
     3001 attttgttct cttcgaccgg caaggagaca ttggtggaac ttggtacatc aatcggtacc
     3061 cgggtgtagc ctgtgacatg taagttacct gagaatgaag gtgcagcatt ttgctgagac
     3121 gagtgcgtta aatccagacc ggccttactc tactcctttt ctttcgctcc caactacagt
     3181 tggacatctt tattcccaga gggacaggag attctcaact acctgggcga cgtctgtcgc
     3241 aaattccgtg ttaccgacca tttgcggctc aataccgagg tgacagacgc aatatggctc
     3301 caggacgaag aagaatggga gctgacgctc acgcacctcg cagaaggggc gggtgacttg
     3361 agcgcagcag acaggcatgc ccgggttcaa aaacatggag aggcaagcgt tcatctcaag
     3421 cgtgagcgcg tgcgtgcgaa aatcctggtg agctgcgttg gcgggcttgt cgagcccaag
     3481 gcctggccca gtgacatccc cggtgttgag acctttcagg gggacatgtt ccattctgcc
     3541 cgatgggact acagcgtgcc gctcgcggac cgaaatgtcg tggttatcgg cgccggctct
     3601 agtgccgcac aattcgtacc gcgactgacc aaagcaccat tcttggcgaa gtcggtcaca
     3661 cagctcatga aatcaccacc atgggtgaac ccacggcctc ctgtgccgca ggcgtggcgc
     3721 aagtactcgc ggactgcctt gaataccgtg ccaggtctgg ggaagcttct aagactgctg
     3781 ttgttcttag gagcagagtc tttctggctc ttgtttgggg tgtcagactt cagtgttcgg
     3841 cgccggaagc gattcgaggc cagaatcctg cgcaacttgg aaagaaccgt gtccgaagag
     3901 tatcgacgga tcctagttcc ggactaccca gtaggctgca agcgtaccgt tctcgatggc
     3961 caatggcttg aatgcctcaa cgagggcaac gtcgacctca caaatcgacc acttctctcc
     4021 gtacagtccg gcggagttac cctcgggcac cggcctggct acgccacaga accatccgac
     4081 gaaacattac agctgccggc tgacgtgatt attctcgcca acgggtttga cacttcaacg
     4141 ttcctacatt ctctaaaagt cactggagtt gggggcaaat cgcttcagga agtatgggcc
     4201 gaaaggggag ggccgcacgc gtacctcggc ctcggagtcg atggcttccc gaacttcttc
     4261 accatactcg ggcccaacac cctgagtggg cattcatccg ccatcctggc tagcgagaat
     4321 gccatctcat atatgctcaa cttcgtccca gggatcttgt caggagaggt taggacggtg
     4381 cagatcaaga cgcagccgct gctcgattac accgccgatg tccaggccag aaccaagacc
     4441 aaagtctggc ccagttgcaa cagctggtac ctgggtgcca aggggtggaa cagtgccgtt
     4501 tgcccgtacg tcttgcgtgc cgatacaatc atacaccctc actgacatgc actaggtatt
     4561 ctcaactcca attcaccttt atgtgcatgt tcccaagatg gcatcattgg gacgtgaagt
     4621 acactgagaa gggtcttgcc aggcgatatt ttcgtcgacg ggccgcctgt tttctcgtct
     4681 tctctctgac agtaatggct gtcatgctga aatttctaag atagaagtag accacatgaa
     4741 tcaaggcagt atctcatggc atatattatc taaaagcacc cagggagttt tgattctccc
     4801 atatacgtca gtgatatctt gagactataa cctgagagct ctgttatgta tgataagaga
     4861 ttcgcaaccc cgtaagtgaa agcaatgcgc aagtattcgc tgcaggagaa cagtctgagt
     4921 gtcgggcacg ttctctacga ccagggccct gaatggagcc acgcaaagat tctaccatag
     4981 agtgccacgt tggcctcttt ccttctgatc tccgcgctcg gagcccgctt tctgaggtgt
     5041 gtgaagttat gtgccatccc tctcatcagt tcccatttga cttttcccct ctcccaggta
     5101 tcactctcag acttgccctc attatccgga gataatgcca tcttctctgc gaaatcccga
     5161 ctttcgaggc acagacagtc ttcttcggcg ccaatgacgc acagccaagc agccagtgca
     5221 tctctcttgg catatatcgg tgagagcaga gggttggtgg ggttggtgcc aggagtcatg
     5281 tatgcttcat tgaaaatacc cagaatgccg gccaacatgt ctggcttatc tgatcgtagc
     5341 ctggtttcga gcttacgtga aacaggcgtc gccatgtcca agggggcaaa gaacgagacc
     5401 accgcctgga tgacatcatg cagttcggct ctctgggacg cggccaaggc gaggttgcct
     5461 ccagctgaga agccacccat agcgatgcgc ctacggtcta ttggaagctc ctcatcagct
     5521 atagctgcac ctgcaatggc taccacgtcg ttgatgggcc cagggaacgg gttccgaggt
     5581 gccttgtggt agtcaatgtt cacaacgacg acgttgaatg tattggcaat gtacgagcag
     5641 aattcgtcat catccaaggc ttccatgagg gtccagccgc cgccatgtat attgagataa
     5701 aggggaagag gtgcccggtg cgactcatat gcccgtggaa tgtgaatgcg attgcgcagc
     5761 ttcggcctga catgataagt cttgaccaga gtcggggcgc agtgtgccga aggaggctcg
     5821 actgcacgcc agacaatgag aagagcgctc acggcggctt ttagagacca tatgcgaatc
     5881 aagctcacaa ggcggctgag aaacgagggc attttgctat tctgtcgaat gggccatgtg
     5941 tctgagggac aagtccaccg ggaaacgatt agtatttcga ataacgtaga ggccttgatt
     6001 acgggtatct tgccgataat ctaaagatta cctatagctt ggcaagcctg tgtgtgcaag
     6061 tggaacgagg ttacatgcga atggtgcatg gtttcatttc tccaagctta cgtcacttca
     6121 ttccgattgt cccagactgt gttaagaggg aagtaagtac ctaggccctt tggtcttcta
     6181 cgtaataggc atgtaggaac ttccaaagca tgcagatgca gtcagcgaac agacttagta
     6241 gtttcaaagt ccatgcacgt cttaatgctc aagcaatcca gtcatgtagt cagcaagagc
     6301 taagggtaac atgcagttgg tgaatagatg cactagaaat agaatctaag ccttgcggcc
     6361 gacaatgcag tcagaaagat agcagtgtag cactcggcca tcacgataca catttttcgg
     6421 ctgtcggggc ccggagagaa catgcatcta caggccagat tggattcgcg ctataagcct
     6481 aacgcgaaaa tataggcggc cccgtaaatg tcatttcttt gataatcgat ttcttgcaag
     6541 tcctttttgg agcatttcct cttttttagc cataccctct gaagaaagac actctctacc
     6601 aagtcaatgc gcgtgagcct tatctctttc ttctgaggaa cgtctatcag gatggcgcca
     6661 acaggtaccg acgcagtaca tattcttcta cctctggtcc agatcttagc actggcatgc
     6721 cctccgttcc aaaacagagc tttcatattc gtgcccttga tcgggacgct ggcctacgca
     6781 tcagcaacca atttggcccc ttacagtgct gaaactcgcg ctgccttgat ttcgcaatgg
     6841 ccctggtatt tattaaccat ggcgcacttg atgtttgtgc ggcctgaacg ggagtactgg
     6901 cgtatcgatc gaccgcagca tgaggccgag tccatgtctt ttgggtggcg gaaactgaaa
     6961 tgggctgcgg ctttgtgggt gaatccacgc ggcatcaagt ggagccagca gatcaggggc
     7021 gtccgtcgtg gagatgcccc tgtcacccgt tggcacttcg tggtctatca gttgcgccgt
     7081 tacctcacat tttactttat cgtagacgcc atgatggttt acacgttgag gcacttctac
     7141 tatcctggcg ttgatatggc gacactcact gtacgcgcga cttcttggtc tcggtccctc
     7201 tataacagct ggcatgtgct gctgtctgtc attgctcagc tccagttcca gtatctggta
     7261 tgctcggggc taaccgtcgc cattggcatc tacgatccgg aggtgaatct tatttccatg
     7321 acccatcacg ggacaacctg gcttacatgg tgacaggatt ggccagaatg gctgggtagc
     7381 ttccaggacc tgagctcagt acgactattt tggaatgcat gggaacatca aatcatcagg
     7441 agagtgagtg cccttgatct cgtttgcccg acttggctag aaacacaatg ttaactatta
     7501 ctgttcaaat agacattcat gctgtatagc agggcatttg tgtccttcct tgatttgcgc
     7561 cgcggtagca acctggacca gtatacccgc atatacttta gcttcttcct ttcgggcatc
     7621 ttccatggcg tgacaaattt tgtcatgcct gccaacgagg gcgagcctcg ttgggtgcga
     7681 ttccgtctgc agttcatttt ctacatgcta cagcccttcg ccatccaatt tgaggacttg
     7741 gttaagtttg tgtacaagca tctcatccgg atgccaaaga agcgcagtga ctcacatgat
     7801 cccaaaggga aaggtgacac ctcagagcca ctagagactt ctgtgggtgt tacgtggacg
     7861 aaaatcataa gtcacatgtg ggtaatctgc tgggtatggt tctcgatggg ctgggcaggc
     7921 gatgccttgc tgaagtctgg tgttgctcgc ttaacaccct tacctgtgcc tattgtagaa
     7981 agggttctga tttacgcaga cgggaatgtt tggtttcaca ccaatgtgac gccatgggta
     8041 cgcgcttggt tgggtaaggt tggtcagtaa tgagctcatt caagaccgca gaggccaaga
     8101 gatatagtca gatcgttaag tactcatcag atggctgtaa agcagcagtt gtcatactgc
     8161 cacagcagat ataatcttct caatttttct aatcacgttg ggtacactcc agacataaat
     8221 atgctttcgt gtcagaacca atatcagggc ttgggtgctc tttcgtattg gcaggaggtg
     8281 aaaatccttc ggggatgctg ctagaaatag ccggttgaac ggtaaagaaa tgttctactt
     8341 gaggataaat tcacattctc acactttcgc agccctgtac gaacgttaac ttgcatctta
     8401 ttgctatgaa gtgagtactt gtattctaca aggaaacccc tcgctaggat gttgcattcc
     8461 aacctgatag gccctttcgc ctgctactgt catgttatgt ggctttccat cgtgatgtcc
     8521 ctgtagcctg tcccactctt cgtacgccac aataacattg aatgtgcgta caagcatgac
     8581 tagaaccact tttatttcca gcacagcgag ttcttggcct agacaattgc gcggtccgaa
     8641 ctcgaatggc cgccatgcgt ctcgaagcgg gcggttgagt tcgtcagctc gatctggcag
     8701 ccaccgctcg ggccggaagg cgtctggcat attccacaga gcagggtcac ggtgtagtgc
     8761 ctggtgcagc gaccaaacca tgaagccctc tgtaggaaac cgttggccac cagctaatac
     8821 atgggtacca ggctcgccag agcgagtgct cgaggcagcc ggaaacaggc ggagggtttc
     8881 tttgatgact gccaaggtat agggaagctg gttcaacaga tacggagact gacgtagtaa
     8941 tgtggcagtt tcagaagtat tggtacccaa gactgtatca tgctccttgc gaagttcagc
     9001 aagcgccaaa ggatgggtag aaagcagata gagggcgtaa catatagtgc tgctggtcgt
     9061 gtcgtgtccg gcgaacatga acaggatgat ctggtttatg gcgaatttca tgaaagtctc
     9121 atccaggcgt tgggtgcctg ttgacctgtt gaggtatgta tcgatggcta gatctgtgat
     9181 agacctcccg cgttctgcac cgttgaccag cgtcatcgat ttcgtgcggt accgtgtgtc
     9241 tagttctcga gccaggtatt ggtccatggt tctcttgtta cgccaacaga tgagtgggcg
     9301 aaatggattg aaccgggcga ggagatccat atcattccca aaattaagcc aagggatctg
     9361 attgcgtaaa gccttcgcca gcgggttctg cccacgctgg gtgtttaact gggtgtctct
     9421 ggagttaata tgtaagccat gactgacggt ataaaaccac agaatcatat ttcacttaca
     9481 gtgcgactcg gccgatgacg tccatcgcaa gattggtggt agcctcatgc aatggagcaa
     9541 gcactccttt cctggctcgt tcatgcagga tatcgcagaa agcctctgta tcctctacta
     9601 aaccaggaac gagtgtcatg agatggctgc cattgaaccc gggactgaat atagctctcc
     9661 actccctcca gtaattccct tccatagtta acaagtcgaa cccgtgcgtc agtggataga
     9721 ggaacctgcg caaagcatgg tacttgggca aggaatgctt ctgcgtgatc tgataagctg
     9781 cgtccggcga gctcacgatt aacatctgcg gcccaaaggg ccacaggtcc aggtagaata
     9841 gaggacccag ctcaggcatt gctcgacgta tctcacctgc catataatgg ggatggcagt
     9901 ctcgaggcag attggacatg atcgatgcca cataaagcag gtggccgaat agggggctcc
     9961 atggtggcat gggctagaga tatgaattcc atgttatttt ctagccgtga gcaaagaacg
    10021 taacgcacca agttgcgttc ctttagacga aggaacctgc gtcgtgcagc gtatagtttc
    10081 atgagaaaag tgaatgtact cgacacgatc acgccccaga aggcatggct gatcgacagc
    10141 tctcccaaaa tgggatctag tgcacccatt tttcgtagct ccttggaaat taaacaggcg
    10201 acaatgacct agaaatcagt cagagtgcga ggatatggtg cacttatatg taagtaatgg
    10261 gttgtcttat ctcagatgca tatccgtttt atggtacaag aagcacccgc cccggtatct
    10321 gcatgattag gaatttgcca ggagccttgg cttcttcctc ttcccacaga cacagattta
    10381 agacaccatt ccacaataga cacgtgttga tattagtaaa tttgacgact ttttaaaacg
    10441 gagaaacacc taattcatag ggaagcaagt tggtcttcgc gcaggggcag atgcggtgga
    10501 tttgggtaaa atcaaagcct gtttctcatt tcaagactgc cactccgcac ccggaaggac
    10561 actgcagtgg atcttttcat gcactctatc aaaattgtgt aggcatattt tagtccatga
    10621 ctgagaacat ataccctcga cgcaactacg cttactgttg gtagaatctc tcgcttcccc
    10681 tttccacgaa gcgcagtggg actgagtctc tgggcttgaa actcagggtc gagaggcctt
    10741 cgctcatcat atatctagcc ttagctgcag tcaactccca cacttctgcg cgctgagcat
    10801 gtcccatctt ttctacctcc tcatcagttg ccaggtcgtc gaccgccagc tcgacgctgt
    10861 ggtggcgcaa aagaaccgcc aacgtggcca cggcttcgac cagcgcaaag cgcctgccga
    10921 tacatgcgcg ccgtccctca ctgaacggaa gataggcgcc tttgcagggg cggaacggta
    10981 tcggtaggtc accagcctgt ttgtggtctg cagatgcccc atcaaggagc cagcgctgcg
    11041 gccggaaggc atgcagttct tcctcggggc ctggccagta gtttggattg cgatgcgctg
    11101 cgggaatcac cacgttgacg cgcgttccgg gtggcacgta cacagtacgg ccattgaggt
    11161 ctagtggctg cgggcctcga cccagtgctg tagtcttcgg gaggctcatg agaggcggta
    11221 ctagacggag tgtctcgttg agtacggcgc ctggcatcgt tgccaggaga cgagcacact
    11281 ctctgtcgta gtcccaactg gcaacgggat agtctgcagg gaactgcgca tcaaggtcgg
    11341 cctgcagctc acgctggctg gctggatgca gtgcaagaaa aatctgggca aagtacatgg
    11401 tgctcgctgt ggtttcgtgc ccaccaaaca tgaatatgaa cgcattacca agtacttcgc
    11461 gtttgctaag ggctttctga tcgtctttgc cccctgaggc actgtttcta atgagagcgc
    11521 ctttgctcaa cgttactttc attagatggt tcgaagcgga acaacgggag gctatatctc
    11581 acctaagagg tccattgatt ctacttcccc agtgttgttg tcttctgaag tatgttcagc
    11641 ctctattcct gcaagtttct cctgatacat gtcggccata tacgcagacc actctttata
    11701 tgcttgataa gctagattgg ctgttttgct ggggatattt gctgcgagga tcttgttaac
    11761 tcgacacgcc atcgaaacca gaagatactt acccaagacc acgctgggta atacagccac
    11821 catgaataag ttttctaaga ctgtgctcaa agcagccttg aaactcaacg tgtgggcttc
    11881 agggatcgcg tcgccattta tgccggcatc cacactcgag ccactgaggg aaggggtttc
    11941 tcccggccac accctgtcgt aaacatctta taagcaatat accagcaact gccggtgaaa
    12001 aataaacctt acatttttct tccaaatcca gcacggctta tcacgtgtag actcagggtt
    12061 ttcatgtctt cccaggcgtt tactaccgtc tcgggcgcat ggcccgtccc aatccaactt
    12121 cgggctactt gctgcgcctg gtggagtgtt tccgtccata caatccgaat attcgtctcc
    12181 gagaacgtgg cggctgttgc cttgcggtga cggacccagt catttccctc agtcgtcacc
    12241 aaatttttcc cgaaaatatc aatggcctca tacatcgctg tgtccttggg gaagtcattc
    12301 cttctttcgg ttatctgact gatcacatag gcgtcgcaca cccatagtat gttaccgaat
    12361 ggggacactg tgagaaatac gtcgctcccg agctgcttgt atggctcatg atagcgcctc
    12421 catgaccacc caggtacgag gaacctaaca caagtttagt gagattaata tatcagtgtt
    12481 cggggtctaa ctcgatccat gacgaggtcc atgacgatgg cagttgacgc aacagaggca
    12541 tccagagttt gtaggtcaag agccaccaca gctggtagcc gctcacaggg actaccacgt
    12601 agggaatgcc tgcggtgcat attagaagat cagttgtcat aagatcaatg gaagtgtggc
    12661 gcctggacct gaattctttg cgagcttcaa gttctgcaag aaatggcata tctgacgtgc
    12721 agccaaaaat gcgccgagta aagtgacaac agccaccaag cctgaggatt tcatcttgga
    12781 gggtatcgtt gactccattt tttcacacgc caaaagacga gtaactgcta gatcactgaa
    12841 aacgagaacc cattgatggc gttttgccct tcagtgctag actcacacat gaactgctta
    12901 tcagatatac ccgtatggat aggtatattc aaggatccag catagtcata tatcgcgatc
    12961 tcgtgttgaa cgtaagccaa ggctcagtag tgagagtata gtttggcttg caggcggccg
    13021 actaagttaa tttctgacat gcagttccat gcttcgagct tcgtgatatg ttgcaatatt
    13081 ggaaatgcat gtcatcattc agatacggtt cgagtggaca agatccacaa taaggaatca
    13141 aatatacgat actggcatgt catcattcag acgcggttcg agtgaacaag acccacaaat
    13201 caggatttca ctatacgaca atagcttgtc agagtcatac cagcttttat tccttccagc
    13261 aaagacgata caacacaact cttacctaga tgcgcaaatt acccaatcag aacttgttcc
    13321 gtggatctat atgaccagtc aaactatgca gtcatgctgg agcccatcgc agcactccat
    13381 aaaccgcgca aatctccaag atacttactg acagaggtac ccagaccata agcgtatcat
    13441 gctcatgtat tcacgtacga tggtcctttt gcacgagtga taacaggggt cggtgggtca
    13501 atggactttt catgcgatcg ccctagacag cctatcactg gtcagctttc gtatcagtgg
    13561 gattcgacac cagatggaca aacaattcca gtagattgta acttgaagtg tctcaataaa
    13621 cacggccaat acccaatccc tgagggtgaa ttaaagctcc cataatcttc gttgagtctt
    13681 ttgctaggtt attgctcatc gtctagtcga tcagtgccac ctctctcgcc gttatggact
    13741 cctacctcgc tgcatccgct ccgcaattgc ttcaggcgct gcctgtcgta tctgccttgc
    13801 tggttcaatt gataccctct gttattattg cctacgtccc tgcatcttcc atagcagctc
    13861 ggcgcatagc gcttcttgct gtagccatcc ttgctgcgaa tgcagtaatt tttatgccca
    13921 ctgttgtaca caattttgta tggcgcacca catcggcggc tttgaccgcc atactggcca
    13981 cccgatcctg tgatgtgctc tgcctccatc cggttggccc taatgacata gcaaagccat
    14041 caactgagaa tggcagcgct tcgggtgaca gcatccacag cggcggcatc tttgattcaa
    14101 gccttttcct agcatggcgc caactgtgga acatgcgtgg cattggaacg aagtggtcta
    14161 tccgtggtgt taccccattc gacgctttaa agcctgacta tgtcccctcg caaggcgact
    14221 ttataggggg ccacctggtg cggatagcca tcgctttggt ggttatggac ttcttcgcac
    14281 accaagcacc ccagaatgta gctatcaatt acaccttcga caagcaacac ctggcgtggc
    14341 gcctggctga agtcgatgca gaggagctgt ttctccgcgt cgccggcacc gttggctttt
    14401 gggtaaacat ggcttgctac atcagcacca tgtatagctg tctggccgta gtgtttgtag
    14461 gcctcggcct cgatactccg gcggactggc cacccgtctt cggttccatc tcggatggct
    14521 ggacgatcca acgcttttgg gggtgagtta cataccctcc acgtacacca ggtcttctca
    14581 aaacgcccag actgactgac tccgatccag attgacatgg caccagaccc tacgatccct
    14641 actatcggct aattgcgatt acctccttct ctccctgctc cgcctgccgc ggcaatccat
    14701 gctcactcgg catgcgagac tgggcgcttc gtttgttctc tcaggagcac ttcaccacat
    14761 tgtcgacgcc ctcgtaggtg tccccttatg tgaatcaggc atgtttaaat tcttcgtcat
    14821 gcaatgggtg ggcataatca tcgaggatgt ccttgcaact ctggggcggg tcgtgggtga
    14881 aggacgccct ggccagaaaa tgcgctacat gggctatgct tgggtgttct tatggttggt
    14941 ttggaccacg ccgtctgtgt tttaccctta cactagagca gcggacggaa tcaggatgga
    15001 tcactccatg cttccccgga agctcttgag atcgtaggaa tctaagtcat acagatagct
    15061 tctgatcaat tgagaccgcg ccctatttga agacgatcat catgcttctt agctctcttt
    15121 ttgcccggat tctctgatgt ctgtacagtc gacgtccttc ggatggtgaa tgaagtcata
    15181 tctagtttaa ctcttgcttg gcaaatgcgc tcaatttaat tgcaataaat ttctagcaat
    15241 atctatgtca ctcaactact aggaccgtct gcgcatgcgt accatcacat ctcgatccag
    15301 cgagatgatg cccctagatt cacaattctc cagaccaggg cctctttcag acggtcttcc
    15361 acccaggtgc acatttttga cgaattcaat gtcgaaagag gtcacaatca gggcaactgc
    15421 agtcaaaatc tcctgtttgg cgaaaaagcg cccggggcaa ataatgctgc caccaccgaa
    15481 ggggaagaag tcccctgcct tgatagcatt tccactctct cgtcccgcgc ttggcacgct
    15541 gagcttcggc gaggcgacag ttgatccctt acctttatgt aagaatcgat cagcccagaa
    15601 ttcattgggc gggtgtccgg gcaccgacca cacgttctcg tcctggtgtg acagccagga
    15661 tggagcgagg atgaaatttc cagctcgaag tgtatagcca tcgatttcaa tgtcgttatg
    15721 caagcgacgg gtaagtggta tcgatgctcg gaggcgcaga cattctttgt acacagagcc
    15781 tagcaatggc agtctgcaga gagcagcgac atcgagctcg agtgaactgg aattgttcaa
    15841 gcccgctatt gaagagagtt catcgcgcac acggctcaaa agagacggct catatatcat
    15901 ttcgatgagc atgtacgctg ccattgggat ggcattgccg ttgattctgc ggaaaatatt
    15961 gtgagtcttg cagtttgggt agaaatgtga tgagactcac gcccagatca accccatctg
    16021 cagggatgcg cggccctcga gactcacccc gtaactctga agacattgct ctctggctct
    16081 cactaagcga tgtccaaagt ttggctccca gtcagggttc tgctgggaag cggcctgcca
    16141 gtccatttta gcccacccgt tagccagcca ccgtttggtg gcttccaggc aatggtcccg
    16201 ggcgtcccaa gcctggcgac aggcgaagcg ggggttgccc aggagaagtt tcataaaacc
    16261 agcgtcgtac tgccagaact ttttcgcgaa gcccgggttt gactccagga tcccgggccc
    16321 ggccaagacc atagtggagg ccctgaacat cttatcttgc agcagcttat aaacttgagt
    16381 ccgtttccac ttccctcgtg gctcctcgtc gatcatccga gagaactcgc tcacaaacat
    16441 gctggttagg cagtctacag ctctgccgtg ggccaggttt tcagcataga tgttgtgcag
    16501 ctgtctccag attcgctcct tttcagggac cggactcaga ggggtggcga gcgtccccga
    16561 gttgtcaatg ctgagccttg tcgcgtcctg ctctggaagc cctttaaccg tctgggctac
    16621 acggatctgc atgaactcga aggtgaggtc cttcgaattc cggaagagcg tctggatatt
    16681 gtcggccccg gtaatcatat acatatgtaa agaagctacc cggactttga ttgggccacg
    16741 gccaggtgac attgcgctgc taaactatga gcatcccgtc aaagatctgc agataggagc
    16801 atgtaaccaa catggcagtt tcatagaatt tgtgcgggtt cgtggcgacc tcgaggcccc
    16861 ttccgatcca aggtatccag tatggcaggt ttggtggctc caagcccctg tatcgacgat
    16921 cgccaaaggc tgtctccacg tagaaacgac atgttgtgac aagataggtg ccggtaaata
    16981 tcaaaaaagc aaagactgaa acgaatccac agactataat tggactgctg aaaatcaagg
    17041 gaacgtggaa gttttgtata aggctaggca tgatgtcgaa gaattgcgtc aatgttggcc
    17101 ctatggcgat atgattactg tcaattttga attgtaggta tctgaagcac catccaagcc
    17161 ttcatgaggt gtgaaaacta caaatagcat cttatttatg agcatactaa ccctgcctcg
    17221 gcatcaaggc tgttcagtac cagaatagct tggatgcctc atgggtcagc caatcccaga
    17281 tgctgcttca ggcgcctctc tggctgagta gcatctggct ctatggcatg ctacatacct
    17341 cgattttctg gtgagttaga agagtatggc tgtaagaggg ataagctcct gtggctactt
    17401 gatacgctta cgatgctttc actaggtgaa ttccttcctc gatcgagact ttgctgatct
    17461 ggtgttcggc cccgcagact gttgcctacg accttctcca gaacatgcaa actccgtatg
    17521 gcttgttgtg aggtctctga gaaacttgat gatctctggg catgacatgg aatacgacag
    17581 ccatggtcat aacgagtaga gctgattcct ctccttgtgg agcccccgaa gtctccgcgt
    17641 catgcttccc caacatatct gactgtgtta caacagcctt cttatcttga tgcaaggata
    17701 catgggctcg gggctgtaca atgtatcgtg aagtactctc gtcgttttgt ctaattgcag
    17761 ccaagtcctt gtggcgagac tagtatgaac ggtcagctgc agctgtcgtg agaggcggcc
    17821 gctcatagta ggtggggctc aataccatgg ttgacgccgg tgctggactt atttgctgac
    17881 tgcatatgtt gtcttatctc gtgtcataga cgaactacga tcaattatac ataccaaaaa
    17941 tatgtttgct aatgtatccc actcttttca cgagatagca ggtcaaccta atctgactat
    18001 gcgccatggg tagactcatt caggggctta aatgaataag gatctgggcc ccgaaagatg
    18061 gacgacactc ttgtgggact tcaacccttc tgatatgttg ttttgaacca ttgttctcag
    18121 ggcccgacaa ggcatactct ggtacttgac atcaggaccc tcagcgagca cccaagtaca
    18181 gtttggaact ttacactcaa atccaagaac tgaaggtctg tctggatcat tgccaatcaa
    18241 catggctgaa gaagaatcac tagacattat agtggtaagt cccttgctca caggccttgt
    18301 taattttact gatcaaatca aattatgtgt caatcaggct ggcttgccac gtactggaac
    18361 aatgagcctg aaggctgcgc ttgaaatact tggcttcgga ccttgccacc atctacttga
    18421 gccgacgttc caaattagta gactgcatcg cagtgcagca gcccttgaag aaaaagaccc
    18481 ccagcggcgg gcaaaagcct tcaaggacct ctacgccggg tacaaggtcg ctcttgacct
    18541 tccaggcacc gcttgtgttg acgagctctc gcagatctac cctgaagcaa aggtgaattg
    18601 gactcctgcg tgatttctac gtttcggaca ataatgacca tatatacaca ggtgattctc
    18661 acgatacggc gggacgcctc cctatggcta gattccatta aaggactggg attcgacgtg
    18721 accacactct ggtttcgact cgtctgtttc tgggtccccg gcgtcatctc ctcaagcaac
    18781 atgacaaggt cgtggcacga ttgctgccgc acacgcttcg agcttcagca cattccttcc
    18841 gttgaattgt acaaggcgca taatgatttc gttcgcaagg tgattcctcc ggcgtctctt
    18901 ctggaattcg atccatctat ggggtgggag cccttgtgta cttttctagg caaggacatc
    18961 cctgacgtgc catttccaag gagaaatgat cgcacttatc tccggaacgg gctaagagct
    19021 gctgtcgtga ccggagttct ggtatggttg gccattgcct ggatcctgcg attgtattta
    19081 aagtatcttg tcgatagatt ctacttgaat atctaggcta tgcaaacagg caatgagaaa
    19141 tagtcaatac atagtgggac aagtaatgga gcgatttcga ttgaatgagt tcggatgcat
    19201 agggggtgcg ccaaatgtct aatcccacat tcatgctgac agtgaatgct gtagattctt
    19261 gtgcataacg gtgaggtatc ttacacgaaa ggactcgcga attgcatatg cgtgcgtcta
    19321 cagcgaatgt actattaccc atgctagatg tggcccccgc aggggtgtcc caagatatgg
    19381 ccaatcattt ctttgagaat acttcgtgca acgtgcctgc ttggcgcccg gtgaagctta
    19441 ccgctgctta atggtatagc tacttggcca aaacaagacc ctgtttcgat tattgcagcc
    19501 agccgctccg tacatacgga ccttatccac cgtggatgct accgggaagt gttggacact
    19561 gcggtcagca aggaccaatg accgtaggca tgggctacaa cgctagtctt ggtctgtcgt
    19621 gattaccaca ttgtgtacca gaatcctctg catctacagt gggacgcaat tagttttgaa
    19681 catagtagat gttccgtcaa gtccactagt cttgttacag cagcagccaa atacttttta
    19741 gttcaccata agtctcctgt caccgataaa accatccttg agctatcctt ttacagtagt
    19801 tggtgtctgg gcagtacccg tcgctgtgtc ccaactaatc gtattgcact gtaggcagga
    19861 aacttggtac tctttatata aattgacatg caaagacgag tattaagact ccggacgaat
    19921 acaccatgtt taatcattta ctactatctc tgacgttgtg acattctatt ccaaaagctg
    19981 cgcgccgagt tagcacagtc atggagggtc ccaagggcag cagcaccccc atcgctgttg
    20041 tgggcatgag ctgcaagttc gctggtgatg ccacaagccc cgagaaattt tgggaactgc
    20101 tcgccgaggg cagaagtgcc tggagtccaa tcccagagtc gagattcaac ctcggtggcg
    20161 tgtatcatgc gaatcacgag aatattggca cggtattcac ttcatgtttt ctgaaggctc
    20221 tcccgttgac agccgtattg actaatgata tgacaacaga cgaatgtgcg aggaggacat
    20281 ttcctgaaag cggatatatc tcagtttgac gcagcgttct tcaacttttc ggctgagact
    20341 gctgcggtga gcattcaaag cacgtccgat aaaggcaacg ctgacatgcc ctagactatg
    20401 gatccccagt tccggttaca actagagtct gtctacgagg cgttagaaag cggtgcgtcc
    20461 agcaaatgca gacgtgatgt agcatactta ttgacgagat tcactacagc tggtatccca
    20521 ctacagcaga ttgccggatc caacacatct gtcttcgcag gatccttctt ccatgattat
    20581 caagacagcc acatgcgaga tcccactagc cttccccgtt tcttggtaac aggtaacggc
    20641 gccgccatgg cagccaatcg aatctctcat ttctacgatt tgcgcggccc gagcatgacc
    20701 atagataccg gttgcagtac cacacttacc gcagtacatc aggcctgcca gggcctcaag
    20761 actggggaag tggatactgc catcgtgggc ggctccaatc tgatgatcaa ctcggataat
    20821 tttgcggcgc ttggatcact agggtaagag cctacacgac gattgctagg caatactgcc
    20881 tgttataact agttttcttt cacctgatgg taaatcgtaa gtggacacca gacccccagc
    20941 ttccagttat ggacgggtcc agtgacataa ctcacgcgtc cgaccgaaac cccaaacaca
    21001 cgtgaatagt actcacaaca tctgctaatt aattatcaca gctattcttt tgacagcaga
    21061 ggaaatggat atgggcgagg ggaaggtgtt gcaaccgttg tcctcaagcg tttagatgat
    21121 gcgctgaggg cgggagaccc cgtccgggcc gtgattcgag aaacttgtct gaatcaggac
    21181 ggcaagacgg aaacaatcac atcacccagt cagcaggccc aggaagaact catccggaag
    21241 tgctaccgaa atgccggcct agggctgggc gctgtgcagt atttcgaggc tcatggaacc
    21301 ggcaccccca ctggtgatcc aatcgaactt ggagccgccg ctgccgtatt ccagcactcc
    21361 aggtcagcca aggagccgct gctgatcggt tccgtcaaat ccaacattgg gcacacagag
    21421 acggtttcgg ggttggctag cttgattaaa gtcgctctcg ctcttgagag gggagaaata
    21481 cccccgagta tcaacttcga gaggcctaac aaacgactca agcttgacga gtggaatttc
    21541 aaggtgcctc aaaagtgcga agaatggcac gcaggtgtcg atgggaaccg aagggcctct
    21601 ctcagcaatt tcggatacgg tggtactaat gcccacgtta tcatggaaga cctgccgcac
    21661 cagattgtgc atgacagccg tcgtcatctc aatggaaatg gatacaccaa cggagaccga
    21721 cattccatca aacaatactc tcgggtgttt ttattgagcg ccaaggacga gcaggcttgt
    21781 cgcatgatgg tagaaaactt gaagaagcac ctgcagaggc ttgttctcag cgacgaggac
    21841 gataacgagt accttgatag tctggcctac acgctaggtc aacgtcgcac tctattccca
    21901 tgggtatctg cctatagagc cggcgatatt ccaggactga tacaagctct cgacaatccg
    21961 agaattcagc caactcggag tagcgaccca aaaccaagag tcggattcgt tttcaccggg
    22021 cagggagcac aatggcatgc catgggacgt gagcttcttg atgcttaccc gctcttcaaa
    22081 acgtccatcc tcgaggctga caagtatttg cgggagtttg gcgccgactg gtcactttta
    22141 gaggaacttc ttcgtgacgc agacacgagc agagtaggcg aggtctcgat gagcacgccg
    22201 ctctgcgtgg ccgtccagat atccttggta cgcctcatgg agtcctgggg tgtcctgcct
    22261 tgtgctgtct gcagtcactc tagcggagag gtggcatcag cctacactgc tggggtactc
    22321 agcttcaggt cggccatggc tgtcagctac tgccgcggcg gcgtcgcatc ggtacctaca
    22381 actggtcacg gtgggatgct cgcaattggt gtgggacgcg atgtagccga gcaccttctc
    22441 aagcatgtca agtctgggag ggccaatgtt gcatgcatca acagtccatc gagcgtcacc
    22501 ctctccggtg acctgacggc cattgacgag ctcgaggcca tcgccaagga gaagaactta
    22561 tttgcccgtc gtcttcgagt tggcactgcg ttccactctc accacatgtt gccgggctcc
    22621 gacgcctacc gcgaccagat gcgtttggtc ggagtcggca aagcagagcc agagatgagg
    22681 cacgtaagat acgcgtcacc cacaacgggc accctcttga tggatgctgc cagcatcagc
    22741 aaccctgacc attgggtgga aagcttactg cgtcccgtgc agttcgtgga tgcgttccgg
    22801 gaaatggctt atgatcaagc caccgagcaa acaacagtgg acgttgtgat cgaagtcggg
    22861 cctcacgcgg ccctctccgg gcccatcggg gacatcttga cacttccaga gtttcgaggc
    22921 accagtataa cctacttgtc atgcttgatc cggaagtcga atgcaattca cacgatgcat
    22981 gctctggtgg ggcagctgaa gtgccagggc atacctgtcg accttgatgc tgtcaacttc
    23041 cctctgggaa agcatagtgt acgtgtcttg agcaatcttc caacgtaccc gtggacgcac
    23101 cttgtccagc attggtctga accacgggtc aataagagtc gtcgcgagaa aaaacaagcg
    23161 ccccatgact tggtaggatc tctgcaagat ggtacgaatg tcaatgctcc aacttggaag
    23221 catatcattc gaacatcaga gctcccgtgg gtgagagagc acactgtgca gtctaacatg
    23281 gtataccctg ctgctggatt tatatgcatg gccattgagg ctgctcgtca agtcgcccag
    23341 accagcgaca ttatgaaggt tttggggtat cgactgcgcg atgtagacat tcagcaagca
    23401 ttggtaatcc cagagagttc cgacgggatt gaagtccaga ctacactcag gcctgtcagc
    23461 aacaaggcca ttggagtccg aggatggaag gcctttcaga tctcgtcagt tgggttggac
    23521 agcaagtgga cagaccattg ccaaggtcta gtccaagtcg ctctatcgaa tgccagcgat
    23581 gagcaagacc attggagcac aattacctcg tcgtctggag tgaaatcatc actgttcaac
    23641 tcaagggata tccaccctga agatatgtac gctggcatgc agtccgtctc tatctgctac
    23701 ggccccttat tccaaaattt ggagagcatt caatccgggg agaggcagtc gttaagcact
    23761 cttaccatcg ccgatgtccg ttcgaagatg ccttccaacc accaacaaga gcatgtgatc
    23821 caccctacta ccctggactc ggtgtttgtg tcggcataca ctgcgcttcc tgaagccggg
    23881 acggagttcc atgatagcgc caaggtcccg aaaaccatcg atagtctctg ggtatcccat
    23941 catatcagct cgcaagttgg gcaccgattc caagcgcgct ctcagatcca gcgccatgat
    24001 tcgaaaggct ttcaatctga tattcatcta gtggacgtca ctgacaatat ggccatgtct
    24061 gagacacctg tcttagtggt tcagggactg gcttgccagt ctctcggagc agccatccct
    24121 cgccaacctg agacttacaa gagagagatc tgtgccacta tgaattgggg tcccgacttc
    24181 gcatttatgg aggcggatgt attgaaaaga agactcctgt cctgcatcga acccaaagag
    24241 actgaatttc tggcaaagat cagacgcgct tgcttccact ttctgcacga ttcacttgag
    24301 ggcttgacgt tacacgacgt gcagacactg tcaactgctc acaagaaatt ctacgtgtgg
    24361 atgaagttgc aggtccagca aggactccag ggagacctag gacctggaag tgccgcatgg
    24421 gtgcatgaca gcatcgaaca gaagcagcgg ctctttgatg aggtagctgc agccaatgtt
    24481 aaaggcgaga tgctctgtcg cttagggtca cacatcgcgg cgatactgag ccgcgaggca
    24541 tcgcccttga atttggtgac ggtagacaac cttcaaaaaa gatatcacga ggaggaaaca
    24601 aaccttggat gggcaggcgc ccaactgagc gagctaatca ggaacttcgt tcatcacaat
    24661 ccccaggcaa agatccttga aactggtgtt ggtactggcg aggtgacgaa gtgtgtcctt
    24721 gaagtactcg gcagcggagc agaatcaggg ttcgggcccc ttgcttctga gtatcatttc
    24781 actcatgtaa gcccggcccc attcgattct atacagcaag cttttgaggc ctggagcagt
    24841 attatttcct gccgccggct ggacaccaat gcagacccag tacagcaggg atttgaactc
    24901 ggaagctatg atcttattat cgctttccaa atctcgcgca gttacaggca tccagatgta
    24961 tccatagcga acatgaggag cctgttgagg ccagggggta agctactact gctcgaagcc
    25021 ataactgacc aattggatgt tcaacttgcc cttggccttg gccttcttcc tgccaccgtt
    25081 ccaagcgtaa gcaatgtcga tgacaatgat cactcctcat ctaggggcca ggggtcgccg
    25141 gatgacgaaa ataacatcga caaagccata tcgccccatc agtgggatca gctgctgatg
    25201 gaagcagggt tcactggaat tgatctggag atctatgatg gtgaaagcag agaactttcg
    25261 acatctacga tcatgttatc gacggtacag gccgatcgct ctctgttcgc tcctgtggta
    25321 cttgtatcaa atggccaaag tctggaggag aattggctca gagagctgca acattccatc
    25381 gccgccgtga ctggtggaag tgtacccgtc gtggaatcaa tcaactcggt gcacgcaaca
    25441 gggtgcgtat gtgtcttcct cggcgaaatt caccactcga ttctttcaaa gccatcagcg
    25501 gcagagttta gtgccatcaa gtccctagta ttaaactgca atgggctgct ttggatcacg
    25561 cgcggcggcg ctgtcgaggg gaatgaccct tggctcgctc tgagccaggg attcctccgc
    25621 tcgctgagaa acgagtatag tggcaaacgc tacgtgtctt tggatctcga ctcccatagg
    25681 tcttctctgg ggcacgagga cgtttcggcc attacccggg tcctcgcaac atgtttcgat
    25741 gattctgtac ccgaacagaa tgccccaaga gacttcgatt ttgcagaacg cgacggcgtg
    25801 atcctcaccc caaggttata caaggacttt gagaggaact cgtatatagc ggcagatcca
    25861 tcgcagagca agacaccgca attggagccg ttccaccaaa cggaccgtcc tctgaaattg
    25921 gaggtcgcca ctcctggtct gctggagacg ttggtcttca gcgaccattt ggaggcctgc
    25981 acaaatattg cacccgaatt catcgaagtt gagccacgga cgatggcgct caacttccga
    26041 gacgtgatgg tagcgatggg tcaactcaat gaaacaagga tggggtacga atgcgctggt
    26101 gtcatcaccg gtgctggtac gtcggctatc tctcatggct atcaagtggg cgaccgcgtc
    26161 ttctgtctct tgaatgggca gttcgcgagt cgggtacgtc taccctggac gacggcctat
    26221 cacatgcccc cagacatggc tttcgagacc gccgcgtcta tacccatggt atttgctacg
    26281 gcttacacat cactctacga catcgcaaga cttggaaagg gccaaaccgt cttgatccat
    26341 gccgcagccg gtggtgttgg gcaggccgct ataattctag cccagctggt gggtgccgaa
    26401 gtgtacgcca cggctggcac tgatgaaaag cgcagtttca tcatcaacaa gtataatcta
    26461 ccggtggacc atgtcttctc cagccgggac gcttcattcg ccccgaaact taagtcgatg
    26521 acgaagaatg gcgtggacgt cgtcctgaac tgcctctcgg ggcgacttct ccaggagagc
    26581 tttaactgcc tcgccccgta cggccatttc gtcgagattg gcaaatacga ccttgagcag
    26641 aatagctacc tggagctcaa gcagttttca cgtgttgcct cattctcttc cgttgacatg
    26701 tcagtactgc ttcaggacag gccgtccgag attcatcggg ttctagccag cgtcgcgcgc
    26761 ctgctggagc agaaggcaat cacggcagtg gagcccatca ccgtcttccc tcttcccgag
    26821 ctcgagaagg ctttccggca gatgcaagct ggaaagcaca tgggtaagat tgtggtctcg
    26881 atcgcttcag acataacagt tccggtaagc tggatccgtt gcatatgctt gtggtgtgat
    26941 gggaagctaa catgaaatca ggttgttcaa cgccagcctg tggcgaagct ccggcctgat
    27001 ttctcatatc tcattgttgg aggcgtgagg ggtattggca agagcatcgc ccggtggatg
    27061 ctgtctcgtg gcgggaagaa cataattctc ttgtcgcgaa gtgctaattc cacaggcgcc
    27121 gtaggtgcct tcgtagctga gcttgagaag gaatacccgg gttcccgagt aaagtccatt
    27181 ggatgtgaca tcacaagcga tgccgacttg tcgctcgcac tacagcactg tgccaaggag
    27241 tttccaccca tccgcggtgt catccaaggc gccatggtga ttgaagactc catcctcgag
    27301 caaatgacag tcgaacaatt caacgcggct gtcagcccca aggtacaggg cacatggaac
    27361 cttcataacc tcttgggctc cgagctagac ttctttgtca tgctatcgtc tctggccggc
    27421 atcatcggct acgcaagcag ttccaactac acggctggtg ggacatttca agatgcactt
    27481 gccaagtatc gcgtcgctaa ggggctgcca gcggtggcct tggatctcgg tgtcgtcaag
    27541 ggtatcggta aagtggcaac agaaaagtct gcgcatgaac gcatgacaag gcacgggcac
    27601 ctgccactca gcgaggcaca agttctggca gccgtggagt cggccatcgt cttcccttct
    27661 tcgcaggtca tggttggctt caacacgggg cccggcaagc actgggacga aagcaccggg
    27721 tcgccgctcg cccgcgaact gagtttctcg gcgctccagc cccggaagct gtcccaagac
    27781 ggctctaacg tattcaaaag ccacggcgga accgatagtc tggctggtaa gctggcagcg
    27841 gcttcctcga tcgacgaggg ggccgatctc atcttacaag cgttgaagca gaagctggtg
    27901 gatattttca tggttcccat cgaggaaatc gcggcgtcca aatccatggc aggcttcggc
    27961 gtggattctc tcgtcgctgt ggagctgcgt aatatgctcg cgttgcaggc cggcagcgag
    28021 gtgtccattt ttgacatcat gcagagcact tcactactgg ccctttccaa aaccgtcgct
    28081 tcgactagta tctacgtcct ggtatccctg tagatcgaat tgtatggaac atttcaacat
    28141 agaggtcgac attcttgctt tatgctcaca tctgggccat agatttctag catactgagt
    28201 ttcacgatgt cgtatagata gacacgcttc tttcacctgt ccattttcct ttgccatgtt
    28261 ctcttatggt ttaaagaact taacagcttg catattgaca ctaccaatgt ggtcaaattt
    28321 taaaataatt caagcatttc agtttcgcct gacttatcat atataagtag ccgaatgaag
    28381 tgaggtatac cgctttggta ggaaaattgc gctagtgttt gagcaggatc cgtgtgacaa
    28441 tacacaatta cggtccagca ggtcgtccaa gcatacctcc aagggtttct agatccgcca
    28501 gagcatatgt cagtcacaat gactgcccat gtaaccaaag tgcctggttg atgtgcctag
    28561 cagctgcaaa gtcatgcgcc tgcggcccat ataatagcta gcatgtacag tcgcaggcaa
    28621 tggacctgta aattttcact gtgcacgttc caataagcat gtgtcgtaaa agcgatatca
    28681 acgatggtag tacgataata cgccgtcaga gccctagaac catcctgtgc tcacgtcatc
    28741 ctcgctccac aagtatcatc cccagtggat tgtacaactt gaaatagcaa cacggggttg
    28801 gatatataaa ccgccccctc ctatcaaatt ggttcatact ctcacttcta atatcttact
    28861 atcatatcta tcgctatgtc tgcacctgcc acatcgtcgc cgaacgatcc agagctgcct
    28921 atttggttgc atgatgcacc acccccggta gccgacacta ttgtatcgtt cccagcacct
    28981 cacatattgt tggtgacgct gaatcgtcca aaagcactca atgcaatccc aagacctcaa
    29041 cacttcgctt tggagcgact ctggggttgg tacgacgacc agcctccgct gcggtgcgcc
    29101 atcatcacag gtgctgggcg ggccttcagt gcgggagctg atctcaagga gtggcgcgat
    29161 atcaactcgg catggggccc tgcggcccag cagagcggtg gtacgtcggc agtcacatct
    29221 cggagtgagg aaacgagcga tggtggtaat cagccagggc agaacaagcc cgacgtgcgg
    29281 ctcccccgcg gcggcttcgg agggatggcc aaccggggcg gcaagaagcc catacttgct
    29341 gccgtcaacg gtctctgcta cggcggcggc tttgagatgg tgatcaactg cgacatggtc
    29401 attgcggcca tgtcggccaa gttcagcctg ccggaagtga cagttggcgt gattgccatt
    29461 actggcgggc ttctcaggct gacgagaagc gtggggcgcc agagggcgat ggaaatggca
    29521 ttgggtggca agtcatacac agcggagcag atggaagcct ggggcttggt caatgaggtg
    29581 gtaccagacg gcggcgacgg gccgaccgtg ctggagaagg cactggaatg ggcgagatgc
    29641 attgcgggta acagcccaga tgccgtcatc gtcagtcgtg aaagcctgaa actgagttgg
    29701 gaaggcgtag gcccggagga ggcgacggat gtaatcctca acggttggta caagcgcgta
    29761 gatttgggta tgaacatgat tgagggtgtc aacagtttcc tagagaagcg aaagccggtt
    29821 tggaaggaca cggagctgtg agcagatata tccaagcggc acacgacgtt gatcgtgccg
    29881 ccggatgcga acatagatat ttcgcgtcag gcgatatctc aaatgttaga cctcgaatgt
    29941 gtgactctcc gctggtgtct ataacgttgt aaaataccag aacaatatgt tcttgactat
    30001 acaatataca aagcttcagc ttaggggcct accgcgcact attagacgac taagcaactc
    30061 aacaatcctg cgcgcttctc aacaacgttt cttttcaagt caaataaagg aagaaatcag
    30121 gagaacgttg gcatagcatt gagtgacagc cgacttgttc tcgctgtatc gcaactttga
    30181 tggcctgtga tcaactatcg tagtcgaccg gtttggaact aagccgaaga gcgaccggtt
    30241 gcctccgctc actgataaga ctcggccatc gggatagctt ccccatatcc ggcaccctcg
    30301 tctcgacgcc gtagcatagt acttgtaacc gagccaggat ataagtccaa cccagttcac
    30361 gaagccaagc cagagtatga tagtaggata tcgcattagc aaagcgggac cggcaagata
    30421 gagcgaagca cagcgcggac taggagaggg tacaaatagc gtccgttacg ctgtccggtt
    30481 tagggtggtg gttgggggtt catggatggg ttatttacgg agggcaaaag cggttcccgc
    30541 gcggaacttg gaatgtacct gttttcggcg ctggggctcg cgaccttggg attttcgatt
    30601 taaagcgggc gatcgccagt ttatctatag gagagtggac agaatcccga gttctctagc
    30661 gtctatagtc gtgtatatca gttcacagtt cgtgggaggt tatatacggt acaccagtaa
    30721 ggcacgaagc gaaggctaat atacttgacg acgtctctga ccgagatcta cccagcatgt
    30781 cagcacggta gcacatgaga tattatctca ctcgacctcg atgactcggt actctcttga
    30841 gttccatctt cgagttctgg ccatatggtg atggaggaaa taatggcagc acctctgcca
    30901 gaggagcgat gggtgcttgt aagcattgat gttgtgtgtg atccaacgtc tttggtggat
    30961 gaaagggacg ttagtcgtgg aatgtctggt atattgacag tgcatgcata ccagcccaag
    31021 aaaattccaa ttcaagcaga acaggatgtg gtgctatgag tcagagcaaa aatgataaat
    31081 acgagatacg gatgtggcga tgagaaaaga cgatgtgtta tatagtagtc tatgtcaatg
    31141 taaactctgc cctcatccat acgcacaaat ttgcgtgttg ttgggtatat aatgcggacc
    31201 ccataccatg ctatgcaatg tcgccggtga gtcgtaagac tccggttcat acttcgtgtc
    31261 tgtcccgtat atggtttttc ccgtttttcc cttctatgtt ctcatccctt tctcaggtca
    31321 tctgcttttg tgcattttcc ctaccccatg ctatcgacac tctgatcccg tctgtgtccg
    31381 tctctgtctc tggatccgtg gccgtctcct gctctgacgc acgactgggc ggttcctcca
    31441 cgaggctggt gctcgacagc cgacgcatcc gcttgggccg gctgctctcg ttgaacgggt
    31501 tcgcgttgcg cagttccgcc gatctgtacg ggtccagggg agacgaaagc gggtatgccg
    31561 tgacatccat ctcgtctgcg tacttggacc cgcttctgct cccgtgcatg tccgcgaccg
    31621 ccgaggcccg ccggccgtcc tggcgatggc tctgtggcgt gcctctgtcg tcaaggtttg
    31681 gctgcagcga gttcttatga tccactgagc ttgcggtgcc ggcgttgtca cgcgaggtga
    31741 cccattggat gaccactgct gagaacagta ctagagttcg acaaccgtta gccaaatgtt
    31801 atgaggtata tttggaacgg gcaggtatat tcactgtcgc agttgcagca catcaaacac
    31861 acccaaccgg gctccccatc cagcgccatc aagaccgtca agttgctgca gaaacacgtt
    31921 tagcttggag taaagtgcct cggagtcatg ggatatactc acacaacgct cgatatagtt
    31981 gtgctaagag caccaacgaa cgtgcgtaaa gcgaccgaac gaaggcgcac attcgctcgg
    32041 gttcggggca tatctcggaa ggagtagagg cctagttaaa tccaaggtta gcagtatacc
    32101 tgaaacgagc tgaccttcca acttacatcg tagtggaatt aagaaaagtg tagttaggta
    32161 aacctagacg caagttagac accaccaaga agcaccgacg cggacgatat gcttacattt
    32221 acaagcaagt cgaatgtaat caggggtatc atagctaccc gcttcatccc aatgatgcat
    32281 tgcccgtcgt cgatacgcgt aatgcggctg gaaccagaga tcgagcatta gtccaagtga
    32341 tcatacgttg tgaatatcta tagagactta caaaatgaag ttaaggatag ataccacaac
    32401 atatatggct accatgcgtt agcaattaat ctggacatgg tatgcctttt cgactaactg
    32461 agcattccaa aagagttgaa tatatacaac ttggactgaa gccgcggttt tgagccattg
    32521 cggacaatga actggtaata ttatcagcat accgtggaaa gtgcttggct taagctttct
    32581 atgggggtct tacagccttc tcaaccagga aaagatatat catctgagag acaggtcagt
    32641 acacacagtg gcccgtacac cgccgatttg gatcttacaa tctacactcc gttagccact
    32701 aattcagaat aggccagaga gggcttacga accttggtcg tcacatagca gatcaaacac
    32761 aacaggatcg cagaagagca catcccgtag ctcgtgttga taccgacgcc atgtttcaga
    32821 atcgccgtga cgaagacgaa cagccacgag tcgacaaaga tggcgaacac aactagacaa
    32881 taaacatcag tcatgggagt cttggcccat gggagcgttc tcaatacaca cgccagacga
    32941 ccaaggggag cttcttccag gtcttgatca tatgaaacct ttgagctgca accacaacgg
    33001 atcagtgatg aaagtcacaa tcaagagggt ttgaaccgac gcactgagaa acgacgatag
    33061 tatggcgatc gagatcaggg acactatcac atcgacgacg gtgccggcca gcggttcgtg
    33121 gaatgggact ggagcgatgt ctccatcctg tcgtgggtgt aacggaggag gcatcgcgaa
    33181 cctggacagc ctcatcagct tgggccttcc tcttctttca aggtcgcatt tgaaatggag
    33241 caagaggcct ctgcaggttg acacagtccc gggatggggt tgtctaaggc tattgaaagg
    33301 gaaggaaagg gatggaggaa ggtttttggc cctgacaggg accccagctt tgctaaataa
    33361 ggttgatgtg acccggacta ctagtagaac tgattcggcg ccacgcacct ccaccggatt
    33421 ctggggtggg ctgggctgga cggttggccg gaactactcc gtgtgcgagt tatatagcat
    33481 aacagggaga gaatagactt gatccttacg attcgggggt gggagggtct tgctacgcga
    33541 ggtctcccga gggtctcgac cggctgtacg atcagccact gggcccgtca gaagcaatgt
    33601 gtagagaagc caagcgacga acgaggagcg atgcttgtgt ggtgagcaaa gtacgaggca
    33661 attgcattaa atagtacaac gggacatacc cgtttccttg gctacttcat cgagaagaat
    33721 agggacggat aatccatcca ttcgacggcc atgaaacgca agatccccgg ggatcgaagt
    33781 catgttgatg aagatcgcag atagatgcgt ataggcgtgt catagcgcac gcaggcctcg
    33841 gggaggtggt gggtatccgc tttcaagaat gccgggcctg aggactaatg actatccaat
    33901 tgtgctacca ataagcgtcc agcccctctc ctcccttgcc tagggcaggt gggaggcgtt
    33961 cggctctagc ccgaatcttc aaagagttga agcgggctga atcaactctt gccccgaacc
    34021 gttatagtgc cagtatacta ccggcaaccg ggtgggaagt caaagagcaa gccggcgggt
    34081 ttcacgcaac cgctatgcta gcggtaggat cccgtcgggc agtcaaagct gtccctagcg
    34141 caaactctgt gtatatctaa cgtccagaac gtgtccccga gtcgcaatga tttctcatca
    34201 ttctcatcac gcaatgagag agcaagcaac agcgtgggac actgcagaat cccgaggtcc
    34261 cctaggtccc ggggcggggc ggggggaaga ggcaggggaa ttgagacttg ctgttctcgc
    34321 ttgtgagaca ttagcagcca ccagcccatt tcagctgaac gccaaccctt cacacagaag
    34381 aactcctagt catggtagga cactctaccc cagttacggg ccgcgctgcc agcttgatcc
    34441 aagggatctg gtcgggacct ggtcgtctgc catacagaat tcgaaaatag actgcactag
    34501 ccatgggtgg gtaggtatct gatataattg caaatagtgc caaaaaagca gtcaaacatc
    34561 agccgccctt cggcttgccg agtgtggaag gaagcccggg tggtgcaatc tcacaaaagc
    34621 aaatcggcac gtgtgctaca cctacgtcaa catccggatg cgggcataca gagccccgag
    34681 ctaaatccca tgacacatgc cacgcgcaag ttgaggaagc cagcttgtgt gattgtggtt
    34741 cctgtaattc aaataagaag gcgcgggcga tgcgctaata cacaatgttt tgcctggtga
    34801 agaatacaag ccgcagtcaa ctcttctgcc gagttgaaac tgccgctaat agcgttcgtt
    34861 gtagccgaag cccaagccag accccgagct ttgtttgaaa agatccttct ctgaacgccg
    34921 acccaatgca cttgtaagca tcataagctc accctaatcc gtccgtatgc tgggtagtaa
    34981 catgtcccca gatccatgcc aacgccgttt actcccaggt ccattggtca ttaagtcctt
    35041 ggtccttccc cagcccagcc ggtttcagcg aagacaaaat agtcataatt tcccattaaa
    35101 aacatcgtcc tcccatagaa tgtgacaaaa attgccgtga tcaagatcaa tccggtggcg
    35161 gactgaagat ttcctcccca tatagcaaga ttcagcatgt ggatcagccc ttcctaggct
    35221 tgtgtccttg tacggatgtg gaacttctct cgaagtctat tggtgagtgt tgtatgctga
    35281 gtggtgtcgg aggttgggct tctaggactg gtcgactgct cttgctcacg aatctgcctc
    35341 aaagcttgaa ttcgctcgtc gacggaggca tgtcgtaagc gattccaatc tagcaatcgg
    35401 gaacggcgcc gcacttgcac ggcctcagca tcctcggcat gcccctgaac accttctccg
    35461 tcaccatgat tgggtggttc ctcggtgtga gcggtatcat cgtgcgcccc ttgtggacgc
    35521 aggtcgaggc gactgtatca acggtgttag ctgtgggctc gttggggcct gggtagattt
    35581 tgacatacca caatggacaa gtgcccgaga cattgatcaa ccaagggtcg acacaagccg
    35641 gatggaactt gtgatcacaa gggagaactc tcatatcctc accaacctca aaatcttctg
    35701 tgcaaatggt gcagcctaga tgctcgtcgt ggacaggctc attgccagcg gcagagttcg
    35761 ctacggagcc tgtggcattt ggcgtcgtgc gctcttgttc agtagcattt gagcctgggg
    35821 ttagtgctac gccgaccaca gtctcatgca tgggctttgt ctgcattggt acgggcgaat
    35881 cctggtggcg gtcgcctggt atgctttcta attcctgatc cggatccccc ttgactggat
    35941 gctggtcgcc gaacttgacg ataggtatgg tgtccagaac agcacgggca agacccctgg
    36001 ctctgctttg tcttgcgcgg cctccgtaac cagcgcgagg gccgtatcgt tccgggtgcc
    36061 ggtgggcccg tacggcgcca gttgcaatga tgaccaggaa caaaagagtt atcagccctg
    36121 tgatgctgta cagtatgctc atggcgacgg cggaattgtt accgccggta ctaccatcgc
    36181 ccgaatcaga cccgttggct gtgtcgttgc cctcgatggt ggctctgact gttcctgcag
    36241 aagccgacgt caaattcttg gccccccagg cgctctcgga gctgaccatg ctccagatgg
    36301 actggtatgc caagttggtc ccatccaagg aacaatatgc agcgcttgtc gtatagagaa
    36361 gaatggcctc gggtttcgtg gggccctcca tcaaactgtt caggacgtcg ctcggtgata
    36421 tattagactg ctcgggcacc gagtcgcacg acacgtaggc gatctggccc gagtcattga
    36481 agagattgaa attgctttga tctacattca ccaacgagcc tgttgttttg atcgcctgta
    36541 tgattgctca gtatttgacc ggatgccagc tcggcagtgc gtcttgtcta ctcacagcaa
    36601 gtgtggtctg agtcccattc aggccgactt cccgagtcag cggcacgaca ggatattcgt
    36661 tggggactgg ccccgcctcg gaaggattga tggcaaccac catggtgaag tcgccgaagt
    36721 acggcggaag cgttgcctct gcatttgtcg tagctttgtc ggcggctaca ccgggcagca
    36781 ccatggccag cgccagggcg aggcgagcca tctgtgcgac gggcgcggtc gacgccgcca
    36841 ttgcctgggt gcggattcgc tatcggttct cacaatcggc cggctgattg tggaggtgac
    36901 gacagcggga ggcgacagcg cactaggcac gcaacgagac acgtcgcgac gatgaagatt
    36961 aaatggttgg agaccggagg aggtgatgct gcatcgtcgc tcgctcgctc gcttcctgtc
    37021 tcttcgcaca cataagacgg tctctcgcac acactttcac tgaactcggc agccagacat
    37081 ggggtcgggt ttgctcgctg gctgtggtct gtctttatga tcggcagtaa acattccaaa
    37141 cactactggc acgcaattcc ggagcttatt gcaaagttta aaaggtcgat gggggtggaa
    37201 gggaggatga ggtttggatt agggaaacgg aagacgggac agtagtcagc gcatgtgcat
    37261 gatggacgtc agcttggcct acaatagttg actttcgctg gcttcgatta ttgtgtggag
    37321 aaacgggatt tgaatggacg gcacgctttc agaggaggag cccccccagc ttggccgtgg
    37381 ctcggcatag aacgccaaga tggtttggag ggggtcagat atgcccgagt ggtcaaacac
    37441 ggatcagcga gcccgtagtt gtggccgtag taagaacggg caggggagat ggatgctgct
    37501 gtgtgctcgc tgtatgctgg cctgacaagc tttccgaaag gccacccagg cctgcctctg
    37561 tcctgtctct ctcgccctgc tgcgtgggac tttgatgact gcattcgcat tcgcgcggtg
    37621 cacgcagaga gcgcccgttc cgtggccgcg atcggttttg atggcccatc ccgagacgga
    37681 cttgaggtgg cgttttggag gtctgagacg tcaggtcggt tttagcgcac tggcgttaaa
    37741 gcaagacggc cgtttccggc caatcatgcc agggggctct ggcggcccca agctccccct
    37801 aggcccaatc tggtgcccct gttgacttgt cactcgcgca gtggcctgtc gacgcaatgc
    37861 accgccaatc cgcggggatg ggcgcaccca gcccggcatt gatggaagta aaattcctgg
    37921 gctgcacggg gcccgcgagc ctcgacatat cagtccagcg tgtccatgtg tcccagggcc
    37981 ggcagtgtcg gcagcttatg tttattgcgc atggaatccg cggacgacgc tttcttggtt
    38041 cttggtttac tggcagacag acaccaggtc tatagcttcg ccaaaccttg agcatggatt
    38101 ctcgtggtaa cgcgtccgct aggaaggcct gcgaacttga agatacgtat gcgctggctt
    38161 tagccaagga gcttttcgca gatcaattgc attctgtgac ctagcccaag acgaccttcg
    38221 tgcacacatg ctctgtacgt cgatcgataa cgggcattgg ggtttctggg cttttcttgg
    38281 ctgtgtggtt cagcggtgag gtggcctttc tatgtgacag agatcttcat gtgacctcgc
    38341 tggcagcacc accaaccgtg accgatccga tggtaaagag tttgttgata gccccctgtt
    38401 ttagttcatg gaattattaa acgcctgacc agctttatca ctccttccgt ttccaacgct
    38461 tgatcttccg cgttgccaac tcagcctcga ctggctcact ccggcccctt cggcaccaaa
    38521 gtttatagat cttcgagacc gacgttttgg aaacggccaa ggctaatatt ctccgtggct
    38581 gcggaaatcc tctctctctc ggggcttgct gaattatgca tctcggtgga tgcacactgg
    38641 gaggagaggt tgcgtccgga gtggcacggc gcctcgccga aaatgtgatg tgcccccaga
    38701 aaggttgaac cacggagaat ccggaagacg gatacgaacc tcgtcaaggg gcgggggcaa
    38761 tcggaggttt tcgaagatcc ttgaagctat ctggtagaaa cccctggcgc gcatagagtt
    38821 gagcatatct cccttgtctg acacccctgt cttgcggctc aagcctgcac atcaggtgtc
    38881 ggagccgcaa aacgtcaaac ctgtccctat atggcagact tcgatcactc acgaattgac
    38941 ttcaagccat tcacgaataa catgaagcaa gctttctggc ctcgaaaacg accacgagac
    39001 cagtggacct tcaccgactc aaatcagcac aaagatgaca ccgagtcggc ttttagacag
    39061 accctggagt acgtcgagag aaccatgtct atggaattcc agattgcatc tagttcaggc
    39121 tcgcttggta cccattagtc aggagtcgct tcatcggtat ctggttctcg ccaaagacaa
    39181 gggtgctcgg ggcctagaat agcatggatc gttgtaactt cgttggtctt gcaaaacagt
    39241 ctataaactt gcaactgcag tataggcgct tcagagtact catgaaatgc caacggggtg
    39301 tgacgatccg ccattgggga aacagttaca cgaactctag gaagatatac ccgtcgcgct
    39361 tgaatgtccc taaatttcgt catccgcagc tggagtttct gctatcctct ggcgacaatg
    39421 cgtgctgccg gtcttattcg tgacatgctt gcgcaaagac agacaaccgc atagcgttca
    39481 cgagagctgt ggtctaattg ccacagaggc ccctggtttc cacgcgacgc ctgagcttct
    39541 gcttggcctc atacagcccc aaatccgaaa accaaggcga caggcagcgc ggcatctcga
    39601 tccagtccac ccaactgaac tagatctctt ccatgtcttc aaggtcgtcc aacgccggcc
    39661 agtcaccagc ctcgactcgc tccgggcgga cgaagacgcc atgcttcata gtgctctctt
    39721 gaccccagta ccgcgtgcct ccgatgctgc catcattctt gcccactggc tcgtcaagct
    39781 gaactccgac ccaagcaccc agaacaccgg ggatctcctt gacgtcgcca acgtactgaa
    39841 tgatgcctct tcttgcatcg tcaccaccga ctcggcatct tttcccgact gcgatgcctc
    39901 gactttggac ttcctgcaag gaggctgcta tcttggcctg ctcgaggctg ggggcctctg
    39961 ggttgaaacg tcccagtttc tcctgcttct tccaagccaa gaccgagtct gtcttcttct
    40021 catactcctc ttctggcatc acgtacttct cgacattaga ggtatccgtg taattaggcc
    40081 gcgcgccggc gggtctggtg tcagctacct gtcgcgatcg ttagtcatga caagcccaga
    40141 gatctgcaat ctgtggacga tagcaagggc gtgggggcct gatcatgcaa catcccacaa
    40201 ccccgttttc acgaccccaa aagttgcgct atttagaccg ttggatgact cacgtgaagc
    40261 tctgcgtacg cctgcagggg aaagttggac aagtggacat cgtcgtcatt cgcagcctcg
    40321 atgggaatcg tctccttagc ggccgtcttc agggacaatc gttgagacga cggcgggatg
    40381 cctgtgacaa attcgagctt agatttcagt tggctgatgg tccatgatgg agtgatgcgc
    40441 cgctcagatg acgaattgtc cgatatgacc tgcaacggga tgtccgccat gattcggagg
    40501 ggtggatgcc caaaagcgcg aggccctggt gagaccgcaa cacgctgcta tcaggcaaga
    40561 agatcagatg gcaatggtat tggtcgccga attcccgttc aagtgttgct tctacgggcg
    40621 tctgcggtgt ttggtacttt tggacggtgg ctgctttttc ttcttcatca aaaggaggtt
    40681 gtctcgggtg tttccataat ttcgccttgg atccgacact ttggtagcct agccgccact
    40741 ttccagccac agcaggaacg ggctcgctag attggttcag aggcccgaat ggtgcatacc
    40801 ccatcaacca tgtacatacc tacttcgtac acactttact atactacccg ttgcttatgt
    40861 gctgtatttt ccacgggcag tacttgaata aacgagccca gtatgaggcc atggagcaag
    40921 cgcccctgta atgctcactg agccaattca tgagctttga gtcatggccc ccaggctttc
    40981 tcgctcctcg tcatgagctc tgttgtggca tcataggtcg ccttgcaaac acgcattaac
    41041 gttgtggcat gctttgctgc ggtcccgagg cacctcagct gcagctgggc ctgctgataa
    41101 tatttgaacc ccagcagcga gtatagcgac atctcattcc tgcaccaatc gcgctcccag
    41161 gatacccagg tactgaagtt gcatctttat gtggtcttgc gggttggaca ttgttgtctt
    41221 gttgcgcatg ctgccaacct gcctaatgtc attgccctta cccgatatgc actccacctg
    41281 cgtgtggaca atggagtttc atggctctct ctgtcgtctt cattggatga tgccgtttgc
    41341 aattgtctgg agagatcttg ttcattggat acacgacaga acaccagcag catcgaggca
    41401 tccggaagag cagcccgcag acatacgtga gaagccgtgg cgagaagtca gtatcagaag
    41461 ccagcaagca gtccacacag cctcaaggag gcaactgggc ttgctagaga cacgtcggtc
    41521 tccatcctcc ttcccgcctg ccagcatgtc aaggatggct tgttcaatgg acaaattgca
    41581 gagctttcgc caagtagcga tcttcaaaca aaactttaaa cagggggtta gaagcactct
    41641 gaggcgttcc cggctcggcc actagactcc agcccgcttc gtggggagca cgggggtcag
    41701 ggcacgacgt tggtcgaatt gcccttctag acctcgaaca cacccaagcc caagtacata
    41761 gctcggtcag caagggatac gacgagtcac atttccgagg gccgccgata taaccaccaa
    41821 acccgttctc agaggcctcg ccgaggctgc tcaaaagaga ctatttttac tgtaacattg
    41881 agccctggca agtcaatgga tggacgtaaa agcaaggact tccttatgga ccagactcca
    41941 cgagggggtc acgacggcat catctcctaa agtcccggat caacgtgcgt cttttttcac
    42001 cgcttcttga ctaacaccgt gaccgactcc atcaactgca actgccacga cccgatttat
    42061 caggttgaga ggctgatggg ggtgccgcta gaggctgaag agagcccgct tgccgcgcac
    42121 tgctggcatg aggtatatac tgccacgttc accaccatct caaggcgatg ccttatgacg
    42181 tctgctgccg ttggacttca aggtgcaccc catctgtcca tgcccgtgtc ggtcagggtg
    42241 gccaggttta gccagtgatg caaggccagc aaagctgtca ggctaaggct accggtacgg
    42301 gcgaccgctt cggactgttc caaggcatga agagagccat tgggcaattg caggacgtgc
    42361 tgatgcatga aatgcgcagc tagcgagccc aaagcgatgg cccgggagtt gactggccag
    42421 cccgccccgt gtcgtacatt ttgttcacga tgcctgggcg gaaagtagga atgcatacat
    42481 atgcgtgctc tcacttgacc tggacaagcg cgcgcggtcc tccattggct ttcctggttg
    42541 acacggcttg atgagacatc atgtcacaga gcgctcggcc atagcgacag tattaagacg
    42601 gttctatttt tcttcttgaa acttttgttt ttccttctat tttccgatgg ttcattaatc
    42661 aaaacaatgc ccattattag acaatgctat taagctttgg aataaagcag gcaatggcgg
    42721 tttgccgtca gcgatcggct ggctcggccg gcttgcaaac ggacccaaga tccctgagcg
    42781 aaccaaccgc cgtcgattag ttcgggcagc aacaaacagg ctggccgatg cgatctgcca
    42841 gcctgccacc ccagcacaca catacacgcc cccctcaagc ccctctacag ccgcgcgccg
    42901 tcccacccac ggctttcagg tgctagggct gccctctcgc aaacccacag cgctgccaga
    42961 gcacaggtct actgtagata tggatccatc catgggtggc ccagatcaag tcgcaatccc
    43021 tagcactgcc ctggccagac ggagggggga gtcggtggct tcggtggaac tccacccaca
    43081 ccataccacg ctgctcagct tcttctggtg tcctacccaa ttcgcggctg cacgagtcgt
    43141 acggtccctg aagttgggaa cgtactgtat ctgtactata gtactagcaa accaccccta
    43201 gagtcctgca tagcacagct gcagaccaag ctacctgggg cctggcttgt cgcggtctga
    43261 aagaaggcga gcagccatcg ggggtttttg ggcctatcag acgccagcca agaaacaagc
    43321 agcgttggca ttgtgcgtgg ccatgcgttc gccagagggt tcaaacagcc ccttgaccag
    43381 gtatgcgtgt ggatgtcggt aaagtctgga gagcgctgcc ggcttgcatt gcagtgcggt
    43441 agatcatggt tcatgactgt gacgcacgcc atcaatggga gttcagaggg ccggctcgat
    43501 gggtacagcc ccaggcccta gaaaagcagc gacctgaagg tacccagggc gtgcataggc
    43561 tgaccgccag ttcatcagcc ccagaagggt tattcccggt cacgaagcat tgacgagctg
    43621 ctacctgggg gggacccatt gtgacattgt tcaccatttt gcattgtgtg gttatcggac
    43681 gtcgtcgaga caagcctcat ctaacagcgt gcgtatgatg tcgcaacaga actcggcagc
    43741 atgttgaagc ccgcacagac gtcgggctgt ctgcattctg ctgcaccaga gccccattgc
    43801 ccgtttcccc atgaacaaag agccttgttg cttggatcta acgtgccggg aaggcgagaa
    43861 cccttgagaa cagacacctc cctcctcgct tgtgcggtta acgctctccg atctcacacc
    43921 tcatctatct ataggcggac gagcgcgcta cagaagaggg tcccgtcctg ggcagcgggt
    43981 acattctagg taggtatcgt aggtctctag gctacttcga gcaagttgtt cccctttccg
    44041 agcaatgccg taacccagaa tggacattgt tgccaaaccc ccaagcagag tttgtgcacg
    44101 cgcacccaac tggcatagga catacagttt cagagtccca ctgatgtatg cattctcatg
    44161 gcagccacct gatcgtccca ttcagaagcg atctgctctg tgctggtttc tttcgaagcc
    44221 tctttcccgc cctatgctag ccggagtggt tcctctaacc ctagatgggt cccgtacagc
    44281 cctggatgat gcttgatgtg cgtctgcaat cctggcccat tccccgggtc atcagactac
    44341 tgcaaaacaa atgcagttgt tcgcaggcac aagtctacct acttacaagg taccttggtt
    44401 cgatctcctg ctagtttctc gagactaagc tgaccagcaa taccctgtct ggaaattcga
    44461 ccttgaactc ctttggaaca ctaggcacgt cttgagttgg aaaatcatgg tgctctattt
    44521 tgcttcttca gtcagagggt tgaactatgc gctattaatt cctcggatct gatctttgcc
    44581 tagcgtgacg gccgagcagg aaggggaaag agtaacttag tagagttgtt cgctgcgagc
    44641 tcatgcatga tttcgtggcc atgccatcag cccctagtcg atagctcgca tggccaacaa
    44701 ctcacctgtt tgacttacat ctcaacacca tctacgatcc tggtacgccc cggcttctta
    44761 cgcccgtcaa gtttccaaca ggtgtgtggt tcaaggtttg tcttgtggac atgtccaact
    44821 tttcccgttc agtgtgtgcc cgcgagcatg gtttacacca gaaacagagc tgggtagtaa
    44881 aacaggtgtg aattacctca ctggctgcca gctgggctct gttatagttg agtgacttta
    44941 catatagtgc ctgtcgtctc ccgacccaca accgtattgt ttttacactc cctatcctat
    45001 cccacccccc tccctggtcg acattcctct tttggtgccc cttggacctg accttgtcac
    45061 ctggaccctg gttctcgttc ccccactgct accattaccg ccttcatcaa cctagaagcc
    45121 tcctgtcagt gatttcttcg gaaaaccttc ttttatattt tctttttttt gaatccctaa
    45181 ttctgcacgg cgcgtgctcc cgacgtggac ctccactacc caactttagt tctataatga
    45241 cactccacag gttatggtga cagtcgaaaa aagtacccct ggccagcgca accctggaaa
    45301 gctacttagc cttcttgacg tattcattcg cctgccgctg cctcaagaag actcacttgg
    45361 ttgtcactta catcgctcat tggtggacag ctgcctgaaa agcgcccgat catgttcaca
    45421 tatcccaaaa cacgagccac gcttcatcaa acctgactct ctgcttccag gatcttcccc
    45481 cttcctcgat ttctggccag cagacgcacc atccttccca tctacacatt tcacgctaca
    45541 acataaaact caaaacactt cgagagtatc cttggtgtat cgacgacaac tttcaccgtg
    45601 gccggtctaa ttccgtctgt gttctttgct ttacggcgct gagaatcacc ttaagagaag
    45661 cttggaataa tagtgggaga ctgtctatgg tgaaggcagc aaaacccagc gaggatccat
    45721 caaaccccac gttgtgtaca gcctgcggtc tcgagcctgc gtgatatcac ttacagcgct
    45781 cgctccatga taaactggcc tgacctaggc tgtgtgggtg acctaccggc atcgtggata
    45841 tcgcctccct cctcaaggct gccgactcaa atgagtcctc tgtgtctcct gcgcaaccca
    45901 cctaccctgt gtcagtaact cccacctccg ccgtggctac tacaacatcg accgcgcccg
    45961 tagggcctcc cctatacgca gcgccgcctc gtctgggacc cgcctcggga cccggtctgg
    46021 tcgtctccgg gaaacgcagc atgccgccac atgcctccga gtcaccggcc aagaaacaga
    46081 gcaaatggtc gcccgaggaa gatgccctga tcatcgagct gcgtgggagt gggatgaagt
    46141 gggaggacat ctccaagagg ttgccaggac ggagtgccat cagctgtcga cttcactatc
    46201 agaactacct ggaacgaaga agcgagtggg atgaagaaag gaaaacaaaa ctggcacgac
    46261 tgtacgatag gtaggttgtt cttcgcggcc cggaaactcc tccttctgcg cctcgcttcg
    46321 caggagcagt aactaactaa cgaccaccac aggctgaaac cggagatgtg ggcaaaagtt
    46381 gcagaggaga tggcagttcc ctggagagca gcagaggcga tgcattggca actgggcgag
    46441 caggagatgg cacgccgggc tggcgttgtg ccgtttgccc tctcggcaca tgggcctgac
    46501 aatatgcaac aacaacaaca acaaggggta gttggccggg cgccgccatc ccgagggcac
    46561 gcccactccc gatcccaggg gagcatattt cgtgacaccg tcgacccctc gagagcctac
    46621 ggccgcggca tgccgaccct gccacctggc ctgccggggc ggcctctggg tcccggcccg
    46681 ggtcctggcc cgcgcaaaga ggccggccct cctccccacc tgccaacaca cctcgaacac
    46741 ggcgaaccga tggcgtattc ccactccggg ggcgggccgc tcgcgcccat ccactcgcag
    46801 agccaggcgc gcccgggcat gctgcctggt ctggcggagc tgaccacggg tgtcagcccg
    46861 tacagcaccc cggcctactc ggtgggcgtt ccgagcgcga gtcccgccca gagcgccacg
    46921 gcgagcccag gacccttcct gccggcgttg agctaccctc ccctggagcc ggcgggctcg
    46981 aaacgccggc gtagcccgga gctgggcccg ccggatccga accgtcggcg acacctggac
    47041 ccgcggtccg accacctgga caagacgatc ccgcggcata tgccgtgaca taaaggcgga
    47101 aatttctcct attcggcacc agggcgttag agcggccgag cgcgtttcta aacaggcgtc
    47161 caggggggag cgaaaccatc gattcttcgt tcttctgctt ttcgacatcc tcttcttctg
    47221 catttcggta tcctacatat tcgacaaaga cttcgcgaga cataacgctg catgggtcgg
    47281 agcgagcatc aaacaacatg aaattcattg tttcaccatt tttttcaacc ttttggtccc
    47341 agcagaatca ttgggcaaaa ggagggagta ggggcttagg gagtgcatgg acggacatgg
    47401 gacctggcgg ctttcattta catgatcgac cacttgagat aacttggaaa gagagcacgc
    47461 acgcaagagg catagcaggg taattggtct attcttgaat gtattttgtt gcggttttct
    47521 gctttgtggt tggagaaaaa aagagagagg tggtgtgttt tccaaatagg gcgcaaggaa
    47581 gccgcggaac ggccgacggg acagggactg ttgatgattg aagacgatga gagacgaagg
    47641 agcaagaagc gggctaggca tttgggatac aaaaggcagg acggaggcga gcagtgccgg
    47701 agtctgcgtt ggtaaccgga gtatggagag agcgtttttg ctttgttttt gttttcttcc
    47761 accttgtcac ttattttttt ttggccctgg gtaaaacatt atctgaggca gcatatcatg
    47821 tggtggatgt tgggaatgcc actacttgaa aacttgtcgt tttttgtctc tggttcacaa
    47881 tgcctcgata gacagcagct ttgggattta gaccttgttg gcgtgagagg gggtgtgtag
    47941 ccaaaagaaa gggggcttcg gcatgggaag gaagataggc cctaccatgt aattgccctg
    48001 agcatttaaa atgttgcaaa ttttacacat gaaatacgtg gacgatatct tttacttctt
    48061 tgcttttaat tgattcgact ggctacagcc caccagttgt ctttgtcgta gcc
//
