# Supplementary material for: Genome sequencing and physiological characterization of three Neoarthrinium moseri strains
Source: BMC Microbiol. 2025 Aug 21;25:526. doi: 10.1186/s12866-025-04274-z (PMC12369201; doi:10.1186/s12866-025-04274-z)
Supplement: Supplementary file 16 — Supplementary Material 16. [file 12866_2025_4274_MOESM16_ESM.zip › BiGSLICE/input/Nmoseri/CBS16480/JAFEVA010000046.1.region001.gbk]

LOCUS       JAFEVA010000046        42107 bp    DNA     linear   PLN 06-APR-2022
DEFINITION  Neoarthrinium moseri strain CBS 164.80 scaffold46_Wmoseri_CBS_16480,
            whole genome shotgun sequence.
ACCESSION   JAFEVA010000046
VERSION     JAFEVA010000046.1
KEYWORDS    .
SOURCE      Neoarthrinium moseri
  ORGANISM  Neoarthrinium moseri
            Eukaryota; Fungi; Dikarya; Ascomycota; Pezizomycotina;
            Sordariomycetes; Xylariomycetidae; Xylariomycetidae incertae sedis;
            Neoarthrinium.
COMMENT     ##antiSMASH-Data-START##
            Version      :: 7.1.0
            Run date     :: 2023-12-04 12:18:39
            NOTE: This is a single region extracted from a larger record!
            Orig. start  :: 77953
            Orig. end    :: 120060
            ##antiSMASH-Data-END##
FEATURES             Location/Qualifiers
     protocluster    1..42107
                     /aStool="rule-based-clusters"
                     /category="other"
                     /contig_edge="False"
                     /core_location="[20000:22107]"
                     /cutoff="5000"
                     /detection_rule="cds(TauD and DIT1_PvcA)"
                     /neighbourhood="20000"
                     /product="isocyanide"
                     /protocluster_number="1"
                     /tool="antismash"
     proto_core      20001..22107
                     /aStool="rule-based-clusters"
                     /tool="antismash"
                     /cutoff="5000"
                     /detection_rule="cds(TauD and DIT1_PvcA)"
                     /neighbourhood="20000"
                     /product="isocyanide"
                     /protocluster_number="1"
     cand_cluster    1..42107
                     /candidate_cluster_number="1"
                     /contig_edge="False"
                     /detection_rules="cds(TauD and DIT1_PvcA)"
                     /kind="single"
                     /product="isocyanide"
                     /protoclusters="1"
                     /tool="antismash"
     region          1..42107
                     /candidate_cluster_numbers="1"
                     /contig_edge="False"
                     /product="isocyanide"
                     /region_number="1"
                     /rules="cds(TauD and DIT1_PvcA)"
                     /tool="antismash"
     gene            580..1419
                     /locus_tag="JN550_009724"
     mRNA            join(580..824,888..1419)
                     /locus_tag="JN550_009724"
                     /product="hypothetical protein"
     CDS             join(580..824,888..1419)
                     /codon_start=1
                     /locus_tag="JN550_009724"
                     /product="hypothetical protein"
                     /protein_id="KAI1863198.1"
                     /transl_table=1
                     /translation="MAPLHVWLSAAFAFCGTFAGAASVQPQNVPKSVAASYYSSFWNDG
                     KATVKYSNGANGQYTVNWSGDKGNFVGGKGWNPGGNKAVNYSGTFEPDGNAYLAVYGWT
                     TNPLVEYYIIESFGTHNPSDTPEATSKGNMTSDGGEYEIWTKMRKNKPSIQGTATFPQF
                     WSIRTAKRVGGTVTTGNHFKAWTDAGLKLGTHNYMIVAVEGQDSSGTAAINVGVAPTGS
                     VAETPTAAPTTTSTELSGAGATLTSTYLGYPTRNTT"
     PFAM_domain     join(685..824,888..1281)
                     /aSDomain="Glyco_hydro_11"
                     /aSTool="clusterhmmer"
                     /database="35.0"
                     /db_xref="PF00457.20"
                     /description="Glycosyl hydrolases family 11"
                     /detection="hmmscan"
                     /domain_id="clusterhmmer_JN550_009724_0001"
                     /evalue="6.30E-75"
                     /label="JN550_009724"
                     /locus_tag="JN550_009724"
                     /protein_end="213"
                     /protein_start="35"
                     /score="250.8"
                     /tool="antismash"
                     /translation="SYYSSFWNDGKATVKYSNGANGQYTVNWSGDKGNFVGGKGWNPGG
                     NKAVNYSGTFEPDGNAYLAVYGWTTNPLVEYYIIESFGTHNPSDTPEATSKGNMTSDGG
                     EYEIWTKMRKNKPSIQGTATFPQFWSIRTAKRVGGTVTTGNHFKAWTDAGLKLGTHNYM
                     IVAVEGQDSSGTAAI"
     gene            2227..4572
                     /locus_tag="JN550_009725"
     mRNA            2227..4572
                     /locus_tag="JN550_009725"
                     /product="hypothetical protein"
     CDS             2227..4572
                     /codon_start=1
                     /locus_tag="JN550_009725"
                     /product="hypothetical protein"
                     /protein_id="KAI1863199.1"
                     /transl_table=1
                     /translation="MEWDTSRTPTTYSNYSFSSLPSKHDVDYTYYAVHPENAPILAQVA
                     VEKPKTPLRRHFNPFRHLIHLVALAASGAVLQLSFRNVYWSDETEWDRKWYLLGLGQQD
                     TLNALQFVAKIHEILIVASLSSQVIHIARRKLVGENGIPFGLLVGAYQVGSAEYLFSGG
                     FGYPFLKSLRPFTWKPFIFALGLALAIIYANMVGPASAIAVIPNLDWWPMRDPYSGRAL
                     KSYIGLTLDESYPLSVSTDAMTEAWIESCNAQNPPTICPAGGYNSISEWAIAWSQEGIV
                     YDIPMSGSLVRAKRDLAFRFARSSASSPGVAMALTLKQSAATMADLFWQYVSTNKIGTM
                     SVVERPLLTSSDESKLLAPLVQVQCSNYDYDAARESQSDLLFDTSLLSNFSSTNYYRKG
                     SKWEVPREYWNFAHPTNVLNFTWIDASHLSTQDGQIHASIGALATVPSVYSETWDNGSQ
                     TYTQKSTLVPCMIDARWTAAQLNYDPKNSLVIKHNLTDLSVFLDPAASQPDGRRRLGLS
                     ETISIEPRWAEFLDAKKPGYIDTRNGSIYQDMSSVQNLFHVFTTLSSDGEGNGYYGFAP
                     PQNVTNQDYYTNISSIVAGIISMVVTDGLARESHGSSLMELKPETDGNVTLVNLQFLAG
                     GSRMEPFQSPAQSLRDYVPISFTIQRWGWGYGLKSQTVLFAVSVLFVHAGLCTCYFIGT
                     FLFWAWKGGWTSHAWKDVGELVALALVSREPNEFRNTGAGIKDRKTWSATMNIREHGDC
                     GIELVANRDDGRMAMNEGLLRVRKKYGS"
     gene            complement(4920..5850)
                     /locus_tag="JN550_009726"
     mRNA            complement(join(4920..5491,5562..5850))
                     /locus_tag="JN550_009726"
                     /product="hypothetical protein"
     CDS             complement(join(4920..5491,5562..5850))
                     /codon_start=1
                     /locus_tag="JN550_009726"
                     /product="hypothetical protein"
                     /protein_id="KAI1863200.1"
                     /transl_table=1
                     /translation="MGLAQAIDDFIADAGDDLASIQNLCEAHRQKRNIDSRQKLLQHEF
                     HGIQADQVLANLISDPEYVDIRNNLCVWARPTQALIELVDFIQGELQMMAPGLWIAPAS
                     WLHMTVVEIVHSQPDDVVKQTVIQLLQCLSALVNLVLEHPVVLGRPQLNYDDATVTMTF
                     VPIGEREYTYLHLRRDIANMCTEHGVEVGSRYFTTSSHITIVRFVDSAGLETRASRKAW
                     VEKIEGLNSELREKYWRRNLGEGPSKAGQWMIGAERGLEVRKGRLWYGGGETVQYGKAV
                     STDVP"
     gene            complement(6305..7741)
                     /locus_tag="JN550_009727"
     mRNA            complement(6305..7741)
                     /locus_tag="JN550_009727"
                     /product="hypothetical protein"
     CDS             complement(6305..7741)
                     /codon_start=1
                     /locus_tag="JN550_009727"
                     /product="hypothetical protein"
                     /protein_id="KAI1863201.1"
                     /transl_table=1
                     /translation="MRLRRPRSALIAGAILAITLLYLHQSSGSWTPLASAVPAVRLCPE
                     PPLLEDILVVLRTGATEALEKLPNHFDTTLTCVPDYVIYSDAEEYIKGHHTYDVLNEVN
                     EAVKREAPEFKLYEQLRTNGRAGLNYETIFGSGPTGALENPGWKLDKWKFLPMVRRALL
                     HRPTAKWFVFVESDTYMLWQNVVEYLSKFNSSEAHYLGKHMYIGSVLFAHGGSGFILSN
                     PAAAKVAAHWKSHEDEYDRYTLGEWAGDMVLGKVLKDVNIDLFWAFPHLQGDSLTTIDW
                     NVSKVDRQPWCYAPLTFHHMNKAEFGSLWEFEQFWLRRNTAVPKFRDIFKAIILPRLRP
                     DLGEWDNISGGIEYSDEATAKLSDEKKRALSMVERKAQTSFDSCREACESTALCIQFSH
                     APGKCLISSELRLGNAADSQCLEYSRAAGRCIRTTAANNGDSSVSSAVVRSGWIMSRVS
                     QYVDELDQSCTGPEEDYWVT"
     PFAM_domain     complement(6950..7243)
                     /aSDomain="Fringe"
                     /aSTool="clusterhmmer"
                     /database="35.0"
                     /db_xref="PF02434.19"
                     /db_xref="GO:0016020"
                     /db_xref="GO:0016757"
                     /description="Fringe-like"
                     /detection="hmmscan"
                     /domain_id="clusterhmmer_JN550_009727_0002"
                     /evalue="2.00E-07"
                     /gene_ontologies="GO:0016020: membrane"
                     /gene_ontologies="GO:0016757: glycosyltransferase activity"
                     /label="JN550_009727"
                     /locus_tag="JN550_009727"
                     /protein_end="264"
                     /protein_start="166"
                     /score="30.9"
                     /tool="antismash"
                     /translation="TAKWFVFVESDTYMLWQNVVEYLSKFNSSEAHYLGKHMYIGSVLF
                     AHGGSGFILSNPAAAKVAAHWKSHEDEYDRYTLGEWAGDMVLGKVLKDVNIDL"
     gene            complement(10482..11357)
                     /locus_tag="JN550_009728"
     mRNA            complement(join(10482..10730,10794..10930,11041..11190,
                     11243..11357))
                     /locus_tag="JN550_009728"
                     /product="hypothetical protein"
     CDS             complement(join(10482..10730,10794..10930,11041..11190,
                     11243..11357))
                     /codon_start=1
                     /locus_tag="JN550_009728"
                     /product="hypothetical protein"
                     /protein_id="KAI1863202.1"
                     /transl_table=1
                     /translation="MAELASAAVKVEPMDDYTTNLLHWLFNAQGSEAKQVVETAFDPTM
                     SAKGASGVLSMKEEKTGNILGLDHSESVIFCNTDRLQRRQGDPDISVVLLYAKAKRYGT
                     NPSIKPLRTWLAIKGLDRLITKVLYTPIDLIDVQERKGYGWKKCRKRSADRDAYRNADS
                     FALLGSALYWGSQGSPIDENSAFIASPASKRWLGSGPGRGLDAVKLEDVKQFL"
     gene            12355..13677
                     /locus_tag="JN550_009729"
     mRNA            join(12355..12464,12517..12773,12867..12964,13013..13321,
                     13504..13677)
                     /locus_tag="JN550_009729"
                     /product="hypothetical protein"
     CDS             join(12355..12464,12517..12773,12867..12964,13013..13321,
                     13504..13677)
                     /codon_start=1
                     /locus_tag="JN550_009729"
                     /product="hypothetical protein"
                     /protein_id="KAI1863203.1"
                     /transl_table=1
                     /translation="MAPVITWVAAILAAVAATNAVPDGARTTPAQTLHQLAFIGADVAE
                     NASSVLKGAIAVLMNQARKKKAIIILSAIMAAIAIGTTGNGDNPLGAVNIPATGVGSPS
                     TDGPNKNTCPPGTEKKNKDSPLCDNADCKGPHDTRICTVEPYKDCPCLLVGQKILASID
                     ANHGLLGAAVPSCSIQSHRNDFDGKPQATPASWCVCDSDGTQRLYTTIGTPSSPCAYTT
                     LPTTTISPSVTASKGGAITSCRIESLTDTHTTVGPYSYKLGGRRVHRDWLPSNEDFSYH
                     QKTDGAIANSQHINRYVHRYQPKGSEYTAAADNM"
     gene            complement(14566..15943)
                     /locus_tag="JN550_009730"
     mRNA            complement(join(14566..15310,15372..15943))
                     /locus_tag="JN550_009730"
                     /product="hypothetical protein"
     CDS             complement(join(14566..15310,15372..15943))
                     /codon_start=1
                     /gene_functions="transport (smcogs) SMCOG1137:Major
                     facilitator superfamily MFS 1 (Score: 284; E-value:
                     2.5e-86)"
                     /gene_kind="transport"
                     /locus_tag="JN550_009730"
                     /product="hypothetical protein"
                     /protein_id="KAI1863204.1"
                     /transl_table=1
                     /translation="MGEDKEARLVTPAPVIPNANASPRVIPDSGVQAWLQVLGAFCIYF
                     NTWGRSSVPVSVCCYELTSQGLLSSFGSFQAFYETDLLESYTHFQISTIGSLQSFLLVF
                     LGFLAGPIYDAGYCRHMLFFGSLLIVVGTICQSFCTELWQLLLAQGLCIGVGCGCLAIL
                     SVAIPSLWFAKKLPLANGIAATGSGLGGVIFPIIIRNALPTVGFGWTVRVIALVALVLL
                     GAANLVVRVPESPRQRRRLVDRASLSDWPYVLFVLGCFTVFLGMYTPFFYVQSFAIQSG
                     ITSQNVAFYIVTAMNLASIPGRIIPALLAQRLGPLNMIIAASIALAATGLGFLGTKNVI
                     SVYAVAIVYGFFTGAFFALQPTNFVQLTSDMQILGTRFGMAFTVMSVALLFGPSISGAL
                     QDAYGYYASWVWVAVTILAGGLIIGAASVMKTRKDRGGK"
     PFAM_domain     complement(join(14794..15310,15372..15733))
                     /aSDomain="MFS_1"
                     /aSTool="clusterhmmer"
                     /database="35.0"
                     /db_xref="PF07690.19"
                     /db_xref="GO:0022857"
                     /db_xref="GO:0055085"
                     /description="Major Facilitator Superfamily"
                     /detection="hmmscan"
                     /domain_id="clusterhmmer_JN550_009730_0003"
                     /evalue="2.80E-21"
                     /gene_ontologies="GO:0022857: transmembrane transporter
                     activity"
                     /gene_ontologies="GO:0055085: transmembrane transport"
                     /label="JN550_009730"
                     /locus_tag="JN550_009730"
                     /protein_end="363"
                     /protein_start="70"
                     /score="76.0"
                     /tool="antismash"
                     /translation="FGSFQAFYETDLLESYTHFQISTIGSLQSFLLVFLGFLAGPIYDA
                     GYCRHMLFFGSLLIVVGTICQSFCTELWQLLLAQGLCIGVGCGCLAILSVAIPSLWFAK
                     KLPLANGIAATGSGLGGVIFPIIIRNALPTVGFGWTVRVIALVALVLLGAANLVVRVPE
                     SPRQRRRLVDRASLSDWPYVLFVLGCFTVFLGMYTPFFYVQSFAIQSGITSQNVAFYIV
                     TAMNLASIPGRIIPALLAQRLGPLNMIIAASIALAATGLGFLGTKNVISVYAVAIVYGF
                     FTGAFFALQPTN"
     gene            complement(16623..18488)
                     /locus_tag="JN550_009731"
     mRNA            complement(join(16623..17038,17134..17469,17540..18094,
                     18145..18264,18314..18379,18428..18488))
                     /locus_tag="JN550_009731"
                     /product="hypothetical protein"
     CDS             complement(join(16623..17038,17134..17469,17540..18094,
                     18145..18264,18314..18379,18428..18488))
                     /codon_start=1
                     /gene_functions="biosynthetic-additional (smcogs)
                     SMCOG1050:monooxygenase FAD-binding (Score: 269.4; E-value:
                     1.1e-81)"
                     /gene_kind="biosynthetic-additional"
                     /locus_tag="JN550_009731"
                     /product="hypothetical protein"
                     /protein_id="KAI1863205.1"
                     /transl_table=1
                     /translation="MGSISPAMNGNEEVDLVVIGGGPTGLLSAVLARHMGLSVAIIDEK
                     SGPLKLGRADALNARTQQYLEVVGILDELRSKGIECNTSSTFAEGEFKSRQSKWWTSLE
                     HCLHRNFLMIGQPDVEAALLKKLDTPVSYGEQAISISEDEESAVITTNRGRTLRGKYAI
                     GADGARSMVRAALDITFTGTKPEMVWSVLDTFIDTDFPVCSEIVTFQLNGQSRVSWIPR
                     ERGMARFYVLLDGEITQDKAENSIREHLAPHRVTFLKTEWFSTFEVKERIASTFVSKRG
                     TGRVVLAGDAAHVHSVNGGQGLNTGIADAFGLGWRIALAVRHAKLSPQGASQLVQSYDT
                     ERRAVAGDVIGVAAKLVRDTIRTAKEYVGTIEKNAGYITGMGVAYDGTGSALISESEVG
                     IWKAGKRCPDFSLLGSESGEPQRLYSIVPYGQFLILSIGSRQDHRQPREELPTTHLTIL
                     PSVAGGVQSATGGTSSTYEADIVTSAEPFKVVVRPDMYIGYVGNEAGVNEYMDSILSLS
                     "
     PFAM_domain     complement(join(17222..17469,17540..18094,18145..18264,
                     18314..18379,18428..18452))
                     /aSDomain="FAD_binding_3"
                     /aSTool="clusterhmmer"
                     /database="35.0"
                     /db_xref="PF01494.22"
                     /db_xref="GO:0071949"
                     /description="FAD binding domain"
                     /detection="hmmscan"
                     /domain_id="clusterhmmer_JN550_009731_0004"
                     /evalue="8.50E-60"
                     /gene_ontologies="GO:0071949: FAD binding"
                     /label="JN550_009731"
                     /locus_tag="JN550_009731"
                     /protein_end="350"
                     /protein_start="12"
                     /score="203.0"
                     /tool="antismash"
                     /translation="EVDLVVIGGGPTGLLSAVLARHMGLSVAIIDEKSGPLKLGRADAL
                     NARTQQYLEVVGILDELRSKGIECNTSSTFAEGEFKSRQSKWWTSLEHCLHRNFLMIGQ
                     PDVEAALLKKLDTPVSYGEQAISISEDEESAVITTNRGRTLRGKYAIGADGARSMVRAA
                     LDITFTGTKPEMVWSVLDTFIDTDFPVCSEIVTFQLNGQSRVSWIPRERGMARFYVLLD
                     GEITQDKAENSIREHLAPHRVTFLKTEWFSTFEVKERIASTFVSKRGTGRVVLAGDAAH
                     VHSVNGGQGLNTGIADAFGLGWRIALAVRHAKLSPQGASQLVQSYDTERRAVAGDVI"
     gene            20001..22107
                     /locus_tag="JN550_009732"
     mRNA            join(20001..20424,20478..20863,20918..21570,21633..22107)
                     /locus_tag="JN550_009732"
                     /product="hypothetical protein"
     CDS             join(20001..20424,20478..20863,20918..21570,21633..22107)
                     /NRPS_PKS="Domain: TauD (389-642). E-value: 5.4e-25. Score:
                     80.5. Matches aSDomain: nrpspksdomains_JN550_009732_TauD.1"
                     /codon_start=1
                     /gene_functions="biosynthetic (rule-based-clusters)
                     isocyanide: TauD"
                     /gene_functions="biosynthetic (rule-based-clusters)
                     isocyanide: DIT1_PvcA"
                     /gene_kind="biosynthetic"
                     /locus_tag="JN550_009732"
                     /product="hypothetical protein"
                     /protein_id="KAI1863206.1"
                     /sec_met_domain="DIT1_PvcA (E-value: 2.6e-97, bitscore:
                     318.3, seeds: 112, tool: rule-based-clusters)"
                     /sec_met_domain="TauD (E-value: 1e-24, bitscore: 80.5,
                     seeds: 119, tool: rule-based-clusters)"
                     /transl_table=1
                     /translation="MPGITVEGVSDTGLSPVSYDTDSPNSITDLNKTHIQTAKRVLAII
                     GRYELSHSGSVTKTQDGSSKFLHEVYNKVAAEEPILMCLPAFPFKSPNTSSKVLGRLPD
                     KAEEFALAHLNGLCNAIGDIYSPGAKLMIISDGLVYNDLLGVPDRDVWAYGEALRQLAS
                     RKELKNIEFSRLKDLVNISVPEKLDQITYVCNATNFRLALVTRFGNPDFDSTLKIGEDE
                     DTCMTYRGYIKFLSTDLQDVYPVGEGRSKSQYKKGVEYVAKQMLKRGDAFARAVREIYG
                     NRLRLSIHPSTGESKLSVGLLPTDTSFTTPWHSTIAFRLDGTTTTGHWATFAQDENFEL
                     VYEDGRPSYFREKSEIFSFAEHLGGITCEPIYPAGLMIRPAVPGSLSIEDIETSKVRAL
                     AENNSPVILRGFKKTRDRDLFINMSHGLGVPTGWKFGLVLEVKDRGSETRGLNNVLSAE
                     WMPYHYDGLFKTEKRKDESGNEILVSTPPKFQFFTSVTTSPKDTGFTLFSSSSMMFRYL
                     PQNLPLDYLRNLTWSVSTSSFDATVLRGLPLVVNHPETGRPCLRFHEPWPQSKTSFEAT
                     NVDIENAGEDHSSTEVCDALTELLHDRRVAYYHAWEKGDLLVSDNVLAMHTRSDFTAGC
                     DRELWRINFD"
     PFAM_domain     join(20208..20424,20478..20863,20918..21124)
                     /aSDomain="DIT1_PvcA"
                     /aSTool="clusterhmmer"
                     /database="35.0"
                     /db_xref="PF05141.15"
                     /description="Pyoverdine/dityrosine biosynthesis protein"
                     /detection="hmmscan"
                     /domain_id="clusterhmmer_JN550_009732_0005"
                     /evalue="4.70E-95"
                     /label="JN550_009732"
                     /locus_tag="JN550_009732"
                     /protein_end="339"
                     /protein_start="69"
                     /score="318.3"
                     /tool="antismash"
                     /translation="VYNKVAAEEPILMCLPAFPFKSPNTSSKVLGRLPDKAEEFALAHL
                     NGLCNAIGDIYSPGAKLMIISDGLVYNDLLGVPDRDVWAYGEALRQLASRKELKNIEFS
                     RLKDLVNISVPEKLDQITYVCNATNFRLALVTRFGNPDFDSTLKIGEDEDTCMTYRGYI
                     KFLSTDLQDVYPVGEGRSKSQYKKGVEYVAKQMLKRGDAFARAVREIYGNRLRLSIHPS
                     TGESKLSVGLLPTDTSFTTPWHSTIAFRLDGTTTTGHWATFAQDENFE"
     aSDomain        join(21275..21570,21633..22095)
                     /aSDomain="TauD"
                     /aSTool="nrps_pks_domains"
                     /database="nrpspksdomains.hmm"
                     /detection="hmmscan"
                     /domain_id="nrpspksdomains_JN550_009732_TauD.1"
                     /evalue="5.40E-25"
                     /label="JN550_009732_TauD.1"
                     /locus_tag="JN550_009732"
                     /protein_end="642"
                     /protein_start="389"
                     /score="80.5"
                     /tool="antismash"
                     /translation="DIETSKVRALAENNSPVILRGFKKTRDRDLFINMSHGLGVPTGWK
                     FGLVLEVKDRGSETRGLNNVLSAEWMPYHYDGLFKTEKRKDESGNEILVSTPPKFQFFT
                     SVTTSPKDTGFTLFSSSSMMFRYLPQNLPLDYLRNLTWSVSTSSFDATVLRGLPLVVNH
                     PETGRPCLRFHEPWPQSKTSFEATNVDIENAGEDHSSTEVCDALTELLHDRRVAYYHAW
                     EKGDLLVSDNVLAMHTRSDFTAGCDRELWRI"
     PFAM_domain     join(21275..21570,21633..22095)
                     /aSDomain="TauD"
                     /aSTool="clusterhmmer"
                     /database="35.0"
                     /db_xref="PF02668.19"
                     /db_xref="GO:0016491"
                     /description="Taurine catabolism dioxygenase TauD, TfdA
                     family"
                     /detection="hmmscan"
                     /domain_id="clusterhmmer_JN550_009732_0006"
                     /evalue="1.90E-22"
                     /gene_ontologies="GO:0016491: oxidoreductase activity"
                     /label="JN550_009732"
                     /locus_tag="JN550_009732"
                     /protein_end="642"
                     /protein_start="389"
                     /score="80.5"
                     /tool="antismash"
                     /translation="DIETSKVRALAENNSPVILRGFKKTRDRDLFINMSHGLGVPTGWK
                     FGLVLEVKDRGSETRGLNNVLSAEWMPYHYDGLFKTEKRKDESGNEILVSTPPKFQFFT
                     SVTTSPKDTGFTLFSSSSMMFRYLPQNLPLDYLRNLTWSVSTSSFDATVLRGLPLVVNH
                     PETGRPCLRFHEPWPQSKTSFEATNVDIENAGEDHSSTEVCDALTELLHDRRVAYYHAW
                     EKGDLLVSDNVLAMHTRSDFTAGCDRELWRI"
     gene            22491..23600
                     /locus_tag="JN550_009733"
     mRNA            22491..23600
                     /locus_tag="JN550_009733"
                     /product="hypothetical protein"
     CDS             22491..23600
                     /NRPS_PKS="Domain: PKS_ER (18-360). E-value: 7.1e-16.
                     Score: 50.0. Matches aSDomain:
                     nrpspksdomains_JN550_009733_PKS_ER.1"
                     /codon_start=1
                     /gene_functions="biosynthetic-additional
                     (rule-based-clusters) ADH_N"
                     /gene_functions="biosynthetic-additional
                     (rule-based-clusters) ADH_zinc_N"
                     /gene_functions="biosynthetic-additional (smcogs)
                     SMCOG1040:alcohol dehydrogenase (Score: 230.1; E-value:
                     5.6e-70)"
                     /gene_kind="biosynthetic-additional"
                     /locus_tag="JN550_009733"
                     /product="hypothetical protein"
                     /protein_id="KAI1863207.1"
                     /sec_met_domain="ADH_N (E-value: 1.2e-26, bitscore: 85.5,
                     seeds: 66, tool: rule-based-clusters)"
                     /sec_met_domain="ADH_zinc_N (E-value: 3.4e-19, bitscore:
                     62.0, seeds: 86, tool: rule-based-clusters)"
                     /transl_table=1
                     /translation="MYTSPTHNAMVYDSPGTVSLKVAKVSTPTPGSGQVLLRLSHSGVC
                     HSDFAVMTNAWQWLPDLGRNDQVGGHEGVGEVVQLGPGLEDGRVKVGDRVGVKWLASAC
                     LHCPACMTGLEGSCFTPTISGYSVPGTFQEYVLAPANYVTPIPDGLASELAAPMLCGGV
                     TVYSAFQKSRAKAGEWVVISGAGGGLGSLACEIGSRGMGLRILGIDSAEKETLARECGA
                     EEFLPLDRFPRGAEGNQAMAEEVKRITGGGAAAVLVVTAANAAYAQAIEFLKFHGTLVA
                     VGVTPGEQVPIENCSANRLIVGQLTVTGSSVGNRKEAIEVLDMAARGIVKPKITIHRPS
                     ELKDIFTRMHSGELLGRAVLSLGREDWET"
     aSDomain        22545..23570
                     /aSDomain="PKS_ER"
                     /aSTool="nrps_pks_domains"
                     /database="nrpspksdomains.hmm"
                     /detection="hmmscan"
                     /domain_id="nrpspksdomains_JN550_009733_PKS_ER.1"
                     /evalue="7.10E-16"
                     /label="JN550_009733_PKS_ER.1"
                     /locus_tag="JN550_009733"
                     /protein_end="360"
                     /protein_start="18"
                     /score="50.0"
                     /tool="antismash"
                     /translation="SLKVAKVSTPTPGSGQVLLRLSHSGVCHSDFAVMTNAWQWLPDLG
                     RNDQVGGHEGVGEVVQLGPGLEDGRVKVGDRVGVKWLASACLHCPACMTGLEGSCFTPT
                     ISGYSVPGTFQEYVLAPANYVTPIPDGLASELAAPMLCGGVTVYSAFQKSRAKAGEWVV
                     ISGAGGGLGSLACEIGSRGMGLRILGIDSAEKETLARECGAEEFLPLDRFPRGAEGNQA
                     MAEEVKRITGGGAAAVLVVTAANAAYAQAIEFLKFHGTLVAVGVTPGEQVPIENCSANR
                     LIVGQLTVTGSSVGNRKEAIEVLDMAARGIVKPKITIHRPSELKDIFTRMHSGELLGRA
                     VL"
     PFAM_domain     22587..22925
                     /aSDomain="ADH_N"
                     /aSTool="clusterhmmer"
                     /database="35.0"
                     /db_xref="PF08240.15"
                     /description="Alcohol dehydrogenase GroES-like domain"
                     /detection="hmmscan"
                     /domain_id="clusterhmmer_JN550_009733_0007"
                     /evalue="2.30E-24"
                     /label="JN550_009733"
                     /locus_tag="JN550_009733"
                     /protein_end="145"
                     /protein_start="32"
                     /score="85.5"
                     /tool="antismash"
                     /translation="GQVLLRLSHSGVCHSDFAVMTNAWQWLPDLGRNDQVGGHEGVGEV
                     VQLGPGLEDGRVKVGDRVGVKWLASACLHCPACMTGLEGSCFTPTISGYSVPGTFQEYV
                     LAPANYVTP"
     PFAM_domain     23052..23468
                     /aSDomain="ADH_zinc_N"
                     /aSTool="clusterhmmer"
                     /database="35.0"
                     /db_xref="PF00107.29"
                     /description="Zinc-binding dehydrogenase"
                     /detection="hmmscan"
                     /domain_id="clusterhmmer_JN550_009733_0008"
                     /evalue="6.10E-17"
                     /label="JN550_009733"
                     /locus_tag="JN550_009733"
                     /protein_end="326"
                     /protein_start="187"
                     /score="62.0"
                     /tool="antismash"
                     /translation="GLGSLACEIGSRGMGLRILGIDSAEKETLARECGAEEFLPLDRFP
                     RGAEGNQAMAEEVKRITGGGAAAVLVVTAANAAYAQAIEFLKFHGTLVAVGVTPGEQVP
                     IENCSANRLIVGQLTVTGSSVGNRKEAIEVLDMAA"
     gene            complement(25702..27274)
                     /locus_tag="JN550_009734"
     mRNA            complement(join(25702..26067,26127..26501,26549..27274))
                     /locus_tag="JN550_009734"
                     /product="hypothetical protein"
     CDS             complement(join(25702..26067,26127..26501,26549..27274))
                     /codon_start=1
                     /gene_functions="other (smcogs) SMCOG1092:hypothetical
                     protein (Score: 124.2; E-value: 1.3e-37)"
                     /gene_kind="other"
                     /locus_tag="JN550_009734"
                     /product="hypothetical protein"
                     /protein_id="KAI1863208.1"
                     /transl_table=1
                     /translation="MVPKNRRVAVIGAGPAGAIATDALVKEEAFDTIRVFDRHAAIGGT
                     WIHTPHLPAAIPSLRDVLAGNTDAAIPIPAQLPAVTAVSEQVNGHQHRFSDTAIHQNLH
                     SNITPEIMSFSKEPFPDTLSEHTLSEYGRGAPFRHHTTIRDWVEGIFGRNGYDKLVELN
                     TTVERAEKIGGEWVLTLRKEKQGRNYWWREHFDGLVVATGHYNVPWFPQIDGLLDWDTK
                     FPGSIVHSKHFRGPERFKGKRVIVVGASVSSHEVIHEILDAVKAPVYSAIRGDPIPAFG
                     WEPFLHPKIELRKQITQLDAANGRVHFSDGSILDHVDHIIFGTGYTFSVPFLPEVQNGI
                     RNAYRRLPGVWQHTWNIEDPTLTFVGMLGGGFTFRVYEYQAVAVARHLAGRAKALPPIP
                     DQLEWERKRVAEKKGGKDYYSIAPNYDAFFGLLRDIAGEPAPGTTGRKLEPFNPEWMKV
                     WAAMVAPKIQGWQRKRKRAEEELGPVRAKL"
     PFAM_domain     complement(join(25960..26067,26127..26369))
                     /aSDomain="FMO-like"
                     /aSTool="clusterhmmer"
                     /database="35.0"
                     /db_xref="PF00743.22"
                     /db_xref="GO:0004499"
                     /db_xref="GO:0050660"
                     /db_xref="GO:0050661"
                     /description="Flavin-binding monooxygenase-like"
                     /detection="hmmscan"
                     /domain_id="clusterhmmer_JN550_009734_0010"
                     /evalue="2.60E-09"
                     /gene_ontologies="GO:0004499: N,N-dimethylaniline
                     monooxygenase activity"
                     /gene_ontologies="GO:0050660: flavin adenine dinucleotide
                     binding"
                     /gene_ontologies="GO:0050661: NADP binding"
                     /label="JN550_009734"
                     /locus_tag="JN550_009734"
                     /protein_end="403"
                     /protein_start="286"
                     /score="36.2"
                     /tool="antismash"
                     /translation="HPKIELRKQITQLDAANGRVHFSDGSILDHVDHIIFGTGYTFSVP
                     FLPEVQNGIRNAYRRLPGVWQHTWNIEDPTLTFVGMLGGGFTFRVYEYQAVAVARHLAG
                     RAKALPPIPDQLE"
     PFAM_domain     complement(join(26406..26501,26549..26986))
                     /aSDomain="FMO-like"
                     /aSTool="clusterhmmer"
                     /database="35.0"
                     /db_xref="PF00743.22"
                     /db_xref="GO:0004499"
                     /db_xref="GO:0050660"
                     /db_xref="GO:0050661"
                     /description="Flavin-binding monooxygenase-like"
                     /detection="hmmscan"
                     /domain_id="clusterhmmer_JN550_009734_0009"
                     /evalue="1.70E-11"
                     /gene_ontologies="GO:0004499: N,N-dimethylaniline
                     monooxygenase activity"
                     /gene_ontologies="GO:0050660: flavin adenine dinucleotide
                     binding"
                     /gene_ontologies="GO:0050661: NADP binding"
                     /label="JN550_009734"
                     /locus_tag="JN550_009734"
                     /protein_end="274"
                     /protein_start="96"
                     /score="43.4"
                     /tool="antismash"
                     /translation="TAIHQNLHSNITPEIMSFSKEPFPDTLSEHTLSEYGRGAPFRHHT
                     TIRDWVEGIFGRNGYDKLVELNTTVERAEKIGGEWVLTLRKEKQGRNYWWREHFDGLVV
                     ATGHYNVPWFPQIDGLLDWDTKFPGSIVHSKHFRGPERFKGKRVIVVGASVSSHEVIHE
                     ILDAVKAPVYSAIRG"
     gene            28726..30441
                     /locus_tag="JN550_009735"
     mRNA            join(28726..28941,29002..29076,29149..30441)
                     /locus_tag="JN550_009735"
                     /product="hypothetical protein"
     CDS             join(28726..28941,29002..29076,29149..30441)
                     /codon_start=1
                     /locus_tag="JN550_009735"
                     /product="hypothetical protein"
                     /protein_id="KAI1863209.1"
                     /transl_table=1
                     /translation="MININNAMHEYRKSIRPTGINNSIHASIEIPDLKLGYVPGDIVQG
                     VVKKVNATDAAETVSVVLKLVVRIKTQVTEESSNSDGKSSKWHYKGDRTLYDFTQPVFT
                     GPAPPGISTWPFTIQLPDQFYDGRPNLPPTFYRPSESIRVSEERDYIYVEHLLEASICP
                     ATPAPWTHQQQRHSNPLPTATFPLYVRPRATTEPVRDPAPRLMFHEPDPVKTLRLDPAQ
                     GDKPLSFSQHMASIFKRDTLPQFGYRLHVEAASVVQLEHPAPIHLRVRAEVARHPARTT
                     SPALVDKPPELLLEGAKVTLQAATHVNDLEGRSRHVTGAKEGRWQDASVRNWTMAHWSG
                     GDADGKVGTTNSTVRIPFNAPQGQGEQVESLDLGSMLGLRISSRDGTPNIWTKTVKPVF
                     PSFTTNHVSHVHQLKYKLTILCAGKKRTIKGVIPVAVLTPSEVQERTRGERLDAMLPNR
                     EGVMRAHRAWTEGTVDVIEMAEAVTFAERITTQGPPAFDQPPAYNSTSMVDGGEKPFTK
                     DWKPTPGPLP"
     gene            30773..31561
                     /locus_tag="JN550_009736"
     mRNA            30773..31561
                     /locus_tag="JN550_009736"
                     /product="hypothetical protein"
     CDS             30773..31561
                     /codon_start=1
                     /locus_tag="JN550_009736"
                     /product="hypothetical protein"
                     /protein_id="KAI1863210.1"
                     /transl_table=1
                     /translation="MEPTTPNKSTDHVIISGGSPGVPRGRRKIDSRSATSGPRSPNAES
                     IVTLTSARRLVISRDNPHTSTDAGMGDQPANPRRAHLLRYQCGGDDFGVKPDKRWAQST
                     PNHKNTPSRVEAQISSAPEQARNTRVSNFGPSGPLLPCITARQSVPADSDAASFRFGTG
                     HTIPTLFEHVRARAASLHDTVVESLQEVARARADPFHEVADPAAADKAYWILNQVAVLL
                     EGVPQALDGELREGCGCEKSGRDEAVVHGEDEDEDKDAAR"
     gene            complement(32601..35324)
                     /locus_tag="JN550_009737"
     mRNA            complement(32601..35324)
                     /locus_tag="JN550_009737"
                     /product="hypothetical protein"
     CDS             complement(32601..35324)
                     /codon_start=1
                     /locus_tag="JN550_009737"
                     /product="hypothetical protein"
                     /protein_id="KAI1863211.1"
                     /transl_table=1
                     /translation="MQRQASSKSKPQTQQHQQPAPQSQSQSQSQSQSHAAKRHDPKQTT
                     PLVVSSNNNTAPAASLEAALIDQQSSAAPEDPAMARQRRRPKKPDLAGSRVEKPGSTAT
                     TTTNGTSRTSSRSRHAGNPKKHHDGRHSAANAAGPALRNAGAPPTPQATNGLTNGRPHI
                     TFGDKNSAQDPTTTSSSSRQVSTAPSVAGDVESSLGLTSPSASAHGLHSGKYTHPPLTW
                     SSFTRSLLLSSFPAVLGANILPAVASDVAPASALASQSQPGLVGPVEDAATPFPDVQPN
                     GNHAPVFPAPNSAGLHAPQFMGPNGVGIMFGGARTPDSHTPSPASGAFMPPPPPRPIVN
                     GVNGVNGESHGYGPINGHHPHHGHSESNSTNFAVPITPYRPGPDHVTTMESYGPIPAPV
                     PVHRGPMDGYAPNGVHYEPPTPHSFHGSHASGDFNGLDNVGPFHANGRGFEHDHRNGYA
                     PQNHGHGHGHGPAGPHMQAFVPPHQHFGRRPELELEPELMDSILYFQSQFDSSELADCT
                     LELKFPDSYTHTAKVHSHKLILARSPALKNYIMAARAADPGSHVLTLNATDPYLRSDAW
                     FAAVQRLYLHPLFTIPPSMANGSDFAGSNIDQFRFCLGYAAAGHLLGMNDVLVQGLHLA
                     ANMINWHNVEEALSFTFEGATQHHWVGDDGTDYFDIDFAYGRETRILMMAITSFLVNCF
                     PSNFELDTSVVDAPSYSRLPPVVATTAATGNSAPAIARGTSHRKPTKTGRFSTIKFGDL
                     PTAYPEEEAGATPRRPAKCSPLLSRILLNIPFDDLRFILASESNGSSAWNTAQDRYHAL
                     VDVIAEREARRLRAVDVVRAGVVPGYKEIQQRLSAERRHSAVDHWDVLNWQEEIVQPTG
                     AGVPCVIRKWIPQFSAPTEREPEQPVYEPTRVESMV"
     gene            complement(38013..39070)
                     /locus_tag="JN550_009738"
     mRNA            complement(join(38013..38126,38295..38971,39034..39070))
                     /locus_tag="JN550_009738"
                     /product="hypothetical protein"
     CDS             complement(join(38013..38126,38295..38971,39034..39070))
                     /NRPS_PKS="Domain: PKS_KR (7-154). E-value: 7e-13. Score:
                     40.7. Matches aSDomain:
                     nrpspksdomains_JN550_009738_PKS_KR.1"
                     /codon_start=1
                     /gene_functions="biosynthetic-additional (smcogs)
                     SMCOG1001:short-chain dehydrogenase/reductase SDR (Score:
                     124.4; E-value: 8.8e-38)"
                     /gene_kind="biosynthetic-additional"
                     /locus_tag="JN550_009738"
                     /product="hypothetical protein"
                     /protein_id="KAI1863212.1"
                     /transl_table=1
                     /translation="MSSSKDIVFITGGNTGLGLEIVRALAASAKAYNIIIGCRTPSTGD
                     AAIDTVKGELPDTASSFSVVQCDLVSDESLEAAIQRIGEMHGRLDVLINNAGSSFDGEL
                     QQGSLGIREAWNKSWDVNVSGTQVLTTLAVPLLLKAENPRLLFLTSGTATLTETESTAT
                     PTLSRINASPAAGWPKSAPAGFGPPTAYRSSKTGLNMMMREWTRILKNDGVKVWAISPG
                     FLATGLGGVGAEKLKQLGALDPSEGGKFVRDVVQGKRDQDVGKAIRANMIQPW"
     aSDomain        complement(join(38547..38971,39034..39049))
                     /aSDomain="PKS_KR"
                     /aSTool="nrps_pks_domains"
                     /database="nrpspksdomains.hmm"
                     /detection="hmmscan"
                     /domain_id="nrpspksdomains_JN550_009738_PKS_KR.1"
                     /evalue="7.00E-13"
                     /label="JN550_009738_PKS_KR.1"
                     /locus_tag="JN550_009738"
                     /protein_end="154"
                     /protein_start="7"
                     /score="40.7"
                     /specificity="KR activity: inactive"
                     /specificity="KR stereochemistry: C1"
                     /tool="antismash"
                     /translation="VFITGGNTGLGLEIVRALAASAKAYNIIIGCRTPSTGDAAIDTVK
                     GELPDTASSFSVVQCDLVSDESLEAAIQRIGEMHGRLDVLINNAGSSFDGELQQGSLGI
                     REAWNKSWDVNVSGTQVLTTLAVPLLLKAENPRLLFLTSGTAT"
     PFAM_domain     complement(join(38547..38971,39034..39052))
                     /aSDomain="adh_short"
                     /aSTool="clusterhmmer"
                     /database="35.0"
                     /db_xref="PF00106.28"
                     /description="short chain dehydrogenase"
                     /detection="hmmscan"
                     /domain_id="clusterhmmer_JN550_009738_0011"
                     /evalue="2.90E-21"
                     /label="JN550_009738"
                     /locus_tag="JN550_009738"
                     /protein_end="154"
                     /protein_start="6"
                     /score="76.0"
                     /tool="antismash"
                     /translation="IVFITGGNTGLGLEIVRALAASAKAYNIIIGCRTPSTGDAAIDTV
                     KGELPDTASSFSVVQCDLVSDESLEAAIQRIGEMHGRLDVLINNAGSSFDGELQQGSLG
                     IREAWNKSWDVNVSGTQVLTTLAVPLLLKAENPRLLFLTSGTAT"
     CDS_motif       complement(join(38925..38971,39034..39043))
                     /aSTool="nrps_pks_domains"
                     /database="abmotifs"
                     /detection="hmmscan"
                     /domain_id="nrpspksmotif_JN550_009738_0001"
                     /evalue="6.00E-05"
                     /label="PKSI-KR_m1"
                     /locus_tag="JN550_009738"
                     /protein_end="28"
                     /protein_start="9"
                     /score="15.7"
                     /tool="antismash"
                     /translation="ITGGNTGLGLEIVRALAAS"
     gene            complement(39915..40418)
                     /locus_tag="JN550_009739"
     mRNA            complement(39915..40418)
                     /locus_tag="JN550_009739"
                     /product="hypothetical protein"
     CDS             complement(39915..40418)
                     /codon_start=1
                     /locus_tag="JN550_009739"
                     /product="hypothetical protein"
                     /protein_id="KAI1863213.1"
                     /transl_table=1
                     /translation="MDSTLFSYTTLDAAGNLLVEHPETKCSFVLEDPNSASDYVTYLPI
                     FCHRAACNCPQIQRRGAVSPGELKEALDGVALQPRPCIASDDPTLGPKYRQALEEGRPE
                     WLMCRVRAWMTATRYAVACTMAMGMLPQPSADSPCVAFEVPLSEFPDCETRAQLFRPCG
                     VSIE"
ORIGIN
        1 tattcttttt ttatggcggc tttccacttg ctcaccgcgg ttacaatcct tctagtcttt
       61 ggggattaaa gtcccccaat gttaactcgg caggacgaag actgcatgag aatatcgtca
      121 atcaactgtg ggtttctttg accacattta ttcctcctcc actttctatt gaatgataac
      181 cggcaatgca gcaaattctg gggtacatac gcggctgcgt ggagatgcca agcccggatt
      241 agccgccggg aaaaccccag ggtctaccca tatgtgtgtc cggagggcat ttcacgcctt
      301 gcagttcggc ttttcaacag cacctcaagt gacaggtggg ttttctccat agcacatggt
      361 tgggacaccc ttgtgcacac cacactcgca acgtggcaaa gtcaaaagtg gtgagcgata
      421 ctaaatttag cgtccatata ctacccctta cccgggcaat gggagcagca aagagctccc
      481 gaagggaaat atcaccggca gttgtaagga tacattttat ataagaagca gccaactggc
      541 cccttgcatc cattcaaact tcgttgcgtt gcggcaacca tggctcctct ccacgtctgg
      601 ctttctgctg cttttgcatt ctgtggaaca tttgctgggg ctgcatcagt gcaaccacag
      661 aacgtaccaa aatctgtggc tgcaagctac tactcatctt tctggaatga cggaaaggca
      721 accgtcaaat acagcaatgg agccaatgga caatacacag tcaactggtc tggtgacaag
      781 ggtaactttg ttggtggaaa aggatggaac cccggtggca acaagtaccg tcctgcccaa
      841 gatcttctcg taggcagtgc ataagatctg actatttggc gttgtagggc tgtgaattat
      901 tctggaacat ttgagcctga tggaaacgcg tatcttgctg tttacggctg gaccaccaac
      961 ccgctggttg aatactatat catcgaatca ttcggaaccc acaatccctc agatacccca
     1021 gaagcaacca gcaaaggaaa tatgaccagt gatgggggtg aatatgagat atggaccaag
     1081 atgcgcaaaa ataaacccag tatccagggg actgcaacat tcccacaatt ctggtccata
     1141 cggactgcga aacgcgtcgg tggtaccgtc acgactggca accacttcaa ggcttggact
     1201 gacgccggtt tgaaattggg cacacacaac tacatgattg ttgcagttga aggccaggac
     1261 agcagtggga cagctgcaat aaacgttggg gttgcgccaa cgggttctgt tgcggagaca
     1321 cccactgccg ccccaactac aacgtcgact gaactatcag gtgcaggcgc cacgttgacc
     1381 agtacatacc ttggatatcc aacacgaaac actacatgaa acatcattgt cggattcata
     1441 cacaagccgc agtatactga actggagtgg tgctcctggg ccatattccc caagtaacac
     1501 aacctcagcc aacgcagtcc tcctcgtcag tgtcgacaaa tcgaacatac attgtccgtg
     1561 tggctaaaat aaacgtatga atcgacggtc gccaaaccga atggtcgtaa attgaaggca
     1621 aaaagtgcga tggtgtatta aactctacgg aaaagaggga aattaaataa ataaaacgcg
     1681 aaaaagcacg gccacaattt ctcagccaca attctatacc acgtctcacc agcccgagct
     1741 cactatctag ttaattaatc aattctttcc atccatatcg tccgtcatat catgacatgt
     1801 ctctcttctt atgttagttg agtcggaatt cggggcgcgc agttcgcggt gcctgtcact
     1861 cagcttgagg ctctagtttt cagctccgac aatagcgcca tgcatgccac catgaagcca
     1921 ccatggccct gtcccattgg cgcatgcttc cgatacgggc ggcatggcgc aaaccatgtt
     1981 gcgatgcatg agagaacttt gctctaccta caagcatcca tatgaggcat ggtacctacc
     2041 gctttggctg cagctcgtca cacgcttgcc cgagtgggcg gcagggacca ggcgagggtg
     2101 ccggcgcccg cgagtccttt aagaggatca tgagaccctg ccgccatcaa tctccttcca
     2161 aacaagtctt cttgaccaac gcctgcacgg ctgaataggc aataccctcg gacttacgca
     2221 cgcgccatgg agtgggacac gagtcgcacg ccaacaacgt actctaacta ttcgttctca
     2281 tctctgccct cgaagcacga cgtggactac acatattacg cagtgcatcc agaaaatgcg
     2341 ccgattctcg ctcaagtagc cgtagagaaa ccaaagactc ctttgaggcg ccatttcaat
     2401 ccattccggc acctgatcca cctcgtcgct ctcgcagcat ctggcgccgt cctgcagctg
     2461 agctttcgaa atgtatattg gtccgacgag actgaatggg atcggaaatg gtacttgcta
     2521 ggacttggcc agcaggatac cctgaacgcg cttcagtttg tcgccaagat ccatgagatt
     2581 ctcatagtcg catccctgag cagccaggtc atccacatcg ctcggaggaa gttggtcgga
     2641 gagaatggca tcccttttgg cctgctggtg ggtgcatacc aggttggttc tgcagagtac
     2701 cttttcagtg gtggctttgg ttatccgttc ttgaaaagcc tgcgcccttt cacgtggaag
     2761 cctttcattt ttgcactggg gctcgccttg gctatcatct acgccaatat ggtcggtcca
     2821 gcttcagcta ttgcagtcat tccgaacctg gattggtggc caatgcgcga cccatactcc
     2881 ggacgcgccc tcaagtccta cattgggctg actctagacg agagctaccc tctctctgtc
     2941 tcaaccgatg ccatgacgga ggcgtggatc gaaagttgca atgcacaaaa cccgcctact
     3001 atttgcccag ctggaggcta taacagcatc tcagaatggg cgattgcttg gtctcaggaa
     3061 gggatcgtgt acgatattcc aatgtcgggc tcattagtga gagccaagag ggatctagct
     3121 tttcggttcg ctcgctcgtc ggcatctagc ccaggtgtag caatggccct caccttgaaa
     3181 cagtcagcag cgacgatggc agacctgttc tggcagtacg tcagcacgaa caaaatcgga
     3241 acaatgagcg tcgtggaacg gcctctactg acaagttcag atgaatcaaa acttcttgcg
     3301 ccacttgtac aagtgcaatg cagcaactat gactacgacg ctgcccggga aagccaaagc
     3361 gatttgctct tcgatacatc tcttctcagc aacttttctt caaccaacta ttacaggaaa
     3421 gggtctaaat gggaagtccc aagggaatac tggaacttcg cacacccgac gaacgtcttg
     3481 aactttactt ggatcgatgc ttcccatctc tcaacccaag atggccaaat tcatgcttcc
     3541 atcggggccc ttgcaactgt gccttctgtt tattccgaga catgggacaa cggaagtcaa
     3601 acatacactc aaaaaagtac actggtgcct tgcatgatag atgcacgctg gacggcagct
     3661 cagttgaact atgacccaaa gaacagcctg gtcatcaaac acaatttgac agatctgtcg
     3721 gtatttctcg acccggctgc tagccagcca gatggaagaa ggagactagg gctaagcgaa
     3781 acaatatcga ttgaaccacg ctgggccgag ttcctggacg caaaaaagcc tgggtacatt
     3841 gatacaagga acggaagcat ataccaagat atgagttccg ttcagaatct tttccacgtt
     3901 tttactacgc tcagttcaga cggtgaaggc aatggatact acggtttcgc gcctccgcag
     3961 aatgtcacca accaggacta ctacaccaat atatccagta ttgtggctgg cattatcagt
     4021 atggttgtga cagatggtct tgcacgggag tcacacggct catctctcat ggagcttaaa
     4081 cccgagacag acgggaacgt cacccttgta aacttgcaat ttcttgctgg aggttcgagg
     4141 atggaacctt tccagtcacc ggcgcaaagc ctacgcgact acgtgccaat cagcttcacc
     4201 attcaaagat ggggctgggg ttatggcttg aagtcacaaa cggtattgtt cgccgtgtcc
     4261 gtgctctttg tacacgctgg attgtgcaca tgctatttca tcggaacatt cctgttctgg
     4321 gcgtggaaag gcgggtggac aagtcatgct tggaaggatg tgggcgagtt ggtcgcattg
     4381 gctctcgtgt ctcgggaacc caacgagttc cgtaatactg gagctgggat aaaggatcgg
     4441 aaaacttgga gtgcgacaat gaacatccgt gagcatggtg attgtggcat tgagctggtt
     4501 gcaaatcgag atgacgggag aatggcaatg aacgaaggat tgctgagagt tcgtaagaaa
     4561 tacggatctt agcgtagacc ctagtcatct ggtaagcttc gcccagctaa attggtcaga
     4621 ttgtaaactt ggagtatcat gtttataatg ttaatatata cgctgaaaac ctattgggaa
     4681 agaggctaga tagaacgtta agaaaccact agaagggggc gcgcggggtc agaatagcac
     4741 tgcatttctt atctagtagc ctgcatatcg gaaacctaat gacggactgt cgctaatgac
     4801 tgccgctgtg tgaccggtga gcgtgctcac catcctagca gcatgcattg agcatcaggg
     4861 aaagagggca ccaaaacggg aaagacttca gcagcggggc atcattatgt tcgtgcttat
     4921 taaggtacat cagtactgac agccttccca tactgtactg tttcgccgcc gccataccaa
     4981 agccgccctt tacgaacttc cagtccgcgc tcagccccaa tcatccattg tccagccttt
     5041 gatggccctt ctccaagatt gcgtcgccag tacttttctc ttagttccga gttcagaccc
     5101 tcaatttttt ccacccaagc ctttctggac gctctcgtct caagacctgc agaatctaca
     5161 aagcgaacga tcgtgatatg actcgaggtg gtgaagtatc gggaaccaac ctcgaccccg
     5221 tgctcggtgc acatgtttgc tatgtctcgc ctaagatgga ggtatgtgta ttcacgttct
     5281 ccgataggaa cgaatgtcat ggtaaccgtc gcgtcgtcat aattcaactg cggcctaccg
     5341 aggacaacag gatgctccaa gactagattg actagtgctg aaagacattg gagcaactga
     5401 atgactgtct gtttgacaac atcgtctggc tgagaatgca cgatttctac gacagtcatg
     5461 tgcagccagg atgctggagc gatccaaagt cctacagcac aaagttagcc caggactcta
     5521 gccatcaccg ccgttaccgc gaatcgacga gggcaacgaa cctggagcca tcatctgcag
     5581 ctcaccttgg atgaagtcga ccagctcaat gagtgcttgt gtgggtcgag cccagacaca
     5641 gagattattt ctgatgtcga catactctgg gtcggagata aggttcgcca acacctgatc
     5701 tgcttgaatt ccatggaatt catgttggag tagcttctga cgggaatcta tgtttcgttt
     5761 ctgtcgatgt gcttcgcaga ggttttggat agacgccagg tcgtcacctg cgtctgctat
     5821 gaaatcgtcg atagcttgag ccaaacccat tctaaacggg tgaaccaacc cttctattaa
     5881 ctctgactca tagagccttg ggcagtgtag ctggtacatg caagaatcca aaaagctcta
     5941 tgccaacccc aaagttatct ctcaaagaag aggcggtcac caggtgtgga gacaatctcc
     6001 gtacgactgc agggctcacc ccgccgttct atacagagaa gcgcccaagt tagcgcaatt
     6061 cagaccgctt acggttcctg ccgttcttaa ccgcccccgt acgctacgac aacaccgcat
     6121 gccgtatggc ggccaggtgt cccgttgttt gtataaaaaa ccggtttacg gcttttggca
     6181 tggccactta ttagttcatc taccttttca accgttgtag tattcacatt ggggatttta
     6241 cggctaaacg tggttatata cgatggtggt ttgcatataa agccatccta acgcgatcga
     6301 atctttatgt gacccagtag tcctcttctg gaccagtgca tgattgatcc agctcatcca
     6361 catattgtga gactctgctc atgatccaac cagaccgcac gacggcgctg gatactgagc
     6421 tatcaccatt gttcgccgcc gtcgtcctga tgcaccttcc tgctgccctc gaatattcca
     6481 agcactggga gtccgcagcg tttcctaacc gcaactcact cgatatgaga cacttgcccg
     6541 gcgcatgcga gaattgaata cataaagctg tactctcgca tgcctctcgg cagctgtcaa
     6601 aggatgtctg tgcttttctt tcaaccatcg agagtgccct cttcttttca tccgagagct
     6661 tggctgtcgc ctcatcactg tactcgatcc caccagagat attatcccat tcgccgagat
     6721 ccggtcggag ccgcggaagt ataatggcct tgaaaatatc acggaacttt ggtacagcgg
     6781 tatttcgacg gagccagaat tgttcgaatt cccacaagga gccaaactca gctttgttca
     6841 tgtgatgaaa tgtcagtggg gcgtagcacc agggttggcg atccaccttc gagacgttcc
     6901 agtctatcgt cgtgaggctg tctccttgca aatgagggaa tgcccagaac aggtcaatgt
     6961 tgacatcttt gaggaccttc cccaagacca tgtcgccagc ccactccccg agcgtgtacc
     7021 gatcgtattc atcctcgtgg cttttccagt gcgctgctac ctttgccgca gctggatttg
     7081 atagaatgaa gccggagcct ccgtgagcaa atagtacact cccaatgtac atatgcttgc
     7141 caaggtaatg agcctcgctt gaattgaact tggacaggta ctcgaccacg ttctgccaca
     7201 gcatgtatgt gtccgattcc acgaagacga accacttggc ggtaggtcta tgtaggagcg
     7261 ccctgcggac catgggcagg aacttccatt tgtccagctt ccagcccgga ttctccaagg
     7321 cgcctgtagg cccacttccg aaaatggtct cataattcaa gccagctctt ccattggtgc
     7381 gcaactgttc atagagcttg aattcaggcg cctcacgctt gacagcctcg ttgacttcgt
     7441 tgagaacatc gtatgtatgg tgacccttaa tatactcctc cgcatctgag tagatgacat
     7501 agtctgggac gcaagtgagc gtagtatcga aatggtttgg cagcttctca agcgcctccg
     7561 tcgcaccggt ccggagcaca acgaggatat cttcaagcaa cggcggctct gggcaaagtc
     7621 tgacagcagg taccgcagat gccaatggcg tccatgaacc cgaggactga tgcaggtaga
     7681 gcagcgtgat ggccaaaatt gcaccggcaa tgagcgcgga acgaggccgc cgaagtcgca
     7741 tcgccccaca gcaggccaaa tggcctgcgg atctgcttac aaaaaggctc ctgtagccag
     7801 cccagcttac aacaggcagt ccacgtatac agagcagcac acgagggaag gcataaaagc
     7861 aattcgtcaa atgcagacct tcttgacaag catggcgcga ttggcaatga aaatcaaaca
     7921 aggagtctgt agcagcccga gtgggccagg gcccctgcac ggggcgggtc cagactccag
     7981 catcccctgt gccggcgtca atcatgactc gctcagttgg gatcctcatt tcacggctac
     8041 gccagtaccg ttgagactca gaagattcgc ccaatagctc acggaccagc tcccatacat
     8101 agaagcaaaa tgcactgatc agagctggtt aggagagggt taaatactgt attgagttcg
     8161 attctcaatg gcgccaggac attgagtgac cctgcgggtc cctcgttttt ctaccagtac
     8221 ttattggtat gggaaggccg gcaatagcga ggggaataga gaccatttta tggatagtga
     8281 gaagttctct ccatttcatt atgtggtaca tggtccgtga gctaatgggc gaatcttctg
     8341 agttttaacg gtagttaggt tagctcagtc caggatcgtg gcaagggtat cacaatgcat
     8401 tatttgccta gctcatggag gtgtcttgaa aagtagtgta gcccgcgttc aatgaccgcc
     8461 ataaatgatg aatgaaccgt cgatctacag ctattgctat ctgtccatgg ttgcaacaac
     8521 taatatgtgc atttgaacag gcacgtaatt aattacgtta cccatttcca cgtgcatcaa
     8581 acgcagaggg attctacctg cgttgctgaa aggccttcct gatgtaattt ggatgtatat
     8641 atttgcaacg cagccctcgc acagctcttc cggcgtcagc agtctcccgt ttggatctgc
     8701 caatctcata tccaggagga ggatccaatc atgaggcgca aggatggcca tacgcggtgt
     8761 gaaatgccag gctgccgcaa gcgactagtg gccaggtggg caattagtgt atcgcaagtg
     8821 gtttgaagtt gcgttaaatg ggtttgcatc tgggcacatt tgcgaagaag gtgggaggtc
     8881 tccagtcacc ttatcactcc ctcccaagtt tacacacatc atcgacctgg catggtctca
     8941 ggacctggga gcataaaaga ctagctccga agagtcttca tttgactgga ttcgcagggg
     9001 caacgttttg aaaaagcgcc attcatattt taattagacg aaagaaattc agaacagcca
     9061 tgagtgcata ttccttgcct aaaccgcgaa gccgttattg ccaactgtaa tccatataaa
     9121 aggaaatatt gaacggaaac agggatgtat gtgtctcaaa tcaactcgat cgtcacgtgg
     9181 gatgaaagag tgaaaacaga ttttggagcg gtcatgtctt caaattgaat agccttaggc
     9241 ttcgatagct ccagtgctgt gtcaactcaa ggagtacgat cctaaacgta tctgcatggc
     9301 aatacattgg gttttagagt tcaggattcg cgactcctaa gattcctaat aaggatgata
     9361 ctaaaggtaa tcggcgagtt attcgcaacg aaaaatgaaa accgggaatt tcggcaaaat
     9421 gccttccagc acgtataaca gtataatcaa agaaactgtg accaaataat gataattcga
     9481 cgttgccgat gtatttaagt tcataactga gggccactct tgttcgccgt tgtttctgta
     9541 aaaagaaagt ctgaaaactt gtgaggtcat agtcatatca taacataact gttggttcaa
     9601 aatcggctag tccggtatgg agcaccacca tctccattca ttggatcctc aaactcagtc
     9661 tgcgcttttt gccattcttc caaccgagtt gcgtcttcaa atctttagtc tcgctcttca
     9721 gtgtccacca atacccctcg tcgtcaatgg gcctaggaac aagcgcgttc taaacctgca
     9781 aagacccgga gacacccggc cacaagtcct tgtcgtgcat gctgcccgcc ttttaagtct
     9841 agtattaacc tgcactcgag cctacactga ggcgcttccg gtgctgtatg gtgtcaatac
     9901 cttttctgta gtcgggccag aagccatgcg actattggcc gccactgggg gggctccttt
     9961 catcaaacga ctgacttttc acgagcgctt attgactgta ccaccgataa cgacgaatcg
    10021 gttaggagga tggttcggtg aagataaaag aaatcggcgc aattatacgg catgggtaaa
    10081 aacctgggat gcaataagaa aactagagag cttgcagagt ttgtatgtgg gattgcatgt
    10141 gccatttggc tacacgcgtg aatggcgaga gcaggagtcg gagatcttga tgccgcttag
    10201 cactgtattg aaggatggag gacacggtga atcggatgtc tcctgggtac gaagcgaaac
    10261 gcagggcata gccgcggagg atatattgaa aggatgggta gttaggcggg gagactatca
    10321 aaggtaggct tgacctaatt gccgcagtgc aactgctcac ttagcaatcc aacccagata
    10381 ttcatcataa agatttcgat cagcctagca ccgatctaca cttcatcttt gaagcatagc
    10441 aatggttact tgcgaatttt acgcgtcaag catccatcat cttacaggaa ttgtttgaca
    10501 tcctccaact tgacagcatc taaccctcgc ccggggcctg accctaacca cctcttagat
    10561 gccggagatg cgatgaaagc actattctcg tcaattggac tgccttgact gccccagtac
    10621 aacgcactgc cgagaagtgc aaatgagtcg gcgttccggt aggcatctcg atccgctgat
    10681 ctcttcctgc atttcttcca cccgtacccc tttctctctt gaacgtctat cttagaatta
    10741 ccggattttg tgtgcatcat ctcgtggagc atgcacttat cccatagact taccagatca
    10801 atgggcgtgt agagcacttt ggtgatcagt cggtcgagtc ccttaatggc cagccaggta
    10861 cgcaacggtt tgatactagg gtttgtgccg tatcttttcg cttttgcgta cagcaaaacc
    10921 acggaaatat ctgtaagaca tccggtttat cgttaaatct tgtcgtcacc ataaagttag
    10981 caaggtcgca atcatcagtg ttgtcgaccg cttcctccat cttgctgtcg tacaaatgac
    11041 ctggatctcc ttgcctacgc tggagacgat ctgtattgca gaatatgacc gactcgctat
    11101 ggtcgaggcc cagaatgttt cctgtcttct cttccttcat tgaaaggaca ccagaggcac
    11161 ctttggctga catggtggga tcaaaagccg ctggggaggc ttattagtca gaatcaagga
    11221 ctatgggggg ctcaagactc actttcaacc acctgttttg cctcactacc ctgggcgttg
    11281 aacagccaat gtagcaaatt tgtggtgtaa tcgtccatcg gctcaacctt gacagccgct
    11341 gaagccagct cagccatagt gaaagtctgc tctaccatat ctttaacaaa ctgaaaatcg
    11401 gctatcgcaa attaatccgt gtgtgtacat atgaaaaaag gggtgcaatt acccccgcac
    11461 gattctgggt cgatgagata gcctttcgta aggcccccga aagatattgt agcgcatagc
    11521 accatgccta tccaaagaga tctcatggtg catgaaacgt acaaagatgc aaataatttg
    11581 tttattgcgg atggttccaa tgattttgga ccaacacgca catcggagat caagagataa
    11641 attaagtacc ggcgagccaa gctgagcgtc aaaacacccg agagcgttca agcgcttgta
    11701 atgtgttaaa tagaaacacg aagaacagga accatcgata atgacggatc tattcccttg
    11761 aaattgttgg ttcccagttg cagcgacaca tcccacaacg ccgatcgcat ctataattgg
    11821 ctgaaggatc agagtcactt gcctctcagg aagagaacca acaagaaact ctgccatgtt
    11881 attgaaaaag caactaagaa tagctgcaaa gtgaaatgat gcgatgtgca gaatacatca
    11941 tcgtaatatg atcgctctct gagtcttctc ccgtccgata catccatgca taagaatgca
    12001 ctcagttgat atgttacacc ggagacccga cgtcatagga tgtggctggg caccttttct
    12061 gaaaaccagt caagaggaac tagcaaaact gaaaagacga caaagaattt cgaaaacatg
    12121 taacaatcgt atatgaatct aataatcatc ttgaagatcc aaatcctcga aaattgcctt
    12181 gttctcactt cattgtagcg gcagccgttt tgacataaga ttgagctgag atataacttc
    12241 tcgacaaact tggattaatt ctgcgttgta tttctctctt agatttttca aatcactttc
    12301 aaacttcaca cgcatacccc tctagcgtcg aaatttttcc attgaggata cgcaatggca
    12361 ccggttatta cgtgggtcgc tgctattctt gctgccgtgg ccgccacaaa cgcagttccc
    12421 gatggtgcga ggaccacgcc tgcccagacg ctgcaccaac tcgcgtgact aacgcaatag
    12481 acccaacctc atcgggtcag attggtgtca aaccagtttc atcggagctg acgttgccga
    12541 aaatgcttcg agtgtcctga aaggtgcgat agctgtcttg atgaaccagg cacgaaagaa
    12601 gaaagcgatc attattttaa gcgccatcat ggctgccata gctattggca cgacgggcaa
    12661 cggggataac ccgctgggcg cagtcaacat acccgcgact ggtgttggct caccctcaac
    12721 tgatgggccc aataaaaata cttgtcctcc tgggacggag aagaagaaca aaggtaagaa
    12781 tttcaaataa ttgaagagag atcggatatc cttattcaac gaagaggtat aagtagtgat
    12841 aacaaaagct aatacacatc ctttagactc tccactctgc gataacgcag attgcaaagg
    12901 gcctcatgac acccgtatat gcacagtgga gccctacaaa gattgtccct gtttacttgt
    12961 cggggtaaat gcggctcccc aacaggctga ccaggattgg tgggaactgt agcagaagat
    13021 tcttgcatct attgatgcga accacggcct gctcggtgct gccgtaccgt cttgctccat
    13081 ccaaagccat agaaatgact tcgatggcaa gccacaggct acaccagcct cgtggtgcgt
    13141 gtgcgacagc gacggtacgc aacggctcta caccaccatt ggcacaccat cttcgccatg
    13201 cgcatacacc accttaccaa ccaccaccat atcgccatcg gtgaccgctt caaagggagg
    13261 cgccattacg tcttgtcgca ttgagagcct caccgatacc catacaaccg ttggacctta
    13321 tgtaagtacc cctttataga cttacatcta tttcgacaaa ttcggaagac aagaccactg
    13381 tgtaaaagaa gacactttcg gtgaacaagt cgctcataaa atccatacat atgaaaccaa
    13441 catatctaaa gacttactga ttctatgtca aaagtgtact tgtaatgaca actcatttca
    13501 tagagttaca agttgggcgg acggcgcgtc caccgtgact ggttgccctc aaacgaggat
    13561 ttctcatacc accaaaaaac cgacggagcc atcgccaaca gtcaacacat caaccgctac
    13621 gtccaccgct accagcccaa aggtagtgaa tacaccgccg ctgcagacaa tatgtaacag
    13681 cagcgatgat tgtacccaat tcgactgtgt tggcggatcg aagccgtcat gctccctggt
    13741 cgccggggat ccattcactc aatattgcgt atgttgatcc cagcgttgcc gtatatactt
    13801 atgctagatc atgctgggaa ccgacaatgc ctatcactta gtccggcact atgtctcaag
    13861 agaggtattt gatggtactc aatgaaggac tcatcgcata acaaggactc agccattgcc
    13921 tcaagatacc gggattggtg tcgagatgag tgtaactttt tctttatcag aacgcccact
    13981 tcagtgtacc aaatttaggg gtaaaactgt ggaatgattg tagaacaaga gctattccga
    14041 aaattgctaa agttgtcaac aactcaactt taaacgaggc tctgcattta aaaaaaatgg
    14101 caacattagc ataacagaaa cgatccccta gcattttatc catgttggtg gagctgtgca
    14161 gtggagtagg taaaacacac gcccccaatt tgctgacggc aaatcattca cataaatcag
    14221 aacgagtgtc gagcgggcac accagaatgt gtaacaacca cgcataacat gagttcggtt
    14281 accagttcat gcgagaatgg atatttgtcc aaattttgaa atatgtaggg ttcaatgtga
    14341 gtaaatcgat ttgatagcat gcctcttatg cggcccaggg attttgcctt ggatgatgta
    14401 tattctacat tgtctctcct acaggtgtag ccatacgcca gatttccatg caattttagt
    14461 accgttaggt atatacatag tctctcaatc aacatctaga gcactgctgc acgtccacta
    14521 ttttccgcag tactatgggg cctaggcagg ctttaccctg aactcttact tgccacctct
    14581 atcctttcga gttttcataa cactcgcagc accaatgatg agccctcctg ctagtatcgt
    14641 cactgcaacc cagacccagg aggcgtagta tccataagca tcttgtagag caccgctgat
    14701 tgaaggtccg aaaagtagtg caactgacat gacggtgaaa gccatgccaa aacgggttcc
    14761 cagaatttgc atgtccgacg taagttgtac gaagtttgta ggctgcaatg cgaagaacgc
    14821 gccagtgaag aagccgtaga cgatagccac cgcatagacg ctaataacat tcttggtccc
    14881 aaggaaccca agaccagtcg cagcaagagc aatacttgct gcgatgatca tgttcaaagg
    14941 gcctaaacgt tgcgctagga gagcgggaat gatgcggccg gggattgaag caaggttcat
    15001 ggcagtgaca atataaaagg ctacattttg cgaggttatg ccagactgaa tggcaaagct
    15061 ctgaacgtag aagaagggcg tgtacatgcc caagaaaacg gtgaagcagc ctaaaacgaa
    15121 cagtacgtac ggccaatcgc ttagcgaggc gcgatcaact agacgacgtc gttgcctcgg
    15181 agattcaggg acgcggacga caaggtttgc agcacccaag agtaccagtg caacaagggc
    15241 tatcacacga acagtccagc caaagcccac cgttggcagt gcgttgcgaa ttatgatagg
    15301 gaatatgact ctggacgttt cacattagtg atgagtctca agagtctttc ctggggaggg
    15361 ctattgctca cccaccaagg ccgctcccag tcgcagcgat gccatttgca agaggaagct
    15421 tcttggcgaa ccacaatgaa ggtatagcga cactgaggat tgccaaacat ccgcacccaa
    15481 cacctatgca tagaccctgc gcgagcaaca gctgccagag ctcagtacag aagctctggc
    15541 agattgtccc aacgacgatc aatagcgagc cgaagaacag catatgtctg caatagccag
    15601 catcgtagat cggcccggcc aggaatccca agaaaaccag cagaaaactc tgaagagagc
    15661 caatggtgga tatctgaaag tgcgtgtacg attctagcaa gtccgtctca tagaatgctt
    15721 ggaagcttcc aaaactagac agcaggcctt ggctggtcag ttcataacaa catacagaga
    15781 cgggtacgga actcctaccc catgtattga agtaaataca aaaagcacca agtacctgca
    15841 gccaggcctg caccccggaa tctggtatta cgcgcggtga cgcatttgca tttggaatta
    15901 ccggcgctgg tgtgaccagg cgtgcttctt tgtcttctcc cattgccagc cttcgttcta
    15961 tgttctcttg agtcgacggg cttcctcgcg cgcaaagact gcgctggact gcggctggac
    16021 tggtatctaa gctggcgtca gaggcgaagt tcgaataacc cttgcagttg actgtcgtca
    16081 atcaagatag gaacggcctc ttgagtcatg ttagtcgttg aaagtaccgg tggtcagaga
    16141 tgcatcagcc gttacgcgtg gcgctcatgg aaaagtcggg ttttcttcct catgcatagt
    16201 ccagcctgca gatttgccga tcggcgcgac aagggtatct gttctgcaag tcatttgttt
    16261 aggaagtagg ccgggtaggg ggtccagggc ccaggggtgc gggtcccact caggtccatt
    16321 tgcctcggcc gaaaaaaaac tgcagttttg acaacggtgt cttgaccagc ctggggcacg
    16381 aagccatgca agaatatggc catacggatg caatgtcaca ccaatcctac gtatgataca
    16441 caaaaacgcc gagttagatt gattccgctg ttactagggt gccccgtttc tggccgatcc
    16501 tgtatccacg ctcgccccat gttacccagg tctgaggttg taagttaacc cagcagtccc
    16561 gcaacgcctg atggcttttc ccttggcaat ggcgtgcctc cacgagggta cagtacctcc
    16621 agttagctga ggctaagaat gctatccatg tactcgttga cacctgcctc gttgcccaca
    16681 tagcctatgt acatatccgg tcgcacgacc accttgaacg gttccgctga cgtgactatg
    16741 tccgcttcgt aagtcgaaga agttcccccg gtagccgact gaacgccgcc tgcaacactc
    16801 ggcagaatcg tcagatgagt agttggcaac tcctcgcgag gctggcggtg gtcttgccgg
    16861 cttccgattg aaaggatcaa gaattggccg tatggaacga tcgagtaaag gcgctggggt
    16921 tctccggatt ccgaccctaa gagactgaaa tcgggacacc ttttccccgc cttccatatg
    16981 ccaacttccg attccgatat cagtgcggac cccgtcccat cgtaggcgac gcccatccct
    17041 aaatgcgacg gccttcgtta actttccatg catagcagac cgaaatgaga cataagtaga
    17101 gaatgggatg gggccatgcg tccaacgact tacctgtgat gtagccagcg ttcttctcaa
    17161 tcgttcccac atactctttg gccgtgcgta tcgtgtccct gaccagtttc gcggccacgc
    17221 cgatgacatc tcccgcgacc gcccgcctct ccgtgtcgta gctctggacc aattgactcg
    17281 cgccctgtgg gctcagcttt gcgtgacgta ctgccagggc aatgcgccaa ccaagaccaa
    17341 aggcgtcggc aatgccagtg ttgagaccct ggcccccatt gaccgaatgg acatgggcag
    17401 catcccctgc tagcaccaca cggcccgttc ctcttttgga cacaaaggtg gatgcaattc
    17461 gttctttgac tttagacttt tgttagcaga tccgctttgg gggcgacgtt tggataaacg
    17521 tcaggggtgc atcccctacc ttcaaaggtg ctgaaccatt ccgttttcag gaacgtcacc
    17581 cgatgaggag ccagatgttc tctgatcgag ttttcggcct tgtcttgtgt gatctccccg
    17641 tccagaagca cgtagaaacg cgccatgcct cgctctcgcg ggatccacga tactcgggac
    17701 tggccattca actgaaacgt cacaatctct gagcaaacgg ggaagtccgt gtcgatgaag
    17761 gtgtccaaca ctgaccagac catttccggc ttggtaccag tgaaagttat gtccagggca
    17821 gcccgaacca tcgaacgagc gccgtcagct ccaatggcat acttgccgcg gagggtcctc
    17881 cctcggttgg tcgttatcac ggcactctct tcatcttcag agatcgagat ggcctgttca
    17941 ccgtagctga ccggggtgtc taacttcttg agaagggcgg cctcgacatc gggttggccg
    18001 atcatgagaa aattgcggtg taggcagtgc tccagactcg tccaccactt actctgtcga
    18061 gacttgaatt ctccctcggc gaaggtcgag ctcgctttgc atagtgagct agggggcttc
    18121 atcaaggacg aggaaaaaac tcactgttgc actcaattcc tttcgaccga agctcgtcaa
    18181 ggattcctac aacctcaaga tactgctgtg tgcgagcatt cagtgcatct gcacgcccca
    18241 gtttcaacgg ccccgatttc tcatctacct gtttgttaga actacctctc atgccacaaa
    18301 caaaaagcct taccaattat ggccacagac aagcccatat ggcgagcaag aactgcggag
    18361 agcaggccgg ttggaccacc tgttgtcgtt agttacaatt cgtgatcatt tttatgagac
    18421 aacacacctc caattaccac caaatccact tcctcgttgc cattcatggc tggtgatatg
    18481 ctgcccatgg ttttggaaga ctgaactttg tagtgaatat ggtagctgag atgaacagag
    18541 tgagaagtca ccaaccaaat ggctgtgaga caacgtcttg actttaagtg ctgtgttact
    18601 ctgattttgt gtcactagtg atattcctga gagggacatg gagttggagt gtatttcgtt
    18661 gccacaatcc aattatgcag cccctttagt accttgtgct ctctttcggg ctacgcagga
    18721 agaccgggtg aattctgaga acatttgtta catccgatgg cgagaggcaa gaactggacc
    18781 ctggactaag tggttctatc atgagttgat ggcccacacc atgccgcgaa gctcctgcat
    18841 tagaatatct gggccaattg cttgaagtac agtaggatca gctctagacc cggacgattg
    18901 gtcgctgacc cactgtagcc ggtctggccg acgggtcaac tgcgcccctc cggacgccgg
    18961 acaagggttt cggcgggcaa tggcaatggt ggatcgatgc cgtattctca tttgcatccc
    19021 gaacaagtca aacggccgca atgccccctg gccagatcgg gttgtcaagg actgccaaga
    19081 aatcaaccga tacggagctt cccattaatt gcaagcgcat taatcccggc ggaaacatgc
    19141 ctcagcaact gagtcagaga aaccagagat aacacttgtg catggattgt tgatatattt
    19201 gtcgagttcg gtaacaagtc aggcgacgtg ggtgtccctt tcatatcgag ccagttaatc
    19261 actcatatcc agcccagtgc ttgtgcttcc attcagcaaa gcctttaggc tgactcccag
    19321 tagagtgcga tcattcccga catacaacat cgtatccatc agagaaatcc tacccactta
    19381 cgttacatgc attgcattta agaatgttgg tgccagatgt aacctaagtc accttcgttt
    19441 tctggctcta gtcgatctgg gcttgcaagg gttagcagtc accatgccac ctgggaggaa
    19501 acaagcaaaa aagtcttgat tatcaagcca aattggtaaa ataacatcga aaacctggac
    19561 tgaaggcccg atagtatccg ggtaaatata gtcccttagc atcttgtcgc atgattgtta
    19621 tcgttacgag ttttgatgtg ttgtcaaggg gctggtgatc caccatgtct aaagacggaa
    19681 gtaaacatga cggaacacgg cgaattcaac ttcgccctga aacaggttgc gtatcgttca
    19741 tttgccgagc tataacccgt gacggaagtc cgttgtgcag ctcagcctgc ctcgggtcct
    19801 aaatccttgc actgacattt tcagaatgct gcatgccatt atcagggcct ggccacatgc
    19861 atgccattgc cacctggagt tgcctacgag agttgaaata caaatgcaca tttcatcacg
    19921 caaaaatttg ttgaagtatc attcttctac caagatagtt atcccttcat tgttgctatt
    19981 cttacaagac aagtccaacc atgcctggca ttacagttga aggcgtttcg gatactgggc
    20041 tttcacccgt atcctacgat accgactctc ccaactctat taccgacctg aataaaactc
    20101 atatccaaac tgccaaaaga gtcctggcca tcataggacg atatgagttg tcacatagcg
    20161 gttcagttac aaagacacaa gatggatcat ccaagtttct acacgaggtt tacaacaagg
    20221 ttgctgctga agagccaatc ttgatgtgcc ttcccgcgtt tcctttcaag tcaccaaaca
    20281 ccagttcaaa ggtcctagga cgcttgcctg acaaggctga ggagttcgcc ctagcgcatc
    20341 tcaacggact ttgcaacgct atcggggata tctacagtcc cggtgcaaag ttgatgatca
    20401 tctcggatgg actggtatac aatggtagcg cacctctgta taaaattatt ccgtgatgat
    20461 agtgctaaca tatatagatc tgctcggagt accagacaga gatgtctggg cttatggcga
    20521 ggctctgcga cagcttgcct cgagaaagga gttgaagaac attgaattct ctcgccttaa
    20581 agatctggtc aacatcagtg tgcctgagaa acttgaccag atcacttacg tctgcaacgc
    20641 caccaacttc cgactggctc tcgtgacacg ttttggaaac ccggactttg attcaacact
    20701 caaaatcggc gaggatgaag acacatgcat gacatataga ggatacatca agttcctaag
    20761 caccgatctt caagacgtgt atccagtggg cgaaggacga agcaagtcac aatataagaa
    20821 gggcgttgaa tatgtagcga agcaaatgct gaagagagga gatgtgagtt ttctgtgcct
    20881 gctctgaggc atactctgtg ctaaccgtcg ccaacaggcc tttgccagag cagtgagaga
    20941 aatctatggc aacagactca gactctccat ccatccctcg acgggcgaga gcaagctctc
    21001 cgtcggtctc ttgccaacag atacttcttt cacgacacct tggcactcta cgatagcctt
    21061 ccgcttggac ggtactacaa ccaccggaca ctgggccacg tttgctcaag acgagaactt
    21121 tgagctcgtc tacgaggacg gacgtccaag ctacttcaga gaaaagtctg agattttctc
    21181 ctttgctgag catcttggtg gcattacctg tgagccaatt tatccagccg gcctgatgat
    21241 ccggcccgcc gtgcctggga gcttgtcgat cgaagacatc gagacaagca aggttagagc
    21301 ccttgcggag aacaactctc ccgtgattct tcgcggtttc aagaaaacaa gagacagaga
    21361 tctcttcatc aatatgtctc acggtcttgg agttccaacc ggatggaagt tcggtttggt
    21421 gctcgaggta aaagaccgtg gatcagagac gcgcggtttg aacaatgtcc tgtccgctga
    21481 gtggatgccg taccactacg atgggctgtt caagaccgag aagagaaaag acgagagcgg
    21541 caatgagata ctagtttcga cacctccaaa gtaagccatt tgggatgctt caatcgagac
    21601 tgccgcggaa tcattgctaa ctttatgcga aggttccagt tcttcacctc ggtcaccact
    21661 tcaccaaagg acacaggctt cacattattt tcgtcctcga gcatgatgtt cagatatctt
    21721 cctcaaaatc ttccgcttga ctatctacgc aacctgacgt ggtcggtctc aacgtcgtct
    21781 ttcgacgcta cagtcctccg cggcctgcct ctggttgtca accacccaga gaccggccgt
    21841 ccatgtcttc gtttccacga gccttggcca caatcaaaga cgagcttcga ggccaccaat
    21901 gtcgatatcg agaatgcagg tgaagaccac agcagtacag aagtctgcga tgccctaaca
    21961 gagctcctac atgatcggcg agtcgcttac tatcacgcat gggaaaaggg cgacttgttg
    22021 gtcagtgaca acgttttggc aatgcatacg agaagtgact ttacagccgg atgcgatcgt
    22081 gaactgtggc gaatcaactt tgactgatgg gcgccgagaa tggaaaaaga attccgtatt
    22141 tgtaatttac cgaggcatag atttccaaca ttagcgcgaa ccaaaatgta gtgtaccaag
    22201 tgatatggtg attgcgagtt gtgtggagca aacctccaag atcgtttcca cgttgtgtaa
    22261 catactccgc gccatgcttc aaccaatcat gtgcgctgca tcctgtgaca cgccgcacta
    22321 acgaacttag atgacctcag aatacctgca ccaattggtg gggtagaggg atgagctcca
    22381 ctacatcatc gcgctcagtc tcgacgagtt gaattttgtg cgtgtcaacc tgctgtgctg
    22441 tattgcttct gatagacaaa ccgttagcag ttgacactac tctagtcaca atgtatactt
    22501 cgccgacaca caatgctatg gtctatgata gtccgggcac ggtgtcgttg aaagtcgcca
    22561 aagtctccac cccaacgcca ggaagtggcc aagtgctctt aagactcagc cattcaggcg
    22621 tttgccactc agattttgct gtcatgacaa acgcgtggca gtggctgccg gatcttggcc
    22681 gcaatgatca ggtcggtggg catgaggggg tgggtgaagt tgttcagttg gggccgggtc
    22741 tcgaggacgg aagagtcaaa gtcggtgacc gagtgggtgt caagtggctc gcctcggcct
    22801 gtctgcactg tccagcttgt atgactggac tcgaaggctc atgctttacg cctactattt
    22861 cgggctactc agtccctggg acattccagg agtatgtact ggccccagca aactacgtga
    22921 cacccattcc cgacgggtta gcgtcagagc tggctgcacc aatgctctgc ggcggcgtca
    22981 ccgtctattc ggcattccag aaatcccggg ccaaggctgg cgagtgggtg gtgatctctg
    23041 gagccggagg tggcctggga tctctggctt gcgaaatcgg gagccgtggg atgggactca
    23101 gaatcctggg catcgactct gcagaaaagg agacactcgc ccgcgaatgt ggagccgagg
    23161 agtttctgcc cctggaccgg tttcctcgcg gggccgaagg caaccaagcc atggccgagg
    23221 aggtcaagag gatcacgggg ggaggtgctg ctgcggtctt ggtcgtcact gctgcaaacg
    23281 cggcgtatgc acaagcgatt gaattcttga aatttcacgg cacacttgtg gcagtcggtg
    23341 tcacccccgg agaacaggtt ccaatcgaaa actgtagcgc caatcgactc atcgtaggtc
    23401 agctcacagt tacgggctcc tcggtgggga accgaaagga agctattgag gtgctagata
    23461 tggcggcgcg agggattgtg aagccaaaaa tcaccattca taggccatcc gagctgaagg
    23521 acatcttcac tcgtatgcac agtggagagc ttctgggaag ggctgttcta tcattgggcc
    23581 gggaggactg ggaaacataa aggtggaaac ggacttctgt aagggcttca tgttatgagg
    23641 ccctcttttc gtcaggaaat acccttgttc gacacaattc actgaagaca ggctactaga
    23701 gcaaaaatgt tattcgacga tgatcgtcgg acctaagact gactgtatgc tggcccgtgc
    23761 aatccggtta caagcaaact tagtatgggc tcattagaat gaaactgctt ggattctgaa
    23821 gattagggtg cattcaccaa actgggtcat cactgtacgt gttttttctt cttcatttgt
    23881 ttaattcgta gttaagcaaa cgccgtgtct gagcaagtgc ctgatagaga gcaatcaacc
    23941 tttggaaaaa ccggaccact ttattccttc aagtgaaatg atacgcctca agtctctgtg
    24001 acgtaaaaag accatatctt gaaacacctt tcgacacaca tcaaagcccg aaaaaccatt
    24061 gcaaagacaa ccaaactagt catctatcat ttcataacgc ttctcgtcca tgaacgcgaa
    24121 cccgatgcca atttctcgta gcggttggcc aaatcgctga ggaaagaatc tctaatcacg
    24181 cacgtgccat cctcatccat ctttgatgtc cagagtatgg actgtatttt tgtgcatctg
    24241 gctcggcatc tggtggagaa ccgtatcatc agcccgaata gttgttcctt gtaggaactt
    24301 attttcaccc gtcagtagta ccattcatcg taaggtttag tgagacaata ctttttggaa
    24361 gtgtaagctc tagatctgtc tcgttcaggt ttgagatatg gccggccaag caaaatagct
    24421 tgacagttag atgctccagt attgtgagtt ccgccagacc atgtaaccta gacagaggac
    24481 caaaatcatc tcgatagcga atgtcgtcat cattgtgaag actcagcctg cgaggtgtat
    24541 accggagccg actaaggttg ctgttgagat agtcgtcctt gagaggagca gggcagtatg
    24601 catccggagc gaaggcctcg agatccaggt tctggatatc ttgaagatca cagatcgtgg
    24661 agatgagttt gcggctgtaa acaccgtctt ctagtgttat ctcctgcagt ccttgtgaga
    24721 gcttggccct ctagtccgta ggataaaatc tgatactaag ccttgtaaga tttggggcgc
    24781 ggaaaatagc tggacaaata tccaaactct ccgaagatga agaagccatc atcgcacttg
    24841 caccccttgg gcgtttctcc cacaatcaag cgcacgaagc atgcgaattt cttaacctgt
    24901 ctgcgaatgt cgggattctc gaggagcgtg cggagaaata gcgcaagttt gttgcctttg
    24961 gcacaacggc ttggctgtac ggcgacagtg ttgtaaagca ttggcattgc gcactcagac
    25021 agcctcctgg atgtgagaca aaggctcgcc atggcctacg ttttctgtct gtccctaccg
    25081 aactcttttg gataatctgg tagcgcgcag cctgtttggg attttccagg caccaagttc
    25141 tggaatatca ttcgaacaag ctcgcctggc agagagtcca acaaagtctt tggcacctcc
    25201 atggtgaaga tcgaatggct gcgtagaggc cactgaggct ggctcgcggt gtgggaatga
    25261 cggttcgaag atttggggct gacttccgaa gtggaggtta atgggagtag caggcaatgg
    25321 gggccaatat tgacctccga gaggtattgt cttccccccg atgcggtgga aaggaaatca
    25381 gaacattaag taccacatgc attgatccag gcaactgctg aggggggtat gctgcaagtt
    25441 tataacagga agttttggtt attaaacatg atgccttgtc gacatttggg cgcgcagcca
    25501 aagtgtagct atcggatggg tagatattgc tgcaatcttc tgccacatgt tcttctcacg
    25561 atacaaagct aaattagtgc taaaaggcga ggtgtataca tgagcacagt gggagatata
    25621 tgtctgggta cgatgcgtcc aaagctaccg catactgcga ctgtctcggg gcaggtgaat
    25681 tgggaaccca agggggacgt ttcaaagctt ggccctcact ggtccaagtt cctcctcggc
    25741 cctcttccgt tttcgctgcc atccctggat cttgggagcc accatggctg cccatacctt
    25801 catccactct gggttgaatg gctctagctt gcggcccgta gtccccggtg caggctctcc
    25861 agcaatatct cgtagcaacc cgaagaacgc atcatagttc ggagctatgg agtaatagtc
    25921 cttgccgcct ttcttttctg ccacccgttt gcgttcccac tcaagctgat ccgggattgg
    25981 cggcaaagcc ttggccctcc cggcaaggtg acgcgctacc gctaccgctt ggtattcata
    26041 tacacgaaag gtgaagccac ctccgagctg cgtcatgtta gcataggttc tggttcttac
    26101 gcagtctaga tgaagtgttt gcgcaccatt ccaacgaagg tcaaagttgg atcctcgata
    26161 ttccatgtat gctgccacac ccctggcagt cttcgatacg catttctgat gccgttttga
    26221 acttctggca ggaatggcac actaaacgta taaccagtcc caaatatgat gtgatcgaca
    26281 tgatcaagga ttgacccgtc cgagaagtgc acgcggccgt tcgcagcatc cagctgagtg
    26341 atctgcttcc tcagctcgat cttggggtgc aggaatggct cccatccaaa ggctgggatc
    26401 gggtcccccc ggatagccga gtacacaggg gccttgaccg catccagtat ctcgtgtatg
    26461 acttcatgcg aggagacaga tgcacccaca acaatcacac gctaacgcct tgtcagtcgg
    26521 cttcggcatc agcatatgcg caacgtacct tgcccttgaa cctttctggc cctcggaaat
    26581 gcttgctgtg cacgatgcta cccgggaact tggtatccca atccagaagc ccatcgatct
    26641 ggggaaacca tggcacattg taatgacctg ttgccacaac caagccgtca aagtgctccc
    26701 gccaccagta gttcctgcct tgcttctctt tcctcagtgt gagaacccac tctccaccaa
    26761 tcttctcggc tctctcgaca gtagtattca gctccacaag cttgtcgtag ccatttcggc
    26821 caaagatccc ctccacccag tccctgatgg ttgtatgatg cctgaacgga gccccgcggc
    26881 cgtactcaga tagagtgtgt tctgagaggg tgtcgggaaa gggttctttg ctgaaagaca
    26941 tgatctcagg agtgatattg ctgtgaagat tctgatggat tgccgtatct gagaatcggt
    27001 gttggtgtcc attgacttgt tccgatacag cggtcacggc gggaagttga gccggaatgg
    27061 ggattgcagc gtcggtattt ccggccaaga cgtctctcag agacggtatg gctgctggaa
    27121 gatgtggtgt gtgtatccac gtcccaccga ttgccgcatg tcgatcaaag acgcgtattg
    27181 tgtcgaaggc ttcctccttg acgagtgcat cagtcgcaat ggctccagca gggccagctc
    27241 caatgactgc tactcgacga ttcttgggca ccattgcgaa aactctccat atgttccaaa
    27301 tgcgcgacgg caatggttat aacttaccct cagcgaaaca ccaagatggg agcgacgttc
    27361 attatgtagg gcccatcgca tgtgggaaac cgacatcgca cttggacaag gcatgtttct
    27421 ctggatgacg ccagatctgc ttcaatcacg catagcgtcg ctcgcggcgg ccacacagga
    27481 agcaagaggt tatcggcgaa tatcagtgga cccttggaaa cggaacgcat actgcagctc
    27541 tccgatatat gccattggta actgcgctcg gcctccttgt cccctcgcca tgatgattcg
    27601 tatatagaca ataatcccat gaccggtggc tcaacaaatc gacaatggca aaaaaatcat
    27661 tactatcacg attagtctgc cttggggtgc aagtatcgct tgttaacaat tctctaccat
    27721 tggtgctctc tctcattccc gaaagctatc cgggcaggct gcgagctccg gacgcggtgg
    27781 ggagcacgca attaaatgcc atcgcacgca acggccgttg cagaggggcc gcatcttgag
    27841 gggggggggg aggtttattt tttttattag tctagacgca gtgcatccgg gattgagctc
    27901 cggtgcggta tactacaagt gttaacccgt atgtacgttc acatgagcat tcgtaaatgt
    27961 tcgagtcgtt gggtagtctg ttgacgagag cttggcacgt atggtgtctg gtggtggcgg
    28021 agtttcttct gacccgttcg actcgactct gaagccaaca gcaaccttga aacctaggga
    28081 gtagcgcgtg agagagcagc caatactcga agggcagcag actcatagat aagtattgaa
    28141 gaaaagcatg tctgcattac ttccggcagt agtttcgcag ccagagccat gcactggctt
    28201 ctctagaaat ggcccaggag gccattacct gcggcggatc ccgtcccacg tttaaggctg
    28261 caaagtattc gataatggag ttgccgtgac tataaagaag tcaattgatg ccaagttaca
    28321 cgtacaccat caaagatagc tacctcttag cgagtgcaac tcggaatcct ttggagaggc
    28381 agtgaatctc actagacagc ctcacctgac cctgcacagc ctcaacagcc aggtgcttgg
    28441 ccagccctac atacgagacc cgcgcgcact gccgggcgcc gtcgaagctc aaataaatgg
    28501 gagacacaat ggcattccgc ttcaaagtct ctctgattca aatacctcga tctaactaac
    28561 gaagtttgtc tttccggctt ggactgcttc cagttgcccg tatctccagt aactcaagta
    28621 cgttcccagc caaagtccaa ctagtgacgc ctgcaagcgc aaatccgggg ctagtttgcc
    28681 aagaggcagc caaccagatc aaaccgtgtg gagggagcta tcagcatgat caacatcaac
    28741 aatgctatgc atgaatatcg caagagtatc cggccgactg gcatcaacaa ttctatacat
    28801 gctagcatcg aaattccgga tttaaaactc ggctatgtcc caggcgacat tgtccaaggc
    28861 gttgtgaaga aggtcaatgc caccgacgct gcagaaaccg tatcggtggt actgaaactg
    28921 gtcgtgagaa tcaaaacgca agtaggtcac ccttccgtag tggacagtat gagcgggcac
    28981 tgacgaccaa tccgcaaaca ggttacagag gaatcttcga atagcgacgg gaagagttca
    29041 aaatggcact ataaaggaga ccggactctt tatgacgtaa gtcgcagatc tctgtcccaa
    29101 ctaccacgga cccagcctac ctatgcattt acttacgaac tcgcgtagtt cacacaaccc
    29161 gtcttcacgg ggcccgcgcc gccgggcatc agcacctggc cattcaccat ccagttgccg
    29221 gaccagttct acgatggacg gcccaacctg ccgccgacct tctaccgccc atcggagagc
    29281 attagggtca gcgaggagcg tgactacatc tacgtcgagc acctgctgga agcctcgatc
    29341 tgccccgcca cgccagcgcc ttggacgcac cagcagcagc ggcacagcaa ccccctgccc
    29401 acggcgacct tcccgctcta cgtgcggccg cgggcgacga cggagcccgt gcgggacccg
    29461 gcgccgcggc tgatgttcca cgagccggat ccggtcaaga cgctgcggct ggatcccgcg
    29521 cagggggaca agccgctgtc gttctcgcag cacatggcga gcatcttcaa gcgcgacacg
    29581 ctgccgcagt tcggctaccg cctccacgtc gaggccgcgt ccgtggtcca gctcgagcac
    29641 ccggcgccga tccacctgcg cgtgcgcgcc gaggtggccc ggcacccggc gcggacgacg
    29701 tcgccggccc tggtggacaa gccacccgag ctgctgctgg agggagccaa agtcaccctc
    29761 caggccgcga cacatgttaa cgatcttgag ggccgtagca ggcacgtgac gggggcgaag
    29821 gagggccgct ggcaggacgc ctccgtccga aactggacca tggcgcattg gagcggcggt
    29881 gacgctgacg gcaaagttgg aactaccaat tcaacagtca gaatcccctt caatgcccca
    29941 cagggtcagg gtgagcaggt agaatcgctg gacctgggca gcatgctggg actgaggatc
    30001 tcctcacgcg acggcacccc taatatatgg accaagactg tgaagcctgt cttcccttcc
    30061 ttcactacga accacgtgtc gcacgtccac cagctcaaat acaagctcac cattctctgc
    30121 gccgggaaga agcgaaccat caagggtgtg atccccgtcg ctgtcctaac tccgagtgag
    30181 gtacaggaac gcactcgagg agagcggctg gacgccatgt tgccgaaccg cgagggcgtc
    30241 atgcgggcgc accgggcctg gacagaagga acagtggacg tgattgagat ggccgaggcc
    30301 gtcacattcg ctgagagaat cacaacacaa ggcccaccgg cgttcgacca gccgccagcc
    30361 tacaattcta cttctatggt agatggtggg gagaagccgt ttaccaagga ttggaaacct
    30421 actcccggcc cgttgcctta gttgaatggt gcccgactta tgagagtgca ggtgttcata
    30481 gccataatat cccctttgtc tcaggtcgct atggcctgga tgcccaggtg catcgaatgc
    30541 aaagtgcaac attttcctca ggtcttctct ggctgaattt gattgataat atatatgaag
    30601 gagcttccga cctagaaagt tggctacgga tcctatcttc acgcgtttct ggaacacctc
    30661 agcttctctt tcgcctggaa cagaaaaccc gtcccgatag agacgcaggt acagtggaat
    30721 ttgacgaaga aaaagaaatg cccaagctgt tcatccagag agggtcaata tcatggagcc
    30781 aaccaccccc aacaagagca ccgaccatgt catcatcagt ggcggcagtc ccggcgtgcc
    30841 acgaggtcgc cgcaagatcg atagcagaag cgccacttcc ggccccagat ctcccaacgc
    30901 cgagagcatt gtcacattga cctcggctcg gcgcctcgtc atatccagag ataaccccca
    30961 tacgtcgact gacgcaggga tgggtgacca gccggcaaac ccgcgccgcg cgcatctctt
    31021 acgatatcaa tgtggcggag atgactttgg tgtgaagccc gacaaaagat gggcccagtc
    31081 cacgccgaac cacaagaaca ccccttcgcg cgtcgaggca cagatcagca gcgcaccaga
    31141 gcaagcccgc aacacgcggg tcagcaactt cgggcccagc ggcccgctcc tgccgtgcat
    31201 cacggcgcgg cagtcagtgc cggccgacag cgacgcggcc tcgtttcgct tcgggaccgg
    31261 gcacacgatc ccgacgctat tcgagcatgt gagggccagg gcggcgtcgc tgcacgatac
    31321 ggtggtggag agtctgcagg aggtggcgcg ggcgcgggcg gacccattcc atgaggtcgc
    31381 ggaccctgcc gctgccgaca aggcctactg gatcctgaat caggtggcgg tgctgctgga
    31441 gggcgtgccg caggcgttgg acggcgagct gcgcgagggc tgtgggtgtg agaaaagtgg
    31501 gagggacgag gcagtcgtgc atggcgagga cgaggacgag gataaggacg ccgcgcgcta
    31561 aggcgaggac aaaatggaac attcttacat ctaaagctgg cactgggctg agattgaatg
    31621 cattagtacc gatgatgctg gtgaaatgtc atgaatgatg ctgggatgga taaagaacct
    31681 tggatacgaa gtagcgttat aatgatgact gattcagagc tcttcacgca ccagatagaa
    31741 ctgggccaga ggaacattgg atttccaagt gcttttgatt tagtaagctt ctacctgtaa
    31801 tcctcactgc tctcgaacta ttcgataatc tctggttgag gcagcacaaa catgcctgtc
    31861 cagatacgcc cgcagccgca gctggcatga cgcatctcct cttcttcata ccgaatgtca
    31921 tctatcatga tgcgtcgaaa gtccaacgcc cccaactcaa attatcgttt caagtgacaa
    31981 gtagctgtaa atggccgaaa ggcaccaaag cttcccactt ggccaagaaa ctcgcaaaag
    32041 cagatcgggt catgggcatt agccagacca gatcgtacaa ctcgcctgcc aatccgttac
    32101 aatcataaat ggggtattgt gtttgcagac tttttcttcc acccttgacc agtgcatcta
    32161 aaaaaaactt ttcctttcct tgcattgcca tgtccgcacc ctggtcattc agagtgcagt
    32221 ggcaccaacc gtcctttgtg aaccttgctt acagtggctt gccaaggcag acgggaacgc
    32281 gatgcttctc gcccgcatgg catctgccac gacgcggtca cagggcgtct ctcgggagag
    32341 atgttcaggg aagtgaatca aggacaccaa tgaacaccca acgcaatgcc gccgtaaaaa
    32401 ccagagtttg agtccccaag gcaagctcaa tcacacgatg tcgaagaaaa ccgaagaatg
    32461 cccaagagcc gtaatgctgt cgcaaatgca atgcagaatc gcaaaatcac accttcgtct
    32521 ctgtttctgc tcttccatcg tcccgtccgg tagctgtcat cacgtcataa aaattgcgag
    32581 atcttatctc ccctcggatc ctaaaccatg gactccacgc gtgtcggctc atagacaggc
    32641 tgttccggct cgcgttctgt aggtgccgag aactgcggga tccacttgcg gatgacacaa
    32701 gggacaccgg cgccggttgg ctgcacaatc tcctcctgcc agttcaagac gtcccaatgg
    32761 tccacggcac tgtggcgtcg ctcagcggag agacgctgct ggatctcctt gtagccagga
    32821 acaacaccag cgcgtaccac atcaacggcg cgcagacgtc tggcctctcg ctccgcaatg
    32881 acatcgacca gcgcatggta gcggtcctgg gcagtattcc atgccgagga gccattgctc
    32941 tcagacgcta ggatgaaacg gaggtcatcg aaaggtatgt tcaagaggat gcgagatagg
    33001 aggggagagc acttggccgg ccgacgcggt gtggccccag cctcctcttc gggataagcc
    33061 gtgggcaagt cgccgaactt gatcgtagag aaccggccgg tcttggtcgg cttgcgatgt
    33121 gaggtgccac gggcgatggc aggagcggag ttgcctgtcg cagctgtggt agcaacgacg
    33181 gggggcagtc gagagtaact aggagcatca acgaccgacg tgtcgagctc gaagttggat
    33241 gggaaacagt tcacaaggaa actcgtaata gccatcatga gaatcctagt ctcgcggccg
    33301 taggcgaaat cgatgtcaaa gtagtccgtg ccgtcgtcgc caacccagtg atgctgcgtt
    33361 gcgccctcaa aggtaaagct aagggcctcc tctacattgt gccagttgat catattggcg
    33421 gccaggtgca acccctgaac gaggacgtcg ttcataccaa gcaggtggcc ggcggcggcg
    33481 tacccaaggc agaaacggaa ctggtcaatg ttactgccag cgaagtctga gccattggcc
    33541 atcgagggcg ggatggtgaa gagagggtgg agatataagc gctgaactgc ggcgaaccaa
    33601 gcatcggatc tgagataggg gtccgtggca ttgagagtca agacgtggga ccccggatcg
    33661 gcggctctcg cggccatgat atagttcttc aacgcggggc tgcgggccag gataagcttg
    33721 tgggagtgga cctttgcagt atgagtgtag ctgtccggga acttgagttc cagggtacag
    33781 tcagccaact cacttgagtc gaactggctc tggaagtaca ggatgctgtc catgagctcc
    33841 ggctccagtt ccagttccgg gcggcggccg aaatgctggt ggggagggac aaaggcttgc
    33901 atgtgaggcc cggcggggcc gtggccgtgg ccatggccat ggttctgagg agcgtagccg
    33961 ttgcgatggt cgtgctcaaa gccacggcca ttagcatgga aaggcccgac attatcaaga
    34021 ccgttgaaat cacccgaggc atgagacccg tggaagctgt ggggtgtggg aggctcgtag
    34081 tgaacgccgt ttggcgcgta gccatccata ggtcctcgat gcacggggac gggagccgga
    34141 atggggccat atgactccat ggtagtgaca tggtctggac cagggcggta gggcgtgatg
    34201 gggaccgcaa agttagtgct gttgctctca gagtggccgt ggtgcgggtg atggccgttg
    34261 ataggaccat aaccatggct ctcgccgttg acaccgttga caccattgac gatgggccga
    34321 ggaggtggcg ggggcatgaa tgcgcccgag gcgggggacg gagtgtgcga gtccggggtt
    34381 ctggcgccgc caaacatgat tccaaccccg ttagggccca tgaactgcgg agcatgaagg
    34441 ccggccgagt tgggcgcagg gaagactggc gcgtggttgc cattcggttg gacatcaggg
    34501 aacggggtag cggcgtcttc gacgggcccc acgaggccag gctgggactg tgaagccaag
    34561 gcagaggcag gtgcgacatc tgaagctacg gcgggcagaa tgttagctcc cagaacagca
    34621 ggaaacgatg atagcaatag cgaacgagta aacgaagacc atgtgagcgg agggtgggta
    34681 tatttaccgg aatggagacc gtgggcggag gccgacggcg acgtcaggcc cagagaggac
    34741 tcgacgtcac cggcgacaga aggagcagtc gagacctgcc gcgaagacga cgaggtggta
    34801 gtagggtctt gggcggaatt cttgtcgcca aatgtgatgt gaggtctgcc attggtaagg
    34861 ccgttggtgg cctggggggt gggaggggcg ccggcattgc gaagggcggg accggcggca
    34921 ttggcggccg aatggcggcc gtcgtgatgc ttcttggggt tgccggcgtg cctactgcga
    34981 ctgctggtcc tggatgtgcc gttggtggtt gtggtggccg tcgatccggg cttctccaca
    35041 cgagagccgg cgaggtcagg cttcttagga cgcctcctct gacgggccat ggccgggtcc
    35101 tcgggggcgg cggaggactg ctggtcgatg agagcagctt cgagggaggc agcgggggca
    35161 gtgttgttgt tggaggagac gacaagcggt gtcgtttgct tcgggtcgtg tctcttggcg
    35221 gcgtgcgact gtgactgcga ctgtgactgc gactgtgact gcggcgccgg ttgctggtgc
    35281 tgttgcgtct gcggcttgct cttactgctg gcctggcgct gcatcagcgg cagaggaatg
    35341 gcaggcacaa cgacggcagg tctagcagca gaggcagcgg cgacagcggg agcagcagca
    35401 gcagcgttag gaacggcctt tctgccgttg ccgttgccgt tgccgccctg ttgttgctgg
    35461 tgctgctggt gctgctgctt ctgcttcgtg gcctgaccac ccttttgggg cgccatgatg
    35521 ggtggagggc tcggtcgtcg tcagtctcgg ggcgaggatc gggtgtgcgg atggcggtct
    35581 ggagaaggcg gaagggaggg agggcgaggg cggcaggttg ctgaattttt ggctggcggc
    35641 agtccctcag gatgcggagc ggtgcggtgc gttgcggtgc ggagcggtcc agtgccgtgc
    35701 gagttttggg gctctgcgcc ttggggcaac ttcttgggta tggggttcga ccgtggcaga
    35761 cggtgggctt ctctgaacca ggtccagatc cagatcccga gagggtcctg tcgggccagc
    35821 gcagagttgg gaatgggggc ggccgggcgc gcgagacagc tcctggtgcc agaggagggc
    35881 cctggctgga agacgaaaat tgtatgtacg tagtcggaag gaaaaaaaaa tattattatt
    35941 gggccgagtc ccttccgccc gtctgcctct caccgttgcc tcctctctcc aaatttagtg
    36001 gggtccggcc ctgttgctgg aactagagag tgctggaccg aataccgata attgtaagcc
    36061 agactcctcc tccaccaccg acgggcgggg accacggcga tgggctctgg ttttggtcct
    36121 gcgctgaagt tctggtcgag gttctggctc cggttccggc aagctccagc cagcatcaag
    36181 gagaggacag ggtttggagt tggagttgga gtgggatacc aagaaagaat gggaggacca
    36241 gttaattgtg agaaaacaag ccggcagttc tgtcttctgc ccgctggctg caatgatcaa
    36301 caagaatgaa tccgtgaacg aacaggccga gagattcacc ctaagccggc taggaatggg
    36361 ctcgggtggc tgaaatagtt ccgggctcgt ccgtcgagat gccaagtgcg ggctcgaaca
    36421 aggaagttgt ttggagggcc gccggggggg taaggcagga gagcttcgtg gttctcctct
    36481 cttcttccca gtgactcaac ccagccagac acgcagcgta ggaggtatgc ggaggagttc
    36541 aaacgcctcg atgcggatga cgacccagaa ggagagggga caggaatagg gatgagaaaa
    36601 gagagaagca gacgaagaga agtccccagg cgacggggac atgagcatga gcaagagcat
    36661 agatagatga tggccttttt ttgcctttgc ctccgtctca aagtcccgta cccgtgtgct
    36721 ctggtactct tggtgccctg gtgcctttgc tgatgctctg tgatgtgcat gtgtgtccca
    36781 ggttgcagtg gtgcctgagc ctcctcgcgt gccctgtgtc tcgccggctt tttcgccttt
    36841 gtgccggtgg cttggggcct gccgagacaa gctaggaagc ctcttggatc cgggtccagg
    36901 tccaggtcca gggcagccag ttgcttgcta aagctcccta actcaggtag ctccagctct
    36961 actcagcgct gatgacagca gcaatgcaac ggaatagagt tggatgattg cgcccgccca
    37021 gctggtgcag atttcacttt ttggtttcat ggtcagaaat cctaccaccc ggtcatacac
    37081 cccgttcatt cgttcaattc gttcatttcc ttcactcatc cttcagtcat gattcgtctg
    37141 tttcttccaa atgtctaggt tagccgcaag cgctgtagga catgttgcta gcggtctacc
    37201 gtttgcgtca taccccggcg gcggtcagcc caatccaatg cctgtctgtc ctacattacg
    37261 aaggtctcgg aggctcttcc attgattact taactaagta aagaaggaaa aattccgctt
    37321 cccgaaaatt cgcggcttgt ttcattccag gctttcaccg gctcccccgc aattgaaccc
    37381 cgggctgtcg cagagctcaa gctgcgctgc cgacgggtct tgctcaggca ggttctaaca
    37441 agcaggcagg acttgaggac gacccgcccc gaggtagctg catccagtcc gctagattcc
    37501 gtcatgccgc ctaggtcaaa tgttttcacc cttcctttta ttacacgccc cagtccgcta
    37561 cctaggaacc tacatacgta cgtcgggtac ctcagacaat cccagtggat caacaaggtt
    37621 gcggctcaaa caacttacga tcacatcatc ctctcttcaa cgtacagaca gtgacaggag
    37681 tttgcacgag atgttattga gtttgtctga acattttgtc tcgaccgtgc ccaccggatg
    37741 cttgctgcta tttttgaacc ctcaccagca atgcacggta cggtacgtac cttgactccc
    37801 gcagcgctgc tcgagctctg ccggggcata agattcggcc acggatccaa ccgcgctgcc
    37861 cacccacatc gcctcaagct tactgcagca agtgccccaa gcagattccg ataaccaatg
    37921 tccacgtccc ccccaccccc accaacgcct ccgactggct gtcacctttg gtatttcaac
    37981 cgtctgtcca cgcatcttgg tcgtatgcaa gctcaccaag gctggatcat gtttgcccgg
    38041 attgcctttc cgacatcttg gtcgcgcttc ccctgtacga catccctgac aaatttaccc
    38101 ccttccgaag gatcaagtgc gccgagctat gcggaccagg catgttagca cggcctgaac
    38161 ttcagaacga ctattggatc cttattgggt tgtataacag ccgtcttccc cccaatcacc
    38221 cagcctcggc aaagtccagt gcaacgacct cgtagtagta ggggaatgtg attctcgtgc
    38281 agactcaggc ttacctgttt caacttttct gcccccaccc cacctagtcc cgtggccagg
    38341 aaccccgggc taatagccca gactttgacc ccgtcattct tcaagatccg tgtccactcg
    38401 cgcatcatca tgttcaggcc cgtcttgcta ctgcgataag ccgtgggggg gccgaatccc
    38461 gccggcgcgg acttcggcca gccggcggcg gggctggcgt tgatgcggct gagggttggt
    38521 gtggccgtgc tctccgtctc ggtcagggtc gcggtgcccg aggtgaggaa taggagtcgc
    38581 gggttctcgg ccttgagcaa caacggcacc gccagcgttg tcaatacctg cgtgccggac
    38641 acgttgacgt cccacgactt gttccaagcc tcgcggatac ccaaactgcc ctgttgtagt
    38701 tcgccgtcga agctgctgcc cgcattgttg atcagcacat cgagacggcc gtgcatctca
    38761 ccaatccgct gaatagcagc ctcaagcgat tcgtccgaaa ccaagtcgca ttgtactaca
    38821 ctgaacgacg atgccgtgtc cggaagttcc cccttcactg tatctatcgc ggcatcgccg
    38881 gtggatggcg tccggcagcc gattatgatg ttgtaggcct tggcactcgc cgccagagct
    38941 cgaacaattt cgagcccgag cccagtgttc cctggaacgt tgtgagtatg gatttcaagt
    39001 atatgacgcg gcgcgagacc gaggactaca aaccaccggt gatgaagaca atgtccttgc
    39061 tggaagacat gttgcaattt ggatgtgatc gcacgatcag ctgaggtggg tgcagcgcaa
    39121 cagaacgtag atgcgtgagc ctcgagccac gtctatgtgc gcgagtctag gtcccgtgct
    39181 tggcgtcttt tatgatatgg gcgtcatcac agctcgcgac gcgagaatac gcagtgccgt
    39241 gatcagtatt tggctctgac taatggccca attgagaaaa accatagttg agttgccctg
    39301 tgagggatag acagccatag aggtagccgg aatcgacggc gaagcggggt cagtcatgac
    39361 cgcgactccg ggccgcggac caaaatccgg ccgtcaggtg gagcccggag tttagagctt
    39421 gctggatcgg gccagcagct cgtggatgat tggtcaattg gagctgtaac ctgaatgtga
    39481 gccgcggggt ttagcctacg aggtcgcgag agctggaggc agctcgcgcg ctcggatgag
    39541 cttatctccg gctatatgac aattggaagt cgcatagctc aagtcataca ccagccatgc
    39601 gtggttcggc tatgatttga agatgctgaa acgatcccgg aaatgccact gcgagaagcg
    39661 gatgcgattc tggtcgttat catcaggcgt caatgccaat ttacaccaga tcctggaacc
    39721 cgggcgcgca tgatatcaca tcacattgtc cattcgtcct aatatcaaat gtaacgggtt
    39781 tcgttgcatg tgcgtagctc caagctccaa gctacttgcc aacattcact aatttagtcc
    39841 cgtttggggt cctgttaatc gcaccacagt tgaccactac gctggactgg cagttaacct
    39901 acctatccag gtatctactc aatagagacc ccgcaaggtc tgaacagctg tgcccttgtt
    39961 tcgcagtcgg ggaattctga caggggaact tcaaaagcca cacacgggct gtctgccgaa
    40021 ggctggggaa gcatgcccat cgccatcgtg caggcgacag cgtatctcgt cgcggtcatc
    40081 caggcccgga cccggcacat caaccattcg ggccggccct cttccaaggc ttgtctgtac
    40141 ttcgggccaa gtgttgggtc gtcggaggca atgcaaggcc gcggctgcag tgctacgccg
    40201 tccagtgcct ctttgagttc gccaggcgag acggcgcctc ggcgctggat ctgggggcag
    40261 ttacaagcgg cccggtgaca aaatataggt aaataggtca cgtagtcgga tgctgagttg
    40321 gggtcttcga gtacgaagct gcactttgtc tcgggatgct cgaccaagag gttccccgcc
    40381 gcgtccaacg tggtgtaaga gaataatgtc gaatccattt tgcagttgta ttatactata
    40441 cgttacttga ttgatgcggt atgtgttttc cataaatcgg tactgactta gagcgttttt
    40501 gacttgagaa cgaaccgcgc ggataaagta gcgtcgcatc ctcagccttc attgtgctgg
    40561 acaacaaaga cgttgtgtca tcacgggctg tgccctttgt caaagagcct gccgacctgg
    40621 cataaataaa caagtaccag gtgaatgcca cagggcgaat cccactatcc acactctggt
    40681 gagatgcgca actgcacgat ggatcacgta ctcttctctc acacgatgca ggccgccaac
    40741 ggcagtatca ccttcaccca cccggaaaca gcgtgtcgag tcatcttctg gaaccccaac
    40801 gacgtcacga gcgagaggcc atttcgccca ccatgggtgt ggcataaaca caatgcatgc
    40861 aggtgccggg atcatatact cttcccctgc cttcctcgga gtcggcatcg tatggagacc
    40921 caagttcgag agcaagtaca gcccaaccta gaggtctcac cgggcgacca ttgggatgac
    40981 gtggatgagt ggaaatggag catcgcggcg acgccagagg ctctgacgct gaaggacctc
    41041 cgatttgagg cctggcggca gactatcatg catcttgctg catatcggtc tggaatgggc
    41101 atgcctctgg tcccgaagga tagcaggatc gatgtggatg cgtacgtgga tcgtggagag
    41161 gtcaagtggc tagtgtttga tctaccgaga gagggtgacc acatgatgca gagtgatctt
    41221 gatgatcatc tcgttggaga tggctgatga cacgaatgta aattatcgag ttgatcgaac
    41281 tgtctctatg cggtcagtct ccttgcatca gacattcgtc tatgaactca gtagacttcg
    41341 tatttttgat tcatcatgtt cattgatatg cgtattcgac ctttgtttga cggttttgtc
    41401 gttatacacg gatctctggg cccctcaatg caaccaggcg cgcgtatttg ggacgagccc
    41461 tatccatttg tcgccccaac gcatagaagt cctcgttgtt ccgaatctga gtaggatctt
    41521 cacgagattg ccgtaggatt cttagaaccg aaataagatt gaaaatctca aaaggcaaag
    41581 ggaatgattt ggtcaacact tatgcgaacc agggcgtcgc ctacccgcgg gtcccgggtt
    41641 cgggcccggc ggaccccgtc ccagagccag cgacaaccag ggtcggatgc acctttgcat
    41701 ttcaccttaa agtaaactca atccgaactg ctgcgaatag agcgggtcga aataaagttt
    41761 cgcagcacga aaagctatgt ggtgaccact tgcatcacag taactccaag ccacgtggag
    41821 gaaatagagg aattacgagt gttctctttg actagtgagt tttggccttc ccctacacga
    41881 gttttaggag ctcacagcaa catagatcta tccctgggac gatccggaag cttgtcgttg
    41941 cccgggacca taaccatatc agatccgaag cccgacaact ccattctttg ccgcgctatc
    42001 caagctcccg ggaatggctc catccaagaa ggttgacagc tcccgtggcc gtgccggccg
    42061 agaaaagcta gagcaacagc caatggaaga ttcaaccagc aggcgga
//
