# Supplementary material for: Genome sequencing and physiological characterization of three Neoarthrinium moseri strains
Source: BMC Microbiol. 2025 Aug 21;25:526. doi: 10.1186/s12866-025-04274-z (PMC12369201; doi:10.1186/s12866-025-04274-z)
Supplement: Supplementary file 16 — Supplementary Material 16. [file 12866_2025_4274_MOESM16_ESM.zip › BiGSLICE/input/Nmoseri/CBS16480/JAFEVA010000047.1.region001.gbk]

LOCUS       JAFEVA010000047        21277 bp    DNA     linear   PLN 06-APR-2022
DEFINITION  Neoarthrinium moseri strain CBS 164.80 scaffold47_Wmoseri_CBS_16480,
            whole genome shotgun sequence.
ACCESSION   JAFEVA010000047
VERSION     JAFEVA010000047.1
KEYWORDS    .
SOURCE      Neoarthrinium moseri
  ORGANISM  Neoarthrinium moseri
            Eukaryota; Fungi; Dikarya; Ascomycota; Pezizomycotina;
            Sordariomycetes; Xylariomycetidae; Xylariomycetidae incertae sedis;
            Neoarthrinium.
COMMENT     ##antiSMASH-Data-START##
            Version      :: 7.1.0
            Run date     :: 2023-12-04 12:18:39
            NOTE: This is a single region extracted from a larger record!
            Orig. start  :: 230273
            Orig. end    :: 251550
            ##antiSMASH-Data-END##
FEATURES             Location/Qualifiers
     protocluster    1..21277
                     /aStool="rule-based-clusters"
                     /category="terpene"
                     /contig_edge="False"
                     /core_location="[10000:11277]"
                     /cutoff="20000"
                     /detection_rule="(Terpene_synth or Terpene_synth_C or
                     phytoene_synt or Lycopene_cycl or terpene_cyclase or NapT7
                     or fung_ggpps or fung_ggpps2 or trichodiene_synth or TRI5)"
                     /neighbourhood="10000"
                     /product="terpene"
                     /protocluster_number="1"
                     /tool="antismash"
     proto_core      10001..11277
                     /aStool="rule-based-clusters"
                     /tool="antismash"
                     /cutoff="20000"
                     /detection_rule="(Terpene_synth or Terpene_synth_C or
                     phytoene_synt or Lycopene_cycl or terpene_cyclase or NapT7
                     or fung_ggpps or fung_ggpps2 or trichodiene_synth or TRI5)"
                     /neighbourhood="10000"
                     /product="terpene"
                     /protocluster_number="1"
     cand_cluster    1..21277
                     /candidate_cluster_number="1"
                     /contig_edge="False"
                     /detection_rules="(Terpene_synth or Terpene_synth_C or
                     phytoene_synt or Lycopene_cycl or terpene_cyclase or NapT7
                     or fung_ggpps or fung_ggpps2 or trichodiene_synth or TRI5)"
                     /kind="single"
                     /product="terpene"
                     /protoclusters="1"
                     /tool="antismash"
     region          1..21277
                     /candidate_cluster_numbers="1"
                     /contig_edge="False"
                     /product="terpene"
                     /region_number="1"
                     /rules="(Terpene_synth or Terpene_synth_C or phytoene_synt
                     or Lycopene_cycl or terpene_cyclase or NapT7 or fung_ggpps
                     or fung_ggpps2 or trichodiene_synth or TRI5)"
                     /tool="antismash"
     gene            3914..5156
                     /locus_tag="JN550_009879"
     mRNA            join(3914..4600,4655..4806,4859..5156)
                     /locus_tag="JN550_009879"
                     /product="hypothetical protein"
     CDS             join(3914..4600,4655..4806,4859..5156)
                     /codon_start=1
                     /locus_tag="JN550_009879"
                     /product="hypothetical protein"
                     /protein_id="KAI1863143.1"
                     /transl_table=1
                     /translation="MRPSIANQILCSAAAVSSLTLPRSLLRRQQLVDLSIFGPGFQTIT
                     LEEAKANAEINNAKNTLTNTSSSSSTGAGKDGNVQTAETDAEDGTVTTQAGTCTAPATR
                     IEWRSLSDADKTAFVQAVRCLVDLPASGAFSGAGSQNRYEDLVAVHSQMTGSIHSVAQF
                     LPWHRYYVHVFESLLREECSYAGPMTWWNEALDAGNFASSPVFNAQWFGSGPLKTSDGQ
                     GTCIADGAFGGITLHVGGDRCLSRAIDESATSNCNTDFVNSCNSNNAYSDMESCSEFGP
                     HGYGHNGVGAVMSQVPASPSDPVFFMHHGFVDHSWVLWQNADIPNRLYQVNGCSDTANP
                     CTQLTTNYVLSSQGLRPDATVNDVMDTQGGYLCYVYDS"
     PFAM_domain     join(4334..4600,4655..4806,4859..4982)
                     /aSDomain="Tyrosinase"
                     /aSTool="clusterhmmer"
                     /database="35.0"
                     /db_xref="PF00264.23"
                     /db_xref="GO:0016491"
                     /description="Common central domain of tyrosinase"
                     /detection="hmmscan"
                     /domain_id="clusterhmmer_JN550_009879_0001"
                     /evalue="3.50E-29"
                     /gene_ontologies="GO:0016491: oxidoreductase activity"
                     /label="JN550_009879"
                     /locus_tag="JN550_009879"
                     /protein_end="321"
                     /protein_start="140"
                     /score="102.8"
                     /tool="antismash"
                     /translation="NRYEDLVAVHSQMTGSIHSVAQFLPWHRYYVHVFESLLREECSYA
                     GPMTWWNEALDAGNFASSPVFNAQWFGSGPLKTSDGQGTCIADGAFGGITLHVGGDRCL
                     SRAIDESATSNCNTDFVNSCNSNNAYSDMESCSEFGPHGYGHNGVGAVMSQVPASPSDP
                     VFFMHHGFVDHSWVLWQN"
     gene            10001..11277
                     /locus_tag="JN550_009880"
     mRNA            join(10001..10163,10232..10445,10521..10803,10894..11277)
                     /locus_tag="JN550_009880"
                     /product="hypothetical protein"
     CDS             join(10001..10163,10232..10445,10521..10803,10894..11277)
                     /codon_start=1
                     /gene_functions="biosynthetic (rule-based-clusters)
                     terpene: Terpene_synth_C"
                     /gene_functions="biosynthetic-additional (smcogs)
                     SMCOG1052:Terpene synthase/cyclase metal-binding domain
                     protein (Score: 205.7; E-value: 2e-62)"
                     /gene_kind="biosynthetic"
                     /locus_tag="JN550_009880"
                     /product="hypothetical protein"
                     /protein_id="KAI1863144.1"
                     /sec_met_domain="Terpene_synth_C (E-value: 9.2e-18,
                     bitscore: 57.3, seeds: 87, tool: rule-based-clusters)"
                     /transl_table=1
                     /translation="MAKTVYLPDLEAGWLWPRRLNIHTADIRQESLDWAASFGAFTPQA
                     QKAFDKCNFNLLTGLMYPRLTREQLRCACDVMNLFFIFDEHSDKSEPVDVWNQVHVLMD
                     ALHNPDSPRPAGEWVGGEVARQFWIQTMKISTKSFQRRFLVGWEDYLKGTAQQAEDRSR
                     SYIRNVDSYLEVRRQTIGVLPSLLFFQMDMDLPDEVLAHPTIVALEMLAVDLTIIANDL
                     LSYDKEQASGDDEHNLVTIAMKEFKTDVQGAIDWAAKIHAELVRQFNQLVLTAPRWGGP
                     VDLDVQTYVDGIAQWVVANVQWSFESERYFGKRGQQIKKTRVLQLLPKKVKAHAEVGPV
                     VVDDLLS"
     PFAM_domain     join(10291..10445,10521..10803,10894..11034)
                     /aSDomain="Terpene_syn_C_2"
                     /aSTool="clusterhmmer"
                     /database="35.0"
                     /db_xref="PF19086.3"
                     /description="Terpene synthase family 2, C-terminal metal
                     binding"
                     /detection="hmmscan"
                     /domain_id="clusterhmmer_JN550_009880_0002"
                     /evalue="7.00E-45"
                     /label="JN550_009880"
                     /locus_tag="JN550_009880"
                     /protein_end="267"
                     /protein_start="74"
                     /score="153.4"
                     /tool="antismash"
                     /translation="DVMNLFFIFDEHSDKSEPVDVWNQVHVLMDALHNPDSPRPAGEWV
                     GGEVARQFWIQTMKISTKSFQRRFLVGWEDYLKGTAQQAEDRSRSYIRNVDSYLEVRRQ
                     TIGVLPSLLFFQMDMDLPDEVLAHPTIVALEMLAVDLTIIANDLLSYDKEQASGDDEHN
                     LVTIAMKEFKTDVQGAIDWAAKIHAELVRQ"
     gene            complement(11784..13141)
                     /locus_tag="JN550_009881"
     mRNA            complement(join(11784..12160,12221..12773,12911..13141))
                     /locus_tag="JN550_009881"
                     /product="hypothetical protein"
     CDS             complement(join(11784..12160,12221..12773,12911..13141))
                     /codon_start=1
                     /locus_tag="JN550_009881"
                     /product="hypothetical protein"
                     /protein_id="KAI1863145.1"
                     /transl_table=1
                     /translation="MSSTEPSAIEQGELLQAAAYAEPPITPRNLALSLMVIVLVTATIA
                     TIVVGLRVYVRGWMGRKTHNWGWDDASAVLGYLAFFSSSIFAIKAAHYGLGTPDADLNP
                     YLMVRCAEYLLYSQVLYGVSMPFIKASVVLTLVRITTKRGYRWALYGMQLVASIMAVVG
                     VLASLLYCRPVRAYWNPLLGTCGNYMTVVNIGYAWTAVGIVTDWMCATIPYFIVRNLQM
                     SRRAKTTVMTILGLGAVASAATIVRAPYLQYYLVETDRLYWNGHISIWCQVESGLGLIA
                     TSLPALHQLFRRYLETSRYASGSGSGSRPVGYGSQGDTLNSPTEQSVPMDTFGSRAKTS
                     VIGGKWDSKWERLSDDNSSERHIIQERTISVETESTTFDDKHGSKV"
     gene            15066..16734
                     /locus_tag="JN550_009882"
     mRNA            join(15066..15278,15334..16734)
                     /locus_tag="JN550_009882"
                     /product="hypothetical protein"
     CDS             join(15066..15278,15334..16734)
                     /codon_start=1
                     /gene_functions="biosynthetic-additional
                     (rule-based-clusters) Transferase"
                     /gene_kind="biosynthetic-additional"
                     /locus_tag="JN550_009882"
                     /product="hypothetical protein"
                     /protein_id="KAI1863146.1"
                     /sec_met_domain="Transferase (E-value: 2.3e-08, bitscore:
                     25.7, seeds: 7, tool: rule-based-clusters)"
                     /transl_table=1
                     /translation="MFRRSAPPTRVPTDTVIPFRYFDDTPLWRSFILYSMFVYDEVLDP
                     ERLRNSLEELARRDGWQKIGARLRRNETGGLEYHVPIQFTTERSAVAYSHTTFDMLSTD
                     HAVASRLPRPSATPATVCDPDEFRSLFQKDGAPTELNHYLNADVPQIGLHIVSFKDKTL
                     VSLYWPHTLMDALGKQDFLKAWTLVLQGRADEVVPPLMPDNDPLSDLGKHPSEAHKLEK
                     QRMSMLQLVGYGLGTIPSLFSSKKNRMVCVPAAFVQKLRREAYIDLADERAENCSISLT
                     TGMANHSLSSADEPLSAPSSPSDGGFSPTSLSPTSSAISYETKASTVASDEDGYFLSDG
                     DILCAWWTKLAVSHLPASSRRTVCINNAYSLRSPLAEDLLPQSNPYISNAVGFINVLLP
                     VADILSQPLGRVASTFRQTIKALGTRAQVEAFASMWRESSAKLPPFFGDSGMHMVTYSN
                     WCKARLFETDFSAAVPNWEPTEKMQKPLRPTYIQNCQFGLCLPNGFPIIGKDNDGNYWL
                     SGYMNKGHWDQIEEQLARMV"
     PFAM_domain     15559..16548
                     /aSDomain="Transferase"
                     /aSTool="clusterhmmer"
                     /database="35.0"
                     /db_xref="PF02458.18"
                     /description="Transferase family"
                     /detection="hmmscan"
                     /domain_id="clusterhmmer_JN550_009882_0003"
                     /evalue="4.50E-06"
                     /label="JN550_009882"
                     /locus_tag="JN550_009882"
                     /protein_end="476"
                     /protein_start="146"
                     /score="25.7"
                     /tool="antismash"
                     /translation="DVPQIGLHIVSFKDKTLVSLYWPHTLMDALGKQDFLKAWTLVLQG
                     RADEVVPPLMPDNDPLSDLGKHPSEAHKLEKQRMSMLQLVGYGLGTIPSLFSSKKNRMV
                     CVPAAFVQKLRREAYIDLADERAENCSISLTTGMANHSLSSADEPLSAPSSPSDGGFSP
                     TSLSPTSSAISYETKASTVASDEDGYFLSDGDILCAWWTKLAVSHLPASSRRTVCINNA
                     YSLRSPLAEDLLPQSNPYISNAVGFINVLLPVADILSQPLGRVASTFRQTIKALGTRAQ
                     VEAFASMWRESSAKLPPFFGDSGMHMVTYSNWCKARLFETDFSAAVPNW"
     gene            complement(17226..18052)
                     /locus_tag="JN550_009883"
     mRNA            complement(join(17226..17473,17533..18052))
                     /locus_tag="JN550_009883"
                     /product="hypothetical protein"
     CDS             complement(join(17226..17473,17533..18052))
                     /codon_start=1
                     /locus_tag="JN550_009883"
                     /product="hypothetical protein"
                     /protein_id="KAI1863147.1"
                     /transl_table=1
                     /translation="MALPFAAPASLSSSFAISYCTLVDLDALAEVYYEAFKANPGNTHW
                     WSPSRESMMAWMRRRMTPKFRDRNIRHFKITDIESGDLVAWARWDIPKESTHFGEWSGG
                     AGDVSKIVGTEDVATGPIDQADEISASASAVEPAPAPADCPEGADPAVCRRFFDALSGA
                     SDKWYTENMLGLSLICTAPKYHRRGAAKALIAPMLCLADEAGIKAYLEATPEGKPVYEK
                     LGFREVDTLDFDLGEPIGLYQLCVMVREPILSK"
     PFAM_domain     complement(join(17304..17473,17533))
                     /aSDomain="Acetyltransf_10"
                     /aSTool="clusterhmmer"
                     /database="35.0"
                     /db_xref="PF13673.10"
                     /db_xref="GO:0016747"
                     /description="Acetyltransferase (GNAT) domain"
                     /detection="hmmscan"
                     /domain_id="clusterhmmer_JN550_009883_0004"
                     /evalue="3.20E-09"
                     /gene_ontologies="GO:0016747: acyltransferase activity,
                     transferring groups other than amino-acyl groups"
                     /label="JN550_009883"
                     /locus_tag="JN550_009883"
                     /protein_end="230"
                     /protein_start="173"
                     /score="37.0"
                     /tool="antismash"
                     /translation="GLSLICTAPKYHRRGAAKALIAPMLCLADEAGIKAYLEATPEGKP
                     VYEKLGFREVDT"
ORIGIN
        1 ccactgtatt catgtaatag aaagtagtcg catcgttctt cccggttgga aacaaaaact
       61 ggagggaatc cgcccgggtt actggtgccc ataattgcag aacccagagc acgacgtgca
      121 gcgagagtct caggaccgcc attgttgcgc gtgcacacgg cctgaggagg gaaggttgag
      181 gagatgaaga tggagcagga gagaatcagg ttgatctaca gggcacgaaa tgtccgggaa
      241 atccgcctga ctgtggacca gatgccaagg catccctgac caataaaaca taaattgttt
      301 atatcagcct tattgaagag gtactgggcg gtacagcatc catgctaaat atccatgctg
      361 catccgtaag tcgaagcccg cctcaccaga atggtggaac gcgaactgtg ggccataaag
      421 tctttgacat ggctgagtgg ctctttgcga agtgcttcga atttcggtat ctcggcggta
      481 catacgatgc gctgattgtg accgaaagtc acgaatcagc aaccttcagc atacaggggt
      541 ttccgagata caccaatccc gctcctccta ggagattgcg caagccgcag atgaaacagg
      601 ggttattttc ttgcagaata tcgggaaact agcaaatcag atgtgctaaa cacacccggc
      661 tttggcatct gccgtgaatt ggcccccaaa ttcgtagggt cactttgttg tcggaggggg
      721 atgggaggga ttttgttgcc gagtgggggc gaaaagcagt tcaacccatc ccatgctagg
      781 cctgtcaccg gctggcactg atacagctgt gagccgtgca tttgttgcca agaataataa
      841 caatcgaaag acgacaagca tttaagttaa ttcgtggatt tcgatgcgat tagcagagcc
      901 gcaatctgca ctgatcgaga ccatgaccgt gctcttgttg tctagcgcgc caagaatagc
      961 attcgggtgc tatcaggcca cgatatcctc agtatgcaat tactatacag tgatgtataa
     1021 cgcgacatcc ccctcccctc cctcccccca aatcaatcca ggccttgcct gtcccgtttt
     1081 gaacaagatg gccctgccga attgaaggat actaaaacag cccaaaatcg agaatcccat
     1141 ttccctgtaa caattttccg ctaaagcagt ttgctgcgtc tcgtatttag aatcacttat
     1201 cccattttac ttcggtgcac gaccaccttt cctggccagt ttctcactta tgatactagg
     1261 ttgagggatt aagcgtccta aactaatcgg caaacgggaa tctgcagttc cttgcgttgc
     1321 atacgctgca actactccag agcagacaag tagatccata atgtcgggca tcgcaggcac
     1381 tagcctgtgt cagtgcaatg ctgctcaggt tagtaatccc acccagtggc ctctgcaagc
     1441 gatcttgtgt tctaattgag cttggcccct ttaggtccaa atgatatctg cctgccgatc
     1501 cagtccatac ttcccaagtg ctttagatgt tattgagaca cagcgagtgt tacagctcgt
     1561 tgatggagac gcatcccacg ttggctgaca tgacggagac agcgagagtg gtgatgggcc
     1621 agaaatactt gaaacaattg ggtcaggatg aataccacgg accaatcgcg gatgtcaaag
     1681 aaagagacaa gatttctcca ggatttttgt tttttgcggg gttctatttc aattgtatgc
     1741 cctttcacgt gaatggagtt atgccatgtt acgctactga atggtggtgt ctaccaagtg
     1801 cgcagtctat ggagttcata ctacttgaac tgcataattg agaaagactt ggtttggaat
     1861 ctctgcataa cttacaaatc atggtcgaat ctgataattc tcgtgcaaat aagattacct
     1921 gagccgattt gatagggcgt ttctggttga gtattgagcc cgagttgcgt ggcttgtgtg
     1981 ggtggctcag ggtggcttta acattctctt tactgtacag tcattttctg ccgagtttgt
     2041 gtttccaaaa gacaacgctc ttttcatcta tatttctgtc ttcttgcgtt gtggtgactg
     2101 acagcctcta ccatacgtcc tacgggagat gctagtcctt tgatgccgta tgccattgaa
     2161 caatgcatgt tggattcgtc gtcggtaatg acgaagaatg ctgtggctgc cgtgggcgtt
     2221 ctgggatatc actgccctgg agcaccactg cagcttagta tttcaaaatc tgatgtagga
     2281 tgtttatgat tcaccttatt ttagaaaact cttcccatca tccaatatat gggaccaatt
     2341 gcggaacctg tgacaatcaa tgccaatgca aggagtcacc caattgtctc catccgaaga
     2401 cagccatcgg ccaggtgctt cttcgagtac actttaacat gagagtcaaa ttacttcata
     2461 tggtctcggt agtgtgccag gcagtggagc atttgaaaca tcgtagcgac atgctatgca
     2521 atccagacaa atataaccta gtaggtgaaa ttgttgtaac tggtataaat ctcggaacgg
     2581 gaaacccgtg tgctttcgca atagtgcagt atagacattc tgagaaacaa cttccgaaga
     2641 tgtttttaat gttaagtcga aagctgaacc ttcaagtctc cggagttgcg atacactaat
     2701 gaatttacag aagttggtgg atgggcctcg acaagcttgg gtgaatatga cagatagcca
     2761 tcttcaaaag gcatggatga tactgtatta ccgagagcgc tatcccgttg tgggtttcct
     2821 ctttgaaaag tcttttttgg ataaaatcgg gttcacagag ctcctgactc aagaacactc
     2881 caggcatcat cgtggtcaag tgccccgcca tgcggttgac tccatttaag tcccaaatta
     2941 acagaattgg agactgtcaa gcccacgtta agtttttact caatttacgt ggaggggcgg
     3001 ccatgacaca agcaccagga tctcgatggc ggacgacagc aggccgcgaa aaccgggagg
     3061 ttgaaaaaac ccaaggtctt ggaacccatg ggtcaaggtt acagcgcgat gacagctcaa
     3121 gcggaactag ctgctgacac gagacagcat atcgtctgga attggagatg acttatcgcg
     3181 gcaccgataa gaatgacgcc gcattgcagg tgcttttgga ggaggtcgga gaagctgagg
     3241 ctgctaaacc tggagaagca tgtgggttgg ggtgatctac agcgcctagt gctcgatgca
     3301 gtgcgagcca cccacgaaaa cgatctcgta ttccctgcat ccttgtaggc ccaagtctta
     3361 aagggccagc ctaagactgc atgatgactt cagcgtcacc aattgatccc gtgacagctc
     3421 tgcctgctcg ccgccagcga ttggaacgtt gcgacatatt acggtgaagc gctgtcagct
     3481 ccgcagttac ctgcaggcca gcaggttacc gccctcggcc atgttacagc agtaaaccag
     3541 gtcttgtccg tattggttcg catcgagcca caaagaaagc ttgtcggccg gttatgcggc
     3601 gaaacgcatg ggtttagtcg acgaaatcta ggtcctagct ctgccggggt cgcaaatcac
     3661 gccggcgggt tggaactagg gccacgcact ctggcgaaca tgtaagtgat cgaccagaat
     3721 cctttcacag tctgccaacg atgatgacga tcgccctcat tctcgttaag tagctgtgtc
     3781 cgcgtgagtg ggctcccctc gtgttcctcg gaatgtcacg cagtgaaata tcttgggtct
     3841 cccatcgcta aacgctgtgt ttctcatagt gcccaagtta tcatattttc ctaattgtgt
     3901 aggaacggca aatatgagac cctcaatcgc caatcagatc ctttgtagtg ctgctgctgt
     3961 gtcaagcttg acactgcctc ggtcactact aaggagacaa cagctcgttg atctatccat
     4021 attcggcccc ggattccaga ccatcacgct tgaggaggca aaggccaacg cggagatcaa
     4081 caacgccaag aataccttga cgaacacatc cagctcgagt tcaacgggcg ctggaaagga
     4141 cggcaatgtg caaaccgcgg aaacggatgc tgaagatggg acggtgacta cacaggcggg
     4201 tacctgcaca gcgccggcca cccgcatcga atggcgatct ctatccgacg ccgacaagac
     4261 tgccttcgta caagctgtga ggtgcctcgt cgatcttccc gcctcgggcg cattctccgg
     4321 cgcgggatcc cagaaccgat acgaggatct cgtcgcggtc cattcgcaga tgactggatc
     4381 catccacagc gtggcgcagt tccttccttg gcaccgctat tatgttcatg tctttgagtc
     4441 cctgctgcgc gaagagtgtt cgtatgccgg cccaatgaca tggtggaatg aagcacttga
     4501 tgcaggcaat ttcgcatctt cgcctgtttt caatgcacag tggttcggct ccggtccttt
     4561 gaagacttct gatggccagg gtacctgcat cgcagacggc gtaagtgctc tgtcttgaga
     4621 ccactgctgt gagagttgct gacagatcca ttaggcattt ggtggaatca ccttgcatgt
     4681 tggaggagac cgttgcctat cgagagcaat agacgagagt gccaccagca actgtaacac
     4741 agacttcgtg aatagctgca actcaaacaa tgcctattct gatatggagt cctgttccga
     4801 gtttgggtaa gtgatctgca tgaattcaac caacccgcaa tgctgataat ttcaacagcc
     4861 cccatggcta cggacataat ggcgttggcg cggtcatgtc acaggtgcct gcatctccca
     4921 gtgaccctgt gttcttcatg catcacggtt ttgttgatca tagctgggtc ctctggcaga
     4981 atgccgatat ccccaaccga ctctaccaag tcaacggctg ctcagataca gcaaacccct
     5041 gcactcagct taccacgaat tacgtcctga gctcccaggg gcttcgtcct gatgcaactg
     5101 ttaatgacgt gatggatact cagggtggct acctatgtta cgtgtacgat tcttaagtat
     5161 gtacgcggac aaattggtgt aagaaatgga tctacacatt ggagttaagg gcgtcccttg
     5221 gaacacggga atgactccat cgtaggtggc attggtttac ccacgattac aatctttata
     5281 tatacccgga gccatgttta gtttaatgaa ataatgatca tctttgaata acaaatcagg
     5341 tcttattcga tgtacgatca aacgctgcgc cactggaaac tatctcgttg ggaattgttc
     5401 cgcgcagttg ttgaattttt ggtcttgtgt gtgacatagt atagtggaga ttgaaataac
     5461 gccgaagagc agatcatgaa agcatgctta accctagcat ccatgacttc aggccgtgat
     5521 ggctttagta ggcgctacga gactgtttac gaaacacata ccaaaatatc tgaaaggtaa
     5581 gcttctttcc aggctcgctt gaatttcatc ctgataattc agctttctca tttttagttc
     5641 atctttccga gtttcccaat catgtgcaat gtacatgagc actttgaagg cgaaaaatgc
     5701 tcgacatcgg tgagaaaacg taatggaggc ctcaagactg aacaaagcgc agtcaatgtc
     5761 ctctctagtc ggacgtgtgt caccttccat gcatggttga atgttcgtat cgctgatctc
     5821 tgcgactagt attatgcaga cgttggttat atgattgaaa cctttccatt tactctcact
     5881 gtcattagaa aagaaattta tcccaatgtc aggttgttcc agaagaatga gtgtcgcact
     5941 gatggcattg ctcaaggtga gagagccgtc tggtttggtg cagatatgta ctacgcatga
     6001 gagcatcttc tggaatcgtg ctacattcgt caaagatatt catcaaagtc attgaattcc
     6061 ttgatttgag tgactccatg aatagagatg cggtgtgttt atataggtga gtgacacagg
     6121 gtgttgatta ctgagatgaa ttcctgtatc tattttgaga gcaaaagatg gttgatggtt
     6181 gggccattgc acagccaggt ctccatataa tcgtaaaaaa gggaaaattt ccgtccactg
     6241 agtctcggaa atcttttctt tttttataaa ggcgaattgc cctgtttgat ttgacaacat
     6301 gtttgtgaag cattgccggt ggctaccacc ttgtaaggca gtcaccatct cggactttag
     6361 cctgggataa cctgtcgtaa gctccgtttg gctatgagat actctgtata ggtagtaaat
     6421 gactcgttca aatattctac cactcccgaa tggtcaaggt gtaactccaa taaagatgtc
     6481 actgcctcat cagtggccaa gctctggtga aatcctcttt gagattgaaa attctgatca
     6541 gctaagaaaa ccacaatgtc cattgcatca ataactatat ttgggctgga agtcatctgt
     6601 gccacaaaag cttttgagag tgatgcaaga catcatcgag ccgtacaagc ggtatcagat
     6661 ttagatcctg agcattggga aaccacctgt cactcgcagc cgcacataag acaagatctg
     6721 ccgttgcaat gtgccctgat gtgcggtgtt tattcccgca gccaatgttc ttagagctca
     6781 ctcaccgcaa tgtactgatc gtcaatccag tcactgtcaa tctcttgtcc gtttcctatt
     6841 tccattaggg tcgaggagta tgagcagctg ttcgagtccg caaagcctct tgcaatgaat
     6901 ggcgagttga cgtttgagaa ttggcgcccg gagctcgttg agatcctgtg aagccatcat
     6961 attaatcggg cttgaccact cgtgcatttt actagctttg attagaggcc gattccagat
     7021 atgacagtag atgtctcggt caacccgtac catcccgaga tgtatttgcc tccattgacc
     7081 ctgcagcact gaaagccagc gcaaggggca cgcagacgta ttagaaaacc taacacagcg
     7141 ggatcgacta gtggccgcgc cacacactgc gacctacatt tccgtgtcag gttttctaat
     7201 acctctgcat ggggggttat gatggcccat gtaaatagat atcctcgtaa tcactagaca
     7261 cgcttgatgt ttcgaatcca aggctaggca aggccaaaat attcatcacc gccccaaggc
     7321 caaggccagt gctgtttttg ccttcttttc ttgcatcgcc acaatcttac cctctcggcc
     7381 cccaacttct cgcaccgtcc gtcatgggtc attccatgac gttcaggctg agtccaagcc
     7441 actaacgtta tccaggaata ggttatatcg agtttagcgt cagcgtgaca ctttgtcata
     7501 ttagaatgaa ctgacaggta tgacaagtcc cgtattgagg gagttcgttg ccttgtgcat
     7561 gacctcaatg gcgtttcctt gtcagttgat caggctttac aacgctgccg ctatttctaa
     7621 tactatgggc tataagtgga taactctaag cctaagttcg cgtcgcaagt cacctttcac
     7681 atccatcttg ataattgata cggaaaaagc aaaagagggg accaccaggt gtggagaccc
     7741 cgtccgcaat ttgtaaaatt aatttcaagc agccggttct agcctttaag ctttgggaac
     7801 attcagggtc gctagataat tagcaatacg ccaggttgct gatcagtata ccaaggctcg
     7861 tgaaactgcc agcgccaatg tgacagcaat cgctgaatag cgacaaagct tctagcttcc
     7921 cagcgtgggt agaaactcgg tcaaggcatc cttgacgatg ctcagctttc ccccctcccc
     7981 ctcccccctt ttttttgcgt ctttcttttt ctttcttttt ttaattcctt aaaatgtgaa
     8041 aggctttcac ggcacaactc agcactataa ataccgtgaa taccctttaa ggaatggttc
     8101 gcaaaaatac cgccccggtc ctgcgtcatt cgcgcttctg tctcagtctt tggcgtacga
     8161 aggaagagag ccacttgcga aggatggcca tacaaagagg acagtgacaa ccaactgaag
     8221 gctgagtgca taaaggattc attatgtgac tttatctggc actatttttg cagagtaatc
     8281 tttgctgagt ggctgtaagt ttgtttaaac tatatgtgca aagcctagtg atgaaaggcc
     8341 cgtgcataga agtgccaggt cgctcagcac gtctcgcttt tcggctccgt acaccggtcc
     8401 acgggtacct gtggccggag tcactagagt gagcaagctt ggattataag cccaccgagt
     8461 taagcggcgt tggcagcagg ccctactccc ttgctgtcgg tacgcctcat acggtatacc
     8521 aggcccgaca gatgctcatg ctgatcgtgg gctgaggggg tcaatcaggt gccgcagacc
     8581 gctttccaca gtggtgtttc atgaatatct tgctgagctt gggatgatga taagaatgag
     8641 actcggcgcc gagttgggct tgcacagtca gcgccgagtc acattgaagc ttgtgcccca
     8701 agatggagtc gtcggccagt aaagtcgccg acttcgtatg agtggaaccc gtggcttcgg
     8761 ccctggcgca tgtgcttcgt ggaactggaa ccaccacaag aggcccccca cattccatgc
     8821 agagtcccag gaatgtgatt gacgaatagg tgtccgccag agacaattgg gtggcttgta
     8881 tatccacccg tcacaagcac acgcgccgcc atgctgtgcc aatctcgaat atccatcagg
     8941 tcaactgcaa tccgctatcc caggccacat agtgtttacc catatgtcgt cctctaagtt
     9001 tcaatgccag ccagtgagat atcacagtcc gggtctgagt catcaggatt ggtgagaacc
     9061 ggcggcacag gagaatagtt ctcactcttg tgccgcggga ggattgctca ggtgactctc
     9121 tgcgccccac cggccgtggt tgccgtgtca tgtcttgctg gacccgacaa ttgggatttg
     9181 acagccggag gaaggcgcca agcaaatcac gatgtcttac cagatctcaa actgctgcag
     9241 cgccgcaaca gcctcagagg aaccgtgcag gcggtgtgct aaggcatggc gatccccagt
     9301 tcgacccctg ctcctctttg tttgcttttc gtcattctca cgagtcatcg tatctgaagc
     9361 ctgtagggct ccgagggcga tccaaattct gcctatctga ctaggatact atctaggtac
     9421 tttcaacaca tgccatcgct gtggagcacg gttgtgcaag ttgggatgtc tcggtgcccg
     9481 cgagtaacca aatgctgatt gaacccctgg gtcagccact cggttatcct gcagccttac
     9541 gtgtgcatac cctgcccact gctcctcgaa agcggattcg accccaaatg gtcgacaatc
     9601 tggctgcctt ccatatggct tccttgccag ccctgtgacc tgcatgcaga agtgagacct
     9661 cgaaccgaac ccgggcacgt ggcttgtcaa cagcgaagct acccaacgcc caagtaccca
     9721 atcatgcact atacggcaag tgaattagtc ccccgcagct tcctgtgccc ttcttcgccg
     9781 ctaccaacga agcgaagagt gaggcgagat ggataacacg gacccgagct ccgggctccc
     9841 attcctacat aaacctgagg aacccacggc ggttgcgacc tcctaccccc tcaaccgtac
     9901 gggcctttgg cgaacagaca cctgagcaac aaagttctgt acgacggttg ctgagacttc
     9961 aagtacatac tctcaacccc cgtactcaac accactcaaa atggccaaga ctgtgtacct
    10021 gccagacctg gaggccggtt ggctatggcc tcgtcgtctc aacatccaca cagccgacat
    10081 caggcaggag agtctcgact gggctgccag cttcggagct ttcacaccac aagcacagaa
    10141 ggccttcgat aaatgtaact tcagtgcgta ccacgaagcc tcccccgatt cagtagtggg
    10201 ggcaccatca tgctgacaca agttttcaaa gatctgctga cgggtctgat gtacccgcgt
    10261 ttgacgagag agcagctgag gtgcgcgtgc gatgtcatga atctcttctt catctttgac
    10321 gagcactccg acaagtccga gcccgtcgat gtttggaacc aagtccatgt cctaatggat
    10381 gccctccata acccggacag tccccgacca gctggagagt gggtaggcgg cgaggttgcg
    10441 agacagtaag tcataccctt gccttcggat cgcccacccc catcataaga ctgagcaagc
    10501 ttgctgaaga tactgagcag attttggatc caaaccatga agatctcaac caagtcgttt
    10561 cagcgacgct ttcttgtggg ctgggaagat tacctcaagg gtactgcaca acaggccgaa
    10621 gacaggtcgc ggtcatatat ccgcaatgtt gatagctatc tcgaggttcg gcgacagacc
    10681 attggggtat tgccgtctct gctctttttc cagatggata tggacttgcc agatgaggta
    10741 ttggcacacc ctaccatcgt ggcactggag atgctcgcgg ttgatctcac catcattgcc
    10801 aacgtaagtg ctatgccact ccagccagcc acccacaagg tcgcgcaaaa atcttcaaag
    10861 acggcgcaga aacttacgtc atcgatgcct taggatctat tgtcatacga caaagaacaa
    10921 gcctccggcg atgacgagca caacctcgtt acgattgcta tgaaggagtt caagaccgac
    10981 gtgcagggtg caattgactg ggcggccaag atccacgctg agttggttcg acagttcaac
    11041 caactcgttc tcacggcacc acgatggggt ggccccgtcg acttggatgt ccagacatac
    11101 gtggacggta tcgcccaatg ggttgtggcc aacgtccagt ggagtttcga gagcgagagg
    11161 tactttggaa agcgcggtca gcaaatcaag aagacccggg ttctgcagct tcttcccaag
    11221 aaagtaaagg cccatgccga agtcggtccc gtggtggtcg acgatctctt atcgtaaggg
    11281 ctgggagaag ttgttcctag gaacgatgac actgggcgga aatttggacg tttcctttgt
    11341 ctagaaaaga ttcctgcaaa ggaagcccgc aagggccaac atacaatagt agcatgggcc
    11401 ggcgtttctg atatatagca gcaacttgaa ttgctggaac ttcgctcttc tggccgtaat
    11461 tcgttcgaac agactcgaag atactagaat atacgttgct tttgatgttt gttcgcactg
    11521 accgtatcca tattatgata tcttcatatt tgtacctgtt tgatccacct ctggggcatc
    11581 agggacatcg aagtcctgtt gagagctgtt cgcgatttca tccaatgaag ggcagctgct
    11641 cgcttcgcca gttatgtaac agtatagtcg gaaaaggaaa tcaagtctct gtctttttgg
    11701 ctagtgtgac cgaattaggt agagtggttg ctgcagactg gcatcaattc gattgtagca
    11761 atcgccgtcc gtagggtttt aggttacacc ttcgaaccgt gcttgtcgtc gaaggtagta
    11821 ctttctgtct caacagaaat cgtccgctct tggatgatat gcctttcgct ggagttgtcg
    11881 tcggatagcc gttcccactt gctatcccac ttgcccccaa taacagaagt cttggcgcgg
    11941 ctgccgaagg tatccatggg cacactctgt tctgtaggac tgttgagagt gtcgccctga
    12001 gaaccgtaac cgacgggccg gcttccggac ccggagccgg acgcgtaacg agaggtttca
    12061 agatatctgc ggaataactg atgaagagcg ggaagggaag ttgcgataag gccaagaccg
    12121 ctctcgacct gacaccagat agaaatgtgg ccgttccaat ctgtgaagtg tcagtttcct
    12181 gcgaagctaa cacaagagcg tcaagaaagt atgtgcttac agagccggtc tgtctcgacg
    12241 agatagtatt gcaaataagg cgcgcgaaca attgtggctg ccgaggcaac agcacctagg
    12301 cccagaatag tcatgaccgt agtctttgct cgcctggaca tctgcaggtt gcgtacaatg
    12361 aagtaaggga tagtagcgca catccagtca gttactatcc ctactgccgt ccaggcatat
    12421 ccgatgttga ccacggtcat atagttgccg cacgttccca gaagagggtt ccagtatgct
    12481 cgcacgggtc tgcagtaaag tagggaagcc aaaacgccta ccacggccat gatgctagcc
    12541 accagttgca tgccatacaa ggcccagcgg taccctctct tcgtagtgat gcgtactaga
    12601 gtgagcacaa ctgatgcttt tatgaagggc atcgacacgc catatagtac ctgcgagtag
    12661 agcaagtatt cggcgcatcg gaccatcaga taagggttaa ggtcggcgtc cggcgtgccc
    12721 agcccgtagt gggcagcttt aatggcgaaa atactgctgg agaagaaagc gagctaaggg
    12781 cacaaagcag tcgcaggtca gctgggtggc acagaagagg caaagcaggt tcaagtgata
    12841 tatcacacga cgttttgcac tccaccgtcg ttgacggtaa taacatcata ctaagagaca
    12901 tgttactcac gtagcctaga acagcggaag catcgtccca gccccagtta tgcgtcttcc
    12961 tgcccatcca tcctcgaaca tagactcgta agccaacgac tattgtggct atggtggcag
    13021 tgactaagac aatgaccata aggctcaggg cgaggttcct cggcgtgata ggcggctcag
    13081 catacgcggc ggcctggaga agctcgccct gctcgatggc ggaaggctcg gttgaagaca
    13141 tactgaagac ccgtctggat attagactga gacctccgtg aatgagcatg cggaagtcag
    13201 caagcagact ctttaaagga agtgctcatg ctctgcgtgg cgaccagatg atgggtctga
    13261 cccacggggt tttctttccc aggagcaggc caaggttatg gtgctctcca tttccctttg
    13321 cgccagacaa tgccgggcat gagctgcagc tagcgaatca ctaacgaata aattaccatg
    13381 catcttcact tgccgagagc tcgaagcgct acacgatcga cgtacccacc agcagaactc
    13441 gcgaatacgg tccctacact ggtgcggatg gctgctggaa atttccgccc tggggtgact
    13501 tgtcggccac cgttgcatcc cggatggaca cagcacgcta ggggttttta gcggccgctg
    13561 acagctcccg cggtcctgtc tccacccagc cgtacctggc gcaaccgcta gtctgtctca
    13621 tgatagtaaa gaatatctag ctccgaggat gcagaagtga gacagcagga cagatctggt
    13681 attgtggtaa catgaatgta tcatgccccc tggccagcga cactacttga cagtggcggg
    13741 cagggcttga gaatctacaa cagagagtgg gtctgtccac ttggcccacc gtctaaactc
    13801 tccaccagat tagtgccagc ggcccgatcc tggtgatcca tcttagcaac tgagctagcc
    13861 acctcaggta tcgatgcgct tcgcaacaca tggcccatga acacgacgtg cgtcgattca
    13921 ttgctgtgaa ggacaagacg aatcttgcta ctgtggagga atgtacggta gtgcaaggta
    13981 tctagtctcc ctgccgggcg ggtcctcccg gggttgtact ttgcgagtcc tgtctccccc
    14041 atgtcgcggg gtcctggtat ctcccttgct cccctgaaaa taccactgtg atacgtagtg
    14101 atgtatgtga caagtgggta gcagcgatat gaattggaac atagtaaaga acgggaaggc
    14161 tgtcctccaa aatcaaatat tcaaataacc atcatgatgt ctatacctat tgcgctgccg
    14221 ttcggcaaga gcccaccctt tcaggccaaa tgttgacctg tctggttatg ctgcaagact
    14281 ctccaggaaa tagctattac ctgatgtcaa gctctgcctt gggtaatgtt tgcgggatct
    14341 attcaaaaga aagtcatcct tgttctctgg gcgctgcaag aaatcaatac gatgggccga
    14401 ttctcctttg acctgcattt gtatatcatg gccaaaagag agctacaata cgacctcgca
    14461 cgcggaccta gtaaaggtct catgggaaga cccttgtgtt atccaatggg aacgcgacgg
    14521 gttaaaatgt ctgtgctcca cataacccgg cgatgctaac ctgctctggc ctcagccgac
    14581 gcggtcagca tgacccccgt gtaactgaga agatcatggc aaggacttct gattccccag
    14641 tggttcattg actggctgac ttctagctga actgtcttcc atgcaagtgt cgtgaacggg
    14701 atattgagat cacgccacat aagctgcagc ctcttgaatg cagcatatct gaacagaaat
    14761 ttataatatc atccaatggc ttaaatggac cacttgccaa gcagcacaac ttttgacatt
    14821 gatttaattg gttctagcta ccatgcctgc tgcaacccca agggctagcg atggggcagt
    14881 caacagggtt caagattgcg cgcattatga tggatggatg gatggatgat atgatatcgc
    14941 attgcgctgc gccgcgggcg tatcccccaa ataaaactgt ctcgcagttc acacagcatc
    15001 cggcacccag gtgactcgac ttcccgagac acattcatag aatcaacgaa aaaagcagac
    15061 ccaaaatgtt ccggagatca gctcccccaa ctagggttcc tacggatacc gttatcccct
    15121 tccgttactt tgatgatacc ccgctatggc gatctttcat tttgtattcc atgtttgtgt
    15181 acgacgaggt gcttgaccca gaacggctcc ggaacagcct cgaagagctg gccaggcgag
    15241 acggctggca gaaaatcggg gcccggttgc gtcgtaacgt atgtcacatc accaccacca
    15301 accaattggc cagtacattg atcaactgaa caggaaacag ggggcctaga atatcacgtg
    15361 cccatacagt tcacgacaga acgttcagcc gtggcatact cccataccac atttgacatg
    15421 cttagtacgg atcatgctgt cgcatcgcgc ctaccgagac caagtgcaac gcccgcaaca
    15481 gtttgtgacc cggacgagtt tcgcagcctg ttccagaagg atggcgcccc gactgagttg
    15541 aaccattatc taaatgcaga tgtccctcag attggtcttc acattgtgtc gttcaaagat
    15601 aaaaccctag tctcgctata ctggccgcat accttgatgg acgcattagg gaagcaagac
    15661 tttcttaaag catggacgtt ggtattacag ggccgcgctg acgaggtcgt ccctccactt
    15721 atgcccgata atgaccctct ttcggacctt ggaaaacatc caagcgaggc tcataaactc
    15781 gagaaacaac gcatgtcaat gctgcagctt gtgggatacg gactaggcac cattcccagc
    15841 cttttcagta gcaagaagaa ccgcatggtc tgtgtgcctg cggcgtttgt gcaaaagcta
    15901 cgcagagagg cttatatcga cctcgcggat gagagagccg agaattgctc catcagcttg
    15961 acaactggga tggcaaatca ttctctcagc tcagccgacg aaccattatc tgcaccctca
    16021 agcccttcag atggcggatt ttcacccaca agcctttcgc ccacatcgtc tgcaatctca
    16081 tatgagacga aagcctctac tgtggcttcc gacgaggatg ggtacttcct gagcgatggg
    16141 gacatcctct gcgcatggtg gacaaaactt gcagtctcac atctccccgc cagttcacgg
    16201 cggacggttt gcatcaacaa cgcctactcg ctgcgttcgc ccttggctga ggacctgctt
    16261 cctcagagca acccctacat ttctaacgcc gttggattca tcaacgtgtt gctgcctgta
    16321 gccgacatcc tcagtcagcc gcttggccgt gtggcgtcta ctttccgcca gaccatcaag
    16381 gcgctgggaa ctcgtgccca ggtagaggcg ttcgcttcga tgtggagaga atcatccgca
    16441 aagttgccac cctttttcgg cgacagcggc atgcacatgg tcacctactc aaattggtgc
    16501 aaggctcgac tctttgagac ggacttttcg gcagcagtgc ccaactggga gccgacagag
    16561 aagatgcaaa agcccctcag gccaacatat atacaaaact gccagtttgg actatgtctt
    16621 ccgaacggat tccccatcat tgggaaggat aacgatggca attactggct gtccggttac
    16681 atgaacaagg gccactggga ccagattgag gaacagcttg cgcgaatggt atagtcttgg
    16741 ccatcgttaa tcaacagcac taagtataag agctcggccg tatcgaggcc tgtactcccg
    16801 attgtaatgt ggccaagatt tacgtctttg acataatcat atgaagcgga acttttcgca
    16861 gtccgcaaaa cccattataa ctctggggta agcctccaga tttccagact ctctaggtac
    16921 cctatccacc aagtccttct acctcgaata catgttaagt tgcggtaatg accacttttc
    16981 atactgagat atgggccctc accgttgcga taatccgtca ggaaaccgca ggctgctaca
    17041 taagctgggg aaagccggaa agatgtatag tggagcttga cgtttcctta tctgctctgg
    17101 gacttgattt tcaaggtcaa cgaagatttg agggcggtcg tcaggtctgt gccatatgcc
    17161 tactattaac aactcaaccg agcttcggta tggctggatc gctgggtcat agagatgttt
    17221 atctattact tgcttagaat aggttcccta accatgacgc atagctggta gaggccgatg
    17281 ggctctccaa gatcaaagtc tagtgtatct acttcgcgga aacccaattt ctcatacaca
    17341 ggttttcctt ctggtgtagc ttccaaataa gccttgatgc cagcttcatc cgcaagacac
    17401 agcatgggag caattaatgc cttggctgcg ccccgtctgt ggtactttgg tgccgtacat
    17461 atcaacgata gtcctaacgt attcttctgt cagctgatac ttgccggcca gggcttcagg
    17521 gcgttgcctc acctaacatg ttctctgtat accacttgtc cgaagcaccg gatagagcgt
    17581 cgaagaatcg tcgacatacc gccggatctg cgccctcggg acaatccgcg ggcgccggtg
    17641 ccggttctac agctgaggca ctcgccgaga tctcgtcggc ctggtcgatc ggcccagtgg
    17701 ccacatcttc cgttccaacg atcttggaga catcccctgc gccgccagac cattcgccga
    17761 agtgcgtgga ctctttaggg atatcccatc tcgcccacgc caccagatcc ccgctctcga
    17821 tgtccgtgat tttaaagtgg cgtatgttac ggtctctaaa ctttggcgtc attctgcgac
    17881 gcatccaggc catcatagac tctcgactcg gtgaccacca atgggtgttt ccaggattcg
    17941 ccttgaaggc ttcataataa acttctgcga gtgcgtctag gtctaccaga gtgcagtagg
    18001 atatagcgaa ggacgacgaa agagaagcgg gggctgcaaa ggggagcgcc atgactgcta
    18061 ctggtgaagt aggatcttgt ttgaccattc ggttcaatct tgaggcacga accccctttt
    18121 cagcagcaac tcagcttgga gattcgaggt agggaaagcc ggctggaagg tccataagca
    18181 ctcgctttaa gtatgtagat tagcgtccat gaggcaggcc cccgttgcgc cggagcaaaa
    18241 acccgtcttg gcaaagtcgg cgcttgccga ttcggagctc atcaatgcca tggaattccg
    18301 acgccgatga ctcttcgccg gcaaagagca agtcggcggg caaggtcgcc tgccggcaca
    18361 cataggggca tcttcccaga tattattttc tctgcgcttt tccttccgac agacatccca
    18421 cttggccccc tggagaaata cagtacgttg ttccgaagta ctcatcgtgc ccgtgagccg
    18481 tagtcgccct tagagacccc gcgcgctgaa cgcgactagg tgcatgcctt tttatcctcc
    18541 gtgttcaaag gggcatctac tcgtcccggc ctcactgcaa tcgcatcttg agatcgcctc
    18601 gccgagctga aagctatcag gttggactag acgtgcgttc ttcaaggcaa agggacttgg
    18661 ggtcgtccgt ggctagcgtt cgtcgctcga ggagattttt gagaagtcgt catcgagggt
    18721 caatacatag atctcaatgt ttcaagcgtt tcatgcagtt atctatctac agcagatgcc
    18781 ggtacactac gtacaatcaa gatggacctt gcgggcacct cagcttgaac tgtgcacctc
    18841 ctggactgcc gcgtcgggat gtggccactc aggacgctga actcatcccc cacaaaacgt
    18901 tggttcgggc gctagaacag tagatcaccg ggggtgcttg agcctgaaac tcgtcgcaca
    18961 agcctctgcc accctgcctg gccttgctgc tcgtgccccc agtgcattgc gatctactcg
    19021 ttttgctcaa ctgaaacgac atgcggccat gagcgggtgc aaggcacaat acccacccgt
    19081 actgtcgaga ggctgcacga tccactggta ccgcatctaa tcttgcaact tttgacgaat
    19141 gttgaggtct cgacttttgg ccggatgcca tgtgacaggt gctactgcaa accagcgcct
    19201 acaccaagat agtggcatat gcaagcaaca gaagagcgtg acccgagccc tggaaacttg
    19261 cctggaagca gtgggcgtat ggccgcaaaa gcctcaaacc ccgctgcgcc tggggttaga
    19321 gttccgattt acatcctcgc cgagtcaccg caaccttggg gcgtgctact ccggcttcag
    19381 agaactatgt ccctggccac gactgggcta tgccaacgtt attgtccgtg atgtcttctt
    19441 gccatccaag tcatgccacc cgcggcgcca gacgcaaccc catactcagc aaatgcttgt
    19501 tcggggaaga aggtagttgt tctgcagcgc gtagctggaa tctatgttgt catgcgcatg
    19561 tcctgcatgg atgcatggcg aacactgagg gcaacgccaa ccagccaacc accgatcccg
    19621 aacccccaat cacgggcctg gcaacattga ggcctgaggg tcccctcctg tcagggcgag
    19681 tcccctccct gcctcctgga ggtgtcgtct ctacctcaac tagccttatc gcgttcccat
    19741 cagctggcac agctcaaagg agccccgagg agatggaggg gtgttcccag tcgatcggac
    19801 gccagcctcg agagtcgaga atgccatcct gggctgccgc ctgggcaggc cccatggacc
    19861 acagacgcat ccatggatcc atatgtagca tcgtgtgatt gacgcctgac cttgactatt
    19921 gcactccgta tctccaatag ccagtcgacg gctgccctgg ggctggggct ggggcttgtg
    19981 ggtttgcgta gccagcgcag ttctcccgcc gccaagacac aagtccaaac acatgtgtgt
    20041 gtgtgcatgc acagcagcga gacgctcccc atgttcatcc cgcccgtctc caactaataa
    20101 gtccccttag cgatttgggc ggatcatcat catcgaccct ccaccatctc gcaagctctc
    20161 cagctcccac ttgacttgaa ccccagtcac ccatcctcat cagtcactcc aagccgaact
    20221 ggtcacgcct cagctcatgg cagcgttttg cacactttcc aactcggagc acttgtctct
    20281 ctaccttgct acttacactc tgagtctgag accagcccca actttggccc ggtgaagcca
    20341 gcccccattt gcctggcctc tgacccattt tcgctcacgg gcggcgcggc ggcggcgacg
    20401 gcacatggca tttgagttga tcgtcatcac ctagttccct tgcacacgac tcgactcatc
    20461 acgtaaacct accgacgacg ccctacctac tcccaacccg tgattccttc tcaccgtacc
    20521 ttcttttcga cctcctgtga cgtgctcccg accttttgct cccgcttttg ctttccttcc
    20581 tcgtgcttgt aactgtttcc cctccatctt cacctgcgct ccgctccgtt cttcgccttt
    20641 ccgacgtcgt cgactaattg tccattgctg gctgtcgggc ggactgtgca ccccaacaca
    20701 acactgcgaa tggttcaaac ccaaatgcga caggctgatc tccagctgca tgaataacgt
    20761 tagacgcgag cagcgaaacg gcagcatcct tccgatcagc ataccacaac ttcaccacct
    20821 ccaccacgcc tccaccgttt ccgtggtgtt tctctagccg cagcagcacc agcaacagct
    20881 ggatcaagtc ctcgctgttg gcctcccacc gcaaacacag gcgcaaccat gcgtcctccg
    20941 agaatcgcca ttctcgtgct cttcttcgcc gcctgcctct tcctgctctg ccgctccatc
    21001 acggctgtag ggcaaacccc tccggtcata tcggcgcccg cgtccaccca gaagtccggc
    21061 ttcaggtcgc tcttctcctt ctcggcgccc ttctcgctct tcccgccgaa tgccatcatt
    21121 accattgccg atgacaacag cacatcattc gccgcgcggc cggctgcttt cgggcccccg
    21181 ctgcccacca aaggcctgaa cggccagctc tggatcggca gcggctttac cgaggatact
    21241 ctgcaggacg gcgaggagag cgatggagag ctcggct
//
