# Supplementary material for: Genome sequencing and physiological characterization of three Neoarthrinium moseri strains
Source: BMC Microbiol. 2025 Aug 21;25:526. doi: 10.1186/s12866-025-04274-z (PMC12369201; doi:10.1186/s12866-025-04274-z)
Supplement: Supplementary file 16 — Supplementary Material 16. [file 12866_2025_4274_MOESM16_ESM.zip › BiGSLICE/input/Nmoseri/CBS16480/JAFEVA010000049.1.region001.gbk]

LOCUS       JAFEVA010000049        17658 bp    DNA     linear   PLN 06-APR-2022
DEFINITION  Neoarthrinium moseri strain CBS 164.80 scaffold49_Wmoseri_CBS_16480,
            whole genome shotgun sequence.
ACCESSION   JAFEVA010000049
VERSION     JAFEVA010000049.1
KEYWORDS    .
SOURCE      Neoarthrinium moseri
  ORGANISM  Neoarthrinium moseri
            Eukaryota; Fungi; Dikarya; Ascomycota; Pezizomycotina;
            Sordariomycetes; Xylariomycetidae; Xylariomycetidae incertae sedis;
            Neoarthrinium.
COMMENT     ##antiSMASH-Data-START##
            Version      :: 7.1.0
            Run date     :: 2023-12-04 12:18:39
            NOTE: This is a single region extracted from a larger record!
            Orig. start  :: 265814
            Orig. end    :: 283472
            ##antiSMASH-Data-END##
FEATURES             Location/Qualifiers
     protocluster    1..17658
                     /aStool="rule-based-clusters"
                     /category="other"
                     /contig_edge="True"
                     /core_location="[10000:11378]"
                     /cutoff="20000"
                     /detection_rule="(indsynth or dmat or indole_PTase)"
                     /neighbourhood="10000"
                     /product="indole"
                     /protocluster_number="1"
                     /tool="antismash"
     proto_core      10001..11378
                     /aStool="rule-based-clusters"
                     /tool="antismash"
                     /cutoff="20000"
                     /detection_rule="(indsynth or dmat or indole_PTase)"
                     /neighbourhood="10000"
                     /product="indole"
                     /protocluster_number="1"
     cand_cluster    1..17658
                     /candidate_cluster_number="1"
                     /contig_edge="True"
                     /detection_rules="(indsynth or dmat or indole_PTase)"
                     /kind="single"
                     /product="indole"
                     /protoclusters="1"
                     /tool="antismash"
     region          1..17658
                     /candidate_cluster_numbers="1"
                     /contig_edge="True"
                     /product="indole"
                     /region_number="1"
                     /rules="(indsynth or dmat or indole_PTase)"
                     /tool="antismash"
     gene            583..2028
                     /locus_tag="JN550_010089"
     mRNA            583..2028
                     /locus_tag="JN550_010089"
                     /product="hypothetical protein"
     CDS             583..2028
                     /codon_start=1
                     /gene_functions="biosynthetic-additional
                     (rule-based-clusters) DAO"
                     /gene_kind="biosynthetic-additional"
                     /locus_tag="JN550_010089"
                     /product="hypothetical protein"
                     /protein_id="KAI1862752.1"
                     /sec_met_domain="DAO (E-value: 4.9e-10, bitscore: 31.9,
                     seeds: 521, tool: rule-based-clusters)"
                     /transl_table=1
                     /translation="MFDVVVVGAGFSGLQAAYSLQQAGLSVATVEARDRVGGKSWSVSL
                     CSIEGTADLGAAWVNDTLQPRIWSYIKLLGLSDSVVSQRLGHKGVFIQENGERSLFDFG
                     MAPDVSGSIDEPENILTNFLLTTLHKFPTAEKATFERIRNHIQAESLKPNGLRPEDDGI
                     SLDQYCRNLGAGSLTLSMINLWVRVMHGLESTEESAAWFIDYCRSNRGLFAVRADDCTG
                     GNYLRLPQGTQAIAKGIAGLIRYENISLSQPVASIEDKGSHVVVTTAAGKDFKSRKVIV
                     SIPSSMYKEIDFLPALPPRVQELVYSNRLGHYNKAIVFYKTPWWRGLGFNGFALSYKGP
                     ACVIRDTSVDDHGIWALTCFVNGRPGEEWSRRNAKERRKAILDELAEIFGMSIESECYE
                     PLEFRDQIWQHEQFSRGALCPVHQIGNYTKFADVYGKPVGNIHFVGTEFSKDWKGYMEG
                     ALASGEQGAGEVIRALKESTTGL"
     PFAM_domain     613..1995
                     /aSDomain="Amino_oxidase"
                     /aSTool="clusterhmmer"
                     /database="35.0"
                     /db_xref="PF01593.27"
                     /db_xref="GO:0016491"
                     /description="Flavin containing amine oxidoreductase"
                     /detection="hmmscan"
                     /domain_id="clusterhmmer_JN550_010089_0001"
                     /evalue="1.40E-49"
                     /gene_ontologies="GO:0016491: oxidoreductase activity"
                     /label="JN550_010089"
                     /locus_tag="JN550_010089"
                     /protein_end="471"
                     /protein_start="10"
                     /score="169.8"
                     /tool="antismash"
                     /translation="FSGLQAAYSLQQAGLSVATVEARDRVGGKSWSVSLCSIEGTADLG
                     AAWVNDTLQPRIWSYIKLLGLSDSVVSQRLGHKGVFIQENGERSLFDFGMAPDVSGSID
                     EPENILTNFLLTTLHKFPTAEKATFERIRNHIQAESLKPNGLRPEDDGISLDQYCRNLG
                     AGSLTLSMINLWVRVMHGLESTEESAAWFIDYCRSNRGLFAVRADDCTGGNYLRLPQGT
                     QAIAKGIAGLIRYENISLSQPVASIEDKGSHVVVTTAAGKDFKSRKVIVSIPSSMYKEI
                     DFLPALPPRVQELVYSNRLGHYNKAIVFYKTPWWRGLGFNGFALSYKGPACVIRDTSVD
                     DHGIWALTCFVNGRPGEEWSRRNAKERRKAILDELAEIFGMSIESECYEPLEFRDQIWQ
                     HEQFSRGALCPVHQIGNYTKFADVYGKPVGNIHFVGTEFSKDWKGYMEGALASGEQGAG
                     EVI"
     gene            3140..4218
                     /locus_tag="JN550_010090"
     mRNA            join(3140..3510,3564..4218)
                     /locus_tag="JN550_010090"
                     /product="hypothetical protein"
     CDS             join(3140..3510,3564..4218)
                     /codon_start=1
                     /locus_tag="JN550_010090"
                     /product="hypothetical protein"
                     /protein_id="KAI1862753.1"
                     /transl_table=1
                     /translation="MPGIVQTSKPCKAPPVVGPRTTKARRPIVDIPEFMINEARSTSVD
                     KWDPSKHMAFKAPAAIYTMKEIGLEGQGISPHAVSEPFPLFTREAIMQMRREIFSDPVM
                     KNCRFGSDFIANMVRGMGAERAPFIYDAWYDPAILAAISAVAGVDLIPTFDYEVANVNI
                     SINDEKAEVLTGSDEESAVAWHYDSFPFVCVTMASDCTGMVGGETAIKLPDGSEKKVRG
                     PAMGTAVVMQGRYINHRAMKAFGGRERIALVTAFRPRNPLVRDETILTGVRPISHLEEL
                     YSQYVAYRFDVLEERFRHKLKEERRRVVMKRSINIGDLRSFIEDQQNYLASMLEELYEV
                     E"
     gene            5254..9264
                     /locus_tag="JN550_010091"
     mRNA            join(5254..6916,6975..7546,7621..9264)
                     /locus_tag="JN550_010091"
                     /product="hypothetical protein"
     CDS             join(5254..6916,6975..7546,7621..9264)
                     /codon_start=1
                     /gene_functions="transport (smcogs) SMCOG1288:ABC
                     transporter related protein (Score: 281.4; E-value:
                     2.4e-85)"
                     /gene_kind="transport"
                     /locus_tag="JN550_010091"
                     /product="hypothetical protein"
                     /protein_id="KAI1862754.1"
                     /transl_table=1
                     /translation="MAKSTPEKTAPNAGSDDSFSHLLDSEADILRQQVSAPATDVGITT
                     LYRYATISDKIILVISAICAVAGGAALPLMTLLFGNLQGTFQEYLLNTILYEEYNSRMT
                     SFVLYFVYLAIGQLVVFYISVVGFLYTGEHISNAIRERYLSSCLRQNIGYFDSKMGNGE
                     ITSCITTDIDTIRQGISEKLGFALTAVATFFSAFIIGFVSYWKLTLVLFSTVVALLTIM
                     SSASVFITRYSIQMSQSTSLANSIIGDVLQSIRTTVAFGAQDRLAKKHEDYLSRAERDG
                     FRMKATVAVMVAGMMLVLYLNYALSFWVGSTFLIDEEVSLQKVLTIMMAIMLGAFELGH
                     VSPHVQAFLMALSSAQKLFNTIDRLPPLGLDPTLDTGDEPDKIVGTIRFDNVKHIYPSR
                     PQVAVLDSFSLVIPAGKTTAIVGPSGSGKSTIASLLERFYAPVSGNIYLDGRDISLLNL
                     RWLRRTVSLVSQEPRLFDTTIYENIRHGLLGSPLAMDSLERQNELIVAAAKKANAHEFI
                     TELSQGYDTVVGERGFLLSGGQKQRIAIARAIVSDPKVLILDEATSALDSESESSVQTA
                     LTAASYGRTTITIAHRLSTIQDAHNIVVLSKGFIIEQGTHIELLQKEQAYFRLVESQRL
                     HAEASLPPQTRYELLPATMDQTPSLPASQGGQMGGPNVTSTDKAAVAAPAGIVLQRSNT
                     RRSRNGWWATVKFIASLNMEEGKLMVWGCFWSIICGAGNPVQAVFFGKQIATLSAPLSA
                     DNISQVKHASNFWSAMYVMLAVVQFIAFLAQGVAFAHCSERLIHRVRDRAFRAVLRQDI
                     SFFDETSTGTLEAFMSTEVKQVTGLSAATLSTLIIACSTLVGAMSVSLAIGWKLSLVCI
                     ATIPLLLACGFTRFYMLAYFQAHARNAFRESAGRASEAISSIRTVAALTREDQVSTKFH
                     QELEVQQRDSLYSVLKSSIFYAASQSLVHLVFALGFWYGGTLIARHEYDLFQFFVCFSA
                     IVFGAQSAGTFFSYSQEIGNAHQAAVNVQALFEREVAIDTWVTTGRRIHPDECKAAIEF
                     RNVDFSYPTRPNQQILRGFSLKIDPGQHVALVGPSGCGKSTVVALLDRFYDPVCGNISL
                     NGQDIRSLNLNDYRAAISIVSQEPNIFYGTIRENVLLGAPATREISEEAIVAACRDANI
                     FDFIASLPDGMDTVVGGSGVLLSGGQKQRIALARALVRDPKILLLDEATSSLDSESELL
                     VQASLDQAAFGRTTISVAHRLSTIQRADVILFMHQGAVAEIGTHEELVNMDNRYARFVK
                     LQSLEGSW"
     PFAM_domain     5425..6258
                     /aSDomain="ABC_membrane"
                     /aSTool="clusterhmmer"
                     /database="35.0"
                     /db_xref="PF00664.26"
                     /db_xref="GO:0005524"
                     /db_xref="GO:0016020"
                     /db_xref="GO:0055085"
                     /db_xref="GO:0140359"
                     /description="ABC transporter transmembrane region"
                     /detection="hmmscan"
                     /domain_id="clusterhmmer_JN550_010091_0002"
                     /evalue="1.50E-48"
                     /gene_ontologies="GO:0005524: ATP binding"
                     /gene_ontologies="GO:0016020: membrane"
                     /gene_ontologies="GO:0055085: transmembrane transport"
                     /gene_ontologies="GO:0140359: ABC-type transporter
                     activity"
                     /label="JN550_010091"
                     /locus_tag="JN550_010091"
                     /protein_end="335"
                     /protein_start="57"
                     /score="165.9"
                     /tool="antismash"
                     /translation="LVISAICAVAGGAALPLMTLLFGNLQGTFQEYLLNTILYEEYNSR
                     MTSFVLYFVYLAIGQLVVFYISVVGFLYTGEHISNAIRERYLSSCLRQNIGYFDSKMGN
                     GEITSCITTDIDTIRQGISEKLGFALTAVATFFSAFIIGFVSYWKLTLVLFSTVVALLT
                     IMSSASVFITRYSIQMSQSTSLANSIIGDVLQSIRTTVAFGAQDRLAKKHEDYLSRAER
                     DGFRMKATVAVMVAGMMLVLYLNYALSFWVGSTFLIDEEVSLQKVLTIMMAIMLGA"
     PFAM_domain     join(6466..6916,6975..7000)
                     /aSDomain="ABC_tran"
                     /aSTool="clusterhmmer"
                     /database="35.0"
                     /db_xref="PF00005.30"
                     /db_xref="GO:0005524"
                     /description="ABC transporter"
                     /detection="hmmscan"
                     /domain_id="clusterhmmer_JN550_010091_0003"
                     /evalue="4.30E-33"
                     /gene_ontologies="GO:0005524: ATP binding"
                     /label="JN550_010091"
                     /locus_tag="JN550_010091"
                     /protein_end="563"
                     /protein_start="404"
                     /score="114.9"
                     /tool="antismash"
                     /translation="LDSFSLVIPAGKTTAIVGPSGSGKSTIASLLERFYAPVSGNIYLD
                     GRDISLLNLRWLRRTVSLVSQEPRLFDTTIYENIRHGLLGSPLAMDSLERQNELIVAAA
                     KKANAHEFITELSQGYDTVVGERGFLLSGGQKQRIAIARAIVSDPKVLILDEATS"
     PFAM_domain     join(7475..7546,7621..8367)
                     /aSDomain="ABC_membrane"
                     /aSTool="clusterhmmer"
                     /database="35.0"
                     /db_xref="PF00664.26"
                     /db_xref="GO:0005524"
                     /db_xref="GO:0016020"
                     /db_xref="GO:0055085"
                     /db_xref="GO:0140359"
                     /description="ABC transporter transmembrane region"
                     /detection="hmmscan"
                     /domain_id="clusterhmmer_JN550_010091_0004"
                     /evalue="8.30E-54"
                     /gene_ontologies="GO:0005524: ATP binding"
                     /gene_ontologies="GO:0016020: membrane"
                     /gene_ontologies="GO:0055085: transmembrane transport"
                     /gene_ontologies="GO:0140359: ABC-type transporter
                     activity"
                     /label="JN550_010091"
                     /locus_tag="JN550_010091"
                     /protein_end="994"
                     /protein_start="721"
                     /score="183.2"
                     /tool="antismash"
                     /translation="GCFWSIICGAGNPVQAVFFGKQIATLSAPLSADNISQVKHASNFW
                     SAMYVMLAVVQFIAFLAQGVAFAHCSERLIHRVRDRAFRAVLRQDISFFDETSTGTLEA
                     FMSTEVKQVTGLSAATLSTLIIACSTLVGAMSVSLAIGWKLSLVCIATIPLLLACGFTR
                     FYMLAYFQAHARNAFRESAGRASEAISSIRTVAALTREDQVSTKFHQELEVQQRDSLYS
                     VLKSSIFYAASQSLVHLVFALGFWYGGTLIARHEYDLFQFFVCFSAIVFGA"
     PFAM_domain     8578..9033
                     /aSDomain="ABC_tran"
                     /aSTool="clusterhmmer"
                     /database="35.0"
                     /db_xref="PF00005.30"
                     /db_xref="GO:0005524"
                     /description="ABC transporter"
                     /detection="hmmscan"
                     /domain_id="clusterhmmer_JN550_010091_0005"
                     /evalue="2.70E-32"
                     /gene_ontologies="GO:0005524: ATP binding"
                     /label="JN550_010091"
                     /locus_tag="JN550_010091"
                     /protein_end="1216"
                     /protein_start="1064"
                     /score="112.3"
                     /tool="antismash"
                     /translation="RGFSLKIDPGQHVALVGPSGCGKSTVVALLDRFYDPVCGNISLNG
                     QDIRSLNLNDYRAAISIVSQEPNIFYGTIRENVLLGAPATREISEEAIVAACRDANIFD
                     FIASLPDGMDTVVGGSGVLLSGGQKQRIALARALVRDPKILLLDEATS"
     gene            complement(10001..11378)
                     /locus_tag="JN550_010092"
     mRNA            complement(join(10001..10124,10188..10372,10425..10977,
                     11042..11214,11274..11378))
                     /locus_tag="JN550_010092"
                     /product="hypothetical protein"
     CDS             complement(join(10001..10124,10188..10372,10425..10977,
                     11042..11214,11274..11378))
                     /codon_start=1
                     /gene_functions="biosynthetic (rule-based-clusters) indole:
                     dmat"
                     /gene_kind="biosynthetic"
                     /locus_tag="JN550_010092"
                     /product="hypothetical protein"
                     /protein_id="KAI1862755.1"
                     /sec_met_domain="dmat (E-value: 3.7e-86, bitscore: 282.2,
                     seeds: 47, tool: rule-based-clusters)"
                     /transl_table=1
                     /translation="MDSVGDTTNQGAELWWSVCKPAIAGLLDSAGTYTEDEKVSQLAFF
                     RRHVVPWLGPQPLSDGIHAVNPIDAISPVEASINFTANGKPIVRYQYEPLSATRQHQEA
                     KERLGQEHVRQMLSQIEVELNKPDLRWAHQFIEQLFPKNEDETALALIRAKSELPPPLD
                     HALTFNMALDLDGAQRKMKAYMFPMAKNLATNRHRDARDAGFDAIRNLRPNGDRLAPSL
                     DFLDSYWDTCPEHLTLDMIGMDCIDPCKARVKIYAHTTTCNSWDIVQHIYTFGGKAVEP
                     ERLHGLEILHSIWDTLRDERPYTPDNHSKQMRHPTSFLGSLMFSFEIKPGREVPDVKVY
                     VPMWQYAPSDGHVTNNLLSAFSKLGWFDVAKVRKFRSPV"
     PFAM_domain     complement(join(10028..10124,10188..10372,10425..10977,
                     11042..11214,11274..11342))
                     /aSDomain="Trp_DMAT"
                     /aSTool="clusterhmmer"
                     /database="35.0"
                     /db_xref="PF11991.11"
                     /db_xref="GO:0009820"
                     /db_xref="GO:0016765"
                     /description="Tryptophan dimethylallyltransferase"
                     /detection="hmmscan"
                     /domain_id="clusterhmmer_JN550_010092_0006"
                     /evalue="3.40E-85"
                     /gene_ontologies="GO:0009820: alkaloid metabolic process"
                     /gene_ontologies="GO:0016765: transferase activity,
                     transferring alkyl or aryl (other than methyl) groups"
                     /label="JN550_010092"
                     /locus_tag="JN550_010092"
                     /protein_end="371"
                     /protein_start="12"
                     /score="286.7"
                     /tool="antismash"
                     /translation="ELWWSVCKPAIAGLLDSAGTYTEDEKVSQLAFFRRHVVPWLGPQP
                     LSDGIHAVNPIDAISPVEASINFTANGKPIVRYQYEPLSATRQHQEAKERLGQEHVRQM
                     LSQIEVELNKPDLRWAHQFIEQLFPKNEDETALALIRAKSELPPPLDHALTFNMALDLD
                     GAQRKMKAYMFPMAKNLATNRHRDARDAGFDAIRNLRPNGDRLAPSLDFLDSYWDTCPE
                     HLTLDMIGMDCIDPCKARVKIYAHTTTCNSWDIVQHIYTFGGKAVEPERLHGLEILHSI
                     WDTLRDERPYTPDNHSKQMRHPTSFLGSLMFSFEIKPGREVPDVKVYVPMWQYAPSDGH
                     VTNNLLSAFSKLGWFDVAK"
     aSDomain        complement(join(10031..10124,10188..10372,10425..10977,
                     11042..11214,11274..11360))
                     /aSDomain="TIGR03429"
                     /aSTool="tigrfam"
                     /description="arom_pren_DMATS: aromatic prenyltransferase,
                     DMATS type"
                     /detection="hmmscan"
                     /domain_id="TIGRFam_JN550_010092_0001"
                     /evalue="1.90E-84"
                     /identifier="TIGR03429"
                     /label="JN550_010092"
                     /locus_tag="JN550_010092"
                     /protein_end="370"
                     /protein_start="6"
                     /score="282.2"
                     /tool="antismash"
                     /translation="TTNQGAELWWSVCKPAIAGLLDSAGTYTEDEKVSQLAFFRRHVVP
                     WLGPQPLSDGIHAVNPIDAISPVEASINFTANGKPIVRYQYEPLSATRQHQEAKERLGQ
                     EHVRQMLSQIEVELNKPDLRWAHQFIEQLFPKNEDETALALIRAKSELPPPLDHALTFN
                     MALDLDGAQRKMKAYMFPMAKNLATNRHRDARDAGFDAIRNLRPNGDRLAPSLDFLDSY
                     WDTCPEHLTLDMIGMDCIDPCKARVKIYAHTTTCNSWDIVQHIYTFGGKAVEPERLHGL
                     EILHSIWDTLRDERPYTPDNHSKQMRHPTSFLGSLMFSFEIKPGREVPDVKVYVPMWQY
                     APSDGHVTNNLLSAFSKLGWFDVA"
     gene            12131..13917
                     /locus_tag="JN550_010093"
     mRNA            join(12131..12199,12253..12348,12410..12479,12542..12880,
                     12936..13385,13445..13917)
                     /locus_tag="JN550_010093"
                     /product="hypothetical protein"
     CDS             join(12131..12199,12253..12348,12410..12479,12542..12880,
                     12936..13385,13445..13917)
                     /codon_start=1
                     /gene_functions="biosynthetic-additional
                     (rule-based-clusters) p450"
                     /gene_functions="biosynthetic-additional (smcogs)
                     SMCOG1034:cytochrome P450 (Score: 319.2; E-value: 7.8e-97)"
                     /gene_kind="biosynthetic-additional"
                     /locus_tag="JN550_010093"
                     /product="hypothetical protein"
                     /protein_id="KAI1862756.1"
                     /sec_met_domain="p450 (E-value: 2.4e-63, bitscore: 206.9,
                     seeds: 50, tool: rule-based-clusters)"
                     /transl_table=1
                     /translation="MDVSKSARFLSISRLEAASLIILALISYYALKCIYLLYYHPLARF
                     PGPLLASMSDLWISSSIATGRHPFRMVKLHQEYGDVVRIGPNWLSFATPQAYQDIYGRP
                     SQGKKLFLKFAEFERPGDISTTRDPDLHSLQKRALSKGFSAAALRDQEVIVQQYADLLV
                     RQLGSLGQGGKVATNIGEALNWFTFDVIGDLAFGEPFNALLNGSNHMISLITDALRYSG
                     VIFLRRQRPYVGPLIARLLFPRHLEETHLEYQKLADEKSAKRIVRGDLDRQDFFSHLIR
                     DHRITKEELMATAWTLIMAGSETTATALTATIFYLLRTEGVLQKLRDEVCTKFDSSDQI
                     NDGSTKGLEYLSAVIEEGLRLFPPLALGLPHESPGAVIDGHYVPPGVCVSAENFSLSYD
                     SRFWIEPQSFKPERWIGAGIEGDNKAAHVPFSEGPRSCIGKSLAYVEMRLILAKLVWHF
                     DWVLASTDLDDWNQASMCYALWTMPKLMVEFHPRQASSVY"
     PFAM_domain     join(12428..12479,12542..12880,12936..13385,13445..13818)
                     /ASF="active site cysteine inconclusive"
                     /aSDomain="p450"
                     /aSTool="clusterhmmer"
                     /database="35.0"
                     /db_xref="PF00067.25"
                     /db_xref="GO:0004497"
                     /db_xref="GO:0005506"
                     /db_xref="GO:0016705"
                     /db_xref="GO:0020037"
                     /description="Cytochrome P450"
                     /detection="hmmscan"
                     /domain_id="clusterhmmer_JN550_010093_0007"
                     /evalue="5.20E-61"
                     /gene_ontologies="GO:0004497: monooxygenase activity"
                     /gene_ontologies="GO:0005506: iron ion binding"
                     /gene_ontologies="GO:0016705: oxidoreductase activity,
                     acting on paired donors, with incorporation or reduction of
                     molecular oxygen"
                     /gene_ontologies="GO:0020037: heme binding"
                     /label="JN550_010093"
                     /locus_tag="JN550_010093"
                     /protein_end="466"
                     /protein_start="61"
                     /score="206.9"
                     /tool="antismash"
                     /translation="IATGRHPFRMVKLHQEYGDVVRIGPNWLSFATPQAYQDIYGRPSQ
                     GKKLFLKFAEFERPGDISTTRDPDLHSLQKRALSKGFSAAALRDQEVIVQQYADLLVRQ
                     LGSLGQGGKVATNIGEALNWFTFDVIGDLAFGEPFNALLNGSNHMISLITDALRYSGVI
                     FLRRQRPYVGPLIARLLFPRHLEETHLEYQKLADEKSAKRIVRGDLDRQDFFSHLIRDH
                     RITKEELMATAWTLIMAGSETTATALTATIFYLLRTEGVLQKLRDEVCTKFDSSDQIND
                     GSTKGLEYLSAVIEEGLRLFPPLALGLPHESPGAVIDGHYVPPGVCVSAENFSLSYDSR
                     FWIEPQSFKPERWIGAGIEGDNKAAHVPFSEGPRSCIGKSLAYVEMRLILAKLVWHFDW
                     VLASTD"
     gene            complement(14255..15663)
                     /locus_tag="JN550_010094"
     mRNA            complement(join(14255..14605,14680..15216,15281..15462,
                     15621..15663))
                     /locus_tag="JN550_010094"
                     /product="hypothetical protein"
     CDS             complement(join(14255..14605,14680..15216,15281..15462,
                     15621..15663))
                     /NRPS_PKS="Domain: TauD (9-341). E-value: 1.3e-24. Score:
                     79.3. Matches aSDomain: nrpspksdomains_JN550_010094_TauD.1"
                     /codon_start=1
                     /gene_functions="biosynthetic-additional
                     (rule-based-clusters) TauD"
                     /gene_kind="biosynthetic-additional"
                     /locus_tag="JN550_010094"
                     /product="hypothetical protein"
                     /protein_id="KAI1862757.1"
                     /sec_met_domain="TauD (E-value: 2e-24, bitscore: 79.3,
                     seeds: 119, tool: rule-based-clusters)"
                     /transl_table=1
                     /translation="MDSQSGFLIKAFADDAEVDLLREAIRRYLVVVIKGQKNELPSKNW
                     ELLQKLDPGAPEFTEEEWAKMYNPKGEGILSKLGYSTIPNAGRLYLMGKGYQGENHYGI
                     KNANLSEAFADAYYSKPLLKEDFKRGIARFQSWHMDGPQYKIHTPMYSSFRTIKLPRGE
                     QVVEWADGSGMTKKIKPGRTGFFSTAQLYEMLTDKEKKMVDHSWCEQMYYPYEWILGCR
                     GNANGLNVASEGREVPEKIMEAMPRNPEDQHILPLVWVNPTTGAKHLQVQPNTVRRLYI
                     RHGESEKPKIIDDVKKVRDILSGLQYRVIRPENIYVGPDDEGDHLFWYNWGVMHTKIDF
                     PVEFGTRTAHQGWLPATQAPTGPVPIPSKY"
     aSDomain        complement(join(14345..14605,14680..15216,15281..15462,
                     15621..15636))
                     /aSDomain="TauD"
                     /aSTool="nrps_pks_domains"
                     /database="nrpspksdomains.hmm"
                     /detection="hmmscan"
                     /domain_id="nrpspksdomains_JN550_010094_TauD.1"
                     /evalue="1.30E-24"
                     /label="JN550_010094_TauD.1"
                     /locus_tag="JN550_010094"
                     /protein_end="341"
                     /protein_start="9"
                     /score="79.3"
                     /tool="antismash"
                     /translation="KAFADDAEVDLLREAIRRYLVVVIKGQKNELPSKNWELLQKLDPG
                     APEFTEEEWAKMYNPKGEGILSKLGYSTIPNAGRLYLMGKGYQGENHYGIKNANLSEAF
                     ADAYYSKPLLKEDFKRGIARFQSWHMDGPQYKIHTPMYSSFRTIKLPRGEQVVEWADGS
                     GMTKKIKPGRTGFFSTAQLYEMLTDKEKKMVDHSWCEQMYYPYEWILGCRGNANGLNVA
                     SEGREVPEKIMEAMPRNPEDQHILPLVWVNPTTGAKHLQVQPNTVRRLYIRHGESEKPK
                     IIDDVKKVRDILSGLQYRVIRPENIYVGPDDEGDHLFWYNWGVMHTKIDFP"
     PFAM_domain     complement(join(14345..14605,14680..15216,15281..15462,
                     15621..15636))
                     /aSDomain="TauD"
                     /aSTool="clusterhmmer"
                     /database="35.0"
                     /db_xref="PF02668.19"
                     /db_xref="GO:0016491"
                     /description="Taurine catabolism dioxygenase TauD, TfdA
                     family"
                     /detection="hmmscan"
                     /domain_id="clusterhmmer_JN550_010094_0008"
                     /evalue="4.40E-22"
                     /gene_ontologies="GO:0016491: oxidoreductase activity"
                     /label="JN550_010094"
                     /locus_tag="JN550_010094"
                     /protein_end="341"
                     /protein_start="9"
                     /score="79.3"
                     /tool="antismash"
                     /translation="KAFADDAEVDLLREAIRRYLVVVIKGQKNELPSKNWELLQKLDPG
                     APEFTEEEWAKMYNPKGEGILSKLGYSTIPNAGRLYLMGKGYQGENHYGIKNANLSEAF
                     ADAYYSKPLLKEDFKRGIARFQSWHMDGPQYKIHTPMYSSFRTIKLPRGEQVVEWADGS
                     GMTKKIKPGRTGFFSTAQLYEMLTDKEKKMVDHSWCEQMYYPYEWILGCRGNANGLNVA
                     SEGREVPEKIMEAMPRNPEDQHILPLVWVNPTTGAKHLQVQPNTVRRLYIRHGESEKPK
                     IIDDVKKVRDILSGLQYRVIRPENIYVGPDDEGDHLFWYNWGVMHTKIDFP"
     gene            complement(16520..17624)
                     /locus_tag="JN550_010095"
     mRNA            complement(join(16520..16837,16894..17048,17102..17203,
                     17253..17416,17464..17624))
                     /locus_tag="JN550_010095"
                     /product="hypothetical protein"
     CDS             complement(join(16520..16837,16894..17048,17102..17203,
                     17253..17416,17464..17624))
                     /codon_start=1
                     /gene_functions="biosynthetic-additional (smcogs)
                     SMCOG1182:Polyprenyl synthetase (Score: 230.5; E-value:
                     3.9e-70)"
                     /gene_kind="biosynthetic-additional"
                     /locus_tag="JN550_010095"
                     /product="hypothetical protein"
                     /protein_id="KAI1862758.1"
                     /transl_table=1
                     /translation="MAVLEAPYVYISSLPSKDVRNRFIDALDYWLKLCPETVAHVKQVT
                     DLLHNASLILDDFEDDSPLRRGKPATHTIFGAAQSINTSNYTITKAIRMVLGFVEPARA
                     LEILDKIMSLFQGQAMDLFWSYNNHCPSLDEYYRMVDNKTGQLFCIATYFMVTELPKDV
                     RSAQMLLERFTLLLGRYFQVRDDYQNLMSADYTRQKGFCEDLDEGKYTVPLIFTLQSQP
                     PNLRVLHILSIGKRTGKLAKEQKDLVLKIIEEAGGFQYTRSVLADLYGRLCGQLQELEV
                     MFGSSNTDLRCLLELLKI"
     PFAM_domain     complement(join(16736..16837,16894..17048,17102..17203,
                     17253..17416,17464..17618))
                     /aSDomain="polyprenyl_synt"
                     /aSTool="clusterhmmer"
                     /database="35.0"
                     /db_xref="PF00348.20"
                     /db_xref="GO:0008299"
                     /description="Polyprenyl synthetase"
                     /detection="hmmscan"
                     /domain_id="clusterhmmer_JN550_010095_0009"
                     /evalue="2.10E-49"
                     /gene_ontologies="GO:0008299: isoprenoid biosynthetic
                     process"
                     /label="JN550_010095"
                     /locus_tag="JN550_010095"
                     /protein_end="228"
                     /protein_start="2"
                     /score="168.0"
                     /tool="antismash"
                     /translation="VLEAPYVYISSLPSKDVRNRFIDALDYWLKLCPETVAHVKQVTDL
                     LHNASLILDDFEDDSPLRRGKPATHTIFGAAQSINTSNYTITKAIRMVLGFVEPARALE
                     ILDKIMSLFQGQAMDLFWSYNNHCPSLDEYYRMVDNKTGQLFCIATYFMVTELPKDVRS
                     AQMLLERFTLLLGRYFQVRDDYQNLMSADYTRQKGFCEDLDEGKYTVPLIFTLQSQPPN
                     LRVL"
ORIGIN
        1 tgctagtctc gtaggtatta tcatttcgtg ggtggcctta tgattgtact tcattaataa
       61 tgttctaagc accagctgtc tagatcttct gcgtagctgc gggacttgga ctaccaagat
      121 agccacagat tgacagttcc gtttgaggga gcctatttcg agagaggctg agatcgttta
      181 ttttagatgg gactgttcac tactgcaggg atcggatctg tggttgcagg gatcgggact
      241 cgctcacggt cgggctgggt agcatgcgat tggctgtgcc tagcgccgag ctgccgaata
      301 taccatagta actcctagta ggttagcctt tgacttcgac cggtcatatg cgcttctctc
      361 tcatcgaaac atacccggat ccatcatcaa cgtaatgatg caacgggcgc ctttattatc
      421 ctgtcttcct cctctgcttt cctgccgtgt gtcaactgtt tgatttgata gcgacctgga
      481 ggtcataaat gattatctcc tatattcggt gtcgcataca gggtcatcaa tcaccggcta
      541 tcttcctgtt ccgaatcacc taccctgtac acgacattca gaatgttcga cgttgttgtg
      601 gttggcgctg gtttcagcgg tctccaagca gcttattcgt tgcagcaagc tggtctgtcc
      661 gttgcaacag tggaagctcg cgatcgcgtc ggaggcaaaa gttggagtgt cagtctctgt
      721 agtattgaag ggacggctga tttaggtgct gcctgggtta atgatacctt gcagcctagg
      781 atttggtcct atatcaagct ccttgggctc agtgactcag tagtaagcca gagactgggc
      841 cacaaagggg ttttcataca agagaatggc gaaagaagcc ttttcgattt tggtatggct
      901 ccggatgtga gtggcagtat tgatgagccc gaaaatatac tcacgaactt cttgctaacc
      961 accctccaca agtttcctac cgcggagaaa gcaacattcg aacgcatacg caatcatatc
     1021 caagctgaat cattgaagcc caatggcttg cgaccagagg acgacggcat ctcgctcgac
     1081 cagtactgcc gtaatcttgg tgccggttcc ttgacattgt ccatgatcaa cctttgggtt
     1141 cgtgttatgc acggtctcga atcaactgag gagtcagcag catggttcat agactattgc
     1201 cggtctaatc gcgggctttt cgccgtccgt gctgatgatt gcactggggg gaactacttg
     1261 cgacttccac aaggtactca agccatcgca aaaggtattg cgggccttat acggtatgaa
     1321 aatataagcc tatcccagcc ggtagcttcc atcgaggaca aaggttctca cgtcgtcgtc
     1381 actacggcag caggcaagga cttcaaatcc aggaaggtga tcgtttctat cccaagcagc
     1441 atgtacaagg agattgactt cttacctgcc ttacccccac gtgtgcagga actagtctac
     1501 tccaacaggc ttggacacta caacaaggcc atagtcttct ataaaacacc gtggtggcgg
     1561 ggtctgggct tcaacggttt tgcattgagt tacaaaggcc ctgcttgcgt gatccgcgat
     1621 accagcgttg acgatcacgg catatgggcg ttaacatgct ttgttaatgg ccgtccaggc
     1681 gaagaatgga gtaggcgaaa tgcaaaagag cgcaggaagg ctatcctgga tgaactggcc
     1741 gagatatttg ggatgagtat cgagtctgag tgctatgagc cactcgaatt ccgtgaccag
     1801 atctggcaac acgaacagtt cagtcgtgga gcactttgcc cggtccacca gatcgggaac
     1861 tacacgaagt ttgctgacgt atatggaaaa ccggtgggta atatccactt tgttggtact
     1921 gagttttcta aggactggaa aggatatatg gaaggtgcct tggcctctgg tgagcagggt
     1981 gccggtgaag tcattcgtgc tttgaaggag agcaccactg ggctgtaaaa tatcagatgt
     2041 cgtgcaacaa tggaaatctt gtggtagtag tcctagttgc tattaccggc agtgcagtga
     2101 tgctagtcat actaagtcac tatactacgg ccttactaag aaatggagta aattctaatt
     2161 gcggacgttt cttcaattgg aggacttgct attacgaggc gtggacagtg ccagaagtct
     2221 tcgagtgttt ggcattgtaa acagggatgc atagctcgct gtagcctaag ccgccatgat
     2281 tttagatcac cctgaggggc tggaggtggg gaggtcatca caacaagtgc gaagtgttgg
     2341 ccgatagcgt cacgtagcat tggcttttca atactttatt agtggtgcac gagttcaaaa
     2401 gttgcgtgcc actcagcatc gggagctctt gacatcctga agtcacatgt tctctcgggt
     2461 agaaaccgaa ttgactatca tcggttaatg atacggtcga tctctccaaa ttaggttacc
     2521 caaacttctc gggccaggaa ttgcccgatg cggagaagat acgcagcgcc aaatcgatac
     2581 cacgaataat gcaccccata caagctttga atatggaggg tcggaaccgc ttgatgtaag
     2641 cctttatggc tacttatttt acccagccgc atcgggaatg gcggagtgcc gcgcaagcat
     2701 ctgtctgcat gctatcagaa ctcatttgat atgatagatc aatatcaatg gctgacaaga
     2761 tattccggtc ggccgaaaat cggcaagaaa tgcaggggaa gctagtgttt gttggtggtg
     2821 ctgctttttg ttatcagacc catgaccact ttcggctctg gaagatagtg tcaaggttcg
     2881 agaaagctgg attaagtgta atgcggtaaa gcacgttcta tctatttcta ccgatactga
     2941 ggcatatgac tacgcacgag catatttcgc acactaggat cccgaatcat ctagcgacca
     3001 tgggtataat aatcgaaagc cgcttgactc cagggagagg tgagtagttg aaggtcggcg
     3061 ctttgagcac acaccaaagc atcagtaccc ctaaatactc ttcaaaaagt ccatacagac
     3121 actccattgt ttattgatca tgcctggtat tgtccagact agcaagccat gcaaggcacc
     3181 acctgttgtt ggaccccgga cgacgaaggc aaggcggcct attgtcgaca tccctgaatt
     3241 catgatcaat gaggctcgca gcacgtcagt cgataaatgg gatccctcca aacatatggc
     3301 cttcaaggcc ccggcagcca tctataccat gaaagaaatc ggacttgaag gccaaggcat
     3361 atctccccac gcggtttctg agccttttcc gctattcact cgcgaggcta ttatgcagat
     3421 gagaagggag atttttagtg accccgtcat gaaaaactgc cgatttggct ctgacttcat
     3481 tgctaatatg gtacgtggca tgggcgccga gtaagtctat tgccccagtt tacattgact
     3541 ccagctgatc ttttcatcct tagacgagcc ccctttatat atgatgcatg gtacgaccct
     3601 gcgatccttg ctgcgatatc tgcagtagct ggagtcgacc tgattccgac ctttgactat
     3661 gaggtggcaa acgttaatat ctccatcaat gacgaaaaag cggaagttct gaccggctcg
     3721 gacgaggaat ccgccgttgc gtggcattat gatagcttcc cattcgtctg tgtcacgatg
     3781 gcctccgact gcactggtat ggtgggcgga gagacagcaa ttaaattgcc ggatggtagt
     3841 gagaaaaaag tcagagggcc tgcaatggga acagccgtcg tcatgcaggg gcgctatatc
     3901 aaccatagag ccatgaaggc gttcggaggt cgggaacgta ttgctttggt caccgcattc
     3961 cgcccaagga accccttggt acgagacgaa accatcctga ctggggtacg gcctattagt
     4021 caccttgaag agctatacag ccaatatgtg gcgtatcggt ttgacgtgct tgaggaacgc
     4081 tttcggcata agctcaaaga agagcgacgc cgcgtggtca tgaagcgaag tatcaatata
     4141 ggtgatttac gatctttcat agaagatcaa caaaactatt tggcctccat gttggaagag
     4201 ctctacgaag ttgagtaata cacggaggat ttatcagcat tggtaaaatt caatctgaca
     4261 gattgcaaat tccatttttc cgtagcacaa actcttacat tcggtttgtt tgatcagcga
     4321 caatgatagc attacaagct gtaacattga tatacttgta gctaaatagg tcttgtgtta
     4381 aacattatcc caaacatcaa cggcttttgt tccggagagg agtagtggca agtggtcctt
     4441 cccgctgccg ctcgattcaa gacaacttgc acatcctttc tacttcgaag tctatgaagt
     4501 ggtgtaatga cgtggaagtt ttgattcctg atcatggtgc gcgtaagagg agctcgctgt
     4561 tattaatcgc agatgataat actgcgcgac ttagcatcat atccgctccg accttcctag
     4621 caggtagccg taggccttaa attgataggt tcagcgtcac aagtgcggct gtgagggtgt
     4681 tatgtagttg ccaattggca cggtgtgagg gagcatccct actgtaccga ttgacatggc
     4741 ctataaattg aggcgttatc accagctacc gccagctgtg tttgtattag cagctggcac
     4801 agccatctat atccactccc ttgtgagggg tgcgtgtaat tgctaattgg cacggtgtga
     4861 gggagcatcc ttaccgtatc ttttgtcaat ttagtacacc ccttgttgcg aagatgtatc
     4921 agtcatgtga cctataatag ctccgatggc tagaacttgc cgagtgcact ggacagagtc
     4981 tggcttcaga aatacgaact tggaccaggg gtgatcatgc ccaatcacct tatccctgct
     5041 catgtgcaaa tcggaagcag gtttaaagtt taaaatgcaa atgcaccggc agattcacct
     5101 gtacccaacc ccttaagtcg atcttgaagc acctgcacct tttacacttc tgagacggta
     5161 tcgctggcaa cctcagtcaa tgcgaacttc aaagaacagt gtctacatag cgtccaggtg
     5221 ttctacattt cttcgagtat tattttgggt atgatggcaa agtcaacccc cgagaagaca
     5281 gcaccgaatg ctggctctga cgattccttc agtcatcttt tggattccga ggccgacatc
     5341 ctgaggcaac aggtttctgc tcctgcaaca gatgttggta tcaccactct gtaccgatac
     5401 gccacaatct cggataaaat aattcttgtc atcagcgcga tctgcgccgt agctggcggt
     5461 gcagcgcttc ctcttatgac actactgttt gggaatctac aaggaacgtt ccaggaatat
     5521 ctcctcaaca cgatactgta tgaagagtac aacagccgca tgacctcatt tgtcttatac
     5581 ttcgtatatc tcgcgatcgg tcagctcgtt gttttctata tatctgtcgt tgggtttctc
     5641 tatactggcg aacatatcag taatgcgatc cgcgaacgct accttagtag ctgtctacgc
     5701 caaaatattg gatatttcga tagtaagatg ggtaatggag aaataacatc ttgtataacg
     5761 acggatatcg acaccattag gcaaggaatc tcggaaaaac tcggcttcgc tctgacagca
     5821 gtcgcgactt ttttttctgc tttcatcatt ggcttcgtat cttactggaa gctaacgttg
     5881 gtccttttct ccacggtagt tgccctgctt actatcatga gctcagcctc ggtcttcatt
     5941 acgcgttata gtattcagat gagtcagtca acttctcttg ccaacagtat cattggagat
     6001 gtcttgcaat caatccgcac cacagtggcc tttggtgcgc aagaccgcct cgctaagaag
     6061 catgaagact accttagccg ggctgaacgc gacggattca gaatgaaggc tactgtggct
     6121 gtcatggtcg ctggaatgat gctggttcta tatttgaatt acgccctatc attctgggtg
     6181 ggaagcacat tcttgatcga cgaagaggtc tctctccaga aagttctcac catcatgatg
     6241 gccatcatgc ttggggcatt tgaactagga catgtgtctc cgcatgttca ggcatttttg
     6301 atggcccttt cctctgctca gaaactcttt aatactattg acagactacc accgcttggc
     6361 cttgacccaa cacttgatac cggcgacgaa ccggataaaa tagtaggcac aatacgcttt
     6421 gacaatgtga aacatatcta tccgtctcgc ccccaggtag cggtcctgga cagttttagc
     6481 ctagtaatac cggctgggaa gactacagcc atcgtgggcc cgtctggatc cggaaagagc
     6541 accatcgcca gtctccttga aaggttttac gcacccgtgt ctggtaatat ctatctggac
     6601 ggacgagata taagcctgct taaccttcga tggctacgcc gaacagtatc cttagtcagc
     6661 caggagccaa ggctgttcga cactacaatt tatgagaata ttcgccacgg gcttcttggc
     6721 tctccactag cgatggacag cctggaaaga caaaacgaat tgatcgtggc tgccgctaag
     6781 aaggcgaatg ctcatgaatt catcaccgaa ctctcacaag gttacgacac cgttgtgggc
     6841 gaacgaggtt tcctactctc tggaggccaa aagcaacgca tcgctatagc tcgagcaatt
     6901 gtttcggacc ccaaaggtgc ccaacaacac tcctaccatg cgtcgttcgc tccctcactg
     6961 acatactaat aaagttctta tactggacga ggcaactagc gctttagata gcgagtctga
     7021 aagctcggtt caaacggcgt taacagctgc tagctacggt cgcaccacta tcacaattgc
     7081 acatcggctt tctaccattc aagatgctca caacatagtg gtgttatcta aaggattcat
     7141 catcgagcag gggacacaca ttgagctgtt acagaaagaa caagcctatt tccgtttggt
     7201 tgagagtcaa agactccacg cagaggcttc cttgcctcca cagacacgtt acgaactgtt
     7261 gcccgcgacg atggaccaaa cgccatctct gcccgcctct cagggtggac agatgggtgg
     7321 gccaaatgtg acttccacgg acaaagccgc cgttgcagca ccagcaggaa tcgtattaca
     7381 gagaagcaac acgcgccgca gtcgaaatgg atggtgggcc acagtaaagt ttattgcatc
     7441 tctgaacatg gaggagggga agttaatggt ctggggctgt ttctggtcaa tcatctgtgg
     7501 tgcgggaaac ccagttcagg ccgtcttctt cgggaagcaa atagcggtat gtgcctactt
     7561 gcctcgcata gtaagccact tagtggaaaa ttcggattgc taaactaatg gtcacggcag
     7621 acccttagcg cgcccttgtc cgcagacaac atcagtcagg taaagcacgc cagcaatttt
     7681 tggagcgcaa tgtatgtgat gctcgccgtc gtacaattca tcgcctttct cgcacagggt
     7741 gtggcattcg cacactgttc agaacgactg attcatcgag tacgtgaccg cgccttcagg
     7801 gcggtactac gtcaagatat cagcttcttc gacgaaacca gcactggaac tttggaagct
     7861 ttcatgtcga cggaggtgaa acaagtcact ggtcttagtg cagctaccct gagtacactg
     7921 atcatagctt gtagcacgtt ggtaggcgct atgagcgtaa gcctggctat cggctggaag
     7981 ctttcactcg tgtgcattgc gacaattccc ttgcttctcg catgtggatt tacccgcttc
     8041 tacatgcttg cttactttca agcgcatgct aggaatgctt tccgggagtc cgctggtcga
     8101 gcttctgagg ccatctcttc gatccgtacc gtagctgcac tcactaggga ggatcaggta
     8161 tcgacgaaat tccaccagga actcgaggtt cagcagcggg acagcctgta ctctgtcttg
     8221 aagtccagta tattctatgc tgcgtcccaa tcactggttc atctcgtatt tgcgctcggc
     8281 ttttggtatg gcggcacgct gattgcacgg cacgaatatg acctcttcca gtttttcgtc
     8341 tgcttttcag caatagtgtt tggcgctcag tcggccggca ccttcttctc gtactctcaa
     8401 gagattggaa atgctcacca ggctgcggtg aatgtacagg ctctattcga gcgggaggtt
     8461 gctatagaca cttgggttac cactggccgg cgaatccacc ccgatgaatg caaggctgct
     8521 atcgagttcc gcaacgtgga ttttagctat ccaactcgcc ctaatcagca aattttgcga
     8581 ggattcagct tgaaaattga ccccggccag catgttgcgt tggttggtcc atctgggtgc
     8641 ggtaaaagca ccgtcgtggc tctcctagat cgattttatg atccagtgtg cggcaatata
     8701 tctctcaacg gccaggatat ccgctctctg aatctcaacg actacagagc tgcaatatcg
     8761 attgtgtcgc aggagcccaa tattttctac ggtacaatta gggagaatgt cctcctcggg
     8821 gcgcccgcga cacgtgagat tagcgaagag gctatcgtcg ctgcttgccg agatgccaat
     8881 atattcgatt ttatcgcctc cttaccagat ggaatggaca ctgttgtagg aggtagtggg
     8941 gttctcctgt ctggtggtca gaagcaacgc attgctctcg cacgcgcatt ggtgagagac
     9001 ccaaagattc ttttacttga cgaggccacc tcctcattgg actcggagtc cgaactgctt
     9061 gttcaagcaa gccttgacca ggccgctttt ggtcgaacca cgatttctgt agcgcatcgg
     9121 ttaagcacaa tccagcgtgc cgatgtaatt ctattcatgc accagggagc cgttgcagaa
     9181 atcggaacac acgaggagct tgttaatatg gataatcgct acgctagatt cgtaaagctc
     9241 caaagcctag agggatcatg gtaggccagt cactgcaatg tgccaggaac aaaggtctcc
     9301 tggtcagaag gatatcactg atcgaaccat aagtcaagga tgcttgttgc aagcaatgtt
     9361 acaagaatag cacaacgtta cccggggcca ttccgagttc ctatccagtt tagcacccat
     9421 gataggcaat tattctgtca acaatagaag ccaaaccact ccacttgttg ttgcacgcgc
     9481 ttcaactctt tgtttacacg caaatttcaa gaagtaacag gttacaagaa aaatagccat
     9541 cgccaatcgg atttacacaa agtaatcaaa tatggcacta ttgatacgcc acgtattgac
     9601 tgacggtact tgtggctgtg tcacagggtc ttgttacaca agttggtcct caacccaaca
     9661 aacgggcagg gagtaatctt actatccggt aaacccaggt tgtattcatt ctgaggtctg
     9721 ggaaatacca cagcctgcgt aaacaggtac aatataaccc tggtctgaaa tccaggcaag
     9781 aaaatctcat cgtcgccctg gagcagcaat tgttgccttt ccactgactg catagtacac
     9841 agtcatgtac gcaccagttt cgaatgtgta ggaataagac acattgctgt ggaggattga
     9901 cgagggtgaa tcgaggtcag cagctgggaa agcacgccgg agatttgtca tgtagttctg
     9961 acgtaacagt aagctaatgg accggataga tgattccatg ctatacgggg gaacggaatt
    10021 tcctgacctt ggcgacgtcg aaccaaccta gcttgctaaa cgccgacaac aagttattgg
    10081 taacgtggcc atcgctcggt gcatattgcc acatgggcac gtatctaaca tccatttgtt
    10141 tattagctgc gtagagtgag aaagttaaga agggttagag gactaacact ttaacgtcgg
    10201 gcacctcgcg cccaggtttg atctcgaaac tgaacatgag gctgccgagg aaagaggtgg
    10261 gatggcgcat ttgcttgctg tgattatccg gcgtataagg tcgttcatcc cgcaaagtat
    10321 cccatataga gtgcaagatt tctagaccat gcaaccgctc tggttccaca gcctataagg
    10381 gtcagtgata tcatactcta acagaaatcg ttgcaattgc taacctttcc accaaaggtg
    10441 taaatgtgtt gtacgatatc ccaactatta catgttgtcg tatgggcata gatctttact
    10501 cgtgctttgc acggatcaat gcaatccatg ccaatcatat caagagtaag atgttccgga
    10561 caagtatccc agtatgaatc tagaaaatca agagacggag ccagcctgtc accattcggt
    10621 ctgagattcc tgatagcgtc gaagccggca tctcgagcat cacggtgccg attagttgcg
    10681 aggttctttg ccattggaaa catgtaagct ttcatctttc tctgagctcc atcaaggtcg
    10741 agggccatgt tgaacgtgag cgcatgatcc aggggagggg gaagctcgga ttttgcgcgg
    10801 ataagagcga gcgccgtctc atcctcattc ttgggaaaga gttgttctat gaactgatgc
    10861 gcccagcgaa ggtctggctt gttaagttcc acttcgatct gcgagagcat ctgtcgcaca
    10921 tgctcttgtc caagcctctc cttagcctcc tggtgctgcc tcgttgcgct cagcggccta
    10981 ttgcggctct tagttagggt gaaccaccat agcagggtta tggtgagagg taggcactga
    11041 ctcgtactga taccggacaa tgggtttccc atttgctgta aaattgatac ttgcttcgac
    11101 tggcgagatc gcatcgatcg ggttcacggc atgtatcccg tcagacagcg gttgtggtcc
    11161 tagccacggc acgacatgac gcctaaaaaa tgctaattga ctgactttct catcctgtgc
    11221 acaggttgag tcagaatatt catgcacttc ggaaaactgt tactgagact cacttccgtg
    11281 tatgtccctg cgctatcgag aagccccgct atcgctggct tgcaaacact ccaccaaagc
    11341 tcagcgccct ggttggtggt atcgcctacg ctgtccatga ttgacttcaa agggctttga
    11401 ctggttgttg aactcttgac atcatcaggg tggtgctgtg caagagtacg tatatataaa
    11461 taatacgagc tggatgatac tctggaaacg cgcaggttta ttctgccaag tcttatccgt
    11521 atacaggcat ctttctcatt tgaactagcc tgaaatcgca tttgttccaa ttatattgta
    11581 tccccgcatc actttcccaa ctggactcgt cagttgccga tagataactt caggttgact
    11641 ttggtatttg ttgaatacct tgagagtgca taccatagta cctagtgtgc tgctgcaaag
    11701 agtggagcaa tatggcctcg acccacgcca tacattaagg ttctctacta ggccgcgcta
    11761 caaatgcaga gacgaagtca ataaccggca acggttgtac cttgcctgaa cgtaccaaag
    11821 cgtttctgat accgacctgc aggcatatga agaagggcga gacggtttgc agtatcaccg
    11881 gacccggaat caagccaaag cccccgaacc taccgagttt cttggcatgt ggcaatctta
    11941 ccccatcatt tgacagactg catgctcgct tatttgcaag tttctttcga cgtatatatt
    12001 taaatcacgg ttagagccgc accaagattt atgcagtgag ctacggtcat accaaactat
    12061 gttcaccgac tggcaatcct gagtcgatag gtctccgcgg ttgtcacctt cggttttgca
    12121 ggacgcaaag atggacgtta gcaagagcgc caggtttttg agtatttctc gactggaggc
    12181 agcttccctt atcatcctgg tgagaaagat actgtacgaa atgtaaaagt ccgtgactga
    12241 ttgttcaact aggcccttat atcatattat gcattaaaat gcatctactt gctctactac
    12301 catcctctgg cacgatttcc tggcccgctc cttgcctcca tgtctgatgt aagtgactta
    12361 cctgcgatat catacgcgac aatatcagag attctaacgc ggggttaagt tgtggatttc
    12421 ctcgtcgatt gctacaggtc ggcacccatt cagaatggta aaactacatc aagagtatgg
    12481 tgagtacata agcctgtcac ctgaattttg cctcttggaa ctctaatgtg ttacacccaa
    12541 ggcgatgtcg tcagaatagg acctaattgg ctttcgtttg ccacgccgca agcatatcag
    12601 gatatatacg ggaggccaag tcaaggaaag aagttgttcc tcaagtttgc cgaatttgag
    12661 aggccggggg acatctctac cacgagggac ccggatctcc attccctcca aaaaagagcg
    12721 ctctccaagg ggttcagcgc cgcggcgcta cgggaccaag aagtaatagt acaacaatac
    12781 gccgacttat tggtccgaca actgggtagc ctcgggcagg gaggcaaggt ggccacaaat
    12841 ataggtgaag ccctgaactg gtttacattt gatgtcattg gtaaggcata ccactccctc
    12901 acgccggccc aagttactga tacggcaaca tccaggagac cttgcctttg gggagccttt
    12961 caatgcgcta ctcaatggat ctaaccatat gatatcactg attacagatg cgctgcggta
    13021 tagcggagtg atattccttc gccgccagcg gccatatgtg gggccgctta ttgcacgcct
    13081 gctgtttcca cgacatcttg aggagacgca tcttgaatac caaaagctgg cagatgagaa
    13141 gtctgcgaaa cgcattgttc gtggagatct tgatcgacag gacttcttta gccacctcat
    13201 aagggaccac cgcatcacca aagaggagtt aatggctacg gcgtggacac taattatggc
    13261 gggctccgaa accacggcca cagcacttac tgcgacgatt ttttatctcc ttcgcactga
    13321 aggcgtactc caaaagctaa gggacgaagt ttgtaccaag ttcgattcgt cggatcagat
    13381 aaatggtagg taaagcccgt attcaggcct gagtacgatt atctgttgac aacgtacgtt
    13441 gcagatggct ctaccaaggg cctggagtac cttagcgccg tcatcgagga gggactgcgc
    13501 ctctttccgc ctctggcact tggcttgcct catgaatcac ccggcgcggt tattgatgga
    13561 cactacgtcc cacctggcgt ctgcgtatcg gccgagaact tctccttgtc ctatgactcc
    13621 agattctgga tagagcccca gtcattcaag ccagaacgct ggattggggc tggtattgag
    13681 ggcgacaaca aagccgccca tgtgccgttt tctgaaggac caaggtcgtg tatcggcaag
    13741 agccttgcat atgtggagat gcgtctcatt ctcgccaagc tagtatggca cttcgactgg
    13801 gtattggcat ctaccgatct cgatgattgg aatcaagctt caatgtgcta cgcactgtgg
    13861 acaatgccaa agttgatggt cgagtttcat ccacgacagg catcgtccgt ctactaagaa
    13921 caatttatta aggggcgtta tgctttcctc gaactcctat ttttttcatt tctttggcct
    13981 ttatcagtag tggcgaagga aatcagtagc ttagcgagcc tccattacat tacacccagt
    14041 gcttcataaa taagtgcata aaatttcaaa catgtctgca agtctaccaa gttgaacgaa
    14101 atgtaatccc aattcatatt caattttgtc tttcatactg tggaagtcct gcagtaggca
    14161 tcatatcgga atcaagagtc taaatcatag tagtattgaa aatctggtct actaaactat
    14221 gaagagtgaa actacctttg aatcgaaggt acactcagta cttagatgga attggcacgg
    14281 gaccggtcgg ggcttgggtg gcaggtagcc acccctgatg agcggttctc gtgccgaact
    14341 cgacagggaa gtctatcttt gtgtgcataa ctccccaatt gtaccaaaac aagtgatcac
    14401 cctcatcatc aggaccaaca taaatgttct ctgggcgtat gacacgatac tgaagtccgc
    14461 tcaaaatatc cctcactttc ttgacgtcgt caatgatttt aggcttttcc gattcgccgt
    14521 ggcggatata cagccggcgt acagtgttgg gctgcacttg caagtgttta gcgccggtgg
    14581 taggatttac ccataccaga ggaagctgta gctgcaatgt taatgtaaaa ctttgacgga
    14641 gaatgccacg gcgtggcccc atagcagaga atcactcaca atatgctggt cttcaggatt
    14701 ccgaggcatt gcctccataa tcttttcggg gacctctctc ccctcgctag ccacgttgag
    14761 cccgttcgca tttcctcggc atcccaggat ccactcgtac ggatagtaca tctgctcaca
    14821 ccagctatga tcgaccatct tcttctcttt gtcggtcagc atttcataca gctgagctgt
    14881 gctaaagaag ccagtgcgcc ctggcttgat cttcttagtc atgccagacc catctgccca
    14941 ttcgacaacc tgttcccctc gaggaagctt gatggtccgg aaagagctgt acattggcgt
    15001 atggatcttg tactgcggcc catccatatg ccaagactgg aagcgagcga taccgcgttt
    15061 gaaatcctcc ttcaacagag gcttcgagta gtaagcatcc gcaaacgcct cgctcagatt
    15121 ggcatttttg atgccataat ggttttcgcc ttgatatccc ttgcccatga gatagagacg
    15181 tcccgcattt ggtattgtgc tataacccag cttggactac aacagaaaat atcattggtt
    15241 tgtgtgagcg acttcgggaa ttgaatgcac ttgtccttac aaggattccc tctcccttgg
    15301 gattatacat ctttgcccac tcctcctctg taaactcagg ggcaccaggg tcgagctttt
    15361 gaagaagttc ccagttcttg ctaggcaatt cgtttttctg ccctttgata acaacaacta
    15421 ggtaacgtcg aattgcctcg cggagaaggt caacctcggc atcttcatat tgtcagtcac
    15481 catccataaa gtaaggggtt acgatgaaga gaatatgcct gtgatgctgt tgatatcaag
    15541 tccggtgatc tcagcgccga actgacagtt aacgttaaca ctttctcctg tttcgcttta
    15601 ggatcaacat acagtcaaac catcagcgaa agctttaatc agaaagccgc tttgggaatc
    15661 catgatgagt gcctaaattt ctgtgaaaaa ctgtcaatag gagggtctgc gataaagatt
    15721 ctaattataa tgtgctcaac ggcagttcaa gctaaggagt agagcctgta ctttaagcgc
    15781 cttctcccgc taaatatgtc taaatatgca atatgaggtg ttgcggtaag acggccttcc
    15841 aagatagccg agatattggt cttatcagta cggtggcagt atattgcttg ctaagggtcc
    15901 acggcaattc gttacacggc ggagcatttt agaagcacag ccggtagtgg agacgggttg
    15961 ccacaaggtt ttgcactagc tcaactcaat cttcgttgca gtaaaatggt caagaattct
    16021 atagttttaa ttagagtttc agaaatggga tgcagtgcta ccgcccgtgg tactcggcag
    16081 acgtctgcaa actttgattc agcaggaggc gagtcacatt agagcacggt atgcacaatg
    16141 atgtcagaaa gggtgtgccc gaaacaatgt tcgctttcgg tttccgaagc ccttgtgtag
    16201 tgccaagggt ataggaacag tatgatcggc tgctacctag cctcctacaa ttattgctta
    16261 ccgactatct ccatgggatt atgacaaatg tctgacgtac caccgatgtt tgtgcacttg
    16321 cactagtttg aactggctgg gtgggagtaa cgaatattct acagtagact acagcatcat
    16381 ttgaatctat aatcaaatct tatcgcaagg cccacgcccc cagcatagta agttagagga
    16441 gccacataga aattttcgga ttattacaca gtcctacgga gaatgttcaa acactttcag
    16501 agttcctgcg ccttgtgaat caaattttga gtaactctaa caagcatctc aagtctgtgt
    16561 tggatgagcc aaacatcacc tccaactctt gaagctggcc acaaagtcgg ccatataaat
    16621 cggccaagac ggatcgggta tactggaaac cgccagcctc ttcaataatc ttaagaacaa
    16681 gatctttctg ctctttggct agctttccgg tcctcttacc aatagaaagt atgtgaagta
    16741 ctctaaggtt cgggggttgt gactgcaaag taaagatcag aggaactgtg tactttccct
    16801 catctaaatc ctcgcaaaac cctttctgcc tggtatactg caggcatatt ataagtctgc
    16861 aagtcaagtt gtttcggagg ttctgatact cacatcagct gacatgaggt tctggtagtc
    16921 atcccgaacc tggaaataac gcccaagaag caacgtgaat ctttcaagga gcatttgtgc
    16981 gctacgcaca tctttcggaa gctcagtgac catgaaatag gttgcgatac aaaagagctg
    17041 tccagtctct aataaagagg gttaatgagt tgaaccatgg tgggtttctc tagtgaccta
    17101 ctgttgtcca ccatacggta gtactcgtct agagaggggc aatggttatt gtaactccaa
    17161 aataggtcca tcgcctgacc ctggaataga gacatgatct tgtctatgct tcaggtcagc
    17221 gggtgtttcg gactcatcaa aatcgatctt acccaaaatc tctagagccc gagctggttc
    17281 tacgaagcct agaaccatac gaatagcctt tgtgatagtg tagtttgagg tgttaatgga
    17341 ttgggccgcc ccgaagatcg tgtgtgtagc aggtttgcca cgtcgtagtg gggaatcgtc
    17401 ttcgaagtcg tcaaggctat tgactgtgag aagaatgaat ttcgtataat acaggtggct
    17461 tacatcagag aggcgttgtg cagcaggtca gtgacctgct taacatgcgc tactgtttcg
    17521 ggacaaagct tgagccaata gtccaacgcg tcaataaagc gattgcggac atctttagat
    17581 ggaagtgagg agatatatac gtatggagct tctagcacgg ccatctgtac taattggtca
    17641 ttgagtacga ctcagggg
//
