# Supplementary material for: Genome sequencing and physiological characterization of three Neoarthrinium moseri strains
Source: BMC Microbiol. 2025 Aug 21;25:526. doi: 10.1186/s12866-025-04274-z (PMC12369201; doi:10.1186/s12866-025-04274-z)
Supplement: Supplementary file 16 — Supplementary Material 16. [file 12866_2025_4274_MOESM16_ESM.zip › BiGSLICE/input/Nmoseri/CBS16480/JAFEVA010000051.1.region001.gbk]

LOCUS       JAFEVA010000051        67850 bp    DNA     linear   PLN 06-APR-2022
DEFINITION  Neoarthrinium moseri strain CBS 164.80 scaffold51_Wmoseri_CBS_16480,
            whole genome shotgun sequence.
ACCESSION   JAFEVA010000051
VERSION     JAFEVA010000051.1
KEYWORDS    .
SOURCE      Neoarthrinium moseri
  ORGANISM  Neoarthrinium moseri
            Eukaryota; Fungi; Dikarya; Ascomycota; Pezizomycotina;
            Sordariomycetes; Xylariomycetidae; Xylariomycetidae incertae sedis;
            Neoarthrinium.
COMMENT     ##antiSMASH-Data-START##
            Version      :: 7.1.0
            Run date     :: 2023-12-04 12:18:39
            NOTE: This is a single region extracted from a larger record!
            Orig. start  :: 19394
            Orig. end    :: 87244
            ##antiSMASH-Data-END##
FEATURES             Location/Qualifiers
     protocluster    1..67850
                     /aStool="rule-based-clusters"
                     /category="NRPS"
                     /contig_edge="False"
                     /core_location="[20000:47850]"
                     /cutoff="20000"
                     /detection_rule="cds(Condensation and (AMP-binding or
                     A-OX))"
                     /neighbourhood="20000"
                     /product="NRPS"
                     /protocluster_number="1"
                     /tool="antismash"
     proto_core      20001..47850
                     /aStool="rule-based-clusters"
                     /tool="antismash"
                     /cutoff="20000"
                     /detection_rule="cds(Condensation and (AMP-binding or
                     A-OX))"
                     /neighbourhood="20000"
                     /product="NRPS"
                     /protocluster_number="1"
     cand_cluster    1..67850
                     /SMILES="NC(C)C(=O)NC(CC(C)C)C(=O)NC(CC(C)C)C(=O)NC(C)C(=O)
                     NC([*])C(=O)NC([*])C(=O)NC(C)C(=O)O"
                     /candidate_cluster_number="1"
                     /contig_edge="False"
                     /detection_rules="cds(Condensation and (AMP-binding or
                     A-OX))"
                     /kind="single"
                     /product="NRPS"
                     /protoclusters="1"
                     /tool="antismash"
     region          1..67850
                     /candidate_cluster_numbers="1"
                     /contig_edge="False"
                     /product="NRPS"
                     /region_number="1"
                     /rules="cds(Condensation and (AMP-binding or A-OX))"
                     /tool="antismash"
     gene            48..2521
                     /locus_tag="JN550_010201"
     mRNA            join(48..156,217..468,525..2521)
                     /locus_tag="JN550_010201"
                     /product="hypothetical protein"
     CDS             join(48..156,217..468,525..2521)
                     /codon_start=1
                     /locus_tag="JN550_010201"
                     /product="hypothetical protein"
                     /protein_id="KAI1862339.1"
                     /transl_table=1
                     /translation="MRATGSICTLVALANVASCVGTNTTLPKRPLLASGIVDLGIASNA
                     YEKAKAFVGKLTNAQKVKIINGHSFTAGNISWAGYAGKDGIDGVNNQAYVSGFSTAAAV
                     GMTWNPDLAEAHYLALGEEFYGTGYNLINGPVQSPNGRVAWSGRLPESISPEPYLSGIM
                     EAKTVTGFNSAGVVTVGRHFAVDEQETNRKVGGYSSNVDEKTLMELYLWPFADSVKSGM
                     MGVMCSLNGVNGQVACENDKLLNDYLKTKLGFPGLVLPDVAAQQSSYGSANAGLDYGSS
                     QYWSETIILGGIANGTLTQARLDDMATRVVIGWYYANLDNGKQPSTISGSEYRNVRGNH
                     SATIKQVAREAIVLLKNNNDGTRNGLPIGLPIRKPRAIGVFGAHAGPVMAGPNQVFSVT
                     GSPAQIYPGHLAGITGSGEDSFPYVVDPHVALLSRIIADDTSVLWIFNNTYTSPYSIGI
                     PGQSTGSGSNASISVGSSGGGGGAGGIPSFPGGFGTGGTPSFETYAALSDVCLVFINAW
                     SGEGADRTELSNPGQDAMVNVVADNCNNTIVVANVAGPRILDAWIEHPNITAVLYSALL
                     GQDSGNAIVDVLYGDVNPSGKLTYTIAKNATDYIPICETLQCNFTEGVYIDYRYFDKSN
                     TSVRYPFGHGLSYTSFAYSKDVTVTITNQTALNSKYPTGSLGLGGDADMFDEVLVVNTS
                     VLNSGARDGAEIVQLYVGFPAEAQQPVQILRGFSKVQVKEGQTANISFSIRRRDISYWD
                     TSAEKWAVASGIYTFSVGSSSRDIKSTTQLHI"
     PFAM_domain     join(393..468,525..1093)
                     /aSDomain="Glyco_hydro_3"
                     /aSTool="clusterhmmer"
                     /database="35.0"
                     /db_xref="PF00933.24"
                     /db_xref="GO:0004553"
                     /db_xref="GO:0005975"
                     /description="Glycosyl hydrolase family 3 N terminal
                     domain"
                     /detection="hmmscan"
                     /domain_id="clusterhmmer_JN550_010201_0001"
                     /evalue="4.00E-21"
                     /gene_ontologies="GO:0004553: hydrolase activity,
                     hydrolyzing O-glycosyl compounds"
                     /gene_ontologies="GO:0005975: carbohydrate metabolic
                     process"
                     /label="JN550_010201"
                     /locus_tag="JN550_010201"
                     /protein_end="310"
                     /protein_start="95"
                     /score="75.9"
                     /tool="antismash"
                     /translation="SGFSTAAAVGMTWNPDLAEAHYLALGEEFYGTGYNLINGPVQSPN
                     GRVAWSGRLPESISPEPYLSGIMEAKTVTGFNSAGVVTVGRHFAVDEQETNRKVGGYSS
                     NVDEKTLMELYLWPFADSVKSGMMGVMCSLNGVNGQVACENDKLLNDYLKTKLGFPGLV
                     LPDVAAQQSSYGSANAGLDYGSSQYWSETIILGGIANGTLTQARLDDMATRV"
     PFAM_domain     1217..2107
                     /aSDomain="Glyco_hydro_3_C"
                     /aSTool="clusterhmmer"
                     /database="35.0"
                     /db_xref="PF01915.25"
                     /db_xref="GO:0004553"
                     /db_xref="GO:0005975"
                     /description="Glycosyl hydrolase family 3 C-terminal
                     domain"
                     /detection="hmmscan"
                     /domain_id="clusterhmmer_JN550_010201_0002"
                     /evalue="9.20E-42"
                     /gene_ontologies="GO:0004553: hydrolase activity,
                     hydrolyzing O-glycosyl compounds"
                     /gene_ontologies="GO:0005975: carbohydrate metabolic
                     process"
                     /label="JN550_010201"
                     /locus_tag="JN550_010201"
                     /protein_end="648"
                     /protein_start="351"
                     /score="143.4"
                     /tool="antismash"
                     /translation="IVLLKNNNDGTRNGLPIGLPIRKPRAIGVFGAHAGPVMAGPNQVF
                     SVTGSPAQIYPGHLAGITGSGEDSFPYVVDPHVALLSRIIADDTSVLWIFNNTYTSPYS
                     IGIPGQSTGSGSNASISVGSSGGGGGAGGIPSFPGGFGTGGTPSFETYAALSDVCLVFI
                     NAWSGEGADRTELSNPGQDAMVNVVADNCNNTIVVANVAGPRILDAWIEHPNITAVLYS
                     ALLGQDSGNAIVDVLYGDVNPSGKLTYTIAKNATDYIPICETLQCNFTEGVYIDYRYFD
                     KSNTSVRYPFGHGLSY"
     PFAM_domain     2276..2485
                     /aSDomain="Fn3-like"
                     /aSTool="clusterhmmer"
                     /database="35.0"
                     /db_xref="PF14310.9"
                     /description="Fibronectin type III-like domain"
                     /detection="hmmscan"
                     /domain_id="clusterhmmer_JN550_010201_0003"
                     /evalue="4.00E-21"
                     /label="JN550_010201"
                     /locus_tag="JN550_010201"
                     /protein_end="774"
                     /protein_start="704"
                     /score="75.1"
                     /tool="antismash"
                     /translation="EIVQLYVGFPAEAQQPVQILRGFSKVQVKEGQTANISFSIRRRDI
                     SYWDTSAEKWAVASGIYTFSVGSSS"
     gene            complement(2562..4611)
                     /locus_tag="JN550_010202"
     mRNA            complement(join(2562..2951,3013..3147,3200..3411,
                     3465..4007,4063..4233,4287..4611))
                     /locus_tag="JN550_010202"
                     /product="hypothetical protein"
     CDS             complement(join(2562..2951,3013..3147,3200..3411,
                     3465..4007,4063..4233,4287..4611))
                     /codon_start=1
                     /locus_tag="JN550_010202"
                     /product="hypothetical protein"
                     /protein_id="KAI1862340.1"
                     /transl_table=1
                     /translation="MKIASWMLLLFGAVLASPQKPNILIILTDDQDLHMNSMDYMPLVK
                     VGGVMNKIPYVRYADESQKYITDEGVTLQNHYCTVAVCCPSRATLWTGHAAHNTNVTDV
                     IPPYGGWPKVVQGGWNDNYLPVWLQKAGYNTYYTGKLWNYLHTDNYNRPPINGFNGSEI
                     LIDPWTYQYYEPHLTRNGRPPQSYSGQYSTDLIKQKALGFLEEAVSHQAPWFLTAAPIG
                     PHAEIVVNRRDHSIDTTFPQAAQRHAHLFNDYKIPRDSSFNAKTLGAVSWIKSLQELND
                     TVIGYNDEFQRARLRALQAVDELVEALVQKLDDEGVLNNTYIFYTTDNGFHISQHRMVP
                     GKSCGYETDIHIPLVVRGPGIEKSVTLDAVTSHIDIAPTILSLVGTPKQLDGKVIPLTG
                     PTSHNFTSEHAAVEFWGYGDTEGDFATGKQLNNTYKGLRLTGQGYSLYYSVWCTNEVEY
                     YDIKQDPGQMNNLASPASNQSDYILFNRPLSQVIPRLNALLMVLKTCKGVSCTQPWNEL
                     FPGKTVTNLEGALDASYDHFFKSQPLVTYSACEMGYIRSAEGTSRWNVYDGTKESSVDS
                     EWHPLHYGNDWSLFT"
     PFAM_domain     complement(join(3296..3411,3465..4007,4063..4233,
                     4287..4551))
                     /aSDomain="Sulfatase"
                     /aSTool="clusterhmmer"
                     /database="35.0"
                     /db_xref="PF00884.26"
                     /db_xref="GO:0008484"
                     /description="Sulfatase"
                     /detection="hmmscan"
                     /domain_id="clusterhmmer_JN550_010202_0004"
                     /evalue="5.40E-60"
                     /gene_ontologies="GO:0008484: sulfuric ester hydrolase
                     activity"
                     /label="JN550_010202"
                     /locus_tag="JN550_010202"
                     /protein_end="385"
                     /protein_start="20"
                     /score="203.5"
                     /tool="antismash"
                     /translation="PNILIILTDDQDLHMNSMDYMPLVKVGGVMNKIPYVRYADESQKY
                     ITDEGVTLQNHYCTVAVCCPSRATLWTGHAAHNTNVTDVIPPYGGWPKVVQGGWNDNYL
                     PVWLQKAGYNTYYTGKLWNYLHTDNYNRPPINGFNGSEILIDPWTYQYYEPHLTRNGRP
                     PQSYSGQYSTDLIKQKALGFLEEAVSHQAPWFLTAAPIGPHAEIVVNRRDHSIDTTFPQ
                     AAQRHAHLFNDYKIPRDSSFNAKTLGAVSWIKSLQELNDTVIGYNDEFQRARLRALQAV
                     DELVEALVQKLDDEGVLNNTYIFYTTDNGFHISQHRMVPGKSCGYETDIHIPLVVRGPG
                     IEKSVTLDAVTSHIDIAPTILSLVG"
     gene            complement(5459..7864)
                     /locus_tag="JN550_010203"
     mRNA            complement(join(5459..6212,6278..6323,6477..6864,
                     6929..7864))
                     /locus_tag="JN550_010203"
                     /product="hypothetical protein"
     CDS             complement(join(5459..6212,6278..6323,6477..6864,
                     6929..7864))
                     /codon_start=1
                     /locus_tag="JN550_010203"
                     /product="hypothetical protein"
                     /protein_id="KAI1862341.1"
                     /transl_table=1
                     /translation="MDTLCVNCQHVGHSIAQCPAPLGKSIQGKTGAQDDQSVSEEYLQS
                     LANPRDELCQRCAEIDIINWLNEDVEDEMAPDGEATNRRGLENRQANMKLWRDLGPLKS
                     LALRTSCPLCRMIYRVFPVPAEDESLEASYFLRPVRAYNRHGQSLPPGPQAEELGRTAA
                     LYVSVESRHGSVAGVAHFFGDPKALLVSQSEKTFGLSNRNPAPNHPACSVRYRGSLCDL
                     DLLRTWLRVCETEHGELCHVEWSEKLLICKVIDVEERKVVPCPQDCRYTALSYVWGAVE
                     VKTGALEGRYLPQTIEDAITVTKRLGVRYLWVDALCIDQRPSPEKMEQLRMMDLIYSCA
                     VFILAAVDGGDGDWGLPGVSTKRAHRERQGREVVAGAELLSTLPSLAHEIPNTKWNTRA
                     WTMQENLLGNRKLYFSRSQVMWFCNSGVSYESMDDATNMNKFMHIPDNAYDVDPKRLRK
                     LYNEHPELRRKYADEQFTRLVDMYTPRQMTNDSDSLNACLGILSLLERAVLPTGFVYGL
                     PLKEFPQSLRWIHTNKSVSHESLMARRRPNHPSWSFVGWEGMAVYTNPLILTQGEYHDE
                     SVDAVVSYCDIDGQCLLLDGFRFKLEVRKQPFDDAYIPGTDVYLGQLQEGVASHKMTLP
                     PGVFDFLLIERFRFRYGPDRPIRHTLYLLMLEAQDNGSFRRKTMVRLYVEPGTESQTEY
                     IDLTRTREKVNLT"
     PFAM_domain     complement(join(6589..6864,6929..7057))
                     /aSDomain="HET"
                     /aSTool="clusterhmmer"
                     /database="35.0"
                     /db_xref="PF06985.14"
                     /description="Heterokaryon incompatibility protein (HET)"
                     /detection="hmmscan"
                     /domain_id="clusterhmmer_JN550_010203_0005"
                     /evalue="2.80E-27"
                     /label="JN550_010203"
                     /locus_tag="JN550_010203"
                     /protein_end="404"
                     /protein_start="269"
                     /score="96.0"
                     /tool="antismash"
                     /translation="YTALSYVWGAVEVKTGALEGRYLPQTIEDAITVTKRLGVRYLWVD
                     ALCIDQRPSPEKMEQLRMMDLIYSCAVFILAAVDGGDGDWGLPGVSTKRAHRERQGREV
                     VAGAELLSTLPSLAHEIPNTKWNTRAWTMQE"
     gene            complement(8852..11909)
                     /locus_tag="JN550_010204"
     mRNA            complement(join(8852..8878,8932..11743,11797..11909))
                     /locus_tag="JN550_010204"
                     /product="hypothetical protein"
     CDS             complement(join(8852..8878,8932..11743,11797..11909))
                     /codon_start=1
                     /locus_tag="JN550_010204"
                     /product="hypothetical protein"
                     /protein_id="KAI1862342.1"
                     /transl_table=1
                     /translation="MPFDHLRRPSLQKLIQRVADTVSPSPSPSPNQTDTQTQPAEPTPS
                     ASPASPQAVSPLQPTSTALPPSSPSSGFPRSSPEVVEATTSNMAEGEPDYSSLPLTDRW
                     VHKVWKVRKGAYEEAAKQFEITPDEYDPAFRPFNQDPGLWKGAVADSNVAAQTDGIAAY
                     CAFLKFGGKENCTRSRPHVIGPICEKGLISTRPATKASSIEALLLLVELDAAAPVIEDI
                     LPALSAKLPKVVAAALAALTAIFHNYGCKTADPKPVLKILPKAFGHADKNVRAEATSLA
                     VEFYRWLRDAMKPMFWGDLKPTQQSDLEAQFEKIKAEGAPKQERFLRSQQAAMARAPPP
                     GAEGEEEYDEGDVGEEPAEVDAFDLAEPQDVLSKIPANFHDNLASSKWKERKEALEALF
                     ALLNVPRIKDGNYDEINRGLAKCMKDANVAVVTQAAQCIEVLAKGLRKGYSKYRSTVMA
                     PIMERLKEKKVTVSDALGAALDQVFLASGLSDCMEDITACLVHKNPQVKEGTMKFLVRC
                     LRTTRDVPSKQEIATLVESGKKLLSESSEGLRSGGAEVLGTIMKIIGERAMNPHLEGLD
                     DIRKNKIKEFFDTAEVKAKDKPKPPPAPVARGPPGGPKKVVRKAPAGVKKAAPAAAPPA
                     AEPVAPPTPKAAPGAGKLGMPRSGLTGLKAPRGRLAGPSGLASPRRAPAAAAPPPPPVE
                     DEEPFQASPPPRPRIGLGRGGLAGRSLAKPSAPAAAPPVSTSPTPSSGLTAIERAELEE
                     LRAANDRLLKLADDTRHEKSKMQSEIQELKNQNAQLIEDHTRDVLSIKAKETQLVRARS
                     DAEAAEQTNERLRRELERLKRALSKAEAASAERESGVTSPGIGSPARDELGIYRDASGS
                     FSRGRPTRTSFTSNLSEEKENGDPPASYSRTKMMSPELRYNSGSSGRGSPARGYRNAQI
                     DDAVSYGSGSATSAAAGGATGNGVESWKRAAEVTSQLKARIEQMKAKQGFNRP"
     gene            14602..16169
                     /locus_tag="JN550_010205"
     mRNA            join(14602..14642,14749..14914,14988..16169)
                     /locus_tag="JN550_010205"
                     /product="hypothetical protein"
     CDS             join(14602..14642,14749..14914,14988..16169)
                     /codon_start=1
                     /gene_functions="other (smcogs) SMCOG1173:WD-40
                     repeat-containing protein (Score: 222.5; E-value: 1.5e-67)"
                     /gene_kind="other"
                     /locus_tag="JN550_010205"
                     /product="hypothetical protein"
                     /protein_id="KAI1862343.1"
                     /transl_table=1
                     /translation="MSSQILTSRQADELHKAIIAYLSSTNLSTTADALRQELNLGDTFD
                     ATTSKKYEGLLEKKWTSVVRLQKKIMDLESQKASLQAELDSATPTSLSRRNQDPTSWLP
                     RSPARHTLQSHREPITCVAFHPIFSSLASGSEDYTIKIWDWELGELERTIKGHTKAVLD
                     VDFGGPRGGTLLASCSSDLTIKLWDPADEYKNIRTLPGHDHSVSAVRFIPSGAAGAPSS
                     SNLLVSASRDKTLRIWDVSTGYCVKTIRGHADWVRDVCPSIDGRFLLSTGNDQTARLWD
                     ISVAQPESKLTLIGHEHVVECCTLAPSSAYQHLASLAGLKKPPPASSSAEFMATGSRDK
                     KIRIWDARGTCIKVLSGHDNWVRALVFHPGGKYLLSVSDDKTLRCWDLTQEGKCVKVLS
                     DVHGHFVSCLRWAPGIVREPTVNGGGQNGTAVNGAKSDATPDVQVRCVIATGSVDLNVR
                     VFAN"
     PFAM_domain     15108..15212
                     /aSDomain="WD40"
                     /aSTool="clusterhmmer"
                     /database="35.0"
                     /db_xref="PF00400.35"
                     /db_xref="GO:0005515"
                     /description="WD domain, G-beta repeat"
                     /detection="hmmscan"
                     /domain_id="clusterhmmer_JN550_010205_0006"
                     /evalue="2.90E-07"
                     /gene_ontologies="GO:0005515: protein binding"
                     /label="JN550_010205"
                     /locus_tag="JN550_010205"
                     /protein_end="144"
                     /protein_start="109"
                     /score="31.2"
                     /tool="antismash"
                     /translation="HTLQSHREPITCVAFHPIFSSLASGSEDYTIKIWD"
     PFAM_domain     15225..15344
                     /aSDomain="WD40"
                     /aSTool="clusterhmmer"
                     /database="35.0"
                     /db_xref="PF00400.35"
                     /db_xref="GO:0005515"
                     /description="WD domain, G-beta repeat"
                     /detection="hmmscan"
                     /domain_id="clusterhmmer_JN550_010205_0007"
                     /evalue="1.80E-04"
                     /gene_ontologies="GO:0005515: protein binding"
                     /label="JN550_010205"
                     /locus_tag="JN550_010205"
                     /protein_end="188"
                     /protein_start="148"
                     /score="22.3"
                     /tool="antismash"
                     /translation="ELERTIKGHTKAVLDVDFGGPRGGTLLASCSSDLTIKLWD"
     PFAM_domain     15444..15527
                     /aSDomain="Nup160"
                     /aSTool="clusterhmmer"
                     /database="35.0"
                     /db_xref="PF11715.11"
                     /description="Nucleoporin Nup120/160"
                     /detection="hmmscan"
                     /domain_id="clusterhmmer_JN550_010205_0008"
                     /evalue="1.90E-04"
                     /label="JN550_010205"
                     /locus_tag="JN550_010205"
                     /protein_end="249"
                     /protein_start="221"
                     /score="20.5"
                     /tool="antismash"
                     /translation="SSNLLVSASRDKTLRIWDVSTGYCVKTI"
     PFAM_domain     15510..15623
                     /aSDomain="WD40"
                     /aSTool="clusterhmmer"
                     /database="35.0"
                     /db_xref="PF00400.35"
                     /db_xref="GO:0005515"
                     /description="WD domain, G-beta repeat"
                     /detection="hmmscan"
                     /domain_id="clusterhmmer_JN550_010205_0009"
                     /evalue="9.90E-07"
                     /gene_ontologies="GO:0005515: protein binding"
                     /label="JN550_010205"
                     /locus_tag="JN550_010205"
                     /protein_end="281"
                     /protein_start="243"
                     /score="29.5"
                     /tool="antismash"
                     /translation="YCVKTIRGHADWVRDVCPSIDGRFLLSTGNDQTARLWD"
     PFAM_domain     15654..15818
                     /aSDomain="WD40"
                     /aSTool="clusterhmmer"
                     /database="35.0"
                     /db_xref="PF00400.35"
                     /db_xref="GO:0005515"
                     /description="WD domain, G-beta repeat"
                     /detection="hmmscan"
                     /domain_id="clusterhmmer_JN550_010205_0010"
                     /evalue="3.30E-04"
                     /gene_ontologies="GO:0005515: protein binding"
                     /label="JN550_010205"
                     /locus_tag="JN550_010205"
                     /protein_end="346"
                     /protein_start="291"
                     /score="21.5"
                     /tool="antismash"
                     /translation="TLIGHEHVVECCTLAPSSAYQHLASLAGLKKPPPASSSAEFMATG
                     SRDKKIRIWD"
     PFAM_domain     15825..15941
                     /aSDomain="WD40"
                     /aSTool="clusterhmmer"
                     /database="35.0"
                     /db_xref="PF00400.35"
                     /db_xref="GO:0005515"
                     /description="WD domain, G-beta repeat"
                     /detection="hmmscan"
                     /domain_id="clusterhmmer_JN550_010205_0011"
                     /evalue="1.10E-08"
                     /gene_ontologies="GO:0005515: protein binding"
                     /label="JN550_010205"
                     /locus_tag="JN550_010205"
                     /protein_end="387"
                     /protein_start="348"
                     /score="35.7"
                     /tool="antismash"
                     /translation="GTCIKVLSGHDNWVRALVFHPGGKYLLSVSDDKTLRCWD"
     gene            complement(18003..18917)
                     /locus_tag="JN550_010206"
     mRNA            complement(18003..18917)
                     /locus_tag="JN550_010206"
                     /product="hypothetical protein"
     CDS             complement(18003..18917)
                     /codon_start=1
                     /locus_tag="JN550_010206"
                     /product="hypothetical protein"
                     /protein_id="KAI1862344.1"
                     /transl_table=1
                     /translation="MSSSQTNKSTDLGERPKERIRLEGVEETLFCTLLPKARDAASPNP
                     ILGDPYAQKLVDSCDVDFSRSTFSAVDNERAMRWVANRAKTFDRWCQEFLDKHQGAPVT
                     VLHLACGLDSRVYRVKRRGADVRWIDLDRPLVVDLRRRLIPQDPPGDYSLRTLDVNKSG
                     WLSDIPADRPTLIMAEGLFMYLTPAKVESVICDLVDYFKQGELVLDTVSKIYVRYTSQV
                     ELLQASGAKWLWGTDDAKEVEKFHRQLRMIDQVWSTEYMGHKSLGRSLVPLFGEGTIGS
                     IKMALASFSPSTYAFGQNVRFAF"
     PFAM_domain     complement(18336..18806)
                     /aSDomain="LCM"
                     /aSTool="clusterhmmer"
                     /database="35.0"
                     /db_xref="PF04072.17"
                     /db_xref="GO:0008168"
                     /db_xref="GO:0032259"
                     /description="Leucine carboxyl methyltransferase"
                     /detection="hmmscan"
                     /domain_id="clusterhmmer_JN550_010206_0012"
                     /evalue="9.40E-19"
                     /gene_ontologies="GO:0008168: methyltransferase activity"
                     /gene_ontologies="GO:0032259: methylation"
                     /label="JN550_010206"
                     /locus_tag="JN550_010206"
                     /protein_end="194"
                     /protein_start="37"
                     /score="68.2"
                     /tool="antismash"
                     /translation="RDAASPNPILGDPYAQKLVDSCDVDFSRSTFSAVDNERAMRWVAN
                     RAKTFDRWCQEFLDKHQGAPVTVLHLACGLDSRVYRVKRRGADVRWIDLDRPLVVDLRR
                     RLIPQDPPGDYSLRTLDVNKSGWLSDIPADRPTLIMAEGLFMYLTPAKVESVI"
     gene            complement(20001..47850)
                     /locus_tag="JN550_010207"
     mRNA            complement(join(20001..20189,20244..31286,31338..43856,
                     43909..47238,47290..47850))
                     /locus_tag="JN550_010207"
                     /product="hypothetical protein"
     CDS             complement(join(20001..20189,20244..31286,31338..43856,
                     43909..47238,47290..47850))
                     /NRPS_PKS="Domain: AMP-binding (273-676). E-value: 6.2e-87.
                     Score: 283.6. Matches aSDomain:
                     nrpspksdomains_JN550_010207_AMP-binding.1"
                     /NRPS_PKS="Domain: PCP (814-880). E-value: 6.3e-13. Score:
                     40.6. Matches aSDomain: nrpspksdomains_JN550_010207_PCP.1"
                     /NRPS_PKS="Domain: Condensation_DCL (928-1221). E-value:
                     1e-42. Score: 138.1. Matches aSDomain:
                     nrpspksdomains_JN550_010207_Condensation_DCL.1"
                     /NRPS_PKS="Domain: AMP-binding (1387-1783). E-value:
                     1.1e-87. Score: 286.2. Matches aSDomain:
                     nrpspksdomains_JN550_010207_AMP-binding.2"
                     /NRPS_PKS="Domain: PCP (1929-1998). E-value: 1.7e-13.
                     Score: 42.5. Matches aSDomain:
                     nrpspksdomains_JN550_010207_PCP.2"
                     /NRPS_PKS="Domain: Epimerization (2014-2307). E-value:
                     3.8e-40. Score: 129.1. Matches aSDomain:
                     nrpspksdomains_JN550_010207_Epimerization.1"
                     /NRPS_PKS="Domain: Condensation_DCL (2481-2766). E-value:
                     2.8e-41. Score: 133.4. Matches aSDomain:
                     nrpspksdomains_JN550_010207_Condensation_DCL.2"
                     /NRPS_PKS="Domain: AMP-binding (2928-3332). E-value:
                     4.3e-87. Score: 284.2. Matches aSDomain:
                     nrpspksdomains_JN550_010207_AMP-binding.3"
                     /NRPS_PKS="Domain: PCP (3470-3537). E-value: 2.2e-15.
                     Score: 48.5. Matches aSDomain:
                     nrpspksdomains_JN550_010207_PCP.3"
                     /NRPS_PKS="Domain: Condensation_DCL (3580-3850). E-value:
                     6.3e-49. Score: 158.5. Matches aSDomain:
                     nrpspksdomains_JN550_010207_Condensation_DCL.3"
                     /NRPS_PKS="Domain: AMP-binding (4012-4402). E-value: 5e-79.
                     Score: 257.6. Matches aSDomain:
                     nrpspksdomains_JN550_010207_AMP-binding.4"
                     /NRPS_PKS="Domain: PCP (4540-4609). E-value: 2.6e-10.
                     Score: 32.3. Matches aSDomain:
                     nrpspksdomains_JN550_010207_PCP.4"
                     /NRPS_PKS="Domain: Epimerization (4655-4922). E-value:
                     2e-56. Score: 182.9. Matches aSDomain:
                     nrpspksdomains_JN550_010207_Epimerization.2"
                     /NRPS_PKS="Domain: Condensation_DCL (5108-5394). E-value:
                     4.9e-47. Score: 152.3. Matches aSDomain:
                     nrpspksdomains_JN550_010207_Condensation_DCL.4"
                     /NRPS_PKS="Domain: AMP-binding (5557-5948). E-value:
                     5.8e-86. Score: 280.4. Matches aSDomain:
                     nrpspksdomains_JN550_010207_AMP-binding.5"
                     /NRPS_PKS="Domain: PCP (6084-6153). E-value: 1.3e-16.
                     Score: 52.4. Matches aSDomain:
                     nrpspksdomains_JN550_010207_PCP.5"
                     /NRPS_PKS="Domain: Condensation_DCL (6193-6465). E-value:
                     2.6e-44. Score: 143.4. Matches aSDomain:
                     nrpspksdomains_JN550_010207_Condensation_DCL.5"
                     /NRPS_PKS="Domain: AMP-binding (6624-7014). E-value: 2e-89.
                     Score: 291.9. Matches aSDomain:
                     nrpspksdomains_JN550_010207_AMP-binding.6"
                     /NRPS_PKS="Domain: PP-binding (7155-7218). E-value:
                     1.9e-11. Score: 36.2. Matches aSDomain:
                     nrpspksdomains_JN550_010207_PP-binding.1"
                     /NRPS_PKS="Domain: Epimerization (7237-7520). E-value:
                     1.5e-36. Score: 117.2. Matches aSDomain:
                     nrpspksdomains_JN550_010207_Epimerization.3"
                     /NRPS_PKS="Domain: Condensation_DCL (7702-7992). E-value:
                     2e-42. Score: 137.2. Matches aSDomain:
                     nrpspksdomains_JN550_010207_Condensation_DCL.6"
                     /NRPS_PKS="Domain: AMP-binding (8150-8546). E-value:
                     3.7e-81. Score: 264.6. Matches aSDomain:
                     nrpspksdomains_JN550_010207_AMP-binding.7"
                     /NRPS_PKS="Domain: PP-binding (8682-8746). E-value:
                     1.1e-14. Score: 46.7. Matches aSDomain:
                     nrpspksdomains_JN550_010207_PP-binding.2"
                     /NRPS_PKS="Domain: Condensation_DCL (8791-9070). E-value:
                     6.5e-30. Score: 96.1. Matches aSDomain:
                     nrpspksdomains_JN550_010207_Condensation_DCL.7"
                     /codon_start=1
                     /gene_functions="biosynthetic (rule-based-clusters) NRPS:
                     AMP-binding"
                     /gene_functions="biosynthetic (rule-based-clusters) NRPS:
                     Condensation"
                     /gene_functions="biosynthetic-additional
                     (rule-based-clusters) PP-binding"
                     /gene_functions="biosynthetic-additional (smcogs)
                     SMCOG1002:AMP-dependent synthetase and ligase (Score: 273;
                     E-value: 6.4e-83)"
                     /gene_kind="biosynthetic"
                     /locus_tag="JN550_010207"
                     /product="hypothetical protein"
                     /protein_id="KAI1862345.1"
                     /sec_met_domain="AMP-binding (E-value: 2.4e-101, bitscore:
                     331.3, seeds: 400, tool: rule-based-clusters)"
                     /sec_met_domain="Condensation (E-value: 1.2e-53, bitscore:
                     174.1, seeds: 42, tool: rule-based-clusters)"
                     /sec_met_domain="PP-binding (E-value: 1.2e-14, bitscore:
                     46.7, seeds: 164, tool: rule-based-clusters)"
                     /transl_table=1
                     /translation="MSSLQVQTSTMGVSEKAKTIDAFKSYGPCKFPGLNNIVPSMKMDF
                     GSLEMILADTERIQSLSTELGVSVASLLTAAWAIVVGGYTGSTNPCFGVQRHATPQSLA
                     ITSQGTTVEASVFAIDLDLNQSLLEAIHLAHSLQQLNATTVTHEQRHHLIGSTSESLYN
                     SEIRIFLGESTVKQDHPEPLDRDMLGDLVLIITDGQGHLRLSFNYQPYFLSAEAATAVA
                     ESFKSILLFVISQPHMLLNELSFLSEYDKQLLCQWNRTASSGAQKSTVHGIFEDMAATQ
                     PDSIAVDSWDGQLTYTELDQLAENLAIHLRNLGVGRGSNVIHCFPKSMWAVVAIVAILK
                     AGGASVALSPDFPKSRVQTVVHDTKATVALASLETMATVEGLTTKTLVIDKSSINSLQG
                     GVTEEVNGSKPDPQDAAFVVFTSGSTGVPKGIVIQHAALCSSMSHIGQLFEMSRESRVL
                     QFSAYTFDVHLFDIFVTLHFGGCVCIPSEEQRSNNLTGFINRHDVNSLSLTPTVASLLD
                     PEEVPSVTKLVMMGEAVTKGVIDAWSSTKGVRLFNGYGPAETWVASWAEIIPGAASPSN
                     IGFAVGGDRLWVADPLNHTRLMPIGSAGELLIEGPTLAKGYLNMPLKTSEVFIESPAWL
                     QDQIHRFTPAPGRLYKTGDLVRYNSDGSLDYLGRKDTQVKVHGQRVELTEIEYHLNSIT
                     PKIADCVVVHASSGPCQGRLIALAAPCSGGPRMRQVSEVKPDIISKAIIDDLKAALSTK
                     LPSYMIPTLWATVEGIPLTASGKTHRSVISRWVNGMDTSTYLLVTGMSRSGDDVAGAMT
                     EEERLIQDVWSRVLGLPQEEVGTNRSFVSLGGDSVAAMKTISLLGRRHVQATVKDLMLG
                     RTIQEIAAAGQHVTPAGATTPQAIPLCTPEIAAKVQKEQHERLRQLATWPSDADIQVED
                     VYPCSPAQQGILISQAKTSGSYAIRYVAEVGLNNGSPVDIGCLEKAWQAVINRHAVLRT
                     IFVEGTTAQQPLEQVVLRHVKADIHHLKLIPIGGSENGLEVIESQPQTDIQMGKLPHRL
                     TILVSQTQKCYIRLDISHTITDGGSIALMVHELKSAYDGMLPREPGPVYRDFVNNIFSR
                     PSTLGKTYWSEYLQGAEPCHFPLLVEGNVTPERKLNSVPLNLSLYARDISSFCQEKEVT
                     LFHIFQTAWALVLRAYLNRNDICFGYVASGRDAPVASIESAMGAFMSTLISRVDIDDSM
                     TVLDLLREMKARTTISLDHQHFSIPDMCHSLDLSGDLLFNTIIGFQTVLSLDDNDTRGS
                     LSIDELSIHDPTEYDIAILVDTSSDFPRADLTYWTDRVCDLQAENLADTLAHTISAIMS
                     QAHDQIGLVDLVSDAAHRKMTEWNMTATNDVTDFIDNASCVHTIFEQQARLRPNAVAIA
                     AHDAQMTYGELDTVTTRLAHRLVSLGVKPETLVPYCISKSAWATVSVLAILKAGGAVVP
                     LDPSHPRGRLDTILDDTSARIIVTTPEHRQLFEHTSAEVLSLDAHFLQSLPTLRAIPCP
                     TVRPNNVAFVIFTSGSTGIPKGVMTEHHSIATNCQAYGKCLKIEEGSRVLQFAAHTFDA
                     SIFDMCAALLLGSCICVPSENDRMNDLAGYITRTGCNWILATSTVMGLMSPEQVPCLKV
                     IVLGGEALSRQVLKTWAPAAEVFNAYGPAEAAIMSACSRSLSVDSQASCIGTGVTGPIW
                     LTDPSDHRKLVPIGSVGEITIQGPGVSRGYLNSPDKTSQVFFDAPQCMQGYFGHYSRVY
                     RTGDLGRFNSDGSVEILGRKDSQVKLRGQRLELGEIEYHISAHARVKQTVVVKGSRGPC
                     KERLVGLISLRTKPSSNSRNLALVHGQLKKEAVGIIRELRESLQERLPAYMTPTVWAVL
                     EDLPVTTSGKIYIKALKEWVDGMHHDTFIETSKFSASVAASDGDADQGSKAMSNIEQSI
                     QQIWSRVLNLPAETIARSSTFLSLGGDSVTAMRVMSLCRAEQLIVTVQDVLRNQSLGSL
                     ARRVQSVSPTTALVEMEEIYDTPVALTPVQKLFFHALPGGTNHYNQSFLLKLRRSISPD
                     KLEHAMDTVVSRHSMLRARFYRSELSGEWLQQIPQSDSRQIRQHYHFRASAVSDEHPIA
                     EAASTAQNELNIQEGKVFSATLFEKAGEQHLYLIAHHLVIDLVSWRVLLQDLEDLLSSS
                     ATSLQSHLPYLQISKQRHEHFASCADALSAPMPTPADWSFWELSSADNVQANVHHLGFT
                     LDEGISKLILGRCNDVLKTETTELLLAASLNAFAQIFPNRASPSIFVEGHGRDHSGLGD
                     LDASGTVGWFTTIWPLLVPVSTEGGLGIVHILRAIKDQRKHGKSAGQYYLDQITARQDL
                     QDPTMEIMFNYEGHYQQFENIGGLFSMVPIPAADVGDDVRRMSFFDISAVVKDGRIEFD
                     FAINLKSAHQECIAAWVTQTEQVLKDMAISLPGMTRHYSLADFPLLELDYDTLDNFLTT
                     LEPQLSLLVPNDCPTLIEEVYPCTGLQEGLLLAQGKHASNYAVHVIAEVIAASGKPVEV
                     PRLSEAWAHVVQRHPILRTVFVAHPTDTGYHAQVVLRNILPDIDIVKCQSVEAALDLWK
                     EAPTSSYSSVRPPHRFSICSTASGRVLLRFEFSHSILDADSSRILLRDLAIAYGDSLDI
                     DESAPRFSQVVQHIREQDGMKDLNYWKTQLNDAEPCCIPDLSEGCRESRLNVQRLDMGV
                     SAETIHAFCKDHGLTPFAVLQAAWAIVLRSYTFMDNVAFGYLSSGRNAPVAGIEDIAGV
                     LVNMLVSHAKISHDIEALEVMRTMQKGFTEGLEHQYCPLGEIQHALELSGQPLFNTAID
                     FQRPGTSNRDSTAISVHPMDFHDPTEFSLTLHFELNHDVFSAYMDYWTSSLAPEYAEHI
                     GEALALALQNILENPLQKIGEISLAGELTLDTLVDINTPAPVTKLECLQDTFRRYAQAT
                     PTAPAVFSTNMTLTYGELDRLSTRLGNYLVQMGVGPEVKVPMCFEKSAWAIVSMFAVWK
                     AGGCLVALDPSHPKSRLRGILDDVSAKFILASSQTIELCSEGLGTEVRPIIVDSSSLDS
                     MHDEQVKPSPVRPHNAAYINFTSGTTGRPKGVIIEHQAIGSNVEPLARCSDINTTTRVL
                     QFSSYAWDAFYCETIIPLLSGGCTCVASDHERSHDIAEFIRRANCTWVLFTPSFARLIK
                     PSDVPNLRTLLLGGEAMSADDAATWSKSVVLKNAYGPCEASIVALIHPNISEAPSEHNL
                     GQRIGQTIWVVDPKNHQRLSPLGAPGELVLGGPPIGRGYINEPKKTEEAFIADPEWYSS
                     ELALDLGAFASKFYRTGDLVRMNTDGSIHFIGRKDHDQVKLRGQRMELGEVEQCILTNM
                     STAKQVAAAVISRSGNIEDKQLVAFLGTSDTNTPLSAKPRALEMSDELFKELKTLTSIL
                     ARSLPSFMIPSLFIPVSHMPLGSSTKIDRRALAEIPCQIADADIARYSLTLLTEICEPK
                     SPLEIALHGLYATVLAIPAGNLSIKDDFFHRGGDSIKAIKLVSAARHKNLNFSVVDIFN
                     NPTVENLALVAKFIDTGDLDGVPSETEVVLVPHDIREGILRIATEEHKMKSSQIEDVYP
                     CTELQDAMLALSLSQPGSYTLQLVTSISDDADLESYLDAWKAVRRNNDILRTRILSTRE
                     RRYQVVYNDRMIIKQEESLQYYLDADKKIPMGYGDPLARFALITEGDDSMQYFVCTLHH
                     ALYDGWSVSLLMEQLTQAYQWKPLVKPPSFANYVGYINRQDRAATESFWSTELAGASTC
                     DFPRLPAPTYQACAGQTMDRLMAFTQQDSSIPLAAVIKAAWALLLGKYSASKDVVFATT
                     NAGRNLPVDDIADMVGPTITSVPVRVHLDKNQRIGDLLRDIHQNSLSMLPHEYLGLQNI
                     RRLTPDCEAACDLRSLLVVQPGDLDDSAAAMAPGILSVPVQITNFFTHSLVVECYMGTE
                     ELKLSASFDENIINSLEVNRLLAQLEHLIRQLTAKRNNSVGSIDILSPEDRRDVLAWNI
                     SMPVKVNRCVKDVVAERVHQRPNALAVSSWDGQMTYEILDDLSSRLAVQLTSNWSVKSE
                     TLVPLSFEKSAWAIVAMLAVVKAGGAFVFLDTKMPIARQQFIISCSGTAFVLSSKNNMS
                     LWSGTQWQPIEVSQEATKSLPQQAVSNVPSHPNSLLYAIYTSGSTGMPKGCLIDQSAFL
                     SSAASYTKLLQMDQDCRALQFSSFAFDVSLMESLAVLTVGGCICIASEQATEAGVASMI
                     QESRPNWASLTPSVARLMRPAEVPTLETLALVGEPLTQDDVRTWAGSLKLMNGYGPTEC
                     AILCVINPTMDPNTDAGNTGFGSGGLTWVVDPDDHNVLMAIGCPGEMLMEGPILARGYL
                     NQPDVTSSVFVESLAWAPGRRFYKTGDLVRYNSDGSIHCLGRKDQQVKVRGQRIELGEV
                     EESIDALPMVDHACVLLPKSGPYAKRLTAVVVLKELSVPETFGLQLVEGRSRDLASLRI
                     TEMREALAETLPRYMVPDTWILTLSTPISISGKRDRRAILQWVENIDASLQEQVDNLVA
                     PDTIELPQTEREKHLHTIVCDVLNISTAKTGINRSFMSLGGDSISAMRLVAKCRSEGIS
                     LSLKKIMSRSSLSQLAGSLNEASQPRPSTQITTDEIGRPFNLTPIQQHYVSLQSHFPGI
                     EPGMELIGRHRFHQSFILRVTRFIDASRMTVAIRQLVERHPMLRANYFQAPNGSWMQTV
                     GAAPGSTDCVWVNEARTITEAQSAMSSANSLDVKVGPVFRAVFFRHNFEGQGQLLFMTA
                     HHLVVDLVSWRIIMDDLEQILESSHLPDATGISFPSWAALQATYSECHLSPKSSLPVKV
                     PASNPEYWGVTSPGENTYGVTTSRSLTMSRSETARLLGQCHDILRTDTVDVLLAAMLEA
                     FAKMFSDRSTPTLFVEGHGREPWDENIDIGSTVGWFTTMCPIPATVAANDNSLQSIRQV
                     KDIRRRMPKNGWAYFTSRYLNSEGVEALRDDSLAEILFNFAGQYQQLENPDSLFVDCEL
                     ELPGEASDVGPDAVRMALIEVSAIIKNGHLHMTFILNKHMLHLDRLVEWIDSIPATLKS
                     VMNCLYSQQRAPIPTLSDFPLLHTDHESIDDLLSEICGQFGANDWTDIEDIFPCSPLQN
                     AMLLSSAADTQRYRTCVIFNVTSPSQLKVQELSIAWGKVVQRHPSLRTVFMDTRSSDGA
                     FDQVIFKERHPIIDTVDSDDTVALHLLKSRAPTDWTGSPPHAFTICQTSVGLLCKLEIS
                     HALMDGTSMDLIFRDLTAAVEGKLPSDPTTSYRNYITYLQEKNSSDALAYWTEYLNGVE
                     PCLIPPVKAVDAVNSHEVPSIDIPIDKDLAPLLDQFSKDHAISHASVIQAAWAMVLRCY
                     TQSDDIVFGYAVIGRDVPVEGIEETVGPFINVLTCRLDMSDNSLNALGLADQVQQDLIN
                     SLPFQQSSMAEIQHELKLPSRTLFDTVVSIQRFNDKSMRSASGLQMDLLHSHDPTEFTL
                     TLNAAYSNDRLSAVLRYSPHNGVTNSRATSIAHTFNMALSSILRSPQEPFRQASLISPH
                     DRSIIDRWNKNAPALSNQCVHDSITARARLQPDSPAISSWDGEISYKKLELYTDRLALH
                     LVQNGVHSGTIVPLCFEKSLWAIVAMIATLKSGAAFLPLNLTDPEERINTLICESRANL
                     ALASVSQACKLQNTITTFTVSEDSILDMEAPDADNPLCYGNPADRAYVLFTSGSTGKPK
                     GVVIEHRALSSNIAEHAPGLGLNPASRVLQFASYTFDASITEILSTLVSGGCVCVPTEQ
                     ERTTDLGGAMRNMDVTFAMLTPSVVHLLSPENLPSLETLALVGEAVPKSLINKWSQRLN
                     LLVGYGPTETAVFASIGRLTSREDAGFIGTSIGTTTWVVDAEDHNCLAPIGSVGELALS
                     GPTLAREYLNNPEKTAEVFLSTPLWSEPNAIDRIYKTGDLVYYRDDGAIMYIGRKDSQV
                     KIRGQRLELGEIEHQMLACLPPRSEAAVAVLRGDGEASALRLVAFVRIPSLSDCAHENS
                     TIPMSENVRAVLLSLKAGLHSKISAYMVPSLYIPLPILPKSAAGKADKKAMLHIAQALS
                     KEEIDFYSLRDAGKRPVSSETERLIQGIWAVVLGISEDWIGADDHFFKLGGDSLTAMKA
                     ASQLRVKGLFVSVPEIFTRPKLSDLALLVQSLTQSIDSGHQPDVLPFALIQNRQEVIDR
                     VQACLDVSPSIVEDAYPTTPLQEALFAITQTNNTAYVNRMVFKLPENIEIARFKAAWES
                     VVGSNAILRTAIVNTEHYGACQVVYKHNAQWQETNGSLQCYLNMDAKVLITEGQLLTRY
                     GIIPDASGCYFVWTAHHAAYDGWSTGVILNLVRQVYDGATVQPTSYFANFIRYLGGIDE
                     SDTNAYWRNRLDGYSRVDFPSTPCSTYQAISNRSTQQTITLPSSDTNLEITLASLIRAS
                     WALVVSKHTDSLDVVFGMAQSGRNAPLPNIEQMTGPTTTTIPVRVQIDQSQEVSDYLKT
                     VHSQAAEMTPFEQAGLKHIKGLGQGPEDACAFRNLLVVQPQSSTNADQWLKPVANNLEG
                     FDNLPLTVECSLGQDQIVVAAHFDSHLLSEAQVDRILCQLRSVIQQLYTAGKGYRLSDI
                     ELFTPEDRNLVFNQWNATLPATVDACIHDLFERNVVDLPEKEAICSWDGSFTYQELNRL
                     STRVAQELLDAGVRPGSLVPFCFEKSAWAIVSMLAILKAGAAFVPMDPTHPESRLHDII
                     EQTGAKVILASISAPVLHVEKTIVVSANAVAGYRDVKLDLPPKDPSSLAYVIFTSGSTG
                     RPKGVMMPHRSVCSSAQMLDLAWLGITMDSRVYQFPSYVFDASIFNIFASLSAGATLCV
                     PSDADRLGANLAQSMRKMQVSWAVLTATVGRLLEPKDVPTLRSLMFGGDTVFQEDVDRW
                     ASKVQLIQGYGPAETTVFVTWTNTTAQTAPSNVGPPRQARLWIVDPSNHDILTPVGLVG
                     EMLIEGPTLASGYLNDEFKSSTAFVLDPAWSSGEGRRFYKTGDLVRYADDGSFLFVGRK
                     DAQVKINGQRVELAEIENHIFSLLPSHQSVVILPYSGPARNSLTAIIASDDDTVAGSLG
                     FVKDPSLKDLLTWEIAAVREAMPSRVPRYMVPRTWFAVNRLPLTTSGKIDRKTIQLWVE
                     QMDSDVAKAEILRLKHAESATIPTTQTEIVLQQALSRVLNLTCSEIPFDRSFMGLGGDS
                     ITGMQLVSRLQSADVVLSVRQLLEGKTIRELAAVVRPKSQPVDLPEEEVGQPFGLSPIQ
                     TMLIDSICPPSSTAKRFNQSFLVRLTRKIDMDRLTSGITYLVARHNMLRARYQRSHDNE
                     WSQLIQPQAGSSYDLSVHDAADMSRVMAETQGSLDIVAGPVFAANLFTSVDGDVLFLVA
                     HHMVVDLVSWRIILDDLEEFLTRNRAEASPDPLSFQTWLSLQLKRAQELSPSAALPFEL
                     QPPDLRYWGLPAGANTFRDVIEHDFILDEQATTELLHDCNMALGTSTVDILMGSLIHAF
                     VQTFPDRAPPSIFTEGHGRETWDDSIDISSTVGWFTTMSPVYIASDGSDDIRRCIKKVK
                     DRRRQTPMNGWSYFVSRFLNDEGRQRFAHDGPVEAVLNFTGQYQQLERPDSLFQLVARD
                     DYGPETCDVDPDMSRPSIFDISSGVIDGRMKVSFMWPRAISRQDKIKTWATNTKISLTE
                     AIRKLRGFTKEFTVTDFPLLSLTDDDFDSLVDESLPKHSITSLEEVEDMYPATPLQEAL
                     MMSRSIDSELYAVRMIHKVSHDRDQVIDIDRLEAAWTAVVHRHQSLRTVFVDTVSDNSA
                     LTQVVLKAMPHTAMRATCESDSQALELLDQPELGRPSLAWQVTTPAKLIICQVPSTGNT
                     YCKIDVNHAVADGASNGVLMRDLGLAYEGMLAQGPGPLYSSFVSYMLRGDRQESLAYWG
                     DYLNGLEPCMVNSGSSFKGKKELKDIEFAVPDPGKLRAFSAANSVTVANIFHAAWALVL
                     RNFAGSDQVCFGYLHAGRDVPVEGARDAVGLFINMLVSRVDFTRDLSTGDLVRKVQSDY
                     IDALSHQNCSLADMQKLAGQSLFNSIMSFQVVSETSTAGTGLNFEQVGAHDPTEYALSI
                     SVAAADESIWVTVSYYTDTISDFLGNSIATSIEAAVAGLIGVAPTTVASSIPILGDCNI
                     NTLRNWNSSPPEPVTSCVHHMIEEQSKTQPDAMAVCSTEISWTYSELAELSIPVAQRLA
                     GLGIGPGVKVPYCFDASPWAIVVMLAILKSGGACVALDPKHPSDRLRGIIDDADADIVI
                     AEPHHAAKFLSMTAVLSLGSDQIKRLRLSSRERRVLLPETQPTDLAFVNFTSGSTGKPK
                     GILLEHQAICTSGSYYGAAMGYGPGSRVVQFSSYTFDVSLSDIFFSLMRGGTVCVPTEH
                     EKLNDLAGFINRLNVNVADLTPSVLEAMLSPEAVPSLKTICLGGEAVKQDNLTIWADRV
                     ALHNYYGPSECSVACVGRSNLSSGDLAANIGSGCGALTWVVESKNPYKLAPLGTIGELA
                     LEGPLLARGYVKLPEKTNEAFLHNVTWPGFTQPKRLYLTGDLVRYNFDGSLDFLGRKDT
                     QVKIRGQRVEIGEVEHHAILHCPPTVSQVAIEAIKINSRDGVLLTAFIAVGPHSVTSGD
                     AELPPTLRNLLRNMQASLASILPSYMVPSLFIPLPELPRNAAGKRDRKALQHIAATLSD
                     AQLRTFSLTDSTVRKRQPTTTTEQRLRSVWSKILKLKESDIGVDESFFRLGGDSIAAMR
                     LAAAATKSGIQVSVLDIMTHKSISKIAAVSDGRVDEAYATQSVTSSGISSDAPTRGPAM
                     LEAPAHPDIDPKDIETIYPCTASQKDLLAASQASPESGYYEISQTFEVILQGETTYQVD
                     VDQLQNAWQQVVDRHPILRTVFHDTLGQVVLKTHTAEVVHTQVEDAGALEKQAKMPLPL
                     DSLRPLHRMTIGKTLGGKVVCQLGIHHAITDGHSIMVMFEELASAYAGTLPIGPGPSMH
                     DFISQSSALDRKAALSHWNSILGDISHVRRFDRSGSTTSNAPRTGLHELHSKVHNSQLG
                     PFCLVNESTVPSLVYAAWGIVLHSLQTNQNQEAVFAYLTSARTLVPSEALGFFVNTVLH
                     RGPNDPRMALSTLVQHAHESVLAGLPHSHIAPSELGLEVSSLLNVRKFDDEHVAVIGGN
                     DTTDARGITFDVLPSLDPMPYDVVVAVSEMGGGVLDLTLSYWSSVVDAAYAQTALSRLE
                     KVLGLMGRNDDLTCAEVIEMLNS"
     PFAM_domain     complement(join(20064..20189,20244..21323))
                     /aSDomain="Condensation"
                     /aSTool="clusterhmmer"
                     /database="35.0"
                     /db_xref="PF00668.23"
                     /db_xref="GO:0003824"
                     /description="Condensation domain"
                     /detection="hmmscan"
                     /domain_id="clusterhmmer_JN550_010207_0036"
                     /evalue="3.40E-29"
                     /gene_ontologies="GO:0003824: catalytic activity"
                     /label="JN550_010207"
                     /locus_tag="JN550_010207"
                     /protein_end="9193"
                     /protein_start="8791"
                     /score="101.9"
                     /tool="antismash"
                     /translation="ETIYPCTASQKDLLAASQASPESGYYEISQTFEVILQGETTYQVD
                     VDQLQNAWQQVVDRHPILRTVFHDTLGQVVLKTHTAEVVHTQVEDAGALEKQAKMPLPL
                     DSLRPLHRMTIGKTLGGKVVCQLGIHHAITDGHSIMVMFEELASAYAGTLPIGPGPSMH
                     DFISQSSALDRKAALSHWNSILGDISHVRRFDRSGSTTSNAPRTGLHELHSKVHNSQLG
                     PFCLVNESTVPSLVYAAWGIVLHSLQTNQNQEAVFAYLTSARTLVPSEALGFFVNTVLH
                     RGPNDPRMALSTLVQHAHESVLAGLPHSHIAPSELGLEVSSLLNVRKFDDEHVAVIGGN
                     DTTDARGITFDVLPSLDPMPYDVVVAVSEMGGGVLDLTLSYWSSVVDAAYAQTALSRLE
                     KVL"
     aSDomain        complement(20487..21323)
                     /aSDomain="Condensation"
                     /aSTool="nrps_pks_domains"
                     /database="nrpspksdomains.hmm"
                     /detection="hmmscan"
                     /domain_id="nrpspksdomains_JN550_010207_Condensation_DCL.7"
                     /domain_subtypes="Condensation_DCL"
                     /evalue="6.50E-30"
                     /label="JN550_010207_Condensation_DCL.7"
                     /locus_tag="JN550_010207"
                     /protein_end="9070"
                     /protein_start="8791"
                     /score="96.1"
                     /tool="antismash"
                     /translation="ETIYPCTASQKDLLAASQASPESGYYEISQTFEVILQGETTYQVD
                     VDQLQNAWQQVVDRHPILRTVFHDTLGQVVLKTHTAEVVHTQVEDAGALEKQAKMPLPL
                     DSLRPLHRMTIGKTLGGKVVCQLGIHHAITDGHSIMVMFEELASAYAGTLPIGPGPSMH
                     DFISQSSALDRKAALSHWNSILGDISHVRRFDRSGSTTSNAPRTGLHELHSKVHNSQLG
                     PFCLVNESTVPSLVYAAWGIVLHSLQTNQNQEAVFAYLTSARTLVPSEALGFFVNTV"
     CDS_motif       complement(20874..20939)
                     /aSTool="nrps_pks_domains"
                     /database="abmotifs"
                     /detection="hmmscan"
                     /domain_id="nrpspksmotif_JN550_010207_0077"
                     /evalue="6.60E-06"
                     /label="C3_LCL_132-143"
                     /locus_tag="JN550_010207"
                     /protein_end="8941"
                     /protein_start="8919"
                     /score="18.8"
                     /tool="antismash"
                     /translation="IHHAITDGHSIMVMFEELASAY"
     CDS_motif       complement(21120..21197)
                     /aSTool="nrps_pks_domains"
                     /database="abmotifs"
                     /detection="hmmscan"
                     /domain_id="nrpspksmotif_JN550_010207_0076"
                     /evalue="1.90E-10"
                     /label="C2_LCL_024-062"
                     /locus_tag="JN550_010207"
                     /protein_end="8859"
                     /protein_start="8833"
                     /score="33.2"
                     /tool="antismash"
                     /translation="QVDVDQLQNAWQQVVDRHPILRTVFH"
     aSDomain        complement(21459..21650)
                     /aSDomain="PP-binding"
                     /aSTool="nrps_pks_domains"
                     /database="nrpspksdomains.hmm"
                     /detection="hmmscan"
                     /domain_id="nrpspksdomains_JN550_010207_PP-binding.2"
                     /evalue="1.10E-14"
                     /label="JN550_010207_PP-binding.2"
                     /locus_tag="JN550_010207"
                     /protein_end="8746"
                     /protein_start="8682"
                     /score="46.7"
                     /tool="antismash"
                     /translation="QRLRSVWSKILKLKESDIGVDESFFRLGGDSIAAMRLAAAATKSG
                     IQVSVLDIMTHKSISKIAA"
     PFAM_domain     complement(21459..21650)
                     /aSDomain="PP-binding"
                     /aSTool="clusterhmmer"
                     /database="35.0"
                     /db_xref="PF00550.28"
                     /description="Phosphopantetheine attachment site"
                     /detection="hmmscan"
                     /domain_id="clusterhmmer_JN550_010207_0035"
                     /evalue="9.40E-13"
                     /label="JN550_010207"
                     /locus_tag="JN550_010207"
                     /protein_end="8746"
                     /protein_start="8682"
                     /score="48.4"
                     /tool="antismash"
                     /translation="QRLRSVWSKILKLKESDIGVDESFFRLGGDSIAAMRLAAAATKSG
                     IQVSVLDIMTHKSISKIAA"
     aSModule        complement(21459..24590)
                     /complete
                     /domains="nrpspksdomains_JN550_010207_Condensation_DCL.6"
                     /domains="nrpspksdomains_JN550_010207_AMP-binding.7"
                     /domains="nrpspksdomains_JN550_010207_PP-binding.2"
                     /locus_tags="JN550_010207"
                     /monomer_pairings="Ala -> Ala"
                     /tool="antismash"
                     /type="nrps"
     CDS_motif       complement(21555..21584)
                     /aSTool="nrps_pks_domains"
                     /database="abmotifs"
                     /detection="hmmscan"
                     /domain_id="nrpspksmotif_JN550_010207_0075"
                     /evalue="1.30E+00"
                     /label="PCP_mE"
                     /locus_tag="JN550_010207"
                     /protein_end="8714"
                     /protein_start="8704"
                     /score="3.0"
                     /tool="antismash"
                     /translation="SFFRLGGDSI"
     aSDomain        complement(21993..23186)
                     /aSDomain="TIGR01733"
                     /aSTool="tigrfam"
                     /description="AA-adenyl-dom: amino acid adenylation domain"
                     /detection="hmmscan"
                     /domain_id="TIGRFam_JN550_010207_0007"
                     /evalue="2.20E-103"
                     /identifier="TIGR01733"
                     /label="JN550_010207"
                     /locus_tag="JN550_010207"
                     /protein_end="8568"
                     /protein_start="8170"
                     /score="344.1"
                     /tool="antismash"
                     /translation="TYSELAELSIPVAQRLAGLGIGPGVKVPYCFDASPWAIVVMLAIL
                     KSGGACVALDPKHPSDRLRGIIDDADADIVIAEPHHAAKFLSMTAVLSLGSDQIKRLRL
                     SSRERRVLLPETQPTDLAFVNFTSGSTGKPKGILLEHQAICTSGSYYGAAMGYGPGSRV
                     VQFSSYTFDVSLSDIFFSLMRGGTVCVPTEHEKLNDLAGFINRLNVNVADLTPSVLEAM
                     LSPEAVPSLKTICLGGEAVKQDNLTIWADRVALHNYYGPSECSVACVGRSNLSSGDLAA
                     NIGSGCGALTWVVESKNPYKLAPLGTIGELALEGPLLARGYVKLPEKTNEAFLHNVTWP
                     GFTQPKRLYLTGDLVRYNFDGSLDFLGRKDTQVKIRGQRVEIGEVEHHAILHCPPTVS"
     CDS_motif       complement(22029..22094)
                     /aSTool="nrps_pks_domains"
                     /database="abmotifs"
                     /detection="hmmscan"
                     /domain_id="nrpspksmotif_JN550_010207_0074"
                     /evalue="1.40E-10"
                     /label="NRPS-A_a8"
                     /locus_tag="JN550_010207"
                     /protein_end="8556"
                     /protein_start="8534"
                     /score="33.2"
                     /tool="antismash"
                     /translation="FLGRKDTQVKIRGQRVEIGEVE"
     aSDomain        complement(22059..23246)
                     /aSDomain="AMP-binding"
                     /aSTool="nrps_pks_domains"
                     /database="nrpspksdomains.hmm"
                     /detection="hmmscan"
                     /domain_id="nrpspksdomains_JN550_010207_AMP-binding.7"
                     /evalue="3.70E-81"
                     /label="JN550_010207_AMP-binding.7"
                     /locus_tag="JN550_010207"
                     /protein_end="8546"
                     /protein_start="8150"
                     /score="264.6"
                     /specificity="substrate consensus: Ala"
                     /tool="antismash"
                     /translation="EEQSKTQPDAMAVCSTEISWTYSELAELSIPVAQRLAGLGIGPGV
                     KVPYCFDASPWAIVVMLAILKSGGACVALDPKHPSDRLRGIIDDADADIVIAEPHHAAK
                     FLSMTAVLSLGSDQIKRLRLSSRERRVLLPETQPTDLAFVNFTSGSTGKPKGILLEHQA
                     ICTSGSYYGAAMGYGPGSRVVQFSSYTFDVSLSDIFFSLMRGGTVCVPTEHEKLNDLAG
                     FINRLNVNVADLTPSVLEAMLSPEAVPSLKTICLGGEAVKQDNLTIWADRVALHNYYGP
                     SECSVACVGRSNLSSGDLAANIGSGCGALTWVVESKNPYKLAPLGTIGELALEGPLLAR
                     GYVKLPEKTNEAFLHNVTWPGFTQPKRLYLTGDLVRYNFDGSLDFLGRKDTQVKIR"
     PFAM_domain     complement(22059..23246)
                     /aSDomain="AMP-binding"
                     /aSTool="clusterhmmer"
                     /database="35.0"
                     /db_xref="PF00501.31"
                     /description="AMP-binding enzyme"
                     /detection="hmmscan"
                     /domain_id="clusterhmmer_JN550_010207_0034"
                     /evalue="7.20E-71"
                     /label="JN550_010207"
                     /locus_tag="JN550_010207"
                     /protein_end="8546"
                     /protein_start="8150"
                     /score="239.1"
                     /tool="antismash"
                     /translation="EEQSKTQPDAMAVCSTEISWTYSELAELSIPVAQRLAGLGIGPGV
                     KVPYCFDASPWAIVVMLAILKSGGACVALDPKHPSDRLRGIIDDADADIVIAEPHHAAK
                     FLSMTAVLSLGSDQIKRLRLSSRERRVLLPETQPTDLAFVNFTSGSTGKPKGILLEHQA
                     ICTSGSYYGAAMGYGPGSRVVQFSSYTFDVSLSDIFFSLMRGGTVCVPTEHEKLNDLAG
                     FINRLNVNVADLTPSVLEAMLSPEAVPSLKTICLGGEAVKQDNLTIWADRVALHNYYGP
                     SECSVACVGRSNLSSGDLAANIGSGCGALTWVVESKNPYKLAPLGTIGELALEGPLLAR
                     GYVKLPEKTNEAFLHNVTWPGFTQPKRLYLTGDLVRYNFDGSLDFLGRKDTQVKIR"
     CDS_motif       complement(22188..22277)
                     /aSTool="nrps_pks_domains"
                     /database="abmotifs"
                     /detection="hmmscan"
                     /domain_id="nrpspksmotif_JN550_010207_0073"
                     /evalue="1.10E-10"
                     /label="NRPS-A_a6"
                     /locus_tag="JN550_010207"
                     /protein_end="8503"
                     /protein_start="8473"
                     /score="33.8"
                     /tool="antismash"
                     /translation="PLGTIGELALEGPLLARGYVKLPEKTNEAF"
     CDS_motif       complement(22383..22412)
                     /aSTool="nrps_pks_domains"
                     /database="abmotifs"
                     /detection="hmmscan"
                     /domain_id="nrpspksmotif_JN550_010207_0072"
                     /evalue="5.90E-01"
                     /label="NRPS-A_a5"
                     /locus_tag="JN550_010207"
                     /protein_end="8438"
                     /protein_start="8428"
                     /score="3.8"
                     /tool="antismash"
                     /translation="YGPSECSVAC"
     CDS_motif       complement(22764..22823)
                     /aSTool="nrps_pks_domains"
                     /database="abmotifs"
                     /detection="hmmscan"
                     /domain_id="nrpspksmotif_JN550_010207_0071"
                     /evalue="4.70E-07"
                     /label="NRPS-A_a3"
                     /locus_tag="JN550_010207"
                     /protein_end="8311"
                     /protein_start="8291"
                     /score="22.3"
                     /tool="antismash"
                     /translation="AFVNFTSGSTGKPKGILLEH"
     CDS_motif       complement(23022..23063)
                     /aSTool="nrps_pks_domains"
                     /database="abmotifs"
                     /detection="hmmscan"
                     /domain_id="nrpspksmotif_JN550_010207_0070"
                     /evalue="2.60E-02"
                     /label="NRPS-A_a2"
                     /locus_tag="JN550_010207"
                     /protein_end="8225"
                     /protein_start="8211"
                     /score="8.4"
                     /tool="antismash"
                     /translation="LAILKSGGACVALD"
     PFAM_domain     complement(23436..24593)
                     /aSDomain="Condensation"
                     /aSTool="clusterhmmer"
                     /database="35.0"
                     /db_xref="PF00668.23"
                     /db_xref="GO:0003824"
                     /description="Condensation domain"
                     /detection="hmmscan"
                     /domain_id="clusterhmmer_JN550_010207_0033"
                     /evalue="1.60E-44"
                     /gene_ontologies="GO:0003824: catalytic activity"
                     /label="JN550_010207"
                     /locus_tag="JN550_010207"
                     /protein_end="8087"
                     /protein_start="7701"
                     /score="152.5"
                     /tool="antismash"
                     /translation="VEDMYPATPLQEALMMSRSIDSELYAVRMIHKVSHDRDQVIDIDR
                     LEAAWTAVVHRHQSLRTVFVDTVSDNSALTQVVLKAMPHTAMRATCESDSQALELLDQP
                     ELGRPSLAWQVTTPAKLIICQVPSTGNTYCKIDVNHAVADGASNGVLMRDLGLAYEGML
                     AQGPGPLYSSFVSYMLRGDRQESLAYWGDYLNGLEPCMVNSGSSFKGKKELKDIEFAVP
                     DPGKLRAFSAANSVTVANIFHAAWALVLRNFAGSDQVCFGYLHAGRDVPVEGARDAVGL
                     FINMLVSRVDFTRDLSTGDLVRKVQSDYIDALSHQNCSLADMQKLAGQSLFNSIMSFQV
                     VSETSTAGTGLNFEQVGAHDPTEYALSISVAAADESIWVTVSYYTD"
     CDS_motif       complement(23580..23678)
                     /aSTool="nrps_pks_domains"
                     /database="abmotifs"
                     /detection="hmmscan"
                     /domain_id="nrpspksmotif_JN550_010207_0069"
                     /evalue="1.60E-06"
                     /label="C67_DCL_14fromHMM"
                     /locus_tag="JN550_010207"
                     /protein_end="8039"
                     /protein_start="8006"
                     /score="20.4"
                     /tool="antismash"
                     /translation="QSDYIDALSHQNCSLADMQKLAGQSLFNSIMSF"
     aSDomain        complement(23721..24590)
                     /aSDomain="Condensation"
                     /aSTool="nrps_pks_domains"
                     /database="nrpspksdomains.hmm"
                     /detection="hmmscan"
                     /domain_id="nrpspksdomains_JN550_010207_Condensation_DCL.6"
                     /domain_subtypes="Condensation_DCL"
                     /evalue="2.00E-42"
                     /label="JN550_010207_Condensation_DCL.6"
                     /locus_tag="JN550_010207"
                     /protein_end="7992"
                     /protein_start="7702"
                     /score="137.2"
                     /tool="antismash"
                     /translation="EDMYPATPLQEALMMSRSIDSELYAVRMIHKVSHDRDQVIDIDRL
                     EAAWTAVVHRHQSLRTVFVDTVSDNSALTQVVLKAMPHTAMRATCESDSQALELLDQPE
                     LGRPSLAWQVTTPAKLIICQVPSTGNTYCKIDVNHAVADGASNGVLMRDLGLAYEGMLA
                     QGPGPLYSSFVSYMLRGDRQESLAYWGDYLNGLEPCMVNSGSSFKGKKELKDIEFAVPD
                     PGKLRAFSAANSVTVANIFHAAWALVLRNFAGSDQVCFGYLHAGRDVPVEGARDAVGLF
                     INMLVSRVD"
     CDS_motif       complement(23727..23819)
                     /aSTool="nrps_pks_domains"
                     /database="abmotifs"
                     /detection="hmmscan"
                     /domain_id="nrpspksmotif_JN550_010207_0068"
                     /evalue="9.80E-09"
                     /label="C5_DCL_263-294"
                     /locus_tag="JN550_010207"
                     /protein_end="7990"
                     /protein_start="7959"
                     /score="27.7"
                     /tool="antismash"
                     /translation="VCFGYLHAGRDVPVEGARDAVGLFINMLVSR"
     CDS_motif       complement(24117..24176)
                     /aSTool="nrps_pks_domains"
                     /database="abmotifs"
                     /detection="hmmscan"
                     /domain_id="nrpspksmotif_JN550_010207_0067"
                     /evalue="1.80E-04"
                     /label="C3_LCL_132-143"
                     /locus_tag="JN550_010207"
                     /protein_end="7860"
                     /protein_start="7840"
                     /score="14.2"
                     /tool="antismash"
                     /translation="HAVADGASNGVLMRDLGLAY"
     CDS_motif       complement(24399..24473)
                     /aSTool="nrps_pks_domains"
                     /database="abmotifs"
                     /detection="hmmscan"
                     /domain_id="nrpspksmotif_JN550_010207_0066"
                     /evalue="3.30E-10"
                     /label="C2_DCL_024-062"
                     /locus_tag="JN550_010207"
                     /protein_end="7766"
                     /protein_start="7741"
                     /score="32.3"
                     /tool="antismash"
                     /translation="IDIDRLEAAWTAVVHRHQSLRTVFV"
     PFAM_domain     complement(24690..25982)
                     /aSDomain="Condensation"
                     /aSTool="clusterhmmer"
                     /database="35.0"
                     /db_xref="PF00668.23"
                     /db_xref="GO:0003824"
                     /description="Condensation domain"
                     /detection="hmmscan"
                     /domain_id="clusterhmmer_JN550_010207_0032"
                     /evalue="7.70E-30"
                     /gene_ontologies="GO:0003824: catalytic activity"
                     /label="JN550_010207"
                     /locus_tag="JN550_010207"
                     /protein_end="7669"
                     /protein_start="7238"
                     /score="104.1"
                     /tool="antismash"
                     /translation="LSPIQTMLIDSICPPSSTAKRFNQSFLVRLTRKIDMDRLTSGITY
                     LVARHNMLRARYQRSHDNEWSQLIQPQAGSSYDLSVHDAADMSRVMAETQGSLDIVAGP
                     VFAANLFTSVDGDVLFLVAHHMVVDLVSWRIILDDLEEFLTRNRAEASPDPLSFQTWLS
                     LQLKRAQELSPSAALPFELQPPDLRYWGLPAGANTFRDVIEHDFILDEQATTELLHDCN
                     MALGTSTVDILMGSLIHAFVQTFPDRAPPSIFTEGHGRETWDDSIDISSTVGWFTTMSP
                     VYIASDGSDDIRRCIKKVKDRRRQTPMNGWSYFVSRFLNDEGRQRFAHDGPVEAVLNFT
                     GQYQQLERPDSLFQLVARDDYGPETCDVDPDMSRPSIFDISSGVIDGRMKVSFMWPRAI
                     SRQDKIKTWATNTKISLTEAIRKLRGFTKEFT"
     CDS_motif       complement(25026..25088)
                     /aSTool="nrps_pks_domains"
                     /database="abmotifs"
                     /detection="hmmscan"
                     /domain_id="nrpspksmotif_JN550_010207_0065"
                     /evalue="7.00E-08"
                     /label="NRPS-E6"
                     /locus_tag="JN550_010207"
                     /protein_end="7557"
                     /protein_start="7536"
                     /score="24.8"
                     /tool="antismash"
                     /translation="VKDRRRQTPMNGWSYFVSRFL"
     CDS_motif       complement(25134..25181)
                     /aSTool="nrps_pks_domains"
                     /database="abmotifs"
                     /detection="hmmscan"
                     /domain_id="nrpspksmotif_JN550_010207_0064"
                     /evalue="1.60E-06"
                     /label="NRPS-E5"
                     /locus_tag="JN550_010207"
                     /protein_end="7521"
                     /protein_start="7505"
                     /score="20.4"
                     /tool="antismash"
                     /translation="DISSTVGWFTTMSPVY"
     aSDomain        complement(25137..25985)
                     /aSDomain="Epimerization"
                     /aSTool="nrps_pks_domains"
                     /database="nrpspksdomains.hmm"
                     /detection="hmmscan"
                     /domain_id="nrpspksdomains_JN550_010207_Epimerization.3"
                     /evalue="1.50E-36"
                     /label="JN550_010207_Epimerization.3"
                     /locus_tag="JN550_010207"
                     /protein_end="7520"
                     /protein_start="7237"
                     /score="117.2"
                     /tool="antismash"
                     /translation="GLSPIQTMLIDSICPPSSTAKRFNQSFLVRLTRKIDMDRLTSGIT
                     YLVARHNMLRARYQRSHDNEWSQLIQPQAGSSYDLSVHDAADMSRVMAETQGSLDIVAG
                     PVFAANLFTSVDGDVLFLVAHHMVVDLVSWRIILDDLEEFLTRNRAEASPDPLSFQTWL
                     SLQLKRAQELSPSAALPFELQPPDLRYWGLPAGANTFRDVIEHDFILDEQATTELLHDC
                     NMALGTSTVDILMGSLIHAFVQTFPDRAPPSIFTEGHGRETWDDSIDISSTVGWFTTMS
                     PV"
     aSModule        complement(25137..29117)
                     /complete
                     /domains="nrpspksdomains_JN550_010207_Condensation_DCL.5"
                     /domains="nrpspksdomains_JN550_010207_AMP-binding.6"
                     /domains="nrpspksdomains_JN550_010207_PP-binding.1"
                     /domains="nrpspksdomains_JN550_010207_Epimerization.3"
                     /locus_tags="JN550_010207"
                     /monomer_pairings="X -> D-X"
                     /tool="antismash"
                     /type="nrps"
     CDS_motif       complement(25563..25628)
                     /aSTool="nrps_pks_domains"
                     /database="abmotifs"
                     /detection="hmmscan"
                     /domain_id="nrpspksmotif_JN550_010207_0063"
                     /evalue="9.70E-10"
                     /label="NRPS-E2"
                     /locus_tag="JN550_010207"
                     /protein_end="7378"
                     /protein_start="7356"
                     /score="30.7"
                     /tool="antismash"
                     /translation="LFLVAHHMVVDLVSWRIILDDL"
     CDS_motif       complement(25812..25916)
                     /aSTool="nrps_pks_domains"
                     /database="abmotifs"
                     /detection="hmmscan"
                     /domain_id="nrpspksmotif_JN550_010207_0062"
                     /evalue="1.70E-04"
                     /label="C2_DCL_024-062"
                     /locus_tag="JN550_010207"
                     /protein_end="7295"
                     /protein_start="7260"
                     /score="13.9"
                     /tool="antismash"
                     /translation="NQSFLVRLTRKIDMDRLTSGITYLVARHNMLRARY"
     aSDomain        complement(26043..26231)
                     /aSDomain="PP-binding"
                     /aSTool="nrps_pks_domains"
                     /database="nrpspksdomains.hmm"
                     /detection="hmmscan"
                     /domain_id="nrpspksdomains_JN550_010207_PP-binding.1"
                     /evalue="1.90E-11"
                     /label="JN550_010207_PP-binding.1"
                     /locus_tag="JN550_010207"
                     /protein_end="7218"
                     /protein_start="7155"
                     /score="36.2"
                     /tool="antismash"
                     /translation="LQQALSRVLNLTCSEIPFDRSFMGLGGDSITGMQLVSRLQSADVV
                     LSVRQLLEGKTIRELAAV"
     PFAM_domain     complement(26043..26231)
                     /aSDomain="PP-binding"
                     /aSTool="clusterhmmer"
                     /database="35.0"
                     /db_xref="PF00550.28"
                     /description="Phosphopantetheine attachment site"
                     /detection="hmmscan"
                     /domain_id="clusterhmmer_JN550_010207_0031"
                     /evalue="6.70E-10"
                     /label="JN550_010207"
                     /locus_tag="JN550_010207"
                     /protein_end="7218"
                     /protein_start="7155"
                     /score="39.3"
                     /tool="antismash"
                     /translation="LQQALSRVLNLTCSEIPFDRSFMGLGGDSITGMQLVSRLQSADVV
                     LSVRQLLEGKTIRELAAV"
     CDS_motif       complement(26142..26171)
                     /aSTool="nrps_pks_domains"
                     /database="abmotifs"
                     /detection="hmmscan"
                     /domain_id="nrpspksmotif_JN550_010207_0061"
                     /evalue="9.40E+00"
                     /label="PCP_mE"
                     /locus_tag="JN550_010207"
                     /protein_end="7185"
                     /protein_start="7175"
                     /score="0.8"
                     /tool="antismash"
                     /translation="SFMGLGGDSI"
     aSDomain        complement(26586..27761)
                     /aSDomain="TIGR01733"
                     /aSTool="tigrfam"
                     /description="AA-adenyl-dom: amino acid adenylation domain"
                     /detection="hmmscan"
                     /domain_id="TIGRFam_JN550_010207_0006"
                     /evalue="1.30E-112"
                     /identifier="TIGR01733"
                     /label="JN550_010207"
                     /locus_tag="JN550_010207"
                     /protein_end="7037"
                     /protein_start="6645"
                     /score="374.6"
                     /tool="antismash"
                     /translation="TYQELNRLSTRVAQELLDAGVRPGSLVPFCFEKSAWAIVSMLAIL
                     KAGAAFVPMDPTHPESRLHDIIEQTGAKVILASISAPVLHVEKTIVVSANAVAGYRDVK
                     LDLPPKDPSSLAYVIFTSGSTGRPKGVMMPHRSVCSSAQMLDLAWLGITMDSRVYQFPS
                     YVFDASIFNIFASLSAGATLCVPSDADRLGANLAQSMRKMQVSWAVLTATVGRLLEPKD
                     VPTLRSLMFGGDTVFQEDVDRWASKVQLIQGYGPAETTVFVTWTNTTAQTAPSNVGPPR
                     QARLWIVDPSNHDILTPVGLVGEMLIEGPTLASGYLNDEFKSSTAFVLDPAWSSGEGRR
                     FYKTGDLVRYADDGSFLFVGRKDAQVKINGQRVELAEIENHIFSLLPSHQSV"
     CDS_motif       complement(26625..26690)
                     /aSTool="nrps_pks_domains"
                     /database="abmotifs"
                     /detection="hmmscan"
                     /domain_id="nrpspksmotif_JN550_010207_0060"
                     /evalue="1.70E-10"
                     /label="NRPS-A_a8"
                     /locus_tag="JN550_010207"
                     /protein_end="7024"
                     /protein_start="7002"
                     /score="32.9"
                     /tool="antismash"
                     /translation="FVGRKDAQVKINGQRVELAEIE"
     aSDomain        complement(26655..27824)
                     /aSDomain="AMP-binding"
                     /aSTool="nrps_pks_domains"
                     /database="nrpspksdomains.hmm"
                     /detection="hmmscan"
                     /domain_id="nrpspksdomains_JN550_010207_AMP-binding.6"
                     /evalue="2.00E-89"
                     /label="JN550_010207_AMP-binding.6"
                     /locus_tag="JN550_010207"
                     /protein_end="7014"
                     /protein_start="6624"
                     /score="291.9"
                     /specificity="substrate consensus: X"
                     /tool="antismash"
                     /translation="FERNVVDLPEKEAICSWDGSFTYQELNRLSTRVAQELLDAGVRPG
                     SLVPFCFEKSAWAIVSMLAILKAGAAFVPMDPTHPESRLHDIIEQTGAKVILASISAPV
                     LHVEKTIVVSANAVAGYRDVKLDLPPKDPSSLAYVIFTSGSTGRPKGVMMPHRSVCSSA
                     QMLDLAWLGITMDSRVYQFPSYVFDASIFNIFASLSAGATLCVPSDADRLGANLAQSMR
                     KMQVSWAVLTATVGRLLEPKDVPTLRSLMFGGDTVFQEDVDRWASKVQLIQGYGPAETT
                     VFVTWTNTTAQTAPSNVGPPRQARLWIVDPSNHDILTPVGLVGEMLIEGPTLASGYLND
                     EFKSSTAFVLDPAWSSGEGRRFYKTGDLVRYADDGSFLFVGRKDAQVKIN"
     PFAM_domain     complement(26658..27824)
                     /aSDomain="AMP-binding"
                     /aSTool="clusterhmmer"
                     /database="35.0"
                     /db_xref="PF00501.31"
                     /description="AMP-binding enzyme"
                     /detection="hmmscan"
                     /domain_id="clusterhmmer_JN550_010207_0030"
                     /evalue="5.20E-77"
                     /label="JN550_010207"
                     /locus_tag="JN550_010207"
                     /protein_end="7013"
                     /protein_start="6624"
                     /score="259.4"
                     /tool="antismash"
                     /translation="FERNVVDLPEKEAICSWDGSFTYQELNRLSTRVAQELLDAGVRPG
                     SLVPFCFEKSAWAIVSMLAILKAGAAFVPMDPTHPESRLHDIIEQTGAKVILASISAPV
                     LHVEKTIVVSANAVAGYRDVKLDLPPKDPSSLAYVIFTSGSTGRPKGVMMPHRSVCSSA
                     QMLDLAWLGITMDSRVYQFPSYVFDASIFNIFASLSAGATLCVPSDADRLGANLAQSMR
                     KMQVSWAVLTATVGRLLEPKDVPTLRSLMFGGDTVFQEDVDRWASKVQLIQGYGPAETT
                     VFVTWTNTTAQTAPSNVGPPRQARLWIVDPSNHDILTPVGLVGEMLIEGPTLASGYLND
                     EFKSSTAFVLDPAWSSGEGRRFYKTGDLVRYADDGSFLFVGRKDAQVKI"
     CDS_motif       complement(26802..26870)
                     /aSTool="nrps_pks_domains"
                     /database="abmotifs"
                     /detection="hmmscan"
                     /domain_id="nrpspksmotif_JN550_010207_0059"
                     /evalue="2.60E-08"
                     /label="NRPS-A_a6"
                     /locus_tag="JN550_010207"
                     /protein_end="6965"
                     /protein_start="6942"
                     /score="26.2"
                     /tool="antismash"
                     /translation="PVGLVGEMLIEGPTLASGYLNDE"
     CDS_motif       complement(26979..27002)
                     /aSTool="nrps_pks_domains"
                     /database="abmotifs"
                     /detection="hmmscan"
                     /domain_id="nrpspksmotif_JN550_010207_0058"
                     /evalue="1.80E+00"
                     /label="NRPS-A_a5"
                     /locus_tag="JN550_010207"
                     /protein_end="6906"
                     /protein_start="6898"
                     /score="2.4"
                     /tool="antismash"
                     /translation="YGPAETTV"
     CDS_motif       complement(27357..27416)
                     /aSTool="nrps_pks_domains"
                     /database="abmotifs"
                     /detection="hmmscan"
                     /domain_id="nrpspksmotif_JN550_010207_0057"
                     /evalue="6.10E-10"
                     /label="NRPS-A_a3"
                     /locus_tag="JN550_010207"
                     /protein_end="6780"
                     /protein_start="6760"
                     /score="31.0"
                     /tool="antismash"
                     /translation="AYVIFTSGSTGRPKGVMMPH"
     CDS_motif       complement(27597..27638)
                     /aSTool="nrps_pks_domains"
                     /database="abmotifs"
                     /detection="hmmscan"
                     /domain_id="nrpspksmotif_JN550_010207_0056"
                     /evalue="1.50E-04"
                     /label="NRPS-A_a2"
                     /locus_tag="JN550_010207"
                     /protein_end="6700"
                     /protein_start="6686"
                     /score="15.1"
                     /tool="antismash"
                     /translation="LAILKAGAAFVPMD"
     PFAM_domain     complement(27939..29117)
                     /aSDomain="Condensation"
                     /aSTool="clusterhmmer"
                     /database="35.0"
                     /db_xref="PF00668.23"
                     /db_xref="GO:0003824"
                     /description="Condensation domain"
                     /detection="hmmscan"
                     /domain_id="clusterhmmer_JN550_010207_0029"
                     /evalue="8.60E-37"
                     /gene_ontologies="GO:0003824: catalytic activity"
                     /label="JN550_010207"
                     /locus_tag="JN550_010207"
                     /protein_end="6586"
                     /protein_start="6193"
                     /score="127.0"
                     /tool="antismash"
                     /translation="EDAYPTTPLQEALFAITQTNNTAYVNRMVFKLPENIEIARFKAAW
                     ESVVGSNAILRTAIVNTEHYGACQVVYKHNAQWQETNGSLQCYLNMDAKVLITEGQLLT
                     RYGIIPDASGCYFVWTAHHAAYDGWSTGVILNLVRQVYDGATVQPTSYFANFIRYLGGI
                     DESDTNAYWRNRLDGYSRVDFPSTPCSTYQAISNRSTQQTITLPSSDTNLEITLASLIR
                     ASWALVVSKHTDSLDVVFGMAQSGRNAPLPNIEQMTGPTTTTIPVRVQIDQSQEVSDYL
                     KTVHSQAAEMTPFEQAGLKHIKGLGQGPEDACAFRNLLVVQPQSSTNADQWLKPVANNL
                     EGFDNLPLTVECSLGQDQIVVAAHFDSHLLSEAQVDRILCQLRSVIQQLYTAG"
     aSDomain        complement(28302..29117)
                     /aSDomain="Condensation"
                     /aSTool="nrps_pks_domains"
                     /database="nrpspksdomains.hmm"
                     /detection="hmmscan"
                     /domain_id="nrpspksdomains_JN550_010207_Condensation_DCL.5"
                     /domain_subtypes="Condensation_DCL"
                     /evalue="2.60E-44"
                     /label="JN550_010207_Condensation_DCL.5"
                     /locus_tag="JN550_010207"
                     /protein_end="6465"
                     /protein_start="6193"
                     /score="143.4"
                     /tool="antismash"
                     /translation="EDAYPTTPLQEALFAITQTNNTAYVNRMVFKLPENIEIARFKAAW
                     ESVVGSNAILRTAIVNTEHYGACQVVYKHNAQWQETNGSLQCYLNMDAKVLITEGQLLT
                     RYGIIPDASGCYFVWTAHHAAYDGWSTGVILNLVRQVYDGATVQPTSYFANFIRYLGGI
                     DESDTNAYWRNRLDGYSRVDFPSTPCSTYQAISNRSTQQTITLPSSDTNLEITLASLIR
                     ASWALVVSKHTDSLDVVFGMAQSGRNAPLPNIEQMTGPTTTTIPVRVQID"
     CDS_motif       complement(28314..28409)
                     /aSTool="nrps_pks_domains"
                     /database="abmotifs"
                     /detection="hmmscan"
                     /domain_id="nrpspksmotif_JN550_010207_0055"
                     /evalue="2.70E-11"
                     /label="C5_DCL_263-294"
                     /locus_tag="JN550_010207"
                     /protein_end="6461"
                     /protein_start="6429"
                     /score="35.9"
                     /tool="antismash"
                     /translation="DVVFGMAQSGRNAPLPNIEQMTGPTTTTIPVR"
     CDS_motif       complement(28692..28754)
                     /aSTool="nrps_pks_domains"
                     /database="abmotifs"
                     /detection="hmmscan"
                     /domain_id="nrpspksmotif_JN550_010207_0054"
                     /evalue="2.20E-05"
                     /label="C3_DCL_135-156"
                     /locus_tag="JN550_010207"
                     /protein_end="6335"
                     /protein_start="6314"
                     /score="17.1"
                     /tool="antismash"
                     /translation="HHAAYDGWSTGVILNLVRQVY"
     CDS_motif       complement(28938..29054)
                     /aSTool="nrps_pks_domains"
                     /database="abmotifs"
                     /detection="hmmscan"
                     /domain_id="nrpspksmotif_JN550_010207_0053"
                     /evalue="3.20E-08"
                     /label="C2_DCL_024-062"
                     /locus_tag="JN550_010207"
                     /protein_end="6253"
                     /protein_start="6214"
                     /score="25.9"
                     /tool="antismash"
                     /translation="TAYVNRMVFKLPENIEIARFKAAWESVVGSNAILRTAIV"
     aSDomain        complement(29238..29444)
                     /aSDomain="PCP"
                     /aSTool="nrps_pks_domains"
                     /database="nrpspksdomains.hmm"
                     /detection="hmmscan"
                     /domain_id="nrpspksdomains_JN550_010207_PCP.5"
                     /evalue="1.30E-16"
                     /label="JN550_010207_PCP.5"
                     /locus_tag="JN550_010207"
                     /protein_end="6153"
                     /protein_start="6084"
                     /score="52.4"
                     /tool="antismash"
                     /translation="ERLIQGIWAVVLGISEDWIGADDHFFKLGGDSLTAMKAASQLRVK
                     GLFVSVPEIFTRPKLSDLALLVQS"
     aSModule        complement(29238..32423)
                     /complete
                     /domains="nrpspksdomains_JN550_010207_Condensation_DCL.4"
                     /domains="nrpspksdomains_JN550_010207_AMP-binding.5"
                     /domains="nrpspksdomains_JN550_010207_PCP.5"
                     /locus_tags="JN550_010207"
                     /monomer_pairings="X -> X"
                     /tool="antismash"
                     /type="nrps"
     PFAM_domain     complement(29253..29438)
                     /aSDomain="PP-binding"
                     /aSTool="clusterhmmer"
                     /database="35.0"
                     /db_xref="PF00550.28"
                     /description="Phosphopantetheine attachment site"
                     /detection="hmmscan"
                     /domain_id="clusterhmmer_JN550_010207_0028"
                     /evalue="2.00E-07"
                     /label="JN550_010207"
                     /locus_tag="JN550_010207"
                     /protein_end="6148"
                     /protein_start="6086"
                     /score="31.3"
                     /tool="antismash"
                     /translation="LIQGIWAVVLGISEDWIGADDHFFKLGGDSLTAMKAASQLRVKGL
                     FVSVPEIFTRPKLSDLA"
     CDS_motif       complement(29346..29375)
                     /aSTool="nrps_pks_domains"
                     /database="abmotifs"
                     /detection="hmmscan"
                     /domain_id="nrpspksmotif_JN550_010207_0052"
                     /evalue="3.70E+00"
                     /label="PCP_mE"
                     /locus_tag="JN550_010207"
                     /protein_end="6117"
                     /protein_start="6107"
                     /score="1.8"
                     /tool="antismash"
                     /translation="HFFKLGGDSL"
     aSDomain        complement(29781..30968)
                     /aSDomain="TIGR01733"
                     /aSTool="tigrfam"
                     /description="AA-adenyl-dom: amino acid adenylation domain"
                     /detection="hmmscan"
                     /domain_id="TIGRFam_JN550_010207_0005"
                     /evalue="7.20E-109"
                     /identifier="TIGR01733"
                     /label="JN550_010207"
                     /locus_tag="JN550_010207"
                     /protein_end="5972"
                     /protein_start="5576"
                     /score="362.2"
                     /tool="antismash"
                     /translation="SYKKLELYTDRLALHLVQNGVHSGTIVPLCFEKSLWAIVAMIATL
                     KSGAAFLPLNLTDPEERINTLICESRANLALASVSQACKLQNTITTFTVSEDSILDMEA
                     PDADNPLCYGNPADRAYVLFTSGSTGKPKGVVIEHRALSSNIAEHAPGLGLNPASRVLQ
                     FASYTFDASITEILSTLVSGGCVCVPTEQERTTDLGGAMRNMDVTFAMLTPSVVHLLSP
                     ENLPSLETLALVGEAVPKSLINKWSQRLNLLVGYGPTETAVFASIGRLTSREDAGFIGT
                     SIGTTTWVVDAEDHNCLAPIGSVGELALSGPTLAREYLNNPEKTAEVFLSTPLWSEPNA
                     IDRIYKTGDLVYYRDDGAIMYIGRKDSQVKIRGQRLELGEIEHQMLACLPPRSEAA"
     CDS_motif       complement(29823..29888)
                     /aSTool="nrps_pks_domains"
                     /database="abmotifs"
                     /detection="hmmscan"
                     /domain_id="nrpspksmotif_JN550_010207_0051"
                     /evalue="6.40E-11"
                     /label="NRPS-A_a8"
                     /locus_tag="JN550_010207"
                     /protein_end="5958"
                     /protein_start="5936"
                     /score="34.3"
                     /tool="antismash"
                     /translation="YIGRKDSQVKIRGQRLELGEIE"
     aSDomain        complement(29853..31025)
                     /aSDomain="AMP-binding"
                     /aSTool="nrps_pks_domains"
                     /database="nrpspksdomains.hmm"
                     /detection="hmmscan"
                     /domain_id="nrpspksdomains_JN550_010207_AMP-binding.5"
                     /evalue="5.80E-86"
                     /label="JN550_010207_AMP-binding.5"
                     /locus_tag="JN550_010207"
                     /protein_end="5948"
                     /protein_start="5557"
                     /score="280.4"
                     /specificity="substrate consensus: X"
                     /tool="antismash"
                     /translation="ARARLQPDSPAISSWDGEISYKKLELYTDRLALHLVQNGVHSGTI
                     VPLCFEKSLWAIVAMIATLKSGAAFLPLNLTDPEERINTLICESRANLALASVSQACKL
                     QNTITTFTVSEDSILDMEAPDADNPLCYGNPADRAYVLFTSGSTGKPKGVVIEHRALSS
                     NIAEHAPGLGLNPASRVLQFASYTFDASITEILSTLVSGGCVCVPTEQERTTDLGGAMR
                     NMDVTFAMLTPSVVHLLSPENLPSLETLALVGEAVPKSLINKWSQRLNLLVGYGPTETA
                     VFASIGRLTSREDAGFIGTSIGTTTWVVDAEDHNCLAPIGSVGELALSGPTLAREYLNN
                     PEKTAEVFLSTPLWSEPNAIDRIYKTGDLVYYRDDGAIMYIGRKDSQVKIR"
     PFAM_domain     complement(29853..31025)
                     /aSDomain="AMP-binding"
                     /aSTool="clusterhmmer"
                     /database="35.0"
                     /db_xref="PF00501.31"
                     /description="AMP-binding enzyme"
                     /detection="hmmscan"
                     /domain_id="clusterhmmer_JN550_010207_0027"
                     /evalue="2.00E-75"
                     /label="JN550_010207"
                     /locus_tag="JN550_010207"
                     /protein_end="5948"
                     /protein_start="5557"
                     /score="254.1"
                     /tool="antismash"
                     /translation="ARARLQPDSPAISSWDGEISYKKLELYTDRLALHLVQNGVHSGTI
                     VPLCFEKSLWAIVAMIATLKSGAAFLPLNLTDPEERINTLICESRANLALASVSQACKL
                     QNTITTFTVSEDSILDMEAPDADNPLCYGNPADRAYVLFTSGSTGKPKGVVIEHRALSS
                     NIAEHAPGLGLNPASRVLQFASYTFDASITEILSTLVSGGCVCVPTEQERTTDLGGAMR
                     NMDVTFAMLTPSVVHLLSPENLPSLETLALVGEAVPKSLINKWSQRLNLLVGYGPTETA
                     VFASIGRLTSREDAGFIGTSIGTTTWVVDAEDHNCLAPIGSVGELALSGPTLAREYLNN
                     PEKTAEVFLSTPLWSEPNAIDRIYKTGDLVYYRDDGAIMYIGRKDSQVKIR"
     CDS_motif       complement(29982..30071)
                     /aSTool="nrps_pks_domains"
                     /database="abmotifs"
                     /detection="hmmscan"
                     /domain_id="nrpspksmotif_JN550_010207_0050"
                     /evalue="1.70E-13"
                     /label="NRPS-A_a6"
                     /locus_tag="JN550_010207"
                     /protein_end="5905"
                     /protein_start="5875"
                     /score="42.7"
                     /tool="antismash"
                     /translation="PIGSVGELALSGPTLAREYLNNPEKTAEVF"
     CDS_motif       complement(30180..30203)
                     /aSTool="nrps_pks_domains"
                     /database="abmotifs"
                     /detection="hmmscan"
                     /domain_id="nrpspksmotif_JN550_010207_0049"
                     /evalue="1.60E+00"
                     /label="NRPS-A_a5"
                     /locus_tag="JN550_010207"
                     /protein_end="5839"
                     /protein_start="5831"
                     /score="2.6"
                     /tool="antismash"
                     /translation="YGPTETAV"
     CDS_motif       complement(30552..30611)
                     /aSTool="nrps_pks_domains"
                     /database="abmotifs"
                     /detection="hmmscan"
                     /domain_id="nrpspksmotif_JN550_010207_0048"
                     /evalue="4.90E-10"
                     /label="NRPS-A_a3"
                     /locus_tag="JN550_010207"
                     /protein_end="5715"
                     /protein_start="5695"
                     /score="31.3"
                     /tool="antismash"
                     /translation="AYVLFTSGSTGKPKGVVIEH"
     CDS_motif       complement(30804..30842)
                     /aSTool="nrps_pks_domains"
                     /database="abmotifs"
                     /detection="hmmscan"
                     /domain_id="nrpspksmotif_JN550_010207_0047"
                     /evalue="5.60E-02"
                     /label="NRPS-A_a2"
                     /locus_tag="JN550_010207"
                     /protein_end="5631"
                     /protein_start="5618"
                     /score="7.4"
                     /tool="antismash"
                     /translation="ATLKSGAAFLPLN"
     PFAM_domain     complement(join(31098..31286,31338..32423))
                     /aSDomain="Condensation"
                     /aSTool="clusterhmmer"
                     /database="35.0"
                     /db_xref="PF00668.23"
                     /db_xref="GO:0003824"
                     /description="Condensation domain"
                     /detection="hmmscan"
                     /domain_id="clusterhmmer_JN550_010207_0026"
                     /evalue="2.30E-51"
                     /gene_ontologies="GO:0003824: catalytic activity"
                     /label="JN550_010207"
                     /locus_tag="JN550_010207"
                     /protein_end="5533"
                     /protein_start="5108"
                     /score="175.1"
                     /tool="antismash"
                     /translation="EDIFPCSPLQNAMLLSSAADTQRYRTCVIFNVTSPSQLKVQELSI
                     AWGKVVQRHPSLRTVFMDTRSSDGAFDQVIFKERHPIIDTVDSDDTVALHLLKSRAPTD
                     WTGSPPHAFTICQTSVGLLCKLEISHALMDGTSMDLIFRDLTAAVEGKLPSDPTTSYRN
                     YITYLQEKNSSDALAYWTEYLNGVEPCLIPPVKAVDAVNSHEVPSIDIPIDKDLAPLLD
                     QFSKDHAISHASVIQAAWAMVLRCYTQSDDIVFGYAVIGRDVPVEGIEETVGPFINVLT
                     CRLDMSDNSLNALGLADQVQQDLINSLPFQQSSMAEIQHELKLPSRTLFDTVVSIQRFN
                     DKSMRSASGLQMDLLHSHDPTEFTLTLNAAYSNDRLSAVLRYSPHNGVTNSRATSIAHT
                     FNMALSSILRSPQEPFRQASLISPHD"
     CDS_motif       complement(31422..31523)
                     /aSTool="nrps_pks_domains"
                     /database="abmotifs"
                     /detection="hmmscan"
                     /domain_id="nrpspksmotif_JN550_010207_0046"
                     /evalue="3.50E-05"
                     /label="C67_DCL_14fromHMM"
                     /locus_tag="JN550_010207"
                     /protein_end="5442"
                     /protein_start="5408"
                     /score="16.1"
                     /tool="antismash"
                     /translation="QQDLINSLPFQQSSMAEIQHELKLPSRTLFDTVV"
     aSDomain        complement(31566..32423)
                     /aSDomain="Condensation"
                     /aSTool="nrps_pks_domains"
                     /database="nrpspksdomains.hmm"
                     /detection="hmmscan"
                     /domain_id="nrpspksdomains_JN550_010207_Condensation_DCL.4"
                     /domain_subtypes="Condensation_DCL"
                     /evalue="4.90E-47"
                     /label="JN550_010207_Condensation_DCL.4"
                     /locus_tag="JN550_010207"
                     /protein_end="5394"
                     /protein_start="5108"
                     /score="152.3"
                     /tool="antismash"
                     /translation="EDIFPCSPLQNAMLLSSAADTQRYRTCVIFNVTSPSQLKVQELSI
                     AWGKVVQRHPSLRTVFMDTRSSDGAFDQVIFKERHPIIDTVDSDDTVALHLLKSRAPTD
                     WTGSPPHAFTICQTSVGLLCKLEISHALMDGTSMDLIFRDLTAAVEGKLPSDPTTSYRN
                     YITYLQEKNSSDALAYWTEYLNGVEPCLIPPVKAVDAVNSHEVPSIDIPIDKDLAPLLD
                     QFSKDHAISHASVIQAAWAMVLRCYTQSDDIVFGYAVIGRDVPVEGIEETVGPFINVLT
                     CRLDM"
     CDS_motif       complement(31575..31670)
                     /aSTool="nrps_pks_domains"
                     /database="abmotifs"
                     /detection="hmmscan"
                     /domain_id="nrpspksmotif_JN550_010207_0045"
                     /evalue="8.80E-10"
                     /label="C5_DCL_263-294"
                     /locus_tag="JN550_010207"
                     /protein_end="5391"
                     /protein_start="5359"
                     /score="31.0"
                     /tool="antismash"
                     /translation="DIVFGYAVIGRDVPVEGIEETVGPFINVLTCR"
     CDS_motif       complement(31983..32036)
                     /aSTool="nrps_pks_domains"
                     /database="abmotifs"
                     /detection="hmmscan"
                     /domain_id="nrpspksmotif_JN550_010207_0044"
                     /evalue="2.60E-04"
                     /label="C3_DCL_135-156"
                     /locus_tag="JN550_010207"
                     /protein_end="5255"
                     /protein_start="5237"
                     /score="13.7"
                     /tool="antismash"
                     /translation="HALMDGTSMDLIFRDLTA"
     PFAM_domain     complement(32556..33779)
                     /aSDomain="Condensation"
                     /aSTool="clusterhmmer"
                     /database="35.0"
                     /db_xref="PF00668.23"
                     /db_xref="GO:0003824"
                     /description="Condensation domain"
                     /detection="hmmscan"
                     /domain_id="clusterhmmer_JN550_010207_0025"
                     /evalue="4.80E-24"
                     /gene_ontologies="GO:0003824: catalytic activity"
                     /label="JN550_010207"
                     /locus_tag="JN550_010207"
                     /protein_end="5064"
                     /protein_start="4656"
                     /score="85.0"
                     /tool="antismash"
                     /translation="HRFHQSFILRVTRFIDASRMTVAIRQLVERHPMLRANYFQAPNGS
                     WMQTVGAAPGSTDCVWVNEARTITEAQSAMSSANSLDVKVGPVFRAVFFRHNFEGQGQL
                     LFMTAHHLVVDLVSWRIIMDDLEQILESSHLPDATGISFPSWAALQATYSECHLSPKSS
                     LPVKVPASNPEYWGVTSPGENTYGVTTSRSLTMSRSETARLLGQCHDILRTDTVDVLLA
                     AMLEAFAKMFSDRSTPTLFVEGHGREPWDENIDIGSTVGWFTTMCPIPATVAANDNSLQ
                     SIRQVKDIRRRMPKNGWAYFTSRYLNSEGVEALRDDSLAEILFNFAGQYQQLENPDSLF
                     VDCELELPGEASDVGPDAVRMALIEVSAIIKNGHLHMTFILNKHMLHLDRLVEWIDSIP
                     ATLKSVMNC"
     CDS_motif       complement(32862..32924)
                     /aSTool="nrps_pks_domains"
                     /database="abmotifs"
                     /detection="hmmscan"
                     /domain_id="nrpspksmotif_JN550_010207_0043"
                     /evalue="3.10E-08"
                     /label="NRPS-E6"
                     /locus_tag="JN550_010207"
                     /protein_end="4962"
                     /protein_start="4941"
                     /score="25.9"
                     /tool="antismash"
                     /translation="VKDIRRRMPKNGWAYFTSRYL"
     CDS_motif       complement(32973..33017)
                     /aSTool="nrps_pks_domains"
                     /database="abmotifs"
                     /detection="hmmscan"
                     /domain_id="nrpspksmotif_JN550_010207_0042"
                     /evalue="2.10E-05"
                     /label="NRPS-E5"
                     /locus_tag="JN550_010207"
                     /protein_end="4925"
                     /protein_start="4910"
                     /score="17.0"
                     /tool="antismash"
                     /translation="DIGSTVGWFTTMCPI"
     aSDomain        complement(32982..33782)
                     /aSDomain="Epimerization"
                     /aSTool="nrps_pks_domains"
                     /database="nrpspksdomains.hmm"
                     /detection="hmmscan"
                     /domain_id="nrpspksdomains_JN550_010207_Epimerization.2"
                     /evalue="2.00E-56"
                     /label="JN550_010207_Epimerization.2"
                     /locus_tag="JN550_010207"
                     /protein_end="4922"
                     /protein_start="4655"
                     /score="182.9"
                     /tool="antismash"
                     /translation="RHRFHQSFILRVTRFIDASRMTVAIRQLVERHPMLRANYFQAPNG
                     SWMQTVGAAPGSTDCVWVNEARTITEAQSAMSSANSLDVKVGPVFRAVFFRHNFEGQGQ
                     LLFMTAHHLVVDLVSWRIIMDDLEQILESSHLPDATGISFPSWAALQATYSECHLSPKS
                     SLPVKVPASNPEYWGVTSPGENTYGVTTSRSLTMSRSETARLLGQCHDILRTDTVDVLL
                     AAMLEAFAKMFSDRSTPTLFVEGHGREPWDENIDIGSTVGWFTTM"
     aSModule        complement(32982..37007)
                     /complete
                     /domains="nrpspksdomains_JN550_010207_Condensation_DCL.3"
                     /domains="nrpspksdomains_JN550_010207_AMP-binding.4"
                     /domains="nrpspksdomains_JN550_010207_PCP.4"
                     /domains="nrpspksdomains_JN550_010207_Epimerization.2"
                     /locus_tags="JN550_010207"
                     /monomer_pairings="Ala -> D-Ala"
                     /tool="antismash"
                     /type="nrps"
     CDS_motif       complement(33402..33467)
                     /aSTool="nrps_pks_domains"
                     /database="abmotifs"
                     /detection="hmmscan"
                     /domain_id="nrpspksmotif_JN550_010207_0041"
                     /evalue="2.10E-10"
                     /label="NRPS-E2"
                     /locus_tag="JN550_010207"
                     /protein_end="4782"
                     /protein_start="4760"
                     /score="32.8"
                     /tool="antismash"
                     /translation="LFMTAHHLVVDLVSWRIIMDDL"
     CDS_motif       complement(33663..33770)
                     /aSTool="nrps_pks_domains"
                     /database="abmotifs"
                     /detection="hmmscan"
                     /domain_id="nrpspksmotif_JN550_010207_0040"
                     /evalue="3.40E-07"
                     /label="C2_DCL_024-062"
                     /locus_tag="JN550_010207"
                     /protein_end="4695"
                     /protein_start="4659"
                     /score="22.6"
                     /tool="antismash"
                     /translation="HQSFILRVTRFIDASRMTVAIRQLVERHPMLRANYF"
     aSDomain        complement(33921..34127)
                     /aSDomain="PCP"
                     /aSTool="nrps_pks_domains"
                     /database="nrpspksdomains.hmm"
                     /detection="hmmscan"
                     /domain_id="nrpspksdomains_JN550_010207_PCP.4"
                     /evalue="2.60E-10"
                     /label="JN550_010207_PCP.4"
                     /locus_tag="JN550_010207"
                     /protein_end="4609"
                     /protein_start="4540"
                     /score="32.3"
                     /tool="antismash"
                     /translation="EKHLHTIVCDVLNISTAKTGINRSFMSLGGDSISAMRLVAKCRSE
                     GISLSLKKIMSRSSLSQLAGSLNE"
     PFAM_domain     complement(33933..34118)
                     /aSDomain="PP-binding"
                     /aSTool="clusterhmmer"
                     /database="35.0"
                     /db_xref="PF00550.28"
                     /description="Phosphopantetheine attachment site"
                     /detection="hmmscan"
                     /domain_id="clusterhmmer_JN550_010207_0024"
                     /evalue="5.10E-08"
                     /label="JN550_010207"
                     /locus_tag="JN550_010207"
                     /protein_end="4605"
                     /protein_start="4543"
                     /score="33.2"
                     /tool="antismash"
                     /translation="LHTIVCDVLNISTAKTGINRSFMSLGGDSISAMRLVAKCRSEGIS
                     LSLKKIMSRSSLSQLAG"
     CDS_motif       complement(34029..34058)
                     /aSTool="nrps_pks_domains"
                     /database="abmotifs"
                     /detection="hmmscan"
                     /domain_id="nrpspksmotif_JN550_010207_0039"
                     /evalue="2.90E+00"
                     /label="PCP_mE"
                     /locus_tag="JN550_010207"
                     /protein_end="4573"
                     /protein_start="4563"
                     /score="2.1"
                     /tool="antismash"
                     /translation="SFMSLGGDSI"
     aSDomain        complement(34470..35651)
                     /aSDomain="TIGR01733"
                     /aSTool="tigrfam"
                     /description="AA-adenyl-dom: amino acid adenylation domain"
                     /detection="hmmscan"
                     /domain_id="TIGRFam_JN550_010207_0004"
                     /evalue="1.00E-104"
                     /identifier="TIGR01733"
                     /label="JN550_010207"
                     /locus_tag="JN550_010207"
                     /protein_end="4426"
                     /protein_start="4032"
                     /score="348.5"
                     /tool="antismash"
                     /translation="TYEILDDLSSRLAVQLTSNWSVKSETLVPLSFEKSAWAIVAMLAV
                     VKAGGAFVFLDTKMPIARQQFIISCSGTAFVLSSKNNMSLWSGTQWQPIEVSQEATKSL
                     PQQAVSNVPSHPNSLLYAIYTSGSTGMPKGCLIDQSAFLSSAASYTKLLQMDQDCRALQ
                     FSSFAFDVSLMESLAVLTVGGCICIASEQATEAGVASMIQESRPNWASLTPSVARLMRP
                     AEVPTLETLALVGEPLTQDDVRTWAGSLKLMNGYGPTECAILCVINPTMDPNTDAGNTG
                     FGSGGLTWVVDPDDHNVLMAIGCPGEMLMEGPILARGYLNQPDVTSSVFVESLAWAPGR
                     RFYKTGDLVRYNSDGSIHCLGRKDQQVKVRGQRIELGEVEESIDALPMVDHACV"
     CDS_motif       complement(34512..34577)
                     /aSTool="nrps_pks_domains"
                     /database="abmotifs"
                     /detection="hmmscan"
                     /domain_id="nrpspksmotif_JN550_010207_0038"
                     /evalue="4.70E-11"
                     /label="NRPS-A_a8"
                     /locus_tag="JN550_010207"
                     /protein_end="4412"
                     /protein_start="4390"
                     /score="34.7"
                     /tool="antismash"
                     /translation="CLGRKDQQVKVRGQRIELGEVE"
     aSDomain        complement(34542..35711)
                     /aSDomain="AMP-binding"
                     /aSTool="nrps_pks_domains"
                     /database="nrpspksdomains.hmm"
                     /detection="hmmscan"
                     /domain_id="nrpspksdomains_JN550_010207_AMP-binding.4"
                     /evalue="5.00E-79"
                     /label="JN550_010207_AMP-binding.4"
                     /locus_tag="JN550_010207"
                     /protein_end="4402"
                     /protein_start="4012"
                     /score="257.6"
                     /specificity="substrate consensus: Ala"
                     /tool="antismash"
                     /translation="AERVHQRPNALAVSSWDGQMTYEILDDLSSRLAVQLTSNWSVKSE
                     TLVPLSFEKSAWAIVAMLAVVKAGGAFVFLDTKMPIARQQFIISCSGTAFVLSSKNNMS
                     LWSGTQWQPIEVSQEATKSLPQQAVSNVPSHPNSLLYAIYTSGSTGMPKGCLIDQSAFL
                     SSAASYTKLLQMDQDCRALQFSSFAFDVSLMESLAVLTVGGCICIASEQATEAGVASMI
                     QESRPNWASLTPSVARLMRPAEVPTLETLALVGEPLTQDDVRTWAGSLKLMNGYGPTEC
                     AILCVINPTMDPNTDAGNTGFGSGGLTWVVDPDDHNVLMAIGCPGEMLMEGPILARGYL
                     NQPDVTSSVFVESLAWAPGRRFYKTGDLVRYNSDGSIHCLGRKDQQVKVR"
     PFAM_domain     complement(34542..35711)
                     /aSDomain="AMP-binding"
                     /aSTool="clusterhmmer"
                     /database="35.0"
                     /db_xref="PF00501.31"
                     /description="AMP-binding enzyme"
                     /detection="hmmscan"
                     /domain_id="clusterhmmer_JN550_010207_0023"
                     /evalue="2.40E-66"
                     /label="JN550_010207"
                     /locus_tag="JN550_010207"
                     /protein_end="4402"
                     /protein_start="4012"
                     /score="224.3"
                     /tool="antismash"
                     /translation="AERVHQRPNALAVSSWDGQMTYEILDDLSSRLAVQLTSNWSVKSE
                     TLVPLSFEKSAWAIVAMLAVVKAGGAFVFLDTKMPIARQQFIISCSGTAFVLSSKNNMS
                     LWSGTQWQPIEVSQEATKSLPQQAVSNVPSHPNSLLYAIYTSGSTGMPKGCLIDQSAFL
                     SSAASYTKLLQMDQDCRALQFSSFAFDVSLMESLAVLTVGGCICIASEQATEAGVASMI
                     QESRPNWASLTPSVARLMRPAEVPTLETLALVGEPLTQDDVRTWAGSLKLMNGYGPTEC
                     AILCVINPTMDPNTDAGNTGFGSGGLTWVVDPDDHNVLMAIGCPGEMLMEGPILARGYL
                     NQPDVTSSVFVESLAWAPGRRFYKTGDLVRYNSDGSIHCLGRKDQQVKVR"
     CDS_motif       complement(34662..34748)
                     /aSTool="nrps_pks_domains"
                     /database="abmotifs"
                     /detection="hmmscan"
                     /domain_id="nrpspksmotif_JN550_010207_0037"
                     /evalue="4.10E-11"
                     /label="NRPS-A_a6"
                     /locus_tag="JN550_010207"
                     /protein_end="4362"
                     /protein_start="4333"
                     /score="35.1"
                     /tool="antismash"
                     /translation="IGCPGEMLMEGPILARGYLNQPDVTSSVF"
     CDS_motif       complement(34863..34886)
                     /aSTool="nrps_pks_domains"
                     /database="abmotifs"
                     /detection="hmmscan"
                     /domain_id="nrpspksmotif_JN550_010207_0036"
                     /evalue="5.60E-01"
                     /label="NRPS-A_a5"
                     /locus_tag="JN550_010207"
                     /protein_end="4295"
                     /protein_start="4287"
                     /score="3.8"
                     /tool="antismash"
                     /translation="YGPTECAI"
     CDS_motif       complement(35238..35291)
                     /aSTool="nrps_pks_domains"
                     /database="abmotifs"
                     /detection="hmmscan"
                     /domain_id="nrpspksmotif_JN550_010207_0035"
                     /evalue="3.30E-06"
                     /label="NRPS-A_a3"
                     /locus_tag="JN550_010207"
                     /protein_end="4170"
                     /protein_start="4152"
                     /score="19.7"
                     /tool="antismash"
                     /translation="YAIYTSGSTGMPKGCLID"
     CDS_motif       complement(35484..35525)
                     /aSTool="nrps_pks_domains"
                     /database="abmotifs"
                     /detection="hmmscan"
                     /domain_id="nrpspksmotif_JN550_010207_0034"
                     /evalue="1.20E-02"
                     /label="NRPS-A_a2"
                     /locus_tag="JN550_010207"
                     /protein_end="4088"
                     /protein_start="4074"
                     /score="9.4"
                     /tool="antismash"
                     /translation="LAVVKAGGAFVFLD"
     PFAM_domain     complement(35772..37007)
                     /aSDomain="Condensation"
                     /aSTool="clusterhmmer"
                     /database="35.0"
                     /db_xref="PF00668.23"
                     /db_xref="GO:0003824"
                     /description="Condensation domain"
                     /detection="hmmscan"
                     /domain_id="clusterhmmer_JN550_010207_0022"
                     /evalue="1.50E-42"
                     /gene_ontologies="GO:0003824: catalytic activity"
                     /label="JN550_010207"
                     /locus_tag="JN550_010207"
                     /protein_end="3992"
                     /protein_start="3580"
                     /score="146.0"
                     /tool="antismash"
                     /translation="EDVYPCTELQDAMLALSLSQPGSYTLQLVTSISDDADLESYLDAW
                     KAVRRNNDILRTRILSTRERRYQVVYNDRMIIKQEESLQYYLDADKKIPMGYGDPLARF
                     ALITEGDDSMQYFVCTLHHALYDGWSVSLLMEQLTQAYQWKPLVKPPSFANYVGYINRQ
                     DRAATESFWSTELAGASTCDFPRLPAPTYQACAGQTMDRLMAFTQQDSSIPLAAVIKAA
                     WALLLGKYSASKDVVFATTNAGRNLPVDDIADMVGPTITSVPVRVHLDKNQRIGDLLRD
                     IHQNSLSMLPHEYLGLQNIRRLTPDCEAACDLRSLLVVQPGDLDDSAAAMAPGILSVPV
                     QITNFFTHSLVVECYMGTEELKLSASFDENIINSLEVNRLLAQLEHLIRQLTAKRNNSV
                     GSIDILSPEDRRD"
     CDS_motif       complement(36096..36161)
                     /aSTool="nrps_pks_domains"
                     /database="abmotifs"
                     /detection="hmmscan"
                     /domain_id="nrpspksmotif_JN550_010207_0033"
                     /evalue="1.40E-02"
                     /label="C67_DCL_14fromHMM"
                     /locus_tag="JN550_010207"
                     /protein_end="3884"
                     /protein_start="3862"
                     /score="7.7"
                     /tool="antismash"
                     /translation="HQNSLSMLPHEYLGLQNIRRLT"
     aSDomain        complement(36198..37007)
                     /aSDomain="Condensation"
                     /aSTool="nrps_pks_domains"
                     /database="nrpspksdomains.hmm"
                     /detection="hmmscan"
                     /domain_id="nrpspksdomains_JN550_010207_Condensation_DCL.3"
                     /domain_subtypes="Condensation_DCL"
                     /evalue="6.30E-49"
                     /label="JN550_010207_Condensation_DCL.3"
                     /locus_tag="JN550_010207"
                     /protein_end="3850"
                     /protein_start="3580"
                     /score="158.5"
                     /tool="antismash"
                     /translation="EDVYPCTELQDAMLALSLSQPGSYTLQLVTSISDDADLESYLDAW
                     KAVRRNNDILRTRILSTRERRYQVVYNDRMIIKQEESLQYYLDADKKIPMGYGDPLARF
                     ALITEGDDSMQYFVCTLHHALYDGWSVSLLMEQLTQAYQWKPLVKPPSFANYVGYINRQ
                     DRAATESFWSTELAGASTCDFPRLPAPTYQACAGQTMDRLMAFTQQDSSIPLAAVIKAA
                     WALLLGKYSASKDVVFATTNAGRNLPVDDIADMVGPTITSVPVRVHLD"
     CDS_motif       complement(36210..36305)
                     /aSTool="nrps_pks_domains"
                     /database="abmotifs"
                     /detection="hmmscan"
                     /domain_id="nrpspksmotif_JN550_010207_0032"
                     /evalue="3.40E-10"
                     /label="C5_DCL_263-294"
                     /locus_tag="JN550_010207"
                     /protein_end="3846"
                     /protein_start="3814"
                     /score="32.4"
                     /tool="antismash"
                     /translation="DVVFATTNAGRNLPVDDIADMVGPTITSVPVR"
     CDS_motif       complement(36582..36647)
                     /aSTool="nrps_pks_domains"
                     /database="abmotifs"
                     /detection="hmmscan"
                     /domain_id="nrpspksmotif_JN550_010207_0031"
                     /evalue="1.70E-07"
                     /label="C3_DCL_135-156"
                     /locus_tag="JN550_010207"
                     /protein_end="3722"
                     /protein_start="3700"
                     /score="23.8"
                     /tool="antismash"
                     /translation="LHHALYDGWSVSLLMEQLTQAY"
     CDS_motif       complement(36831..36944)
                     /aSTool="nrps_pks_domains"
                     /database="abmotifs"
                     /detection="hmmscan"
                     /domain_id="nrpspksmotif_JN550_010207_0030"
                     /evalue="3.00E-01"
                     /label="C2_DCL_024-062"
                     /locus_tag="JN550_010207"
                     /protein_end="3639"
                     /protein_start="3601"
                     /score="3.4"
                     /tool="antismash"
                     /translation="GSYTLQLVTSISDDADLESYLDAWKAVRRNNDILRTRI"
     aSDomain        complement(37137..37337)
                     /aSDomain="PCP"
                     /aSTool="nrps_pks_domains"
                     /database="nrpspksdomains.hmm"
                     /detection="hmmscan"
                     /domain_id="nrpspksdomains_JN550_010207_PCP.3"
                     /evalue="2.20E-15"
                     /label="JN550_010207_PCP.3"
                     /locus_tag="JN550_010207"
                     /protein_end="3537"
                     /protein_start="3470"
                     /score="48.5"
                     /tool="antismash"
                     /translation="EIALHGLYATVLAIPAGNLSIKDDFFHRGGDSIKAIKLVSAARHK
                     NLNFSVVDIFNNPTVENLALVA"
     aSModule        complement(37137..40304)
                     /complete
                     /domains="nrpspksdomains_JN550_010207_Condensation_DCL.2"
                     /domains="nrpspksdomains_JN550_010207_AMP-binding.3"
                     /domains="nrpspksdomains_JN550_010207_PCP.3"
                     /locus_tags="JN550_010207"
                     /monomer_pairings="Leu -> Leu"
                     /tool="antismash"
                     /type="nrps"
     PFAM_domain     complement(37146..37328)
                     /aSDomain="PP-binding"
                     /aSTool="clusterhmmer"
                     /database="35.0"
                     /db_xref="PF00550.28"
                     /description="Phosphopantetheine attachment site"
                     /detection="hmmscan"
                     /domain_id="clusterhmmer_JN550_010207_0021"
                     /evalue="4.40E-07"
                     /label="JN550_010207"
                     /locus_tag="JN550_010207"
                     /protein_end="3534"
                     /protein_start="3473"
                     /score="30.3"
                     /tool="antismash"
                     /translation="LHGLYATVLAIPAGNLSIKDDFFHRGGDSIKAIKLVSAARHKNLN
                     FSVVDIFNNPTVENLA"
     CDS_motif       complement(37239..37268)
                     /aSTool="nrps_pks_domains"
                     /database="abmotifs"
                     /detection="hmmscan"
                     /domain_id="nrpspksmotif_JN550_010207_0029"
                     /evalue="4.40E+00"
                     /label="PCP_mE"
                     /locus_tag="JN550_010207"
                     /protein_end="3503"
                     /protein_start="3493"
                     /score="1.6"
                     /tool="antismash"
                     /translation="DFFHRGGDSI"
     aSDomain        complement(37698..38900)
                     /aSDomain="TIGR01733"
                     /aSTool="tigrfam"
                     /description="AA-adenyl-dom: amino acid adenylation domain"
                     /detection="hmmscan"
                     /domain_id="TIGRFam_JN550_010207_0003"
                     /evalue="4.30E-105"
                     /identifier="TIGR01733"
                     /label="JN550_010207"
                     /locus_tag="JN550_010207"
                     /protein_end="3350"
                     /protein_start="2949"
                     /score="349.8"
                     /tool="antismash"
                     /translation="TYGELDRLSTRLGNYLVQMGVGPEVKVPMCFEKSAWAIVSMFAVW
                     KAGGCLVALDPSHPKSRLRGILDDVSAKFILASSQTIELCSEGLGTEVRPIIVDSSSLD
                     SMHDEQVKPSPVRPHNAAYINFTSGTTGRPKGVIIEHQAIGSNVEPLARCSDINTTTRV
                     LQFSSYAWDAFYCETIIPLLSGGCTCVASDHERSHDIAEFIRRANCTWVLFTPSFARLI
                     KPSDVPNLRTLLLGGEAMSADDAATWSKSVVLKNAYGPCEASIVALIHPNISEAPSEHN
                     LGQRIGQTIWVVDPKNHQRLSPLGAPGELVLGGPPIGRGYINEPKKTEEAFIADPEWYS
                     SELALDLGAFASKFYRTGDLVRMNTDGSIHFIGRKDHDQVKLRGQRMELGEVEQCILTN
                     MS"
     CDS_motif       complement(37722..37790)
                     /aSTool="nrps_pks_domains"
                     /database="abmotifs"
                     /detection="hmmscan"
                     /domain_id="nrpspksmotif_JN550_010207_0028"
                     /evalue="2.10E-07"
                     /label="NRPS-A_a8"
                     /locus_tag="JN550_010207"
                     /protein_end="3342"
                     /protein_start="3319"
                     /score="23.3"
                     /tool="antismash"
                     /translation="FIGRKDHDQVKLRGQRMELGEVE"
     aSDomain        complement(37752..38963)
                     /aSDomain="AMP-binding"
                     /aSTool="nrps_pks_domains"
                     /database="nrpspksdomains.hmm"
                     /detection="hmmscan"
                     /domain_id="nrpspksdomains_JN550_010207_AMP-binding.3"
                     /evalue="4.30E-87"
                     /label="JN550_010207_AMP-binding.3"
                     /locus_tag="JN550_010207"
                     /protein_end="3332"
                     /protein_start="2928"
                     /score="284.2"
                     /specificity="substrate consensus: Leu"
                     /tool="antismash"
                     /translation="FRRYAQATPTAPAVFSTNMTLTYGELDRLSTRLGNYLVQMGVGPE
                     VKVPMCFEKSAWAIVSMFAVWKAGGCLVALDPSHPKSRLRGILDDVSAKFILASSQTIE
                     LCSEGLGTEVRPIIVDSSSLDSMHDEQVKPSPVRPHNAAYINFTSGTTGRPKGVIIEHQ
                     AIGSNVEPLARCSDINTTTRVLQFSSYAWDAFYCETIIPLLSGGCTCVASDHERSHDIA
                     EFIRRANCTWVLFTPSFARLIKPSDVPNLRTLLLGGEAMSADDAATWSKSVVLKNAYGP
                     CEASIVALIHPNISEAPSEHNLGQRIGQTIWVVDPKNHQRLSPLGAPGELVLGGPPIGR
                     GYINEPKKTEEAFIADPEWYSSELALDLGAFASKFYRTGDLVRMNTDGSIHFIGRKDHD
                     QVKLR"
     PFAM_domain     complement(37755..38963)
                     /aSDomain="AMP-binding"
                     /aSTool="clusterhmmer"
                     /database="35.0"
                     /db_xref="PF00501.31"
                     /description="AMP-binding enzyme"
                     /detection="hmmscan"
                     /domain_id="clusterhmmer_JN550_010207_0020"
                     /evalue="2.40E-76"
                     /label="JN550_010207"
                     /locus_tag="JN550_010207"
                     /protein_end="3331"
                     /protein_start="2928"
                     /score="257.2"
                     /tool="antismash"
                     /translation="FRRYAQATPTAPAVFSTNMTLTYGELDRLSTRLGNYLVQMGVGPE
                     VKVPMCFEKSAWAIVSMFAVWKAGGCLVALDPSHPKSRLRGILDDVSAKFILASSQTIE
                     LCSEGLGTEVRPIIVDSSSLDSMHDEQVKPSPVRPHNAAYINFTSGTTGRPKGVIIEHQ
                     AIGSNVEPLARCSDINTTTRVLQFSSYAWDAFYCETIIPLLSGGCTCVASDHERSHDIA
                     EFIRRANCTWVLFTPSFARLIKPSDVPNLRTLLLGGEAMSADDAATWSKSVVLKNAYGP
                     CEASIVALIHPNISEAPSEHNLGQRIGQTIWVVDPKNHQRLSPLGAPGELVLGGPPIGR
                     GYINEPKKTEEAFIADPEWYSSELALDLGAFASKFYRTGDLVRMNTDGSIHFIGRKDHD
                     QVKL"
     CDS_motif       complement(37905..37994)
                     /aSTool="nrps_pks_domains"
                     /database="abmotifs"
                     /detection="hmmscan"
                     /domain_id="nrpspksmotif_JN550_010207_0027"
                     /evalue="5.90E-11"
                     /label="NRPS-A_a6"
                     /locus_tag="JN550_010207"
                     /protein_end="3281"
                     /protein_start="3251"
                     /score="34.6"
                     /tool="antismash"
                     /translation="PLGAPGELVLGGPPIGRGYINEPKKTEEAF"
     CDS_motif       complement(38103..38129)
                     /aSTool="nrps_pks_domains"
                     /database="abmotifs"
                     /detection="hmmscan"
                     /domain_id="nrpspksmotif_JN550_010207_0026"
                     /evalue="8.30E+00"
                     /label="NRPS-A_a5"
                     /locus_tag="JN550_010207"
                     /protein_end="3215"
                     /protein_start="3206"
                     /score="0.5"
                     /tool="antismash"
                     /translation="YGPCEASIV"
     CDS_motif       complement(38478..38537)
                     /aSTool="nrps_pks_domains"
                     /database="abmotifs"
                     /detection="hmmscan"
                     /domain_id="nrpspksmotif_JN550_010207_0025"
                     /evalue="7.10E-08"
                     /label="NRPS-A_a3"
                     /locus_tag="JN550_010207"
                     /protein_end="3090"
                     /protein_start="3070"
                     /score="24.7"
                     /tool="antismash"
                     /translation="AYINFTSGTTGRPKGVIIEH"
     CDS_motif       complement(38736..38777)
                     /aSTool="nrps_pks_domains"
                     /database="abmotifs"
                     /detection="hmmscan"
                     /domain_id="nrpspksmotif_JN550_010207_0024"
                     /evalue="2.00E-01"
                     /label="NRPS-A_a2"
                     /locus_tag="JN550_010207"
                     /protein_end="3004"
                     /protein_start="2990"
                     /score="5.8"
                     /tool="antismash"
                     /translation="FAVWKAGGCLVALD"
     PFAM_domain     complement(39036..40304)
                     /aSDomain="Condensation"
                     /aSTool="clusterhmmer"
                     /database="35.0"
                     /db_xref="PF00668.23"
                     /db_xref="GO:0003824"
                     /description="Condensation domain"
                     /detection="hmmscan"
                     /domain_id="clusterhmmer_JN550_010207_0019"
                     /evalue="5.90E-52"
                     /gene_ontologies="GO:0003824: catalytic activity"
                     /label="JN550_010207"
                     /locus_tag="JN550_010207"
                     /protein_end="2904"
                     /protein_start="2481"
                     /score="177.0"
                     /tool="antismash"
                     /translation="EEVYPCTGLQEGLLLAQGKHASNYAVHVIAEVIAASGKPVEVPRL
                     SEAWAHVVQRHPILRTVFVAHPTDTGYHAQVVLRNILPDIDIVKCQSVEAALDLWKEAP
                     TSSYSSVRPPHRFSICSTASGRVLLRFEFSHSILDADSSRILLRDLAIAYGDSLDIDES
                     APRFSQVVQHIREQDGMKDLNYWKTQLNDAEPCCIPDLSEGCRESRLNVQRLDMGVSAE
                     TIHAFCKDHGLTPFAVLQAAWAIVLRSYTFMDNVAFGYLSSGRNAPVAGIEDIAGVLVN
                     MLVSHAKISHDIEALEVMRTMQKGFTEGLEHQYCPLGEIQHALELSGQPLFNTAIDFQR
                     PGTSNRDSTAISVHPMDFHDPTEFSLTLHFELNHDVFSAYMDYWTSSLAPEYAEHIGEA
                     LALALQNILENPLQKIGEISLAGE"
     CDS_motif       complement(39303..39383)
                     /aSTool="nrps_pks_domains"
                     /database="abmotifs"
                     /detection="hmmscan"
                     /domain_id="nrpspksmotif_JN550_010207_0023"
                     /evalue="2.90E-06"
                     /label="C67_DCL_14fromHMM"
                     /locus_tag="JN550_010207"
                     /protein_end="2815"
                     /protein_start="2788"
                     /score="19.6"
                     /tool="antismash"
                     /translation="EGLEHQYCPLGEIQHALELSGQPLFNT"
     aSDomain        complement(39450..40304)
                     /aSDomain="Condensation"
                     /aSTool="nrps_pks_domains"
                     /database="nrpspksdomains.hmm"
                     /detection="hmmscan"
                     /domain_id="nrpspksdomains_JN550_010207_Condensation_DCL.2"
                     /domain_subtypes="Condensation_DCL"
                     /evalue="2.80E-41"
                     /label="JN550_010207_Condensation_DCL.2"
                     /locus_tag="JN550_010207"
                     /protein_end="2766"
                     /protein_start="2481"
                     /score="133.4"
                     /tool="antismash"
                     /translation="EEVYPCTGLQEGLLLAQGKHASNYAVHVIAEVIAASGKPVEVPRL
                     SEAWAHVVQRHPILRTVFVAHPTDTGYHAQVVLRNILPDIDIVKCQSVEAALDLWKEAP
                     TSSYSSVRPPHRFSICSTASGRVLLRFEFSHSILDADSSRILLRDLAIAYGDSLDIDES
                     APRFSQVVQHIREQDGMKDLNYWKTQLNDAEPCCIPDLSEGCRESRLNVQRLDMGVSAE
                     TIHAFCKDHGLTPFAVLQAAWAIVLRSYTFMDNVAFGYLSSGRNAPVAGIEDIAGVLVN
                     MLVS"
     CDS_motif       complement(39453..39542)
                     /aSTool="nrps_pks_domains"
                     /database="abmotifs"
                     /detection="hmmscan"
                     /domain_id="nrpspksmotif_JN550_010207_0022"
                     /evalue="6.40E-08"
                     /label="C5_DCL_263-294"
                     /locus_tag="JN550_010207"
                     /protein_end="2765"
                     /protein_start="2735"
                     /score="25.1"
                     /tool="antismash"
                     /translation="NVAFGYLSSGRNAPVAGIEDIAGVLVNMLV"
     CDS_motif       complement(39843..39902)
                     /aSTool="nrps_pks_domains"
                     /database="abmotifs"
                     /detection="hmmscan"
                     /domain_id="nrpspksmotif_JN550_010207_0021"
                     /evalue="2.20E-01"
                     /label="C3_DCL_135-156"
                     /locus_tag="JN550_010207"
                     /protein_end="2635"
                     /protein_start="2615"
                     /score="4.4"
                     /tool="antismash"
                     /translation="HSILDADSSRILLRDLAIAY"
     CDS_motif       complement(40113..40190)
                     /aSTool="nrps_pks_domains"
                     /database="abmotifs"
                     /detection="hmmscan"
                     /domain_id="nrpspksmotif_JN550_010207_0020"
                     /evalue="1.60E-10"
                     /label="C2_DCL_024-062"
                     /locus_tag="JN550_010207"
                     /protein_end="2545"
                     /protein_start="2519"
                     /score="33.3"
                     /tool="antismash"
                     /translation="PVEVPRLSEAWAHVVQRHPILRTVFV"
     PFAM_domain     complement(40449..41702)
                     /aSDomain="Condensation"
                     /aSTool="clusterhmmer"
                     /database="35.0"
                     /db_xref="PF00668.23"
                     /db_xref="GO:0003824"
                     /description="Condensation domain"
                     /detection="hmmscan"
                     /domain_id="clusterhmmer_JN550_010207_0018"
                     /evalue="5.70E-37"
                     /gene_ontologies="GO:0003824: catalytic activity"
                     /label="JN550_010207"
                     /locus_tag="JN550_010207"
                     /protein_end="2433"
                     /protein_start="2015"
                     /score="127.6"
                     /tool="antismash"
                     /translation="VALTPVQKLFFHALPGGTNHYNQSFLLKLRRSISPDKLEHAMDTV
                     VSRHSMLRARFYRSELSGEWLQQIPQSDSRQIRQHYHFRASAVSDEHPIAEAASTAQNE
                     LNIQEGKVFSATLFEKAGEQHLYLIAHHLVIDLVSWRVLLQDLEDLLSSSATSLQSHLP
                     YLQISKQRHEHFASCADALSAPMPTPADWSFWELSSADNVQANVHHLGFTLDEGISKLI
                     LGRCNDVLKTETTELLLAASLNAFAQIFPNRASPSIFVEGHGRDHSGLGDLDASGTVGW
                     FTTIWPLLVPVSTEGGLGIVHILRAIKDQRKHGKSAGQYYLDQITARQDLQDPTMEIMF
                     NYEGHYQQFENIGGLFSMVPIPAADVGDDVRRMSFFDISAVVKDGRIEFDFAINLKSAH
                     QECIAAWVTQTEQVLKDMA"
     aSDomain        complement(40827..41705)
                     /aSDomain="Epimerization"
                     /aSTool="nrps_pks_domains"
                     /database="nrpspksdomains.hmm"
                     /detection="hmmscan"
                     /domain_id="nrpspksdomains_JN550_010207_Epimerization.1"
                     /evalue="3.80E-40"
                     /label="JN550_010207_Epimerization.1"
                     /locus_tag="JN550_010207"
                     /protein_end="2307"
                     /protein_start="2014"
                     /score="129.1"
                     /tool="antismash"
                     /translation="PVALTPVQKLFFHALPGGTNHYNQSFLLKLRRSISPDKLEHAMDT
                     VVSRHSMLRARFYRSELSGEWLQQIPQSDSRQIRQHYHFRASAVSDEHPIAEAASTAQN
                     ELNIQEGKVFSATLFEKAGEQHLYLIAHHLVIDLVSWRVLLQDLEDLLSSSATSLQSHL
                     PYLQISKQRHEHFASCADALSAPMPTPADWSFWELSSADNVQANVHHLGFTLDEGISKL
                     ILGRCNDVLKTETTELLLAASLNAFAQIFPNRASPSIFVEGHGRDHSGLGDLDASGTVG
                     WFTTIWPLLVPV"
     aSModule        complement(40827..45015)
                     /complete
                     /domains="nrpspksdomains_JN550_010207_Condensation_DCL.1"
                     /domains="nrpspksdomains_JN550_010207_AMP-binding.2"
                     /domains="nrpspksdomains_JN550_010207_PCP.2"
                     /domains="nrpspksdomains_JN550_010207_Epimerization.1"
                     /locus_tags="JN550_010207"
                     /monomer_pairings="Leu -> D-Leu"
                     /tool="antismash"
                     /type="nrps"
     CDS_motif       complement(40836..40883)
                     /aSTool="nrps_pks_domains"
                     /database="abmotifs"
                     /detection="hmmscan"
                     /domain_id="nrpspksmotif_JN550_010207_0019"
                     /evalue="2.40E-05"
                     /label="NRPS-E5"
                     /locus_tag="JN550_010207"
                     /protein_end="2304"
                     /protein_start="2288"
                     /score="16.8"
                     /tool="antismash"
                     /translation="DASGTVGWFTTIWPLL"
     CDS_motif       complement(41262..41327)
                     /aSTool="nrps_pks_domains"
                     /database="abmotifs"
                     /detection="hmmscan"
                     /domain_id="nrpspksmotif_JN550_010207_0018"
                     /evalue="9.70E-10"
                     /label="NRPS-E2"
                     /locus_tag="JN550_010207"
                     /protein_end="2162"
                     /protein_start="2140"
                     /score="30.7"
                     /tool="antismash"
                     /translation="LYLIAHHLVIDLVSWRVLLQDL"
     CDS_motif       complement(41535..41645)
                     /aSTool="nrps_pks_domains"
                     /database="abmotifs"
                     /detection="hmmscan"
                     /domain_id="nrpspksmotif_JN550_010207_0017"
                     /evalue="5.30E-09"
                     /label="C2_DCL_024-062"
                     /locus_tag="JN550_010207"
                     /protein_end="2071"
                     /protein_start="2034"
                     /score="28.4"
                     /tool="antismash"
                     /translation="HYNQSFLLKLRRSISPDKLEHAMDTVVSRHSMLRARF"
     aSDomain        complement(41754..41960)
                     /aSDomain="PCP"
                     /aSTool="nrps_pks_domains"
                     /database="nrpspksdomains.hmm"
                     /detection="hmmscan"
                     /domain_id="nrpspksdomains_JN550_010207_PCP.2"
                     /evalue="1.70E-13"
                     /label="JN550_010207_PCP.2"
                     /locus_tag="JN550_010207"
                     /protein_end="1998"
                     /protein_start="1929"
                     /score="42.5"
                     /tool="antismash"
                     /translation="EQSIQQIWSRVLNLPAETIARSSTFLSLGGDSVTAMRVMSLCRAE
                     QLIVTVQDVLRNQSLGSLARRVQS"
     PFAM_domain     complement(41760..41954)
                     /aSDomain="PP-binding"
                     /aSTool="clusterhmmer"
                     /database="35.0"
                     /db_xref="PF00550.28"
                     /description="Phosphopantetheine attachment site"
                     /detection="hmmscan"
                     /domain_id="clusterhmmer_JN550_010207_0017"
                     /evalue="1.00E-09"
                     /label="JN550_010207"
                     /locus_tag="JN550_010207"
                     /protein_end="1996"
                     /protein_start="1931"
                     /score="38.7"
                     /tool="antismash"
                     /translation="SIQQIWSRVLNLPAETIARSSTFLSLGGDSVTAMRVMSLCRAEQL
                     IVTVQDVLRNQSLGSLARRV"
     CDS_motif       complement(41862..41891)
                     /aSTool="nrps_pks_domains"
                     /database="abmotifs"
                     /detection="hmmscan"
                     /domain_id="nrpspksmotif_JN550_010207_0016"
                     /evalue="1.40E+01"
                     /label="PCP_mE"
                     /locus_tag="JN550_010207"
                     /protein_end="1962"
                     /protein_start="1952"
                     /score="0.4"
                     /tool="antismash"
                     /translation="TFLSLGGDSV"
     aSDomain        complement(42327..43523)
                     /aSDomain="TIGR01733"
                     /aSTool="tigrfam"
                     /description="AA-adenyl-dom: amino acid adenylation domain"
                     /detection="hmmscan"
                     /domain_id="TIGRFam_JN550_010207_0002"
                     /evalue="3.50E-111"
                     /identifier="TIGR01733"
                     /label="JN550_010207"
                     /locus_tag="JN550_010207"
                     /protein_end="1807"
                     /protein_start="1408"
                     /score="369.8"
                     /tool="antismash"
                     /translation="TYGELDTVTTRLAHRLVSLGVKPETLVPYCISKSAWATVSVLAIL
                     KAGGAVVPLDPSHPRGRLDTILDDTSARIIVTTPEHRQLFEHTSAEVLSLDAHFLQSLP
                     TLRAIPCPTVRPNNVAFVIFTSGSTGIPKGVMTEHHSIATNCQAYGKCLKIEEGSRVLQ
                     FAAHTFDASIFDMCAALLLGSCICVPSENDRMNDLAGYITRTGCNWILATSTVMGLMSP
                     EQVPCLKVIVLGGEALSRQVLKTWAPAAEVFNAYGPAEAAIMSACSRSLSVDSQASCIG
                     TGVTGPIWLTDPSDHRKLVPIGSVGEITIQGPGVSRGYLNSPDKTSQVFFDAPQCMQGY
                     FGHYSRVYRTGDLGRFNSDGSVEILGRKDSQVKLRGQRLELGEIEYHISAHARVKQTVV
                     "
     CDS_motif       complement(42369..42431)
                     /aSTool="nrps_pks_domains"
                     /database="abmotifs"
                     /detection="hmmscan"
                     /domain_id="nrpspksmotif_JN550_010207_0015"
                     /evalue="6.10E-10"
                     /label="NRPS-A_a8"
                     /locus_tag="JN550_010207"
                     /protein_end="1793"
                     /protein_start="1772"
                     /score="31.2"
                     /tool="antismash"
                     /translation="LGRKDSQVKLRGQRLELGEIE"
     aSDomain        complement(42399..43586)
                     /aSDomain="AMP-binding"
                     /aSTool="nrps_pks_domains"
                     /database="nrpspksdomains.hmm"
                     /detection="hmmscan"
                     /domain_id="nrpspksdomains_JN550_010207_AMP-binding.2"
                     /evalue="1.10E-87"
                     /label="JN550_010207_AMP-binding.2"
                     /locus_tag="JN550_010207"
                     /protein_end="1783"
                     /protein_start="1387"
                     /score="286.2"
                     /specificity="substrate consensus: Leu"
                     /tool="antismash"
                     /translation="FEQQARLRPNAVAIAAHDAQMTYGELDTVTTRLAHRLVSLGVKPE
                     TLVPYCISKSAWATVSVLAILKAGGAVVPLDPSHPRGRLDTILDDTSARIIVTTPEHRQ
                     LFEHTSAEVLSLDAHFLQSLPTLRAIPCPTVRPNNVAFVIFTSGSTGIPKGVMTEHHSI
                     ATNCQAYGKCLKIEEGSRVLQFAAHTFDASIFDMCAALLLGSCICVPSENDRMNDLAGY
                     ITRTGCNWILATSTVMGLMSPEQVPCLKVIVLGGEALSRQVLKTWAPAAEVFNAYGPAE
                     AAIMSACSRSLSVDSQASCIGTGVTGPIWLTDPSDHRKLVPIGSVGEITIQGPGVSRGY
                     LNSPDKTSQVFFDAPQCMQGYFGHYSRVYRTGDLGRFNSDGSVEILGRKDSQVKLR"
     PFAM_domain     complement(42399..43586)
                     /aSDomain="AMP-binding"
                     /aSTool="clusterhmmer"
                     /database="35.0"
                     /db_xref="PF00501.31"
                     /description="AMP-binding enzyme"
                     /detection="hmmscan"
                     /domain_id="clusterhmmer_JN550_010207_0016"
                     /evalue="4.40E-77"
                     /label="JN550_010207"
                     /locus_tag="JN550_010207"
                     /protein_end="1783"
                     /protein_start="1387"
                     /score="259.6"
                     /tool="antismash"
                     /translation="FEQQARLRPNAVAIAAHDAQMTYGELDTVTTRLAHRLVSLGVKPE
                     TLVPYCISKSAWATVSVLAILKAGGAVVPLDPSHPRGRLDTILDDTSARIIVTTPEHRQ
                     LFEHTSAEVLSLDAHFLQSLPTLRAIPCPTVRPNNVAFVIFTSGSTGIPKGVMTEHHSI
                     ATNCQAYGKCLKIEEGSRVLQFAAHTFDASIFDMCAALLLGSCICVPSENDRMNDLAGY
                     ITRTGCNWILATSTVMGLMSPEQVPCLKVIVLGGEALSRQVLKTWAPAAEVFNAYGPAE
                     AAIMSACSRSLSVDSQASCIGTGVTGPIWLTDPSDHRKLVPIGSVGEITIQGPGVSRGY
                     LNSPDKTSQVFFDAPQCMQGYFGHYSRVYRTGDLGRFNSDGSVEILGRKDSQVKLR"
     CDS_motif       complement(42534..42623)
                     /aSTool="nrps_pks_domains"
                     /database="abmotifs"
                     /detection="hmmscan"
                     /domain_id="nrpspksmotif_JN550_010207_0014"
                     /evalue="3.70E-11"
                     /label="NRPS-A_a6"
                     /locus_tag="JN550_010207"
                     /protein_end="1738"
                     /protein_start="1708"
                     /score="35.2"
                     /tool="antismash"
                     /translation="PIGSVGEITIQGPGVSRGYLNSPDKTSQVF"
     CDS_motif       complement(42732..42758)
                     /aSTool="nrps_pks_domains"
                     /database="abmotifs"
                     /detection="hmmscan"
                     /domain_id="nrpspksmotif_JN550_010207_0013"
                     /evalue="5.00E+00"
                     /label="NRPS-A_a5"
                     /locus_tag="JN550_010207"
                     /protein_end="1672"
                     /protein_start="1663"
                     /score="1.1"
                     /tool="antismash"
                     /translation="YGPAEAAIM"
     CDS_motif       complement(43107..43166)
                     /aSTool="nrps_pks_domains"
                     /database="abmotifs"
                     /detection="hmmscan"
                     /domain_id="nrpspksmotif_JN550_010207_0012"
                     /evalue="5.80E-08"
                     /label="NRPS-A_a3"
                     /locus_tag="JN550_010207"
                     /protein_end="1547"
                     /protein_start="1527"
                     /score="25.0"
                     /tool="antismash"
                     /translation="AFVIFTSGSTGIPKGVMTEH"
     CDS_motif       complement(43359..43400)
                     /aSTool="nrps_pks_domains"
                     /database="abmotifs"
                     /detection="hmmscan"
                     /domain_id="nrpspksmotif_JN550_010207_0011"
                     /evalue="5.70E-04"
                     /label="NRPS-A_a2"
                     /locus_tag="JN550_010207"
                     /protein_end="1463"
                     /protein_start="1449"
                     /score="13.4"
                     /tool="antismash"
                     /translation="LAILKAGGAVVPLD"
     PFAM_domain     complement(join(43659..43856,43909..45018))
                     /aSDomain="Condensation"
                     /aSTool="clusterhmmer"
                     /database="35.0"
                     /db_xref="PF00668.23"
                     /db_xref="GO:0003824"
                     /description="Condensation domain"
                     /detection="hmmscan"
                     /domain_id="clusterhmmer_JN550_010207_0015"
                     /evalue="4.20E-50"
                     /gene_ontologies="GO:0003824: catalytic activity"
                     /label="JN550_010207"
                     /locus_tag="JN550_010207"
                     /protein_end="1363"
                     /protein_start="927"
                     /score="170.9"
                     /tool="antismash"
                     /translation="VEDVYPCSPAQQGILISQAKTSGSYAIRYVAEVGLNNGSPVDIGC
                     LEKAWQAVINRHAVLRTIFVEGTTAQQPLEQVVLRHVKADIHHLKLIPIGGSENGLEVI
                     ESQPQTDIQMGKLPHRLTILVSQTQKCYIRLDISHTITDGGSIALMVHELKSAYDGMLP
                     REPGPVYRDFVNNIFSRPSTLGKTYWSEYLQGAEPCHFPLLVEGNVTPERKLNSVPLNL
                     SLYARDISSFCQEKEVTLFHIFQTAWALVLRAYLNRNDICFGYVASGRDAPVASIESAM
                     GAFMSTLISRVDIDDSMTVLDLLREMKARTTISLDHQHFSIPDMCHSLDLSGDLLFNTI
                     IGFQTVLSLDDNDTRGSLSIDELSIHDPTEYDIAILVDTSSDFPRADLTYWTDRVCDLQ
                     AENLADTLAHTISAIMSQAHDQIGLVDLVSDAAHRKM"
     CDS_motif       complement(43996..44079)
                     /aSTool="nrps_pks_domains"
                     /database="abmotifs"
                     /detection="hmmscan"
                     /domain_id="nrpspksmotif_JN550_010207_0010"
                     /evalue="1.80E+00"
                     /label="C67_DCL_14fromHMM"
                     /locus_tag="JN550_010207"
                     /protein_end="1268"
                     /protein_start="1240"
                     /score="0.9"
                     /tool="antismash"
                     /translation="SLDHQHFSIPDMCHSLDLSGDLLFNTII"
     aSDomain        complement(44137..45015)
                     /aSDomain="Condensation"
                     /aSTool="nrps_pks_domains"
                     /database="nrpspksdomains.hmm"
                     /detection="hmmscan"
                     /domain_id="nrpspksdomains_JN550_010207_Condensation_DCL.1"
                     /domain_subtypes="Condensation_DCL"
                     /evalue="1.00E-42"
                     /label="JN550_010207_Condensation_DCL.1"
                     /locus_tag="JN550_010207"
                     /protein_end="1221"
                     /protein_start="928"
                     /score="138.1"
                     /tool="antismash"
                     /translation="EDVYPCSPAQQGILISQAKTSGSYAIRYVAEVGLNNGSPVDIGCL
                     EKAWQAVINRHAVLRTIFVEGTTAQQPLEQVVLRHVKADIHHLKLIPIGGSENGLEVIE
                     SQPQTDIQMGKLPHRLTILVSQTQKCYIRLDISHTITDGGSIALMVHELKSAYDGMLPR
                     EPGPVYRDFVNNIFSRPSTLGKTYWSEYLQGAEPCHFPLLVEGNVTPERKLNSVPLNLS
                     LYARDISSFCQEKEVTLFHIFQTAWALVLRAYLNRNDICFGYVASGRDAPVASIESAMG
                     AFMSTLISRVDI"
     CDS_motif       complement(44155..44241)
                     /aSTool="nrps_pks_domains"
                     /database="abmotifs"
                     /detection="hmmscan"
                     /domain_id="nrpspksmotif_JN550_010207_0009"
                     /evalue="8.80E-07"
                     /label="C5_DCL_263-294"
                     /locus_tag="JN550_010207"
                     /protein_end="1215"
                     /protein_start="1186"
                     /score="21.4"
                     /tool="antismash"
                     /translation="DICFGYVASGRDAPVASIESAMGAFMSTL"
     CDS_motif       complement(44545..44604)
                     /aSTool="nrps_pks_domains"
                     /database="abmotifs"
                     /detection="hmmscan"
                     /domain_id="nrpspksmotif_JN550_010207_0008"
                     /evalue="2.70E-03"
                     /label="C3_LCL_132-143"
                     /locus_tag="JN550_010207"
                     /protein_end="1085"
                     /protein_start="1065"
                     /score="10.5"
                     /tool="antismash"
                     /translation="HTITDGGSIALMVHELKSAY"
     CDS_motif       complement(44824..44901)
                     /aSTool="nrps_pks_domains"
                     /database="abmotifs"
                     /detection="hmmscan"
                     /domain_id="nrpspksmotif_JN550_010207_0007"
                     /evalue="3.80E-11"
                     /label="C2_DCL_024-062"
                     /locus_tag="JN550_010207"
                     /protein_end="992"
                     /protein_start="966"
                     /score="35.3"
                     /tool="antismash"
                     /translation="PVDIGCLEKAWQAVINRHAVLRTIFV"
     aSDomain        complement(45160..45357)
                     /aSDomain="PCP"
                     /aSTool="nrps_pks_domains"
                     /database="nrpspksdomains.hmm"
                     /detection="hmmscan"
                     /domain_id="nrpspksdomains_JN550_010207_PCP.1"
                     /evalue="6.30E-13"
                     /label="JN550_010207_PCP.1"
                     /locus_tag="JN550_010207"
                     /protein_end="880"
                     /protein_start="814"
                     /score="40.6"
                     /tool="antismash"
                     /translation="ERLIQDVWSRVLGLPQEEVGTNRSFVSLGGDSVAAMKTISLLGRR
                     HVQATVKDLMLGRTIQEIAAA"
     aSModule        complement(45160..46980)
                     /complete
                     /domains="nrpspksdomains_JN550_010207_AMP-binding.1"
                     /domains="nrpspksdomains_JN550_010207_PCP.1"
                     /locus_tags="JN550_010207"
                     /monomer_pairings="Ala -> Ala"
                     /starter_module
                     /tool="antismash"
                     /type="nrps"
     PFAM_domain     complement(45163..45351)
                     /aSDomain="PP-binding"
                     /aSTool="clusterhmmer"
                     /database="35.0"
                     /db_xref="PF00550.28"
                     /description="Phosphopantetheine attachment site"
                     /detection="hmmscan"
                     /domain_id="clusterhmmer_JN550_010207_0014"
                     /evalue="9.50E-09"
                     /label="JN550_010207"
                     /locus_tag="JN550_010207"
                     /protein_end="879"
                     /protein_start="816"
                     /score="35.6"
                     /tool="antismash"
                     /translation="LIQDVWSRVLGLPQEEVGTNRSFVSLGGDSVAAMKTISLLGRRHV
                     QATVKDLMLGRTIQEIAA"
     CDS_motif       complement(45259..45288)
                     /aSTool="nrps_pks_domains"
                     /database="abmotifs"
                     /detection="hmmscan"
                     /domain_id="nrpspksmotif_JN550_010207_0006"
                     /evalue="9.70E+00"
                     /label="PCP_mE"
                     /locus_tag="JN550_010207"
                     /protein_end="847"
                     /protein_start="837"
                     /score="0.7"
                     /tool="antismash"
                     /translation="SFVSLGGDSV"
     aSDomain        complement(45694..46917)
                     /aSDomain="TIGR01733"
                     /aSTool="tigrfam"
                     /description="AA-adenyl-dom: amino acid adenylation domain"
                     /detection="hmmscan"
                     /domain_id="TIGRFam_JN550_010207_0001"
                     /evalue="1.30E-110"
                     /identifier="TIGR01733"
                     /label="JN550_010207"
                     /locus_tag="JN550_010207"
                     /protein_end="702"
                     /protein_start="294"
                     /score="368.0"
                     /tool="antismash"
                     /translation="TYTELDQLAENLAIHLRNLGVGRGSNVIHCFPKSMWAVVAIVAIL
                     KAGGASVALSPDFPKSRVQTVVHDTKATVALASLETMATVEGLTTKTLVIDKSSINSLQ
                     GGVTEEVNGSKPDPQDAAFVVFTSGSTGVPKGIVIQHAALCSSMSHIGQLFEMSRESRV
                     LQFSAYTFDVHLFDIFVTLHFGGCVCIPSEEQRSNNLTGFINRHDVNSLSLTPTVASLL
                     DPEEVPSVTKLVMMGEAVTKGVIDAWSSTKGVRLFNGYGPAETWVASWAEIIPGAASPS
                     NIGFAVGGDRLWVADPLNHTRLMPIGSAGELLIEGPTLAKGYLNMPLKTSEVFIESPAW
                     LQDQIHRFTPAPGRLYKTGDLVRYNSDGSLDYLGRKDTQVKVHGQRVELTEIEYHLNSI
                     TPKIADCVV"
     CDS_motif       complement(45739..45804)
                     /aSTool="nrps_pks_domains"
                     /database="abmotifs"
                     /detection="hmmscan"
                     /domain_id="nrpspksmotif_JN550_010207_0005"
                     /evalue="2.60E-10"
                     /label="NRPS-A_a8"
                     /locus_tag="JN550_010207"
                     /protein_end="687"
                     /protein_start="665"
                     /score="32.4"
                     /tool="antismash"
                     /translation="YLGRKDTQVKVHGQRVELTEIE"
     aSDomain        complement(45772..46980)
                     /aSDomain="AMP-binding"
                     /aSTool="nrps_pks_domains"
                     /database="nrpspksdomains.hmm"
                     /detection="hmmscan"
                     /domain_id="nrpspksdomains_JN550_010207_AMP-binding.1"
                     /evalue="6.20E-87"
                     /label="JN550_010207_AMP-binding.1"
                     /locus_tag="JN550_010207"
                     /protein_end="676"
                     /protein_start="273"
                     /score="283.6"
                     /specificity="substrate consensus: Ala"
                     /tool="antismash"
                     /translation="FEDMAATQPDSIAVDSWDGQLTYTELDQLAENLAIHLRNLGVGRG
                     SNVIHCFPKSMWAVVAIVAILKAGGASVALSPDFPKSRVQTVVHDTKATVALASLETMA
                     TVEGLTTKTLVIDKSSINSLQGGVTEEVNGSKPDPQDAAFVVFTSGSTGVPKGIVIQHA
                     ALCSSMSHIGQLFEMSRESRVLQFSAYTFDVHLFDIFVTLHFGGCVCIPSEEQRSNNLT
                     GFINRHDVNSLSLTPTVASLLDPEEVPSVTKLVMMGEAVTKGVIDAWSSTKGVRLFNGY
                     GPAETWVASWAEIIPGAASPSNIGFAVGGDRLWVADPLNHTRLMPIGSAGELLIEGPTL
                     AKGYLNMPLKTSEVFIESPAWLQDQIHRFTPAPGRLYKTGDLVRYNSDGSLDYLGRKDT
                     QVKV"
     PFAM_domain     complement(45772..46980)
                     /aSDomain="AMP-binding"
                     /aSTool="clusterhmmer"
                     /database="35.0"
                     /db_xref="PF00501.31"
                     /description="AMP-binding enzyme"
                     /detection="hmmscan"
                     /domain_id="clusterhmmer_JN550_010207_0013"
                     /evalue="1.30E-77"
                     /label="JN550_010207"
                     /locus_tag="JN550_010207"
                     /protein_end="676"
                     /protein_start="273"
                     /score="261.4"
                     /tool="antismash"
                     /translation="FEDMAATQPDSIAVDSWDGQLTYTELDQLAENLAIHLRNLGVGRG
                     SNVIHCFPKSMWAVVAIVAILKAGGASVALSPDFPKSRVQTVVHDTKATVALASLETMA
                     TVEGLTTKTLVIDKSSINSLQGGVTEEVNGSKPDPQDAAFVVFTSGSTGVPKGIVIQHA
                     ALCSSMSHIGQLFEMSRESRVLQFSAYTFDVHLFDIFVTLHFGGCVCIPSEEQRSNNLT
                     GFINRHDVNSLSLTPTVASLLDPEEVPSVTKLVMMGEAVTKGVIDAWSSTKGVRLFNGY
                     GPAETWVASWAEIIPGAASPSNIGFAVGGDRLWVADPLNHTRLMPIGSAGELLIEGPTL
                     AKGYLNMPLKTSEVFIESPAWLQDQIHRFTPAPGRLYKTGDLVRYNSDGSLDYLGRKDT
                     QVKV"
     CDS_motif       complement(45916..46005)
                     /aSTool="nrps_pks_domains"
                     /database="abmotifs"
                     /detection="hmmscan"
                     /domain_id="nrpspksmotif_JN550_010207_0004"
                     /evalue="3.70E-11"
                     /label="NRPS-A_a6"
                     /locus_tag="JN550_010207"
                     /protein_end="628"
                     /protein_start="598"
                     /score="35.2"
                     /tool="antismash"
                     /translation="PIGSAGELLIEGPTLAKGYLNMPLKTSEVF"
     CDS_motif       complement(46114..46140)
                     /aSTool="nrps_pks_domains"
                     /database="abmotifs"
                     /detection="hmmscan"
                     /domain_id="nrpspksmotif_JN550_010207_0003"
                     /evalue="9.00E+00"
                     /label="NRPS-A_a5"
                     /locus_tag="JN550_010207"
                     /protein_end="562"
                     /protein_start="553"
                     /score="0.4"
                     /tool="antismash"
                     /translation="YGPAETWVA"
     CDS_motif       complement(46495..46554)
                     /aSTool="nrps_pks_domains"
                     /database="abmotifs"
                     /detection="hmmscan"
                     /domain_id="nrpspksmotif_JN550_010207_0002"
                     /evalue="6.70E-08"
                     /label="NRPS-A_a3"
                     /locus_tag="JN550_010207"
                     /protein_end="435"
                     /protein_start="415"
                     /score="24.8"
                     /tool="antismash"
                     /translation="AFVVFTSGSTGVPKGIVIQH"
     CDS_motif       complement(46756..46791)
                     /aSTool="nrps_pks_domains"
                     /database="abmotifs"
                     /detection="hmmscan"
                     /domain_id="nrpspksmotif_JN550_010207_0001"
                     /evalue="8.50E-01"
                     /label="NRPS-A_a2"
                     /locus_tag="JN550_010207"
                     /protein_end="348"
                     /protein_start="336"
                     /score="3.8"
                     /tool="antismash"
                     /translation="AILKAGGASVAL"
     gene            49941..55374
                     /locus_tag="JN550_010208"
     mRNA            join(49941..50180,50259..50787,50850..51082,51143..51422,
                     51531..51614,51672..51821,51872..52629,52714..52876,
                     52930..53280,53335..53458,53537..53608,53664..53714,
                     53771..53835,53884..54049,54129..54668,54723..55097,
                     55155..55374)
                     /locus_tag="JN550_010208"
                     /product="hypothetical protein"
     CDS             join(49941..50180,50259..50787,50850..51082,51143..51422,
                     51531..51614,51672..51821,51872..52629,52714..52876,
                     52930..53280,53335..53458,53537..53608,53664..53714,
                     53771..53835,53884..54049,54129..54668,54723..55097,
                     55155..55374)
                     /codon_start=1
                     /gene_functions="transport (smcogs) SMCOG1288:ABC
                     transporter related protein (Score: 177; E-value: 1e-53)"
                     /gene_kind="transport"
                     /locus_tag="JN550_010208"
                     /product="hypothetical protein"
                     /protein_id="KAI1862346.1"
                     /transl_table=1
                     /translation="MSSSLGSNPSEAGGSVVVDNDFGPVVDTSARPFDFTLLFEESILS
                     ILPSTLFMILAIIRIAVLRTRKPRVQGRAFQVLKLSNIAVLLVLSSALVALWCLDGTKR
                     TQASVPAAVLSMAECMVFMALSFTEHLKSVGPPLLLDGYLVVSILFDVVRTRTLWLSGA
                     RPPIAVIFTLTVGMKLSILVLEESGKRRWTIAGREPWSNEVTGGVFSRTLFTWLDRMMW
                     HGYSNALSVPSLPAIDSSLLSDYIWAHIGPEIEKQSISSHHSLMWTVFWKFKGFLLAPV
                     LPYLVIVASQLAQPFLINTVLAYVQSPYDGSQEQKNIGYGLIAAYGLVYVCIAIATAWG
                     QHLSYRFVVLLRGVLVTSIYRKTMSTSVTVAADASAVTLMSTDVERIALGMAKIHDAWS
                     TLIQVGCAMYILYGQVGVVFVAPIVISIVSCIAAVGLSSFAGAFQASWMESLEKRIATT
                     SALIGSVKGVKMLGWTGKASEIIQKLRLAEIASARKFRLMLLAVVTVSFIPVALAPVAT
                     FGIFSAKSAGDIGEQLGSNRIFTTLSLLALITQPLDLLFAYIPEILAAVACFSRIEKYL
                     RQESPAKIKNCGKSVELNNSSIETLANNSQSDVGSRDIDEKQSPNGIAIELQEATFGWN
                     SEEEPVLSKINLTIPTRKLTLIIGPIASGKSTLLKGILGETPVCDGVLHISSPHLSFCD
                     QTPWMANESIRNNITGSAHFDAMWYSKVIRACALEDDLRRFTEGDKMIIGSNGLSLSGG
                     QKQRVAIARAVYAKRDLCLFDDVFSGLDLETQARIMRDVFGPQGLLKSHRATAVLVTHT
                     SHLLVHAEYVVLLTSGGQIAEQGPPEKFRDKQHIFEEPYRLSVISKPEAENDQDAGKSL
                     LFKPETAGLTPAEMSVDTETQRLGDGTVYKYYFETFGWKKTAVFFGLQVSLVFCIKFPE
                     IILSWWGEANDKDPGHYNGIYFGIFTVLEVASLVLLGLICAHVLLNLAVVSGIKLHHKL
                     LRSTLRAPLSFFTITDVGSITNRFSQDINLVDMELPFSFINFVCNGLTCVAQALMIIPA
                     SPWLLIGYPLLFGGLWLLQRVYLRTSRQLRFLDLDAKSPIYGQFLETLNGLATIRAFSW
                     EKDLIAKADERLDYSQKPFYLLYSIQRWLNLVLDLVVACLAVVVIAVAVALRSSTSVGF
                     AGVALFNIMTLSAALKSAITSWTLLETSIGAVARVKMYEQSTPDENLGDEKQQPPPAWP
                     TSGTIAFNNVTAAYKDDGDKPAIIGMSLHIDAGEKVGICGRSGSGKSSTILALFRLINC
                     QKGTITIDGVDISLIPRESLRERLTAVPQDPVFLAGSVRLNCDPSGTSSDESIIETLRI
                     VKLWEIIEARGGLDTELASDMFSKGQQQIFSLARALVHHSRIVVMDEASSSLDADSENL
                     MMSLLEQKFKDTTVISIAHRLDTILDFDKVVLLDEGAISEVGNPRELLSRASAFRSLYE
                     SSTTD"
     PFAM_domain     join(50930..51082,51143..51422,51531..51614,51672..51821,
                     51872..52011)
                     /aSDomain="ABC_membrane"
                     /aSTool="clusterhmmer"
                     /database="35.0"
                     /db_xref="PF00664.26"
                     /db_xref="GO:0005524"
                     /db_xref="GO:0016020"
                     /db_xref="GO:0055085"
                     /db_xref="GO:0140359"
                     /description="ABC transporter transmembrane region"
                     /detection="hmmscan"
                     /domain_id="clusterhmmer_JN550_010208_0037"
                     /evalue="4.10E-06"
                     /gene_ontologies="GO:0005524: ATP binding"
                     /gene_ontologies="GO:0016020: membrane"
                     /gene_ontologies="GO:0055085: transmembrane transport"
                     /gene_ontologies="GO:0140359: ABC-type transporter
                     activity"
                     /label="JN550_010208"
                     /locus_tag="JN550_010208"
                     /protein_end="552"
                     /protein_start="283"
                     /score="26.8"
                     /tool="antismash"
                     /translation="YLVIVASQLAQPFLINTVLAYVQSPYDGSQEQKNIGYGLIAAYGL
                     VYVCIAIATAWGQHLSYRFVVLLRGVLVTSIYRKTMSTSVTVAADASAVTLMSTDVERI
                     ALGMAKIHDAWSTLIQVGCAMYILYGQVGVVFVAPIVISIVSCIAAVGLSSFAGAFQAS
                     WMESLEKRIATTSALIGSVKGVKMLGWTGKASEIIQKLRLAEIASARKFRLMLLAVVTV
                     SFIPVALAPVATFGIFSAKSAGDIGEQLGSNRIFTTLSLLALITQPL"
     PFAM_domain     join(52279..52629,52714..52767)
                     /aSDomain="ABC_tran"
                     /aSTool="clusterhmmer"
                     /database="35.0"
                     /db_xref="PF00005.30"
                     /db_xref="GO:0005524"
                     /description="ABC transporter"
                     /detection="hmmscan"
                     /domain_id="clusterhmmer_JN550_010208_0038"
                     /evalue="1.90E-14"
                     /gene_ontologies="GO:0005524: ATP binding"
                     /label="JN550_010208"
                     /locus_tag="JN550_010208"
                     /protein_end="776"
                     /protein_start="641"
                     /score="54.5"
                     /tool="antismash"
                     /translation="LSKINLTIPTRKLTLIIGPIASGKSTLLKGILGETPVCDGVLHIS
                     SPHLSFCDQTPWMANESIRNNITGSAHFDAMWYSKVIRACALEDDLRRFTEGDKMIIGS
                     NGLSLSGGQKQRVAIARAVYAKRDLCLFDDV"
     PFAM_domain     join(53340..53458,53537..53608,53664..53714,53771..53835,
                     53884..54049,54129..54387)
                     /aSDomain="ABC_membrane"
                     /aSTool="clusterhmmer"
                     /database="35.0"
                     /db_xref="PF00664.26"
                     /db_xref="GO:0005524"
                     /db_xref="GO:0016020"
                     /db_xref="GO:0055085"
                     /db_xref="GO:0140359"
                     /description="ABC transporter transmembrane region"
                     /detection="hmmscan"
                     /domain_id="clusterhmmer_JN550_010208_0039"
                     /evalue="2.40E-26"
                     /gene_ontologies="GO:0005524: ATP binding"
                     /gene_ontologies="GO:0016020: membrane"
                     /gene_ontologies="GO:0055085: transmembrane transport"
                     /gene_ontologies="GO:0140359: ABC-type transporter
                     activity"
                     /label="JN550_010208"
                     /locus_tag="JN550_010208"
                     /protein_end="1175"
                     /protein_start="931"
                     /score="93.2"
                     /tool="antismash"
                     /translation="ILSWWGEANDKDPGHYNGIYFGIFTVLEVASLVLLGLICAHVLLN
                     LAVVSGIKLHHKLLRSTLRAPLSFFTITDVGSITNRFSQDINLVDMELPFSFINFVCNG
                     LTCVAQALMIIPASPWLLIGYPLLFGGLWLLQRVYLRTSRQLRFLDLDAKSPIYGQFLE
                     TLNGLATIRAFSWEKDLIAKADERLDYSQKPFYLLYSIQRWLNLVLDLVVACLAVVVIA
                     VAVALRSSTSVGFAGVALFNIM"
     PFAM_domain     join(54613..54668,54723..55092)
                     /aSDomain="ABC_tran"
                     /aSTool="clusterhmmer"
                     /database="35.0"
                     /db_xref="PF00005.30"
                     /db_xref="GO:0005524"
                     /description="ABC transporter"
                     /detection="hmmscan"
                     /domain_id="clusterhmmer_JN550_010208_0040"
                     /evalue="1.10E-23"
                     /gene_ontologies="GO:0005524: ATP binding"
                     /label="JN550_010208"
                     /locus_tag="JN550_010208"
                     /protein_end="1392"
                     /protein_start="1250"
                     /score="84.4"
                     /tool="antismash"
                     /translation="MSLHIDAGEKVGICGRSGSGKSSTILALFRLINCQKGTITIDGVD
                     ISLIPRESLRERLTAVPQDPVFLAGSVRLNCDPSGTSSDESIIETLRIVKLWEIIEARG
                     GLDTELASDMFSKGQQQIFSLARALVHHSRIVVMDEAS"
     gene            complement(58475..59053)
                     /locus_tag="JN550_010209"
     mRNA            complement(58475..59053)
                     /locus_tag="JN550_010209"
                     /product="hypothetical protein"
     CDS             complement(58475..59053)
                     /codon_start=1
                     /locus_tag="JN550_010209"
                     /product="hypothetical protein"
                     /protein_id="KAI1862347.1"
                     /transl_table=1
                     /translation="MKTRKAITNTQRRALRQWFFDPSTKDGAKTHADASIWWEQTYGYY
                     LNSSTVSEILSYKYDPLDDASQDPAYCQIDTRKRQRPPKWETLEEELIKWVFWYESVAG
                     SGSVTGAMLKDRGTELWNTLECHRGLPMPKWSEGWQCRFRSRYAHRKQKMIDEMGRHSG
                     GSISGHSDSDSGDYGSPSPYAYGVGGYNW"
     PFAM_domain     complement(58607..58801)
                     /aSDomain="HTH_Tnp_Tc5"
                     /aSTool="clusterhmmer"
                     /database="35.0"
                     /db_xref="PF03221.19"
                     /description="Tc5 transposase DNA-binding domain"
                     /detection="hmmscan"
                     /domain_id="clusterhmmer_JN550_010209_0042"
                     /evalue="3.00E-05"
                     /label="JN550_010209"
                     /locus_tag="JN550_010209"
                     /protein_end="149"
                     /protein_start="84"
                     /score="24.1"
                     /tool="antismash"
                     /translation="WETLEEELIKWVFWYESVAGSGSVTGAMLKDRGTELWNTLECHRG
                     LPMPKWSEGWQCRFRSRYAH"
     PFAM_domain     complement(58859..59044)
                     /aSDomain="HTH_ABP1_N"
                     /aSTool="clusterhmmer"
                     /database="35.0"
                     /db_xref="PF18107.4"
                     /description="Fission yeast centromere protein N-terminal
                     domain"
                     /detection="hmmscan"
                     /domain_id="clusterhmmer_JN550_010209_0041"
                     /evalue="1.00E-15"
                     /label="JN550_010209"
                     /locus_tag="JN550_010209"
                     /protein_end="65"
                     /protein_start="3"
                     /score="57.2"
                     /tool="antismash"
                     /translation="RKAITNTQRRALRQWFFDPSTKDGAKTHADASIWWEQTYGYYLNS
                     STVSEILSYKYDPLDDA"
ORIGIN
        1 cgagagactc gcttcggcat tgtcagacat tttctcgaat accaaacatg cgggcgactg
       61 gttctatttg cacccttgtg gcgcttgcca acgttgccag ttgtgtagga acgaacacca
      121 ctttgcccaa acggccttta ctggcaagtg gcattggtat gttacggaaa tttctatggt
      181 tgctcatgac aacttcaagc tgaaatggca ttttagttga tctcggcatt gcatcaaatg
      241 catacgaaaa agcaaaagct ttcgtcggga agctcacaaa cgcacaaaaa gttaagatta
      301 tcaatggcca tagcttcact gccggaaata tctcctgggc tggttatgct ggcaaagatg
      361 gcatcgatgg tgtaaacaac caggcctatg tctctggctt ttccacagct gccgcggttg
      421 gaatgacctg gaatccagat cttgccgagg ctcattacct tgcattaggt aaacccaaaa
      481 cagtgacagt gccagagccc aaggagtcta acacaaacgc gcaggtgaag agttttacgg
      541 tactgggtac aacttaatca atggacccgt acaaagcccc aatggtcggg tcgcttggtc
      601 tggaagatta cccgagtcca tctcccccga accgtacctg tctggtatca tggaagccaa
      661 gactgtgact ggattcaact cagccggcgt agttacagtt ggacggcatt tcgctgttga
      721 cgaacaggaa actaatcgca aggttggcgg gtattcctca aacgttgacg aaaaaactct
      781 aatggaactg tacctctggc catttgcgga ttcggtgaaa tccgggatga tgggggtgat
      841 gtgctcgctg aatggagtca atggacaagt ggcttgcgag aacgataaac tacttaacga
      901 ttacctcaag accaagcttg ggttccctgg tttggtcctt cccgacgttg ccgcccaaca
      961 gtcgtcttac gggtcggcca atgctggtct agactacggg tccagtcaat attggagcga
     1021 gactataatt ctgggaggca ttgcaaatgg aaccttgact caagcacgac tcgatgatat
     1081 ggcgacccgc gttgtgattg ggtggtacta cgccaactta gacaatggaa agcaaccctc
     1141 tacgatatcg ggttctgagt accgaaatgt acgaggcaat cattctgcta ctattaagca
     1201 agtggccagg gaagcgatcg tcttattaaa gaataacaat gacggaactc gcaacggcct
     1261 tcctattggc ctcccaatca gaaagccgcg ggcaatcggt gttttcggcg cccacgctgg
     1321 cccggtcatg gcaggcccaa atcaggtctt ctcggttact gggtcgcctg cccagatata
     1381 tcccggccat ctagctggta tcactggttc tggtgaagat tcatttcctt atgttgttga
     1441 tccgcatgtg gctctgctgt cgcgtatcat cgctgatgat acttctgttt tgtggatctt
     1501 caacaacact tatacctcgc cgtactccat tggtatccca ggccagagta caggctcagg
     1561 tagcaacgcg agcatcagtg tgggatcttc cggaggtggt ggcggtgctg gaggaatccc
     1621 gtcatttcca gggggatttg ggacaggcgg taccccgtcc ttcgagactt acgccgcatt
     1681 atctgatgtt tgcctcgtgt ttatcaacgc atggtcagga gagggcgcag atcgcactga
     1741 gctatcgaat cctgggcagg atgcgatggt gaacgttgtt gccgataatt gcaacaatac
     1801 tatcgtcgtg gccaatgtcg ctggtccccg tatcctcgat gcatggattg agcatcctaa
     1861 tataaccgca gttctctatt ctgctttact cggccaggac agcggaaacg ccattgtcga
     1921 tgttctatat ggcgatgtca atccaagcgg aaaactcaca tacaccattg ccaagaatgc
     1981 gacggactac atacctatct gcgagacatt acaatgcaat tttacagaag gagtctatat
     2041 cgattacaga tatttcgata aaagcaatac ttctgttcgc tatccctttg gtcacggtct
     2101 aagctacacg tccttcgcat acagcaaaga tgttaccgtc actataacaa accagactgc
     2161 gttgaactcc aaatatccaa ctgggtcact gggactggga ggtgatgccg atatgtttga
     2221 tgaggtcttg gttgtgaata catcggttct aaactcagga gccagggatg gcgccgagat
     2281 tgttcagttg tatgtcggct tccctgccga ggctcaacaa cctgtccaga tcttgcgggg
     2341 ctttagcaag gtccaggtca aagaagggca gaccgcaaat atttcattca gtatcaggcg
     2401 acgcgatata agttactggg acacgtcagc cgagaaatgg gcggttgcca gcggcatcta
     2461 cactttctct gtcggctcct catcgcgaga catcaaatcg acgacccagc tccacatata
     2521 gccttgtatc ctaggtagtc atccctagtt atattcaact actacgtgaa gagagaccag
     2581 tcattgccat aatggagagg gtgccactcg ctatctacgg agctctcctt tgtaccgtca
     2641 tagacgttcc acctcgaggt tccttccgcg ctccgtatat atcccatttc acaggccgaa
     2701 tatgtcacta atggttgcga cttgaagaaa tgatcataag aggcgtccaa tgcgccttcc
     2761 aagttcgtaa ctgttttgcc tggaaacaac tcattccacg gctgtgtaca tgatacacct
     2821 ttgcaagttt tcaacaccat caacagagcg ttaaggcggg gtataacctg tgataacggg
     2881 cgattgaaca gtatgtagtc agactggtta gatgccggtg atgctagatt attcatctgt
     2941 cctggatctt gcttagagtt ggttagcatg agccaacttt gccgccttga ttagagttcc
     3001 acgtgaacgt actttgatat cgtagtactc aacttcattg gtgcaccaaa cactataata
     3061 caggctgtat ccctggccgg ttagtctgag tcccttgtac gtgttattca attgtttccc
     3121 ggttgcaaag tcgccttcgg tatcccccta agagactgtg agtaatgatt ggcattcgtt
     3181 atgaagggca aggtcttaca tatccccaaa actcgacagc ggcatgctca gacgtgaaat
     3241 tatgagaagt aggccctgtg agcggtatca ctttgccatc taactgcttc ggcgtgccta
     3301 ctagtgacaa gatcgtgggc gcaatatcaa tatggctagt gacagcatca agagtcacac
     3361 tcttttcgat tccaggccct cgcacaacta aggggatgtg aatatcagtc tctgtagtca
     3421 tgattagcac actcagtagt acgtaatgcg actgctcagc ataccgtagc cacatgattt
     3481 tccgggaacc attctatgct ggctgatatg aaacccattg tccgtcgtgt agaagatata
     3541 agtattgttc agtacacctt cgtcatccag tttctgtaca agtgcctcta ctagttcgtc
     3601 aactgcttgt agagctctga gtctggccct ttggaattcg tcgttgtagc cgatgacggt
     3661 atcattgagt tcctggagag acttgatcca gctgactgcc cctagagtct tggcgttgaa
     3721 agaggagtcc cgagggatct tgtagtcatt gaacagatgc gcatggcgtt gcgctgcttg
     3781 gggaaacgtt gtatcgatcg aatgatcacg acgattgaca acaatttcag cgtgaggtcc
     3841 aataggtgca gcggtgagaa accacggggc ctggtgggat acagcttctt ctaaaaagcc
     3901 taaagccttt tgtttgatta aatcggttga atactggccg gagtagctct gtggcggtct
     3961 accatttcta gtcaaatgcg gctcatagta ttggtaagtc cacgggtctg agcaataacg
     4021 taagcagtta tgcgtaattc ggcgtgaaac gtagtagggt acctatcaga atctctgacc
     4081 cattgaaacc gttgatcggc gggcgattgt aattgtctgt gtggaggtag ttccaaagtt
     4141 tgccggtgta gtaagtgtta tatccagcct tttgcaacca gaccggaaga taattatcgt
     4201 tccaaccccc ttgaactacc tttggccaac cgcctatatc atatatgagg ctgtggtcaa
     4261 gaacgaagag aactctagat gctgaccgta agggggtatc acgtcggtga cgttggtatt
     4321 atgcgcagca tgtcctgtcc ataaggtcgc tcgagacgga cagcaaacag cgacggtaca
     4381 atagtgattt tgaagagtga ccccttcgtc agtgatgtat ttctgggatt catcagcata
     4441 tcgaacatat ggtatcttgt tcatgacgcc acccaccttg accaagggca tatagtccat
     4501 actgttcatg tggagatcct ggtcgtccgt aaggattatc aggatgttcg gcttctgcgg
     4561 tgacgccaag accgcaccga aaagcagtag catccaggaa gcgatcttca tattggcaaa
     4621 gggtcagagg acgcgtcata acgatcaaca atccacgcac ttgccgggga cagtattggc
     4681 tgatggttgt tttaaaccca gatccagcag gtatgccccg ctcatcaatg tcaccagggg
     4741 cttaaacatg agatgcttct agccctggcg ccatcgcacg cgattatact cggaagtgca
     4801 gggagtatat tatgtcttgg catgcctacc acttgtggga cgatctccga cacagagtcg
     4861 gctagatctg aggcgatgct tgtgacgtgt agtagcatag gttgtgttgg ggaatagccc
     4921 cgcttgaatg tacactcggt gctgccacat tccgaattcc gaaacaaggg agcatcgcct
     4981 tgagctccgt ccgcagtctt ctgcatccaa attctgaagc caagtgtgat ttgtgtaatg
     5041 tcactcgctc ttccgcgata aagtttggtg ctcatgtgca ttccatgata ccgtgatgtg
     5101 acagtggttg aatgtcaatg atacgcttca tcactgcttt acgattcccg cacgcctttc
     5161 cgcccaatac tgttgaaagc atgactgtca ggtggacgaa ccttaaaacc atcgatatat
     5221 cccccgtaat ataggatcga agcctgtcct ggactcctac catatcatct acctaactcg
     5281 atccagaagc aagcgtcccg tggagagata gacctcattt ccagtgtcat gatagtgatg
     5341 ataagagacc acaccccgcc tatctgctag ccttgtcggc ttcgcgcaag tttggggtca
     5401 tcagagacat atcgtgtata actagtcaaa gcccgttgac tatatctcct ttatgaaatc
     5461 atgtgaggtt aaccttctca cgggttctgg tcagatctat gtactcggtt tgggactccg
     5521 ttccaggctc cacgtatagc ctcaccatag tcttccgtcg gaagctgccg ttatcttgcg
     5581 cctccagcat gagcagataa agcgtatgcc tgatgggacg gtcgggacca taacgaaacc
     5641 gaaacctctc tatcaacagg aagtcaaaca cgccaggtgg tagcgtcatt ttgtggctag
     5701 ccacaccctc ttggagttgt ccaaggtata cgtccgttcc agggatataa gcatcgtcaa
     5761 acggctgctt gcgcacctcg agcttgaagc ggaagccatc gagtaacagg cactggccgt
     5821 caatgtcgca gtagctcact acggcgtcca cactctcgtc gtggtattct ccttgcgtaa
     5881 gaatcaaagg attcgtgtac accgccatgc cctcccatcc aacgaaactc caggacggat
     5941 ggttgggtct ccgacgagcc atcaggctct cgtggctgac gctcttgttc gtatgaatcc
     6001 acctcagaga ctgtgggaat tccttcaggg ggaggccgta gacgaatcca gttggcagga
     6061 ctgcacgttc cagcaaggac agaatgccca ggcaagcatt gagagaatcg gaatcgttcg
     6121 tcatttggcg tggcgtgtac atgtcgacta gcctggtgaa ctgctcgtcc gcatatttcc
     6181 ttcgcagctc agggtgctca ttgtacagtt tgctagaggg tgaggtctat gtcagtccgc
     6241 aactgtatgt ctaggagttt actcttctct tacttaccgg agcctcttag ggtcaacatc
     6301 gtaagcgttg tccggtatgt gcactatttc gtcgctcgtt agcatacttg tgatggcttt
     6361 gtgtcatggg agcattatct cagagtccat ccagccgatc tgtatcggtg aagccatgat
     6421 acattttggg atccgaatta cccgtagaga gtaccaggac ccacggtatc acttactgaa
     6481 cttgttcatg ttggtagcat catccatgct ctcataagac accccggaat tgcaaaacca
     6541 catgacctgg ctgcgggaga agtaaagctt ccggttccca agcagattct cctgcatagt
     6601 ccatgcgcgc gtattccact tcgtgtttgg gatttcgtgg gcgagggatg ggagtgtgga
     6661 tagtagctcg gctcctgcta cgacttcacg cccttggcgc tctcggtgcg cacgtttagt
     6721 gctcacgccc ggtaggcccc agtccccgtc tccgccatcc accgcggcca gaatgaacac
     6781 ggcacaagag tagatgaggt ccatcatgcg aagctgttcc atcttttcag gacttggccg
     6841 ctggtcaatg cataatgcat caacctagat atgtacgatt agtattcgat cactcgatct
     6901 gcgcgtagca taggatagat ggactcaccc ataagtaccg cacgcctagc ctcttcgtca
     6961 cagttatggc atcttcaatg gtctgcggga ggtatcgccc ttccagtgcc ccggttttca
     7021 cctcaacggc gccccatacg tagctcaagg ctgtataacg gcagtcctga ggacacggga
     7081 cgaccttcct ctcctccacg tcgatgacct tgcaaatcaa gagcttctca gaccactcca
     7141 catggcagag ctcaccatgc tctgtctcgc acacacggag ccacgttcgc aggagatcca
     7201 ggtcgcacag gctgccccgg taccgcaccg agcaggccgg gtggttgggt gcggggttgc
     7261 ggttcgagag gccgaacgtc ttctcgctct gcgagaccag cagggccttg ggatcgccaa
     7321 agaagtgcgc cacgccggcg acgctgccgt ggcggctctc caccgacacg tagagcgccg
     7381 cggtcctgcc gagctcctcc gcttgcgggc ccggaggcag gctctgccca tggcgattgt
     7441 aagcccgaac gggccgcaag aagtagctcg cctccagact ttcgtcctcg gcggggacgg
     7501 ggaaaacgcg gtatatcatg cggcataacg ggcacgacgt tctcaaggct aatgacttga
     7561 gaggcccgag atcccgccat agcttcatgt ttgcctgcct attctccaag ccacgcctat
     7621 tggtggcctc gccgtccggc gccatctcat cctcaacatc ttcgttcagc cagtttatga
     7681 tatctatctc tgcgcatcgc tggcaaagct catcgcgcgg gtttgcaaga ctttggagat
     7741 attcctccga cacggattgg tcatcctggg cgccggtctt gccttgtatg ctcttgccga
     7801 gcggggctgg gcattgcgcg atactgtgcc caacatgttg acaattgacg catagtgtgt
     7861 ccatcgcgag tcgcagtcac aaatatgtga cgggagtggt cactctggac cgcagtcctg
     7921 gcacagttgt aacgatgctg acaagtgtgt tgtgggagac taactcgttt cgtgtattga
     7981 gatggatgcc ttggcacaag ttttacgcca cacggacgca tccttctatg cagaatccac
     8041 ccgggatcat tgacagagga atggccacat gccttctcag agactcagga cctaggatca
     8101 atgaattcgc gttgcgcggc gcaaatatta cataccaaag tctgttagcc taactcgggt
     8161 tccattcgat atatcacccg ctcggttcgt gcacatcagt aatatgatta cactcatggt
     8221 gcgggtctgt ttcctttcta acgaatatgg gttgctggta cctaggtcga ggactagaca
     8281 cctaataaga tccactgtaa agtggaacag tataacggtc tctggcatgc caacatagac
     8341 gagaagacta cataaattaa gtactccatg aatggttcac ccctgagcga acggtcaagc
     8401 gcaacggcac ggaacatgat cacttcgcca taagcagaga ataggcaaag atcagatatc
     8461 tgtggcacgt cttcagatat atgtattaac acgtcccccg gtctggccat ccagaccgcc
     8521 acggtccaca ttaaccactg taaaaaatct acaaagccct gtacctattc aggggaaagc
     8581 ctaacgagaa gggggtattc tctttcctca ctggacgcca tagaaatgca attcatcatg
     8641 tccggccaga cagcgctgtc cctccggata ttttccacgt tccatcgtcg acctgaaaag
     8701 caccggaacc cctttccccc ctttttcggg accttgcgtt tctgggtcgc aggcccgctg
     8761 tcctcattat taccgcgccc ccttccaatg ggggtagaaa gcaattgtcc acatcgagtc
     8821 cgaaggcacg aaacctggcc tgtctactgt tctaaggtcg gttaaaacct tgcttcgcct
     8881 aagtcactcg ttagtggcaa ggtcgcatcc atttcgagtt ggtggtttta ccttcatctg
     8941 ctcaattcgt gctttgagct ggctggtcac ttccgctgcg cgtttccagc tttcgactcc
     9001 attgccggtt gctccacctg ctgccgcgct cgtggccgat cctgacccgt agcttacggc
     9061 gtcatcgatt tgtgcatttc ggtagcccct cgccgggctt ccacgtccac tggaaccgct
     9121 gttgtatcgc aactcagggc tcatcatctt ggttctcgag tagcttgccg gagggtcccc
     9181 attctctttc tcctcagaca gattgctggt aaagctcgtc ctggtcggcc taccgcgaga
     9241 gaagctgccg ctggcgtcac ggtatatgcc cagttcatca cgggcgggac tgccgatacc
     9301 tgggctggtg acgccacttt cccgttctgc acttgcggct tcagccttgc tgagagccct
     9361 cttgaggcgc tcgagttctc gtcgaagtcg ctcgttcgtc tgttcggcag cttcggcatc
     9421 actccttgct ctcacgagct gggtttcctt ggccttgatg ctcagtacat ctcttgtgtg
     9481 gtcctcgata agttgtgcgt tctggttctt cagttcttga atctctgact gcatcttgct
     9541 cttctcatgg cgtgtgtcgt cagcgagttt tagcaaccgg tcgttcgcag cacgaagctc
     9601 ttccaactcg gctcgctcga tcgctgtcag gccgctagac ggtgtgggag aggtcgagac
     9661 aggaggggcg gcagccggcg ctgatggttt tgccaaagaa cgtccggcga ggccaccacg
     9721 cccaagacca atccggggcc ttgggggtgg agacgcttgg aaaggttctt catcttccac
     9781 gggaggcggt gggggtgcgg ctgctgctgg agctctgcgt ggcgatgcaa gtccacttgg
     9841 gcccgcaaga cgtcctcgcg gggccttgag tccggtcaag ccagacctcg gcatgccgag
     9901 ctttccggcg cccggtgccg ccttgggcgt cggaggagcg accggctcgg ctgcaggcgg
     9961 ggcagccgcc ggggcagcct tcttgacgcc agccggggcc ttcctgacaa cctttttcgg
    10021 gccgccaggg ggtccacggg ccacaggtgc ggggggcggc ttcggcttgt ccttggcctt
    10081 gacttcggcg gtgtcaaaga actccttgat cttgttcttg cggatgtcgt cgagtccctc
    10141 cagatggggg ttcatggctc gctcgccgat gatcttcata atggtgccca acacctcggc
    10201 accacctgac cgcaggccct cgctagattc ggaaaggagc ttcttgccag actctaccaa
    10261 tgtcgcaatc tcctgcttgc tagggacatc acgtgtcgtc ctcaggcagc ggaccaagaa
    10321 tttcatggtg ccctccttga cctgggggtt cttgtggacg aggcaggccg tgatgtcttc
    10381 catgcagtcg ctcaagccac tcgcgaggaa gacttggtca agcgcggcgc cgagggcgtc
    10441 cgaaactgtg accttcttct ccttcaatcg ttccatgatc ggggccatga cggtagacct
    10501 gtacttggag tatcctttgc gaagaccctt ggcgaggacc tcgatacact gggcagcctg
    10561 ggtgaccacg gcgacattgg cgtccttcat acatttggcc agcccgcggt ttatctcgtc
    10621 atagttgccg tctttgatcc tgggcacgtt gaggagggcg aatagagctt cgagtgcctc
    10681 ctttcgctct ttccactttg aagatgctag gttgtcgtgg aagttggccg gaatcttgga
    10741 caacacatct tgaggctcgg cgagatcaaa ggcatcgacc tcggccggct cctctcccac
    10801 gtcgccctca tcgtactctt cctcgccctc agcccccggc ggcggggctc gggccatggc
    10861 agcctgctgg gaccgcagaa acctctcctg cttcggggca ccctcggcct tgatcttctc
    10921 aaactgcgcc tcgaggtcgg attgttgcgt gggcttcagg tcgccccaaa acatgggctt
    10981 catggcgtcc ctgagccatc ggtagaactc gacagcgaga ctggtggcct cggctcggac
    11041 attcttgtcg gcgtgaccaa atgcctttgg taggatcttg agcacgggct tggggtcggc
    11101 ggtcttgcag ccatagttgt ggaagatggc cgtcagtgca gccagagcag cggcgaccac
    11161 cttcggcagc ttggcagaga gagccggcaa gatgtcctcg atgactgggg cggcggcatc
    11221 cagctctact agtaataaca gagcctcgat ggacgaggcc ttggtggcgg gtctcgtgga
    11281 gatcaggccc ttttcgcata tagggccgat gacatggggg cgcgacctgg tgcagttctc
    11341 cttgccgccg aatttgagaa aggcacagta ggcggctatg ccgtcggtct gggcggcgac
    11401 gttggaatcg gccacggcgc ccttccacag accggggtcc tggttgaacg ggcgaaaggc
    11461 gggatcgtac tcgtcggggg tgatctcgaa ctgttttgcg gcctcctcgt aggcgccctt
    11521 gcggaccttc cacactttat gcacccatct gtctgtcagc ggcagagagc tgtaatctgg
    11581 ctctccttcc gccatgttgc tggttgtggc ctcgacgacc tcgggggacg acctggggaa
    11641 gcctgatgac ggggacgacg gcggaagcgc ggtggatgtg ggctggaggg gcgatactgc
    11701 ttgcggcgag gcgggcgaag cagacggcgt gggctcggca ggtctgtggc ggaaatggaa
    11761 ctcctgtttc tccgagagaa gggcgagtac tcggactggg tttgggtatc ggtttggttc
    11821 ggggagggcg agggcgaagg cgatacggta tcggctactc gctggattag cttctgcaga
    11881 gatggccggc gcaagtggtc gaaaggcatc ttgtcacagg gtccgacggg aggggagggg
    11941 aggggcagac atgacacggg ggtcgcatat gtatcggagg ggggagagac gggtgggaag
    12001 tgacgataga tgcagacgtg gagtcaggag atgcgcagct cgcagccacc gctctctgtc
    12061 ctcgtcccgg tcctcgtccc tgtcctcgtc cgcgcccccg tccgcttcct cgttgctgtc
    12121 cgcgatgtgg aagggcggga ctggagctgg tgggaccggg accgtggcac attcgcgact
    12181 tcctgacgag agcaggacag gacaagacag gacaagacag gacaagacag gacatgagca
    12241 ggcaggcagg agacgagggc gcagtttccc aaggcatcgt ccacgccaaa gggaaggcgt
    12301 gggtggcagt ggtgcgcaga gacagctcgc ccccattgtt tcaacgcggc ggtacgtaca
    12361 gtgattgttc tcccggatgt atgtgtatgt gtatttgtat gtgcacttgg tcgcaaactc
    12421 gcttcgtggg gatgcgcgcg tgcgaaggct tgcgtccagt ataggtagcg agtatagcaa
    12481 ggacaaatgc gtgtgcgtgt gtgtatattt gcgtgtgttg cgtgtgttgc gactttccaa
    12541 aaggggaaac gcgaatagca gcaggaagaa gaagaaaaaa aaagctgttg tgtacagcag
    12601 caggagggcc ggcagaagtc ggtgatgatg tcgatttgtt tggccctgtc ctcgctctcc
    12661 tgtccctgtt ccagggcggg cagaaagatg cgggcggtcg ctagtggcag gggtcgcgtc
    12721 gggcaaccag acagccagac accacctgca ggccagactc cagagcaccc agagcaaaag
    12781 cgggaagctt ggccaagaac gtgcccccag tcagccggtg tccctggcag cggttactgg
    12841 taccctggcc gaccctggcc taccttaccc tctgcctagc tagcgggcga accacacgcg
    12901 ccacagggga ccacagttgg gcttccattc ggtggggtgg tatctcttag cacctcacca
    12961 cgatatccgt ttccaatggt agcggtgggg ttttgggctg ttcactagag gaaccaagaa
    13021 gtgagcgagg cttacatact gtcgagaatg gagttttttt ccttccccca tgggtgcatc
    13081 acagcacgta aacaaataga agtcacatcc gtcgatggac cgccagcgac tccatgttcc
    13141 taggtaacta tggggtagag gcctgagtgg gtggattgca caagtaaaca atttgcgtca
    13201 acatctgcag tgacctcagc gggtgagtcg cattcgagat gggcaggggt ggggggaagg
    13261 ggggtgtggc aaccaggcca caggtaacta gcaccacgag tgaacgcccg ggcgcatcac
    13321 caattcaagc ttgaagccct accgtcccat cccccatccc atccacctgg gcagccatcc
    13381 aatgccaagg gtcctggggt tcgtgggttc aactccagcc cagccaggac ctgtcaacac
    13441 gtgcgattgc cacaggaaca agcagagcgt ccgtcacgtg taacttgtta gtggcgtggc
    13501 tcagcggatg tttcactgca gagatgtgtg tgagagagaa agaaagagtg agacagatag
    13561 agaagagagg acgtggatgg gatggcatgg ataagtatgc atctcagaca agctcgcgct
    13621 cttccaaacg agatcgacag tatcggcgag gactgtcggt attccaccag ctgtactatc
    13681 aatgcccctt gaatatgcca tgtggtagaa ggtacaaacg gcactgagcg catgaacctg
    13741 tcagcggcaa gcggcagcac atgttttcga tcaaggccag gcaggttgac gatggcacat
    13801 ttgacgacac acccgatacc gacaagttag ttggagatca cttacttata ccttagtaca
    13861 ccccacccat ttgtggcttg gccgtgttac cctcacccct tgacccccgt cttccattgc
    13921 ccgtctgtcc cgtcagcctg tctgtcactc tgcccgccct ctcctggcct gccaacattt
    13981 tggcccgtcc gtcgatgaga caggtcaaca atcccggtcg tcgcattgag gtgccgtccc
    14041 tcttttttta tttcctagat gatgccgccg catcacgctc ctcccgccgt gtccattcct
    14101 gcttgcaaga cctccgctag ataaaaaaaa gattcgtccc agtcaaaacc gcccttgacg
    14161 cgcagagctt cgctgcacag aactgccata cccgaccggg agacgacccc ctactgcggg
    14221 accacaagct gctccggcgt cccagcatcc agcatccagc atccgacccc gcgaacggcg
    14281 ctcgactggg aaactttgtt tgggctggca gccgggtacc acctctcctg tgggaacaca
    14341 cacatgtaca caagctccag cagcttgcta ccatagccgc cagccacaga ttgtatcccg
    14401 ccggcgacaa caccacgtcc agatccgaaa cttcgctgtc gctgcccccc gacaacagac
    14461 acacaggcat ctcctgaccg ccggcagccg agtgcggaac aggagtcgag tcgacggcct
    14521 gccgggccag caaccaaccc caagacatcg gcatcctcgc gcccgacgct tcatgaggcc
    14581 cgcctctccg ccttgcccat catgagcagt cagatattga catcgcgcca ggccgatgag
    14641 ctgtgcgtca atgccctgcc ttgccctctc gtccatcctt cccaactccc caccaccacc
    14701 accagcacta ggtgcagctc cagctactga ccgccgtctc cctctcagac acaaggccat
    14761 cattgcctac ctttcctcca ccaacctctc caccaccgcc gatgccctgc gccaggaatt
    14821 gaacctcggc gacaccttcg acgccaccac ctccaagaaa tatgagggcc tgctcgagaa
    14881 gaagtggacc agtgtcgtgc ggctacagaa aaaggtgcgt ttcgctgccc tgtccccgct
    14941 accgtccacc ctcgcatagt gccatgggct aaagtacaga gtcgcagatc atggacttgg
    15001 aatcacaaaa ggcttccctg caggccgaac tagacagcgc caccccgacc tccctctccc
    15061 gccgaaacca ggatcctacc agctggctgc ccaggtcccc cgcgaggcat acgctgcagt
    15121 cccaccggga acccatcacc tgcgtcgcct tccaccccat tttctcgtcc ctggcctcgg
    15181 gctccgaaga ctacaccatc aagatatggg actgggagct cggggagctc gagaggacca
    15241 tcaagggcca caccaaagcc gttctggacg tcgactttgg tggcccgcgg ggagggacgc
    15301 tgctggcctc gtgctcgagc gatctgacca tcaagctctg ggatcctgcg gacgagtaca
    15361 aaaacatcag gaccctgccc ggccacgacc acagcgtcag tgccgtgcgc ttcatcccct
    15421 cgggcgccgc tggtgcgcca tcctctagta acctgctggt ctccgcctcc agggacaaga
    15481 cgctacgcat atgggacgtg tccaccgggt actgcgtcaa gaccattcgt ggccacgccg
    15541 actgggtccg agacgtctgc ccctccatag acggccgctt cctgctatcg acagggaacg
    15601 accagaccgc ccggctctgg gacatatccg tcgcgcagcc cgagagcaag ctcaccctca
    15661 tcggccacga gcatgtggtc gagtgctgca ccctggctcc atcatctgcc taccaacacc
    15721 tggcgtcttt ggccggtcta aagaagcccc cgccggcatc gagcagcgca gagttcatgg
    15781 ccaccgggtc tagggacaag aagatccgca tttgggatgc ccgaggcacc tgtataaaag
    15841 tactgagcgg tcacgacaac tgggtgcgcg ctctggtttt ccacccgggc gggaaatacc
    15901 tcttgagtgt gtcggacgat aagacattgc gatgttggga cttgacccag gagggaaagt
    15961 gcgtcaaggt cttgtccgac gtccacggcc actttgtttc ttgtctgcgc tgggcaccgg
    16021 gcatcgtccg ggagcctacc gtaaacggtg gaggacagaa cggtacggcc gtcaacgggg
    16081 ccaagtcgga tgccaccccc gacgtacagg tcagatgtgt tattgcaacc gggagtgttg
    16141 atctcaacgt cagggtgttc gccaactaga ctgacaacca cacatcggtt tcactgctgt
    16201 ggaaaaaaat tttcctcgaa ccacgacgag agcacttggt catcgcgagc agcacattgg
    16261 cctgcaatac gatgccccaa atcagaagca tcacaggcca tgaagcgccg cgccaggtta
    16321 cattggcatc cgtccggctc accaccgatg gttgtgtagg agacgaggga gtccaggggg
    16381 acacacctat gtcgtgtaat tgtcttctaa gatgaggggg cttgtcgctg aaagggtgca
    16441 gcttcagccg tagttgatgc ataccccagg tgcgcgtgag gatgtaccgt gctgagaaag
    16501 ggggaagcag gagaaggagg ggaaggaagt agatacgcga gaatagatac ccgtccatcg
    16561 atcaaaccta aataccatct accattcaaa gttctcaagt tctggcctta cacgcagtga
    16621 gatgatccaa cccatgtgta cgtaaccata tacatgaagc ggtccacatg tcggacgcct
    16681 aaccccaatc gtaatgagaa tcctcggaaa gatggggcaa tgtttcttac agtcctctga
    16741 ttactgccct cgcagacagc tgagagataa catgccaggg ccttcgctat agttagggag
    16801 ggacctgtaa tgggcattga ggaaaattcg taaacagagg agacgtctct ggacgacaac
    16861 gataatcaat gtttcttata atttggtatg aatagcatca tcatgtccat tcgtggcacg
    16921 gaagcagctt cgctcgaccc gagccaatgg ctccttttct gttgttctac tgtagctcaa
    16981 gtcgagaatt tctcgacaaa gcgtgatact tggggtggga tatgggtctc ccgtccgact
    17041 agagtacgta gaccagcccc caccccccgc cccctaactg ttctatactt caccagaaag
    17101 atgcaggtgg ccgggaacag tcccgttgct acttggaccg gcagccgaag aacctgtgtc
    17161 atgttcatgc gtgtttttat taaaagtaat aagaggccta tgctaactcc agtgccgccc
    17221 aacattttga ttttgagtgt tacatcttca ccagtcgatt tttaatgcgt cgtactcacg
    17281 taaacggctg ctgatgtaaa cagaaaaaca tagaagaaaa ctagcaagct aatgttgaca
    17341 accctcggat aaccaatcct cccccgctct aactctccaa tctgcaacac ctaccttctt
    17401 ccagctccag aacttgttcc gcaacttgta tctccaatga cgtcggtgct ctattcctac
    17461 taaacctggg gaggttggca acacctttcg gaaagccgag taaaatacgc atggagtagc
    17521 acattcagaa tccctgtaga ggtgacacga ccatgttcac acgcagctgg ctgctgttct
    17581 agtgcagact gactcttggt ccctccaaac tactttcaca ggtccttcag agtgagttcc
    17641 tactgggtgg taaggatgct atacaagata tactacttat aacaaattgg gatgactttc
    17701 aatgttgata cagataaata aatgccacaa cgtcttcgta atggctgact tggatgccac
    17761 ctttgaacct ttcttggaag tgctccacga gggccacgga gaccgacgaa tagacgtaga
    17821 ccttctccac caaaagattc tctttcattc tgtttgccga gctcttgatt ataagtggaa
    17881 tgtctgtaag atctatatat taggaaccac caatgtatca agggcttttt gcactagtat
    17941 gctatcttta gagttatcgg gcagctctac caccctggcc tcaccacgcc ctcaccccgt
    18001 ccttagaatg caaatctcac attctgccca aacgcatacg tgctggggga gaaggacgca
    18061 agtgccatct ttatcgaccc gatggtacct tcaccaaaaa gtggcaccaa gcttcgtcca
    18121 agactcttgt ggcccatgta ttccgttgac cagacctggt cgatcatcct gagctgacgg
    18181 tggaatttct ccacttcctt cgcgtcgtcg gtgccccaaa gccactttgc gccactcgcc
    18241 tgcaataact cgacctggct ggtgtagcga acatagatct tggacactgt gtcgagcacc
    18301 agctcccctt gtttgaagta gtccaccaga tcgcagatca ctgactcgac cttggctggg
    18361 gtgagataca tgaagagccc ttcggccatg atgagtgtag gcctatcggc agggatatca
    18421 gacaaccagc cgctcttgtt gacatcgagg gtccgcagag agtagtctcc gggcgggtcc
    18481 tgcgggatca gacgtcggcg gaggtcaacg acaagcggcc ggtcaaggtc gatccagcga
    18541 acgtccgcgc cccttctctt caccctatac acccgcgagt ccaggccaca tgccagatgt
    18601 aagaccgtga ccggggcgcc ttggtgtttg tcgaggaact cttggcacca ccgatcaaaa
    18661 gttttggctc tgttagcgac ccagcgcatg gctcgttcgt tatccacggc gctgaacgtc
    18721 gagcgcgaga agtcaacgtc gcacgagtcc actagcttct gggcgtacgg gtcacccagg
    18781 atcgggttgg ggctggcagc atcgcgagcc tttgggagga gtgtacaaaa gagtgtctcc
    18841 tccacgcctt caaggcgtat cctctcctta ggcctttcac ccagatccgt ggacttgttg
    18901 gtttgggatg aagacatggc ggatgctgga tcttattgcg cagccatgct agagaaaaag
    18961 gaacggaaag gaaataatta ccacggaatc atatgcgatc tttcgatgtg gaccatcgaa
    19021 gtcggccgag ggacctgtgc cgcatgtcag gggttcctcc ccgcatattt cagtccattc
    19081 ttgcggcccg cccctcggtt taatacttgt tatattgagt acttgcttgt gggcaaacct
    19141 catcagattg agtatgccga gttgagtgta gtgtacttct ggtcaacaga caagtagtta
    19201 ggcaaaacat cgactctaga atcttgtaat cgctagccta gaatcgacat ctagctagca
    19261 tgagcatcgt ttagtccaat acaggcatac aggaagtcca cctgaaatag tcctcggaat
    19321 ggcggaatcc acacccgtcc cttggtaaaa agaaattatg gacctattgc cttggctgca
    19381 gtgcttggtt tcggtatgtc acgctcgtgg cactcccact acaagttgac cagacaacaa
    19441 acatctgcag accacgctgt gcgtacattc taagatcaaa accttcggca tatcatagta
    19501 cagttgttgc tcaaatcatc acgactggat aagaaaccct agggctttgt gcgtaaaccc
    19561 aaggcctcgg tacaggcagg ctcgtgtgtt gtcacatcat gagctgggga cccctgccag
    19621 acccttgtta gacccgtttg caggcctcgg gaagcggatg cgatgatttt cgatagctcc
    19681 ggtagtaggg atgcaaaacg gtttctcctg gcttgcatca tcagaacggt agtagatggg
    19741 agtcttacca tgtttcgtcg gctcttttcc cgtagaaaca gtcaaggcgc atagctgttt
    19801 gcggcagcac gcatcaccag tgcagggtga aaagatgaca ggaggaaacc cttcagattt
    19861 tcaatatcca gtagggaatt atcaatgttt taggaaaccc ttcaaagttg aaacaaaagc
    19921 cccaacgccg agccaaacca aaatctcagg aaaataatcc aaccaaccca actccggttt
    19981 ttttattcca ttggtcaaac ttatgaattc aacatctcta ttacttcagc acaggtcaag
    20041 tcatcattcc ttcccataag acccaagacc ttttccaagc gactgagcgc tgtttgcgca
    20101 taagccgcat cgacaactga gctccagtag gaaagggtga ggtccaagac accgccaccc
    20161 atttcggata ccgcaaccac gacgtcatac tattcgcagg tattagattc gcgaacctaa
    20221 ggtgacgcag gaagagtact tacaggcatt ggatccagtg atgggagtac gtcaaatgtg
    20281 atgccacgag cgtcagtagt gtcattaccg ccaatgacag caacatgctc atcatcaaac
    20341 ttgcgaacgt ttagcaacga gctgacctca agtccaagct cggatggtgc tatatgcgag
    20401 tgtggcaaac ccgcgagcac cgattcgtgg gcatgctgaa ctagagttga aagggccatc
    20461 ctggggtcat taggtccgcg gtggagcacc gtgttgacaa agaaacctaa tgcctcagat
    20521 ggcaccaaag tgcgagcgct ggtaaggtac gcgaagactg cctcttgatt ttggttcgtc
    20581 tgtagactgt gtagcacgat accccaggct gcatacacaa gagagggtac ggtagactcg
    20641 ttgaccaagc agaaagggcc taattggctg ttgtgaactt tcgagtgtag ttcatgaaga
    20701 ccagtacgcg gggcgttgct ggtagtagac cccgagcggt caaatcgacg aacgtggctg
    20761 atatcaccca ggatcgagtt ccagtgtgat agagctgcct tccggtccag agcggaagat
    20821 tgtgatataa agtcatgcat ggatggcccg ggcccgattg gcagagtccc cgcgtatgcg
    20881 cttgcgagct cttcgaacat gaccatgatg gaatggccgt cggtgatagc gtggtgtata
    20941 cctaattgac agactacctt gcctccaagt gtctttccaa tggtcatgcg atgcaggggt
    21001 cggagcgaat ccaagggaag aggcatcttt gcttgtttct ctagggcccc tgcatcttcg
    21061 acctgtgtat gcacgacctc cgcagtgtgt gttttgagga ccacctgccc caatgtgtca
    21121 tggaagacgg tacgaagaat ggggtgtctg tccacgactt gttgccaggc gttttgtagt
    21181 tggtcaacgt ccacttgata ggtcgtttct ccttgcagta tcacctcaaa agtctgcgaa
    21241 atctcataat acccagattc tggactggct tgtgaggcgg caagaaggtc cttctgagaa
    21301 gctgtgcaag ggtagatggt ttcgatgtcc tttggatcaa tatcagggtg tgccggagcc
    21361 tcgagcatag cggggccgcg ggtgggtgca tcgctggata taccagagct tgtgacgctc
    21421 tgagtggcat acgcctcatc taccctgcca tcagaaacag ctgcaatctt cgagatgctc
    21481 ttgtgtgtca tgatatccag aactgaaacc tggatgccac tcttcgttgc agcagcggca
    21541 agcctcatag ctgcaattga atctcctcct aatcggaaga aactctcgtc aacgccaata
    21601 tctgactctt tcaatttgag gatctttgac cacacggatc gaaggcgttg ttcggttgtc
    21661 gtcgttggct ggcgcttacg gacagtgcta tctgtaagag agaatgtgcg tagttgggca
    21721 tctgaaagcg tggcagcaat atgttgtaga gccttacggt ctcgctttcc agccgcgttg
    21781 cgtgggagct caggcaatgg tataaagagc gatggtacca tataagacgg aaggatcgaa
    21841 gccaatgagg cctgcatgtt tcgaagaaga ttacgcagag tcggaggaag ttctgcgtca
    21901 cctgatgtca cggagtgggg accgacagcg atgaatgctg tcaacaatac gccatcgcgg
    21961 ctatttatct tgatagcctc gatggcaact tggctgactg tagggggaca atggagtatc
    22021 gcatggtgct ctacttcgcc aatttcgaca cgttgaccac ggatcttgac ctgggtgtct
    22081 ttgcggccca agaagtctag gcttccgtca aagttgtatc tcaccaagtc tccggtcaag
    22141 tacaagcgct tcggttgagt aaatcctggc catgtcacat tgtgaaggaa agcttcgttt
    22201 gtcttctctg gcagcttcac atagcctcgg gctaagagag gtccttcgag cgcgagctca
    22261 ccaatcgtac ctagaggcgc aagcttgtaa ggatttttgc tctctacaac ccaagtcaat
    22321 gcgccacaac cagagccaat gttcgctgct aggtcaccgc ttgagagatt agatctccct
    22381 acacatgcga cggagcattc cgatgggccg tagtagttgt gtaaagcaac tctatcagcc
    22441 catattgtca aattgtcttg tttgacagct tcgccgccga gacagatggt tttgaggctg
    22501 ggaactgcct cagggcttag cattgcttcg agcaccgatg gtgttaggtc tgcaacgttg
    22561 acattgagac gattgatgaa gccagcaagg tcgttaagct tttcatgttc tgtagggacg
    22621 caaaccgttc caccacgcat cagggagaag aaaatgtcgc taaggctgac gtcgaacgtg
    22681 tatgacgaga attgaacgac gcgtgagccg ggcccatagc ccattgcagc accatagtac
    22741 gacccgcttg tgcaaatggc ttggtgttct agcaatatcc ctttaggctt tcctgtacta
    22801 ccagaagtaa aattgacgaa ggcaaggtct gttggttgcg tctctgggag tagaactctc
    22861 ctctcgcgag aggataatct caagcgtttg atttgatcgg agcctaggga gaggaccgcg
    22921 gtcattgaga ggaatttggc agcgtgatga ggctcggcaa tgactatgtc ggcatccgcg
    22981 tcatcgatga taccacgcaa ccgatctgat ggatgttttg ggtccagggc tacacatgct
    23041 ccacctgact taagaatggc tagcatgaca acgatagccc atggcgatgc gtcgaagcag
    23101 tacggaactt tgacaccagg gccgattccc aagccagcaa gtcgttgtgc gacggggatg
    23161 gatagctcgg ctagttcact gtaggtccaa ctgatctctg tcgaacacac agccatagcg
    23221 tcaggttgtg ttttggattg ttcttcgatc atatgatgta cgcagctagt aaccggctct
    23281 ggtggtgacg aattccagtt tcgaagtgta ttgatattgc agtctccgag aatggggata
    23341 cttgatgcta cagtggtggg tgcaacaccg atgagaccgg cgactgcagc ttctatactg
    23401 gtcgcgatgc tgttccccag aaagtcggaa atggtatctg tgtaatagct gacagtaacc
    23461 catattgact catcagccgc cgcaacgctg atgcttagcg cgtactccgt cggatcgtgt
    23521 gcgccgacct gttcgaagtt gaggccagtt ccggctgtgc tggtctctga gacgacttgg
    23581 aatgacatga tactgttaaa gagagactgg ccagcaagct tctgcatatc tgccagagaa
    23641 cagttctggt ggctaagcgc atcgatgtag tcagactgta ctttcctcac caggtcaccg
    23701 gttgacagat cccgagtgaa atcgacgcga ctgacgagca tattgatgaa aagcccgaca
    23761 gcatcacgtg ctccttctac gggaacatcg cggcccgcat ggaggtagcc aaagcatact
    23821 tgatctgacc ctgcgaagtt gcgcagcact agtgcccacg cggcgtgaaa gatattcgca
    23881 acagtgacag agttagcagc ggaaaatgca cggagctttc cgggatctgg taccgcaaac
    23941 tcgatatctt tgagttcttt cttgcctttg aaagaagagc cactgttcac catgcaaggc
    24001 tcaagcccat ttaagtaatc tccccaatag gcaaggcttt cttgtctatc accgcgcaac
    24061 atatatgata cgaagctgct gtagagcggc ccaggtccct gggccaacat gccttcataa
    24121 gcaaggccaa gatcccgcat aagaacgccg ttcgaagcac cgtcggcgac cgcatggttt
    24181 acatcgatct tgcagtatgt gttgccagtc gacgggacct ggcagataat gagcttggct
    24241 ggagtggtca cctgccatgc gaggctaggt cttcctaatt ccggctggtc tagcagttcc
    24301 aatgcttgcg aatcggattc acaagttgct ctcattgctg tatgtggcat agccttcagt
    24361 accacctgag ttagagcact gttgtcagac acagtatcga cgaaaaccgt cctcaagctc
    24421 tgatgccgat ggaccacagc tgtccatgca gcttcgagac gatcaatatc gatgacctgg
    24481 tccctatcgt gagatacctt gtgtatcata cgcacggcat aaagttcaga gtctatgctg
    24541 cgcgacatca tgagggcctc ctgcaatggc gtagcaggat acatgtcctc gacctcctct
    24601 aagcttgtga tgctgtgttt tggcaacgat tcatcgacta ggctgtcaaa atcatcgtcc
    24661 gtaagcgaca agagaggaaa gtcagtgaca gtgaactctt tggtaaagcc gcgcagcttt
    24721 ctgatggcct cagtgaggga tattttggtg tttgttgccc aagttttgat tttatcctga
    24781 cgagatatcg ccctgggcca catgaacgag accttcatgc gcccatcaat gacgccggag
    24841 gatatgtcga agatcgaagg acgcgacata tcagggtcca cgtcacaagt ttctggtccg
    24901 tagtcgtcgc gcgccacgag ctggaaaaga gagtctggcc gttccagctg ctgatactgc
    24961 ccagtgaaat tcagtaccgc ctccaccggg ccgtcgtgcg caaatcgctg tctgccttcg
    25021 tcattcagga agcggctgac gaagtacgac cagccattca taggagtctg gcgacgacgg
    25081 tccttgactt tcttgatgca gcgtctgata tcatcgctgc catcggatgc gatgtagaca
    25141 ggagacattg ttgtaaacca gccaaccgtt gacgatatgt ctatcgaatc atcccatgtt
    25201 tctcgtccgt gaccttctgt gaatatactg gggggtgcac gatctgggaa ggtttgcacg
    25261 aatgcgtgga ttaaggaacc catcaaaata tcaactgtgc tagttccaag ggccatgttg
    25321 cagtcgtgaa ggagttcggt tgtagcttgt tcatctagga taaagtcgtg ctcaataaca
    25381 tcacggaaag tatttgcgcc agctggcagg ccccagtacc tcaggtccgg cggttgcaac
    25441 tcaaaaggaa gcgctgcact tggagagagc tcttgcgccc tcttcagttg aagtgaaagc
    25501 caagtctgga atgacagtgg gtcggggctt gcttctgcac ggtttctcgt caagaactcc
    25561 tcgagatcat ctagaatgat gcgccaagac actaggtcaa cgaccatgtg atgagcgact
    25621 aggaacaaca catcaccatc gacactcgta aagagattgg cggcaaatac aggaccggcg
    25681 acgatgtcca gactgccttg cgtttcggcc atcacccgag acatgtccgc agcgtcatga
    25741 actgacaggt cgtaggaact tcctgcctga ggttggatta gttgagacca ctcgttatca
    25801 tgagatcgct ggtagcgagc ccgtagcatg ttatgtcgag caacaagata ggtgatgcca
    25861 gaagtcagac gatccatatc aatcttccgc gtaagacgga caaggaagct ttgattgaac
    25921 cgcttggctg tcgaagatgg tgggcagatt gaatcgataa gcatggtttg aatcggtgat
    25981 aacccgaacg gctgtcccac ttcttcctcc ggcaagtcaa caggttgact cttcggccgc
    26041 acaacagcgg caagttctcg aatcgttttg ccttcaagaa gttgacgtac gctgagcacg
    26101 acatcagctg attggagcct ggagacgagt tgcatcccag taatagagtc accacctaaa
    26161 cccatgaatg atcgatcaaa tggaatttcg ctgcatgtca ggttgaggac ccgacttagt
    26221 gcttgctgaa ggacaatttc ggtctgggta gttgggatgg ttgccgactc ggcatgcttg
    26281 agtctcagga tttctgcctt tgccacgtca gaatccatct gttccaccca gagctggatc
    26341 gttttcctgt caatctttcc agatgttgtc aatggaagtc tattgactgc aaaccatgtt
    26401 cttggaacca tatatcttgg cacacgagag ggcatggctt cgcgcacagc tgcgatttcc
    26461 caggtgagta agtccttcaa gcttggatcc ttcacgaaac ccagagaacc agctacagtg
    26521 tcatcgtccg atgctatgat agctgtcagg gagttcctgg caggaccaga gtatggcagt
    26581 ataacgactg actggtgcga tggtaacagg gagaagatgt ggttctcaat ttcggcgagc
    26641 tcaactctct ggccgttgat ctttacttgg gcgtccttac gtccaacgaa aaggaaagac
    26701 ccatcgtcag catagcgtac cagatcgccg gtcttataga atctccggcc ttcgccagag
    26761 ctccaagcag gatccaggac gaatgcggta gacgacttga actcatcatt gagatatcct
    26821 gatgctaatg tgggtccttc gattagcatc tcacccacga ggcctacagg ggtgaggata
    26881 tcgtggttac tggggtcgac gatccagaga cgtgcttgcc gtggtggccc tacattgctt
    26941 ggagccgttt gtgccgtcgt gtttgtccag gtcacgaaga cagttgtctc ggcaggcccg
    27001 tagccctgaa tgagttgcac cttcgacgcc catctgtcca cgtcctcttg aaagactgta
    27061 tcgcctccaa acatgaggga acgcagtgtt ggtacatcct tgggctcgag aaggcgaccg
    27121 accgtagcag tcaagacagc ccaactgact tgcatcttgc gcattgactg cgcaagatta
    27181 gcgcccagcc tgtctgcgtc tgaaggtacg caaagagtag cgcccgccga aagagaggca
    27241 aatatgttga agatggacgc atcgaagaca tatgaaggaa actgatacac tctcgagtcc
    27301 atggtgattc cgagccaagc cagatccaac atctgggcac tggagcatac cgatcggtgt
    27361 ggcatcataa cacctttggg gcgacctgtg cttccggacg tgaagatgac atatgcaaga
    27421 gaactcgggt ctttcggagg cagatcgagc ttcacgtccc tatagccggc gacagcgttt
    27481 gcagatacca ctatagtttt ttcaacatgc aaaactggag cggagattga cgccagtata
    27541 actttcgccc cagtctgttc aatgatgtcg tgaagccgac tctcgggatg agtgggatcc
    27601 ataggtacaa aagcagcccc tgctttgagg atagccagca ttgatactat ggcccatgca
    27661 gacttctcaa agcagaaggg tactaagctc cctggtcgaa caccagcatc gagaagttct
    27721 tgtgccacgc gggttgacag cctgttcagc tcctggtacg taaaagagcc gtcccaggag
    27781 caaatggctt ccttctccgg cagatccacg acattacgct cgaagagatc gtggatgcat
    27841 gcatcgactg ttgctggcaa cgtggcattc cattgattga acaccaggtt tctgtcttca
    27901 ggggtgaaga gttcaatatc cgagagcctg tagcccttac cagcagtgta aagttgctgg
    27961 atcacagacc ttaactggca aaggatacgg tcaacttggg cctcagatag caggtgcgag
    28021 tcgaaatgag ctgcaactac aatttggtct tggcccaatg agcactcaac tgtgagtgga
    28081 agattgtcga acccctccaa attgtttgca acgggtttga gccactgatc tgcattggtg
    28141 gagctctgag gctgaacgac gagtagattg cggaaagcgc aagcatcctc agggccttgc
    28201 cctaacccct tgatgtgctt gagaccagct tgttcgaacg gtgtcatttc cgcagcttga
    28261 gagtgtacag tcttgagata atccgagact tcctgagact ggtcgatctg gactcggaca
    28321 ggaatagtag tcgttgtcgg gcctgtcatt tgttcgatat taggaagtgg ggcattgcgt
    28381 ccactctgtg ccattccgaa gacaacgtcc aagctgtcag tatgctttga aacgactaga
    28441 gcccacgatg cccggatcaa ggatgccaat gtgatttcca aatttgtgtc agatgacgga
    28501 agcgtaatag tttgttgggt tgatcgatta ctgatagctt gatacgttga gcatggtgtg
    28561 gatgggaagt cgacacgtga ataaccgtcc aaccgattcc gccaatacgc attggtgtcg
    28621 ctctcatcaa taccgcctag gtagcgtatg aagttggcaa aatagcttgt tggctgcaca
    28681 gttgccccgt cgtaaacttg gcgcactaga ttcaatataa cgccggtaga ccacccatca
    28741 taggcagcat gatgggctgt ccatacgaag tagcacccag aggcatcggg gataataccg
    28801 tatctcgtaa gcagttgacc ctcggtaatg aggactttgg catccatgtt cagatagcat
    28861 tgaagactac cattcgtttc ttgccattgg gcattgtgtt tgtataccac ttgacaggca
    28921 ccatagtgct cagtgttgac gatagcagtc ctcaagatcg cgtttgagcc aacaacagat
    28981 tcccacgcag ccttgaagcg agcaatttca atattctcgg ggagcttgaa taccatacgg
    29041 ttgacatagg ctgtgttgtt tgtttgagtg atcgcgaaaa gtgcctcttg aaggggtgtt
    29101 gtaggataag catcctccac tatgctcggt gacacatcta gacatgcctg aacacgatcg
    29161 ataacctcct gcctgttttg gatcaatgca aaaggcaaga cgtcgggttg gtgaccagag
    29221 tcgatagatt gggttaggct ttggacgagt aacgcaagat cagacaactt gggacgcgta
    29281 aatatttcgg ggaccgagac aaagagaccc ttgacgcgca actgggacgc agctttcata
    29341 gcagtaaggg aatctcctcc tagtttgaag aagtgatcat cagcaccaat ccagtcctcc
    29401 gaaataccaa ggaccaccgc ccaaatgccc tgtatcaagc gttcagtttc actagatact
    29461 ggacgctttc cagcatccct gagagaatag aagtcaatct cttccttgga aagcgcttgt
    29521 gcaatatgta acattgcttt tttgtctgcc ttccctgccg cagatttggg gagaatgggc
    29581 agaggaatgt agagtgacgg aaccatgtat gccgatatct tactgtgcag ccctgctttc
    29641 aagctcaaga ggactgcgcg aacattctcc gacataggga tggttgaatt ctcatgtgcg
    29701 caatcactga ggctcggtat gcgtacgaag gcaacgaggc gcagcgcaga agcctcacca
    29761 tctcccctga gaacggcgac cgcagcttct gaacgaggag gtaggcaagc tagcatttga
    29821 tgctcaatct ctcccaactc gagtcgctga ccgcgaatct tgacttggct gtctttgcgc
    29881 ccaatataca tgatagcacc atcgtccctg tagtacacta gatcgccggt cttgtatatg
    29941 cgatcaatgg cattcggctc tgaccataat ggtgtagaaa ggaagacttc ggcagttttc
    30001 tctggattat tcagatactc tctggccaat gttgggccgc ttagcgccag ttctcctact
    30061 gaaccaatag gagccagaca gttgtgatcc tcggcgtcga cgacccaggt cgtagtaccg
    30121 atggaggtgc caataaaccc agcatcctct cgactggtca atcggccaat ggacgcgaag
    30181 actgcagtct ccgtgggtcc gtacccaaca aggaggttga gcctctggga ccatttgttg
    30241 atgaggcttt tgggcacagc ctctccgaca agcgctagag tctcgaggga aggcaggttt
    30301 tcgggggata ggaggtgtac aacagatggt gtcaacatgg caaatgtgac atccatgttc
    30361 cgcattgctc ctccgagatc cgtagtcctc tcctgctcag taggaacaca cacacagccg
    30421 ccagaaacca atgtagacag gatctcggtg attgaagcat caaaggtgta tgatgcaaat
    30481 tgaaggacac gtgatgcagg attaagtcca agaccggggg cgtgctctgc aatattactt
    30541 gaaagggctc ggtgctcgat gacaacgcct tttggcttgc ctgtactgcc agatgtaaac
    30601 agcacgtagg cacgatctgc aggattcccg taacacaaag ggttgtccgc gtcaggcgct
    30661 tccatatcca gaatagagtc ttcggagact gtgaatgtag tgatggtgtt ctgaagtttg
    30721 caagcttgac tgaccgatgc cagcgctagg tttgcccttg attcacatat caacgtgttg
    30781 atacgctctt ccgggtcagt caagttcaga ggcagaaatg cagcacctga cttcagagta
    30841 gcaatcattg caacgatagc ccagagggac ttctcgaagc acagaggaac aatggttccg
    30901 gaatggacgc cattctgcac gagatgcagg gcgagacggt ctgtgtagag ctcaagcttt
    30961 ttgtacgaga tttcgccatc ccaggaagaa atagcgggag agtctggttg tagtcttgct
    31021 cgtgccgtga tgctgtcgtg cacgcactga ttagagagag caggggcgtt cttgttccac
    31081 cgatcaatga tggaccggtc atgcggacta ataagactgg cttggcgaaa cggctcttgt
    31141 gggctgcgga gaatggatga aagggccata ttgaaggtat gggctatgct ggttgcccta
    31201 gagttggtaa caccattgtg gggagagtat cttagaactg cactcaaccg gtcatttgag
    31261 tatgctgcat tcaaggtcaa agtgaactat tcaaggttag ccagtactag catgcagcat
    31321 ccaatacgat gaccaacctc ggtggggtcg tgactgtgta gcaggtccat ttggagacca
    31381 ctggctgacc gcattgattt gtcgttgaag cgctggatcg agaccaccgt gtcaaacaac
    31441 gtgcggctgg gcaatttgag ctcgtgctga atctcagcca tggagctctg ctggaatgga
    31501 agactattga tgagatcttg ttgaacctga tcagccaggc ctagagcatt gagcgagttg
    31561 tcgctcatgt ccagtctgca ggtcaagaca ttgatgaatg ggcctactgt ttcctcaatt
    31621 ccttcaacag gcacatctcg accgataact gcatagccaa acacaatgtc atctgattgg
    31681 gtgtagcaac gaagtaccat ggcccaagca gcttggatga cagatgcgtg agagatagca
    31741 tggtccttcg agaactggtc gagaagtggt gccaagtcct tatcaatagg aatgtcgata
    31801 gatggcacct cgtgagaatt gacagcatct actgccttta ctggtggaat gagacatggt
    31861 tcaacgccat tcagatattc cgtccaatat gccaatgcat ctgaagagtt cttctcttga
    31921 agatacgtga tataatttcg gtatgaggtg gtgggatctg aagggagctt gccctccaca
    31981 gccgcagtca gatcacggaa gattaaatcc atggaagtgc catccatgag agcatgacta
    32041 atctccaatt tacatagaag accaacagat gtttggcaga ttgtaaaggc atggggcgga
    32101 ctgccagtcc aatctgtagg cgcccgagac ttgagcaagt gcagggcaac agtgtcatcg
    32161 gagtctacgg tgtcgattat tggatgtcgc tccttgaaaa tgacctgatc gaatgcacca
    32221 tctgacgagc gggtatccat aaagactgtg cgaagtgatg ggtggcgctg aaccaccttt
    32281 ccccatgcga tgctcaattc ttgcactttc aactgtgagg gactagtgac gttgaagatg
    32341 acgcatgttc ggtatcgttg ggtgtctgcg gcagagctga gtaacatagc attctgcaaa
    32401 ggcgagcacg gaaatatatc ctcgatatca gtccagtcgt tggcaccaaa ttggccgcag
    32461 atttccgaga ggaggtcgtc tatgctctcg tggtctgtgt ggagcaaagg gaaatcgctg
    32521 agcgtcggga ttggagctct ttgctggctg tataagcagt tcattactga tttcaacgtg
    32581 gccggaatgg agtcaatcca ctctaccagt cgatccaagt ggagcatgtg cttgttgagg
    32641 atgaaggtca tatgtaggtg accattcttg ataatcgcgg agacttcgat gagtgccatt
    32701 cttacagcgt cagggccaac atctgaagcc tcgcctggca gttcaagctc acaatccacg
    32761 aacaagctat ctggattctc caattgctga tattgtcctg caaaattgaa gagaatctcg
    32821 gccagactgt catcccgtaa tgcttctact ccctcagagt taaggtatct cgacgtgaag
    32881 tatgcccaac cattcttggg cattcgtcgg cgaatgtcct tgacctggcg gattgattgc
    32941 aaagaattat cgtttgcagc cacggtggcg ggaatagggc acattgtggt gaaccaaccc
    33001 actgtcgagc caatatcaat gttttcgtcc catggttctc ttccatggcc ttcaacaaac
    33061 agagtcggag tgcttctgtc gctgaacatt ttagcaaacg cttcgagcat ggcagccagc
    33121 agtacgtcta ctgtatcagt acggaggata tcgtggcact gtcccagcag acgagctgtc
    33181 tccgatcggc tcatagtcaa gcttctactt gttgtaacac cgtatgtatt ctcgcctggc
    33241 gaagtaaccc cccagtattc tgggttggag gcaggtacct tgactggcaa agaggacttg
    33301 ggactcaagt ggcattcgct gtaagttgct tgaagtgctg cccatgatgg aaagctgatt
    33361 cctgttgcat ccgggagatg acttgactcg aggatctgtt caagatcatc cattataata
    33421 cgccacgaga ctaggtcaac cacgaggtgg tgtgctgtca tgaagaggag ttgcccttgc
    33481 ccctcaaaat tgtgccgaaa aaatacagct cggaagactg ggccgacttt gacatcgagg
    33541 gagttggcag aagacatagc gctttgtgct tcggtaatgg tgcgcgcctc attcacccag
    33601 acgcagtctg tggagcccgg tgcagcgccg acggtttgca tccaagaacc gttcggagct
    33661 tggaaataat tcgctcggag catcggatgg cgctcaacaa gttgacggat tgctacagtc
    33721 atacgagacg catcaatgaa gcgagtaacc cggagaatga aactttgatg aaagcggtgg
    33781 cgtccaatca gttccatccc gggctcgata cctggaaaat gggactgtag gctgacgtag
    33841 tgttgctgga tcggagtgag attgaatggc cgtccgatct catctgtcgt gatttgtgta
    33901 gatggtcttg gttgcgaagc ctcgttcaag ctaccagcca attgtgatag gctggaacga
    33961 ctcatgatct tcttgaggct caatgaaatt ccttcgctcc gacatttcgc gacgaggcgc
    34021 atggcgctaa tcgagtcacc tccaaggctc atgaatgatc ggttgatccc ggtcttggct
    34081 gtgctgatgt tgaggacatc gcaaacaatc gtatgtagat gcttctctct ttccgtttga
    34141 ggaagctcga tggtatcggg ggcaaccagg ttgtctacct gttcttgcaa gctagcatcg
    34201 atattttcta cccattggag aattgctcgt cggtctctct ttcccgatat agatatcggt
    34261 gtactaagag tcaggatcca cgtgtccggc accatgtacc gaggaagagt ctctgcgaga
    34321 gcctcacgca tctctgtgat tctcaagctg gcaagatccc tggaccttcc ttctacgagc
    34381 tgtaaaccga atgtttcggg aacagaaagc tcctttagga ccacgactgc agtaagtctc
    34441 ttcgcatatg ggccagactt gggtaggagt acacaggcgt gatcgaccat gggcaaagca
    34501 tcgatgctct cctcgacctc acctagttca attcgttgac cccgaacttt gacctgttgg
    34561 tccttacgac ccaagcaatg gattgaacca tccgaattgt atcgaaccag atctcctgtc
    34621 ttatagaagc gtctaccggg agcccaggca aggctttcaa cgaatacgga ggatgtgaca
    34681 tctggctgat tgagatagcc acgggccaag atcgggcctt ccatgagcat ttctccagga
    34741 catccgatgg ccataagtac attgtggtcg tccgggtcga cgacccatgt cagtccacca
    34801 cttccaaagc cggtattgcc agcatctgtg ttgggatcca ttgtggggtt gatgacacac
    34861 aagatggcac attctgttgg gccataacca ttcataagct tcaggcttcc ggcccaagtt
    34921 ctgacatcat cctgtgttaa aggctctccc acgagtgcaa gagtttccaa ggttggtacc
    34981 tcagctggac gcatcagtcg ggcgactgaa ggcgtcagcg acgcccagtt gggacgggat
    35041 tcctggatca tgctagcaac gcctgcctca gtagcttgtt cacttgcaat acagatgcag
    35101 ccaccaacag taagaactgc gagggattcc attaagctca catcaaatgc gaacgaagaa
    35161 aactgaagtg ctcgacagtc ttggtccatt tgcagcaact tcgtgtagct agctgcgctg
    35221 ctgaggaagg ccgactgatc tatcaggcaa cccttaggca tacctgtgct tccggatgta
    35281 tatattgcgt agaggagact gtttggatga ctggggacat tcgacactgc ttgttgagga
    35341 agacttttgg tggcttcttg gctgacttcg atcggttgcc actgtgtacc actccataat
    35401 gacatgttgt tcttggagct aagaacgaaa gcagtgccgg aacaactgat gatgaattgt
    35461 tgacgggcga ttggcatctt ggtatccaag aacacgaatg caccgccagc cttcacgacg
    35521 gccagcatcg cgacgatcgc ccaagccgac ttctcaaacg atagcggtac taatgtctcg
    35581 gacttgacag accagttgga ggttagctgc accgctagcc ggctggatag gtcatcaagt
    35641 atctcgtatg tcatctggcc gtcccaagaa gacacggcca gggcattcgg acgttgatga
    35701 acacgttcgg ccacgacatc tttgacacat ctgttgacct taacgggcat actaatgttc
    35761 catgccagta cgtcgcgtcg gtcttcaggg ctgagtatat caatactccc caccgaatta
    35821 ttgcgttttg cagtcaactg tcgaatcaag tgttcgagct gggcaagaag cctattgact
    35881 tcaagactat taatgatgtt ctcgtcgaag ctagcagaga gtttcaactc ctctgtcccc
    35941 atgtagcact caacaaccaa ggaatgcgta aagaagtttg taatttgcac tggtacactt
    36001 aggatacccg gagccattgc agctgcactg tcgtcaagat caccaggttg gacaacaagc
    36061 aaactacgaa ggtcgcaggc tgcttcgcaa tcaggtgtga gacgtcggat attctgcaat
    36121 ccaaggtact catgggggag catggacaga gaattttggt gaatgtcgcg taagagatcg
    36181 ccgattcgct gatttttgtc caggtgaaca cgaacaggta cggaggtgat ggttggacca
    36241 accatatccg cgatatcatc aacaggcagg ttcctgccgg cattggttgt tgcgaataca
    36301 acatcttttg atgctgagta tttccctagc aggagggccc acgcggcttt aatgacagca
    36361 gcaagcggaa tgctcgagtc ctgttgagta aaggccataa gtcgatccat cgtctggcct
    36421 gcacatgcct gataggtcgg ggccggcagg cggggaaaat cgcaagttga tgcaccggca
    36481 agctcggtgg accagaagct ttcagtggca gcgcggtctt gtcgattaat atagccgacg
    36541 tagttggcaa aagacggcgg cttgacgaga ggtttccact gataggcttg tgtcagctgc
    36601 tccatgagca atgacactga ccaaccatcg tacaacgcgt gatgcaaggt gcagacaaaa
    36661 tactgcatgc tgtcatcccc ttccgttatc aatgcgaagc gagcaagggg atcgccgtaa
    36721 cccattggta ttttcttgtc tgcgtccagg taatattgaa gtgactcctc ttgtttgata
    36781 atcatcctat cgttgtagac aacctgataa cgtctctcac gagtgctcag gatcctcgtc
    36841 cggaggatgt cattattccg acgtacggcc ttccaagcgt cgaggtaact ttcaagatct
    36901 gcatcgtcag atattgatgt gacgagctgc agtgtgtatg agccaggttg acttagagaa
    36961 agggccagca tggcgtcctg gagttcggtg caagggtaaa catcttcgat ctgagaggat
    37021 ttcatcttgt gttcttcggt cgcaatcctc agtatacctt cccgaatgtc atgtggtact
    37081 aatactacct cggtctcgct cggtacacca tccaaatccc cagtgtctat gaatttggcg
    37141 acgagtgcca ggttttcaac tgtggggttg ttgaaaatgt cgaccacgga gaagttcaaa
    37201 tttttgtgac gagctgctga aaccaacttg atagctttga tcgaatcgcc tccgcggtga
    37261 aagaagtcat cctttatgga aagatttcca gctggtatcg ccagaacagt cgcgtacagc
    37321 ccatgcaggg cgatctctaa ggggctctta ggttcgcata tttcagtcag cagtgtgagt
    37381 gagtaccgcg cgatgtcagc atccgcaatt tgacagggta tttcagcaag ggctctgcga
    37441 tcaattttgg tggaggagcc taacggcatg tggctgaccg ggatgaacaa tgatgggatc
    37501 atgaaggagg gaagacttct cgccaggatg ctcgtcaatg tcttcaactc cttgaaaagc
    37561 tcatcagaca tttccagcgc cctcggcttt gcagaaagag gagtattggt atctgatgtt
    37621 cctaggaagg caacaagttg cttatcctcg atgttccccg aacgtgatat taccgctgca
    37681 gccacctgct tggcggtgga catattggtc agaatacact gctcaacctc gcccaattcc
    37741 atgcgttgac cacgcagctt tacttggtca tgatctttgc gaccaataaa gtggatagag
    37801 ccatcggtat tcatgcgcac taagtctcct gtacgataga attttgaagc gaaggcaccg
    37861 aggtcgagag caagctccga cgagtaccat tctgggtcag caataaaggc ttcttccgtt
    37921 ttctttggct catttatgta gcccctgcca ataggcgggc caccgagcac cagctctccc
    37981 ggggctccaa gcggtgaaag gcgctgatga ttcttggggt cgacgaccca gatggtttgg
    38041 ccaatgcgct ggccgaggtt gtgctcgcta ggagcctcag atatgttagg gtgtatgagg
    38101 gccacgatag aagcttcgca tggtccatag gcgttcttta gaacgacaga cttcgaccag
    38161 gttgcagcat catctgccga catcgcttca ccaccgagta gcaaggttcg taggtttggc
    38221 acatcggaag gtttgatcaa cctcgcaaag gatggcgtga acagcaccca ggtacagttt
    38281 gctcttcgaa taaactctgc gatgtcatgg gaccgttcgt ggtcgctggc cacacatgta
    38341 cacccgccag acaagagggg aataatggtc tcacaataga atgcatccca ggcgtatgag
    38401 gagaattgaa gaacacgagt ggtggtattg atatcagaac accgtgcaag tggttcaacg
    38461 ttgctaccga tggcctggtg ctcaataata acccctttcg gtcggccggt cgtgccggat
    38521 gtgaagttga tgtatgctgc gttgtggggc cgcacaggtg atggcttcac ctgctcgtcg
    38581 tgcattgagt ctaggctgct cgagtcgaca attattggtc ttacttctgt gcctagtccc
    38641 tcactacata gttcgattgt ttgggaagaa gcgaggatga actttgccga tacgtcatcc
    38701 aaaatgcccc tcaagcgaga tttcgggtga gaagggtcga gcgcaaccaa gcaaccgcca
    38761 gccttccaca cagcgaacat cgaaacaatg gcccaagcag atttctcaaa acacattggg
    38821 actttgactt caggcccaac gcccatttgc accaggtagt tccccaatct ggtggacagg
    38881 cggtccaatt cgccgtatgt aagggtcatg ttggtagaaa agacagctgg ggcggttggc
    38941 gttgcttggg catagcgtcg aaaggtgtcc tgaaggcatt ccaatttagt gacgggcgcc
    39001 ggagtgttga tatcgacaag cgtatccagt gtgagctcgc cagccaggct gatctcacca
    39061 atcttctgta gaggattctc tagaatattt tgtagagcaa gcgcaagtgc ttcaccaata
    39121 tgctccgcat attccggggc aagggacgac gtccagtaat ccatgtacgc agagaataca
    39181 tcatggttga gctcgaagtg caaagttaag ctgaattctg ttgggtcatg gaaatccatt
    39241 gggtgcaccg atatagcagt gctatcccta ttggacgtac cgggtcgctg gaagtcaatt
    39301 gctgtattga acagaggctg gccactgagt tcaagtgcat gttggatctc gcctagtggg
    39361 caatattgat gctccaggcc ctcggtaaaa cccttctgca tcgttctcat cacctcaagt
    39421 gcctctatgt catgagatat tttcgcatgc gacaccagca tgttgacgag aacaccggct
    39481 atgtcctcaa tgccggccac cggagcattg cgtccagatg aaagatatcc gaaggcaaca
    39541 ttgtccataa aagtataaga tctcaagaca atagcccaag ctgcttgcag aacggcaaat
    39601 ggcgtcaagc cgtggtcctt gcaaaacgcg tggatggttt cagcggatac acccatatca
    39661 aggcgttgaa cgttcagcct gctttctcta caaccttcgg aaagatcagg aatgcaacac
    39721 ggctctgcgt cattgagttg tgtcttccag taattcaggt ctttcattcc atcttgctcg
    39781 cgaatatgct gcacaacctg actgaaacgt ggggcagact cgtcaatgtc aaggctgtca
    39841 ccataggcaa tcgccaagtc tctcaagaga attcgactgg agtcagcatc aagaatactg
    39901 tggctgaact cgaaccttaa gagaacgcgc ccactggctg tgctgcaaat actgaatcgg
    39961 tgtggtggac gcactgatga gtagctactc gtgggtgctt ctttccacag gtccaatgca
    40021 gcttcaactg attggcattt gacgatatca atatcgggaa ggatgtttcg cagaacaacc
    40081 tgcgcatggt aaccagtatc tgtaggatgg gctacaaata ccgtcctcag tatgggatgc
    40141 ctctgcacca cgtgagccca agcttcactc agccgaggca cttccacagg tttgcctgat
    40201 gctgcaatga cttcagcgat aacgtgcacc gcatagttgc tggcatgttt tccttgggcg
    40261 agcagaaggc cttcttgtag accagtgcaa ggatatacct cttcgatgag tgtgggacag
    40321 tcgtttggca ccaataagct gagttggggc tcaagggttg tgaggaagtt gtcaagtgta
    40381 tcatagtcca gttctaggag cggaaagtct gccagactat aatggcgtgt cattcctggg
    40441 aggctgatag ccatgtcttt caaaacttgt tctgtctgag tgacccaggc cgcgatgcac
    40501 tcctgatgag ccgacttcag gttgatagcg aagtcgaact cgattctgcc gtctttcacg
    40561 acagctgaga tatcgaaaaa agacattcgt cgcacgtcgt caccgacatc ggctgctggt
    40621 atgggtacca tactaaataa gcctccgatg ttttcaaatt gctggtaatg gccctcgtag
    40681 ttgaacatga tctccattgt tgggtcttgg agatcttggc gtgctgttat ctgatcgaga
    40741 tagtactgtc cggccgattt tccatgtttc cgttggtcct tgatagctcg taggatatga
    40801 acgataccca agcccccctc cgtgctgacg ggaacgagca agggccaaat cgtagtgaac
    40861 caaccaacag tgcctgatgc atccaagtcg ccaagaccac tgtggtctcg gccatggccc
    40921 tctacaaaga tggacggtga agcccggttc gggaatatct gggcaaaagc attcaaacta
    40981 gcagccagaa gcaactccgt ggtttcagtt ttcaacacgt cgttgcaacg gcccagtatc
    41041 aacttggaaa tcccctcatc gagggtaaaa ccaagatggt gaacgttggc ttggacgttg
    41101 tcagcacttg aaagctccca gaatgaccag tcagctgggg ttggcatggg tgcggaaaga
    41161 gcgtcagcgc aagaagcaaa gtgctcgtgg cgctgcttag aaatttgtag gtagggcaga
    41221 tgactttgca ggctcgtagc ggatgacgac aaaaggtcct cgaggtcctg aaggagaacg
    41281 cgccacgata caaggtcgat gacaagatgg tgggcgatga gatagagatg ctgttcccct
    41341 gctttttcaa acagtgtggc agaaaatacc ttgccctcct gaatattcaa ctcattctgt
    41401 gcggtggaag cagcttcagc tattgggtgt tcgtccgata ccgcagaggc acggaaatga
    41461 tagtgttggc gaatttgtcg tgagtctgat tgaggaattt gctggagcca ctctccgctc
    41521 aactcagacc tgtagaatcg agctcgtagc atagagtgtc gactgacaac agtatccatg
    41581 gcgtgttcca gcttgtccgg tgagatagac ctccgaagct ttagaagaaa gctctggtta
    41641 tagtgattgg taccacccgg aagtgcatgg aagaaaagtt tttggaccgg agtcaaggcg
    41701 actggagtgt cgtatatctc ttccatttcc acaagagcgg ttgtggggga caccgattgg
    41761 acacgccttg cgaggctccc taaggactgg tttcgcagta catcctgtac agtgactatg
    41821 agctgctccg ctctgcacag agacatcact cgcatggctg ttacggagtc tccgcccaaa
    41881 gacaggaaag tacttgaccg cgctatcgtc tctgcgggaa ggttgagcac acgagaccag
    41941 atttgttgaa tgctttgttc gatgttagac attgccttcg acccttgatc tgcatcacca
    42001 tcggatgccg caacagatgc cgagaatttt gatgtttcaa tgaacgtgtc gtgatgcatc
    42061 ccatcaaccc attctttaag ggcttttata tagatcttgc cagatgttgt gaccggtaag
    42121 tcttccagta cggcccatac agtgggagtc atgtatgctg gaagacgttc ctgaagggat
    42181 tcccgtaatt cgcggatgat gccaacagcc tccttcttca actggccatg cactaacgcc
    42241 aagtttctgc tgttgctgga gggctttgtg cgcagcgata tcaggcccac caggcgctcc
    42301 ttgcacggac cccgggaccc tttcacaacc actgtctgct tgactcgagc atgtgctgat
    42361 atatggtatt caatctcacc aagctccaaa cgttggcctc gaagtttgac ttggctgtct
    42421 ttacgaccga gtatctcaac ggatccatcg gagttgaaac gccccaggtc tccagtcctg
    42481 tatacacgac tatagtggcc gaagtagcct tgcatacact gaggcgcatc gaagaacacc
    42541 tgggacgtct tatctggaga gttaagatag ccacgtgaga cacccggacc ttggattgtg
    42601 atctcaccga cagaaccaat aggtaccagc ttgcggtggt cagatggatc tgtcaaccag
    42661 attggacctg taaccccagt tccaatacag gaggcttggg agtcaaccga caaggatcta
    42721 gagcaagccg acattatagc agcttctgca ggaccatagg cgttgaatac ttcagcagca
    42781 ggggcccacg tcttgaggac ttgacgagat agagcttccc ccccaagaac aataacctta
    42841 agacatggta cctgctctgg tgacatgaga cccataacag tcgatgtagc aagaatccag
    42901 ttgcacccag tgcgagtgat gtatccagca agatcgttca ttctgtcatt ttcggaaggg
    42961 acgcagatgc agctgcccag aagtaatgct gcgcacatat caaagatact agcgtcaaag
    43021 gtatgagcag cgaattgcaa cactcgagag ccttcctcga tcttcaaaca ttttccatag
    43081 gcctggcagt tagtagcaat tgagtggtgc tctgtcatga cccccttggg aattccagta
    43141 cttccggacg tgaagatgac gaatgccaca ttgtttggac gaacagtcgg gcatggaatg
    43201 gccctgagtg ttggaaggga ttgcaggaag tgggcatcta aagacagaac ctcggcagat
    43261 gtgtgttcaa atagctgacg gtgctcaggg gttgtgacaa ttatcctggc gctggtgtcg
    43321 tcgagaatgg tgtccagtct cccgcgtgga tgacttggat ccaaggggac aacagcacct
    43381 ccagctttta gaattgccag caccgacacg gttgcccacg cagatttgga aatgcagtat
    43441 ggaacaagag tctccggctt aacgcccaac gataccaatc ggtgagccaa tcttgttgtg
    43501 accgtgtcta gttccccata ggtcatttga gcatcgtgcg cggcgatggc tacagcgtta
    43561 gggcgcaacc gggcttgttg ctcgaagatg gtgtgaacgc aagatgcatt gtcaatgaaa
    43621 tctgtcacgt cgttggtagc agtcatgttc cactcagtca tcttccgatg ggctgcatcc
    43681 gaaaccaggt caacgagccc aatttgatca tgggcttgtg acattatagc cgatattgtg
    43741 tgtgccaatg tatcagcaag gttttcagcc tgcaaatcgc agactctgtc ggtccagtaa
    43801 gtgagatccg cgcgggggaa gtccgaagaa gtatcgacaa ggatagcaat atcatactac
    43861 cgagaaatca gctgctgggc ataatattgt tcgagaatca ccacttacct ctgtagggtc
    43921 gtgaatgctg agttcatcaa tagataacga gccccgggtg tcgttgtcat ccaaggacag
    43981 gactgtctga aaaccaatga tggtattgaa gagcaggtct ccagataagt ccagagaatg
    44041 gcacatatct ggaatcgaaa aatgctgatg atcaaggctg atcgtggttc gtgctttcat
    44101 ctccctgagg aggtcaagaa ccgtcatcga atcatcgatg tcaacgcgac tgatcaacgt
    44161 gctcatgaat gcacccatgg ctgactctat agaggccaca ggagcatctc gtccggaagc
    44221 aacataacca aagcaaatat cattgcggtt caagtacgca cgcaacacca aggcccatgc
    44281 cgtctggaag atgtggaata gcgttacctc tttttcttga caaaaagacg agatatcccg
    44341 cgcgtaaagc gatagattca acggcacgga attcaacttc ctttcagggg tcacattgcc
    44401 ttccactagc aatggaaagt gacaaggttc agcaccctga agatactcgc tccagtaagt
    44461 tttcccgagc gtagacggcc ggctgaagat gttgttaacg aaatctctgt agaccggtcc
    44521 aggctcccga ggtagcattc catcatacgc cgatttcagt tcgtggacca taagtgcaat
    44581 ggagccgcca tcagtgatag tatggctaat gtcgagtcgg atgtagcatt tctgggtttg
    44641 gctcacgagg atagtaagtc gatgtggtaa cttccccatc tggatatcag tctgaggctg
    44701 gctctctata acttccaacc cattttcact cccgccaatg ggtatgagct tcaagtggtg
    44761 gatatcagcc ttcacgtgac gcagaacaac ttgttccagt ggctgctggg ctgttgtacc
    44821 ttcgacgaaa atggttcgta gtacagcatg acggttgatg acagcttgcc aggccttctc
    44881 aaggcaccca atgtccacag gcgaaccgtt atttaatccc acttcagcca cgtaacggat
    44941 cgcatacgaa ccgctagtct tcgcttggct gatgagaatg ccctgctggg ctggagaaca
    45001 tggatagaca tcttcgactt ggatgtctgc atcactgggc caagtagcga gttgccggag
    45061 tctttcatgt tgttctttct ggacctttgc ggcgatctcg ggtgtgcata gtgggatggc
    45121 ctgtggtgtc gtggcaccag ctggggtcac gtgctggcca gctgcggcta tctcctggat
    45181 cgtccttccg agcatcaagt ctttgacggt ggcctgtacg tgccttcgac caagcaagga
    45241 aatggtcttc atagcagcaa ctgagtcgcc ccccagactc acgaacgagc gattcgtacc
    45301 gacttcttct tggggcaatc ccaatacccg ggaccagacg tcctgtatca gtcgttcttc
    45361 ctcggtcatc gcgcccgcca catcatctcc gctgcgactc atgccagtga ccagcaagta
    45421 agtggatgtg tccatcccat ttacccagcg agaaatcaca ctcctatgtg tcttgcctga
    45481 tgccgtgagc gggatcccct ctaccgtcgc ccagagagtg ggtatcatat atgagggaag
    45541 cttcgttgaa agcgctgcct tgaggtcatc aatgatagcc ttcgatataa tgtcaggctt
    45601 gacttctgat acctggcgca tacgcggacc accagagcat ggtgctgcca aagcaatgag
    45661 tctgccttgg cacggacctg acgatgcgtg gacaacaacg caatcagcga tctttggggt
    45721 tatgctgttt agatgatact caatctcggt caactcaaca cgctgtccat gaactttgac
    45781 ctgtgtatcc ttccttccga gatagtcgag gcttccatcc gagttgtaac gaacaagatc
    45841 tccggtcttg tagagtcgtc caggcgccgg cgtgaaccgg tggatctggt cttgaagcca
    45901 agccgggctc tctatgaaaa cctcggaggt tttcaggggc atattcaagt aacccttggc
    45961 aagtgttggt ccctcgatca gaagctcgcc tgcagaccca attggcatta ggcgtgtgtg
    46021 attcaaggga tctgcaaccc aaagcctatc accacccact gcgaacccaa tattgctagg
    46081 ggaagcggcc ccgggtatga tctcagccca acttgcgacc catgtttctg ctggaccgta
    46141 accgttgaag agacggacac ctttcgtaga tgaccatgcg tcgataactc ccttggtgac
    46201 agcttctccc atcatgacca atttcgtaac tgacggcacc tcctctggat ccagcaagga
    46261 tgcaacagtt ggggtcaggc ttagcgaatt gacgtcatgt cggttgatga atccagtgag
    46321 gttgttcgac ctttgttcct ccgatgggat gcagacgcac cctccaaagt gaagtgtgac
    46381 gaagatgtca aagagatgca catcaaaggt gtaagccgaa aattgcagga cccttgattc
    46441 tcgactcatc tcaaacagtt gaccaatgtg gctcattgat gagcagagag ctgcatgctg
    46501 gatgacaatg cctttgggaa ctccggtact acccgaggtg aatacgacga aggcggcatc
    46561 ttgaggatct ggtttgctac cattcacctc ctcagtgacg ccaccttgta atgagttgat
    46621 tgaagactta tcaatgacaa gtgttttggt ggtcaatcct tctacagttg ccatagtctc
    46681 cagcgaggcg agtgcaacgg tggcctttgt gtcatgcaca acggtctgaa ctcggctctt
    46741 aggaaaatcg gggcttagtg ctaccgatgc accaccggct ttcaatattg ccactatggc
    46801 aaccacagcc cacatggact tggggaagca atgtatgaca tttgatcctc tgccgacgcc
    46861 tagatttctg aggtgaatgg ccaaattttc agcgagttga tcaagttccg tataagtcaa
    46921 ctggccatcc catgagtcca cggctatgct atcaggttga gtagctgcca tatcttcgaa
    46981 gattccgtgg actgtggact tctgtgcacc tgatgaagca gttctattcc attggcagag
    47041 taactgtttg tcatactcgc tgagaaaact caattcattg agaagcatgt gcggttgaga
    47101 tatcacgaag agtaatattg acttgaatga ctcagccact gctgttgccg cttcagcgct
    47161 gagaaagtag ggttgatagt tgaaagaaag cctcaagtga ccttggccgt ccgtgattat
    47221 gagcactagg tctcctagct atacaacgat gagggtcaga cttgttgagt tcactacctg
    47281 agtacatacc atatctcgat ccaggggctc tggatgatcc tgtttgactg tgctttcacc
    47341 caggaatatg cgtatctcgc tattgtaaag gctttcggat gtcgagccga tcagatgatg
    47401 gcgttgttca tgagtgactg ttgtcgcgtt gagctgttgt aaggagtgcg ccaggtggat
    47461 cgcttcaagt aatgattggt tcaaatctag atcaatggcg aatacagatg cctcaacagt
    47521 ggtcccttgg ctggttatcg ccagtgattg aggagttgca tgacgttgaa ctccgaaaca
    47581 tgggttggtt gagcctgtat atccaccaac cacgattgcc caagcggctg tcagtaggct
    47641 ggctactgat acgccaagct cagtagacag tgattgtatt ctttccgtgt ctgcgagaat
    47701 catttctagc gagccaaaat ccattttcat tgatggtacg atgttgttca gacccggaaa
    47761 tttgcagggg ccgtagcttt tgaaggcatc aatggtcttc gccttctcag aaacacccat
    47821 ggtcgaggtt tgaacctgca aagacgacat tgtgagttat tgggtaacgc gaaaacttac
    47881 gtaaacgatt attactatta ctgtcgacca cacagcgatt gtaccgtttt gtcagtagta
    47941 cttgaaagtg cgcgatagta aatcgagcgt tgcgtgcttc ttcttgagtg attagagacg
    48001 atttcttcta ctttctaaga acggtagcag agtcggataa tagtgctatc ctcatgttag
    48061 catatgagtt tcaacgaggc acgcgtgtca gcatggccgc tggccacagc atctttcgac
    48121 ctacatatat ccccagtgaa tatctcgtac agctcacagt cgtccagtga gacttagggt
    48181 agctatgtct gtctggcttc tgaagaatgt cagtttggaa caaaatgtgg tttgtgaata
    48241 gtccgtgagt ctgatgtcaa agaaactgga aaatatccta taatcaaaaa cacgttgcag
    48301 tttttgctca atagctggaa caactttgat gtccacatgc gtgactgcaa gatgcaagat
    48361 gaccatcgac ctggggagcc gcaagtatat gcatctggtt cgtctccact aggttatgca
    48421 ttacttgtat agggtatcca gagaatcgga atggtcgagg cccatagcac agtgctgatc
    48481 ttcagctacc ctcgtttcac ttcctagccc gtattttcaa cgttaccacg taaaccgccc
    48541 gtaccggggt ttgcatcttg gtcgccagag gagcggagca tcctacaaca cacactaatc
    48601 tactcctggg tgtatggaga gggatggtgc cgtcaccata tctgcaggct catcccatca
    48661 tttcccagtg ccctggtagg ctccagggtc tggcatcatg agggcgacca gtcaactatg
    48721 tttgcctcaa gtcgagtgga tggaagtagt tcggacgaca atagcaatga tcgacgtcat
    48781 aaggataaag tcatgccgcc gcacacagtc cgcctgcccc tgaccggcgt ggagccgaca
    48841 catcaccggt tcaataagca cgttgacgca ggtggctcga gtgctcggct tttcaccgcc
    48901 gagtgacagc tggatggagg atacgtatgt gcccagccgt gctgaattga gtgacctttg
    48961 gatccaaggg gtactgtttt ggtacttggc gagggaggcc cgatcttgtt tggtactctt
    49021 gagggcatat atgcactcga ttgagctgtg cccgggatgc agaggcacgc cacatagcgc
    49081 cggcataatg gccacgacca ggctttgtgt ttaggggcag cgtaaccgag ccaatctgca
    49141 acaatgcaca gaccatgaca tggtaaatgt ttcctccaac gcaggaagaa ttcacgaccg
    49201 ttctgtttat gtcagccgta ctaacgggag ctgacgaacg ttggggcgtt atgcgaacca
    49261 ataaaagcct tcgtagcata catatacggc ctgacggctg gagatcgccc cacaaagtat
    49321 ctgcaggtga atatcaaggc ttggactagc caaatttggg cagccgtttt ggctgtcata
    49381 tcacatacca tactgcacca agccgaaaat tgggtcgatg ggtcatgtac aaatcagcac
    49441 gacccagcca gccgggtgag aacggggcct ttttcttttt ttttcttttt tttctttccc
    49501 atggtgcccc aaacttacgt actagtccaa catgcatatt gaaccatgca caaagaacct
    49561 gtaaaaattg tgtaactccc tgtcttgtac gcctgaaaac tgacgagacc ggcttaacgg
    49621 atggaaatcc gaccactcga tatagctgac aatcgcccca ccaccttaga aacgtagccg
    49681 agtacagatg gcagcgtcgg ttatggagtg gcgtttgtgg atttgttccg aatcctccca
    49741 ggcactcatg taagctagat attggcacac cctaccgtat tctttggcaa cggatgtcgt
    49801 acatgatcag cagcactgtc ctttcgacat cacaaatgct cgccgtgttg ctcaatatcc
    49861 gcgaggacgg caaagacata taccagcaac acttgagcca tagattctcc atggtaccaa
    49921 taccaatcgt ctaaaccatc atgagctcga gtctgggtag caacccgtct gaagcgggag
    49981 ggtcagtggt cgttgacaat gatttcggac ctgtcgtcga cacttctgct cgcccctttg
    50041 acttcactct tctttttgaa gaatccatct tgtccatatt gccttcgaca ttgttcatga
    50101 ttctggcaat aattcgcatt gctgtgttga gaacaagaaa gccgagggtc caaggacgtg
    50161 ccttccaggt cctgaagttg gtaagttgtc agtatcttgc ttggggcaac gtcattgtct
    50221 cttacctcaa aacgctgact attttgttca ttgtatagtc aaatattgca gttctacttg
    50281 ttctaagctc agcgcttgtg gcgctctggt gcttagatgg cacgaagcga actcaagctt
    50341 ctgtgccggc tgctgtgctg agtatggccg aatgtatggt ttttatggca ctttcgttca
    50401 cggagcacct aaagtctgtc ggtccgccgc tcttactgga tggttacctg gtcgtctcaa
    50461 tactattcga cgttgtccgt acaagaacgt tgtggctaag tggcgcccgc ccgcccattg
    50521 cagttatatt caccttaaca gtggggatga aactgagtat attggttctt gaggagtctg
    50581 gcaaaagacg atggacaatt gctggacgag agccatggag caacgaggtt actggtgggg
    50641 tcttcagccg cactcttttc acttggcttg acaggatgat gtggcacggg tattcaaatg
    50701 ctttgtcagt gcccagtcta cctgccattg acagcagcct cctttccgac tacatatggg
    50761 ctcacatagg tcctgagata gagaaacgtg agttctccta tgttgactta tgatcacatc
    50821 tctaattgct caatatctga ccttcgcaga atcgatatca tctcatcatt cacttatgtg
    50881 gacagtattt tggaagttca aagggttctt actggcacca gtcttgcctt atcttgttat
    50941 tgttgcgtcc caacttgctc aaccattcct catcaataca gttctggcct acgttcaatc
    51001 gccatatgat ggcagccaag agcagaaaaa catcggatat ggtttgatcg cagcctatgg
    51061 cttagtctat gtctgcattg ctgtgagtga tgagtcccat cttcttggac taccatcatt
    51121 aatctggttt catcttctct agatagctac tgcttggggg caacatcttt cttaccgatt
    51181 tgtggttctc ctgcgaggag ttcttgtgac ctcaatttac cggaagacta tgtctactag
    51241 tgtgacagtt gctgcagatg cctcggcagt gacgttgatg agcacggatg tggaaagaat
    51301 tgccctaggg atggcaaaga ttcacgatgc ttggtcgaca ttgattcaag ttggttgcgc
    51361 catgtacatt ctatacgggc aggttggtgt agtattcgtt gcaccaatag tgatatcgat
    51421 aggtaagtgc gggtttttga caattatttc tacttccctc ccgcctcttt ccagcagcgg
    51481 gcgagaagag ggggtggggc ttgcttgttg ctgctaacga tgagatacag tttcctgtat
    51541 agcagccgtt ggcctgtcta gttttgctgg cgcattccag gcctcgtgga tggagtcatt
    51601 ggagaagcgc attggtcagt tcacgatgtt caattcctgc ctcgcaatga aatctaacac
    51661 caacaaacca gcgaccactt ctgcgctgat aggctctgtt aagggagtca aaatgctggg
    51721 ctggacagga aaggcatccg aaatcataca gaaattgcga cttgcggaaa ttgcttcggc
    51781 ccgcaagttc aggctcatgc tcctcgcagt agtaaccgtc tgtaagttga tccaatccat
    51841 ggtttggctg aatatctaac tcccttcgga gcatttatac ccgtagccct ggccccagta
    51901 gcgacatttg gaatcttttc tgcgaagtca gcaggagaca ttggcgaaca actgggatcc
    51961 aatcgtatct tcactacact ttctctcctc gcacttatta cacagcctct tgatctgctt
    52021 ttcgcctaca ttcccgaaat attggcagct gttgcatgct tctctcgtat cgagaagtac
    52081 ctacgacagg agtctcccgc gaaaataaag aattgcggaa agtccgtgga actcaataac
    52141 tcttcgattg agactttggc caacaattct caatcggacg tgggttcaag ggatatcgac
    52201 gagaaacaga gtccaaatgg cattgcaatt gagctgcagg aggctacgtt cgggtggaac
    52261 tccgaagaag agcctgtact gtcaaaaatc aacctaacca ttcctacccg caagctcacc
    52321 ttaatcattg gaccgattgc ctcggggaaa tcaacacttc tcaaaggaat cttaggggaa
    52381 accccggttt gtgatggggt actacatatc tcttctccac acctgtcatt ctgtgaccag
    52441 accccctgga tggccaatga atccatacga aataacatta ctggtagtgc acattttgac
    52501 gcaatgtggt attccaaagt gattagagca tgcgctctcg aggatgacct tcgtaggttt
    52561 accgaaggcg ataagatgat cattggaagc aatggcctaa gcctcagcgg tggccagaaa
    52621 caacgagtgg tgagtggttt ctccctatac tatggcctaa acatggtttc tagttttatc
    52681 ctgcatcaaa atatactgaa atcgttgcta caggccattg cccgggctgt atacgctaaa
    52741 cgcgatttat gtttgttcga tgacgtcttt agcggcttgg acctggagac ccaggcacgc
    52801 attatgcgtg atgtttttgg acctcagggg ctactaaaat cgcaccgtgc cacagcagtt
    52861 cttgttaccc atacaagtat gtatggtaca atccaagtcc ttagtctgtg aatactaata
    52921 aatttctagg ccatctttta gtccatgcag agtatgtcgt tctgttaacc tccggtggac
    52981 aaatcgcaga acaaggccca ccagagaaat tccgtgacaa gcaacacatc tttgaagaac
    53041 catatagact gagcgtcatt agtaaaccgg aggctgagaa tgatcaggat gctggtaaga
    53101 gcttactgtt caagccggaa acggcaggtt tgaccccagc cgaaatgtcg gttgatacag
    53161 aaactcagcg tctcggcgat ggaactgtct acaagtatta tttcgagacc ttcggatgga
    53221 aaaagacagc tgtattcttc ggattacaag tttcccttgt tttctgtatc aagtttcctg
    53281 gtaattatca cctccacagc ctccaaattg taataccacg ctgatgcatc gtagaaatta
    53341 tactatcgtg gtggggggaa gctaatgata aggatcctgg tcattacaac ggcatatatt
    53401 ttggaatatt cacggtcttg gaagttgcca gtctggtgtt gttggggcta atctgtgcgt
    53461 atgtgtcccc cgtgctattc catctgcatt ccaatgcttg acatcgaggc gattcccaat
    53521 cctgacttcc acacagacat gttttactga acctcgcggt ggtttcaggc atcaagctcc
    53581 accataaact cctaagatca actctgaggt atataattac accaaccgtt aattcgccca
    53641 ggtgctgaca gcgaatggtg tagggctcct ctttccttct tcactataac tgatgtggga
    53701 tctattacaa atcggtatgt gcagctgagt ttgaactgct gctgcaaatc caaacactaa
    53761 gccactgtag atttagccag gacataaacc tcgtggatat ggagcttccg ttctccttca
    53821 ttaactttgt gtgcagtaag tcagccctta tcccacatac tactattgct gattctggag
    53881 tagacggtct cacttgtgtt gcgcaagcgc tcatgatcat accagcgtct ccatggttgc
    53941 ttatcgggta tcctttactg ttcggtggac tctggcttct tcaaagagtt tacttaagga
    54001 cgtcgagaca acttcgattt ctagacttgg atgccaagag ccctatctag taagctcaac
    54061 cttctactcc gccccgcagc catggtagcc atggaggcaa cttagactag ctgctaaaag
    54121 gtacaaagcg gtcaatttct tgagaccttg aatgggctcg ctacaattcg agccttctct
    54181 tgggagaagg atttgatagc caaagcagat gaacggctcg actattcaca aaagcctttc
    54241 tacctccttt acagcatcca aaggtggctc aatcttgtcc ttgacctagt agtggcttgc
    54301 ttagctgtgg tagtcatcgc agtcgctgtg gcgcttagaa gttcaaccag tgtggggttt
    54361 gctggtgtgg cattattcaa cattatgact ctaagtgcgg ctttgaagtc tgctatcacc
    54421 agctggacac tacttgagac ttcgatcggg gcggttgcgc gtgtgaagat gtatgaacag
    54481 tcgacacccg acgagaatct aggcgacgaa aaacagcaac ctcctccagc atggcccacc
    54541 tcggggacaa ttgcattcaa taatgttaca gcggcataca aggatgatgg ggataaacca
    54601 gcaatcattg gaatgtctct gcatatcgat gccggagaaa aggtggggat atgtggccga
    54661 agtggaaggt aagaaggtca cccttggcgt agtgtaaccc cacactgact ataagcttca
    54721 agtgggaaga gctctacaat cctggcgctg tttcgtctca tcaactgcca gaagggtact
    54781 atcacgattg atggcgtgga tatctcactc attcctcgcg aatcacttcg agaacggctc
    54841 accgccgttc ctcaagaccc ggtattcctc gccggaagtg tgcgcttgaa ctgcgatcca
    54901 agcggtactt cttcagatga atccattatt gaaaccctcc gtattgtgaa gttatgggag
    54961 atcatcgagg caagaggcgg ccttgatact gaactcgcta gtgacatgtt ctcgaaaggg
    55021 caacaacaga tcttcagcct tgcaagggcc ctagtacatc attctagaat tgttgtcatg
    55081 gatgaggcat ctagcaggtt agttagactc gtcttcactt acactgtttg atcctttgct
    55141 aatctcgagt ccagtctcga tgccgattca gaaaatctca tgatgtcgtt gctcgagcaa
    55201 aagttcaaag atacaacagt catttcaatc gcacaccgac tagacactat cctggacttt
    55261 gacaaggtcg tcttgcttga cgaaggcgcc atatcagaag ttggaaatcc acgcgagctc
    55321 cttagtcgtg cttcggcgtt cagatcgtta tacgagtctt cgaccactga ctaactcacg
    55381 cagctggtgg aatgcaaggc aatgacctcg taagctagta ccagtgtcga cgcgggcgga
    55441 ttctcctagc aatggcgaag ctagatactt ctcatgcaat gggacttggc gtaactgttc
    55501 cggaagactg tatctcatga gctattccat tggagacatt gataatgctg tataccagta
    55561 ccatatcgtc tgctgccctc atctatctac gtcatggctg agtctacccc cacgcataat
    55621 gatgcatccc caagggcaga ttgaacatgc cccatgattg gccgtgccta gctgaatcag
    55681 agtaccaagt taacgggagc ccgactgcgg agaattgtac ttcagcgtgg tgattcaatg
    55741 atctgtgcta gattcgttcg catgtcacac ttaaaactag agactgcacc aaagcttgaa
    55801 tctttattgg ctatattgaa gcgcgctcga cttacttata tcacgtgctg cagtgcttca
    55861 cattgggccg ctatcatttc cttgagttta agcgtgtcag aacgtttact tatttgtaca
    55921 acgtagcggg ctggaagcaa caacgctagg ctggaacggg gagcgatcgg catgaattgt
    55981 tcatctgaca gcttcgtcgt aggtcacaga tagcctagag cctccgcact agatcgttta
    56041 ccgatgtggt gtgacttaag cttggattac cccattggac tcgtcgcttt ctggcggtgc
    56101 tctttcatct gagagaagtt tagctgcaag ttgtcaacgc ttatctgact gtgggggatg
    56161 agacatacga gccgctagca caagactaac tgagcgggat gtcataacgc ggccgctggt
    56221 gattattaga tgtctcactt ggatgtttca gctgaatcct ctggcattgt gctagtccta
    56281 gagcttattt caactgcgta ttaaagagtt ggctgcactt cccaaatgac aatgcaattg
    56341 ttcctttgtt gaccgtgcag tgtcgcctcc tgtgtctcac gcgtcacgct aatatcagtc
    56401 agccaggaag actaagccca aacggatgga agtcagcgaa atttgcattt tagatcacca
    56461 tttgcagcca cctgccattg gtttacagca aaggctttgg agcccaggct ggtctggtcg
    56521 cctttcctca acctcgaacc gacacgaatg gcgtcccagg aaatggcctg acccgggacc
    56581 gaagggccgg gctgtctttc gccattcctg cacttggcgg cattaaatgg cgataccgtt
    56641 taaggggcag gtcgctgact atggacattg tccacaacta tccagtgcgc gatccggctt
    56701 tcaccgaacc tagccaggcc cctacaggca tgaatcttca ctgcccggcc ttgctacttt
    56761 ggaggactac agtctatcat tcgtctgctg ccgtgcagag tacttcgcgt gggactagga
    56821 gctctgaggc agtatgtcga ttgacagaaa ggtgagcttt tctgaattgg catgtcacgc
    56881 ctacaatgac tgctggatac ctagaatgat ggcttcgctt aagctgtcag ctgactgaaa
    56941 gccaactgca atgggtacca tccaacccag ctaaggtgtg cggagtcgca gctaaccgca
    57001 ttggtgtccc cagctcgctg tattttgctg ataccgcgct cgccttgctc gttacaaaaa
    57061 ctggcctccg gactcatgca gaagatgccg ctgcttagca cttgcgcgcg agtgctctgc
    57121 acgtcatgtg gcgtccctag tggtggccgc gatgcagctt caaggagcta ctgatggcta
    57181 agacgcatgt gagcttccca tgattcacct catatattgg gccatgcagg tgtaggcact
    57241 ggcccgatct aagatgttca agtcgatggc gaagatgagg caccttgatc gagttcccaa
    57301 ggcgggcaat gcgggacacc ctcaaacgct gggttcgtca tggcaggatt tgtgagcaac
    57361 cgacccgggg ttcgctcgta gtggcagatc ctaaactact cagccattta ttccattcat
    57421 aaccaggtaa gcctgttggc taagtggcga gctcacccgc gtatattgac gtgccatcgg
    57481 tagtattgtg gcttcgcagg ggcctccaaa cctgcagctt tgagatggcg ttcagggtgg
    57541 gcagagacca gactgaattt tttttttccg ggttttgaca tcctttcttc tccgggtatg
    57601 acacagttac ggttctaact cttgcaaaga ccgcgactcc ttcgccgtag agatattgct
    57661 ggacagctat gggggacggt ataaggttct cgcgatgtaa cggcgaccac aaagtatcag
    57721 cgttgcattg tcagtgccgt taatttgtct ctggacgaca atatgcagtg tctgactcga
    57781 tctatctata attagacacg ctcgctattg agtccccagc gaccacgcag ggcacttcag
    57841 ggcctagtgc gccaagccga cctgcggatt cttgccggtg aaaccccaat ttggttggat
    57901 tgacaggctg acctgcatat ccccaccctg agccttaccc ggtggtggct ctttcgtagc
    57961 caggggtttg aaatctcgaa aagcacccgg ctctgtccca ttcgagctaa atgtccgacc
    58021 atgtcactcc aagttaccag atccgatcga cgctatgcct ctcgtggacc agccgcctcg
    58081 ttgtcaaccg ttggctgagt acattcaatg tgagactgcc tgggacttcc ttgactacat
    58141 tctgcagcca gggtctgctg gcacctgtca ccgacacgag ggttttgcag cctcacaaag
    58201 gcatggggtc acaacgatcg gccccaaata cggaaacaac aacccatttg tattctgcac
    58261 cacgccgagc gcctaagtta catgggggat ccgttctggg ggaatccccc caagatcgcc
    58321 cggcccatcc atttgtacat attcggattc gacatattcc gtccaagccg gctgaaagct
    58381 gggccactca ggaaacgaaa acaaaacgcc accggccctg cgaggttttc tgagccaatc
    58441 aaagcgtgtc cgggtatttc agtctagccg ccgttcacca attgtatcca ccaaccccat
    58501 aggcataggg actgggactg ccataatcgc cgctatcact gtcgctgtgg ccgctgatgc
    58561 tgccgccact gtgtcttccc atctcgtcaa tcatcttttg cttacggtgg gcatagcggg
    58621 atctgaatcg gcactgccag ccctcgctcc acttcggcat tggcaaccct ctgtggcatt
    58681 ccagagtgtt ccagagctcg gtacctcgat ccttgagcat ggcgccggtg accgaaccgc
    58741 taccagccac ggattcgtac cagaataccc atttgatgag ctcctcctct agcgtctccc
    58801 actttggcgg ccgttggcgc ttgcgtgtgt ctatttggca gtatgctgga tcctgcgagg
    58861 cgtcgtctag tgggtcgtac ttgtaactca gaatttcgct tacggtactc gagttcagat
    58921 agtacccata agtttgctcc caccaaattg aggcgtccgc gtgtgtcttt gccccgtcct
    58981 tggtcgaggg gtcaaagaac cactgtcgca atgcgcgacg ctgcgtattc gtgatggcct
    59041 tccgagtttt catcttcata gtatggtcta gcacgaccaa cgttcgagtc ctatcaggcc
    59101 accgctaaac ccggttgatc ttgtggggct gacaagggcg aaaccgacaa acgacaatgg
    59161 gttacagagt tgtcaataga tataagatcc acctcgtgct gctaccacgg cgatgagagc
    59221 gatcagcatc ttatacccct tggccgtgta ctggggccca gcctctgagc tgcgttgtcg
    59281 tacagttgac gtttttcgtt caggcccttg cggattcggc gggtcagttc tctggaaatt
    59341 gcacatcatt cagtatggca gccatgttca gaattggtcg gtgcgttagt tgcagactgc
    59401 ttcgtaggcc atcgtcctgt ggttcagcaa ctctacccct gaaacgcaga cacttggctt
    59461 tgatgcatcg ttgatccttt ccgcagacgt cataggcggc agacttagtt tcggctggtt
    59521 gtcccgggcg aaatccgtac tatcggatac ggtgtattcg ccgtgactta cacggcggac
    59581 tgcaagtgct gggcccaaaa cggaccatgg ctttggggct tttgggtata gctcgcacct
    59641 tttatcttcc ttccgagttc ggtttttcct cttataccag atgcaagctc cccattcctc
    59701 cccgatttgt acttggccag tgtcaagtcc tcggtagcat gccatgacca tgtcaatatg
    59761 cagccaacgc atcatcatct gtgtttcgaa gctcaaatgt acattctgga ctccaagctc
    59821 aggcctcagc tgaagctcct cttgttgatt ttcccgccct ggacctgcac caacttgatt
    59881 agtattgccg tgagaacgga cgcactgtct cctttcggga ttgatccatt gtggcaatcc
    59941 agttgacatg gtgtaggtgc cagctgaaag aacccaggct gcagcaagca tcaaccttgc
    60001 ctagcacata accatacttg ctcgtagaag ttgattcttc ttggcctcaa ccgtccatgc
    60061 actgtcgtca gcggcgaccc gggcatttcg ccggcaccct ccgcaatgtg ggttacgttg
    60121 gcttccgacg aattgtccca catctacgcg ctgtggcgcc tcgttacgac agcgggaacg
    60181 gcccttcggc ggggaaagcg tcaaggattc ctggcagatc agatcaactg gggtagacaa
    60241 ggaaaatgac agatcatatc gatattcgta ccttcatgta aattccgtct gaggacttac
    60301 cacattcaca cagattcacg acacgtacct cttttagtat gtgcttcctc cgggctttca
    60361 gccgccagcc tccaatacca tgaacataac atcgaccatg agataggctt caccaagagg
    60421 tacagcgtcg aatgagcaca atgacgttcg ttgccagctc agcagtccta taagctgcca
    60481 taatgtgacc ttgttcggta cacgcccctg atgatgaata tttcgtctat caacacccag
    60541 tgcgaggaac tcaagtgatg tcgtgattat ggggtgaatt cgagtgggcc accatgttcg
    60601 tacaagattt tgtcatctcc actgtcgggc caccggatgc ctaaggttct ctccaaccat
    60661 gggcacatca gagatcgtag accggaaaac ctagggaagg cggtcaagac tcgaaagagc
    60721 caccaaagcc cgcgatgtgc gaggctgcat gaggaagcct tctttgcaag ccttctgtgc
    60781 atcagcaggg gcacagcaac caatgtaagc gcctggagat gcgtggcgtg gcttcaggcg
    60841 tgactctttc ctagcgttgt tgatgaggca gttgcaatcg gcttggttgg atgcgggtgt
    60901 cgttaataat cgggatttgg tttgaactcg ggatgcgata tgagacacat ttttgcaagt
    60961 tctgcaagct gccaagcatt atcgtacgat gtttggccta tagtcacatc acctagacgc
    61021 ctcttcgcgc ctggaaatgt tccgaatcgt catcaataaa attagtcatc cacatgtccc
    61081 acgcaccttg aaagcttaaa ctttgcgata attgagacat tcctcaatta ggcatgtcgt
    61141 tccggaagat tgggctggca ttgcggcagc aacgccaatg ttcctactga gaaggtcaaa
    61201 tcctataagg ccgcgaattg ccttacatga tgccgtaagc gatggatcat ttgctaatgg
    61261 ccgcaaaaga tgtgtatcca ttttgtgacg tatgcgaatc ttggtgctat cgagtttctt
    61321 cttctctgcc ccacacaaac cgccaggcac aacaccaaac tcctcatcga cccaggttct
    61381 attggtctcg tgagcagaga caaggcatgg gccagattgc ggatcctttc gtatccgaat
    61441 gcaattacat ctagaaagct tccaataggt tcagtgagtc ggaatgtaac ctttcatggt
    61501 tccgcgaagg tcttgcatct tctcgtccag tggtctagcc tttggggcaa agaggagggc
    61561 gcgtaaccaa caatacgttg atcacgacca atagggatga tgtaaaatga tcgaagacac
    61621 cggtttcaat gtatgcgcct cctgagatgc cgggaaggcg tcatttggat accagggaat
    61681 ggaaccgtat gcttacctca ggttcagggg taagcatagc aaaatattct ttgcagaaac
    61741 tttgagaaga ctggccttgg tctatcagat tgtacccaac aattgacaca ggactgaaaa
    61801 agcttaggtc atcacgccat agagcgagat gaattttact ccctttcttc gcgttcgccc
    61861 gcgtgaggca gaatctatag cgctccctag ctgatcgacg aagctcaaac aatcggcaac
    61921 ccccaacgaa gtcgggtgca ctaaggatat gagcgccttg ataattcctg gtccttgttg
    61981 tggaatgatc gttcgaggtg caagcttatg cgagttacgg tcgtggtgct tgtcactcat
    62041 cgtgtcctag tcgagcgctt agtgatgaga acccagaggc acgaactttc tgttgacggg
    62101 actggtctac atacctatgt aggtgtgaaa taatacccaa aggcgtgtgt gcttcgcatg
    62161 atactggttc aatcactcgc ttgtgatcct tgcaacctag acttatcgca tatttcagaa
    62221 gcccaggcga catctttatc gggatagact tgccataatt ctctcaggcc ttaggatgat
    62281 gatttcagca actctctggg gcggtatgcg gcgaagttgg agcctgggta tggattgacg
    62341 ccctcacttt tgcgcgattt cccattaact cactcaggag taccaaaagg tgcagtcttc
    62401 acgatttccc gccgtcgact taatggttgt acacgagagt cattatatcc ttattgacca
    62461 ccccattgat gtccttgcag agcgtcgagg ggccagttct tgacaggttg cgaatggcta
    62521 caccaacgat caaggtggcg tattgatgtt tatttgggcc agatggaagc gatcgctttg
    62581 atttgtctct cggtggatga aattgttgac cagcctcaaa tgatggggtc gggggaaaaa
    62641 aagcgagtcc ggtctggtaa gatctttgtt gttcgaatgc aattgaatct agaaacatct
    62701 ttgagaagat tacagcaagg actcacttgc cgacgaatgt tcggacgact atggaagtcg
    62761 gcagcaccaa agtcgccaga cggcgtggta aaacgtcaca cagcaccaga aagaaactca
    62821 ccaagatggc acaggccccc cctatatgtc tgcaatggat gcatatttca acctttctcg
    62881 gatagagtga cagccgatat tttcctgcga cagggcttcg gatgtcttgg gcatctgacg
    62941 ggtggtcacc acgttcacca ttggggtgcc ttcaggatta taggctacca caaggagcct
    63001 ggtcaacata acagccttta ccccgcttga aggtctgcgt catgtcatat ttgacgatgc
    63061 tggtgggcaa taagcaccgc ttctcccata gcggcaggat cggcggctac actgagatac
    63121 ttcgctttgg gctggccaga cctgtcgcag cttgcggtgt tgcttcatgc tcttcacacg
    63181 tacagtaaga tcttgtcgac tatggtaaat ggaaactatt gcgaaggttg aagaaagtgt
    63241 aattggtcaa ctagacaatt gcacctacca tatttggcaa gtctaggatg tggcaacctc
    63301 gacagtggga aatctgtcga agctgggaaa ggataactta gcgaacaggt gcgaccttcg
    63361 aggatgtaca atacattcgg caacaaatcg actactacaa ggaaatgtga gcccctaatg
    63421 caggtgcatg tttgatgtgc gtactggcat atcgcaatcg agcgaagagg agaccgatga
    63481 cggcgaagaa aaagaaatct tagatacagt accgaaaaac ccacccatca tgtctctact
    63541 gtctgtttat gtggcggcaa tgtgcactca gcgtatgttc tcctactatc atagccaagg
    63601 agcataacca accaggctgg agctacagtg cagcagctac ttttcagcgg gaacgcgagt
    63661 tcctaacaat agatttgttg cagggcaaag caatgacact aaaattgagg atcagtatct
    63721 gcggttgagg ctgtttggct tcaacgacgt tcaccaccgt attaaacgac caattacgta
    63781 ggcacgcagc aacaccaagc cacgggagtg ggagctattt ccgggaaagt aatgaagagg
    63841 gatgcatcgt tggaaaactt aaaacgacaa gtaggtgatg gtttgcggtt ctgcagaaaa
    63901 tatctgtgct gatgtatacg atgttcgaaa gcggctcatg gttggttggc ggtgcaggat
    63961 gaaattgcca tttggctgat gcttgcatac aagtatcata tcagcagtac gaagacacgg
    64021 catgcagcgc ccccagcgat tgaatccgtg aaaacacatc gcaggtgttg gtgatgaact
    64081 catggtgcat cgaagtttcg ggaagcgcgc aatgtgaaca gcggagaccg tggtatagcc
    64141 gacgccaatg gcctcgttta tctcttgcac actacgcaat ataatgacga cgtcatgttt
    64201 acatgatggg tttcaacagc ctgaatgcaa aacgtacaga gccacacaga atcactccta
    64261 acaatcaagc ggccaagcct tggtctgcac gcagggaccc catcaaggtg cagagccagc
    64321 atccacaatg cacagggctc gtggcgtttg aatacggaaa tatctcactg ttaaagtgaa
    64381 tatcaaagaa gctgtgtttc tgagggataa gtggacacaa aaatatcagt tgtgctaggg
    64441 agactaatgc aagaagctgc atagagttga tgatgcattt accgattcaa tgacctactc
    64501 cggatggcat cgatgtacct ctctgccttt gctactggaa actggcaact gtgctcaaca
    64561 atggcccgtt ccgctatata aaaagtcgtg acagcctacg atgggttagc ggttgagaca
    64621 tgaacacgac taggtccggc caagtcgtcc cactgcatac ggtagctccg taggtatgaa
    64681 gcgggccatg gcacctgtca tatcaggaca aggacttcgt tgagaacaga acccgttggt
    64741 tcaagacgca gatgtacagt tgaaggaact tggcggtgga gaacttgcgt ttcagcttgc
    64801 cgcgatggta agagcccaca ctctggaagg attttaattt actctctata ccggtggtat
    64861 ccacgtcgta cagcattggt cttgcggatt gagcggccta ttcccgactg atagcgatgt
    64921 acgccgctgt gcgctcgtca gcaaatgaac catccttctg cgcttggcgg atgacgaacg
    64981 ctgaatactg gttagatgca ggacgacaga atggcgtctg gaaagtggcc aggaaaacac
    65041 ttctaaagac tagcttgtga atgaccggca tcatgttaca ggagaagtac cggttcacag
    65101 agacgatgtg acatgcagaa tattgagaac aatcacgaat attctccggg gtctggacca
    65161 gatcgtcggt ggaatgtggc ctgactttgg aaacacttcg gtccgagccg aagtccaaac
    65221 cggagatata ctatgagaga atcgagtaat cagatcgcta tattcttgaa gatcagaact
    65281 gcattcatac gatccgccgc tttctttcgc ccgcgttata gtggcctggt ttctcatttc
    65341 tggtaggatg aatcgaagca agacgctgcc ctgcatgctg gatggcatgg cctcaacaaa
    65401 tgccaaggcc tccctcactt tccttgcatc cagaatcctc aagcgttgat acccgtaacc
    65461 ccagctgtac attaaacggc gatttaacgg tgactgaacg gcgattacat acggtggctg
    65521 gcttccaggt cacgccaaac tccatagccc attgcttgca agacacgctt cacgtaatgc
    65581 ccgcgataaa tctctgcaaa gcacccccgg cgtgaacaga ggttgtagaa tacccaaggg
    65641 aacacgtcga cggagatttc cgcctggtag cttgccgcag atcatagccg ggttcagaac
    65701 cgcaatcaaa tgtcttgcag ctatgttcca tgtcgtccac ggatgcctgc atggaaataa
    65761 agaataaaat aaaataaaat aaaatccagc taaattctac atgatccatc catgcagctc
    65821 gaaggtacag gcttggcagg acgcagattt gggaggggtg caatttcaac tacggccgtg
    65881 ttttagaccc gccctcggag ttgcatccgg gaagagcgtc tcgatgcact gcgacgtggt
    65941 catgcatgcc ccagatttcg cccaggtttc gtattctcaa cgcacccaac accctcctgt
    66001 cataattaaa agcgggggcg gcatgtctgc agcggcaaac ggctgaaggc gagcgccgat
    66061 cattgccgct cccggctccg ggtgttcgcg gccccgggat tttcgcctcg ttatagctgc
    66121 cgcaactgcc ggtggacggg gcgatcaact ttcagctgca gcatgtaagc tgcagcagcc
    66181 taacctgcac cttggcaacc tgacaccgga cccaaatgcg cggtgagctc cttatatccc
    66241 aggttggtgg tgatcagcac tgcgtgactc cccggaggat gcccttctgc tgcgggtcaa
    66301 ggtccacaat tccggcggga gttgcggccc cggccaagtt cgcaggcagg cggtacatcg
    66361 gagctattat cggacgcatt caaattgtcc tgcatccgct agacgccgga aagctgcatt
    66421 ctgattgcag gcagcataaa gaggaacggc tggacttcca tgcatttgta gttgccttgt
    66481 ttgaaaactt ttattctatg agttctacga ctaatttgat gtcttgctgc gtcgttgcca
    66541 cactgtgtaa ctatcaaccc ttgtctcgat gccacaccca tcttcgtgga gggggactgt
    66601 ccctcaatcg gccacaatga gaaccccaac aaacgagcac tctgtttatt gcatctcgat
    66661 ggtcgcggga ggcttgctcg ttgtgttgta ggtaacacag ctgactccat caacttcgtt
    66721 cacaatgcgt cgagatatcg ccataagaag gtccatgtca aacttgtagg cttcagccgt
    66781 catgaagtcg gtcgtgacca cagcacgcag gatgatgatg tatccttcct ggcgtttgtc
    66841 gcccttttat attgtccatt agtaattgat tttgctaaag agtctatgcc agtagacggg
    66901 ggtatcgaaa ggtcttacca tgactccgat agctcggttc gtatccagcg ctgcataggc
    66961 ctggctaatg ttgttgtaaa tgccagcctc cttgatcatg ctgatgaaga tctgcctcct
    67021 agttagcgac ataatgtttc ccagtgcaat agcaacttgt attagtctac tcacgtagtc
    67081 tgcctttctt gctatctcaa cacgctccgg tgtgacatca ccgaggatac ggatggcaat
    67141 accagggcca gggaagggct aaatcgtgcc atgtcagttt acgtgatcac atgcgcagga
    67201 cagtgtccaa gtcatgaacg tgtgggtgtg tacttacatg tctcatcaca agttcctcgt
    67261 tgatacctag ctcgcggcct agggctcgga cctcactgta ggaaaatagg tcagcatatg
    67321 ctcagattaa atcaagccat agtcggaaaa actcggcaaa tatggcggaa ttactccttg
    67381 aatagctctc ggagaggctg tataggtcag caacttgttc caaacaagga atcctggtta
    67441 cgtacctcaa tgagcttcaa gccctgaccg ttcatcattc tggccggtaa accaccgacg
    67501 ttgtggtggg tctggaatca cccttgttaa aacacaactg tggaggtggc actgacaata
    67561 acataccttg atagttgaag aaggtccctt gaacgagatg gactcgatga cgtcctgaat
    67621 attgaagagt aattagtggc atggctctta ttatacaagg tggcaatacc gtgaaccctg
    67681 tggcgtggta aactgagact caccgggtat agggtgccct gtaggaacca ttcgaccttt
    67741 ccggctgtgg gagtgttttc ggctgccttc tcgatcttca gggcctcctc ctcaaacacg
    67801 tcgatgaacg tgtttccaat gaactttcgc ttcttctctg ggtccacaac
//
