# Supplementary material for: Genome sequencing and physiological characterization of three Neoarthrinium moseri strains
Source: BMC Microbiol. 2025 Aug 21;25:526. doi: 10.1186/s12866-025-04274-z (PMC12369201; doi:10.1186/s12866-025-04274-z)
Supplement: Supplementary file 16 — Supplementary Material 16. [file 12866_2025_4274_MOESM16_ESM.zip › BiGSLICE/input/Nmoseri/CBS16480/JAFEVA010000051.1.region002.gbk]

LOCUS       JAFEVA010000051        47618 bp    DNA     linear   PLN 06-APR-2022
DEFINITION  Neoarthrinium moseri strain CBS 164.80 scaffold51_Wmoseri_CBS_16480,
            whole genome shotgun sequence.
ACCESSION   JAFEVA010000051
VERSION     JAFEVA010000051.1
KEYWORDS    .
SOURCE      Neoarthrinium moseri
  ORGANISM  Neoarthrinium moseri
            Eukaryota; Fungi; Dikarya; Ascomycota; Pezizomycotina;
            Sordariomycetes; Xylariomycetidae; Xylariomycetidae incertae sedis;
            Neoarthrinium.
COMMENT     ##antiSMASH-Data-START##
            Version      :: 7.1.0
            Run date     :: 2023-12-04 12:18:39
            NOTE: This is a single region extracted from a larger record!
            Orig. start  :: 191554
            Orig. end    :: 239172
            ##antiSMASH-Data-END##
FEATURES             Location/Qualifiers
     protocluster    1..47618
                     /aStool="rule-based-clusters"
                     /category="PKS"
                     /contig_edge="False"
                     /core_location="[20000:27618]"
                     /cutoff="20000"
                     /detection_rule="cds(PKS_AT and (PKS_KS or ene_KS or mod_KS
                     or hyb_KS or itr_KS or tra_KS))"
                     /neighbourhood="20000"
                     /product="T1PKS"
                     /protocluster_number="1"
                     /tool="antismash"
     proto_core      20001..27618
                     /aStool="rule-based-clusters"
                     /tool="antismash"
                     /cutoff="20000"
                     /detection_rule="cds(PKS_AT and (PKS_KS or ene_KS or mod_KS
                     or hyb_KS or itr_KS or tra_KS))"
                     /neighbourhood="20000"
                     /product="T1PKS"
                     /protocluster_number="1"
     cand_cluster    1..47618
                     /SMILES="C([*])C(-O)"
                     /candidate_cluster_number="1"
                     /contig_edge="False"
                     /detection_rules="cds(PKS_AT and (PKS_KS or ene_KS or
                     mod_KS or hyb_KS or itr_KS or tra_KS))"
                     /kind="single"
                     /product="T1PKS"
                     /protoclusters="1"
                     /tool="antismash"
     region          1..47618
                     /candidate_cluster_numbers="1"
                     /contig_edge="False"
                     /product="T1PKS"
                     /region_number="2"
                     /rules="cds(PKS_AT and (PKS_KS or ene_KS or mod_KS or
                     hyb_KS or itr_KS or tra_KS))"
                     /tool="antismash"
     gene            641..1687
                     /locus_tag="JN550_010239"
     mRNA            641..1687
                     /locus_tag="JN550_010239"
                     /product="hypothetical protein"
     CDS             641..1687
                     /NRPS_PKS="Domain: PKS_ER (22-337). E-value: 1.3e-27.
                     Score: 88.6. Matches aSDomain:
                     nrpspksdomains_JN550_010239_PKS_ER.1"
                     /codon_start=1
                     /gene_functions="biosynthetic-additional
                     (rule-based-clusters) ADH_zinc_N"
                     /gene_functions="biosynthetic-additional (smcogs)
                     SMCOG1028:crotonyl-CoA reductase / alcohol dehydrogenase
                     (Score: 182; E-value: 2.7e-55)"
                     /gene_kind="biosynthetic-additional"
                     /locus_tag="JN550_010239"
                     /product="hypothetical protein"
                     /protein_id="KAI1862377.1"
                     /sec_met_domain="ADH_zinc_N (E-value: 4.5e-17, bitscore:
                     54.4, seeds: 86, tool: rule-based-clusters)"
                     /transl_table=1
                     /translation="MATMKALVTTEGHKAAVQDAPIPVPGDGEILVRIHYVAQNPTDWK
                     AVAASPAGRVVGCDFAGTVSNPNGSSWREGQRVAGFVQGTSAKPPRGVFAEYAVIESSL
                     VFPIPSSVSYQDAAVVPLAFATAVQALFQRLGLPEPSKPAKSAFPILINGGTSSVGKYA
                     VQLAKRAGLYVIATGSAKNHGLLKDLGADAVVDYKDQDWVEQIRKLSHDGLEYAFDCIS
                     ELESTKGVAAALSPTKGGHVVCILPRKKEELGSEPTFTKVKVESTIVYTVFGRPLSYGA
                     FDNIGGPTPQDKAFWEKYLSLLPEYLEKGTIKPNRVRELGGIGDILKGFELQAQGKVSA
                     EKLVYKIA"
     aSDomain        707..1651
                     /aSDomain="PKS_ER"
                     /aSTool="nrps_pks_domains"
                     /database="nrpspksdomains.hmm"
                     /detection="hmmscan"
                     /domain_id="nrpspksdomains_JN550_010239_PKS_ER.1"
                     /evalue="1.30E-27"
                     /label="JN550_010239_PKS_ER.1"
                     /locus_tag="JN550_010239"
                     /protein_end="337"
                     /protein_start="22"
                     /score="88.6"
                     /tool="antismash"
                     /translation="PVPGDGEILVRIHYVAQNPTDWKAVAASPAGRVVGCDFAGTVSNP
                     NGSSWREGQRVAGFVQGTSAKPPRGVFAEYAVIESSLVFPIPSSVSYQDAAVVPLAFAT
                     AVQALFQRLGLPEPSKPAKSAFPILINGGTSSVGKYAVQLAKRAGLYVIATGSAKNHGL
                     LKDLGADAVVDYKDQDWVEQIRKLSHDGLEYAFDCISELESTKGVAAALSPTKGGHVVC
                     ILPRKKEELGSEPTFTKVKVESTIVYTVFGRPLSYGAFDNIGGPTPQDKAFWEKYLSLL
                     PEYLEKGTIKPNRVRELGGIGDILKGFELQAQGK"
     CDS_motif       1088..1141
                     /aSTool="nrps_pks_domains"
                     /database="abmotifs"
                     /detection="hmmscan"
                     /domain_id="nrpspksmotif_JN550_010239_0001"
                     /evalue="1.30E-03"
                     /label="PKSI-ER_m5"
                     /locus_tag="JN550_010239"
                     /protein_end="167"
                     /protein_start="149"
                     /score="11.5"
                     /tool="antismash"
                     /translation="ILINGGTSSVGKYAVQLA"
     PFAM_domain     1115..1411
                     /aSDomain="ADH_zinc_N"
                     /aSTool="clusterhmmer"
                     /database="35.0"
                     /db_xref="PF00107.29"
                     /description="Zinc-binding dehydrogenase"
                     /detection="hmmscan"
                     /domain_id="clusterhmmer_JN550_010239_0043"
                     /evalue="1.30E-14"
                     /label="JN550_010239"
                     /locus_tag="JN550_010239"
                     /protein_end="257"
                     /protein_start="158"
                     /score="54.4"
                     /tool="antismash"
                     /translation="VGKYAVQLAKRAGLYVIATGSAKNHGLLKDLGADAVVDYKDQDWV
                     EQIRKLSHDGLEYAFDCISELESTKGVAAALSPTKGGHVVCILPRKKEELGSEP"
     gene            3342..5302
                     /locus_tag="JN550_010240"
     mRNA            join(3342..3564,3616..3658,3709..5302)
                     /locus_tag="JN550_010240"
                     /product="hypothetical protein"
     CDS             join(3342..3564,3616..3658,3709..5302)
                     /codon_start=1
                     /gene_functions="other (smcogs) SMCOG1173:WD-40
                     repeat-containing protein (Score: 32.3; E-value: 7.5e-10)"
                     /gene_kind="other"
                     /locus_tag="JN550_010240"
                     /product="hypothetical protein"
                     /protein_id="KAI1862378.1"
                     /transl_table=1
                     /translation="MPFASSRPKSEEKQAKHEARLAQALALDRANRTLVHDGYLTFPRC
                     KSEKKHRTTVATTKTIWSGTEWIHDGSLPEALKEARVLPNAPFKVLDAPGLRDDYYCSI
                     MAYSPTCNTLAVGLGGLLYGWSETTGVTLLNAGIEDSSWLTSVAFSSNEGGKSILAYGR
                     SNGHLGLLSLFDSMLPRLEARHPHPISCLSWRPVTTARRSLSPSNPGGAAVNAEDLIVG
                     GENGDIYYYSVEWPGSWEVARDGWPGSMTLLARIKVHTQQICGLAWSPNGNQFATGGND
                     NLCCLFDVDRILKPGSKDDNVLGEASPTSHTRRPEASISASELPGVLRGSANVDIYSPT
                     VSTLSPLSPALNAIPMGSPWNGWSPVTSPSAHISPSFPSQPIIAAANVLASPFMSPIKT
                     YGEPAASQIWNHLAAVKAIAFCPWRPQLIATGGGSNDKMIHFFHTTSGAAVATISVSAQ
                     VTSLIWSVNKREIAATFGYAQPDHAIRIAVFSWPDCKMVGSVKWDGEHRALFAVSYPGG
                     PIGVSHSSLSSFTDSATRDTTPADGDGTESARANVAERPRAKSNTSVEGCLIVASSDKS
                     VKFHEVWGTGRGKTITGTGPGILGGSDIIEMAEGIDKEGDIIR"
     PFAM_domain     4208..4306
                     /aSDomain="WD40"
                     /aSTool="clusterhmmer"
                     /database="35.0"
                     /db_xref="PF00400.35"
                     /db_xref="GO:0005515"
                     /description="WD domain, G-beta repeat"
                     /detection="hmmscan"
                     /domain_id="clusterhmmer_JN550_010240_0044"
                     /evalue="1.40E-03"
                     /gene_ontologies="GO:0005515: protein binding"
                     /label="JN550_010240"
                     /locus_tag="JN550_010240"
                     /protein_end="288"
                     /protein_start="255"
                     /score="19.5"
                     /tool="antismash"
                     /translation="IKVHTQQICGLAWSPNGNQFATGGNDNLCCLFD"
     gene            5999..7504
                     /locus_tag="JN550_010241"
     mRNA            5999..7504
                     /locus_tag="JN550_010241"
                     /product="hypothetical protein"
     CDS             5999..7504
                     /codon_start=1
                     /locus_tag="JN550_010241"
                     /product="hypothetical protein"
                     /protein_id="KAI1862379.1"
                     /transl_table=1
                     /translation="MSGAFEVRAESSSPTAANCEELLQQGAIAHPDPDISGAGVVLAFI
                     LSAYITFFMVLVVYLGGLVDSTLLRPVDRQIFHIQPYSPSRRRPQLHASVRKAVLALSD
                     QQIVTGIAIMGAGFQGLRTGSISVYHFQIVLYLAWMSSSVHLSAITLLGTYLQEHRGIM
                     IWRLCGMSILLVMLIIGLVPTISNDWGIFWWNGMVDGRTGWAIPAKCFWGKLWGDGVGP
                     DAPLGFIILAISYIWKVGGLFSITSTAYNRWARSPLETLLVLLLKVPATHSDSDMHPRL
                     WLWLFRLILGIALPLFVILECVSSFAASLWISLTGLLFGTIQVLVPRTQMQPLTGSLEN
                     TWGFGQLVPLILLIQPLGAIMEHVWTKDQSGLHRQDTNHTRDDAATSSFANPFELDTGA
                     NGKSSLIQLISGRSPISSFSIRDKKQEMKALLFSSKLFATLVWLVQAAVVTICVVVFYF
                     DAETIGNQRSNNWEFILEAIAAFAIFGFLMTVVLSPFSRTGKL"
     gene            9382..11022
                     /locus_tag="JN550_010242"
     mRNA            join(9382..9928,10055..10224,10273..10731,10810..11022)
                     /locus_tag="JN550_010242"
                     /product="hypothetical protein"
     CDS             join(9382..9928,10055..10224,10273..10731,10810..11022)
                     /codon_start=1
                     /locus_tag="JN550_010242"
                     /product="hypothetical protein"
                     /protein_id="KAI1862380.1"
                     /transl_table=1
                     /translation="MASHLPTESSTLSPLPELLRDGLIAVTVFGFLSIVTTTLLITYIT
                     YRLVKWERVVRRPSSRRTEYSIEDYRNCARSDDLSLGLEERHYHQLKTKSKEPLSEPAT
                     PLKQDEFPTAAKLDVKWNPVLMLVYNLLYANLMEALAFLLSVAWLRHDGIIVPSAACWT
                     QGWFMQVGKLVSSGMLVLISINSYSTIVRGYKPSRRVIYIATAAVWVIAITLPLSSVLT
                     TKNGIDHGGFYARAGAWCWVNQAYGTEALWLEYFWIFLAMGLTVLLLGVTLFSMLWNNQ
                     SARHLPSQVSATASGMELREKDEPPKPSGQHPAFLAYQAIYILCTAPLAISRMAAMGGV
                     KAGWTFYSISGSLIASHGTFLLHLSIFCVISPQNCTGRWWHYPNLQTYITTLGIMTFEK
                     PDSTGFLLCVRQREGMEIWSWFEEANSLRSSIRRIVTALGGGLGGLPGLTQLMDFLNII
                     ITAL"
     PFAM_domain     join(9760..9928,10055..10224,10273..10359)
                     /aSDomain="Git3"
                     /aSTool="clusterhmmer"
                     /database="35.0"
                     /db_xref="PF11710.11"
                     /description="G protein-coupled glucose receptor regulating
                     Gpa2"
                     /detection="hmmscan"
                     /domain_id="clusterhmmer_JN550_010242_0045"
                     /evalue="3.20E-10"
                     /label="JN550_010242"
                     /locus_tag="JN550_010242"
                     /protein_end="268"
                     /protein_start="126"
                     /score="40.3"
                     /tool="antismash"
                     /translation="LVYNLLYANLMEALAFLLSVAWLRHDGIIVPSAACWTQGWFMQVG
                     KLVSSGMLVLISINSYSTIVRGYKPSRRVIYIATAAVWVIAITLPLSSVLTTKNGIDHG
                     GFYARAGAWCWVNQAYGTEALWLEYFWIFLAMGLTVLL"
     gene            13641..14945
                     /locus_tag="JN550_010243"
     mRNA            13641..14945
                     /locus_tag="JN550_010243"
                     /product="hypothetical protein"
     CDS             13641..14945
                     /codon_start=1
                     /gene_functions="other (smcogs) SMCOG1094:ferredoxin
                     (Score: 160.3; E-value: 9.5e-49)"
                     /gene_kind="other"
                     /locus_tag="JN550_010243"
                     /product="hypothetical protein"
                     /protein_id="KAI1862381.1"
                     /transl_table=1
                     /translation="MVASSQAVSHTSLPTPNLGVSKGAQISAPLTLSQLAIVKSTAPIL
                     KENGEKITSLFYGNMIEHHPELHHIFNQTGQVTGAQPRALAGAVFAYASYVDDLGKLQT
                     LVERIAHKHVSLTIQPEQYSIVGKYLIEAVATVLGDAVTPEVADAWTAAYAALADIFIK
                     REKQLYDSHKDWTGWRRFKIQKKVEESSEITSFYLVAEDGQPLPNFKPGQYISLHVSIP
                     EFGYMQPRQYSLSDAPHGDYYRISVKKESGRDLGPRGWVSNVLHENYKEGDVVELTHPT
                     GEFFVDPVTDDTAPIVLLSAGVGVTPMISILNSLVATHSNRPISWIHGTRSSELQAFKE
                     HIQSTCNKSPNLTSTVFNSHVTKTDVKGVDYQFDGRMDLKKLHQSSVLFLDNRRTQYYV
                     CGPTNFMNDVRRYLITDGVTSERVHVEVFGVGDGE"
     PFAM_domain     13806..14117
                     /aSDomain="Globin"
                     /aSTool="clusterhmmer"
                     /database="35.0"
                     /db_xref="PF00042.25"
                     /db_xref="GO:0020037"
                     /description="Globin"
                     /detection="hmmscan"
                     /domain_id="clusterhmmer_JN550_010243_0046"
                     /evalue="3.00E-13"
                     /gene_ontologies="GO:0020037: heme binding"
                     /label="JN550_010243"
                     /locus_tag="JN550_010243"
                     /protein_end="159"
                     /protein_start="55"
                     /score="50.4"
                     /tool="antismash"
                     /translation="FYGNMIEHHPELHHIFNQTGQVTGAQPRALAGAVFAYASYVDDLG
                     KLQTLVERIAHKHVSLTIQPEQYSIVGKYLIEAVATVLGDAVTPEVADAWTAAYAALAD
                     "
     PFAM_domain     14181..14492
                     /aSDomain="FAD_binding_6"
                     /aSTool="clusterhmmer"
                     /database="35.0"
                     /db_xref="PF00970.27"
                     /description="Oxidoreductase FAD-binding domain"
                     /detection="hmmscan"
                     /domain_id="clusterhmmer_JN550_010243_0047"
                     /evalue="6.10E-06"
                     /label="JN550_010243"
                     /locus_tag="JN550_010243"
                     /protein_end="284"
                     /protein_start="180"
                     /score="26.6"
                     /tool="antismash"
                     /translation="FKIQKKVEESSEITSFYLVAEDGQPLPNFKPGQYISLHVSIPEFG
                     YMQPRQYSLSDAPHGDYYRISVKKESGRDLGPRGWVSNVLHENYKEGDVVELTHPTGEF
                     "
     PFAM_domain     14532..14870
                     /aSDomain="NAD_binding_1"
                     /aSTool="clusterhmmer"
                     /database="35.0"
                     /db_xref="PF00175.24"
                     /db_xref="GO:0016491"
                     /description="Oxidoreductase NAD-binding domain"
                     /detection="hmmscan"
                     /domain_id="clusterhmmer_JN550_010243_0048"
                     /evalue="5.40E-13"
                     /gene_ontologies="GO:0016491: oxidoreductase activity"
                     /label="JN550_010243"
                     /locus_tag="JN550_010243"
                     /protein_end="410"
                     /protein_start="297"
                     /score="49.7"
                     /tool="antismash"
                     /translation="LLSAGVGVTPMISILNSLVATHSNRPISWIHGTRSSELQAFKEHI
                     QSTCNKSPNLTSTVFNSHVTKTDVKGVDYQFDGRMDLKKLHQSSVLFLDNRRTQYYVCG
                     PTNFMNDVR"
     gene            20001..27618
                     /locus_tag="JN550_010244"
     mRNA            join(20001..21065,21118..24115,24188..27406,27458..27618)
                     /locus_tag="JN550_010244"
                     /product="hypothetical protein"
     CDS             join(20001..21065,21118..24115,24188..27406,27458..27618)
                     /NRPS_PKS="Domain: PKS_KS(Iterative-KS) (9-444). E-value:
                     1.2e-169. Score: 556.6. Matches aSDomain:
                     nrpspksdomains_JN550_010244_PKS_KS.1"
                     /NRPS_PKS="Domain: PKS_AT (575-887). E-value: 1e-84. Score:
                     276.2. Matches aSDomain:
                     nrpspksdomains_JN550_010244_PKS_AT.1"
                     /NRPS_PKS="Domain: PKS_DH (961-1141). E-value: 6.7e-21.
                     Score: 67.2. Matches aSDomain:
                     nrpspksdomains_JN550_010244_PKS_DH.1"
                     /NRPS_PKS="Domain: PKS_KR (2074-2250). E-value: 1.2e-51.
                     Score: 167.1. Matches aSDomain:
                     nrpspksdomains_JN550_010244_PKS_KR.1"
                     /NRPS_PKS="Domain: PKS_PP (2363-2429). E-value: 8.4e-10.
                     Score: 30.8. Matches aSDomain:
                     nrpspksdomains_JN550_010244_PKS_PP.1"
                     /codon_start=1
                     /gene_functions="biosynthetic (rule-based-clusters) T1PKS:
                     itr_KS"
                     /gene_functions="biosynthetic (rule-based-clusters) T1PKS:
                     PKS_AT"
                     /gene_functions="biosynthetic-additional
                     (rule-based-clusters) adh_short"
                     /gene_functions="biosynthetic-additional (smcogs)
                     SMCOG1022:Beta-ketoacyl synthase (Score: 234; E-value:
                     5.4e-71)"
                     /gene_kind="biosynthetic"
                     /locus_tag="JN550_010244"
                     /product="hypothetical protein"
                     /protein_id="KAI1862382.1"
                     /sec_met_domain="itr_KS (E-value: 4.5e-172, bitscore:
                     564.6, seeds: 96, tool: rule-based-clusters)"
                     /sec_met_domain="PKS_AT (E-value: 1.2e-84, bitscore: 276.2,
                     seeds: 1682, tool: rule-based-clusters)"
                     /sec_met_domain="adh_short (E-value: 7.7e-41, bitscore:
                     132.1, seeds: 230, tool: rule-based-clusters)"
                     /transl_table=1
                     /translation="MYRTPTSEPIAIIGNSCRFAGSATSPSKLWEVLSAPPDLSKEVPQ
                     NRFNAAGFYHHDGEYHGTTNSVKAYWLEQDHRVFDTAFFNITPKEAEAIDPQQRMLLEV
                     VYEAMESAGYTLDGCSGKNIAVFAGVMTADYDTLSQRDELSASQYYATGNARSIISNRI
                     SYFFNLHGPSMTIDTACSSSLVALHQAVLSLRSGECTMAYVAGVNLMITPEQFIVESSL
                     HMLSPSGKSRMWDKDADGYARGEGVAALLLKPLSRALQDRDSIIGVIRETGVNSDGRTK
                     GITMPNPIAQAALIKATYTRSGLDPRQAGDQCQYFEAHGTGTQAGDPKEAEAIHEAFFG
                     PSSSHVDLGKKMLVGSIKTVIGHTEGAAGLAGVLKVLQAMKNGAVPPNLHLDTLNPSIK
                     PFYKHIEIPTTLVPWPETPVGQPKRASVNSFGFGGTNSHAIIEAYMPEIHNQVAFQCRT
                     SSQTLLAPPHKPYSSQSQLSKACGMLPIGLSASSQKSLAAVVAVWRKQILRHPDITLNE
                     ISWHLLVRQSALPYRLSMSARSTAEAVVLLDKALDKFAQSGDIGLRPQPPGEKPRILGI
                     FTGQGAQWPTMSRALLLSNSRYRQTIRDLDHALQSCPNPPAWRLEEQLLNEGASSRIHE
                     AEISQPVCTAIQLGLVDLLSSLGVTFHTVIGHSSGEIAAAYAAGRLTSRDAILISYYRG
                     LYAYLAGGPGGEKGGMMAAGLSENEALGFCRDPIFNNRIFVAASNAPLSVTLSGDQETI
                     ELAKDKLIQQNKFARIIHVDTAYHSPHMTQPAIEYTKALRNCDISPLSGRNEVRWVSSV
                     YGFSPGSERDLGAEYWKDNMVHAVQFKDALIAAVEGQEPFDCALEIGPHPALQGPVTQT
                     LKASAVSLPYAGVLERSKDDLLAFSNFLGFLWCHLGPSAIDWRRYAEQSNEAWLAHSHV
                     PDAPTYPWDHSQFHYRESRLSRQYHFKEDVPHELLGVRTRDDNQFELRWRNILRLEKIP
                     WLEHHSFQGQALVPASAYCIMAFDAAHTLLKERPATLIEIKDLDILSGISVEPDAQGTE
                     VMFTMSVTSGVGNRGLDDLLEAKFSLSSCAADGSTTMKRNMVGNLRIVLGEPRPGALPP
                     RKRQGAETLSANPEAFYRMMDKTGLVYSGPFRALNFIERRFNFSSAGLRRHHIEDSTSL
                     LISPATLDTCLQSAFLSYASPGDRSLWAPFLPTHIDSIRFNIAALRQNTNGGLLVDSQL
                     SSIQHTTQESKAVFTAEIGIFNDKEEMEIQIEGLQVTSIAKTRPEDDYELYLHTVVDVD
                     PTDEIVRAAINTHGKADPLLVETCDRLAHFYLHDPQQSMLGLSSKFSQSTVLQECHSYQ
                     PGPTEQIETLVCAIDQVIRDASAEVQFSRHIQRVVQQFVHKFPRMNVLSISAPGDEIEH
                     SILSGLGTTIMSYTMASIDHDAADILPASEGANDTGSRMHKVKLNLDQAIDAQLLTGDS
                     FDLVIMSTSVLRAANVSTTLHNVRAAIRNGGFLILMQLPQSALRAGIRLIADSQPPKFP
                     LSISELVAKHIDGFGFRNVARNADQFYSHDSALAVRQVDHLTADFLDAALKQSTVDISE
                     KLLIIGGTSRHLERLAYRLKDRLAALCGRIDVAESFEEMEPSVLEQCTSTIMLAELSEP
                     VITAMTEKRLSQLKRLLRPQVCALWVTREARSGNPDHAATFGFTRTIAAEVPNLKIQVL
                     DMDTLDNMESLIAEAYTRLIYTDSLAEDRLWIREPEIHIKQGRQMIPRVLPLKEANDRV
                     NAMRRVVSRSINTIQTRVDLITTSDPGGWPRYEAKQSNKDCWANPKTGFVSIQTAYSSA
                     EALKLGVRNFKHVCIGRDMDTSALTVALSSSNASYIRVPAHSTQVITDGYDRLSNFVHT
                     LMRYMTAFIICSQTRGRPAVIVGADPVLLDCVEQIASAQAASYQSWTVSASMDCGPSRS
                     IIVHPKSTDSQLRTLFPPAGCIIYDFSPANGEMSRRFLDLLPSNCEYHPGPSLLSPYNG
                     YETQDTTAIDLPLDSIFREAVSMAAQRASADSMPAFETISVNVLITRKMRQSPINVIDW
                     AIERDTVEVVKPLVEDHLLDPLKTYILIGLTRDFGQSLARLFIDHGARRLVLASRNPNT
                     SPKWAEELSQARGAMISIEKLDVTKLEDVLAFKERMSASMPPVAGIVNGAMILEDRVFS
                     QMTLDNWNRVLRPKTVGSKNLELAFSDATLEFFIMTSSFAAIGGHPGQSNYAAANMYMN
                     GLAANRRRRGLAASVLNIGVIYGLGLLQREKEELYLGLEREGYPPISERDIHHMFLEAI
                     VAGRPAEPNQPMDITTGLSRFQWGSQNPLHWHTDPRFSHFTMSEAAGQADRRKAKVQTS
                     LMEELAALRDIESMTSRMVDAFTERLESLLQLPGGTVNRHSTLPELGIDSLIAVDIRNW
                     VWKTLGRDIAVLKILSAGSIYRFCLDFAKQIHAGTHQADESSSVDTPLSSRTPSEASAP
                     SVATSTDSVEKSASQN"
     PFAM_domain     20022..20774
                     /aSDomain="ketoacyl-synt"
                     /aSTool="clusterhmmer"
                     /database="35.0"
                     /db_xref="PF00109.29"
                     /description="Beta-ketoacyl synthase, N-terminal domain"
                     /detection="hmmscan"
                     /domain_id="clusterhmmer_JN550_010244_0049"
                     /evalue="2.30E-74"
                     /label="JN550_010244"
                     /locus_tag="JN550_010244"
                     /protein_end="258"
                     /protein_start="7"
                     /score="250.3"
                     /tool="antismash"
                     /translation="EPIAIIGNSCRFAGSATSPSKLWEVLSAPPDLSKEVPQNRFNAAG
                     FYHHDGEYHGTTNSVKAYWLEQDHRVFDTAFFNITPKEAEAIDPQQRMLLEVVYEAMES
                     AGYTLDGCSGKNIAVFAGVMTADYDTLSQRDELSASQYYATGNARSIISNRISYFFNLH
                     GPSMTIDTACSSSLVALHQAVLSLRSGECTMAYVAGVNLMITPEQFIVESSLHMLSPSG
                     KSRMWDKDADGYARGEGVAALLLKPLSRA"
     aSDomain        join(20028..21065,21118..21384)
                     /ASF="found active site cysteine: True, scaffold matched
                     GSSS: True"
                     /ASF="found active site histidines: True"
                     /aSDomain="PKS_KS"
                     /aSTool="nrps_pks_domains"
                     /database="nrpspksdomains.hmm"
                     /detection="hmmscan"
                     /domain_id="nrpspksdomains_JN550_010244_PKS_KS.1"
                     /domain_subtypes="Iterative-KS"
                     /evalue="1.20E-169"
                     /label="JN550_010244_PKS_KS.1"
                     /locus_tag="JN550_010244"
                     /protein_end="444"
                     /protein_start="9"
                     /score="556.6"
                     /tool="antismash"
                     /translation="IAIIGNSCRFAGSATSPSKLWEVLSAPPDLSKEVPQNRFNAAGFY
                     HHDGEYHGTTNSVKAYWLEQDHRVFDTAFFNITPKEAEAIDPQQRMLLEVVYEAMESAG
                     YTLDGCSGKNIAVFAGVMTADYDTLSQRDELSASQYYATGNARSIISNRISYFFNLHGP
                     SMTIDTACSSSLVALHQAVLSLRSGECTMAYVAGVNLMITPEQFIVESSLHMLSPSGKS
                     RMWDKDADGYARGEGVAALLLKPLSRALQDRDSIIGVIRETGVNSDGRTKGITMPNPIA
                     QAALIKATYTRSGLDPRQAGDQCQYFEAHGTGTQAGDPKEAEAIHEAFFGPSSSHVDLG
                     KKMLVGSIKTVIGHTEGAAGLAGVLKVLQAMKNGAVPPNLHLDTLNPSIKPFYKHIEIP
                     TTLVPWPETPVGQPKRASVNSFGFGGTNSHAIIEAY"
     aSModule        20028..27462
                     /complete
                     /domains="nrpspksdomains_JN550_010244_PKS_KS.1"
                     /domains="nrpspksdomains_JN550_010244_PKS_AT.1"
                     /domains="nrpspksdomains_JN550_010244_PKS_DH.1"
                     /domains="nrpspksdomains_JN550_010244_PKS_KR.1"
                     /domains="nrpspksdomains_JN550_010244_PKS_PP.1"
                     /iterative
                     /locus_tags="JN550_010244"
                     /monomer_pairings="pk -> pk"
                     /tool="antismash"
                     /type="pks"
     CDS_motif       20511..20558
                     /aSTool="nrps_pks_domains"
                     /database="abmotifs"
                     /detection="hmmscan"
                     /domain_id="nrpspksmotif_JN550_010244_0001"
                     /evalue="3.00E-07"
                     /label="PKSI-KS_m3"
                     /locus_tag="JN550_010244"
                     /protein_end="186"
                     /protein_start="170"
                     /score="22.2"
                     /tool="antismash"
                     /translation="GPSMTIDTACSSSLVA"
     CDS_motif       20700..20738
                     /aSTool="nrps_pks_domains"
                     /database="abmotifs"
                     /detection="hmmscan"
                     /domain_id="nrpspksmotif_JN550_010244_0002"
                     /evalue="4.40E-04"
                     /label="PKSI-KS_m4"
                     /locus_tag="JN550_010244"
                     /protein_end="246"
                     /protein_start="233"
                     /score="13.3"
                     /tool="antismash"
                     /translation="WDKDADGYARGEG"
     PFAM_domain     join(20799..21065,21118..21225)
                     /aSDomain="Ketoacyl-synt_C"
                     /aSTool="clusterhmmer"
                     /database="35.0"
                     /db_xref="PF02801.25"
                     /description="Beta-ketoacyl synthase, C-terminal domain"
                     /detection="hmmscan"
                     /domain_id="clusterhmmer_JN550_010244_0050"
                     /evalue="2.50E-32"
                     /label="JN550_010244"
                     /locus_tag="JN550_010244"
                     /protein_end="391"
                     /protein_start="266"
                     /score="111.5"
                     /tool="antismash"
                     /translation="GVIRETGVNSDGRTKGITMPNPIAQAALIKATYTRSGLDPRQAGD
                     QCQYFEAHGTGTQAGDPKEAEAIHEAFFGPSSSHVDLGKKMLVGSIKTVIGHTEGAAGL
                     AGVLKVLQAMKNGAVPPNLHL"
     CDS_motif       20943..20990
                     /aSTool="nrps_pks_domains"
                     /database="abmotifs"
                     /detection="hmmscan"
                     /domain_id="nrpspksmotif_JN550_010244_0003"
                     /evalue="8.00E-04"
                     /label="PKSI-KS_m5"
                     /locus_tag="JN550_010244"
                     /protein_end="330"
                     /protein_start="314"
                     /score="11.8"
                     /tool="antismash"
                     /translation="YFEAHGTGTQAGDPKE"
     CDS_motif       21127..21195
                     /aSTool="nrps_pks_domains"
                     /database="abmotifs"
                     /detection="hmmscan"
                     /domain_id="nrpspksmotif_JN550_010244_0004"
                     /evalue="1.10E-01"
                     /label="PKSI-AT-mM_m3"
                     /locus_tag="JN550_010244"
                     /protein_end="381"
                     /protein_start="358"
                     /score="5.6"
                     /tool="antismash"
                     /translation="TVIGHTEGAAGLAGVLKVLQAMK"
     PFAM_domain     21235..21414
                     /aSDomain="KAsynt_C_assoc"
                     /aSTool="clusterhmmer"
                     /database="35.0"
                     /db_xref="PF16197.8"
                     /description="Ketoacyl-synthetase C-terminal extension"
                     /detection="hmmscan"
                     /domain_id="clusterhmmer_JN550_010244_0051"
                     /evalue="3.40E-09"
                     /label="JN550_010244"
                     /locus_tag="JN550_010244"
                     /protein_end="454"
                     /protein_start="394"
                     /score="37.3"
                     /tool="antismash"
                     /translation="NPSIKPFYKHIEIPTTLVPWPETPVGQPKRASVNSFGFGGTNSHA
                     IIEAYMPEIHNQVAF"
     CDS_motif       21778..21828
                     /aSTool="nrps_pks_domains"
                     /database="abmotifs"
                     /detection="hmmscan"
                     /domain_id="nrpspksmotif_JN550_010244_0005"
                     /evalue="1.00E-04"
                     /label="PKSI-AT-mM_m1"
                     /locus_tag="JN550_010244"
                     /protein_end="592"
                     /protein_start="575"
                     /score="14.9"
                     /tool="antismash"
                     /translation="IFTGQGAQWPTMSRALL"
     aSDomain        21778..22713
                     /ASF="Neither malonyl-CoA or methylmalonyl-CoA specific"
                     /ASF="found active site serine: True, scaffold matched
                     GHGE: True"
                     /aSDomain="PKS_AT"
                     /aSTool="nrps_pks_domains"
                     /database="nrpspksdomains.hmm"
                     /detection="hmmscan"
                     /domain_id="nrpspksdomains_JN550_010244_PKS_AT.1"
                     /evalue="1.00E-84"
                     /label="JN550_010244_PKS_AT.1"
                     /locus_tag="JN550_010244"
                     /protein_end="887"
                     /protein_start="575"
                     /score="276.2"
                     /specificity="substrate consensus: pk"
                     /specificity="PKS signature: Malonyl-CoA"
                     /specificity="Minowa: mmal"
                     /tool="antismash"
                     /translation="IFTGQGAQWPTMSRALLLSNSRYRQTIRDLDHALQSCPNPPAWRL
                     EEQLLNEGASSRIHEAEISQPVCTAIQLGLVDLLSSLGVTFHTVIGHSSGEIAAAYAAG
                     RLTSRDAILISYYRGLYAYLAGGPGGEKGGMMAAGLSENEALGFCRDPIFNNRIFVAAS
                     NAPLSVTLSGDQETIELAKDKLIQQNKFARIIHVDTAYHSPHMTQPAIEYTKALRNCDI
                     SPLSGRNEVRWVSSVYGFSPGSERDLGAEYWKDNMVHAVQFKDALIAAVEGQEPFDCAL
                     EIGPHPALQGPVTQTLKASAVSLPYAGVLER"
     PFAM_domain     21778..22740
                     /aSDomain="Acyl_transf_1"
                     /aSTool="clusterhmmer"
                     /database="35.0"
                     /db_xref="PF00698.24"
                     /description="Acyl transferase domain"
                     /detection="hmmscan"
                     /domain_id="clusterhmmer_JN550_010244_0052"
                     /evalue="1.40E-44"
                     /label="JN550_010244"
                     /locus_tag="JN550_010244"
                     /protein_end="896"
                     /protein_start="575"
                     /score="153.0"
                     /tool="antismash"
                     /translation="IFTGQGAQWPTMSRALLLSNSRYRQTIRDLDHALQSCPNPPAWRL
                     EEQLLNEGASSRIHEAEISQPVCTAIQLGLVDLLSSLGVTFHTVIGHSSGEIAAAYAAG
                     RLTSRDAILISYYRGLYAYLAGGPGGEKGGMMAAGLSENEALGFCRDPIFNNRIFVAAS
                     NAPLSVTLSGDQETIELAKDKLIQQNKFARIIHVDTAYHSPHMTQPAIEYTKALRNCDI
                     SPLSGRNEVRWVSSVYGFSPGSERDLGAEYWKDNMVHAVQFKDALIAAVEGQEPFDCAL
                     EIGPHPALQGPVTQTLKASAVSLPYAGVLERSKDDLLAFS"
     CDS_motif       22024..22119
                     /aSTool="nrps_pks_domains"
                     /database="abmotifs"
                     /detection="hmmscan"
                     /domain_id="nrpspksmotif_JN550_010244_0006"
                     /evalue="2.10E-09"
                     /label="PKSI-AT-mM_m3"
                     /locus_tag="JN550_010244"
                     /protein_end="689"
                     /protein_start="657"
                     /score="29.8"
                     /tool="antismash"
                     /translation="GVTFHTVIGHSSGEIAAAYAAGRLTSRDAILI"
     aSDomain        22936..23475
                     /ASF="catalytic triad H,G,P inconclusive"
                     /aSDomain="PKS_DH"
                     /aSTool="nrps_pks_domains"
                     /database="nrpspksdomains.hmm"
                     /detection="hmmscan"
                     /domain_id="nrpspksdomains_JN550_010244_PKS_DH.1"
                     /evalue="6.70E-21"
                     /label="JN550_010244_PKS_DH.1"
                     /locus_tag="JN550_010244"
                     /protein_end="1141"
                     /protein_start="961"
                     /score="67.2"
                     /tool="antismash"
                     /translation="HELLGVRTRDDNQFELRWRNILRLEKIPWLEHHSFQGQALVPASA
                     YCIMAFDAAHTLLKERPATLIEIKDLDILSGISVEPDAQGTEVMFTMSVTSGVGNRGLD
                     DLLEAKFSLSSCAADGSTTMKRNMVGNLRIVLGEPRPGALPPRKRQGAETLSANPEAFY
                     RMMDKTGLVYSGPFRAL"
     PFAM_domain     22936..23856
                     /aSDomain="PS-DH"
                     /aSTool="clusterhmmer"
                     /database="35.0"
                     /db_xref="PF14765.9"
                     /description="Polyketide synthase dehydratase"
                     /detection="hmmscan"
                     /domain_id="clusterhmmer_JN550_010244_0053"
                     /evalue="6.30E-44"
                     /label="JN550_010244"
                     /locus_tag="JN550_010244"
                     /protein_end="1268"
                     /protein_start="961"
                     /score="150.5"
                     /tool="antismash"
                     /translation="HELLGVRTRDDNQFELRWRNILRLEKIPWLEHHSFQGQALVPASA
                     YCIMAFDAAHTLLKERPATLIEIKDLDILSGISVEPDAQGTEVMFTMSVTSGVGNRGLD
                     DLLEAKFSLSSCAADGSTTMKRNMVGNLRIVLGEPRPGALPPRKRQGAETLSANPEAFY
                     RMMDKTGLVYSGPFRALNFIERRFNFSSAGLRRHHIEDSTSLLISPATLDTCLQSAFLS
                     YASPGDRSLWAPFLPTHIDSIRFNIAALRQNTNGGLLVDSQLSSIQHTTQESKAVFTAE
                     IGIFNDKEEMEIQIEGLQVTSIAKTR"
     CDS_motif       23020..23097
                     /aSTool="nrps_pks_domains"
                     /database="abmotifs"
                     /detection="hmmscan"
                     /domain_id="nrpspksmotif_JN550_010244_0007"
                     /evalue="1.00E-06"
                     /label="PKSI-DH_m2"
                     /locus_tag="JN550_010244"
                     /protein_end="1015"
                     /protein_start="989"
                     /score="21.3"
                     /tool="antismash"
                     /translation="WLEHHSFQGQALVPASAYCIMAFDAA"
     CDS_motif       25540..25569
                     /aSTool="nrps_pks_domains"
                     /database="abmotifs"
                     /detection="hmmscan"
                     /domain_id="nrpspksmotif_JN550_010244_0008"
                     /evalue="2.20E+01"
                     /label="PKSI-KS_m3"
                     /locus_tag="JN550_010244"
                     /protein_end="1815"
                     /protein_start="1805"
                     /score="-1.1"
                     /tool="antismash"
                     /translation="VSIQTAYSSA"
     CDS_motif       26347..26445
                     /aSTool="nrps_pks_domains"
                     /database="abmotifs"
                     /detection="hmmscan"
                     /domain_id="nrpspksmotif_JN550_010244_0009"
                     /evalue="2.70E-12"
                     /label="PKSI-KR_m1"
                     /locus_tag="JN550_010244"
                     /protein_end="2107"
                     /protein_start="2074"
                     /score="39.2"
                     /tool="antismash"
                     /translation="TYILIGLTRDFGQSLARLFIDHGARRLVLASRN"
     PFAM_domain     26347..26871
                     /aSDomain="KR"
                     /aSTool="clusterhmmer"
                     /database="35.0"
                     /db_xref="PF08659.13"
                     /description="KR domain"
                     /detection="hmmscan"
                     /domain_id="clusterhmmer_JN550_010244_0054"
                     /evalue="1.60E-46"
                     /label="JN550_010244"
                     /locus_tag="JN550_010244"
                     /protein_end="2249"
                     /protein_start="2074"
                     /score="158.6"
                     /tool="antismash"
                     /translation="TYILIGLTRDFGQSLARLFIDHGARRLVLASRNPNTSPKWAEELS
                     QARGAMISIEKLDVTKLEDVLAFKERMSASMPPVAGIVNGAMILEDRVFSQMTLDNWNR
                     VLRPKTVGSKNLELAFSDATLEFFIMTSSFAAIGGHPGQSNYAAANMYMNGLAANRRRR
                     GLAASVLNIGVI"
     aSDomain        26347..26874
                     /ASF="KR domain putatively catalyzing D-configuration
                     product formation"
                     /ASF="catalytic triad S,Y,N found: True"
                     /aSDomain="PKS_KR"
                     /aSTool="nrps_pks_domains"
                     /database="nrpspksdomains.hmm"
                     /detection="hmmscan"
                     /domain_id="nrpspksdomains_JN550_010244_PKS_KR.1"
                     /evalue="1.20E-51"
                     /label="JN550_010244_PKS_KR.1"
                     /locus_tag="JN550_010244"
                     /protein_end="2250"
                     /protein_start="2074"
                     /score="167.1"
                     /specificity="KR activity: active"
                     /specificity="KR stereochemistry: (unknown)"
                     /tool="antismash"
                     /translation="TYILIGLTRDFGQSLARLFIDHGARRLVLASRNPNTSPKWAEELS
                     QARGAMISIEKLDVTKLEDVLAFKERMSASMPPVAGIVNGAMILEDRVFSQMTLDNWNR
                     VLRPKTVGSKNLELAFSDATLEFFIMTSSFAAIGGHPGQSNYAAANMYMNGLAANRRRR
                     GLAASVLNIGVIY"
     CDS_motif       26719..26829
                     /aSTool="nrps_pks_domains"
                     /database="abmotifs"
                     /detection="hmmscan"
                     /domain_id="nrpspksmotif_JN550_010244_0010"
                     /evalue="5.80E-18"
                     /label="PKSI-KR_m4"
                     /locus_tag="JN550_010244"
                     /protein_end="2235"
                     /protein_start="2198"
                     /score="57.4"
                     /tool="antismash"
                     /translation="LEFFIMTSSFAAIGGHPGQSNYAAANMYMNGLAANRR"
     aSDomain        join(27214..27406,27458..27462)
                     /aSDomain="PKS_PP"
                     /aSTool="nrps_pks_domains"
                     /database="nrpspksdomains.hmm"
                     /detection="hmmscan"
                     /domain_id="nrpspksdomains_JN550_010244_PKS_PP.1"
                     /evalue="8.40E-10"
                     /label="JN550_010244_PKS_PP.1"
                     /locus_tag="JN550_010244"
                     /protein_end="2429"
                     /protein_start="2363"
                     /score="30.8"
                     /tool="antismash"
                     /translation="MVDAFTERLESLLQLPGGTVNRHSTLPELGIDSLIAVDIRNWVWK
                     TLGRDIAVLKILSAGSIYRFC"
     gene            complement(27973..28764)
                     /locus_tag="JN550_010245"
     mRNA            complement(join(27973..28541,28629..28764))
                     /locus_tag="JN550_010245"
                     /product="hypothetical protein"
     CDS             complement(join(27973..28541,28629..28764))
                     /codon_start=1
                     /locus_tag="JN550_010245"
                     /product="hypothetical protein"
                     /protein_id="KAI1862383.1"
                     /transl_table=1
                     /translation="MPIRLPTASLRSAGHAARGAMGTRPASAVGGITFARGKATLPDLA
                     YDYGALEPHISGKIMELHHKNHHQTYVNGLNSALETIEEAKAKGNDAAAASVAPLLNFH
                     GGGHINHTLFWENLAPANKDGGGEPQGALKKSIDEDFGSFQTLQKQMNTALAGIQGSGW
                     AWLVKDKSAGTLQVVTRPNQDPVTGNYVPLLGIDAWEHAYYLQYQNRKGEYFSAIWNVI
                     NWKTVAGRLEKA"
     PFAM_domain     complement(27991..28293)
                     /aSDomain="Sod_Fe_C"
                     /aSTool="clusterhmmer"
                     /database="35.0"
                     /db_xref="PF02777.21"
                     /db_xref="GO:0004784"
                     /db_xref="GO:0006801"
                     /db_xref="GO:0046872"
                     /description="Iron/manganese superoxide dismutases,
                     C-terminal domain"
                     /detection="hmmscan"
                     /domain_id="clusterhmmer_JN550_010245_0056"
                     /evalue="3.10E-37"
                     /gene_ontologies="GO:0004784: superoxide dismutase
                     activity"
                     /gene_ontologies="GO:0006801: superoxide metabolic process"
                     /gene_ontologies="GO:0046872: metal ion binding"
                     /label="JN550_010245"
                     /locus_tag="JN550_010245"
                     /protein_end="229"
                     /protein_start="128"
                     /score="126.9"
                     /tool="antismash"
                     /translation="PQGALKKSIDEDFGSFQTLQKQMNTALAGIQGSGWAWLVKDKSAG
                     TLQVVTRPNQDPVTGNYVPLLGIDAWEHAYYLQYQNRKGEYFSAIWNVINWKTVAG"
     PFAM_domain     complement(join(28321..28541,28629..28647))
                     /aSDomain="Sod_Fe_N"
                     /aSTool="clusterhmmer"
                     /database="35.0"
                     /db_xref="PF00081.25"
                     /db_xref="GO:0004784"
                     /db_xref="GO:0006801"
                     /db_xref="GO:0046872"
                     /description="Iron/manganese superoxide dismutases,
                     alpha-hairpin domain"
                     /detection="hmmscan"
                     /domain_id="clusterhmmer_JN550_010245_0055"
                     /evalue="1.70E-30"
                     /gene_ontologies="GO:0004784: superoxide dismutase
                     activity"
                     /gene_ontologies="GO:0006801: superoxide metabolic process"
                     /gene_ontologies="GO:0046872: metal ion binding"
                     /label="JN550_010245"
                     /locus_tag="JN550_010245"
                     /protein_end="119"
                     /protein_start="39"
                     /score="105.4"
                     /tool="antismash"
                     /translation="TLPDLAYDYGALEPHISGKIMELHHKNHHQTYVNGLNSALETIEE
                     AKAKGNDAAAASVAPLLNFHGGGHINHTLFWENLA"
     gene            29941..30562
                     /locus_tag="JN550_010246"
     mRNA            join(29941..29982,30047..30562)
                     /locus_tag="JN550_010246"
                     /product="hypothetical protein"
     CDS             join(29941..29982,30047..30562)
                     /codon_start=1
                     /locus_tag="JN550_010246"
                     /product="hypothetical protein"
                     /protein_id="KAI1862384.1"
                     /transl_table=1
                     /translation="MSYYDLDAILTDAEKVPCKFEIEVPDLGYLDNNPSHPLKAHTPVS
                     LPLWLAELLAIANRSANSQDSSPFLTLSMPQTLSSEVTSALKADPRAVPLRDQSHNFYA
                     LATRMMEIFEDPDMCAVLRRTFVTRAGETALHARKAGVSDDYKVAGGEDFMRGLEAWER
                     ALFLRAHDGAKDSKVWMEGVKK"
     PFAM_domain     30137..30493
                     /aSDomain="Sld5"
                     /aSTool="clusterhmmer"
                     /database="35.0"
                     /db_xref="PF05916.14"
                     /description="GINS complex protein"
                     /detection="hmmscan"
                     /domain_id="clusterhmmer_JN550_010246_0057"
                     /evalue="9.80E-16"
                     /label="JN550_010246"
                     /locus_tag="JN550_010246"
                     /protein_end="163"
                     /protein_start="44"
                     /score="58.3"
                     /tool="antismash"
                     /translation="SLPLWLAELLAIANRSANSQDSSPFLTLSMPQTLSSEVTSALKAD
                     PRAVPLRDQSHNFYALATRMMEIFEDPDMCAVLRRTFVTRAGETALHARKAGVSDDYKV
                     AGGEDFMRGLEAWER"
     gene            31505..34336
                     /locus_tag="JN550_010247"
     mRNA            31505..34336
                     /locus_tag="JN550_010247"
                     /product="hypothetical protein"
     CDS             31505..34336
                     /codon_start=1
                     /locus_tag="JN550_010247"
                     /product="hypothetical protein"
                     /protein_id="KAI1862385.1"
                     /transl_table=1
                     /translation="MAFNPGNISKADAAAYSSDDSDDIGDDDHLQQPTGDPRVDEFADF
                     NPRKRRRTGRNAKESAALGIFGSDSDEGGPARKWKGRKNLRHQNMSFVSAGQQKIGDDD
                     DEDDADDDDEYTDTSRFGLGTKSKVPSAEAHSEDEDDEEDDVGSAGVGLGFKPAGHGLG
                     WAPPTQPDSPAINTSNGAQRKPFVKPRYDGSTPLGRGFVPSSANEPVLKPGLDDEPSSV
                     PQVPKPSAFTSGGGGGKKLSFAQKMMAKMGYVEGQGLGAEGQGRNLIIEANLRPQGVGL
                     GAVKEKSKQERAEEKRQALLRGEEVIDSDEEEKKRKKKSRDRKKGLDSASASGASTPKR
                     PKTKYLTVSDIKKAAPGLHIPDAFAPILDMTGPGQKMLTPGSGLMTPTAGPTEVVEQTE
                     ARKLAGRAQRDLNAFVEEWKTLEERKAWLDMEIHQRQQDLDELAGQFSSLQVIASILEE
                     VSLAARNTEWDSVISGLRRVEAAGGIENDDLAAIAVAAIHPFLRDATQGWQPLEDPKLG
                     NFAADLVDIRGVLGLKGAENAVAKRLDLDVDGTYRHHQKSTTAYESMIYKLLFPKLINT
                     IQQWDVYDPAPLLAVFDKWGILFPAFVLSQLIERVIGRLNDAISNWKPRKKQHNLPHLW
                     LFPWLQHLPPYHLEPKGTGIIADVRRKFRQVIDAWEYDRGVVPGLKEWKNVFRPHKSQD
                     QWKPLVMHHVLPGMAKYLRSHFRVEPSDQEPYLPTLTGVLEWTDIVAPSMIAEVIVAEV
                     FPLWHDVLHQWLTSDEANYSEVEAWFKWWKDTALAKLSGQTSILSEFDKGTAMVEQALD
                     LGTDTARLPKPARGPAHQLAKPRPQKPAQIPAPAVQTAPLPEPLPKTFRQEIEDWCNEN
                     DLRFIPTPKSTDRGEKYFRITARMDGKGGVLTFFRKGEDVLVTESRKVDLRLEREKPEH
                     WGILLTILYQEVE"
     PFAM_domain     31616..31855
                     /aSDomain="TIP_N"
                     /aSTool="clusterhmmer"
                     /database="35.0"
                     /db_xref="PF12457.11"
                     /description="Tuftelin interacting protein N terminal"
                     /detection="hmmscan"
                     /domain_id="clusterhmmer_JN550_010247_0058"
                     /evalue="1.50E-11"
                     /label="JN550_010247"
                     /locus_tag="JN550_010247"
                     /protein_end="117"
                     /protein_start="37"
                     /score="44.6"
                     /tool="antismash"
                     /translation="RVDEFADFNPRKRRRTGRNAKESAALGIFGSDSDEGGPARKWKGR
                     KNLRHQNMSFVSAGQQKIGDDDDEDDADDDDEYTD"
     PFAM_domain     32228..32353
                     /aSDomain="G-patch"
                     /aSTool="clusterhmmer"
                     /database="35.0"
                     /db_xref="PF01585.26"
                     /db_xref="GO:0003676"
                     /description="G-patch domain"
                     /detection="hmmscan"
                     /domain_id="clusterhmmer_JN550_010247_0059"
                     /evalue="2.00E-12"
                     /gene_ontologies="GO:0003676: nucleic acid binding"
                     /label="JN550_010247"
                     /locus_tag="JN550_010247"
                     /protein_end="283"
                     /protein_start="241"
                     /score="46.9"
                     /tool="antismash"
                     /translation="SFAQKMMAKMGYVEGQGLGAEGQGRNLIIEANLRPQGVGLGA"
     PFAM_domain     32957..33787
                     /aSDomain="GCFC"
                     /aSTool="clusterhmmer"
                     /database="35.0"
                     /db_xref="PF07842.15"
                     /description="GC-rich sequence DNA-binding factor-like
                     protein"
                     /detection="hmmscan"
                     /domain_id="clusterhmmer_JN550_010247_0060"
                     /evalue="1.60E-68"
                     /label="JN550_010247"
                     /locus_tag="JN550_010247"
                     /protein_end="761"
                     /protein_start="484"
                     /score="231.4"
                     /tool="antismash"
                     /translation="ENDDLAAIAVAAIHPFLRDATQGWQPLEDPKLGNFAADLVDIRGV
                     LGLKGAENAVAKRLDLDVDGTYRHHQKSTTAYESMIYKLLFPKLINTIQQWDVYDPAPL
                     LAVFDKWGILFPAFVLSQLIERVIGRLNDAISNWKPRKKQHNLPHLWLFPWLQHLPPYH
                     LEPKGTGIIADVRRKFRQVIDAWEYDRGVVPGLKEWKNVFRPHKSQDQWKPLVMHHVLP
                     GMAKYLRSHFRVEPSDQEPYLPTLTGVLEWTDIVAPSMIAEVIVAEVFPLWHDVL"
     gene            34904..36779
                     /locus_tag="JN550_010248"
     mRNA            join(34904..35111,35172..35257,35360..35444,35498..35593,
                     35648..35806,35875..36134,36189..36779)
                     /locus_tag="JN550_010248"
                     /product="hypothetical protein"
     CDS             join(34904..35111,35172..35257,35360..35444,35498..35593,
                     35648..35806,35875..36134,36189..36779)
                     /codon_start=1
                     /gene_functions="transport (smcogs) SMCOG1106:major
                     facilitator transporter (Score: 309.4; E-value: 4.9e-94)"
                     /gene_kind="transport"
                     /locus_tag="JN550_010248"
                     /product="hypothetical protein"
                     /protein_id="KAI1862386.1"
                     /transl_table=1
                     /translation="MSLQPTKDGLDTGITHLEHPKSNSDENDAARRLLIDPKAEKKLVF
                     KCDIHVLPSITVLFFLSFMDRTNIGNARIQGMTHDLQMSGRDYNVALFIFFIPYILFEV
                     PSNLIIKRIAPSTWLSIIMILWGIATLGQGLVTNVAGLIGCRFVLGVFEAGLFPGCVYL
                     ISMYYKRYELQWRMSLFFSASILAGAFSGLLAFAIANMAGVGGYGAWRWIFIIEGLLTI
                     VIGLVSKWWIADWPETAKFLNDEERKMLLSRLAQDTQDATMNHWNKGTAKRIGRDWKIH
                     AGTVAYFGVVNTGYAGSFFIPTILNQMGLTAAAAQVRSIPIYVVATITCLTVAYLTDRL
                     RHRYSFTMIGICVATIGYILLLSQQHVAVGVRYFALFLVVSGGYTTQPVTLAWLANNVS
                     GHYKRSVSAAAQVGLGNIGGIVASNVFFDSEAPLYWTGYGVSLGMLWICAAACTVLYLG
                     VKRENKKRDRGDRDWRLQGENVDNLGDDHPSWRFTT"
     PFAM_domain     join(35072..35111,35172..35257,35360..35444,35498..35593,
                     35648..35806,35875..36134,36189..36560)
                     /aSDomain="MFS_1"
                     /aSTool="clusterhmmer"
                     /database="35.0"
                     /db_xref="PF07690.19"
                     /db_xref="GO:0022857"
                     /db_xref="GO:0055085"
                     /description="Major Facilitator Superfamily"
                     /detection="hmmscan"
                     /domain_id="clusterhmmer_JN550_010248_0061"
                     /evalue="2.60E-31"
                     /gene_ontologies="GO:0022857: transmembrane transporter
                     activity"
                     /gene_ontologies="GO:0055085: transmembrane transport"
                     /label="JN550_010248"
                     /locus_tag="JN550_010248"
                     /protein_end="422"
                     /protein_start="56"
                     /score="109.0"
                     /tool="antismash"
                     /translation="VLFFLSFMDRTNIGNARIQGMTHDLQMSGRDYNVALFIFFIPYIL
                     FEVPSNLIIKRIAPSTWLSIIMILWGIATLGQGLVTNVAGLIGCRFVLGVFEAGLFPGC
                     VYLISMYYKRYELQWRMSLFFSASILAGAFSGLLAFAIANMAGVGGYGAWRWIFIIEGL
                     LTIVIGLVSKWWIADWPETAKFLNDEERKMLLSRLAQDTQDATMNHWNKGTAKRIGRDW
                     KIHAGTVAYFGVVNTGYAGSFFIPTILNQMGLTAAAAQVRSIPIYVVATITCLTVAYLT
                     DRLRHRYSFTMIGICVATIGYILLLSQQHVAVGVRYFALFLVVSGGYTTQPVTLAWLAN
                     NVSGHYKRSVSAAAQVGLGNIGGIVA"
     gene            complement(37334..38149)
                     /locus_tag="JN550_010249"
     mRNA            complement(37334..38149)
                     /locus_tag="JN550_010249"
                     /product="hypothetical protein"
     CDS             complement(37334..38149)
                     /codon_start=1
                     /locus_tag="JN550_010249"
                     /product="hypothetical protein"
                     /protein_id="KAI1862387.1"
                     /transl_table=1
                     /translation="MAQVQPASAFPSGQTENNARLQWLTEQHNTAVEDCKKRLRWLEHE
                     EMISDAEKSMERHRLFHLEAMLEADKRLASAQDAIEAHRIFHEEAMKEADARLAVADDS
                     MVEHRKFHEEAVSGADSSIEKHRRFHAEAMKEAQDRLALAQGAIEEHRKFHEIAMKEAD
                     ARLAESDDSMVEHRKFHQKAMQEADDRLAAAQGAIEEHRKFHEQAMKEADERLNAADDS
                     MVEHRKFHDRAMKEADDRLAAADNSIADHRIWHAEQMKEADARLGALSS"
     gene            39469..41421
                     /locus_tag="JN550_010250"
     mRNA            join(39469..39528,39584..40174,40239..40373,40423..41421)
                     /locus_tag="JN550_010250"
                     /product="hypothetical protein"
     CDS             join(39469..39528,39584..40174,40239..40373,40423..41421)
                     /codon_start=1
                     /locus_tag="JN550_010250"
                     /product="hypothetical protein"
                     /protein_id="KAI1862388.1"
                     /transl_table=1
                     /translation="MWKRPKHPGACHECRKRRLKCDEAKPRCLKCEKNRRVCPGYTNWS
                     ELAVRDMTASTISRFHGAKSNASNGSTRSREVAERHSLNFGQTGDRPDASSPTSNAKTS
                     TILRNPIVPLEDQALCYLRLHFIDSFSQGLDPGYSHVLRLVLQLDKMGDYLSTCVSAAA
                     LGVFSTRPNAKVVEVAAHKMYTIALSRINFAIRDRHAVEDDRILASVLMLAFYEIFRSN
                     KLTGFYNHIFGAASMIKSRGERVVHDKLTAELYLLVRYELCRTSILGFATPSNADLGMW
                     LKWRNTVSYATFSPTYLSAVGQYSGGELDHLVRSRMDFIITGNPITETINRDGFPKEPI
                     AAQGLVKIAVDYIKYVIDGFTDMETEGFVTQGSRPLRLPCPIQRDSTYPGAYPNTPIYV
                     YKTVHHASFHLAICLARVSCFTHLMALTSQLGCSARVEQMPVYKVLTRRVQDDIETIVS
                     SVPFVCGWTADGVQAFSGSSESSEATLPALATSFATSFVIWALIGPATCPLATDNQRTY
                     LMHMLRYIANVRRVRQAEALLDVTAQTTTRLTLSRWHHTVLTPGNVNIPASWIGQGTSL
                     EAEIYRSSQDLPSSGTKN"
     PFAM_domain     join(39496..39528,39584..39649)
                     /aSDomain="Zn_clus"
                     /aSTool="clusterhmmer"
                     /database="35.0"
                     /db_xref="PF00172.21"
                     /db_xref="GO:0000981"
                     /db_xref="GO:0006355"
                     /db_xref="GO:0008270"
                     /description="Fungal Zn(2)-Cys(6) binuclear cluster domain"
                     /detection="hmmscan"
                     /domain_id="clusterhmmer_JN550_010250_0062"
                     /evalue="6.10E-06"
                     /gene_ontologies="GO:0000981: DNA-binding transcription
                     factor activity, RNA polymerase II-specific"
                     /gene_ontologies="GO:0006355: regulation of DNA-templated
                     transcription"
                     /gene_ontologies="GO:0008270: zinc ion binding"
                     /label="JN550_010250"
                     /locus_tag="JN550_010250"
                     /protein_end="42"
                     /protein_start="9"
                     /score="26.4"
                     /tool="antismash"
                     /translation="ACHECRKRRLKCDEAKPRCLKCEKNRRVCPGYT"
     PFAM_domain     join(39896..40174,40239..40364)
                     /aSDomain="Fungal_trans_2"
                     /aSTool="clusterhmmer"
                     /database="35.0"
                     /db_xref="PF11951.11"
                     /description="Fungal specific transcription factor domain"
                     /detection="hmmscan"
                     /domain_id="clusterhmmer_JN550_010250_0063"
                     /evalue="2.50E-07"
                     /label="JN550_010250"
                     /locus_tag="JN550_010250"
                     /protein_end="259"
                     /protein_start="124"
                     /score="30.0"
                     /tool="antismash"
                     /translation="HFIDSFSQGLDPGYSHVLRLVLQLDKMGDYLSTCVSAAALGVFST
                     RPNAKVVEVAAHKMYTIALSRINFAIRDRHAVEDDRILASVLMLAFYEIFRSNKLTGFY
                     NHIFGAASMIKSRGERVVHDKLTAELYLLVR"
     gene            complement(41609..42650)
                     /locus_tag="JN550_010251"
     mRNA            complement(join(41609..42246,42620..42650))
                     /locus_tag="JN550_010251"
                     /product="hypothetical protein"
     CDS             complement(join(41609..42246,42620..42650))
                     /codon_start=1
                     /locus_tag="JN550_010251"
                     /product="hypothetical protein"
                     /protein_id="KAI1862389.1"
                     /transl_table=1
                     /translation="MRWLEWANALTKSRKSQTRARQYNGFIINCEPLRRLANLRCPQHP
                     SGILTTPTYGEAGAVFTVCTETVISSNVSSVYNAIIDFNRYSAWNSFVYRVDLPPTVQT
                     PDQVYVGMPMTLHTTGLVPLLNTTSAEEITVLDLPTTEGYSMIAWKYIDGLDGLGSRAE
                     HPNILVPRDDGATRYLSYETYYNGLEIGVMIALRASLQFQFEQQGQDLKDYVETRGNKS
                     "
     gene            45866..47186
                     /locus_tag="JN550_010252"
     mRNA            join(45866..46022,46080..46356,46433..47186)
                     /locus_tag="JN550_010252"
                     /product="hypothetical protein"
     CDS             join(45866..46022,46080..46356,46433..47186)
                     /codon_start=1
                     /locus_tag="JN550_010252"
                     /product="hypothetical protein"
                     /protein_id="KAI1862390.1"
                     /transl_table=1
                     /translation="MIVELTVLPLALICMGLRLYVRICMLKKSWWDDWLMAAATVFCCG
                     VTVSVILALTYSRVTATQLYGWSLHTWDLTYTQMLQGRQVSIAGQTLFVFASGLAKLSI
                     LASYLRVALPGSWFRRLTWAAIGIVGAAIPAFLLLLWLQCNPASSYWNLFAMSRDCIPE
                     APPLLAQTTVTVITDFIVYVLPMPTLWGLKLPLGQRVGLMMLFGLGSVVVIAGCMRTYW
                     IYHVELETYDVTWEGFYLWIWAAVEVNLGVICGCAPVLKPLLFAPASRRGTQYNAKPGA
                     LNTIGSSTNHWTSKKRGLGSTKPGEGAIGYINLDSLEKGRVASKTVSSAFSSMVEGDSL
                     NGKNTSEESLGLPHQPREATFTGHNSGKPDLNADDPVLWKQEEQEIGTRTHDKSE"
ORIGIN
        1 atctcccgat acctacgtac gtaggatcgt cgaacccaac atgagctacc aggtatctac
       61 ctagctaggt acttggcaga ggccgacctg taatgagggt ttacctacag ttctgttcct
      121 acttcaaata gcgacacaga ttcccaggac aggatgttgg taccatcgcg ggttttatga
      181 cctacctaca tagcgcggcg ctcgtcattg agaccggata tgggaaacgt cgacgaacca
      241 tgcttaagca gaggcaggat acattgatat cctttggaag tccaagcctc agagaagcgc
      301 catagcattg tcttatttcc aaccgacatc gactgtagtt gtgaccggga aaactatgca
      361 gcctgcatgc tgcgacttag taatgacggc gcgtgagacc ggggcacagt tctcccatga
      421 caacatcacc gattaccaat cccgctcgcc atatgcgcgt ataaaccccc aactcgccgt
      481 ccacgcagac cagaccatgc ggctgtatcc agttggctcc acagtttgat cgcatataca
      541 tacgcacagt ccctcagccc gccactccgt tgctactttc aatctgatta cctatcgcct
      601 acgtcgggcc acttacacgc tttctacctt ggacactaac atggctacca tgaaggctct
      661 tgtcacaacg gaaggccaca aggctgccgt tcaagatgcg ccgattcctg tgcctggcga
      721 cggcgaaatt ctcgtcagga ttcattacgt ggcccagaac cccacagact ggaaagccgt
      781 agcagcatcg ccagccggcc gtgttgtggg ctgcgacttc gcaggcaccg tctcgaatcc
      841 taacggttcc tcctggcgtg agggccaacg cgtcgcggga ttcgtccagg gcacgtctgc
      901 gaagccacca cggggcgtct ttgccgagta cgccgtcatt gagtcctcgc tcgtctttcc
      961 catccctagt agtgtgtcat accaggacgc tgctgtcgtt cctctggcgt tcgctacagc
     1021 cgtgcaagca ttgttccaac gtctcggtct cccggagccc agcaagcctg ccaagtcggc
     1081 cttcccgata ctcatcaatg gcggaactag ctccgtcggg aagtatgctg tgcagctggc
     1141 caagagggcc ggcctttacg tcattgcgac cggaagcgcc aagaaccacg gattgctcaa
     1201 ggatctgggc gcggacgcgg ttgttgacta caaagaccag gactgggtcg agcagatccg
     1261 caagctgagc cacgatggcc tggagtacgc ctttgattgc atctccgagc tagagtcaac
     1321 taagggcgtt gctgcggctc tttcacccac caagggtggg catgtagtct gtatcctgcc
     1381 gcgcaaaaag gaggagctgg gctccgagcc gacatttacc aaggtcaagg ttgagagcac
     1441 gatagtgtat accgtttttg gacggcctct cagctacggc gcatttgata acataggtgg
     1501 gccgacgccg caagacaagg cattctggga gaaatacctc agcttattgc ccgagtacct
     1561 ggagaagggc accatcaagc ccaacagggt gagggagctt ggtggcattg gcgatatctt
     1621 gaagggcttc gagttgcagg cacagggcaa ggtcagcgcg gagaagttgg tttacaagat
     1681 tgcgtaaggg gcacttggac ggatgttgcg tgtacgaagc taacaatcaa ccaacgacga
     1741 atgtatagtt cctcgcagcc atcgaagcta tagtatgatg cgccacagta cttgtccatt
     1801 gcttgctggc ggagagaatg agccataggc atgtgacgat ccgagctggt ttctttatgg
     1861 ctttatcgtg ataggttcac tggtgatggc tacgaacatg acgagggcgg cttatcagat
     1921 ctcaatacca tggcataaac ttcaaacctc atgcaaatac actaggcttg cggagatgga
     1981 cgccatctac tctgagcggc cccaaactcg gtagttgttt ccgccgcggg gattaacatc
     2041 gcaggaagct tctggttatc aagaacaaac caccacagca ccttccttgc acattcaaga
     2101 cgactgaaag ttgaatcaga aagaccaccc cgccgcttgt agcagcacgc ctctgtcagc
     2161 ttgacggaac atgttccgtg ctgtcagctt gatttatcgc agggcaggcc gactctgtga
     2221 ccccagttct gtcctgcatg ttgcggatag actggtttca ttgagccctg ctgtttgtca
     2281 atagtttatt tcatctcatt cgttctttcg agcactattg cttctcgcat tatttacgcg
     2341 ccatggaaga gaattgcggc cacccggata cgcctcccag atgcaaatcc gaacctccca
     2401 cgtggtagaa tcaccaagcc aaagataatg cacccacttg caagaccagg cctcggctac
     2461 aaatacaaac caccttcctt tcaaatcgtc caagaggtga agacatagtt ccgcctcata
     2521 ttgccgccga gctacgaagt tcatctatca agggttgtgt gtctagagat gagactgggc
     2581 ggctcctgtc tcccgacgtg ttcttggacg ggaactggtc atcctccagc tcaaccacca
     2641 gcgaaatccc gaaacagcat gctacgccaa tccgaattga tcaggctccg gatgggccag
     2701 ctgcagactt ccctagcacc atccctcggg ccaacatatg ccgcccgggg ccactgtcat
     2761 cgttctggac agactcggtc gttacacgaa cacgaaggcg aaactcggtt gaagagaccc
     2821 caacaagacg aggagtgcca actagattcg gtgatcgatt cattgcaggc agagagggat
     2881 ctgcgacact atcagatcgc ttcagagcca acaaaccgcc acatgaactc tctacctcag
     2941 aacgtatcct tcgaagcgac gacgctacgg ccgatgcatt ttgtttccgg cctcgaacca
     3001 tgaggtcaac tggaagcaga tacagagcgt cgagatcaga tggaagtgac aggcgaacgg
     3061 gtaaaactcc actgattcct cgtttcccct cgggtagtta ccctggcgct aacggctgag
     3121 aggtactgtg cttggcttca caccaaataa tgccacgcat ttgacaaccc tcgaacgtca
     3181 ggtatgagtg tactaggcat gtcatattcc tgcctgctga caataatcag gtaagcgttg
     3241 gtgcggtctg ggcggtaggt ggcattgcac ctgggggtac agccgtcgat ggcggtcggg
     3301 gccggtacct gggcagcggc accaatgcgc ctctatttac catgcctttt gcttcttcgc
     3361 gcccaaagtc tgaagagaaa caagcaaagc acgaagcaag gctagcacaa gcgctagctc
     3421 tcgaccgtgc gaaccggacg ctcgttcatg atggttactt aactttccct cgatgtaaga
     3481 gcgagaagaa gcatcggact acggtagcaa ccactaaaac gatctggagt ggcacagaat
     3541 ggattcacga tggcagcctc cccggtaaat ctttcctata cgcgttcatg gcttttcgtt
     3601 gctgactggg ggcagaggct ctaaaggagg cgcgcgtgct gccaaatgct ccattcaagt
     3661 atgttgaccg ggaggtgtct ttgagcgtac atatctgact ttcagcagag ttctcgacgc
     3721 acccggtctt cgagacgact attattgctc cataatggcg tattcgccta cgtgcaatac
     3781 cctcgccgtt gggttgggcg ggctcctata tggttggtcg gaaacgacag gagtgacctt
     3841 gctgaacgcc gggattgagg atagttcttg gctcacctct gttgccttct catctaatga
     3901 gggaggtaaa tcaattttgg cctatggccg atccaatggc catttagggt tactctcact
     3961 cttcgacagt atgcttcccc gacttgaagc tcggcacccc catcccatat cttgcctctc
     4021 gtggcgaccc gtcacgacgg cccggcgatc actaagccca tcaaaccctg gaggagccgc
     4081 ggtgaatgct gaagatctga tcgtaggtgg agaaaatggc gacatatact actactccgt
     4141 ggagtggcct ggctcgtggg aggtggctcg ggacggctgg ccggggtcaa tgactttgtt
     4201 ggctcgcatc aaggtccata ctcaacagat ctgtggcctc gcttggtcgc ccaacggcaa
     4261 tcaatttgct actggtggca acgataatct gtgttgtctt tttgacgttg acagaatcct
     4321 aaagcctggg tcgaaagacg acaacgtact gggcgaggct tcgccaacct cgcatactcg
     4381 gagacctgag gcatcaatct cagcatctga acttcccggt gttttgagag gcagtgcgaa
     4441 tgttgatatt tactcgccca cagtgtcgac tttaagtcct ttgtcaccgg ctctaaatgc
     4501 aatacccatg ggttctccct ggaatggatg gtcaccggtg acctcgccat cagctcatat
     4561 ctcgccttca tttccaagcc agcctataat agcggcggct aacgttcttg cgtccccatt
     4621 catgtctcca atcaagactt acggagaacc cgcggcctca cagatatgga atcatctagc
     4681 ggctgtcaag gctattgcat tctgcccttg gcgtccacaa ctcattgcca ctggcggcgg
     4741 gtcgaacgac aaaatgattc acttctttca tacgacttcc ggagcagcag ttgctaccat
     4801 ttctgtcagt gctcaagtca ccagcttgat atggagcgtc aacaagcgtg agatcgcggc
     4861 cacttttggg tatgctcaac ctgaccatgc catacgcatt gccgttttta gctggccaga
     4921 ttgcaagatg gttggaagtg ttaagtggga tggcgaacac cgagcacttt tcgccgtgtc
     4981 ctaccctggc gggccaatcg gcgtttctca ttcatcactc tctagcttca ctgactcagc
     5041 tactcgcgac acaactccag ccgatggaga tggcaccgaa agcgccagag cgaatgtcgc
     5101 agaaaggcca agagccaaaa gcaatacttc cgtggaaggc tgtctgatcg tcgcgagcag
     5161 cgataagagc gtaaagtttc acgaggtatg gggtactggt cgaggaaaga ccatcactgg
     5221 aactggacct ggcatacttg ggggcagtga catcatcgaa atggcggagg ggattgacaa
     5281 ggaaggtgat attattcgtt aagggtgaga gcggggaggc tcagcttgaa gtcatcggac
     5341 gagcaagccg caagtcgaga ttgcgaatgc atctttctgt tggcataggt agaataagca
     5401 ggcttgagta taaacgatag tggtatttga caatcatgcc agctattgaa cttcaggcca
     5461 catggttgtt gacctaaata atcatggata tcgtcacgtc atcagaagtt cggccttctg
     5521 gagtgttgaa taattacgcg gtgtactcgt tgcgatgcag ctaggagcta caagactagt
     5581 cagtgttctg gaaagcccgc tacaaggaat tacatggtct gcaaacaaac tatgcctcat
     5641 cccggtaaaa accaaaagtc gacgtttagg ttctcggcat tcgcaagctg attaacttcc
     5701 gctagagtac gacacatgcg tgacagccgc actgcttggt cgcttagtgt tggccggacc
     5761 cattggtgca ctcagctgct caatcggtct ccaaaagtag ttcataccag cataaggcgt
     5821 gctgaagcca aaggctgttg caaaattgcg atgagtcaca tacaaaccgc cacgaagata
     5881 tgaggtttcc tacttgaccg cgtggacatg aacatctccg tgtcggttgt cttgccacct
     5941 aaccactagg aagcaacgtc acctttcatg ctcaggcgag cagggaggac tagccataat
     6001 gtctggtgca ttcgaggtca gagcggagtc gtccagtcca acagcagcga actgcgagga
     6061 actactccag cagggcgcta tcgcccatcc agatccggat atttcaggtg ctggagtagt
     6121 gctagccttc attctcagtg catacatcac ctttttcatg gttctggttg tttacctcgg
     6181 cggtctggta gactctaccc tgctgaggcc tgtcgatcgc caaatatttc atattcaacc
     6241 atactcgcca agtcgaagac gaccccaact ccatgcctct gttcgcaagg ctgtgcttgc
     6301 cctgagtgat cagcagattg ttacgggcat cgcgatcatg ggtgcaggat tccaagggct
     6361 gagaacaggt agcatatctg tctaccactt ccagattgta ctgtacttgg cttggatgtc
     6421 gagcagcgtg cacctttcag ccattacact gctaggaacc tacttgcagg agcatcgagg
     6481 tataatgata tggcgtctct gtggcatgag tatattattg gttatgctca tcatcggact
     6541 cgtaccgact atcagcaatg actggggaat attttggtgg aatggaatgg tagacggaag
     6601 gacaggatgg gccattcctg ccaaatgctt ttggggcaag ctctgggggg atggtgttgg
     6661 cccggatgca cctctaggct tcatcatcct ggctatcagt tatatctgga aggttggcgg
     6721 tctattcagt attacaagca cggcctacaa ccgatgggcg cgaagcccct tggagactct
     6781 cctggtgtta ttactgaaag tccccgctac acactcagac agcgatatgc atccgcgact
     6841 ctggctctgg ctatttcggt taattcttgg gattgctctc ccactattcg tcatacttga
     6901 gtgtgtatcc tcttttgcgg cttccctctg gatctctttg actggtctgt tattcggaac
     6961 aatccaggtt ctggtaccgc gaactcaaat gcagccttta actggatctt tggaaaatac
     7021 ctgggggttt ggacaattag tccctttgat actactgatt caacctctgg gagcaattat
     7081 ggagcatgtt tggaccaaag atcaatctgg gcttcaccgt caagacacta atcatacgcg
     7141 ggatgacgca gctacctctt ccttcgcaaa tccatttgaa ctggacactg gagcaaacgg
     7201 gaagtcaagt ctcatacaac ttatatctgg acgatcaccg atctcttctt tttcgatccg
     7261 agacaagaaa caggaaatga aagccctgct tttctcaagc aagctgtttg cgactctcgt
     7321 atggctcgtg caggcagctg tggtcactat ttgtgttgtg gttttctact tcgacgcaga
     7381 aaccatcggt aaccagaggt ccaacaactg ggagttcatt ctagaagcaa ttgctgcatt
     7441 tgctatattc ggcttcctaa tgacggtagt actctcaccg ttcagccgaa cgggcaaact
     7501 gtaatgggcc ctcatatttt cattcctctg cgggggagga gcggagaact ggttacgcct
     7561 tgctacggta taataccaaa tcttccttgg aaatctggac ttatcagacc tatagaacaa
     7621 aatatgacac agactatata agaccagaag agcaaccata cgctgcagtt catcttatgc
     7681 catttgactg tggaatcgaa cactgctagt cgggattcgc gaggccccaa ctcttcatat
     7741 accttggaag tattatatcc agcgtagcga ttgcttataa cagttctata tttgcagtga
     7801 ctgtctcagg cgacttcaaa tgtgctttgg ctaatggtct ccgctgagat gcaatataat
     7861 tttcagtgac accgtaaaag tgaaggtgtc ctggctacta agaatacaaa actgaacatg
     7921 cagacaggcc aggtcataaa caatgtgcat gttcaacgat gcccagagaa gttgatggct
     7981 ccaatataaa gccacatata acatgggaaa aggggggagg gggaggggga agagcttggc
     8041 aatattattt gtggcggcgg agcattgtgc aggagctctc ttactacatc ctattagaga
     8101 ttcaacgtag acatgctgcc ggacaaccca agacaaatct gatttctcta gaatattacg
     8161 cacgtttgaa aatctctcat tgatcaaatt gagttagctt aaaagtggta tttcgaggcg
     8221 tccaggggaa agggcttgtt gtaacccttg cgagggacag accaaagacg tgcgacaaaa
     8281 gacgtacgtg ccacgaacaa gaatagaaca aagccagcaa aggccgatat caacgccgct
     8341 tatggctaca ccgagacact gaagattgga caccatgaag gaaatctttt agaacttggg
     8401 attgagaatg tatgaccaga tcgccaaatt aaccgtagcg attagcgctt gttacaggtc
     8461 tcaacagtgt cagcactaaa aatataaacg ccgcggatgc tgccctgtgc atctaattca
     8521 tttacttgag gctgcgcgaa gtaacctcag tgggcacaat ggcacgtgtg catcggagcc
     8581 gattccttcc gttgttcaac gccctggcac tggcccttgt cgtgcatgtt tactgcaaca
     8641 ccacctccaa taggcagcca ggcggacgtg atatacatac cgtacaggac ctacacaaaa
     8701 ccaaaatagt caactgcgca gtaacgtatc gcacccatta gccactgcta atgtctaccc
     8761 atctttccgg ctggcggcaa aagcgggcag aggagacgat cgtcccaggt cgttgataag
     8821 gctgtcaggt cgagatcaga ttgccccacg aggcggacgg gcctcacggg tatctgcgac
     8881 aacatacgct atgaccttag caaactaggg aaaatcgggg acaacgtgcg atgcgagctg
     8941 caaagatctg ctggaggcgc cgggcggcaa ccccaaaacc gaaccataaa cagagccaga
     9001 caaggcagtg ctgcgaggtc cgctttggca aagcttccct tgccttcttc ttggggaaga
     9061 ctgcagatac ggcaccatcg ttgcatcgtt ggcaagtagg ataaactgga ggaagggctc
     9121 gtttgctctg ccgcaatagg cgcgggggtc tcacccctgc aagccacggc ctagcgagat
     9181 gattgtcact actctgctct gatgtttcat ggggcaaact ttcgtctgcg ctccttttcg
     9241 cttttatggt atcttacttg ctcaatgttt cccacttgaa aagtctggct cttatgtccc
     9301 ttcttcgcca attggatcct tgggttggcg gcatcatggt attttgccgg cctgtgtgca
     9361 ctgcgccgta agacacccac gatggcttcc catcttccta cagagagcag caccctttct
     9421 ccactgccag aacttctacg agatggtctg attgccgtaa ctgtcttcgg cttcctttcc
     9481 atagtaacga cgacgctcct cattacctac atcacgtatc ggctagtcaa atgggaacgg
     9541 gtggtacgcc gaccatcgag ccggagaacg gaatacagca tcgaagatta ccgcaattgc
     9601 gcaaggagtg acgacttgtc cctcgggtta gaagaacggc actaccatca actcaaaaca
     9661 aagtccaagg aaccactcag cgagccggcc acaccactga agcaggatga gttccctaca
     9721 gctgcgaagt tagatgtgaa gtggaacccc gtacttatgc tcgtgtacaa cctgctatat
     9781 gccaatctga tggaggcgct ggcatttttg ctgagtgtgg catggctcag acacgatggc
     9841 atcatcgtac cgtcagccgc ttgctggaca caaggctggt tcatgcaggt tggcaaacta
     9901 gtatcaagcg gcatgttggt tctaattagt aagtcggtgc cttactcctg gcgtcgtaat
     9961 atcgttgtag agattggtat tcgattccag acctataatg atggcatgct agtgtaccat
    10021 ctttctgacc gtttggctga ctttattctc ttaggtatta actcctactc aacgatcgtg
    10081 cgaggataca agccatcgcg acgtgttata tatatcgcca cggctgccgt ctgggttatt
    10141 gcaatcactt tgcccttaag cagcgtgctg accacaaaga atggtatcga tcacggtgga
    10201 ttctatgcta gagctggtgc ctgggtaagc cgtactcatt accacgtgtc cgtaaactaa
    10261 cccaattaaa agtgctgggt gaatcaagcc tatggtacgg aggcattgtg gcttgaatac
    10321 ttctggattt tcttggccat gggcctgacg gtactacttc tcggcgtcac tcttttctca
    10381 atgctttgga acaaccaatc tgctcgccat ttgccgtcgc aggtttctgc caccgcaagc
    10441 gggatggaac tcagagaaaa agacgaaccc ccgaagccct ctgggcagca ccctgccttc
    10501 ttggcctatc aggccattta tattctgtgt acagccccgc tcgcaattag ccgtatggct
    10561 gctatgggcg gcgtaaaggc cggttggaca ttctacagta tttcaggctc tcttattgca
    10621 tcgcatggta cgtttttatt gcacctttca atcttttgcg tcatatcacc acaaaactgt
    10681 accggtagat ggtggcatta tccaaacttg caaacttata tcacaaccct tgtttgttgg
    10741 ctcctggcat ctgatacgtt ttaggatggc tgaatgtctt gttgtggagc accactatca
    10801 tctttatagg ggatcatgac attcgagaaa ccggactcga ctggttttct tttgtgcgta
    10861 cgccagagag aaggtatgga aatctggtct tggttcgagg aggccaacag cctgaggagc
    10921 tcgatccgaa ggattgttac agctcttggt ggtggccttg gcggtttacc gggcctgaca
    10981 cagctgatgg acttcctgaa catcatcatc accgcactgt gagtcaagag tctttcagaa
    11041 gaagcatagg tgctcaagaa gatcacaata ttcagttgga agtggtgaca acagtagtag
    11101 tggaggacgc agacttgagc agcctcgagc aagggtcgcc aaacagcccc aaagcgaggc
    11161 agcagatgtg ctctacatga tagtatctgc caaggcatat tggttttctc taactctcac
    11221 cccagtttcc caatacgcga cttatgcgaa tgctagactt tgccaaaact actagtaaac
    11281 tgtctgacaa gctcctatgc tcgtaagtct ttgttgagta cggaaaacga ctttaatgca
    11341 gcgacattga tagcccttca ttgccgccca tgccgactcc ttgaatacca gctactatta
    11401 gactacgtca gacctccgat tctctcgctc gaacatgaac tcggcttatt gatatcctaa
    11461 caattcgata ttgtttctcg gggttttgaa ttcggcgtca ttttgacttt gtaactggtt
    11521 aacattcttc cgtcgtcagg cctgaattaa gatagtccaa ttgacgacgc gggacgcata
    11581 ggatacatat aagcaaggaa ggttatcgag cccttcaact tatactgatc cttcggccac
    11641 atgcgggatg ccaagtaggc agcccaccaa tgttgcttat gtcttgcaat gttgagcgcc
    11701 cttgaagcat tgtaccgaat gccttagagt tcaatccgaa gctgtgagcc aaacctgata
    11761 cacatcattg acagcttccg aatatgcaat aatcccacat cttcattttt gccgaacgtc
    11821 ggtgacacgt cgaaaggtca tctcgcacca cagccgccag gctagaaaga tgtttctaca
    11881 acacgccatt gattgtcagg cctcattcat aatactggac acctatattg atgatgtcgg
    11941 ggtaatgtaa tctaaatcat aatctactgc taaggctttg gccccgctga cgttgtggtt
    12001 tcattgcact atccgcccaa gcctaagtac attagggcaa cacgcttgga tgcaactggt
    12061 ttgtaaattg atggacgaat atttccgact gtgttgtacc aagtttggat tgaaaaacgt
    12121 aattgcatcc atactttggg cagcgctaca tgtatatcgg cctgagatca ccactgtcgc
    12181 tggtgggata ccgttgcagg cccagccagt gttgggtacc atcatattga tctgggtgac
    12241 tacagcgctt tttcacaatc atttaatgat atatttatta gctttatacg tgggaaacat
    12301 tatgtgttgc agaaagcgaa ggtgatagcg atgatgtgaa tacaccaagc ctagcatcat
    12361 cccggcggaa tgggatcagc accggcaccc tgcgtcatgt gaaacagtgg cgtagaggcc
    12421 gatatctgca gcatccattt gtaacgaata aagaattagt aaacttccgt tggataacgt
    12481 tatgatgcat tgtgaaatcc gcctatacgt aagttaccag cggaacccct ctatggagct
    12541 tgctccggga taacaacgct tctttgttgg ctcgtgatac tatgttgaag ggataaatat
    12601 gtgataatca gcagggcaga aaaataccgg gtaaagaata ggattcacta cgaattgatt
    12661 aagcttttga aatatagcat tgccgttaat cctcccgcag cataaggtac cccaacgtgc
    12721 atcccctgat tcccctctag atttagaaga ccagagacgg gtgcttatgc gcgcaacata
    12781 caattgctga cctgcagcgc tgacaagagg cttttgtcag gaactgccaa tcaagaatct
    12841 ccgcgcactt gggctttgag gaagccagtt tgtctgtttg cgctgttgct atttgtttgt
    12901 ttaatatttt cgggctctct gcaggcctgt gtcagttcaa gttacacccc actaaacgga
    12961 gttattagct gcactgagtg ccggaagccc gcagacgaag cggctagggc acttgtgtcg
    13021 cacgccattc gacttgactt attagcaact attcaacagc actgcaattg aactatcagt
    13081 ccctgggcgc tccaatcgct acaacaagaa taccgtacgc catgtgtcat cagccccacg
    13141 tgaaacgatc atattattat actggacctc aatttgattt tacgctagga atatctccca
    13201 gggggagggg gctcgtttgc caatgggcct gcttacatgg atcagtccca ttcctcccag
    13261 tggacggacc cggcgccgcg gagatggtag ccgcacggga aacaccggat ctttgggtgg
    13321 gctcattttg acacagattt tacaagctgc atagaccatg tgtaagctcg ctaagagcag
    13381 ggacggattt tctggaatct ggcttccgct tttgggaaaa atccaagttt accctgtgtt
    13441 gtcgtggaca tcggctttgc tttctccggc acatcacctg tagaacctgg catttccgaa
    13501 ggcggtcctg gaggccatct atagttatat aataccacca tggctcgtcc gatttatatt
    13561 taaccaaata accaacagac actttcgcat tggacatctc ttgacatctt ttcactcctc
    13621 actttccaag ctcggacaag atggtggcgt catcacaagc cgtatcgcat acctcgttgc
    13681 ccactccgaa cttgggcgta tcaaaggggg cgcaaatctc tgcacctttg accctttcac
    13741 agctggccat cgttaaatca acggcgccta tcctcaagga aaatggcgag aagatcacca
    13801 gcctatttta cggcaacatg attgaacacc acccagagct acatcatatc ttcaatcaga
    13861 cagggcaggt caccggtgcc caaccgcggg cgttagcagg agcagtgttt gcctatgcca
    13921 gctatgttga tgacttggga aaacttcaaa ctctcgttga gcgcattgcg cacaagcatg
    13981 ttagcctcac aatccagccc gagcagtact caatcgtagg aaagtacctc attgaggcag
    14041 tcgcaaccgt gctgggggac gcagttactc ccgaggtagc tgatgcttgg accgcagcct
    14101 atgcagcttt ggcagatatc ttcatcaagc gggagaagca gctttatgac tcacataagg
    14161 actggacagg atggagacga ttcaagattc agaagaaggt tgaagagtct tctgagatta
    14221 cgagcttcta tcttgttgcg gaggacgggc aacctctacc caacttcaaa ccaggacagt
    14281 atattagtct tcatgtttcc atcccagaat ttgggtatat gcagccgagg caatattctc
    14341 tgagtgacgc gcctcacggg gactactacc gcatcagcgt caagaaggag tctgggcgag
    14401 acttgggccc gcgaggatgg gtctctaatg tgctgcacga aaattacaag gagggcgatg
    14461 ttgtggaact tactcatcct actggggagt tcttcgttga tccagtcacg gatgacacag
    14521 caccaatcgt tttgctctca gctggcgtcg gtgttacccc gatgatatcc atccttaaca
    14581 gcttggttgc tacacactcg aaccgtccga tctcatggat ccacggcaca cgaagctcgg
    14641 agttgcaagc ctttaaggaa cacatacaaa gcacatgcaa caagagccct aatcttacct
    14701 ccaccgtctt caattctcac gttaccaaaa ctgacgtgaa aggagttgat taccaatttg
    14761 atggccgcat ggatttgaag aaattgcatc aatcgagcgt cctgttcctt gacaacagga
    14821 gaactcagta ttatgtctgc ggcccaacga actttatgaa tgatgttcgc agatatttga
    14881 tcaccgatgg ggttacaagt gaaagagtac acgttgaggt atttggtgta ggagacggag
    14941 agtagttgtg atgaaaaacg gatcctactt gccatttgcg atttcttgat tgaaaaacat
    15001 tgttttagat gaacaagctc aattgagagc atatacgtgt acataatatg gagcgaggca
    15061 cacttaccat aattgttcac aatatatcca aatgtatttt tcttccacat cttatttccc
    15121 cgtcttctct tcttgcgtca tccgttctta tatgtttcat cccgcctcag tacctggtgc
    15181 ccctgaagct gcagtgcatc tgaacacgat gtttcgggat acgaactctg gctccgacac
    15241 ttgctaatgg cctaggctat cgaccactta cttctcaccc gtaacgtgat gggggtgtat
    15301 gttgttggca ttgccaccca gtatacgcac ttggatagat ccacatcagg cgtcacctcg
    15361 tgatatgaca cccttcgttc cgcctattga accactcttg atgatcgcat cctagcacca
    15421 cggttgggct aagaccacga ccaagaatct gactcatttg cgagccctga ttgaatgatt
    15481 ggaaggctaa aagatgcgtc cacagtgtct cggtagtctg agtcatcaag gctacgacct
    15541 aatattaaat gggatctttg ctgcatggcc tgcgtttgca tgcatatgtc acaagcctat
    15601 tcttagtgcc aatcggagca gacaactggt tgtcgcatgt tatctcccta catacaggtt
    15661 gggtgccggc cgacgaagct atggtgatat cttggcacta cggccttcaa cattggcgga
    15721 aagctgccgc atctgatgat cctgatgcat gcatagcctt gtgctactta gattgaatca
    15781 tctatcgact gctgcatacc aacataggtc gacagcgctg tctctattgc aatcacctgg
    15841 ttatcttatt ccattcaagt taattgcatg gttctccttg gttatctgag gatgacagac
    15901 acattgccaa gactgacctt gcaagctagc gccatatcgg agttcgagcc agctgcaact
    15961 atcagagaca accttcaacg gataccagta tttcgccctg aagactgtgt gcagagtcac
    16021 catgagcaaa catctttgga tacaacggtg ccgtgattca gcaatcaaag cccttagtgg
    16081 cctgaaatgc atatgttttt gcttttttca tacgattacg tctgtatctg ttgcgttgcg
    16141 ttgcaggtag gtttggctgt tggttctttt ggagctctgg gaggaaccga acttgcctgt
    16201 tgagaacgtc actccccaga ttgaacttcg aggtgcgtgg gcgtctgtca aatcaacgcc
    16261 acagcagaag ccgcccgaat ttgctgagtt aatggctcca gaatcccaat cgcacagcac
    16321 caaggcgctg tatgcacgta cttcgggcac gggcttcagg catacccctg cgcttctaac
    16381 gccatgggcc aggcggatgc aggggtaagg ttacattagt acgacatgac catgtgccaa
    16441 tggcaaacct gatcgcttca agtcaggttg gaactgctcg agagctgagc ctctaccgtc
    16501 accgtttcca actcagctga agcgcctcga ggaaaaccat tgtgcggcgg agctgcgtgg
    16561 ttggggcgca tgtgggttcg gttgagtgtg atttgggacc cttgcatgtc tcacggttcc
    16621 ctcccggggt ccgttggacc cacccgttgg tactactttg acaatattga agtgctagtg
    16681 gcgcaaagat cgagatagga ctaagctgaa gatctgttcg tcatccactt tggccctccc
    16741 tcaggtcagc caaatcaagg tcatgcggca gaatcacgag tcgcgattat tggcagtccg
    16801 aaagggccga gcctgaaaac cgaacctaga cggcggctgc ggtttgtctg tctatgatct
    16861 ataagatata cttgctattg ccatgaagcc atacgcctcc taagcgaacc tccaacatcg
    16921 tcgttcgtaa cctgtaactt cacatgctag ccagataatt gagtggtctt gcaattatca
    16981 tgttttaact tagctgaggc ggtggcgaga ttgtgtgcca agctgctagg tcatatatac
    17041 aaaaggaccc agtcgctgga gggtgaatga ttttcatgtg cagccgttgc gtaatacaga
    17101 cgccgagatt ctaatccgat tatttcattg ccgcacagat ccgtagggtt tccatttccg
    17161 tgtgtgtgcg cccgtatgct cagcgcaggc cacagctgaa ggaacctgca gcaggttgtc
    17221 aaggattata ccagcttcgg caacaagtta ttgggtcagc cttgcatctc tgggatactt
    17281 cacaccattg gagagtgtgt gtagtaggtc tgcagggatg gtgccgacca taagtcaacc
    17341 tcggcggcct gtcactacgg accttcactt tcagctctgt cattggtcgc tagcaactta
    17401 atagcttgag cgtgtcacaa atacgttgtg gatagagggg ggtgacgacc cagggttacc
    17461 aacgatttag tcaaagattt cggaactatt ataatcattg aaccgaataa agattgctgg
    17521 atctgtctaa ttgtaatgat cggtatgcag tccatggatt ctacgtcctg caagccatgc
    17581 cgatacatgc cgcagtacgc ctcagccctg cccggggacg ggaaagcgaa ggatctagta
    17641 ctacataaac atggagggat gccaagagta tgcctattcg ttaaatttat gcgaccgtag
    17701 cggtttgtag gtaagaatcc tggtactgta gtcaatggag ggacagggct atcccttcgc
    17761 ctacagagct cgaaacccct tcgtgtggtt acatgtatgc caagtaccgc ggctgatgat
    17821 ttgaagagca cctgacttca gcgttatgaa gccttgagaa atgttcaagg agattgaaga
    17881 aaggaaatgg tattggccat agataatatt cttttgattc attgtggggt acaccaatgc
    17941 ttaccgagcc ggtccacgga tgcacgagat caaggctctc tgctcccgca tttgggcttc
    18001 ggggctcgga agtcctctga tatccccgac aactgatcct ccactatcag atcatacaaa
    18061 cgacacctga gaatgttttg ggtttggcct tgtatacatg tcatgtaccg atccaccatc
    18121 tttgcaggat acaacagatc atgcagttgg gtcgatacac atgcacaggg cggtctccac
    18181 tccacctgac tgcacctaac caccgtgggg gctgattcgt ggcagatgat ctattaatcc
    18241 tccaaaaaca gtccagaata tgctaggatg ttggttcggc ttaggcaggt tgcggcgaga
    18301 agtgcaaaga tccgggcagc aggctgccgc ttctaggcct tgacttaaat cactgggcaa
    18361 gagtagacgg ggctattcaa ggtagcgtcc ttcgataaaa tgtcgcagtt cccagacatt
    18421 gttctatgtt cctgtttctc gggcgatcaa aatcttacca gagcgcatta caacatattt
    18481 ctgcctgttt tgttagccag gaaacaaagg ctgcttagtg ccataggatg gcagtgcctc
    18541 caactcgtaa ggcttgcgat agatgccact cccagaagtt atcttgccgt cgtcgcggag
    18601 attctgaatg cgagagatgc tttagatcag cacaaacctg caattttagc ccatctcttc
    18661 gtaatacaaa ccgacgtcgt caaaaacttc gatacagtca agtgccagga cagcgaactg
    18721 atttccagag gctgcggcca ttatctcccc gaagctcagc aggtgcggct tacattcctg
    18781 attcctgtgc tagaaagata gctgaacctt actcaatagt ctatgaaatg acttctagga
    18841 accatccaca gaccctgcca aagctgactg catatttgga tcagccaata gcactgcttg
    18901 atgcaccgag cacccatcac cttggttcaa tacctccatt atttgacacg aattctccaa
    18961 tacacaacag agagcagccc ttgatcaact tttggcagat tccccaaagc ttagccaggc
    19021 cgcttgccac tctacgcgga gccgatcaat tcagttttcc ggactcgttc tgggccacgt
    19081 cttggctggg gctatcgtta gatctaaaca gttcgctccc agcaccattc catgaaccgt
    19141 atccccaaat tatgaaagca ccttattatg aagatcacct gcccaattca aattggcagg
    19201 cgtacagaga ctctggaact gaattggaaa tattccgccg cccagctgga gatagcgttc
    19261 agattagaaa gaactgcagt ggtttaggta ttagttagaa gaatgcgatg tgcaccatat
    19321 atcaatataa atgtaagggg aaaatagtat atagtctata aagaacgaga cagtagtgaa
    19381 tatcaagttg cgttgtataa tcacccattt caaggtcttt ctttcgattc tcgtgagtct
    19441 tgtaatattt gacaactttt cgtacaaatt gaacctggtg cagcgacgag actggccacg
    19501 gcatgggtct tgcttgtatc agaatggtcc gtggcaagct attggctaca aatcagtcgc
    19561 agatgtgatg tgctcttgct tgctcatgac tgtttacgag gtttcagtag aaactcttgg
    19621 caattgaccc cgtcccgtgg gcctaaaatg atcggtattg ggctggcaaa taggagccgg
    19681 gcctacttac taaggtcacc aatagttctc gcccgaagta tcttggactt cagcttcggc
    19741 gatgaagggc aaatcagatg tcgattactg gaagctatgc aactgatatg acaagtcgta
    19801 caattgtatt tatattcagc aagtgcctgt cgcacaatgt ggataatcgt tcagcaaagg
    19861 tctcactaga tatgatcatt agtctatgac gattcaacct tgcgacacag atctatcatt
    19921 ggccaggttc cttagtcctc tttgtcattt ctattaacga tctcgtatag acctccgatt
    19981 tcaccggctc cacctacaga atgtatagga caccgacatc agagccgatt gctatcatag
    20041 gaaatagctg ccgattcgct ggatctgcca cgtcgccttc gaaactgtgg gaagtgctat
    20101 cagccccccc tgatctttcc aaagaggtgc cccaaaatcg attcaacgct gctggtttct
    20161 accatcacga tggtgaatat cacggaacaa ccaactctgt caaagcgtac tggctggaac
    20221 aagaccacag agtattcgat actgcatttt tcaatatcac acctaaagaa gccgaagcaa
    20281 ttgaccccca acagcgaatg ttactcgaag ttgtctatga agctatggaa tctgctggct
    20341 ataccctgga tgggtgctcg ggaaagaaca tagccgtatt cgctggagtt atgacagcag
    20401 actacgacac attgtctcag cgtgatgaac tatcagcaag tcagtattac gctactggaa
    20461 atgcccggtc cattatctca aaccgaattt catacttctt caacctgcac ggcccgtcga
    20521 tgacgatcga taccgcgtgt agctcctcct tggtggctct gcaccaagct gttttgagtc
    20581 tacgctctgg ggaatgtact atggcatatg ttgctggtgt gaacctcatg atcactcctg
    20641 aacagtttat agtagagtca agcttgcata tgttgagccc tagcggcaaa agccgcatgt
    20701 gggacaagga tgctgatggc tatgcacgtg gagaaggtgt tgctgcgttg ctgctcaagc
    20761 cactttctcg ggcactacaa gacagagact caatcattgg agtcattcga gaaacaggag
    20821 tgaattctga tggtcgcact aaagggatta ctatgcccaa tccaattgcg caagctgcac
    20881 tcatcaaagc tacatatacg aggtcgggtc tggatccccg acaagcggga gaccagtgcc
    20941 agtatttcga ggcacatggg acaggtaccc aggctggaga tccaaaagag gctgaggcca
    21001 tacacgaagc atttttcggg ccatcgtcga gccatgtaga tcttggcaag aagatgttag
    21061 ttggggtaag ggccgcattc tcacaatctt gtgcatgtag cgctaatgtg atatcagagc
    21121 atcaagactg tcataggaca cactgaaggt gctgctgggc ttgctggggt tctcaaagtc
    21181 ttacaagcca tgaagaacgg tgcggtacca ccaaacctac acctcgatac cttgaaccca
    21241 agcatcaagc ctttctataa gcacattgag attccaacaa cgcttgtgcc ttggccagag
    21301 acaccagtcg gccaacctaa aagagccagt gtaaactcat tcgggtttgg tggaaccaac
    21361 tcccacgcaa tcattgaagc atacatgccc gaaatccaca accaagtagc attccagtgt
    21421 aggacttcct cgcaaacatt actcgcacca cctcacaaac catatagctc tcaatcccaa
    21481 ctgagcaagg cttgtggtat gttaccaatc gggctgtccg cttcgtctca aaagtccctg
    21541 gcggctgttg ttgctgtatg gcgaaaacag attcttcgcc atcccgacat taccctcaat
    21601 gagatcagct ggcatctact tgtacgacag tcggccctgc catatcgact ttctatgtcc
    21661 gctagatcaa cagcagaggc cgtggtactt ctagacaagg ctttagacaa gtttgcacaa
    21721 agtggcgaca tcggactgag accccaacca cctggcgaga agccacgcat ccttgggatt
    21781 ttcaccggac agggagccca gtggccaacg atgtcgaggg cgctgcttct atcgaatagc
    21841 agataccgtc aaacaatccg ggacctggac cacgccttgc agtcatgccc caacccgcca
    21901 gcttggagat tggaggagca gcttcttaac gaaggggctt cttctcgcat ccatgaggca
    21961 gagatttcgc aacccgtgtg cactgcaatt cagctgggcc tagtggatct cctgagtagt
    22021 ctgggcgtga cctttcatac cgtgattggc cattcatccg gcgaaatcgc tgcggcatat
    22081 gccgcaggta gacttacatc gagggatgcg atcctgatct cgtactatcg cggtttatat
    22141 gcctaccttg ctggaggccc tggcggcgag aaaggcggca tgatggcggc cggcctctcg
    22201 gagaatgaag ccctgggctt ctgccgggat cctatattca acaataggat cttcgtagct
    22261 gcaagtaacg cccccctcag tgtgacgcta tctggagacc aagaaacaat tgagctggcg
    22321 aaggacaagt tgatccagca gaataaattc gccagaatca tccatgtcga tacggcgtac
    22381 cactctcccc acatgacgca acctgcgata gagtacacga aggcactccg gaactgtgac
    22441 atatcccccc tctcgggtcg caacgaggta cgatgggtct ctagcgtcta cgggtttagt
    22501 ccaggcagtg aaagagatct cggtgcagag tattggaaag acaacatggt ccacgcagtt
    22561 cagttcaaag acgctttgat agccgcagtc gaaggacaag agccatttga ttgcgcactg
    22621 gagattgggc ctcatccagc acttcagggg cccgtcactc agactctgaa ggcttcggcg
    22681 gtttcgctac cttatgccgg agttttggaa agatcgaagg acgatctatt agcattttcc
    22741 aacttcctag ggttcttatg gtgtcattta ggtccttcag ctatagactg gcgccgctac
    22801 gctgagcagt ccaatgaagc ttggcttgcg cattctcacg taccggacgc accgacatac
    22861 ccatgggacc actcccagtt ccattacagg gagtctcgac tatcacggca ataccacttc
    22921 aaagaagacg ttcctcatga actcctagga gtgcggaccc gcgatgataa ccaatttgaa
    22981 ctgcgatggc gtaatatact ccggctggag aagatacctt ggctagagca tcacagcttc
    23041 caagggcagg ctcttgtccc agcgtctgct tactgcatca tggcttttga tgcggcacac
    23101 actcttctca aagaaagacc tgcaactctc atcgagatca aggacttgga tattttgagc
    23161 ggcatcagtg tcgagcctga cgcacaggga actgaagtca tgtttaccat gtccgtgact
    23221 agtggagttg ggaaccgagg cttagacgac ctactagaag caaaattcag tctctcatcc
    23281 tgtgcagctg atgggagcac cacgatgaag aggaatatgg ttggcaacct gcgcattgtt
    23341 ttgggggaac ctcgccctgg cgcactacct ccgaggaaaa gacaaggtgc cgagacgttg
    23401 tcagctaacc cggaagcctt ctatcggatg atggataaga caggcctggt gtatagcggg
    23461 cctttcaggg ccctcaactt tattgagcgc cggttcaact tctcgtctgc tggccttaga
    23521 cgccaccaca ttgaggacag taccagtctt ttgatcagcc ctgccacgct ggacacttgt
    23581 cttcagtctg cgtttttgtc gtatgcctcc ccaggtgatc gatccctgtg ggccccattt
    23641 ctgcctacgc acattgatag cattcgcttc aacattgccg cgcttaggca gaacaccaat
    23701 gggggcttgt tggtcgattc ccagttgtcc agcatacaac acaccacgca agaatccaaa
    23761 gcggttttca ccgcggagat tggaatattc aatgataagg aagaaatgga gattcagatc
    23821 gaaggccttc aggtaacatc aatagctaaa acacgaccag aggacgatta cgagctttac
    23881 ctgcacacgg ttgtcgacgt cgaccccacg gatgaaatcg tgcgggcagc aatcaatact
    23941 cacgggaagg cagacccctt gctcgtcgag acttgcgaca gacttgctca tttttacctg
    24001 catgatcctc agcaatccat gttgggattg tcgagcaagt ttagccaatc gacagtacta
    24061 caggagtgcc actcgtacca accaggtccc acagagcaga tcgagacact agtgtgtagc
    24121 tcaccctacc gtcaatcttt gcgacttctc caacagatcg gatgcgctgt tcctcttctt
    24181 cttccaggcg ccatcgatca agttattcgg gatgctagcg cagaagtcca gttcagccgg
    24241 cacattcaga gagttgtgca gcaatttgtc cacaagtttc cgcgcatgaa tgtgctcagt
    24301 atctcggcgc caggcgacga aattgaacat tccatcctct caggccttgg tacaacaatc
    24361 atgtcctaca caatggcttc aattgaccat gatgccgcgg atatattacc agcaagcgaa
    24421 ggtgcaaatg acacaggaag caggatgcac aaagtcaagt tgaatcttga ccaagccata
    24481 gacgctcaac tattgactgg agattccttc gatctcgtca ttatgagtac ttcggtccta
    24541 cgggcagcca atgtttctac gaccctccac aacgtacggg ctgcaataag aaacggtggc
    24601 ttcttaattc tcatgcaact accccagagt gctttgagag cagggatcag actcatcgcc
    24661 gactcacaac ctccaaaatt tcccttaagc atatctgagc tagtagcaaa acacattgat
    24721 gggtttgggt tcagaaatgt tgcaagaaat gctgatcagt tctattccca tgattctgct
    24781 ctagcagtcc gccaggttga tcacctaacg gcggatttct tggacgcagc cttgaagcaa
    24841 tcgactgttg atatcagcga gaagttgttg ataatcggtg ggacatctag gcatcttgag
    24901 aggctggcat atcgccttaa agatcgcctt gcggccttgt gcggtcggat cgatgttgca
    24961 gagtcgttcg aagagatgga accatcggtt ttggaacaat gtacttccac catcatgctt
    25021 gccgaattgt cagaaccagt cattactgca atgacagaga agcggctgtc acagttgaag
    25081 cgactgctac gcccgcaggt atgcgctctt tgggtcacgc gcgaggcgcg atccggtaac
    25141 ccagatcacg ctgccacatt tggcttcacc agaactatcg cggctgaagt cccaaatctc
    25201 aagatacagg tcctggatat ggatacactg gataacatgg agtccttgat agccgaggcg
    25261 tatacacgcc tgatttacac tgattcattg gccgaggaca ggctgtggat aagggaaccg
    25321 gaaatacaca taaaacaagg acgacagatg atacctcgcg tactgcccct caaagaggcc
    25381 aatgatcgag tcaacgcaat gagacgtgtg gtgtctcgat cgatcaacac cattcaaacc
    25441 cgcgtggacc tcatcacaac ctcagatcca ggcggctggc cacgctatga agcgaagcag
    25501 tccaacaaag actgctgggc gaatcccaaa acagggtttg tgtccataca gactgcctac
    25561 agctctgctg aagcactcaa gctcggagtt cgaaatttca aacacgtctg tattggccga
    25621 gatatggata cgagtgctct cacagtggcg ctttcatcat ccaatgcatc atatatccgc
    25681 gttcctgctc actccacgca agtgatcacc gatgggtacg accgattatc aaattttgtt
    25741 catacgctca tgcgatatat gacggcattt ataatctgta gccagacccg aggccggcca
    25801 gcagttatcg ttggggcaga tccggttctc ctcgattgcg ttgagcagat cgcctcagct
    25861 caagctgcgt cttatcagtc ctggaccgtc tctgcaagca tggactgcgg tccctcgaga
    25921 agcatcattg tgcatccaaa atcaacagac agccagctca gaacactctt cccccctgcg
    25981 ggctgcatta tctatgactt ctcacctgct aatggtgaga tgtctaggcg gtttctggat
    26041 ttgctcccga gcaattgcga atatcaccca ggtccatccc tgttaagtcc ctataacggc
    26101 tatgagacac aggatacaac agctatagac ctgccgctgg actcaatctt ccgcgaggcc
    26161 gtatccatgg cagcccaaag agcttcagcc gacagtatgc ctgcgttcga gacaatatca
    26221 gtgaatgtgt tgattacgcg caaaatgcgt caatctccga tcaacgtgat tgactgggcc
    26281 attgagcgcg acacggttga ggtcgtcaaa cctctagtcg aagaccacct cttagatcca
    26341 ctcaagactt acattctcat cgggctaacg cgagattttg ggcagagtct cgccaggttg
    26401 ttcattgatc atggggcccg ccgcctggtt ctggccagca gaaacccgaa cacgtctccc
    26461 aagtgggcgg aagagttgag ccaggcccgg ggggctatga tcagcattga gaagctggat
    26521 gtcaccaaac tggaggatgt cttggctttc aaagaaagaa tgtccgcctc catgcctccc
    26581 gttgcgggca tcgtgaacgg tgcgatgatc ctagaagacc gagtcttctc gcagatgacg
    26641 ctcgacaact ggaaccgtgt attgcgacct aaaacagtgg gatcgaagaa ccttgagctg
    26701 gcgttctcgg atgctaccct cgaatttttc atcatgacat cgtccttcgc cgccatcgga
    26761 ggacatccgg ggcagtcgaa ctacgcagca gccaacatgt acatgaacgg actcgctgcg
    26821 aaccgacgca ggcgggggct tgcggcgagc gtgctgaaca ttggtgtgat atacggactt
    26881 gggctgctgc agagagaaaa ggaggaactc tacctgggtc tcgagaggga ggggtatccg
    26941 cccatctcgg agcgcgacat ccatcacatg ttcctggagg cgatcgtggc cggtaggcca
    27001 gcggaaccga accagcccat ggacatcacg acaggcctca gcagattcca atgggggagc
    27061 cagaatccct tgcattggca cacggatccg cgcttcagtc acttcaccat gagcgaggcg
    27121 gccgggcaag ctgataggcg caaggccaag gtacagacaa gcttgatgga agaactcgca
    27181 gcactgcggg atattgaatc catgacaagc cgcatggtgg atgctttcac cgagcgcctc
    27241 gagtccctac ttcagctacc ggggggtact gttaaccgcc acagtacctt acccgagctc
    27301 ggtatcgact ctttgattgc ggtcgacatt cggaactggg tttggaagac gctcggtagg
    27361 gacatcgcag tgttgaagat tctgagcgca ggtagtatat atcgatgtaa gtgaaccatg
    27421 tatgtggcaa gtggtttgtc ggctaacagc acgccagttt gcttggattt tgcaaaacag
    27481 atacacgctg gaacacatca agcggacgag tcgtcgagtg tggatacacc tctgagttca
    27541 cgcactccct cagaagcaag tgccccgtcg gtagcaacga gcacggattc tgtggagaaa
    27601 tccgcatctc agaattgatg tagacaggga ggcccttttg tcagtgaata acaactggta
    27661 ccggctcgca taaatcaatg gttccttgag agtcgcggta aacaacccat gtcggtattg
    27721 cttggagtag tgccagagtt gcagggcgac ggaagatggg gcagcttaga ctggacatgt
    27781 cgttcagggg catccatagg gtggcacagc tgccagcatt gcttgaaaaa gtgattacat
    27841 ttctctacac tgcagccacg atttcttaca ctagttcccg ccaaatatgg cgcccatgac
    27901 cccgagcgtc aaggcatccg ttaggaagga tggcttggtg gtggatgtct catccgctag
    27961 ggcgtccgta tcctaggcct tctccaagcg gccggccacc gtcttccagt tgatgacgtt
    28021 ccagatggcg ctgaagtact cgcccttgcg gttctggtac tgcaggtagt aggcgtgctc
    28081 ccaggcgtcg atgccgagca aggggacgta gttcccggtg acggggtcct ggttgggacg
    28141 ggtaacgacc tgcagggtgc cggcgctctt gtccttgacc agccaggccc agccgcttcc
    28201 ttggatgccg gccagggccg tgttcatctg cttctggagg gtctggaagc tgccaaagtc
    28261 ctcgtcgatg ctcttcttca gggcgccttg gggctcgccg ccgccgtcct tgttggcggg
    28321 agccaagttc tcccagaaga gggtgtggtt gatgtggcca cccccgtgga agttgagcag
    28381 gggagcgacg gaggcggcgg cagcgtcgtt gcccttggcc ttggcttctt cgatggtctc
    28441 gagggcgctg ttcaggccgt tgacgtaggt ctggtggtgg ttcttgtggt gcagctccat
    28501 gatcttgccg ctgatgtggg gctcaagagc gccatagtcg tctgggatgg cgcgtacgtg
    28561 ctgttagctg tcgaaggggt cgtcccgaag ggttgcccgc ggaaggggga aaaggagcga
    28621 agactcacag gcaagatctg gcagggtagc tttccccctg gcaaaggtga tgccgccgac
    28681 ggcactggcc ggacgggtgc ccatagcccc acgggcggcg tggccggcag agcggaggct
    28741 tgcagtgggc agacggatag gcatggcgac ggtatctgtc actgctgcac cgagggagtc
    28801 agctggtctg tcggaaccga gcgaggccct gcgtggtagg tggagtggca gtagaatcaa
    28861 cggggatcgg ggagatggct atttcgggtt gtctgaggac aagacagatc tggctgctct
    28921 gcaacgggta tgaacttaca tttagcgggg aaggcggggt gaagatattc ggaatgacct
    28981 caacgagact tgaacgatgt caattggagt tgtgccagaa aaaagaattg gcctggtggc
    29041 agagcggcaa ttggatgggc gtgttggctt gggggggagc ttcctgttct tcttgtcttg
    29101 ggacccgctg gagctcctcg gccggagctc tggaagcggt ttcgtcatct tgcccgtagc
    29161 tccagccgtg cacgcgccca ggcgtcccct gtcggctcgg ctttgatact cgtcgtccga
    29221 aaatgtaggc cgaagtgtcc gagtggtgta tagcacagtc agcatgtcat cggggccttc
    29281 ttcgcaaccg accaactaca gcgtgtagta ctcgtactcc gtagcttgca ggtgcttaca
    29341 aacctcagag cgcagcccac tacctcgcgg tataatggtg gtgcactctc agcggccacc
    29401 agtttcgccg cagcacccca gggcaatctc aggcttacag agcagagcct gattgctgta
    29461 acttgactat tgggacacag tgtttctgtc gggcacagcg ctcccagcct catcgtcaac
    29521 ctaccttgcc atggtataga agtacttaac caacataggt actgtacggc cttaagtaag
    29581 ttgatatacc cacctacaat aggtacctag gacctgggag gcaacctgag gtacctacca
    29641 agcccgccct agctaaggca cctaggtagg taaccactcc acctcagctg tgagttactt
    29701 aactaccgat ttgcccaccg cggcccgccg ctaacttagc cctctgcatg ccctccgcat
    29761 gccagcttca ggtacgcgac gcggtgccat ggccaggcgc gtccagctgc acttgacccc
    29821 cccaaacccc caccacggaa aacgaatgtt cgctcacttg gcttgagaca cacattcact
    29881 cgtcggccgc gatcagatga agtagacccg tccttgcgca attgcgatcg cgcaaccacc
    29941 atgtcgtact atgacttgga cgcgatcctc acggacgccg aggtaagtat aaaggaaccc
    30001 ccgcggcggc accaacgctc acccacttac tttgcgcgcg ccatagaagg tcccctgcaa
    30061 gttcgagatc gaggtacccg atcttggcta cctcgacaac aacccgtccc acccgctgaa
    30121 ggcgcacacg cccgtctccc tgcccttgtg gctggccgag ctcctcgcca tcgccaaccg
    30181 ctccgccaac tcgcaggact cgtcgccctt cctcaccctc tctatgcccc agacgctctc
    30241 cagcgaggtc acatccgccc tgaaggccga cccgcgcgcc gtgcccctgc gtgaccagtc
    30301 gcacaatttt tacgccctgg ccacgcgcat gatggagata ttcgaggatc cggacatgtg
    30361 tgccgtgctg cgacgcacct ttgtcacgag ggccggagag acggccctgc atgcgaggaa
    30421 agccggtgtc agtgacgact acaaggttgc cggcggcgag gacttcatga gaggcctcga
    30481 ggcttgggag cgtgccctgt tcctgagggc tcacgacgga gccaaggact ccaaggtttg
    30541 gatggagggg gtcaagaagt aggaggatac ggccaagata aagcaggcgg tccttccccg
    30601 aggaatggat ccggagaagc cctccgcgtg cggccggtac cacatgcttg ctggatgagc
    30661 tctgatgcca tgggagaagg gtttctcggc ccgtgggagg tcgactgccc tggatgcgct
    30721 cataatccat tcagtgatgg gaatgccgta cccggcactc taacacacgg ttgcttgtag
    30781 atggtcaagg tcaaggtggg gaaactatcc agcccaccat gaatgtcgac atgactccca
    30841 ccgatgatcg acacgttgcc gatagtgcta tgctggatgc acaagatgta gactacagag
    30901 tgcggctcgc gcgtcgaggc tttggtctgc acttgcatgt aacccgcttc ggtagacatg
    30961 ctccagcctg tgtacttgcc gaaggtagat gacgtacatt cggcacattc ccgactcaaa
    31021 cacacaaatg caacatgatt gtgcacactg agtcctagcc acaaggggga atagagttgt
    31081 gtacaaatcc atgatcacca ccttctatca tgattggcct ctgttgcata tagcacgacg
    31141 taacagtgta gaatacgttg agtgcacaaa ccatcggcag ttttgcacca cgcatgccag
    31201 atgactacca ataaacccct tgaaaacgca tgccgcgtcc ctgatggtcg tgggttaaag
    31261 ttgatatcgc cgagcccgag ggcagggacg attataggag gacccctagt gctgtactgt
    31321 gtggctgtac agtatcccca aatctggcac agtatcactg ggttcctggt tgcttgaacg
    31381 tcggagataa gataaggatg cttgtagctt tgtttggaca tgacatttat tttggaggca
    31441 gcagcgacat cagtcacggc caccaccaag actgggactc gacacaaatt cctggtcggc
    31501 caccatggca ttcaatccag gtaatatctc caaggccgat gccgccgcct actcatcgga
    31561 cgactcagac gacattggtg acgacgatca tctccaacaa cctacgggcg atccgcgcgt
    31621 cgacgagttc gccgacttca acccgcgcaa gcgccgcagg accggtcgca atgccaagga
    31681 gagcgccgcc ttgggaattt tcggctccga cagtgacgag ggtggcccgg cccgcaagtg
    31741 gaaaggccgg aagaatctac gacaccagaa catgtccttc gtctcggccg gccagcagaa
    31801 gattggcgac gacgacgacg aagacgacgc agatgacgat gacgagtaca cagacacgtc
    31861 gaggtttggt ctgggcacaa agtccaaggt gccatccgcc gaggctcact cagaagatga
    31921 ggacgacgaa gaagacgacg tggggtccgc tggcgttggg ctcggtttca aaccagcagg
    31981 ccacggactt ggctgggcac ctccaacgca gccagactca ccagcgatca atactagcaa
    32041 cggcgcgcag cgcaagccat ttgtgaaacc acgttacgat ggcagcaccc ccctcggccg
    32101 gggtttcgtt ccgtcgtctg ccaacgagcc cgttctaaag ccgggcctcg acgatgagcc
    32161 ttcctcggtc ccacaagttc ccaagcccag tgctttcacc tctggcggtg gtggaggaaa
    32221 aaagctgtcg tttgctcaga agatgatggc aaagatgggc tacgtcgagg gccagggtct
    32281 gggtgctgaa gggcaagggc ggaacctcat catcgaggcc aatctccgac cacagggcgt
    32341 tggcctgggt gccgtcaagg agaagtccaa acaggaacga gcggaagaga agagacaagc
    32401 ccttctgcga ggggaggagg tcatcgactc ggatgaggag gaaaagaaga gaaagaagaa
    32461 gtcgcgggac agaaagaagg ggttggacag cgcgagtgcc agcggcgcaa gtacgccaaa
    32521 gcgacccaag accaaatacc tcactgtcag cgacatcaag aaagccgcgc ctggattaca
    32581 tatccctgac gcgtttgcgc ccattctgga tatgacaggc cccggccaga aaatgctgac
    32641 gcctggttcc ggcttgatga cccctactgc cggcccaaca gaagtcgtag agcagaccga
    32701 ggcgcgcaag ctggctggac gcgctcagcg cgacctcaat gccttcgtcg aggagtggaa
    32761 gacactggag gagagaaaag cctggttgga catggagatt caccagcggc aacaggacct
    32821 cgatgaactg gcaggccaat tctcaagtct acaggtgatc gcgtcgatcc tggaagaagt
    32881 ttccctggct gcgcgtaaca cggaatggga tagtgtcatc tctggtctcc gacgggtaga
    32941 ggcagctgga ggaatcgaaa acgacgacct tgccgccatt gcggttgctg ctatccatcc
    33001 ctttctgcgc gatgccactc aggggtggca gccactggaa gatccgaaac tgggcaactt
    33061 cgccgcggac ctcgtcgata tccgaggcgt gctggggctg aaaggggcag agaatgccgt
    33121 ggcaaagcgc ctggatcttg atgtcgatgg tacttatcgg catcatcaaa agtccacaac
    33181 tgcctacgaa agcatgatct acaagctgtt gttcccgaaa cttattaata caatacagca
    33241 gtgggacgtt tacgatcccg cgcctctcct ggctgtcttc gacaaatggg gaatcctgtt
    33301 ccctgccttt gtcctttccc aactcattga aagagtgatc gggcggctga acgatgcgat
    33361 cagcaactgg aagccccgaa agaagcagca caatcttccc cacctctggc tattcccctg
    33421 gctacagcat ctcccaccgt atcaccttga acctaagggc acgggtatta tagcggatgt
    33481 gcgtcgcaag ttcaggcagg tcatcgacgc ttgggaatac gatcgtggtg tggttcccgg
    33541 tttgaaggaa tggaaaaacg tattccgccc acacaaatcc caagaccagt ggaagccact
    33601 tgtcatgcac cacgttctcc ccggtatggc caaatatctg cggtctcatt tccgcgtgga
    33661 gccgtccgac caagagccat atcttcccac gcttaccggc gtactagaat ggactgacat
    33721 tgtcgctccg tctatgatcg ccgaggtcat agttgcggaa gttttcccct tgtggcacga
    33781 tgttctgcat cagtggctca cgagtgacga ggcgaactac tcagaggtgg aagcgtggtt
    33841 caaatggtgg aaggatactg ctctggccaa gctctccggt caaacaagca tcctatctga
    33901 attcgacaaa gggacggcca tggttgagca ggctctggac cttggcaccg ataccgccag
    33961 actacccaaa cctgcgcgtg gtccggcgca tcagcttgcc aagccacgcc ctcagaaacc
    34021 agcgcagatt ccggcacctg ccgttcaaac agcgcccctt cctgaaccgc tgcccaagac
    34081 gtttcgccaa gaaatcgagg actggtgcaa cgagaacgac ctgcgcttca ttcccacacc
    34141 caagtctacg gatcgtggcg agaagtactt ccgaatcaca gcccggatgg acggaaaagg
    34201 tggcgtgctt acattctttc gcaaaggcga ggatgtgttg gtcacggaaa gccgcaaggt
    34261 ggatcttcgc ctagagcgtg aaaagccgga acattggggt atcctgctga ccattttgta
    34321 tcaagaggtc gagtagattg cagtgcttgg ttcagggcct ggttcatcag cagcaagcat
    34381 ccacgagggt tcaattgcac tttggtccat gtgtatgtac ctaaataagt tgatgtttaa
    34441 gtacggatat cagtcttgcc tataactcca tgtgacgcat gatagctgtc ctgtggaccg
    34501 gccaagcact ttgaatggac ttcccatgat tgaaaatcgc atactgaatg atttgatagc
    34561 gttgctccgt cctatttgcc gacatcgctt cggtgctggg aagttgaata tgtgaaccgc
    34621 caaggtatcc aatcaaaaaa tggctacaac ctccctgact tctcccctca gcttaatagc
    34681 cgggggaaac gcggggtgct cccccttcac tgcaaaggcg cacacaccag ggtcctcgtg
    34741 acgacgacca tgtgcgggga cggtcggtcc gcacaggctt aattaagacc tatccaaaga
    34801 aataccgtgt tttctttgct cctctccagt actctcaagt cagataccag cagagattat
    34861 acgcgtcagt tccgacatag gagcggtcgt ccaactgcat acaatgtctc tccaacctac
    34921 caaagatggc ctggacaccg ggataacaca cctagagcat ccaaaatcga acagcgatga
    34981 gaatgatgct gctcgacgtc tgctcataga cccaaaagct gagaagaaat tggtcttcaa
    35041 gtgcgatatt cacgtcttgc cgtctatcac tgttcttttc ttcctctctt tcatggaccg
    35101 cacgaatatc ggtaggctag gagcccctta taagtttcga ctttcttcaa agctgactct
    35161 cctgagtaca ggcaatgcta gaatacaagg catgactcac gacctacaaa tgagcggaag
    35221 ggactacaat gttgctctct tcattttctt catacctgta tgatggcgta ttttctatag
    35281 acctaccctg ccttcagggt agttgtttct cacaatctgg gaaacattgg atgcaacaat
    35341 aagctaaagc actagacagt acattctctt cgaagttccg tcaaacctca taatcaagcg
    35401 catcgcaccg tctacctggc ttagcataat catgattcta tggggtgagt ctagattctg
    35461 tgtatcctta gaatctattt gctgactttc catgtaggga tcgcaacgct aggtcagggg
    35521 cttgtcacca acgtagctgg attaattggc tgtagattcg tgcttggtgt ctttgaggcc
    35581 gggcttttcc caggttcctc ccacatttcc caactttgag tatatctttt ctgatttgtt
    35641 ctcataggct gtgtatatct gatcagcatg tactacaagc ggtatgagct gcagtggaga
    35701 atgtctctgt ttttctcggc gagtattctc gcgggagcgt tctcagggct tctagccttc
    35761 gccatcgcca atatggcggg tgtgggtggc tacggggctt ggcgatgtga gtcctttcat
    35821 cctaggatgc actccagaaa cgagaggctg acatgaatac cccacacgtg acagggatat
    35881 tcatcatcga aggcctgctg accattgtca ttggcctcgt atccaagtgg tggattgccg
    35941 attggccaga aactgccaaa tttctcaacg atgaggagag aaaaatgtta ctcagccgtc
    36001 ttgctcagga tacacaagat gccacgatga atcattggaa caaaggtacg gcgaagcgaa
    36061 tcggaagaga ctggaagatc catgctggaa ctgtagcata tttcggtgtt gtcaacactg
    36121 gatacgccgg atctgtaagc ttaaatcact gcacatcctc aagcgttgtc cgattaactt
    36181 gactatagtt cttcatccct actattctca accagatggg acttacagca gctgctgcac
    36241 aagtccgctc gataccaatc tacgtagtag ctacaattac gtgtcttacg gtggcatacc
    36301 tcacagatcg actcaggcat agatatagct tcactatgat tggcatttgt gttgctacca
    36361 ttggatatat ccttctgcta tctcagcagc atgttgctgt cggtgttcgc tattttgcgt
    36421 tgttcttggt cgttagtggg ggctacacga ctcagccagt gacacttgcc tggctagcca
    36481 acaacgtcag tggtcattac aagcgatcgg tatcagcggc tgcccaggta ggccttggca
    36541 acataggcgg gattgtggca tcgaacgttt ttttcgattc agaggctccg ctttattgga
    36601 ccggctatgg cgtcagtttg ggcatgctat ggatttgcgc tgctgcgtgc actgtgcttt
    36661 atctcggtgt gaagcgtgag aacaagaaac gagatcgcgg ggatagagac tggcgcttgc
    36721 agggcgaaaa cgtggacaac ttaggggatg accatccaag ttggaggttc accacctaac
    36781 acatttctct ccgtcatgag gagaacgttt gtggctcgct gtacatcatc cgtaagtctg
    36841 gtcctgacgc cgagccacgt gtatataggc ctattagtct acagtagtct ttcaatcatc
    36901 attactcaag ataatttcgg ctcttgtgaa gtagtcaaag attggcctga tgcctgacat
    36961 atttagtggc cgtagagtcc tagggatctc catagccttc tttagaatgt cttgagaacc
    37021 ggggaagggt cgcccgcagc ttcgttgtcc gaatcgttga tgttttggtt tgggtagtac
    37081 ttcaatgaaa agctcttccc atcatcgctg atgttaaggg tggaataact ttcacccata
    37141 tctatcgttg cgtgcatctc catcatctgg tgctctcctt cactgcgcct catactacct
    37201 tgtgaagaat atcgtccttt gtgcatgcca acaagatcat accaaagatt ctgacgtcct
    37261 aaggtgcatc ctgtatttgc tgaatccctc gggagttatg gtgtcatttg cttgttgtgg
    37321 tttgagttga agattacgaa ctgagagctc ctagtcgcgc gtctgcctcc ttcatttgct
    37381 cagcgtgcca gattctatga tccgcaatgc tgttgtctgc tgcagcaagc cgatcatctg
    37441 cctctttcat tgctcggtca tgaaactttc tgtgctccac catgctatcg tctgctgcat
    37501 tcaaccgctc gtctgcctcc ttcatcgcct gttcatggaa cttccggtgc tcttcgatag
    37561 caccttgagc tgctgccagc ctatcatctg cctcctgcat agctttctgg tgaaatttcc
    37621 gatgctccac catgctgtcg tctgattccg ccaacctagc atctgcctcc ttcatggcaa
    37681 tctcatggaa ctttcgatgc tcctctatag cgccttgagc cagtgccagt ctatcctgag
    37741 cttccttcat ggcctcggcg tggaatcgac gatgcttctc tattgagcta tcagcgccac
    37801 tcacggcttc ctcgtgaaac ttcctgtgct cgaccatgct gtcgtcagca actgccaacc
    37861 tagcatcagc ttccttcatg gcttcctcgt gaaagatgcg gtgcgcctct atggcatcct
    37921 gcgcagaagc tagtcgtttg tcggcttcaa gcatggcctc caggtgaaat agtctgtggc
    37981 gctccatgct cttctccgcg tctgagatca tctcctcgtg ctcgagccat cgcagcctct
    38041 ttttgcaatc ttcgacagct gtattgtgtt gttctgtgag ccactggagc cttgcattgt
    38101 tctctgtctg tcccgaaggg aacgcgctcg cgggttgaac ctgagccata aaggttgacg
    38161 gagtcacttg agcgactatt tccggcaata tgcgaaacgg cggggtgagc ggcaaatcga
    38221 taatgggata gctagataaa ggtccatggg ttttatgttg ttcagctgat gatttggcct
    38281 ggctattgct tttggaatcc actccccaag caccaaagca ggtgggcaat acttggcaga
    38341 cttggaacgg gtagttatgt atgtatgacg tcacctattc cccacggagt acccaagttc
    38401 tcaatagaag tgattgcact acacagggat aattctagag actgtccagt tgcgtatcat
    38461 gtcgggaaat gtagttaata aaactgtata acccactaat ataagggacc tacgacaagc
    38521 acaatcatat acattgcaga gcttagttaa gaggattatg ctggggcata atgtaggcta
    38581 gtcgcaagct caaggcaaga tcatagaata acataaaaag gcagttatga tcgagcaatt
    38641 aaagctctgc taccaatggt tcagctggag gtcgtaagga agacatcgtg gatcgggtgg
    38701 gtatatattt ccttataaag ttcgatttcc aacgagggcg gtttggctga attagatatt
    38761 agcctgcagc tatgcgagtt gagcagctca agactatcat gttaatatat cgactggcta
    38821 ggactaggct gtcgggtgcg aatagcctgc acagagacca gacctaccaa ctgtcctcgt
    38881 cagctttgga attgtacgcc atacctattg ctcttgtagc gcaccttgat aatgcacttg
    38941 cgacagtact gggtggtagt gggcagctta ggttcatagg ctacttctgc acaggcacac
    39001 aaatctggcg ctatcggtta tgccaccaac ttctcgacgt aacccaaaga cggcgcatgc
    39061 tacaatctac gccgtaataa aagttgaggc tcgcaatata ttatatatac gtcaatgaaa
    39121 gccatttagg tggcatatac gccatggtaa aatcctaagc tggctggtat caggttctag
    39181 gggtttgctg tcaaccttag tggcgacgat gttcaggcgg ggctagggca tgatagcgct
    39241 atgctcgacg ctgctctacc ttccaagtcc ctttttaagc caagctggcc tcagccttgt
    39301 gaggctgagg taaaatatcg ggcgtagcat acccccaaag acgaccgtgt ggcgatcaca
    39361 tttcaaagtt caatggccgc tttacggact ctgcatggtt gatgccgcac tcgatcttac
    39421 cgtgccctca tactgcgctt ctgatcctgg catgttatga cagctgcaat gtggaaaaga
    39481 ccgaaacacc caggagcgtg tcacgaatgc cgcaaaagga ggcttaaggt gcaaacccat
    39541 ctgattatct gtttctggta ctggcgacta attcacacgc aagtgtgacg aagccaagcc
    39601 tcgctgcttg aagtgcgaga agaacaggcg tgtttgccca ggatacacca actggtcgga
    39661 gcttgctgtt cgtgacatga cagcatcgac gattagtcgg ttccacggtg cgaaatccaa
    39721 cgcaagtaat ggcagtacca gatctaggga agtggctgaa cgccattctc ttaactttgg
    39781 gcaaacagga gacagaccgg atgcgtcatc gcccacttct aacgccaaaa cctcaacgat
    39841 tttgagaaac cccatcgtcc cccttgagga ccaagctctc tgctacctcc gattgcactt
    39901 cattgatagc ttctcccagg gtcttgaccc aggatactcc catgttttgc gtctagtctt
    39961 gcaacttgat aaaatgggcg actatctgtc cacctgtgta tcagctgctg cactgggcgt
    40021 cttttccact cggccaaacg ccaaagtagt cgaagtggca gctcacaaga tgtataccat
    40081 tgccctgtct cgaattaact ttgctatcag agatcggcat gcggtggagg acgatagaat
    40141 cttggcctca gttctgatgc tagcattcta cgaggtaagc tttgccccac tgatcgtgga
    40201 tggatacatc aaaagctgaa aattcgtgta tttgccagat ctttcggtcg aacaagctta
    40261 caggtttcta taatcatata ttcggtgcag cctctatgat aaaatcccgt ggcgaacgcg
    40321 tggtccatga caaacttacc gcggaactct atcttctcgt acgatatgag ctggtatgta
    40381 agcgacatgt tgtttatgcg cgcttgcatt gactgctaga agtgtaggac atctatactt
    40441 ggcttcgcga cgccttccaa cgctgatctt ggcatgtggc tcaagtggag gaatactgtc
    40501 agctatgcga cgttctcgcc aacctacctc tccgcagtag gccagtactc gggcggtgag
    40561 cttgatcacc ttgtgcgctc cagaatggat tttatcatta ctggcaaccc catcacggag
    40621 acaatcaaca gggatggttt tccaaaggag cccatcgcag ctcaaggtct ggtgaagata
    40681 gcagtggatt atatcaaata tgtgatagat ggctttactg atatggagac agagggattc
    40741 gtgacgcaag gatcaagacc ccttcgcctg ccatgtccca tccagcggga ctcaacctat
    40801 cccggagcgt atccaaatac accgatctac gtctataaga ccgtccacca cgcgagcttt
    40861 catctggcta tatgtctggc gagggtatca tgttttaccc acctgatggc cttgacttcc
    40921 cagctgggat gctcagctcg tgtcgaacaa atgcctgtat ataaagtttt gacccggcgc
    40981 gtgcaggatg acattgagac aattgtcagc agtgtaccgt tcgtatgcgg ttggaccgct
    41041 gatggtgtac aagctttctc agggagttct gaaagcagcg aagctacgtt gccggccctg
    41101 gcaacatcat tcgccacaag cttcgttata tgggcgctta ttggccctgc aacatgtcca
    41161 ctggcaacgg ataaccagag aacctacttg atgcacatgc tacgatacat agcgaacgtg
    41221 cgccgcgtcc gccaagcaga agcgctactt gatgtcactg ctcaaactac aacgagattg
    41281 acgctctctc ggtggcatca caccgtactc acgccaggaa atgtcaacat ccctgcgtct
    41341 tggattggac aaggcacgag cctggaagca gagatatacc gaagttcaca agatctaccc
    41401 tcctcaggta ccaagaacta gaaaggttct gcaggcttct gaaaagagtt caccagtcaa
    41461 aagcatcctg gacatcccag tactgcatgc aagttgtttc taggattaca atcgactgtg
    41521 gttccacaga cagatagcaa tagcaccgac ctcgatctgg ttaggagttc taatgaatta
    41581 cattccttgg aggccttctt gtacaatctt atgatttatt gcctcttgtc tcaacatagt
    41641 ccttgaggtc ttgtccttgt tgctcaaatt ggaactgcag acttgccctc aatgcgatca
    41701 tgacccctat ctctagtcca ttgtagtatg tctcgtacga cagatagcgt gttgcaccat
    41761 cgtcccgggg gaccaaaata ttggggtgct cggccctgga tccaagcccg tccagtccat
    41821 cgatatactt ccaagcgatc atggagtatc cctcagtcgt tggtaggtcc agcacagtga
    41881 tttcctctgc acttgtggtg ttcaacaaag gcacaagccc cgttgtatgt agggtcattg
    41941 gcatgcctac ataaacctgg tccggtgttt gcacagtggg tggaaggtcg actcggtaga
    42001 caaaactgtt ccaggcagag tatcggttaa agtcaatgat cgcattgtag acgctcgaaa
    42061 cattggagct tatgacagtc tcagtgcaca ctgtaaatac cgcgcctgct tcgccgtatg
    42121 ttggtgttgt caatataccg ctcggatgct gggggcagcg taagttggcc agccggcgaa
    42181 ggggctcgca gttgatgata aagccattgt attgtctagc ccgagtttgg ctcttcctac
    42241 tcttcgctgg atggtttaat gatatcgagg ttctgtttgc aactttgcac agcaggcaga
    42301 gtacgtcact accgttgtgg ttcagctcag cttgcagcgg acactctcag cctatgcctt
    42361 aaccactcgc tgattggtta gcaaaacgcc accgagacgc aattttcttc tcatattgcc
    42421 acaccaactt aactcttgta gctgtagata gatatacaga ataaatttca gcaagaaatc
    42481 caagcagtac tgatgtctca ttcgttgaat tgtcgtcgca tgcagtttgt gtaactttca
    42541 atgttcagag taaacacagc cttttacgac gagcgcttga gggcctggac gtggaactat
    42601 cacctttaaa acttcacact cagtgcattg gcccattcga gccaacgcat tgcggctgta
    42661 cgtatgcgaa gcctgttcac cgtgcaccgt tgtcgcgtct accagcctaa atatatatac
    42721 atatcttgaa agatttacga catttcgctt cgattatctg agagagttcc tgtccgaagt
    42781 ctacctacct ttggagggaa tcacgtgagg aagtcctatt ggtctcggag ccggtcagct
    42841 ccgcggaaat accagcgccg atgtcagatc cacttgtccg gcgccgatag tcccgtgcca
    42901 cactggaggt tctcacaaac gtttcgggtc ctgatcatgt tcttcttatc aaatatattg
    42961 ctaacagagg ctagaaatta gtcatagcct ccgtttcctt cctatgaaga gcgccgccat
    43021 ttgtcacaat gggttctctt ccgctgcaaa tacccggctg tagccattgc aacatagtag
    43081 tgtcagatga ggtcaaactt ctacgttcaa attccaaagc tgagcaatta ccactgtatc
    43141 gatctttcat accatgtatc ccctcccaaa gcctgtgaga aaccctcccg ccaataccaa
    43201 cgcctggttc ttgccgcgtg acagtctggc tcgctgcgtt cagcgaaact tagcgttgaa
    43261 agtttggggc cgacaaaagt tcaaaggctt gtgatgggac aactgcctca atgcctctca
    43321 gcccgactca atggagcttt gcaattgaca agtatttaaa cccatggcta ccaccgcccc
    43381 cttggggatg gcttccatac ttcgtatctc attttctcgg gcaccgatca ggcccccggc
    43441 acccacttgg caacattgca attatcttct gggcattcgt tggtgttatt tccagcctga
    43501 cacttattga agttgtgaac cgccaaatac ctcatttctc ggatgatggt tcacctgtaa
    43561 tcattgcaag tttcgtaagt cagctaaaat agacctcatt gccctcggtc gcttatcagt
    43621 acacttaggg agccgctgct gttctcgaat tctatgctat cgagtcaccg cttgcacaac
    43681 ctcgaaatgc tctgttcagc cagctcattg cgtcagtcgt cggtgttgcg ataagaagac
    43741 tattcgaact cagtcctgag gcgcgcgctt tgatatggct gggaggtcct cttagttgtg
    43801 cgtctgccac tgctttaatg gcattgactg ggaccattca cccacctgca ggtgctacag
    43861 ctctgttggc agtcgtggac gacaatatcg cgggcttggg gtggcacttg attgctgtga
    43921 tactgctagg ttgtgtcctg atgcagtctg tggcattatt gctgaacaac atccaacgaa
    43981 gattcccaat atattggtgg acacctgagg aagttggtca gcactggcga gttcgaggga
    44041 gtggcgcttc agggagaaat gacgactcaa cgaacggtgc tgtagtcaaa gatgaacttg
    44101 atacatctac cgcaagcgca agccatttgg agatgggcct tgtggaaaga tccggcatgc
    44161 tagaaatcct tgtgactagg gacaaggtag ccattcacga aggcttagct ctaagctaca
    44221 gagagatatg ctttttggaa gagctacgta aaaggattta aagaaaaatg cacccatcca
    44281 ccccttctgt ggctcggtgt ctgtctcatt ttaccgtcct tctaagactt ccttccaggg
    44341 tgatacgccg tgcgcagtcc agtcagtcca atctaagcat gcaactcagg cgaagctgta
    44401 taacaactgg ctgcaacctc gtattaatag gagttttatt tttaaccagc gctagcataa
    44461 caggcgcgcc gcttcagttt ccggctacct cacgttatgc agactccaaa actactgtaa
    44521 tggcgaaagg ccgatttgta tagagccgaa gaggtaccgt gttatgttga tctgactcat
    44581 caggcgcgat aatctacggc tcttccagaa caggctgttc ctgtaccgct gcacacccac
    44641 taattggaga ccaatcttga tgcgccatca actcccctga agatctatgc aacactagcg
    44701 ctgcttcccc agattctgca gggtagcagt agcggccatg aaagaagccg agaacctcgc
    44761 ggtatgccac actaggttcg ccgtagatta cgcagaccta ctacagtagc tatgtactgt
    44821 gggtaaacaa atgcatgact tatgttggag gtacgtatct tgaacagcgt ggggcatcat
    44881 tccgcatagt ctaacaaagg gggtgcaaat gctcacatcc agggtattgc aacctgctcg
    44941 ccataccata gtacctgtcc gatgataagc ggctagatca acattcccaa acaacacggc
    45001 taaaatagac aaacatgaac gacgagtaca ttgtgtaatt accagccata aagctggagc
    45061 atctcgaggc tccggttgcg aatactatgt cccgtgatag gtgcgcggca ttgaacaagg
    45121 tttcttcaac ggcttccgat ttcattagag acatgccgga gtttttcctc gaaagcaagc
    45181 tcccataatt ggacatgtga tcgctccgtt tccaaaaagc gctagagcat cggtagccca
    45241 aactctatat tttgaggtta gtaagatcaa caagcagaaa tcaatagatc acactaaata
    45301 agtgttcgct tagaggttaa caatcactct ggcagacgac ccctgtagac aggtatgacc
    45361 tgcagactgg agacgggcac ttgctcgaaa gcttacatgc ggcgagtaaa tttcaacgat
    45421 tgcaagcgtt gtggattcaa gacgatgccg ggtcatgcac ttgaaataca tcgtattacg
    45481 attataagta gattggatta tgatctaccg atagtcctat ttcagaatcg atagtgccgg
    45541 ctccttgaat ggcagcactc tgcctattcg tatatgacat aagagttcct gcgatcagaa
    45601 attctcgaac cataaaccct ggattgaaca ccaccaagac aatactcacg cacattattt
    45661 tggcaaattc tatttcctgt ttcgaggtgc atgttcggcg tgcaaagttt tcgcacttcg
    45721 ggactgccaa ccacgagttc tcaaacagct aagcaggttg cgaggcgagc ttacaatcgg
    45781 tggaatgcgt tttcctacac cagaagtgct cgcttcatgg cctaaaccta atcataagga
    45841 tccggagagt cgaggtcctg cactcatgat cgtcgaactc acagtcctcc cgctcgcgtt
    45901 gatatgtatg ggcctgcggt tgtatgtgag aatttgcatg ctgaagaaga gctggtggga
    45961 tgattggttg atggcagccg cgaccgtctt ctgctgtggc gttactgtct cggtgatcct
    46021 tggtatgtct caccctatga gtcttgtata gaacatcatg atacagttga tatatacagc
    46081 gctgacgtac tctcgtgtca cagcaacaca gctgtacggc tggagtctac acacttggga
    46141 tctgacctat acgcagatgc ttcaaggccg ccaggtctcg attgcagggc agaccctatt
    46201 cgtattcgct tccggtcttg ctaaactctc gatcttggcc agctatctcc gggtagcact
    46261 ccccgggtcc tggttccggc ggttgacctg ggctgccatt ggcattgttg gggctgcgat
    46321 cccggcattt ctcctcctgc tgtggctaca atgcaagtaa gttgaggcca tgctctaccc
    46381 tccttcgtag ccatctgcac atgtcctact ttctcgggct aacgggcgtc agccctgctt
    46441 cctcttattg gaacctcttt gccatgtccc gggactgcat ccccgaggcg ccaccactgc
    46501 tagcgcagac aacggtgaca gtaattacgg atttcatcgt atacgttcta cctatgccga
    46561 cgttatgggg tcttaaactt cctctaggcc aacgtgtcgg tcttatgatg ctttttggac
    46621 tcggtagtgt tgtggttata gctggatgca tgcggacgta ttggatatac cacgtcgagc
    46681 tggagaccta cgacgttacg tgggaagggt tttacctctg gatatgggcg gctgtcgagg
    46741 taaaccttgg tgtcatttgt ggatgcgcgc cggtactgaa acctctcctc ttcgctccgg
    46801 catcgagaag aggcacccaa tataacgcaa agcccggtgc cctgaatacc attggatcat
    46861 caacgaacca ttggacctcc aagaagagag ggcttggctc caccaaaccg ggggaaggtg
    46921 cgattggcta tatcaacctc gacagtctcg aaaaggggcg ggtcgcttcc aagaccgttt
    46981 cgagcgcttt ctcgtcaatg gtagaaggag actccctgaa tggaaagaat accagtgaag
    47041 agtcgcttgg tcttccccat caaccgcgag aggccacgtt cacgggacac aactcaggga
    47101 agcctgacct taacgctgat gatccagttc tctggaagca ggaggagcaa gagataggca
    47161 cccggactca tgacaaatct gaatagatta ttttcgtggg cgccactatt tgcacaatgt
    47221 ctaatagtta gccgcctagc taaccttgat cttcttgcac cagtcccttc cgtgctggac
    47281 ttgatagttg cacaacgctg gttcgatgga catgccaatg aagccagcta agcagatacc
    47341 tgcactgtcg cttacgctgg tggcgccgag actgaactcg cgttccgcag acggtaccgt
    47401 ctccataatc tcagcaaagg tgttgacgta cacagcaccg ccaagaaggc cctcccagaa
    47461 tatgacaagg aacacgatgt agacacttgg gataaagaag aacagcgcat gcaaggtaag
    47521 caagacaagg ttgcctacct ggaggaaaga gggtaagtac agatggcgga tgcggatgaa
    47581 ggcaatcgaa gaacgtgaga taaagacgcc aagctggt
//
