# Supplementary material for: Genome sequencing and physiological characterization of three Neoarthrinium moseri strains
Source: BMC Microbiol. 2025 Aug 21;25:526. doi: 10.1186/s12866-025-04274-z (PMC12369201; doi:10.1186/s12866-025-04274-z)
Supplement: Supplementary file 16 — Supplementary Material 16. [file 12866_2025_4274_MOESM16_ESM.zip › BiGSLICE/input/Nmoseri/CBS16480/JAFEVA010000056.1.region001.gbk]

LOCUS       JAFEVA010000056        57156 bp    DNA     linear   PLN 06-APR-2022
DEFINITION  Neoarthrinium moseri strain CBS 164.80 scaffold56_Wmoseri_CBS_16480,
            whole genome shotgun sequence.
ACCESSION   JAFEVA010000056
VERSION     JAFEVA010000056.1
KEYWORDS    .
SOURCE      Neoarthrinium moseri
  ORGANISM  Neoarthrinium moseri
            Eukaryota; Fungi; Dikarya; Ascomycota; Pezizomycotina;
            Sordariomycetes; Xylariomycetidae; Xylariomycetidae incertae sedis;
            Neoarthrinium.
COMMENT     ##antiSMASH-Data-START##
            Version      :: 7.1.0
            Run date     :: 2023-12-04 12:18:39
            NOTE: This is a single region extracted from a larger record!
            Orig. start  :: 34285
            Orig. end    :: 91441
            ##antiSMASH-Data-END##
FEATURES             Location/Qualifiers
     protocluster    1..57156
                     /aStool="rule-based-clusters"
                     /category="NRPS"
                     /contig_edge="False"
                     /core_location="[20000:37156]"
                     /cutoff="20000"
                     /detection_rule="cds(Condensation and (AMP-binding or
                     A-OX))"
                     /neighbourhood="20000"
                     /product="NRPS"
                     /protocluster_number="1"
                     /tool="antismash"
     proto_core      20001..37156
                     /aStool="rule-based-clusters"
                     /tool="antismash"
                     /cutoff="20000"
                     /detection_rule="cds(Condensation and (AMP-binding or
                     A-OX))"
                     /neighbourhood="20000"
                     /product="NRPS"
                     /protocluster_number="1"
     cand_cluster    1..57156
                     /SMILES="NC([*])C(=O)NC([*])C(=O)NC([*])C(=O)NC([*])C(=O)O"
                     /candidate_cluster_number="1"
                     /contig_edge="False"
                     /detection_rules="cds(Condensation and (AMP-binding or
                     A-OX))"
                     /kind="single"
                     /product="NRPS"
                     /protoclusters="1"
                     /tool="antismash"
     region          1..57156
                     /candidate_cluster_numbers="1"
                     /contig_edge="False"
                     /product="NRPS"
                     /region_number="1"
                     /rules="cds(Condensation and (AMP-binding or A-OX))"
                     /tool="antismash"
     gene            complement(1695..2795)
                     /locus_tag="JN550_010584"
     mRNA            complement(1695..2795)
                     /locus_tag="JN550_010584"
                     /product="hypothetical protein"
     CDS             complement(1695..2795)
                     /codon_start=1
                     /locus_tag="JN550_010584"
                     /product="hypothetical protein"
                     /protein_id="KAI1861953.1"
                     /transl_table=1
                     /translation="MADARSLLRAHRAANRVEHPHAVYSDAGKLLCKPCREIIKSDSLW
                     EPHVTSLAHRQKAAAVHPPPPPPSTEPSSKRKLDDAEPMDVEDPDRDSSLPKKRNRTAS
                     SAAEPDKAATPPALPRRTSGTPAHGVEISIPSRPATPLIGEGSQASTPNLPPLGRSPLI
                     GSSSENAVAASANGSAAAPQIPISTESLVVPQTAAVAPAPSGNVDEAEWAAFEAEIAAS
                     EARPPPATIGAADYADAVISAPAMTADELAAKSQEEENARKRQLLDIEIADEKEDATRA
                     LEDEFDDMAQLDERFQKLKERRDELRKASMANLRGAAAAAAAPDKSAKLAGKENAGAAN
                     GDEAESDEDDEDEDEDWDDAFRFRGV"
     gene            3649..4465
                     /locus_tag="JN550_010585"
     mRNA            join(3649..4080,4166..4465)
                     /locus_tag="JN550_010585"
                     /product="hypothetical protein"
     CDS             join(3649..4080,4166..4465)
                     /codon_start=1
                     /locus_tag="JN550_010585"
                     /product="hypothetical protein"
                     /protein_id="KAI1861954.1"
                     /transl_table=1
                     /translation="MADDDDAQNQISSTFPPPPPFWKDFTPDNVARIKDLKQEQVERDA
                     ADHDPASIRLAGLPHNLRFLQPPLPPDAGAWRVFGNHYTLNQTLPKLDGSGIQKLFPEP
                     EERDQDGKHFDRATILKRLAKSLLLNFLELTGILSINPAEAEAKITDIRDLFLNFHHLI
                     NEYRPHQARESLISMMQSQLDRTRAETNAIRDVKEKVERLLEGLGSLKMDHESLGGAAE
                     GGKRREDLDGELEALLADEFP"
     PFAM_domain     join(3682..4080,4166..4345)
                     /aSDomain="Med7"
                     /aSTool="clusterhmmer"
                     /database="35.0"
                     /db_xref="PF05983.14"
                     /db_xref="GO:0003712"
                     /db_xref="GO:0006357"
                     /db_xref="GO:0016592"
                     /description="MED7 protein"
                     /detection="hmmscan"
                     /domain_id="clusterhmmer_JN550_010585_0001"
                     /evalue="8.50E-65"
                     /gene_ontologies="GO:0003712: transcription coregulator
                     activity"
                     /gene_ontologies="GO:0006357: regulation of transcription
                     by RNA polymerase II"
                     /gene_ontologies="GO:0016592: mediator complex"
                     /label="JN550_010585"
                     /locus_tag="JN550_010585"
                     /protein_end="204"
                     /protein_start="11"
                     /score="218.6"
                     /tool="antismash"
                     /translation="SSTFPPPPPFWKDFTPDNVARIKDLKQEQVERDAADHDPASIRLA
                     GLPHNLRFLQPPLPPDAGAWRVFGNHYTLNQTLPKLDGSGIQKLFPEPEERDQDGKHFD
                     RATILKRLAKSLLLNFLELTGILSINPAEAEAKITDIRDLFLNFHHLINEYRPHQARES
                     LISMMQSQLDRTRAETNAIRDVKEKVERLL"
     gene            complement(6691..7461)
                     /locus_tag="JN550_010586"
     mRNA            complement(6691..7461)
                     /locus_tag="JN550_010586"
                     /product="hypothetical protein"
     CDS             complement(6691..7461)
                     /codon_start=1
                     /locus_tag="JN550_010586"
                     /product="hypothetical protein"
                     /protein_id="KAI1861955.1"
                     /transl_table=1
                     /translation="MFYENHPVYVEQRLKLEPTFAGKSAQIATQFHQFRQEVAPVSHNK
                     VWEKDIIAENDNVQIISNWASFDVLQYQDKPARAGMSMLHLLAIPREAIINGVYLTDRN
                     VSVIDEMIHLFEETWAKPEKQDEILQHQITAIDRRAKNMEGEPFAKQAHEAARAHYDEL
                     VAMVKGGPGLGVGDFQYGLHLRPDNSADYLHLHIIAAPYEYRKYSTSEHDKKTKDAVEV
                     RDFIIQDARTSGGGSSRTPSISDEAGFRSRVDPI"
     gene            10388..11866
                     /locus_tag="JN550_010587"
     mRNA            join(10388..10827,10909..11866)
                     /locus_tag="JN550_010587"
                     /product="hypothetical protein"
     CDS             join(10388..10827,10909..11866)
                     /codon_start=1
                     /gene_functions="biosynthetic-additional
                     (rule-based-clusters) p450"
                     /gene_functions="biosynthetic-additional (smcogs)
                     SMCOG1034:cytochrome P450 (Score: 62.7; E-value: 5.4e-19)"
                     /gene_kind="biosynthetic-additional"
                     /locus_tag="JN550_010587"
                     /product="hypothetical protein"
                     /protein_id="KAI1861956.1"
                     /sec_met_domain="p450 (E-value: 3.7e-20, bitscore: 64.4,
                     seeds: 50, tool: rule-based-clusters)"
                     /transl_table=1
                     /translation="MTSAVGTIHFPGKSVYVIHPEKFGGTKAFAKTRERSLMAGFWLAY
                     DKAIGLSPGSKHWMCLPDDDEFRKALVKVFKAQFLDLGLLKHYSAGVDERVGKYWDERF
                     TDGAPLKLNLGAWIYDDLLRAFSSLFWDEEGPFQDRELREQTSIFLGNLHNLMAPMEFL
                     NSSQARRARAFVRQKLDTGHVDSEKSPDKTTSNGKGEEASKPAGLLAAIRQHLFQWDAY
                     EPHAWVDYQISVVAVVLSNIVTAIQWTLLYILSRPELKAQIITEIRTLVEHCDGVEGST
                     GSPVIDAAKIREYCPHLLATWYEMLRMNGAVPVARYITDNAVFMSKYELKKGSIMVSPM
                     AVRHFNPDIWGPEPESFHPERMIKDGQVNTDMTRQLGTFGIPGVGICPGRYLAFNVAMS
                     MLVKMLVSFDIDCPEGGMLAQGIVPKPKGHMSLGMSEPEQDPEVLLSRRAGAASVKFDF
                     TNIKPGW"
     PFAM_domain     11198..11716
                     /aSDomain="p450"
                     /aSTool="clusterhmmer"
                     /database="35.0"
                     /db_xref="PF00067.25"
                     /db_xref="GO:0004497"
                     /db_xref="GO:0005506"
                     /db_xref="GO:0016705"
                     /db_xref="GO:0020037"
                     /description="Cytochrome P450"
                     /detection="hmmscan"
                     /domain_id="clusterhmmer_JN550_010587_0002"
                     /evalue="8.30E-18"
                     /gene_ontologies="GO:0004497: monooxygenase activity"
                     /gene_ontologies="GO:0005506: iron ion binding"
                     /gene_ontologies="GO:0016705: oxidoreductase activity,
                     acting on paired donors, with incorporation or reduction of
                     molecular oxygen"
                     /gene_ontologies="GO:0020037: heme binding"
                     /label="JN550_010587"
                     /locus_tag="JN550_010587"
                     /protein_end="416"
                     /protein_start="243"
                     /score="64.5"
                     /tool="antismash"
                     /translation="TAIQWTLLYILSRPELKAQIITEIRTLVEHCDGVEGSTGSPVIDA
                     AKIREYCPHLLATWYEMLRMNGAVPVARYITDNAVFMSKYELKKGSIMVSPMAVRHFNP
                     DIWGPEPESFHPERMIKDGQVNTDMTRQLGTFGIPGVGICPGRYLAFNVAMSMLVKMLV
                     SFDIDCPEGG"
     gene            complement(12609..13770)
                     /locus_tag="JN550_010588"
     mRNA            complement(join(12609..12744,12801..13036,13103..13318,
                     13370..13459,13516..13770))
                     /locus_tag="JN550_010588"
                     /product="hypothetical protein"
     CDS             complement(join(12609..12744,12801..13036,13103..13318,
                     13370..13459,13516..13770))
                     /codon_start=1
                     /locus_tag="JN550_010588"
                     /product="hypothetical protein"
                     /protein_id="KAI1861957.1"
                     /transl_table=1
                     /translation="MAATTAPLFFNLAGETASRANETSFFGAPKKHSLETNWATMADQP
                     MTSQSVLSLFANQIPLVREKKFLSTEECQMMYDIIKTHELGSYDTENTWPRVGIAGITQ
                     YDHMQGRFSQVNAYFDAIEAAQSLQNRWKKEAGVDVLQRVMDKLQNATGMPVRRAREGD
                     REYFAGILRAVDAGMHVHADYAPYEAAGWSIDGIVSQLTWNILLNEIPGGDTLVYDRQW
                     RAPDDDLAWRKTFPRDSYHPQMLEGHTFKAVKATPGDLTFFNPRNFHEVKGCDTSRDKP
                     KQAIRFTISSFVGYLPAQGSEPDTLVLWS"
     gene            14363..19122
                     /locus_tag="JN550_010589"
     mRNA            join(14363..14578,14642..15173,15236..15646,15703..16553,
                     16617..17494,17565..19122)
                     /locus_tag="JN550_010589"
                     /product="hypothetical protein"
     CDS             join(14363..14578,14642..15173,15236..15646,15703..16553,
                     16617..17494,17565..19122)
                     /codon_start=1
                     /gene_functions="transport (smcogs) SMCOG1288:ABC
                     transporter related protein (Score: 176.5; E-value:
                     1.5e-53)"
                     /gene_kind="transport"
                     /locus_tag="JN550_010589"
                     /product="hypothetical protein"
                     /protein_id="KAI1861958.1"
                     /transl_table=1
                     /translation="MSTVTKCAIDTLSDFGPATTCAAVNDFTLLFEELVLTIVPAAVAG
                     AVIPSYLRPLLGSDRKVVWSWHPIAKLALWASICLVNAVQFGVTSRPSSPQTVATIATC
                     VAVFAIDIGLGILSHLTHMRSLKPSSPILVFLFLTLVFDVARCRTLWFLESGEDMAKAM
                     TASVALKAVLLVLESMEKRGILLDQYRDSPPQCTVGVLNQWLCWWMNPLLIYGYRQTHS
                     LETLFEVDPDLYIQDHDGTRLSDLWNSRKSKESPNALLLVSLKHNLRAIGKAVLPRLLQ
                     TGFSFAQPFLLKRVIEYIELPETADSEFDGTGLIVSYMIVYVGIALATSVTQHWANHLV
                     TRIRAGLVDLIYAHTLKIQCLAVDEADAVTLMSTDVERITTGLRTFQELWACPIEIALS
                     LWLLSDRLHVAAVAPAAVIVAFTGTAIAVASKVGIAQKAWIDKIQQRVSATASLLGAMT
                     SVKMTGLTQTLTRKITKLRDEEIKTSFGYRLVLIKIVTLTFSSTAMTPVASFGMYILLQ
                     QYRGYAVLDPAITLTTLTLLQLLLAPVAILIDALSGVMSAVGCFERIRQYLLSKQKDDK
                     RIVQKPQSGRSWEHDSIGNLMRSSSSRRASGMDLYSIPLRRYPRRESQEGDLDGPRNSV
                     VFHRASFGWKDDEKPVLKDLNLKLPRGKLTMVIGPVGYVQVCFDDAAYCQQRPWISNTT
                     IRQNILGGFGFDPLWYSTVIQSCCLARDLELLPEGDMTKVGSNGASLSGGQQVRIALAR
                     AIYSKKKTMLLDDVLSGLDATTMDAVFTSLFSRGGLLKKHGVTVILATNAINRLPNSDH
                     IIVLGQNGAISEQGSFRALSSRPGYVSSLNLEKRLNWDSQASTSDEKPENATLATREAL
                     ARALPLLQAPNGSSSGDLATYKYYIESFGWFRWWIFIGTCSFYGFGVCFPHAWAQMWAD
                     YNILHPGEKAGYYVGIYLLLAALTVISLGAGAGFLVMSIAPRVAKTMHSRVLNAVMNAP
                     IAFFSQADSGSLINRFSQDMELIDMELPVSLIHTVLMIFVLTAQTLVIVSTAKYAGVAL
                     PVCVLAAYMTQKYYLRTSRVLRLLDIEAKSLLFSHFLETLAGLVTIRAFQWTEGYAKTN
                     AALINVAQRPAYLLLCVQRWLGLVLDLLVSGIAVVLAAIAVKTRGQVDAGVMGLALLNV
                     VGFSATLKQLITNWTLLETSTGALCRVKDFTSSVDSEMDDDKAQEFYQQVVACPWKVLA
                     SEPRTGIGFNDLTASYSKYSEPILKGVSFWIEPGQRIGICGRSGSGKSSLLASLLRMTY
                     VQSGSIVIDGIDTSILAPDQVRLRLNALPQQPFLLPGTIRDNVDPLDEHDFDSIMEALD
                     LVGLRDLLLNELPGGLDAQMPTNLLSHGQTQLLCLARALVRRHSSDVLILDEATASVDA
                     ETEALMQRLIADKFQGKTIIAVAHRLDTVIDYDRIAVLDGGMLVEWDHPSRLLQQDSIF
                     RRLYRDSREVGSDGPTGLAL"
     PFAM_domain     join(15310..15646,15703..16097)
                     /aSDomain="ABC_membrane"
                     /aSTool="clusterhmmer"
                     /database="35.0"
                     /db_xref="PF00664.26"
                     /db_xref="GO:0005524"
                     /db_xref="GO:0016020"
                     /db_xref="GO:0055085"
                     /db_xref="GO:0140359"
                     /description="ABC transporter transmembrane region"
                     /detection="hmmscan"
                     /domain_id="clusterhmmer_JN550_010589_0003"
                     /evalue="4.80E-05"
                     /gene_ontologies="GO:0005524: ATP binding"
                     /gene_ontologies="GO:0016020: membrane"
                     /gene_ontologies="GO:0055085: transmembrane transport"
                     /gene_ontologies="GO:0140359: ABC-type transporter
                     activity"
                     /label="JN550_010589"
                     /locus_tag="JN550_010589"
                     /protein_end="518"
                     /protein_start="274"
                     /score="23.3"
                     /tool="antismash"
                     /translation="VLPRLLQTGFSFAQPFLLKRVIEYIELPETADSEFDGTGLIVSYM
                     IVYVGIALATSVTQHWANHLVTRIRAGLVDLIYAHTLKIQCLAVDEADAVTLMSTDVER
                     ITTGLRTFQELWACPIEIALSLWLLSDRLHVAAVAPAAVIVAFTGTAIAVASKVGIAQK
                     AWIDKIQQRVSATASLLGAMTSVKMTGLTQTLTRKITKLRDEEIKTSFGYRLVLIKIVT
                     LTFSSTAMTPVASFGMYILLQQ"
     PFAM_domain     16659..16904
                     /aSDomain="ABC_tran"
                     /aSTool="clusterhmmer"
                     /database="35.0"
                     /db_xref="PF00005.30"
                     /db_xref="GO:0005524"
                     /description="ABC transporter"
                     /detection="hmmscan"
                     /domain_id="clusterhmmer_JN550_010589_0004"
                     /evalue="1.10E-06"
                     /gene_ontologies="GO:0005524: ATP binding"
                     /label="JN550_010589"
                     /locus_tag="JN550_010589"
                     /protein_end="766"
                     /protein_start="684"
                     /score="29.3"
                     /tool="antismash"
                     /translation="QQRPWISNTTIRQNILGGFGFDPLWYSTVIQSCCLARDLELLPEG
                     DMTKVGSNGASLSGGQQVRIALARAIYSKKKTMLLDD"
     PFAM_domain     join(17418..17494,17565..18171)
                     /aSDomain="ABC_membrane"
                     /aSTool="clusterhmmer"
                     /database="35.0"
                     /db_xref="PF00664.26"
                     /db_xref="GO:0005524"
                     /db_xref="GO:0016020"
                     /db_xref="GO:0055085"
                     /db_xref="GO:0140359"
                     /description="ABC transporter transmembrane region"
                     /detection="hmmscan"
                     /domain_id="clusterhmmer_JN550_010589_0005"
                     /evalue="1.50E-23"
                     /gene_ontologies="GO:0005524: ATP binding"
                     /gene_ontologies="GO:0016020: membrane"
                     /gene_ontologies="GO:0055085: transmembrane transport"
                     /gene_ontologies="GO:0140359: ABC-type transporter
                     activity"
                     /label="JN550_010589"
                     /locus_tag="JN550_010589"
                     /protein_end="1165"
                     /protein_start="937"
                     /score="84.0"
                     /tool="antismash"
                     /translation="EKAGYYVGIYLLLAALTVISLGAGAGFLVMSIAPRVAKTMHSRVL
                     NAVMNAPIAFFSQADSGSLINRFSQDMELIDMELPVSLIHTVLMIFVLTAQTLVIVSTA
                     KYAGVALPVCVLAAYMTQKYYLRTSRVLRLLDIEAKSLLFSHFLETLAGLVTIRAFQWT
                     EGYAKTNAALINVAQRPAYLLLCVQRWLGLVLDLLVSGIAVVLAAIAVKTRGQVDAGVM
                     GLALLN"
     PFAM_domain     18421..18870
                     /aSDomain="ABC_tran"
                     /aSTool="clusterhmmer"
                     /database="35.0"
                     /db_xref="PF00005.30"
                     /db_xref="GO:0005524"
                     /description="ABC transporter"
                     /detection="hmmscan"
                     /domain_id="clusterhmmer_JN550_010589_0006"
                     /evalue="1.20E-24"
                     /gene_ontologies="GO:0005524: ATP binding"
                     /label="JN550_010589"
                     /locus_tag="JN550_010589"
                     /protein_end="1398"
                     /protein_start="1248"
                     /score="87.5"
                     /tool="antismash"
                     /translation="LKGVSFWIEPGQRIGICGRSGSGKSSLLASLLRMTYVQSGSIVID
                     GIDTSILAPDQVRLRLNALPQQPFLLPGTIRDNVDPLDEHDFDSIMEALDLVGLRDLLL
                     NELPGGLDAQMPTNLLSHGQTQLLCLARALVRRHSSDVLILDEATA"
     gene            complement(20001..37156)
                     /locus_tag="JN550_010590"
     mRNA            complement(join(20001..25664,25721..30486,30537..35558,
                     35624..36524,36581..36807,36887..36944,37013..37156))
                     /locus_tag="JN550_010590"
                     /product="hypothetical protein"
     CDS             complement(join(20001..25664,25721..30486,30537..35558,
                     35624..36524,36581..36807,36887..36944,37013..37156))
                     /NRPS_PKS="Domain: AMP-binding (163-566). E-value: 1.7e-85.
                     Score: 278.9. Matches aSDomain:
                     nrpspksdomains_JN550_010590_AMP-binding.1"
                     /NRPS_PKS="Domain: PCP (711-778). E-value: 4.5e-11. Score:
                     34.7. Matches aSDomain: nrpspksdomains_JN550_010590_PCP.1"
                     /NRPS_PKS="Domain: Epimerization (799-1088). E-value:
                     4.8e-43. Score: 138.7. Matches aSDomain:
                     nrpspksdomains_JN550_010590_Epimerization.1"
                     /NRPS_PKS="Domain: Condensation_DCL (1267-1559). E-value:
                     6.8e-47. Score: 151.9. Matches aSDomain:
                     nrpspksdomains_JN550_010590_Condensation_DCL.1"
                     /NRPS_PKS="Domain: AMP-binding (1728-2126). E-value:
                     6.7e-80. Score: 260.5. Matches aSDomain:
                     nrpspksdomains_JN550_010590_AMP-binding.2"
                     /NRPS_PKS="Domain: PCP (2263-2332). E-value: 4.3e-16.
                     Score: 50.8. Matches aSDomain:
                     nrpspksdomains_JN550_010590_PCP.2"
                     /NRPS_PKS="Domain: Condensation_DCL (2372-2645). E-value:
                     1.2e-41. Score: 134.7. Matches aSDomain:
                     nrpspksdomains_JN550_010590_Condensation_DCL.2"
                     /NRPS_PKS="Domain: AMP-binding (2812-3210). E-value:
                     1.4e-83. Score: 272.6. Matches aSDomain:
                     nrpspksdomains_JN550_010590_AMP-binding.3"
                     /NRPS_PKS="Domain: PCP (3353-3423). E-value: 5.3e-15.
                     Score: 47.3. Matches aSDomain:
                     nrpspksdomains_JN550_010590_PCP.3"
                     /NRPS_PKS="Domain: Condensation_DCL (3475-3750). E-value:
                     4.7e-42. Score: 136.0. Matches aSDomain:
                     nrpspksdomains_JN550_010590_Condensation_DCL.3"
                     /NRPS_PKS="Domain: AMP-binding (3918-4327). E-value:
                     2.7e-77. Score: 251.9. Matches aSDomain:
                     nrpspksdomains_JN550_010590_AMP-binding.4"
                     /NRPS_PKS="Domain: PCP (4475-4543). E-value: 3.2e-09.
                     Score: 28.7. Matches aSDomain:
                     nrpspksdomains_JN550_010590_PCP.4"
                     /NRPS_PKS="Domain: Epimerization (4678-4867). E-value:
                     5.1e-25. Score: 79.0. Matches aSDomain:
                     nrpspksdomains_JN550_010590_Epimerization.2"
                     /NRPS_PKS="Domain: Condensation_DCL (5047-5370). E-value:
                     2e-39. Score: 127.4. Matches aSDomain:
                     nrpspksdomains_JN550_010590_Condensation_DCL.4"
                     /codon_start=1
                     /gene_functions="biosynthetic (rule-based-clusters) NRPS:
                     AMP-binding"
                     /gene_functions="biosynthetic (rule-based-clusters) NRPS:
                     Condensation"
                     /gene_functions="biosynthetic-additional
                     (rule-based-clusters) PP-binding"
                     /gene_functions="biosynthetic-additional (smcogs)
                     SMCOG1002:AMP-dependent synthetase and ligase (Score: 250;
                     E-value: 6.2e-76)"
                     /gene_kind="biosynthetic"
                     /locus_tag="JN550_010590"
                     /product="hypothetical protein"
                     /protein_id="KAI1861959.1"
                     /sec_met_domain="AMP-binding (E-value: 2.5e-98, bitscore:
                     321.7, seeds: 400, tool: rule-based-clusters)"
                     /sec_met_domain="Condensation (E-value: 5.2e-50, bitscore:
                     162.5, seeds: 42, tool: rule-based-clusters)"
                     /sec_met_domain="PP-binding (E-value: 1.2e-12, bitscore:
                     40.6, seeds: 164, tool: rule-based-clusters)"
                     /transl_table=1
                     /translation="MSYTACTSSSTRRFSTVDRQCREIGYSFEAVVNAAWAIALWSYLG
                     EDDFDDELHNNHAEHAKLHEETADSTEAAARSAHPVRLVCNTSTENLDSSVHFDQQAVD
                     QQSAEGLSAAFTHILDLVMSSPDSTLDSVNLVSEHDTAQMWAWNNVQAPETVNSCAHTL
                     FHRQVMARPTALAVDAWDGSFTYEELDRSSTRIAHYLVLQGVGPESVVPLCFDKSRWAI
                     NALLAVIKAGGAMVFIDPANPASRRQEIMRQLNKTNDSVDFILTDACNASSWEAIGVRP
                     IIVDETLVKRQREYGAVPRTGVSPTSLLYVIFTSGSTGTPKGCLITHNAFLSGALQHAA
                     GSNLGPESRVMQLASYSFDVSVLEILTSLISGACVCTPSSAAMTQSLASIVNDYRITWA
                     FLTPSLVKLIQPHEVPTLKTLILGGELLHAADIKTWADRVQLINGYGPSECSIAAAGAV
                     LNVNSDPADIGRALGGLGWVVQADDHDKLVPIGAVGELLISGPILARGYLNNAEKTAEV
                     FIDNPAWLNGCSGPAADFNRFYKTGDLAKFNPDGTIHFIGRKDTQVKLRGLRIELGEIE
                     HNIGRHSHVKHVAVYMPKNGPCKDKLVAVTSLNGLSEEAQPGDTSRPIEMLINPTSKEQ
                     LNAVQAHLAGCVPEYMVPAVWIAVEAWPLLTSAKLDRKSVQRWLVDMDLDMYRRAIGVE
                     TSKRTQDDDTIRDVAAIEAKLTDIFGRILNISVDLVPRDKSFLGLGGDSIAAMQVMSQC
                     RAVGLSITVKDIMRCKDISELARTAVQLTQSSNASITEEVFDQPFQLSPVQCMYAARLR
                     PDYEEMTEVHFNQSFYLRLANQTPRAVLKAGLDAVVTRHSMLRARFMRAQDGTWTQKVL
                     QRADGSYRFKCHSLESIDEASTAATISQRTLGLAGPVFSADLLEVGDEQLLFMVAHHAI
                     IDWVSWRIILRDLEEFLATGTLAGTPPLPFQNWINLQAEHEAKRAHPEKSLPFEVPSPD
                     FAYWNMEDKPNTVARAKEQVFRLDAESTAALLGDLPHKALRTETLDFLLTSLLYSFGQV
                     FTDRQLPAIFREGHGREPWDSALDVSGTVGWFTTMYPLAVAANEDLVAMLKNVKDARHS
                     IPDNGRAYFASRFHNERAAELFREHDLIEISFDYLGQFQTLERSDAILRREPRPSFLAQ
                     SDDVGRNLERLSLVEITVEILDGEMQYSFIYNKQMQFQDRIQAWIDGTKQTLHSLIAQM
                     TTVPRSFTLADFPHLSTNYSGLDTLLKHRLPEAGVSDFDVIEEVSACSPMQQGLLVSQN
                     LANQSLYEYCHVMEVKAVGLNPIIDAERYAHAWSEVVQRHSALRTMFIQSVSEDGLFDQ
                     VVLKAVESNTVVTECLEENVYDVFAAQKAVALTDRRPPHRLTICRVAADRLICQLQINH
                     AIIDGGSIANLVRDFVQAYNGSLPEQLSFTYSDYIGYIQSRDTEEDLGFWKNYLGGQTP
                     CLIPNLAELEELAKAENKIQSFDIEITPSLATLKEFCERSNITLVNLFQVAWGMVLRTF
                     TDSPDVCFGYLSSGRDAPLPGIEDGVGAFLTMLVCRLDLDDGVTLSDALQRAAEDFANS
                     MPRQHCGLASIQHALGVGRDPLFNTILSFNRYDLLDTQSNVQDEKDETSIEINSISTQD
                     PTEYPLSLEIGILSNGLTAAMQHWTDHLTPAQARSIASTFDKALCTIVDHPELRVKESE
                     LVHQDHLNKFLEFNGNGQPIPVSDRLMFESIEENARTQPHKEAICSWDGSWTYKELNDA
                     ATRLAHHLRTLGVAPETVVPYCFNKSAWAAITMLAISKAGGAFVGLDPTNPQNRLQELV
                     AELESSIVCVSPENAVLFHNMPQIRDLIVIEPDFVNNLPTKSGDACPELQVNNLACIIL
                     TSGTTGRPKTIAIEHSSMSTMSDLLGPRLKMDSNSRVFQFAAYTYDISTHDIFVTLQRG
                     GCVCMPSEQERTQDIAGAMSRLGANWVSMTNTVLSLLRPEDVPSLKFIITGGEPVSRST
                     VQTWVGAGVEMVIGCGPAETTITMSVSAPLHTGSHHRNIGPSYGGRAWIVDSNDHNKLV
                     PLGAAGEVLLEGPQLARCYLGNPEKTAESFIWNPKWAQNMTPGVERRFYKSGDICRYNM
                     DGSLSIVGRKDTQCKINGRRVELEEISHKIRAYLGSSVAVVLDAMPLQTSSKGLHLVAF
                     LHYTSSTTVQDESIIIPASEELIQNHSELESSLLSSLPRYMIPNMYVPVSRIPRTPNGK
                     LDTKRLREAVLGLTDDEVSQYSLLDGVKKAPSSETEKGLQLLWASVLSRPLETIGANDD
                     FFRLGGDSVSAIRLVAAARAHDMALNVSSIFKFPKLEEMAVSIDSANQEEADVDQEPFN
                     LLESSTLESARMEAAELCGVESQTIVDLYPCTPLQEGLMAISTRLGGGSYKAQSVFRLP
                     ANFDTINFKSAWQAVAAQEPILRTRIVHVTGHGSLQAVLDQGLEWIEVEDGLDSYLSKD
                     LEIPTTYGSPLLRLALVKAAEDCYFVWSAHHAVYDAWSAAITLEQVKSVLRGGEVLPSV
                     PYKAFIRHIQSASSNEISKEAFWESQFPEGKEAPTSLPLVATGYSPSSHETVRSGRSIA
                     IPTQGGITMSTVLRAAWALTVARYTDSDDIVFAVTLSGRTVPVDGISTMNGPTMTTVPV
                     RVGLDLADDSTVQQFLKAMQAQATDMMPFEQTGLQNIRKINSTARNVVDSLGNLLVLQP
                     ASSSTDEVFEGTQLVPRNLEKFGGYPLVVLCHMEDGGKVTIEAKHDASIIDTEQMRRMV
                     HQYEFVLEQLSRKPSAPLSQIHGETSHEDVNEIVRWNGTMPENIEACIHDIVAARATEY
                     PNAQAVCAWDGDFTYQELEHLSNKLATHLKQLGVGPEIKVGICLEKSKWHVVAMLSVLK
                     AGGVYTNLNPSYPSATMQNILDDLEAITVLSSSQYASLFSSPTALILDSGFLAALPEPA
                     APVSSEARPTNAAFIVFTSGSTGKPKGVTVEHQGFSSMQHYQAPQLGIGNATRTLQFAA
                     HWFDISNFDTFVTLMQGGCVCIASDEERLNDLAGAINKYQVNWATMVPTAAAVLQPDDI
                     PGLKHLSLGGEPIRPDLHARFSNRVVLMNSYGPAECSVLTTMGSLRPETSPQNIGVGMG
                     CRTWVTDKDNSDRLVPIGSIGELCIDGPILSRGYHKEDGLTAHAYISNPGFVECLKTAS
                     PSSKSFDQMRLYKTGDLVRYSSDGTLIYVGRKDSQVKVHGRRIELGEIEHHVVSHGFSN
                     DRVVVEKILEGGDAEKPALAVFVRFAKECSTSSSLLVTNTEKDEQQALINLRRGLSNSL
                     PPFMVPSLFVALQRMPVTQTGKKDRKALRQLGAQLTPSQLQEFHILDDESDSENQQCGF
                     STNSELQLQALWAGVLDIPADSIKPSDHFLQKGGDSVRAISLVAAVRRELGKTLTVGDI
                     FAHPRLNKMAMCLDSEPTPDMTSTTQVATKSINEDIAPFALVSDDDGDYSDVLDHAAQE
                     CNVQTEEIEDVYPCTPLQAGMMAVSTYEPEAYVAKRVFNIPDDIDLELFKQAWIKAIES
                     IPILRTRIVPSPEFGTWLQVILKKETPTFHEIRGSVKTYLSQQKESWRVDYGRPLTTYG
                     IAPRSRRFVWAIHHALYDGSTAGKLLEAVQGLYNGVALPSSPAPAFNRFIAHLNSVDSA
                     VSAQFWRQSLGASGSPATFPRLPSAGYRPRPDSEFKFSFDMTHDATTGILKTTILRAAW
                     AFVTARYMESDDIVFGETLSGRNSSVAGIEDMMGPCITTIPMRAKLDGHLTVGQYLSQM
                     QTHYTAMMPFQHAGLQAIRAIGPEVRSSLDFNNLFEVVVPETMGQTDAEFIHEIEHPQL
                     LEGFFDSYAVVMECVLRNSNVSLEIRFDQNVLSAWHVERLCGHFKQVVRQLSSLSSETD
                     QAKSLDSVDMTSPEDLALIRSWNSNSATDCVNSTVHKIFAEQVRLRPRELAITGWDGDL
                     TYEQLDNLSTTLAKTLVSRWGVKSNDIIPLCFEKSKWAIVAAMAVVKAGGAVTQLGVTH
                     PLSRKMEVLQQTSAKFVITSPKQASIFRTSDTMTPLLLVDDQRIQHMQLTQQVERATIS
                     LPQVSPRDPVYVLFTSGSTGRSKGIVVEHGNLCTSSSAHGAGFNINAGTRVFQFAAYTF
                     DVSCADIFTSLQRGATICVPSEEERVDDLAGAITKYNANWMFATPTVAQLIAPELVPTL
                     RTLVLGGEAPTKDNVETWAGRDDLSLLFCWGPAETTIYASTTPPITLESAPGRLGQAMG
                     CKMWLCDPSDHNKLTPIGCVGEIVVEGGIVSREYLGDEAKTSAAYIQDPDWVQYAAYDG
                     ISTHQRMYKTGDLARYDSDGIMRYVGRKDNQVKLQGQRIELGEVEHRLRAHSSVYRALA
                     RVPRAGPLKDKLVAILSFNATVSEQEREQSSSSQLTPLGDAARQRMNVEFEDIRQTLAR
                     ALPSYMVPSIYIAVEAIPLSGNGKVDAKQSELWLQEMDQALYETLMNTMLGAQESSQQH
                     ASTPEEAIVLSLVSQVLNMPDGSARLNLSFLSQGGDSITAMQLRSKARAEGLNLTMQDI
                     LKSQSLSALASVSKSTNTATQTNEDTPHIVMRPEEPASNSFALSPIQQLFFDTAARSSS
                     PTSHHFNQSFMFKLSKKFTAQEMRVALEALVARHAMLRTKFTQTSDGQWSQSITDRAIH
                     ESFSFTADQTHDTSEVSQILLTRGGNHGMGSIQDGPLFLAHLFDVGKESSEQLIFLSAH
                     HLVVDLVSWRIILSDLQDLLTKGSMTPSASTSFQAWLRLQQEYASTLNTKSVLPYSEVP
                     AAQLDYWGMDATSANTFGQMIETEFLLDEAVTTKLFGSSNQAFKIEPVDIILAAIMTAF
                     GSVFTDRTMPPIFAEGHGRESWDDSVDPNGIVGWFTTMSPVHIAAPSVDLVENVRKTKD
                     TRRRIPRNGMPYFSSRFFNKDCQEQFGKDAGPVEILFNYVGKYQQLETKDALFTEADQD
                     IWRSAAKVGADVTRFSLIDISVGVANGKTRVAFGHNKNLLHQEKIGSWISTTQDILTRG
                     AEALNEMSGSQTIGDFPLMLRHLDTEQLLAVEENLSNAAIPMNNVHDMYPCTPMQQHIL
                     AAQEQQRQQPNGRQHVYEVDVSHRLLSRSTKSSISPEKLQAAWQHVVNKHSILRTIFVA
                     TAAASGRPASHFQVVLSSYKAQVPIIKCDNETELLRLVKSHKSVEYQTLEKPHHSFTLF
                     STNDGRSVMCKLEISHALNDGMSTGILFRDLEAAYRGSSKALANVPHADGSFGDYMTWL
                     EDQRTEQAADYWRKLLVEVTGSTTATLPKSSELGRLQQAPTQKSLEINLNPTLMAALPS
                     FCRDHGITPATFFQAVWGLVLQTQSQSPRIKEGRKMATAATPFFGYMTANRDSVDGSEE
                     MVGPLTNMLMCRADVQPNMRIGELLRRRQGEFLEALPHQFGLDQAVEELMEKMEGEEGK
                     LGRLCNSVMSLQYIDADGGHIPQSADSRHPAGRTVGPMTRSRCVSESIPRPLPSEHARL
                     ANSGRKARHVSWGGPNRLPLSEKANIEDDSITFRPLAYRDPNDYDISLGVQIMKSGGAG
                     LANSRNTIHAKAQFVYWTDAVTETKANMLKRAFEKCAEELISDATGCLRVWMLLRRVAL
                     SI"
     PFAM_domain     complement(20559..21644)
                     /aSDomain="Condensation"
                     /aSTool="clusterhmmer"
                     /database="35.0"
                     /db_xref="PF00668.23"
                     /db_xref="GO:0003824"
                     /description="Condensation domain"
                     /detection="hmmscan"
                     /domain_id="clusterhmmer_JN550_010590_0020"
                     /evalue="6.60E-35"
                     /gene_ontologies="GO:0003824: catalytic activity"
                     /label="JN550_010590"
                     /locus_tag="JN550_010590"
                     /protein_end="5408"
                     /protein_start="5046"
                     /score="120.8"
                     /tool="antismash"
                     /translation="HDMYPCTPMQQHILAAQEQQRQQPNGRQHVYEVDVSHRLLSRSTK
                     SSISPEKLQAAWQHVVNKHSILRTIFVATAAASGRPASHFQVVLSSYKAQVPIIKCDNE
                     TELLRLVKSHKSVEYQTLEKPHHSFTLFSTNDGRSVMCKLEISHALNDGMSTGILFRDL
                     EAAYRGSSKALANVPHADGSFGDYMTWLEDQRTEQAADYWRKLLVEVTGSTTATLPKSS
                     ELGRLQQAPTQKSLEINLNPTLMAALPSFCRDHGITPATFFQAVWGLVLQTQSQSPRIK
                     EGRKMATAATPFFGYMTANRDSVDGSEEMVGPLTNMLMCRADVQPNMRIGELLRRRQGE
                     FLEALPHQFGLDQAVEELMEKM"
     aSDomain        complement(20673..21641)
                     /aSDomain="Condensation"
                     /aSTool="nrps_pks_domains"
                     /database="nrpspksdomains.hmm"
                     /detection="hmmscan"
                     /domain_id="nrpspksdomains_JN550_010590_Condensation_DCL.4"
                     /domain_subtypes="Condensation_DCL"
                     /evalue="2.00E-39"
                     /label="JN550_010590_Condensation_DCL.4"
                     /locus_tag="JN550_010590"
                     /protein_end="5370"
                     /protein_start="5047"
                     /score="127.4"
                     /tool="antismash"
                     /translation="DMYPCTPMQQHILAAQEQQRQQPNGRQHVYEVDVSHRLLSRSTKS
                     SISPEKLQAAWQHVVNKHSILRTIFVATAAASGRPASHFQVVLSSYKAQVPIIKCDNET
                     ELLRLVKSHKSVEYQTLEKPHHSFTLFSTNDGRSVMCKLEISHALNDGMSTGILFRDLE
                     AAYRGSSKALANVPHADGSFGDYMTWLEDQRTEQAADYWRKLLVEVTGSTTATLPKSSE
                     LGRLQQAPTQKSLEINLNPTLMAALPSFCRDHGITPATFFQAVWGLVLQTQSQSPRIKE
                     GRKMATAATPFFGYMTANRDSVDGSEEMVGPLTNMLMCRADV"
     CDS_motif       complement(20691..20765)
                     /aSTool="nrps_pks_domains"
                     /database="abmotifs"
                     /detection="hmmscan"
                     /domain_id="nrpspksmotif_JN550_010590_0050"
                     /evalue="2.00E-05"
                     /label="C5_DCL_263-294"
                     /locus_tag="JN550_010590"
                     /protein_end="5364"
                     /protein_start="5339"
                     /score="17.1"
                     /tool="antismash"
                     /translation="FGYMTANRDSVDGSEEMVGPLTNML"
     CDS_motif       complement(21144..21191)
                     /aSTool="nrps_pks_domains"
                     /database="abmotifs"
                     /detection="hmmscan"
                     /domain_id="nrpspksmotif_JN550_010590_0049"
                     /evalue="2.20E-03"
                     /label="C3_LCL_132-143"
                     /locus_tag="JN550_010590"
                     /protein_end="5213"
                     /protein_start="5197"
                     /score="10.8"
                     /tool="antismash"
                     /translation="DGMSTGILFRDLEAAY"
     CDS_motif       complement(21429..21500)
                     /aSTool="nrps_pks_domains"
                     /database="abmotifs"
                     /detection="hmmscan"
                     /domain_id="nrpspksmotif_JN550_010590_0048"
                     /evalue="1.30E-08"
                     /label="C2_DCL_024-062"
                     /locus_tag="JN550_010590"
                     /protein_end="5118"
                     /protein_start="5094"
                     /score="27.2"
                     /tool="antismash"
                     /translation="SPEKLQAAWQHVVNKHSILRTIFV"
     CDS_motif       complement(21603..21635)
                     /aSTool="nrps_pks_domains"
                     /database="abmotifs"
                     /detection="hmmscan"
                     /domain_id="nrpspksmotif_JN550_010590_0047"
                     /evalue="8.00E+00"
                     /label="C1_dual_004-017"
                     /locus_tag="JN550_010590"
                     /protein_end="5060"
                     /protein_start="5049"
                     /score="0.4"
                     /tool="antismash"
                     /translation="YPCTPMQQHIL"
     PFAM_domain     complement(21774..23078)
                     /aSDomain="Condensation"
                     /aSTool="clusterhmmer"
                     /database="35.0"
                     /db_xref="PF00668.23"
                     /db_xref="GO:0003824"
                     /description="Condensation domain"
                     /detection="hmmscan"
                     /domain_id="clusterhmmer_JN550_010590_0019"
                     /evalue="4.10E-35"
                     /gene_ontologies="GO:0003824: catalytic activity"
                     /label="JN550_010590"
                     /locus_tag="JN550_010590"
                     /protein_end="5003"
                     /protein_start="4568"
                     /score="121.5"
                     /tool="antismash"
                     /translation="SFALSPIQQLFFDTAARSSSPTSHHFNQSFMFKLSKKFTAQEMRV
                     ALEALVARHAMLRTKFTQTSDGQWSQSITDRAIHESFSFTADQTHDTSEVSQILLTRGG
                     NHGMGSIQDGPLFLAHLFDVGKESSEQLIFLSAHHLVVDLVSWRIILSDLQDLLTKGSM
                     TPSASTSFQAWLRLQQEYASTLNTKSVLPYSEVPAAQLDYWGMDATSANTFGQMIETEF
                     LLDEAVTTKLFGSSNQAFKIEPVDIILAAIMTAFGSVFTDRTMPPIFAEGHGRESWDDS
                     VDPNGIVGWFTTMSPVHIAAPSVDLVENVRKTKDTRRRIPRNGMPYFSSRFFNKDCQEQ
                     FGKDAGPVEILFNYVGKYQQLETKDALFTEADQDIWRSAAKVGADVTRFSLIDISVGVA
                     NGKTRVAFGHNKNLLHQEKIGSWISTTQDILTRGAE"
     CDS_motif       complement(22083..22142)
                     /aSTool="nrps_pks_domains"
                     /database="abmotifs"
                     /detection="hmmscan"
                     /domain_id="nrpspksmotif_JN550_010590_0046"
                     /evalue="1.10E-07"
                     /label="NRPS-E6"
                     /locus_tag="JN550_010590"
                     /protein_end="4900"
                     /protein_start="4880"
                     /score="24.1"
                     /tool="antismash"
                     /translation="TKDTRRRIPRNGMPYFSSRF"
     CDS_motif       complement(22182..22232)
                     /aSTool="nrps_pks_domains"
                     /database="abmotifs"
                     /detection="hmmscan"
                     /domain_id="nrpspksmotif_JN550_010590_0045"
                     /evalue="1.60E-04"
                     /label="NRPS-E5"
                     /locus_tag="JN550_010590"
                     /protein_end="4867"
                     /protein_start="4850"
                     /score="14.3"
                     /tool="antismash"
                     /translation="DPNGIVGWFTTMSPVHI"
     aSDomain        complement(22182..22748)
                     /aSDomain="Epimerization"
                     /aSTool="nrps_pks_domains"
                     /database="nrpspksdomains.hmm"
                     /detection="hmmscan"
                     /domain_id="nrpspksdomains_JN550_010590_Epimerization.2"
                     /evalue="5.10E-25"
                     /label="JN550_010590_Epimerization.2"
                     /locus_tag="JN550_010590"
                     /protein_end="4867"
                     /protein_start="4678"
                     /score="79.0"
                     /tool="antismash"
                     /translation="IQDGPLFLAHLFDVGKESSEQLIFLSAHHLVVDLVSWRIILSDLQ
                     DLLTKGSMTPSASTSFQAWLRLQQEYASTLNTKSVLPYSEVPAAQLDYWGMDATSANTF
                     GQMIETEFLLDEAVTTKLFGSSNQAFKIEPVDIILAAIMTAFGSVFTDRTMPPIFAEGH
                     GRESWDDSVDPNGIVGWFTTMSPVHI"
     aSModule        complement(22182..26413)
                     /complete
                     /domains="nrpspksdomains_JN550_010590_Condensation_DCL.3"
                     /domains="nrpspksdomains_JN550_010590_AMP-binding.4"
                     /domains="nrpspksdomains_JN550_010590_PCP.4"
                     /domains="nrpspksdomains_JN550_010590_Epimerization.2"
                     /locus_tags="JN550_010590"
                     /monomer_pairings="X -> D-X"
                     /tool="antismash"
                     /type="nrps"
     CDS_motif       complement(22617..22682)
                     /aSTool="nrps_pks_domains"
                     /database="abmotifs"
                     /detection="hmmscan"
                     /domain_id="nrpspksmotif_JN550_010590_0044"
                     /evalue="1.10E-09"
                     /label="NRPS-E2"
                     /locus_tag="JN550_010590"
                     /protein_end="4722"
                     /protein_start="4700"
                     /score="30.6"
                     /tool="antismash"
                     /translation="IFLSAHHLVVDLVSWRIILSDL"
     CDS_motif       complement(22896..23000)
                     /aSTool="nrps_pks_domains"
                     /database="abmotifs"
                     /detection="hmmscan"
                     /domain_id="nrpspksmotif_JN550_010590_0043"
                     /evalue="1.30E-05"
                     /label="C2_DCL_024-062"
                     /locus_tag="JN550_010590"
                     /protein_end="4629"
                     /protein_start="4594"
                     /score="17.5"
                     /tool="antismash"
                     /translation="NQSFMFKLSKKFTAQEMRVALEALVARHAMLRTKF"
     aSDomain        complement(23154..23357)
                     /aSDomain="PCP"
                     /aSTool="nrps_pks_domains"
                     /database="nrpspksdomains.hmm"
                     /detection="hmmscan"
                     /domain_id="nrpspksdomains_JN550_010590_PCP.4"
                     /evalue="3.20E-09"
                     /label="JN550_010590_PCP.4"
                     /locus_tag="JN550_010590"
                     /protein_end="4543"
                     /protein_start="4475"
                     /score="28.7"
                     /tool="antismash"
                     /translation="EAIVLSLVSQVLNMPDGSARLNLSFLSQGGDSITAMQLRSKARAE
                     GLNLTMQDILKSQSLSALASVSK"
     PFAM_domain     complement(23166..23348)
                     /aSDomain="PP-binding"
                     /aSTool="clusterhmmer"
                     /database="35.0"
                     /db_xref="PF00550.28"
                     /description="Phosphopantetheine attachment site"
                     /detection="hmmscan"
                     /domain_id="clusterhmmer_JN550_010590_0018"
                     /evalue="3.50E-06"
                     /label="JN550_010590"
                     /locus_tag="JN550_010590"
                     /protein_end="4539"
                     /protein_start="4478"
                     /score="27.4"
                     /tool="antismash"
                     /translation="VLSLVSQVLNMPDGSARLNLSFLSQGGDSITAMQLRSKARAEGLN
                     LTMQDILKSQSLSALA"
     CDS_motif       complement(23259..23288)
                     /aSTool="nrps_pks_domains"
                     /database="abmotifs"
                     /detection="hmmscan"
                     /domain_id="nrpspksmotif_JN550_010590_0042"
                     /evalue="1.00E+01"
                     /label="PCP_mE"
                     /locus_tag="JN550_010590"
                     /protein_end="4508"
                     /protein_start="4498"
                     /score="0.7"
                     /tool="antismash"
                     /translation="SFLSQGGDSI"
     aSDomain        complement(23730..24965)
                     /aSDomain="TIGR01733"
                     /aSTool="tigrfam"
                     /description="AA-adenyl-dom: amino acid adenylation domain"
                     /detection="hmmscan"
                     /domain_id="TIGRFam_JN550_010590_0004"
                     /evalue="9.00E-97"
                     /identifier="TIGR01733"
                     /label="JN550_010590"
                     /locus_tag="JN550_010590"
                     /protein_end="4351"
                     /protein_start="3939"
                     /score="322.4"
                     /tool="antismash"
                     /translation="TYEQLDNLSTTLAKTLVSRWGVKSNDIIPLCFEKSKWAIVAAMAV
                     VKAGGAVTQLGVTHPLSRKMEVLQQTSAKFVITSPKQASIFRTSDTMTPLLLVDDQRIQ
                     HMQLTQQVERATISLPQVSPRDPVYVLFTSGSTGRSKGIVVEHGNLCTSSSAHGAGFNI
                     NAGTRVFQFAAYTFDVSCADIFTSLQRGATICVPSEEERVDDLAGAITKYNANWMFATP
                     TVAQLIAPELVPTLRTLVLGGEAPTKDNVETWAGRDDLSLLFCWGPAETTIYASTTPPI
                     TLESAPGRLGQAMGCKMWLCDPSDHNKLTPIGCVGEIVVEGGIVSREYLGDEAKTSAAY
                     IQDPDWVQYAAYDGISTHQRMYKTGDLARYDSDGIMRYVGRKDNQVKLQGQRIELGEVE
                     HRLRAHSSVYRAL"
     CDS_motif       complement(23769..23834)
                     /aSTool="nrps_pks_domains"
                     /database="abmotifs"
                     /detection="hmmscan"
                     /domain_id="nrpspksmotif_JN550_010590_0041"
                     /evalue="3.40E-10"
                     /label="NRPS-A_a8"
                     /locus_tag="JN550_010590"
                     /protein_end="4338"
                     /protein_start="4316"
                     /score="32.0"
                     /tool="antismash"
                     /translation="YVGRKDNQVKLQGQRIELGEVE"
     PFAM_domain     complement(23799..25028)
                     /aSDomain="AMP-binding"
                     /aSTool="clusterhmmer"
                     /database="35.0"
                     /db_xref="PF00501.31"
                     /description="AMP-binding enzyme"
                     /detection="hmmscan"
                     /domain_id="clusterhmmer_JN550_010590_0017"
                     /evalue="1.30E-67"
                     /label="JN550_010590"
                     /locus_tag="JN550_010590"
                     /protein_end="4328"
                     /protein_start="3918"
                     /score="228.4"
                     /tool="antismash"
                     /translation="FAEQVRLRPRELAITGWDGDLTYEQLDNLSTTLAKTLVSRWGVKS
                     NDIIPLCFEKSKWAIVAAMAVVKAGGAVTQLGVTHPLSRKMEVLQQTSAKFVITSPKQA
                     SIFRTSDTMTPLLLVDDQRIQHMQLTQQVERATISLPQVSPRDPVYVLFTSGSTGRSKG
                     IVVEHGNLCTSSSAHGAGFNINAGTRVFQFAAYTFDVSCADIFTSLQRGATICVPSEEE
                     RVDDLAGAITKYNANWMFATPTVAQLIAPELVPTLRTLVLGGEAPTKDNVETWAGRDDL
                     SLLFCWGPAETTIYASTTPPITLESAPGRLGQAMGCKMWLCDPSDHNKLTPIGCVGEIV
                     VEGGIVSREYLGDEAKTSAAYIQDPDWVQYAAYDGISTHQRMYKTGDLARYDSDGIMRY
                     VGRKDNQVKLQ"
     aSDomain        complement(23802..25028)
                     /aSDomain="AMP-binding"
                     /aSTool="nrps_pks_domains"
                     /database="nrpspksdomains.hmm"
                     /detection="hmmscan"
                     /domain_id="nrpspksdomains_JN550_010590_AMP-binding.4"
                     /evalue="2.70E-77"
                     /label="JN550_010590_AMP-binding.4"
                     /locus_tag="JN550_010590"
                     /protein_end="4327"
                     /protein_start="3918"
                     /score="251.9"
                     /specificity="substrate consensus: X"
                     /tool="antismash"
                     /translation="FAEQVRLRPRELAITGWDGDLTYEQLDNLSTTLAKTLVSRWGVKS
                     NDIIPLCFEKSKWAIVAAMAVVKAGGAVTQLGVTHPLSRKMEVLQQTSAKFVITSPKQA
                     SIFRTSDTMTPLLLVDDQRIQHMQLTQQVERATISLPQVSPRDPVYVLFTSGSTGRSKG
                     IVVEHGNLCTSSSAHGAGFNINAGTRVFQFAAYTFDVSCADIFTSLQRGATICVPSEEE
                     RVDDLAGAITKYNANWMFATPTVAQLIAPELVPTLRTLVLGGEAPTKDNVETWAGRDDL
                     SLLFCWGPAETTIYASTTPPITLESAPGRLGQAMGCKMWLCDPSDHNKLTPIGCVGEIV
                     VEGGIVSREYLGDEAKTSAAYIQDPDWVQYAAYDGISTHQRMYKTGDLARYDSDGIMRY
                     VGRKDNQVKL"
     CDS_motif       complement(23949..24035)
                     /aSTool="nrps_pks_domains"
                     /database="abmotifs"
                     /detection="hmmscan"
                     /domain_id="nrpspksmotif_JN550_010590_0040"
                     /evalue="2.60E-09"
                     /label="NRPS-A_a6"
                     /locus_tag="JN550_010590"
                     /protein_end="4278"
                     /protein_start="4249"
                     /score="29.4"
                     /tool="antismash"
                     /translation="PIGCVGEIVVEGGIVSREYLGDEAKTSAA"
     CDS_motif       complement(24147..24170)
                     /aSTool="nrps_pks_domains"
                     /database="abmotifs"
                     /detection="hmmscan"
                     /domain_id="nrpspksmotif_JN550_010590_0039"
                     /evalue="8.90E+00"
                     /label="NRPS-A_a5"
                     /locus_tag="JN550_010590"
                     /protein_end="4212"
                     /protein_start="4204"
                     /score="0.4"
                     /tool="antismash"
                     /translation="WGPAETTI"
     CDS_motif       complement(24525..24581)
                     /aSTool="nrps_pks_domains"
                     /database="abmotifs"
                     /detection="hmmscan"
                     /domain_id="nrpspksmotif_JN550_010590_0038"
                     /evalue="5.50E-08"
                     /label="NRPS-A_a3"
                     /locus_tag="JN550_010590"
                     /protein_end="4086"
                     /protein_start="4067"
                     /score="25.1"
                     /tool="antismash"
                     /translation="YVLFTSGSTGRSKGIVVEH"
     CDS_motif       complement(24810..24839)
                     /aSTool="nrps_pks_domains"
                     /database="abmotifs"
                     /detection="hmmscan"
                     /domain_id="nrpspksmotif_JN550_010590_0037"
                     /evalue="5.00E+00"
                     /label="NRPS-A_a2"
                     /locus_tag="JN550_010590"
                     /protein_end="3991"
                     /protein_start="3981"
                     /score="1.5"
                     /tool="antismash"
                     /translation="MAVVKAGGAV"
     PFAM_domain     complement(join(25146..25664,25721..26413))
                     /aSDomain="Condensation"
                     /aSTool="clusterhmmer"
                     /database="35.0"
                     /db_xref="PF00668.23"
                     /db_xref="GO:0003824"
                     /description="Condensation domain"
                     /detection="hmmscan"
                     /domain_id="clusterhmmer_JN550_010590_0016"
                     /evalue="3.10E-40"
                     /gene_ontologies="GO:0003824: catalytic activity"
                     /label="JN550_010590"
                     /locus_tag="JN550_010590"
                     /protein_end="3879"
                     /protein_start="3475"
                     /score="138.4"
                     /tool="antismash"
                     /translation="EDVYPCTPLQAGMMAVSTYEPEAYVAKRVFNIPDDIDLELFKQAW
                     IKAIESIPILRTRIVPSPEFGTWLQVILKKETPTFHEIRGSVKTYLSQQKESWRVDYGR
                     PLTTYGIAPRSRRFVWAIHHALYDGSTAGKLLEAVQGLYNGVALPSSPAPAFNRFIAHL
                     NSVDSAVSAQFWRQSLGASGSPATFPRLPSAGYRPRPDSEFKFSFDMTHDATTGILKTT
                     ILRAAWAFVTARYMESDDIVFGETLSGRNSSVAGIEDMMGPCITTIPMRAKLDGHLTVG
                     QYLSQMQTHYTAMMPFQHAGLQAIRAIGPEVRSSLDFNNLFEVVVPETMGQTDAEFIHE
                     IEHPQLLEGFFDSYAVVMECVLRNSNVSLEIRFDQNVLSAWHVERLCGHFKQVVRQLSS
                     LSSET"
     CDS_motif       complement(25434..25496)
                     /aSTool="nrps_pks_domains"
                     /database="abmotifs"
                     /detection="hmmscan"
                     /domain_id="nrpspksmotif_JN550_010590_0036"
                     /evalue="2.70E-01"
                     /label="C67_DCL_14fromHMM"
                     /locus_tag="JN550_010590"
                     /protein_end="3783"
                     /protein_start="3762"
                     /score="3.6"
                     /tool="antismash"
                     /translation="QTHYTAMMPFQHAGLQAIRAI"
     aSDomain        complement(join(25533..25664,25721..26413))
                     /aSDomain="Condensation"
                     /aSTool="nrps_pks_domains"
                     /database="nrpspksdomains.hmm"
                     /detection="hmmscan"
                     /domain_id="nrpspksdomains_JN550_010590_Condensation_DCL.3"
                     /domain_subtypes="Condensation_DCL"
                     /evalue="4.70E-42"
                     /label="JN550_010590_Condensation_DCL.3"
                     /locus_tag="JN550_010590"
                     /protein_end="3750"
                     /protein_start="3475"
                     /score="136.0"
                     /tool="antismash"
                     /translation="EDVYPCTPLQAGMMAVSTYEPEAYVAKRVFNIPDDIDLELFKQAW
                     IKAIESIPILRTRIVPSPEFGTWLQVILKKETPTFHEIRGSVKTYLSQQKESWRVDYGR
                     PLTTYGIAPRSRRFVWAIHHALYDGSTAGKLLEAVQGLYNGVALPSSPAPAFNRFIAHL
                     NSVDSAVSAQFWRQSLGASGSPATFPRLPSAGYRPRPDSEFKFSFDMTHDATTGILKTT
                     ILRAAWAFVTARYMESDDIVFGETLSGRNSSVAGIEDMMGPCITTIPMRAKLD"
     CDS_motif       complement(25545..25640)
                     /aSTool="nrps_pks_domains"
                     /database="abmotifs"
                     /detection="hmmscan"
                     /domain_id="nrpspksmotif_JN550_010590_0035"
                     /evalue="1.40E-13"
                     /label="C5_DCL_263-294"
                     /locus_tag="JN550_010590"
                     /protein_end="3746"
                     /protein_start="3714"
                     /score="43.3"
                     /tool="antismash"
                     /translation="DIVFGETLSGRNSSVAGIEDMMGPCITTIPMR"
     CDS_motif       complement(26003..26050)
                     /aSTool="nrps_pks_domains"
                     /database="abmotifs"
                     /detection="hmmscan"
                     /domain_id="nrpspksmotif_JN550_010590_0034"
                     /evalue="1.40E+00"
                     /label="C3_DCL_135-156"
                     /locus_tag="JN550_010590"
                     /protein_end="3612"
                     /protein_start="3596"
                     /score="1.9"
                     /tool="antismash"
                     /translation="IHHALYDGSTAGKLLE"
     CDS_motif       complement(26234..26347)
                     /aSTool="nrps_pks_domains"
                     /database="abmotifs"
                     /detection="hmmscan"
                     /domain_id="nrpspksmotif_JN550_010590_0033"
                     /evalue="4.40E-03"
                     /label="C2_DCL_024-062"
                     /locus_tag="JN550_010590"
                     /protein_end="3535"
                     /protein_start="3497"
                     /score="9.3"
                     /tool="antismash"
                     /translation="AYVAKRVFNIPDDIDLELFKQAWIKAIESIPILRTRIV"
     CDS_motif       complement(26372..26404)
                     /aSTool="nrps_pks_domains"
                     /database="abmotifs"
                     /detection="hmmscan"
                     /domain_id="nrpspksmotif_JN550_010590_0032"
                     /evalue="1.60E+00"
                     /label="C1_dual_004-017"
                     /locus_tag="JN550_010590"
                     /protein_end="3489"
                     /protein_start="3478"
                     /score="2.5"
                     /tool="antismash"
                     /translation="YPCTPLQAGMM"
     aSDomain        complement(26570..26779)
                     /aSDomain="PCP"
                     /aSTool="nrps_pks_domains"
                     /database="nrpspksdomains.hmm"
                     /detection="hmmscan"
                     /domain_id="nrpspksdomains_JN550_010590_PCP.3"
                     /evalue="5.30E-15"
                     /label="JN550_010590_PCP.3"
                     /locus_tag="JN550_010590"
                     /protein_end="3423"
                     /protein_start="3353"
                     /score="47.3"
                     /tool="antismash"
                     /translation="ELQLQALWAGVLDIPADSIKPSDHFLQKGGDSVRAISLVAAVRRE
                     LGKTLTVGDIFAHPRLNKMAMCLDS"
     aSModule        complement(26570..29722)
                     /complete
                     /domains="nrpspksdomains_JN550_010590_Condensation_DCL.2"
                     /domains="nrpspksdomains_JN550_010590_AMP-binding.3"
                     /domains="nrpspksdomains_JN550_010590_PCP.3"
                     /locus_tags="JN550_010590"
                     /monomer_pairings="X -> X"
                     /tool="antismash"
                     /type="nrps"
     PFAM_domain     complement(26585..26773)
                     /aSDomain="PP-binding"
                     /aSTool="clusterhmmer"
                     /database="35.0"
                     /db_xref="PF00550.28"
                     /description="Phosphopantetheine attachment site"
                     /detection="hmmscan"
                     /domain_id="clusterhmmer_JN550_010590_0015"
                     /evalue="5.00E-12"
                     /label="JN550_010590"
                     /locus_tag="JN550_010590"
                     /protein_end="3418"
                     /protein_start="3355"
                     /score="46.1"
                     /tool="antismash"
                     /translation="QLQALWAGVLDIPADSIKPSDHFLQKGGDSVRAISLVAAVRRELG
                     KTLTVGDIFAHPRLNKMA"
     CDS_motif       complement(26681..26710)
                     /aSTool="nrps_pks_domains"
                     /database="abmotifs"
                     /detection="hmmscan"
                     /domain_id="nrpspksmotif_JN550_010590_0031"
                     /evalue="1.80E+01"
                     /label="PCP_mE"
                     /locus_tag="JN550_010590"
                     /protein_end="3386"
                     /protein_start="3376"
                     /score="0.1"
                     /tool="antismash"
                     /translation="HFLQKGGDSV"
     aSDomain        complement(27143..28345)
                     /aSDomain="TIGR01733"
                     /aSTool="tigrfam"
                     /description="AA-adenyl-dom: amino acid adenylation domain"
                     /detection="hmmscan"
                     /domain_id="TIGRFam_JN550_010590_0003"
                     /evalue="1.30E-103"
                     /identifier="TIGR01733"
                     /label="JN550_010590"
                     /locus_tag="JN550_010590"
                     /protein_end="3232"
                     /protein_start="2831"
                     /score="344.9"
                     /tool="antismash"
                     /translation="TYQELEHLSNKLATHLKQLGVGPEIKVGICLEKSKWHVVAMLSVL
                     KAGGVYTNLNPSYPSATMQNILDDLEAITVLSSSQYASLFSSPTALILDSGFLAALPEP
                     AAPVSSEARPTNAAFIVFTSGSTGKPKGVTVEHQGFSSMQHYQAPQLGIGNATRTLQFA
                     AHWFDISNFDTFVTLMQGGCVCIASDEERLNDLAGAINKYQVNWATMVPTAAAVLQPDD
                     IPGLKHLSLGGEPIRPDLHARFSNRVVLMNSYGPAECSVLTTMGSLRPETSPQNIGVGM
                     GCRTWVTDKDNSDRLVPIGSIGELCIDGPILSRGYHKEDGLTAHAYISNPGFVECLKTA
                     SPSSKSFDQMRLYKTGDLVRYSSDGTLIYVGRKDSQVKVHGRRIELGEIEHHVVSHGFS
                     ND"
     CDS_motif       complement(27176..27241)
                     /aSTool="nrps_pks_domains"
                     /database="abmotifs"
                     /detection="hmmscan"
                     /domain_id="nrpspksmotif_JN550_010590_0030"
                     /evalue="1.10E-10"
                     /label="NRPS-A_a8"
                     /locus_tag="JN550_010590"
                     /protein_end="3221"
                     /protein_start="3199"
                     /score="33.6"
                     /tool="antismash"
                     /translation="YVGRKDSQVKVHGRRIELGEIE"
     aSDomain        complement(27209..28402)
                     /aSDomain="AMP-binding"
                     /aSTool="nrps_pks_domains"
                     /database="nrpspksdomains.hmm"
                     /detection="hmmscan"
                     /domain_id="nrpspksdomains_JN550_010590_AMP-binding.3"
                     /evalue="1.40E-83"
                     /label="JN550_010590_AMP-binding.3"
                     /locus_tag="JN550_010590"
                     /protein_end="3210"
                     /protein_start="2812"
                     /score="272.6"
                     /specificity="substrate consensus: X"
                     /tool="antismash"
                     /translation="ARATEYPNAQAVCAWDGDFTYQELEHLSNKLATHLKQLGVGPEIK
                     VGICLEKSKWHVVAMLSVLKAGGVYTNLNPSYPSATMQNILDDLEAITVLSSSQYASLF
                     SSPTALILDSGFLAALPEPAAPVSSEARPTNAAFIVFTSGSTGKPKGVTVEHQGFSSMQ
                     HYQAPQLGIGNATRTLQFAAHWFDISNFDTFVTLMQGGCVCIASDEERLNDLAGAINKY
                     QVNWATMVPTAAAVLQPDDIPGLKHLSLGGEPIRPDLHARFSNRVVLMNSYGPAECSVL
                     TTMGSLRPETSPQNIGVGMGCRTWVTDKDNSDRLVPIGSIGELCIDGPILSRGYHKEDG
                     LTAHAYISNPGFVECLKTASPSSKSFDQMRLYKTGDLVRYSSDGTLIYVGRKDSQVKV"
     PFAM_domain     complement(27209..28402)
                     /aSDomain="AMP-binding"
                     /aSTool="clusterhmmer"
                     /database="35.0"
                     /db_xref="PF00501.31"
                     /description="AMP-binding enzyme"
                     /detection="hmmscan"
                     /domain_id="clusterhmmer_JN550_010590_0014"
                     /evalue="6.40E-74"
                     /label="JN550_010590"
                     /locus_tag="JN550_010590"
                     /protein_end="3210"
                     /protein_start="2812"
                     /score="249.2"
                     /tool="antismash"
                     /translation="ARATEYPNAQAVCAWDGDFTYQELEHLSNKLATHLKQLGVGPEIK
                     VGICLEKSKWHVVAMLSVLKAGGVYTNLNPSYPSATMQNILDDLEAITVLSSSQYASLF
                     SSPTALILDSGFLAALPEPAAPVSSEARPTNAAFIVFTSGSTGKPKGVTVEHQGFSSMQ
                     HYQAPQLGIGNATRTLQFAAHWFDISNFDTFVTLMQGGCVCIASDEERLNDLAGAINKY
                     QVNWATMVPTAAAVLQPDDIPGLKHLSLGGEPIRPDLHARFSNRVVLMNSYGPAECSVL
                     TTMGSLRPETSPQNIGVGMGCRTWVTDKDNSDRLVPIGSIGELCIDGPILSRGYHKEDG
                     LTAHAYISNPGFVECLKTASPSSKSFDQMRLYKTGDLVRYSSDGTLIYVGRKDSQVKV"
     CDS_motif       complement(27368..27454)
                     /aSTool="nrps_pks_domains"
                     /database="abmotifs"
                     /detection="hmmscan"
                     /domain_id="nrpspksmotif_JN550_010590_0029"
                     /evalue="6.80E-10"
                     /label="NRPS-A_a6"
                     /locus_tag="JN550_010590"
                     /protein_end="3157"
                     /protein_start="3128"
                     /score="31.2"
                     /tool="antismash"
                     /translation="PIGSIGELCIDGPILSRGYHKEDGLTAHA"
     CDS_motif       complement(27560..27589)
                     /aSTool="nrps_pks_domains"
                     /database="abmotifs"
                     /detection="hmmscan"
                     /domain_id="nrpspksmotif_JN550_010590_0028"
                     /evalue="5.10E-01"
                     /label="NRPS-A_a5"
                     /locus_tag="JN550_010590"
                     /protein_end="3093"
                     /protein_start="3083"
                     /score="3.9"
                     /tool="antismash"
                     /translation="SYGPAECSVL"
     CDS_motif       complement(27935..27994)
                     /aSTool="nrps_pks_domains"
                     /database="abmotifs"
                     /detection="hmmscan"
                     /domain_id="nrpspksmotif_JN550_010590_0027"
                     /evalue="1.70E-08"
                     /label="NRPS-A_a3"
                     /locus_tag="JN550_010590"
                     /protein_end="2968"
                     /protein_start="2948"
                     /score="26.6"
                     /tool="antismash"
                     /translation="AFIVFTSGSTGKPKGVTVEH"
     CDS_motif       complement(28187..28222)
                     /aSTool="nrps_pks_domains"
                     /database="abmotifs"
                     /detection="hmmscan"
                     /domain_id="nrpspksmotif_JN550_010590_0026"
                     /evalue="7.20E-01"
                     /label="NRPS-A_a2"
                     /locus_tag="JN550_010590"
                     /protein_end="2884"
                     /protein_start="2872"
                     /score="4.1"
                     /tool="antismash"
                     /translation="LSVLKAGGVYTN"
     PFAM_domain     complement(28496..29722)
                     /aSDomain="Condensation"
                     /aSTool="clusterhmmer"
                     /database="35.0"
                     /db_xref="PF00668.23"
                     /db_xref="GO:0003824"
                     /description="Condensation domain"
                     /detection="hmmscan"
                     /domain_id="clusterhmmer_JN550_010590_0013"
                     /evalue="3.00E-43"
                     /gene_ontologies="GO:0003824: catalytic activity"
                     /label="JN550_010590"
                     /locus_tag="JN550_010590"
                     /protein_end="2781"
                     /protein_start="2372"
                     /score="148.3"
                     /tool="antismash"
                     /translation="DLYPCTPLQEGLMAISTRLGGGSYKAQSVFRLPANFDTINFKSAW
                     QAVAAQEPILRTRIVHVTGHGSLQAVLDQGLEWIEVEDGLDSYLSKDLEIPTTYGSPLL
                     RLALVKAAEDCYFVWSAHHAVYDAWSAAITLEQVKSVLRGGEVLPSVPYKAFIRHIQSA
                     SSNEISKEAFWESQFPEGKEAPTSLPLVATGYSPSSHETVRSGRSIAIPTQGGITMSTV
                     LRAAWALTVARYTDSDDIVFAVTLSGRTVPVDGISTMNGPTMTTVPVRVGLDLADDSTV
                     QQFLKAMQAQATDMMPFEQTGLQNIRKINSTARNVVDSLGNLLVLQPASSSTDEVFEGT
                     QLVPRNLEKFGGYPLVVLCHMEDGGKVTIEAKHDASIIDTEQMRRMVHQYEFVLEQLSR
                     KPSAPLSQIH"
     aSDomain        complement(28904..29722)
                     /aSDomain="Condensation"
                     /aSTool="nrps_pks_domains"
                     /database="nrpspksdomains.hmm"
                     /detection="hmmscan"
                     /domain_id="nrpspksdomains_JN550_010590_Condensation_DCL.2"
                     /domain_subtypes="Condensation_DCL"
                     /evalue="1.20E-41"
                     /label="JN550_010590_Condensation_DCL.2"
                     /locus_tag="JN550_010590"
                     /protein_end="2645"
                     /protein_start="2372"
                     /score="134.7"
                     /tool="antismash"
                     /translation="DLYPCTPLQEGLMAISTRLGGGSYKAQSVFRLPANFDTINFKSAW
                     QAVAAQEPILRTRIVHVTGHGSLQAVLDQGLEWIEVEDGLDSYLSKDLEIPTTYGSPLL
                     RLALVKAAEDCYFVWSAHHAVYDAWSAAITLEQVKSVLRGGEVLPSVPYKAFIRHIQSA
                     SSNEISKEAFWESQFPEGKEAPTSLPLVATGYSPSSHETVRSGRSIAIPTQGGITMSTV
                     LRAAWALTVARYTDSDDIVFAVTLSGRTVPVDGISTMNGPTMTTVPVRVGL"
     CDS_motif       complement(28913..29008)
                     /aSTool="nrps_pks_domains"
                     /database="abmotifs"
                     /detection="hmmscan"
                     /domain_id="nrpspksmotif_JN550_010590_0025"
                     /evalue="1.40E-08"
                     /label="C5_DCL_263-294"
                     /locus_tag="JN550_010590"
                     /protein_end="2642"
                     /protein_start="2610"
                     /score="27.2"
                     /tool="antismash"
                     /translation="DIVFAVTLSGRTVPVDGISTMNGPTMTTVPVR"
     CDS_motif       complement(29324..29359)
                     /aSTool="nrps_pks_domains"
                     /database="abmotifs"
                     /detection="hmmscan"
                     /domain_id="nrpspksmotif_JN550_010590_0024"
                     /evalue="4.40E-03"
                     /label="C3_DCL_135-156"
                     /locus_tag="JN550_010590"
                     /protein_end="2505"
                     /protein_start="2493"
                     /score="9.8"
                     /tool="antismash"
                     /translation="HHAVYDAWSAAI"
     CDS_motif       complement(29540..29656)
                     /aSTool="nrps_pks_domains"
                     /database="abmotifs"
                     /detection="hmmscan"
                     /domain_id="nrpspksmotif_JN550_010590_0023"
                     /evalue="1.00E-05"
                     /label="C2_DCL_024-062"
                     /locus_tag="JN550_010590"
                     /protein_end="2433"
                     /protein_start="2394"
                     /score="17.8"
                     /tool="antismash"
                     /translation="SYKAQSVFRLPANFDTINFKSAWQAVAAQEPILRTRIVH"
     CDS_motif       complement(29684..29716)
                     /aSTool="nrps_pks_domains"
                     /database="abmotifs"
                     /detection="hmmscan"
                     /domain_id="nrpspksmotif_JN550_010590_0022"
                     /evalue="9.90E-01"
                     /label="C1_dual_004-017"
                     /locus_tag="JN550_010590"
                     /protein_end="2385"
                     /protein_start="2374"
                     /score="3.2"
                     /tool="antismash"
                     /translation="YPCTPLQEGLM"
     aSDomain        complement(29843..30049)
                     /aSDomain="PCP"
                     /aSTool="nrps_pks_domains"
                     /database="nrpspksdomains.hmm"
                     /detection="hmmscan"
                     /domain_id="nrpspksdomains_JN550_010590_PCP.2"
                     /evalue="4.30E-16"
                     /label="JN550_010590_PCP.2"
                     /locus_tag="JN550_010590"
                     /protein_end="2332"
                     /protein_start="2263"
                     /score="50.8"
                     /tool="antismash"
                     /translation="EKGLQLLWASVLSRPLETIGANDDFFRLGGDSVSAIRLVAAARAH
                     DMALNVSSIFKFPKLEEMAVSIDS"
     aSModule        complement(29843..33087)
                     /complete
                     /domains="nrpspksdomains_JN550_010590_Condensation_DCL.1"
                     /domains="nrpspksdomains_JN550_010590_AMP-binding.2"
                     /domains="nrpspksdomains_JN550_010590_PCP.2"
                     /locus_tags="JN550_010590"
                     /monomer_pairings="X -> X"
                     /tool="antismash"
                     /type="nrps"
     PFAM_domain     complement(29858..30040)
                     /aSDomain="PP-binding"
                     /aSTool="clusterhmmer"
                     /database="35.0"
                     /db_xref="PF00550.28"
                     /description="Phosphopantetheine attachment site"
                     /detection="hmmscan"
                     /domain_id="clusterhmmer_JN550_010590_0012"
                     /evalue="7.20E-10"
                     /label="JN550_010590"
                     /locus_tag="JN550_010590"
                     /protein_end="2327"
                     /protein_start="2266"
                     /score="39.2"
                     /tool="antismash"
                     /translation="LQLLWASVLSRPLETIGANDDFFRLGGDSVSAIRLVAAARAHDMA
                     LNVSSIFKFPKLEEMA"
     CDS_motif       complement(29951..29980)
                     /aSTool="nrps_pks_domains"
                     /database="abmotifs"
                     /detection="hmmscan"
                     /domain_id="nrpspksmotif_JN550_010590_0021"
                     /evalue="1.70E+00"
                     /label="PCP_mE"
                     /locus_tag="JN550_010590"
                     /protein_end="2296"
                     /protein_start="2286"
                     /score="2.7"
                     /tool="antismash"
                     /translation="DFFRLGGDSV"
     aSDomain        complement(join(30386..30486,30537..31644))
                     /aSDomain="TIGR01733"
                     /aSTool="tigrfam"
                     /description="AA-adenyl-dom: amino acid adenylation domain"
                     /detection="hmmscan"
                     /domain_id="TIGRFam_JN550_010590_0002"
                     /evalue="5.10E-96"
                     /identifier="TIGR01733"
                     /label="JN550_010590"
                     /locus_tag="JN550_010590"
                     /protein_end="2151"
                     /protein_start="1748"
                     /score="319.9"
                     /tool="antismash"
                     /translation="TYKELNDAATRLAHHLRTLGVAPETVVPYCFNKSAWAAITMLAIS
                     KAGGAFVGLDPTNPQNRLQELVAELESSIVCVSPENAVLFHNMPQIRDLIVIEPDFVNN
                     LPTKSGDACPELQVNNLACIILTSGTTGRPKTIAIEHSSMSTMSDLLGPRLKMDSNSRV
                     FQFAAYTYDISTHDIFVTLQRGGCVCMPSEQERTQDIAGAMSRLGANWVSMTNTVLSLL
                     RPEDVPSLKFIITGGEPVSRSTVQTWVGAGVEMVIGCGPAETTITMSVSAPLHTGSHHR
                     NIGPSYGGRAWIVDSNDHNKLVPLGAAGEVLLEGPQLARCYLGNPEKTAESFIWNPKWA
                     QNMTPGVERRFYKSGDICRYNMDGSLSIVGRKDTQCKINGRRVELEEISHKIRAYLGSS
                     VAVV"
     CDS_motif       complement(join(30431..30486,30537..30540))
                     /aSTool="nrps_pks_domains"
                     /database="abmotifs"
                     /detection="hmmscan"
                     /domain_id="nrpspksmotif_JN550_010590_0020"
                     /evalue="4.30E-08"
                     /label="NRPS-A_a8"
                     /locus_tag="JN550_010590"
                     /protein_end="2136"
                     /protein_start="2116"
                     /score="25.5"
                     /tool="antismash"
                     /translation="VGRKDTQCKINGRRVELEEI"
     aSDomain        complement(join(30461..30486,30537..31704))
                     /aSDomain="AMP-binding"
                     /aSTool="nrps_pks_domains"
                     /database="nrpspksdomains.hmm"
                     /detection="hmmscan"
                     /domain_id="nrpspksdomains_JN550_010590_AMP-binding.2"
                     /evalue="6.70E-80"
                     /label="JN550_010590_AMP-binding.2"
                     /locus_tag="JN550_010590"
                     /protein_end="2126"
                     /protein_start="1728"
                     /score="260.5"
                     /specificity="substrate consensus: X"
                     /tool="antismash"
                     /translation="EENARTQPHKEAICSWDGSWTYKELNDAATRLAHHLRTLGVAPET
                     VVPYCFNKSAWAAITMLAISKAGGAFVGLDPTNPQNRLQELVAELESSIVCVSPENAVL
                     FHNMPQIRDLIVIEPDFVNNLPTKSGDACPELQVNNLACIILTSGTTGRPKTIAIEHSS
                     MSTMSDLLGPRLKMDSNSRVFQFAAYTYDISTHDIFVTLQRGGCVCMPSEQERTQDIAG
                     AMSRLGANWVSMTNTVLSLLRPEDVPSLKFIITGGEPVSRSTVQTWVGAGVEMVIGCGP
                     AETTITMSVSAPLHTGSHHRNIGPSYGGRAWIVDSNDHNKLVPLGAAGEVLLEGPQLAR
                     CYLGNPEKTAESFIWNPKWAQNMTPGVERRFYKSGDICRYNMDGSLSIVGRKDTQCKI"
     PFAM_domain     complement(join(30461..30486,30537..31704))
                     /aSDomain="AMP-binding"
                     /aSTool="clusterhmmer"
                     /database="35.0"
                     /db_xref="PF00501.31"
                     /description="AMP-binding enzyme"
                     /detection="hmmscan"
                     /domain_id="clusterhmmer_JN550_010590_0011"
                     /evalue="3.80E-68"
                     /label="JN550_010590"
                     /locus_tag="JN550_010590"
                     /protein_end="2126"
                     /protein_start="1728"
                     /score="230.2"
                     /tool="antismash"
                     /translation="EENARTQPHKEAICSWDGSWTYKELNDAATRLAHHLRTLGVAPET
                     VVPYCFNKSAWAAITMLAISKAGGAFVGLDPTNPQNRLQELVAELESSIVCVSPENAVL
                     FHNMPQIRDLIVIEPDFVNNLPTKSGDACPELQVNNLACIILTSGTTGRPKTIAIEHSS
                     MSTMSDLLGPRLKMDSNSRVFQFAAYTYDISTHDIFVTLQRGGCVCMPSEQERTQDIAG
                     AMSRLGANWVSMTNTVLSLLRPEDVPSLKFIITGGEPVSRSTVQTWVGAGVEMVIGCGP
                     AETTITMSVSAPLHTGSHHRNIGPSYGGRAWIVDSNDHNKLVPLGAAGEVLLEGPQLAR
                     CYLGNPEKTAESFIWNPKWAQNMTPGVERRFYKSGDICRYNMDGSLSIVGRKDTQCKI"
     CDS_motif       complement(30646..30735)
                     /aSTool="nrps_pks_domains"
                     /database="abmotifs"
                     /detection="hmmscan"
                     /domain_id="nrpspksmotif_JN550_010590_0019"
                     /evalue="1.90E-13"
                     /label="NRPS-A_a6"
                     /locus_tag="JN550_010590"
                     /protein_end="2081"
                     /protein_start="2051"
                     /score="42.5"
                     /tool="antismash"
                     /translation="PLGAAGEVLLEGPQLARCYLGNPEKTAESF"
     CDS_motif       complement(30841..30870)
                     /aSTool="nrps_pks_domains"
                     /database="abmotifs"
                     /detection="hmmscan"
                     /domain_id="nrpspksmotif_JN550_010590_0018"
                     /evalue="3.60E+00"
                     /label="NRPS-A_a5"
                     /locus_tag="JN550_010590"
                     /protein_end="2016"
                     /protein_start="2006"
                     /score="1.6"
                     /tool="antismash"
                     /translation="CGPAETTITM"
     CDS_motif       complement(31222..31281)
                     /aSTool="nrps_pks_domains"
                     /database="abmotifs"
                     /detection="hmmscan"
                     /domain_id="nrpspksmotif_JN550_010590_0017"
                     /evalue="9.60E-07"
                     /label="NRPS-A_a3"
                     /locus_tag="JN550_010590"
                     /protein_end="1889"
                     /protein_start="1869"
                     /score="21.3"
                     /tool="antismash"
                     /translation="ACIILTSGTTGRPKTIAIEH"
     CDS_motif       complement(31480..31521)
                     /aSTool="nrps_pks_domains"
                     /database="abmotifs"
                     /detection="hmmscan"
                     /domain_id="nrpspksmotif_JN550_010590_0016"
                     /evalue="5.60E-02"
                     /label="NRPS-A_a2"
                     /locus_tag="JN550_010590"
                     /protein_end="1803"
                     /protein_start="1789"
                     /score="7.4"
                     /tool="antismash"
                     /translation="LAISKAGGAFVGLD"
     PFAM_domain     complement(31783..33087)
                     /aSDomain="Condensation"
                     /aSTool="clusterhmmer"
                     /database="35.0"
                     /db_xref="PF00668.23"
                     /db_xref="GO:0003824"
                     /description="Condensation domain"
                     /detection="hmmscan"
                     /domain_id="clusterhmmer_JN550_010590_0010"
                     /evalue="1.70E-56"
                     /gene_ontologies="GO:0003824: catalytic activity"
                     /label="JN550_010590"
                     /locus_tag="JN550_010590"
                     /protein_end="1702"
                     /protein_start="1267"
                     /score="191.9"
                     /tool="antismash"
                     /translation="EVSACSPMQQGLLVSQNLANQSLYEYCHVMEVKAVGLNPIIDAER
                     YAHAWSEVVQRHSALRTMFIQSVSEDGLFDQVVLKAVESNTVVTECLEENVYDVFAAQK
                     AVALTDRRPPHRLTICRVAADRLICQLQINHAIIDGGSIANLVRDFVQAYNGSLPEQLS
                     FTYSDYIGYIQSRDTEEDLGFWKNYLGGQTPCLIPNLAELEELAKAENKIQSFDIEITP
                     SLATLKEFCERSNITLVNLFQVAWGMVLRTFTDSPDVCFGYLSSGRDAPLPGIEDGVGA
                     FLTMLVCRLDLDDGVTLSDALQRAAEDFANSMPRQHCGLASIQHALGVGRDPLFNTILS
                     FNRYDLLDTQSNVQDEKDETSIEINSISTQDPTEYPLSLEIGILSNGLTAAMQHWTDHL
                     TPAQARSIASTFDKALCTIVDHPELRVKESELVHQD"
     CDS_motif       complement(32056..32166)
                     /aSTool="nrps_pks_domains"
                     /database="abmotifs"
                     /detection="hmmscan"
                     /domain_id="nrpspksmotif_JN550_010590_0015"
                     /evalue="8.20E-10"
                     /label="C67_DCL_14fromHMM"
                     /locus_tag="JN550_010590"
                     /protein_end="1611"
                     /protein_start="1574"
                     /score="31.0"
                     /tool="antismash"
                     /translation="DFANSMPRQHCGLASIQHALGVGRDPLFNTILSFNRY"
     aSDomain        complement(32212..33087)
                     /aSDomain="Condensation"
                     /aSTool="nrps_pks_domains"
                     /database="nrpspksdomains.hmm"
                     /detection="hmmscan"
                     /domain_id="nrpspksdomains_JN550_010590_Condensation_DCL.1"
                     /domain_subtypes="Condensation_DCL"
                     /evalue="6.80E-47"
                     /label="JN550_010590_Condensation_DCL.1"
                     /locus_tag="JN550_010590"
                     /protein_end="1559"
                     /protein_start="1267"
                     /score="151.9"
                     /tool="antismash"
                     /translation="EVSACSPMQQGLLVSQNLANQSLYEYCHVMEVKAVGLNPIIDAER
                     YAHAWSEVVQRHSALRTMFIQSVSEDGLFDQVVLKAVESNTVVTECLEENVYDVFAAQK
                     AVALTDRRPPHRLTICRVAADRLICQLQINHAIIDGGSIANLVRDFVQAYNGSLPEQLS
                     FTYSDYIGYIQSRDTEEDLGFWKNYLGGQTPCLIPNLAELEELAKAENKIQSFDIEITP
                     SLATLKEFCERSNITLVNLFQVAWGMVLRTFTDSPDVCFGYLSSGRDAPLPGIEDGVGA
                     FLTMLVCRLDL"
     CDS_motif       complement(32221..32316)
                     /aSTool="nrps_pks_domains"
                     /database="abmotifs"
                     /detection="hmmscan"
                     /domain_id="nrpspksmotif_JN550_010590_0014"
                     /evalue="7.00E-12"
                     /label="C5_DCL_263-294"
                     /locus_tag="JN550_010590"
                     /protein_end="1556"
                     /protein_start="1524"
                     /score="37.8"
                     /tool="antismash"
                     /translation="DVCFGYLSSGRDAPLPGIEDGVGAFLTMLVCR"
     CDS_motif       complement(32626..32685)
                     /aSTool="nrps_pks_domains"
                     /database="abmotifs"
                     /detection="hmmscan"
                     /domain_id="nrpspksmotif_JN550_010590_0013"
                     /evalue="9.20E-04"
                     /label="C3_LCL_132-143"
                     /locus_tag="JN550_010590"
                     /protein_end="1421"
                     /protein_start="1401"
                     /score="12.0"
                     /tool="antismash"
                     /translation="HAIIDGGSIANLVRDFVQAY"
     CDS_motif       complement(32890..32982)
                     /aSTool="nrps_pks_domains"
                     /database="abmotifs"
                     /detection="hmmscan"
                     /domain_id="nrpspksmotif_JN550_010590_0012"
                     /evalue="2.90E-07"
                     /label="C2_DCL_024-062"
                     /locus_tag="JN550_010590"
                     /protein_end="1333"
                     /protein_start="1302"
                     /score="22.8"
                     /tool="antismash"
                     /translation="GLNPIIDAERYAHAWSEVVQRHSALRTMFIQ"
     CDS_motif       complement(33049..33072)
                     /aSTool="nrps_pks_domains"
                     /database="abmotifs"
                     /detection="hmmscan"
                     /domain_id="nrpspksmotif_JN550_010590_0011"
                     /evalue="8.00E+00"
                     /label="C1_dual_004-017"
                     /locus_tag="JN550_010590"
                     /protein_end="1280"
                     /protein_start="1272"
                     /score="0.5"
                     /tool="antismash"
                     /translation="SPMQQGLL"
     PFAM_domain     complement(33208..34434)
                     /aSDomain="Condensation"
                     /aSTool="clusterhmmer"
                     /database="35.0"
                     /db_xref="PF00668.23"
                     /db_xref="GO:0003824"
                     /description="Condensation domain"
                     /detection="hmmscan"
                     /domain_id="clusterhmmer_JN550_010590_0009"
                     /evalue="1.20E-29"
                     /gene_ontologies="GO:0003824: catalytic activity"
                     /label="JN550_010590"
                     /locus_tag="JN550_010590"
                     /protein_end="1227"
                     /protein_start="818"
                     /score="103.5"
                     /tool="antismash"
                     /translation="TEVHFNQSFYLRLANQTPRAVLKAGLDAVVTRHSMLRARFMRAQD
                     GTWTQKVLQRADGSYRFKCHSLESIDEASTAATISQRTLGLAGPVFSADLLEVGDEQLL
                     FMVAHHAIIDWVSWRIILRDLEEFLATGTLAGTPPLPFQNWINLQAEHEAKRAHPEKSL
                     PFEVPSPDFAYWNMEDKPNTVARAKEQVFRLDAESTAALLGDLPHKALRTETLDFLLTS
                     LLYSFGQVFTDRQLPAIFREGHGREPWDSALDVSGTVGWFTTMYPLAVAANEDLVAMLK
                     NVKDARHSIPDNGRAYFASRFHNERAAELFREHDLIEISFDYLGQFQTLERSDAILRRE
                     PRPSFLAQSDDVGRNLERLSLVEITVEILDGEMQYSFIYNKQMQFQDRIQAWIDGTKQT
                     LHSLIAQMTT"
     CDS_motif       complement(33526..33588)
                     /aSTool="nrps_pks_domains"
                     /database="abmotifs"
                     /detection="hmmscan"
                     /domain_id="nrpspksmotif_JN550_010590_0010"
                     /evalue="1.50E-07"
                     /label="NRPS-E6"
                     /locus_tag="JN550_010590"
                     /protein_end="1121"
                     /protein_start="1100"
                     /score="23.8"
                     /tool="antismash"
                     /translation="VKDARHSIPDNGRAYFASRFH"
     aSDomain        complement(33625..34491)
                     /aSDomain="Epimerization"
                     /aSTool="nrps_pks_domains"
                     /database="nrpspksdomains.hmm"
                     /detection="hmmscan"
                     /domain_id="nrpspksdomains_JN550_010590_Epimerization.1"
                     /evalue="4.80E-43"
                     /label="JN550_010590_Epimerization.1"
                     /locus_tag="JN550_010590"
                     /protein_end="1088"
                     /protein_start="799"
                     /score="138.7"
                     /tool="antismash"
                     /translation="LSPVQCMYAARLRPDYEEMTEVHFNQSFYLRLANQTPRAVLKAGL
                     DAVVTRHSMLRARFMRAQDGTWTQKVLQRADGSYRFKCHSLESIDEASTAATISQRTLG
                     LAGPVFSADLLEVGDEQLLFMVAHHAIIDWVSWRIILRDLEEFLATGTLAGTPPLPFQN
                     WINLQAEHEAKRAHPEKSLPFEVPSPDFAYWNMEDKPNTVARAKEQVFRLDAESTAALL
                     GDLPHKALRTETLDFLLTSLLYSFGQVFTDRQLPAIFREGHGREPWDSALDVSGTVGWF
                     TTMYPLAV"
     aSModule        complement(33625..36464)
                     /complete
                     /domains="nrpspksdomains_JN550_010590_AMP-binding.1"
                     /domains="nrpspksdomains_JN550_010590_PCP.1"
                     /domains="nrpspksdomains_JN550_010590_Epimerization.1"
                     /locus_tags="JN550_010590"
                     /monomer_pairings="X -> D-X"
                     /starter_module
                     /tool="antismash"
                     /type="nrps"
     CDS_motif       complement(33628..33675)
                     /aSTool="nrps_pks_domains"
                     /database="abmotifs"
                     /detection="hmmscan"
                     /domain_id="nrpspksmotif_JN550_010590_0009"
                     /evalue="3.00E-07"
                     /label="NRPS-E5"
                     /locus_tag="JN550_010590"
                     /protein_end="1087"
                     /protein_start="1071"
                     /score="22.6"
                     /tool="antismash"
                     /translation="DVSGTVGWFTTMYPLA"
     CDS_motif       complement(34060..34125)
                     /aSTool="nrps_pks_domains"
                     /database="abmotifs"
                     /detection="hmmscan"
                     /domain_id="nrpspksmotif_JN550_010590_0008"
                     /evalue="8.00E-09"
                     /label="NRPS-E2"
                     /locus_tag="JN550_010590"
                     /protein_end="943"
                     /protein_start="921"
                     /score="27.9"
                     /tool="antismash"
                     /translation="LFMVAHHAIIDWVSWRIILRDL"
     CDS_motif       complement(34315..34422)
                     /aSTool="nrps_pks_domains"
                     /database="abmotifs"
                     /detection="hmmscan"
                     /domain_id="nrpspksmotif_JN550_010590_0007"
                     /evalue="1.00E-06"
                     /label="C2_DCL_024-062"
                     /locus_tag="JN550_010590"
                     /protein_end="858"
                     /protein_start="822"
                     /score="21.0"
                     /tool="antismash"
                     /translation="FNQSFYLRLANQTPRAVLKAGLDAVVTRHSMLRARF"
     aSDomain        complement(34555..34755)
                     /aSDomain="PCP"
                     /aSTool="nrps_pks_domains"
                     /database="nrpspksdomains.hmm"
                     /detection="hmmscan"
                     /domain_id="nrpspksdomains_JN550_010590_PCP.1"
                     /evalue="4.50E-11"
                     /label="JN550_010590_PCP.1"
                     /locus_tag="JN550_010590"
                     /protein_end="778"
                     /protein_start="711"
                     /score="34.7"
                     /tool="antismash"
                     /translation="EAKLTDIFGRILNISVDLVPRDKSFLGLGGDSIAAMQVMSQCRAV
                     GLSITVKDIMRCKDISELARTA"
     PFAM_domain     complement(34561..34749)
                     /aSDomain="PP-binding"
                     /aSTool="clusterhmmer"
                     /database="35.0"
                     /db_xref="PF00550.28"
                     /description="Phosphopantetheine attachment site"
                     /detection="hmmscan"
                     /domain_id="clusterhmmer_JN550_010590_0008"
                     /evalue="3.90E-08"
                     /label="JN550_010590"
                     /locus_tag="JN550_010590"
                     /protein_end="776"
                     /protein_start="713"
                     /score="33.6"
                     /tool="antismash"
                     /translation="KLTDIFGRILNISVDLVPRDKSFLGLGGDSIAAMQVMSQCRAVGL
                     SITVKDIMRCKDISELAR"
     CDS_motif       complement(34657..34686)
                     /aSTool="nrps_pks_domains"
                     /database="abmotifs"
                     /detection="hmmscan"
                     /domain_id="nrpspksmotif_JN550_010590_0006"
                     /evalue="5.10E+00"
                     /label="PCP_mE"
                     /locus_tag="JN550_010590"
                     /protein_end="744"
                     /protein_start="734"
                     /score="1.5"
                     /tool="antismash"
                     /translation="SFLGLGGDSI"
     aSDomain        complement(join(35119..35558,35624..36401))
                     /aSDomain="TIGR01733"
                     /aSTool="tigrfam"
                     /description="AA-adenyl-dom: amino acid adenylation domain"
                     /detection="hmmscan"
                     /domain_id="TIGRFam_JN550_010590_0001"
                     /evalue="9.80E-112"
                     /identifier="TIGR01733"
                     /label="JN550_010590"
                     /locus_tag="JN550_010590"
                     /protein_end="590"
                     /protein_start="184"
                     /score="371.7"
                     /tool="antismash"
                     /translation="TYEELDRSSTRIAHYLVLQGVGPESVVPLCFDKSRWAINALLAVI
                     KAGGAMVFIDPANPASRRQEIMRQLNKTNDSVDFILTDACNASSWEAIGVRPIIVDETL
                     VKRQREYGAVPRTGVSPTSLLYVIFTSGSTGTPKGCLITHNAFLSGALQHAAGSNLGPE
                     SRVMQLASYSFDVSVLEILTSLISGACVCTPSSAAMTQSLASIVNDYRITWAFLTPSLV
                     KLIQPHEVPTLKTLILGGELLHAADIKTWADRVQLINGYGPSECSIAAAGAVLNVNSDP
                     ADIGRALGGLGWVVQADDHDKLVPIGAVGELLISGPILARGYLNNAEKTAEVFIDNPAW
                     LNGCSGPAADFNRFYKTGDLAKFNPDGTIHFIGRKDTQVKLRGLRIELGEIEHNIGRHS
                     HVKHVAV"
     CDS_motif       complement(35161..35226)
                     /aSTool="nrps_pks_domains"
                     /database="abmotifs"
                     /detection="hmmscan"
                     /domain_id="nrpspksmotif_JN550_010590_0005"
                     /evalue="6.70E-11"
                     /label="NRPS-A_a8"
                     /locus_tag="JN550_010590"
                     /protein_end="576"
                     /protein_start="554"
                     /score="34.2"
                     /tool="antismash"
                     /translation="FIGRKDTQVKLRGLRIELGEIE"
     aSDomain        complement(join(35191..35558,35624..36464))
                     /aSDomain="AMP-binding"
                     /aSTool="nrps_pks_domains"
                     /database="nrpspksdomains.hmm"
                     /detection="hmmscan"
                     /domain_id="nrpspksdomains_JN550_010590_AMP-binding.1"
                     /evalue="1.70E-85"
                     /label="JN550_010590_AMP-binding.1"
                     /locus_tag="JN550_010590"
                     /protein_end="566"
                     /protein_start="163"
                     /score="278.9"
                     /specificity="substrate consensus: X"
                     /tool="antismash"
                     /translation="FHRQVMARPTALAVDAWDGSFTYEELDRSSTRIAHYLVLQGVGPE
                     SVVPLCFDKSRWAINALLAVIKAGGAMVFIDPANPASRRQEIMRQLNKTNDSVDFILTD
                     ACNASSWEAIGVRPIIVDETLVKRQREYGAVPRTGVSPTSLLYVIFTSGSTGTPKGCLI
                     THNAFLSGALQHAAGSNLGPESRVMQLASYSFDVSVLEILTSLISGACVCTPSSAAMTQ
                     SLASIVNDYRITWAFLTPSLVKLIQPHEVPTLKTLILGGELLHAADIKTWADRVQLING
                     YGPSECSIAAAGAVLNVNSDPADIGRALGGLGWVVQADDHDKLVPIGAVGELLISGPIL
                     ARGYLNNAEKTAEVFIDNPAWLNGCSGPAADFNRFYKTGDLAKFNPDGTIHFIGRKDTQ
                     VKLR"
     PFAM_domain     complement(join(35191..35558,35624..36464))
                     /aSDomain="AMP-binding"
                     /aSTool="clusterhmmer"
                     /database="35.0"
                     /db_xref="PF00501.31"
                     /description="AMP-binding enzyme"
                     /detection="hmmscan"
                     /domain_id="clusterhmmer_JN550_010590_0007"
                     /evalue="2.00E-74"
                     /label="JN550_010590"
                     /locus_tag="JN550_010590"
                     /protein_end="566"
                     /protein_start="163"
                     /score="250.9"
                     /tool="antismash"
                     /translation="FHRQVMARPTALAVDAWDGSFTYEELDRSSTRIAHYLVLQGVGPE
                     SVVPLCFDKSRWAINALLAVIKAGGAMVFIDPANPASRRQEIMRQLNKTNDSVDFILTD
                     ACNASSWEAIGVRPIIVDETLVKRQREYGAVPRTGVSPTSLLYVIFTSGSTGTPKGCLI
                     THNAFLSGALQHAAGSNLGPESRVMQLASYSFDVSVLEILTSLISGACVCTPSSAAMTQ
                     SLASIVNDYRITWAFLTPSLVKLIQPHEVPTLKTLILGGELLHAADIKTWADRVQLING
                     YGPSECSIAAAGAVLNVNSDPADIGRALGGLGWVVQADDHDKLVPIGAVGELLISGPIL
                     ARGYLNNAEKTAEVFIDNPAWLNGCSGPAADFNRFYKTGDLAKFNPDGTIHFIGRKDTQ
                     VKLR"
     CDS_motif       complement(35335..35424)
                     /aSTool="nrps_pks_domains"
                     /database="abmotifs"
                     /detection="hmmscan"
                     /domain_id="nrpspksmotif_JN550_010590_0004"
                     /evalue="1.80E-15"
                     /label="NRPS-A_a6"
                     /locus_tag="JN550_010590"
                     /protein_end="518"
                     /protein_start="488"
                     /score="49.0"
                     /tool="antismash"
                     /translation="PIGAVGELLISGPILARGYLNNAEKTAEVF"
     CDS_motif       complement(35530..35556)
                     /aSTool="nrps_pks_domains"
                     /database="abmotifs"
                     /detection="hmmscan"
                     /domain_id="nrpspksmotif_JN550_010590_0003"
                     /evalue="4.10E-01"
                     /label="NRPS-A_a5"
                     /locus_tag="JN550_010590"
                     /protein_end="453"
                     /protein_start="444"
                     /score="4.2"
                     /tool="antismash"
                     /translation="YGPSECSIA"
     CDS_motif       complement(35970..36026)
                     /aSTool="nrps_pks_domains"
                     /database="abmotifs"
                     /detection="hmmscan"
                     /domain_id="nrpspksmotif_JN550_010590_0002"
                     /evalue="8.60E-09"
                     /label="NRPS-A_a3"
                     /locus_tag="JN550_010590"
                     /protein_end="328"
                     /protein_start="309"
                     /score="27.5"
                     /tool="antismash"
                     /translation="YVIFTSGSTGTPKGCLITH"
     CDS_motif       complement(36237..36278)
                     /aSTool="nrps_pks_domains"
                     /database="abmotifs"
                     /detection="hmmscan"
                     /domain_id="nrpspksmotif_JN550_010590_0001"
                     /evalue="6.40E-02"
                     /label="NRPS-A_a2"
                     /locus_tag="JN550_010590"
                     /protein_end="239"
                     /protein_start="225"
                     /score="7.2"
                     /tool="antismash"
                     /translation="LAVIKAGGAMVFID"
     gene            38463..39653
                     /locus_tag="JN550_010591"
     mRNA            join(38463..38616,38674..39653)
                     /locus_tag="JN550_010591"
                     /product="hypothetical protein"
     CDS             join(38463..38616,38674..39653)
                     /codon_start=1
                     /locus_tag="JN550_010591"
                     /product="hypothetical protein"
                     /protein_id="KAI1861960.1"
                     /transl_table=1
                     /translation="MDSPRASSPTKCGRPPNSAYIKLMKQGEDWRNVADAAERRKLQNR
                     LAQRAYRRSLRDKSKEVEALRRQLSKLQDNGGRQTAGVCKRSSSSSGKLKAQSRSPELS
                     ASSPNNCSSSISSVSPRPLSPGKIGQYPQHGSSSESPDLDDMNMVDDVNFLWFDTTGTS
                     SGSESCSATHLSSVNSEPSDVSEDESSLMSGYDVLGISSDATLLEQQNSGSIPPMFPME
                     FNFEGGDAYHTFFKDENVYHPVFFQEVVSDPSHLGLDNIMGGDGLNRVSPSLPPEPDFA
                     SLWHGLPEETPASSAIYRFETKSTTNSPRRVPGADASLLHLAVAGGNIETVRLILKQSP
                     SMMQIQDKQGYTPIQLAAVSGQTEILALLLQPESSSL"
     PFAM_domain     39468..39635
                     /aSDomain="Ank_2"
                     /aSTool="clusterhmmer"
                     /database="35.0"
                     /db_xref="PF12796.10"
                     /db_xref="GO:0005515"
                     /description="Ankyrin repeats (3 copies)"
                     /detection="hmmscan"
                     /domain_id="clusterhmmer_JN550_010591_0021"
                     /evalue="5.20E-08"
                     /gene_ontologies="GO:0005515: protein binding"
                     /label="JN550_010591"
                     /locus_tag="JN550_010591"
                     /protein_end="372"
                     /protein_start="316"
                     /score="33.5"
                     /tool="antismash"
                     /translation="ASLLHLAVAGGNIETVRLILKQSPSMMQIQDKQGYTPIQLAAVSG
                     QTEILALLLQP"
     gene            complement(41294..42297)
                     /locus_tag="JN550_010592"
     mRNA            complement(join(41294..41766,41826..42297))
                     /locus_tag="JN550_010592"
                     /product="hypothetical protein"
     CDS             complement(join(41294..41766,41826..42297))
                     /codon_start=1
                     /locus_tag="JN550_010592"
                     /product="hypothetical protein"
                     /protein_id="KAI1861961.1"
                     /transl_table=1
                     /translation="MSAFSWEVFESSEVFKTLRKLTEQPAEAYSSENGLQEIHGLVMAE
                     VAKNRGKSLLEVNGSQVRNEGKPMLAGAIPDSVADVLVELACRTPPSDQRRLVEFASQL
                     YRRTEIDPESGEPLTQDGKAVWAENVSLLRSANTEWRDRISAEENGGAWNIKTYSDDVG
                     LPSDIKRRWANLMAFTAQLTQLAPPVPEYDDNPIHWAHMAIWSLRAAFEADIAPHELVG
                     TTTFHVACLWFIYAADAVWACALKEIEAGGEFMSSPGSQYQEKAWKGFNQERWDTWVRA
                     LETAGTSCSDSDAETKDMIDGALKKAKNASQGN"
     PFAM_domain     complement(join(41396..41766,41826..42057))
                     /aSDomain="DUF3632"
                     /aSTool="clusterhmmer"
                     /database="35.0"
                     /db_xref="PF12311.11"
                     /description="Protein of unknown function (DUF3632)"
                     /detection="hmmscan"
                     /domain_id="clusterhmmer_JN550_010592_0022"
                     /evalue="1.20E-24"
                     /label="JN550_010592"
                     /locus_tag="JN550_010592"
                     /protein_end="281"
                     /protein_start="80"
                     /score="87.8"
                     /tool="antismash"
                     /translation="VLVELACRTPPSDQRRLVEFASQLYRRTEIDPESGEPLTQDGKAV
                     WAENVSLLRSANTEWRDRISAEENGGAWNIKTYSDDVGLPSDIKRRWANLMAFTAQLTQ
                     LAPPVPEYDDNPIHWAHMAIWSLRAAFEADIAPHELVGTTTFHVACLWFIYAADAVWAC
                     ALKEIEAGGEFMSSPGSQYQEKAWKGFNQERWDTWVRA"
     gene            43290..43851
                     /locus_tag="JN550_010593"
     mRNA            join(43290..43611,43685..43851)
                     /locus_tag="JN550_010593"
                     /product="hypothetical protein"
     CDS             join(43290..43611,43685..43851)
                     /codon_start=1
                     /locus_tag="JN550_010593"
                     /product="hypothetical protein"
                     /protein_id="KAI1861962.1"
                     /transl_table=1
                     /translation="MLFDLKTTVLFGLLALAQASPVSVPGTAEIETRAKSKKVQDYMCG
                     TVTLQKNDIGAALVKGRASADRTEGNNGLRNKFPHYFGNQPAIFGATAELREYPIIEGG
                     TFQGQMWPGTYRVVYKKDGQQDFVGVMVEGNGGTFTICAPAPTAPEAPPAPPAPPAKA"
     gene            complement(44525..45831)
                     /locus_tag="JN550_010594"
     mRNA            complement(join(44525..44770,44829..45068,45126..45694,
                     45783..45831))
                     /locus_tag="JN550_010594"
                     /product="hypothetical protein"
     CDS             complement(join(44525..44770,44829..45068,45126..45694,
                     45783..45831))
                     /NRPS_PKS="Domain: Aminotran_4 (91-320). E-value: 5.8e-17.
                     Score: 54.1. Matches aSDomain:
                     nrpspksdomains_JN550_010594_Aminotran_4.1"
                     /codon_start=1
                     /locus_tag="JN550_010594"
                     /product="hypothetical protein"
                     /protein_id="KAI1861963.1"
                     /transl_table=1
                     /translation="MAPITQITPPSPKEGIDWTNVSGQYLPLNGHIEVRFRASTGKWDT
                     PTLVEGTNISVSGLSPGLNYGQQCYEGLKAFRTASAETKQEEIHVFRPAFHAARMTRSA
                     MSICLPPPSEELFLECIRQAVAQNAEYVPPADSSSFLYIRPVLFGASTGLWGPCDEAIF
                     AVYVQPANPHHGVGAVSGIVCEEFDRSAPRGMGSFKVGGNYAPVWRHAAKAMKLGFGIM
                     LHLDSATHSLVEEFSTSGFLGHKMTVDGQHVLVIPASDSAIESATSDALATIARRQGWM
                     VEQAQLPFSSLGNLDEVIACGTAAAAVPIRSLTRMSTNEKFEFGSDHKRWNLIQLAVTV
                     DSIQRGKSIDEERWCWTVTGFPALKSS"
     aSDomain        complement(join(44669..44770,44829..45068,45126..45470))
                     /aSDomain="Aminotran_4"
                     /aSTool="nrps_pks_domains"
                     /database="nrpspksdomains.hmm"
                     /detection="hmmscan"
                     /domain_id="nrpspksdomains_JN550_010594_Aminotran_4.1"
                     /evalue="5.80E-17"
                     /label="JN550_010594_Aminotran_4.1"
                     /locus_tag="JN550_010594"
                     /protein_end="320"
                     /protein_start="91"
                     /score="54.1"
                     /tool="antismash"
                     /translation="RPAFHAARMTRSAMSICLPPPSEELFLECIRQAVAQNAEYVPPAD
                     SSSFLYIRPVLFGASTGLWGPCDEAIFAVYVQPANPHHGVGAVSGIVCEEFDRSAPRGM
                     GSFKVGGNYAPVWRHAAKAMKLGFGIMLHLDSATHSLVEEFSTSGFLGHKMTVDGQHVL
                     VIPASDSAIESATSDALATIARRQGWMVEQAQLPFSSLGNLDEVIACGTAAAAVPIRSL
                     TRMSTNE"
     PFAM_domain     complement(join(44693..44770,44829..45068,45126..45536))
                     /aSDomain="Aminotran_4"
                     /aSTool="clusterhmmer"
                     /database="35.0"
                     /db_xref="PF01063.22"
                     /db_xref="GO:0003824"
                     /description="Amino-transferase class IV"
                     /detection="hmmscan"
                     /domain_id="clusterhmmer_JN550_010594_0023"
                     /evalue="2.20E-19"
                     /gene_ontologies="GO:0003824: catalytic activity"
                     /label="JN550_010594"
                     /locus_tag="JN550_010594"
                     /protein_end="312"
                     /protein_start="69"
                     /score="70.3"
                     /tool="antismash"
                     /translation="YEGLKAFRTASAETKQEEIHVFRPAFHAARMTRSAMSICLPPPSE
                     ELFLECIRQAVAQNAEYVPPADSSSFLYIRPVLFGASTGLWGPCDEAIFAVYVQPANPH
                     HGVGAVSGIVCEEFDRSAPRGMGSFKVGGNYAPVWRHAAKAMKLGFGIMLHLDSATHSL
                     VEEFSTSGFLGHKMTVDGQHVLVIPASDSAIESATSDALATIARRQGWMVEQAQLPFSS
                     LGNLDEVIACGTAAAAVPIRS"
     gene            complement(46784..48507)
                     /locus_tag="JN550_010595"
     mRNA            complement(join(46784..48174,48249..48399,48463..48507))
                     /locus_tag="JN550_010595"
                     /product="hypothetical protein"
     CDS             complement(join(46784..48174,48249..48399,48463..48507))
                     /codon_start=1
                     /gene_functions="biosynthetic-additional
                     (rule-based-clusters) p450"
                     /gene_functions="biosynthetic-additional (smcogs)
                     SMCOG1034:cytochrome P450 (Score: 331.4; E-value:
                     1.5e-100)"
                     /gene_kind="biosynthetic-additional"
                     /locus_tag="JN550_010595"
                     /product="hypothetical protein"
                     /protein_id="KAI1861964.1"
                     /sec_met_domain="p450 (E-value: 4.2e-67, bitscore: 219.2,
                     seeds: 50, tool: rule-based-clusters)"
                     /transl_table=1
                     /translation="MHVGIPIAAGAVAIYLAARLIYLAFLHPLAKYPGPFLSKFTFARA
                     SYYAWKGDIHIDIWRCHEKYGDYVRYGPNQLLVNTAEGLQDIYGRRTSTKFLKSKHYEV
                     MMHQAANTFTHRGGKDHLVRRRILAQGVSAQAQREYETRIATHIEKFCGAVFDGTATNG
                     SGAWSEPRNMAKWCNYLSFDMMADIVFGAQYNLLGDDRFRYVTEMMEKSNVRISALVQF
                     PSLSWLRLDKHLFQEAIFARNRFLKFVFRLLRDRMELSNGNVCGIFEKSHATSQLSYST
                     KSRDIYSRLQEARDPQTGAGLRKEEMASESTTLIVAGSDTTSCCISSVLFYLSDNPQAY
                     QKAAQEVRSCVSSQDDITGSNLASCTYLRACIDEALRMSPPVGTALVREVMTEGTLVSG
                     QPVPVGCEVGVGTYAIHHSSQTYPEPFVYKPERWLEGNAAARASFIPFSAGIRSCLGKG
                     LAYTEITLVIANLLFRGDFKFADGELGNVGRGGNKSAVYGRHRENEYQLYDHIAGQKKG
                     PWLQFSRRVLS"
     PFAM_domain     complement(join(46937..48174,48249..48294))
                     /ASF="active site cysteine inconclusive"
                     /aSDomain="p450"
                     /aSTool="clusterhmmer"
                     /database="35.0"
                     /db_xref="PF00067.25"
                     /db_xref="GO:0004497"
                     /db_xref="GO:0005506"
                     /db_xref="GO:0016705"
                     /db_xref="GO:0020037"
                     /description="Cytochrome P450"
                     /detection="hmmscan"
                     /domain_id="clusterhmmer_JN550_010595_0024"
                     /evalue="1.00E-64"
                     /gene_ontologies="GO:0004497: monooxygenase activity"
                     /gene_ontologies="GO:0005506: iron ion binding"
                     /gene_ontologies="GO:0016705: oxidoreductase activity,
                     acting on paired donors, with incorporation or reduction of
                     molecular oxygen"
                     /gene_ontologies="GO:0020037: heme binding"
                     /label="JN550_010595"
                     /locus_tag="JN550_010595"
                     /protein_end="478"
                     /protein_start="50"
                     /score="219.1"
                     /tool="antismash"
                     /translation="KGDIHIDIWRCHEKYGDYVRYGPNQLLVNTAEGLQDIYGRRTSTK
                     FLKSKHYEVMMHQAANTFTHRGGKDHLVRRRILAQGVSAQAQREYETRIATHIEKFCGA
                     VFDGTATNGSGAWSEPRNMAKWCNYLSFDMMADIVFGAQYNLLGDDRFRYVTEMMEKSN
                     VRISALVQFPSLSWLRLDKHLFQEAIFARNRFLKFVFRLLRDRMELSNGNVCGIFEKSH
                     ATSQLSYSTKSRDIYSRLQEARDPQTGAGLRKEEMASESTTLIVAGSDTTSCCISSVLF
                     YLSDNPQAYQKAAQEVRSCVSSQDDITGSNLASCTYLRACIDEALRMSPPVGTALVREV
                     MTEGTLVSGQPVPVGCEVGVGTYAIHHSSQTYPEPFVYKPERWLEGNAAARASFIPFSA
                     GIRSCLGKGLAYTEITLVIANLLFRGDFK"
     gene            complement(49733..50739)
                     /locus_tag="JN550_010596"
     mRNA            complement(join(49733..50164,50221..50453,50523..50739))
                     /locus_tag="JN550_010596"
                     /product="hypothetical protein"
     CDS             complement(join(49733..50164,50221..50453,50523..50739))
                     /codon_start=1
                     /locus_tag="JN550_010596"
                     /product="hypothetical protein"
                     /protein_id="KAI1861965.1"
                     /transl_table=1
                     /translation="MVDLSWLPEPLRNPNNCHKDPIPGFPYSYGYKPSLAAGITFCALF
                     GIAFFGHGFQSIRLRRWTSILLTIGALTELIGWAGRTWSSECPYNANAYLMQITTLIIA
                     PVFVTAALYVLLGIFINNLGRQYSLLSARMYTIVFLTCDIVSLVIQAVGGAMASSASSN
                     KEDPWPGTRIMIAGVVFQLISMTIFAGLTVDFTIRSSRLGRPAEYTSILVALYISFIAI
                     YIRSIFRTVELCEGWTGYLMLREGYFIGLDGTLMVIAVSIFLVLDPARALSNRTRMSHK
                     ESKESMPGMAVY"
     PFAM_domain     complement(join(49796..50164,50221..50453,50523..50538))
                     /aSDomain="RTA1"
                     /aSTool="clusterhmmer"
                     /database="35.0"
                     /db_xref="PF04479.16"
                     /db_xref="GO:0016020"
                     /description="RTA1 like protein"
                     /detection="hmmscan"
                     /domain_id="clusterhmmer_JN550_010596_0025"
                     /evalue="3.30E-66"
                     /gene_ontologies="GO:0016020: membrane"
                     /label="JN550_010596"
                     /locus_tag="JN550_010596"
                     /protein_end="273"
                     /protein_start="67"
                     /score="223.0"
                     /tool="antismash"
                     /translation="TIGALTELIGWAGRTWSSECPYNANAYLMQITTLIIAPVFVTAAL
                     YVLLGIFINNLGRQYSLLSARMYTIVFLTCDIVSLVIQAVGGAMASSASSNKEDPWPGT
                     RIMIAGVVFQLISMTIFAGLTVDFTIRSSRLGRPAEYTSILVALYISFIAIYIRSIFRT
                     VELCEGWTGYLMLREGYFIGLDGTLMVIAVSIFLVLDPARALS"
     gene            complement(52862..53455)
                     /locus_tag="JN550_010597"
     mRNA            complement(52862..53455)
                     /locus_tag="JN550_010597"
                     /product="hypothetical protein"
     CDS             complement(52862..53455)
                     /codon_start=1
                     /locus_tag="JN550_010597"
                     /product="hypothetical protein"
                     /protein_id="KAI1861966.1"
                     /transl_table=1
                     /translation="MHFSSLFGTLATVLLSTSTLVAANPITARAPDRAPTAAECQAQLN
                     VPAGKTLFWTGGTSKDAIKAVRERDYLKGYKRISQMWKSQSWADQYIMDINLEKDFWCA
                     CSTALAQLTTGTAYVMMPTGTGNGANFDSVWADCEWPYIGPQTQYVIRLDPSDASHKEY
                     IRGAPPPTAPPAPPAPPAARSAAVESDGFVAFEA"
     gene            54242..55202
                     /locus_tag="JN550_010598"
     mRNA            join(54242..54464,54542..54668,54737..55202)
                     /locus_tag="JN550_010598"
                     /product="hypothetical protein"
     CDS             join(54242..54464,54542..54668,54737..55202)
                     /codon_start=1
                     /locus_tag="JN550_010598"
                     /product="hypothetical protein"
                     /protein_id="KAI1861967.1"
                     /transl_table=1
                     /translation="MSTSDNTSPQLLSGLTSAVESGDIDQVRSTLQAWDNDVSASEREL
                     RPAFRKALEGGDLSLIDEFLHRKVDTSGYETYAAMCKGSKVAKVGDIKLFELLESHGWD
                     VNYDYGHFGDVLCFAVIQKNESLVKHLLDKGADPTRNTKASKTPLEWAAKYSTPEILSL
                     VAAEATKERINSSRSLQLAAADGAVDKIDILLNAGADIDSIPDDLRIDHPDEECMTALH
                     AAVANNQAACTSHLLAKGARKDIKNQAGLTPMEVASSSGAGECTRLLDD"
     PFAM_domain     54921..55193
                     /aSDomain="Ank_2"
                     /aSTool="clusterhmmer"
                     /database="35.0"
                     /db_xref="PF12796.10"
                     /db_xref="GO:0005515"
                     /description="Ankyrin repeats (3 copies)"
                     /detection="hmmscan"
                     /domain_id="clusterhmmer_JN550_010598_0026"
                     /evalue="3.80E-08"
                     /gene_ontologies="GO:0005515: protein binding"
                     /label="JN550_010598"
                     /locus_tag="JN550_010598"
                     /protein_end="269"
                     /protein_start="178"
                     /score="33.9"
                     /tool="antismash"
                     /translation="LQLAAADGAVDKIDILLNAGADIDSIPDDLRIDHPDEECMTALHA
                     AVANNQAACTSHLLAKGARKDIKNQAGLTPMEVASSSGAGECTRLL"
     gene            complement(55604..56728)
                     /locus_tag="JN550_010599"
     mRNA            complement(55604..56728)
                     /locus_tag="JN550_010599"
                     /product="hypothetical protein"
     CDS             complement(55604..56728)
                     /codon_start=1
                     /locus_tag="JN550_010599"
                     /product="hypothetical protein"
                     /protein_id="KAI1861968.1"
                     /transl_table=1
                     /translation="MRSTGTLTAYAGLLALAAQAHIILETPTPFKFAEYGPSNPLSPDG
                     RDWPCKIPPGTTKLEIDGSPTPMVIGEPQTLSFTGHAVHGGGSCQISLTPGFEPNKKSK
                     FAVIHTIEGGCPAINRKGNLDDGENPNIYNYTIPDGITPGDYTLAWTWLNRIGGQPEMY
                     MNCAPVSVSSSSKARQRREKQVEKRKQFPGVFMANIGEASGGCLTTEALKAQQAIAFPH
                     PGDSVDHPEGTDNLIRQPCDGNPDNNGVPADEPAIASSSSSSTATGTKTETQPSTLSST
                     KEQVSTLSTTKAQLSTLVTSLASEATAPVPHTSPAPPVASAVPTGLCTNGEFLCLVTQF
                     SICTGGKWKAPQPLAADTHCTGGSGVGLNVVNSA"
ORIGIN
        1 tctccgtgtt ccgcgtctct tgatgctcac gaggggtact gatttatgac acccaccctc
       61 cattgcatca accatgttac tatcaattta acccgaagaa ctgcacaact tacactggat
      121 aaaattgcag ctcatatctg gatactgatt ttgtttgtgc agacaaacca tcacttgcgc
      181 gctctgtcgc tgcagccgat cctccagcac caccgcctcc ggcgtgtccg cctctcgctg
      241 ccaaccctgc ttctgtcccc gtgccggccc acgctgggcg acctgattgc gcggcacatc
      301 ttcctgacgc acacgacgca gatctctcgg cggctggccc ggtcgctggt ggcgatccgg
      361 ctctcgcgcc gcctgccgct ccgccccacg gccgcgtcgc tcgtccagcg cggcgtgctg
      421 ccgggcgagt gcgtcgaggg ccacgtggcg ccggggctcg tggccaagaa gcgcgccgtc
      481 gagcgcgagc gcctcaagga cggcctccgg cgctgggtcg gcggcgtctg gcgcggcgag
      541 gtcggcaagc gcggcgaggg cgtccgccgc accgaggaga gccgcggcgt cggcagggtc
      601 tggcggctgc gccggttctg ggagcgcgtg ggccacgatg gttgagttga gtatcttgtt
      661 ttctaaactt gttcatcttc tctgttcttt cgccccattc tcggtagtgt cttggtatat
      721 aaagggggcg tgtttccagg ccaggtaagg ctgatgggat ggtaaggtac aaggcggcgt
      781 ttttgtgatt tggatggacg ggcacctggc atgtgtgcgc tcgttcactc gttgagttcg
      841 tgtgtgtatg atgcaactag cggtacctgt acggctttgg tctttgagta cgattatgag
      901 tatgtacttt tattgttttg cttggcctcg gccggcgtgt atcaataccc agcatagcca
      961 acttggcctt cgaatattcc actgtttaga tactccagct cagccgtctc cacgcactgg
     1021 tatccggaca atgtagcacc tggcaccttg cttctcaaag gtaggatctg gcttcctctc
     1081 tgtcgggttg tgaggtgccc ggtagagtag tggaggttgt tggtcgcacg atgttctcta
     1141 agccaactca agaccattga gacgtcgact agcgatcacc ctctgtaaga attaaccagt
     1201 cactccccaa actctcatcg caaatgctgt cactgttggt aaaatgggcg agagtgatgt
     1261 gatgtaagta gcaagcaagc catataagat ctgacctgac ctgacgtcta cccattgttg
     1321 cattgtacta ctagtagtgt acagtatata gtattacaac cggataacaa cacgagtgcc
     1381 atgcttttcg gggaaaccaa acacgataat caaaaaaagc cagaaccaac gcccacgctc
     1441 aatgctatga cccaatcaac cagctggggt ttaccctctc cgatcctggg agggtgtctg
     1501 tttttctctc aatccaggtc catcggatct tgatcctcaa tgcaatccac gtccatgtcc
     1561 atgtccatgt ccatgtccat gtcgccgcct atgtccgaat actccctgta gtgacgcggc
     1621 tggaaggtca gcgcgcgatg caatgccggt tctcccgagg atcctgcgcc ctgcccaagt
     1681 ctgcgacggg aaccctatac gccgcggaac ctgaaggcat cgtcccagtc ctcatcctcg
     1741 tcctcatcgt cctcgtcgct ctcggcctca tcgccatttg cagcgccagc gttttccttg
     1801 ccggccagct tggccgactt gtcaggggcc gccgccgccg ccgccgctcc gcggagattg
     1861 gccatgctgg ccttgcgcag ctcatcgcgg cgctccttga gcttctggaa acgctcgtca
     1921 agctgggcca tgtcgtcaaa ctcgtcctcg agggcgcggg tggcgtcctc cttctcgtcg
     1981 gcgatctcaa tgtcgaggag ctgccgtttg cgggcgttct cctcctcctg cgacttggcg
     2041 gcgagctcgt cagccgtcat ggcgggcgcc gagatgacgg cgtcggcgta gtcagcagcc
     2101 ccgatggtgg ccggcggcgg gcgggcctcg gacgccgcga tctccgcctc gaaggcggcc
     2161 cactcggcct cgtcgacatt gccgcttggc gccggcgcca cggccgccgt ctgcggcacg
     2221 accaggctct ccgtcgagat ggggatctga ggagcggctg ccgagccatt ggcgctggct
     2281 gcgacggcgt tctcggagct agagccgatc aatggggacc ggccgagagg cggcagattg
     2341 ggggtggacg cctgagagcc ctcgcctatg agcggcgtcg cgggccgcga gggtatcgag
     2401 atctcgacgc cgtgggccgg ggtgccagag gtgcgccggg gcagggcggg cggcgtggcg
     2461 gccttgtccg gctcggcggc ggacgaggcg gtcctgttcc gcttcttggg caacgaggag
     2521 tcccggtcgg ggtcctcgac atccatcggc tcggcatcgt cgagtttccg cttgctggag
     2581 ggctcggtcg agggcggcgg cggcggcggg tggacggcag cggccttctg gcggtgggcg
     2641 aggctcgtca catggggctc ccacagcgag tcggacttga tgatctcgcg gcacggcttg
     2701 cacagcagct tgccggcgtc gctgtagacg gcatgggggt gctcgacgcg attggcagcg
     2761 cggtgagccc gcaggaggga gcgagcgtcg gccatggttg ccctgagctg aggtagtggg
     2821 ctgtgtatgt tgttcttgcg ggcctgaggg agggggcgcg tggtgggaga tggacgggtg
     2881 tgcccacgat gggggttggt gttggtctgc agagctcaat ggccgacaca aggggagata
     2941 gatggaagct caatgcggaa gactgttttg ctcgggtgcc gtggtgatgt cctatcgtct
     3001 ggctacccgc tcgctcgacc cagtgtttag ccccgtggct ttccagctag accaggtaca
     3061 tggatgcatc cgtccaatac gtcgactacg accgctggag tcgtccctga tgtcagctga
     3121 agcgttgaga acgaggcggt aaggccgata acgataaggg agccgggcgg caggcactcg
     3181 gcaggctgtc ggacggcgct gatcgttagc gaatcaagct ccccaagctc cccaagctcc
     3241 ccaagctccc caagcgctcc ccgccatcgt cccctgaagc tacctaggta cctacccagt
     3301 caagccgtct tcagcgttca ggtacctggg acgagggtcc aagcgccctg gaggcggaac
     3361 gaaggccgct gaacggccca taaccgtttg gtgcactttg gtggcattcc catccctccc
     3421 tcgaccttag ctggctgtaa atcaacccac cgaccgattg attgtccgcc ccttcatgaa
     3481 cgtgggtgcg cgcattccag tccgtcgcct gccattcaag cggcgttact cttaaaaggg
     3541 aaacctccgt cacgaccggg acagcttgct tgcttgctcg tcagtctgcc gtctgctctc
     3601 aagcccaccg aagccgcgcc acgctctcgc tccccgcctg cgttcgccat ggccgacgac
     3661 gacgacgccc agaaccagat atccagcacc ttcccccctc cgccgccctt ctggaaggac
     3721 tttacgccgg acaatgtcgc gaggatcaag gacctcaagc aggagcaggt cgagcgcgac
     3781 gccgccgatc acgacccagc ctcgatccgc ctggccggcc tgcctcacaa cctccggttc
     3841 ctgcagccgc ctctcccgcc cgacgccggc gcgtggcgcg tcttcggcaa ccattacacc
     3901 ctgaaccaga ccttgcccaa gctcgacggc tccggcatcc agaagctgtt cccagagccc
     3961 gaggagaggg accaggacgg caagcacttt gaccgcgcca ccatcctcaa gaggctggcc
     4021 aagagcctgc tgctcaactt cctcgagctg acgggtatat tgtccatcaa ccctgcggag
     4081 gtacgtattg cccattcacg cttcatgcgc ccgtgtcact acggcgccca atgctaccag
     4141 gtgctgaccc aaacccatca tccaggccga ggccaagatc accgacatcc gagacctctt
     4201 cctcaacttc caccacctca tcaacgagta ccgaccccac caggcccgcg agtccctcat
     4261 ctccatgatg cagtcccagc tcgaccgcac ccgcgccgag accaacgcca tccgcgacgt
     4321 caaggagaag gtcgagcggc tgctggaggg gctgggcagc ttgaagatgg accacgagtc
     4381 cctcggcggc gcggcagagg gcgggaagcg gcgcgaggat ctggatggcg agctcgaggc
     4441 cttgctggca gatgaattcc cgtagcgccg gccggcgtcg ttttgtttgg cgagaaccgg
     4501 tgacgtcgaa gtccaagtcg tcaccgttgg cattaagcat ggtgcattac acggagtttt
     4561 ggtgtaagag gtgaaaagct agtcttgatt tgttatatga taccccagat tcagaggaac
     4621 tatatgaaag ctgtctgcca tatgcgcgcc ggccgtccca tgccgagcac tttctggtcc
     4681 cgtggatgtc gagactcccc cgtatgagac tcactcattg gcgtttgagg gccagagcca
     4741 gaacaaagct gatttctgtg tccctgtctc catctgactc tctctctctc tctacatgac
     4801 ggtgcaggga atcggaatgc agcagcattc gtagccgtcg cactcgatgc acttggtctt
     4861 gccgctgccc tcccccttga tcatgctctc gatcgtcgac gatgctgcgc tgccggggcc
     4921 gttgcggttt acaaggctgg agtgcgacga ggtgcaggcc atcttgaggc ggcgcgaaga
     4981 aacaaatatg gctatgactt tgggttgact acattcgggg ttcagcactg tactcactca
     5041 cacccatgta ggattggcga ctgagcgcct tggggggtgt gtgtgcactg agggtcagct
     5101 tacggatcga ctcttgctgt cttgagtgac acaagactgg gtcgtcaagg ggtttgctgt
     5161 gtttatgttt gatccagtgg attccactcg ggaaatgaga gacttgggtg tcgagaacga
     5221 aagaaaggga ggaggaggag gggcggtggg aaaagatgac cctggaacgg tgaaacagtc
     5281 gagctattcg ctgtatcctg ttatgcgccg ccccaacttg cagctctccc ctctgcttgc
     5341 atgccggcca atggcttgga actggcaacc cgccagctaa agctgatcgg ccatcgtcat
     5401 aagtgggtct atgcggcagg gggttgtgca tcttacctgg gttctcgtat caatgcgtta
     5461 tgtatcgatt tagttgccca gcatacttga ccatggctct ggatggtgaa acttcccact
     5521 tgattgactt gacgttattg agcttctcat ctgtctacct agtcagtatt tctcctactc
     5581 accttgatag cttcacggag gtgaatacac ggtcctcgtt gatcttagtc tcgttgtctc
     5641 gcgcttggct tccagttctt ctgagtcgca tctgaaccag acgctggccc gttctcctcg
     5701 acagtttggc tgttgattta agctgacaga gacttcgact tggaagcccc ttaggcaacc
     5761 aatctaacgt gcaatagtca caggatctca agttcaccgc ctagcccaca gccgaaacag
     5821 ctcggcagca caccaaccac attagcgaca gatgaacatt acgcagattc atcctcatgc
     5881 agttgatttt acgctgtcac attctgttcg gcagaatctt tctgcttcgg ctttcattcg
     5941 attcaactct gagtttctac gaccaggtat aggttcagga aacatattgg ggtgtagtct
     6001 ggcctcccta aacaggccaa gagaggtaaa gtactatggg aaacactcct ggtagctttg
     6061 tgtcgttacc gtatttcata tcaacttctt tactaattct tcaaaagtga tacatcttga
     6121 aagcacggaa atatgggctt ggttaatttt atacagaaat ttagcaattg aatgctttgt
     6181 aattgccgat gatcgtaaag cagtgtcaag agtgctttgt agcggtaaga atgtatatgt
     6241 tccatgcgcg tgtgtgcgtt atgattcaat gaatatcggc tgaaatttgc tgtaactgtg
     6301 gcaaataata ggaactacca caaaccttga tttagtatac ggacagctgt ctccaaactc
     6361 acagaacctg aagcttttgg actacgttct ggtcttcaca cgacatttct ttagcagtga
     6421 tagcctaggt gtcgacgact ctgactaagg cgagcctgct tgaaattttg cgctcacaaa
     6481 tcatggatct tgactttatc gaaaccgatg aacatggctt tcctgtcggc gccggcggcg
     6541 cacgtcaagc ctggaagcat gtaggtatta ctaaggagga aaaccgctgc cgtaccgtta
     6601 cgtgggtgag actctatcac agaacacctg atccctgact gaacccccaa aaccgtcaac
     6661 cgcgtcattc ataaaaatca ttccaacaag tcatatgggg tccactctcg atcggaaacc
     6721 tgcctcatcg gagatggacg gggttctcga gctacctccc ccggaggtgc gcgcgtcctg
     6781 gataatgaag tcacggacct caaccgcatc cttggtcttc ttgtcatgtt ctgacgtgct
     6841 atacttgcgg tactcgtacg gggcggcaat gatatgcaga tggagataat cggcactgtt
     6901 atccggccgt agatgtaacc cgtactggaa atccccaacg ccgagccccg ggcctccttt
     6961 gaccatggcg accagctcgt catagtgcgc gcgcgccgct tcgtgtgctt gttttgcgaa
     7021 gggctcgccc tccatgtttt tggcgcgcct gtcgatggcc gttatctggt gctgcaatat
     7081 ctcgtcctgt ttttcaggct ttgcccacgt ctcttcaaac aagtggatca tctcgtcgat
     7141 gacgctgacg ttcctgtcag tcagatagac accgtttatt attgcctccc taggtatggc
     7201 gagcaggtgc agcatggaca tgcccgcccg cgcgggcttg tcctggtact gcagaacatc
     7261 gaaagatgcc cagttgctga ttatttgaac attgtcattc tccgcgatga tgtccttctc
     7321 ccagaccttg ttatgcgaca caggggccac ctcttggcga aactgatgaa actgggtggc
     7381 gatctgcgcc gacttgcctg cgaacgtggg ctcaagcttc agtcgctgct caacgtacac
     7441 tgggtgattc tcatagaaca ttgctgcttc ttcccctctt tcgtcgccgg ctgacgaggt
     7501 catttggggc atgtgtgaat gggaacggcg caagccgata agagatctcg acttgacgta
     7561 actacatgag tagccctgtt tgtgacgttt gatgactggc gcgcagcgac acaacttatc
     7621 atggtttttt tcttcttatc gccagaggaa aactactgaa caatcagaag cagtcaccag
     7681 gcatcatcat ctgcgcagaa tggaggagag atgcgcaggt gaaggggcca cgaggctcgt
     7741 cgcccgacgg actggatctg gggctgaggt cactgacggc aagaaggcta agccacacac
     7801 acggatcaaa atctagctgg gccggaataa aacatgattg gtgcgcacaa cgtggggcct
     7861 aaacttgtca tgcatgaaac acttgcacgg ttccccactg actcactctc acctgtgccc
     7921 tgcggctgac acggcatcga gaggactaaa gtaggggatc gtctacaagt tgatttgagc
     7981 ctgcttaata ttggagggac atgtgaaggt tggttcactg agcacaactt gtacaaatgc
     8041 ttcgaatcta aagttttgag aatctgccac atgtattaac taagtatgca tcgggtgact
     8101 aagtctgtat ggtttcgacg cacacactga agaagctact agacggaagc gtcgcagggc
     8161 ttcgttcagc ctcgatttct tctctctctc ctgttttttt tttttttcct ttcttcctct
     8221 tcctatattg tgtcacgttt cagtcatatg gagtctggtt gaaaggaaag gaaagtgacc
     8281 ttgaactagg gggctgaggg acacaaattg gatactggcg cttggtggcg aggacgtgta
     8341 aactcgctcc tggtgaaacc tcaggatagc atagccggtg ccaggtgaac atgatacaac
     8401 taatcctgaa ccgcaaattg tgcgtctctt ggcaaaacac atttcacgtc ctggaggatc
     8461 atctccatga tcaaaagttc ttttctatgg tgtgacgcgc agagcagcca catttgccct
     8521 tctgagaatt gaggccagtc atctcttctc gagtgcttca gttcatgttt gtgcttgcct
     8581 tggagaatta gcacaatgca aacaccgcac gtgaacctta cttctagcaa agggtcatgg
     8641 gcaccaagta gcaccaaaac gagtagcttt cgctgagggg cccacagata tggtaggttg
     8701 gtagttcact atatcggact gtcccagttg attatctacc cagagagaaa tgaactacca
     8761 atttgaaacc attatacaat gccaacgagc tgtagcagat gttgtagcct tttaccagac
     8821 tttctagtaa gagtccgaac aaattccatc tcagtgtccg gtttagagat tttagttctt
     8881 catcgggtgc tatgttggag tataatcaag aagcgcaagg cccacgagcc cgtgtggctt
     8941 atatccatgc ccacgaattc ccgccatccg acaggacatg aatattgaaa atcctggcct
     9001 tctgagaact attttttatt atctattatc ttcttcacca ggtgaatcta gtcaccatag
     9061 tccattcacc tccgtacctc cagcctttaa tggttacggc taacacactc agactttgac
     9121 atatttgctt tcgcatagct atgccaatac tcaattcagc ccactcaatt gaaatgccct
     9181 tgataggatt gaccatagtc tatcctggct tcatcccact cggggcgtat ctggtgtgtt
     9241 ataggtcacc agtgccggtg taaatgtcaa cttcaagcag tacctgcacc ggcacagctc
     9301 agtgaaccaa ggcccgacgc taagtttcag catggtccac agtccgtagt ccgttaccgt
     9361 ggctgcagca ccagttgacc acaccctgca cctttgagtg tccaactgaa ttaggtaagt
     9421 accacgtgga actcgatgtc gacagctagt tcagttccac cttgaggaac gggcatgcat
     9481 tcccgcgagg taagcatgaa tacgatgcgg ccaatcagag acagcagggc tcaattgcac
     9541 tgggtcgaac agttccgagg gggacccgct tgaataggtt accttactga atttactgca
     9601 tcgaagagag agaacgccac gaggaccagc tacaatgcac cctagccaca catgcagtca
     9661 tgacgaagcg atggcactgc ctacattgtt gctcaagtca gctcgcgcag caggcaaata
     9721 gagaagatca ttcgacgaag gagtaggact gctgatatat gtatgtattt agtgctgcgc
     9781 caaatcctac agcgcttggc gtagtaaggg tcgcgccatt tgctgacagc gactttacgt
     9841 gtttggacat atggcgctaa tccatttctt actagcgaat gtcaccaagc cttatgatcc
     9901 ctgagttgca gatggagatc tacgacaaaa gagactcgaa gccatttctt gacattggaa
     9961 acttgggctc gattctcttt taactcaaat tcgatccctt ctagtgccca gcgcaactgc
    10021 atcacgagtc actgtgcacg ccggcctaca ccaatcttat catgtctaca gagttctctc
    10081 acaccgcaac gcccacagcg cacaatgtgg gcattgtggg cctcttagtg tttgtagctg
    10141 gtgcattcat cacttataaa gtccttgtac ctatggtaac aggcgaaacg aaacaatcct
    10201 cctcactttc agagccacca gaaataaaac ataaagttcc attcattggc catcttgttt
    10261 catttatacg gcgcggcctg ccgtactacg taccgatatg gtcagtaatt tttttccccc
    10321 ttgcttcttc ttctgctatt gtcaaccttg gttcgtcgaa ttttgctcac acccgcacag
    10381 cgcgtccatg acttcagctg tgggcacgat acatttcccc ggaaagagtg tgtatgtgat
    10441 ccaccccgaa aagtttggcg gcaccaaggc gttcgccaaa acccgcgagc gaagtcttat
    10501 ggcgggattc tggcttgcat acgacaaggc gattggtctc agccccggca gcaagcactg
    10561 gatgtgcctc ccagatgacg acgaattccg aaaggcacta gtcaaggtgt tcaaggcgca
    10621 gttcttggat ctgggcctcc tcaagcacta ctccgctggg gtggatgaga gggttggaaa
    10681 atactgggat gaacggttca ccgatggtgc tcctctgaaa ttgaaccttg gagcgtggat
    10741 ctatgacgat cttctccgtg cattctcgtc gttgttctgg gacgaggagg gtccattcca
    10801 agaccgggaa ttgcgtgagc aaacatcgta agttttgtcc tgcatctcta ccattctgca
    10861 gattggcatc gcaagtcctg tggctaataa cttggtgcca cgatgcagta tcttcctagg
    10921 gaacctacac aatctcatgg cccctatgga gtttctcaac tcgagccaag ctcgtcgagc
    10981 tcgagctttc gtccggcaga agctggatac tggccatgtt gattccgaga agagccccga
    11041 caagaccacg tcgaacggca aaggggaaga agcatccaag cccgcagggc tcttggccgc
    11101 tattcgccag cacctcttcc agtgggatgc ctatgagcca catgcatggg ttgactatca
    11161 gatcagcgtg gtggccgtag tgttgtccaa cattgtgacc gcgatccagt ggacgctgct
    11221 gtacatcttg tcgagaccag agctcaaggc ccagatcatt acggaaatcc ggaccttggt
    11281 cgagcactgt gatggcgtcg agggaagcac aggaagcccc gttatcgacg ccgccaagat
    11341 ccgcgagtat tgcccccacc tcctggcaac gtggtacgag atgttgcgca tgaatggcgc
    11401 agtccccgta gcccgctaca tcaccgacaa tgctgtgttc atgtccaagt acgaactcaa
    11461 gaaaggttcc atcatggtat cacccatggc agtacgacac ttcaacccag atatctgggg
    11521 accggagccc gagtctttcc acccggagcg catgataaag gatggacaag tcaacacaga
    11581 tatgacacgg cagctaggca cgttcggaat cccaggcgtc ggaatctgcc ccggtcggta
    11641 cctggccttc aatgttgcca tgtccatgct ggtcaagatg ttggttagtt ttgatattga
    11701 ctgcccagaa ggcggcatgc tggctcaagg aatcgtgcca aaacctaagg ggcacatgtc
    11761 actcggcatg tcggagcccg agcaagaccc tgaggttcta ttgagccggc gtgcgggtgc
    11821 cgcatctgta aagtttgact ttacaaacat caagcctggg tggtagttct tgggtaaagt
    11881 gatgggggat tgcaaggcag actgtttatt aaaggcagac gcgttatgac caggtcatgg
    11941 agttatgatt gttgtaaagt tattggactg ggtgcatatg tgtaggatac tagacagcac
    12001 gcatctcggt catggatacc agaaggcgcc agtaaaggcg tcttgaaata cttagattat
    12061 gtataaaata ttctttttgt tatacctatg tctaagaaaa acgtcaaagt ttccagcaaa
    12121 ctttacagtt gtccgtctcc ggcgaagacc gcagggatgt gacccgttgg tcatggaatc
    12181 tcgcttttca gcaccacaac atccggtttg agatgcgaat tttctgctgc aagctgcaca
    12241 ttctgtgaaa gtcagttgtg actacctgta taccacgtgg ctcagtttaa tggctggcta
    12301 cttgttgggc tagtgctttt gaacctaagg cgcatgaatg ctggactact cgcggatcga
    12361 ttctagcaac tcaagcactg tatggtgttt caaagggact taaaacttcc gaatagacat
    12421 cagtgattta aacttctcat atttccatct tggtatacat tttccacctc attttgtact
    12481 atacaagcga cagaaagtct ggaagccacc gctgaataat ggaccctcat ttggcgttaa
    12541 acctattaaa cccaacatca gaaagcgttg cgtcttgagc caatcagacc cttatccaaa
    12601 tgtctggtct acgaccaaag caccaatgtg tcgggttccg agccttgcgc cggcaggtag
    12661 cctacgaatg agcttatggt gaatcgaatg gcctgcttag gcttgtctct cgatgtgtca
    12721 caccccttta cctcgtgaaa gttcctgtga atacattaat tagatggttg ctcttcatgt
    12781 ttattggcat gttctcacac cttggattga aaaatgtcag atctccgggg gttgccttca
    12841 cagccttgaa tgtgtggccc tcgagcatct gagggtgata cgaatccctc gggaacgtct
    12901 tccgccaagc caggtcgtcg tcaggtgcgc gccattggcg gtcgtacaca agagtatcgc
    12961 cgccggggat ctcattcaag agaatgttcc aggtgagctg tgagacaatg ccatcgatag
    13021 accaacctgc cgcctcctac atttgcccat gtgtggttag cattgtgtac acggcatctt
    13081 cgaggcaagc acaataactt acatatggtg catagtctgc atgaacgtgc atgcctgcat
    13141 cgactgctct cagaatacct gcaaagtact ccctgtcgcc ctcccttgcg cgccgcacag
    13201 gcatgcctgt agcattctgc agtttgtcca tgacacgctg aagcacgtca acgccggctt
    13261 ctttcttcca tcgattctgc agcgactggg ctgcctcgat ggcatcaaag tacgcgttct
    13321 tgtctgcacg tcaaagttag ccttctttca taatgacgag gaatcgcacc acttgggaga
    13381 acctgccttg catgtggtca tactgagtga tgccagcaat tcctacacgt ggccatgtgt
    13441 tttccgtgtc gtagctgccc tgtggccgta ttagcatcct cggtcacttt taaccagatc
    13501 gaatgcgggg cgtaccaatt cgtgggtctt gattatatcg tacatcatct ggcattcctc
    13561 cgtcgacagg aacttcttct cccgaacgag ggggatctga ttggcaaaaa ggcttaacac
    13621 ggattgagag gtcatgggct ggtctgccat cgtcgcccag ttggtctcca agctgtgctt
    13681 ctttggtgct ccgaagaaag aagtctcatt tgctctggat gcagtctccc cggccaagtt
    13741 gaagaatagc ggggccgtag ttgctgccat ggttactggt atgcttcgag ccgatgatgg
    13801 agtagtatac tgtcggcagt agcgtttgac tgtatctgat gatctgagaa aacaggtatt
    13861 ggctcttctc cgtggcggcc gagagctctt gcgcaaaacg tactttatga gtgaaagggc
    13921 tgcaccggta gtccgactcg ctgatctgac ctggtttgct tacttcggct tcgggatcag
    13981 cagttgaagc tgagagaagt tagctgctgt gctaaatata agcatgccac gttcccagcg
    14041 cgcgccagcc cgtcggcagg gatcttagcc cccaacttag caaccgctgg ggggcgggct
    14101 tagctggcta aattgcgcca ctcgaccacc atctaggtca tcaaatgcgg gttactgaag
    14161 ccgtagtaag gaaacactcg caacaccaac gggcgcctca tcatgacagc gataagctca
    14221 gccctcttcg taccgtcgat ccacccgtcg cgcctatcgc ctgcttcatc ttctgattat
    14281 caggcgatat ggcgaccaga cgcgccctcg catctttctc ttctctccgt tcaattactt
    14341 ccagcgtgct gtcagcccca ccatgtcgac agttacgaaa tgcgcaatag acacgctgag
    14401 cgacttcggt ccggcgacaa cgtgcgctgc cgtcaacgac ttcacacttc tcttcgagga
    14461 attggtcctc accatagtcc cagctgctgt cgccggggcc gtaataccgt cttatctgcg
    14521 accactactg ggcagcgatc ggaaagtcgt gtggtcgtgg catcccatcg ccaaattggt
    14581 aagtaccccg atcggacggc actgaagaag gccagagagg ctgattatcc gttacattaa
    14641 ggcattatgg gcttcgatat gcctggtcaa cgcagtccag tttggtgtca caagcaggcc
    14701 ctcatcgcca caaaccgtgg ctacaatagc cacctgcgtg gccgtctttg cgattgatat
    14761 cggtctgggt atattatcgc accttacgca tatgcgcagc ctcaagccct cgtctccgat
    14821 tcttgtgttc ctgttcttga cactagtgtt tgatgtggcg cgatgtcgaa cactgtggtt
    14881 cctggaatcg ggcgaggaca tggccaaggc gatgactgcg tctgtcgctc tcaaagcggt
    14941 tctcctggtg cttgagtcaa tggagaagag aggaattcta ctggatcaat atcgagactc
    15001 gccgccccaa tgcacggtcg gagtgctcaa tcagtggctc tgttggtgga tgaacccgct
    15061 tcttatttat ggttaccggc agacgcactc gctagagacc ctcttcgagg ttgatccaga
    15121 tctttacatc caggatcacg atggaacgcg actatcggat ttgtggaact caagttagta
    15181 acctcgaaat catcactgtg tatgtcatca tcactaactc aactgtccgc tctagggaag
    15241 tcgaaagaaa gccccaatgc ccttctgttg gttagcctga agcataatct gagagcaatc
    15301 gggaaggccg tgctcccgag gcttctccag accggtttta gtttcgctca acctttcttg
    15361 ctaaaaaggg tcatcgaata catcgagcta cccgagacag ccgacagcga gttcgacggg
    15421 accgggttga ttgtatcgta catgatcgtc tacgttggaa tagcattggc cacttccgta
    15481 actcagcatt gggcgaacca cctggtaacc cgcatcagag caggcctggt ggacttgata
    15541 tacgcccaca ctctcaagat tcaatgtctg gctgtggatg aagccgacgc ggtcacgctc
    15601 atgagtaccg atgttgagag aatcacgaca gggctccgaa cttttcgtac gtatattcca
    15661 aattcatctc aacgaacaac tagctaataa caattgttgc agaggagtta tgggcctgtc
    15721 ccatcgagat agccctgtcc ctctggctac tgtcagatcg actgcatgtc gcagcagtgg
    15781 cacctgctgc agtaatcgtt gctttcacag ggacagccat cgccgtggca tccaaggttg
    15841 gcatagccca gaaagcgtgg atcgataaga tccagcaacg agttagcgca actgcctctc
    15901 tcttgggcgc aatgacatcc gtgaagatga ctggcctgac gcagaccctc acccgcaaga
    15961 ttacgaaact tcgagacgaa gagatcaaga cttcattcgg ctataggcta gtattgatca
    16021 agatcgtcac ccttacattc tcctcaacag ctatgacgcc tgttgcatca tttggaatgt
    16081 acattctcct acagcaatat cggggctacg cggttctaga ccctgccatc accctcacca
    16141 ccctcactct cctgcagctt ctcctcgcac ctgtcgctat cctgatcgat gccctctcgg
    16201 gggtcatgag tgctgttgga tgttttgagc gcattcgaca gtatctacta tcaaaacaaa
    16261 aggatgacaa gaggatcgtc cagaaaccac agtccgggcg ttcgtgggag catgattcca
    16321 taggtaatct gatgcggtcg tcctcctcaa ggcgcgcgtc tggtatggat ctttactcaa
    16381 tcccattacg gcgatatcct cgtcgtgaat cacaagaagg cgatctcgat ggtccccgaa
    16441 actcggtcgt ctttcatcgc gcctcatttg gctggaagga tgatgaaaag cctgttctta
    16501 aagacttaaa tctcaagctg cctcgcggca agttgacaat ggtcattggc ccggtaggca
    16561 gcggaaaatc cactttcctc caaacactgt tgggagagac tcggaacagc aaccaggtag
    16621 gatacgtaca ggtctgcttc gatgacgcgg catactgtca gcaacggccg tggatttcga
    16681 acactacaat tcgccagaac atcctcggcg ggttcgggtt tgatccctta tggtattcca
    16741 ctgttattca gtcgtgctgc ctggctcgag acctggaact gctccctgag ggggatatga
    16801 caaaggtggg cagtaatgga gcctctctga gcggtggcca gcaggttcga atcgcccttg
    16861 cccgtgccat ttactcaaag aagaaaacta tgctgcttga cgacgtcttg agcggcttgg
    16921 atgctacgac tatggacgct gttttcacct cgctattttc ccgtggtggg ctgctgaaga
    16981 aacatggagt tactgtcatc cttgccacaa atgcgatcaa caggcttccg aactcggacc
    17041 atatcatcgt actggggcag aacggcgcca tcagtgaaca gggctctttc agggctttgt
    17101 cgtcccgtcc cggctatgta tccagcttga atctggagaa gagactcaac tgggattccc
    17161 aagcgagtac aagtgacgag aagccggaga atgccacttt ggcaacacgg gaagctctgg
    17221 cgagagcatt gccacttcta caagccccca atggctcgtc aagtggcgac ttggcaacgt
    17281 acaagtacta tattgagagt ttcgggtggt tcaggtggtg gatattcatt ggaacttgct
    17341 cgttctatgg tttcggcgtc tgtttcccac acgcatgggc tcagatgtgg gctgattaca
    17401 acatcttgca tcctggagaa aaggccggct attacgttgg aatctacctt ctgcttgccg
    17461 ctctcactgt gatctccctt ggagcgggtg ccgggtaagt ctttacctct cgtcgccctt
    17521 tttgaaatac tgatggcaag ctaacctttc atgtttctga atagcttcct agtcatgagc
    17581 attgcgcctc gcgtcgccaa aacgatgcac tcgcgtgtct tgaacgccgt gatgaacgcg
    17641 cctattgcct tcttctccca agctgattcc ggctctctca tcaaccgctt cagtcaagat
    17701 atggagctca ttgacatgga actccccgta tcactgattc acactgtgct catgattttc
    17761 gtcttgactg cacagacgtt ggtcatcgta tcgacggcca agtacgctgg tgtcgccctg
    17821 ccggtctgcg tcttggccgc gtacatgacg cagaaatact accttcgaac ttcgcgggtc
    17881 ctccgtctcc tcgatatcga ggccaagtct cttttgttta gtcacttcct cgaaacgctg
    17941 gcgggattgg tgacgatccg tgcatttcag tggacggaag gctacgcgaa gaccaacgcg
    18001 gcactgatta acgtcgcgca gcgacccgca tacttgctgc tatgtgtaca acggtggctc
    18061 ggcctggttc tagatctact ggtcagtggt attgccgttg tgctggccgc catagcggtt
    18121 aagactcgag gacaagttga tgccggcgtc atggggcttg ctttgttgaa cgtggttggg
    18181 ttcagtgcga ctctgaagca actcatcaca aactggaccc tgctggaaac atcaacggga
    18241 gctctatgcc gcgtcaaaga cttcacaagc agcgtagact cggagatgga tgacgataaa
    18301 gcccaggagt tctatcagca ggttgttgca tgcccgtgga aggtgctcgc gagtgagccc
    18361 cgtacaggta ttggcttcaa tgatttgaca gcctcttact caaagtattc ggaacccatc
    18421 ctcaagggag tctctttctg gattgagcct ggccagcgaa tcggtatctg cggtcgcagc
    18481 ggaagcggca agagctctct cctcgccagc cttttgcgca tgacctatgt acagagtggt
    18541 tccatcgtca tagacgggat agacacgtca atcctggctc cggaccaggt ccgtctccgt
    18601 ctcaatgcgc ttccacagca accattccta cttcctggca caattcggga taacgtggac
    18661 ccccttgatg agcatgattt tgattccatc atggaggcac tggacctggt cgggctgagg
    18721 gatttgctgt tgaacgagtt gcccggcggc ctggatgcgc agatgccgac gaaccttctc
    18781 tcacacggcc agacacagtt actgtgcctt gcacgcgcgc tggtccgacg acactcctct
    18841 gacgtgctca tcctagacga ggcgactgcg tccgtagacg cagagacaga ggcgctgatg
    18901 cagcgcttga tcgcagacaa attccagggc aagacgatca tagcagtggc gcatcgcctg
    18961 gacactgtga tcgattacga ccgcatcgct gttctggatg gcggaatgtt ggtagagtgg
    19021 gaccatccat cgaggttgct tcagcaagac tccatcttcc ggcgactcta tcgggactct
    19081 cgagaggttg ggagtgacgg gcctaccgga ctggcattgt agtgtttagg agtcaagaga
    19141 gatgagcgac ctggagattg tatctcatgt gttcagtagt agtagtatat aaaccctaga
    19201 ctagacattt accctttgtt tctgttcata ctgctttgca aagtgtgtcc actagtgaag
    19261 ctcatctgca atactgccat tttgagaaag tcaagaaaat ctgtacgtta atagatcttg
    19321 agctgctcgt agtcgcaggc ttgcgcaaca atcccttgaa ccgatttcgt agtcaaactc
    19381 aagcctcggg ggcatgcgaa atggttggct gctcaaggca aagcgatatg tgctactgac
    19441 tgctgctgca cgaccagtaa actaaggact tggcgcgcgg caaggttttg ggagcattgc
    19501 cgcgagccac ttgctcttgc attaaggaaa gcagaataag tactaaggct tcgacagcgc
    19561 aagctctcta tactagtagt tatgagatcg ctatgatatc taacctggag ccaaatacag
    19621 ggagggtgcg tgctgagcgt ggtggcactg tcatgttaaa agattgcgcg gccacttgag
    19681 attattggca ggtgagcgcc ccgctacaat gtggtcaata ttatagcatg gggcacgaca
    19741 aatacactga tgcagacaga gatggatgtt taaagtaatt ctccgtattt ttgaagtttc
    19801 tatgaaatgt caaatcaacc tgtcaacgcc tgtttctata tgcctgtacg ccaaaagaac
    19861 agatgtaaca tcagccccga actccgtccc gcatgccttg gcgccgatga acagtaaccc
    19921 agagcacatc ccccgaacgc ctgaaattat gcgcctctta tgccaaacta aaacaaagga
    19981 aatagcgaac cataataatc ttagatagaa agtgccactc tcctcagcag catccaaact
    20041 ctcaggcatc ccgttgcgtc gctgataagc tcttcagcgc acttctcaaa agccctcttc
    20101 aacatatttg cttttgtctc ggtgacggca tcggtccagt agacaaactg cgccttggcg
    20161 tggatggtgt ttcggctgtt tgccagacca gctcctccgg atttcatgat ttggacaccc
    20221 aggctgatgt cgtagtcgtt ggggtcgcgg tacgccagag gacggaaggt gatgctatcg
    20281 tcttcgatgt tggctttctc agagagaggt aacctgttgg gaccgcccca actgacatgt
    20341 cttgccttcc gtccgctatt agcaagacgg gcgtgttctg atggaagcgg cctagggatg
    20401 gactccgaga cgcaacgact gcgtgtcatg ggtcccactg tccgaccagc agggtgacgg
    20461 ctatcagcgc tttgtggaat gtgcccaccg tccgcatcaa tatactgcaa actcatcaca
    20521 gagttgcaca gtcggcccag ttttccttct tcgccttcca ttttctccat caactcctca
    20581 acagcctggt ccagtccgaa ctgatgaggc aaagcctcca agaactctcc ttgccttctt
    20641 cgcagcaact cgccaattcg catattaggc tgaacatcgg cacggcacat cagcatgttg
    20701 gtcaggggcc caaccatttc ttcggatccg tcgacgctat cgcggttggc cgtcatgtat
    20761 ccaaagaacg gtgtggcagc tgtcgccatc ttccttccct ccttgatccg aggcgactgc
    20821 gactgcgtct gtagcacaag gccccagacc gcctggaaga aagtcgccgg tgttatgcca
    20881 tggtcgcggc agaatgatgg aagtgcggcc ataagtgtgg ggttgaggtt gatctctagg
    20941 gatttctggg ttggagcttg ttgaagtcgg ccgagttcgc tggacttggg caaagttgca
    21001 gttgtgcttc cagtcacctc aacgagaagc ttccgccagt aatcggctgc ttgctctgtg
    21061 cgctggtcct ccaaccaggt catgtagtca ccgaaggatc catctgcgtg tggcacattc
    21121 gccagggcct ttgaactgcc tcggtatgcc gcctcaagat cccggaacag gatgccagtg
    21181 gacataccgt cgttgagggc gtgactgatc tcaagcttgc acatgacgct gcggccatca
    21241 ttggttgaga acaaggtgaa gctgtgatga ggtttctcga gggtttgata ctcgacagat
    21301 ttgtggcttt tgacgaggcg aagaagctca gtctcgttgt cgcacttgat gatgggtact
    21361 tgagctttgt atgatgaaag gacgacttgg aagtggctcg caggtcggcc actagcagct
    21421 gcagtggcta caaaaatggt gcgtagaatg ctgtgcttat tgacaacatg ctgccacgcg
    21481 gcttgaagct tttctggtga gatcgaggat ttggttgagc gtgaaagaag ccggtgagat
    21541 acgtcgacct catagacatg ttgccggccg ttaggttgct gtcgctgttg ttcctgcgca
    21601 gccaatatgt gttgctgcat cggtgtgcaa ggatacatat catgcacatt gttcatgggg
    21661 atggcggcgt tagaaagatt ctcctctacc gcaaggagct gctcagtatc caggtggcgg
    21721 agcatcaggg ggaaatcacc gatggtctga cttccactca tttcattgag agcctctgcg
    21781 ccacgggtca ggatgtcttg cgtagtgctg atccagctac caatcttttc ctggtgaaga
    21841 aggttcttgt tgtgtccgaa ggccactcga gtcttgccgt tggcaactcc aacagaaata
    21901 tcgatgaggg agaaccgggt cacatcggcg ccaacctttg cagcagagcg ccatatgtct
    21961 tggtcggcct ccgtgaagag agcatccttg gtctctagtt gttggtactt gccaacatag
    22021 ttgaacagga tttcaaccgg gccagcatcc ttgccaaact gctcttgaca atccttgttg
    22081 aagaacctgg agctgaaata aggcataccg ttgcgtggga ttctacgtcg cgtgtccttg
    22141 gtcttgcgaa cattctcgac caaatcaacc gatggagcgg caatatggac tgggctcatt
    22201 gtagtgaacc atcccacaat gccgttcggg tcgacgctgt cgtcccatga ctcacgtcca
    22261 tgaccttccg caaagatggg aggcatagtc cggtctgtaa agacgcttcc gaaagctgtc
    22321 atgatggcgg ctaggatgat gtctaccggc tcaatcttga aagcctggtt gctagacccg
    22381 aaaagcttgg ttgttacggc ttcatccagg agaaactcgg tttcaatcat ttggccaaat
    22441 gtgttagcac tggtcgcatc cattccccag tagtcaagct gagcggccgg aacctcgctg
    22501 tatggcagga cagatttggt gttgagggtc gatgcgtact cctgctgcag acgtagccat
    22561 gcctggaaag aagttgacgc gctgggagtc attgagcctt tggtcaggag gtcttggaga
    22621 tcgctgagaa tgattcgcca cgagaccaga tcaacgacca gatgatgagc actgaggaaa
    22681 atcaactgct ctgaggactc tttgccgacg tcaaacaagt gtgcgaggaa gagtggcccg
    22741 tcttgaatgc tgcccatgcc atggtttcca ccgcgtgtca gtagaatctg ggaaacttca
    22801 gaggtatcgt gggtctgatc cgcggtaaag ctgaaagact cgtggattgc acggtccgtg
    22861 atgctctgcg accattggcc gtcagatgtt tgggtgaatt tggtacggag catggcatgg
    22921 cgagcgacaa gggcttccag agccactcgc atttcctgtg cagtgaactt cttgctaagt
    22981 ttgaacatga aactctggtt gaaatggtga gaggtgggag aagaagagcg ggcagctgta
    23041 tcgaaaaaca gctgttggat tggcgacaag gcaaatgagt tgcttgccgg ctcttccggt
    23101 cgcatcacta tgtgaggtgt atcttcgttt gtttgagtag ctgtgttggt agatttgctg
    23161 acagatgcga gggcggatag actctgcgac ttgagaatat cctgcatagt caagttgagg
    23221 ccctcagcac gggctttgga acgcagctgc attgctgtaa tagagtctcc tccttggctc
    23281 aagaacgaca ggttgagccg ggcactgcca tctggcatat tgagtacctg gctaaccaaa
    23341 gacaacacaa tggcctcttc gggtgttgat gcatgctgct gggagctctc ctgggcaccg
    23401 agcattgtgt tcatgagagt ctcgtaaagc gcctgatcca tctcttgcag ccacagctcc
    23461 gattgctttg catcaacctt gccgttgccg ctcaaaggaa tggcttcaac ggcaatgtaa
    23521 atcgagggga ccatgtagct gggtagggcg cgggccagcg tctgccggat gtcctcgaac
    23581 tcgacgttca tgcgctgtct ggcagcatcg cctagtgggg tgagctggct gctgctggac
    23641 tgctcgcgct cctgttccga aacagtggcg ttgaagctga ggattgccac gagcttgtct
    23701 ttcagaggcc cagccctagg aactcgagcc aatgctcggt aaacactcga atgggcgcgg
    23761 aggcgatgct cgacctcacc aagttcaatc cgttggcctt ggagtttgac ctggttgtct
    23821 tttctgccga cataacgcat aattccatca gaatcatagc gcgccaaatc gccggtcttg
    23881 tacatgcgtt ggtgagtgct gatgccgtca taagcggcgt actgaaccca gtcaggatcc
    23941 tggatgtagg ctgccgaagt cttggcctcg tctccaaggt actccctgga aacgattccg
    24001 ccttcaacca cgatttcacc aacgcatccg atgggggtaa gcttattgtg atcactaggg
    24061 tcacaaagcc acatcttgca gcccatagcc tgtcctagtc gacctggagc gctctccagg
    24121 gtaatcggag gcgtagtcga tgcataaata gttgtctcgg cggggcccca gcagaacaga
    24181 agagaaagat cgtcgcggcc agcccatgtc tcgacgttgt ctttggtggg cgcctcacca
    24241 ccgaggacaa gggtgcgaag tgtgggtacc aactcgggcg caatcagctg cgcaactgtt
    24301 ggtgtggcga acatccagtt cgcattgtac tttgtgatgg ccccagccag gtcgtcgacg
    24361 cgctcctctt cagagggcac gcagatagtc gcaccgcgtt gtagagaagt gaagatgtca
    24421 gcgcagctaa cgtcaaacgt gtaagcagca aactggaaca cccgagtacc tgcgttgatg
    24481 ttgaagccag cgccatgagc gctagagctg gtgcagagat ttccgtgttc tacgacaata
    24541 cccttggatc gtccagtgct ccccgaggtg aagaggacat acacagggtc tcggggcgaa
    24601 acctggggca gagaaattgt tgctcgctct acctgttggg tcaattgcat gtgttggatg
    24661 cgctggtcgt ccacaagcaa aagaggcgtc atcgtatcgc tagtacggaa gatgctcgcc
    24721 tgcttcggtg aagtaataac gaacttggcg ctcgtctgct gcagcacttc catcttccga
    24781 ctcagggggt gagtgactcc tagctgggtt acagcaccgc cagccttgac cacggccatg
    24841 gctgcgacga tagcccactt ggatttctcg aagcacaacg ggatgatgtc attcgatttg
    24901 acaccccagc gcgagaccaa cgtttttgcg agggttgtcg aaaggttatc aagctgctca
    24961 taagtcaggt cgccatccca gccggtaatg gccagctcac gaggacgcaa cctgacttgt
    25021 tcagcgaaga tcttgtgcac ggtagagttg acacagtcgg tggcactgtt gctgttccag
    25081 gaacgaatga gagccaggtc ttccgggctt gtcatgtcca cgctgtcaag gctcttggcc
    25141 tggtcggtct ctgagctcag cgacgagagc tggcggacca cctgcttgaa atggccacag
    25201 agccgctcca catgccaagc ggaaaggaca ttctgatcaa atctaatctc caatgagacg
    25261 ttgctgttgc gcagaacgca ttccataacc acggcgtagg agtcgaagaa cccttccaat
    25321 agctggggat gctcgatttc gtggatgaat tcagcatcag tctggcccat agtttcgggc
    25381 acgacaactt cgaacaagtt attgaagtcc agagaagatc tgacctcggg gccgattgcc
    25441 ctgatagctt gtagtccggc gtgttggaat ggcatcatgg ctgtgtagtg ggtttgcatc
    25501 tggctcaagt attgtccgac agttagatgg ccgtcaagct tcgcccgcat agggatagtt
    25561 gtgatgcatg gacccatcat gtcttcaatt ccagccacac tgctgtttct gccggagaga
    25621 gtctccccaa agacgatgtc gtcgctttcc atgtaccttg cagtctgttc attgtattag
    25681 tctgattctc tacctcatgt agtatatagc tgaaacttac cacgaaagcc catgcggctc
    25741 gcaagattgt tgtcttaaga ataccagttg tcgcatcatg cgtcatgtca aacgaaaatt
    25801 tgaactctga atctgggcgt ggccgatagc cggcggatgg gagacgcggg aaagtagcag
    25861 gcgatccgct ggcacccaag ctctgacgcc agaactgagc tgacactgcg gagtctacgc
    25921 tattgagatg agcaatgaaa cgattaaatg ctggagctgg tgagcttggt aaagcaacac
    25981 cgttgtaaag tccctggaca gcctcgagca gcttgcctgc tgtagagcca tcgtacaagg
    26041 catggtggat ggcccacacg aatcggcggg agcggggtgc gatgccgtat gtagtgagtg
    26101 gccgcccgta gtcaactctc cagctctctt tctgttgtga gaggtatgtt ttgacggagc
    26161 cacgaatttc gtggaaagtc ggggtctctt tcttcaagat tacctgaagc caagtgccaa
    26221 actcgggact gggtacgatc ctcgtgcgca gaatggggat cgactcaatg gccttgatcc
    26281 aagcttgctt gaacaactcc aggtcaatgt catcgggaat gttgaaaacg cgcttcgcaa
    26341 cgtatgcttc aggctcgtag gtagagacag ccatcatacc cgcctggaga ggtgtacaag
    26401 ggtaaacatc ctcgatctcc tcagtttgga cattgcattc ttgggctgcg tgatcaagga
    26461 cgtcagagta atctccatca tcatcgctga cgagcgcgaa tggggcaatg tcctcgttga
    26521 tcgacttcgt tgcgacttgt gttgttgaag tcatgtcggg agtaggttct gaatccaggc
    26581 acattgccat cttattcaaa cgcgggtgag cgaatatgtc accaacggtt agtgtcttgc
    26641 ccaactcccg acgaaccgct gcaacaaggc tgatggcgcg aacggagtca cctcccttct
    26701 gaaggaagtg gtcgctcggc ttgatagaat ccgctgggat gtccaatact ccggcccaca
    26761 gagcttgcag ctgcaactcc gagttggtgg aaaatccaca ctgctggttt tcgctgtctg
    26821 attcatcatc caggatatgg aactcctgca gctggctcgg ggttaattgc gcacccaact
    26881 gcctcagagc cttacgatct ttctttccag tctgagtcac aggcatgcgc tgcaatgcga
    26941 cgaagagaga tggtaccatg aacggtggaa ggctgttgct gagtccgcgt cgcaggttga
    27001 tcaaagcctg ctgttcgtcc ttttcagtgt tggtaacgag gagggaggat gaggtcgaac
    27061 attcttttgc gaaacgaacg aaaacagcca gagcaggctt ttctgcatct cctccttcaa
    27121 gaatcttctc gacaacaaca cgatcgttcg aaaagccatg agatacaacg tggtgttcga
    27181 tctcacctaa ctcgattctc ctgccgtgga ctttcacctg agagtctttg cgacccacat
    27241 agatcaatgt accgtcagat gagtaacgga cgagatcacc agtcttgtag agtctcatct
    27301 ggtcgaaaga cttgctgctt ggtgaagctg tcttcaggca ctccacgaaa ccagggttcg
    27361 agatgtaagc gtgggctgtc aagccgtcct ccttgtggta gcccctggac aggatgggac
    27421 cgtcgatgca gagctctccg atggagccaa taggaaccag gcggtcagaa ttgtccttgt
    27481 cagtcaccca tgttcggcat cccataccta caccgatgtt ctgtggtgag gtctcgggac
    27541 gaagcgaccc catagtggtc aaaacactgc actctgccgg cccatacgag ttcataagca
    27601 cgacccggtt gctgaaccgc gcatgcaagt ccggtcggat gggctctcca cccagtgaca
    27661 gatgtttgag gccagggata tcgtcaggct gtagtacggc tgcggctgtt ggcaccatag
    27721 tggcccagtt gacttggtac ttgttgatag cccctgcgag atcgttgagt cgctcctcat
    27781 ctgacgcaat gcagacacag cctccttgca tgagggtgac aaatgtgtcg aagtttgaga
    27841 tatcaaacca gtgagccgcg aactgcagtg tccttgtggc atttccaatg cccaattgtg
    27901 gtgcctggta atgctgcatg gaactgaatc cctggtgttc cactgtcacg cccttgggct
    27961 taccggttga tcctgacgtg aacacgatga aagcggcatt tgtagggcga gcctcagatg
    28021 aaacaggagc agcgggctca gggagggctg cgaggaaacc cgaatcgagg ataagcgctg
    28081 ttggggagga aaacaggctg gcatattgcg atgagctcaa aactgtgata gcctcaagat
    28141 cgtccagtat gttctgcatc gtggccgaag gatatgacgg gttgaggttt gtataaacgc
    28201 cacctgcttt caggacagac aacatggcga caacatgcca cttggacttc tccaggcaaa
    28261 tgccaacctt gatctctggg ccaacaccga gctgcttgag gtgagttgca agcttgttag
    28321 aaaggtgctc gagttcttgg taagtgaagt cgccgtccca ggcgcacaca gcctgtgcat
    28381 tggggtattc tgttgctcga gctgccacga tatcgtgaat acatgcctca atgttctcag
    28441 gcatcgttcc attccatcgc acaatctcat tgacatcctc gtggctggtc tctccgtgta
    28501 tttgagagag tggtgcactc ggcttgcggc tgagctgttc aagtacgaac tcgtattggt
    28561 ggaccatgcg ccgcatctgc tccgtgtcga tgatcgaggc gtcatgctta gcctcgatag
    28621 tgactttgcc gccatcttcc atgtggcaaa gaacgaccaa ggggtagcca ccaaactttt
    28681 cgaggttgcg gggaacgagc tgcgtgccct cgaaaacttc atcagtggaa gaggacgcag
    28741 gttgcagcac gagcagattt ccaaggctgt cgaccacatt acgagctgtg ctgttaattt
    28801 tccgaatatt ctgcaggcca gtctgctcaa atggcatcat gtcggtggcc tgagcctgca
    28861 tagctttgag gaattgctgc acagtactgt cgtcggccag atcgaggcca actctcacgg
    28921 gaaccgtggt cattgtgggg ccgttcatag ttgagatgcc atccacgggc accgtgcgac
    28981 cggagagggt tacagcaaag acaatatcgt cgctgtcggt gtatctcgca acagtgagtg
    29041 cccaagccgc acgaagaacg gtcgacatag tgattcctcc ttgggttggg atggcaatgc
    29101 ttcttccgct tctcactgtc tcgtgcgagc ttggactata gcctgtggca accagaggca
    29161 ggctagtagg agcttccttt ccttcgggaa actgcgactc ccaaaatgcc tcctttgata
    29221 tttcattgga cgaggcgctt tggatatgtc ggatgaacgc cttgtatggg actgaaggca
    29281 gtacttcccc gccgcgcaag acacttttga cttgttccag ggtaatagca gcactccagg
    29341 catcgtacac agcgtgatgt gccgaccata cgaaatagca atcctctgca gcttttacaa
    29401 gcgcaagtct caggagaggc gaaccatagg tggtaggaat ctccaaatcc ttgctgaggt
    29461 aagagtccaa accgtcttca acctctatcc actccagacc ttggtcaagg acagcttgca
    29521 agcttccatg gccagtgaca tggacaattc ttgttctcag aattggttcc tgggctgcaa
    29581 cagcctgcca tgcagacttg aagttgatag tatcgaagtt ggctggcagg cggaagacac
    29641 tctgggcctt ataagaacct ccacccaagc gtgtagaaat agccatcaaa ccttcctgca
    29701 agggtgtgca ggggtaaagg tctacaatcg tctggctctc tacgccacac agctcagctg
    29761 cttccattct tgcagattcc agggtactgc tctcaaggag gttgaatggc tcctggtcga
    29821 catccgcctc ctcctggttc gcactgtcta ttgagacagc catctcttcc aatttgggga
    29881 acttgaagat gctagacacg ttcaaagcca tgtcgtgcgc acgagcggca gcaacaagcc
    29941 gtatggcgct aacagagtcg cccccaagtc ggaagaaatc gtcattggcg ccaatggtct
    30001 ctaggggtcg agacagaaca cttgcccaaa gcaactgcag acccttctcg gtttccgagg
    30061 acggagcctt cttgactcca tccagtaatg agtattgaga gacttcatca tcagtgagac
    30121 ctaagacggc ctcacggaga cgctttgtgt cgagctttcc attgggagta cgcgggatac
    30181 gtgagaccgg tacatacatg ttaggaatca tgtatcgagg cagggagctc agaagactgc
    30241 tttccagttc actgtggttc tggatcaact cttcgctggc cgggatgatt attgactcat
    30301 cctgaaccgt agtggacgag gtgtagtgca agaatgcaac cagatgcaag cctttggagc
    30361 tcgtctggag aggcatggca tctagaacca cggctacact ggaaccgaga taggctcgaa
    30421 tcttgtggct gatctcctcg agttcgactc ttcggccgtt aatcttgcat tgggtgtcct
    30481 tgcggcctgt ttgaaattag tcataaccta gaaaattgaa aaggtgtagt acgcaccaac
    30541 aatactgagg ctaccatcca tgttgtagcg gcagatgtct cctgacttat agaagcgtcg
    30601 ctccacccca ggcgtcatgt tctgtgccca cttggggttc cagatgaagg actcggcagt
    30661 cttctcagga ttgccaaggt aacatctcgc aagttggggg ccctccagca aaacctcgcc
    30721 agctgctccc aggggcacca atttgttgtg gtcgttcgag tccacaatcc aggcccggcc
    30781 accatacgac gggccaatgt tgcgatggtg ggagccggta tgaagcgggg cactgacaga
    30841 catggtgatc gttgtctcag cagggccaca tccgatgacc atctcaactc ccgctccaac
    30901 ccaggtctgc acggtgctgc ggctcacagg ttctccacct gtgatgataa acttcaagga
    30961 cggaacgtct tctgggcgca gcaggctcag cacggtattc gtcatactaa cccaattggc
    31021 acccaggcgg ctcatggccc ctgcgatatc ttgcgttctc tcctgctcag aaggcataca
    31081 aacgcagcca cctcgctgca gagtaacgaa gatgtcatgt gtggagatgt cgtaggtgta
    31141 agcagcgaat tggaagaccc gcgagttgct atccatcttc agacgaggcc cgagaaggtc
    31201 gctcatcgtc gacatggaag aatgctcaat tgcgatggtt ttaggtctgc cagtggtgcc
    31261 agaggtgaga atgatacatg cgaggttgtt tacctgcagt tctggacacg cgtcgccact
    31321 cttggttggt aagttgttga cgaagtcagg ctcgataaca atcaggtccc ttatctgcgg
    31381 catgttgtgg aaaagaactg cgttctctgg gctgacgcag acaattgagg attccagttc
    31441 ggctactagt tcctggagac gattctgggg gttagtcggg tcaagaccaa cgaaagcgcc
    31501 tcctgccttg gagatggcga gcattgttat agctgcccat gccgacttgt tgaagcagta
    31561 tggaacaacc gtttcaggag caacgcccaa tgttcgcagg tggtgagcaa gacgagtcgc
    31621 ggcatcgttg agctccttgt atgtccaaga cccatcccat gagcagattg cctccttgtg
    31681 tggttgggtg cgtgcattct cctcaatgga ttcaaacatg agcctatcgg acaccgggat
    31741 aggttgccca ttgccgttga actcgagaaa cttgttcaag tgatcctgat ggacaagctc
    31801 tgattccttg actcgaagtt ccgggtgatc gacgatagta caaagcgcct tgtcgaaagt
    31861 gctagcgatg ctgcgtgctt gtgccggtgt taggtgatcg gtccaatgtt gcattgcagc
    31921 cgtaagaccg ttgctcaaga taccaatctc cagactcagg gggtactcgg tagggtcttg
    31981 agtggaaata ctgttgattt caatgctcgt ttcatctttt tcatcctgga cgttggactg
    32041 agtgtccagt aggtcatatc tgttgaagga cagaatggtg ttgaacagcg ggtcccgtcc
    32101 aacgccgagg gcatgttgaa tactagccag accgcagtgc tgccggggca tgctgttcgc
    32161 aaaatcctcg gcagccctct ggagggcgtc agagagggtg acaccgtcat caagatccaa
    32221 gcggcatacg agcatggtga ggaaggcacc aacgccatct tcaattccgg gcaatggcgc
    32281 atcccttcca gacgagaggt agccgaagca gacatctggg gagtccgtga atgttctcag
    32341 aaccatgccc caggcgactt ggaatagatt cacaagggta atattggatc gctcgcaaaa
    32401 ctccttgaga gtcgccagcg agggggtaat ttcaatgtcg aagctctgga tcttgttctc
    32461 cgccttagcg agctcttcga gctccgccaa attagggatg aggcacggtg tctggccccc
    32521 gagataattc ttccagaacc caaggtcttc ttctgtgtcc cgactttgga tgtacccaat
    32581 gtaatcactg tatgtgaagc tgagctgctc cggtagggaa ccattgtaag cttgaacgaa
    32641 gtcgcgaaca aggttggcaa tggagccacc atcaatgatg gcgtgattga tctgcaattg
    32701 gcagatgagc ctatcggcgg ccacgcgaca tatagtaagt cgatggggtg ggcgccggtc
    32761 ggtaagggcc acggctttct gtgccgcaaa gacgtcgtaa acgttctcct cgagacattc
    32821 ggtcacgacc gtgttgctct cgacagcttt caagacgacc tgatcgaaaa ggccatcttc
    32881 tgacacgctc tggatgaaca tggttcgaag ggccgagtga cgttgcacca cctccgacca
    32941 agcatgcgca tagcgctcgg catcaatgat ggggttcaag cctacggcct tcacttccat
    33001 aacatgacaa tactcataga gagactggtt tgcaagattt tggctcacca gcaaaccttg
    33061 ttgcatagga gagcaggcgg agacttcttc gataacgtca aagtctgaca caccagcctc
    33121 aggaagtcgg tgcttcagga gcgtgtcgag gccgctgtag ttggtcgata gatgtgggaa
    33181 atctgccaaa gtgaagcttc gtggaaccgt ggtcatctgt gcaataagac tatgaagagt
    33241 ctgcttcgtg ccgtcgatcc aggcctgaat gcggtcctgg aattgcatct gcttgttgta
    33301 gataaaagag tattgcatct caccatcgag gatctcaacg gtaatctcca ccagagatag
    33361 tctttccagg tttctcccca cgtcatccga ctgcgcaagg aacgatggcc gtggttccct
    33421 ccgcaagatg gcgtcggatc gctctagggt ctggaactgg ccaaggtaat cgaatgaaat
    33481 ctcgatcaag tcgtgctcgc ggaagagctc agctgcgcgc tcgttatgga agcgagatgc
    33541 gaagtaagcg cggccattgt ctggaattga gtggcgagca tccttgacgt tcttcagcat
    33601 agccaccaaa tcctcgttgg cggccactgc caggggatac atggtggtga accagcccac
    33661 agtgccggac acgtccaaag ccgaatccca aggttcacgt ccatgtcctt cgcgaaatat
    33721 cgcgggcaac tggcggtcag tgaatacctg cccaaacgag tacaagaggc tggtcaagag
    33781 gaagtccaga gtctcggtgc gtagagcctt gtgaggcaga tcgccaagca gggcggcggt
    33841 cgactctgca tcaagccgga acacctgttc cttcgctcgg gcaacagtgt tgggcttgtc
    33901 ctccatattc cagtaagcaa agtctggcga agggacctcg aacgggagag acttctcagg
    33961 gtgtgcgcgt ttggcttcgt gctccgcttg gaggtttatc cagttctgga aagggagcgg
    34021 tggtgtccca gcaagagttc cggtggcgag gaactcctcg agatcgcgca gaatgattct
    34081 ccaggatacc cagtcgataa tggcatggtg agcaaccatg aacaatagct gctcgtctcc
    34141 gacctccagt aagtcggcgg aaaagaccgg ccctgcaaga cccagagttc gctgggaaat
    34201 ggtagcagcg gtgcttgcct cgtcaataga ctcaagggag tggcatttga atcggtagga
    34261 tccatcagcc cgctgtagca ccttttgagt ccacgtgcca tcctgggccc gcatgaagcg
    34321 tgctctgagc atcgagtgtc gagtcactac agcatccaac ccagctttca atacggcccg
    34381 tggtgtttgg ttcgcaagac gcaggtagaa gctctggttg aagtggacct cggtcatttc
    34441 ctcgtaatcc gggcgtaatc tagccgcata catgcattgt acgggcgaca actggaaagg
    34501 ttgatcaaag acttcttcgg taatcgaggc gttgctggac tgtgtcaact gtacggcagt
    34561 gcgggcaagc tcggaaatat ccttgcatcg catgatgtcc ttgaccgtga ttgacagtcc
    34621 tactgctctg cactgtgaca tgacctgcat cgcggcaatg ctgtctcctc cgaggccaag
    34681 gaacgatttg tcgcggggga cgagatcaac cgatatattc aggatacggc caaaaatatc
    34741 ggtgagcttg gcttcgattg cagccacatc tcggatcgtg tcatcgtcct gtgttctctt
    34801 gcttgtctct accccaatgg cgcgacggta catgtccaaa tccatgtcaa cgagccacct
    34861 ctgaacgctc ttgcggtcca gcttagccga tgtcaggagt ggccaggctt cgacagcgat
    34921 ccagacggca ggtaccatat actccggtac acagcccgca agatgcgcct ggacagcgtt
    34981 gagttgctct ttgctggtgg ggttaattag catctcgatg ggcctgctgg tatctcctgg
    35041 ctgagcttcc tccgagaggc cgttcaggga ggtaacggca acaagcttgt ccttgcaggg
    35101 gccatttttt ggcatgtaca cagcgacatg cttcacgtga gagtgccgac cgatgttgtg
    35161 ttcgatttcg cccagttcaa tgcgtaggcc acgcagcttg acctgcgtgt ccttgcggcc
    35221 gatgaaatgg atcgtcccat cggggttgaa cttggcgagg tctcccgtct tgtaaaacct
    35281 gttgaaatcg gcggcggggc ccgagcagcc attgagccat gcgggattgt cgatgaatac
    35341 ctctgcagtc ttctctgcgt tgtttaagta tccgcgggcg aggataggtc cagagatcag
    35401 aagctcgccc acggccccga ttgggactag cttgtcgtga tcgtcagcct gcacgaccca
    35461 gcccaagccg ccaagcgctc ggccaatgtc agcgggatcg ctgttgacgt tgagaacagc
    35521 ccctgctgcg gcaatggaac actctgatgg gccatatcct gaagttcagt cagctttgcg
    35581 atccctggga caagcaagac taatgagtct tctttttaca taccattgat caactggacg
    35641 cgatcagccc acgtcttgat gtcggctgcg tgcagcaatt ctcctcccag aatcaatgtc
    35701 ttcagagtcg gaacctcgtg tggctggatg agctttacga gtgaaggtgt gagaaaggcc
    35761 caagtgatgc ggtagtcgtt gacgatagat gcaaggctct gtgtcatggc agcgctcgat
    35821 ggcgtgcaga cacaagcgcc agatatcaga gacgtcagga tctccaacac gctcacgtca
    35881 aagctgtacg aggccagctg cataacacgg ctctctggcc caagattgga accagcggca
    35941 tgctgcaacg caccagaaag aaaggcatta tgtgtgatga gacacccttt cggtgtgccc
    36001 gtggatccgg aggtgaagat cacgtaaagg agactagtcg ggctgactcc agtgcgcggc
    36061 acagcgccat actcacgctg acgtttgacc agggtctcgt cgacgatgat tggacggact
    36121 ccaatggcct cccaggatga cgcgttacac gcatcggtga ggatgaagtc aacgctatcg
    36181 ttagtcttgt tcagttgccg cataatctct tgccgtctgc ttgccgggtt ggcagggtcg
    36241 atgaatacca tggcaccgcc agctttgatg acagccaaca aggcattgat agcccagcgt
    36301 gacttatcaa agcagagggg gactacagac tctggcccaa ccccttgcaa gacgaggtag
    36361 tgtgcaatgc gtgtagaaga gcggtccagc tcctcgtatg tgaaggaccc gtcccaggcg
    36421 tcaacggcca gcgccgtggg tcgcgccatc acctgtcggt gaaagagcgt gtgggcgcag
    36481 ctgttgacag tctctggagc ctgtacatta ttccaggccc acatctaaca gcaacgggtt
    36541 agacacaata cagtagggag atagatgcat gcaagcttac ctgtgctgtg tcgtgctcac
    36601 tgactagatt gaccgagtca agggtgctat ccggactcga catgaccaag tctagaatgt
    36661 gagtaaaagc agcggaaagt ccctcggcag actgttggtc cactgcttgt tggtcgaaat
    36721 gcacagagga gtcgaggttc tctgtggatg tgttgcacac aaggcgtacg ggatgtgcgg
    36781 atcttgcagc agcttctgtg ctgtccgctg tgttgtgcag gaagactacc atggtcctcg
    36841 agagagggga ttgctgtgag tgttgaggag tgggaatgct acttacctgt ctcctcatgc
    36901 aactttgcat gttctgcatg gttgttgtga agttcgtcgt cgaactgagt gtggtcttgc
    36961 attggcttat gctttgagca ttgctctcaa tgctcatgct tggaaagaat acatcgtctt
    37021 ctcctaagta tgaccacaat gcgatagccc aagctgcgtt caccacagcc tcgaaactgt
    37081 agccgatttc gcggcattgt ctgtcgactg tgctgaagcg ccttgtggaa gacgaagtgc
    37141 aagctgtgta ggacatcttg agtggggcct agctgctatc tccgttgatg tgtgatgtgt
    37201 gatgtgtgat gtgtcgtgtg gatgaggatt taagttagtt gttcgtggaa gtatgtgaac
    37261 aaagtgttgc aagtcgtgtg ggcgtaggat gaaacggagc aggtcagttt gccttgagtg
    37321 ggagtgcagc tctgggagaa tcgatgtggg ttgagtttca tgacactcga tatatgttgt
    37381 ttatacatga ggactatact agtggctgca aactcactgc ttagcttgtg taatcagata
    37441 ctcagagata cgaggctgat cctctggagc tgcttagcct cagtgatcct attccgggct
    37501 ctcagcgcta gagaaacgcc gacgcctggc gcagcgcgct ccgtacccag tggtccagtg
    37561 atccagtggt ccagtgctcc agtgtgcggc tggtttgggg gcctgggggc cccggcctgg
    37621 cgctggcgat tgttaccatt cggggccgtc cttgccacgt gcgaagggcc acagcactgg
    37681 gatacaaccc acagcggtgg gatgtgctaa gatcaccggc aggcatagga gcttgtctga
    37741 ttggtggtca cgtacagctc gttccttcgg gcttgctcct tcgggcaacc gtgccaagca
    37801 ttgcggatct tttacttact gatttaagac cctttccacc ccaaaggggc tcagcaatga
    37861 gatcgatttg tgggtcattg gccaatcgtc agctgtcccg ggcgccaaga ttctattttt
    37921 tgggttttcc ttacgcaaag tcgcgtggcc gccacacagt ctcaccagca ggcacagccc
    37981 gtggctgctt gtaaacaaaa ctcgattaca tgagcctagt atgcggcacc gcatcagagt
    38041 cttcttggcc ggtgccgtgc aaggcccttt tcacagaggc acaagcgcca agtgcctcag
    38101 atccccaccg tggcgccttg agcaggtctg aaactacata gatttgtgtg tcaggatttc
    38161 ttcgcaggaa cagcacagcc atgcaactca gatggactct gggtcagcta gcggcgagtg
    38221 ctctcagcat ctagttagcc cgggtttcta tacatatctt tgaatgtagt gggatcttca
    38281 atagcctata cattaaagtc gtcgccgatg ccagtcgagt cactatacct tctgcatatc
    38341 aacaagtatt gacgctcggt acatttacct tgatgcaagc taccacttat attcccttga
    38401 acttcgaatc acttgctctc gtctacgctg tagcgatatc aacacatatc ctcacatcaa
    38461 agatggacag cccacgtgca agcagcccca caaagtgcgg gcgtccaccc aactcagcct
    38521 atatcaaatt gatgaagcaa ggcgaggatt ggagaaatgt ggccgacgct gcggagcgaa
    38581 gaaagcttca gaaccgcctg gctcagcgag cgtaccgtaa gtctcatcct actagatctt
    38641 gggtatcaga atcgttgcta acgttgctca taggtcgcag cctccgtgac aagagcaagg
    38701 aggtggaggc cttaaggagg caactgtcca aacttcagga caatggtggc cgtcaaaccg
    38761 ctggtgtatg caagagaagc tctagcagca gtggaaaact aaaggcgcag tcgagaagcc
    38821 cagaacttag tgcatcaagt cccaacaact gcagctcaag catctcttcg gtttcaccca
    38881 ggccattgtc ccctggtaaa atcggacaat atccccagca tggctcttca agcgagtcgc
    38941 cggatttgga cgatatgaac atggtagacg atgtcaattt cctgtggttt gataccacgg
    39001 ggacatccag cggctcagag tcctgttcgg ccacgcattt atcatcggtt aactcggagc
    39061 catcggatgt atctgaggac gaaagcagtc ttatgagcgg ctatgatgtg cttggtattt
    39121 catcagacgc cacgctcttg gaacaacaaa actcgggatc cattccaccc atgtttccaa
    39181 tggagttcaa ctttgaaggt ggagatgcct accacacatt ctttaaggat gaaaatgttt
    39241 accacccggt ctttttccag gaggtagtct cggacccgtc gcatctaggc cttgacaata
    39301 tcatgggtgg ggacggtctg aaccgtgtgt caccatcatt gccgccagag cctgatttcg
    39361 catcactgtg gcatggctta ccggaagaga ccccagcgag ttcagccatc taccgcttcg
    39421 agaccaaatc gacgacgaac tcgccgcgac gagttcctgg agctgacgcg tcgctacttc
    39481 atcttgcggt tgctgggggg aacatcgaaa ctgtgaggct aatcctcaag caatcgccct
    39541 ccatgatgca aattcaagat aaacaagggt acacccctat ccagcttgca gcggtatcag
    39601 gacaaactga gattctagct ttactgcttc aacctgaatc aagcagttta tgaaaagggg
    39661 atagccatgt aatttagtca aaagtcgagc attgaaaggg agctacggtg gatctccaca
    39721 ttttgatggg ttgggactag aaatgagagc caatttgata ccctttattt tcgcgttcaa
    39781 aatgcgctac tattctgtga tgaatgcatt ttaattgcga tgcatttgaa ctgcaacatg
    39841 ataccgcaac atcctataca caggaataac tagttccaag ggacgtttca ttccccagca
    39901 caactctgga ccatgattga cgcggcgcga aagtaccatg tcctttgggt gaccactggt
    39961 taacctctag gattgaagcc gaacccctgt caggcgaaat ctcgaggaaa attagggcaa
    40021 attacgttgg aattctttca tttagcgaag cctggtttgt tggataccga ccccacttac
    40081 aagattaatc tggatcatac ttgccgaagg ccgagctcgt cgtggctcag ctctgagctg
    40141 aacttctcac cagcgacagc aaattagtgc gcgaccccac ctcaagctca cataggccac
    40201 gatcttcact cagtactaag accattctag gctggcctgt aagatgaaga ggctcagttg
    40261 caccagtgct tggtctcaac tacgccctaa ctcgttcgcg tcaaccaatc cactatattg
    40321 aagataaaat taaatcggta ccgcctctac actaagatcc ccatgatctg atctgtcacg
    40381 actgctaccc tagtatttct tagtgagcac ctaactttag acgtcacggc agctaagggc
    40441 cgtcccagcg ccagcgtctg ggacaatctc taaattctta gcccaaccac atacctacct
    40501 atgtaggtac ctatgtacat aaatagctcg ttaaggtgga gaaatattat gaagcaactg
    40561 gtcaaattaa taaagaccta cttgtagctt agatccatct cgtatagact tgcagcgcct
    40621 acttacattc ctgcattcct gctcatagat gaaacataca agagtcgtac cctggtcttt
    40681 ccatgagaca catacaaatc ctacgttgac taattcactt ttcaacgggc cggtgcatgc
    40741 cgccgctcct gtggggcgaa ggtttatttt tagtgacggc ccgttgaaaa tctaggctga
    40801 ggaaccaagc ctaaatcctt ccgtgacgag gtaatgagca ctagtgaagc ggaatccagc
    40861 gctggtaact agtcacattg gcctcaacat aaccaaccta tcacggcgaa aattgtcgct
    40921 gatcaggatt tcagagcttc cagatccgcc atgctcaagg agctcttgtg gggcttgacg
    40981 gccgactagc acaaaccgca tcctatctgt ctggcgccag attcagaagc tgaatcctgc
    41041 ttagtggcgt caacccgcag cgattcttgg aggagtttcg aggctgatca tctattgagc
    41101 taaaatttcc tctggcggta agcttgcggc gcgtcaacag cagcattctc gcatgattca
    41161 gtctcagtgt ttacgcccat cgtgttgtgt gattagcttt gggatagact tgtacgttct
    41221 aagctaagcc gccatcacga tgcgatcgcc tgcgcaagat ctgtgtactt ctgctcgtga
    41281 ctatattgtg attttaattt ccttgacttg cgttcttagc cttcttcaag gcaccatcta
    41341 tcatgtcctt cgtctctgcg tcagaatcgc tgcaacttgt cccagctgtt tccaacgcgc
    41401 gcacccaggt atcccaccgt tcctggttga accccttcca ggccttctct tgatattgtg
    41461 aacctggact ggacatgaac tctcctcccg cttcgatctc cttcagtgca catgcccaca
    41521 ctgcatcagc agcatagatg aaccataagc aggcgacgtg gaaggtggtt gtgccgacaa
    41581 gttcgtgtgg tgcgatatca gcctcaaaag cagcccgcag agaccatatt gccatatgtg
    41641 cccagtgaat tggattgtcg tcatattcgg gtacaggagg tgcaagttgg gtaagctgcg
    41701 cggtaaatgc cattagattt gcccagcgac gcttgatatc acttggcaat ccgacgtcgt
    41761 ctgaatctaa ggcgaaagga atgagttagt gttgcaatgt caagcacgtg tggtaggaaa
    41821 catacatgtc ttaatgttcc aggcgccacc attttcctca gcagatatac ggtctctcca
    41881 ttccgtattg gcgctgcgca ggagagagac attctcagcc cacaccgcct tcccatcctg
    41941 tgtcagcggc tcgcctgact ctggatcaat ttctgttcgt ctatagagct gagaggcgaa
    42001 ctcgacgagt ctacgctgat cggatggtgg ggttcgacaa gcgagctcga caagcacgtc
    42061 tgcgacggaa tccggtatgg caccagcgag cattggcttt ccctcgtttc tgacttggga
    42121 gccgttgacc tccagaagag acttgcccct gttctttgcc acctctgcca tgaccagacc
    42181 gtggatttct tggagaccat tttctgaact ataggcctcc gcgggctgtt ctgtgagctt
    42241 gcggagagtc ttgaagactt ccgagctctc gaaaacctcc cacgaaaagg cactcatgat
    42301 gggaagatgt gtgccgaaat tggtgcaatg ctggactgct ggaaactcgg tcaagggttt
    42361 cgcaatcgta cagctggatg aaatttgaaa ttatgatcct attgcgcgcc acggaccggg
    42421 gtagacaata tttaagcgct cctttctctg tagaggcttc gttgtgggga tgccatgacg
    42481 tcgcgcagcg cgctctgtcg gtcccgaata gtatgacgcg ataatacaaa gcaattggct
    42541 gcggcctggc gacaactgca gggctgatcc tctgtaggga tcccgtctgg aagatgctct
    42601 ggcgtgtcaa tccactcaat tgaaccatag aggcgtttgg ggccgcagtt cagggtcatg
    42661 ggcctttctg ccgcgtcttt gcgcgtttgt gggcagtgtt tacttgctga tgagcgccta
    42721 gtactactac tacgaaggag cctctaacgc cattcactgt gaatggaccc tgcaggtgat
    42781 gagtgtggtt cctattttaa gcattcctcg gggcacactg cgcgcagatc aacgtttact
    42841 atttccacgc tatagacgat atgtgcgttt cgtaactgcg tagtttcgca ggaagctttc
    42901 aacaatcgac caaatgtcct cctttgctga attatctgtc atcgatccac caaatcctta
    42961 caaacgagcg actgcttcta ttctgagttg tgtcgcagcc tgctctacag gggaaacagg
    43021 gcggagctta cagctcatcc cttggattgt gtcaggaatc gtcaggttct atcgaggtgg
    43081 ttattgtggt ggtttgagta tataattatc ttcttctact tgccctttct caaacaccat
    43141 ctctcaacaa tcacagcctt gtaatccaat caccagcaaa ccctgttctt cacagcttca
    43201 gctaccattc cactacttaa cttggtctat tcgacttatc tcctcgcttt ccaacatagt
    43261 caaagccact cattttcaat ttcaacaaaa tgttgttcga tcttaagacc actgttctgt
    43321 tcggccttct ggccctggct caagctagcc ccgtctctgt tcctggcact gccgaaattg
    43381 aaactcgtgc aaagagcaag aaggttcagg attacatgtg tggcactgtc actttgcaga
    43441 agaacgacat cggggctgca cttgtgaagg gcagagcctc cgcagacagg accgagggca
    43501 acaatggcct ccgaaacaag ttccctcact attttggcaa ccagcctgcc atctttggag
    43561 ctactgctga gctcagagag tacccgatta ttgagggtgg aacattccaa ggtaagcctt
    43621 tcagaggttg taccgatgaa tatccgtcaa atttcgaaga agctaataga tcgtttcgca
    43681 acaggtcaaa tgtggcctgg cacttaccgt gtggtttaca agaaagatgg tcagcaggac
    43741 ttcgttggag tcatggtcga gggtaacgga ggtaccttta ccatttgcgc tcccgccccg
    43801 actgctccgg aggcaccgcc tgcccctcct gcccctcctg ccaaggctta ggaggtcact
    43861 atgttgttca tcgcctgcag acgcggtttc ttgaagcatt ttgggtagtg ggaacaaggc
    43921 gtttgcattt tagcatgtag tgtaggcctc cacaaattag ggttgttagt ggcaattata
    43981 tcgtcgagtt atatataaaa atacagcatt cactatcatc tttctgtcct acacgcctca
    44041 cccactttga ttttggtgct atgcgggaat ctcggtattt ccgggcccat aaagtttgga
    44101 acatagtctt tagactttgg atgtcaatga ctctttccgt gttactatgt atatttttaa
    44161 gatcaattgg ttcttaagta aacttgggta ttgatccacg tcttttcaag catgaccctt
    44221 catcacacta acttacaagt gcgcacggaa acaaccagaa gattattttg gtgaatattt
    44281 ttgatgatga cagagagaaa tatatgacgt cacctgaata agtaagctga gacatcgatg
    44341 acgggcacta gaagaatacg tttaatgcag tgcatctgct agccacctgg caaataccac
    44401 atgacgcggt ttattaatga aattcataac atctgatgta atcaacgcct ttgctaatga
    44461 tgaatgaacc caaagatact gatcaagatg tgaaatggta catgcattgc aaggtataac
    44521 tagttcatga agacttcagt gctggaaatc ctgtgactgt ccaacaccat cgttcctcat
    44581 caatactctt ccctcgctgt atgctatcta ctgtgaccgc caactggatc aaattccacc
    44641 tcttgtgatc ggaaccaaac tcaaatttct cattggtcga catccgtgta agagagcgga
    44701 taggaactgc cgcggccgct gtgccgcatg caatcacctc gtccaggttc cctaatgagg
    44761 aaaaggggag ctgaaagaca agcaattagt ggaattcaag ggtgtagttc ttggaggtct
    44821 catcttactt gggcctgttc aaccatccag ccttgacgcc tggcaattgt tgcgagggcg
    44881 tcactcgtcg cactttcgat agcgctatca gaagcgggta tgaccagcac atgttggcca
    44941 tctaccgtca ttttgtggcc taaaaaccca cttgtcgaga attcttccac aagggaatgt
    45001 gttgcgctgt caaggtgaag catgatgcca aagccaagct tcattgcctt tgcagcgtgt
    45061 ctccaaacct agggagtaga ttagcatgta gaaccggccg ccagaactca agtgacgata
    45121 cttactggtg catagtttcc accaactttg aagctgccca tacctcgtgg tgcagatctg
    45181 tcgaactctt cgcaaacaat gccagaaact gctccaactc cgtggtgtgg gtttgccggc
    45241 tgcacgtaga ctgcgaagat agcttcatca cacggacccc ataggccagt tgatgcaccg
    45301 aaaaggaccg gccggatata gaggaaggaa gagctatcgg ctgggggaac atattcggca
    45361 ttctgggcaa cggcctgccg aatgcactcg aggaacaact cttcggaagg aggtgggaga
    45421 catatggaca tagccgagcg ggtcatgcgc gcggcgtgga acgcaggacg aaagacgtgg
    45481 atttcctcct gcttggtttc tgccgaagcc gtccggaacg ctttcaagcc ctcatagcac
    45541 tgctgtccat agttaagccc ggggctgagg ccggagacgg agatgttggt tccttcgact
    45601 agagttgggg tgtcccattt ccccgtcgat gcgcggaagc gcacttcaat atggccattg
    45661 agaggaagat attggccgga tacgtttgtc cagtctgtga atgggaacca cgttagtgtc
    45721 ttgttgggtg cgacagtgcc gaaatatcaa tcaagtacgg cgaaggatat gtaactactt
    45781 accgattccc tctttggggc ttggtggtgt tatctgggtg ataggggcca ttatcaaact
    45841 gcttaaaaac taataactat gattgaagac tacttcagaa gatatatatc aaaatggtat
    45901 tatgcgaagt ctagagcggg tcgtacgtag ccaatgtaac gagctgcatt ccgattcata
    45961 taatcgccag gttggtggat tctctgagtc agtgaataca agtgttagta tgtttatctc
    46021 tgcattgcgc cgtataaatc gcgggttgca ttgttatgta taatttctaa ccatattggg
    46081 aatagctgta agcagactaa ctctatttaa gttgaattac tataaataca tggaactaga
    46141 catgccaagg ctatggtggt ggggttctgc tgagcttatt actacactca gaaaatcatc
    46201 aaggtgccac cgatgtcaca ccgtgaatta ctcagaggaa gtatgtgatc atacgtttct
    46261 tggctgacgt tccgctgatc aacgttctct tccggtattg attgtgaacg ggattgtgaa
    46321 taattgagca tttggaagta ttaagctacg tattgcacaa tttattgcat tattgtggaa
    46381 ctagtaaagt tcatcagtaa tgaatgggag aatgcggggc aacaccattc taaatgtttc
    46441 tccttcgtca gtcgcactag gtcttgatcc cagtaatttc aatcgtaact tctttgtgac
    46501 ttcgaactga actatgtcaa ggcaatggcc ttgaactcgt ctcaacgtgc gtatacctag
    46561 atggcgacgc gcaatccaga cttcaatcat ggtaaatgca agaaggattt gaattgagca
    46621 actatagaga aggatgcaga gggtatccag atgtgtgttt aaggaaagaa tactcaaaac
    46681 tatatccgtg tggcgtcgct atatcgacaa ttcccatgta gctcccgtct agaaaatgcc
    46741 aataagaaaa gatgattatg ttacaatgaa acaccgtgac ttcttatgat aaaacacgcc
    46801 ttgaaaattg caaccacggg cctttctttt gccctgcaat gtgatcatac agctgatatt
    46861 cgttctctcg atgcctgccg tacacggccg acttgttacc gccacgtccg acgttgccaa
    46921 gctctccatc tgcaaacttg aagtccccgc ggaacagtaa gttggcgatg acgagcgtga
    46981 tctcagtgta cgcgaggcct ttgccgagac aacttcggat gccggccgaa aacggaatga
    47041 agctggctcg tgcagcagca ttgccctcaa gccacctctc aggtttgtag acaaaaggtt
    47101 cagggtaagt ctgtgaactg tggtggatcg cgtaggtgcc caccccgact tcacaaccaa
    47161 cgggcaccgg ctgtccactg accagggtac cctctgtcat gacttcgcga accagtgcag
    47221 ttccaacagg gggtgacatt ctcaaagcct cgtcaatgca agcccgcaga taggtgcatg
    47281 aggctaggtt cgaccctgtg atatcgtcct gagatgatac acaggagcgc acctcttgag
    47341 cagccttttg atacgcttgt ggattgtcgg agagataaaa cagaaccgat gaaatgcagc
    47401 aggatgtggt gtcagagccg gccacgataa gggttgtgct ctcactagcc atctcttcct
    47461 tgcgcaaacc agctccggtc tgagggtcgc gggcttcttg cagtcggcta tagatgtctc
    47521 gcgatttggt tgagtagctt agttgagacg tggcatgcga cttctcgaag atgccgcata
    47581 catttccgtt ggagagctcc atccgatccc gaagtaggcg gaatacgaac ttgaggaagc
    47641 ggttgcgcgc aaatatggcc tcttgaaaca gatgcttgtc gagtctgagc catgacagac
    47701 ttgggaactg caccagagcc gatatgcgga cgttggactt ttccatcatc tcagttacat
    47761 agcgaaagcg gtcgtcgcca aggagattgt actgagcgcc aaagacgatg tcggccatca
    47821 tatcaaagga gagataattg caccatttag ccatgtttcg gggctcactc catgctccag
    47881 aaccattggt agccgtgccg tcgaacacgg cgccacagaa tttctcaatg tgcgtagcga
    47941 tgcgggtttc gtactcacgt tgcgcctgag ctgaaacgcc ctgcgccaag atgcggcgac
    48001 gaacgagatg gtctttccca ccgcgatggg taaaggtatt ggccgcttga tgcatcatta
    48061 cctcgtagtg cttgctcttt aagaacttgg tagacgttct ccggccgtag atatcctgca
    48121 ggccttcggc tgtgttgacg agcagttggt ttggcccata gcgaacgtag tctcctattg
    48181 gctagtcagc tcttcttgtt cgcctcttca tatatgatgc aagctgcatc acgcagtggt
    48241 tttcgcaccg tatttctcat ggcatctcca tatgtcgata tggatatcac ccttccatgc
    48301 atagtatgac gctcgcgcga atgtgaattt cgagagaaaa ggccctgggt atttagccaa
    48361 ggggtgcaaa aaagccagat atatcaggcg tgcagccagc tacggttgtg ccccggatta
    48421 gctactgtaa tattgagcaa cgatgttcgt tgagaaactt acatagatgg ctaccgcgcc
    48481 agcggctatg ggaatcccca cgtgcatggt gtaatggcag aaatgttccg ttatacgcca
    48541 agagagagta tgctgtaagg ttgctattac tcgggcagtc acgtcgcact gagagtgaag
    48601 ggatagccaa ggtaaagtgt gcgggaagaa caaatttatt acgggtgaac tcgtattact
    48661 ctagcaagct attttcagcg caaggtcacg aaagcgtgcc tgttatgtga tcacgtgtga
    48721 ctttggtaaa gctgttcaaa gaacagtaat agagtgagtc tcagaagcgc cataatgatc
    48781 cagctgtgct gagctgtgct ggttgccaaa cgctgagagt tgtagtatag ctttactaag
    48841 ataattgatc gtcgaggctg tacccaaatc ctgatgtgtc cgggtttcgc ctacgcccag
    48901 ccgggtctca ccggagataa gaagtgttct ccacaaaagg tcatggacac caagagctaa
    48961 ccaacctagg ctagcccata gtctatttat aaacccgctg gggctggaat ctgaggcagc
    49021 cttgccaatc gatcttgccg gcttgcttga gtacgaagta aatcctaata gaatcgctgg
    49081 ccgaatagtt acatcatgca aaatatctac caaggtttga gattatagaa gatgtatatt
    49141 tcatatttga tacctttcgc tggcgattgt caaaatagca ggtggcggct gctgtctaat
    49201 agatgtggag atctgatact actctcaaaa tgccgtggtg aacagccaac agagcatccc
    49261 ggaaaagcta tcattccctt tcaatgtaca atctagcttc tcctattctg acaactcgcg
    49321 ccgataactt atcggtgaca tctacgacaa gaggcaggct gggccatcaa tacactgtga
    49381 tcaggaacct gcgccaagag tgcaaaacag gtgacagttt atttgagtat aactcgtacc
    49441 aactcaattg gatcttatca agcctcacgt atttgggcca tgtcaaaagg gtttcgcgtt
    49501 attgcactct ggtactcggc gatgaactcc aacttgaata aacgctctca ttctgcgaga
    49561 tcataaacga aaattgcata aaacattcta gaaactcata actatgcgcc aatctttgat
    49621 tccttgagct ctccgctcag cacgctactg aaaaattcca atcctaatag gatacactgc
    49681 ccaaccccaa aataatggtc atggtaatga cgtagatatc gtctcatcgt gtttagtaga
    49741 cagccatgcc aggcatggac tccttggact ccttgtgtga catgcgagtt ctgttagaca
    49801 gtgctctcgc cgggtccagc accaagaaga tggagacagc aatcaccatc agtgtaccgt
    49861 ccagaccgat gaagtatccc tcccgcagca tcagatatcc ggtccaaccc tcgcacagct
    49921 ccacggttcg gaagatgctt cggatgtaaa tggcaatgaa agagatgtac aatgcaacca
    49981 gaatactcgt gtactccgca ggcctgccga ggcgcgacga tcggatggtg aaatccaccg
    50041 tcagcccggc gaagatggtc atcgagatga gctggaacac aacaccagcg atcatgatcc
    50101 tggtgccggg ccaggggtcc tccttattgc tagacgcact cgaggccatg gctccaccga
    50161 cagcctacaa tgcgcaagat cagaccgtcg gtcgctaatg tgcagcatgg gcaaactcac
    50221 ctgaatgaca agggacacaa tatcgcacgt caagaagacg atggtataca tgcgggccga
    50281 cagaagactg tattgacggc ccaggttgtt gataaaaata cccaacagga cgtacagagc
    50341 ggcggtcacg aaaacgggag cgatgatgag ggtggtgatt tgcatcaggt aagcgttggc
    50401 gttatacggg cactcggagg accaagtacg gcctgcccag ccaatgagct cggctgaaag
    50461 aggagaacat tagctttcgt gcgccagaag cagcaaatga acagtcaaca ggtaatactc
    50521 actcaatgct ccaatcgtga gaagaataga tgtccatcgt ctcagacgga tgctttggaa
    50581 tccatggcca aaaaaggcga tgccgaacag agcacagaat gtgatgcccg cggccaaact
    50641 aggcttgtac ccgtacgaat aaggaaaccc tggaatcggg tccttgtggc aattgttcgg
    50701 gttccggagg ggctccggca gccatgatag atcgaccatt gtgatagtag tcgagcgcgt
    50761 cgaaaaaagc gtgcacaaat gcgaatctga tcgaaccaga ccttgggtgt tctacttgtg
    50821 tataatacca ataatgggac aggaaagttc gaatccgatg ctcttcgaaa tcgatctcgg
    50881 aataggaaat atgttccacg cagcgttgcc tttgcagatg atacaaggtg aatacgaatt
    50941 gtaagcgaaa aagatccttc agggcaggct tcatatatac ggtaaggcca agacaggaac
    51001 atggcgaacg tgtcatcgct ctcgtgggat cgtggcttcg aggcagtaag caaatagtaa
    51061 taagagggta tgcgaaccgg ccaatcacat ccccaggccc cagaccgcag gatcagggct
    51121 ctttgctgaa acagcccaaa cccctaaacc cccagcggcg tccatctcgc tttagaccca
    51181 cttatcgggg gggaccagat cagatagcac atagctaaaa tagcacctgc actgagcctc
    51241 caagcgctaa cttgtaacgt gcagggctcg ctccaccgcc gactggcaca gcccggccac
    51301 actgtaagct acagtactat ggtattagcc agagagcgtg ggagctgaaa tacttgtgcc
    51361 gtaaaggaag caccgtcaga tccaacacat ctctggcgtg agacatgatg cagcaatatg
    51421 catgagccac gcgattccag caattagtcc gcggcaattg acacaaccaa gcaatcccat
    51481 agctcggcaa tgatgcgtcg ctggcacaac ggcccaagta atttcagcgc gctttggggg
    51541 gcgatacttc agggctcttg agttacctga gagatgcagt agttattggt gcatcacaaa
    51601 tcgcatacca ttacttccaa tcaggttcta catcttgcag gtgcatttca tggaagcata
    51661 gcccaattcg atctggcaat atcgagatag ggcatttcaa tacccgtagt aatccaagct
    51721 ccaggtgggc tggcagatca gtagcgactg tctgtaaact ctagcactag ttacagcttt
    51781 gctgcccatc cctacgagtg gcgcagctcg ggagcgaaac gagatgaccg cttgctatcc
    51841 aggcagcaga gggaagattt cccgaaaagc atagagaccg agaaaaaaag caggcagtcc
    51901 atttgcaaag agattttcac gcaagataga cccgccgtcg cattctaggt cattgtgtga
    51961 cctgtgtctg gggctttccc tactggctcg ccgatcgcaa cgagaagcaa ctgaataagc
    52021 cgcttgctag ctttctcatg actgatctca atccggtgca cactccatct cagcactgtg
    52081 tatgcaagtg cggcgcattg tagcgtagca tgtcattcaa gtcctctatt tcgacagtag
    52141 aatctgacga tgtaacttct tctgaaccac ttgacaaatg aggccagcat taacaaagcc
    52201 gcttacgcca ggaacatacc attgccttct ttgtcactca tttccaaggt tgaagaatag
    52261 ctatgcattg gagaagaagg cacgcctgaa gcagatcgaa agggcatgca gctacatgag
    52321 gttacaagtc atttgccaat cagaggccag ggccaggctc tgtccacgat gagacgcatc
    52381 cattagcgcc aggcctggta catttgctat tcaactcaaa cttgaattga ttaaactcac
    52441 atgagaaatg ctagaacatt gtacttcgct cgcaaaatgc atatcccaag gatgtttggt
    52501 cttcggaatt gtatctgcaa ctcccgtgag taggctcaat gcctcaagca accagaatca
    52561 agcacatcta ttagagcatt tgcccgctgg gccattgatt tcacattaat tatcaaggtt
    52621 tagatcttcc cgtcgtatat tgacttgaac aagaatctca cgatatattg tgaagaaata
    52681 ctcctaaata aacgccatag aaaccagccc gaaattttcc ccaatactcc aacccaccac
    52741 aataacgcag tcatcatgct acaattcaat caaactgtat ccgtccacat tccaccaaga
    52801 acctagatat gataggagaa agcgtattgc cttccgttgg ctaacggtga tccgaaatct
    52861 cctaagcttc gaaggcgacg aagccgtcgg actcaacggc agcgctgcgg gcggccgggg
    52921 gagcaggagg cgcgggaggg gcagttggtg gaggagcacc acggatgtac tccttgtgtg
    52981 aagcatcact ggggtctagt cggatgacat actgagtctg aggaccgatg taaggccatt
    53041 cgcagtctgc ccaaacggag tcgaagttgg ctccattacc ggtgccggta ggcatcatga
    53101 cataggccgt gcccgtagtc agctgggcca gcgcggtcga gcaggcgcac cagaagtcct
    53161 tttccaagtt aatgtccata atgtactggt ctgcccagct ctggctcttc cacatctgcg
    53221 agattctctt gtagcctttc aagtagtcac gctccctgac ggccttgata gcatctttgg
    53281 aggtaccgcc agtccagaac agggtcttcc ctgcgggaac gttgagttgc gcctggcact
    53341 cagcggcagt gggtgcccta tcaggagccc tagccgtgat tgggtttgct gccacaagcg
    53401 tactagtgct caggagcacg gtagccaggg ttccaaagag ggatgagaaa tgcattttga
    53461 tgctgatgaa tttgtggctc tttgctgtgg ggagaatgtc actgaagact tgagaatggc
    53521 tagaaaggcg aggatgtaga tcagggtgtg ttgatgagga tgctggtgaa gatgttgtga
    53581 gtacgtagtc ttgcaattca ccagattata tactattctc catgatctat ggttctgcgc
    53641 atgtcgctcg attgggacga ctgagcaatg tgaacgcacg agaattcgcg tatcaaccga
    53701 tatccttact acatcaacct tgagaaaagg ctgaaccatc agcgacccgt aattggggtg
    53761 cacctcctcc agaccttgcc tgtaagtcaa gaatagtaaa aagttcgtgg agtccataag
    53821 ctgtgggtcc aagggtgccg agcgacgagg tagccaggta gcaataggtt ttgggggccg
    53881 aagcccacag ccacagccca ccccatacgc acgtaatggt attactatga tcagcgttcg
    53941 cagtccacca cttcgccgaa tggtctgaat tgcgagtaat tgaacactcg ctgaaataga
    54001 aaattacaat ctcccggtca taggtttcac gtaggtttca attcgattgt agcttaccca
    54061 atgctgatat tagcattcaa aaaacacacg cacgttggtt aagaccagca tgagaataag
    54121 tgggggccac ttgtgttggc gccgttcgtt cttgtgcata aataggcatc agccttaatc
    54181 ttacctacat ggggaaattc ttcgctggca ttccagccgt ctcaagacca tgacattcac
    54241 gatgtcaact tcagacaata cttcaccaca attactttca gggttgacct cagccgtcga
    54301 gtcaggcgat atcgaccagg tacgcagcac tttgcaagcg tgggataatg atgtcagtgc
    54361 gtcagaacgg gagctgcggc cagcctttcg aaaggcattg gaaggaggtg atttgagtct
    54421 aattgacgag ttcctgcatc ggaaagttga tacctcaggc tatggtgagt gttcttttga
    54481 ttcaaggcgg caaaatcacg tcgaacatca gctcctgctg gctgacaata aaactgtgaa
    54541 gagacatatg ccgccatgtg caagggcagc aaggtggcga aagtcggcga tatcaaactg
    54601 tttgagctcc ttgaatctca cggctgggat gttaattatg attatggaca tttcggggac
    54661 gttctgtggt aagtcaccaa gcctgcaatg agaaagacgc acagcgcctg gccatactaa
    54721 tattctactc taaaagtttt gccgtcatcc agaagaatga atctttggta aaacaccttc
    54781 tcgacaaggg tgcagatccg acaaggaaca caaaggcgtc caaaacgccc cttgaatggg
    54841 ctgcgaaata cagcacccca gagatcctat ccctggtggc agcagaggcc acgaaggagc
    54901 ggatcaactc cagtagatct ctgcagctgg cggcggcgga tggagctgtt gacaagattg
    54961 atattctgct caatgcgggc gcagatatag attcaattcc ggacgacttg aggattgatc
    55021 atcccgacga agaatgtatg actgcgctcc atgcagcagt tgccaataat caagccgctt
    55081 gcacgtctca cctgcttgct aaaggggcaa ggaaggatat caaaaaccaa gcggggttga
    55141 cgccgatgga agtagcgagt tctagcggtg ctggagagtg cacacgatta cttgatgact
    55201 gaataataac ttactgctgc cactactata tcatattata cgtgattgtt gtcgctggac
    55261 tgtagactat ctgtttgttc ctttgtttta ctactacctc agattacaag ttataaagcg
    55321 ctgcttggcg tctatgtcaa tacgatccgc tcatgttctt tacgtccgat tccaatggta
    55381 ctcatgtagg ggcaaagcac ccttgttaag ctacgcatca aagaatgggt taaatagtgc
    55441 atattggttt tcggacagtg acacaacaag tattgattgg atgaatgtca tcatttcccc
    55501 ccaatttatc tctatctact gagatctatc tgtttcgtaa ttcgccccct gttctgtttc
    55561 acctgcgcct ccacctactg cccctttgag acaaactcgg gacttaggct gagttaacca
    55621 cgttcaaccc aacaccagat ccaccagtgc aatgagtatc agcagctaag ggttgaggtg
    55681 ctttccattt cccaccggta cagatagaaa actgagtgac caggcaaagg aactccccat
    55741 ttgtacacag tccagtggga actgctgatg cgacaggcgg tgccgggcta gtatgtggca
    55801 caggcgctgt ggcttccgac gccagagacg tgaccaaggt cgagagttga gccttggtcg
    55861 tggataaagt cgacacctgc tctttagttg aagacaaagt cgacggttgt gtctcagtct
    55921 tagttccagt cgcagtgctg gagctcgagg aagaggcaat cgcaggttca tctgccggta
    55981 caccattgtt gtctgggttt ccatcacagg gctgacgaat caggttgtcg gtcccttcag
    56041 gatgatccac agagtcgccg ggatgcggaa acgcgatggc ttgctgcgct ttcaacgctt
    56101 cggtcgtcag acacccacca ctcgcttcgc caatgtttgc catgaagacg cccggaaatt
    56161 gcttgcgttt ctcgacctgc ttctccctgc gctgtcgagc tttcgaagaa gaagaaactg
    56221 aaacgggggc gcagttcatg tacatttcag gttggccgcc gatgcgattc aaccaggtcc
    56281 atgccagagt gtaatcacca ggtgtgatgc catcaggaat cgtgtaattg tagatgttcg
    56341 ggttctcgcc atcgtcaaga ttgcccttgc ggttaattgc aggacaacca ccctcgatgg
    56401 tgtgaatgac ggcaaacttg gacttcttgt tcggctcaaa cccaggagtc agggaaatct
    56461 ggcagcttcc accaccatgg acagcgtggc ctgtgaaaga cagagtctga ggctcaccga
    56521 ttaccatcgg agttggcgag ccgtcaatct caagctttgt ggtgcccgga ggaatcttgc
    56581 atggccaatc gcggccatct ggcgacaaag ggttcgacgg accatattcg gcaaacttga
    56641 agggcgttgg cgtctccaag attatgtgtg cttgagcagc cagtgcgagc aagccagcat
    56701 atgctgtaag ggtcccagta gaacgcatct tgatagttga agataagcag atgtttcagt
    56761 ctgactagtg agtcaataag atagaagtag tgttcctttg gatttgtttg gatagggttg
    56821 gataggactt gatgaactga atgcagagaa tacgaccaag tagcgataaa atagagactt
    56881 ttatatgcgt cgtgtggaaa gtaagttaca atgagctaca cacaatcgtt tatcatgaac
    56941 atttacgagc acaaagttaa agttaaccgc agcaggagtg gacaattaag ttgtttccat
    57001 tataaaacta caactttgaa tccattgtca tgggctttga tgacggaact acagtctaga
    57061 aaccgctgaa aatgggaaca aagactggca tttctttaac tcttagaata agcaatacac
    57121 caccttaccc gggccagaac acactaataa tccggc
//
