# Supplementary material for: Genome sequencing and physiological characterization of three Neoarthrinium moseri strains
Source: BMC Microbiol. 2025 Aug 21;25:526. doi: 10.1186/s12866-025-04274-z (PMC12369201; doi:10.1186/s12866-025-04274-z)
Supplement: Supplementary file 16 — Supplementary Material 16. [file 12866_2025_4274_MOESM16_ESM.zip › BiGSLICE/input/Nmoseri/CBS16480/JAFEVA010000057.1.region001.gbk]

LOCUS       JAFEVA010000057        52349 bp    DNA     linear   PLN 06-APR-2022
DEFINITION  Neoarthrinium moseri strain CBS 164.80 scaffold57_Wmoseri_CBS_16480,
            whole genome shotgun sequence.
ACCESSION   JAFEVA010000057
VERSION     JAFEVA010000057.1
KEYWORDS    .
SOURCE      Neoarthrinium moseri
  ORGANISM  Neoarthrinium moseri
            Eukaryota; Fungi; Dikarya; Ascomycota; Pezizomycotina;
            Sordariomycetes; Xylariomycetidae; Xylariomycetidae incertae sedis;
            Neoarthrinium.
COMMENT     ##antiSMASH-Data-START##
            Version      :: 7.1.0
            Run date     :: 2023-12-04 12:18:39
            NOTE: This is a single region extracted from a larger record!
            Orig. start  :: 40714
            Orig. end    :: 93063
            ##antiSMASH-Data-END##
FEATURES             Location/Qualifiers
     protocluster    1..52349
                     /aStool="rule-based-clusters"
                     /category="NRPS"
                     /contig_edge="False"
                     /core_location="[20000:32349]"
                     /cutoff="20000"
                     /detection_rule="cds(Condensation and (AMP-binding or
                     A-OX))"
                     /neighbourhood="20000"
                     /product="NRPS"
                     /protocluster_number="1"
                     /tool="antismash"
     proto_core      20001..32349
                     /aStool="rule-based-clusters"
                     /tool="antismash"
                     /cutoff="20000"
                     /detection_rule="cds(Condensation and (AMP-binding or
                     A-OX))"
                     /neighbourhood="20000"
                     /product="NRPS"
                     /protocluster_number="1"
     protocluster    1..52349
                     /aStool="rule-based-clusters"
                     /category="PKS"
                     /contig_edge="False"
                     /core_location="[20000:32349]"
                     /cutoff="20000"
                     /detection_rule="cds(PKS_AT and (PKS_KS or ene_KS or mod_KS
                     or hyb_KS or itr_KS or tra_KS))"
                     /neighbourhood="20000"
                     /product="T1PKS"
                     /protocluster_number="2"
                     /tool="antismash"
     proto_core      20001..32349
                     /aStool="rule-based-clusters"
                     /tool="antismash"
                     /cutoff="20000"
                     /detection_rule="cds(PKS_AT and (PKS_KS or ene_KS or mod_KS
                     or hyb_KS or itr_KS or tra_KS))"
                     /neighbourhood="20000"
                     /product="T1PKS"
                     /protocluster_number="2"
     cand_cluster    1..52349
                     /SMILES="C([*])C(-O)NC([*])C(=O)O"
                     /candidate_cluster_number="1"
                     /contig_edge="False"
                     /detection_rules="cds(PKS_AT and (PKS_KS or ene_KS or
                     mod_KS or hyb_KS or itr_KS or tra_KS))"
                     /detection_rules="cds(Condensation and (AMP-binding or
                     A-OX))"
                     /kind="chemical_hybrid"
                     /product="T1PKS"
                     /product="NRPS"
                     /protoclusters="2"
                     /protoclusters="1"
                     /tool="antismash"
     region          1..52349
                     /candidate_cluster_numbers="1"
                     /contig_edge="False"
                     /product="T1PKS"
                     /product="NRPS"
                     /region_number="1"
                     /rules="cds(PKS_AT and (PKS_KS or ene_KS or mod_KS or
                     hyb_KS or itr_KS or tra_KS))"
                     /rules="cds(Condensation and (AMP-binding or A-OX))"
                     /tool="antismash"
     gene            2877..5445
                     /locus_tag="JN550_010666"
     mRNA            join(2877..3079,3138..3583,3637..4600,4656..5445)
                     /locus_tag="JN550_010666"
                     /product="hypothetical protein"
     CDS             join(2877..3079,3138..3583,3637..4600,4656..5445)
                     /codon_start=1
                     /locus_tag="JN550_010666"
                     /product="hypothetical protein"
                     /protein_id="KAI1861726.1"
                     /transl_table=1
                     /translation="MLVPLTLAVGLLATRVKANEPTPDYTKHVNLFIGTEGPVPGTAFS
                     AGNVFPGASLPFGAVKVGIDTTRWNVSFSANAGYTPDGNVTAITMLHESGTGGAPTYGL
                     IPQMPLTTLEGVNLLDNLTYMQPRVVEDIATVGYYKTQLGNGVTAEMSASHHAGIMRYH
                     YPNDSQRFVLVDLSHFIPSTGKKEQWYSNGLIERSEDGDWYSGYGVYREGWAWGGEYRV
                     YFCGHFDTKPLKTQFFSGKATDPYWPNTTDVRHSFTDATTLQGGTVGYQYADRIGSLFE
                     FPPNTTMVTSKVGISWVSADKACQFIEEIPAWDLEATIQAARDQWNTEVLSKIDIKTEN
                     QTQLEMFYTGLYHSHLLPSDRTGENPNWISDEPYYDDFYTIWDTFRCLHALTTLILPNR
                     VIGIVRALIDIWRFERFMPDGRSHNTNGRVQGGSNADNVLADAYVKGLQGGINWTDAYR
                     AMKTNAELQPYNNFDFEDPTGSTKEGRGGLQDWKQYGYVTPNRGRSLSKTTEYSHNDFS
                     LAQVAKGEAPNDVGLYLNRSRGWQKTWNNNVTSLNFTGFLAPTYANGSILSYDPLSCGA
                     CDWTSYSYEGVPWEYSFSFPFDMKTLISLMGGQETFESRLDTMFIPGLTRSNQGGNSAG
                     TTIFNPGNEPSFMTPFLYNYLPQKQYKSVQRSREVVNQYYNNGRSGIPGNDDAGAMSSW
                     LVWNMIGLYPVVTQPVYLILSPWFEEVKLKLGDEGSILRITASGLDKGPYIQSLKVNGR
                     EWTQSWSSHNDLVGVGGEGALLEFEMGADATLWDTGDIPPSPGALNK"
     aSDomain        join(2928..3079,3138..3583,3637..4600,4656..5382)
                     /aSDomain="TIGR01180"
                     /aSTool="tigrfam"
                     /description="aman2_put: putative alpha-1,2-mannosidase"
                     /detection="hmmscan"
                     /domain_id="TIGRFam_JN550_010666_0001"
                     /evalue="7.30E-107"
                     /identifier="TIGR01180"
                     /label="JN550_010666"
                     /locus_tag="JN550_010666"
                     /protein_end="780"
                     /protein_start="17"
                     /score="356.2"
                     /tool="antismash"
                     /translation="ANEPTPDYTKHVNLFIGTEGPVPGTAFSAGNVFPGASLPFGAVKV
                     GIDTTRWNVSFSANAGYTPDGNVTAITMLHESGTGGAPTYGLIPQMPLTTLEGVNLLDN
                     LTYMQPRVVEDIATVGYYKTQLGNGVTAEMSASHHAGIMRYHYPNDSQRFVLVDLSHFI
                     PSTGKKEQWYSNGLIERSEDGDWYSGYGVYREGWAWGGEYRVYFCGHFDTKPLKTQFFS
                     GKATDPYWPNTTDVRHSFTDATTLQGGTVGYQYADRIGSLFEFPPNTTMVTSKVGISWV
                     SADKACQFIEEIPAWDLEATIQAARDQWNTEVLSKIDIKTENQTQLEMFYTGLYHSHLL
                     PSDRTGENPNWISDEPYYDDFYTIWDTFRCLHALTTLILPNRVIGIVRALIDIWRFERF
                     MPDGRSHNTNGRVQGGSNADNVLADAYVKGLQGGINWTDAYRAMKTNAELQPYNNFDFE
                     DPTGSTKEGRGGLQDWKQYGYVTPNRGRSLSKTTEYSHNDFSLAQVAKGEAPNDVGLYL
                     NRSRGWQKTWNNNVTSLNFTGFLAPTYANGSILSYDPLSCGACDWTSYSYEGVPWEYSF
                     SFPFDMKTLISLMGGQETFESRLDTMFIPGLTRSNQGGNSAGTTIFNPGNEPSFMTPFL
                     YNYLPQKQYKSVQRSREVVNQYYNNGRSGIPGNDDAGAMSSWLVWNMIGLYPVVTQPVY
                     LILSPWFEEVKLKLGDEGSILRITASGLDKGPYIQSLKVNGREWTQSWSSHNDLVGVGG
                     EGALLEFEMG"
     PFAM_domain     join(2958..3079,3138..3583,3637..3875)
                     /aSDomain="Glyco_hydro_92N"
                     /aSTool="clusterhmmer"
                     /database="35.0"
                     /db_xref="PF17678.4"
                     /description="Glycosyl hydrolase family 92 N-terminal
                     domain"
                     /detection="hmmscan"
                     /domain_id="clusterhmmer_JN550_010666_0001"
                     /evalue="3.60E-53"
                     /label="JN550_010666"
                     /locus_tag="JN550_010666"
                     /protein_end="296"
                     /protein_start="27"
                     /score="181.0"
                     /tool="antismash"
                     /translation="HVNLFIGTEGPVPGTAFSAGNVFPGASLPFGAVKVGIDTTRWNVS
                     FSANAGYTPDGNVTAITMLHESGTGGAPTYGLIPQMPLTTLEGVNLLDNLTYMQPRVVE
                     DIATVGYYKTQLGNGVTAEMSASHHAGIMRYHYPNDSQRFVLVDLSHFIPSTGKKEQWY
                     SNGLIERSEDGDWYSGYGVYREGWAWGGEYRVYFCGHFDTKPLKTQFFSGKATDPYWPN
                     TTDVRHSFTDATTLQGGTVGYQYADRIGSLFEFPPNTTMVTSKVGIS"
     PFAM_domain     join(3891..4600,4656..5382)
                     /aSDomain="Glyco_hydro_92"
                     /aSTool="clusterhmmer"
                     /database="35.0"
                     /db_xref="PF07971.15"
                     /description="Glycosyl hydrolase family 92"
                     /detection="hmmscan"
                     /domain_id="clusterhmmer_JN550_010666_0002"
                     /evalue="1.20E-143"
                     /label="JN550_010666"
                     /locus_tag="JN550_010666"
                     /protein_end="780"
                     /protein_start="301"
                     /score="479.5"
                     /tool="antismash"
                     /translation="KACQFIEEIPAWDLEATIQAARDQWNTEVLSKIDIKTENQTQLEM
                     FYTGLYHSHLLPSDRTGENPNWISDEPYYDDFYTIWDTFRCLHALTTLILPNRVIGIVR
                     ALIDIWRFERFMPDGRSHNTNGRVQGGSNADNVLADAYVKGLQGGINWTDAYRAMKTNA
                     ELQPYNNFDFEDPTGSTKEGRGGLQDWKQYGYVTPNRGRSLSKTTEYSHNDFSLAQVAK
                     GEAPNDVGLYLNRSRGWQKTWNNNVTSLNFTGFLAPTYANGSILSYDPLSCGACDWTSY
                     SYEGVPWEYSFSFPFDMKTLISLMGGQETFESRLDTMFIPGLTRSNQGGNSAGTTIFNP
                     GNEPSFMTPFLYNYLPQKQYKSVQRSREVVNQYYNNGRSGIPGNDDAGAMSSWLVWNMI
                     GLYPVVTQPVYLILSPWFEEVKLKLGDEGSILRITASGLDKGPYIQSLKVNGREWTQSW
                     SSHNDLVGVGGEGALLEFEMG"
     gene            complement(5744..7140)
                     /locus_tag="JN550_010667"
     mRNA            complement(join(5744..5952,6049..6310,6375..6452,
                     6512..6569,6625..6718,6792..7140))
                     /locus_tag="JN550_010667"
                     /product="hypothetical protein"
     CDS             complement(join(5744..5952,6049..6310,6375..6452,
                     6512..6569,6625..6718,6792..7140))
                     /codon_start=1
                     /gene_functions="biosynthetic-additional (smcogs)
                     SMCOG1066:alpha/beta hydrolase domain-containing protein
                     (Score: 217.6; E-value: 3.5e-66)"
                     /gene_kind="biosynthetic-additional"
                     /locus_tag="JN550_010667"
                     /product="hypothetical protein"
                     /protein_id="KAI1861727.1"
                     /transl_table=1
                     /translation="MPSEYKPKYVEVDADFKPLPKYGHLSQKTPQFAEAEPAIKAAYAP
                     FSDLMPDWPTIRAGAGDPDAPMPPGGPDPYRDVATELLQFAARDGHMIELKVYKSLNVK
                     QDATLVYRMHGGGWVVGRHEVDGAENVYAATHKNIVVVSVDYRLAPEYPFPYAINDSYD
                     GLLWCKKNANTLGFNPEKIIITGSSAGGNLAAALVLEAWENRVTGIVAQVLHFPITCHP
                     KFSPKDKYEFGSYVQNRDNAVIGIKEMETVFDAYAPNATPDYRHSPLLANSLAGLPPAL
                     IQCGGCDVLRDDAFAYAEALRAANVEVEIHGYQGVPHCFPAVLATLPETPEFYKRYNAF
                     LDKYAGQVA"
     PFAM_domain     complement(join(5834..5952,6049..6310,6375..6452,
                     6512..6569,6625..6718,6792..6804))
                     /aSDomain="Abhydrolase_3"
                     /aSTool="clusterhmmer"
                     /database="35.0"
                     /db_xref="PF07859.16"
                     /db_xref="GO:0016787"
                     /description="alpha/beta hydrolase fold"
                     /detection="hmmscan"
                     /domain_id="clusterhmmer_JN550_010667_0003"
                     /evalue="1.10E-55"
                     /gene_ontologies="GO:0016787: hydrolase activity"
                     /label="JN550_010667"
                     /locus_tag="JN550_010667"
                     /protein_end="320"
                     /protein_start="112"
                     /score="188.9"
                     /tool="antismash"
                     /translation="MHGGGWVVGRHEVDGAENVYAATHKNIVVVSVDYRLAPEYPFPYA
                     INDSYDGLLWCKKNANTLGFNPEKIIITGSSAGGNLAAALVLEAWENRVTGIVAQVLHF
                     PITCHPKFSPKDKYEFGSYVQNRDNAVIGIKEMETVFDAYAPNATPDYRHSPLLANSLA
                     GLPPALIQCGGCDVLRDDAFAYAEALRAANVEVEIHGYQGVPHCF"
     gene            complement(7805..9004)
                     /locus_tag="JN550_010668"
     mRNA            complement(7805..9004)
                     /locus_tag="JN550_010668"
                     /product="hypothetical protein"
     CDS             complement(7805..9004)
                     /codon_start=1
                     /locus_tag="JN550_010668"
                     /product="hypothetical protein"
                     /protein_id="KAI1861728.1"
                     /transl_table=1
                     /translation="MAGFKIPKTATGLREVPDSHLDLRAESDIIAELQSFRPVTTEKNV
                     WAFWDKGLDAMYPSYRCTVFNWVRKLGPSWTVRIVDLAEGSPNNIYNFVSRDWFPDCFV
                     HRTMDGNHAAQHAADLVRLPLLYEHGGVCMDVGNMLHTHLDHLFWDPLTAPNSPYEMGA
                     WIITGQIRKQWGSFGNYMLAAKKGCTFIKNWHDCYKELWKNRTNADGFHKLPLVQDIGL
                     AEGMADWNFADKIREMSDYVAHMLIADRTRNLLDVSTGWNGREFFKNNVFMVEGINNGV
                     LGAIKTDYDGYKQVQLLTTRLDDPDAGKRQAAEAFVVEMLEKSHMYKVYHNSAGGLPAL
                     GDLVKKEGFRDADHRPGTFGEMYRYGTVHWQSTRGVERLVPQLDEEDLIQATPIEPARR
                     "
     PFAM_domain     complement(8267..8902)
                     /aSDomain="Caps_synth"
                     /aSTool="clusterhmmer"
                     /database="35.0"
                     /db_xref="PF05704.15"
                     /db_xref="GO:0016757"
                     /description="Capsular polysaccharide synthesis protein"
                     /detection="hmmscan"
                     /domain_id="clusterhmmer_JN550_010668_0004"
                     /evalue="2.60E-12"
                     /gene_ontologies="GO:0016757: glycosyltransferase activity"
                     /label="JN550_010668"
                     /locus_tag="JN550_010668"
                     /protein_end="246"
                     /protein_start="34"
                     /score="46.8"
                     /tool="antismash"
                     /translation="SFRPVTTEKNVWAFWDKGLDAMYPSYRCTVFNWVRKLGPSWTVRI
                     VDLAEGSPNNIYNFVSRDWFPDCFVHRTMDGNHAAQHAADLVRLPLLYEHGGVCMDVGN
                     MLHTHLDHLFWDPLTAPNSPYEMGAWIITGQIRKQWGSFGNYMLAAKKGCTFIKNWHDC
                     YKELWKNRTNADGFHKLPLVQDIGLAEGMADWNFADKIREMSDYVAHML"
     gene            9558..10830
                     /locus_tag="JN550_010669"
     mRNA            join(9558..9925,9993..10045,10093..10174,10230..10830)
                     /locus_tag="JN550_010669"
                     /product="hypothetical protein"
     CDS             join(9558..9925,9993..10045,10093..10174,10230..10830)
                     /codon_start=1
                     /gene_functions="biosynthetic-additional
                     (rule-based-clusters) 2-Hacid_dh_C"
                     /gene_functions="biosynthetic-additional (smcogs)
                     SMCOG1072:dehydrogenase (Score: 111.6; E-value: 5.2e-34)"
                     /gene_kind="biosynthetic-additional"
                     /locus_tag="JN550_010669"
                     /product="hypothetical protein"
                     /protein_id="KAI1861729.1"
                     /sec_met_domain="2-Hacid_dh_C (E-value: 4.6e-31, bitscore:
                     99.6, seeds: 135, tool: rule-based-clusters)"
                     /transl_table=1
                     /translation="MSLQTVLGRWWSSANGTLKGHQLLVIAPAPPAPEWVEKVKKKYPA
                     LEIIHYNKNPWEAGQTVPRDIDWSDVTIVLTGPLVPRPEQAPKLQVVQVSSAGVNYLLD
                     NPLFKDTDVNFCTANGVHGPQIAEWVITTYLASQHHIPDYLELQNRGTWKRLDANVQDG
                     VGARVGILGYGSIGRQVARVAKALGMDVIAYTNGRRPTPESRKDEGYIVPGTGDPDGIF
                     PSRWLSGADDQFEEFLSSDLDLLVVAVPLTPSTTGLISGPQFKLLSKKKTFLSNIARGP
                     IVDTDALIDALDNRMIRGAALDVTDPEPLPDGHPLWSKPNAIITPHISGNSSAYMDRVY
                     DILELNLQKLSEGKGELVNKVNKKTGY"
     PFAM_domain     join(10021..10045,10093..10174,10230..10335)
                     /aSDomain="2-Hacid_dh_C"
                     /aSTool="clusterhmmer"
                     /database="35.0"
                     /db_xref="PF02826.22"
                     /db_xref="GO:0051287"
                     /description="D-isomer specific 2-hydroxyacid
                     dehydrogenase, NAD binding domain"
                     /detection="hmmscan"
                     /domain_id="clusterhmmer_JN550_010669_0005"
                     /evalue="5.20E-12"
                     /gene_ontologies="GO:0051287: NAD binding"
                     /label="JN550_010669"
                     /locus_tag="JN550_010669"
                     /protein_end="203"
                     /protein_start="132"
                     /score="45.6"
                     /tool="antismash"
                     /translation="TYLASQHHIPDYLELQNRGTWKRLDANVQDGVGARVGILGYGSIG
                     RQVARVAKALGMDVIAYTNGRRPTPE"
     PFAM_domain     10423..10713
                     /aSDomain="2-Hacid_dh_C"
                     /aSTool="clusterhmmer"
                     /database="35.0"
                     /db_xref="PF02826.22"
                     /db_xref="GO:0051287"
                     /description="D-isomer specific 2-hydroxyacid
                     dehydrogenase, NAD binding domain"
                     /detection="hmmscan"
                     /domain_id="clusterhmmer_JN550_010669_0006"
                     /evalue="1.30E-28"
                     /gene_ontologies="GO:0051287: NAD binding"
                     /label="JN550_010669"
                     /locus_tag="JN550_010669"
                     /protein_end="329"
                     /protein_start="232"
                     /score="99.6"
                     /tool="antismash"
                     /translation="QFEEFLSSDLDLLVVAVPLTPSTTGLISGPQFKLLSKKKTFLSNI
                     ARGPIVDTDALIDALDNRMIRGAALDVTDPEPLPDGHPLWSKPNAIITPHIS"
     gene            complement(11154..12660)
                     /locus_tag="JN550_010670"
     mRNA            complement(join(11154..12417,12473..12660))
                     /locus_tag="JN550_010670"
                     /product="hypothetical protein"
     CDS             complement(join(11154..12417,12473..12660))
                     /codon_start=1
                     /locus_tag="JN550_010670"
                     /product="hypothetical protein"
                     /protein_id="KAI1861730.1"
                     /transl_table=1
                     /translation="MDLNNAEVVQLDQPLPFRTARSGPSTVEWQEYKDRIAFLYLEEDR
                     PLNEVMEIMLTNHGFKASVRMYKFRFQQWGFRKYLSKEESKRFVAEAVTRKDADLPVVH
                     GRELGSKRLKARRTRLHRQSSRVMATESKGNNTQLPMKIDPPDVFRLADNSLRAVIALS
                     KEQLKLWGLTLHDDKRTDTANWASKTYLAAYRIYKRQEVASNFQVLNKACDEYKDVVRK
                     QEPHLIYATYTAVLQLLRAGNELAMSFLRLAMGLCSIYFGRSHPLTLLWANLLRLDPNE
                     LRQLAIPLMDAQFELFLREMPEGNTFLPLYSIDVTKLLGDLNVISNEAALSRYDSTIES
                     LRHQIRSGLNAKMAEARLIPTLIFTTLTCLDTQEYGRAEAALAEAEELIDARGEVTLQK
                     VNLLETKAELLYETGNYGASEFHYKKALETAQKLFGTSEAGRIRIGHSFTALENFYIQR
                     GDMEGAELVRSGYDEHLKHIVGEAI"
     PFAM_domain     complement(join(12372..12417,12473..12579))
                     /aSDomain="Clr5"
                     /aSTool="clusterhmmer"
                     /database="35.0"
                     /db_xref="PF14420.9"
                     /description="Clr5 domain"
                     /detection="hmmscan"
                     /domain_id="clusterhmmer_JN550_010670_0007"
                     /evalue="6.70E-20"
                     /label="JN550_010670"
                     /locus_tag="JN550_010670"
                     /protein_end="78"
                     /protein_start="27"
                     /score="71.2"
                     /tool="antismash"
                     /translation="EWQEYKDRIAFLYLEEDRPLNEVMEIMLTNHGFKASVRMYKFRFQ
                     QWGFRK"
     gene            complement(14345..15823)
                     /locus_tag="JN550_010671"
     mRNA            complement(14345..15823)
                     /locus_tag="JN550_010671"
                     /product="hypothetical protein"
     CDS             complement(14345..15823)
                     /codon_start=1
                     /gene_functions="biosynthetic-additional
                     (rule-based-clusters) Abhydrolase_6"
                     /gene_kind="biosynthetic-additional"
                     /locus_tag="JN550_010671"
                     /product="hypothetical protein"
                     /protein_id="KAI1861731.1"
                     /sec_met_domain="Abhydrolase_6 (E-value: 2.2e-12, bitscore:
                     40.2, seeds: 455, tool: rule-based-clusters)"
                     /transl_table=1
                     /translation="MLKLSFLGGFSIVMMLQAVAAQACDPACQQLIARASAWEQSQRAS
                     EDDSFYSVPSNYSTSLKPGSLLKLEIATNLTNYTVPASLTVSRFIYTTTDLSGTILPAS
                     AYILWPFAPLTSQSSQAGFETSSTAQLETELHYPFVAWGHGTAGTFGPCAPSNYRALQY
                     HFQVPFALASQGIAVVAPDYLGLGVKQLANGTRIPHPWASGPSLASDLANAITAARVAF
                     PSMISQDGPFVAMGHSQGALAAWSFAERMANDELTLPGYKGTVAIAPPLRVLESIDRAS
                     QNLSLPWASAILGIQNLLMHSITTVYPQYGMAGLTQDGMSRWNAITEVDGCLPVKTAAG
                     IGLLPSNIAHANWTQNRYVQQFNKRTLTGGKKIKGPLLALVGELDPLVQPDSLSEVIDE
                     TCKAISTNDSLEFNVYKGLSHFPLVQGSQQKWMGWIKDHLLEKTDQNLSRRGGLEPCDR
                     KTIQGLQRGATNQGVFPNFLVASADVGAAWEYAL"
     PFAM_domain     complement(14897..15361)
                     /aSDomain="Abhydrolase_6"
                     /aSTool="clusterhmmer"
                     /database="35.0"
                     /db_xref="PF12697.10"
                     /description="Alpha/beta hydrolase family"
                     /detection="hmmscan"
                     /domain_id="clusterhmmer_JN550_010671_0008"
                     /evalue="6.60E-10"
                     /label="JN550_010671"
                     /locus_tag="JN550_010671"
                     /protein_end="309"
                     /protein_start="154"
                     /score="40.1"
                     /tool="antismash"
                     /translation="PSNYRALQYHFQVPFALASQGIAVVAPDYLGLGVKQLANGTRIPH
                     PWASGPSLASDLANAITAARVAFPSMISQDGPFVAMGHSQGALAAWSFAERMANDELTL
                     PGYKGTVAIAPPLRVLESIDRASQNLSLPWASAILGIQNLLMHSITTVYPQ"
     gene            complement(17816..19114)
                     /locus_tag="JN550_010672"
     mRNA            complement(17816..19114)
                     /locus_tag="JN550_010672"
                     /product="hypothetical protein"
     CDS             complement(17816..19114)
                     /codon_start=1
                     /gene_functions="biosynthetic-additional
                     (rule-based-clusters) Abhydrolase_6"
                     /gene_kind="biosynthetic-additional"
                     /locus_tag="JN550_010672"
                     /product="hypothetical protein"
                     /protein_id="KAI1861732.1"
                     /sec_met_domain="Abhydrolase_6 (E-value: 5.7e-10, bitscore:
                     32.3, seeds: 455, tool: rule-based-clusters)"
                     /transl_table=1
                     /translation="MHKFFKGDFFNFEYLRLLAMAPHEGAEIGEALEAAGRIRDGDPES
                     WYSAFLDIGNVAERIGRECEEAGDRAGARRGYLRSSNYLRAAQFMLNDGPIGHDPRVLP
                     TIERAIANFRKGIKYRDGATFFLDIPYEKGAQLPGYLYMPEASKRLPGQKVPVLINSGG
                     GDSTQEEIYFINGAYGPEVGYAVLTFEGPGQGIVLRRDKLIMRPDWEAVTGRVLDHLHA
                     FAAAHPELDLDLDHVAIVGASMGGYFALRGAADPRIGAAICVDSFYDLGMYAGGRMPAP
                     LFNGFMSGRIPDWLFDGFLRVLQSLSFQARWEFNHMRWVTGETSEAAIMRACLPFTLQK
                     ADGTEYLADVKCPTLVTGAAASWYYDPTTTTDKLYDSLQSLKPEVEKEKWVASEISLGG
                     LQAKVGAFAYSAQRTFHWLDKVWEIKREELVQS"
     PFAM_domain     complement(18173..18574)
                     /aSDomain="Abhydrolase_6"
                     /aSTool="clusterhmmer"
                     /database="35.0"
                     /db_xref="PF12697.10"
                     /description="Alpha/beta hydrolase family"
                     /detection="hmmscan"
                     /domain_id="clusterhmmer_JN550_010672_0009"
                     /evalue="8.30E-07"
                     /label="JN550_010672"
                     /locus_tag="JN550_010672"
                     /protein_end="314"
                     /protein_start="180"
                     /score="29.9"
                     /tool="antismash"
                     /translation="EVGYAVLTFEGPGQGIVLRRDKLIMRPDWEAVTGRVLDHLHAFAA
                     AHPELDLDLDHVAIVGASMGGYFALRGAADPRIGAAICVDSFYDLGMYAGGRMPAPLFN
                     GFMSGRIPDWLFDGFLRVLQSLSFQARWEF"
     gene            20001..32349
                     /locus_tag="JN550_010673"
     mRNA            join(20001..20961,21029..26582,26643..26997,27054..27509,
                     27574..27724,27776..32349)
                     /locus_tag="JN550_010673"
                     /product="hypothetical protein"
     CDS             join(20001..20961,21029..26582,26643..26997,27054..27509,
                     27574..27724,27776..32349)
                     /NRPS_PKS="Domain: PKS_KS(Iterative-KS) (10-445). E-value:
                     2.9e-170. Score: 558.6. Matches aSDomain:
                     nrpspksdomains_JN550_010673_PKS_KS.1"
                     /NRPS_PKS="Domain: PKS_AT (567-883). E-value: 2e-87. Score:
                     285.1. Matches aSDomain:
                     nrpspksdomains_JN550_010673_PKS_AT.1"
                     /NRPS_PKS="Domain: PKS_DH (962-1141). E-value: 1.7e-27.
                     Score: 88.7. Matches aSDomain:
                     nrpspksdomains_JN550_010673_PKS_DH.1"
                     /NRPS_PKS="Domain: PKS_KR (2139-2313). E-value: 1.8e-52.
                     Score: 169.8. Matches aSDomain:
                     nrpspksdomains_JN550_010673_PKS_KR.1"
                     /NRPS_PKS="Domain: PKS_PP (2420-2496). E-value: 2.6e-10.
                     Score: 32.4. Matches aSDomain:
                     nrpspksdomains_JN550_010673_PKS_PP.1"
                     /NRPS_PKS="Domain: Condensation_LCL (2590-2885). E-value:
                     7.6e-56. Score: 181.2. Matches aSDomain:
                     nrpspksdomains_JN550_010673_Condensation_LCL.1"
                     /NRPS_PKS="Domain: AMP-binding (3055-3466). E-value:
                     6.3e-83. Score: 270.5. Matches aSDomain:
                     nrpspksdomains_JN550_010673_AMP-binding.1"
                     /NRPS_PKS="Domain: PP-binding (3586-3654). E-value:
                     6.2e-14. Score: 44.2. Matches aSDomain:
                     nrpspksdomains_JN550_010673_PP-binding.1"
                     /NRPS_PKS="Domain: TD (3696-3929). E-value: 2.7e-55. Score:
                     179.1. Matches aSDomain: nrpspksdomains_JN550_010673_TD.1"
                     /codon_start=1
                     /gene_functions="biosynthetic (rule-based-clusters) T1PKS:
                     itr_KS"
                     /gene_functions="biosynthetic (rule-based-clusters) T1PKS:
                     PKS_AT"
                     /gene_functions="biosynthetic (rule-based-clusters) NRPS:
                     AMP-binding"
                     /gene_functions="biosynthetic (rule-based-clusters) NRPS:
                     Condensation"
                     /gene_functions="biosynthetic-additional
                     (rule-based-clusters) adh_short"
                     /gene_functions="biosynthetic-additional
                     (rule-based-clusters) PP-binding"
                     /gene_functions="biosynthetic-additional
                     (rule-based-clusters) NAD_binding_4"
                     /gene_functions="biosynthetic-additional (smcogs)
                     SMCOG1022:Beta-ketoacyl synthase (Score: 225; E-value:
                     2.8e-68)"
                     /gene_kind="biosynthetic"
                     /locus_tag="JN550_010673"
                     /product="hypothetical protein"
                     /protein_id="KAI1861733.1"
                     /sec_met_domain="itr_KS (E-value: 1.4e-177, bitscore:
                     582.8, seeds: 96, tool: rule-based-clusters)"
                     /sec_met_domain="PKS_AT (E-value: 2.5e-87, bitscore: 285.1,
                     seeds: 1682, tool: rule-based-clusters)"
                     /sec_met_domain="adh_short (E-value: 2.3e-44, bitscore:
                     143.6, seeds: 230, tool: rule-based-clusters)"
                     /sec_met_domain="Condensation (E-value: 5.6e-48, bitscore:
                     155.6, seeds: 42, tool: rule-based-clusters)"
                     /sec_met_domain="AMP-binding (E-value: 1.1e-85, bitscore:
                     279.8, seeds: 400, tool: rule-based-clusters)"
                     /sec_met_domain="PP-binding (E-value: 7.5e-14, bitscore:
                     44.2, seeds: 164, tool: rule-based-clusters)"
                     /sec_met_domain="NAD_binding_4 (E-value: 4.5e-35, bitscore:
                     113.1, seeds: 102, tool: rule-based-clusters)"
                     /transl_table=1
                     /translation="MGYTHSPKEPIAIIGSGCRFPGNASSSKELWKLLCEPRDLTKEIP
                     ESRFNANGFYHPDGEHHGASNVTKAYFLEDDPRLFDSKFFSIAPREAEAIDPQQRMLLE
                     TVYEAMDSAGLSLSPMRGSDTACYVGVMTGDYAEVVTRDPENFSQYMATGTSRALISNR
                     VSYVFDWRGPSMTIDTACSSSLVAVHLAVQSLRSGESTVACAAGSNLILNPDSFIGETS
                     LHMISPEGKSKMWDASANGYARGEGVAAVFLKTLSKALEDGDRIDAIIRESGVNQDGRT
                     QGITLPNPEAQAALIRSTYRNAGLDLDNESDRCQYFEAHGTGTQAGDPREASAVSQAFF
                     PDSLNGDVQHQKLYVGSIKTVIGHTEGCAGVAGLLKVALSLKNKTIPPNQHFHNLNPSV
                     APSYKNLCIPTVPTPFPSSEPGQVLRASVNSFGFGGTNSHAILESYVPEVHDVGPWGRK
                     TAAPTPTTLDKDFTPLPLLLSANSGSALESMVERYAQHLTANNSPLHELASTLHSRRSV
                     LPFKVSIAGGTRDAILGEMDAALAEARNKKGDFGKRPTQSSFSGAPRMLGIFTGQGAQW
                     PMMGASLMRKSTLFRKTIAALDEALRTLPDGPDWGLAEELMAPPSKSRVREAAISQPAC
                     TALQVALVDVLTAAGVSFHTVVGHSSGEIAAAYAAGFISGVDAVRIAYYRGLHAKLAAG
                     REGQKGSMMAVGWGIDQAASFCRSEPQLRDRLSVAASNSPGSVTLSGDMDAVKIAKELL
                     DRDGVFNRVLQVDTAYHSHHMLPCSEAYLESLRQCRVQVRKPRSDCSWFSSVHAGRKMT
                     WEQMATEIAGPYWKYNMAQTVLFSQALEAAVTANDGPFAFGLEVGPHPALKGPALQTIK
                     AKLGDSIPYEGALDRKRDDVAAFASSLGSLWMSFGPGFVDFAGYSSAFEEDEGRRKNIS
                     PVWDLPIYPWEHRFLWRESRINKQLMSRREPPHELLGARTTDDSEHEPRWRNILKVEEL
                     PWLSDHRIQGQTIVPGAAYCAMALEAASALGRSRGENVYQVELRDLEIVKAISLDEGSE
                     GTETLFSLKTLETGSGGLITADFSLSAASLEDGIMRRVCTGNVLIYTGDGGLYSGSASW
                     IEEKHSHLLPMNIDRFYSALGDLGLGYTGAFRGLSSLERSMDKASGVISVHDEARSVPV
                     HPTWLDVSFQTVFAAFAATNDDSLWTAFLPTKIGSMKLFYPSADITGHDTGLGHATNEI
                     AVDSYMSCFEPALPGAMPKITADLNIFDSATSQCRIEIQDLTMSAFLPVTSKDDRHVYQ
                     RTEWVQDILSGVPATGEYRDNRLENEELATCEEVAYQYLDALRSSKHVNAIAEQHAMLA
                     QIVDKLPLMPTKPNDGPHISTTHSVDLQLLRAIGEKLLASGNPRNRLLRRSKESASLSI
                     DSLYAQWQSRRLGVAQTERDIISTTKQIAHRFPRMKILQIGASALQFIDRLTAELGTQF
                     AALTVADRSAEAIQLVKDQSIFHDVRVQFSVLNEPITDVFAPGSFDLVVIEDPLAAAES
                     IQDARQLLRLGGFLIMAAPTGNTLHLAMIQAGWESSNHGLATRMSPVKIHRKLRQGGFS
                     GALSILFDSAQPENHSISVVVAQATDASFDLLRHPLSASSQSAGIFQGKIIILGGGSFK
                     TLHLAETVQSKLASVWKGDIDIIESLDDIDVYSLESIHAVLSLTELDHPVFEQLDSGSF
                     ARLQQVLRHIKTILWVTKTTSSLGPYQSAMMGLARTVIAEDTDLILQTVDVDTIDGCES
                     IVAESLLRLIASIRLQSQNSAFSPLWTDELELAVRGGKFLIPRVVMDKARNDNINSVRR
                     VIDADLSSSTTAITLVKPEDGQYVACQDRSASATTAIALTDSITVQVAYCSEQPVLSGH
                     KGTCYFLCAGRTPEGTHVLALTQSITSRIMVPKELAVIVEVKSPEGRENDLARLVGEAA
                     CYLQAKVLSNIIPEGNGTLIYEPDEMLISYLDKCLQEKGDNSTWFIRFLPATSSPALLG
                     RHGRTIAVRSGVSRREITALLPADISFVTHFGENRTNENGNLSILKSCIPKKSIMLPIS
                     KLQSVLFHKNATTVSARTSAMRSIEEFLNTDTVSRLTNTKPLTVIRAADLLGSAQSSVK
                     TRTVVDWTGDQTFKIQRTPLDPSTLFDSAKTYLLVGLTGQMGQSICRWMVQNGARNIVV
                     TSRNPSQNCTWASELMSLGARISIKAADVTKYDDVMRLREDIAKDMPPIAGVMNGAMLL
                     ADGLFADMSFDNMNKVLQPKVGGSRNLDAVFSGPELDFFIMLSSVNAATGMIGQANYAA
                     ANMFMVGLAADRRARGLAASVIDIGMVIGIGVIQRTEGDAGTGVIETNLRKQNLAPISE
                     RDLHHILSEAIVAGTRDSDVEIITGLQYYVSTSPNRPLWYKNPRFSHLVIEGVAGQAND
                     GSAQDEKAQSVVNAENAEEACQMLEAVLIAYLASELKIPAEDISVDSPIIDLGIDSLVA
                     ASARSWLLSEHQVDVPVLKILGGSSTKQLSQEAVSKMTFVSKAGKSTSQTEPAAAVKSQ
                     EQPMAPPVKATEHQRQVSLHDEARNDSSSSSISSTMSTPVGTSKGTSLSPSVVQHALKN
                     TETSHLVKQQSLSLGQSRLYFSSLYLDDIAPFNCTTSYRLSGNLDVKRLAEAIQSIIVR
                     HEIFRTAFYTDELSGKAMQAVLDVSRMKLKVQNSTDEMTDIQSEFQRIHHYSFDLEAGE
                     TFIATLLSHSPVSHTLIFGYHHIIIDGVSWQLFLQDLGRYYREPSLQLPAPAQTCDFVE
                     KQRQDIKTGAYSDRLDFWKKMYPEPPAPLPLFPFAKVGARRAMDRYSMRDTMVSVDAAL
                     IESIKKASVASRTTPFHFWLAGYQVLLQRLLDINDLSIGIVDANRSDPTFSETIGFLLE
                     IMPLRFQVSKTQRFVDILRNTRSKTYSALSQSGVPIEEIARACGVAADKTQTPFFQVIF
                     NYRMGATKTPDMGDTSMSFLDYSDAKVPFDIAVSVDEKEDGSGFLTFSAQDYLYDQEAI
                     DLLITTYKLLLTELAADVSRVVGDVPLYDNSSVQKAIDLGTGPKTGPGVLEPQLDTLSR
                     RFSAWVTKDPDATAVKDLSGLSRTYLQTSQRADAIALTLHTTRAGKGSRIAVLLEPTVD
                     TIAVILAIHRTGAVYVPLDIYANEQRLSDILDESGATILVHHAGTASRASTLAVGRKVR
                     LLDLAAAKDLSVQPFSDASSSTEDAYILYTSGSTGKPKGIPLTHANVSTVITASTQRLS
                     IGREVVLQQTGQGFDAAAWEIFVALANGGTIIMSDNHGDPADLAALMARERVTVTLLII
                     SEAHSLLQYGQQSLLECDAWRVAICAGENFTPNLVDKLAALNLSGLRVFNGYGPTETSI
                     FSALGDVPLNRSNTDRVPIGAPLPDYGMYIVDAEGKPVPVGWVGEVVICGPGVGSGYLN
                     RAELTSTKWKPARFLAGHEAGSRKKWNRLYLTGDRGRTLADGSIVILGRIDGDSQVKLR
                     GFRVELDEVASCLVESSGGLLTDARVVVRGEAAEHKFLVAFVVFKPGFDATDKSEYLRS
                     LLQSLPLPPYMRPSFAIPLDTLPFTERGKLDSAALAKITLPSAPLEGEEDEKDMTDSEV
                     LLKNIWRDIVQRAGGIPVAIRRDSDFFSIGGNSLLLLQLKAEIRRVFDVTVQLPELFQN
                     STLRGLAARLEGSSDPTAQAIDWKEEANPGKLAEGLLQTKSLARTTVPDALTVVLTGAT
                     GFLGAELLRQLIANPTISHIHCVAVRNPQRIETDSPKVTIHAGNLSKPLLGLPNEQMAA
                     EIFGSAHAIVHNGAEVSHMKNYHSLRAPNVGSTRELLRLAIRYQDEKFGLAAFHFVSTG
                     GVATLTGQDSLHEGPIPSSAFPPTDGSHGYVSSKWASERLLENVTQGVAGLRVVVHRPS
                     NITGEGVPSQDIVHSVLRYSKLLHAVPDLGPDFGSFDLIGVQTAALNIVKDVVDVAVSN
                     PSLTSGERITYRHQSGETVVPAAKLKEYLGHSDQTPFKVLPNQEWVLAAKTAGLDELVA
                     SFLSASVEHMKMPLLEKA"
     PFAM_domain     20025..20777
                     /aSDomain="ketoacyl-synt"
                     /aSTool="clusterhmmer"
                     /database="35.0"
                     /db_xref="PF00109.29"
                     /description="Beta-ketoacyl synthase, N-terminal domain"
                     /detection="hmmscan"
                     /domain_id="clusterhmmer_JN550_010673_0010"
                     /evalue="1.00E-74"
                     /label="JN550_010673"
                     /locus_tag="JN550_010673"
                     /protein_end="259"
                     /protein_start="8"
                     /score="251.4"
                     /tool="antismash"
                     /translation="EPIAIIGSGCRFPGNASSSKELWKLLCEPRDLTKEIPESRFNANG
                     FYHPDGEHHGASNVTKAYFLEDDPRLFDSKFFSIAPREAEAIDPQQRMLLETVYEAMDS
                     AGLSLSPMRGSDTACYVGVMTGDYAEVVTRDPENFSQYMATGTSRALISNRVSYVFDWR
                     GPSMTIDTACSSSLVAVHLAVQSLRSGESTVACAAGSNLILNPDSFIGETSLHMISPEG
                     KSKMWDASANGYARGEGVAAVFLKTLSKA"
     aSDomain        join(20031..20961,21029..21402)
                     /ASF="found active site cysteine: True, scaffold matched
                     GSSS: True"
                     /ASF="found active site histidines: True"
                     /aSDomain="PKS_KS"
                     /aSTool="nrps_pks_domains"
                     /database="nrpspksdomains.hmm"
                     /detection="hmmscan"
                     /domain_id="nrpspksdomains_JN550_010673_PKS_KS.1"
                     /domain_subtypes="Iterative-KS"
                     /evalue="2.90E-170"
                     /label="JN550_010673_PKS_KS.1"
                     /locus_tag="JN550_010673"
                     /protein_end="445"
                     /protein_start="10"
                     /score="558.6"
                     /tool="antismash"
                     /translation="IAIIGSGCRFPGNASSSKELWKLLCEPRDLTKEIPESRFNANGFY
                     HPDGEHHGASNVTKAYFLEDDPRLFDSKFFSIAPREAEAIDPQQRMLLETVYEAMDSAG
                     LSLSPMRGSDTACYVGVMTGDYAEVVTRDPENFSQYMATGTSRALISNRVSYVFDWRGP
                     SMTIDTACSSSLVAVHLAVQSLRSGESTVACAAGSNLILNPDSFIGETSLHMISPEGKS
                     KMWDASANGYARGEGVAAVFLKTLSKALEDGDRIDAIIRESGVNQDGRTQGITLPNPEA
                     QAALIRSTYRNAGLDLDNESDRCQYFEAHGTGTQAGDPREASAVSQAFFPDSLNGDVQH
                     QKLYVGSIKTVIGHTEGCAGVAGLLKVALSLKNKTIPPNQHFHNLNPSVAPSYKNLCIP
                     TVPTPFPSSEPGQVLRASVNSFGFGGTNSHAILESY"
     aSModule        20031..27786
                     /complete
                     /domains="nrpspksdomains_JN550_010673_PKS_KS.1"
                     /domains="nrpspksdomains_JN550_010673_PKS_AT.1"
                     /domains="nrpspksdomains_JN550_010673_PKS_DH.1"
                     /domains="nrpspksdomains_JN550_010673_PKS_KR.1"
                     /domains="nrpspksdomains_JN550_010673_PKS_PP.1"
                     /iterative
                     /locus_tags="JN550_010673"
                     /monomer_pairings="pk -> pk"
                     /tool="antismash"
                     /type="pks"
     CDS_motif       20514..20561
                     /aSTool="nrps_pks_domains"
                     /database="abmotifs"
                     /detection="hmmscan"
                     /domain_id="nrpspksmotif_JN550_010673_0001"
                     /evalue="5.20E-07"
                     /label="PKSI-KS_m3"
                     /locus_tag="JN550_010673"
                     /protein_end="187"
                     /protein_start="171"
                     /score="21.5"
                     /tool="antismash"
                     /translation="GPSMTIDTACSSSLVA"
     CDS_motif       20703..20741
                     /aSTool="nrps_pks_domains"
                     /database="abmotifs"
                     /detection="hmmscan"
                     /domain_id="nrpspksmotif_JN550_010673_0002"
                     /evalue="1.10E-03"
                     /label="PKSI-KS_m4"
                     /locus_tag="JN550_010673"
                     /protein_end="247"
                     /protein_start="234"
                     /score="12.1"
                     /tool="antismash"
                     /translation="WDASANGYARGEG"
     PFAM_domain     join(20802..20961,21029..21243)
                     /aSDomain="Ketoacyl-synt_C"
                     /aSTool="clusterhmmer"
                     /database="35.0"
                     /db_xref="PF02801.25"
                     /description="Beta-ketoacyl synthase, C-terminal domain"
                     /detection="hmmscan"
                     /domain_id="clusterhmmer_JN550_010673_0011"
                     /evalue="4.90E-31"
                     /label="JN550_010673"
                     /locus_tag="JN550_010673"
                     /protein_end="392"
                     /protein_start="267"
                     /score="107.3"
                     /tool="antismash"
                     /translation="AIIRESGVNQDGRTQGITLPNPEAQAALIRSTYRNAGLDLDNESD
                     RCQYFEAHGTGTQAGDPREASAVSQAFFPDSLNGDVQHQKLYVGSIKTVIGHTEGCAGV
                     AGLLKVALSLKNKTIPPNQHF"
     CDS_motif       join(20946..20961,21029..21060)
                     /aSTool="nrps_pks_domains"
                     /database="abmotifs"
                     /detection="hmmscan"
                     /domain_id="nrpspksmotif_JN550_010673_0003"
                     /evalue="1.70E-03"
                     /label="PKSI-KS_m5"
                     /locus_tag="JN550_010673"
                     /protein_end="331"
                     /protein_start="315"
                     /score="11.0"
                     /tool="antismash"
                     /translation="YFEAHGTGTQAGDPRE"
     PFAM_domain     21277..21627
                     /aSDomain="KAsynt_C_assoc"
                     /aSTool="clusterhmmer"
                     /database="35.0"
                     /db_xref="PF16197.8"
                     /description="Ketoacyl-synthetase C-terminal extension"
                     /detection="hmmscan"
                     /domain_id="clusterhmmer_JN550_010673_0012"
                     /evalue="2.00E-12"
                     /label="JN550_010673"
                     /locus_tag="JN550_010673"
                     /protein_end="520"
                     /protein_start="403"
                     /score="47.7"
                     /tool="antismash"
                     /translation="KNLCIPTVPTPFPSSEPGQVLRASVNSFGFGGTNSHAILESYVPE
                     VHDVGPWGRKTAAPTPTTLDKDFTPLPLLLSANSGSALESMVERYAQHLTANNSPLHEL
                     ASTLHSRRSVLPF"
     PFAM_domain     21769..22701
                     /aSDomain="Acyl_transf_1"
                     /aSTool="clusterhmmer"
                     /database="35.0"
                     /db_xref="PF00698.24"
                     /description="Acyl transferase domain"
                     /detection="hmmscan"
                     /domain_id="clusterhmmer_JN550_010673_0013"
                     /evalue="9.20E-47"
                     /label="JN550_010673"
                     /locus_tag="JN550_010673"
                     /protein_end="878"
                     /protein_start="567"
                     /score="160.2"
                     /tool="antismash"
                     /translation="IFTGQGAQWPMMGASLMRKSTLFRKTIAALDEALRTLPDGPDWGL
                     AEELMAPPSKSRVREAAISQPACTALQVALVDVLTAAGVSFHTVVGHSSGEIAAAYAAG
                     FISGVDAVRIAYYRGLHAKLAAGREGQKGSMMAVGWGIDQAASFCRSEPQLRDRLSVAA
                     SNSPGSVTLSGDMDAVKIAKELLDRDGVFNRVLQVDTAYHSHHMLPCSEAYLESLRQCR
                     VQVRKPRSDCSWFSSVHAGRKMTWEQMATEIAGPYWKYNMAQTVLFSQALEAAVTANDG
                     PFAFGLEVGPHPALKGPALQTIKAKLGDSI"
     aSDomain        21769..22716
                     /ASF="Neither malonyl-CoA or methylmalonyl-CoA specific"
                     /ASF="found active site serine: True, scaffold matched
                     GHGE: True"
                     /aSDomain="PKS_AT"
                     /aSTool="nrps_pks_domains"
                     /database="nrpspksdomains.hmm"
                     /detection="hmmscan"
                     /domain_id="nrpspksdomains_JN550_010673_PKS_AT.1"
                     /evalue="2.00E-87"
                     /label="JN550_010673_PKS_AT.1"
                     /locus_tag="JN550_010673"
                     /protein_end="883"
                     /protein_start="567"
                     /score="285.1"
                     /specificity="substrate consensus: pk"
                     /specificity="PKS signature: Malonyl-CoA"
                     /specificity="Minowa: mmal"
                     /tool="antismash"
                     /translation="IFTGQGAQWPMMGASLMRKSTLFRKTIAALDEALRTLPDGPDWGL
                     AEELMAPPSKSRVREAAISQPACTALQVALVDVLTAAGVSFHTVVGHSSGEIAAAYAAG
                     FISGVDAVRIAYYRGLHAKLAAGREGQKGSMMAVGWGIDQAASFCRSEPQLRDRLSVAA
                     SNSPGSVTLSGDMDAVKIAKELLDRDGVFNRVLQVDTAYHSHHMLPCSEAYLESLRQCR
                     VQVRKPRSDCSWFSSVHAGRKMTWEQMATEIAGPYWKYNMAQTVLFSQALEAAVTANDG
                     PFAFGLEVGPHPALKGPALQTIKAKLGDSIPYEGA"
     CDS_motif       21772..21816
                     /aSTool="nrps_pks_domains"
                     /database="abmotifs"
                     /detection="hmmscan"
                     /domain_id="nrpspksmotif_JN550_010673_0004"
                     /evalue="7.30E-04"
                     /label="PKSI-AT-M_m1"
                     /locus_tag="JN550_010673"
                     /protein_end="583"
                     /protein_start="568"
                     /score="12.5"
                     /tool="antismash"
                     /translation="FTGQGAQWPMMGASL"
     CDS_motif       22015..22122
                     /aSTool="nrps_pks_domains"
                     /database="abmotifs"
                     /detection="hmmscan"
                     /domain_id="nrpspksmotif_JN550_010673_0005"
                     /evalue="1.70E-09"
                     /label="PKSI-AT-mM_m3"
                     /locus_tag="JN550_010673"
                     /protein_end="685"
                     /protein_start="649"
                     /score="30.2"
                     /tool="antismash"
                     /translation="GVSFHTVVGHSSGEIAAAYAAGFISGVDAVRIAYYR"
     aSDomain        22954..23490
                     /ASF="catalytic triad H,G,P found: False"
                     /aSDomain="PKS_DH"
                     /aSTool="nrps_pks_domains"
                     /database="nrpspksdomains.hmm"
                     /detection="hmmscan"
                     /domain_id="nrpspksdomains_JN550_010673_PKS_DH.1"
                     /evalue="1.70E-27"
                     /label="JN550_010673_PKS_DH.1"
                     /locus_tag="JN550_010673"
                     /protein_end="1141"
                     /protein_start="962"
                     /score="88.7"
                     /tool="antismash"
                     /translation="HELLGARTTDDSEHEPRWRNILKVEELPWLSDHRIQGQTIVPGAA
                     YCAMALEAASALGRSRGENVYQVELRDLEIVKAISLDEGSEGTETLFSLKTLETGSGGL
                     ITADFSLSAASLEDGIMRRVCTGNVLIYTGDGGLYSGSASWIEEKHSHLLPMNIDRFYS
                     ALGDLGLGYTGAFRGL"
     PFAM_domain     22954..23874
                     /aSDomain="PS-DH"
                     /aSTool="clusterhmmer"
                     /database="35.0"
                     /db_xref="PF14765.9"
                     /description="Polyketide synthase dehydratase"
                     /detection="hmmscan"
                     /domain_id="clusterhmmer_JN550_010673_0014"
                     /evalue="7.40E-46"
                     /label="JN550_010673"
                     /locus_tag="JN550_010673"
                     /protein_end="1269"
                     /protein_start="962"
                     /score="156.9"
                     /tool="antismash"
                     /translation="HELLGARTTDDSEHEPRWRNILKVEELPWLSDHRIQGQTIVPGAA
                     YCAMALEAASALGRSRGENVYQVELRDLEIVKAISLDEGSEGTETLFSLKTLETGSGGL
                     ITADFSLSAASLEDGIMRRVCTGNVLIYTGDGGLYSGSASWIEEKHSHLLPMNIDRFYS
                     ALGDLGLGYTGAFRGLSSLERSMDKASGVISVHDEARSVPVHPTWLDVSFQTVFAAFAA
                     TNDDSLWTAFLPTKIGSMKLFYPSADITGHDTGLGHATNEIAVDSYMSCFEPALPGAMP
                     KITADLNIFDSATSQCRIEIQDLTMS"
     CDS_motif       23038..23115
                     /aSTool="nrps_pks_domains"
                     /database="abmotifs"
                     /detection="hmmscan"
                     /domain_id="nrpspksmotif_JN550_010673_0006"
                     /evalue="2.00E-14"
                     /label="PKSI-DH_m2"
                     /locus_tag="JN550_010673"
                     /protein_end="1016"
                     /protein_start="990"
                     /score="45.8"
                     /tool="antismash"
                     /translation="WLSDHRIQGQTIVPGAAYCAMALEAA"
     aSDomain        join(26485..26582,26643..26997,27054..27122)
                     /ASF="KR domain putatively catalyzing D-configuration
                     product formation"
                     /ASF="catalytic triad S,Y,N found: True"
                     /aSDomain="PKS_KR"
                     /aSTool="nrps_pks_domains"
                     /database="nrpspksdomains.hmm"
                     /detection="hmmscan"
                     /domain_id="nrpspksdomains_JN550_010673_PKS_KR.1"
                     /evalue="1.80E-52"
                     /label="JN550_010673_PKS_KR.1"
                     /locus_tag="JN550_010673"
                     /protein_end="2313"
                     /protein_start="2139"
                     /score="169.8"
                     /specificity="KR activity: active"
                     /specificity="KR stereochemistry: (unknown)"
                     /tool="antismash"
                     /translation="KTYLLVGLTGQMGQSICRWMVQNGARNIVVTSRNPSQNCTWASEL
                     MSLGARISIKAADVTKYDDVMRLREDIAKDMPPIAGVMNGAMLLADGLFADMSFDNMNK
                     VLQPKVGGSRNLDAVFSGPELDFFIMLSSVNAATGMIGQANYAAANMFMVGLAADRRAR
                     GLAASVIDIGM"
     CDS_motif       join(26488..26582,26643..26646)
                     /aSTool="nrps_pks_domains"
                     /database="abmotifs"
                     /detection="hmmscan"
                     /domain_id="nrpspksmotif_JN550_010673_0007"
                     /evalue="1.30E-15"
                     /label="PKSI-KR_m1"
                     /locus_tag="JN550_010673"
                     /protein_end="2173"
                     /protein_start="2140"
                     /score="49.9"
                     /tool="antismash"
                     /translation="TYLLVGLTGQMGQSICRWMVQNGARNIVVTSRN"
     PFAM_domain     join(26488..26582,26643..26997,27054..27125)
                     /aSDomain="KR"
                     /aSTool="clusterhmmer"
                     /database="35.0"
                     /db_xref="PF08659.13"
                     /description="KR domain"
                     /detection="hmmscan"
                     /domain_id="clusterhmmer_JN550_010673_0015"
                     /evalue="1.50E-51"
                     /label="JN550_010673"
                     /locus_tag="JN550_010673"
                     /protein_end="2314"
                     /protein_start="2140"
                     /score="175.0"
                     /tool="antismash"
                     /translation="TYLLVGLTGQMGQSICRWMVQNGARNIVVTSRNPSQNCTWASELM
                     SLGARISIKAADVTKYDDVMRLREDIAKDMPPIAGVMNGAMLLADGLFADMSFDNMNKV
                     LQPKVGGSRNLDAVFSGPELDFFIMLSSVNAATGMIGQANYAAANMFMVGLAADRRARG
                     LAASVIDIGMV"
     CDS_motif       join(26917..26997,27054..27083)
                     /aSTool="nrps_pks_domains"
                     /database="abmotifs"
                     /detection="hmmscan"
                     /domain_id="nrpspksmotif_JN550_010673_0008"
                     /evalue="8.00E-17"
                     /label="PKSI-KR_m4"
                     /locus_tag="JN550_010673"
                     /protein_end="2300"
                     /protein_start="2263"
                     /score="53.8"
                     /tool="antismash"
                     /translation="LDFFIMLSSVNAATGMIGQANYAAANMFMVGLAADRR"
     aSDomain        join(27444..27509,27574..27724,27776..27786)
                     /aSDomain="PKS_PP"
                     /aSTool="nrps_pks_domains"
                     /database="nrpspksdomains.hmm"
                     /detection="hmmscan"
                     /domain_id="nrpspksdomains_JN550_010673_PKS_PP.1"
                     /evalue="2.60E-10"
                     /label="JN550_010673_PKS_PP.1"
                     /locus_tag="JN550_010673"
                     /protein_end="2496"
                     /protein_start="2420"
                     /score="32.4"
                     /tool="antismash"
                     /translation="NAEEACQMLEAVLIAYLASELKIPAEDISVDSPIIDLGIDSLVAA
                     SARSWLLSEHQVDVPVLKILGGSSTKQLSQE"
     PFAM_domain     join(27477..27509,27574..27724,27776..27783)
                     /aSDomain="PP-binding"
                     /aSTool="clusterhmmer"
                     /database="35.0"
                     /db_xref="PF00550.28"
                     /description="Phosphopantetheine attachment site"
                     /detection="hmmscan"
                     /domain_id="clusterhmmer_JN550_010673_0016"
                     /evalue="8.10E-08"
                     /label="JN550_010673"
                     /locus_tag="JN550_010673"
                     /protein_end="2495"
                     /protein_start="2431"
                     /score="32.6"
                     /tool="antismash"
                     /translation="VLIAYLASELKIPAEDISVDSPIIDLGIDSLVAASARSWLLSEHQ
                     VDVPVLKILGGSSTKQLSQ"
     aSDomain        28069..28953
                     /aSDomain="Condensation"
                     /aSTool="nrps_pks_domains"
                     /database="nrpspksdomains.hmm"
                     /detection="hmmscan"
                     /domain_id="nrpspksdomains_JN550_010673_Condensation_LCL.1"
                     /domain_subtypes="Condensation_LCL"
                     /evalue="7.60E-56"
                     /label="JN550_010673_Condensation_LCL.1"
                     /locus_tag="JN550_010673"
                     /protein_end="2885"
                     /protein_start="2590"
                     /score="181.2"
                     /tool="antismash"
                     /translation="QQSLSLGQSRLYFSSLYLDDIAPFNCTTSYRLSGNLDVKRLAEAI
                     QSIIVRHEIFRTAFYTDELSGKAMQAVLDVSRMKLKVQNSTDEMTDIQSEFQRIHHYSF
                     DLEAGETFIATLLSHSPVSHTLIFGYHHIIIDGVSWQLFLQDLGRYYREPSLQLPAPAQ
                     TCDFVEKQRQDIKTGAYSDRLDFWKKMYPEPPAPLPLFPFAKVGARRAMDRYSMRDTMV
                     SVDAALIESIKKASVASRTTPFHFWLAGYQVLLQRLLDINDLSIGIVDANRSDPTFSET
                     IGFLLEIMPLRFQV"
     aSModule        28069..32085
                     /complete
                     /domains="nrpspksdomains_JN550_010673_Condensation_LCL.1"
                     /domains="nrpspksdomains_JN550_010673_AMP-binding.1"
                     /domains="nrpspksdomains_JN550_010673_PP-binding.1"
                     /domains="nrpspksdomains_JN550_010673_TD.1"
                     /final_module
                     /locus_tags="JN550_010673"
                     /monomer_pairings="X -> X"
                     /tool="antismash"
                     /type="nrps"
     PFAM_domain     28072..29373
                     /aSDomain="Condensation"
                     /aSTool="clusterhmmer"
                     /database="35.0"
                     /db_xref="PF00668.23"
                     /db_xref="GO:0003824"
                     /description="Condensation domain"
                     /detection="hmmscan"
                     /domain_id="clusterhmmer_JN550_010673_0017"
                     /evalue="5.90E-61"
                     /gene_ontologies="GO:0003824: catalytic activity"
                     /label="JN550_010673"
                     /locus_tag="JN550_010673"
                     /protein_end="3025"
                     /protein_start="2591"
                     /score="206.7"
                     /tool="antismash"
                     /translation="QSLSLGQSRLYFSSLYLDDIAPFNCTTSYRLSGNLDVKRLAEAIQ
                     SIIVRHEIFRTAFYTDELSGKAMQAVLDVSRMKLKVQNSTDEMTDIQSEFQRIHHYSFD
                     LEAGETFIATLLSHSPVSHTLIFGYHHIIIDGVSWQLFLQDLGRYYREPSLQLPAPAQT
                     CDFVEKQRQDIKTGAYSDRLDFWKKMYPEPPAPLPLFPFAKVGARRAMDRYSMRDTMVS
                     VDAALIESIKKASVASRTTPFHFWLAGYQVLLQRLLDINDLSIGIVDANRSDPTFSETI
                     GFLLEIMPLRFQVSKTQRFVDILRNTRSKTYSALSQSGVPIEEIARACGVAADKTQTPF
                     FQVIFNYRMGATKTPDMGDTSMSFLDYSDAKVPFDIAVSVDEKEDGSGFLTFSAQDYLY
                     DQEAIDLLITTYKLLLTELAADVSRVVGDVPLYDN"
     CDS_motif       28135..28245
                     /aSTool="nrps_pks_domains"
                     /database="abmotifs"
                     /detection="hmmscan"
                     /domain_id="nrpspksmotif_JN550_010673_0009"
                     /evalue="2.10E-12"
                     /label="C2_LCL_024-062"
                     /locus_tag="JN550_010673"
                     /protein_end="2649"
                     /protein_start="2612"
                     /score="39.4"
                     /tool="antismash"
                     /translation="PFNCTTSYRLSGNLDVKRLAEAIQSIIVRHEIFRTAF"
     CDS_motif       28456..28521
                     /aSTool="nrps_pks_domains"
                     /database="abmotifs"
                     /detection="hmmscan"
                     /domain_id="nrpspksmotif_JN550_010673_0010"
                     /evalue="7.20E-07"
                     /label="C3_LCL_132-143"
                     /locus_tag="JN550_010673"
                     /protein_end="2741"
                     /protein_start="2719"
                     /score="21.8"
                     /tool="antismash"
                     /translation="YHHIIIDGVSWQLFLQDLGRYY"
     aSDomain        29464..30696
                     /aSDomain="AMP-binding"
                     /aSTool="nrps_pks_domains"
                     /database="nrpspksdomains.hmm"
                     /detection="hmmscan"
                     /domain_id="nrpspksdomains_JN550_010673_AMP-binding.1"
                     /evalue="6.30E-83"
                     /label="JN550_010673_AMP-binding.1"
                     /locus_tag="JN550_010673"
                     /protein_end="3466"
                     /protein_start="3055"
                     /score="270.5"
                     /specificity="substrate consensus: X"
                     /tool="antismash"
                     /translation="FSAWVTKDPDATAVKDLSGLSRTYLQTSQRADAIALTLHTTRAGK
                     GSRIAVLLEPTVDTIAVILAIHRTGAVYVPLDIYANEQRLSDILDESGATILVHHAGTA
                     SRASTLAVGRKVRLLDLAAAKDLSVQPFSDASSSTEDAYILYTSGSTGKPKGIPLTHAN
                     VSTVITASTQRLSIGREVVLQQTGQGFDAAAWEIFVALANGGTIIMSDNHGDPADLAAL
                     MARERVTVTLLIISEAHSLLQYGQQSLLECDAWRVAICAGENFTPNLVDKLAALNLSGL
                     RVFNGYGPTETSIFSALGDVPLNRSNTDRVPIGAPLPDYGMYIVDAEGKPVPVGWVGEV
                     VICGPGVGSGYLNRAELTSTKWKPARFLAGHEAGSRKKWNRLYLTGDRGRTLADGSIVI
                     LGRIDGDSQVKL"
     PFAM_domain     29467..30675
                     /aSDomain="AMP-binding"
                     /aSTool="clusterhmmer"
                     /database="35.0"
                     /db_xref="PF00501.31"
                     /description="AMP-binding enzyme"
                     /detection="hmmscan"
                     /domain_id="clusterhmmer_JN550_010673_0018"
                     /evalue="1.50E-72"
                     /label="JN550_010673"
                     /locus_tag="JN550_010673"
                     /protein_end="3459"
                     /protein_start="3056"
                     /score="244.6"
                     /tool="antismash"
                     /translation="SAWVTKDPDATAVKDLSGLSRTYLQTSQRADAIALTLHTTRAGKG
                     SRIAVLLEPTVDTIAVILAIHRTGAVYVPLDIYANEQRLSDILDESGATILVHHAGTAS
                     RASTLAVGRKVRLLDLAAAKDLSVQPFSDASSSTEDAYILYTSGSTGKPKGIPLTHANV
                     STVITASTQRLSIGREVVLQQTGQGFDAAAWEIFVALANGGTIIMSDNHGDPADLAALM
                     ARERVTVTLLIISEAHSLLQYGQQSLLECDAWRVAICAGENFTPNLVDKLAALNLSGLR
                     VFNGYGPTETSIFSALGDVPLNRSNTDRVPIGAPLPDYGMYIVDAEGKPVPVGWVGEVV
                     ICGPGVGSGYLNRAELTSTKWKPARFLAGHEAGSRKKWNRLYLTGDRGRTLADGSIVIL
                     GRID"
     aSDomain        29530..30747
                     /aSDomain="TIGR01733"
                     /aSTool="tigrfam"
                     /description="AA-adenyl-dom: amino acid adenylation domain"
                     /detection="hmmscan"
                     /domain_id="TIGRFam_JN550_010673_0002"
                     /evalue="4.20E-97"
                     /identifier="TIGR01733"
                     /label="JN550_010673"
                     /locus_tag="JN550_010673"
                     /protein_end="3483"
                     /protein_start="3077"
                     /score="323.5"
                     /tool="antismash"
                     /translation="TYLQTSQRADAIALTLHTTRAGKGSRIAVLLEPTVDTIAVILAIH
                     RTGAVYVPLDIYANEQRLSDILDESGATILVHHAGTASRASTLAVGRKVRLLDLAAAKD
                     LSVQPFSDASSSTEDAYILYTSGSTGKPKGIPLTHANVSTVITASTQRLSIGREVVLQQ
                     TGQGFDAAAWEIFVALANGGTIIMSDNHGDPADLAALMARERVTVTLLIISEAHSLLQY
                     GQQSLLECDAWRVAICAGENFTPNLVDKLAALNLSGLRVFNGYGPTETSIFSALGDVPL
                     NRSNTDRVPIGAPLPDYGMYIVDAEGKPVPVGWVGEVVICGPGVGSGYLNRAELTSTKW
                     KPARFLAGHEAGSRKKWNRLYLTGDRGRTLADGSIVILGRIDGDSQVKLRGFRVELDEV
                     ASCLVES"
     CDS_motif       29653..29694
                     /aSTool="nrps_pks_domains"
                     /database="abmotifs"
                     /detection="hmmscan"
                     /domain_id="nrpspksmotif_JN550_010673_0011"
                     /evalue="2.60E-03"
                     /label="NRPS-A_a2"
                     /locus_tag="JN550_010673"
                     /protein_end="3132"
                     /protein_start="3118"
                     /score="11.4"
                     /tool="antismash"
                     /translation="LAIHRTGAVYVPLD"
     CDS_motif       29887..29946
                     /aSTool="nrps_pks_domains"
                     /database="abmotifs"
                     /detection="hmmscan"
                     /domain_id="nrpspksmotif_JN550_010673_0012"
                     /evalue="1.20E-08"
                     /label="NRPS-A_a3"
                     /locus_tag="JN550_010673"
                     /protein_end="3216"
                     /protein_start="3196"
                     /score="27.1"
                     /tool="antismash"
                     /translation="AYILYTSGSTGKPKGIPLTH"
     CDS_motif       30460..30546
                     /aSTool="nrps_pks_domains"
                     /database="abmotifs"
                     /detection="hmmscan"
                     /domain_id="nrpspksmotif_JN550_010673_0013"
                     /evalue="1.40E-11"
                     /label="NRPS-A_a6"
                     /locus_tag="JN550_010673"
                     /protein_end="3416"
                     /protein_start="3387"
                     /score="36.6"
                     /tool="antismash"
                     /translation="PVGWVGEVVICGPGVGSGYLNRAELTSTK"
     CDS_motif       30679..30726
                     /aSTool="nrps_pks_domains"
                     /database="abmotifs"
                     /detection="hmmscan"
                     /domain_id="nrpspksmotif_JN550_010673_0014"
                     /evalue="4.50E-06"
                     /label="NRPS-A_a8"
                     /locus_tag="JN550_010673"
                     /protein_end="3476"
                     /protein_start="3460"
                     /score="19.2"
                     /tool="antismash"
                     /translation="DSQVKLRGFRVELDEV"
     aSDomain        31057..31260
                     /aSDomain="PP-binding"
                     /aSTool="nrps_pks_domains"
                     /database="nrpspksdomains.hmm"
                     /detection="hmmscan"
                     /domain_id="nrpspksdomains_JN550_010673_PP-binding.1"
                     /evalue="6.20E-14"
                     /label="JN550_010673_PP-binding.1"
                     /locus_tag="JN550_010673"
                     /protein_end="3654"
                     /protein_start="3586"
                     /score="44.2"
                     /tool="antismash"
                     /translation="LKNIWRDIVQRAGGIPVAIRRDSDFFSIGGNSLLLLQLKAEIRRV
                     FDVTVQLPELFQNSTLRGLAARL"
     PFAM_domain     31060..31260
                     /aSDomain="PP-binding"
                     /aSTool="clusterhmmer"
                     /database="35.0"
                     /db_xref="PF00550.28"
                     /description="Phosphopantetheine attachment site"
                     /detection="hmmscan"
                     /domain_id="clusterhmmer_JN550_010673_0019"
                     /evalue="9.00E-11"
                     /label="JN550_010673"
                     /locus_tag="JN550_010673"
                     /protein_end="3654"
                     /protein_start="3587"
                     /score="42.1"
                     /tool="antismash"
                     /translation="KNIWRDIVQRAGGIPVAIRRDSDFFSIGGNSLLLLQLKAEIRRVF
                     DVTVQLPELFQNSTLRGLAARL"
     CDS_motif       31384..31446
                     /aSTool="nrps_pks_domains"
                     /database="abmotifs"
                     /detection="hmmscan"
                     /domain_id="nrpspksmotif_JN550_010673_0015"
                     /evalue="6.50E-02"
                     /label="PKSI-KR_m1"
                     /locus_tag="JN550_010673"
                     /protein_end="3716"
                     /protein_start="3695"
                     /score="6.0"
                     /tool="antismash"
                     /translation="TVVLTGATGFLGAELLRQLIA"
     aSDomain        31387..32085
                     /aSDomain="TD"
                     /aSTool="nrps_pks_domains"
                     /database="nrpspksdomains.hmm"
                     /detection="hmmscan"
                     /domain_id="nrpspksdomains_JN550_010673_TD.1"
                     /evalue="2.70E-55"
                     /label="JN550_010673_TD.1"
                     /locus_tag="JN550_010673"
                     /protein_end="3929"
                     /protein_start="3696"
                     /score="179.1"
                     /tool="antismash"
                     /translation="VVLTGATGFLGAELLRQLIANPTISHIHCVAVRNPQRIETDSPKV
                     TIHAGNLSKPLLGLPNEQMAAEIFGSAHAIVHNGAEVSHMKNYHSLRAPNVGSTRELLR
                     LAIRYQDEKFGLAAFHFVSTGGVATLTGQDSLHEGPIPSSAFPPTDGSHGYVSSKWASE
                     RLLENVTQGVAGLRVVVHRPSNITGEGVPSQDIVHSVLRYSKLLHAVPDLGPDFGSFDL
                     IGVQTAALNIV"
     PFAM_domain     31393..31962
                     /aSDomain="NAD_binding_4"
                     /aSTool="clusterhmmer"
                     /database="35.0"
                     /db_xref="PF07993.15"
                     /description="Male sterility protein"
                     /detection="hmmscan"
                     /domain_id="clusterhmmer_JN550_010673_0020"
                     /evalue="3.50E-29"
                     /label="JN550_010673"
                     /locus_tag="JN550_010673"
                     /protein_end="3888"
                     /protein_start="3698"
                     /score="101.9"
                     /tool="antismash"
                     /translation="LTGATGFLGAELLRQLIANPTISHIHCVAVRNPQRIETDSPKVTI
                     HAGNLSKPLLGLPNEQMAAEIFGSAHAIVHNGAEVSHMKNYHSLRAPNVGSTRELLRLA
                     IRYQDEKFGLAAFHFVSTGGVATLTGQDSLHEGPIPSSAFPPTDGSHGYVSSKWASERL
                     LENVTQGVAGLRVVVHRPSNITGEGVP"
     gene            complement(33384..33935)
                     /locus_tag="JN550_010674"
     mRNA            complement(33384..33935)
                     /locus_tag="JN550_010674"
                     /product="hypothetical protein"
     CDS             complement(33384..33935)
                     /codon_start=1
                     /locus_tag="JN550_010674"
                     /product="hypothetical protein"
                     /protein_id="KAI1861734.1"
                     /transl_table=1
                     /translation="MASQLSQSGIDSHTIGLALLRLAPLSVSSASLMFSWAQDLFISGF
                     VNPKLANHPDHLSGKLLPYYMPGVWITGTTAIFIAYPGTMLLALANSVGRGAVENQLAR
                     RLYLAGSVMSIAHFYYGLRSKSLMAAIGSPQDPGVKNENVVRTWLSMHFRRSLLVNLPA
                     WLCLVSATAVVLINGLDSKH"
     gene            complement(34831..35995)
                     /locus_tag="JN550_010675"
     mRNA            complement(join(34831..34980,35047..35355,35426..35995))
                     /locus_tag="JN550_010675"
                     /product="hypothetical protein"
     CDS             complement(join(34831..34980,35047..35355,35426..35995))
                     /codon_start=1
                     /locus_tag="JN550_010675"
                     /product="hypothetical protein"
                     /protein_id="KAI1861735.1"
                     /transl_table=1
                     /translation="MSTLEKSAEGGFSRAARKIYNPIGFSKGYNFVLWFIFSGALMGFT
                     LARLPFLNFYGFFCGPAARVPIDLHTPPGECFYYLQGHTKVGILLHLATILPASFLVCF
                     QFVPIIRHRLRIFHRINGYLVILLSLVSTAGAFMLVRHAFDGEPETQIFLTLLGIMFLI
                     ATAMAYINIKRLQIEQHRAWMLRAWFYAASIITLRIITKIAAPIISQQGGYYTTRMCSQ
                     IASIYSGSQNITLALYPNCAPYFAGGPPDLRVMVRADLGGNVAEKAAAAGIFFGSAGWL
                     ALTIHAIGIEIYLQMTPAEHERLRNVSYQRQVEAGMRNPGRAGLTVDRLGDSAKWVPNT
                     DS"
     PFAM_domain     complement(join(35308..35355,35426..35734))
                     /aSDomain="DUF2306"
                     /aSTool="clusterhmmer"
                     /database="35.0"
                     /db_xref="PF10067.12"
                     /description="Predicted membrane protein (DUF2306)"
                     /detection="hmmscan"
                     /domain_id="clusterhmmer_JN550_010675_0021"
                     /evalue="1.00E-16"
                     /label="JN550_010675"
                     /locus_tag="JN550_010675"
                     /protein_end="206"
                     /protein_start="87"
                     /score="61.6"
                     /tool="antismash"
                     /translation="ILLHLATILPASFLVCFQFVPIIRHRLRIFHRINGYLVILLSLVS
                     TAGAFMLVRHAFDGEPETQIFLTLLGIMFLIATAMAYINIKRLQIEQHRAWMLRAWFYA
                     ASIITLRIITKIAAP"
     gene            complement(36802..38584)
                     /locus_tag="JN550_010676"
     mRNA            complement(join(36802..38239,38301..38584))
                     /locus_tag="JN550_010676"
                     /product="hypothetical protein"
     CDS             complement(join(36802..38239,38301..38584))
                     /codon_start=1
                     /gene_functions="transport (smcogs) SMCOG1005:Drug
                     resistance transporter, EmrB/QacA (Score: 337.9; E-value:
                     1.2e-102)"
                     /gene_kind="transport"
                     /locus_tag="JN550_010676"
                     /product="hypothetical protein"
                     /protein_id="KAI1861736.1"
                     /transl_table=1
                     /translation="MEKDAQSQSETDKPRSDLEPPSPTKETAAPAPPAPATVNQAKGWR
                     FWAVFPALCVTTLLAAVESTVVATAMPFIANEIGAGDSYVWIVNVYLLTSCAFLPLIGQ
                     LANIWGRRYLMIAVICLFALGSGIAGGSTNVAMMIAGRAIQGMGGGGVNLVIMLIVGDL
                     VPLRERGKYMGAIFMFFTLGTAIGPFIGGAIVERSNWRWVFYLNLPIAGLALLLHILFL
                     QVKFNRQGSLSEKLRRIDYIGNLILILSIVSVLIALSWGGARYPWASYQVLVPFILGFV
                     GLAAFHFYEAAPWVKAPVLPERLFLRRTPAAALIIAFIDFMLLYWLIFFFPVYLQAVKG
                     LSPIQSGVQFLPSSAISVFTGTASGFLLSKWGRYRPMHFASFVLMVIGLGLFSRFDKDT
                     SKAEYIGIQVIFALGLGLLMTSNLPAVQADLPEADAGVSAAAFNFMRNYGAIWGVSIPA
                     AIFNARCDAESWRVSDPALRAQLSGGKAYDFVTRYADAALNATSNVQGEIVEVYTRALR
                     MTWQVSLAFALLGFLLVFVEKEISLRKTLDTEYGLKEKKKPGADVEAVPTSTEPKA"
     PFAM_domain     complement(join(37165..38239,38301..38425))
                     /aSDomain="MFS_1"
                     /aSTool="clusterhmmer"
                     /database="35.0"
                     /db_xref="PF07690.19"
                     /db_xref="GO:0022857"
                     /db_xref="GO:0055085"
                     /description="Major Facilitator Superfamily"
                     /detection="hmmscan"
                     /domain_id="clusterhmmer_JN550_010676_0022"
                     /evalue="1.00E-48"
                     /gene_ontologies="GO:0022857: transmembrane transporter
                     activity"
                     /gene_ontologies="GO:0055085: transmembrane transport"
                     /label="JN550_010676"
                     /locus_tag="JN550_010676"
                     /protein_end="453"
                     /protein_start="53"
                     /score="166.3"
                     /tool="antismash"
                     /translation="CVTTLLAAVESTVVATAMPFIANEIGAGDSYVWIVNVYLLTSCAF
                     LPLIGQLANIWGRRYLMIAVICLFALGSGIAGGSTNVAMMIAGRAIQGMGGGGVNLVIM
                     LIVGDLVPLRERGKYMGAIFMFFTLGTAIGPFIGGAIVERSNWRWVFYLNLPIAGLALL
                     LHILFLQVKFNRQGSLSEKLRRIDYIGNLILILSIVSVLIALSWGGARYPWASYQVLVP
                     FILGFVGLAAFHFYEAAPWVKAPVLPERLFLRRTPAAALIIAFIDFMLLYWLIFFFPVY
                     LQAVKGLSPIQSGVQFLPSSAISVFTGTASGFLLSKWGRYRPMHFASFVLMVIGLGLFS
                     RFDKDTSKAEYIGIQVIFALGLGLLMTSNLPAVQADLPEADAGVSAAAFNFMRNYGAIW
                     G"
     gene            39418..39969
                     /locus_tag="JN550_010677"
     mRNA            join(39418..39594,39655..39969)
                     /locus_tag="JN550_010677"
                     /product="hypothetical protein"
     CDS             join(39418..39594,39655..39969)
                     /codon_start=1
                     /locus_tag="JN550_010677"
                     /product="hypothetical protein"
                     /protein_id="KAI1861737.1"
                     /transl_table=1
                     /translation="MSASTTSPEVQKKRLLRLTIAHYRNENCSEKDMYEWGTKEHAVHA
                     AAVHARHGIEGYAVHWSPSSFRTAAKTLNASLGDRWVVRDQDMWVEFWFRDMEQLSATA
                     QDPDFQKLQAAEGPYASKIHVEASLGWVEQYVADGKVVNVTADGKPDFLSFEEMSAPPL
                     "
     PFAM_domain     join(39493..39594,39655..39828)
                     /aSDomain="EthD"
                     /aSTool="clusterhmmer"
                     /database="35.0"
                     /db_xref="PF07110.14"
                     /db_xref="GO:0016491"
                     /description="EthD domain"
                     /detection="hmmscan"
                     /domain_id="clusterhmmer_JN550_010677_0023"
                     /evalue="1.00E-09"
                     /gene_ontologies="GO:0016491: oxidoreductase activity"
                     /label="JN550_010677"
                     /locus_tag="JN550_010677"
                     /protein_end="117"
                     /protein_start="25"
                     /score="39.6"
                     /tool="antismash"
                     /translation="ENCSEKDMYEWGTKEHAVHAAAVHARHGIEGYAVHWSPSSFRTAA
                     KTLNASLGDRWVVRDQDMWVEFWFRDMEQLSATAQDPDFQKLQAAEG"
     gene            complement(40441..41890)
                     /locus_tag="JN550_010678"
     mRNA            complement(join(40441..41531,41641..41890))
                     /locus_tag="JN550_010678"
                     /product="hypothetical protein"
     CDS             complement(join(40441..41531,41641..41890))
                     /codon_start=1
                     /locus_tag="JN550_010678"
                     /product="hypothetical protein"
                     /protein_id="KAI1861738.1"
                     /transl_table=1
                     /translation="MRLGHYRRSCDRCHDQKLRCRRDDNEQSCQRCQRAKAKCTVSGVP
                     QGPRAANSAFAGQGSVAVLSDADQEIAETMALASANTTDHRLPRTPKSHQGLLPDLAMG
                     RQALGLDFSFADAPLHESDLSWDSMIHSAFPVGTSSESSIVSSVTNAQSNTMGMSTYGG
                     GLGSMFHHKEFTDGSLLAATTPQSLDMPSFSPPASDLASGRTAAAERNQAMISRGVRQL
                     SDLSLELYSFASLMPPASAWDRPGEYSPLEGKEFALDRVLKISQLFIETLDRLFPKSHK
                     NDDDVTVEPPSLDQPCQLIVLSSYLRIIEIYHNILEHVAACARLKRSTANSNPNSNSNS
                     VPSNRFMHLPSLAIGSFTMESSTTTQVLVLVQVIEIMMTRSRYLIQFMVNAGKDGDATS
                     MEGDSERERRPTAGEASLEGLKSTEDATLAMVEQVRGLLFELVLSRS"
     PFAM_domain     complement(41771..41869)
                     /aSDomain="Zn_clus"
                     /aSTool="clusterhmmer"
                     /database="35.0"
                     /db_xref="PF00172.21"
                     /db_xref="GO:0000981"
                     /db_xref="GO:0006355"
                     /db_xref="GO:0008270"
                     /description="Fungal Zn(2)-Cys(6) binuclear cluster domain"
                     /detection="hmmscan"
                     /domain_id="clusterhmmer_JN550_010678_0024"
                     /evalue="4.50E-05"
                     /gene_ontologies="GO:0000981: DNA-binding transcription
                     factor activity, RNA polymerase II-specific"
                     /gene_ontologies="GO:0006355: regulation of DNA-templated
                     transcription"
                     /gene_ontologies="GO:0008270: zinc ion binding"
                     /label="JN550_010678"
                     /locus_tag="JN550_010678"
                     /protein_end="40"
                     /protein_start="7"
                     /score="23.6"
                     /tool="antismash"
                     /translation="RSCDRCHDQKLRCRRDDNEQSCQRCQRAKAKCT"
ORIGIN
        1 tcctggctca ccgagaaaca aatgcaaaga ctgtcgacag cacagtcttg gtcaacgatt
       61 tgaagatgcc cctttcaaca tttagaaaga tatcttgctt cgtcgagcaa gaagatgcgc
      121 tcatcggatc acttaccgtg cgagagacat tgagctttgc ctcacggcta tcgacggaca
      181 ctaagtacat gacgcatcaa tcaacgtcga gagttaggcg actaacaatg aagtagatct
      241 ctccctgtga aggatcgtgt tgcccgaatc gacagcctcc tcgaagcctt tggcctacgc
      301 gaacaggccg acacgctgat cggcaccccg atacgaaagg gcatcagtgg tggtcaaaag
      361 cgccgcgttg gagttgcaag tcagctcatc accagcccaa agattctctt tctcgacgag
      421 cccaccagcg gcctcgattc caccgcgagc tacgaagtta taagctatct gaagtgggtt
      481 gcgaagcgta acaacctgat tgtgatagcg agtatccacc agccttccac ctccactttc
      541 aacttgttcg acaagcttct gctgctttca aagggcaaaa ctcactattt cggtcctgtg
      601 ccgctagtaa ggcaatacta tgctcagcta ggtcagacca tcccattgga gatgaatacc
      661 gcagaatatc tgctcgagct tgtcaacacc gacttcgcta gcagccgagg ctttgccccg
      721 gagcaagtag aatatctgca gcgagcctgg gaggcgtcac cgcaatgcgc gggggcaaga
      781 tctgagatgg cagctgtcac ctttgactgt ggcaagatag tgctggacga ggcacaccag
      841 aagcccagcg tgccgagtgt tatcatgacc ttgcttcacc ggtccttgat taaaagctat
      901 cgcgacgttg tagcttacgg tatacggatt gcaatgtatc tcggccttgc tatcatgatg
      961 ggcacggtat gggtgcgtat ggataccgac cagtcgtcaa tccagccatt caccaacggt
     1021 cttgtaagtt ttgcatcccg attgactcct cgtatctcca tattaacact ttgaatcagt
     1081 tctttggctc ggcgttcatg tcgtttatgg ctgttgccta cgtgcccgcg tttctggaag
     1141 atcgtctgca atacgtcaag gagcaccata atggtctata tggggctacc gagctgatca
     1201 tttcgaattt cctcatcgga attccgtatc tatgtaagtc tcgtaatgac aacggtaacc
     1261 tgccatctgt tcgttctaat tccaggctaa tctagtcatc atctcgctac tgttttctgc
     1321 aatttcgtac tggctcatca acttccgtcc tagtgcaccg gccttcttta catacctgat
     1381 gtggttgttt ttggatctgc tggcggctga gtctctggtc gtcttcttca catcgctgtt
     1441 tccgtcgttc gtgatctcgt tggcgctcgt cgcattcgcc aacggtttat ggatgagtgt
     1501 tggcggcttc ctagtgtcac cggatatcct caacgttttc tacaaatacg tcttccatta
     1561 ttgggactac cagaaggtcg gtcagatcca agatgcttgt tatcgcccag tatcactaac
     1621 aacgtatgtt tcagtgggta ttcgagggta tgatggtcaa cgagttcgcc gacagagtgt
     1681 acgactgcgc gcaagttccc ggtggtggat gtcattgcat gtattcgaca aagctcgagc
     1741 aacagtgcct catccaagga caaggcgtcc tggaccagta tgggtaccga cccggccaca
     1801 tgggacggaa cgtaggcatt ctgatggcta ttgtggtcgg ctatcgagta gcagcttggg
     1861 tggtattgac cttaaggagg tagtgcaatt gagtggaggg aaacggggca catattgttc
     1921 tttgctcgca accataaaca taaaaccaag gatctatata aatcgtgacc atcaacgaca
     1981 agagtactct cagactggga cgcaggcgaa tacgctgtac tactttcacg tctgctaacg
     2041 ttgcggcttc aacctactgg cggcaaatat gagagtgtta gtgcaaatgt tgagctggca
     2101 gtatgcaaga atttggcctt tttgagggac gggacgcgag atgtgagact ggagactctg
     2161 aagataaact catgacaggc gagcggtggc aattattgca cggaattctc aacgaatatc
     2221 gaaatactcg aacgttaccc cgttggttgg atagacgtca atatctgaag tgtcagtgga
     2281 tctctgtggt caccaactga gttagctggg tcggttgttc ggggtaagta caagcaaggc
     2341 ctagtcacaa ccctggtttg cccgggacaa gggatcttac accgcacgcg gggaagctgg
     2401 ggccgacgcc tgccccggat tttggtttgg ttgctggcca gtgtatgctt caacatcaat
     2461 cacaactatg attcgtcaga ggtctgtata cacagctcgt atttctatta tctttttctt
     2521 tcaagtacat atcaatgaca tacttcatca acatggtgaa ggagtatgga cagttttatg
     2581 tcatgccctt gtcttccatc gccttgcact caccaacaat gcggggtatc tccgcaattc
     2641 caagcttcca aggcccttgt ggggagttga gcaagactat tccagggtca aggaggttgg
     2701 agttgatgga gatcggcaat aatgccgacg atgggaactt ttgtgggaat ttccggggaa
     2761 ctttcaccgg cctcaccgat cataaataga cgctatgata cggcgtgagt gcaactttcc
     2821 tctagactca ggagactttg agtccacgag agtctgcttt actccgtgcc tccagcatgc
     2881 ttgtaccgct aaccttggcg gttggcctgc ttgccacacg agtaaaagcc aacgagccaa
     2941 ctccagacta taccaagcac gtcaatctat tcattggaac ggaagggcca gtgccgggga
     3001 cagctttcag cgctggcaat gtctttccag gagcttcact acccttcggc gccgtgaagg
     3061 ttggcatcga caccacaagg tgagccaaac agatttaacc gctccttgtg attgtaaaca
     3121 atgtctaata tggatagatg gaatgtgtca ttctcagcta atgcgggcta taccccagac
     3181 ggtaacgtca cagccatcac gatgcttcac gaaagtggca ctggcggtgc gcctacatat
     3241 ggtcttatcc cgcagatgcc tctcacaaca ttggagggcg tcaatctcct ggataacctc
     3301 acgtatatgc agccacgtgt cgttgaggac attgccacgg taggatacta caagacgcaa
     3361 ctgggcaatg gtgtcactgc cgagatgagt gcttctcacc acgccggtat tatgagatac
     3421 cattatccaa atgacagtca gcgctttgtc ttggtagacc ttagtcactt cattcctagc
     3481 acggggaaga aggagcaatg gtacagcaat ggcctgatcg agaggagcga agatggggac
     3541 tggtactcgg gttacggggt ttaccgtgaa ggatgggcgt ggggtaaatt ttcctgttca
     3601 cgtgtgtgaa agaggtttgg actgacttga ttgcaggtgg ggagtacagg gtatacttct
     3661 gtggccactt tgacactaag ccactaaaga ctcagttctt ctcgggcaag gcaacggatc
     3721 cctactggcc gaatacgaca gatgtaagac acagttttac cgatgccaca acgcttcaag
     3781 gtggtacggt aggctatcag tacgccgatc gcatcggctc tctttttgag ttcccgccca
     3841 ataccacgat ggttacatcc aaggtcggca tttcgtgggt atccgcagat aaagcctgcc
     3901 aattcatcga agagattccc gcctgggatc ttgaagcaac tatccaagca gccagggacc
     3961 aatggaacac tgaggtgcta tccaagatcg atattaagac tgagaatcag acacagctgg
     4021 agatgttcta tacgggactc taccattcgc atttgttgcc ctcggaccgc acgggcgaga
     4081 acccgaactg gatatctgat gagccatatt atgacgactt ctacaccatc tgggacacct
     4141 tcagatgtct acacgcgctt acaactttga tcttgccaaa tagagtcata ggaatcgtac
     4201 gcgcactcat tgacatctgg aggttcgagc gattcatgcc tgacggacga agtcacaaca
     4261 ccaatggccg agtacaggga ggttcaaatg ccgacaatgt gttggccgat gcgtatgtta
     4321 aggggctaca aggaggcatc aactggaccg atgcgtatcg tgccatgaaa acgaacgcgg
     4381 agttacaacc gtacaacaat tttgactttg aggatccgac tgggagcacc aaagaaggac
     4441 gcggcgggct acaagattgg aaacagtacg gctatgttac cccaaaccgt ggccggtcac
     4501 ttagcaaaac tacggagtac tctcacaacg acttcagcct tgcccaggtt gcaaaaggag
     4561 aggccccgaa tgatgttggt ctatacctca acaggtctag gtgagagtgc cgttttgact
     4621 gaaaaagggc tgccagttac tgatggtctt gctagggggt ggcagaaaac ctggaacaac
     4681 aatgtgacat ctctcaactt cactgggttc ttggccccga cctacgccaa tggcagcatt
     4741 ctcagttacg atccgttgag ctgcggtgct tgcgactgga cctcttactc ttacgagggt
     4801 gtaccgtggg agtacagctt cagcttcccc ttcgatatga aaacactcat ctccctaatg
     4861 ggcgggcaag agacctttga atcacgcctt gacacgatgt tcattcccgg cctgacacgt
     4921 tctaaccagg gaggtaacag cgccggtacc acaattttca atcctggaaa cgagccaagc
     4981 ttcatgactc ctttcctcta taactatctt ccacaaaaac agtacaaatc tgtgcagcgg
     5041 tcacgggagg tcgtcaacca gtactacaac aacggacgct cgggtattcc aggcaatgat
     5101 gatgcggggg ccatgtcgag ttggctggta tggaatatga tcggtttata tcctgtcgtt
     5161 acgcaacctg tttacctgat cctctcccca tggtttgaag aggtaaagtt gaagcttgga
     5221 gacgaaggca gcatcttgag aatcaccgca tctggtttgg acaagggtcc ttacattcaa
     5281 agtttgaagg tcaatggcag agaatggact caaagctggt cgagtcacaa tgacctagtt
     5341 ggagttggcg gtgaaggcgc tttgttggag tttgaaatgg gtgccgacgc cacactgtgg
     5401 gatactggag atatcccacc gagtccaggt gcactcaata agtgatacat agagatggta
     5461 aatgcttagg tcctcaaaat tagtaaaaag aagaccagaa gaatgtccct ttcaaggtgc
     5521 tgcccgtaaa gtcaagccgt ttactactgg cactatttat gttggcttat acactttctg
     5581 gttcgccatg gtctagatct agtaaacaaa acgaagtagc cacgcagttc aataaaaatc
     5641 ttagcatgat atgcatattg tatgaatggt ctattttccg gtagccccaa cgactgacag
     5701 tacatatcaa gttgcgcctg tgttcgcgca tgttacgcat ggctcatgca acctgacctg
     5761 cgtatttgtc tagaaatgca ttgtatcgct tgtagaactc aggagtttcc ggtagggtag
     5821 caagaacggc tggaaagcag tgtggaacgc cttggtaccc gtgtatttcc acctcgacgt
     5881 ttgccgctcg cagagcttcg gcgtaggcga aagcgtcatc gcgcaatacg tcacaccctc
     5941 cgcattgtat cactaaatgt gcggaacaga gaggcaaatg gtcagccgca cgaaccaaga
     6001 gcaagaatgg atagactatg gtatgacatc agtggaatgg acacttacaa gctggaggta
     6061 ggccggctaa cgagttagca aggagtggtg aatgacggta atcgggtgtg gcattaggtg
     6121 cgtatgcatc gaagacagtc tccatctcct tgatgccgat aacagcgttg tcgcgattct
     6181 ggacgtagct gccaaactcg tatttgtcct ttggggaaaa ctttgggtgg caggttatag
     6241 ggaagtgtag aacttgagcc acaatccccg taactctgtt ttcccaagcc tcgaggacta
     6301 gtgccgctgc ctggtcaatg atataaagta ttagacttca taactggtat caataggaac
     6361 aggcagggac ttacaaggtt cccgcccgca ctgctaccag tgatgatgat tttctctggg
     6421 ttgaacccaa gagtattcgc attcttctta cactgagact gaaagtcaac atctgtattt
     6481 tcttccggta actgagttaa ccgagactta cccataggag cccgtcatag ctatcgttta
     6541 ttgcgtatgg gaacggatat tctggtgccc tgcataaatg ttagtggctt gcatctcaaa
     6601 agttagatga cgtgaccgac gaacagtcgg taatctacgc tgacaaccac gatattcttg
     6661 tgagtagcgg catagacgtt ctcggcacca tctacttcgt ggcgtccaac tacccatcct
     6721 gacgtcaaga aagtagaaga gtcagcagac gatactcagc caatgcccgg agtgttttca
     6781 caactactta ccgccgccgt gcatgcggta caccagagtc gcgtcttgtt tgacattcag
     6841 agacttatag accttaagtt cgatcatatg gccgtcgcgc gcagcaaatt gcagtaactc
     6901 ggtcgctacg tcgcggtatg ggtctggtcc acctgggggc attggggcat cagggtcgcc
     6961 agcgcctgcg cgaatggtgg gccaatcggg cattagatcc gagaaagggg cgtaggcggc
     7021 cttaatggcg ggctcagctt cagcaaactg tggtgttttc tgggagaggt ggccatattt
     7081 ggggagtggc ttgaagtcgg cgtcgacttc gacatactta ggcttgtatt cggaaggcat
     7141 ggtttctggc tgattgatgt caattccgaa gcactagaat agctcgtaca atgctgacca
     7201 tagcttctta tatatcgctc ggctacatta atgatctggc gcccagcctg catcatgatg
     7261 agccacttcg atagaacggg gctgaataga tcaattgcgg actcgaggct catacgacct
     7321 gcgggacagg cggtcgccgt tatgactaca cagtcaacat ggcatacttt tcattgcccg
     7381 catccattat tcgaaattgc gattggcttc ttctgttcct gtaagcctgc tacactggga
     7441 tttgggcaga cggcttgctt accggtgtgg ggctgggaag cacttgtgcg ccccgtcatt
     7501 atgattcaca ggcgactatg ccatcttcag gtacggcgtg tcttcaatgt cgtgctgcac
     7561 gtagagtcca tttctgcgct aggtatcacc aagtttgcaa gcttgggtca gcagcaaccg
     7621 ctggaggagg cgaaaatcac aggcttacca cgtctcctag cattactgtc agagtcactt
     7681 ttctcaacca attgagcgtc tgattctttg acactttctg cacgttcgta cctctgcgcg
     7741 tcatatcgcc atccaggaga actagcttgg catttcgtgg gttgaattta tacattctaa
     7801 atatctatcg tcttgctggt tctatcggtg tagcctgaat caagtcctcc tcatctagtt
     7861 gcggcaccaa gcgctccact ccacgtgtcg actgccaatg caccgtcccg tatctgtaca
     7921 tctcaccaaa agttcctggt ctatgatcag catcccgaaa tccttctttt ttgacgagat
     7981 ctcccagtgc tggcagacca cctgccgagt tgtgatacac cttatacatg tgactcttct
     8041 ccagcatctc caccacgaag gcctccgctg cctgcctctt tccagcatcc ggatcatcta
     8101 gccgggtggt caaaagctga acttgcttat agccatcgta atctgtcttg atcgcaccaa
     8161 gaacgccatt gttgatgcct tcaaccatga acacattgtt cttgaagaat tcgcgtccgt
     8221 tccaaccagt gctgacgtca agtagattcc ttgtgcggtc cgcaatgagc atatgggcaa
     8281 catagtcact catctcgcgg atcttgtcag cgaaattcca atctgccatg ccttcagcaa
     8341 gaccgatatc ttggaccaga ggcagtttgt ggaagccgtc ggcgttggtg cgattcttcc
     8401 ataactcctt ataacagtcg tgccagttct taatgaatgt gcaacctttc ttggcagcca
     8461 acatgtagtt gccaaaactg ccccactgct tcctgatttg gccggtgatg atccatgcac
     8521 ccatctcgta gggcgagttt ggagccgtga gagggtccca gaacagatgg tctagatgcg
     8581 tgtgcagcat gtttccaaca tccatacata cgcctccatg ctcgtagagc aaaggaagac
     8641 gcactagatc tgcagcgtgt tgtgccgcat gattcccatc catggtcctg tggacgaagc
     8701 aatcgggaaa ccaatcccta gacacaaagt tgtatatgtt gtttggggaa ccctcagcaa
     8761 ggtccacgat gcgaacggtc caggatgggc cgagcttccg tacccaattg aacactgtgc
     8821 accgatagct cggatacatg gcatctagtc ccttatccca gaaggcccat acgttctttt
     8881 cagtggtaac aggacggaat gactggagct ctgcaatgat gtctgattca gcacgaaggt
     8941 cgaggtgcga gtcaggcact tcgcggaggc ctgttgctgt tttggggatc ttgaatccgg
     9001 ccatcctgtt gaagtgatca attgcgatac ttcctggact ctcgcatatt gctattgcgg
     9061 tttgagacgc aacttatagg gcttgtcacg tcgtctggaa atttgaagag attgactgcc
     9121 acctgaatga ttcataatga tagcactatc tttagtggcc tagcgcccgt tgcaccagcg
     9181 gatcaggacg cctggtgcgc agtctcagaa tgggagttcc gacctcaggt gatactcttt
     9241 ctatatttca tccgacatgg accatcatag tcgcttcgta gagatgaatt gatggagaag
     9301 tgacttaacg ccgatgcgct aattccaaat gatgaggcga gttgaccctg gtatggcatg
     9361 atccggcgtc ttactaattg aggtaactgt gaacgtcgcg attgagctgg tgtcgtggtg
     9421 gggcggtctg ccggccgaca tgcgccctgt atctctctgc atcctccatc gatgtcagta
     9481 ttcttccaaa ccgcagccac accataccag tataatatca tctgccatcc gccgccacgc
     9541 taacgtattg ctctggtatg tctttacaga cggttctggg ccgctggtgg tcttcagcca
     9601 acgggacgct gaaagggcac cagctcctcg taattgcccc cgcgccaccg gcacctgagt
     9661 gggtggagaa ggtcaagaag aagtacccgg ccctcgagat tatacactac aacaagaacc
     9721 cctgggaggc aggccagaca gtgccgcgtg atattgattg gtcggatgtc acgattgtcc
     9781 tgactggacc tctggttcct cgccctgagc aggcgccaaa actacaggtt gtgcaagtct
     9841 cgagtgcagg agtgaactac ctcctagaca accctctctt caaagatacc gatgtgaatt
     9901 tctgcacagc aaacggtgtg cacgggtaag taccgcagtc ctcattcggt tgactcgagc
     9961 caggctgtca ttgatgctga tacatattgc aggccacaga tagcggaatg ggtaattact
    10021 acgtatttgg caagccaaca tcacagtaag ttgattcggg acacataatg gcgttagctc
    10081 acgtgggcat agttcccgac tatttagagc ttcaaaatcg cggtacctgg aaacgacttg
    10141 atgccaacgt tcaagacggc gtcggcgcgc gagtgtaagc cgcaccaatc cgtgaggctt
    10201 ctcgatacca gactgacctg tgctcttagg ggtatccttg gatacggtag cattggaagg
    10261 caagttgcca gagttgccaa agctctcggc atggatgtga ttgcttacac taacggccgc
    10321 cgacccacac ctgagtcacg caaagacgag ggatacatcg ttcctggaac tggtgatccg
    10381 gacggcattt tcccatccag atggctatct ggagcagatg atcagtttga agaatttctg
    10441 agctctgact tggatttact ggttgttgca gtgcctttga caccaagtac caccggtctc
    10501 atctctggac ctcagttcaa gctcctctcc aagaaaaaga cctttctctc gaacattgct
    10561 cggggcccta tcgtcgacac cgatgcattg attgatgctt tggacaacag gatgatccgc
    10621 ggggctgcgt tggatgtgac tgaccctgaa cccctgccgg acggccatcc cttgtggtcc
    10681 aagcccaacg caatcatcac acctcacatc agtgggaact ccagtgcgta catggatcga
    10741 gtgtacgata ttctagagtt gaacctccag aagcttagtg agggaaaggg ggagttggtg
    10801 aataaagtta acaagaagac tggatattag atgtctttca ttgggaaagt tggttgcagg
    10861 cgccaggttg tagaatgcgg tgcaaaggct gtttgcccgg atcagtgttt ctaagctgtg
    10921 tcttttttcc tttttcagat gattagagtt ctaagcatga aatacaagtt tagtcatgtg
    10981 tttgttggca tgagatattg aatcgcgagc agacgattta gtgcgtaaca ggatggcggc
    11041 caggagttct tctatttctg gcagatattg gtttcatagt gacaccccca actgccaaga
    11101 accctgacgt ttctatgtaa agcccaactt ctattgctgc agaagactcc tttctaaatg
    11161 gcttctccca caatatgctt caaatgttca tcatagcctg atcggactag ctcagcccct
    11221 tccatatctc ctctctgtat atagaaattt tccaaggccg tgaatgaatg accaatacgg
    11281 atacgacctg cttcgcttgt tccaaatagc ttttgggcgg tctcaagtgc ttttttgtaa
    11341 tgaaattccg aagccccata gttgccagtc tcatatagaa gttccgcctt agtttctagc
    11401 aggttaactt tctgaagggt cacctcgccg cgggcatcta tcaactcctc agcctcagcc
    11461 agagctgctt cagctcgacc atactcctgg gtgtcgagac atgtgagcgt tgtgaatatg
    11521 agagtcggga ttagtcgcgc ttcggccatt ttggcattaa ggcccgatct tatttggtgg
    11581 cggagcgatt cgatcgtgct atcgtatctc gaaagtgccg cctcgttgga tatgacatta
    11641 agatctccga ggagcttggt cacgtcaatg ctatataaag gtaggaacgt gttcccctct
    11701 ggcatctcgc gaaggaaaag ctcaaattgg gcgtccatta aaggaatcgc tagttgccga
    11761 agttcattcg gatccaaccg cagtaagttg gcccagagta aagtcaaagg gtgggagcgc
    11821 ccgaagtaaa ttgaacataa ccccatggct agccttagga aagacatcgc taactcattg
    11881 ccggctctca aaagctgcag gacggcggta tacgtcgcat atatcaagtg aggctcttgt
    11941 ttccgtacga catctttgta ttcatcgcaa gctttgttca aaacttggaa gttcgaggcc
    12001 acttcttgcc gcttgtagat cctataggct gcgagatacg tcttgcttgc ccaattggcc
    12061 gtatcggttc tcttgtcatc gtgcaatgtc aagccccaga gcttcagctg ttcctttgat
    12121 agagctatga cggcacgcag ggagttgtct gcgaggcgaa acacgtctgg agggtcgatt
    12181 ttcatgggaa gttgggtgtt gtttcccttg ctctctgtcg ccattacacg tgacgactgc
    12241 ctgtgcaatc tcgtacgccg tgctttcagc cgtttagacc cgagctcgcg cccatggaca
    12301 actgggagat cagcgtcttt gcgagtaacg gcctcggcca cgaaacgctt ggattcttct
    12361 ttcgacaagt atttgcgaaa tccccactgc tgaaaacgaa acttatacat cctcactctg
    12421 gaaccacgtc agtaacaact ttcagtggtt ctcatcagtc tattgtgctt acgaagcctt
    12481 gaacccatgg tttgtgagca tgatctccat gacctcgttt agcggtctgt cctcctccag
    12541 gtacaagaag gcgattctgt ctttgtactc ctgccattct acagttgaag gcccgctgcg
    12601 tgccgtgcga aacggcagcg gctgatcgag ctgcacgacc tcagcgttat taagatccat
    12661 agcagtcggt ctaacgcgtc cggcgttctg gtgtgacttc gattgacgat gggcggtgcg
    12721 gtcatttttc attatttcgc cccaggagct aaggctgcaa tgggcgaatc atataagtta
    12781 gggacgtgcc ggcgcggtag cacactgggg tctgccacgc taagcatgga ttctatcacg
    12841 atcctccatt ccccctgtcg accggtgata gcgcatgtgc tgcgctgcag cacagccgca
    12901 gcgcaggaat atgatccgtg agaaattagc actctgcgtg gcggcacgta aacgagtagg
    12961 gatatcgaaa ttgaaacgag ccactcactt gagcggctag tttgtgaatc caacacggaa
    13021 aattatctct gcggccccgc cataccattg cctattaccg tggactatgg tacaagctgg
    13081 atgcccggct attgcggttc tgtggctttc tgcattggct aacgtaagtt ggctaagtta
    13141 agaacacctg atcttgggaa ttgtcggcct gacatgatgc gatactgcag cacgcgaatg
    13201 cataaacact cattcctgct cgagctgtta tgaaaaacag ctgacgagct tgctgtgtac
    13261 agtgatgcct cggaactacg tcgttctgct caatcgtgta atggttgtac gacctccaga
    13321 ctaacacctc tcgatggtta ttcttacatt cgatcagtga tagtacaacc ttgaatgcaa
    13381 gacaccttat caccacagag tcaagtaggg aggccattga tgcgccacgg agtggctgat
    13441 gtcactgtgg ctggtatcat gttgccttat cacgtaggac gggcctataa gccctccaac
    13501 ctcagcccaa tcaacgggct ggaggattct gcatcttacc tttcacatat caatacgcct
    13561 caggttgtaa cggccacccc aattctaaat ctgggaaacg ccagtgaaac atgtatggta
    13621 ccatgattta cctggttcgt ccaagggtct gtcagctact acaatcgtgg acctgaggta
    13681 tgacgggcga gtgtcctacc cttagccgcc tttttttgac ttataagctg ttgtagttgt
    13741 atatctagct attgggggtg cagatgattc aatgaacagg agaatgaaaa aaaagttata
    13801 tctgcagcaa tatttgcaac ctgcgccctc ttcttctata aacctatctt cttcagatta
    13861 tttttcgcct tttaataaga ttacgtagca tggaccaaga aaatgcataa gagacacatt
    13921 agttaaacaa tgacttagct tagctggagt tcatcttcgg ttgttccacg gtgtcgagta
    13981 actcagctac tgggaattat cttgtcataa cacaggaggt tgcccatgtc actttcggct
    14041 gttacgtaga ctacctataa ttaccacgca ttatctagaa ctttagcgca acaactgcat
    14101 tgtagtatca gatatgaagt tcattagatt attctagcta aagaagagta tgagtgatgc
    14161 taaatctgcc tctaagtttc cttcaatggg ccgtgatatc cgtccaccgt aaagcatttc
    14221 caatttctcg tagtttatga atcgatgcga gctcagtata cttcgatata gataccgcaa
    14281 tctgaatagt tgcgggaaat atcattcttg aagtagttgg ccttgtcaaa cagctctagt
    14341 tggattacag agcgtactcc caggctgccc caacatccgc gctagctacc aagaagttgg
    14401 ggaacacccc ctggttggtc gctccccgtt gaagcccctg aatggtcttc ctatcgcatg
    14461 gctcgagacc gccacgtcgt gataagtttt ggtcagtctt ctcaagtaaa tggtctttga
    14521 tccaacccat ccacttttgt tgtgatcctt ggacgagagg gaaatgactt aaccctttgt
    14581 atacgttgaa ctccaggcta tcattggtgc tgatcgcttt gcatgtttca tctatcactt
    14641 cactgaggct gtccggctga actaagggat ccagttctcc taccaatgcc agcaaaggtc
    14701 ctttgatttt tttgccacct gtaagtgtgc gcttgttgaa ctgttggacg tatcggttct
    14761 gcgtccagtt cgcgtgtgct atgttagatg gcaggagacc gatgccggca gcagtcttga
    14821 ctgggaggca gccatcaact tccgtaatgg cattccatct cgacatccca tcctgggtca
    14881 gacctgccat gccgtattgt gggtacaccg tcgtgataga atgcatcaac agattctgga
    14941 tgccaagaat ggcagatgcc catgggaggc tcaaattctg tgaagcccgg tctatagact
    15001 ccaacactcg tagtggtggt gctatcgcga ccgttccttt gtaacctggt agagtgagtt
    15061 cgtcatttgc catgcgctct gcgaagctcc acgctgccaa ggccccctgt gagtggccca
    15121 tggctacgaa aggaccatcc tgtgaaatca tcgacgggaa cgcaactctc gctgccgtaa
    15181 tcgcattcgc taaatcggaa gctagtgaag gcccactggc ccagggatgt ggaattcggg
    15241 tgccattggc aagttgcttg actcccagac cgaggtagtc gggagcaacg acggcgatgc
    15301 cttgtgacgc caaagcaaat ggcacttgaa agtgatactg cagggcgcgg taattggagg
    15361 gtgcgcacgg tccaaaggta cccgctgtcc catgacccca ggctacaaat ggatagtgaa
    15421 gctctgtctc aagctgagca gtactgcttg tttcaaaacc ggcctggctg gactgcgacg
    15481 taagtggcgc aaaaggccag aggatgtacg ctgaagcggg aagtattgtg ccactgagat
    15541 cagtggtagt gtagatgaat cgggaaacgg taaggctggc ggggacggtg taatttgtca
    15601 aattcgttgc aatttctaat ttcaaaagag accctggttt cagtgaggtg gagtaattcg
    15661 agggcacaga gtagaaagaa tcatcttcag aagcacgttg gctctgttcc caagccgagg
    15721 ctcgtgcgat aagttgttgg catgccggat cacaagcttg cgctgccact gcttggagca
    15781 tcataacaat agagaaacca cccaagaatg aaagtttcaa catgatgaag aggttggatg
    15841 caaaggaata agatgtggct ggtgagtgag aaagctcagc gaaattcgaa ttgtaggaaa
    15901 agataaactc tacgaaggcc tgctgtttat ataagggcat tttagcagag tattaccagc
    15961 taaagtgaat gagtatcctt tgttagcgaa tgtcagaaat gttttctcat ttcccccttt
    16021 ggaaaagaag agtagtggtc agcattcttt agcctaattc ggtcatgccc gctcgtgtga
    16081 aaggttcggc cgctttcgct tacgttggct atggacgctt cgccacattt gcttacactt
    16141 tgaagttcga ttttcaccgg ttcattttca aaataagtct cggattattc tcaaaagaaa
    16201 aataatacta ggtagtttgt acgaaagctc tactttaact aacagagagt tatgcgaatg
    16261 agtgattcca ttgtaactgc atttccaggg tcagcaatca tcgttgtgct aattacctcc
    16321 acttgtaaga cggctctgac atcatgatgt tgtctcatag gcactttttg tggctctgga
    16381 cctgtccctg agcacgccaa gcatcaagaa cggttcttag agaagcggtg aagtaactga
    16441 tggattatga aactaaagtt gccgccctcg ccgaggcggt gatgtgcgtt cggaatctcc
    16501 gaacagttgg gctgtggcag cattgtgtgg cagcattgtg tcaagcagct gacgggcatt
    16561 gggcttatgg acagaacagc tagtgcttac gcgattgtga cttgacggaa ctgtaagttc
    16621 ccgaaacagc gattgtgtaa ggacaagaag aatataggac tagattgaat cgcctattta
    16681 gctaatgtgc ttgttcagac ttttagaccc tcgaccccag ccctgttcaa ggacacttcc
    16741 cacaaagctc aacttcccgc ttgccaaact attttccgtg acaaagacaa tttgtttctg
    16801 gctttagtag aagggttaat taagctgtaa atactaaact ttcattcaca tacactacgt
    16861 caagtcatag caagatctta cgtagctaat agttataggc atggtgtttg caaactttat
    16921 aagacaggct attcggtgat caagaagaag gatagaagga attaggagca tgttcctgac
    16981 atgaaatttt gagaccccgt aatacaactc gctggcattc gcatagtcac ggttccagtt
    17041 cgtgtcagcc cctcgaccta gggagaaaat attaagtgat caagatgatt tgattctaag
    17101 caacctaggg atacgaaacc ttgccgtctt cttgaacggt caagtccaca tactctccaa
    17161 acctttggag aggtagccag atgcatcggc gttgcgaacc gtgttgaata ctcactgcgt
    17221 tcggccgacc gatcggtgcc aagccccatc gaaatttaga cttcattctg tgcatcccca
    17281 cggattctcg ctgccatctt gtttgtatct cggggatatt ctcagcgaag tggcccatac
    17341 atacaagctt tcgtgcattg ggtggagcgt ctgatgactc cagacaccga tagcactgag
    17401 ccccaatttg cggagacacg aagctgaccc aggccaacca catgagatgg agatgacaaa
    17461 gtgcgcctct ggccatttgg cgacacaccc ttgcctaaca tgatctcacg gatcttgtgc
    17521 agcaaccatg ctgagcgcct tcagaattaa tcaacgaaag gtgtggaaac tggaacattt
    17581 cgcggccact acgccccgcc atccagcttg ctccccacca gcgccccagc atcgtgtatt
    17641 actgggacta tttagatgtg cacagaacta gaattttcag atacctagct ggggttgtca
    17701 aatttagcta actatttcac tgtaaatact tgaataatgg ttttgatata cggatgatat
    17761 atagtaagct gttgatcata atggatggca ttaataagag tgactataat gagttttacg
    17821 actggactaa ttcctctcgc ttgatttccc acaccttgtc cagccaatgg aatgttcgct
    17881 gcgcggagta agcgaaagcc ccgaccttag cttgcagccc tccaagcgat atctcgcttg
    17941 ctacccactt ctccttctca acttcgggct taagactctg caacgagtca tagagtttgt
    18001 ccgttgtagt cgtggggtca tagtaccaac tggcggccgc accagtcacc agagttggac
    18061 acttaacatc ggcgaggtat tcggtgccat ctgccttctg cagcgtaaat ggtagacagg
    18121 cgcgcatgat agcggcttcg gaggtttcgc cggtgaccca gcgcatgtgg ttgaattccc
    18181 atcgcgcctg aaatgagaga ctctgcaaga ctcgcaggaa gccatcaaac aaccagtcgg
    18241 gaatcctgcc gctcatgaag ccgttaaaca acggagctgg catgcgcccg cctgcataca
    18301 tccccagatc ataaaaactg tccacgcaga tggccgcacc aatgcgagga tcggcagcac
    18361 cgcgcagagc gaagtagccg cccatagatg ctcccacgat cgccacgtgg tccaagtcca
    18421 ggtcgagctc agggtgtgct gcggcaaagg cgtgtaggtg gtccagtacc ctacccgtta
    18481 ctgcttccca gtctggccgc ataatgagct tgtcacggcg gaggacgatg ccttgacctg
    18541 gcccttcgaa agtgagcacc gcgtagccca cctcagggcc ataagcgccg ttgataaagt
    18601 agatttcctc ctgcgtcgag tcgccaccgc ccgagttgat caagactggc accttctgcc
    18661 cggggagccg cttggaggct tctggcatgt aaagatagcc tggcagttgg gcccccttct
    18721 cataagggat gtcgaggaag aaagtggccc cgtcgcggta tttaataccc ttgcggaagt
    18781 tggctatggc gcgctcaata gtcggcagga cacgaggatc atgaccgatt ggcccatcat
    18841 tcagcatgaa ctgagcggcg cggaggtagt ttgacgaccg caggtaacca cgccgagcgc
    18901 cggcccggtc gcccgcttct tcgcactctc gaccaatccg ctcagccacg ttgccaatat
    18961 ctaagaaggc actataccaa ctttctgggt caccatcgcg gatcctgccc gctgcctcga
    19021 gagcttcgcc tatctcggcc ccctcatggg gggccatagc gagcaggcga aggtactcaa
    19081 agttgaaaaa atcgcccttg aaaaatttat gcattttgtg aagatgtggg cagagtgctc
    19141 tgcccagatc tggtcgaaca ggtcgaaagc ttacatattt gttcaaatgt tgacattgag
    19201 ggcgccacct ccatgagtag cgtattgggc tcttcctgct ctccgattag agctaaagga
    19261 ttccagggac caggcgggac ttttcggtgt aagacgccga tattactgca gggggctatt
    19321 ccttcgttcg gcatctgcct ctaaagatta atgcggctcc accgccgaat ctacggcctg
    19381 ttggcggcac agtcagtctt ggcgatggat aagcgtagta ccgctatact tctttcacaa
    19441 aagccttagg tagtagagtg gctagctgag aactgtggat aaagctgact gccgaagact
    19501 ggcttctgca tgcaggttgc cgatttatct tcggtgtcac ttagaaagga ttcgaaaaat
    19561 gccagactcg gcaatggata gttgcactgt cgctatacac ctttcgcaat agtcttagat
    19621 tgttatgagg ctggctgtgc gttgtggata atgctgactg tcgacgacgg tctcgagcgc
    19681 cttcgcgatg caagacgccg atttgtgttc ggtcttgctc ggaaaggatt cgacggagtc
    19741 agaaataagg gtatgccgag tatgcggaac ctggatgggc cactgggacg cgcagagaag
    19801 tgagaattat accttgttta ttgcgcaatg gctaggactt gaaagagctc cccgtaggaa
    19861 agttattgag atagaaagag accatacagc ttactgtaaa atgccctttc aataattctt
    19921 tgaaagctgc caaactggtg cacatctttt tgcattttgc taccctcgtc aacatctaga
    19981 gggctagaat cacagacaag atgggttata cacattctcc caaagagccc attgccatca
    20041 ttggtagtgg ttgtcgattt cctggaaatg ctagctcatc caaagaacta tggaaacttc
    20101 tctgtgagcc aagagatctt accaaggaga ttcccgagtc gcggttcaat gcgaatggct
    20161 tctaccatcc cgatggcgag caccacggtg ccagcaatgt caccaaagcc tacttcctcg
    20221 aagacgatcc acgcctgttc gattcgaaat tcttcagcat tgcgcccaga gaggcggaag
    20281 ctatagatcc ccaacagcga atgctgctcg aaacagtata cgaggcaatg gactcggctg
    20341 gccttagctt atcacctatg cgtggcagtg atacggcctg ctacgttggt gtcatgacag
    20401 gagactatgc cgaagtggtg acgcgggacc ctgagaactt ttcacaatat atggccacgg
    20461 gaacgtctcg tgccctcatc tcaaaccggg tgtcgtacgt gtttgactgg aggggcccat
    20521 ccatgacgat tgacacggct tgttcatcca gtcttgttgc cgtacatctg gccgtgcaga
    20581 gcttacgtag cggtgagagc accgtagcct gcgcagctgg atcaaacctt attctcaacc
    20641 ccgatagttt cattggcgaa accagcttgc acatgatctc tccagaaggg aaatctaaga
    20701 tgtgggacgc ctctgcaaac gggtacgccc gtggagaagg agtggctgca gtcttcctca
    20761 agaccctgtc caaagctctt gaggatggtg atagaattga tgctattatc agagagtctg
    20821 gggtgaatca agatggtcgc actcagggaa ttactctacc gaatcctgaa gctcaagccg
    20881 cgttgatccg ctcgacttat cgcaacgccg gtctggactt ggacaatgaa tcagaccgat
    20941 gccagtattt cgaagcccat ggtgagttta gtcgatttat gcttgactat tggtcatgcg
    21001 tatgtatcta acaatctttg atttccagga actggaaccc aagcgggaga ccctagagaa
    21061 gcgtcggccg tcagtcaagc attctttcca gacagcttaa acggggatgt acaacatcaa
    21121 aagctatatg ttggctccat aaagacggtc ataggccata ctgaaggctg tgctggtgtt
    21181 gcaggattgc ttaaggtggc cttgtctttg aaaaataaga ctattccacc caaccaacat
    21241 tttcacaacc taaaccccag cgtggcaccc tcttacaaga acctgtgcat ccctaccgtc
    21301 ccaactcctt tcccatcatc tgaacctggc caagttctgc gtgccagtgt gaatagcttc
    21361 gggtttggtg gcaccaactc tcacgctata ttggaaagct atgttccaga ggtccatgat
    21421 gttggaccct ggggccgcaa gacagcagct cctactccga caactcttga caaagacttc
    21481 acaccccttc cacttctatt atccgcaaac tctggttccg ctttggagtc catggtggaa
    21541 agatacgcgc agcatttgac tgccaacaac agtccgctgc atgaactagc ttctaccctc
    21601 cactcccgtc gatctgtact accgttcaag gtgtcgattg ctggtggcac tcgcgacgca
    21661 atacttggcg agatggacgc ggcgcttgca gaggcacgca acaagaaagg cgattttggt
    21721 aagagaccta cacagtcatc attctctggc gcgccgagaa tgttgggaat ctttacggga
    21781 caaggtgccc agtggccgat gatgggtgcc agtctgatgc gcaaatcaac cttgttccga
    21841 aagacaatcg ccgccctaga cgaagcactg cggacattgc cagatggacc tgattggggc
    21901 cttgcagagg aattgatggc accaccgtcc aagtcccgcg tgcgcgaagc agccatctcc
    21961 cagcctgcct gcacggcgct gcaagttgcc ctagtagatg tgctgaccgc ggcgggcgtc
    22021 tcattccaca ccgttgtcgg ccattcgtca ggagaaatcg cggcagcata cgcagcgggt
    22081 ttcatctcag gcgttgacgc cgttcggatt gcgtattatc gtggcctgca tgcgaagctt
    22141 gcagctggtc gcgaagggca aaaggggtca atgatggcag tcggctgggg cattgaccag
    22201 gccgcaagtt tctgtcgctc tgaaccccaa ctgagagacc ggctttccgt tgctgccagc
    22261 aattcgccgg ggagtgttac gctttctggt gatatggatg ctgtgaagat tgctaaggag
    22321 ctcttggacc gggacggtgt tttcaaccga gtcctgcaag tcgatacggc ataccattct
    22381 caccatatgc tcccctgctc agaagcatat ctagaatctc tgcggcaatg tcgagtccaa
    22441 gttcgcaagc ccaggtcaga ctgctcttgg ttttcgagcg tccatgccgg caggaagatg
    22501 acatgggagc agatggccac agagattgcc gggccatatt ggaaatataa catggcacag
    22561 actgttctat tctctcaggc tttggaggcc gctgtaaccg cgaacgatgg cccgttcgca
    22621 tttggtctgg aggtaggccc tcacccagcg ctaaagggtc ccgcgttgca gactatcaag
    22681 gccaagcttg gtgatagtat tccttacgaa ggcgcactgg accggaagcg cgatgatgtt
    22741 gctgcatttg caagctcact gggctcactc tggatgagct ttggtccggg ctttgttgac
    22801 ttcgctgggt actcttccgc ttttgaggaa gacgaagggc gccgcaagaa tatctctcct
    22861 gtttgggacc tgcctatcta tccatgggag caccgcttcc tgtggaggga gtcccgcatt
    22921 aacaagcaac tcatgtcgcg gcgcgaacct ccacacgaac tccttggtgc gcggacgaca
    22981 gacgacagcg agcacgaacc gaggtggcga aacattttga aggtagaaga gctgccctgg
    23041 ttatctgacc accgaataca gggacaaacc attgtacctg gagctgccta ttgtgccatg
    23101 gctcttgagg ccgcgtccgc tttgggtcgc agtcgtggtg agaatgtgta tcaggttgaa
    23161 ctcagagacc tagagatcgt caaagcaatc tcactagacg aaggttcaga gggtacagag
    23221 actctgttct ccctcaagac gctggagact ggctctggcg ggctgatcac tgccgacttt
    23281 tccctaagcg ccgcttctct tgaggatgga atcatgagac gtgtttgtac aggaaacgtg
    23341 cttatataca ccggagatgg cggactttac agcggctccg cgtcatggat cgaagaaaag
    23401 cactcacatc tactgcctat gaacattgac cgtttctact cggctctggg agatctagga
    23461 ttgggctata ctggagcatt ccgtggtctc tcttccttag agcgatcgat ggacaaggcc
    23521 tccggcgtta tctccgttca cgatgaagcc aggtcggttc ccgtgcaccc cacgtggctt
    23581 gacgtcagtt ttcagaccgt ttttgctgcc tttgccgcta cgaatgacga ttcattgtgg
    23641 accgccttcc ttccaaccaa gataggctct atgaagctat tttacccctc ggcggacatt
    23701 acaggccatg acacagggct tggacatgct accaacgaga tcgcggttga ctcttatatg
    23761 tcgtgcttcg aaccagcttt gcctggggca atgcccaaga ttacggctga tctgaacatc
    23821 ttcgacagtg caactagtca gtgccgaatc gagattcagg atctgactat gagtgccttc
    23881 cttcctgtca catccaaaga tgatcgtcac gtttatcagc gtactgaatg ggttcaagat
    23941 attctatcag gtgtccctgc caccggcgaa tatcgcgata accgtctgga gaatgaagag
    24001 cttgctacat gcgaggaggt ggcctaccag taccttgacg ctctacggtc gtctaaacac
    24061 gtcaatgcga ttgctgagca gcatgctatg cttgctcaaa tcgtagacaa gctgcccctt
    24121 atgcctacca aaccaaacga cggaccacac atttccacta cccactcagt tgatttacag
    24181 ctccttcgag caataggaga aaagctgctg gcgagtggaa acccgaggaa taggctattg
    24241 cgtcgatcca aagagtccgc cagtctttct attgattcct tgtacgcaca gtggcagtcc
    24301 agaaggctcg gtgttgctca aacagagagg gatatcatat caactacaaa gcaaatagct
    24361 catcggtttc ctcgaatgaa gatcctccag atcggagcct cggcactaca gtttatcgac
    24421 cgattaaccg cggaactcgg tacacaattc gctgctctga ccgtcgcaga taggtccgcc
    24481 gaagctattc agctggtgaa ggatcaatcg atctttcatg atgtccgagt tcagttcagt
    24541 gtgctgaatg aaccaattac ggatgtcttt gctcctggtt ctttcgattt ggtggttatt
    24601 gaagaccctt tggcagctgc tgagagcatc caggatgcaa ggcaactgct ccgcctgggt
    24661 gggttcttga ttatggcagc gcccacagga aacactctcc atttggccat gatacaagct
    24721 ggatgggaat cttctaatca cggtcttgcc acgaggatgt cgcccgttaa gatacatagg
    24781 aagctcaggc agggtggctt ctccggtgca ctctccattt tgttcgatag cgcccagcct
    24841 gagaaccact caatctctgt ggtcgtggcg caagctactg atgcttcatt tgacctcttg
    24901 cgtcatcctt tgtctgcttc ctcgcaatcg gctggcatct tccagggcaa gatcattatc
    24961 ctaggtggag gatccttcaa gaccttgcac cttgctgaga cagtgcagtc gaagcttgca
    25021 agtgtctgga agggagacat tgacattatc gagtctctcg acgatatcga tgtttattcc
    25081 cttgagagta tccacgctgt tctcagcttg acagaacttg accacccggt gttcgaacaa
    25141 cttgacagcg gctcatttgc tagactccag caggtgctgc gccacataaa gacaatactc
    25201 tgggtgacca aaacgacttc gtctttgggg ccgtaccaaa gcgcaatgat gggacttgcc
    25261 agaacagtga tcgcagagga tacggatctg atcctccaaa cagtggacgt tgacactata
    25321 gatggatgtg agagcatcgt cgcagagagt ctgctacgtt tgattgcgtc gatccgcctc
    25381 cagagtcaaa actcggcgtt ttcgccacta tggaccgacg aactcgagct ggcagtccgc
    25441 ggcgggaagt tcttgattcc tcgcgtagtc atggataaag cccgcaatga taacattaac
    25501 tccgtccgaa gagtaattga tgccgacttg tcatcttcta caaccgccat cacgttggtc
    25561 aagccagagg atggtcaata tgttgcctgc caagataggt ccgctagtgc gactactgcc
    25621 atagccttga cggattctat tacagtccaa gtggcgtact gctctgagca acctgtctta
    25681 tcggggcaca aaggtacctg ctactttctc tgcgccggtc gtacgccaga gggtacccac
    25741 gtgcttgcac tcacacagtc aatcacatcg cgcataatgg tccccaagga attagcagtg
    25801 attgtagagg tgaaaagtcc ggaaggtcgt gaaaacgact tggctcggct tgtgggagaa
    25861 gctgcctgct atctccaggc caaagtgttg tccaacatca ttcccgaagg gaacggcacg
    25921 cttatctatg agcctgatga aatgctcatc agctatctcg acaaatgcct acaggagaaa
    25981 ggagacaatt caacttggtt catcaggttt ttgcctgcaa cctcctcccc tgccttgttg
    26041 ggccggcatg gccgcactat tgctgtgcgc tctggcgttt ctcgacgtga aatcactgcc
    26101 cttctcccgg cggatatcag ctttgtgact cactttggag aaaatagaac gaacgaaaat
    26161 ggaaaccttt ctattttgaa aagttgtatt cccaagaaga gcattatgct gcctatctcc
    26221 aagctgcagt ctgtgctctt tcacaagaat gccactaccg tgtcagcacg aacctcggcg
    26281 atgcgctcta tcgaagaatt tctgaacaca gacacggtat ctcgtcttac gaatacaaag
    26341 cctttgactg tcattcgagc tgcagatcta cttggttcag ctcaatcctc ggtcaagact
    26401 cgaactgttg ttgactggac tggggaccag actttcaaaa tccagcgtac accgcttgac
    26461 ccttcgacgc tctttgattc cgcgaagact tatctgttag tcggcctcac gggccagatg
    26521 ggtcagtcta tctgccggtg gatggtgcaa aatggcgccc gcaatatcgt ggtcacaagc
    26581 aggtatgttg gatatctgta taggttgcat ttgaaatcac agccagactg attatttcgc
    26641 aggaatccat cacaaaactg tacctgggct tcagagttga tgtctcttgg ggcccgaatc
    26701 tccatcaaag ctgctgatgt cacaaaatat gatgacgtta tgcgacttcg tgaagatatt
    26761 gccaaggata tgccaccgat tgcgggagtc atgaacggcg ccatgctgtt agctgacggc
    26821 ctctttgctg acatgagttt tgataacatg aacaaggtgc tgcaacccaa agtgggcggt
    26881 tctcgtaatc tcgatgccgt gttctctggc cccgagctcg atttcttcat tatgctttca
    26941 tcggtcaacg ccgctaccgg catgatcggc caggcaaact atgcagctgc aaatatggta
    27001 agtgttgact atagcgccta ttgaaataac tgttataata actcccagct tagttcatgg
    27061 ttggactggc ggccgatcga cgagctcgcg gcctggccgc ttcggttatc gatatcggca
    27121 tggtaatcgg tattggtgtc atccagcgta ccgaaggtga tgccggcact ggtgttatcg
    27181 agacgaactt acgtaaacag aatctggcac ccatttcaga acgcgacctg catcatattc
    27241 tctctgaggc tattgtagca ggcacacggg acagtgatgt ggagatcata actggtctac
    27301 aatattacgt gtctacatct cccaatcgtc cattgtggta caaaaacccg cggttctccc
    27361 atctagtgat cgagggggtc gcgggtcagg ccaacgacgg atctgcgcag gacgaaaagg
    27421 cacaaagtgt cgtaaatgcg gagaatgctg aagaggcgtg ccaaatgctt gaagcagtct
    27481 tgatagccta tctggcatcc gagcttaagg tgagatattc tgatgaatgc ggggcacctg
    27541 aagcatagca actgacgcta cattaactac cagatacctg ccgaggatat tagcgttgat
    27601 agcccaataa ttgacctggg aatcgactcc cttgtggcag catcggcgcg gagctggctt
    27661 ctgtccgagc accaagtaga tgtgcccgtc ttgaagatcc tgggtggatc atctaccaaa
    27721 caatgtaagt ttaggcttgt aagcagtgat tgatttcgac taatctcttc atcagtatct
    27781 caggaagcag tatcaaagat gacttttgta tcgaaagcgg gaaagtccac cagccaaact
    27841 gagccagcgg ctgccgtcaa atctcaggaa caaccaatgg caccccctgt taaagccaca
    27901 gaacatcaac gccaagtttc tttgcacgat gaagctcgaa acgatagttc gtcgtcttct
    27961 atatcctcca caatgtccac cccagttggg acaagcaagg ggacgtcact cagcccttcg
    28021 gtcgtccagc atgctctgaa gaacactgag acctcacatc tcgtgaagca gcaatcatta
    28081 tctctcggac agtcaaggct atatttctcc tccctgtatt tggacgacat cgcgccgttc
    28141 aactgcacaa catcctatcg cctgtccggc aacctcgatg ttaaaaggtt ggccgaagca
    28201 atacaatcga ttattgtacg acacgagatc ttccggactg ccttctacac agacgagttg
    28261 agtgggaaag ctatgcaagc agtgcttgat gtttccagaa tgaaactgaa agttcagaat
    28321 tcaaccgatg agatgaccga tatccagtcc gagtttcagc gcattcacca ttacagcttt
    28381 gatttggaag ctggagagac tttcattgcc actttactgt cgcactcacc ggtgtcgcac
    28441 actttgatct ttggatacca tcatatcatt attgatggcg tcagctggca gctttttttg
    28501 caagaccttg ggagatacta cagggagcct tcgctgcagc tacctgcacc agcacagaca
    28561 tgcgacttcg ttgagaagca gcgccaagat attaagacag gagcttatag cgacagattg
    28621 gacttctgga agaaaatgta cccggaaccc cctgcaccac tccctctatt ccccttcgcc
    28681 aaagtcggag ctagacgagc tatggaccgt tactcgatgc gtgataccat ggtgtcagtc
    28741 gatgccgcac tcatcgagag catcaagaaa gcgagtgtag cgtcgcgcac gacgcctttc
    28801 catttctggc tcgccggata ccaagtcctg cttcagaggc tgctcgacat caacgatcta
    28861 tccataggta ttgtcgacgc aaaccggtct gacccgacct tcagcgagac cattgggttc
    28921 cttctcgaga tcatgccatt gcgcttccaa gtgtccaaaa cccaacgctt tgttgatatt
    28981 ctaagaaaca cccgttctaa gacttattcg gcgttgtccc agtccggcgt ccccatcgag
    29041 gagatcgcac gtgcctgtgg cgttgcagcc gacaagaccc agacaccttt cttccaggtc
    29101 attttcaact accgcatggg cgcgaccaag actcctgata tgggcgatac tagcatgagc
    29161 ttcctggact actcagacgc caaggttcct tttgatatcg ccgtctctgt agacgagaag
    29221 gaagacggca gcggcttcct cacattttca gcccaagact acctctacga ccaggaggca
    29281 atcgatttgc tgatcacaac ctataaactg ctgttgacag agctagcagc ggacgtttct
    29341 agggtggtag gtgatgttcc tttgtacgac aactcttcgg tccagaaagc gatcgacttg
    29401 gggacgggtc ctaagactgg gccgggagta ctggagcccc agctagacac cttgtcaaga
    29461 aggttcagtg cctgggtcac caaagatccg gacgcgacag cagtcaaaga cctgtcggga
    29521 ttatcacgga catacctgca aactagtcag cgcgccgatg caatcgcttt gacactacat
    29581 accactcgtg ccgggaaggg atctcgtatc gctgtgcttc tcgagcccac ggttgatacg
    29641 atagcagtga ttttggctat ccatcgtacc ggtgcggttt atgttccatt ggatatctat
    29701 gctaatgaac agcggctcag tgacatactg gacgagtctg gcgccacaat actcgtccac
    29761 catgcaggca ctgccagccg cgcatcaacg ctggctgtgg gtcgcaaagt gcgactcctc
    29821 gatctggcag cagcaaagga cctaagtgta cagcctttct ctgatgcatc atcctcgacg
    29881 gaggatgcat acatcttgta caccagtgga tccaccggaa aacccaaggg catacctttg
    29941 acacacgcga atgtaagcac tgttatcaca gcgagcaccc agcgactgtc gatcggacgc
    30001 gaggtagtgc tccaacagac aggacaggga ttcgacgcag ctgcgtggga gatctttgtg
    30061 gcgcttgcaa atggagggac catcatcatg agtgacaatc acggcgatcc agccgacttg
    30121 gccgctctca tggctcgcga acgtgttaca gtcacactct tgatcatttc cgaggcacat
    30181 tcactgctac aatacgggca acagtcccta cttgagtgtg atgcctggcg cgtggccatc
    30241 tgcgctggcg agaacttcac acccaatctc gtcgataagc ttgcagctct caacctttca
    30301 ggcttgcgcg tcttcaacgg gtacgggccg acagagacct ccatattttc ggcactgggt
    30361 gatgttccac taaaccggag taacactgac agagtgccca ttggtgcacc gctgcccgac
    30421 tatggcatgt acattgtcga cgccgaaggc aaacccgtac cagttgggtg ggtgggtgag
    30481 gtagtcatat gtggacccgg tgtaggttcc ggatatctca atagagcgga gctcaccagc
    30541 acgaaatgga agccagcccg gtttctagca ggccacgaag ccggcagccg gaagaaatgg
    30601 aaccgtctct acctcacggg tgaccgtggg agaacacttg cggatggttc tattgttatt
    30661 ttggggcgca ttgatggcga cagccaagtt aaactgcgtg gattccgcgt tgagctcgac
    30721 gaggtcgcaa gctgcctcgt cgaatcatct ggtggtttgc ttactgacgc tcgagtcgtt
    30781 gtgagaggcg aggccgcaga acacaaattc ctcgtcgctt tcgtcgtgtt caagcccggg
    30841 ttcgacgcta cagacaaatc tgaatactta cggtctctgc tccagagtct gcctttgccg
    30901 ccgtatatgc gtcccagctt tgcaattcca ctcgacacac tacctttcac tgaaagaggc
    30961 aagctcgact cagccgctct tgcaaagatc acgcttccaa gtgcaccgct cgaaggtgaa
    31021 gaggatgaaa aggatatgac tgacagcgaa gtgttattga aaaatatctg gagagacatc
    31081 gtccaacgag ctgggggcat cccggtggca atcagacggg actctgactt cttctcgatt
    31141 ggcggcaact ctttgctgtt gctgcagctc aaggcggaga tccgacgagt ctttgacgtg
    31201 actgtacaac taccagaact gtttcagaac agcacgctac gagggctcgc tgcacgactt
    31261 gaaggttcgt cggacccgac ggcacaggcc attgactgga aagaggaggc aaacccaggc
    31321 aagcttgcag aaggtcttct tcaaacaaaa tctctggcac gaactactgt accagatgct
    31381 ctcacggttg tgctcacggg agccacaggt ttccttggtg ctgagctatt gcgtcaattg
    31441 atcgccaacc caaccatcag ccacatccac tgcgtggcag tccgcaaccc tcagcgcatt
    31501 gaaacagact cgcccaaggt cacaattcac gcaggtaatc tttcgaaacc gctgctaggt
    31561 ctccctaatg agcagatggc cgccgagatc ttcgggtcgg cacatgctat tgtccataac
    31621 ggcgccgagg tctcgcacat gaagaactac cacagcttgc gtgcacccaa tgtagggtcg
    31681 acaagggagc ttttgcgatt ggcaattcgg taccaggacg agaaatttgg cctggcggca
    31741 ttccacttcg tctccacagg tggtgtagcc acattaacag gccaggactc attgcacgag
    31801 ggaccaatcc cttcgagtgc cttcccacct acagacgggt cgcacggcta cgtgagcagc
    31861 aaatgggcaa gcgaacgact cctcgaaaac gtgacgcagg gagttgcggg tctgcgagtg
    31921 gtcgtgcacc gtccatccaa tatcactggc gagggcgtcc caagccaaga catcgtgcac
    31981 agtgtgctgc gatactcgaa gcttctgcat gccgtgccag atttaggccc agactttgga
    32041 tcatttgatc ttatcggagt gcagacggca gcgctgaaca tcgtgaagga cgttgttgac
    32101 gttgccgtat caaacccctc attgaccagt ggcgagcgga tcacctacag gcaccagtct
    32161 ggagagacag tcgtgccagc ggccaagctc aaggagtatc tcggccactc agaccaaacc
    32221 ccgttcaagg tgttacccaa ccaggaatgg gtgttagctg caaagactgc aggcttagac
    32281 gaacttgttg cgagcttctt gagtgcatca gtggagcaca tgaaaatgcc attgctagaa
    32341 aaggcttagt agatggtatc atcaggggta gacggaggtg caacgtccgg tggttagttc
    32401 tctagaacac ggaaacttgg ggaagagaga aaagttttga aaaagggttg gttggcgtta
    32461 gtatagatta tttgcttctc acggatttca atttcctaca atacttttgt ttttatattt
    32521 atttatatca catagacgta ctgagcattt cgttacaaac tgtggattat attggtgaca
    32581 cttaactgca atgaatccgt gaagcttaat accacgatcc acaccaactt aatgacacta
    32641 cacgctgggt tccaagcttt gagacttata tagcgttggc taaatgtcct tttcctggct
    32701 tgtctcattg aaaattcatg gggtactggc atgcaagtac agttgatatg caatgttgca
    32761 gccgtagacc atcacttcgt aatacgtaca gttacacatg ggcagttcat gaaaggattt
    32821 tgtaagctat actatttgcc agcaaccaga ttggctgcac tttcgacata agagcagtac
    32881 gtgttgttgt gaggtgcaat acgcttatgt ggaaagtata tgaacgctcg gcatacatca
    32941 tctatatttc ctcttcccag ttgacttggc cggaagtgcc tttcttttgt cgcgagtgcc
    33001 ctaactttgt atatgtctta cactatagta cactgtgtca ggctgtcgac ctctagtgct
    33061 gaccatcaca gactaggtac aatttgaccg tgataagatg ctattttcgt gtgagtgcta
    33121 acaataatat tgctctacta tttcatatct catgtcctaa gtgtaaatac gaatcaagtc
    33181 tatcacctag ctcgccctcg ctgcggcgaa gaatctcaac cttttccacg cctatcactg
    33241 ggatgtctac acatatcagt ccacccgcgt tctcaaattt ctctcagccg gcacattcag
    33301 cgccgtttca gcaccagcac gaacggacct ggtgagggaa ttttgcatat tgatgaacat
    33361 caatacaggt atatgtccac tggctagtgc tttgagtcca gaccattaat taggaccaca
    33421 gctgtggcgc tgacgaggca cagccaagcc ggaaggttga caagcaaaga ccttcggaag
    33481 tgcatggaga gccatgtgcg taccacattc tcattcttca cacctgggtc ttgaggggat
    33541 ccaatggctg ccataagaga cttgctgcgc aggccgtagt agaagtgagc gatgctcatg
    33601 acactgccgg caaggtacag gcggcgggcc agctgatttt ccacggcgcc tctgcccaca
    33661 ctgttggcaa gcgcaaggag catggtgcca gggtacgcaa tgaagatggc tgtggtccct
    33721 gtgatccata cgccaggcat gtagtatgga agcagcttgc ccgacaagtg gtcagggtgg
    33781 ttggctagct tggggttcac aaagcctgag atgaagagat cctgcgccca tgagaacatc
    33841 agagaggccg aggagacgga gaggggggcg aggcgcagaa gcgccaggcc gatcgtatgg
    33901 ctatcgatgc cggattgaga aagttgagat gccatcttgt cagcgtcttg tagtgagaga
    33961 tgtaacagtg caacagtcct gttgtagaca gtaacacagg gtcgattcaa gagatacgat
    34021 gttatgacag actgcttcac gatgtaagac tactcaattg acaagcctct tatacctcat
    34081 agttcctttg gatcatgagg actgttacca ctaagctcga acacttgctg tgagaatggt
    34141 acgatgcttt tgatcgcatg gtgatagtat cgccgacgat atggagcgac aggaatgcac
    34201 ttcggggtcg tgcacatctt ggctggccct ggtgtagact ttcgaaggac tcgggatacg
    34261 agtgttacac gtcgtaatcc ggcctccctg acgatcaaga ggcagtgccg gttgctgaca
    34321 catctgacat tgatgacatt cggcccaggt gtggatcctc ttcggcgcag ctgtgggtct
    34381 tcggcataga tgtgggtcag cctccgaggc ggcgctggcg cgacgctgtc agcctgccta
    34441 gcgccaggaa tgatccctga gcatacccct gaagccatga ataggccgac acccacgtgt
    34501 gcaactatgg aactaactcc gtaaccatga tgccgagtgc tgaaatctcc atttggctcc
    34561 tttctccctg gtcagatccg agcttgcaaa aaagtcgcga tggacatgtg atacgaatgc
    34621 tacttgcaaa ttttgatgta gctcgcacct ccaaatcaca agtcaggaga taaattcaca
    34681 ggggattcag ttttgcattg gtctgatgtt gagctgtgac tatacagtca atagtataac
    34741 agtcgaagcc agtagatttg aatatgccag aagccacgcc tcctatcgct cttctctcta
    34801 cagctcttct tcaggtgact ctctgaagcc tcatgagtcg gtgtttggca cccactttgc
    34861 actatcgccc agtcggtcta ccgtaagccc agctcgccca gggtttctca tgcccgcttc
    34921 tacctgtcgc tgatacgaga cgtttcgaag tcgttcgtgt tcggcgggtg tcatctgaag
    34981 ctaaaggggt gcacaccagt cagtgatgtc ctttcgcagc gcaggcatga gcggtgcatc
    35041 acttacatag atctcgatgc caatagcgtg tatggtcagt gccagccatc cggcagaacc
    35101 gaagaagatg cctgccgcgg cagctttctc tgccacgttg ccgccgaggt ctgctcgcac
    35161 catcaccctc agatcagggg gaccgccagc aaagtatggg gcgcagttcg ggtacaatgc
    35221 aagagtgata ttctggcttc ctgagtagat gctcgcaatc tggctgcaca tacgggtcgt
    35281 gtaatacccc ccttgttggc tgatgattgg tgcggctatc tttgtgatga ttcgaagagt
    35341 aatgatggaa gcagcctagt gagtagacag gaacatgagt atcattccgt tatcatagac
    35401 cggttggatg tcgtggaaca ctcacgtaga accaagctct caacatccaa gctctatgct
    35461 gctcgatttg aagccgcttg atatttatgt acgccatagc cgtggcaatg agaaacatga
    35521 tgcccagaag cgtcaaaaag atctgggttt cgggctcccc atcgaaggca tggcggacaa
    35581 gcatgaatgc acctgccgta gataccaagg ataacaaaat gacgaggtat ccattgatac
    35641 ggtgaaagat ccgcagtcga tgtcggataa tgggcacaaa ctggaaacac accaggaaag
    35701 aggcgggcag gatagtagcg aggtgcagga ggatgccaac ctttgtgtga ccctgcagat
    35761 agtagaagca ctcgcccggg ggtgtgtgca gatcgatagg aacccgagcc gccgggccgc
    35821 aaaagaagcc gtagaagttt aggaagggca gtcgggcgag ggtgaagccc atcaatgcac
    35881 ccgagaatat gaaccacagc acaaagttgt atcctttcga gaagcctatg ggattataga
    35941 tcttccgcgc tgctcgggaa aagccaccct cggcggactt ctctagggtg gacatagtac
    36001 ttcgtgattg aactgcagtg tgacacaccg aaagtacaca aagagtgctt gcgcgttgct
    36061 tgatgccttt agttgtgtag aattgaagag gctattaatc tacctggagg gatagaattt
    36121 agatccaata gtctagatgt cagcccgaca atgactaagt aaagcctggc cgtgaaaaga
    36181 tggactggga acacgacttg atcatgcttt gactcgacgc tgatagatat gagtaagcta
    36241 taaacgagtc cacttagcga atctacaatt cggtcggacg ccaaattttc ggtggtaggc
    36301 cggtgccaca ccgaagtgag attcgactat ttaacacccc ggcgatcacg agtaagcact
    36361 ttattcaagg cctgcatgtt acagaacggg ctggacgcaa tggataggac aggcgcccgt
    36421 tgacgtgcgt gcctatgggc tttccttgag tttgtcattt aggaaaccca agatgagttg
    36481 cgtaacatgg ctacagattg cgcaggacga aatccccgaa ttgtcagtca aatatatata
    36541 cccttacgca tgagcgaagg tgctatgaaa attgcaatcc cagaattatt atggatatat
    36601 gtatcaaagt caaagaaatt accatagcgc cccataatgc cttctgtagc agtacagtga
    36661 tatatggccg tttgagccag ctacaagtct aagctaccat gtacatcagc aacaaactat
    36721 ttgtacttgt gaactcccag caacctcgat tttccccgca agcctttgta atcaacctcg
    36781 cagcattttt gcaaccctct cttaggcctt gggctctgtc gacgtaggca cagcttcaac
    36841 atcggcacct ggcttcttct tttctttcag gccgtattcc gtatccagcg tctttctcag
    36901 ggagatctcc ttctcgacaa acaccaggag aaaacccagg agcgcgaaag ccaacgagac
    36961 ttgccacgtc atgcgcagtg cgcgggtgta gacctcgaca atctcgccct gtacgttgga
    37021 cgtggcattg agtgcggcat ctgcgtagcg agtgacgaaa tcataagctt tgccgccgct
    37081 cagctgggcc cgcaacgcag ggtcgctgac gcgccaagac tcggcatcac acctcgcatt
    37141 gaagatggct gccggaattg aaacacccca gatcgcaccg tagttgcgca taaagttgaa
    37201 tgcagcagcc gaaacaccag cgtcagcctc tgggagatca gcttgtacag ccggcaggtt
    37261 ggaggtcatc aacaatccga gaccgagtgc aaaaatgacc tgaatgccaa tgtactcggc
    37321 tttcgaggtg tccttgtcaa agcggctgaa aagcccgagt ccaatgacca taagcacaaa
    37381 ggaagcgaaa tgcataggcc tatatcttcc ccatttgctg agcagaaagc ctgacgcagt
    37441 gccagtgaat acactgattg ccgaggaagg aaggaattga acaccgctct ggatgggaga
    37501 caggcccttc actgcttgca agtacactgg gaagaagaag atgagccagt aaagcagcat
    37561 aaagtcgatg aaggcaatga tgagagctgc tgcgggggta cggcgcagga atagtcgctc
    37621 aggcaggact ggcgccttga cccatggggc cgcctcatag aagtggaagg ccgccaaccc
    37681 aacgaaaccg aggataaaag gcacaaggac ctgataagag gcccaaggat agcgcgcgcc
    37741 accccacgat agtgcaatga ggacggagac gatcgagagg atgagtataa ggttgccaat
    37801 ataatcgatg cggcgcaact tctccgacag tgaaccctgt cggttgaact tgacctgcaa
    37861 gaagaggata tgcaatagga gggcaaggcc ggcgatcggc aggttaaggt agaaaaccca
    37921 ccgccagttg gagcgctcga cgatggcacc gccgatgaac gggccaatag cggtgccgag
    37981 agtgaaaaac atgaagatgg cgcccatgta tttgccacgc tctcggagag ggacaaggtc
    38041 gccaacgatc aacataataa ccaagttgac accgccacct cccatgcctt ggatagcacg
    38101 tccagcaatc atcatggcaa cgtttgtaga tccacccgca atgccgctac caagagcgaa
    38161 caagcagatg acagcaatca tcaagtaccg gcgaccccag atgttggcca gctgaccgat
    38221 caatggaagg aacgcacagc ttcgtgcttg gttagccaga ggtcaaggcc ttagtggact
    38281 tggaagctga ctggactcac ctcgtcagaa gataaacatt gactatccag acgtatgaat
    38341 ccccggcccc tatctcattt gcgatgaaag gcatggcagt agcaactacg gtgctctcta
    38401 ccgcagctag aagcgtagtg acgcacaagg ccgggaagac tgcccagaaa cgccatcctt
    38461 tggcttggtt caccgttgct ggcgctggcg gtgctggtgc agcggtctcc ttcgtagggc
    38521 ttggaggctc aagatccgat ctgggcttgt cagtctctga ctgactctgg gcgtctttct
    38581 ccatcttgtt ttgtatgata gagtcagtgt cctgtgcggt tgataggtga ggtgatgagg
    38641 gagatcctag ttcgaggttg cgagttctgt gtgccgagtt cttattagag ggaatgaaaa
    38701 aaagcaaaag aggaccatgt gctatcccaa ttgagaaatg ccgtgaatgc taaatccgag
    38761 acaccgaaat ggttgtccag gaccagaagt gaagaagggt ggtaatagcc ctgggcgggc
    38821 gaggggtgtg gttcgctggg accagagcac acgggtgaaa ccgtcgatca agaacggaat
    38881 taagagggcg tcgatatctc catgccggca gtgcaatttc cagcaaacaa gtgattataa
    38941 agcaaagcaa ttcgcagaat ggttgcccgg tgggaaattc ggcggttcga cagaggggcg
    39001 ccccaagggg tggctctata acaccgaaca ttttcttacc tcagccgtgt aaggttgctg
    39061 cagcccggca aatggcggat gtccccgtct cggctagggt cgacgatcgt gaagccgggg
    39121 atatcggtca tacccaaaca gggctgagct tccctccgag gcgaggcaat ggaggggtct
    39181 cggtcgtgtg cgtgtgcctg tcgcttgcat acagacatgt ttcgggccta gtgaggggca
    39241 gcgacgatgc ccccaagtcg cgtcttccaa ccctacatat gaaagctgag cttttcccac
    39301 gtcagactca cgggctatcc tctgttcccc aagaaaaacg agtcctgtct cttaccagtt
    39361 cccttctctc ttacacaaac ttctcttcca gaacactccg ctgtaacaca aaacaagatg
    39421 tcggcctcca ccacatcccc cgaggtccag aagaagagac tcctacgtct gaccattgcc
    39481 cactaccgca atgagaactg cagcgagaag gacatgtacg agtggggtac caaggagcac
    39541 gctgtccacg ctgctgctgt ccacgccaga cacggtatcg agggctacgc tgtcgtatgt
    39601 ttcttcccca tatataccaa ccccgagtag cccgtcctaa tgcgactttt acagcactgg
    39661 tctccgtcct cgttccgcac cgccgccaag accctgaatg ccagcctggg tgaccgctgg
    39721 gtggtccgcg accaggacat gtgggtcgag ttctggttcc gcgacatgga gcagctctct
    39781 gccactgcgc aggaccctga cttccagaag ctccaggctg ctgagggccc gtatgccagc
    39841 aagatccacg tcgaagctag tctcggctgg gtagagcagt acgttgccga tggcaaggtg
    39901 gtcaatgtca cagcagatgg caagcccgac ttcctgagct ttgaggagat gagcgctccc
    39961 ccgttgtaag ctgcccgttg gaagtgcagg gaccagattg cataggcacc gcttcctcgt
    40021 ggagctgctt gggcgcagtt catggacagc aagtagatat aagtggttat tccaacggca
    40081 ttgaattgtg atacacaaag acaaagacca attagtagtc gacggtagtg gggacaacaa
    40141 ttcatgcaaa ctgaaggtca ctaagaagca agttgaggga gactcagaca ttgtcgggag
    40201 gtaggctaaa ttcgaggtac ttggaccaag gcgtacattc ccataggtgt cttgtgctag
    40261 cctaagggac agctgacatg cgtctcaaaa tctgtgcagc aatagtttta gtctatcagg
    40321 taagatctat agaacaagta gctgagtaaa tcaatttgcc tcctgccatt tcttcatgga
    40381 ccccgaaacg ccagttcata acggaggaat gcaccgtgtc gtaatcagaa tctcatcatg
    40441 tcatgaccgt gacaagacga gctcaaaaag cagtcccctg acctgttcta ccatagctag
    40501 agttgcgtcc tcggtagatt tgagtccctc cagagatgcc tcaccagctg tgggccttcg
    40561 ttctcgctcc gaatcaccct ccatgctggt agcgtctcca tccttcccag cattgaccat
    40621 gaactggatc aagtatcgcg accgcgtcat catgatctcg attacttgga ccaacaccag
    40681 cacttgtgtc gtggtcgacg actccatggt gaagctgcct atagcgaggc ttggcaggtg
    40741 cataaagcga ttggacggga cagagttcga gtttgagttt ggatttgagt ttgccgtaga
    40801 cctctttaga cgcgcacagg ccgccacgtg ctccaggatg ttgtggtaaa tctcaatgat
    40861 gcgaagatag gacgacagca cgatcagctg acacggctgg tcgagagacg gcggctctac
    40921 cgtcacgtcg tcgtcgttct tgtgcgactt gggaaacagg cggtccagcg tctcaatgaa
    40981 gagctgcgag atcttgagga ctcgatccag cgcaaactcc ttgccctcca gtgggctgta
    41041 ctcgcccgga cggtcccacg cgctggcggg cggcatcagc gacgcaaaac tgtacagctc
    41101 gagactcaga tcggaaagct gccgcactcc acgactgatc attgcctggt tccgttctgc
    41161 agccgctgtg cgaccggacg ccagatcgga cgcgggtggc gagaaactgg gcatatctaa
    41221 cgactgggga gtggtcgccg ccagcaggct gccgtctgtg aattccttgt ggtggaacat
    41281 gctccccaag ccaccgccgt aagtggacat gcccatggtg ttcgactggg cattcgtgac
    41341 agaagagaca atgctgcttt cggagctggt gcccacgggg aaggcggagt ggatcatgct
    41401 atcccaactc aagtcgctct cgtggagagg ggcgtcggcg aaggagaagt cgagtcccag
    41461 ggcctgccga cccatggcga ggtcgggcag caggccctgg tgcgacttgg gggttcttgg
    41521 aagtcggtga tctgagtagt tacggaagac ttagctacgg gctcttggcc acgggctctt
    41581 ggctatatca ccaccatgcc cggaccccag gggggagaga gacctgtgga gaggactgac
    41641 ctgtggtgtt ggcgctagcc aaggccattg tctcggcgat ctcttggtct gcgtcactca
    41701 gaacggcgac ggagccttgc ccagcaaagg cgctgttggc ggcacggggg ccctggggca
    41761 cgcccgagac ggtgcacttc gccttggccc gctggcatcg ttggcagctc tgttcgttgt
    41821 cgtcgcgcct gcagcgcagc ttctggtcgt ggcacctgtc gcaagatcgg cggtagtggc
    41881 ccaggcgcat ggttgacatt gctcgctcaa atgccaactc agccggacac aggcggggaa
    41941 tagcaatgaa atacctgccg tacctcggga tatctactga cgcccgcggc gacatatgcc
    42001 tttagatgtc ggtcctgggc ccacccgcct tgcccgccga cgcggggaac acaggccaaa
    42061 taggtaaggc aaagcggcgg taggattggg caggatcctc cggcatgcag cgactgggat
    42121 ctggcgccag ccaattaggg gtccagccgt tttacgtgcc tcgacaccaa atgctgaccg
    42181 caggcatttt caggccagaa cggacaagat agttttgttc ttgccagcat ctcaccagcg
    42241 aggggcaaga tgaacacatg gggaccaaaa aacaaattta caaagcccgc actcaccctt
    42301 gccaacgcgg aagaacaagg tagtcagcta aagtccgtgt cagggcgtct tggaccctag
    42361 atcagaacac acaaggtacg ccatgctcaa atacactgcc cgctgaaggg tctaacttag
    42421 ggcctgggcc cgggccgcct gccgcgggga cctgccagcg cctcggaacg ccctgctgac
    42481 ctaatcatca aaatacaact ctctttgacg ccagctgaat tggcatcccc gacgcagcac
    42541 aagctggtgg ttggaaagcc acaggttgca acatcgtacc ctgctattgt ttaatgtggc
    42601 cgctttgacc tccgccgcgt ttttgcttgc aacgtagccg tgaaggattc tcccgtgccg
    42661 tagttcctgg gcctgcgagg tctcctctca ttcttggcgt cccgctttac ttacacaacg
    42721 acgtgttagt ggttcaatca tggaggctcc gccaagctaa tgatgaaggg acgtggggag
    42781 ccgtatcaaa gtgctcaagg atctcaagga ctttgatggt tgcctctgga tgatatgatg
    42841 gtccggcgtc aagcggccgc gccttacagt tgacgcgtac gcaataagtc tatgtcacca
    42901 tcgggggcct gaggcatgcc gctccgctcc ggctcttgag aaggggctga cttagcttag
    42961 taaagtattg ttcaaaagta ccaagcagtg ttccctgcag ggactggccc accgcccgtg
    43021 ttttaggccc agtgagtcac atcatttcat aagcttatta gtgggaaagg ccacttaccg
    43081 ttgaggcacg caatcgacaa gactttttcg gcacggaccg attaacaaga tactagcgga
    43141 tgccattccg gacgccccta gcttgcccgg gtcttctagt gccgagacta ggactattac
    43201 ctactctaca cattagtaca cggaggaaaa gatatttgtg aagagatatc agcaggctcg
    43261 gttcatgact gtatgtattc gtattgaaat ataagaaatt ttgcaatgaa aaatgtatag
    43321 tcttttccag cctctaagcg gatccaaccg actgcgtctc aactaaccta agaaacgaga
    43381 gtcggtgtag tcgttgttag tgccctgcgt gtaagcgcga ggaggatttg cctatgcctt
    43441 aaggggacta aggtatatcg gtttacgatg gaaaggtcta tttattccga aactgattgt
    43501 atgtagaggc aaggatcagc aacgcaacca ctaggggccc ggatgcctaa tgggctagaa
    43561 catgcactgt tttgataggg gtgcatgtga tttcgttgaa gatcgaaaat ctttacgaac
    43621 gtaagcacat gttgaattcg gctgcgatgg cagtctacac cggcgcgtct aagttataca
    43681 ctgcactata ccaggtagtt acacacatca agtccatgtt tggaatataa attgccgcgt
    43741 tttagtctcg taggacttaa gtattcaact ccctgcctta cataccccct tacgacaaga
    43801 cctaaacatg aacaacctac cacatccaat ggctccaatt acgctaaggt gaaggaatat
    43861 aatctgccag ctccttgctc tccatgggct tggataagcg cggcaagatt ttagcccacc
    43921 ctgagtcagc ttagacattc ccacagaacc ttccatctac gatcaatcat gagagtcatt
    43981 gactaaagtc ccatccattg gggaatatac ggaaagctcg gatgtgccac gatgtgttgc
    44041 cgtgggtgat cattggtctc attccaatag cggcaaggat gtccgaaaat gggtccggcc
    44101 aaggcctgca agccacattt tcggtattca tatgtggagt atcgatagcc attttaccgt
    44161 ctaccacatg attctggtta cgtcagtcgt gactagtcta gtggacgctt gtccgcaaga
    44221 atcttcagag gaaaacactc aatggttgga aaacgaacaa aaccacattt acgaacatgt
    44281 gacatatact caaaggctca tctagccctt ctccggaaag agaaattata tttataacta
    44341 gtcccacttt gcaacgtgta ataaactacc tactgggggg atcttgcagt ctcaattgat
    44401 ccggccagtt tatcaccact gaattccagt caaaattttg atttgcaaag gccttatacc
    44461 agctactaaa agctacctga caaggtgaat ttcgcagcgg catacccggc tcatagacac
    44521 agagatacca cgatcatttt gcagcaaatt ggtagcatgt ttcctgccta tattactcct
    44581 cacaaacatc atataaagag cacagtgtac actaccatct tagcatggcc ttgggcagat
    44641 agttaggaca aaatcgattt ctaagataaa cctgatattg atcatcaaga caatacctat
    44701 ctatatagct acccgactgc cttaccgaca atttttgtgc caaggggaag gctcagaacg
    44761 caagaaccac tgcagtaatt gtttacgtga aacctgtcac gaactgattc caatactctg
    44821 atctatatga gatgcagatg acttttacat tacccttggc cattaaatcc cccaacagga
    44881 gtaagccaca agagcctgaa gcttccatcc ttgaaggacg ctgatacaat gataactaag
    44941 tgtagtttga cccctatgac cgctgctggc acgctttcac ttagacaaac aatttttatc
    45001 gagtagcatt accaagtcac taccatctct aagcacggag tatagaagcg cagaggcagt
    45061 caagtctgaa tcttttacaa tgttcccaat gagacccgat tttccaatgc ataaggatcc
    45121 cattgagtaa tagtgacgta ctcattcgct gacatggatc atgcagttca ggcgaattga
    45181 ggggttcttc tgggtgttac ttgtgggtaa ccaaaatgcc gtaccgcaat caagccacag
    45241 atcagtgata gcatctgcgt aattcttcgc ggctcagttt gcgagggagc attatgcgaa
    45301 tacagcaatg gacgaccacg ctgctactag gaataaatac gggtctccgg agtgacagtt
    45361 atcaactcaa accatctctt gctgacattg cccctcctat cagtcagttc cgagagccgt
    45421 tcttcgaaag caagtgacca atagttcggt aaaggatgac ttagctgaca catccgaata
    45481 atccccatct aagttttatt gcacctaaaa gactctgcat gccgtactat gctgtacgtc
    45541 gggacttttt catgtctgag gatagctgcc acaacgacgc cgccatgtgt cacagtgatt
    45601 acggtatcgc gctacagcat aacacaatcc tcgtattgcc atacgcattt cattttcagc
    45661 ttgtggttcg acgcagatca tctctcaaaa ggagattcca tccagtcgca aaagcacctt
    45721 ctctatgaac ctcacaccaa cgagaactct gtcttcgtcc tgcatcccac agtcatctcc
    45781 gaaatcttca ttgccttcgt caagacaagt caagcacgta atcaccacgg acgtgtattt
    45841 gtcccccatt ctcattggca gtcttgactt ggccaattcg acaaggtgat ctttaatgtg
    45901 gttgtatggg cccaatagtt cggccttcct cggcttgaaa tcctccactt gtaatcctaa
    45961 ggtatttgat gggatgggac ctgttatatc ttcgactatg ttactgtgat tactctcata
    46021 ttcgatgaaa ctggtccaca atccaatctc aaggaggcac acgcccaggc tatacacatc
    46081 gtgctgcatg gtatatttgt cgtgcgcaag aagtccttgc cggaaaggat gtctatagag
    46141 gttccgttcc caagccgtat cgccaccgcg catggtgtgg aagttgacgt tgcggaatga
    46201 atcgaagccc agaagatacg tagatccaaa agcgcggtta tgagattctt catccataaa
    46261 tgagaggatt gtctcgggcc tgatattttt gtgaacgaat tcgcaggtgt ggatgaaact
    46321 aatcgcctcc gtaagctgtc gtgccaagcg caatactcgt gagaggctac attcttgcgg
    46381 gcgcatcaaa ctctgccgta gacttctcac cgtacgtgac tctgctggca gactgaaaat
    46441 catattcaat gatgcgattt ggtttttcgt tgggagcttt ctcttgacaa tgccgtagct
    46501 agccaggagc ccaaacgtct cggggtcaac ttgctgcaac ttcctagcca gtgactctga
    46561 atctgctcgt agctgagtga catcgattcc ggaccggcaa tcaatggtgt ctacagcata
    46621 tcgtttcgca gagttggctc gttttacgat tcgagtttct gaataaagga cactttgcgc
    46681 gtcgtcccaa tctaaaccac cttcaggcaa ggagatgtgc gccgcaagcc ccttgctacg
    46741 gagagcaccc tcgtgtgtgt gtacgttttg cttggagcag cctgcatttc cagggttccg
    46801 ttaatcgagt tcatggtctc ctactcgcta gatagtgcac tgtcaatcaa cttgtctctt
    46861 agttgcatac tctgaacctg cttagtgaga ttactagggc tgagaccctg tggtcaaacg
    46921 gctgagaagt tcatacaaat agtaatgttg ggctaccgtg agggttctac gacgcgcaat
    46981 tgcttctagt caaaaggacc gtggtgctga ccactattcg tataaacctg cctcgccacg
    47041 cattgatgat gtgccccact gcatagccgc ctagcactat aatataatat tactattaca
    47101 tttatcagaa ctattctaga aaggctgaga atgaattccg cggtgtaata ttcaactcct
    47161 tttacaagaa tattttgtaa agtgttgtat tcttaagctg gctcaggcag cgcttaggtg
    47221 tcaagcaagg ttgtagctac aatcttgtat gaaccgacag agtcactaag ctgcgtcatc
    47281 aatctatttg agcaaagcct tcagtggatg gatttgaaat catcagtggt ggagtctggg
    47341 cgtgagatcg ttgatagacg gtgtgcggct gtgcatagat atcctgggta catatagata
    47401 acgaggactg ccagacatat atatgattac atcgatacat attcctattt cttgtctaaa
    47461 tacttccact tcccagatgc taactcctaa taccttacca gggcgggact atgcggattt
    47521 tcgcttttta ctgctaacaa gtccggtcat acttggcctc tttattgatt gcacaattgc
    47581 caggaagatc agggacggat cagatccaac gatcatgaaa cacggcagca catattactc
    47641 cgcagattcg gatggcgcgt ccatttgggt acatgatgcc acgtcaatgg agggccttgg
    47701 cgcttctgat ggtcacagag tctggtttga tagcgctggc agaggtgaag tctgggctcc
    47761 cgagatcacc acagacgggg gaaagacata catctagttt tcttttggaa ctggctccaa
    47821 tcatcgtatg tacgtgatca gtgcaagggt acccctaggg ccctactcag cagaccaaaa
    47881 gttggccttg cccgacgata ggtgggcatt gatggtacac ttctcacctt cgagggacag
    47941 cgctggtttg tctggtctgg ttgggcaggc gctgacaacg gggaacagaa cttatacata
    48001 tgccgcatga atagcccact tgaaccgact gggagccgat acattatctc tcagccgcgt
    48061 gagagatggg agcagggtga tcacccattg gtcaacgagg ggcccgaggt tatagttgac
    48121 ccgaacggac agctgcacat cgtctactcc gccaatggca gttggggcaa caagtattgc
    48181 cttgcagacc ttcgccttcg taggggtggc gacccggcac atgtacagga ttatattaag
    48241 tcgaatggtt gtctcttcgg cacacaccag gacaggatga tggctggttg ggatgctacc
    48301 cttttcatca acggccccgg acatcatact tttgccctgt ccaatagcga cgtcaaccaa
    48361 agcccccgtg gggtgaaaca catccccttt gtgttccatg gagtcgaaaa aggaaccgta
    48421 tataactggg ccaaccgagc ttggttcacc ggcagtttcg tttggtggag cggaacaaac
    48481 taccatcagg ccaatgtggc agtggataat aataattctg gattcagctt caagattttt
    48541 gaatatacgc ctaagaatgt ggacctacag gatgtagctg caaatataat atggctataa
    48601 tacctgttaa tgtcaaagct taatcagggc gggattttcc cagttttcgg cccagctgtt
    48661 ggattctcag acagctaaag ctacacattc aattgaaggc atctcagatg atgattggct
    48721 gtccgcttcg aaggaatacg cttgagcctg cacctagcta tccgaaacga ggcctgaaac
    48781 tttcaaccat tgccacaatg tacgtttgct tcttctcagc gtctcaatga ttaagcaaaa
    48841 tgactacgag aactctgtcg tgccatgctg aggctgtgca ggtttgaaac caacaatctt
    48901 tcagcctcag gccgcactag ggccgctgga ggactccagc tgtgtgacaa tctcaactga
    48961 ccaatcacga ggcatcgcta cgcgcagacc gcgtcacagt cctcggcccg gcccgaaata
    49021 attggttgga ctggttattc tacattggtt tatctctagc tcctcttttg gccgggtcac
    49081 agcctcgata cgcttagcag agtgggggtt gtacccagct ataagtctgg cgacatcctc
    49141 cactgcacgt ctcccttgtc cgccttcgat ttgtgtttcc atgtctatcg ctatttactt
    49201 ttactttata taaatattat ccaaaatggt tcgaacagta agagatcatt cgcagttgtt
    49261 gtagacgcat ccaagagtac taatagatat agtcgcagca ttcgatgccg agatctgcgg
    49321 ccgggtcttc tacctcatcg tcaacgacga ctgccctcac cccttcgact cgaagtgcct
    49381 ctagtagact cttcatgaca aacgttcctg ctgcaaataa cggagatgtg tctctctacc
    49441 aaggcgtcac tacaccaaac tcgacaggac gaggaagtac gagtagtggt gccacgtcag
    49501 actttggacg tttgcgattg acgccttcct cgagcaccat cacaacaaac ttggtgacca
    49561 actcacttgg cgacctattg attcaatcat ccggacgacc ctccttgtca agttctacga
    49621 cgcaagcagg tgctcagtca cttacgcctc ctgcggttcc tagaaggcgg tcaagctccc
    49681 gcaccaagca gccaccgcac gctgtagaag acgaagaacc accggatgat cgattccatg
    49741 cgccaggatt tcagcaagca tatattgagg ctatagaatt ggtggctagc ctcaaggctg
    49801 tccttgggag tagcactctc catgtcgacg aggattctac cattggtcgg ttgtatcaga
    49861 aggccacgga gttgagcgag tttcgatgcc ttgctcgccg tactgtagga tttgttggag
    49921 actctggcgc tggttagttt tttataccct gataatttga aagtgataac tcaaccaaat
    49981 aatgaaggca agtcaagtct gctaaactcc ttgttggact cacaatcact ggctcgaaca
    50041 gtaagtttac tattttccgt tgagaatacc atctaggtac taatcaatga tctccagagc
    50101 ggcggcggtg cagcttgtac ttgcgtcgcc acagagtacc attataatgt gaacgataac
    50161 tatatcgttg aggtagactg gtataatgcg gttgaactac acggtctgct gatggatatg
    50221 ctccaagcgt ataggcatta ctacgccaat ggcgatgaca tggctggaga agagaaacaa
    50281 gatttcgcac agcgttccaa gatcgctgat gacacctttc aagccttatt cccatgtcgc
    50341 tgggagggcg gaaacccgtc attgaccaca ggatcaactg agtcagcatt caacaccttg
    50401 cagtcttgga ttttagaatt agggatcaca aacgacgccc aacgaataat catggacact
    50461 cttggcgagt gttccgatta tctcgtaaat ctcacatcgg acccgagttc agccggggtt
    50521 tcagcttact ggccgcgcat caaacgtatt aggtatgttg ttcgttccag gcaccacaag
    50581 aaagtgaagg tatacttaca gaatgtaggg tcttcgtcaa ggcccatata ttaaggaacg
    50641 ggcttgtcct tgtcgatctt cctggtaggt acaagtgatc gtcaatctct gacatgcaag
    50701 agtacattgg atagatgcta aaccatttca cagggcttcg agatatgaat agcgctaggc
    50761 ggaatctgac tgagcggtat attattgaat gcgacgaaat attcgtggtt gcaaacatcg
    50821 atcgtgccac aacgaatgtc ggtgtcaaac atgttgtcgc attagcaaag cgagctggcc
    50881 tctccaatgt tggcatcatc tgcacgaagt ctgatgtgag taattaccgt tccacatggt
    50941 ggttaatgat gctaaatgtc tctcagatca tcaaagcgga tgaggccatc aaagattggc
    51001 tgggcgaaat tgcgaataat atccgaaaat tgtcaactat ggtcaacaac gcagaaaagg
    51061 agcttagaaa agttcaagaa gaatgcaatg actatactga tgatgaactt tgtgaggaag
    51121 accttgtgcg tgctggagaa ttaggaagga agcagtctca gctcacgtaa atgccacccc
    51181 tctgaaacca cacctagtac ttactccatc ttaggaaact ggtaaaccgg caaaggttca
    51241 ggtgagtaac aaattcatga gcaagctaga agcgtgtggt gagctcataa tatcaacagg
    51301 ctcagcaagt accttatgga aactcgaaac caaaagacgt cccagagtct actagatctc
    51361 tatcaaaacg aggtccctga tggccagctg aggattttct gtgtaagcaa cgacaactat
    51421 tggcaaaatc gtgatttgcc tgccgatgaa tttgccaaat tcttggaact gagtggtata
    51481 atggccctgc gacggcactg catttcgatt gtatctgaaa gtcagttccg tggggcaagc
    51541 aagttcatga aacatgatat ttctgccttg atcagcgacg tcgagctgtg ggcccaagct
    51601 ggcgcaccca gtttggatgc cgaacgaaaa caggtaattt gcgaagcgct tgacataatt
    51661 gatggacggc tgagaagggt aaatccgtac aaaccaatct gctgcacaaa ccaagctgag
    51721 aatcaatata ggacctgata ggaacctcat ctcgctgcag gactatcaac caagcattaa
    51781 gaaatgactt caatgaaggt attctgcagc gtacgtagtc ttgaaccacg ggacgaatgc
    51841 ttagctgacc gatcaaagga gcaaacattt ttgaatggag ccaggcggca agaaatgcag
    51901 caacccagtg gtcaggggta tgtaatcttt gagatacacg catgtcattc aagtcatcca
    51961 aactaatatc ctgtttagtg gcattggggt gcgtcacata ccacgactaa tcttcaataa
    52021 gattgagatg cttatactgt atatagctag ctacgcagca ttttgccgaa attatggaga
    52081 atactatacc caagcggttg gctcccgctg ttggaacgcg gagatgatcg aaactatggc
    52141 caacgacctt gacagacctt ggcaggttct gcttgagagc gtccaaagtc accaagagga
    52201 tctattaagc tccgttcaag aatcgatcga ctgggcaata cagtatctag gtaaatcccg
    52261 atgctactga atttgagcgc ctgctaactc gctctttttc caatcagaaa ccgagattca
    52321 gggatcgtct gaacttgtcg ataccctca
//
