# Supplementary material for: Genome sequencing and physiological characterization of three Neoarthrinium moseri strains
Source: BMC Microbiol. 2025 Aug 21;25:526. doi: 10.1186/s12866-025-04274-z (PMC12369201; doi:10.1186/s12866-025-04274-z)
Supplement: Supplementary file 16 — Supplementary Material 16. [file 12866_2025_4274_MOESM16_ESM.zip › BiGSLICE/input/Nmoseri/CBS16480/JAFEVA010000057.1.region002.gbk]

LOCUS       JAFEVA010000057        61141 bp    DNA     linear   PLN 06-APR-2022
DEFINITION  Neoarthrinium moseri strain CBS 164.80 scaffold57_Wmoseri_CBS_16480,
            whole genome shotgun sequence.
ACCESSION   JAFEVA010000057
VERSION     JAFEVA010000057.1
KEYWORDS    .
SOURCE      Neoarthrinium moseri
  ORGANISM  Neoarthrinium moseri
            Eukaryota; Fungi; Dikarya; Ascomycota; Pezizomycotina;
            Sordariomycetes; Xylariomycetidae; Xylariomycetidae incertae sedis;
            Neoarthrinium.
COMMENT     ##antiSMASH-Data-START##
            Version      :: 7.1.0
            Run date     :: 2023-12-04 12:18:39
            NOTE: This is a single region extracted from a larger record!
            Orig. start  :: 97291
            Orig. end    :: 158432
            ##antiSMASH-Data-END##
FEATURES             Location/Qualifiers
     protocluster    1..61141
                     /aStool="rule-based-clusters"
                     /category="RiPP"
                     /contig_edge="False"
                     /core_location="[30000:31141]"
                     /cutoff="20000"
                     /detection_rule="DUF3328"
                     /neighbourhood="30000"
                     /product="fungal-RiPP-like"
                     /protocluster_number="1"
                     /tool="antismash"
     proto_core      30001..31141
                     /aStool="rule-based-clusters"
                     /tool="antismash"
                     /cutoff="20000"
                     /detection_rule="DUF3328"
                     /neighbourhood="30000"
                     /product="fungal-RiPP-like"
                     /protocluster_number="1"
     cand_cluster    1..61141
                     /candidate_cluster_number="1"
                     /contig_edge="False"
                     /detection_rules="DUF3328"
                     /kind="single"
                     /product="fungal-RiPP-like"
                     /protoclusters="1"
                     /tool="antismash"
     region          1..61141
                     /candidate_cluster_numbers="1"
                     /contig_edge="False"
                     /product="fungal-RiPP-like"
                     /region_number="2"
                     /rules="DUF3328"
                     /tool="antismash"
     gene            6421..7215
                     /locus_tag="JN550_010682"
     mRNA            6421..7215
                     /locus_tag="JN550_010682"
                     /product="hypothetical protein"
     CDS             6421..7215
                     /codon_start=1
                     /locus_tag="JN550_010682"
                     /product="hypothetical protein"
                     /protein_id="KAI1861742.1"
                     /transl_table=1
                     /translation="MASNDSSDTSTTLDVDDEPSSITRAEACSTGAGSDGQRVSATESP
                     PPSIEGYENCEICFDDALSTQFTTLPCEHGHRFMTLCITTWFQQLYNQQGPQVHCPKCR
                     EEFKYTACGHPLEAHRLVEPRNVLKADLMVAECLSCQRETRSRRFLKIRRDFDKHEGPD
                     WDMIEPGDLSPALEALAAVRFADEYEELKEDFANRVRLMEAELEELKEDPVLSDSNSHV
                     WALESILAGIERMRNAPQEAEILHPEIFDSPSEEDDEDNDDE"
     PFAM_domain     6583..6729
                     /aSDomain="zf-C3HC4"
                     /aSTool="clusterhmmer"
                     /database="35.0"
                     /db_xref="PF00097.28"
                     /db_xref="GO:0046872"
                     /description="Zinc finger, C3HC4 type (RING finger)"
                     /detection="hmmscan"
                     /domain_id="clusterhmmer_JN550_010682_0025"
                     /evalue="2.40E-04"
                     /gene_ontologies="GO:0046872: metal ion binding"
                     /label="JN550_010682"
                     /locus_tag="JN550_010682"
                     /protein_end="103"
                     /protein_start="54"
                     /score="21.0"
                     /tool="antismash"
                     /translation="CEICFDDALSTQFTTLPCEHGHRFMTLCITTWFQQLYNQQGPQVH
                     CPKC"
     gene            8961..9293
                     /locus_tag="JN550_010683"
     mRNA            8961..9293
                     /locus_tag="JN550_010683"
                     /product="hypothetical protein"
     CDS             8961..9293
                     /codon_start=1
                     /locus_tag="JN550_010683"
                     /product="hypothetical protein"
                     /protein_id="KAI1861743.1"
                     /transl_table=1
                     /translation="MSSLIVTIVVVVVLVVVLGGGILACALGWEKIIARVTPNRWQRKP
                     QPSLNEKWPKDYPYPSRSSVETDWAGSPISSPASSPVASPSSSPRSSRHNSDSLTKGRS
                     SMREYV"
     gene            complement(9725..11275)
                     /locus_tag="JN550_010684"
     mRNA            complement(9725..11275)
                     /locus_tag="JN550_010684"
                     /product="hypothetical protein"
     CDS             complement(9725..11275)
                     /codon_start=1
                     /gene_functions="biosynthetic-additional (smcogs)
                     SMCOG1038:phenylalanine-specific permease (Score: 371.1;
                     E-value: 1e-112)"
                     /gene_kind="biosynthetic-additional"
                     /locus_tag="JN550_010684"
                     /product="hypothetical protein"
                     /protein_id="KAI1861744.1"
                     /transl_table=1
                     /translation="MMMEKSTDLEVKPASDASGSNSLNGSKDIEAADTQLKRGMQSHHL
                     QFLAIGGTIGTGLFLGSGTALSTSGPVGTLIAFVFVGTIVFSVMVSLGEMASFIPVPGS
                     FTVYASRFVDPSLGFAMGWIYWFSWAMTFALELTAAGIIIQYWNKSLSIAIFIAVFWVV
                     FTCINLLPVRWFGEIEMYLSSIKVVTIIGFIIFAICINAGAGEQGYLGFRYWVTPGPFA
                     ESIYTGATGKFVGFWSVLVTAGFSYQGSELVGVGAGETADPAKAVPSAIRWTFWGIFSL
                     FVSTIFFIGLLVPYDNGGLLGDSSDASSSPLVIACNLAGVSVLPDIINAVLLTAVLSAA
                     QSNCYSGSRIIVALADESHAPKFMARLNRNGTPYVAVLFTSAFGLLAFLNLSSSGADVF
                     NWFMNITAIAGFITWSCISVCHLRFMKALRVQGLSRNDLPYRAPWMPYLAWYGLFFFIL
                     ILLTNGFTVFIEWNTSDFFAAYISLVIFVVLFVGHKAVRRTKPIKLAEIDLNRGRVDQ"
     PFAM_domain     complement(9773..11146)
                     /aSDomain="AA_permease"
                     /aSTool="clusterhmmer"
                     /database="35.0"
                     /db_xref="PF00324.24"
                     /db_xref="GO:0016020"
                     /db_xref="GO:0055085"
                     /description="Amino acid permease"
                     /detection="hmmscan"
                     /domain_id="clusterhmmer_JN550_010684_0026"
                     /evalue="2.30E-137"
                     /gene_ontologies="GO:0016020: membrane"
                     /gene_ontologies="GO:0055085: transmembrane transport"
                     /label="JN550_010684"
                     /locus_tag="JN550_010684"
                     /protein_end="501"
                     /protein_start="43"
                     /score="458.6"
                     /tool="antismash"
                     /translation="HLQFLAIGGTIGTGLFLGSGTALSTSGPVGTLIAFVFVGTIVFSV
                     MVSLGEMASFIPVPGSFTVYASRFVDPSLGFAMGWIYWFSWAMTFALELTAAGIIIQYW
                     NKSLSIAIFIAVFWVVFTCINLLPVRWFGEIEMYLSSIKVVTIIGFIIFAICINAGAGE
                     QGYLGFRYWVTPGPFAESIYTGATGKFVGFWSVLVTAGFSYQGSELVGVGAGETADPAK
                     AVPSAIRWTFWGIFSLFVSTIFFIGLLVPYDNGGLLGDSSDASSSPLVIACNLAGVSVL
                     PDIINAVLLTAVLSAAQSNCYSGSRIIVALADESHAPKFMARLNRNGTPYVAVLFTSAF
                     GLLAFLNLSSSGADVFNWFMNITAIAGFITWSCISVCHLRFMKALRVQGLSRNDLPYRA
                     PWMPYLAWYGLFFFILILLTNGFTVFIEWNTSDFFAAYISLVIFVVLFVGHKAVRRTKP
                     "
     gene            complement(12617..16518)
                     /locus_tag="JN550_010685"
     mRNA            complement(join(12617..13406,13459..16377,16475..16518))
                     /locus_tag="JN550_010685"
                     /product="hypothetical protein"
     CDS             complement(join(12617..13406,13459..16377,16475..16518))
                     /codon_start=1
                     /gene_functions="regulatory (smcogs) SMCOG1003:sensor
                     histidine kinase (Score: 121; E-value: 1.3e-36)"
                     /gene_kind="regulatory"
                     /locus_tag="JN550_010685"
                     /product="hypothetical protein"
                     /protein_id="KAI1861745.1"
                     /transl_table=1
                     /translation="MATVSEAARGRETFRYAAPQLMNLSYQTGPTLQSSAHLTSSDTVL
                     TGLAQLAALRFNASRAIISLFDQSWQYVVAEATPQGPLSPSTLCRQGSDRLLLCGLAVP
                     RSVSMCEHVLQNTLGASQPTDPRSLPVSVISDLSEELRLSENPYFKDWPHRFYAATPLR
                     TARGINIGVLSVYGAEARKELDEASIALMQDLSQSVMTYLGAIRSRDGHRRADRMVRGV
                     GSFVEGQASLAGWQEGPNVDSFKDDFRLEGSLNAKQQTLQEKQRVEVDSPDGSLNGILD
                     TETPSSPSVETNTTLSRRLEAVVIVDSPKPEENPEMSNLKHILSKAANVLRESVEVEGV
                     LFLDAAISSFGGDVTRTDNMHGTESSSSDEGRAFQSSFAQDAPCRVLGFSDSLRSSVDG
                     APGSTVIPEKYLSKLLRRYPHGKIFNFDGNGSLQSSDSSDDASSVPLTPSPSTQVSQPE
                     NARPQPVRSKSWSRKNDGTNIISLFPGARSVAFFPVWDAHRQRWLAGGFAYTKTATRTF
                     TVEGELSYLIAFASIATAEVQRAREMLLNKTKTDLLGSLSHELRSPLHGIVLGAELLQD
                     TEMDVFQKDVLNSIENCSRTLVDTIDHLLDWTKINKFKTSTTDRRNSIRGKRGVSSSND
                     VSIETGMMSITSDVEVDVVAEQVVESVFAGHCFQTQSVTRLVDGQGSQDADMDAMRRLD
                     SAKAIEALGIRGRSGQIQVVLGDVVVSLDINANSRWAFTTQPGAIRRILLNVLGNALKF
                     TARGSVKITLHQEPLAGKPQNKRMVCFTVADTGCGMSQEFLHHRLFRPFSQVDSLTPGT
                     GLGLSLVHKIVGAMGGSIHVRSKLGVGSTVVVKVPLRKTLPPTPGGSLPTDTQAEFRAQ
                     VCELKGLRVAITGYSSVEGIPSTDVAMQALTDEHAMLVKVCKEWLHMHIIEPSEANHLL
                     PDLILCGAHHLDQLVARDHTSTPTVAICRSALAARQLSTSPRFMRKDGVGVVDFISQPL
                     GPRKLAKILLQCFKRWSKLQESALSTQVPSEFDVAETASPTDTSKTSPDVGPEYLPEPD
                     VEPNGVVDDHAAELPPSLPKGPTEPWSISTEQQPKELQRTEPQHMELEQFPSEGSTPRG
                     KTGSPVVPVARYLLVEDNAINLKILTVYMKKLGRVYETASNGLEALETFKKGNGQFKCI
                     LMDISMPVMDGFESARHIRAFERDKQLPRCAIYALTGLASDDAQQEAFASGLDLFLTKP
                     VKLAELSQIIGRGTRDDQRGTPDMI"
     PFAM_domain     complement(12665..13012)
                     /aSDomain="Response_reg"
                     /aSTool="clusterhmmer"
                     /database="35.0"
                     /db_xref="PF00072.27"
                     /db_xref="GO:0000160"
                     /description="Response regulator receiver domain"
                     /detection="hmmscan"
                     /domain_id="clusterhmmer_JN550_010685_0029"
                     /evalue="2.10E-18"
                     /gene_ontologies="GO:0000160: phosphorelay signal
                     transduction system"
                     /label="JN550_010685"
                     /locus_tag="JN550_010685"
                     /protein_end="1235"
                     /protein_start="1119"
                     /score="66.6"
                     /tool="antismash"
                     /translation="LLVEDNAINLKILTVYMKKLGRVYETASNGLEALETFKKGNGQFK
                     CILMDISMPVMDGFESARHIRAFERDKQLPRCAIYALTGLASDDAQQEAFASGLDLFLT
                     KPVKLAELSQII"
     PFAM_domain     complement(13875..14216)
                     /aSDomain="HATPase_c"
                     /aSTool="clusterhmmer"
                     /database="35.0"
                     /db_xref="PF02518.29"
                     /description="Histidine kinase-, DNA gyrase B-, and
                     HSP90-like ATPase"
                     /detection="hmmscan"
                     /domain_id="clusterhmmer_JN550_010685_0028"
                     /evalue="6.00E-22"
                     /label="JN550_010685"
                     /locus_tag="JN550_010685"
                     /protein_end="849"
                     /protein_start="735"
                     /score="78.4"
                     /tool="antismash"
                     /translation="PGAIRRILLNVLGNALKFTARGSVKITLHQEPLAGKPQNKRMVCF
                     TVADTGCGMSQEFLHHRLFRPFSQVDSLTPGTGLGLSLVHKIVGAMGGSIHVRSKLGVG
                     STVVVKVPLR"
     PFAM_domain     complement(14592..14777)
                     /aSDomain="HisKA"
                     /aSTool="clusterhmmer"
                     /database="35.0"
                     /db_xref="PF00512.28"
                     /db_xref="GO:0000155"
                     /db_xref="GO:0007165"
                     /description="His Kinase A (phospho-acceptor) domain"
                     /detection="hmmscan"
                     /domain_id="clusterhmmer_JN550_010685_0027"
                     /evalue="7.30E-10"
                     /gene_ontologies="GO:0000155: phosphorelay sensor kinase
                     activity"
                     /gene_ontologies="GO:0007165: signal transduction"
                     /label="JN550_010685"
                     /locus_tag="JN550_010685"
                     /protein_end="610"
                     /protein_start="548"
                     /score="38.9"
                     /tool="antismash"
                     /translation="KTDLLGSLSHELRSPLHGIVLGAELLQDTEMDVFQKDVLNSIENC
                     SRTLVDTIDHLLDWTKI"
     gene            complement(17655..18523)
                     /locus_tag="JN550_010686"
     mRNA            complement(join(17655..17872,17926..18523))
                     /locus_tag="JN550_010686"
                     /product="hypothetical protein"
     CDS             complement(join(17655..17872,17926..18523))
                     /codon_start=1
                     /gene_functions="biosynthetic-additional (smcogs)
                     SMCOG1001:short-chain dehydrogenase/reductase SDR (Score:
                     111.9; E-value: 5.9e-34)"
                     /gene_kind="biosynthetic-additional"
                     /locus_tag="JN550_010686"
                     /product="hypothetical protein"
                     /protein_id="KAI1861746.1"
                     /transl_table=1
                     /translation="MAKALAGAGAKKVYILGRRQAPLEAAATTHPAISPLVCDVTSKQS
                     LQAAADVVAKDSGYVNLVIVNSGAYGPPQGFDPQMNIDELRRRLFDDVAMEDFTGVLHI
                     NITGAYFTMLAFLGLLDAGNQTALKGGFGAPLTAESTIPSVQSQVVFVGSVGSFSRERS
                     APPGYAGSKAAIAQLAQQAATNLAPYQIRVNTIAPGWFPSEMASPIMDTRDPESEAVDH
                     PAFMPARRFGTQEEMAGSILYLASRAGAYCNGFVLLNDGGRLCVVPSTY"
     PFAM_domain     complement(join(17685..17872,17926..18523))
                     /aSDomain="adh_short_C2"
                     /aSTool="clusterhmmer"
                     /database="35.0"
                     /db_xref="PF13561.9"
                     /description="Enoyl-(Acyl carrier protein) reductase"
                     /detection="hmmscan"
                     /domain_id="clusterhmmer_JN550_010686_0030"
                     /evalue="1.80E-26"
                     /label="JN550_010686"
                     /locus_tag="JN550_010686"
                     /protein_end="262"
                     /protein_start="0"
                     /score="93.3"
                     /tool="antismash"
                     /translation="MAKALAGAGAKKVYILGRRQAPLEAAATTHPAISPLVCDVTSKQS
                     LQAAADVVAKDSGYVNLVIVNSGAYGPPQGFDPQMNIDELRRRLFDDVAMEDFTGVLHI
                     NITGAYFTMLAFLGLLDAGNQTALKGGFGAPLTAESTIPSVQSQVVFVGSVGSFSRERS
                     APPGYAGSKAAIAQLAQQAATNLAPYQIRVNTIAPGWFPSEMASPIMDTRDPESEAVDH
                     PAFMPARRFGTQEEMAGSILYLASRAGAYCNGFVLLNDGG"
     gene            20137..22085
                     /locus_tag="JN550_010687"
     mRNA            join(20137..20566,20630..20672,20723..22085)
                     /locus_tag="JN550_010687"
                     /product="hypothetical protein"
     CDS             join(20137..20566,20630..20672,20723..22085)
                     /codon_start=1
                     /gene_functions="biosynthetic-additional (smcogs)
                     SMCOG1138:FAD linked oxidase domain protein (Score: 247.4;
                     E-value: 6.7e-75)"
                     /gene_kind="biosynthetic-additional"
                     /locus_tag="JN550_010687"
                     /product="hypothetical protein"
                     /protein_id="KAI1861747.1"
                     /transl_table=1
                     /translation="MLLYQSFILLAIFVVRLAAVLLPFEFIQLNATDIEKFPDIGFPSP
                     NNTTNVHALSDCREFPGSSKWPSTEDWRRFNGSIDGALLQPLPPGAVCYKGSSYDEQKC
                     QYLLRNATSSRFYIDDPLTVLSEWPTGSTCLPNLSPTGNSINFARNRNLRLVIKNTGHD
                     FGGRSTGAGALSIWTHNLKEFQYAQEYNIGEYDGPVAQYAAGTESWELMNRMVDLNVTI
                     IAPGVGTVGAVGGWLSGGGHTTVTSTFGLGSDQALSINVVTADGNFITVDPYNNKDLFF
                     ALRGGAGSTFGVVTSVTAKVHPRINVTSSSLNFAFDPNPPASNVSFGNGTSALGYYVKD
                     IETFWRGASLYYLFTKKVVEAGGIGFSYIYPLGNGSFRFTGSSSLPGKTPDQAYNFMQP
                     LYDDLNKTGIAVRNVRAAQSFPYGSRGSGRGAVPNNRRYTSRLFPRTHWDDTKLFQQSM
                     AAIQTAVEAGYTFHGTLNGPGSEIAGWPGKDSAVNPAWRVAVLHAMLFYKDTTGIQTAL
                     EARESEADINRYMDTWRQLTPGSGAYINEADPAEPNWQQSFFGEHYPRLLSIKKDRDPW
                     GVFWAPTTAGSEDWEVRTADGYPHSQNGRLCRVQH"
     PFAM_domain     join(20632..20672,20723..21062)
                     /aSDomain="FAD_binding_4"
                     /aSTool="clusterhmmer"
                     /database="35.0"
                     /db_xref="PF01565.26"
                     /db_xref="GO:0050660"
                     /description="FAD binding domain"
                     /detection="hmmscan"
                     /domain_id="clusterhmmer_JN550_010687_0031"
                     /evalue="3.00E-11"
                     /gene_ontologies="GO:0050660: flavin adenine dinucleotide
                     binding"
                     /label="JN550_010687"
                     /locus_tag="JN550_010687"
                     /protein_end="271"
                     /protein_start="144"
                     /score="43.3"
                     /tool="antismash"
                     /translation="INFARNRNLRLVIKNTGHDFGGRSTGAGALSIWTHNLKEFQYAQE
                     YNIGEYDGPVAQYAAGTESWELMNRMVDLNVTIIAPGVGTVGAVGGWLSGGGHTTVTST
                     FGLGSDQALSINVVTADGNFITV"
     PFAM_domain     21873..21995
                     /aSDomain="BBE"
                     /aSTool="clusterhmmer"
                     /database="35.0"
                     /db_xref="PF08031.15"
                     /db_xref="GO:0016491"
                     /db_xref="GO:0050660"
                     /description="Berberine and berberine like"
                     /detection="hmmscan"
                     /domain_id="clusterhmmer_JN550_010687_0032"
                     /evalue="2.90E-09"
                     /gene_ontologies="GO:0016491: oxidoreductase activity"
                     /gene_ontologies="GO:0050660: flavin adenine dinucleotide
                     binding"
                     /label="JN550_010687"
                     /locus_tag="JN550_010687"
                     /protein_end="582"
                     /protein_start="541"
                     /score="37.0"
                     /tool="antismash"
                     /translation="AYINEADPAEPNWQQSFFGEHYPRLLSIKKDRDPWGVFWAP"
     gene            complement(22163..23664)
                     /locus_tag="JN550_010688"
     mRNA            complement(join(22163..23137,23194..23664))
                     /locus_tag="JN550_010688"
                     /product="hypothetical protein"
     CDS             complement(join(22163..23137,23194..23664))
                     /codon_start=1
                     /locus_tag="JN550_010688"
                     /product="hypothetical protein"
                     /protein_id="KAI1861748.1"
                     /transl_table=1
                     /translation="MTEQPGAVLFKDVTIITLDSTRRVIFKGYIITRGSRILDVSPGNP
                     ESVQPHTKVISLPGRIIIPGLINTHAHLAQSLLRGLAEDLPLHSWLCDRIWPLEAAYTG
                     QGVSADGYVAARATIAEMLLSGTTCFLEAMLTHGSGFANVASAVSEMGIRACLGKLVKF
                     VETNPALNIADARDKDLSHMSIESLLSAHTTFHGSSNDRVHVWAACGTPRGAPISSFAE
                     VGRICRDHDIGITMHCAEAPRDLPIFREVYAGRSPMQFCRDAELTGRKTVLAHMCHLDL
                     QADLPILLETNTTVAHNPTSNMKLASGVAQVPAMLKAGVNVALGTDGAPCNNSYDMLRE
                     MHLASIVHKGTTLSAGSIGAHEALEMATIRGAKALGLEKEIGSIEVGKKADLVVLDVSG
                     AWAAPWDQDSRNGMDPVSLVVGSCTGKNVTHVMVDGSLLVEDSRLMCADEADIAMAARA
                     AVKGIQQRSGVKTVPKAGWTYVT"
     PFAM_domain     complement(join(22301..23137,23194..23484))
                     /aSDomain="Amidohydro_1"
                     /aSTool="clusterhmmer"
                     /database="35.0"
                     /db_xref="PF01979.23"
                     /db_xref="GO:0016787"
                     /description="Amidohydrolase family"
                     /detection="hmmscan"
                     /domain_id="clusterhmmer_JN550_010688_0033"
                     /evalue="8.60E-60"
                     /gene_ontologies="GO:0016787: hydrolase activity"
                     /label="JN550_010688"
                     /locus_tag="JN550_010688"
                     /protein_end="436"
                     /protein_start="60"
                     /score="203.0"
                     /tool="antismash"
                     /translation="IIIPGLINTHAHLAQSLLRGLAEDLPLHSWLCDRIWPLEAAYTGQ
                     GVSADGYVAARATIAEMLLSGTTCFLEAMLTHGSGFANVASAVSEMGIRACLGKLVKFV
                     ETNPALNIADARDKDLSHMSIESLLSAHTTFHGSSNDRVHVWAACGTPRGAPISSFAEV
                     GRICRDHDIGITMHCAEAPRDLPIFREVYAGRSPMQFCRDAELTGRKTVLAHMCHLDLQ
                     ADLPILLETNTTVAHNPTSNMKLASGVAQVPAMLKAGVNVALGTDGAPCNNSYDMLREM
                     HLASIVHKGTTLSAGSIGAHEALEMATIRGAKALGLEKEIGSIEVGKKADLVVLDVSGA
                     WAAPWDQDSRNGMDPVSLVVGSCTGKNVTHVMVDGS"
     gene            24279..26303
                     /locus_tag="JN550_010689"
     mRNA            join(24279..24440,24542..25221,25290..25706,25814..26303)
                     /locus_tag="JN550_010689"
                     /product="hypothetical protein"
     CDS             join(24279..24440,24542..25221,25290..25706,25814..26303)
                     /codon_start=1
                     /locus_tag="JN550_010689"
                     /product="hypothetical protein"
                     /protein_id="KAI1861749.1"
                     /transl_table=1
                     /translation="MASFSQEKKNDKSIEPEIAGATLEIGQSADPIWKDKLSYLKRYVT
                     SKEGWVGDYDYLYLITPNIWPLNKKYKGYKAPFYGLNDEVPILLTVVLGLQHALCMIGS
                     IVSPPLAIAGGAFYFDSAMTQYLVSAAFITTGIATALQVTRVHIAKTPFYIGTGLLSVV
                     GPTFDILPIAFTYTGMRYANGTCPTAEDGTQLPCPEAWGAILGSILCTVWVQILMSFVP
                     PKTLNKIFPKVVTGSLLLLVGIYLVGNGMNNWGGSSNCHAGTGFYALCPDVSSPQPLPW
                     GDPKLIGLGFTVFVAIIFVEQFGSPLMKSASVIIGLFVGCLVSGLTGYWSMSNIYAAPA
                     VTFLWVHTFPLSVDGALILPLLIMFICEAVSCMPDILATAEISDVDIEGTEFNARVQGG
                     ILCDGMGSLIAALGTGPPMVSQAGNNGVIVITGCASRRAGWCASVFLILMGIFGKFGAI
                     FGSMPPSVLGGMQVFLYSTIAVAGLRVLGLVRYTRRNRFILTVALGIGFVDITQPDWWD
                     SILTYSGSNVALSGFEQGLNLIVQTPFIIAAVLGVFLNLALPDDASQMDDMLRDQTGQA
                     VLHKEE"
     aSDomain        join(24635..25221,25290..25706,25814..26222)
                     /aSDomain="TIGR00801"
                     /aSTool="tigrfam"
                     /description="ncs2: uracil-xanthine permease"
                     /detection="hmmscan"
                     /domain_id="TIGRFam_JN550_010689_0003"
                     /evalue="5.50E-97"
                     /identifier="TIGR00801"
                     /label="JN550_010689"
                     /locus_tag="JN550_010689"
                     /protein_end="556"
                     /protein_start="85"
                     /score="323.3"
                     /tool="antismash"
                     /translation="PILLTVVLGLQHALCMIGSIVSPPLAIAGGAFYFDSAMTQYLVSA
                     AFITTGIATALQVTRVHIAKTPFYIGTGLLSVVGPTFDILPIAFTYTGMRYANGTCPTA
                     EDGTQLPCPEAWGAILGSILCTVWVQILMSFVPPKTLNKIFPKVVTGSLLLLVGIYLVG
                     NGMNNWGGSSNCHAGTGFYALCPDVSSPQPLPWGDPKLIGLGFTVFVAIIFVEQFGSPL
                     MKSASVIIGLFVGCLVSGLTGYWSMSNIYAAPAVTFLWVHTFPLSVDGALILPLLIMFI
                     CEAVSCMPDILATAEISDVDIEGTEFNARVQGGILCDGMGSLIAALGTGPPMVSQAGNN
                     GVIVITGCASRRAGWCASVFLILMGIFGKFGAIFGSMPPSVLGGMQVFLYSTIAVAGLR
                     VLGLVRYTRRNRFILTVALGIGFVDITQPDWWDSILTYSGSNVALSGFEQGLNLIVQTP
                     FIIAAVLGVFLNL"
     PFAM_domain     join(24647..25221,25290..25706,25814..26093)
                     /aSDomain="Xan_ur_permease"
                     /aSTool="clusterhmmer"
                     /database="35.0"
                     /db_xref="PF00860.23"
                     /db_xref="GO:0016020"
                     /db_xref="GO:0022857"
                     /db_xref="GO:0055085"
                     /description="Permease family"
                     /detection="hmmscan"
                     /domain_id="clusterhmmer_JN550_010689_0034"
                     /evalue="5.20E-55"
                     /gene_ontologies="GO:0016020: membrane"
                     /gene_ontologies="GO:0022857: transmembrane transporter
                     activity"
                     /gene_ontologies="GO:0055085: transmembrane transport"
                     /label="JN550_010689"
                     /locus_tag="JN550_010689"
                     /protein_end="513"
                     /protein_start="89"
                     /score="186.9"
                     /tool="antismash"
                     /translation="TVVLGLQHALCMIGSIVSPPLAIAGGAFYFDSAMTQYLVSAAFIT
                     TGIATALQVTRVHIAKTPFYIGTGLLSVVGPTFDILPIAFTYTGMRYANGTCPTAEDGT
                     QLPCPEAWGAILGSILCTVWVQILMSFVPPKTLNKIFPKVVTGSLLLLVGIYLVGNGMN
                     NWGGSSNCHAGTGFYALCPDVSSPQPLPWGDPKLIGLGFTVFVAIIFVEQFGSPLMKSA
                     SVIIGLFVGCLVSGLTGYWSMSNIYAAPAVTFLWVHTFPLSVDGALILPLLIMFICEAV
                     SCMPDILATAEISDVDIEGTEFNARVQGGILCDGMGSLIAALGTGPPMVSQAGNNGVIV
                     ITGCASRRAGWCASVFLILMGIFGKFGAIFGSMPPSVLGGMQVFLYSTIAVAGLRVLGL
                     VRYTRRNRFILTVALGIGFVDITQP"
     gene            26805..28220
                     /locus_tag="JN550_010690"
     mRNA            26805..28220
                     /locus_tag="JN550_010690"
                     /product="hypothetical protein"
     CDS             26805..28220
                     /codon_start=1
                     /locus_tag="JN550_010690"
                     /product="hypothetical protein"
                     /protein_id="KAI1861750.1"
                     /transl_table=1
                     /translation="MLDNVERDIDKALNRKVDFKFPCIDASRQVRLLRCSSSAATGLVY
                     TLEVVPLERLHRKHYRALSYIWGSCHTTSDARQILIDGQEFYVRRNLHDFLAAARSRRE
                     GGLFFIDAICINQLDVEERQCQIREMTRVYRCADEVISWLGVPGRAQSSNLRALSRAKM
                     HDSVNWTAEQRAGFKYLSYHQYWRRVWVVQEVLLASHVTIWCGSSSFPLNLFGGQPNPF
                     HGATSNCSYYGRPTAVSKVLPRLQSPASKIITHRLRYVPSPLLCPLGHGTKVDTMESLL
                     RDLRVSITSINIYQSHLPDLLYQLIRIFGSLECTDPRDKVYGFLGILNERSRAMIMPDY
                     GKDIKHAYYQALKVGLQEMYDEIGLSAFFTSVDEQPAVYQYHEHLRDVFEIEHDEALAM
                     LRQVLGELNLYNRLMEDILELELLEQLPWKGTKVKFLPGIDIYELASRGEPAMPSGLLF
                     RYHERQQRCISKL"
     PFAM_domain     26982..27386
                     /aSDomain="HET"
                     /aSTool="clusterhmmer"
                     /database="35.0"
                     /db_xref="PF06985.14"
                     /description="Heterokaryon incompatibility protein (HET)"
                     /detection="hmmscan"
                     /domain_id="clusterhmmer_JN550_010690_0035"
                     /evalue="1.90E-25"
                     /label="JN550_010690"
                     /locus_tag="JN550_010690"
                     /protein_end="194"
                     /protein_start="59"
                     /score="90.0"
                     /tool="antismash"
                     /translation="YRALSYIWGSCHTTSDARQILIDGQEFYVRRNLHDFLAAARSRRE
                     GGLFFIDAICINQLDVEERQCQIREMTRVYRCADEVISWLGVPGRAQSSNLRALSRAKM
                     HDSVNWTAEQRAGFKYLSYHQYWRRVWVVQE"
     gene            complement(28703..29134)
                     /locus_tag="JN550_010691"
     mRNA            complement(join(28703..28998,29068..29134))
                     /locus_tag="JN550_010691"
                     /product="hypothetical protein"
     CDS             complement(join(28703..28998,29068..29134))
                     /codon_start=1
                     /locus_tag="JN550_010691"
                     /product="hypothetical protein"
                     /protein_id="KAI1861751.1"
                     /transl_table=1
                     /translation="MKFYSVVVLLIAGATALPALPRAETTADESYLPSRRAETTADESY
                     LPSKRAETTADESYLPSKRAETTADESYLPSKRAETTADESYLPSKRTETTADESYLPS
                     KRAETTADESYLPSKQ"
     gene            30001..31141
                     /locus_tag="JN550_010692"
     mRNA            join(30001..30250,30300..30425,30503..30624,30684..30768,
                     30842..31048,31104..31141)
                     /locus_tag="JN550_010692"
                     /product="hypothetical protein"
     CDS             join(30001..30250,30300..30425,30503..30624,30684..30768,
                     30842..31048,31104..31141)
                     /codon_start=1
                     /gene_functions="biosynthetic (rule-based-clusters)
                     fungal-RiPP-like: DUF3328"
                     /gene_kind="biosynthetic"
                     /locus_tag="JN550_010692"
                     /product="hypothetical protein"
                     /protein_id="KAI1861752.1"
                     /sec_met_domain="DUF3328 (E-value: 2e-42, bitscore: 137.5,
                     seeds: 45, tool: rule-based-clusters)"
                     /transl_table=1
                     /translation="MHQTNRSAEYERLYVDRSSGEKSQESFDDEEGMAALSHLKQSRWR
                     SWRGWLLHLGLPLVYTLIFVVAMYRSWDDGGGVFSLVDSPAKQVGSNMHLEVFPLDKFL
                     EGPYTGEPGAELDRVWADLLQYNNMRIPEEWVKSHDREYQAVKLPDGGYLGVLSVFHEL
                     HCIKRVFRTLHADYYFPNATAEVHKEMIEHAEHCLELFRMSAMCHGDVSVLTHRWVDGD
                     LLPHVNQSAPHQCVDWNQVMDFAASVSVDVFRKDYIVNPETGTNPYWHDEPRS"
     PFAM_domain     join(30121..30250,30300..30425,30503..30624,30684..30768,
                     30842..30996)
                     /aSDomain="UstYa"
                     /aSTool="clusterhmmer"
                     /database="35.0"
                     /db_xref="PF11807.11"
                     /db_xref="GO:0043386"
                     /description="Mycotoxin biosynthesis protein UstYa"
                     /detection="hmmscan"
                     /domain_id="clusterhmmer_JN550_010692_0036"
                     /evalue="5.80E-40"
                     /gene_ontologies="GO:0043386: mycotoxin biosynthetic
                     process"
                     /label="JN550_010692"
                     /locus_tag="JN550_010692"
                     /protein_end="246"
                     /protein_start="40"
                     /score="137.5"
                     /tool="antismash"
                     /translation="QSRWRSWRGWLLHLGLPLVYTLIFVVAMYRSWDDGGGVFSLVDSP
                     AKQVGSNMHLEVFPLDKFLEGPYTGEPGAELDRVWADLLQYNNMRIPEEWVKSHDREYQ
                     AVKLPDGGYLGVLSVFHELHCIKRVFRTLHADYYFPNATAEVHKEMIEHAEHCLELFRM
                     SAMCHGDVSVLTHRWVDGDLLPHVNQSAPHQCVDWNQVMDFAA"
     gene            33319..34872
                     /locus_tag="JN550_010693"
     mRNA            33319..34872
                     /locus_tag="JN550_010693"
                     /product="hypothetical protein"
     CDS             33319..34872
                     /codon_start=1
                     /locus_tag="JN550_010693"
                     /product="hypothetical protein"
                     /protein_id="KAI1861753.1"
                     /transl_table=1
                     /translation="MAQEDTTPGRLLLISNRLPITIKRKEDGQYDFSMSSGGLVTGLSG
                     LSKTTTFQWYGWPGLEVPEGEIDKVKQQLKDEYSAFPVFIDDDLADRHYNGFANSILWP
                     LFHYHPGEITFDEGAWEAYKEVNLLFAKEVVKDVQDGDMIWVHDYHLMLLPELLRQELS
                     GKRKNVKIGFFLHTPFPSSEIYRILPVREALLEGLLQCDLIGFHTYDYARHFLSSCSRI
                     LETPTTPNGIEYRGNFVTVGAFPIGIDPEKFVEGLKKPKVQQRIAALSRKFEGVKLIVG
                     VDRLDYIKGVPQKLHALEVFLTEHPEWIGKIVLVQVAVPSRQDVEEYQNLRAVVNELVG
                     RINGKFGTIEFMPIHFLHQSVNFDELCALYAVSDVCLVSSTRDGMNLVSYEYIATQHDR
                     HGVMILSEFTGAAQSLNGSLIVNPWNTEELANAIHDAVTMSPELREANFRKLERYVFKY
                     TSAWWGQSFVSELAKVSADQGEKQSLHGIGEVGQKIGGAVQTLKDAASSAIDGDDESSK
                     "
     aSDomain        33346..34734
                     /aSDomain="TIGR02400"
                     /aSTool="tigrfam"
                     /description="trehalose_OtsA:
                     alpha,alpha-trehalose-phosphate synthase (UDP-forming)"
                     /detection="hmmscan"
                     /domain_id="TIGRFam_JN550_010693_0004"
                     /evalue="2.70E-190"
                     /identifier="TIGR02400"
                     /label="JN550_010693"
                     /locus_tag="JN550_010693"
                     /protein_end="472"
                     /protein_start="9"
                     /score="630.9"
                     /tool="antismash"
                     /translation="RLLLISNRLPITIKRKEDGQYDFSMSSGGLVTGLSGLSKTTTFQW
                     YGWPGLEVPEGEIDKVKQQLKDEYSAFPVFIDDDLADRHYNGFANSILWPLFHYHPGEI
                     TFDEGAWEAYKEVNLLFAKEVVKDVQDGDMIWVHDYHLMLLPELLRQELSGKRKNVKIG
                     FFLHTPFPSSEIYRILPVREALLEGLLQCDLIGFHTYDYARHFLSSCSRILETPTTPNG
                     IEYRGNFVTVGAFPIGIDPEKFVEGLKKPKVQQRIAALSRKFEGVKLIVGVDRLDYIKG
                     VPQKLHALEVFLTEHPEWIGKIVLVQVAVPSRQDVEEYQNLRAVVNELVGRINGKFGTI
                     EFMPIHFLHQSVNFDELCALYAVSDVCLVSSTRDGMNLVSYEYIATQHDRHGVMILSEF
                     TGAAQSLNGSLIVNPWNTEELANAIHDAVTMSPELREANFRKLERYVFKYTSAWWGQSF
                     VSELA"
     PFAM_domain     33346..34734
                     /aSDomain="Glyco_transf_20"
                     /aSTool="clusterhmmer"
                     /database="35.0"
                     /db_xref="PF00982.24"
                     /db_xref="GO:0003824"
                     /db_xref="GO:0005992"
                     /description="Glycosyltransferase family 20"
                     /detection="hmmscan"
                     /domain_id="clusterhmmer_JN550_010693_0037"
                     /evalue="9.30E-199"
                     /gene_ontologies="GO:0003824: catalytic activity"
                     /gene_ontologies="GO:0005992: trehalose biosynthetic
                     process"
                     /label="JN550_010693"
                     /locus_tag="JN550_010693"
                     /protein_end="472"
                     /protein_start="9"
                     /score="661.1"
                     /tool="antismash"
                     /translation="RLLLISNRLPITIKRKEDGQYDFSMSSGGLVTGLSGLSKTTTFQW
                     YGWPGLEVPEGEIDKVKQQLKDEYSAFPVFIDDDLADRHYNGFANSILWPLFHYHPGEI
                     TFDEGAWEAYKEVNLLFAKEVVKDVQDGDMIWVHDYHLMLLPELLRQELSGKRKNVKIG
                     FFLHTPFPSSEIYRILPVREALLEGLLQCDLIGFHTYDYARHFLSSCSRILETPTTPNG
                     IEYRGNFVTVGAFPIGIDPEKFVEGLKKPKVQQRIAALSRKFEGVKLIVGVDRLDYIKG
                     VPQKLHALEVFLTEHPEWIGKIVLVQVAVPSRQDVEEYQNLRAVVNELVGRINGKFGTI
                     EFMPIHFLHQSVNFDELCALYAVSDVCLVSSTRDGMNLVSYEYIATQHDRHGVMILSEF
                     TGAAQSLNGSLIVNPWNTEELANAIHDAVTMSPELREANFRKLERYVFKYTSAWWGQSF
                     VSELA"
     gene            complement(35456..37374)
                     /locus_tag="JN550_010694"
     mRNA            complement(join(35456..36926,36983..37374))
                     /locus_tag="JN550_010694"
                     /product="hypothetical protein"
     CDS             complement(join(35456..36926,36983..37374))
                     /codon_start=1
                     /locus_tag="JN550_010694"
                     /product="hypothetical protein"
                     /protein_id="KAI1861754.1"
                     /transl_table=1
                     /translation="MASGNFAMSSAFTEIDATISEGTLQRLPAELFLQVVEYLKYDGWP
                     PSARDINISSVIKLSQTCRWLHRFLTPRLWEAWALSREDIDTHPERSPFRHFRNFIQTA
                     ALYCDEAACLRAFDNGVDLKNTIFSFQDHNENSSSPFSGPITLIQRSVMSNMFESKERR
                     GTLAHVAVTSQMSDSDQKIRFLKYLRCQGFDIVRSLERGAGGTRRLPRLYVTTVFQQAA
                     LLGDIKILQYLMDDIGVCMPYESFLLNGDSLITTMVVRAIDQEAIQLLVHSGAVINRLG
                     CRGPLAAAVTLGKKDMIQLLIDNGAHVDEESASLPHLLGEMLQCITDCLRDGEEQLVAV
                     SVDIVTILLDAMAPGALLETDMRWFLFDNMMECTSFSPYPAAGVFGHLLTLVPRALEQN
                     SPCTCEDPLIFRFFNRHSSQGADGFTRRTTAGSQTWRNTTAQCCQSKNHLPDWLRVVQS
                     LGVQIDACRPSFGDDPSCYGVLHMIVDNVFKDEQRLMCQCETELLDCMLAAGLDINQGV
                     GANPGTAIHRYCQNVLRFEADCGCENGPFDQLEYDEVAPILDFLLSRGADINARDAHGH
                     TPLKMLELRYQKLDEIDRESLRASRPGLYAKVRHQLERAGAKMR"
     gene            complement(38695..42576)
                     /locus_tag="JN550_010695"
     mRNA            complement(38695..42576)
                     /locus_tag="JN550_010695"
                     /product="hypothetical protein"
     CDS             complement(38695..42576)
                     /codon_start=1
                     /locus_tag="JN550_010695"
                     /product="hypothetical protein"
                     /protein_id="KAI1861755.1"
                     /transl_table=1
                     /translation="MANPNEKHLHEESIAAQVARGIELAKNNVNLDGILLTTKGTDGEL
                     RSELLSHFISEEGRKYALRIPSNYDLEAIQRWYAQHVEVEWRANMTLVMAGDLVSIRKP
                     EEFRILLARIERGKVKLLEDEQGSGLPVLHIMNSEPARQQNAPGIGQAGKEKATDKTAD
                     KTADKAADKAPTIPAKGKETAPGNVPITPAKGTGTAPGNVPITPAKGTGTPSGNVPMTP
                     SKRNRDENSNLDDSADPAIPGKAASKTPRREGSTGRRPRTGNDRPETPKKNDKGKEVAR
                     HPASDSEKDSDPDDSETDVKLPDNSVIIDAMIDKIDYKFSWENICNFFQCEKATLELKI
                     PGLLRPVKDHQLVAIWAMLTQVTRTKLSTFLLGDAPGVGKSLEVIATFVIFHQIKSRWA
                     QVVADRTAKRGNHLPWKGQDDESFCPSQNPFCFRCPCINSSDSGRIARSLPYLPTIVVA
                     EAGVIPVWASELESHLDHDFQVEGVPSITATIDHNQYAQMWPQYSRPQFIAESKASVIE
                     VQREGTKTRPVFKHKIQGRSGLTRNIIVVSRNSLNRFCQRFTEKRVHQEAGISKRNATY
                     DALCLGASFIFFDEVHRYSGARQPKPGKGAKSGARSKQAVGERSETLKFMERLRKISTR
                     PLMAVAVSGSILDDGPPLWCRFLEHAIYQASSLDWSFNLGNIKTVDELLELEKDWRFLE
                     ANYPDADAADTEKLNDINKRIEVGKKAYPNLLHAIMIARKKEDHFNGHPIVDLPPLQYE
                     EIVLPTPAGAHLNALKRLTVEVKTWILKQLRKERNKWIQDGKKTAEPTIETVSAKHLGQ
                     AARKGLGEDNRPYLTIQRAMSFPALARIITEHSIKPEALASEEINKIAFEITKLLCARA
                     PKHNILAVLQNCFLWKYSSELKKSLKYKKICQIFNEVIEAGNQDFEKIEHSLLFMDGPL
                     PAFVAFMLLFPTYCDKIDFYYFHAKLPQGAAGTGRSAKSNHCRNWCMKEINKPSEPGSK
                     PRVLLLTYVLGAVGLNLQGANRVILCETPPRTADFDQAIGRVQRMGQAKEPKVVYLTDT
                     KNIFELQRRIRIRTKKALRDMPEYREARIEFNDFVNRPEDKDEEMVDIDSLQGNVSGQD
                     DSGADGDDDLSTPRQSNQMPDAGDPTSSSSQRPSAPGSRPSSRQETPIGSRLLLMTQAR
                     GLRNQSSNSNLSSPITGPGRSPVSQNLGSQNSAQFGEGSENIPSLPLTTSASGQDGPQA
                     AQGPSTVPERARASRPGGVAGNSQAGSSRDTRPPPGTTFRSGTIEEPIDLLMSDLSDFL
                     QSDSDGDES"
     PFAM_domain     complement(39472..39660)
                     /aSDomain="Helicase_C"
                     /aSTool="clusterhmmer"
                     /database="35.0"
                     /db_xref="PF00271.34"
                     /description="Helicase conserved C-terminal domain"
                     /detection="hmmscan"
                     /domain_id="clusterhmmer_JN550_010695_0038"
                     /evalue="3.60E-05"
                     /label="JN550_010695"
                     /locus_tag="JN550_010695"
                     /protein_end="1035"
                     /protein_start="972"
                     /score="24.2"
                     /tool="antismash"
                     /translation="RNWCMKEINKPSEPGSKPRVLLLTYVLGAVGLNLQGANRVILCET
                     PPRTADFDQAIGRVQRMG"
     gene            complement(43091..44215)
                     /locus_tag="JN550_010696"
     mRNA            complement(43091..44215)
                     /locus_tag="JN550_010696"
                     /product="hypothetical protein"
     CDS             complement(43091..44215)
                     /codon_start=1
                     /locus_tag="JN550_010696"
                     /product="hypothetical protein"
                     /protein_id="KAI1861756.1"
                     /transl_table=1
                     /translation="MVKFEVEDPIFRKEELLWMEAQLAAGGKTCSSFPTPDRDNETWEN
                     EFPDSRRNDLGPEEMGRGNMITITGERQQELYRRADQLHRYHPVRFSPVMHQGPPAAWT
                     EQTVIRKIAKSWVEMSIQKFDISFIDNLFLAKIKEPVEQVVCFGLGRLVPLLQSGDKLY
                     DDDPDIHMQSWDNTAVVAYLATHLRKVWGRRPRVVCQDLQYTNACREALAAYKIEAIDC
                     FGATTFTMINEKSIVVVFGEPAAPVREIVADLARPLAMWWRPRWTHEQVDDPEHDPETW
                     NPDSKRSLQMLDEWYGKDIRYKTRIDTKFIGRHVWCFRGKGPRKPEDEEESEGWYDEEG
                     NFFYEGPKDDEEDEDEDSDSDKWDLFSDYSSDDN"
     PFAM_domain     45536..46063
                     /aSDomain="VID27_N"
                     /aSTool="clusterhmmer"
                     /database="35.0"
                     /db_xref="PF17748.4"
                     /description="VID27 N-terminal region"
                     /detection="hmmscan"
                     /domain_id="clusterhmmer_JN550_010697_0039"
                     /evalue="9.00E-76"
                     /label="JN550_010697"
                     /locus_tag="JN550_010697"
                     /protein_end="176"
                     /protein_start="0"
                     /score="253.7"
                     /tool="antismash"
                     /translation="MFVLKNVGKLIFGSNSQESMIELPQGQLYLVRPLSPKGYSELIFK
                     DATVGIRRTGQDFQYQLVVQRVYEEGEAELLADEEGEDAEIAALAAERDEKTFLLDEAL
                     HFRVETREGSGKILAWKDLSGDAGDLYEFVCDASVQLMQVEAFERIAKQCQYERKYRKP
                     HTTASEADLRQFE"
     gene            45536..48046
                     /locus_tag="JN550_010697"
     mRNA            45536..48046
                     /locus_tag="JN550_010697"
                     /product="hypothetical protein"
     CDS             45536..48046
                     /codon_start=1
                     /locus_tag="JN550_010697"
                     /product="hypothetical protein"
                     /protein_id="KAI1861757.1"
                     /transl_table=1
                     /translation="MFVLKNVGKLIFGSNSQESMIELPQGQLYLVRPLSPKGYSELIFK
                     DATVGIRRTGQDFQYQLVVQRVYEEGEAELLADEEGEDAEIAALAAERDEKTFLLDEAL
                     HFRVETREGSGKILAWKDLSGDAGDLYEFVCDASVQLMQVEAFERIAKQCQYERKYRKP
                     HTTASEADLRQFEFEDEQPIPQASPIHSPTIGRTFESTDDMFSIKHSANTGAKRDATPR
                     RAPVAPMNASDDEPQPPETPPQQREVKAPTRDIAPPSVPAQPEPLEILSMELAELHFYD
                     HPSGSFVLKDTSVTAQVSDIGHWQYWMHVASKDQEWIGIPVVADVNPVFNFEFLSFIFN
                     QFTDDGSAYSWLLRFKDQPTLERFQEGFMRALWEQLNEVKWTKVKDQERQYVLDAFEDL
                     KMDDVPEEGHEDEEEQEIEEVDDDEDPGAQSEHYDTDEEQDDLETQPKDGATNKSISVG
                     YKHDRSFVVRGSKIGVFKHAPNNHLEFSTNISEVKTPSGTLFSPKKAMLHNEDRNMILQ
                     NDTDPNKLYRMDLEYGKVVDEWNVHDDIPVVTFAPENKFAQMTHEPTFLGVSHNSLFRV
                     DPRLAGNKLVDSQLKQYASKNDFSAISTTEKGYVAVASNKGDIRLFDRLGINAKTHIPA
                     LGEPILGLDVSADGRWVLGTCRTYLLLIDAMQKTGKNEGKLGFEKSFSADAKPQPRRLA
                     LTPEHVAQFAYETGKPVTFTPARFNTGHSHEETSIITATGPYIIDWNLKKVIRGAKAPY
                     TIKRYSDEVKADDFKFGTDQNVIVALPNEVNMVGKQQLKRPTRESIAGLGARLATPRRS
                     SGRIGTRESGRYKLGKDDVVASPY"
     PFAM_domain     46340..46660
                     /aSDomain="VID27_PH"
                     /aSTool="clusterhmmer"
                     /database="35.0"
                     /db_xref="PF17747.4"
                     /description="VID27 PH-like domain"
                     /detection="hmmscan"
                     /domain_id="clusterhmmer_JN550_010697_0040"
                     /evalue="4.90E-42"
                     /label="JN550_010697"
                     /locus_tag="JN550_010697"
                     /protein_end="375"
                     /protein_start="268"
                     /score="142.8"
                     /tool="antismash"
                     /translation="ILSMELAELHFYDHPSGSFVLKDTSVTAQVSDIGHWQYWMHVASK
                     DQEWIGIPVVADVNPVFNFEFLSFIFNQFTDDGSAYSWLLRFKDQPTLERFQEGFMRAL
                     WEQ"
     PFAM_domain     46886..47935
                     /aSDomain="VID27"
                     /aSTool="clusterhmmer"
                     /database="35.0"
                     /db_xref="PF08553.13"
                     /description="VID27 C-terminal WD40-like domain"
                     /detection="hmmscan"
                     /domain_id="clusterhmmer_JN550_010697_0041"
                     /evalue="6.40E-191"
                     /label="JN550_010697"
                     /locus_tag="JN550_010697"
                     /protein_end="800"
                     /protein_start="450"
                     /score="634.1"
                     /tool="antismash"
                     /translation="TNKSISVGYKHDRSFVVRGSKIGVFKHAPNNHLEFSTNISEVKTP
                     SGTLFSPKKAMLHNEDRNMILQNDTDPNKLYRMDLEYGKVVDEWNVHDDIPVVTFAPEN
                     KFAQMTHEPTFLGVSHNSLFRVDPRLAGNKLVDSQLKQYASKNDFSAISTTEKGYVAVA
                     SNKGDIRLFDRLGINAKTHIPALGEPILGLDVSADGRWVLGTCRTYLLLIDAMQKTGKN
                     EGKLGFEKSFSADAKPQPRRLALTPEHVAQFAYETGKPVTFTPARFNTGHSHEETSIIT
                     ATGPYIIDWNLKKVIRGAKAPYTIKRYSDEVKADDFKFGTDQNVIVALPNEVNMVGKQQ
                     LKRPTRESIA"
     gene            complement(48588..50303)
                     /locus_tag="JN550_010698"
     mRNA            complement(join(48588..49352,49426..49649,49703..49932,
                     49996..50303))
                     /locus_tag="JN550_010698"
                     /product="hypothetical protein"
     CDS             complement(join(48588..49352,49426..49649,49703..49932,
                     49996..50303))
                     /codon_start=1
                     /gene_functions="biosynthetic-additional
                     (rule-based-clusters) p450"
                     /gene_functions="biosynthetic-additional (smcogs)
                     SMCOG1034:cytochrome P450 (Score: 320.1; E-value: 4.2e-97)"
                     /gene_kind="biosynthetic-additional"
                     /locus_tag="JN550_010698"
                     /product="hypothetical protein"
                     /protein_id="KAI1861758.1"
                     /sec_met_domain="p450 (E-value: 7.3e-91, bitscore: 297.2,
                     seeds: 50, tool: rule-based-clusters)"
                     /transl_table=1
                     /translation="MAVLNVLLSPWAPVAAFVALIAYVLYPYLVSYKDLKGIPAVFPAQ
                     FTDLWLFAVCRRGNRYEVVNEAHKRLGKVVRLAPNHVSVADVDAIPVIYGHGNGFLKSD
                     FYDPFVSIRRGLFNTRNRAEHSRKRKIVSHTFAPKSVVEFEPYVRQNLELFVKQWDSLS
                     STPLPDGYAHLDCLSWFNYLAFDTIADLAFGKPFGMLASGADIAEIKASPTSPPIYAPA
                     CEILNRRGEVSATLGAMPWLKPYAKWLPDPFFSKGLEAVENLAGIAIARVSDRLASPPD
                     INRKDLLARLMEGKDEKGEPLGREELTAEALTQLIAGSDTTSNSSCALLYHVVRTPHVF
                     PKLRAELDEVISDDAEVPTFEQVKRLPYLEMVINETLRYHSTSGIGLPRQIPAESQGIH
                     LNGRFFPAGTVLSVPTYTMHHSKEIWGADADEFVPERWENLTPQQKNAFIPFSHGPRSC
                     VGRNLAEMQMKLIAATWVKRYDVFLRQKVMETREGFLRKPLGLEVGIKRR"
     PFAM_domain     complement(join(48609..49352,49426..49649,49703..49932,
                     49996..50150))
                     /ASF="active site cysteine inconclusive"
                     /aSDomain="p450"
                     /aSTool="clusterhmmer"
                     /database="35.0"
                     /db_xref="PF00067.25"
                     /db_xref="GO:0004497"
                     /db_xref="GO:0005506"
                     /db_xref="GO:0016705"
                     /db_xref="GO:0020037"
                     /description="Cytochrome P450"
                     /detection="hmmscan"
                     /domain_id="clusterhmmer_JN550_010698_0042"
                     /evalue="2.20E-88"
                     /gene_ontologies="GO:0004497: monooxygenase activity"
                     /gene_ontologies="GO:0005506: iron ion binding"
                     /gene_ontologies="GO:0016705: oxidoreductase activity,
                     acting on paired donors, with incorporation or reduction of
                     molecular oxygen"
                     /gene_ontologies="GO:0020037: heme binding"
                     /label="JN550_010698"
                     /locus_tag="JN550_010698"
                     /protein_end="502"
                     /protein_start="51"
                     /score="297.2"
                     /tool="antismash"
                     /translation="FAVCRRGNRYEVVNEAHKRLGKVVRLAPNHVSVADVDAIPVIYGH
                     GNGFLKSDFYDPFVSIRRGLFNTRNRAEHSRKRKIVSHTFAPKSVVEFEPYVRQNLELF
                     VKQWDSLSSTPLPDGYAHLDCLSWFNYLAFDTIADLAFGKPFGMLASGADIAEIKASPT
                     SPPIYAPACEILNRRGEVSATLGAMPWLKPYAKWLPDPFFSKGLEAVENLAGIAIARVS
                     DRLASPPDINRKDLLARLMEGKDEKGEPLGREELTAEALTQLIAGSDTTSNSSCALLYH
                     VVRTPHVFPKLRAELDEVISDDAEVPTFEQVKRLPYLEMVINETLRYHSTSGIGLPRQI
                     PAESQGIHLNGRFFPAGTVLSVPTYTMHHSKEIWGADADEFVPERWENLTPQQKNAFIP
                     FSHGPRSCVGRNLAEMQMKLIAATWVKRYDVFLRQKVMETREGFLRKPLGLE"
     gene            51163..53642
                     /locus_tag="JN550_010699"
     mRNA            join(51163..51308,51369..52096,52158..52324,52908..52939,
                     52991..53642)
                     /locus_tag="JN550_010699"
                     /product="hypothetical protein"
     CDS             join(51163..51308,51369..52096,52158..52324,52908..52939,
                     52991..53642)
                     /NRPS_PKS="Domain: PKS_ER (122-273). E-value: 3.7e-14.
                     Score: 44.4. Matches aSDomain:
                     nrpspksdomains_JN550_010699_PKS_ER.1"
                     /codon_start=1
                     /gene_functions="biosynthetic-additional
                     (rule-based-clusters) ADH_N"
                     /gene_functions="biosynthetic-additional
                     (rule-based-clusters) ADH_zinc_N"
                     /gene_functions="biosynthetic-additional (smcogs)
                     SMCOG1040:alcohol dehydrogenase (Score: 200.9; E-value:
                     4.2e-61)"
                     /gene_kind="biosynthetic-additional"
                     /locus_tag="JN550_010699"
                     /product="hypothetical protein"
                     /protein_id="KAI1861759.1"
                     /sec_met_domain="ADH_N (E-value: 1.2e-22, bitscore: 72.1,
                     seeds: 66, tool: rule-based-clusters)"
                     /sec_met_domain="ADH_zinc_N (E-value: 3.6e-22, bitscore:
                     70.9, seeds: 86, tool: rule-based-clusters)"
                     /transl_table=1
                     /translation="MDLQIPLVQQAAVIEDPGPGGRILLRGDVSVGEPGVHEILVKLEV
                     SGVCGSEIRALLGWSSYTPIVGHEGVGIVVKAGADADDSLLGQRVGVKWLYSACTQCSA
                     CNRGFPNNCGRQLNTGRNVRGTLQQYVVADSRFVTRIPDGLASEVAAPLLCAGLTMMGA
                     ISKLDGQLVPGDWLVISGSGGGLGHIGVQIAAKVKGFRVIGIDSGEEKRKLSIESGASE
                     FIDFAEGNVEHRVKEITGEGAHAIVVVSGSEDAFRASPLLVRNMGIIVCVGLPANDFNI
                     PIPASLCSARALSITGVAVGSEGQMEEILEHALRGDIQPSIQVLDFHDIPQILDQLKLG
                     GVTGRVVNISKSLHQMVRWKTNIDTEGIISSQQSASGTFTPYTQTTETITSTTEGSKTT
                     TPLPEFSILSDPPEHLEAVSPTTTILPDPRGSWYELILGVVDWRDFDYAFQRSAAFPGP
                     LEAAQETFTSEARGEGAGLGARFSVMWQTMPEAQFTVKSGPSQTTHVPPEGTVTDAPRT
                     NSGSYVGGVSTTSSLSISSAEVSPSGTGRTSGTVQALRAQVFSKFHWNVFAGCGLGF"
     PFAM_domain     join(51271..51308,51369..51639)
                     /aSDomain="ADH_N"
                     /aSTool="clusterhmmer"
                     /database="35.0"
                     /db_xref="PF08240.15"
                     /description="Alcohol dehydrogenase GroES-like domain"
                     /detection="hmmscan"
                     /domain_id="clusterhmmer_JN550_010699_0043"
                     /evalue="3.40E-20"
                     /label="JN550_010699"
                     /locus_tag="JN550_010699"
                     /protein_end="139"
                     /protein_start="36"
                     /score="72.1"
                     /tool="antismash"
                     /translation="HEILVKLEVSGVCGSEIRALLGWSSYTPIVGHEGVGIVVKAGADA
                     DDSLLGQRVGVKWLYSACTQCSACNRGFPNNCGRQLNTGRNVRGTLQQYVVADSRFVT"
     aSDomain        51589..52041
                     /aSDomain="PKS_ER"
                     /aSTool="nrps_pks_domains"
                     /database="nrpspksdomains.hmm"
                     /detection="hmmscan"
                     /domain_id="nrpspksdomains_JN550_010699_PKS_ER.1"
                     /evalue="3.70E-14"
                     /label="JN550_010699_PKS_ER.1"
                     /locus_tag="JN550_010699"
                     /protein_end="273"
                     /protein_start="122"
                     /score="44.4"
                     /tool="antismash"
                     /translation="VRGTLQQYVVADSRFVTRIPDGLASEVAAPLLCAGLTMMGAISKL
                     DGQLVPGDWLVISGSGGGLGHIGVQIAAKVKGFRVIGIDSGEEKRKLSIESGASEFIDF
                     AEGNVEHRVKEITGEGAHAIVVVSGSEDAFRASPLLVRNMGIIVCVG"
     PFAM_domain     join(51775..52096,52158..52216)
                     /aSDomain="ADH_zinc_N"
                     /aSTool="clusterhmmer"
                     /database="35.0"
                     /db_xref="PF00107.29"
                     /description="Zinc-binding dehydrogenase"
                     /detection="hmmscan"
                     /domain_id="clusterhmmer_JN550_010699_0044"
                     /evalue="1.00E-19"
                     /label="JN550_010699"
                     /locus_tag="JN550_010699"
                     /protein_end="311"
                     /protein_start="184"
                     /score="70.9"
                     /tool="antismash"
                     /translation="GLGHIGVQIAAKVKGFRVIGIDSGEEKRKLSIESGASEFIDFAEG
                     NVEHRVKEITGEGAHAIVVVSGSEDAFRASPLLVRNMGIIVCVGLPANDFNIPIPASLC
                     SARALSITGVAVGSEGQMEEILE"
     gene            complement(54706..56742)
                     /locus_tag="JN550_010700"
     mRNA            complement(join(54706..55466,55514..55800,55856..56742))
                     /locus_tag="JN550_010700"
                     /product="hypothetical protein"
     CDS             complement(join(54706..55466,55514..55800,55856..56742))
                     /codon_start=1
                     /locus_tag="JN550_010700"
                     /product="hypothetical protein"
                     /protein_id="KAI1861760.1"
                     /transl_table=1
                     /translation="MTKPSKELPLQRFLHRPKSPAIDEGTEAYDGRTTRSNTPSLTYES
                     TQSGSPSLKEDHFLGSPHTDSCDIPDSYPARTGDFWSATEAQQGSCFANSGYRAAQETY
                     PSDSETESDDESSGSDDWSGQEDDIEPMVLAAVGNDLKLAAYLIPIIYQEMSADASRRI
                     NRKVGHWQSMVASHGGQFPPQSDALGNGAPAQTNSGSFNQQSRGNPLKRARRSSSSDCG
                     KDVDEEDGDGDEKEDGDGDRQGDGPPGKSAQLPRLACPFHKLNPQKYAIQHEVQESQHY
                     KSCSGPGFKSIQRLKEHLKRKHYPVQCDRCYEIFRGSDRSVCMSLLEDHRQKATPCERG
                     DSTLREGISDAQWAKLDGKRGNKNSQEKHRVQKWFEIWVVLFPDEERPGSPWYEGTVGQ
                     HGIKASKSPQSSDFMRLFNAILNHKVQQKDIIFPENLRERIEAVAESAFSTWLGTSYQR
                     ASTDSSSSLTRSYLYPSMVGGSSTHLSGQLGDSRYYHSQPSSHSRRSHASSGSFGYRPA
                     PLMLNQTTSQTVAPPQFNMEWVAPMTPSSPEYVLNNIASMQGRASSFQPFGIGTRHPPE
                     ISEPMFASSGLQPWNQPQSGYTDQNAFPMPGSAFAVPVSNDPLSPTLMEESMDNLRDMN
                     GNLSFERGM"
     gene            complement(58682..60538)
                     /locus_tag="JN550_010701"
     mRNA            complement(join(58682..58920,58971..60229,60347..60441,
                     60497..60538))
                     /locus_tag="JN550_010701"
                     /product="hypothetical protein"
     CDS             complement(join(58682..58920,58971..60229,60347..60441,
                     60497..60538))
                     /codon_start=1
                     /gene_functions="other (smcogs) SMCOG1299:chaperonin GroEL
                     (Score: 65.7; E-value: 4e-20)"
                     /gene_kind="other"
                     /locus_tag="JN550_010701"
                     /product="hypothetical protein"
                     /protein_id="KAI1861761.1"
                     /transl_table=1
                     /translation="MSAAQLLNPKAESRRRGEALKVNITAGEGLQDVLKSNLGPLGTLK
                     MLVDGAGQIKLTKDGNVLLREMQIQNPTAVMIARAATAQDDICGDGTTSVVLLVGELLK
                     QADRYISEGLHPRIITEGFEIAKNESLKFLDSFKLAKEVDRELLLSVARTSLATKLNAT
                     LAANLTPDIVDAVLAIYQAPAKPDLHMVEIMKMQHRTASDTQLIRGLALDHGPRHPDMP
                     KRVENAHILTLNVSLEYEKSEINSSFFYSSAEQRDKLVESERRFVDAKLKKIVELKKEV
                     CGNDPKKSFVIVNQKGIDPLSLDVLAKNGIFALRRAKRRNMERLQLICGGIAQNSVEDL
                     SPDILGWAGQVYEQQLGEEKYTFIEDVKEPKSVTLLIKGPNQHTIAQISDAVRDGLRSV
                     YNMIVDKSVVPGAGAFQVACATHLKSDAFKRTVRGKAKWGVDAFADALLIIPKTLAANA
                     GHDIQDALAALQDEHVDGNVVGLDLITGEPMDPTLEGVFDSFRVLRNCVASSSSIAANL
                     LLCDELLKARQMGRQGGPGPGMDGPEE"
     aSDomain        complement(join(58733..58920,58971..60229,60347..60441,
                     60497..60529))
                     /aSDomain="TIGR02347"
                     /aSTool="tigrfam"
                     /description="chap_CCT_zeta: T-complex protein 1, zeta
                     subunit"
                     /detection="hmmscan"
                     /domain_id="TIGRFam_JN550_010701_0005"
                     /evalue="1.90E-257"
                     /identifier="TIGR02347"
                     /label="JN550_010701"
                     /locus_tag="JN550_010701"
                     /protein_end="528"
                     /protein_start="3"
                     /score="853.0"
                     /tool="antismash"
                     /translation="AQLLNPKAESRRRGEALKVNITAGEGLQDVLKSNLGPLGTLKMLV
                     DGAGQIKLTKDGNVLLREMQIQNPTAVMIARAATAQDDICGDGTTSVVLLVGELLKQAD
                     RYISEGLHPRIITEGFEIAKNESLKFLDSFKLAKEVDRELLLSVARTSLATKLNATLAA
                     NLTPDIVDAVLAIYQAPAKPDLHMVEIMKMQHRTASDTQLIRGLALDHGPRHPDMPKRV
                     ENAHILTLNVSLEYEKSEINSSFFYSSAEQRDKLVESERRFVDAKLKKIVELKKEVCGN
                     DPKKSFVIVNQKGIDPLSLDVLAKNGIFALRRAKRRNMERLQLICGGIAQNSVEDLSPD
                     ILGWAGQVYEQQLGEEKYTFIEDVKEPKSVTLLIKGPNQHTIAQISDAVRDGLRSVYNM
                     IVDKSVVPGAGAFQVACATHLKSDAFKRTVRGKAKWGVDAFADALLIIPKTLAANAGHD
                     IQDALAALQDEHVDGNVVGLDLITGEPMDPTLEGVFDSFRVLRNCVASSSSIAANLLLC
                     DELLKARQ"
     PFAM_domain     complement(join(58736..58920,58971..60229,60347..60396))
                     /aSDomain="Cpn60_TCP1"
                     /aSTool="clusterhmmer"
                     /database="35.0"
                     /db_xref="PF00118.27"
                     /db_xref="GO:0005524"
                     /description="TCP-1/cpn60 chaperonin family"
                     /detection="hmmscan"
                     /domain_id="clusterhmmer_JN550_010701_0045"
                     /evalue="1.20E-161"
                     /gene_ontologies="GO:0005524: ATP binding"
                     /label="JN550_010701"
                     /locus_tag="JN550_010701"
                     /protein_end="527"
                     /protein_start="29"
                     /score="538.9"
                     /tool="antismash"
                     /translation="LQDVLKSNLGPLGTLKMLVDGAGQIKLTKDGNVLLREMQIQNPTA
                     VMIARAATAQDDICGDGTTSVVLLVGELLKQADRYISEGLHPRIITEGFEIAKNESLKF
                     LDSFKLAKEVDRELLLSVARTSLATKLNATLAANLTPDIVDAVLAIYQAPAKPDLHMVE
                     IMKMQHRTASDTQLIRGLALDHGPRHPDMPKRVENAHILTLNVSLEYEKSEINSSFFYS
                     SAEQRDKLVESERRFVDAKLKKIVELKKEVCGNDPKKSFVIVNQKGIDPLSLDVLAKNG
                     IFALRRAKRRNMERLQLICGGIAQNSVEDLSPDILGWAGQVYEQQLGEEKYTFIEDVKE
                     PKSVTLLIKGPNQHTIAQISDAVRDGLRSVYNMIVDKSVVPGAGAFQVACATHLKSDAF
                     KRTVRGKAKWGVDAFADALLIIPKTLAANAGHDIQDALAALQDEHVDGNVVGLDLITGE
                     PMDPTLEGVFDSFRVLRNCVASSSSIAANLLLCDELLKAR"
ORIGIN
        1 tgatatatga gtgcttgttc ctgggccgta atctgcctcc ttcgtgcctc cctgtcgagg
       61 aggtccttgt ctctgtcttc gatcttccag tagtcctcaa catcggtgac gacggggctt
      121 tgatagagca aatcccaagg atagtacgtg aaggggacgc tggggaaccg cctgcgcatc
      181 tcttctgaca gaaagcgccc aaccctggcg ctcgaacacc gaaacgctat gtcgactggc
      241 attagactca tgttgtctct tcggtacaga tccgcccccg gaaaccccac gaccctctgc
      301 atgatatcta agcaatccaa cgaagccgcc caatggacaa ggttcctgcc ttggtggtcc
      361 ctttggttca cgtcgacatc cgagtagtcg agcaaagccg cgatcgtatc cttgaaaccc
      421 atgtccaggg cagcttgagc cgccgtgcgg ccgtttcgat cctgcacgat ggagctggca
      481 ccatgagact tcaggaccct gcaacataca gtattgcctt tggcagctgc atagtggagc
      541 gcagtacttc cggagtggtc aatctggtcc aggatgctac cgtcgttaca attgagtatg
      601 catgtgttga tgacgttggg ccagttgttt aaggcagcgt gatgcagcac tcctttccct
      661 gaaaggtcaa tatgctttat tagtccggtg aaaccacagt gattcaagag catatcagct
      721 aggccttgat tatcctggat gaatgcgcag atcaggggac ttagttgccc tggttctggc
      781 agcggggacg cagcagaagc tccaatcaac acccgagcag catcggcatg gccccagtac
      841 gttgccaacg ccaaaggagt gcggccttgc ttgtcaatga tgtcgatacg gattcctggt
      901 acctggagga gcttcttcat ccggctaagt ttacgcatat atgtggccag atgaagtgcg
      961 gtataaccca cagcatcttg tgcattcaca tcgaacactc cattctcaag aaacttttcc
     1021 aagacttcat ccgtgccatg cggtatcagc gagtgcaacg ccgcttggcc ccttctgttt
     1081 tgtcggtcga ggtccgtctt cgggttgtcc atgatgattt ggaagatatc ccattctccc
     1141 gagcgaatcg tgctctgcaa gatggtttcc gatactgact catgggggtc gttcgggttg
     1201 gcgccaagtt ccagcaacag cagcatcatc tctttcattt tcttctcgtg gagacggaat
     1261 gagcaacctt gaacggctct ccactcgcct gatctggcat tccatttgtc atcgatatcg
     1321 tacccgttct cgtggaacct cctcactagt tcctgagagc caatgaggag cgctaccacg
     1381 ttgaggggac tgatataagg cacacctaac agggaactgc ctgtgaactt tgtcaccgcg
     1441 aatacacttt gcgacgatcc cattgcggcg tatttgagcc agatatcatc ccgatgattg
     1501 actctttgca aatgattcaa gtagaagttg gccgagtatt cgaggagggg gtggtcgaaa
     1561 acaatatctg tgcagaatga gtagcgtgtt ttgtaacgtc tggagacatg gtggagagtt
     1621 taccttccgt tggagttacc tttgaagcct gaaccaaatc ctccaatccg aggtaatcga
     1681 gacaggcttg tgccatttga tagtgtgctt tatcaagcca gcctgggtgt ttcctcgacc
     1741 aagatgcata caaatactca ttaaacgaga ggtgaacaaa tgtgaaagtc ccgtcgctct
     1801 ggatgaccac gaactccggg aaatgctgac tgatggactc agcaacgttt ctcaacagat
     1861 cgatatctgt ggatgacgag ggagattcgt cagataagaa aagggtcaga agaatggtga
     1921 gttccatttc tttgagtggt cgtcttgcaa tggcgataat tgtgaatata gcccacatgt
     1981 gttgtcgtac atcctttggg accctgttta tcatctcttc gaaaagatcg tcgattccag
     2041 cagggtttga atccagttgc ttcagtttct tccggacctg ttcattgttc caaaggatac
     2101 cctttttgaa cgactcccag gccacaaccg cccacagaaa catgccagat gcacggcctg
     2161 ttatcttctt cagtatctgc tgtttgtcat gatgtccgac agagtcagcg aagctcctat
     2221 tcttcttttc gaaatcctcg atgcagaatt tgatatagct ttccaccccc ggccggttta
     2281 atgaaggtga catatggacc accaaaacgg actccatttc tggcaaatgc gcaaaattat
     2341 atcgactcga gcataatact tttacctggt ggccaggatg ttgcgtcttg agttctgcca
     2401 cgacgttcca gaatccagaa aggagcgaaa tagcgtagtc tgttgcgagt tcatcgatgg
     2461 catctaacgc aataacacat cgattcattt tctccatacc tagaaggtct acaattgctg
     2521 gccacaactt atctgttgtc gttgaaatcg ttaccatgta attcacccgt ttctccagcc
     2581 ggttccgcac aagactttgc ccttgaggaa gaagctgcag aagctggtgg aggatggatc
     2641 gaagaactgt ctcatctgtt gtggaaccat ccgggtcatg agaacagaaa aagcttgcaa
     2701 ctttgaaatc gtcgactaga ccggtatccc gagagcctga ttggatctcc tccacagcat
     2761 acctagctag gacacttttg cccgcgccgg gagggcccga caggagcagc attgatgttt
     2821 gatctgatct ggaccatttc cgaaatgctt cgtggcgaaa aagccacccg caggttcccg
     2881 tgtgtggctg tcggggtcgg agctgagatg atctgtagtc atagcagtac aaagcatcga
     2941 gtaaaggctt gcacttggct tcgtcgtccc ctaaaatgca ctcctccacg aggtcgacga
     3001 ccgcattctt tacaacattg aaatgatgct cgttccgagg cgaaaccctg gcaatctgcc
     3061 ggtgatcttc attgatcggg atagtccgct cattcgggag accgaggatg gcggagaacg
     3121 gttcgacaat cagcgaaggc ccgagtggct tctgttcgta gagcgaaata atcgacagag
     3181 acttgagcaa attcttcgac tgctgcgtga tttgttccag aatcggtgat gatgtcttta
     3241 gagctgccag caaatctgac ctgacaccgc tgccaaatgt cgccacgttc gctagtctgg
     3301 aaaatatgct ggcataactt gctgagatgg acccgcggtg cggtgttccc ataaaaatgg
     3361 caccttgggt actattaatc aagtccttgt attcttcgcc agccagagtt cccgagatca
     3421 gcatctgttt gaaaagcaag cctccaagac tatggcagat aaagataagg ggcctttgtc
     3481 tgctgtcgtc acggcgccgc tcatgatcaa gactcgacag caagtcccgg gaaaacccgt
     3541 caagggtcat ggtcgaactg ctaaagaaga cagccgaatc gtagccataa gtgaatattc
     3601 gcgcctcggg gacatgagct ggcagtgagt cacgcagcca caagtgacca tctttctcag
     3661 accaggtgtt gaatgcatcg ccattcagcc catgaagagc aactatacta aggggattgt
     3721 aagctgtgct gtgcgggtgt ggtagaagtt cacgatgaat gagaacctac tcgaccttgc
     3781 agacgttggg ggagcctgat gggatatgta acacaaacaa gccatgccgc tgtccaggtc
     3841 tcctagaggt agcagccatg cttggtgaga tctgctgctg taccctacgg cagccgtttc
     3901 aatgccactt cagaggtaaa gtaagagtac ctcatcagaa gactatggcg ttcagctcgc
     3961 catatgatgc gaggctgagc gcggggtaat tcgactttga tcgccagttc agctgggtgg
     4021 ctgtgcttgg aacatcagac aattgtagcc aatggccaca tagagatgat agtgcaaatc
     4081 agatacccaa cttgatgcta cggaatttac cgagaaaggc gcatgctata atcacctgag
     4141 cgatggcatg tataccactc tcccttttct cagccaattt tggaatccgc ttagacagta
     4201 aagatgcttg taaatgagta aatgcatagg ccgaaattcg gtgaggcaga atgagtcgac
     4261 cttgtcgtat tgagaagtcc ccatcaccat acgttgtcgc atgtgctgcg accagcgcgg
     4321 ttcttctact cgaaacttca cctaagatat atctcctcgg tgtctgatca tatgaaatgc
     4381 cctgtttatg agtatagaag aactcggccg ggattcgaaa tgtcttgcta ttcattacct
     4441 ttgcggaggt aggggacagt caagacgact aatgtaaggc aacctgttat cggtgctctt
     4501 cgacatggta gctcctttcg cctacatctg tgtattcgat atgacgccgc aaacatgaga
     4561 cccgacacag gcctgcctgc ctgcctgcct gcctgactca cccatgccat atctccatta
     4621 gcctggctgc acgaagagat gctgccctca cgtcttctgt cgctgtcttc cctgccaagt
     4681 ccctgaaccg agaaatccag aactcccacc gtttcgcatt caggcccgaa tcgccgtcga
     4741 atagcgagcc gcctttgaac atccgctcct ctgtctcgtc cagttttcta cccgcctgga
     4801 gttgttggta taacaggggc ccattgtgct cgatgatttg agcagccgtc atgatacggc
     4861 agtcgacgag cagcggggtc gtggtgatgt cttcctccag agcggcccgc agcatccaga
     4921 tggagtggtc ttcggatcga agaacaccgg cagcatttag tctggcgaag aaggcgttgg
     4981 agttgaccca ctttctggtt atctccgcct tttcttcatc gttttctggg gtcttgggtc
     5041 cgttgagcca ttccctcact tgcgcactca ggacggggag atccgcccat aaacgtgact
     5101 gcagcagccc gtattagtac acacaaccat ggccccctcg cgagaacaga ttgaattctt
     5161 acatcccata ctttgatgcc ggcgtcgggc aagagagcca gttcccgaac gaccctcacg
     5221 agcttatctt gggcggggtg gtcgtggggt acctgctccg caatgctaat caggtcggcc
     5281 caggcagacc acaatgctcc ctcagctgca tcctccccct tctcgacgac actgttggcg
     5341 attacctgcg ccgcgtcggc tgtagatctg gagcttgaga acttcaagta gtcgccaaac
     5401 gtgtcgagga tccgcgggtt gatctgcctg ttcgcgtcgc ggctctgctg gagggcaata
     5461 tcgcgcgcca tggttgtctg gtatcttgtg agcaagcgca agtgcttggc aaactgcttc
     5521 atgagccgtc ggcgtgtagg ttgagtgatc gctgcaatat atgtattcca gtcccaattc
     5581 accagttctt gacacctcat ttgcagcttc ctaatgcggt accgacccgg gctccaattt
     5641 gccggtacgt catcagcacg ggccatttgg tcttgggcgt ccaattcgag gtcacatcgg
     5701 agcaacgtgg tgatctaggg accgagacca acgtcaggtc ttggtattat tctcttattc
     5761 tccaagcaca cgtcgaagtc tacaaaatat acgctcaatc atctgtcctt tctgtcttgg
     5821 acatgacgca aaagtattgt ctagagccac taatgcccag gaggacgaag cgcctctggc
     5881 aaaccatcaa agcaccaaat gaaccaaaca tggtctgtat ttccaccttt ataacgcaca
     5941 agcatcggag cggcgtagta tgtagtgtag ctaggaatac ctgatcggcc tcctatttct
     6001 tcacagattt gcgtctccat gagtgtttgt ggcatcagcg gcgaagttta cgatgccgta
     6061 ggcttcaact caccatgaga tgccgctggc gtaatatgga ataaccatgg aactccgttg
     6121 tcccttcgac cgcaatgctg cgcttttgga gacttttacc cgtggcgcgt tctctctgga
     6181 cttgacacgg tccattgagc gctatcggtt gctgggaacc tcaggaaccc aacgccacag
     6241 gcgtcttgga ttcctggcaa tcacactcgt tgtggacttt tcatcttcga gcgccttgaa
     6301 acaccaagaa cacgcctcgc tacaggaaca gcagcgagac atctggggct gcctttcaaa
     6361 ttcctcctcg aagaacctgt ccaccagctg acctcagggc gagccaagcc aagccaagct
     6421 atggccagta acgactcgag cgacacctct accaccctag acgtagatga tgagcccagc
     6481 tccatcaccc gcgccgaggc ttgtagtact ggggcaggat cggatggcca acgcgtctca
     6541 gccacagagt caccgccgcc cagcatcgag ggctacgaaa actgtgagat ctgcttcgac
     6601 gatgccctct ctacccagtt cacaaccctc ccttgcgagc atggacacag gttcatgact
     6661 ttgtgtatca ccacatggtt ccagcaactc tacaaccagc agggacccca ggtacactgc
     6721 cccaagtgtc gtgaagagtt caaatacact gcatgcggtc atcccctgga ggcgcatcgc
     6781 cttgtggagc ccagaaacgt tctcaaggct gatctgatgg tggctgaatg cttgtcatgc
     6841 cagagggaaa cgcgatcccg tcgctttctg aaaattcggc gtgactttga caagcatgaa
     6901 ggacctgact gggacatgat tgaacccggc gacttgtccc cagccctaga ggcactggct
     6961 gctgtcagat tcgccgacga gtacgaggag ctgaaggagg acttcgcaaa ccgagttcga
     7021 ctgatggaag cagagctcga ggagctgaag gaagacccgg tcttgtcaga ctcgaattcc
     7081 catgtctggg cactggagtc aatcctcgcg gggatcgaac gtatgaggaa cgcgccccag
     7141 gaggcggaaa tccttcaccc agagatattc gactcaccct cagaggaaga cgacgaagac
     7201 aacgacgatg agtaagggaa agggatgcat atgcggcgta ctggtcacta gagtggtgga
     7261 aatgttccgg agggtcttgg ttcaatcatg cttgtgtaat cgtcgcaata caatagatat
     7321 ggaggctgca tcttccgtgg ggctttgtca ctcttggaaa gaggttacca tcagttggct
     7381 tcaccacgcc tcagtcctcg atgaaataaa agccacatgc tgcgctttcg tcaccccgca
     7441 gtattcaccg tgagcacatg attcttggtc gattcacatg gaaacgttga tctcgatgca
     7501 gctgtttgtg agggaatctc gcatattttg tgggtgctgc ggtcaacttg ccattgcaaa
     7561 agtggcatag aactagttat gcgcggtgat ctgcaattac ttcatggtct caatccctgt
     7621 agagacatgt gcctgtcgga tcgaaatgca cgtgaaattg gaccaataag ctgcgaggac
     7681 gagagcatct catgtcccaa ataggcgtcg agctggctgt tttagttcga tgattgatgg
     7741 ttgagtaagg gcattgattc catcgcatcg gccaatccct gcgacagaca aagcaagtca
     7801 cgactcgatc tacgctaagc atcatgtcac accgaaatca agaaacttgt tcagcttgca
     7861 gccccgtctg atcttcaaga gacgtttcgg tgatattcag tgattctcag gggattcgct
     7921 cacaggagcc acagacggag ttcccggcaa acccacgagc cagccaagga aaagccaagg
     7981 gcgagaagag tcgtaagcct gcgatccaat ggatccaacg gcagtccgat gtccgcagcc
     8041 tcacctgcgc tgatgagccg cagtcccgag ccagagttgt cgcaagggct ttagcgggcg
     8101 cttaatgcac gatcccgctg acagagtgtc gagtgtttgc gtgtgccaac cccagtagca
     8161 agaactctca gcagggtccg ttggtgggag gttgggggaa acgggtggtt ggctcacagg
     8221 gcttcctttg ggctgaactt tttctagaca cccccgtctc tgccagtcct actccatggc
     8281 tccatggctc cccagcaggg accctacaga ctccataaaa gtcaatgacg acagcaaggg
     8341 tctcgatagg gcacttgata cccgggtgct ggcagcggga cgatgctggc aactggggcc
     8401 tgggtaccca tttctgcgtc gttttagact tcagatgtca tagccgcacg atccgggact
     8461 ggaggggacg ccccggcgcc cgcaatggcg ttggctagcg cgccacgcac agcgaatcgt
     8521 cagccgcctc ccgtacacca tggtgagcat ggcttcagcc caagctcgct acggtttagc
     8581 aagtcctcgt gctacccgaa tgcccaggga tgcatggcgg gctcgacgct ttgatcagtg
     8641 ggacacactg gtctagggcc gcgagttcgc actgatcgct tgcgtgcgcg gcatcaccgc
     8701 tgctttcgcg gggcatgacg tcggatcttt cggatactaa gtagcggtcg cggaatgcgt
     8761 agcacgatat atttcgaccc gggaccccga gtagagttgc aggtcgtgtt ttcgttgtaa
     8821 ccccagaata ccacgagcta ccggcccgct tctcactcgt tgtgaccctg tcacacaagt
     8881 tctgataccc ctgtcccctg ccgtcgtcca agacctccac catctggacc ctacacccac
     8941 cacacacagc caaaaacaac atgagctcct tgatcgtcac catcgtggtg gtcgttgtgt
     9001 tagtcgtcgt tctcggcggc ggcatcctgg catgtgcact tggctgggag aaaatcatcg
     9061 cccgggtgac acccaaccgc tggcagagaa agccacagcc ttctcttaac gagaagtggc
     9121 ccaaggacta tccctaccca tcacgaagct cggtcgagac cgactgggca ggatccccta
     9181 tcagctcacc tgcgtcgtcc cctgtggcat cgccgagctc ctccccaagg tcttcgagac
     9241 acaactccga ctccctgaca aaaggacgct cttccatgcg cgagtatgtt tgagggttat
     9301 tagctactat agcacttgcg acttacgata tcatgattta cgaacaaggg cattggcgtt
     9361 ttgagcatag gtggtgacaa gatgctctcc acatggacac atggaagcag caatcaatct
     9421 ctcgggtggt tccttgtttt tgtttctttc ttctttccaa cagcatcatc ggaatcatca
     9481 caaacatatg gaattggcgt tgcattggga aaggtgtcat ttaggattat atatgatcca
     9541 ctaccagcga tgggcgctgc ataggtatct cgtggtagtt atactacatc acatcagatc
     9601 tctttacacc aaattcaaat tattcacagc tcaccacagc catcaaaacc atgagatatg
     9661 ttgtcacaca tcaatcatta ttataatcct acattactac agtggccgaa cccatagatt
     9721 ctgatcattg atctacccgg ccacgattca agtcaatctc ggcaagctta ataggcttcg
     9781 tacggcgtac ggccttgtgt cccacgaaca acactacaaa gatcaccaag ctgatatagg
     9841 cagcgaaaaa gtcgctggtg ttccactcga tgaacacggt gaacccgtta gtaagcagga
     9901 tcaggatgaa aaagaacagc ccgtaccatg cgaggtacgg catccaaggg gctcggtatg
     9961 gcaggtcgtt tcgggacagg ccttggactc ggagagcctt catgaagcgc aggtggcaga
    10021 cgctgataca agaccaggtg atgaaaccgg cgattgccgt gatgttcatg aaccagttga
    10081 agacatcggc accactcgag gacaggttga ggaaagccag caagccaaaa gccgaggtaa
    10141 acaacacggc gacgtacggg gtgccgtttc ggttgaggcg tgccataaac ttgggcgcgt
    10201 gactctcgtc ggccaaggca acgatgattc ggctgccact gtagcagttc gactgtgcgg
    10261 ccgagagcac ggcagtgagg aggacggcgt tgataatgtc gggcaggacc gacacgccag
    10321 ccaggttaca ggcaatcacc aacggcgacg aagacgcatc gctggaatct cccagcaatc
    10381 caccgttgtc gtagggcacg agcagaccga tgaagaagat ggtcgatacg aagagactga
    10441 aaatacccca gaatgtccag cggatagccg aagggacggc cttggcgggg tcggccgtct
    10501 cgccggctcc tacacccaca agctcggaac cctggtaact gaatccagcg gtcactagga
    10561 ccgaccagaa gcccacgaac ttgccggtcg cacccgtgta gatggactcg gcgaacgggc
    10621 caggagtcac ccagtagcga aagccgagat atccctgctc gccagcaccg gcgttgatgc
    10681 aaatggcgaa gatgatgaag ccaatgatgg tcacgacctt gatgctcgag aggtacatct
    10741 caatctcgcc gaaccaccgc accgggagca agttgatgca cgtgaaaacg acccagaaga
    10801 cggcaataaa gatagcgatg ctgagagact tgttccagta ctggatgatg ataccggccg
    10861 ccgtgagttc cagggcaaat gtcatggccc agctgaacca gtagatccaa cccatggcaa
    10921 aaccgagaga cgggtcgacg aatcgggagg cgtaaaccgt gaacgagccg gggacgggga
    10981 tgaagctggc catctctccc aagctcacca tgaccgagaa gacgatggtg ccgacgaaga
    11041 caaaggcgat gagggtgccg accggaccgg atgtcgacag ggcggtaccg ctacccagga
    11101 aaagcccggt acctatcgtg ccaccgatgg cgaggaactg gagatggtgg ctctgcatgc
    11161 cacgcttgag ctgggtgtcg gcggcctcga tgtccttgga gccattgagc gagttggagc
    11221 ccgaggcgtc gctggccggc ttgacctcga ggtccgttga cttctccatc atcatgattg
    11281 attcttcctg gagcgtccgc tgcgggcaga cggcgcacaa gtcacgacgg ggaagatggg
    11341 aggtggtcgt gtgaaggaga aggggacacg ctcttcgact tgtaaagcag ctctactacc
    11401 acagaaagac agaaaacacc tcctcgggct cgggggctca ctggagctcc aaagctttaa
    11461 tatggaaatc tgtacctacc gacgctatgc gcgagcggcg acgtcgcgcg cggtcgcgga
    11521 gcctggacga gctccatatc gcgggtccgc ccatcaccca tgaaaatttt ctcgtactgg
    11581 caaagagagc tatgggagca cgctgaaacc tcaccacgcg atcttcgtga ggtgacgttg
    11641 gaatccgggc cctgcagagc gcccggccgg aggcgcgcta gggagcggga ggaaattttc
    11701 tgcacccacc ggccagggcg gcgcggccaa tcagcgcccg gcctgactaa gagaaatcgc
    11761 ctcacgtccc tacagcggtc cgattgacag gtcgtcccag cgtttgcggg ccacgccgtc
    11821 gccgaggctt gtcgcataga ggttccatat agagattgca gagccgatca tgtcggtcaa
    11881 gcgaattggt cacgcgtgca aacactgata acaacggtcc gccccgtacc gcaaccatac
    11941 gatgtcgccc cctatagggt gctttgcagt tgtctcggtt ggatatatac ttggccaccc
    12001 gcgttgcaag ggttttcttt cggctacagc tccggacagc ccctgtcggt agtagaagct
    12061 aacgtggacg gaaggcatta gacttattat gtcccttgtg tcaagaccac ctgtatgacg
    12121 gacaacgtcg atcctcgccg gataaggctc agcatattca tggttccata cgaattcagc
    12181 aaacctgatt ctctctatag tgaccctttc actgaaaatt ccccgcatcc gccagcggtt
    12241 gggattggtc actgtcattg agatataagt cacatcacat acagaagccg atgcgtcaag
    12301 gtgccaccta acttctcaac agcggctacg aacagtcaca ggtcagactt caaaagccaa
    12361 gtgattacag acgatcaaga cgggatgggg cttttgaaat attcttgatt tcctcgtgta
    12421 ctcacagaac atgtctctgc tgttgacgtt gttgccaatg gctggctggt atcggtatcc
    12481 cccacccgga gaaaaatcct atgatatata acctcatgtg tcatctcctg atccattttg
    12541 acgccttgct ggtgaagcct tgcccgttct agaaaacgat tgctctggtt gcgccatgct
    12601 agaaagaaca taaaccctaa atcatatccg gtgtgcctct ttgatcgtcc ctcgttcccc
    12661 ttcctataat ttgagagagt tctgcgagct tgaccggttt cgtcagaaac aggtccaggc
    12721 cgctcgcaaa tgcctcttgc tgcgcatcat cggaagccaa tcccgtcagg gcgtaaatgg
    12781 cgcagcgggg aagctgcttg tcacgctcga acgcgcgtat gtgcctagca gattcgaagc
    12841 cgtccatgac aggcattgaa atatccataa ggatgcactt gaactggccg ttgccttttt
    12901 tgaacgtctc caaggcctca agaccatttg aggctgtctc atacacgcga ccgagttttt
    12961 tcatgtatac ggtgagtatt ttgaggttga ttgcgttatc ctcgacaagt aaataacgag
    13021 cgacaggaac gaccggtgat ccggtcttcc ctctaggagt actaccctct gaggggaact
    13081 gttccagctc catgtgctgt ggttctgtgc gctgcaactc tttgggttgc tgctcagtcg
    13141 atatcgacca aggttctgtt gggcccttcg gcaaagaagg tgggagctcc gctgcatggt
    13201 cgtcgacaac tccgttaggt tcgacgtcgg gttcgggaag gtattctggg cctacatccg
    13261 gcgacgtctt cgacgtgtcc gtagggcttg ctgtctctgc aacgtcgaat tcggatggta
    13321 cttgcgtcga tagagcggac tcctggagct ttgaccagcg cttaaagcac tggagaagga
    13381 tcttcgcaag ctttcgagga ccaaggctag aagtgacagg ttagcgagtt ttgggaggac
    13441 aatcatgatg atactcacgg ctgtgaaatg aagtcgacaa cacccacacc atccttacgc
    13501 atgaaccgag gagatgtaga taattgtcgt gcagctagag cgctgcgaca tatcgcgact
    13561 gtcggggttg aagtatggtc ccgcgccaca agttgatcta aatggtgcgc tccgcacaga
    13621 ataaggtccg gtagaagatg gttggcttca ctgggctcaa tgatgtgcat atgtagccat
    13681 tctttgcaaa cctttaccaa catggcgtgt tcgtcagtca gggcctgcat ggcaacgtcg
    13741 gtagagggta tcccttcgac ggacgaatag ccagtaatgg caacgcgcag tcccttcagt
    13801 tcacacacct gggcccgaaa ctcagcctgt gtatcagttg gcaaagagcc cccgggcgtt
    13861 ggcggcagcg tctttctgag tggaactttt acaaccactg tcgatcccac gccgagttta
    13921 cttcgtacat gtatcgaacc acccatggca ccgacaatct tatgcaccag gctaagacca
    13981 agacccgtgc cgggagtcaa gctatctact tgtgagaacg gccggaagag gcgatggtgc
    14041 aaaaattctt gggacatgcc acaaccggta tctgccactg taaagcagac catgcgcttg
    14101 ttttgtggtt tcccagccag tggctcttgg tgtagggtaa tcttgacgga tccgcgtgct
    14161 gtgaacttca gtgcattgcc caaaacattg agcagtatcc gccggatcgc ccccggctga
    14221 gtggtgaatg cccagcgcga attagcattg atatcgaggc tgaccacaac atctcccaac
    14281 acaacctgaa tctggccaga cctaccgcgg atacctaaag cctctatagc cttcgcacta
    14341 tcaagtctgc gcatggcatc catatccgcg tcctgggacc cctgcccatc gacgagccgt
    14401 gttacagact gagtctgaaa gcaatggccc gcgaagacgc tttccacaac ctgctctgcg
    14461 acaacatcga cctcgacatc tgaagtaata ctcatcatgc cagtctcgat ggacacgtcg
    14521 ttactggaag agacgccacg tttcccccgg atactgttcc ggcggtctgt ggtagatgtt
    14581 ttgaacttgt ttattttagt ccagtcgaga aggtgatcga tggtatctac aagggtgcgg
    14641 ctgcaattct cgatcgagtt gagaacgtcc ttctggaata catccatctc tgtgtcttgg
    14701 aggagctcag caccgagaac aatgccgtga agaggagagc gtaattcgtg ggacagggag
    14761 ccaaggagat ccgtctttgt tttgttgagg agcatttcgc gtgcgcgctg gacttcggcc
    14821 gttgctatgc tcgcgaatgc gatcaaataa ctaagctcgc cttcgactgt gaaggtacgg
    14881 gttgctgttt tggtgtaggc aaacccgccg gcgagccagc gttgcctgtg tgcgtcccac
    14941 acggggaaaa atgccacgct ccgagccccc gggaaaagtg agatgatatt cgtcccgtcg
    15001 ttctttctag accatgattt gcttctaacg ggctgtggtc tagcattctc aggctgcgag
    15061 acttgtgtag acggagaggg ggtcaaagga accgaggagg catcatcact ggagtctgat
    15121 gactgcaagg agccgttccc atcgaaattg aaaatcttgc cgtggggata ccgtcggaga
    15181 agcttactca aatacttttc gggtatgact gtcgaccccg gtgcaccatc gacgctggag
    15241 cgcagagaat cggagaatcc aagcacacga caaggcgcat cctgggcaaa ggatgactga
    15301 aaggctcttc cctcatcact gctcgacgac tcggtaccat gcatgttatc tgtgcgagtg
    15361 acatcgccac caaaggacga aatcgctgca tccaggaaca gaacgccttc aacctcgaca
    15421 gactctctca acacatttgc cgccttggag agaatatgtt tcaggttgct catctcgggg
    15481 ttttcttccg gtttcgggga atctactatg acgacagcct caagacgccg gctgagagtg
    15541 gtgttggtct ccacagaagg ggaagacggc gtctctgtgt ccagaatccc gttcagactc
    15601 ccgtcagggc tgtctacttc aacccgctgt ttctcttgga gggtctgctg cttcgcgttg
    15661 agcgagccct cgagcctgaa gtcgtccttg aacgagtcga cattagggcc ctcctgccag
    15721 ccggccaggc tagcctggcc ttcgacaaac gagccgacac cgcggaccat acgatcggcg
    15781 cgacgatggc catccctaga gcgtatggcg cccaagtaag tcatgactga ttgggacaaa
    15841 tcctgcatca gcgcaatcga ggcctcgtcc agttcctttc tggcctcagc gccatatacg
    15901 ctcagcacgc cgatgttgat gcccctggcg gtccggaggg gggtggccgc gtaaaagcga
    15961 tgtggccagt ccttgaagta cggattctcg gacaggcgca gctcctcgga cagatccgag
    16021 atgacggaca caggcaaaga tctggggtcg gtgggctggg acgcgccaag cgtgttctgg
    16081 agaacatgct cgcacatgga gaccgaacgg ggcacagcga ggccgcatag caggagccga
    16141 tcagaacctt ggcgacaaag tgttgacggc gagaggggac cttgaggggt ggcctcggca
    16201 accacgtact gccagctctg gtcgaaaagg gatatgatgg cgcgagaagc gttgaagcgc
    16261 agcgctgcca gctgggccaa gccggtcagg acggtgtcgc tggatgtgag atgcgccgag
    16321 gattggagcg tcggtcccgt ctggtaggat aggttcatga gctgcggggc ggcatatcta
    16381 aacgggcgca cttggaggtc aggcagatgc ccagctttgg tagagggctg ccaggaagga
    16441 gaggacccgg cgacgaggtt cttgggcgac tgacctgaat gtttcccggc cgcgggcggc
    16501 ttctgacacg gtagccatgg ctctagcggg gggggcaacg ggcaggtccc gaggcccagg
    16561 gctcgacaga cggaaagcta tcgatggtca catggacgca agcggtcgca tcaggcgcga
    16621 caagtgcagc gaaatccggt cgttgtcatt tggtcgggca ggagaaggcg gcgggcaggt
    16681 aggggcaggt tggtaggcag gtaggttgcg gtggtggtgg cgaagtcgaa atcgtgacat
    16741 tgggggatgg agttgaaaga tgggattcac ctgcagacca gcagaagccg atggtcgatc
    16801 cctcaccagc ggggccctaa attgcccacc ggcttgactg gactgggcct cccagcaact
    16861 actatgtata agggtcctcc tgtctggacc aatgggccct tggggaagag gggggttcaa
    16921 ggaggtcccg ttcccaaagc ttcccagaat cagccctagc tgccagactt tggctcgagg
    16981 cctggaggcc cagccagcgg cggcaactga gggatctgag gcgtgaatgc tagcgctgct
    17041 ccggcgcctt ggtgccgccc aatcacagcg tcgcctgggc ccccggacct accctcaagc
    17101 gacctagcct gcagaagcac cttgctctgt tacttttcca tgcacgcagt agcaggggtt
    17161 ggcatttgtg ccgaccgttc tagattccat cccgatcagc aggatgcggg acgaggcggg
    17221 ctcacaccca tcacacagca gataaggcat ggaaaccaag ttataggtgt gtggatctca
    17281 taagtctata tacgccttgt agtaactcat ccgatacgat ctttctcgac acgctatact
    17341 cccctatcgt cctatgagtc atgccctttg cgtcgctggg tcctcgaaac aaaacatggc
    17401 aatttcaatt tatgccgtgg agggggaaca ataaacagtc gttttccccg cccttccaat
    17461 ttggcatgtt caattgtgaa caactaccac ctgctgtagg tacggaatgc gctaaagaca
    17521 cctaggtacc taagtatgta tacttacctg tgtacgcaac aactcctctc gcccaggggt
    17581 tatgatgtta gaactacaca tcaggtaggc atatgcagcg tagacagagc ccctcggccc
    17641 aacgatgtct gtcatcaata tgtggatggg acaacacaaa gccggcctcc gtcattcagg
    17701 aggacgaagc cgttgcagta agccccagct cggcttgcaa ggtacaatat cgacccggcc
    17761 atctcctctt gcgtgccgaa tcgccttgcc ggcatgaatg ctggatgatc cactgcctcg
    17821 gattcagggt cgcgagtgtc catgatgggc gaggccattt ccgacgggaa ccctgcacgg
    17881 ctggtcagcc tagtctcgta caactcacag gcccaggaaa ctcacatccg ggagctatgg
    17941 tgttgaccct gatctgataa ggcgccaggt tggttgcggc ttgctgcgcc aactgcgcaa
    18001 tcgccgcctt gcttcccgcg taccctggag gcgctgaccg ctcacggcta aacgacccca
    18061 cgcttcctac gaaaacaact tggctctgca ccgagggaat cgtgctctct gcagtcaggg
    18121 gcgctccgaa ccctcccttt agcgcagtct ggttgccggc atcgagaaga cccaagaaag
    18181 caagcatcgt aaagtatgcc cccgtgatat tgatatgaag tacgcctgtg aagtcttcca
    18241 ttgcaacgtc gtcaaatagg cgccttctaa gctcgtcgat gttcatttga gggtcaaaac
    18301 cctgtggtgg tccatatgct cctgagttca cgataacgag gttcacgtag ccagagtctt
    18361 tggcaacaac gtctgcagcc gcctgtagtg actgctttga ggtgacatca cataccagtg
    18421 gactgatagc agggtgggta gtagctgctg cttccaacgg tgcttgacgt cgaccaagaa
    18481 tgtagacctt ctttgcgcca gctcctgcga gagccttcgc catcatcagc cccagccctt
    18541 gatggtatta gacatggtag agatataaag gtccctggag agttaccagt gcagccgcca
    18601 cttattacgg caacaattcc atcaactctg aataatgcgg aggaatccat cgcaggctgg
    18661 ttgttcgaat gtgagttgac aataagagcg tcatggtgtg attgactgag ctttccgata
    18721 atcaagattc gccatcaagt tccaacttat aaatataatc atgcaaacgt tccttgacgg
    18781 attaataatg gccactttgc ttaagtccgc ttctcatcat tgtatcacac tagcccatca
    18841 taacaaaagc ttcctttagc ggctgtaagg ggttcgtaaa ctccacgtga ttgcggagaa
    18901 tgcggccaat catacctaga tgcactggcc ctaaacagcg agcaaggttt gggcgggttt
    18961 aagcaagtta tatccgctga catttgagag ttgaagcaga ctggtgcgga gaatatgtgg
    19021 tcttcagctt tcattagccg atctctgtca gtcaggaacc gcgccctact cgttgagatt
    19081 gctgtcaccg ggagttcaac ccacttaccg gcggcgcgaa tctatttgtt gccgcaaact
    19141 gataaactgt gcagaaacct gttagtgcgt tgacttaatg gcttcattta cagcaactga
    19201 acgataacat cagaatatgt aaagtgataa gttggtgtcc aatcactcgc ggaaatccac
    19261 tatctgccgc ctgcattatc cgcaagccgc atcttactct ctacttccgc accgccggtt
    19321 tgaaggcctc cagctcgagc ccgctagtct gataaattgc caattgacgg gtcaggctag
    19381 taacattgga tgaagtggtt tcgtgttcga taagcactcg gtggaggtcc aggcgacgag
    19441 acgcattcgc gctagccaag agatatgact gtgcgaacag gtgttcatac atgtcaagta
    19501 gctgacgaga ttggaggttt ggccccagta gcatgcccgt atacaatata gctcgtgcac
    19561 agagcgcctc cacgcctcgt tctgggtaag tctgggttgt attgccttat catgaggctc
    19621 aacagtgaaa gatacttatt caaaatcaaa tcatctttaa atatggcagg caaattgatg
    19681 ctgtagttca ggatatcacg ctgcatggtc cgaatccaga ccaaagcaac caatttccac
    19741 cgggcacacg ggcttctaca tttagccaaa atgagtatct gcgtgattgg cgctgctgca
    19801 tcctgtagtg ttaaatgtat ttcgaatcct aaaatgagac aacaggtcta gcagctgcct
    19861 tgtaggcttg ccgttgcata tttactgact attgaatctg ccgtgtcacc cgagtcgggt
    19921 cgttattggg tgagggtcaa ttagaacacc ccatttttat tcccgtcatg caatactgta
    19981 acagtcgctc tgtacggggg aaggctttga agattgaggt acttaaaacg ttcaactttc
    20041 ttgcagatta tgttattttc acccttcaac tgtcgcttgt tttcgtttat attcacacaa
    20101 gattctgtcc gaaccgatac tctgaagcaa cccgccatgc tactatacca gtcttttata
    20161 ctgctagcca tcttcgttgt cagactagcg gcggttcttt taccttttga gtttatccag
    20221 cttaatgcta ccgacattga gaaattccct gacataggtt ttccaagtcc aaacaataca
    20281 accaacgtgc atgctctttc cgactgcaga gaatttcctg gaagctcaaa atggccgtca
    20341 acagaagact ggagacgctt caacggttct atcgacggcg ctttactcca gccattaccg
    20401 cccggagctg tctgttataa gggctcttct tatgacgaac agaaatgcca atatttgctc
    20461 aggaatgcaa cctcatcgcg gttttacatc gatgatccat tgacggtgct atcggaatgg
    20521 cctactggta gcacatgctt acccaatctg tcgccgactg gcaactgtac gttaggaggc
    20581 ttggctagct acgtagtgaa tgctacaacg gtcaaacacg ttcaagcagc aatcaatttt
    20641 gctagaaata ggaatctcag gctagtaatt aagtaagtgg tccacacggc ataacttaac
    20701 ggtggagttg acacggcact aggaacacag gccacgactt tggaggaagg tcaacgggag
    20761 ctggtgctct cagcatttgg actcacaatc taaaggaatt ccagtatgct caggaataca
    20821 atatcggcga gtatgacggt ccggtggctc aatatgccgc aggaactgaa tcatgggagt
    20881 tgatgaaccg gatggtcgat cttaatgtta cgatcattgc ccccggggtt ggaacagtgg
    20941 gtgctgtggg cggctggctc agtggtggtg ggcacacaac agtcacttca acattcggcc
    21001 tcgggtccga ccaagcactg tcgatcaacg ttgtgactgc cgatggcaac tttataacgg
    21061 ttgatccgta caataacaag gacttgttct tcgccctccg tggaggcgct ggaagcacat
    21121 tcggcgtcgt tacctctgtt accgccaagg tgcatccacg aatcaacgta acttcatcat
    21181 ccctaaattt tgctttcgac cccaatccac cagcttcaaa tgtcagcttt ggcaatggaa
    21241 cttcggctct cgggtactac gtcaaggata ttgagacctt ctggcggggg gctagcctat
    21301 actacctttt cacaaagaag gttgtggagg ccggtggaat tggattcagc tacatatatc
    21361 cacttggcaa cggcagtttt cgctttacag gatcatcttc cttaccagga aaaactccgg
    21421 accaagccta taatttcatg caacccttgt atgatgacct taacaaaacg gggatcgctg
    21481 tgagaaacgt aagagcagcg cagtcctttc cgtacgggtc tcgtggttct gggcggggcg
    21541 ccgttccaaa caatcgacga tatacatcgc gacttttccc gcgaacacat tgggatgaca
    21601 ccaagctgtt ccaacagtct atggccgcga ttcagacagc cgtggaagcc ggatatacgt
    21661 tccacggtac tctcaacgga cctggctcgg agattgctgg ctggccgggt aaagatagtg
    21721 cagtaaaccc ggcctggcgt gtggctgtgc ttcacgcaat gctcttctac aaagatacaa
    21781 cagggatcca gacagcattg gaagctcgag aaagcgaagc agatatcaat cgatacatgg
    21841 acacctggcg ccaattgaca cccggttcag gagcgtacat caatgaagca gatcctgctg
    21901 agccgaattg gcaacagagc ttctttgggg aacattatcc ccggctgctg agcatcaaga
    21961 aggacagaga cccatgggga gtattctggg caccaaccac cgctggcagt gaggattggg
    22021 aggtacgcac cgctgatggg tatcctcact cacaaaacgg caggctttgt agggtgcaac
    22081 attaggataa ttgtgtcccc ttccgccctg gtggctacca atcactatca acggaccatg
    22141 ataatagtat ggcattattc tgtcatgtta cataagtcca accggcctta gggactgtct
    22201 tcactccact acgctgttgt atgcctttca ctgctgcgcg tgcggccatc gctatatcag
    22261 cctcatctgc acacatcagt ctgctatcct caaccaaaag cgagccatct accatgacat
    22321 gtgtcacatt ctttcccgta caggacccaa ctaccaagct gacggggtcc atgccgttac
    22381 gtgaatcttg gtcccatggc gccgcccagg ctccgctgac atccaataca accaggtcgg
    22441 cctttttgcc tacctcaatg ctccctatct ctttctcaag acccaatgct ttggcgcctc
    22501 gtatggtagc catttccaga gcctcgtggg cacctatgga gccagcgctc agtgtggttc
    22561 ctttgtgtac tatcgaagcc aagtgcattt ctcgtagcat atcataggaa ttattgcatg
    22621 gcgcgccatc cgtccctaac gccacgttga cgcctgcctt tagcatggct gggacctgcg
    22681 cgacacccga agccagtttc atgttgctgg tcgggttatg cgccaccgtc gtattggtct
    22741 cgagcaagat tggcagatct gcctgcaagt cgaggtgaca catgtgcgcc agcacggttt
    22801 tccgccctgt cagttctgcg tcgcgacaaa actgcattgg tgacctccct gcgtagacct
    22861 ctcggaagat cggcagatcc cgcggcgcct cggcgcagtg catggtaatg ccgatgtcgt
    22921 ggtcgcggca gatgcggccg acctcggcga aagaggagat gggagcgcca cgcggcgtac
    22981 cgcacgctgc ccacacgtgg acacgatcat tgctggaccc gtgaaacgtg gtgtgcgctg
    23041 aaagcaggga ctcgatgctc atatgcgata gatccttgtc acgcgcgtcc gcaatgttga
    23101 gggccgggtt ggtctctacg aatttcacca gcttgccctg tgtaggtggt caacattgac
    23161 ttccaagcaa catttcgagg atccgtgacg aaccagacaa gcccgaatgc ccatctcaga
    23221 caccgcgctg gccacattgg cgaatccact tccgtgtgtt aacatagcct ccaagaagca
    23281 agtcgttccg ctcaagagca tctcggcaat tgtagcacgt gcagcgacgt aaccatcggc
    23341 tgagactcct tgtcccgtat atgccgcctc gagaggccat atccgatcgc agagccagga
    23401 atgcaaaggc aaatcctctg ctagtccgcg cagcagtgac tgcgccaaat gcgcatgggt
    23461 atttatgagt ccaggaatga ttatgcggcc aggtaatgat ataactttgg tgtgcggttg
    23521 aacagattct ggattgcccg gcgatacatc aagtatccgc gaacctctag tgatgatgta
    23581 tcccttgaaa atcacccttc tggtggagtc cagagtgatt attgtgacat ctttgaaaag
    23641 aacagcccct ggttgttctg tcatctcacc aaggtaaatc agcctaggct tgaacagaga
    23701 gatggtcttt tgtcggagtc ttgagtgccc gcaaactaga tagttggttt ctcaagaggc
    23761 aaatcgagtt tctcgtctct agacaatacg aggacccaag atggaacaag cccatattca
    23821 ccacgtgact ctattgtcgt ggtcggcgga tagagagtgg ccagtgtgcc agcggccgcc
    23881 cccggtgccg ataagccgct aggttatcac agctacgacg tatccccgga tcctctctcc
    23941 acagtcgggc acctccggtc agatagggtg gaagtcggga agtgaataca cgagccaatc
    24001 aattccttgg gcttcgctga aataaccgat aaaataagct cagaagggtg gaggcaccat
    24061 tttacgggga ttgcaagctg gagataccat cagcaagata ggcaggcccc ggattccaaa
    24121 tctgccgagg caggcgtcct ctgattgggt agagccaggc ttactgccat catttaacat
    24181 gtccaaggac ctcgccgtcc gcgttcgctc gcgcgtctct ttccaaatga agctctgctg
    24241 ttgcgaggga gtcatatatc actggcgtaa gatccatcat ggcgtcattt tcacaggaga
    24301 agaagaacga caagagtatc gaacccgaga ttgcgggtgc gacactcgaa attgggcagt
    24361 cagctgatcc aatatggaaa gacaagctgt catatctgaa gcggtatgtc acgagtaaag
    24421 aaggttgggt cggggactat gtaagtgaat agtcgagttg aaaaccctct tcaaccctcg
    24481 gcaagcatat ctcaattcaa atttgggcta cgctaccagc ggatagacta aaagagaaca
    24541 ggactacctt tacctcatta cgcccaacat atggccactg aataagaagt ataaaggcta
    24601 caaagcgccg ttctatggcc tgaacgatga ggtgcccata cttctgaccg ttgtcctcgg
    24661 gctgcagcac gcactgtgta tgatcggctc tatcgtctcc ccgcccctgg ccattgccgg
    24721 cggtgctttt tactttgatt ccgcaatgac acagtacctg gtctcagctg cgttcatcac
    24781 cacgggaatt gcaacagcct tgcaggtgac gcgggtccac atcgccaaga cgccctttta
    24841 tatcggcact gggctgctgt ccgtcgtcgg cccaactttc gacatattgc ctattgcttt
    24901 cacgtacact ggtatgcgct acgccaatgg gacgtgcccg accgcggagg acggcaccca
    24961 attgccttgc cctgaggctt ggggtgctat ccttggctca attctgtgca ccgtctgggt
    25021 gcagattctt atgagctttg tgcccccgaa aacgctcaac aagatatttc caaaggttgt
    25081 cacgggaagt cttctgctgc ttgtcggtat ttacttggtg ggaaatggaa tgaacaactg
    25141 gggcggcagc agtaactgcc atgctggcac ggggttctac gctctctgtc cggatgtgtc
    25201 gtctccccaa ccgttacctt ggtatgttca atagcccggc ggaagtagca attgggtttt
    25261 tatgggttaa aaggctaaca aaactacagg ggagatccca aactcattgg gttaggcttt
    25321 actgtcttcg ttgcaatcat tttcgtcgag cagttcggct cacccctgat gaaatcggcc
    25381 tctgtcatca tcggactctt tgtcggttgt cttgtgtctg gactaacagg atactggtca
    25441 atgagtaaca tttacgccgc gccggctgtg acatttctct gggtccatac ctttccatta
    25501 tcagtcgacg gcgccttgat actaccgcta ctcatcatgt ttatctgcga ggccgtgtca
    25561 tgcatgccgg acatacttgc tactgcagag attagcgatg tcgacattga gggcactgaa
    25621 ttcaacgcgc gtgtccaggg cggaattttg tgcgacggta tgggcagctt gatcgccgct
    25681 cttggcacag gccccccaat ggtcaggtac gtaaacccga agtcctttca tcgggccatg
    25741 cccgctctgt ctcatcatgt tactacctgg tatgtcgctt gatcttagaa ctgatgtatt
    25801 acctccgatg tagccaagct ggtaacaacg gagtcatcgt cataactggc tgtgcatccc
    25861 gacgtgctgg ctggtgcgcc tccgtctttc tgatactgat ggggattttc ggcaagtttg
    25921 gggccatctt cggttccatg cctccgtctg tattgggcgg catgcaggtc ttcctatata
    25981 gcacaatcgc agttgcaggc ctgagggtgt taggcttagt ccgatatacg cggcgcaacc
    26041 gtttcattct taccgttgcg ctaggcatcg gcttcgtgga catcacgcag ccagactggt
    26101 gggacagcat tttgacatac tcgggctcta acgttgccct ctctgggttt gagcagggtc
    26161 ttaatcttat agtacaaaca ccattcatta tcgcggcagt gctaggtgtt ttcctcaacc
    26221 tggccttacc agacgatgct agtcagatgg atgatatgct gagagaccag accgggcagg
    26281 ccgtcttaca caaagaggag tagaggccag gtcggaaaac ctacagacca aagttaaatg
    26341 caagttaaat acaaaggccg actggtcctt taggacgcgc ttacctatcc caaagcaagt
    26401 gattgaccgc actgtattgg tataagaaaa gcacataaaa ctagtatatt cctggacacg
    26461 atcactgccg ccttgtatgc cttgagtaag tgaaaatgca gtatatatgc cttagcttgc
    26521 agggaagtga atgcccagct cctgtgggcc gcacccgacc gatattcgtt cggttggcgc
    26581 agtcagattc caataggtct gctttccatt gctccggtca cgcgcatgag tttctgcaca
    26641 atatggagcg ctaaaaaatt gattgggtct tgtcacatta gcagctgcct agctgcgcca
    26701 cccataacca cgcgatctat caggtgttcg aatatttatc aagtccagtt gcaaccccgc
    26761 ctttcgttgg ccatcaattc actgttgaat attgattcct caacatgcta gacaacgtgg
    26821 aaagggacat cgacaaagcc ctgaacagaa aggttgactt caaatttccg tgtatagacg
    26881 caagtaggca agtgaggttg ctccggtgtt cttcaagcgc cgccacaggc ttggtctaca
    26941 cgctagaagt ggttccacta gagagattgc atcgcaagca ctatagagca ctgtcgtaca
    27001 tatggggatc atgccacacc accagcgacg ctcggcagat tttaatcgat ggccaggaat
    27061 tctatgtccg ccgaaaccta cacgacttcc tagctgctgc taggtcgagg agagaaggcg
    27121 gtttattctt catcgatgcg atttgcatca atcagcttga tgtcgaggaa cgacaatgcc
    27181 agattcgaga gatgacccgg gtgtaccggt gcgccgatga agttatttca tggcttggag
    27241 ttccggggag ggcgcaatcc agcaatttgc gggccttgag tcgggcaaaa atgcacgact
    27301 ctgtcaactg gaccgctgaa cagagagctg ggttcaagta tctcagctat catcagtact
    27361 ggcggcgggt atgggtcgtt caggaagtat tgttggcgtc ccatgtcacg atatggtgtg
    27421 gtagttcctc gttccctcta aatctatttg gcggtcaacc caatccgttt cacggggcta
    27481 catccaattg ctcgtactac ggaaggccga cagctgtgtc aaaggtgctt cctaggctac
    27541 agagccctgc atcgaagatt atcacacatc gcctgcgcta cgtacccagt cctctactat
    27601 gccctctggg acatggaacg aaagtcgaca cgatggaaag cctgctcaga gacctacggg
    27661 tttctattac gtcgataaat atatatcagt cacatctacc cgatctactc tatcagttga
    27721 tccgcatttt cggatcactg gagtgtacgg atccgagaga taaggtgtac ggcttcctcg
    27781 ggatactcaa tgagcgcagc cgagccatga tcatgccaga ttacgggaaa gacatcaaac
    27841 acgcgtacta tcaggcctta aaagttggtc tgcaagaaat gtacgatgaa attgggctat
    27901 cggcattctt cacctcggtc gatgagcaac ccgcagtgta tcaatatcac gagcacttac
    27961 gcgacgtgtt tgagatcgag cacgatgagg ctcttgccat gctgaggcaa gttctgggag
    28021 agttgaattt gtataaccga ctgatggaag acatccttga gttggagttg ctagagcagc
    28081 tgccatggaa gggcaccaaa gtcaagttcc tgccgggaat cgacatctac gagctggctt
    28141 cgagaggcga gccagccatg ccgtcgggac ttctattccg gtaccatgag cgccaacagc
    28201 gatgcatatc caagttgtaa gtcccccaaa agactatccg acgccgcaaa gtacactttt
    28261 ggcgatcaat atttgctgac agctttatag ttcaacgtgg ctgcacgcaa gatcaatgcg
    28321 aaatccattg agagcccgtg tagatttatg aaatcccagt tccgcttttt gagtgactgg
    28381 gctaagcttt ttggtattgg tggcgggatt gtccgtaaac atggcacttt ttcggtcttt
    28441 gcacagttct tgatacttac tagacaatat ggttagcatg tcctcaccat tacaagcaag
    28501 ccctctgtag tttctaagga tcgggctcgg cggatgtata tttttcaaca ctcggtgcag
    28561 atacgaaagg ctatagaaac aattactggc agtcgtgtgt gactgaacat tgttaaaagc
    28621 aaccgcctcg gtccatatct ggattggtgg catcctcata gttcggaaac tgttcaggac
    28681 aacacgttga gtagcttaca ccctactgct tgctaggcaa gtaactctcg tctgcagttg
    28741 tctcggcccg cttagaaggg aggtagctct catcggctgt ggtctcagtt cgcttgctag
    28801 gcaagtaact ctcatcagcc gtagtctcag ctcgcttgct aggcaagtag ctctcatctg
    28861 cggtggtctc agcccgtttg gatggaaggt agctctcatc ggccgtggtc tcagccctct
    28921 tcgaaggcaa atagctctca tcagccgtgg tctccgcacg cctactgggt agatagctct
    28981 cgtctgcggt ggtctccgct gtggtccgaa cattagagaa acaggagtga cgaccagagg
    29041 ccgaaggcta tgaggattcg gacttaccac gtgggagagc ggggagagcg gtggctcccg
    29101 cgatgaggag aacgacgacc gagtagaact tcattgtttc tttattcttc cgtggctaaa
    29161 aagcgactgt tgtggtaaat gttgggaatg gcatgactat cattcgacga ggagttcggg
    29221 agccggagac caagcctaca cttatacctg ggtacttgac cccagtttct gactggcgtc
    29281 gatcgcggca tccggccagg attatgatat gacccatcgt acggtcacga tcacggatcg
    29341 tccccgctgg ggccgacgca acgtctcaca agctcctcct cgccatatgc tgccgccgtg
    29401 tacggtgtct tggcgctgca tgcgaccctg cttcttggtt gcgcattggt gagcatttag
    29461 tcggattttg ccgatggggc gaatgcgagc gatttgaggt cggatcttgc attattgcca
    29521 tcaatcggga gggccggagc aattgacggg cccagcactc tggccctctg cccgttccag
    29581 ggcccgtgga tctgatgacc taggcccgca gtatagaaat ccccgcaggt gtgattaggt
    29641 aagactcacg gaccctccgc agttctcatc ctatgagaga aggggtgaca tggcgttttc
    29701 ccaggggttg gaaccgagta tgcatgtcgt ttctgcaaac cattccagca ttggcaggtg
    29761 ggtttctaaa ggattcgagc caagccacta cagaatgcac ttcaggagac atgggtatag
    29821 tccggcctgc tgcatgatgc ttgataagac gtttactgtc ggcttgggga gtggagcagc
    29881 ctggttcagt acatgcatct tcgcagcctg ctgacagcga aagtcgcttg cttttaccat
    29941 cgttaatcca atatcaaatc ctgtcagagt cttgcacaaa acttcgtgcc gacaaccaag
    30001 atgcatcaga caaacaggag tgctgagtac gagcgactat acgttgatcg ctcttccggc
    30061 gagaagtcgc aagagtcttt cgacgatgaa gaagggatgg ccgcactttc acatctgaaa
    30121 cagagccggt ggcggtcatg gcgaggctgg ctacttcacc tagggcttcc cctcgtctat
    30181 actcttatat tcgttgtagc aatgtatcgc tcgtgggatg acgggggcgg cgtattcagc
    30241 ttggtggatt gtaggtttct ttgcaccctg agtcaatctc atgactgatt tgccgttagc
    30301 acctgcgaaa caagttggat ccaatatgca cctcgaggtt ttcccactgg acaaattcct
    30361 tgaggggcca tacactggtg aacctggagc agaactcgac agagtctggg ctgacttatt
    30421 acaatgtatg ttgaaacaat tgatatcgca cactctgcct tcctctggtg tggactattc
    30481 tgatatgaga actcaaatac agataacaac atgcggatac cggaggaatg ggtaaaaagt
    30541 catgaccgag aatatcaagc agttaagctt cccgatgggg gctacctggg cgtgttgagc
    30601 gtatttcacg agcttcattg cattgtaagt tcctccatcc ctcttgccag ccatacagtt
    30661 atctaatcaa tgcgcgccgg tagaaaagag tatttcgaac gctgcatgcg gattactact
    30721 ttccaaacgc cactgcggaa gtgcacaagg agatgatcga gcatgccggt aagatattct
    30781 tggcagaatc tgtcatgccg atagatggtt tctgtatggc taactgagct gctctttcta
    30841 gaacattgtc tcgagctgtt tagaatgtca gcaatgtgcc atggcgacgt ttcagtcttg
    30901 acacacaggt gggtggatgg cgacctgctg cctcacgtca atcagagcgc gccacatcaa
    30961 tgtgtggact ggaaccaggt catggacttc gcggcgtcgg tgtcggtcga cgtcttccgg
    31021 aaagactaca ttgtgaaccc tgagaccggt atggattttc ctcccgaaga cacggatggc
    31081 aatactaaca ggacgcgata taggaaccaa cccctactgg catgatgagc cacgttcatg
    31141 aagggacggt ttacacgcag tctatacgcg gacgatggaa catttcccat gaagtctgta
    31201 gcatcagacg tggccagccc caccttcatc gcgactatat acctgggtag gtaggtaggc
    31261 agtcgagggt ataggtgggt gccgaccgga aaccatgttg gtcaccgaac tacaggccac
    31321 caaagtgcgg cttatcggga cgttgacttt gattcacatg gtagggtaga aagcgctgaa
    31381 taatactcgt ggcgactcca catgatcgcg aaatgtcatt tcattttcca gggaaacgca
    31441 tggcagcccg tgcatgtcct ggagtgacgg tgcagctaag tcaggtaggt atcttgggag
    31501 ccctggtggg gcgaagaagc ggacggaaga tttgctccgg agactgacca tgctcgtggc
    31561 ataacctgtc aaccttgaag tgggaaggaa gaattacggc agcatatcgc aaattcgtga
    31621 agagccgcca atatcgtgcg ggtaaagaga acaggtcgtt tcttgatcgt ctcatgtgct
    31681 ttggcgagat agcgcagcgc aatctgcagc gttcgataga caaaatggaa cgatacaggt
    31741 tcgtccggta tgcaacgctg agtgtatgcc cggatgatat gcacaatcag gtgagcgctg
    31801 tacattgcac acgtcatgcg cgaggatgca aatttgcgca acatgcgaga tcatgaagta
    31861 agaaagcagt cttgtcattc taccatcatg gatgcgattg caagctagcg aggcggtggc
    31921 aggtggctgt tgtccaaaac ctgcgtcgtc agagctggga tgtaggaaaa gccgggacct
    31981 gcggcgctga tctggggcct ttttctgcat cccactgctt caagacacca ccacacatcc
    32041 cagttgccag tggccgagtt tgcttccagg tggctacgta cccacgtagc caacaatgcg
    32101 tgaggaaagt cacggcgcca tcagactgag atgccacgca ccacgggccg tgagacccag
    32161 gaacgtcata gcccacgaat gccggggttt cagcagacag gcctgacagg caggtagcac
    32221 aggagggagg acaggcagga ttgctgttga aacattcgca agagacacag cccgcaggcc
    32281 agaggcccag acaggcgcag aatagaaatg ttccacgatg ctcaagacgt taaaaatagg
    32341 cagggctggc cgattgagct gggccagcca caccacaggc ctgcggccct tagacacgat
    32401 tcccacgcga ttctctgatt gggggccggc gagcgttgct gcggctaggc ggtcgcttgg
    32461 ctccctgaca ccttaaagat ccctgccgaa catgatgcaa gttacgtcag tcggcggaga
    32521 gagctccttc gcacccgcgt accacctcgg ccacggtcgt ggacgaaacg gaggtattgc
    32581 ggcgcgagca tccagctctg tgctcgacgg ctgggtgcag cgacatcgac agagccagac
    32641 atctacgcca gtctgatctc atccgcgggc gtgccgctgg cgccgggaag gcaggggtga
    32701 cggccaaggt ttccgaggcg ggaggtacct ggattgcggg tctgaagttg ggctgacagg
    32761 gatcggcaag gattttgttc agcaagttga agaagtgctg gcataattct ttgttggaca
    32821 caagcctcct ccttctgtgt cccgtccatg tccatgatgc acgtaagcgt cgaatgaaaa
    32881 gcagcagtgg cttctgctcc ctctgtctgc tccctctggt tatttctgtc gttccacggc
    32941 ccatcgcacg ctgccctctt gaccaagaca taacccccat ctgcgttgcc ctcaagactc
    33001 gggccaaaat accaccccgc cagagagcaa cagcgcagcg acgtccaacg cctacctaac
    33061 gtttaactac cccgccatcg tcaacccaga gctccaggcc ccaagaagaa ggtccacggg
    33121 cagaccaccg tagctgccac gcccactgcc actgctgtcc cgcaaactgc cagtgaatat
    33181 ttgaactgcc caaccagttc ccgtagcacg acctggcctc atcggccaac atctgacagg
    33241 cacaccgctt tgtcactctc ctgcctcgat cgcagctcgg aaagacacgc aaaagaccac
    33301 catcgccagt cgcccgtcat ggcgcaggag gacacgacgc ccggcagact gctgctgata
    33361 tcaaaccgtc tgcccatcac catcaagcgg aaagaggatg gccagtacga cttctccatg
    33421 tcgtctggcg gcctggtcac cgggctcagc ggcctgagca agacgacaac cttccagtgg
    33481 tacggctggc ccggcctcga ggtgcccgag ggcgagatcg acaaggtcaa gcagcagttg
    33541 aaggacgagt acagcgcctt ccccgtcttc atcgatgacg acctcgccga caggcactac
    33601 aacggcttcg ccaactcgat cctgtggccg ctcttccact accaccccgg cgagatcacc
    33661 ttcgacgagg gcgcctggga ggcgtacaag gaggtgaacc tgctgttcgc caaggaggtc
    33721 gtcaaggatg tccaggacgg agatatgatc tgggtccacg actaccactt gatgctgctg
    33781 cccgagctgc tgcgccagga gctgagcggc aagcggaaga acgtcaagat cggcttcttc
    33841 ctccacaccc ccttccccag cagcgagatc taccgcatcc tgcccgtgcg cgaggccctc
    33901 ctggaaggtc ttctgcagtg cgacctcatc ggcttccaca cctacgacta cgcccgccac
    33961 ttcctcagct cgtgctcgcg tatcctcgag acccccacca ccccgaacgg catcgaatac
    34021 cgcggcaatt ttgtcaccgt cggcgccttc cccatcggca tcgaccccga gaagtttgtc
    34081 gagggcttga agaagcccaa ggtgcaacag cgcattgcag ccttgtcgcg caagtttgaa
    34141 ggcgtcaagc tcattgtcgg tgtcgatcgt ctggactaca tcaagggagt cccgcagaag
    34201 ctccacgcac tcgaggtctt cctgaccgaa caccccgagt ggatcggcaa gatcgtcctg
    34261 gtacaggtcg ccgtgccctc ccggcaggat gtcgaggagt atcagaacct gcgagccgtg
    34321 gtcaacgagc tggtcggccg catcaacggc aagttcggca ccatcgagtt catgcccatc
    34381 catttcttgc accagagtgt aaactttgac gagctctgcg cactgtatgc tgtttccgat
    34441 gtctgtcttg tttcgtcgac acgagatggg atgaacctgg tttcttacga atacattgct
    34501 acgcagcacg accgccacgg agtcatgatc ctgtccgaat tcactggagc tgcacagtcc
    34561 ttgaatggtt cgctcattgt caacccctgg aacaccgagg agcttgcaaa cgccatccac
    34621 gatgccgtca ccatgtcccc cgagctgcgc gaagccaact tccgcaagct cgagcgctac
    34681 gtgttcaagt acaccagcgc ttggtgggga cagagcttcg tttccgagct ggccaaggtc
    34741 agtgcagatc agggcgagaa gcagtctctt cacggcatcg gcgaagtagg ccagaagatc
    34801 ggtggtgctg tgcagacgct gaaggatgcc gcaagctcgg caatcgatgg tgacgatgaa
    34861 agctcgaagt agagcctcgg ctttctgggg aacaaatcag aaagcgtcag cgaccctgct
    34921 gtaaaaattt ccgacgcttc gaataggtac gcgaaggtca tggcgttggc tgcggagagg
    34981 gacagaaaga tactggccga taggatccgc gaagggaatc gacgctgggc ccgcgggaca
    35041 gaggagtctc agtggctcta aatttgcatg aggctaccgg gacattgaag ggcaatcatg
    35101 gcaaattcct gagcctgtat atgaggtatg gaaatgggct tacaaggctg ctcgtggtta
    35161 tcagatagac taggcgtcat ggtattctgg cacggcatga tatgatgaat agattttacg
    35221 acatcaagtc tgacctattt acattctttg tgtgccatct ttgtatactt taagcaatat
    35281 tcggtgccat tgccaacgcc gattatccaa gtacatttgg gccatcactt tttcaccctt
    35341 aaccagagca ttttaataac atacaggaaa tatactttga gctgctgtta tcaaaacgcc
    35401 ttcaagaatt ggccacgata tcgaagactg agcagcggct ttgatttcta tgtttctaac
    35461 gcatctttgc tccggcacgt tctagctggt ggcggacttt cgcatatagg cctggccgac
    35521 tcgcccgtag agattctcgg tcgatttcat ccagcttttg gtagcgcagc tccagcatct
    35581 tcagcggcgt atgaccgtgc gcatctcgcg cgttgatgtc agcgcccctg gacagcaaga
    35641 aatccagtat gggcgcgacc tcgtcatact ccagctggtc gaaggggccg ttctcgcagc
    35701 cgcagtcggc ctcgaagcgc agcacatttt ggcagtaccg gtggatcgcg gtgccggggt
    35761 tcgcgccgac gccttggttg atgtccaagc ccgcagccag catgcagtcc agcagctcgg
    35821 tctcgcactg gcacatgagt ctctgctcgt ctttgaaaac gttgtcgacg atcatgtgca
    35881 gcacaccgta gcacgacggg tcatcaccaa aggaagggcg gcacgcgtct atctgcacgc
    35941 cgagactttg gacaactcta agccagtctg ggagatggtt cttgctctgg caacattggg
    36001 cggtggtgtt acgccacgtt tgactccctg ctgtcgtccg tctcgtgaaa ccatcagccc
    36061 cttgcgagga atgtctgttg aagaatcgaa atatgagagg gtcctcgcag gtgcaggggc
    36121 tgttttgttc cagtgcccga ggaacaagcg tcaacagatg accaaatacc ccggctgccg
    36181 ggtagggtga aaagcttgta cactccatca tattgtcgaa aaggaaccag cgcatgtcgg
    36241 tctccagcag cgcgccaggc gccatggcat caaggaggat ggtaacgata tcgacagaga
    36301 cagcaaccaa ttgctcttcc ccgtctctga gacagtccgt aatacactgg agcatctctc
    36361 ccagaaggtg aggcagcgaa gcgctctcct cgtccacatg agctccgttg tcgatcagga
    36421 gttgaatcat atctttcttt ccgagagtca ccgcggctgc caaggggcct cggcatccaa
    36481 ggcgattgat aaccgcaccc gaatgtacca agagctggat tgcctcctgg tcaatcgctc
    36541 tcaccaccat ggttgttatc aggctgtcgc cattcaatag aaaactctca tacggcatgc
    36601 atacgccaat atcgtccatt aggtattgca agatcttgat gtctcctagc agcgcggctt
    36661 gctgaaagac tgtcgtcacg tacaggcgcg gtagacgacg cgtaccaccc gcgccacgtt
    36721 ccaaagaacg cactatgtca aatccttgac aacggagata cttgagaaag cggatcttct
    36781 ggtctgaatc cgacatttgg gatgtaacag ctacgtgggc caaagtgcct cggcgctcct
    36841 tggactcaaa catgttcgac atgacgcttc tctgtataag ggtgatgggg cccgaaaagg
    36901 gcgaagatga attttcattg tgatctctgc cgctgtcagc gcgggaaccg attcgaaagt
    36961 tgagaggacg atgcgatctt actggaaaga gaagattgta ttcttgagat ctacaccgtt
    37021 atcgaatgct ctgaggcagg ccgcttcatc acagtacagg gctgcggtct gtatgaaatt
    37081 gcgaaaatgt cggaacggac tccgctcagg atgcgtgtca atgtcctccc gagacagcgc
    37141 ccaggcctcc catagtcggg gagtcaagaa gcggtggagc catctgcacg tttgggatag
    37201 cttgatcacg ctggatatgt tgatgtcgcg tgctgatggg ggccagccgt cgtatttcag
    37261 gtattcaaca acttgaagga agagctctgc gggtagtctt tgtagtgtgc cttctgatat
    37321 cgtcgcatct atctcggtga atgcggagct catagcaaaa ttacctgatg ccatggcggc
    37381 ttcgttgtgg aataggatgg tacaggtgga caacggaggc aagggtagat ttaggtagac
    37441 aatgggaaat gttgagatga gtgcacaggg aatagatcag aaaggaataa gacataattg
    37501 acatgagcat ttatgtcgta tcggagtagc gctctgagct gggccacggg actaaggtta
    37561 gtgctctact gttccaaatt atatgcaaac tttatcagtt cgaagcgacg tgaatttgct
    37621 ctgtaaatca aagttgagaa tacgttggtg tccagccttt cgtcttatgc ttcaactctt
    37681 agctacagat gcacataatt ccatagaatt catcaacaat tcaactgctt tcttgtggca
    37741 ctgcattggt ttgttttcaa gctaatcatt gcagaccata tacatataga ggaatttccg
    37801 gaaatttgtg gcacttgcca acatatcttg caatttataa taatccactt gtgggagcaa
    37861 tgaagacttg attcctttgt tttaaagccc tgcgatataa atacacaaaa cccctttttg
    37921 ccccaatgtc ttgcctcctt cttcgaatat gttcttgacc aacgactcca accagttcca
    37981 caccgttcaa ctacagctaa gccgaaagct aagtggttgc tccttttaac cactctggac
    38041 tgctaagggc acttttggtt tccctccggt cccggtatcg caatggagaa ggaggcgggc
    38101 ggatctctgt taccgccagc gacagagttc ccctgagaag cacccgttcc tttctcaatc
    38161 tacttttaga ccagtctctt tgtctgctta atgatctccg aatgaaaccc ccggccaagg
    38221 agtgctctcg aactagacgt tcgagatgct cgtgagccag aagtacgtgt attttctctg
    38281 actcctcaaa tctcttttct ttccctcgtc tttttctctg tggtctttgc gaatcatcct
    38341 catttggtat gccgcaattg ccgcgatcaa gactcatatc taagcacttg gtaaatctga
    38401 gtttttcgta catcatagga tttgcagcag ggcattgatt cactggtggt gccgtgtcag
    38461 tcatgatcac tggttggtga gctatattct actgggaagg ttcgaataac ttgaaaatca
    38521 tcctgacagt ggtttgctgt actctctcac caaaagttct attgttaatc tcggtactaa
    38581 atgagggtat ctcaacatcg cctatggagt ctctagaaaa ttctttgatt aaccgctggc
    38641 tatctgtacg cattttaagc aattctttgt catcaatgcc cccgtcatcc gagattaact
    38701 ctcgtcaccg tcgctatctg attgtaggaa gtctgaaaga tctgacatca agagatcaat
    38761 aggttcctca atagttcctg acctaaaagt cgttcccgga ggtggccttg tgtctctact
    38821 ggacccagcc tgggaattgc ctgcaacacc ccctggtctt gaagctcgcg cccgctcagg
    38881 gactgttgaa gggccttgag ctgcttgtgg accatcttgg ccagacgcac tggtagtcaa
    38941 tggtaaagac gggatattct cggaaccttc accaaactga gctgagtttt gagagccaag
    39001 gttctgggaa accggactgc gccctggtcc ggtaattgga gatgacaggt tgctgttgga
    39061 agattggttt ctcaagccac gggcctgcgt cattaacagc aatcgtgatc cgattggcgt
    39121 ttcctggcgc gaactgggtc ttgatcccgg agctgaaggt ctttgcgatg aagagctagt
    39181 cgggtctcca gcatcaggca tttggtttga ttggcgtggg gtgctgagat catcatcgcc
    39241 atccgctccc gagtcgtcct ggcctgagac atttccttgc aaggagtcga tgtcgaccat
    39301 ttcctcgtct ttatcttctg gtctgttcac gaagtcgttg aactcaatcc ttgcctccct
    39361 atattctggc atatcccgca gtgctttctt ggtcctgatc ctgatccgtc tttgtaactc
    39421 aaagatgttt ttggtgtccg taagatacac aactttcggt tcctttgcct ggcccatccg
    39481 ttggacccgg ccgatagcct ggtcaaaatc ggctgtcctt ggaggggtct cacagagaat
    39541 aaccctgttt gcaccttgga gattgagtcc gacagcgccc agcacatagg tcaatagtaa
    39601 aactcgaggt ttgcttcccg gctcagaagg cttgttgatt tccttcatgc accaatttct
    39661 gcagtgattg gactttgcgc tgcgtcccgt accggcggcg ccttgtggca acttggcgtg
    39721 gaaataatag aagtcaatct tatcgcagta tgttgggaaa agtagcatga aggcaacaaa
    39781 agctggaagg ggcccgtcca tgaagagcaa cgaatgctca attttctcaa aatcttggtt
    39841 tccggcttcg atgacttcgt tgaatatctg acatatcttt ttgtatttca aagacttttt
    39901 gagctctgag ctatatttcc agagaaagca attctgtagg acagcgagaa tgttgtgttt
    39961 cggggccctc gcacacagta actttgtaat ttcaaaagca atcttattta tctcctctga
    40021 tgccaatgcc tctggtttta tactgtgttc tgtaatgatg cgagcaaggg ctgggaatga
    40081 catggctcgt tgtatcgtca gatatggtcg gttatcttct cccagtcctt tacgcgcagc
    40141 ctggcccaaa tgtttcgccg acacggtctc gatggtaggc tccgctgttt tctttccatc
    40201 ttggatccat ttgtttcttt cctttctgag ctgtttcaag atccaggttt tcacctctac
    40261 ggttaatcgc ttcaatgcgt tcaaatgtgc gcctgcgggt gttggcagca caatctcttc
    40321 gtattgcaag ggtggaaggt ccacaattgg atgcccgttg aaatggtctt ccttcttacg
    40381 agctatcatt atagcatgta gcagattagg gtaggctttc ttgccaacct caatccgctt
    40441 gttgatatcg tttaattttt ctgtatcagc agcatcagcg tcggggtaat tagcttccag
    40501 gaaccgccag tctttctcga gttctaggag ttcatctact gtcttgatgt ttcccaggtt
    40561 gaaactccaa tcgagagatg atgcttgata tatggcgtgt tccagaaatc ggcaccagag
    40621 aggaggccca tcgtccagaa tgctgccaga tacggctacc gccatcagtg gccgcgtcga
    40681 aatcttcctc aacctctcca taaacttcaa agtctcggaa cgttctccga ccgcttgttt
    40741 agatctagca ccagattttg cgcctttgcc cggcttgggt tgcctcgctc ccgagtatct
    40801 atgaacctca tcaaagaaga tgaagcttgc accgaggcaa agcgcatcgt acgttgcgtt
    40861 cctctttgaa atgcctgctt cttgatgtac ccgtttctcc gtaaatcgtt ggcaaaatct
    40921 gttaagcgag tttctagaca ccacaataat attcctggtc agtccggatc tcccttgtat
    40981 cttgtgctta aagactggcc tggtttttgt gccttcgcgt tgaacttcga tgacgctggc
    41041 ttttgattct gcgataaact ggggcctgct gtactgtggc cacatttgtg catattgatt
    41101 gtgatcgata gtggcagtga ttgaaggcac tccttctact tgaaagtcgt ggtcaagatg
    41161 actctcgagc tcactcgccc aaaccggtat aacaccagct tcggcaacaa ctattgtagg
    41221 aagataagga aggcttctgg caatccgacc ggaatcgctg ctattgatgc acggacagcg
    41281 aaaacagaaa gggttttgag atggacaaaa cgactcgtcg tcctgaccct tccaaggtag
    41341 gtggttacca cgtttagcag ttcggtccgc aacaacctgg gcccacctgc tctttatttg
    41401 atgaaagata acgaatgttg caataacttc tagagatttt cctacgccgg gggcatcacc
    41461 aaggaggaaa gtggaaagct ttgtccttgt cacttgagtg agcatggccc atattgcaac
    41521 aagctggtgg tctttgacgg gtcgtagaag gcccgggatt ttcaattcca aagtggcttt
    41581 ttcgcactgg aaaaagttgc aaatattctc ccaggagaac ttgtagtcga ttttgtcaat
    41641 catcgcgtca atgataacgc tgttatcagg aagtttgacg tctgtttcgc tatcgtctgg
    41701 gtccgagtct ttttcactgt cgcttgcggg atggcgcgca acttcctttc ctttatcgtt
    41761 ctttttgggc gtttcgggtc ggtcgttgcc agttctaggc ctgcgtccgg tggagccctc
    41821 acgtctcggc gtctttgacg cggccttccc tggtatagca ggatcagcag aatcatcaag
    41881 attcgagttc tcatcgcggt tgcgcttcga gggtgtcatt ggtacgttgc ctgagggcgt
    41941 ccccgttccc tttgcgggtg ttatcggtac gttgcctggg gccgtccccg ttccctttgc
    42001 gggtgttata ggtacgttgc ctggggccgt ctcctttccc ttcgctggta tcgttggcgc
    42061 cttgtctgcg gccttgtctg cggtcttgtc tgcggtcttg tctgtggcct tctctttacc
    42121 agcttgtcct atccctgggg cattttgctg gcgagccggt tcggagttca tgatatgtag
    42181 cacgggcaat ccgctacctt gttcgtcctc gagcagcttg acttttccac gctcaatcct
    42241 ggccaggaga atgcgaaatt cttccggctt acgaattgag accagatcac cagccataac
    42301 taaggtcatg tttgctcgcc attccacctc aacgtgctgc gcataccagc gttgaatagc
    42361 ctccaagtcg tagtttgagg gtatccttaa cgcgtatttc cgaccttcct cgctaataaa
    42421 atgacttagc aattccgacc taagctctcc atcggtgccc ttggttgtca gtaggatgcc
    42481 gtcgagattg acattattct tagctagctc gatgccgcgg gcgacctgcg ctgcaatact
    42541 ttcttcatgg aggtgttttt cattcggatt ggccattttt agatttatat taaacaggtc
    42601 gttcaaaacg accgttgtgt gagtaccaac agtagaagat actagaaggg ttgatggttc
    42661 taaaatctcc gatattacgg gcagtagaag cctctgctat ataagcattg atcgactccc
    42721 ttaagggtct gacttaggct tgtctggcta gttttagaca ttctttatgg cctagccctt
    42781 tagaacttcg aatactttca aagcaatgct tttgaaggta gaccggattt ggaacaataa
    42841 aatagtcaaa aggaaattca agccagtaat tgtcacggac tggccagtgc aaggggacga
    42901 agggtggtcc acctcacctg taaacaacac acaccacaac tgtggaggga gctcttctct
    42961 cccctctttc ctagattgag attttctata ataacacagg atttgcagca gagtctcgat
    43021 ttatttgtgg tgccataata ataataataa taatgataca cgattcatcc tttataaaat
    43081 aaaaattagt ttaattatca tcagaactat agtcgctaaa caagtcccat ttgtcagaat
    43141 cagaatcctc gtcttcatct tcttcatcgt ctttagggcc ttcatagaaa aagttaccct
    43201 cttcatcata ccaaccctcc gattcctctt cgtcttccgg cttccgcggt cctttgcccc
    43261 taaagcacca tacgtggcgt ccgatgaatt tcgtgtctat ccgggttttg tatctgatgt
    43321 ccttcccata ccattcatcc aacatctgaa gcgagcgttt tgaatcaggg ttccaggtct
    43381 ctggatcatg ttcaggatca tccacttgtt catgcgtcca tcgagggcgc caccacatcg
    43441 caagcggccg tgcaaggtca gcaactatct ctcgcacggg agccgcaggc tcaccaaaca
    43501 caaccacgat agatttttca ttaatcatag tgaacgtggt ggcgccaaag cagtcgattg
    43561 cttcaatctt gtatgctgca agtgcctctc tgcacgcgtt ggtatactgt aggtcctggc
    43621 aaacaactcg tggtcgtctg ccccagactt tgcggaggtg cgtcgcaaga tacgcaacta
    43681 cggcggtgtt gtcccagctt tgcatatgaa tatccgggtc gtcgtcgtag agcttgtctc
    43741 ccgattggag taacggcaca aggcgtccca gcccaaagca taccacttgc tcaacgggtt
    43801 ctttgatttt tgcgagaaag aggttatcaa tgaaagatat gtcaaacttt tgaatactca
    43861 tttcgaccca cgactttgct attttccgaa tcacagtctg ctccgtccat gctgctggtg
    43921 gtccttgatg catcaccggc gaaaagcgga ccgggtggta tcgatggagt tggtccgccc
    43981 tccggtatag ttcttgctga cgctccccag tgattgtaat catattccca cgccccatct
    44041 cctctggacc taagtcattc cgacgtgagt cgggaaactc gttttcccat gtttcgttat
    44101 ctctatctgg cgttgggaac gaagaacaag ttttgccacc agcagccagt tgtgcctcca
    44161 tccataggag ttcttccttc cgaaatatcg gatcctcgac ttcgaatttg accattttaa
    44221 tcgagcttgg cttggatacg gtttgggtta gagtctgtag aaggcgagaa gggatgatgt
    44281 atgaccaacg gactggcgaa gtatgcggcg aaaacaatag actgggcagt ccacaaccac
    44341 ggaggtcact ggtttatatg ctagcggtaa gtaagaaccg gtaaggcctc agccgaagct
    44401 gtgatcaggc agtgaagctg gatgtcttcc tttgttcatc atccgagttc cgatccatgg
    44461 atgtgcaaca ataaacagag atcgacatcc tttcaacttt ggggtccttt ctctctatct
    44521 ctctccctct ctctcaaaac gtgtgcatgc agttggtgtt ctgagcgatg tattcaaaga
    44581 gacctaggca acaaagcctg aggcctccca ttcaatatcc ggcgcccttt gtgagctttg
    44641 tcgtgacgcg agattcatag gacttgggat ctaaagtctc atatcctctg ccgatggtgt
    44701 ccatagatgg caacttggcg acttgcttcc ccatcaatct cgattctgcg tgttgagtcg
    44761 agcggaatgt tcaagccctc agctcatcgt aaaacaaaaa gcaggtccaa caacgcgggc
    44821 aaaagtgcac caggtatacg ggcccaacgg gatcgatgga cggcggtgaa tccctccatt
    44881 caaaatgtcc caatgagcca atttgccctg caggggggcg tgtagtgata gcaccaataa
    44941 ccttgagtta cgggcaacaa cggcgcaggg cagccaagca gcgccaaggg cctgtggcgc
    45001 tcatcctgca cagccacatt cacccccacc atccatccat ccacacacat tcatccagtc
    45061 ctccatccgc ccttgtgccc cgccacccct cgtactatga tgtactttgc aaccccccct
    45121 ccagaaagaa aaaaaagata cctacctact ggacctatca ggccaagata cttggtacct
    45181 tagtcaggct tgctctgtta tgacgcagct ctccgtgacg agccgtcagt aaggtcaata
    45241 ccaagatatc ggcgagcgag gcgtgtcgcg ggcaaggctt ccctgatatt cccatctccc
    45301 tttgtttgcc gcatgccagc ttgcgacttc ctgcctcttt tccggccatc atcttgagct
    45361 tgagcggcat cctcgtcatc ctcgtcactg caacggcggc cgcgctgcac ttttccctat
    45421 ctttccccct tttcgagccc atcgtcaccc cgcagtcgcc gcagtcgccg cagtcgcagt
    45481 cgcagtcgca gtcgcagtcg cagtcgtagt cgcagtcgca gccgcagccg ccaccatgtt
    45541 cgtcctcaag aatgtgggca agctgatctt tggcagcaac agccaagagt ccatgatcga
    45601 gctgccccag ggtcagctgt acctggttcg cccgctctcg cccaagggat actccgagct
    45661 catcttcaaa gacgccaccg tcggcatccg gcgcaccggc caggacttcc agtaccagct
    45721 cgtcgtccag cgcgtctacg aggagggcga ggctgagctg ctggccgacg aggaaggaga
    45781 ggacgccgag atcgcagctc ttgccgccga gcgagacgag aagaccttcc tgctggacga
    45841 ggccctgcac ttccgcgtcg agacccggga gggctcgggc aagatcctgg cctggaagga
    45901 cctcagcggc gatgccggcg acctctacga gttcgtctgc gacgcctcgg tgcagctcat
    45961 gcaggtcgag gccttcgagc gcatcgcgaa gcagtgccaa tacgagcgca aataccggaa
    46021 gccccacacc actgcctcgg aagccgacct gcgccagttc gagttcgagg acgagcagcc
    46081 catcccgcaa gccagtccca tccatagccc gaccatcggc cgcaccttcg aatccaccga
    46141 cgacatgttc tccatcaagc actcggccaa cacgggagcg aagcgggatg ccactcctcg
    46201 gagggcacct gtcgcgccca tgaacgccag cgacgacgag ccccagccac cagagacacc
    46261 ccctcaacag agggaagtca aagcaccgac gcgcgatatc gccccgccct cggtcccagc
    46321 ccagcctgag cccttggaga ttctgtccat ggaactggca gagctgcact tctacgacca
    46381 tccctcgggc tcctttgtcc tgaaagacac ctccgtcacc gcccaggtct cggatattgg
    46441 ccactggcag tattggatgc acgtcgccag caaggaccag gagtggatcg gcatccccgt
    46501 cgtcgccgat gtcaaccctg tattcaactt tgagttcctg tccttcatct tcaaccagtt
    46561 cactgatgat ggctcggcgt attcgtggct tctgcgcttc aaggaccagc ccaccttgga
    46621 acggttccaa gagggtttca tgcgagccct ctgggagcag ctgaacgaag tcaagtggac
    46681 caaggtcaag gaccaggagc gccagtacgt cctcgacgca ttcgaagacc tcaagatgga
    46741 tgacgttccc gaggagggtc acgaggacga ggaagagcag gagattgaag aggttgatga
    46801 cgacgaggac cccggcgcac agagcgaaca ctacgacaca gacgaggagc aagatgacct
    46861 cgagacgcag ccaaaggacg gtgccacgaa caagtccata tccgttggct acaaacatga
    46921 ccgatccttt gtggtccgag gttccaagat cggcgtcttc aaacatgcac ccaacaacca
    46981 tctcgagttc tcgaccaaca tctccgaggt caagactccc agcggcactc tgtttagccc
    47041 caaaaaggcc atgttacaca atgaggaccg caacatgatc ctgcagaacg acacagatcc
    47101 caacaagctc taccgaatgg atctcgagta tggtaaggtg gtggacgagt ggaatgttca
    47161 tgacgatatt cctgtcgtca ccttcgcccc ggagaacaag ttcgcgcaga tgacccacga
    47221 gcccaccttc ttgggtgtca gtcacaactc cttgttccga gtggaccctc gtctcgctgg
    47281 caacaagctc gtcgattcgc agctgaagca gtacgcctcc aagaacgatt tcagcgccat
    47341 ctcgaccacg gagaagggct atgtggccgt ggcatccaac aagggtgata ttcgactatt
    47401 tgatcgcctg ggcatcaacg ccaagaccca tattccagcc cttggcgaac ccatccttgg
    47461 cctggatgtc tctgccgatg gtcgctgggt cctaggtact tgccgtacct acctgttgct
    47521 catcgacgcc atgcagaaga ccggcaagaa cgaaggaaag ctgggcttcg agaagtcctt
    47581 ctctgctgac gcaaaacctc aacctcgccg tctggctctc actcccgagc acgtagctca
    47641 gtttgcctat gagacgggca aacccgtcac cttcacacct gctcgtttca atactggaca
    47701 ttcgcacgag gaaacgtcca taatcactgc cacggggcca tacatcatcg actggaacct
    47761 gaagaaggtc atccgtggag ccaaggctcc ctacactatc aagagatatt ccgatgaggt
    47821 caaggctgac gacttcaagt tcggtactga ccagaatgtc atcgttgcgt tacccaacga
    47881 ggtcaacatg gttggcaagc aacagttgaa gcggccgacc cgcgagagca tcgcagggct
    47941 tggcgctcgg ctggcgaccc cgcgacgcag ttccgggcgg ataggcactc gggagagcgg
    48001 tcgttataag cttggcaagg atgatgtggt tgcctcccca tactagccta aacgagatcg
    48061 ctgtggtaac gatgggctag atcttacgag attgcggatc acgagattga gaggccttct
    48121 tgcggaggag gacgttgatt ttctttgact ggtgggtttg ctatgttatg ttttgcctaa
    48181 agagttagtc ggtttgacca acacaatatt cccccggcgt tgacaaggca aggagccatt
    48241 tgaggtatgg ataagtgaga cgaagaatcg gtgctagcca gctagctagg gtagtttaga
    48301 acacaatcca cattgcttgc ttcacaggct ttttatttcc ctctgcatat aattgcgaca
    48361 aactcatgcc atctcgaata atcattgatg ttgagctggc ttggaaccgt gaaattctat
    48421 gccctccatc agatagtata ccttgagagg tgattcaata ggaagtacac attaagcgat
    48481 gatggcattg gtcacaggca gattacgcat actgatattc cccgtgcatc agggcacttc
    48541 tattattctg acgaagagct atctgaaact agaccaagct gtctactcta acgacgcttg
    48601 attccaacct caaggccgag cggttttctc aaaaacccct cgcgggtctc catgaccttc
    48661 tgccgcagga acacgtcgta ccgcttgacc cacgtggccg caatcagctt catctgcatc
    48721 tcggccaggt tgcgcccgac gcacgaccgc gggccgtggc tgaaggggat gaaggcgttc
    48781 ttctgctgcg gcgtcaggtt ctcccaccgc tcgggcacga actcgtcggc gtcggcgccc
    48841 cagatctcct tggagtggtg catggtgtag gtcggcacgc tcagcacggt gcccgccggg
    48901 aagaagcgcc cgttgaggtg gatgccctgc gactcggccg ggatctgccg cggcagcccg
    48961 atgcccgacg tcgagtggta ccgcagcgtc tcgttgatga ccatctccag gtacggcagc
    49021 cgcttgacct gctcaaaggt cggcacctcg gcgtcgtccg agatgacctc gtcgagctcc
    49081 gcgcgcagct tggggaatac gtggggggtc cggacgacgt ggtacaggag cgcgcaggag
    49141 ctgttggagg tcgtatcgct gccggcgatg agctgcgtca gggcttcggc agtcagctct
    49201 tctctgccga gcggctcgcc cttctcatcc ttcccttcca tcaatcgagc caacaagtcc
    49261 ttgcggttga tatctggcgg cgaggccaga cggtcactaa cacgtgcgat ggcaatacca
    49321 gccaggttct caacagcctc tagtcctttg ctctgaaatt cacccatttg ttagctgata
    49381 ctcttcatcc tacgccaaac caaatagaaa acctgagttg ctcacaaaaa atgggtctgg
    49441 cagccacttg gcgtatggct tcaaccaagg catggctccg agtgtggccg atacctcgcc
    49501 acggcgattc aagatctcac atgctggtgc gtatatggga gggctcgtcg gggatgcttt
    49561 gatctcggca atgtccgcgc cagatgcgag catcccaaaa ggtttgccaa aggccaggtc
    49621 ggctatcgta tcaaaggcta ggtagttgac taatcattca atcagttcgg aatccggaga
    49681 agactgcagg cctcgcacgt acaccaggat aggcagtcta agtgagcata gccatcagga
    49741 agaggcgtgc tgctgagaga gtcccattgt ttgacgaaga gttccaggtt ctgtcgcacg
    49801 tatggctcaa actcgacaac cgactttggt gcaaaggtat gtgagactat cttccgcttt
    49861 cgtgagtgct cggcccggtt tctcgtgtta aacaatcccc ggcgaattga cacgaagggg
    49921 tcatagaagt cgctagtctt caagttagat gggatttcac tagacacgga tcaagacagt
    49981 tggacgtgta ctgacgattt cagaaagcca ttgccgtggc cgtatatcac tggaattgca
    50041 tcgacatctg ccacgctgac atggttcggc gcgagccgta caacctttcc cagacgtttg
    50101 tgggcttcat tgacgacctc gtatcggttg cctcgtctgc aaaccgcgaa cagccacagg
    50161 tctgtaaact gagccgggaa gacagcgggt atacccttca ggtccttgta tgacacaaga
    50221 taaggatata agacataggc aatcagagcg acaaaggccg ccactggcgc ccagggcgag
    50281 aggaggacat taagcactgc catcttgaca ttcgagatga ccaagaaacg ataagagggg
    50341 atcacgctac gggcccacag agaatattta tatccatgac gaacccaggt atactaccag
    50401 gagccccgtg tatcatcagg gttgcgcacg agaccacatc gcgttgcgga tcgatcatca
    50461 ttcatccaat ggaatatgct tgtttgcagg gcattgagcg cgagaagcga atggcgaaag
    50521 ggcgagcaac aagaccaagc caccaaatcc actccgtttc ctggtgccga aggcgcttgt
    50581 tcatgcacaa gacacccacg atgtgggctt gaggcgggat agcctgggct ggggtaaact
    50641 aactgactta caaaatagat ggccacggat cagggaacgg atcttacccc tgtcccctgg
    50701 agactccaga ttccgccttg accgccaaga agctgctgtc aattccgcga cccacgttcc
    50761 ccacgtggag gcggcgcacg ctaaactcaa cgtcacttcg gcaccgcatc acggcactct
    50821 ctatatagga ggccataggt caacctgctg aagtgcgcga tttcaaaatg gcggacgacg
    50881 tggttactat gggcctctca gccgtaatgg cgagcatctt attcggtcag gcgcctccag
    50941 accccggcaa gcccggatcc ccgtactatt gccgaaagta ctctaattcg acgcgcgctc
    51001 ttccctagcc gactccagga tatccttgtt ggtccccata aactggttcc agatcggaag
    51061 tgccggctca atgcaattcc ctgttggcat ctctctgcat acaagatagc aagttgggca
    51121 ggtaaacaca tctgatgcgc tgaatcactc ctccgagata tcatggacct ccaaatacct
    51181 ttggttcagc aagcggctgt tatcgaggac ccagggccgg gtggaagaat acttcttcgt
    51241 ggtgatgtat cagttggtga gcctggcgta cacgaaatcc tagtcaagtt agaagtttcc
    51301 ggagtctggt aaagtcccat ggtgaccgtt ctctcgagta tttctgactc ttgccatgta
    51361 tgcaacagcg gatcggaaat ccgagctcta ctaggctgga gctcgtacac accaattgtc
    51421 ggtcatgagg gtgtcggtat tgtcgtgaag gctggcgccg atgcagatga ctcgctcctt
    51481 ggccagcgtg tgggagtgaa gtggctctat agtgcctgca cccagtgttc ggcctgcaat
    51541 cgaggttttc caaacaactg tggcaggcaa ttgaacaccg gccgcaatgt gcgcgggacc
    51601 ttgcagcaat atgtcgtggc ggattcgaga tttgtaacca gaattccaga cggcttggcg
    51661 agcgaggttg cggcaccact actgtgcgcg ggtttaacca tgatgggtgc tatctcaaag
    51721 cttgacggcc agctagtccc aggtgattgg ctcgtgatat caggctcagg tggcggcctt
    51781 ggccatatag gtgtgcagat tgcagccaaa gtaaagggtt tccgggtcat tgggatcgac
    51841 tctggcgagg aaaagagaaa gctgagtatt gagtcgggtg catctgagtt tatcgacttc
    51901 gccgagggta acgtggaaca cagagtgaag gaaatcacgg gtgaaggtgc ccatgcgatt
    51961 gtggtggtgt cgggctcgga agatgctttc agagcttctc ctctcttggt gcggaacatg
    52021 ggcatcatag tgtgcgttgg gctcccggcc aacgatttca atatccccat ccctgcatcc
    52081 ttgtgttctg ccagaggtat gttacacgaa tcatactaca tctagtgggt gatatcagaa
    52141 gctaatatgt catgcagctc tctctatcac gggagtcgcg gtgggaagtg aggggcaaat
    52201 ggaagagata ctagagcatg cattgagggg agacattcaa ccgtcgattc aggtcctgga
    52261 cttccatgat ataccccaaa ttctggatca actgaagctt ggtggtgtaa ctggacgtgt
    52321 agtggttaga atcccgagcg gtatcaacag ttaactgcca cgaacatgtg aggctccttc
    52381 cattgtagac ccgtagatca gccaagcatg cgttttataa atttgtttca cgtgtttccg
    52441 acccattgaa acgtcaaata gtcccaatat gcgatatgcc ctcagacggc cagcagagtg
    52501 atctagacta gctgctagct tcaattgctt gagggttagg caagggataa tgtcttgacg
    52561 caaaaatgga aaggacgatc catatctggt tcttcacata ttactgtgcc cgaggttgta
    52621 tcaataactt gatcccaagt tcccctaata taagtgacac cattgagaag agagtcctca
    52681 gtccacttcc agtcatcctg cgtgtagtgc gaccatgtct tctatatcta tctgggcatg
    52741 gcaacctgta caggcgggcg ccacaggaga cgaagtctca actgtgatct gttaccgaga
    52801 ccaggggact tccaccacca tactgtcagc caactaaacc ctcccgaaaa ggaaccagct
    52861 ttgtcgtgag catattccaa tcgacatagt ctaactcgtg tatcaagaac atctccaaga
    52921 gccttcatca aatggtcagg tgcgttcact ttgtatcact caagaatttg gagtaccaag
    52981 tgccgaacag atggaagacc aacattgaca cagaaggtat catctcttct caacagtcag
    53041 cttccggaac tttcacgcct tacactcaga ccactgaaac aattacaagt accactgagg
    53101 gcagtaagac aactacacct ctgcccgaat tcagtatact atccgatccg cccgagcacc
    53161 ttgaggctgt gtcacccaca accactatct tgccggaccc cagaggctcc tggtatgagc
    53221 tcattttggg cgtcgtagac tggagagact ttgattatgc ctttcaaaga tctgcagcgt
    53281 tccctggacc tcttgaagca gcccaagaaa cattcacttc agaggccaga ggtgaaggtg
    53341 ctggcttggg tgctcgattc tcggtcatgt ggcagacaat gccagaagcg caattcaccg
    53401 tcaaatcggg tcccagccaa acaacacacg tgccacccga aggcacggtg acggatgcac
    53461 ctcgtactaa cagcggatcc tatgtcggag gtgtttctac aacaagctct ttaagtatca
    53521 gttcagctga agtgtcacct tctggaactg ggcgcacatc tggaaccgta caagcgctta
    53581 gagcccaggt tttctcaaaa ttccactgga acgtttttgc gggatgtggt ttgggtttct
    53641 aatgtgagtt gtaggaaccc tagccccatc gaaggagctc gagctagtcc ctcgtataca
    53701 tgtctcagac tatagcaagc tattcagttc tttgaaagat tcaggaaaac aatatcctca
    53761 tcaaaatttt ctctagtttt gcagagtttc tcattgtgga gattattgta cacatgtatt
    53821 aaactcgctt atcagttctg tgtatatatg ctaaactttc acacaccacc aaatggagat
    53881 ttccatacag caggtaacac gttttgaatt tagagagttt atgccataga atttcaaatt
    53941 ctattgtttt agagacagca tcagatatgt gtataacaat acacaactcg tgttaaagtc
    54001 actaaagtcc gtttgcctgg gtatgtatga gtgaggagag agtgatgaaa gagctcagag
    54061 ataggaataa aggatagttt tatgtttgtc tgtctgcgag atgaaaattg taaaagagtg
    54121 gacgcgagaa cgcaatacta cctcttcgct tatcccgcaa tactccaagc aaaggagtcc
    54181 gcagggtgga caaatcttga gctcccatac agctacaaac atatttcacc caacgccatt
    54241 ttccattgct ccgcaaaaaa aatcgctaga actaggtgcc cagtttcaaa agccaaaaat
    54301 aaggaaaaga aaacaagaaa caaactgccg ctagaatggt atcccgcgaa ccagatagca
    54361 ctgacataca accgagctct aaatgaattg gaatcgagaa atctctttgt tgctaaccag
    54421 atcacgatga aagacactca aggaaaaacg tcccgtgtcg cggcaggtag gcatagtata
    54481 atgtcaaggt gacgcattcc agctgttcca acccggcagt attcggtgcg acgacgctgg
    54541 gaaccgttca atttcacttg agggtcctcg cggcgacttc atagcgatac tgcaccttga
    54601 cttttcgact agccaaaagg aacgaacaat tccacatgtt caagaaaaca aagagggaga
    54661 aaagtaggct agatccacgt tagtgggata tgggcatcta acttctcaca tgccccgttc
    54721 gaatgagaga tttccgttca tatctcggag gttatccatc gactcctcca tgagtgttgg
    54781 gctaagaggg tcattggaca cgggaacagc gaacgccgag cctggcattg ggaaggcgtt
    54841 ttgatcggtg taaccactct gcggttggtt ccagggctgc aagccactgc ttgcgaacat
    54901 cggctcactt atttcaggtg ggtgcctagt acctattcca aaaggctgga aagacgatgc
    54961 tcgtccctgc attgatgcga tgttgttgag aacgtattct ggtgaagatg gtgtcatggg
    55021 agcaacccat tccatattga actgcggggg tgctaccgtt tgggacgtag tttggttcag
    55081 cattagaggc gctggacgat agccaaagct accagaagat gcatggcttc tacggctgtg
    55141 tgagcttggc tgcgagtggt aatagcgaga atctccgagc tggcctgata aatgggtgga
    55201 cgacccaccg accatcgaag ggtacaagta actacgagtc agactcgaac tggagtcagt
    55261 agaggccctt tggtaagaag tacccagcca tgtgctgaat gctgattctg ccactgcttc
    55321 aatgcgttcc ctgagatttt cagggaaaat gatgtctttt tgctgaacct tgtggttcag
    55381 gatagcattg aagagtctca taaaatcaga gctctgcggc gacttggagg ccttaattcc
    55441 atgctggcct acggtccctt cataccctga aatcagttag cgagcatcag tatggttcga
    55501 agatgcgaca tacaaggaga gcccggcctt tcctcgtcag gaaacaggac aacccagatc
    55561 tcgaaccact tttgtacgcg atgcttctct tgggagttct tgttgcccct cttgccgtcc
    55621 agctttgccc actgcgcatc actgatgccc tccctgagag tcgagtcgcc tctctcgcat
    55681 ggagtggcct tctggcgatg atcttccagg agagacatgc agactgatct gtcagaccca
    55741 cggaagatct catagcatct atcgcactgc acgggataat gttttcgttt cagatgctcc
    55801 ctgcgggatg cgttattaga ctccagtaga gaatcgtagc acaaggtaaa catacttgag
    55861 tcgctggatg ctcttgaaac ccgggccact gcatgacttg taatgttggc tctcctgaac
    55921 ctcatgctgg atggcatatt tctgggggtt gagcttgtgg aaagggcaag ccaaccgtgg
    55981 cagctgtgca gactttcctg gtggtccatc gccttgtctg tcaccatcac cgtcttcttt
    56041 ctcgtcacca tctccgtcct cctcgtctac gtccttgcca cagtcgcttg agcttgacct
    56101 tctcgctctt ttcagtgggt ttccccttga ttgctgattg aatgagccgg agtttgtctg
    56161 cgcgggagct ccatttccga gggcatctga ctgcggcgga aactggccgc catgagaagc
    56221 taccattgac tgccagtggc caaccttgcg attgatgcgt cttgacgcat cggccgacat
    56281 ttcttggtag ataatgggaa tcaggtatgc tgccagcttc agatcgttcc caacagctgc
    56341 cagcaccatg ggctcaatat cgtcctcttg cccgctccaa tcgtcgctac cagagctttc
    56401 gtcgtcactt tctgtctcgc tgtcactggg gtaggtttcc tgggcggccc gataacccga
    56461 attcgcaaaa cagctaccct gctgggcttc agttgcagac cagaaatcac ctgtccgtgc
    56521 tggataagaa tcaggtatat cgcaactgtc cgtgtggggc gatcccaaga agtggtcctc
    56581 cttcagagaa ggcgatcctg attgtgttga ttcgtacgtc aacgagggtg tatttgaccg
    56641 cgtcgttctc ccgtcgtaag cctctgttcc ttcgtcgata gcgggcgact taggcctgtg
    56701 aaggaagcgt tgcagtggaa gctctttcga cggttttgtc atagtagccc tgagatggtt
    56761 cactgggctg cttcttccgt gagacgtaaa tgacaagaag ggccctgaca ttgtacttgc
    56821 accagatctg gcaaccagaa gacattgaga tgggtttctg gagcggtttc tggagctaga
    56881 acatatgaga acacaccaag gagatttgca gtgatatggg acgatttaaa ttggtggata
    56941 tacggaagcc ttccatcttg gacagatttc cctagccatg ttgaccgacc ttcctcccga
    57001 aggtagggct atcgcgtacc gtctgcgatc tcacgcaact gcgtgcaaca tcatggcaca
    57061 aggctgtggt ctggcgtatg gctaggccgg gaagggaagc ggattgcaac gcagtcctgc
    57121 gggattggcc atggctgcat cgtggtgcat caccacccag cctggggggc caatagggta
    57181 gcgtgggtga gcatggagcc ctcgcagatg cgtgaaatcg cagccaatat cgaactgcag
    57241 cgtggtgatt acctgtccag ccggatggaa tttccatcgg ggggccacgg gatgcatgtg
    57301 gtctgcatgg cgttgctatg catgcccctg ggggttcgtt gggcgggggt tgcaggccga
    57361 gatcatgtga ggtcgagacg cgcttgacac tgcgtcgcgt aggacgtgtg gaaatctcca
    57421 ttcttgaatg caatcaatct tgaaatggag ccatccccaa agtttcggga gtcaaacctg
    57481 gcacaaggtg atgaactgga ggcttgatac gacaggcaac cttctcgagt acagtgacca
    57541 gtaagtgtat ttactgtgtg ccctctgtcc cagacaccac cgcgcgcgca cgcaggcacc
    57601 agtccagctc cagcgcaaat gcgcaggacc accgaacgtg ccggattgcc tgcccacaca
    57661 actgtgcgca atgacgctcc cgagtcgcag cgcgatcttg ctgcgaggcc gtgttggtat
    57721 atttctagtt gcgcacaggg cagtgctctg tgtgcctcgc tggtgggaag tcgaaaattg
    57781 agtcacccgc gacatacggg gccccggtga gaaagtcaag tcgcaattgc gcctcaagga
    57841 ggcacctctg aaggcagcga aaatggcctc gttcttaagg tgtatatata tggcaatcat
    57901 cctgtcgtgt cgagacgaga taggtgccat gtgttccacc atatcgactc gggatcagac
    57961 aacctagcca aacaaccata cgaacaatga ttttcgccat gacagacctc aaggggcgct
    58021 ccaacttccg cagcgcttca aagccaaagc cgccaaagcc taacccgccc attgacccaa
    58081 gtaaggggaa cgcctcgcag tgcattgcaa attccgatga tgctaacacg acaccaggct
    58141 tcggaaaata gggcaggaag gcgacgggcc gggggccatt agtatctagc atggtgttag
    58201 acggtggaag gttggtccac tcccattgcc aagtatagtg atcggttact gacaccttcc
    58261 agactgtaaa ttacattatc acctagacag aagagtactc ggtgcttaga gagcacatgg
    58321 ccaagtcttt tttttttttt tttttttgtt ggagggttcg gggagcacga tggaactgca
    58381 accgccggcg gttggactga tccaaatgta tgtgcggaga tgccagagtc ttcgcctacg
    58441 agcaggatcc gtataccctt cgcccaagag tcggggagta cagagtgcag gtagtcggag
    58501 gcaggccaga aagggcatgt agaaaggcgt tttcagccca gctagagcac ttggtgggcg
    58561 tagaaattta ttcggattac tcatacttgg tcatatccct ccatggagag ttgatctcat
    58621 aacgtctatc gcgaacgcct tttttctgtc gcgtctaagg tacagcaagt gatccgcatc
    58681 tctattcctc aggcccgtcc atgccggggc cggggccgcc ttgtctaccc atctgtcgtg
    58741 ccttgagcag ctcgtcgcac aagagcaggt tcgccgcgat acttgatgat gatgcaacgc
    58801 agttgcgaag tactctgaag gaatcaaaga cgccctctag ggtggggtcc atgggctcgc
    58861 ccgtgatcag gtccaatccg acaacgttgc cgtcaacgtg ctcatcctgg agtgccgcaa
    58921 ctggacaagg ttagtaaatg actggccgag ggcttctggg cgatactcac gggcatcctg
    58981 gatatcatga ccggcgttgg cggcaagcgt cttgggaatg atgagcaggg catctgcgaa
    59041 ggcatccaca ccccacttgg ccttgcccct gacggttctc ttgaaggcat cgctcttcag
    59101 gtgagtagcg caggcaacct ggaaagcacc cgcacccggt acaacgctct tgtcgacgat
    59161 catgttgtag acactgcgca ggccgtctct gacggcgtca gagatctgtg caatggtgtg
    59221 ttggttcggc cccttgatca gcagggttac cgacttgggc tccttcacat cctcgataaa
    59281 ggtgtacttc tcctcgccca gctgctgctc gtacacctgt cctgcccagc ccaggatgtc
    59341 gggcgagaga tcctcgacgc tgttctgcgc aataccgccg cagatcagct gcaggcgctc
    59401 catgtttctt ctcttggccc ttcgcagggc gaagatgccg ttcttggcca ggacgtcaag
    59461 cgacagcggg tcaatgccct tctggttgac gatgacaaag ctcttcttgg ggtcgtttcc
    59521 gcacacctcc ttcttcagct cgacaatctt cttcagcttg gcgtccacga acctccgctc
    59581 gctctcgacc agcttgtcgc gctgctcggc gctcgagtag aagaagctgg agttgatctc
    59641 ggacttctcg tactccagac tgacgttgag ggtcaggatg tgggcgttct cgacgcgctt
    59701 gggcatgtcg gggtgtctgg ggccgtggtc cagggccagg ccgcggatca gctgggtatc
    59761 cgaggcggtt ctgtgctgca tcttcatgat ctcgaccatg tgcaagtcgg gcttggcggg
    59821 ggcctggtag atggccagga cggcatcgac gatatcgggg gtcaggttgg cggccagggt
    59881 ggcgttcagc tttgtggcga gcgacgtccg ggcgacggac aggagcagtt cgcggtcgac
    59941 ctccttggcc agcttgaagg agtcgaggaa tttcagggac tcgttcttgg cgatctcgaa
    60001 gccttcggtg atgattctcg ggtgcagccc ctcggagatg tatctgtccg cctgcttcag
    60061 gagctcgccg accagcagca cgaccgaggt ggtcccgtcg ccgcagatgt catcctgggc
    60121 ggtggcggcg cgcgcgatca tgacggcggt cgggttctgg atctgcatct cgcgcaggag
    60181 gacgttgccg tccttggtga gcttgatctg tccagcgcca tccaccaacc ttggcccggg
    60241 ttagctgcgg gtcctggggg tagagggggg gtagaaacgg gagggctggc tggcatccaa
    60301 agccgagcag caagcaggag aggatggggg ttttgtttgc acgcacatct tgagggtgcc
    60361 caggggaccc aggttggact tcaagacatc ctggaggccc tcgccggcgg tgatgtttac
    60421 cttcagagct tcacccctcc gctgcgacga gattagctga ggaccccacc tcccgacggt
    60481 tctctcgcgt acgtacccgg gactcggctt tcgggttcaa aagctgtgcg gcagacatgg
    60541 tgagtcgaca gggcttcgga gtcgtgcgag gttgggttgc gctgccgaag tgcgttgtct
    60601 cgtttgtcgg tggtcgtgga cgaggtcgtg gtgcagacgt caggcgctgc tgtcgaattc
    60661 caggagcttt gcctcgaact ttttttcggc gcagccttgt cggcggtcgg gcgcaggtcg
    60721 gggtaggagt aactagggtc cagtgtaact taagggggca aaggggggtt gtgttcgcta
    60781 ggcgggccga cagatggcgg ccgtcagctg cagattgcgc tatcgactgc tagcatgtac
    60841 tgcacctagg tacggtaggt atcgtagtta cataattccc cccttaatgc gagcgagtca
    60901 ctccttgagg aggacatcga gcggtctggg gtattcaggt attcgggtac tccgtcgctg
    60961 tcgatatgac caagttgact tgttgcaccg ttaaaaaata cacagtctaa atacatttca
    61021 tgggtatcca atctaataga agcaagtagt agtcttgtgc gctttgcact ggcagtccgt
    61081 cccgtcctca ttcagagctc accacccact gccgtcgccc cactttgatg cccctgcagc
    61141 a
//
