# Supplementary material for: Genome sequencing and physiological characterization of three Neoarthrinium moseri strains
Source: BMC Microbiol. 2025 Aug 21;25:526. doi: 10.1186/s12866-025-04274-z (PMC12369201; doi:10.1186/s12866-025-04274-z)
Supplement: Supplementary file 16 — Supplementary Material 16. [file 12866_2025_4274_MOESM16_ESM.zip › BiGSLICE/input/Nmoseri/CBS16480/JAFEVA010000063.1.region001.gbk]

LOCUS       JAFEVA010000063        60938 bp    DNA     linear   PLN 06-APR-2022
DEFINITION  Neoarthrinium moseri strain CBS 164.80 scaffold63_Wmoseri_CBS_16480,
            whole genome shotgun sequence.
ACCESSION   JAFEVA010000063
VERSION     JAFEVA010000063.1
KEYWORDS    .
SOURCE      Neoarthrinium moseri
  ORGANISM  Neoarthrinium moseri
            Eukaryota; Fungi; Dikarya; Ascomycota; Pezizomycotina;
            Sordariomycetes; Xylariomycetidae; Xylariomycetidae incertae sedis;
            Neoarthrinium.
COMMENT     ##antiSMASH-Data-START##
            Version      :: 7.1.0
            Run date     :: 2023-12-04 12:18:39
            NOTE: This is a single region extracted from a larger record!
            Orig. start  :: 30937
            Orig. end    :: 91875
            ##antiSMASH-Data-END##
FEATURES             Location/Qualifiers
     protocluster    1..60938
                     /aStool="rule-based-clusters"
                     /category="RiPP"
                     /contig_edge="False"
                     /core_location="[30000:30938]"
                     /cutoff="20000"
                     /detection_rule="DUF3328"
                     /neighbourhood="30000"
                     /product="fungal-RiPP-like"
                     /protocluster_number="1"
                     /tool="antismash"
     proto_core      30001..30938
                     /aStool="rule-based-clusters"
                     /tool="antismash"
                     /cutoff="20000"
                     /detection_rule="DUF3328"
                     /neighbourhood="30000"
                     /product="fungal-RiPP-like"
                     /protocluster_number="1"
     cand_cluster    1..60938
                     /candidate_cluster_number="1"
                     /contig_edge="False"
                     /detection_rules="DUF3328"
                     /kind="single"
                     /product="fungal-RiPP-like"
                     /protoclusters="1"
                     /tool="antismash"
     region          1..60938
                     /candidate_cluster_numbers="1"
                     /contig_edge="False"
                     /product="fungal-RiPP-like"
                     /region_number="1"
                     /rules="DUF3328"
                     /tool="antismash"
     gene            1082..2568
                     /locus_tag="JN550_011088"
     mRNA            join(1082..1431,1497..2568)
                     /locus_tag="JN550_011088"
                     /product="hypothetical protein"
     CDS             join(1082..1431,1497..2568)
                     /codon_start=1
                     /locus_tag="JN550_011088"
                     /product="hypothetical protein"
                     /protein_id="KAI1860933.1"
                     /transl_table=1
                     /translation="MASKSKALQSFLTRARRVPSATPACQQNLRARCIHATPSRRTDGV
                     FRGLTDGRLPTPWIEAFRKQQEGQSTRSSEGKPQERDMSPKKMSDSYHRVVLPLGQDPW
                     LSDTYINSSGHIRLGTIFMDLDALSGIIVYKHTGPGVTTVTAALDRITIAHPLTEICDL
                     EYSGQVTYASGRSSVEITCKVARARPEGEPSRPEDVLLTCTFTMVALDSETKKPVNIPA
                     LVYTTPEEEQIYKTGEAKSLAKKNARKTSLLATEPNDPESALIHKIWLKQVQYHDPNDS
                     LRQPANVVSMAKTQLSTAAIMQPQYRNRHQTMIFGGFHLKQTFELAFCCAANFAHARPT
                     FISADPCTFRNPVPVGSVLYLTARVAYTDPPLLEEDGSESRQQDSENPMTRVHVRVDSK
                     VRDVEHGNARPTGQFNYTFSVPRDIKVMPHTYQEMMMYVDARRRVRLGDIQHRQEKTDS
                     DKERAHLADGANLTE"
     gene            2979..3483
                     /locus_tag="JN550_011089"
     mRNA            join(2979..3356,3421..3483)
                     /locus_tag="JN550_011089"
                     /product="hypothetical protein"
     CDS             join(2979..3356,3421..3483)
                     /codon_start=1
                     /locus_tag="JN550_011089"
                     /product="hypothetical protein"
                     /protein_id="KAI1860934.1"
                     /transl_table=1
                     /translation="MEYPDVPERNSPSPPPSPTLDRPASPELPLTMTASAVLTALPQDA
                     SSALASAGDFEQDKVVVRFKAVGSAPQLQREVRKISATQKFEAVVSHLRKALRVSPSDG
                     LFLYVNSAFAPALDEIVGNLHRCFKDSSDQLIVAYSMTPAFG"
     PFAM_domain     join(3153..3356,3421..3480)
                     /aSDomain="APG12"
                     /aSTool="clusterhmmer"
                     /database="35.0"
                     /db_xref="PF04110.16"
                     /db_xref="GO:0000045"
                     /db_xref="GO:0005737"
                     /description="Ubiquitin-like autophagy protein Apg12"
                     /detection="hmmscan"
                     /domain_id="clusterhmmer_JN550_011089_0001"
                     /evalue="1.40E-26"
                     /gene_ontologies="GO:0000045: autophagosome assembly"
                     /gene_ontologies="GO:0005737: cytoplasm"
                     /label="JN550_011089"
                     /locus_tag="JN550_011089"
                     /protein_end="146"
                     /protein_start="58"
                     /score="92.8"
                     /tool="antismash"
                     /translation="KVVVRFKAVGSAPQLQREVRKISATQKFEAVVSHLRKALRVSPSD
                     GLFLYVNSAFAPALDEIVGNLHRCFKDSSDQLIVAYSMTPAFG"
     gene            complement(3648..4735)
                     /locus_tag="JN550_011090"
     mRNA            complement(join(3648..4286,4340..4735))
                     /locus_tag="JN550_011090"
                     /product="hypothetical protein"
     CDS             complement(join(3648..4286,4340..4735))
                     /codon_start=1
                     /locus_tag="JN550_011090"
                     /product="hypothetical protein"
                     /protein_id="KAI1860935.1"
                     /transl_table=1
                     /translation="MPATLFRSCALSLYRGTRSTAPLSAAKPLLSSLTQQRWSSHSPMG
                     TPTGPPRKKVTVGTIRSMYKKDEPISVMTAHDFPSAAVADAAGMDILLVGDSLAMVSMG
                     MEDTSEVLVEEMLLHCRSVARATKGAFTVGDLPMGSYEISPEQALETAIRFVKEGRIQG
                     IKLEGGKEMAPTISRITSAGIPVLAHIGLTPQRQNALGGFRVQGKTSSGAMSVLEDAFA
                     VQEAGAFAMVLEAVPAEVATLITKKLSVPTIGIGAGNGCSGQVLVQNDMIGNFPPGRFL
                     PKFVKQYGNVWDETLRAITSYKTEVKARQYPGPEHTYPIAQHELEAFEEQLERKTEENE
                     SSWF"
     aSDomain        complement(join(3729..4286,4340..4552))
                     /aSDomain="TIGR00222"
                     /aSTool="tigrfam"
                     /description="panB: 3-methyl-2-oxobutanoate
                     hydroxymethyltransferase"
                     /detection="hmmscan"
                     /domain_id="TIGRFam_JN550_011090_0001"
                     /evalue="7.60E-85"
                     /identifier="TIGR00222"
                     /label="JN550_011090"
                     /locus_tag="JN550_011090"
                     /protein_end="318"
                     /protein_start="61"
                     /score="282.6"
                     /tool="antismash"
                     /translation="SMYKKDEPISVMTAHDFPSAAVADAAGMDILLVGDSLAMVSMGME
                     DTSEVLVEEMLLHCRSVARATKGAFTVGDLPMGSYEISPEQALETAIRFVKEGRIQGIK
                     LEGGKEMAPTISRITSAGIPVLAHIGLTPQRQNALGGFRVQGKTSSGAMSVLEDAFAVQ
                     EAGAFAMVLEAVPAEVATLITKKLSVPTIGIGAGNGCSGQVLVQNDMIGNFPPGRFLPK
                     FVKQYGNVWDETLRAITSYKTEVKARQYPGPEHTY"
     PFAM_domain     complement(join(3744..4286,4340..4576))
                     /aSDomain="Pantoate_transf"
                     /aSTool="clusterhmmer"
                     /database="35.0"
                     /db_xref="PF02548.18"
                     /db_xref="GO:0003864"
                     /db_xref="GO:0015940"
                     /description="Ketopantoate hydroxymethyltransferase"
                     /detection="hmmscan"
                     /domain_id="clusterhmmer_JN550_011090_0002"
                     /evalue="7.20E-106"
                     /gene_ontologies="GO:0003864: 3-methyl-2-oxobutanoate
                     hydroxymethyltransferase activity"
                     /gene_ontologies="GO:0015940: pantothenate biosynthetic
                     process"
                     /label="JN550_011090"
                     /locus_tag="JN550_011090"
                     /protein_end="313"
                     /protein_start="53"
                     /score="353.4"
                     /tool="antismash"
                     /translation="KVTVGTIRSMYKKDEPISVMTAHDFPSAAVADAAGMDILLVGDSL
                     AMVSMGMEDTSEVLVEEMLLHCRSVARATKGAFTVGDLPMGSYEISPEQALETAIRFVK
                     EGRIQGIKLEGGKEMAPTISRITSAGIPVLAHIGLTPQRQNALGGFRVQGKTSSGAMSV
                     LEDAFAVQEAGAFAMVLEAVPAEVATLITKKLSVPTIGIGAGNGCSGQVLVQNDMIGNF
                     PPGRFLPKFVKQYGNVWDETLRAITSYKTEVKARQYPG"
     gene            6003..7017
                     /locus_tag="JN550_011091"
     mRNA            join(6003..6035,6088..7017)
                     /locus_tag="JN550_011091"
                     /product="hypothetical protein"
     CDS             join(6003..6035,6088..7017)
                     /codon_start=1
                     /locus_tag="JN550_011091"
                     /product="hypothetical protein"
                     /protein_id="KAI1860936.1"
                     /transl_table=1
                     /translation="MSHAKNVAIVGATGSVGQFIVAELLKAGKHQVTAITRFESKAVIP
                     DGVKVAKVNYDDHESLVAALRGQEVLIITMNVTAPPESQLKLIDAAAEAGVPWVLPNEW
                     GCDQTNEQLANDIFLGPNSRKVRARIEELGKSSWIGIASNFWYEFSLGGSADRYGFDFN
                     NRSVVFFDDGKQPINTTTWPQSGLAVARLLALPINADDGKTPALSNFKNKFVYVSSFCV
                     SQKDMFDSVLRVTNTKAEDWKITHENSHERYQSAVKALQQGDRTGFGRAMYTRMFFPDG
                     SGAYETTHGLQNEALGLPKEDFDEFTKRGIDRAKEGLTY"
     PFAM_domain     join(6021..6035,6088..6453)
                     /aSDomain="NmrA"
                     /aSTool="clusterhmmer"
                     /database="35.0"
                     /db_xref="PF05368.16"
                     /description="NmrA-like family"
                     /detection="hmmscan"
                     /domain_id="clusterhmmer_JN550_011091_0003"
                     /evalue="1.90E-17"
                     /label="JN550_011091"
                     /locus_tag="JN550_011091"
                     /protein_end="133"
                     /protein_start="6"
                     /score="63.7"
                     /tool="antismash"
                     /translation="VAIVGATGSVGQFIVAELLKAGKHQVTAITRFESKAVIPDGVKVA
                     KVNYDDHESLVAALRGQEVLIITMNVTAPPESQLKLIDAAAEAGVPWVLPNEWGCDQTN
                     EQLANDIFLGPNSRKVRARIEEL"
     gene            7899..8698
                     /locus_tag="JN550_011092"
     mRNA            join(7899..8154,8253..8698)
                     /locus_tag="JN550_011092"
                     /product="hypothetical protein"
     CDS             join(7899..8154,8253..8698)
                     /codon_start=1
                     /locus_tag="JN550_011092"
                     /product="hypothetical protein"
                     /protein_id="KAI1860937.1"
                     /transl_table=1
                     /translation="MKAFVALAAVLAPLTEAHYIFNRLIVNGASIGGEYAYTRKNSNSY
                     NPAFTNELMNSNDLRCNKGAKAGGVPTYSVKAGDKIGFKLFNNEFIEHPGPGFVYISKA
                     PGSVAEYDGSGDWVKVMENGLCNPSSPGNDGSWCSWQKDRLEWTIQKNIPAGEYLVRVE
                     HIGLHEAHQGKAQFYIECFQLKIESSGTGTPGPAVKIPGLYKASDPGIAFNKWNNPKSY
                     TMPGPKMWDGN"
     PFAM_domain     join(7950..8154,8253..8656)
                     /aSDomain="AA9"
                     /aSTool="clusterhmmer"
                     /database="35.0"
                     /db_xref="PF03443.17"
                     /description="Auxiliary Activity family 9 (formerly GH61)"
                     /detection="hmmscan"
                     /domain_id="clusterhmmer_JN550_011092_0004"
                     /evalue="1.30E-50"
                     /label="JN550_011092"
                     /locus_tag="JN550_011092"
                     /protein_end="220"
                     /protein_start="17"
                     /score="172.3"
                     /tool="antismash"
                     /translation="HYIFNRLIVNGASIGGEYAYTRKNSNSYNPAFTNELMNSNDLRCN
                     KGAKAGGVPTYSVKAGDKIGFKLFNNEFIEHPGPGFVYISKAPGSVAEYDGSGDWVKVM
                     ENGLCNPSSPGNDGSWCSWQKDRLEWTIQKNIPAGEYLVRVEHIGLHEAHQGKAQFYIE
                     CFQLKIESSGTGTPGPAVKIPGLYKASDPGIAFNKWNNPK"
     gene            9930..10746
                     /locus_tag="JN550_011093"
     mRNA            join(9930..9967,10027..10156,10222..10746)
                     /locus_tag="JN550_011093"
                     /product="hypothetical protein"
     CDS             join(9930..9967,10027..10156,10222..10746)
                     /codon_start=1
                     /locus_tag="JN550_011093"
                     /product="hypothetical protein"
                     /protein_id="KAI1860938.1"
                     /transl_table=1
                     /translation="MVPLQLQLWFLSFEHSQRSVLPGEFGFWYVSTGAHFDDHAVQNKT
                     LSDSQDPILSLQGVPYAIRQVAKIARMELDIAVTPLTMGFIGNCQPANLRISMTSSLTD
                     LGFIGTAPLRAVGIPTKKTEVRTLDGSEFTQEEPVVGRFLGKMWICSIVQLESEDVDEY
                     LKEGWDGDKDDNSVIRWSVKSLKLENQEPWFSEQAWGIQGMRYTGRVKMSNGAGAAAYA
                     KLVYDYQW"
     gene            11740..13297
                     /locus_tag="JN550_011094"
     mRNA            join(11740..11826,11885..13297)
                     /locus_tag="JN550_011094"
                     /product="hypothetical protein"
     CDS             join(11740..11826,11885..13297)
                     /codon_start=1
                     /locus_tag="JN550_011094"
                     /product="hypothetical protein"
                     /protein_id="KAI1860939.1"
                     /transl_table=1
                     /translation="MTLDLPYNLSLPLAVENETNSTNDGGLKLDNDLGIPGALVGIILP
                     HVICTLFVLLRVCSRLACLKKWFVDDTLMVIAWIWSTAVCTVYGLAVQAPGIRDARITT
                     ESSIVPYLLRTYLGLIFYQLCLCFTKLSIAAFYLRMLSSKPAMRWLSWATIVLVVGFGV
                     PLLFMSLLQCYPTKGRVLGRPMGCLDFTELLVFSSCMHTATDAWLIILIVPTISRLDLP
                     TRQKVALTIILSLGIFVIAASMIRLQLSLHKDFRPTTGVQGSNTMAFFIMTVLECDTAI
                     ICASAPMIRPIISKMWPPSPKEQPRIRQQDRSFNLTTVVSYHGYPWTEPNTPLVRSRNG
                     SLANMRVSMPRPPIPAFNSSHRTPTSLSLKSMVSARLPRSRGLTMTGPDTTPILDKACN
                     EAESRRTSVGFEGYEDQYLGYGEKKKSKFKGSPIKVIGSSKEWSSSQESFMSPKDPASP
                     RTLGSNPRPSGDTSNDEERHHDIGGSIAQSLRDIDKPELDR"
     gene            complement(15637..16836)
                     /locus_tag="JN550_011095"
     mRNA            complement(join(15637..16532,16590..16625,16764..16836))
                     /locus_tag="JN550_011095"
                     /product="hypothetical protein"
     CDS             complement(join(15637..16532,16590..16625,16764..16836))
                     /codon_start=1
                     /locus_tag="JN550_011095"
                     /product="hypothetical protein"
                     /protein_id="KAI1860940.1"
                     /transl_table=1
                     /translation="MPSPPAPPTSPAPSIFAGGVESDCCAVSGPGRPVDVDVENSGPEV
                     VSVDVSIDVLLLPSDDITSDEDIELGDVPSEGSGDVLLELDKVVVVGGSPVVTVVCETL
                     PVSEEPLGPELGGEVKEDVEPLEFMVLLVIDTVDSVPGTVLDEVGTVDVDPIVDVLDGS
                     VCVYDPVGLGEVSQIVVVIVIVAVALGAIVTEVKIVMNIVLVTVGVEVTLIVVVDCVVS
                     DVNQVEGITNAPALLKAYPTEEAERGPKGKFPPVVRAEPSVAHKGWLRLMVAKQDVTVV
                     FNVSVSFSGLMKVMVSVTVDEKISVTVGLMTVVVCVMFIPGTLMVGLRLLGMI"
     gene            18048..19259
                     /locus_tag="JN550_011096"
     mRNA            18048..19259
                     /locus_tag="JN550_011096"
                     /product="hypothetical protein"
     CDS             18048..19259
                     /codon_start=1
                     /locus_tag="JN550_011096"
                     /product="hypothetical protein"
                     /protein_id="KAI1860941.1"
                     /transl_table=1
                     /translation="MSGSAPISVGLDPAVTPTVIPRQDTGILNRAGPTITPSWTTTITQ
                     TDSYGRPTATRTKLAVIETTSDGRTTDVLRETGTETMPLTTAFMPPSSCIGRYYSMTAF
                     SESMATRSPVIFSDASDRLYKSCLPTATASARETVFSPGICPSLMAPVTNMAYDRQYTE
                     VCCQSGFTWDFRGCASQVMSTTRVLVAPNITTTDIHIRVSNVVALHPASTVYWQHPDLS
                     LFPTDVASRLREVEASLGPVSTPTPTPSTLPRSGEASDGLGWNAIIGIGVATTVVLLIV
                     IVFTSAWAWKVKKRRSRAPRPGISELGSGHPGIWKRFLGGQWRAELTNQGQVAELEGGG
                     NVQRNGDGEHVAMKPAELEGTIPCQDSDDDTLSSNSIAAGKGERSKSSNPAQDDLPNEC
                     AATN"
     gene            complement(19649..20199)
                     /locus_tag="JN550_011097"
     mRNA            complement(join(19649..20071,20197..20199))
                     /locus_tag="JN550_011097"
                     /product="hypothetical protein"
     CDS             complement(join(19649..20071,20197..20199))
                     /codon_start=1
                     /locus_tag="JN550_011097"
                     /product="hypothetical protein"
                     /protein_id="KAI1860942.1"
                     /transl_table=1
                     /translation="MAHRLITQVVITASRVLGRSFVEAYKQAQASSNYQRAQAKLNPNA
                     ASARASLGSGMTMDEACKILNVKPPQGGKTNMDEVMERFKKLFDANDPQKGGSFYLQSK
                     VLRARERIEAEVKPALEKAAQEAEVQEGWKPKVYKDR"
     PFAM_domain     complement(join(19697..20071,20197..20199))
                     /aSDomain="Pam16"
                     /aSTool="clusterhmmer"
                     /database="35.0"
                     /db_xref="PF03656.16"
                     /description="Pam16"
                     /detection="hmmscan"
                     /domain_id="clusterhmmer_JN550_011097_0005"
                     /evalue="3.10E-33"
                     /label="JN550_011097"
                     /locus_tag="JN550_011097"
                     /protein_end="126"
                     /protein_start="0"
                     /score="114.6"
                     /tool="antismash"
                     /translation="MAHRLITQVVITASRVLGRSFVEAYKQAQASSNYQRAQAKLNPNA
                     ASARASLGSGMTMDEACKILNVKPPQGGKTNMDEVMERFKKLFDANDPQKGGSFYLQSK
                     VLRARERIEAEVKPALEKAAQE"
     gene            21026..22041
                     /locus_tag="JN550_011098"
     mRNA            join(21026..21346,21436..22041)
                     /locus_tag="JN550_011098"
                     /product="hypothetical protein"
     CDS             join(21026..21346,21436..22041)
                     /codon_start=1
                     /locus_tag="JN550_011098"
                     /product="hypothetical protein"
                     /protein_id="KAI1860943.1"
                     /transl_table=1
                     /translation="MSQYYPNQYGAGGAGGAQNLQFYQSSYSPGIQGHDTPSQSGGYGY
                     GAPAAASYGGFGGPGAPGVSGRMGEQGGLRTGWLAAFSTEGYDNEPPLLEELGVNFDHI
                     QRKTLAVLNPFSRVDQHLMDDSDLAGPMLFFIMFGFFLLFSGKVHFGYIYGLALMGSVA
                     LHTILSLMTPDGPTSPSHTAPQYSNPGYPGDPSSHDADGKGHLSATLTFTRSASVLGYC
                     LLPLVLTSLVGIVIPMDTPIGYILTSAAIVWCTTSASGMFCAVGRMSGMRGLVAYPLAL
                     FYVGFGIMSIFSSRGTGSLGKAAGVAS"
     PFAM_domain     21451..21981
                     /aSDomain="Yip1"
                     /aSTool="clusterhmmer"
                     /database="35.0"
                     /db_xref="PF04893.20"
                     /db_xref="GO:0016020"
                     /description="Yip1 domain"
                     /detection="hmmscan"
                     /domain_id="clusterhmmer_JN550_011098_0006"
                     /evalue="1.10E-08"
                     /gene_ontologies="GO:0016020: membrane"
                     /label="JN550_011098"
                     /locus_tag="JN550_011098"
                     /protein_end="289"
                     /protein_start="112"
                     /score="35.3"
                     /tool="antismash"
                     /translation="NPFSRVDQHLMDDSDLAGPMLFFIMFGFFLLFSGKVHFGYIYGLA
                     LMGSVALHTILSLMTPDGPTSPSHTAPQYSNPGYPGDPSSHDADGKGHLSATLTFTRSA
                     SVLGYCLLPLVLTSLVGIVIPMDTPIGYILTSAAIVWCTTSASGMFCAVGRMSGMRGLV
                     AYPLALFYVGFGIM"
     gene            23761..24003
                     /locus_tag="JN550_011099"
     mRNA            23761..24003
                     /locus_tag="JN550_011099"
                     /product="hypothetical protein"
     CDS             23761..24003
                     /codon_start=1
                     /locus_tag="JN550_011099"
                     /product="hypothetical protein"
                     /protein_id="KAI1860944.1"
                     /transl_table=1
                     /translation="MVSSSFFNILTALLAAAPLVAAQTNVSPPGPTTGSFVAEQVIAED
                     AIAPAAPTQIGVGRYDARAQVVRREDAHPGPLEGW"
     gene            25510..26879
                     /locus_tag="JN550_011100"
     mRNA            join(25510..25602,25651..25752,25821..25827,25879..25908,
                     25963..26022,26073..26120,26393..26449,26495..26548,
                     26600..26635,26686..26879)
                     /locus_tag="JN550_011100"
                     /product="hypothetical protein"
     CDS             join(25510..25602,25651..25752,25821..25827,25879..25908,
                     25963..26022,26073..26120,26393..26449,26495..26548,
                     26600..26635,26686..26879)
                     /codon_start=1
                     /locus_tag="JN550_011100"
                     /product="hypothetical protein"
                     /protein_id="KAI1860945.1"
                     /transl_table=1
                     /translation="MVSKKLLAALLLGNLALAVPVDSEKRGGGNDLNNPGGLDHGGPKA
                     PGVNKPGEVGFGHAHDGGKGPEGPKPEVWHGGPKAEPVPPHPEAVPKPPEPEEPKPVPP
                     PPPPPPPPKPTEPAPPPPPPPPPPPAPKPTEPAPPPPPPPPPPAPESVQPAPPPPPPPV
                     PACPQPAPKPDSGDWNGWNGYNGNGWKGYNGDGWKGDGWKGDSWKGDGWKGDGKGPWSG
                     KGWN"
     gene            complement(27163..28068)
                     /locus_tag="JN550_011101"
     mRNA            complement(join(27163..27386,27462..28068))
                     /locus_tag="JN550_011101"
                     /product="hypothetical protein"
     CDS             complement(join(27163..27386,27462..28068))
                     /codon_start=1
                     /locus_tag="JN550_011101"
                     /product="hypothetical protein"
                     /protein_id="KAI1860946.1"
                     /transl_table=1
                     /translation="MAVNTPPMYTDTPLSLIPTPKFQTGKVRTYGSGASTWASLLTIVV
                     SNQDDPFTIEASHMALSHNAFIRGFNSIYQQAPRLQTSTDKTDFVSYSLAWIECVKTHH
                     QYEETELFPNIDKAAGKTGLMDGAVHEHEAFYSGMDRMKDYLVKEGPDFSATELIAIMD
                     SFKEPLHNHLKAEPSAIVALAKYSTPENPIDILGIADAAGKKQISLGFFLNTVPVFFLN
                     METVTFEDGMWHGVFPPLKGLAKTVVNRVVPMWHSSWWRFVSCTPEGELKRLAV"
     PFAM_domain     complement(27523..27897)
                     /aSDomain="Hemerythrin"
                     /aSTool="clusterhmmer"
                     /database="35.0"
                     /db_xref="PF01814.26"
                     /description="Hemerythrin HHE cation binding domain"
                     /detection="hmmscan"
                     /domain_id="clusterhmmer_JN550_011101_0007"
                     /evalue="4.70E-09"
                     /label="JN550_011101"
                     /locus_tag="JN550_011101"
                     /protein_end="182"
                     /protein_start="57"
                     /score="37.1"
                     /tool="antismash"
                     /translation="HMALSHNAFIRGFNSIYQQAPRLQTSTDKTDFVSYSLAWIECVKT
                     HHQYEETELFPNIDKAAGKTGLMDGAVHEHEAFYSGMDRMKDYLVKEGPDFSATELIAI
                     MDSFKEPLHNHLKAEPSAIVA"
     gene            30001..30938
                     /locus_tag="JN550_011102"
     mRNA            join(30001..30271,30358..30938)
                     /locus_tag="JN550_011102"
                     /product="hypothetical protein"
     CDS             join(30001..30271,30358..30938)
                     /codon_start=1
                     /gene_functions="biosynthetic (rule-based-clusters)
                     fungal-RiPP-like: DUF3328"
                     /gene_kind="biosynthetic"
                     /locus_tag="JN550_011102"
                     /product="hypothetical protein"
                     /protein_id="KAI1860947.1"
                     /sec_met_domain="DUF3328 (E-value: 4.9e-48, bitscore:
                     156.1, seeds: 45, tool: rule-based-clusters)"
                     /transl_table=1
                     /translation="MADRPTSKEYTPVDDEEATYLYEGDSSEGLLGDRRKSARSPPNWI
                     PRVQCNTAGFLLIAALMVISVLVTIQGTIWYERRGSNAPRWRPAFSPLYDMVEIPLVTT
                     YADHSPAPNASDPRHIYRLDPSPEVDAAWTRIATADGIYPMSASDVVRAGKDPEMAVDA
                     PESWGFPPGKTKMMGIEGLHLLHCLNAVRKSLITTYDYYWGSEYGFAPPAVFARHLNHC
                     VDMLRQHLMCHADLEPFTFNWRVGQTKPYADFGIQKTCVDFDYLLNWAERHKNPRHEEL
                     VS"
     PFAM_domain     join(30139..30271,30358..30905)
                     /aSDomain="UstYa"
                     /aSTool="clusterhmmer"
                     /database="35.0"
                     /db_xref="PF11807.11"
                     /db_xref="GO:0043386"
                     /description="Mycotoxin biosynthesis protein UstYa"
                     /detection="hmmscan"
                     /domain_id="clusterhmmer_JN550_011102_0008"
                     /evalue="1.20E-45"
                     /gene_ontologies="GO:0043386: mycotoxin biosynthetic
                     process"
                     /label="JN550_011102"
                     /locus_tag="JN550_011102"
                     /protein_end="273"
                     /protein_start="46"
                     /score="156.1"
                     /tool="antismash"
                     /translation="RVQCNTAGFLLIAALMVISVLVTIQGTIWYERRGSNAPRWRPAFS
                     PLYDMVEIPLVTTYADHSPAPNASDPRHIYRLDPSPEVDAAWTRIATADGIYPMSASDV
                     VRAGKDPEMAVDAPESWGFPPGKTKMMGIEGLHLLHCLNAVRKSLITTYDYYWGSEYGF
                     APPAVFARHLNHCVDMLRQHLMCHADLEPFTFNWRVGQTKPYADFGIQKTCVDFDYLLN
                     WAERH"
     gene            complement(31512..32510)
                     /locus_tag="JN550_011103"
     mRNA            complement(31512..32510)
                     /locus_tag="JN550_011103"
                     /product="hypothetical protein"
     CDS             complement(31512..32510)
                     /codon_start=1
                     /locus_tag="JN550_011103"
                     /product="hypothetical protein"
                     /protein_id="KAI1860948.1"
                     /transl_table=1
                     /translation="MPFKTWLTTSLGIRIPLVQGGMMWVGRAEMVSAVANAGCLGFLTA
                     LTQPTPEALRKEIHRTRSMLKPDAVQFGVNITLLPAINPPDYKAYAKVCVEEGIRIIET
                     AGDPSPVLKIVKDAGCTVIHKCVALKHALRAERLGVDCISIDGIECAGHGGEYDTTSLM
                     LLSLCAEQLKIPYLASGGFANGRQVAAALALGAAGVNMGTRWMATKESPIHPNVKDAIV
                     KASEHDTVLVLRKFRNTSRLHKNEVSTEVFKIENSKQDVKFEDVAHLMSGKRGRGVYET
                     GDVNAGVWSLGMCAGLIHDVPSCDELARRLERDAEETLSNTIALRTPKSNL"
     PFAM_domain     complement(31578..32498)
                     /aSDomain="NMO"
                     /aSTool="clusterhmmer"
                     /database="35.0"
                     /db_xref="PF03060.18"
                     /db_xref="GO:0018580"
                     /description="Nitronate monooxygenase"
                     /detection="hmmscan"
                     /domain_id="clusterhmmer_JN550_011103_0009"
                     /evalue="1.50E-45"
                     /gene_ontologies="GO:0018580: nitronate monooxygenase
                     activity"
                     /label="JN550_011103"
                     /locus_tag="JN550_011103"
                     /protein_end="311"
                     /protein_start="4"
                     /score="156.2"
                     /tool="antismash"
                     /translation="TWLTTSLGIRIPLVQGGMMWVGRAEMVSAVANAGCLGFLTALTQP
                     TPEALRKEIHRTRSMLKPDAVQFGVNITLLPAINPPDYKAYAKVCVEEGIRIIETAGDP
                     SPVLKIVKDAGCTVIHKCVALKHALRAERLGVDCISIDGIECAGHGGEYDTTSLMLLSL
                     CAEQLKIPYLASGGFANGRQVAAALALGAAGVNMGTRWMATKESPIHPNVKDAIVKASE
                     HDTVLVLRKFRNTSRLHKNEVSTEVFKIENSKQDVKFEDVAHLMSGKRGRGVYETGDVN
                     AGVWSLGMCAGLIHDVPSCDELARRL"
     gene            complement(33327..35072)
                     /locus_tag="JN550_011104"
     mRNA            complement(join(33327..33495,33684..34122,34174..34321,
                     34389..34472,34602..35072))
                     /locus_tag="JN550_011104"
                     /product="hypothetical protein"
     CDS             complement(join(33327..33495,33684..34122,34174..34321,
                     34389..34472,34602..35072))
                     /codon_start=1
                     /locus_tag="JN550_011104"
                     /product="hypothetical protein"
                     /protein_id="KAI1860949.1"
                     /transl_table=1
                     /translation="MKSLAAVAVLAGLVRSVLAQSVSGAAEGFATGITGGGNATPVYPN
                     DIDELVSLLGSSEAQVIVLSKTYDFTKSEGTTTEAGCAPYGTGAGCQLAINANDWCGST
                     TAATVTYDNAAIEGITVASNKTLIGVGSSGIIKGKGLRMTNGVSNIIVQNVHITDLNPQ
                     YVWGGDAFTFAESDLIWIDHCTHYVFGQKPSGRITLSNNFIDGATSWSAGCDGYHYWTI
                     ELVGTEDQITFQNNYIWSTSGRGPALSGSTLFHAVNSVWSNISGHAIEGDTNGQGLFEG
                     CVFDDVETIVVDDFKGHLFSSPDDTTNQQCESALGRACVSNIYSNSGTFDSSDTEFFAN
                     FTGLSVATAVSASEAQSKVPASAGFGKLSSSSRTQKTKCKNDWVGRDNLLDDAKLSLCW
                     AEGGHGGALSRLCLPLDNAMDPHAIGAYDLMSLEAAD"
     PFAM_domain     complement(join(34389..34472,34602..34763))
                     /aSDomain="Pectate_lyase_4"
                     /aSTool="clusterhmmer"
                     /database="35.0"
                     /db_xref="PF00544.22"
                     /description="Pectate lyase"
                     /detection="hmmscan"
                     /domain_id="clusterhmmer_JN550_011104_0010"
                     /evalue="3.30E-09"
                     /label="JN550_011104"
                     /locus_tag="JN550_011104"
                     /protein_end="185"
                     /protein_start="103"
                     /score="36.8"
                     /tool="antismash"
                     /translation="TTAATVTYDNAAIEGITVASNKTLIGVGSSGIIKGKGLRMTNGVS
                     NIIVQNVHITDLNPQYVWGGDAFTFAESDLIWIDHCT"
     gene            complement(35944..36952)
                     /locus_tag="JN550_011105"
     mRNA            complement(join(35944..36750,36800..36952))
                     /locus_tag="JN550_011105"
                     /product="hypothetical protein"
     CDS             complement(join(35944..36750,36800..36952))
                     /codon_start=1
                     /locus_tag="JN550_011105"
                     /product="hypothetical protein"
                     /protein_id="KAI1860950.1"
                     /transl_table=1
                     /translation="MSFAAPALNNSGFSTPSSVPSGRGRRQTQPGRGPWADGPLPLLET
                     PSLTLDITHPVLHVANEVCQGHNAALRGLNAIFLQAPHVSAANDVADLLFLTKSWAGWV
                     LGQHVQRQTRLFPQFEETLGKPGSITSLYTEELNFEPALHHLLDYSEHTHSRPAAYDSS
                     NFLLLIKGVGNAFRAYVEAQTSILVDLQSLCGQSGSFEAETRSAKILQLYLSSEADIKD
                     HSDPFIVPPMTVRMRDTTYEGGNNWPGLSVLAVHAIADKLSPAHAGAWRFLPCDVWGKP
                     RGLPFLGQDAGKADGFQKVLPAVTPISGASTENLVYMR"
     gene            39469..40619
                     /locus_tag="JN550_011106"
     mRNA            join(39469..39824,39872..40619)
                     /locus_tag="JN550_011106"
                     /product="hypothetical protein"
     CDS             join(39469..39824,39872..40619)
                     /codon_start=1
                     /locus_tag="JN550_011106"
                     /product="hypothetical protein"
                     /protein_id="KAI1860951.1"
                     /transl_table=1
                     /translation="MKPVAVVSFLVTLIAVTFAKDSRTFAVLRFNNEPGKFSTEGRMDP
                     IVSPGAPAGHSHGVMGGHNFGLTVQGDQLLESNCTNAMIKNDKSNYWVPDLWFQSPRNS
                     TFKKVPLFYMQVYYFFDATNDVIKPFPPGLKMVIGDSSKRTPPATGAIQLDPSRGAIQP
                     VQWVCPANGDPNRYPVDSDGTRAGLQDPTDRGAGAGFPVINCDIAGAPLRQDIHFPSCY
                     NPAAGIDDHKNNMVFPTPNGNKFDCPKGWTHLPHLFYEVYYDTTPFANEWTRDGQTQPY
                     VLSNGDRTGYSSHGDMISGWDTTTLQAIIDGCDAGNDGMDKCPRLIGGINTSDRCKIDS
                     AVPNPRDEWLTALPGNNPLSGWGVGGV"
     PFAM_domain     join(39598..39824,39872..40418)
                     /aSDomain="DUF1996"
                     /aSTool="clusterhmmer"
                     /database="35.0"
                     /db_xref="PF09362.13"
                     /description="Domain of unknown function (DUF1996)"
                     /detection="hmmscan"
                     /domain_id="clusterhmmer_JN550_011106_0011"
                     /evalue="7.60E-62"
                     /label="JN550_011106"
                     /locus_tag="JN550_011106"
                     /protein_end="301"
                     /protein_start="43"
                     /score="209.5"
                     /tool="antismash"
                     /translation="DPIVSPGAPAGHSHGVMGGHNFGLTVQGDQLLESNCTNAMIKNDK
                     SNYWVPDLWFQSPRNSTFKKVPLFYMQVYYFFDATNDVIKPFPPGLKMVIGDSSKRTPP
                     ATGAIQLDPSRGAIQPVQWVCPANGDPNRYPVDSDGTRAGLQDPTDRGAGAGFPVINCD
                     IAGAPLRQDIHFPSCYNPAAGIDDHKNNMVFPTPNGNKFDCPKGWTHLPHLFYEVYYDT
                     TPFANEWTRDGQTQPYVLSNGDRTGYSSHGDMISGW"
     gene            40795..44447
                     /locus_tag="JN550_011107"
     mRNA            join(40795..40868,40930..41417,41500..44447)
                     /locus_tag="JN550_011107"
                     /product="hypothetical protein"
     CDS             join(40795..40868,40930..41417,41500..44447)
                     /codon_start=1
                     /gene_functions="other (smcogs) SMCOG1037:heavy metal
                     translocating P-type ATPase (Score: 539.4; E-value:
                     2.3e-163)"
                     /gene_kind="other"
                     /locus_tag="JN550_011107"
                     /product="hypothetical protein"
                     /protein_id="KAI1860952.1"
                     /transl_table=1
                     /translation="MPEDARTQGSCDYPASSTEVLQQNIMGPSLDSEPDHCGGRCCGGP
                     PAPNTAPVTASQPAGSRMAYNVSGYGSGAIGGSCCAESPDESANAGDCSCCEKPDPGSR
                     DAGQESSAKDCQAKPCCADKASQDATTQECADDSNCCTGENEVSDTESLDECCASQKPP
                     TSTDNTCCSGPGCSAEVEATAPPCFTCIERLALRDCKQNCSDESHTTGGSDNGVEPDAC
                     STHRTTAFERYSEKLATLGCLCRALIAKGQESCCVAKPAFLKPRGRGKGDPAASSQTAG
                     RRGRSAPSTEDNQYCRSDVAPIQAQGSGCKTACCTPSSPISKGGCEKEAVVTNNDTPVG
                     LRQNLAASQPRDPEKGHTGREHVALTIAGMTCTGCETKLQRVLGNLPAVTNLQISLVMA
                     RTEFVLDNAVMSVDAVMKHVERTTEFKCQEISTQGSSLEVIPKGDMKEFLDQAIPIGVN
                     YLQRSDNDSDIVQVNFDPRVVGARDLCEKQLLPSALGPFGTDPGLAAGSKHVKMTGYYT
                     LLSCILTIPVLVLAWAPLPEHDIAYGAASLVLATIVQLVVAGPFYPKALKSLIFSRMIE
                     MDLLIVLSTSAAYIFSVVSFGFLVRRQPLSTGEFFETSTLLVSLVMVGRFVGALARQKA
                     VESISIRSLQSSTALLVNEDGITSSEIDTRLLQYGDSFIVLPEHRIPTDGIVTQGESET
                     DEAMVTGESRPVEKTVGDHVLAGSINGSGKLMVRLTHLPADNTVSVIAGMIDSAKLTKP
                     KVQAVADRIASYFVPVVVALTIITFAVWVAVGIEVRRQGSSEASIQALTFAITVLIVSC
                     PCAIGLAVPMVIVIGTGVAADYGIIFKSADSIETVRSATHVVFDKTGTLTEGKLKVQNE
                     YYSPGDSQARSAVLGLVAGSKHPVSAAVGEYLKEQAVTERLIADSKAIPGHGIEGTVGG
                     RTVRGGNAHWLQVASNNHVADMLSNGYTVFCVTIDSELCAAYALSDTLRPDAHQVVSQL
                     KKKGIQVSILSGDDDGAVQSVAEELGLDPSEAHSKCRPADKLEFIKKLQSGTLDGKSPT
                     IVFVGDGTNDAGALAQANIGVHVNSGTDIAQSAADVVLMRPTLHGVATMIDISHASMVR
                     IMFNFGWSAVYNVLALLFASGALVAASGGAGVRIPPEYAGLGELVSVLPVIVIALTLKW
                     VKF"
     aSDomain        42609..44432
                     /aSDomain="TIGR01511"
                     /aSTool="tigrfam"
                     /description="ATPase-IB1_Cu: copper-translocating P-type
                     ATPase"
                     /detection="hmmscan"
                     /domain_id="TIGRFam_JN550_011107_0003"
                     /evalue="1.80E-153"
                     /identifier="TIGR01511"
                     /label="JN550_011107"
                     /locus_tag="JN550_011107"
                     /protein_end="1165"
                     /protein_start="557"
                     /score="510.2"
                     /tool="antismash"
                     /translation="AGPFYPKALKSLIFSRMIEMDLLIVLSTSAAYIFSVVSFGFLVRR
                     QPLSTGEFFETSTLLVSLVMVGRFVGALARQKAVESISIRSLQSSTALLVNEDGITSSE
                     IDTRLLQYGDSFIVLPEHRIPTDGIVTQGESETDEAMVTGESRPVEKTVGDHVLAGSIN
                     GSGKLMVRLTHLPADNTVSVIAGMIDSAKLTKPKVQAVADRIASYFVPVVVALTIITFA
                     VWVAVGIEVRRQGSSEASIQALTFAITVLIVSCPCAIGLAVPMVIVIGTGVAADYGIIF
                     KSADSIETVRSATHVVFDKTGTLTEGKLKVQNEYYSPGDSQARSAVLGLVAGSKHPVSA
                     AVGEYLKEQAVTERLIADSKAIPGHGIEGTVGGRTVRGGNAHWLQVASNNHVADMLSNG
                     YTVFCVTIDSELCAAYALSDTLRPDAHQVVSQLKKKGIQVSILSGDDDGAVQSVAEELG
                     LDPSEAHSKCRPADKLEFIKKLQSGTLDGKSPTIVFVGDGTNDAGALAQANIGVHVNSG
                     TDIAQSAADVVLMRPTLHGVATMIDISHASMVRIMFNFGWSAVYNVLALLFASGALVAA
                     SGGAGVRIPPEYAGLGELVSVLPVIVIALTLK"
     aSDomain        42666..44429
                     /aSDomain="TIGR01525"
                     /aSTool="tigrfam"
                     /description="ATPase-IB_hvy: heavy metal translocating
                     P-type ATPase"
                     /detection="hmmscan"
                     /domain_id="TIGRFam_JN550_011107_0002"
                     /evalue="2.80E-160"
                     /identifier="TIGR01525"
                     /label="JN550_011107"
                     /locus_tag="JN550_011107"
                     /protein_end="1164"
                     /protein_start="576"
                     /score="532.8"
                     /tool="antismash"
                     /translation="MDLLIVLSTSAAYIFSVVSFGFLVRRQPLSTGEFFETSTLLVSLV
                     MVGRFVGALARQKAVESISIRSLQSSTALLVNEDGITSSEIDTRLLQYGDSFIVLPEHR
                     IPTDGIVTQGESETDEAMVTGESRPVEKTVGDHVLAGSINGSGKLMVRLTHLPADNTVS
                     VIAGMIDSAKLTKPKVQAVADRIASYFVPVVVALTIITFAVWVAVGIEVRRQGSSEASI
                     QALTFAITVLIVSCPCAIGLAVPMVIVIGTGVAADYGIIFKSADSIETVRSATHVVFDK
                     TGTLTEGKLKVQNEYYSPGDSQARSAVLGLVAGSKHPVSAAVGEYLKEQAVTERLIADS
                     KAIPGHGIEGTVGGRTVRGGNAHWLQVASNNHVADMLSNGYTVFCVTIDSELCAAYALS
                     DTLRPDAHQVVSQLKKKGIQVSILSGDDDGAVQSVAEELGLDPSEAHSKCRPADKLEFI
                     KKLQSGTLDGKSPTIVFVGDGTNDAGALAQANIGVHVNSGTDIAQSAADVVLMRPTLHG
                     VATMIDISHASMVRIMFNFGWSAVYNVLALLFASGALVAASGGAGVRIPPEYAGLGELV
                     SVLPVIVIALTL"
     aSDomain        42789..44330
                     /aSDomain="TIGR01494"
                     /aSTool="tigrfam"
                     /description="ATPase_P-type: HAD ATPase, P-type, family IC"
                     /detection="hmmscan"
                     /domain_id="TIGRFam_JN550_011107_0004"
                     /evalue="1.70E-67"
                     /identifier="TIGR01494"
                     /label="JN550_011107"
                     /locus_tag="JN550_011107"
                     /protein_end="1131"
                     /protein_start="617"
                     /score="225.9"
                     /tool="antismash"
                     /translation="VSLVMVGRFVGALARQKAVESISIRSLQSSTALLVNEDGITSSEI
                     DTRLLQYGDSFIVLPEHRIPTDGIVTQGESETDEAMVTGESRPVEKTVGDHVLAGSING
                     SGKLMVRLTHLPADNTVSVIAGMIDSAKLTKPKVQAVADRIASYFVPVVVALTIITFAV
                     WVAVGIEVRRQGSSEASIQALTFAITVLIVSCPCAIGLAVPMVIVIGTGVAADYGIIFK
                     SADSIETVRSATHVVFDKTGTLTEGKLKVQNEYYSPGDSQARSAVLGLVAGSKHPVSAA
                     VGEYLKEQAVTERLIADSKAIPGHGIEGTVGGRTVRGGNAHWLQVASNNHVADMLSNGY
                     TVFCVTIDSELCAAYALSDTLRPDAHQVVSQLKKKGIQVSILSGDDDGAVQSVAEELGL
                     DPSEAHSKCRPADKLEFIKKLQSGTLDGKSPTIVFVGDGTNDAGALAQANIGVHVNSGT
                     DIAQSAADVVLMRPTLHGVATMIDISHASMVRIMFNFGWSAVYNVLALLFASGALV"
     PFAM_domain     42867..43433
                     /aSDomain="E1-E2_ATPase"
                     /aSTool="clusterhmmer"
                     /database="35.0"
                     /db_xref="PF00122.23"
                     /description="E1-E2 ATPase"
                     /detection="hmmscan"
                     /domain_id="clusterhmmer_JN550_011107_0012"
                     /evalue="1.10E-44"
                     /label="JN550_011107"
                     /locus_tag="JN550_011107"
                     /protein_end="832"
                     /protein_start="643"
                     /score="152.2"
                     /tool="antismash"
                     /translation="LQSSTALLVNEDGITSSEIDTRLLQYGDSFIVLPEHRIPTDGIVT
                     QGESETDEAMVTGESRPVEKTVGDHVLAGSINGSGKLMVRLTHLPADNTVSVIAGMIDS
                     AKLTKPKVQAVADRIASYFVPVVVALTIITFAVWVAVGIEVRRQGSSEASIQALTFAIT
                     VLIVSCPCAIGLAVPMVIVIGTGVAA"
     PFAM_domain     43491..44135
                     /aSDomain="Hydrolase"
                     /aSTool="clusterhmmer"
                     /database="35.0"
                     /db_xref="PF00702.29"
                     /description="haloacid dehalogenase-like hydrolase"
                     /detection="hmmscan"
                     /domain_id="clusterhmmer_JN550_011107_0013"
                     /evalue="2.80E-32"
                     /label="JN550_011107"
                     /locus_tag="JN550_011107"
                     /protein_end="1066"
                     /protein_start="851"
                     /score="112.9"
                     /tool="antismash"
                     /translation="HVVFDKTGTLTEGKLKVQNEYYSPGDSQARSAVLGLVAGSKHPVS
                     AAVGEYLKEQAVTERLIADSKAIPGHGIEGTVGGRTVRGGNAHWLQVASNNHVADMLSN
                     GYTVFCVTIDSELCAAYALSDTLRPDAHQVVSQLKKKGIQVSILSGDDDGAVQSVAEEL
                     GLDPSEAHSKCRPADKLEFIKKLQSGTLDGKSPTIVFVGDGTNDAGALAQAN"
     gene            45282..46886
                     /locus_tag="JN550_011108"
     mRNA            45282..46886
                     /locus_tag="JN550_011108"
                     /product="hypothetical protein"
     CDS             45282..46886
                     /codon_start=1
                     /gene_functions="transport (smcogs) SMCOG1137:Major
                     facilitator superfamily MFS 1 (Score: 241.8; E-value:
                     1.8e-73)"
                     /gene_kind="transport"
                     /locus_tag="JN550_011108"
                     /product="hypothetical protein"
                     /protein_id="KAI1860953.1"
                     /transl_table=1
                     /translation="MDVRVQSFSFEWFQVSISCVSEYLSGRRGMADLSILQAATTRARS
                     QEAIELEESGHDGRLRQNQSRTVPPIYEAPNGGYAWICALSVFLINAHTWGVNSVGALP
                     LPGLGSIWNSNCIIQSWAVILAYYSANEIFPSATHLEYSLIGGLSISQALMVSPIVTKC
                     YHHYGLRTNLLIGTALEFVALFKTSYATQIWHLFLSQGVCFGWGMGFLYITASAALPPW
                     FSTRRSLAVGLSTAGAGIGGVIYSLATNSAIQNVGIEWAYRILALCTLLANFASVLTLR
                     EVNYGVPHRTREDHSLRLRDFTRIEVILVVFWGTVTELGYITLLYSLPSYATSVGLTPT
                     QGSIANALLNLGLGIGRPLVGYFSDRVGRINMAMSMTALCGVWCFALWIPAKGFALLSV
                     FALLAGGICGTFWATVTPVLVEVVGVSKLARIFGVICICMVLPTTFAEPVAMQIVNTQK
                     STASIFLAAQIFVGCTFIAGALSLVFLRAWKIANLESEAASGTSDLSRSISRLTGTEVR
                     HNLSWLRPKTLLKLKRV"
     PFAM_domain     45690..46268
                     /aSDomain="MFS_1"
                     /aSTool="clusterhmmer"
                     /database="35.0"
                     /db_xref="PF07690.19"
                     /db_xref="GO:0022857"
                     /db_xref="GO:0055085"
                     /description="Major Facilitator Superfamily"
                     /detection="hmmscan"
                     /domain_id="clusterhmmer_JN550_011108_0014"
                     /evalue="2.00E-10"
                     /gene_ontologies="GO:0022857: transmembrane transporter
                     activity"
                     /gene_ontologies="GO:0055085: transmembrane transport"
                     /label="JN550_011108"
                     /locus_tag="JN550_011108"
                     /protein_end="329"
                     /protein_start="136"
                     /score="40.3"
                     /tool="antismash"
                     /translation="ATHLEYSLIGGLSISQALMVSPIVTKCYHHYGLRTNLLIGTALEF
                     VALFKTSYATQIWHLFLSQGVCFGWGMGFLYITASAALPPWFSTRRSLAVGLSTAGAGI
                     GGVIYSLATNSAIQNVGIEWAYRILALCTLLANFASVLTLREVNYGVPHRTREDHSLRL
                     RDFTRIEVILVVFWGTVTELGYITLLYSLP"
     gene            54192..55382
                     /locus_tag="JN550_011109"
     mRNA            54192..55382
                     /locus_tag="JN550_011109"
                     /product="hypothetical protein"
     CDS             54192..55382
                     /codon_start=1
                     /locus_tag="JN550_011109"
                     /product="hypothetical protein"
                     /protein_id="KAI1860954.1"
                     /transl_table=1
                     /translation="MSYASPYHGSATPNPDYYYPGSPSPTPSPRHNFYYATPQRPQTRA
                     HFRHASSGGQENYRTAFSPRYTSTGEYATGPGPKVSSRKHSFSKGSNQSPKRERRSSHS
                     YYRASHGDSDEDEIFEVNGVTYVLPAQSRSRRYSEYYTAAAGHGTDYYYYKQGPGYEKE
                     RTAYYEDPIQRSATRAAHTRRPSASANVPPIQRPSTVRPSSSHQKKPTPAPAKATEADA
                     RKHRIPAGYSLKNWDPTEEPIMLLGSVFDSNSLGKWIYDWTVYHHGPATPISDMAGELW
                     LLLIQLSGKIKRSEDCVPRIRAQDNREMVEDFIESGERMTDKLRALLKRCEAPMLKASK
                     RKDPSQLGKGSGVEFVETLFGRERELEKTERFMQQVRLWNLRFDANCEEILRKPTM"
ORIGIN
        1 gcttaagcac gctcaccgtt tcgttgcttt tcaccggtat caatctggga ttggatatcg
       61 tcatagtgat cctctctatt ccgttgacct gggctccgag gttgcccccg agggaagaga
      121 tgctgctctg tcccacatat atcctaggag cattgtaagt gctttctgta atgtggtttc
      181 acgtccattt acttacgaga tctcaagagt cctcactgct gctggctatc acgtatccgg
      241 tctttttgaa tggaccagtt ttggcatgtc ctctgcagta gtgaagtcac attggtcttt
      301 cttagaggtc aacggcgcta tcatctgcac cgctgtcctc gctttgaagc cgtttttcat
      361 gcgctatctg ccggcggtgc tggatcccga atacacacgg cagaagaacc tggagaggaa
      421 agccggcgaa gtcccggaac taaactctag caatgtgtat gaagctggtg ggatggaaca
      481 cccacatgaa ctgccagcag agcatgagca cgtacattgc ctgagcgacg atagggcgac
      541 ccgcttggga ccagttatat atcatccaca ggggcgttag ggaactcggt atgaaccggg
      601 aggagatcga ggaatcttca tgggatagat tgaatcatgg ctcgtcaaat ggaaatgtca
      661 aattcaagtc gtgttacggt gcaattgcgt gccgaagtat acagatgtag ccacgcaggc
      721 agtgcaccag tcgacgttgc atgccaatgc tggcatacat aagtgtaacc atctatctga
      781 ggtatacttc gcttgaaaca tatatagaca ggttaggtga ttggctagag gatatgggtg
      841 attctcgcga cccatccgtc ggagtggtta gaagcgactt atgcaggaac caaaagatta
      901 gcggggcact ttgtcgggtt tcgtcgggat cgccagctgc acggctgcgt catttctcgg
      961 ctatctaatc tatcacgata attactgctc gtgtactgta gagcatgcaa ataagttagc
     1021 aaagcacggc ccgacggctg agacttggaa cagcagagaa acgaccacaa gcaacgacac
     1081 aatggcttcc aagagcaagg cgctgcagtc gttcctcaca agggcgcgtc gcgtgcccag
     1141 tgccactcca gcatgccaac agaaccttcg ggctcgttgc atccatgcga cgccttcgcg
     1201 gcgaaccgat ggcgtgttca gagggctaac cgatggtcgt ttgccaacac catggattga
     1261 agcattcagg aaacaacagg aaggccaaag cacccgctca tcggagggca aaccacagga
     1321 gcgggacatg tccccgaaga aaatgagtga cagctaccat cgggtagtcc tacctctcgg
     1381 ccaggaccct tggctctccg acacctacat caactcctcg ggacacatca ggtatggagc
     1441 tcgctgtcac acagttcttc ttgtcgtgag gcgtttccct aacggccttg atgcagacta
     1501 gggaccattt tcatggattt ggatgctctc tcgggcatca tagtctacaa acacaccggc
     1561 ccgggagtca cgaccgtaac cgccgcgctc gatcgaatca cgatagcaca ccctctgacg
     1621 gaaatatgcg atctggaata cagtggccag gtcacctatg cctcgggaag aagcagtgta
     1681 gaaatcacct gcaaagtggc aagggctcga cctgagggcg aacccagccg acccgaggac
     1741 gtcctcctca cttgcacttt cacgatggtc gcgctggatt ctgagaccaa gaagccagtc
     1801 aatatccctg ccctagtata taccacccct gaagaggagc agatatacaa gacgggagag
     1861 gcgaaatcat tggcgaagaa gaatgcgcgc aagacatcac tgctcgcgac cgagccgaat
     1921 gatccagagt cggccttgat acacaagata tggctcaagc aggtccagta ccacgatcct
     1981 aatgacagcc ttcgccaacc cgcaaatgtg gtgagcatgg cgaaaacaca gctatcgacg
     2041 gcagctatca tgcagccgca gtacagaaac cggcaccaga ccatgatctt tggagggttt
     2101 cacttgaagc agacctttga gctggcgttc tgctgtgctg ctaactttgc gcatgcgcgt
     2161 ccgacgttca tcagtgcaga cccttgcacg ttccgaaacc ccgtgcctgt gggcagtgtg
     2221 ctctacttga ccgcaagggt agcttacact gatccgccgc tgctagagga agacgggagc
     2281 gagtcgcggc aacaggactc agagaaccca atgacaaggg tccacgtccg tgtggacagc
     2341 aaagtccgag acgtcgagca tggaaacgcg agaccgacgg gccagttcaa ctacacattc
     2401 tccgtgcccc gagatatcaa ggtcatgccg cacacatacc aggagatgat gatgtacgtc
     2461 gacgcccgcc ggcgagtgag gctgggagac atccaacacc gccaggagaa gacggactcg
     2521 gacaaggagc gcgcgcacct ggctgacggt gccaacctga ccgaataagc caccgtcggg
     2581 cctgaaggaa ggatgcacag tagtacaaca gaatactgta ttaatgataa tatgcaacac
     2641 gttgcgtact tttgcgtgag agcctgaata atggtagagc tcgtctccag gcattgaaac
     2701 agttgacgtg gatgccatga gtctggacct gtcaaccgga ttgcgtgtgc cactgttcca
     2761 tgctatctat gcctgcccgc gcgcgccagg gatgccccac gttgcagccc tacataccaa
     2821 atgaccccgc cagagctgat tcggccctgg ctgcttcgcg ctacaaccca gccagaggtg
     2881 ccttgactcc agacaacgtc ttcgtcttcc tcagtcatca agtcagtcgt cgtctttcca
     2941 aatatagaag cgtacctata tatcaacagt ccacgaagat ggaatatccg gacgtaccag
     3001 agcggaattc tccctcaccg ccaccttcgc cgaccttgga ccggcccgcc tcacccgagc
     3061 tcccgctcac catgacagcc tccgcggtgc ttacggcctt gccgcaggat gcaagttccg
     3121 ccctcgccag cgccggtgac tttgaacaag ataaggtcgt tgtgcgcttc aaggcggtcg
     3181 gctcggcgcc ccagctgcag cgagaggtcc gcaagatcag tgcgacgcag aaattcgagg
     3241 ctgttgtatc gcacctgcgc aaggcactgc gagtttctcc ttcggacggc ctctttcttt
     3301 acgtgaacag tgcctttgct ccagcactgg atgagattgt cggcaatctt catagggtga
     3361 gtcacgctcc cattcacttt ccacccattg agtgcagggc ttgaggttga catacaacag
     3421 tgtttcaaag actcaagtga tcaacttatt gtagcctatt ctatgacacc cgccttcgga
     3481 tgatacactt ctgtgtgtgc atactctcta acgtccaact ccgaagaacc gcaacaacgt
     3541 attcccttgg caaatggtat cctaccaact cctgaaaatg ctaacagtga cttgcgtgcg
     3601 acgagcacca gttttcccgt ggattttacc ttcgcttttc acacccttca aaaccaggat
     3661 gactcgttct cttccgtttt acgctcgagc tgctcttcaa aggcctcgag ctcgtgttgc
     3721 gcgatcggat atgtgtgctc tgggcctgga tactgtcgtg ccttcacttc agtcttatag
     3781 gacgtgatcg cacgcagggt ctcatcccag acattcccat actgcttgac aaatttgggg
     3841 agaaaacgtc cgggtgggaa gttgccaatc atgtcattct ggacaagaac ctggccggaa
     3901 caaccattcc cagcaccgat accgatggtc ggaaccgaca atttcttggt gatcaacgtc
     3961 gcgacttctg caggaacagc ctccaggacc atcgcaaatg ccccagcttc ttgcaccgca
     4021 aatgcatctt cgagcacgct catcgcgccg gatgaagttt tgccttggac acggaagccg
     4081 ccgagagcgt tttgacgttg aggagtaagg ccaatatgag ccaaaacggg gattccagcg
     4141 ctagtgatcc tgctaatggt cggggccatc tcctttccgc cttcgagctt gatgccttgg
     4201 atacggcctt ccttgacgaa cctaatggct gtctctagag cttgttctgg tgagatctcg
     4261 tatgagccca tgggcagatc tccaacctgg taatccatga gcctcccttt cttggcaaac
     4321 gacaagggtt gagacttact gtgaatgccc ctttcgttgc acgggcgaca gaccgacaat
     4381 ggaggagcat ctcctccaca aggacctcgc tggtatcctc catacccatc gacaccatgg
     4441 ccagactatc accgaccagg agaatgtcca tgccggcggc gtcggcgact gctgcacttg
     4501 ggaagtcgtg ggcagtcatg acggaaatgg gttcatcctt tttgtacata gatcggatgg
     4561 taccaaccgt caccttcttc ctcggcgggc ccgtgggggt gcccatggga gaatgtgagc
     4621 tccatcgctg ttgagtgagt gacgacagga gaggcttggc ggcactcaag ggggcagttg
     4681 atcgcgtgcc ccggtataag gataaggcac acgacctgaa taatgtcgcc ggcattgtgg
     4741 gagaaattga aaaggatagg cgatgatggt ctttgccaat tgcgaatcaa gttccttgtt
     4801 cttccctaca tgagttgcga aagagagaac tgactcgcga ccatgactgg ggcgtttggc
     4861 ggttttttat tcttcggtca tgatgggatt tgcatgcgta gaattgagtc tcaccacaga
     4921 atctctggag tttccctcag cctgtggcgt aaggggcttg aggggctgcg gtggcctagg
     4981 ctcgccgcgg tacgtaccag taaacgtgct gctttttgac cgctaaagtc gccgtgatca
     5041 gcgcaggggc cagggtgcgc cacaaagcgt cccaggcgaa ctcgcgcggg accgaggttg
     5101 tagaatgcgc cacgggtcca acggtgcgcc ggcagtctgg gccctcacct gttgagaaac
     5161 gccggttcaa cacatgtagt cgttaagagc cagacttcga acgagggtga tgctggatgt
     5221 cgtcctgaaa cagggttgtc tagagcctcg tgctgctcat tcatttcttt aaacgccaag
     5281 tcaatgcctg tgccaggaag ttcctcagca tgggccagcc ggtgaagtag atagaaacag
     5341 ctgcagggcc gcatgattgc gcgctgtcgt ttatttacct aacagtgtga tacagtagaa
     5401 tccagctttt gcagcatagc ttttccgact caatgattgt ggacgaaatg gatagcgcga
     5461 acgaattccc ggccattggt agaagcgctt tttctttcca tatagccgct gaacgcagtc
     5521 ctaaacacga aaatgctctg catgtcggac ggattttcta gatgcgtcat tgctcagttg
     5581 tgaatcctcc taatgtcgtt tccgaatcag atatttccat acataaagat gcctgatttc
     5641 ggtattcaca agttgccgaa gtccattacc cggcgctctc acatacggag ctgagttagg
     5701 gccgggtaag gctagccata ttcggtaatc tttaataccg aaagaccgct tacctcccgc
     5761 cgataagaac gaggccgagt gaggtccgga tttacgaaag tttaatctct aagtgaatgg
     5821 gcttcattag atcagagaac agtgaccgac gaggagtatg tgggagcagg cggtcttggc
     5881 caatctagta taagtatgcg tatgcccaca ttccaatcaa cgggaaatgc aaccatccat
     5941 caaacaccca cttgccaatc cgtccttcga ccgtcaccat caatcaatat caagaagcaa
     6001 taatgtctca cgcaaagaac gttgcgattg tcggagtaag tccaggtatg caaatattgc
     6061 caagtatagc tattaatcag aaaacaggcc actggctctg tcgggcagtt tattgtggcc
     6121 gagctcctca aggccggcaa gcaccaagta acggccatca cccgcttcga gagcaaggct
     6181 gttatcccag acggagtcaa ggttgcaaaa gtcaactatg atgaccatga atctctagtc
     6241 gctgcgctta ggggacagga agtcctcatc attactatga acgtcaccgc tccccccgaa
     6301 tcacagctga agctcattga cgctgcagcg gaggctggag tgccctgggt tcttccgaat
     6361 gaatgggggt gcgatcagac gaacgaacaa ctggccaatg acatcttttt gggacccaac
     6421 agtcgtaagg tcagggcacg aatcgaggag ctcggcaaga gctcttggat cggcatcgct
     6481 tcaaacttct ggtacgagtt ctctctcgga ggatctgctg accgttacgg cttcgacttc
     6541 aataaccgat cagtggtatt ttttgatgac ggaaagcagc caatcaacac gaccacctgg
     6601 ccccagtccg gtttggcggt ggcgaggctg ctggctttgc ctatcaatgc cgatgatggc
     6661 aagactccgg cgctctcaaa cttcaagaac aagtttgtct atgtctcgtc tttctgtgtc
     6721 agccagaagg atatgtttga ctctgtcttg agggtcacga acacgaaggc ggaagactgg
     6781 aagatcaccc acgagaactc gcatgagcga taccaaagtg ccgtgaaggc gcttcaacag
     6841 ggcgacagga ctggctttgg cagggctatg tacactcgca tgttcttccc agatggctct
     6901 ggggcgtacg agaccaccca cggcttgcaa aacgaagcac tgggactacc aaaggaggac
     6961 tttgatgagt tcacaaagcg gggcatcgac cgggcaaagg aaggccttac ttactaatga
     7021 tgttgaggca aggcccgggg agattagcgg gaagtggctt ggtgcaccag gatgactcag
     7081 aagatagaag gcctttgtat acacgaaact tgggggtggt gattcgacgt ggccgtgccg
     7141 gtaggtattt cacgacaccg cgcacgatct gagttgattt agtgtttaaa tgagtaagcc
     7201 aatgaagtgt atgattttcc catctgcaat gtctatgcac attaggtgta actgtacaga
     7261 ctaagcacca atacggttta attacctgat tggcttgaat aggcttgaga tatcgatctc
     7321 gggatccttc aaaaacattt caacttccct agataaaccc ggcttacgcc caaataagtc
     7381 acgacttcgg ggacccagcc cgcatgcact atacatgtgt aaccgaattc gggagttcat
     7441 ctgccgtcgg tagtgtgtac cccagatctt ggcgatcggg ttgtatagcg tgagcaattg
     7501 gcgtgtgatg ttctccaggc ttggcgtcag gcttttggag gtttgtggtt gggtgggcca
     7561 gatttggttg tttctgcttt cagccgggat cgttccagaa gcttggctct ggctttgtgg
     7621 tggctggcta aggtatgaca atctaaaggg tcaatagaga cgcgggatca aatgcttgga
     7681 agtctttcgg gtggctactt gagtgaatgc agagtaacag aaaggccgag gtaccacaag
     7741 gccgagtatt ccaccaacga cgttgtgttg ttggttgaaa ggtgttcgcg cggcattgga
     7801 tataaatatt agaaggtacc tgtcagcact caggtctgca acctacagcc ttgcacacga
     7861 cactcacttc accatcttgc actcttcgat cactcaccat gaaggctttc gttgctctcg
     7921 ccgccgtctt ggcgcccctt actgaggcgc actacatctt caaccgtctt atcgtcaacg
     7981 gtgcatctat tggtggcgag tatgcctata cacgcaagaa tagcaactcg tacaacccag
     8041 cattcaccaa cgagctgatg aactcaaatg acctgcggtg caacaaaggt gctaaggccg
     8101 gaggcgttcc aacctacagt gtaaaggccg gcgacaagat cggtttcaag ctctgtaagt
     8161 gtaaccttaa agtgacttct cgatttattc gtggcagaat catttgattt gtcaataaat
     8221 actgtttgct aatttccact ttccctggct agtcaacaat gagtttattg agcaccccgg
     8281 cccgggcttt gtctacattt ccaaggcacc cggctctgtc gccgagtatg acggctcagg
     8341 tgactgggtg aaggttatgg agaatggtct atgcaaccca tcttccccag gcaatgacgg
     8401 ctcgtggtgc agctggcaga aagaccggct tgagtggacc atccagaaga acatcccggc
     8461 gggcgagtac ctggtgcgag tcgagcatat cggtctccac gaggcgcacc aaggcaaggc
     8521 tcaattctac atcgagtgct tccagctcaa aatcgagagc tccggcaccg gaactcccgg
     8581 acctgcggtc aagatccccg gcctttacaa ggcttcagac cctggcatcg cgttcaacaa
     8641 gtggaacaac cccaagtcat acaccatgcc tggacccaag atgtgggatg gaaactagtg
     8701 gttacgtgtt agataccagc ctctatgttt ctgaattctt attgctagca tcctactcta
     8761 cgggctgaac catgccgggc agctacttac agagcagccg agcttcaatt tagagacaaa
     8821 ccgttgagtc tgaagcaaca ttaaatatta aataatgact ttcaggtcac taaacatcca
     8881 ttcctcctaa tatgctgcgt gatttgctag cctatatttt taagtacatg ccagttctga
     8941 atgagttcta ggggcaacgt cgtaagtcaa cattcaaaag ccagggtact tgaccaccca
     9001 aattcctccg tacattcaaa ctttttcccc aaggaaacgt tatctgctag tggaatttgt
     9061 ccgtcagcaa ttcgattaag gggaatatgt tgctccgttg gtaattatag gatacatagg
     9121 gtcttgaggg gaacccttct catgacatgg actcatacct tccgacatag aaaggcctta
     9181 acagctactg gtgtgattat gtggatagat tgttcatagg aattggtaac gggccagttc
     9241 ttgtgtatcc ctcccggtgg cgccgagtgt gagaaggtga taccattccg tcttggaccg
     9301 gaacaactca gattggactc aacgcggggg aagatacttg aggggaggga agaacaaaaa
     9361 gaagaagaaa aagtttgaat acagtagggc tcaacccgaa atcgaatcgg ggtcacttgc
     9421 acccaaagca agtaggatac cactacccca ttgagccttg agttcttgtt ggaaaatggg
     9481 cttcaaaaac atactatatg acgcctggta gtgcgtacgg atgcgtgtga gtcaccggcg
     9541 agcgaacgcc gagatgatgg aaactcggcg cagtcgtcca aatggttcat tcttctcata
     9601 tatcacctgt gcgtcttgag actgacataa tcgttgtcag ggttgtgttg ggctgatgta
     9661 attcaatggg aagggattgg gaggggctga tggccggagt gagccgaggc tgcgctgccc
     9721 tgaacggagt tgggcctcca aggtaccatt tgccaaacct ctgttttcca agtgtcgctg
     9781 tacctcggta acaagcccca agcatttatg aattgcttac ctgaactgaa ttgctcaatt
     9841 gcgatgccag ctgccctcca ccactgctcc gcaggtaatg tttacaaaat ggagaattca
     9901 caggcgatga ttgctaagca taaaaggcca tggttcctct gcagctgcag ttgtggtttt
     9961 tgtcattgtg agtacaacat ctcacttaat ccgatagaaa aatggcagtc ccttcacaca
    10021 ccacagtgag cactctcaaa ggtcggtttt gcctggtgag tttggcttct ggtacgtgtc
    10081 cacaggcgcg cactttgatg accatgcggt acagaataaa accctgagcg actcgcaaga
    10141 cccaatcctt tcactggtaa gtgcccgcac atgcccgcat ctatgatgtg ttggccgaac
    10201 cttgccttga tggtattcca gcaaggggtt ccctatgcga ttcgacaagt tgccaagatc
    10261 gctagaatgg aacttgatat tgcagttacg ccattgacca tggggttcat cggaaactgt
    10321 cagcctgcga atctgcgaat aagcatgact tcgagcttaa cggatcttgg tttcatcggt
    10381 accgccccat tgagagccgt tgggatacct acaaagaaga ccgaggtcag gactcttgat
    10441 ggatctgagt tcactcagga agagccagta gttgggaggt tcctgggcaa gatgtggatt
    10501 tgttccatag ttcaactgga gagtgaagat gttgacgaat atttgaagga aggctgggat
    10561 ggtgacaagg acgataactc tgtcatccgc tggtccgtca aaagtttgaa gcttgagaat
    10621 caagagcctt ggtttagtga gcaggcatgg ggaatccaag gaatgcgtta tacaggccgg
    10681 gttaagatgt caaatggtgc aggtgcggct gcttatgcta agcttgtcta cgactaccaa
    10741 tggtagaaga gagggaaacc gtcgaagata gccgagtgtg caagaaatcg gtccgttgag
    10801 aatcggcgat gcgccaccag catgtaacgc atagtatcga gccttaagac ccattcacag
    10861 cccacactta atcaagtatt aaagagcagc tgatcactgg tcaagtcctc atatcacaga
    10921 ctcgagtgga atggaatatt agccacctcc aattccgcgt catgtctttc aaggttagcg
    10981 acagaactgg attgaccaat tgaatacctt tctccaggtg gcttgtcttt tgcatttatc
    11041 cgcagcggat agtcggatct gaagccaatt agatagttgc tgagagcacg acaacatgct
    11101 gttcgctcca gaggtttctt ccaacagaat ctaaaacaga gtcgcccccc tacagtccaa
    11161 tatcgtttct taatgcgcaa gaggaaacgt gcactgcatt agaaaacacg actatcgctt
    11221 gaggtcgttg catgtcgtgg ggactgtgcc gtcctcgata ccaatcgcgc tggaagaaaa
    11281 tccgtatgcg ggggcgcacg ggtaaataga tgtaacccag ctttgaaccc catagtgcca
    11341 gcacaacctt ttggcacgca gtgcactact gtgtcccgtc ttggcgctgt acgtcgtccg
    11401 tctgagcgga ctcatgggcc ggtaagcctc gctaccagcc gtgtctagct gcagctgtgt
    11461 ggtaaccttg gcaatctggg gattagcggg cacaactatt ggccaaatca gaaacccatg
    11521 gatatgtgtt ccaacttttg gcattcctat atatctcccg acctgccgct gaactcgaga
    11581 ctctgtcttg gtttaccctg ggcttcagcc gactctctgc aagcagggtc gcgcgctgtg
    11641 acccttaccg ctcagcgtga aggaaggcgg cgaattactt tcatgcgaaa aggttcacaa
    11701 ccactaaatc tccggtatat ctgagcattt cggttgaata tgacgctcga cttgccatac
    11761 aatttgtcgt tgccgttagc agtagagaac gagacgaatt caacaaacga tggtggtctc
    11821 aaattagtaa ataattacac tggctattag gtgcatatga gtttcgctgc tgactggaat
    11881 acaggataac gaccttggaa taccaggggc tctcgttggc atcattcttc cccacgtcat
    11941 ttgcacatta ttcgtgctcc tgcgggtctg ctcgaggttg gcatgtttaa agaaatggtt
    12001 tgtcgatgac actctcatgg tgatcgcctg gatctggtcc acagcagtgt gcactgttta
    12061 tggacttgca gtccaggctc ctggaatcag ggatgcgagg atcacgacag aaagctccat
    12121 cgtcccgtat cttcttcgga cgtaccttgg actcatcttt taccagctct gcctgtgttt
    12181 cacgaaattg tccattgcag cattctacct ccgaatgctg agcagtaaac cggcaatgcg
    12241 ctggctttcg tgggctacga tcgtgctggt agtcggattt ggtgtcccgc tgctcttcat
    12301 gagtttgctt caatgctatc caacaaaagg ccgtgtgctg ggtaggccga tgggctgtct
    12361 ggatttcacg gagctgcttg tgtttagctc ctgcatgcat acagcaaccg atgcttggtt
    12421 gattatattg atcgttccca ctatatcacg gcttgatcta cctacgcggc agaaggtggc
    12481 gctcaccatc attctgtcac ttggcatctt tgttattgcc gcaagtatga tacggctgca
    12541 gcttagcctg cacaaagatt tcaggccgac tacaggagtc caagggtcca acacaatggc
    12601 tttcttcatc atgacagttc tcgagtgcga caccgcaatc atctgcgcaa gcgcccccat
    12661 gatacgcccc atcatatcca agatgtggcc gccgtccccc aaggaacaac cacgtatccg
    12721 ccagcaagac cgtagcttca atttgacgac ggttgtaagc tatcatggat acccatggac
    12781 cgaaccaaac acccctttgg tcagaagtcg aaatgggagt ctagcaaaca tgcgagtctc
    12841 catgccgagg ccaccaatac cagccttcaa ctctagccat cgaaccccga cgtcgctaag
    12901 tcttaagagc atggtgagcg ccaggctccc aagaagccgt ggcctgacaa tgacagggcc
    12961 cgacaccaca cccattctcg ataaggcttg taatgaggcc gagagcagaa gaacgtcagt
    13021 agggtttgag ggttatgaag accaatacct cgggtatgga gaaaagaaga aatcaaaatt
    13081 caagggttcg ccgatcaaag tgattggctc tagcaaggaa tggtctagta gccaggagag
    13141 tttcatgtct cccaaagatc cggctagtcc aaggacactc ggatctaacc caaggccaag
    13201 tggcgacaca tcgaatgatg aagagagaca tcatgatatc ggaggaagca ttgcgcagtc
    13261 tcttcgggat atcgacaaac ctgaattgga caggtgactt tttgatagtt gatggagttc
    13321 tttggaaacg gagtagtccc actacagagc actagataca ctagcctttc gctctcataa
    13381 acaaaaactc taaaagggat ataactacca aactgaatgg atactggttc gagaaataaa
    13441 gaacgaccaa acttggcatt acaatgacga cgtcgcttta tgggttgaga tctgattact
    13501 caatgcgaaa tccttatccc gacttccgca ctagtgatga gctcgtgatg atttgcctga
    13561 tgcattgcca ccggttggag tagtcacctt ccatcatggt caattgctct tgcatgtttt
    13621 atctgtttat gtagcagttt tcgccttatc gcgaacccta aattgaactg agctcctccc
    13681 atcgttcaac atctcacaca agcgcgcctg ggaccccacc attaaatggt tagaaggcat
    13741 gcaaaacccg tatgatcctc catgcttcaa ctgctgacgt agtgcgatag accgttcctg
    13801 tcgatgcttt agtggaggtg gcttacggta actatgtgcg aaccagtaga tcaccaccac
    13861 ctcgttcgtt gtcgcatccc acctatctgc gtgactatct gactaacagc ggctgactga
    13921 gtagaccaag tggtgtatca cccttatgtt ctatatgctc gcgccgtagg agtcttcgta
    13981 tctgcaatct ccattgctga ccaaatgttt tcagtgtcag cgagaagggt accatttaca
    14041 tgaaagctcg ttcgtgtacg cagttgcgaa tgataactgt gagatagcgg atgcggggca
    14101 catgagaccc aagagactta agttacgttg acaaagtgat gtagctatct ttgacagcta
    14161 aggtgcaatt acctatggcg tttctcgcca attgcagaca gaccggtcgg taaacttctt
    14221 cattgctcag ttggtggcgg tacaagtacg cgggttcgct cttcgctaca ctgaactgcc
    14281 aggcccctgc cgagtgccaa gcaacgaaat ggccacgggg ataaagttaa gcccctcctt
    14341 tctaaggccg gtcaaaacag agtatccgta cagattatga tgtcaaggta taatcttacc
    14401 cgtgaaaaca gcaagaggta agagatcccg ccctcacagc gatgttttct ggggtctggg
    14461 gtctggggtc tgagacatcg gaacgtgtaa cacgggaaat acgtgtggca gtaatcaccc
    14521 gtcttgagtg acaagggtgc atcgaattag aaaggccgca attgaaaaac actgaccgca
    14581 gaatcactgc tgcaaatcca gttgtaaaat gaagagtaag tgttcagtga gcacaattta
    14641 atctgtacat tcatgacaaa ttgtctctgc tataacattc tcctagtcca attggacgat
    14701 gtgaaggcgg atgtagattt ttcgtctgtt ctttctgtgc ggtacgcatg aaagcatgat
    14761 gcggctaatc ctgatcatcg aatttccaga atctttccgt cccatctgat gtgtgcatat
    14821 gtaaggtagc cattggtgac cttggatgat cgtcgccatg gtttgagcgg ctcagatgtc
    14881 taccttcacg aataacccgg tacaaagaca cacagacgga cctaataccc aattgagaac
    14941 tcatgaagaa ccatgcgacc cggttaagga tgtggctgat atcgactttg gttcgggata
    15001 ggcaagctcc atgcgatgca gactaccgat ggcagcggac aggccagtca ctatacacgc
    15061 cgtaattcat aaatatggta ccacgcattt ttcctcaatg cctcgcagga tttctcttgt
    15121 tcttctcttc atcgagtact attataattt gagccatatt tgaggctatt ttgagaggct
    15181 gcgatataac agggcccaaa cagaatgaat tcgtcaggag tatgcggctc gaagatgtgc
    15241 tcggtgttat catcttgggg tgttctatcc aactgggtag ctctctgccc cgcgtcgcag
    15301 acaccaccgt gactactgaa ctctcgaaaa acgatacggg ctcgaacgca gacagcacaa
    15361 attcgcaggc aatggttcaa cacaaagcag tatttcacaa acgagatact gagacgcgaa
    15421 gatctctcga agagtcactg agcctttcgt ccatccggaa tttttatttg tctaaaaggc
    15481 tctgtttgcc aagatgcaca gttgttttca gcattgaccg gctaggctac ggtgactgtt
    15541 gtgaacttga ggatggagca tgctgtccca cgcaaacgta tagtaggccg tggccaatgt
    15601 gagtcttctc ttcttaatca agtagcaaaa aaagccttag atcatcccta acagacgcag
    15661 tcccaccatt agtgttcctg gaatgaacat aacacaaaca acgactgtca ttaggcccac
    15721 ggtcactgag atcttctcgt cgaccgttac ggagaccatg actttcatca gcccagaaaa
    15781 cgaaacactt acattgaaca cgacagtcac atcctgtttt gcgaccatca aacgtaacca
    15841 gcctttatgc gccaccgagg gctctgctcg aactactggc ggaaatttgc ctttgggtcc
    15901 tctctccgct tcttcagtag gatacgcttt caagagagct ggggcattcg tgatcccttc
    15961 aacttggttc acgtctgaaa cgacgcaatc cacaacgaca ataagcgtga cctccacacc
    16021 tacagtgaca agcacgatat tcataacgat tttcacctcg gtcactattg cacccaatgc
    16081 aacagccact atcactataa caaccacaat ctgcgatact tctccgagtc cgacagggtc
    16141 atacacgcag acactgccat ctagcacgtc aacaattgga tcgacgtcga cagtaccaac
    16201 ctcatccagc acagtgcctg gcaccgagtc gactgtatca atcaccagca gtaccataaa
    16261 ttctagcggc tcaacgtctt ctttaacttc accgccgagt tcaggaccaa gtggctcctc
    16321 agacacaggc agtgtctcac agacgactgt gacaacgggt gagcctccga caacgactac
    16381 tttatctagc tcaagtagca catcaccact accttctgag gggacatcgc caagttcaat
    16441 atcttcatcc gatgtaatgt catcagatgg tagtagcagc acatcgatgc ttacatcaac
    16501 agaaacaacc tctgggccgg aattctcaac atctgcaagc agtattagca cagaaattcc
    16561 aacaagctcg tcaacatctc tagcattacc tacatccaca ggccttccag gccctgaaac
    16621 agcgcctggt ttaaacacca gtcagatagc aggaatcgtt attggtgtaa ttctattgct
    16681 cgccatatta atcgtggctg ccctgttgct caggagatgg cttcaacgac gccgtgacca
    16741 agacgcagaa gccgggatgc aacaacaatc agactcaacg ccgccagcga atatagatgg
    16801 ggcaggagaa gtaggcggcg ccgggggaga tggcatggtc cgtatcgtta tacgtccagt
    16861 gcctaggcgg ggtgtgcgaa caggattttg gccgctcccc ccagggaata cagggaatcg
    16921 atacacgttt tacttggaac agacgacgac aggggagaca actccgagga acggtggcaa
    16981 taccaccgag aactggagca acgccggtga ccaaggaact gaaagcccta ctccaccggt
    17041 ggtcacgggt gaggccagtg ccagtgccag taaacgatgg tttggcagct tgggtattgg
    17101 ataatcaact tgaacaatat agagacaaga tgtaattccc ctttggttga agccttgaat
    17161 ttgcatgcct attccttacg ttgggcagtg agaccccaca aattggagtt cagaaatttg
    17221 aaatgacgag agggcacata tgctcctcaa tcacattggg aagaggtatt taatagccca
    17281 atatatcaga gcccacgcgg aatctcttag tgacgcgagt atgaggtaaa aatagttata
    17341 ctaccaacgc gcatcacaag tatggatact ttctgtgcac caaccttgtc ctgcaagcac
    17401 caactcagaa tcaggaaatc atcgaacttt ggctccatgc tacgacaatc aaatgcaaga
    17461 gaagtcgacg gcctgagagt cgcgctttag tatagtgacg tcgactcact acgttgcctc
    17521 gcgacaacaa gcgaatgcaa ggctgcgaag ctgttacgcc tttcttgact tgaaagagaa
    17581 cctcggcggt cctaatcacc tgcagttttc aagttcgagc cgataatgaa gaggaaacct
    17641 cacgcatgtc ccttttgcta aatttatgca gctcgcggca aggcttggcc cccagggcga
    17701 ttccacgccc cctttcggtc gtgcaacctc gccatatgca ccagggccta ccattaccaa
    17761 ttgcaatgtc cggctgatgt acttcaagga aatatagggc gcagcagaag tccggaaagg
    17821 ccgttataag gcaggaccgc ccccctcctc atgccggcaa tttgaacaga atattacttc
    17881 ctagatgttg gatttctagg cggtatggcc taatgacgga gttgatacac acaacagagt
    17941 atccgatggc aatggatggc caattaaatt gaccattagt attttgtcac ctgagacgaa
    18001 agtcgcggcc ttcgattgac caaattcgat tgaccaaacg acaagtcatg tctggctcag
    18061 ctcccatatc agttgggctt gacccagcag tgacacctac ggtgattccc cgacaggaca
    18121 caggaatatt aaatcgagcg ggaccaacta tcaccccatc ctggactacg acgatcactc
    18181 agactgatag ctacggccgt cctactgcga caagaactaa gctagctgtg atagagacaa
    18241 cttcggatgg caggaccaca gatgtccttc gcgagactgg tactgaaact atgccattga
    18301 ctactgcatt catgccgcca tcatcatgca ttggacgcta ctacagtatg actgcattct
    18361 cagagagcat ggcgactcgc agccctgtaa tattcagcga tgcatccgat cgcctataca
    18421 aaagctgcct gccgacggcg acggcctcgg cccgggaaac ggtatttagc cctggcattt
    18481 gccctagtct gatggcacca gtcaccaaca tggcatatga tagacagtat accgaggttt
    18541 gctgccagag cggatttacg tgggacttcc gaggctgtgc gtcacaagtc atgtccacta
    18601 cgagagtttt ggtagccccg aatattacta ccacggatat acacataagg gtctcaaacg
    18661 ttgtagcgct ccacccagct tccacggtgt actggcagca tcccgatctc agcctatttc
    18721 ctacggatgt cgcgtcgagg ttgcgggagg tggaagcttc actgggacct gtgtcgactc
    18781 cgactccgac cccttcgact ctgccccgtt cgggtgaagc gtcggatgga ttaggctgga
    18841 acgcaataat agggattgga gtggcgacca cagtcgtgtt gctgatagta atcgtcttca
    18901 cttcggcctg ggcgtggaaa gttaagaaga gacggagccg cgctccgcgg ccaggtatct
    18961 cggagcttgg atcgggtcat ccgggcatct ggaaacgttt cttaggcggt caatggagag
    19021 cagagttgac caaccagggt caagtggcgg aactggaagg cggtggcaac gtccagagaa
    19081 acggcgacgg ggagcatgtt gcgatgaaac ccgcagaact agaaggcaca atcccctgtc
    19141 aagactcgga tgatgacacg ttatcatcga acagtatcgc tgcggggaaa ggcgaacgta
    19201 gcaagagttc gaatcctgca caggatgatt taccaaatga atgcgcagca acaaattagc
    19261 tatgaagtga gatagtcacc agcttaagaa gcagaaaaag tcgaagagta tcaaggttga
    19321 atcgtcgtta ttttgccggt cgccggcgtg acctcttgat gtggtcatgt tttcctgata
    19381 tacacataca cgtattatag ttgtacaaga ggtctaagat tctcctctaa accagaaccg
    19441 gctgaaatcc atgtcaaaaa atgaccatcc acccgtatat gccgttgaac gccaagctat
    19501 gccgcagtcg agtgaagatg tgttgttgtg tcgaagggat cggtcgcgaa gtagcgaccc
    19561 gaatctgccc tttgtatcca tgatccgaag ttttcgtttc tcctgttggg ccatgggctg
    19621 cctaaagtaa aaataaggca agctccaact accggtcctt gtagaccttg ggcttccagc
    19681 cctcctgcac ctcggcctcc tgagcggcct tttccagcgc gggtttcacc tcggcctcga
    19741 tgcgttccct ggcgcggagg accttgctct gcaggtagaa gctgccgccc ttctgggggt
    19801 cgttggcgtc gaagagcttc ttgaagcgct ccatgacctc gtccatgttg gtcttgccgc
    19861 cctggggcgg cttgacgttg aggatcttgc aggcctcgtc catggtcatg ccgctgccga
    19921 ggctggcgcg cgccgaggcg gcattggggt tgagcttggc ctgggcgcgc tggtagttgg
    19981 aggaggcctg ggcctgcttg taggcctcga cgaaggaacg gcccagcacg cgggaggcgg
    20041 tgatgacgac ttgggtgatc agacggtgag cctggggagc ggacaaaggt cagtctctac
    20101 aatgcgcaac aacttgtgat gatctcttgc cacggcgagg gcgggcgagg gcgggccatg
    20161 gcaggcagtg gaggcagggg cgggaggcgt atttaccatt gcgccgatga tccggagagc
    20221 agacagcaaa gtcgccctgg agacttgaca agaaagaggt atcggcgaag agacggggtg
    20281 gtcgttgctc ccgaaagttg cacctgttga tggactgtcc ccggaattga ttcctcacaa
    20341 cgatacggag cgcggtcgca tgtccaccgg atgggcgctg gccatggcac tgcatgcgat
    20401 ccgccgcggg cataattttt ggtcggcgct ggaaaatcct ggagctccgg tcccagctga
    20461 gtccagtccc tgcgttcccc agggcccacc ggtgggcgca cagctcagca cagcacaact
    20521 cagcacagca ctagccacag gccatcagtt ccaccagtcc ttcgtaccca tcgagttgag
    20581 gcttgtgtcc catgtcttgt gtcccacgtc ttgtgtccca cccccctggt ccccacgtca
    20641 ccagtccagt gtcttggtgt gtgtgtgcgt gtgtcccggg tttccaggtc ccaaggagct
    20701 ggggccacgg atcatcaccg acactttcaa ttgaagccag gctgctgctt tcccgcactc
    20761 ccgctaagta gctcccaagg cccaagggga cacatctgat attacgacta cggcgacgac
    20821 gagcacgatt tctcttttgt caacccaggt actccatacc ttagggccac cccagcttct
    20881 tcacactcct ttgaccttct ttctgggaaa caggcgcccc cgacctctct tgcgcctcag
    20941 atccctttgg ctttccaccc aactcccctc ccctccacct ccacctacac ccccagggac
    21001 agagcaaagc gcccagcgca ccgagatgtc acagtactac ccgaaccaat acggcgccgg
    21061 cggcgcaggc ggtgcccaga acctccagtt ttatcagtcc tcatactcgc ccggcatcca
    21121 gggccacgac acgccctcgc agtccggcgg atatggctac ggcgcaccgg ccgccgcaag
    21181 ctatggcgga tttggcggcc ccggggcgcc tggtgtcagt ggccgcatgg gcgagcaggg
    21241 cggactgagg actggctggc tcgccgcctt ctcgaccgag ggctacgaca acgagccgcc
    21301 gctcctcgag gaacttggag tgaactttga ccacatccag aggaaggttg gtcgccccct
    21361 tcttcatctc gaagaccagg aatcacgcct tctggggttt cccttttgct aaccaatcgt
    21421 cttcttgata tgcagacatt agccgttctc aacccctttt ctcgcgtcga ccagcacctg
    21481 atggacgatt ccgacctggc tggccccatg ttgtttttca tcatgttcgg cttcttcctg
    21541 ctgttcagcg gcaaggtcca cttcggctac atatacggcc tcgccctcat gggctccgtc
    21601 gccctccaca ccatcctttc cctcatgacc cccgacggcc ctaccagtcc gtcgcatacc
    21661 gccccgcaat actcgaatcc aggctatccg ggagacccat cgtcgcacga cgccgacggc
    21721 aagggccacc tcagcgccac cttgaccttc acccgaagcg ccagcgtctt gggatactgt
    21781 cttctgccac tggtcctgac cagcttggta ggaatcgtca ttcccatgga caccccgatc
    21841 ggctacatcc tgaccagtgc tgccatcgtg tggtgcacca cgagcgccag tggcatgttc
    21901 tgcgccgtcg gacgcatgag tggcatgaga ggcttggtag cctaccccct ggctctgttc
    21961 tacgttggtt ttggcattat gagcattttc agcagcaggg gcaccgggag tctgggcaaa
    22021 gccgccggcg ttgcgtcgtg aaggccttca aaaggagtgg accgtatgac gtcgggggtc
    22081 atggtgggaa aataacggcg tttagacggt tagactgctg ggcgtctagg gtgtttcgag
    22141 gcaaagttaa aaacgcaggc acaatctatc cgagaataca aaggttgaat tcttgtagta
    22201 taggccggga gtgtcacggc ccacatcgtc ggccatttct tgaaacctcg cgttcgggtg
    22261 ctgaagagcc cccgcggctt taccagcgac gagcataaaa ctccccattt gaggtgtctg
    22321 cctttggaaa taaatcaaac tcgtcactct cacatgctgt cctactatgg aatggagcca
    22381 cgcgcatggg tcttgggaca gctgtgtatc gttggagtgt agagcggagt tgaggagaat
    22441 caatattccc gagattttga taccaacaga caatgttcgt agtttcatct ccacggactc
    22501 cccgtccaac ttgtcataca tgtccattac aatgtcgagg catttacaag attgtagtgt
    22561 tgagtgctgc gtaataacgg gtaatagtgg agaagactgt acgcaattca aggttcggga
    22621 actaagagca ctatataaaa gaaagcccgt cgcactgtct cgccacatcg gggcttttct
    22681 aattgtctcg atcattacga gttacagtcc accactcaca agagacgaaa cttttcggtc
    22741 tctggcggaa gactagggga gagaggatcc acagaccatg cccaccataa actaccgatt
    22801 agcgctcccg ttccggcagt gagctttgat ccacattctg ctatatcgaa gccgcatggc
    22861 atacttagtc gaccagagcc agcataacca tggatggaag tcatgccacg cgcccggaac
    22921 gcaacactga tatgccaaac atgaccgtag gctttacacg aagcctcggc actataacaa
    22981 cattctgaac taggtacttg gcgtcaatcg ccacacgcct attgccacga acgtcatcag
    23041 ttgatttgag agcaatggca tgacaataga gtttaaccct ttggtaagac atcgaaaggt
    23101 gtataccgag gaaaatgtgt ccacaagtta ttagcctcat tcgtcgttcc caataataca
    23161 ttgtcgggta tttcttttgc ttgtaaagtc ttgatcgacg gcacccagtt cttgccgtac
    23221 tgccctgatg taaacgttca cccagccgca aggccaagat gataagattt gggctttggt
    23281 cggtcctata agcatgattc actaccctag tcagtaagtc gactttgagg gatagttgag
    23341 gccactagct tcaacacaac gcccagctga gcttgcgtgg tgagtttcac gacggcgacg
    23401 ttgcatgatg ttgcctcatc cgtcgcttcc gagtctttaa caggagaaac gttgcttcgg
    23461 tagaagagta ggagaatgag taaccgtacg aggctttccc aatggacttc aatcttgacg
    23521 aaggggcacc tctgatcaag aattgtgtat ataaagagag aacttcttcc ctcggagttt
    23581 tgcttcactg gacagacaat agtaacttct caagtgtcag acttcacttc attactacga
    23641 attgcccttc tcagcggaga tctttctcgt tcggacataa tcctcgaaca gccagaatca
    23701 tatctactac tcacgctact tgcaaagact catcaccaac caccccgata gcccgacaca
    23761 atggtttctt ccagcttttt caacatcctc acggccctgc tggcggcagc acctctggtc
    23821 gctgcgcaga ccaatgtctc cccgccgggc cccacaactg gatcttttgt cgccgagcag
    23881 gtcattgctg aagacgcaat tgcgccggcg gcgcccacgc agattggagt tggtcggtat
    23941 gatgccagag cacaggtggt tcgcagagag gacgcacacc cgggccccct tgaaggatgg
    24001 taaagtcggc aaagccagag gcgcagctcg tcttgctagg ttgggccttt gacccttgcg
    24061 cctccaagat tgtgttacga agttgccatt gcaggctctg tggtttgcat cgaagaaggt
    24121 ttcccggaac acatatactt ctttcatagt cattcgttta gttccgttag caaattgatt
    24181 gacccacagt cgctctttac aatactttcc acatcattcc gcgttcttgc aaagcaacta
    24241 tgatgggtaa aaagccgtct ttcttctcta tcctcactca agatctaaag tgtcgaggag
    24301 tcaccccagg atgtttggat tttacttacc gtgggagttt ccgacatgca tgacctaaag
    24361 tccactcaac cgggcgccga gatgaggata ttagagtcgc atactatacg ggtcggctct
    24421 ttacggcttt tggcggatgc aagccgcgtg tgcagcctta tacagcacca ggtcactgtg
    24481 ccttgagaac atactccaaa tacgaggaag aaagcacatc gggagtcatc gcctctatac
    24541 gattgcgtcc gagagagggg tacatcaacc ttaaaggtcc tccaaacggc tcatccatcg
    24601 tcgaaagcca attgtggttt cccagacggc ggccctgcac cttcaacttc gcgatcaaac
    24661 ctggggtgca gcatggggtg cagcctgggg tgcagctcgt ttccgcccga atcggacatg
    24721 cgccccgccc gtacacgaaa ctgtgctgat cacatgaaaa acatgattgg ctgcaatggc
    24781 cgcataattg atcagaattg gcgatgctct agagtttcca ctgagaagtg taatcgtgct
    24841 cttcggttgg cgatcacgtc actgtcatct acatgcaccg ctagttccag agctgcagga
    24901 aagcttgctg atgtcgtatt tggaggagaa aaccgcatga agagtttttc ccgctgctgc
    24961 ttttcttcgg gagctcttgg actgagttta gatgccatga ggtcaacgtg cagcttagtc
    25021 tgcgttgcat aacgggtcaa taatgcagcg cggaacccaa atcccaacgg ccgaagtctg
    25081 catatctgat cacaacggga gagagatctt gatgatccac gacataggga acagaaattt
    25141 gcccgtaatc aaatctccag aacgcaatat tccattgaat gccatcgttg tctaacgaag
    25201 ttctggtgct tggacaacag ctcatcagcc ttgatcccgg atatcgccgt gacgggcttt
    25261 ggaatagcca cttaggcgtg catttgtttg gaattaatgc atcactccat ttccatggga
    25321 tcgcggttct cacatgtcta ggaatcgatg cattaggttg tactatgaga tggtgcaatc
    25381 gctcattaga tcgctgggtg gaaatggcta tataagctgc ccaagccgtc cccactgtat
    25441 cgtctggaac ttggtcatca caccacacgc ttctccagct tgagacgatt caacgacgta
    25501 acgagaaaaa tggtttcaaa gaaattgctc gccgctctcc tccttggcaa tcttgccctg
    25561 gcagtccccg ttgacagcga gaaaaggggc gggggcaatg atgtgggtgc aattctcatc
    25621 tcgactcgac ctgattctaa cccctttcag ttgaacaatc caggaggctt ggaccatggc
    25681 ggccccaagg cacctggtgt caataagcca ggtgaagtcg ggtttggcca tgcccacgac
    25741 ggtggtaaag gggtaagtcc attcaaccaa caggaatttc gtatgacttc agttgtgtgt
    25801 atttactaac acatgcatag cctgagggta ggattcgcag atttcttgca taataaacag
    25861 tgcttatatc acaaatagga ccgaagcccg aggtctggca tggcggccgt gagtttcatt
    25921 gctatatttc tttgcgtttt cggtgctgac cataggtaac agcaaaggct gagcctgtcc
    25981 ctccccaccc ggaagcggtg cccaagcccc cggagcctga gggtaaagga atatgtcttc
    26041 ttcaaagaag aacaaggcta atatattgtc agagcccaag ccggtccccc cacctcctcc
    26101 tccaccaccc cctcccaagc gtacgtttct ttccttggaa catattcata ggcaatgaaa
    26161 gctaacagat gtagcggttg aacctgcgcc tccaccgccg ccgcctcccc ctcctcctcc
    26221 tctccctaag cgtaagcctt ctctcatcat acttctaaat agaaactaaa cagacgtagc
    26281 gacggagcct gctcctccac caccaccacc accgccgccc ccgccgcccc ctcctcctcc
    26341 taagcgtatg tggtttctcc tatagttcga tacacgaaac tgacaaagat agcaactgag
    26401 cctgcccctc ctccaccgcc gcctccaccg ccaccccctg ctcctaagcg tacgtttccg
    26461 ttcctcatca aaattttgaa gctgacaaat atagcgaccg agcccgcacc tccacctcct
    26521 cctccccctc ctcccccggc tcccgagtgt aagtattcca gtagcaacat cgtgtaaatc
    26581 tgagttaacg tctccaaagc cgtccaacct gcgcccccac cgccgcctcc accaggtaag
    26641 atatgagaat gagtctacat tattcagcaa ctaattattc cacagtccca gcctgccccc
    26701 agccagctcc caagcccgat tctggtgatt ggaacggctg gaatggatac aacggcaacg
    26761 gctggaaggg atacaatggc gacggctgga agggcgatgg ctggaagggc gatagctgga
    26821 agggcgatgg ctggaaggga gacggcaagg gtccttggag tggaaagggt tggaattaaa
    26881 gaagatttca cttaggacgt ggaagaaagc tgaagttgcg gcctatgttt atttctacta
    26941 gtatgggtgc ttgagagtac tagtacgagg agcttggcaa ttcattacca ctatatgtct
    27001 gtgttcctac ccgagagtga atgtgccgtt ctccagattt ccgagacatg ataccgcttc
    27061 cagtgggagc ttgagagtca cacttcgtgt attccaacaa ggcgattaac acaccttcca
    27121 tttatcacgc actgccttct acaaagagct gtgtcagact ggtcacacag ccaatcgctt
    27181 caattccccc tctggagtgc agctcacaaa gcgccaccaa ctcgaatgcc acattggtac
    27241 aactcggttg acgaccgttt tggccaaacc cttgaggggt gggaagacgc catgccacat
    27301 gccatcttcg aatgtgacag tctccatgtt caggaagaag acagggaccg tgttgaggaa
    27361 gaaacctaag ctgatttgct tcttgcctac ttggtccatt agcataacgg ttcagagata
    27421 tgatcacatc acaaaacgcc aaggagtatg attggtctta cctgccgcgt cggcgatgcc
    27481 aaggatatcg attgggttct ccggagtgct gtacttggcg agcgccacaa tagcagatgg
    27541 ctctgcttta agatggttgt gcaacggctc cttgaaggaa tccatgatgg cgatcaactc
    27601 ggtagcggag aagtcggggc cctctttcac gaggtagtcc ttcatgcggt ccatgccact
    27661 ataaaaggcc tcatgctcgt ggaccgcgcc gtccatcaag cccgtcttac ccgccgcctt
    27721 gtcaatgttg gggaacaact ccgtctcttc atattgatgg tgcgtcttga cacactcaat
    27781 ccaagcgagg gagtagctga caaaatcggt tttgtcagta gaggtctgca accggggcgc
    27841 ctgttggtag atgctattga aaccacgaat gaatgcattg tggctgaggg ccatatggga
    27901 tgcttcgatc gtgaaaggat catcctgatt tgaaacaact atggtaagca agctggccca
    27961 tgtcgatgcg ccgcttccgt aagtacgcac cttgccagtt tggaactttg gagtggggat
    28021 caacgacaac ggtgtgtcgg tgtacatggg aggcgtgtta accgccatat tggaatgcac
    28081 gaggctgatc aaatgatcaa gaatttgact gaatcaggaa tattatggct gcttgagctg
    28141 atgtcagaat tcgggaggtt ctccaaagct actgtgatat cctgcgaaat gtcagatcat
    28201 caagttgcct agtcactgat tggttggacc ttagcttgtt ggttggttgc tgttgagtgt
    28261 gcatttacct aagcttctat gaggaatagt gtacgtagga ctaggagctc cggtagggat
    28321 gcatgacagt atctgcgggc cggggaggac agcaggtgcg gggataacgg gaagcaaggg
    28381 agcgggccac tagaatcctt ccaggattcc gcctatcgcg tatagagggg attgcaatgc
    28441 attgaccgtc ccacgcaggc ttccgggctt cagggttagc atgcaagcag gttgcttacc
    28501 agagcctgga ttaatcgcag aagcgacaac caacatgctg gaacctgata ctgaagtata
    28561 aaggccccag cagtgtgtgt ggataacgaa aacgaaagat aatgacgagc ctaggaaata
    28621 tccatgtaag gagacaagga gcaaagtagc aaatgagtgg cttgtgtgtt aaaaagtcag
    28681 aaagtaatga tgccgaccag tgagcgacac tataactaat agtccttcac atcaagcaga
    28741 attccctagc caatagaatg tctatgtagt catactacaa ggtttaatcc gcctttccaa
    28801 tatcacagca ttgctcagag gaccattctt gggcgtcctc tcgttcaaca agggctaagt
    28861 ttggagcgtg tcagcgaaat gttcatatag actttatgac aaggtattgc cagcctacct
    28921 ggtgcggcaa tcacagatgc aacagacaca gccaaaataa cgaagacaga cttgaagttc
    28981 atggcgtctt tgttcgaatt cgatagttga atgataacgt gtactttgtt ggtgattgac
    29041 aattttataa ctcaaggcta ttgatggacg tgtagcaggt ttatcgttca agaaaagtgg
    29101 gagctctggt ctttatagcc acaaggcagc caaaaaccca aatcgctcgc cctatgaaac
    29161 aagtacaaca ccctcctgag gttcccggtg tgggatcaca ccggtcaacg ccaagtggac
    29221 ctatagtgac tgcctgatgt ctaggccctt gtttctgaac aaatttggag gttccaggta
    29281 ctctatggtg aaatatggac ctgtgaagga cccatgtgat agtggctgca gaaaaaagtg
    29341 gaatcataat taccttggga ggtcattggg tgaacataac tgcacggatg tacggtatga
    29401 tagtatgtgc tgacagagga cttacagtgg tagtctacaa cttattgaat cacgacaact
    29461 catgtatttt atacgggtta attctgtgac tcaaagccag atgtgcaagt aacggtgatt
    29521 aaaagaagtc agtaggcgat gcccatttcc tctggcttgg ggaaaccccc atcttgccat
    29581 gccgaaacgt taggcaacaa gggagctgca tattcgagtg cggttatcgg cggagtatgt
    29641 gtgaagatcc ttgaggagtt caccgcttat tagtgctgac gttcggagaa tgcttgaatg
    29701 gtatgcatgc aggaaactat gcatcttcat ggcacaggat cattcagaac cgctcgaccg
    29761 gtttcagatg gtggtaatga tttcgttttc gttttggttc ccagactgcg tctctgcccg
    29821 ctctgccatc acaggaaaag tggtgccatc aatgattgtc aagtcatttc ggcctgctct
    29881 cggatttcac agaggaactt caaactttca tgcccaaagc ttccatgctt gaagcaaaga
    29941 cacaaatcgg cgaattttgt atttctttgt aatattgttt cgtgtttttc ccaattcaag
    30001 atggctgatc gtcctacatc aaaagagtat actcccgtgg atgatgagga ggcgacatac
    30061 ctgtacgagg gagacagcag tgagggcctt ctcggggaca gacgaaagtc tgctagatct
    30121 ccgccgaatt ggataccgcg agtgcagtgt aacaccgcgg gtttcttatt gatagccgcg
    30181 ctcatggtta tttccgttct ggttactatc caaggtacca tttggtatga aagaagaggc
    30241 agcaatgcgc cgaggtggcg cccagcgttc tgtaagttat ccacttcctc tgggcccgac
    30301 actcagcgtc taaacaattt tctctgaata tttactggat ggtactgata tttgtagcac
    30361 cgttgtatga catggttgaa attccactag taacaacata tgccgaccac tctccagcgc
    30421 ctaatgcttc cgatccaagg cacatctacc gactcgaccc aagtcccgaa gtcgatgcag
    30481 cctggacccg cattgctaca gcggatggga tatatcccat gtcagcgtca gacgtagttc
    30541 gcgcaggaaa ggacccagag atggctgtag atgcgccgga gtcgtgggga ttcccaccgg
    30601 gcaaaaccaa aatgatgggt atcgaagggt tgcatctact gcattgtctg aacgcagtaa
    30661 gaaaaagcct cattactacc tatgactatt actggggctc tgagtatggg tttgcgccgc
    30721 ccgctgtatt cgcacgacac cttaatcact gcgtcgatat gttgcgacag catctcatgt
    30781 gccatgccga tcttgagcct ttcactttca attggcgcgt tggtcagacg aagccatacg
    30841 ccgactttgg aattcaaaag acgtgcgtag acttcgacta cttactgaac tgggccgaga
    30901 gacacaagaa ccctcggcac gaggagctcg taagttaact tgatatccat ttcccccctc
    30961 ctagtatttc cattgcgttt tgatcacttt tacaaatgct tgcaattctt gaggattctt
    31021 caaccttgtt gatagttgtg tttactgatc cttttcgcga aagtagagag ctttagaaaa
    31081 acccgagaat gtaaaacaaa aagaagcccc agcaggatta ccacaaataa ctaatgagac
    31141 aatatggagt acacgaggac acttcccact ggctaatctc accggtttag agggcaagga
    31201 atattgtctc ggcacaacgt gataggtaat gagaaccgga aaatcaacgg aaccgggagt
    31261 ttggtctgac aatagtagag agtctctcaa gtggcataac cctcatgaat ggtgaatatg
    31321 tatcggcaat cccttgtgtg agtagataca tgttgcattc ttcgaaaggg aaccacggtg
    31381 caagtaaacc tgcaggtaga ggtccatcac gcaatgcagt atacataaaa ccaagtgctt
    31441 gatattgcaa caggcatctc acttctaaaa tttctgaagt tttctaattg aaacacgatc
    31501 tgaatttcag ttcaaaggtt cgatttcggc gtgcgaagag caattgtgtt gctaagggtt
    31561 tcctcagcat ccctctccaa gcgccgtgca agctcgtcgc aggatgggac atcatgaatc
    31621 aaaccagcac acatacccaa actccatacg ccagcgttga catcaccagt ctcgtatact
    31681 ccacgtcctc gcttgccact catcaaatgg gccacatcct caaacttaac gtcctgtttg
    31741 gaattttcga tcttgaaaac ctctgtacta acttcgttct tgtgaagcct gctggtgttt
    31801 cggaatttac gtagcaccag tactgtatcg tgctcgcttg ctttgacaat ggcgtccttg
    31861 acattgggat gtattggtga ttccttcgta gccatccatc gtgtccccat gttcacacct
    31921 gctgccccca gcgccagtgc agcagctact tgtcggccat tagcaaaccc ccctgaagca
    31981 aggtaaggaa tcttgagctg ttcggcacat agactcagta gcatcagtga cgttgtgtca
    32041 tattcgcctc cgtggccagc acactcaatt ccatcaatgc tgatacagtc tacgcccaac
    32101 cgttcagctc gcaaagcatg cttcaacgcc acacacttgt gaattacagt gcatccggcg
    32161 tctttaacga tcttgagcac tgggcttggg tcccccgcag tttcgataat tcttatgccc
    32221 tcctcaacgc agactttggc atatgccttg tagtccggcg gattaatggc aggcagcagc
    32281 gtgatgttaa ccccgaattg gaccgcatct ggtttcaaca tgctgcgcgt tcggtggatc
    32341 tcttttcgca gtgcctcagg cgtcggttgt gtgagagcag tgagaaatcc gagacagccg
    32401 gcattggcta cagcagagac catctcagcg cgtccgaccc acatcatccc gccttgtacg
    32461 agagggattc gaatccccag actggtagtt aaccaggtct tgaatggcat ggtcggagat
    32521 gccctcagct tctccagcag ggtcgcagtt gtaataatta aagaagacaa cctagagaat
    32581 aagaattaca atacggcgta ctgtcacact atcacaggac tttccggcag agatggtgca
    32641 cattaaccag ctgggactca aaattgcgtc tcatggcaat aggtttggaa tccttttatg
    32701 tttgtatttg atgttggtta caggggttgg agcggggttc cagaaatgcg caacatttct
    32761 ggaccgaggt atatagtggg gatgagattc gactttgaat cttcgtacca aatgggctcg
    32821 gactcaggaa gtacaaggag tcatcgcctt acagatgaaa tcattaccaa gttcattgca
    32881 cgagaagaat ttgcatgcaa tgaacctttt agaatctaga gacacgaccc tcacaagtga
    32941 gtatcagagg taaatactag tcgagtgctg agtatagcgt ctggacgacc caaagaatgc
    33001 tatatacatc aagaatatag ccaacggaga aggaaatcaa tggcccgtat ctacattacg
    33061 acatcaccgt accgttcagc tatctcgtct cattgtgaat tggctaaatc acaacccctt
    33121 cctcgtcaaa ctctatgcga cttgtaagca tattcagaga accacgttga tagacaccat
    33181 gagaatccag cttcaatgag agctaagcat caatcactcg tcttgaaatt aacgtctatc
    33241 acttaggcag accacgctga tgcgaggtgc gagagcagcc catgagagag cagaccatcc
    33301 aaagccagtg gcaaggtagc caacagttaa tctgcagcct caagtgacat gagatcatag
    33361 gctccgatag catgagggtc catcgcattg tccagtggaa gacatagcct ggagagcgca
    33421 ccaccatggc cgccttcagc ccagcatagt gacagttttg catcatccag aaggttatct
    33481 ctgccgaccc aatcactacg atagattaac acgtcatttt gaacatctca ctaatacgtg
    33541 ggtacgatgt tggcgctgtt tctgccacag actggcatgt agcaaaagtg gcatctttcc
    33601 atattgcacc tcacttacaa ggttggcaga ttatgttctt ctactttatt taatttcatt
    33661 ttatctcata gtacctaagc tacttcttgc atttggtctt ctgggtcctg ctgctgctcg
    33721 acaacttccc aaatccagca gaggcaggga ccttgctctg agcttcacta gcagacactg
    33781 cagttgcgac tgacagaccg gtgaagttgg cgaagaactc cgtgtctgag ctatcaaagg
    33841 tgcccgagtt gctgtagatg ttcgaaacac aggctctgcc aagtgcagac tcgcactgct
    33901 ggttggtcgt gtcgtcggga gaactgaaca gatgcccctt gaagtcgtcg acaacgatgg
    33961 tttcgacatc gtcaaacaca cagccttcga agaggccctg cccgtttgta tcaccctcga
    34021 tagcatggcc gctgatgttg gaccagacgc tgttcactgc gtggaacaga gtgctgccac
    34081 tgagtgctgg gccacgccca gacgttgacc agatgtagtt gtctgaatag acattaggct
    34141 tgctaaccga tttgggaaaa catgagaact cactttggaa agtaatttga tcctctgtgc
    34201 caacaagctc gatggtccag tagtggtatc catcacaccc ggccgaccag ctagtggcgc
    34261 catcgatgaa gttgttagac aaagttatgc gaccactcgg cttttggcca aagacgtagt
    34321 gctggcgtcc aagtagcgag gtcttataaa attagttgat tatcatccta ctggctcatt
    34381 tgactcactg tacaatgatc aatccagatc aagtccgact cggcgaaagt gaaagcgtca
    34441 ccaccccata catattgagg attcagatcc gtctgcgcgt tggagcgagt tagtatggtg
    34501 cacttgtgat acactaccga tggctttggc cctctcgcac agttttgacc cctgggaccc
    34561 gccgccaagg gtcttcgaat atggtgtgct ggagagctta caatgtgaac gttttggaca
    34621 atgatattgg agacaccatt agtcattctt aaaccttttc ctttgataat accactgctt
    34681 cccactccaa ttaaggtctt attcgacgcc actgtgatgc cctctatggc ggcattgtca
    34741 tatgtcacgg tcgctgccgt tgttgagccg caccagtcgt tggcgttgat agccagctga
    34801 catccggccc ctgttccgta tggtgcacat ccagcctctg tggtggtccc ttcggatttc
    34861 gtgaagtcgt atgttttcga gagtacgata acctgagcct ctgacgaccc gagaagcgac
    34921 acaagctcgt cgatatcatt cggatacact ggcgttgcgt tgcctccacc agtgatcccc
    34981 gtagcaaacc cctccgcggc gccagacaca ctttgtgcga gtactgagcg aacaaggcct
    35041 gcaagcacgg ccacagctgc aagagacttc ataatgtgtg acttggccgt aggttagtac
    35101 tacggatatg tatggtgact ggtgttgttg gcagcaagat cgtgttccca ttgacgcaga
    35161 gcttccatat aggttccatg tatgatatat accaaggcct ggttcgcgta ctgaacactt
    35221 gggatggcca atggttgaga tccacccttc ttcgtggctc gtttctaaca gacgagttgt
    35281 agcaatttca atttctatgg caatgctact cagccaagaa catgtcatgc cggtatgcaa
    35341 ggcttatttc tgcggaccat tgatgattac acgccaattg gatctcagac ccgagctaac
    35401 acatcgggtg gctggatgca ttcagcagga atctacagtg aatcattttg ggtgaaacag
    35461 agaaattgct agggagcaag gggttgtcgt ctgaaggaga ttgagtaccc actagctacc
    35521 caggatctca gcgtggtccg cagtctagcg catcgcaggg accatgcggc tctatggaca
    35581 gatggagcaa tcccgaagcc atcggacggc ttgcgcacca cttatttggg ctggatggtg
    35641 cccatttggt tgaagttaat gaaccgtaca ggggtgctag gagtgttcgg gagtttgggt
    35701 cgatgaggct caaatgatct atgtgtgccc gggcctcatg taagcatttc tcgattgaca
    35761 gtccaatttt ccatcacttg catgtgtatc ctatggagat tcttagtggc tcacacatcg
    35821 ggtcgcgggg atacctcaag aagtggccct cggagtgagt gacattcatg tgagatacga
    35881 aatactacca agcaagttct ctacgagggt agatataggc gtttacgtta taaacaccgc
    35941 cttctaccgc atatacacga ggttttccgt cgacgcccct gagattggcg tcactgccgg
    36001 caagactttc tggaagccat cagccttgcc tgcgtcttgc cccaagaacg gaagcccacg
    36061 gggcttcccc caaacatcac atgggagaaa cctccatgca ccggcgtgtg caggcgacag
    36121 tttgtcagca atagcgtgga cagccaacac agacaagcct ggccagttgt taccaccttc
    36181 gtaggtcgtg tcgcgcatgc gaaccgtcat cggggggact atgaacggat ctgagtggtc
    36241 cttgatatct gcctcagatg ataggtatag ctgcaagatc tttgcactcc gcgtctctgc
    36301 ctcaaacgat ccagattggc cgcagaggga ttgtagatct accagtatag atgtctgagc
    36361 ctccacatag gccctgaatg cattaccgac gcctttgatg agcagaagga agttcgaaga
    36421 gtcgtacgct gcaggtctcg aatgagtatg ttctgaatag tccagcaaat ggtgaagtgc
    36481 tggttcgaag ttcaactctt ccgtgtacag agaggtaatg gacccaggct ttcccaatgt
    36541 ttcttcgaat tgcggaaaca gtcgtgtttg ccgctgaaca tgctgcccca agacccatcc
    36601 agcccaggat ttggtcagaa agaggaggtc ggcgacgtcg ttggctgccg agacatgggg
    36661 ggcctgaagg aatatcgcgt tcagtccgcg cagtgcggca ttgtgtccct ggcacacctc
    36721 gtttgcgacg tgaaggactg gatgcgttat ctgtgtgatg attaatcagg ttattatcca
    36781 aatgccctaa aatacgtaca tccaatgtca gcgaaggagt ctccagtaaa ggcagaggac
    36841 catcagccca aggaccacgg ccaggttgag tctgtcgtcg cccacgccct gaggggactg
    36901 acgatggagt agagaaccca gaattgttta acgcaggagc ggcgaacgac atgatgcgat
    36961 aatccagcgg agggcgacct caaggagaaa gtaagtgacg caaaccacag aattcagcgc
    37021 gcaagagctg tcctggaatc cttcccatcg cgacggtaaa attcgcgccg tgcggaggtc
    37081 aagatgtcat aacgttctag atcggccact gcaagggccg taagcgcttc cgcgcctcaa
    37141 tcgggcgttg gcgtcgatga taagctgtgt aagatgcagg gctcatcata gaaaacgtct
    37201 cgggcagtcg agccctttca ccctggttct ggaccgtggc cagcttcttg cctatttcaa
    37261 ttcaatattg acgcagctaa tcactgctgc atgaactgtt gcaggataac tattggcctg
    37321 gcgcctccaa tgaggacgtt tttagggccc gtcgggtgcg ggaacgctta ccgagacagg
    37381 cattagatgt cgtgtaaggg gaagcttaag gtaaagtgga atcgttagtg ggcaccaaat
    37441 gtgtggacac gtactaaaaa gcaaagcgcc gctggatagg agtggcccaa gattgaattc
    37501 atcaaaatct tgtgcactca cctcacttag tcggaatcag taaacgcact gtaccgtgat
    37561 gctcagtttc tgtcatcatg taaaccattc tcatatttga gttctcgcct tgcgcgttcc
    37621 aatagctgtg tgtaatgaag ttacagtaca tgatgcagct tacggctgac atcgcatagg
    37681 cggcttggca gttatttggt ctacgagcta taacttcagc tcaagcgcag cttatcgacc
    37741 ttcacatgat ttcaaacgtc gcaatcacgc cagcgagctt caagttggga gcctcaagta
    37801 agacggtata tagcattcca agggagagat ttccggatct tctgtcctgt cgggaatgtc
    37861 gaaggtgcaa gtgtaccgtg ggttcgccct cttggaaaat tccgcctgac cagactgcaa
    37921 aaagcagact ctcggctcgt agtaagcaaa tcgcctcttg tagaccatat agatcgaaac
    37981 atggaaaccc tctcttccaa ttccctgtgt cgctccaagt tccgcttctt gctgcatcgc
    38041 acgatgaaat ggtgagatca agcccccagc cttcggcttg taaccctaca gccacctgca
    38101 cgcagagagg gggctaacag cgtcgatcac aggcctcagg gtagctgcag cgttgggaaa
    38161 ataccagtgt tgctctcttt tgaggaactc cctgagtggc atcgcgatag caagtacgtt
    38221 catcgtggat atcgccctgt atcaggatcg acgcgagtgt cttttgccag ctagtcatac
    38281 atgcacaacg agtcgataac atatactctc acctgatacc tgccattcta tttttggtgg
    38341 atgaatggta tgttgtacat tacctactgg gaagatatgc ccccgtcaca ggcgacgagt
    38401 gcttcatttt tttcgttgct cctcatcact accgttgtct gtttgggact gtcatagaaa
    38461 tattatacct tgatagacca cccccacgag cttgaaaagt tatgactacg actatgatct
    38521 ggtggggatt gttgtcttaa ccatgggcgg ctttgtgtcg ggaatctaca tcgttttctg
    38581 gtctggacct ctgcaacgca atgtctacta gtctatggtt agtcaacatg ttcacgatcc
    38641 attgcatcaa aaattaaatg ctaagttctc catgtattag aatacggggt gcctttacca
    38701 ttttcgtcgg gggcaaccca aagttccagg gcacagagtg gcaaaggttt cgtgcgctta
    38761 cttgcgcagg aacagcattg tctgggcgtg caccactcgt acgcggaacg aagctgttta
    38821 ggatctcgca gttgatgaaa caatctggaa tgatgtacta tattatcgaa gggataattc
    38881 ctcctggtgg ggactctaat ccatgcggcg agttcaataa gaaagggaat ttcactatgc
    38941 cctctcatct taagcctaga caatttggac atatggtaat tgagttcaga aacttcctct
    39001 taccagaaac atcaacgtgt agacaaagga aagagatagt gattacatct ctcaatatgc
    39061 cccagtcatt cacctgtaaa gccatcacgg agctgacgga aaactgccag tgtttgattc
    39121 ttggcgttgt ataggattat cttgtcagcg actcaaattt cgatggtagc cgcagttttc
    39181 ttactgattg gcgtagagag catggaaatc gccattgagt gaatataatg gtgtcggtat
    39241 aactagggcc ggcctagaac cttacggatt tcttccatct agtaattgac aaagaaatac
    39301 cgcgttctgg attcgtacac cagttgcctc gctctatgaa gaataaatta ttccactgac
    39361 tcacggctgt aatgtatctg caggtctatt tatattggct tcttctgcgc aaagaacggt
    39421 ctttgcctga accataactc ccagagcact cctgaacaac cagccatcat gaagcctgtc
    39481 gccgttgtct ccttcttagt tacactcatt gcagtcacat ttgccaaaga ttcacgaacc
    39541 tttgcggtac ttcgattcaa caatgaaccc ggcaagttct caacagaagg ccgaatggac
    39601 cccattgtca gcccaggtgc gccggctggt cattcccacg gagttatggg aggtcacaac
    39661 ttcggcttga ccgttcaagg agaccaactg cttgaatcta attgtaccaa cgccatgatc
    39721 aagaatgaca agtccaacta ctgggttccc gatctttggt tccagtcacc ccgcaacagc
    39781 actttcaaga aggttcccct attctacatg caggtttact acttgtaggt acatttttct
    39841 tacagcatta attttgttgc taacgagcta gctttgatgc tacaaacgat gtaatcaagc
    39901 cattccctcc gggcctgaag atggtcatcg gcgactccag taagcgcacg ccgcctgcta
    39961 ctggtgctat acagttagat ccttctcgcg gcgcaattca accggtgcag tgggtctgcc
    40021 cagctaatgg cgatcctaac cggtatccag tggacagtga tgggactcgt gcgggtcttc
    40081 aagatcccac cgaccgaggt gccggagctg gattccctgt tatcaattgc gatattgccg
    40141 gggcgcctct acgtcaagac atccatttcc cttcatgtta caatcctgcc gccggcatag
    40201 atgaccacaa gaataacatg gtgtttccca caccaaatgg gaacaagttc gattgcccca
    40261 agggatggac ccatctgcct catctgttct acgaggtgta ttacgatacc acacctttcg
    40321 caaacgagtg gactcgagat ggccaaaccc agccatatgt gctttccaat ggtgatagaa
    40381 caggctacag ctctcatggc gacatgattt cgggctggga caccacaact ctgcaggcaa
    40441 tcatcgacgg ctgtgacgct gggaacgacg gtatggacaa atgcccgaga ctcatcggcg
    40501 gcatcaatac gagcgatagg tgtaagattg actctgcggt gcctaaccca agagacgagt
    40561 ggcttaccgc gcttcctggt aacaacccat tgtcgggatg gggcgtggga ggcgtttgag
    40621 gttgaagagc caatctgagt tgcgcagcaa cgttaccccc tatgtagtct tcgccggcca
    40681 acgtgtgaaa tcagggaatt gttgtgacat tttttagact gccattctct aaagtgatta
    40741 aatcttggca gcctgccagc tgtcggtgtt gttggccgaa ggtgctgaga catcatgccc
    40801 gaggacgctc ggacccaggg atcctgtgac tacccagcat cgtcgacgga agttctacag
    40861 caaaacatgt tgactgtgat aacaaaattc tgcaacgctc cacaaattga taaagctacg
    40921 atcatacagc atgggcccgt ctcttgattc tgagcctgac cactgtggcg ggcgttgctg
    40981 cggcggacca ccagcaccga acacggctcc ggtcacggcc tctcaaccag ctggctcgag
    41041 aatggcctac aatgtgagcg gatacggttc tggtgccatc gggggctctt gctgtgccga
    41101 atcacctgat gagtctgcca acgccggcga ttgttcgtgc tgtgagaagc ctgacccagg
    41161 atctcgcgat gcaggacaag agtcttccgc caaggattgt caggccaaac cgtgctgcgc
    41221 agacaaggct agccaggacg cgacgactca agaatgcgct gacgatagta attgctgcac
    41281 tggcgagaac gaggtatctg atactgaaag ccttgatgaa tgctgcgcca gccagaaacc
    41341 gccaacatct accgacaaca cttgctgttc tgggccagga tgctccgctg aagtcgaggc
    41401 cactgcgccg ccatgctgtg aggggaaacc tggaccatgc tgtgatggta tcttccaatt
    41461 tacactccga tcgaattgac aggttctaat ggatgccagt cacctgcatt gaacgtctcg
    41521 ctttgcggga ctgcaaacag aactgtagcg atgaatcgca caccaccggc ggttcggata
    41581 acggtgttga gcctgacgca tgcagcaccc acaggaccac agcattcgaa cgctacagcg
    41641 agaagctcgc cacgctcggt tgtctctgcc gagccttgat cgcgaaaggg caggagtcgt
    41701 gctgtgtcgc taagcctgcc tttctcaaac cgcgaggccg gggcaaaggt gatccagctg
    41761 cttcatcgca gaccgcaggt cgtagaggtc gcagtgctcc cagtacggaa gacaaccagt
    41821 actgccggtc agatgtcgct cccatccaag cccaaggctc tggttgcaag accgcttgtt
    41881 gcacccctag cagcccaatt tctaaaggcg ggtgtgagaa agaggccgtg gtcaccaaca
    41941 atgatacacc tgttggcttg cgtcagaatt tagctgcatc ccaaccgagg gatcctgaga
    42001 agggacacac tggtcgtgag catgttgctc tcacaatcgc cggtatgact tgcacaggct
    42061 gtgaaaccaa gctccagaga gttctcggaa acctcccagc agttacaaat ctgcagatca
    42121 gcctcgttat ggcccggacc gagttcgtgt tagataacgc cgtgatgtca gttgatgctg
    42181 tcatgaagca tgtcgaaagg acgactgagt tcaaatgcca ggagatctcc acccaaggct
    42241 ctagcctgga agttatccca aaaggcgata tgaaagagtt tctcgatcaa gcaatcccaa
    42301 ttggagtcaa ctatttacag cgttcagata atgactcaga cattgttcag gtcaatttcg
    42361 acccgcgcgt tgtcggtgcc agggatctat gtgaaaagca gctcctgccc tctgctttgg
    42421 gtccatttgg tactgaccct gggttggccg ccggctccaa acacgtcaag atgactggct
    42481 actacacgct tctctcttgt atcttgacga tccccgttct tgtattggct tgggcgcctc
    42541 taccagagca cgatattgcg tatggcgctg cttccttagt cctcgcgact attgtccagt
    42601 tggtcgtcgc aggcccgttc tatcccaagg ccctcaaaag ccttatattc tctcgcatga
    42661 tcgaaatgga cctccttata gtgctcagta caagcgccgc atatatcttc tccgtggtct
    42721 cttttggttt cctcgtccga cgccagcccc tgtccacagg tgaattcttc gagaccagca
    42781 cgctgttggt ctcgcttgtt atggtcggtc gatttgtcgg cgctctggcg cgccagaaag
    42841 ccgttgagtc catttcgata cggtcattgc aaagcagtac agcgttgctg gtcaacgagg
    42901 acgggattac cagttcggaa atcgacacga ggcttctcca atatggagac tcctttatcg
    42961 ttttgcctga gcatcgtata ccaacagacg gtatcgtcac tcaaggtgaa tcggaaaccg
    43021 atgaggctat ggtcacaggc gagtcgcgac ccgttgagaa gaccgttggg gatcacgtct
    43081 tggctggttc tatcaatgga tcaggcaagc tcatggtccg actcacacat ctcccggcgg
    43141 ataacaccgt tagcgttatt gctgggatga tcgatagtgc caagctgacg aaaccaaagg
    43201 tgcaggccgt cgcagatcgg attgcctcgt atttcgtacc agttgtagtt gcactcacca
    43261 ttatcacctt cgctgtctgg gtagctgtgg ggatagaagt acgaagacag ggtagcagcg
    43321 aggcctccat ccaggccctc acatttgcca tcactgtcct gatcgtatca tgcccttgcg
    43381 ccatcggctt ggcggtaccc atggtcattg taattgggac cggcgtagct gccgactatg
    43441 gcattatctt caaatcggcc gacagtatag agacagttcg cagcgctacc catgttgttt
    43501 ttgacaagac tggtacactg actgaaggaa aactcaaggt ccaaaatgag tactattcac
    43561 caggggattc tcaggcacgc tcggccgttt tgggcctggt cgccggcagc aaacatcctg
    43621 tgtccgccgc cgtaggggaa tacctcaagg agcaggccgt aactgaaagg ttgattgccg
    43681 atagcaaggc gatcccagga catggtatcg aaggaaccgt gggcgggcgc actgtccgtg
    43741 gtggtaatgc tcattggttg caagttgcca gcaataacca cgtcgcagac atgctatcga
    43801 acggttacac agtgttttgt gtgaccattg actccgagct gtgtgcagct tacgcccttt
    43861 ccgatacttt aaggccagat gctcatcagg ttgtctctca actgaagaag aaagggatcc
    43921 aagtctccat cctgagtggt gatgacgacg gcgcggtcca aagtgtcgct gaggagcttg
    43981 gcctggatcc ttcggaggcg cattccaaat gtcggcctgc cgataagctt gagttcatca
    44041 agaaactcca gtctggcaca ttggatggca agtcaccaac aattgtattt gttggggacg
    44101 gaaccaacga tgctggagcc ctcgcccagg cgaatattgg agtacacgtc aactcaggaa
    44161 cggacatcgc tcagagtgca gctgatgttg ttctcatgcg tccaacgctc cacggagttg
    44221 caaccatgat cgacatatcc catgcctcta tggttcggat catgttcaat tttggatgga
    44281 gcgccgtata caatgtcctc gcactcctgt tcgcttcagg ggccctcgtt gctgccagtg
    44341 gaggggcggg cgtcagaatt cctcccgaat atgctgggct tggggaacta gtcagcgttc
    44401 ttccagttat tgttatcgct ctgacgttga agtgggtcaa gttctagtgt gatatggaat
    44461 atgcggctgc caaagactag ctggaggtag gggtactcaa ggttgcacac tgacagcatc
    44521 acgaccaaac ctacacatat acgaccaaac ctggctcgct tcgatggctc agcctacctt
    44581 catatgactt ctaaccttca agttcattta ctgaaatgct tgtttcttta ttcgcattcc
    44641 ttcccttttc aattcaaagc caatacacag gaggctgcgc ttgtcttcaa tcaccccttt
    44701 cgttcatgat acgtcgctcc cgattttaca ttcattcata tctccctcta cgggaaagat
    44761 tacttgacag atgctagctt gacacgctct aagctaggcg tctagtgaac acgggtcggg
    44821 agtgtttgag atattggtat tgccattcgt ttagttcagc acaatcgtgg gtgctgcaat
    44881 ctatctacac aggcagaaat aaatgaagcc attaaaagaa tctaatgaat attgcaaatg
    44941 tcagctgatc tgtgggtgtt cgccaccttg attgtaagtc acaatattaa tatcttttcc
    45001 ttgccttgct tgttcagaga agaaattggt caattggagg cgccatagtt gagtacaagc
    45061 cactactggg gagaattcgg agatccttca ttactactat atacaggctg tcactgattt
    45121 tacactagtc tattggtctt ttagtcatgt gaaaggcttg tcacggcaga aagtatatac
    45181 gccttccggt accggacgat gcggaagcta ggtcgaccca ccgtgacccg ccgtaagccg
    45241 actatagtac agctagtaga gtctttcatg gtcttaacac gatggacgtt agagttcaat
    45301 ctttctcttt tgagtggttt caagtttcga tatcctgtgt ttctgaatat ctatcggggc
    45361 gacgaggcat ggctgatctg tcgatactgc aagccgctac aacgcgagct cgaagccaag
    45421 aagcaattga gctcgaagag tctggtcacg atggacgtct ccggcagaac caatcacgaa
    45481 ctgttccacc aatttatgag gcccctaatg gcggatatgc gtggatctgt gctctgagtg
    45541 tctttctcat caacgcccat acctggggtg taaacagtgt aggtgctctc cctctaccag
    45601 gcttagggtc gatttggaac tcaaactgca ttattcagtc atgggctgtt attttagcct
    45661 attattctgc caacgagata ttcccgagcg caactcatct cgagtactcc ctcattggcg
    45721 gcctctcgat ttcgcaggcc ctcatggtct ctcccatcgt aaccaagtgc taccatcact
    45781 acggtttgcg gaccaacctt ctcattggta ctgcacttga gtttgtagct ctgttcaaga
    45841 cttcatacgc tacacaaatc tggcatcttt tccttagtca aggggtatgc ttcggttggg
    45901 gcatgggctt cttgtacatc acagcatccg ccgccttgcc gccgtggttc tcgaccagac
    45961 gaagcttggc tgtgggtttg tctaccgccg gtgctggtat aggaggcgtc atatacagtc
    46021 tcgcaacaaa ctcggccatc cagaacgttg gcatagagtg ggcgtatcgc attcttgcgt
    46081 tgtgtacgct cttggccaac ttcgcctccg ttctaacgct gagggaggtg aattatgggg
    46141 taccacacag gacgcgagaa gaccatagtc tcagacttcg tgactttaca cgtatcgaag
    46201 ttattctcgt cgtcttttgg ggaacggtca ccgagctggg ttatatcact ctgctctact
    46261 cgcttcccag ttatgctaca tctgtcggac taacgccaac acaaggatcc atcgcaaatg
    46321 ctttgctcaa cctaggctta ggtatcggca ggccccttgt tggatacttc agcgacaggg
    46381 tcggccgcat caacatggca atgtccatga cggcgctatg tggtgtctgg tgtttcgcac
    46441 tatggatccc agccaaaggc tttgctctgc tgtctgtctt tgcacttttg gctggaggta
    46501 tctgcggaac attctgggcg actgtcacac ctgttcttgt cgaggtagtt ggggtcagca
    46561 agctggcgcg tatctttggt gttatctgca tctgcatggt tcttcccaca acgtttgctg
    46621 agccggtggc tatgcagata gtcaacactc aaaaatcgac ggctagcatc ttccttgcgg
    46681 cacagatctt cgtcggctgc acgttcattg ctggcgcgct tagcttggtg ttcctgcgag
    46741 cctggaagat tgccaatttg gaatcagaag ctgcgtctgg gacttcagac ttgtcgcgaa
    46801 gcatctcccg gctcaccgga accgaagttc ggcataacct ctcatggctt cgacccaaaa
    46861 cactcctaaa gcttaagagg gtatgattct acatacccag aagcttttga attcggggac
    46921 aaagatgatg tacaaattga taacatgctt gattgaacga aagattttct ctcataggta
    46981 tgctttgatt tcgtcacttt ggcgtcatta aattgaaaag gggttgcaag tcgaaatgca
    47041 gcaagcaggt accctagtaa cgggtttgca cttttcttgc tatattgtac tagggagagg
    47101 gggggtaaga agatagattc aaggttctat aaagtattca tatacagtgt ttactttatt
    47161 cagtcctgaa ttgcgcttga ggctatccat aatgttccca gccccgattg caacgtcaac
    47221 cctttgatgg cactttccat cagcacctac gggattgcta ctggttgctt tagaatcctt
    47281 caaacaaaag ttgtttttac ctagttttgc tccagtcgtg gtctctttcg actgcacaca
    47341 acaccacccg ttgatgcgcg aatctttgga cgcacctgtg gtcatatgtt gcgctaacat
    47401 aacttagcct tcaagttgac tatcacaacg tggtgactaa tataaagttt agttgaaact
    47461 atagttcgga gaacgcctag ttaatgcaac ttcaggatgc tcagctgcaa gagctggata
    47521 catcccagca gcaggcgcaa aatttgggac ttttggatga acatgctaac ccaataattc
    47581 ggaaaactgt agaaacattt ggtagagtca gaagaatgcg cgaacaccga gaatcagtga
    47641 gatatcattc aaccagttgg aaagatgcgg tagcgctttg ggaaagccgg agtatgctcc
    47701 agtaaaacca actggggtgt agaataccct cgctttcgta ttgctctggc acacggttcg
    47761 agtctgccag cctgagctgc actggcgtag cgtatgcagc taatactacc tgggggtaag
    47821 gtcgtgcacg agagccgcta tcacgcctta ttgcgcacat aaagttgggg gcggtatcac
    47881 tgtttgggag agcatcccat acaggtacga aacacaggtc atgtacacaa gcaggaactt
    47941 gataacacag tgcacgaagt atatcatggt gagtcatagg aaactgaaga cagtgtgact
    48001 aaagttccgg gtgtggctat aatggcatag tcagacagac gtttaatact tgaggagtgt
    48061 gaataacctc agtctgaggc tgactgtcgc acaggatcac catgaatgtg acgaacaaga
    48121 tacagcctaa aggggcgata cacctcagct aatcaaagga aggaaatgaa acaaggcaag
    48181 ctacgacatt cgttattgtg ccaattggaa atcgcaacag cgcgaccatc ggactaccaa
    48241 tctctgctat tgtactgtaa tatgtgcgaa gtgctacgct gctgcctgca aaatccacta
    48301 aagatcgaac cgatgattct aagttgttcg gtcttgatac tagacttgga aacacgggcg
    48361 tggctaacgt tggagttcac tcttaacttg ttgaaagtcg tcgtcatgag gcagaagcct
    48421 tgcactgtag tcattgtggc ctaaggtggc aatatagcat cggttccatg ttccaccgca
    48481 ggcctcccag atgcgcgtgc acgtgcatgt agatgaaact gaggtggttg gcgattatga
    48541 ctacaatgac tcacacggaa agagcaaggc gagttcaaga gttcgccttc accccatgga
    48601 tgtagccaac ctaccggtga atctataatt gttatgatac tggagccact tataggagtt
    48661 cgcctgcacc agggtttggg cgcgtgacca gggtgctcta gctgcctcct gcttcccctg
    48721 agagtaagaa tgatgtaacc atgcttcaag gactaatgga tgcagcctat tgcgcagata
    48781 ccatgaggaa tgaatcatct ggtgggctgt gaaccgctgt tatcaggagt cggtacgtga
    48841 tttgatagtg cactagctgt agtcgtcgaa tgagattact aaagcggcaa tattccggaa
    48901 ggccttggaa atctggaggt ggcgatgccg gccacttcgc ctatcacatg caaggggcta
    48961 gaccacaatg aactattggt agcttcgttt tgacacgtca accccagcag tccggaacac
    49021 tgggtcacgt atcgccaata gaacgatgga ttaaacttga gcagccagtc gctctgcgtc
    49081 tgacaaagta gcatgacggt ggtaaacact acagctgact gaaggcaata cgcagctagg
    49141 gaatgtcgag ggctgcgttg ggtatgcaag acaatcaact ttcttcccca tgccatcaag
    49201 tcgccgcccg caacttctag acttacaccc ccaaaccaaa tggatttcca agagcgggca
    49261 cagcatgcaa agagaccagg cgaagagacc cccaaaccac gatgtcggcg ttaagtggtt
    49321 gaacaccaaa gttccggcac ttgaaccggg catcacaact cggatgcgag tgatgactaa
    49381 ccgttcagtt ttcgatagga gggccaggtg agcctagggc atggacatgg gtaagggaga
    49441 tgcaacgaca ctagcgaaag tcgttccggc cttccaaatg tgatattgat attaaccacc
    49501 cgccagtcct agtaggatat tggtggtagg gtcgccgagc atggtgtggt gacaatagta
    49561 ttcacaccac cgggaatgta ccacatgatg gtattttgaa taccactagc tcttggtagc
    49621 aaataaggaa aagaaacgct tacactaatt tgaaacggac gccacgtttc gagcattgcg
    49681 ccgctggtac gttgcgatcc ttcgcggctc gcgatgccgc attctttctt tctcgtgccg
    49741 cttagggagt attccttcac aaatttgaag aaattttcta gacagtgttt ttcttacttc
    49801 tacagagcaa tgctacgtca gtgccacaaa atttttccct tcctttcgca tgggtcaggc
    49861 agtggtgcga atgtaaacaa gccccgcgcc cgctctacgg taaggcatga atgacatgca
    49921 cagccttgca tcggggcgtc gttgccatgg aagctatcgt caaatgaaag agtcggtgag
    49981 tgacgaaaga cgacagcagc tggagtctgt agcatcagtt gtctgatggc cctccctatt
    50041 tttgggtgaa gctgtgttgt tcatagacgg tgaggagtgc ggcagagcaa ttagtgcagc
    50101 atgagtggtg aaatgggtta gggatgctgg cttagcggct ccattctgtc gagatcctgt
    50161 ggctctggca tggcatctgc accttgcagg gccccccgac gtcccaatcg gaacgacgac
    50221 cactgcgtct tccatgcaac agggcctcgg gttgaccatt cagctggcag tgagtcgagc
    50281 gttggacatg aatgcatcac agcaaatttg acgtgagggc agcaaggcat cggctcagtg
    50341 acatatgcaa tcgcatgtat gcgcatggtg tgagtcactc gaacgatgcg cagacgatat
    50401 cggctgcctc ctcgaagaag gcattcgctc aattgtgatt tccatggctc tcgatagcga
    50461 aaagtttgaa gaaattagcg agcagggaag aattttcggt ttagatgaga tagtggacaa
    50521 agagcagcgc actgacgaga ctaggcgtcg gaggcgctcc agggggcacg gcgaggacca
    50581 gcattggctg attgggggcc agtggtttcc gtgccgtgct ggccatccgt ccaaggtgta
    50641 caaggtgccc aacctatgga aaggtgtagt gtccactcga tggccgccaa gtccgtgtga
    50701 cgatacgaag aggcatgggt agtcgttgga ttgacccgcg gtagtggatg taatgtcggc
    50761 gtaggggtct aggagaatat tcatcgtcgt gtatccgtag actgcaggct gcaagttagc
    50821 agctgggtcc ccgtatgcag acttgtgctg tactgtatgg agctatggag ctggatgtac
    50881 ccgatcgtgg gatctttggc agacaggctt gacaacggaa gacgggagcc atatcctaga
    50941 gcgacaagcg ttagtgcgca cctacacggc ccctccaacc gcacccgcgc agcgtgtgca
    51001 ttagtggcgt cccgagattc tggggagcac aatccagcga gccttgcgct agagtcagct
    51061 gggaacattc gataacttgc cgcgggtcga gcgagagact gtgagagtaa gcatgcacaa
    51121 ccgaagggtc gggttgccga catttgagcg ccaccaacac cgacgaggct ggcctcatca
    51181 gagagaccag cctcccgcat tagtattggc tgtacctgct gagatctcgc tcttggcggg
    51241 gacggatgac cggcctgaca ggctggaata gataactaat aaactcatcc ggtggaaggt
    51301 atccgcccgg tgagccttca ttcaatctct cctcaccggc ccagatatag ttcctctgat
    51361 gggaaggaca aatgggctgt agggtgtcat tcgctgacga ggtgtcagca gcatcctatt
    51421 ttttgagctt tcggacacca gatcacacgc tgacatgaag gtaacggcgc actagattgc
    51481 taccattcgt ccgcagctcc ggtgggttgg caccaccatt aaccagtgca tgctgcgtaa
    51541 ccccatggca actcgaccaa gagcaaaagg ggttgcagca cacctgcgat tagaggccct
    51601 tgcgtgcatg gctatcaata gtacgctcag gcaccgtggg attcagagat cgtcaagagc
    51661 ctgagtcaaa tgttgggggt gatcttttga acgattatac gtgaatcgct gtgaatgatt
    51721 cggggtggtc gcgcacaggc actagcgaca catatggaag aataggggcc gagttggtga
    51781 gacacccaag caggcaatga gtatgcagct ttaccccgca agacggctgt atgggcaaat
    51841 ccatctgggg ttctgagcag acgtgcaggt ttggcgaacc gcttctgcaa agaacgttcg
    51901 caagaccaag cagctttccc acaagatcgc ccattcgcgg ggcccacgtt gtgacatggt
    51961 gatgttctgc atggttaaga tcgtcgaagc gccgggcctc agtgatgata gagtctggtg
    52021 acgattttct accacttgca gaccgtcaac ggtgggggtg ggtgtgcaca tccctgcctc
    52081 gctgcgtgct caccacgttg ctttctagca ttgtgaatgc tcgttccgtg ctgtttccgc
    52141 ctgtggtggt gcagaagtac cgcaagtctt gtctctcacc gggagtggta tgccctatag
    52201 cacgttcgcc gcacaccatc cttggacgcc tctgcaggtg ttttgctcct tcagtctggc
    52261 cacccgcatc ttgccgatga tggcggggag tccggccggt gcacaacgat taacacacac
    52321 tttccagtgt ctgccaactt ttaaaggctt caaaccgcca tgctccacgc tcccgcgttc
    52381 cacccccgtc gctgacttca ttttggtgac ctgcgacaag ttccccgcct ccaggttatt
    52441 cacgtcgtca tctgcttcgc tgcctcccgg gcttcttctg ttactcattc cacattactc
    52501 accgggagtg atccatcatc tacaggatcg cccgtacaaa agttggcaaa cgccctgcag
    52561 acgaacaaat cgaccaacgg ctctgactat aggcaacagg gagctttgga aagcctattt
    52621 gcctgctagc ctcggtcgca tattgagtcc aattacggac caatatccaa tatcttcact
    52681 tgagcgcaac agccagtcag gatcagcatc agccttgttt gaactgcaag tcagcagcaa
    52741 actaggaact gttgatgacc aacagcaccc agcaccagag aatttcgatc actggccatc
    52801 atcttcttcg ccatccctct tctcggcacg acattacctg ggccggcctt tccgctcggc
    52861 ctttctcgta tccagccagc attgcaatcc gttgcgcctc aaagcccagc attgttgccg
    52921 atgaatcatt ggtgatcgcc agcctgttca attataaagg ccccttgcca aatggacggc
    52981 tcgaaaattt ttctctaaac cgaccacttg gacctccccc agctcccggc agacggtggg
    53041 actggactct ggcatcgtac ccgtttggcg cgacgttcat ttcggttagg acccaggcca
    53101 attttccagc gaggaggtta ggaccctgga cgctaggaaa ccccggtgtt ctgacccaac
    53161 ggcgtcatat cacccaccag gatctgcaat ttcgatcctc gacgtccagg catgaaaaat
    53221 tgacaatacc actgcaagcc tactagtcga gtgacaaaga gctagggggt ttgaggtttg
    53281 cctatcgcaa atccgtggcc ccgggccgta gaggcggtac cgcctcgccg cctccctttt
    53341 cgtcacctcc tgcttgcgag accctctgca gaggagcctc gagtcagcga ctgcgaggag
    53401 atctacggag gcacagcgac tatctctacc tagggaaacc gctgggtttc tgcacgactc
    53461 agcagacgca gcagggactt taccagtccg gcggaaggcc agtgcttttt gttagcgcaa
    53521 agactgtgtg tggctggacc tctggggtgt gactaatctc atcttggccg tccgaggctt
    53581 tgagactgcg gtacctccag gggacacccc acccgcggct tcagtcatcg cctcgcccgc
    53641 acccctggcc tctccctgtt ttggtgttgg gtactgggtg tttccctgta tgcccgacca
    53701 gcgcgcctct gcacacaacg cccgagaaat ttattaaagg gattcacctt ggcccagcca
    53761 tctactttcg gttcccttcc tctcattctg gctttttgcc ataaaccacc tgccccattc
    53821 caaatccagt actcccgctt tcaaatcaaa cgacctcagt ctgggcccag aagagtccag
    53881 cattttcgag cagttactat caaagtcgtg acaagagcga ctttggtgcc caatctctca
    53941 gggagataga ccatccagac ttgacatgtt ttcttacgga cgaagaacct cctctcctcc
    54001 tccaaccgac cacataccaa ggtgacgggt gtcactccct ctagcgtcac gacacaggcg
    54061 ctctctttgg attttgcgac gcgaaatacc ctcatcctcg gcgggcgcgt cgacagggga
    54121 cgattttccg ccaggagact tttgttattg cagactcgga tgtcagtggg acatcgcaag
    54181 agtttaggaa gatgagctac gcatccccgt accacgggtc cgccacgccc aacccggact
    54241 actactaccc aggtagccct tcgccgacgc catcgccgcg gcacaacttc tactacgcga
    54301 ctcctcagcg accgcagacc cgggctcact ttcgccacgc cagcagcggt ggtcaagaaa
    54361 actacagaac cgcattttcg ccccggtata caagcacagg cgaatatgcc actggccctg
    54421 gccccaaagt gagttcgcga aagcacagtt tctcaaaggg gtcgaaccag tcaccgaagc
    54481 gcgagcgccg cagctctcac tcctactatc gggcctcgca tggggattcc gacgaggacg
    54541 agatatttga ggtcaatggc gtcacttacg tgttgccggc gcagtcgagg agccgtagat
    54601 attccgaata ctatactgct gctgcgggac atggcactga ttactactac tacaagcagg
    54661 gtcccggcta tgagaaggag aggacagcat actacgaaga tcccatccag cgctcggcga
    54721 ccagggctgc ccacactcgc cgcccgtcgg ccagcgccaa tgttccccca atccagcgcc
    54781 cctcgacggt ccgcccgtcc agctctcacc agaagaagcc caccccagcc ccagccaagg
    54841 ccaccgaggc ggatgccagg aaacaccgga tccccgctgg atactctctc aagaactggg
    54901 accccaccga ggagccgatc atgctgctag gtagtgtctt tgattccaat tctttgggca
    54961 agtggatcta tgactggacc gtttaccatc atggccctgc tactcccatc tcggacatgg
    55021 ctggtgagct ttggctcctg ctcatccagc tttctggcaa gatcaagcgc tccgaggatt
    55081 gtgtccccag gatccgtgcc caggacaacc gggaaatggt cgaggacttc atcgaatctg
    55141 gtgagcgcat gactgacaag ctccgcgccc tcctgaagag gtgcgaggcc cctatgctca
    55201 aggccagcaa gcgcaaggat ccttcccagc ttggcaaggg atcgggcgtc gagttcgtgg
    55261 agaccctctt cggtcgcgaa cgagaattgg agaagacgga acgattcatg caacaagtcc
    55321 gcctctggaa ccttcgcttc gatgccaact gcgaagagat cctccggaag cccaccatgt
    55381 agaggaagcc caggataccc gatggtcttt tctttttaca tcagccatgg ttcaacttcc
    55441 aggattggac ccaaattgca aaccaaaccc aaaaaaaatt attgatggcc catccatctt
    55501 gtacactagg accccatttc ctatggagcc ttcggagtcg gtctttgcct ttttggaaat
    55561 ggcacagcgc attataccag ggatgtcttc ctcatttcta tcggaaggct ttcccatatc
    55621 tgtcgcatac agaagtaggg gcaacctgaa catgcatcac ggggagaagg aatcgggctt
    55681 ttctgttgtc ttcattgata ccccaaacag aagacgtgcg acttataata tgaacacgct
    55741 agctaacgag gacatgcgat atatctgtcc tggaacttta cgaagttcgt cttgggtgtt
    55801 gggaatccaa aaaagttctt ttatgcttac gggatcgctg catcacacga gttattgatt
    55861 ttgtggagga ggcttttccg agattgaagg gtactgaggg atacatttta atggatatta
    55921 tggaatgcgt tatgggatgt tttcgtcagc agggcctttg agaggacatc gaacggcgtt
    55981 ttttgttgtt tgaccgtgcc ttttatagac atctcgagtg cggtcgatac cgggaatctg
    56041 ggtgtctact ggtggatata ccctttattt agatctatca atttcaagtc ttctaaacac
    56101 ctaattctcc ttgttttgaa cgtgtgacgc tttatcccca cgagtgaatc taggtcgtct
    56161 gcggtagtat actccagcat ggcagtcgag acgagcagtc cttcagccag acctcattca
    56221 accttggacg tcacggactc ctgtatgtga gatgtgcgaa gcctaccagg ttttctagca
    56281 tgtttttgaa ctgccggcga ggctacgcag ccttcgcgaa agaacgtggt tattcatgca
    56341 aggctcccga gatctctcgc gcgtgtgtgg acctatgagt attgggtttt gccaagattt
    56401 cgagacaggc caccgcgctc tggggccagt cggcggtctg gaccgcgacc ccgcgtgttc
    56461 cccagttggg catcagtgag acttgtggat gcgtgttcac tttcgggcat ggatacctgc
    56521 tgcaagaccc tccgggaggg cccattggag tacggtagtg ctcagaactt ggaacaggcc
    56581 cggcttttgc tcaattgctt cgttggcaag tattcgtgcc ttcgttctgc ctcgctgtca
    56641 gaaaccttca ccgttccgtc gcatccagta gtgcttcctt attccgtgaa attcctgtgc
    56701 ctcttcggca agccacaaca atttttttct tagggcactg ccagggtttt tacccttgac
    56761 caggggaaat tattgggcat gtgtgtgagc tctgttaaat tggtttatgc tcacaccttc
    56821 cccccatgtc tcagcctcag ggcattagtt gatcgcataa ttttgacgga tcggcgctga
    56881 tagcaggcaa gagtcagtca gcccgtcaac atgcgagatc aaagcagagg tgtatcatgg
    56941 gggaatcaac ggacggacat gtcttccgtt ctcatttagc tacgggtggt atgtgcaatg
    57001 tgtctattat ctgcttccct ttttgcacgt cgttcctggg agggccgcag ggttcaatgg
    57061 tcagttgtcg gtacctacat gaatgccaga ggctgcgcgc aatttaccgc ccacaccgag
    57121 aaaaaaaagt aattaccggc gactcattct tcttgcccga ttcgaaccct ggaagcggga
    57181 aagagaaatt ctcaaaaggt ctgtgtccct gggctcggca gcgtttgttc cgcgcgcagg
    57241 acaaaaagtt gataccggcc aagctcagaa cagtctattc atttcattcg ccaatgggcc
    57301 cagggggctt cttacaggca acaaacatgg gacggacgat cgtgcgaatg caatgatact
    57361 ttatcacaac ctggatcaac tctgcggacg gcacctgcaa gttcccaggt aggcagacgt
    57421 caatttacgt cgcttgcgct ggcctggcct ggcctggccc gcccgcgcgt tcctgcggcc
    57481 tattgagcca cctgcctata cacaacatat gtggttccct tgggccaatt ctcaatggca
    57541 tagcaaataa aatggaggcg gctggcgatt ccaagcgaaa accacaaaat cctctgggaa
    57601 taccatttaa caatgaggga aatacttttc gaacctttct ttctcagtta atcgacacac
    57661 cccctgaaac aagaacctcc ttccctgatt ggggtccagt attcgcatac tgtgcgcaaa
    57721 agtggttggg tctgcacacc ctcaacacca cgtttggggg gcctgggggt gtgcatcaaa
    57781 cacatgcctc gggggctggg atcctacggg tacgcgatgt ggtgtgagag ttcggcgccg
    57841 gtgaaagttc gcggtcagag ccctttcccg cacacgcgac tatcccttgc agacggcgtt
    57901 tctttcccac gcaaacaagt ctttttgtac cttgcatatc cgcctccgtg actgtggact
    57961 acagatgaga catgtctcct ttagctgcct cccgacgtgc gctgcaaggg gcggctggac
    58021 gggacacgag attagtttcg ttccttttcg gcccgcccaa agtcagttgg ctctggcttg
    58081 cgacacaagc agcactgtcg cgacgtgatg tgccaagaca tcccggaaag ccaagcacat
    58141 ttttggggcg tcgcacactc tccatttccc ttggtagcag tccaccccag cctcgcggga
    58201 atgcatacct actatggtat gcctctgcag cgtctattcc cgtctctcta ttaaaggtca
    58261 ttcagtcaac gtccctcgcc ggcaacaaat gagagttcaa tgagcggttg cgtctccaat
    58321 cacagagccg aggaggtctc ggcagttgca tcaccacgcc ttgggggcta aaatggtgca
    58381 tgcggcacgg atcttacaac cggatgagtc cccaaaagcg ggtggaggag cacattccac
    58441 tccactaata gagtgcatgc agtagtgcta ctaaagatac acacaggcag ggtgactaga
    58501 gaagtgcgaa ccgcctgtga ttggtctggc gcagttctcg agcgaatcac agaacctgcc
    58561 gatgtgatgt gcagaagaat gcttttctag acgcatatta tcgcaaggct tatggatgtc
    58621 tctgccgcac attgcacatt ggcgcgtggg aatcttgagg cttattttgg gctcaactgt
    58681 cttatcgtgc gcccacgatt tgcagccaac accaccacca aacatccgtg ccgagttgag
    58741 gtcagatctt cgtcctgctt ggggggcgat gcgtgtgaca aggctgaagt gatatgcttc
    58801 caatgtattc acgcctctgg tgtgggatgc acgtacgaca tgccgctatc atcagtcaac
    58861 cacggtcatc cggagtgaga tgtctaagtt gctttcatct atggctgtca ttgacgggca
    58921 gccggggcct ggtgtaggta gtacagagag agcaccaaac cccgcatgca atcccgcaac
    58981 ataggatcat gccggcggcc cttgggctag ctccttagtt acgaaacatg gccagtgaag
    59041 gagcgaagtg tggtatcacc aaaccccaat cggctcggcg tgattatctt atcgtgagct
    59101 tcctgcgaac atattggatg cactacacca tacagtctta ccttacctca gcgaaggtgg
    59161 gcggatccag tggggctgca caagtccccg ccagtgagcg gaactgcacc tagatatctg
    59221 tagttgagtt gactgcgact aggcgatggg ggtttcactc atgtccaaac ttgtatactg
    59281 ctgcgcaccc gtcagctgca ttcgcaaaag gcagtgcagg acttttaggg tggtgggact
    59341 gcccgtcata tgcactctcc tattttggtc cgcccaccgt agtgtgtgtc gcacacaggt
    59401 ctccccccaa atcgaccccg cgcgtcagct tctcactgca tccaatcgta ctactaccac
    59461 attcaggctg tgcacatgta agcacgccgg tatgacagca ttccactgca gatgagacta
    59521 atctccccta ttacgtgctc gtgaacggtg tcaccccggg ccgctgcctt atacgaacca
    59581 caggacccac aggacgaact atacacgacg ggctccgcag caagtatagg cggtgttgct
    59641 caacaccacc caagccctcc tattcggaat cctgcagtct cgttgcggct gatggcagct
    59701 gtggttcaga tttgggctat gcgtctttca ccaactgcca aattgagagc tacatgcatg
    59761 atgtagacga caggaatgga tagtttaagt taaacagatt tctcccgtct ttagaacata
    59821 ggaggcttgc agaatgatta ctagcccttg aggatacaca tcattgagac caaaactaaa
    59881 ttataggaga tatgtgtgaa atgatcaggc acggtttgct cgcttcacgt cttgtcttca
    59941 ctgcacacca cagttccata gccccacgtc agcatcaggt agcatgtaag agccaaatat
    60001 ttgcagtatc ggccttatta atgttagatt tgaagagaac gatgaagtga aaatatattg
    60061 ccatttgaag tatataggtg gtgacacata gcttacgcct cttatcgaat gatgctcagg
    60121 ctcgcattgc atgttgctgg gaaagtcgaa aacattatgc aaaaccagat tgctgcacaa
    60181 aagatagccc aacgtcgcaa acaatatgaa aagtagactg cttatccaac ttactgtgtg
    60241 atgagttttc ctgcaggagc caggtatcga ctctcatgga ccacgtccta tccaccaaaa
    60301 tgccagaggt cattaggtga gctcacgtag ttagtccgtc acgctgagtc tcttccataa
    60361 gctttgtttg ctagcactcg gatatgcagc tttctctggt aaacgattta cgcctgatcc
    60421 ctctcatcac cgaaatgcaa tctttcggct ggatcctctc gtgaggcctt ctccgatcgt
    60481 aatatctcaa ggagctctac ctgtgctatt tgataagacc caaggagcct tgcaccatcc
    60541 gctagcggta tcaaaatgcc tacggtagtc gagaacagtc attttctaga agtagtccct
    60601 agggaagtca agccgtggaa gttggacgat cactcgcttg gacttgtcaa gccaaagtca
    60661 acatcgggca tcgaatcttg cgaagcaatc ccaacatatg ttgaagaata gctcctctcc
    60721 aggcgactct actcagtcaa ttcttcttgc attagtatca tacatgtcag cttacatgat
    60781 tccaaacaaa attgtcagtg agcctagtat gcggcttcct agccatgcag agagctcgca
    60841 caagtgtaga tcgatgaact cctctactga ctgttcaatt agtccatgca aagtgtaatg
    60901 ctcatcgcca gagcctatcg tctcacacga ccattgtg
//
