# Supplementary material for: Genome sequencing and physiological characterization of three Neoarthrinium moseri strains
Source: BMC Microbiol. 2025 Aug 21;25:526. doi: 10.1186/s12866-025-04274-z (PMC12369201; doi:10.1186/s12866-025-04274-z)
Supplement: Supplementary file 16 — Supplementary Material 16. [file 12866_2025_4274_MOESM16_ESM.zip › BiGSLICE/input/Nmoseri/CBS16480/JAFEVA010000066.1.region001.gbk]

LOCUS       JAFEVA010000066        95432 bp    DNA     linear   PLN 06-APR-2022
DEFINITION  Neoarthrinium moseri strain CBS 164.80 scaffold66_Wmoseri_CBS_16480,
            whole genome shotgun sequence.
ACCESSION   JAFEVA010000066
VERSION     JAFEVA010000066.1
KEYWORDS    .
SOURCE      Neoarthrinium moseri
  ORGANISM  Neoarthrinium moseri
            Eukaryota; Fungi; Dikarya; Ascomycota; Pezizomycotina;
            Sordariomycetes; Xylariomycetidae; Xylariomycetidae incertae sedis;
            Neoarthrinium.
COMMENT     ##antiSMASH-Data-START##
            Version      :: 7.1.0
            Run date     :: 2023-12-04 12:18:39
            NOTE: This is a single region extracted from a larger record!
            Orig. start  :: 23330
            Orig. end    :: 118762
            ##antiSMASH-Data-END##
FEATURES             Location/Qualifiers
     cand_cluster    1..95432
                     /SMILES="C([*])C(-O)(C)"
                     /candidate_cluster_number="1"
                     /contig_edge="False"
                     /detection_rules="cds(PKS_AT and (PKS_KS or ene_KS or
                     mod_KS or hyb_KS or itr_KS or tra_KS))"
                     /detection_rules="DUF3328"
                     /detection_rules="RCDPS"
                     /kind="neighbouring"
                     /product="T1PKS"
                     /product="fungal-RiPP-like"
                     /product="RCDPS"
                     /protoclusters="1"
                     /protoclusters="2"
                     /protoclusters="3"
                     /tool="antismash"
     region          1..95432
                     /candidate_cluster_numbers="1"
                     /candidate_cluster_numbers="2"
                     /candidate_cluster_numbers="3"
                     /candidate_cluster_numbers="4"
                     /contig_edge="False"
                     /product="T1PKS"
                     /product="fungal-RiPP-like"
                     /product="RCDPS"
                     /region_number="1"
                     /rules="cds(PKS_AT and (PKS_KS or ene_KS or mod_KS or
                     hyb_KS or itr_KS or tra_KS))"
                     /rules="DUF3328"
                     /rules="RCDPS"
                     /tool="antismash"
     protocluster    1..47960
                     /aStool="rule-based-clusters"
                     /category="PKS"
                     /contig_edge="False"
                     /core_location="[20000:27960]"
                     /cutoff="20000"
                     /detection_rule="cds(PKS_AT and (PKS_KS or ene_KS or mod_KS
                     or hyb_KS or itr_KS or tra_KS))"
                     /neighbourhood="20000"
                     /product="T1PKS"
                     /protocluster_number="1"
                     /tool="antismash"
     proto_core      20001..27960
                     /aStool="rule-based-clusters"
                     /tool="antismash"
                     /cutoff="20000"
                     /detection_rule="cds(PKS_AT and (PKS_KS or ene_KS or mod_KS
                     or hyb_KS or itr_KS or tra_KS))"
                     /neighbourhood="20000"
                     /product="T1PKS"
                     /protocluster_number="1"
     cand_cluster    1..47960
                     /SMILES="C([*])C(-O)(C)"
                     /candidate_cluster_number="2"
                     /contig_edge="False"
                     /detection_rules="cds(PKS_AT and (PKS_KS or ene_KS or
                     mod_KS or hyb_KS or itr_KS or tra_KS))"
                     /kind="single"
                     /product="T1PKS"
                     /protoclusters="1"
                     /tool="antismash"
     gene            2386..3546
                     /locus_tag="JN550_011313"
     mRNA            join(2386..2647,2699..3546)
                     /locus_tag="JN550_011313"
                     /product="hypothetical protein"
     CDS             join(2386..2647,2699..3546)
                     /codon_start=1
                     /locus_tag="JN550_011313"
                     /product="hypothetical protein"
                     /protein_id="KAI1860712.1"
                     /transl_table=1
                     /translation="MSPSAISIAKSYSIASIPADGIGPEVVKAAIAVLKALSETLGTFD
                     IEFKHYDWSSETYKKTGKYIPDGGLESLRKHDAILFGAVGAPDVPDHISLWGLRLAICQ
                     PFQQYANVRPTKVFRGTQSPLRNCKTGDLDWVIVRENSEGEYAGQGGRSHRGQAWETAT
                     EVAMFTRHAVERIMRFAFQTAQSRPRKLLTVVTKSNAQRNGMVLWDEVAAEVAEEFPDV
                     TTDKMLVDAMTCRMVLKPESLDTIVATNLQADILSDLAAALAGSIGIAPTSNLDPSRQN
                     PSMFEPIHGSAFDITGKGVANPVATFWTSSEMLAWLGEEDASKKLLDAVERVCEKGIVT
                     ADLGGVAKTEDVTNAVIEEIKESYGNTSK"
     aSDomain        join(2413..2647,2699..3516)
                     /aSDomain="TIGR02089"
                     /aSTool="tigrfam"
                     /description="TTC: tartrate dehydrogenase"
                     /detection="hmmscan"
                     /domain_id="TIGRFam_JN550_011313_0001"
                     /evalue="1.40E-159"
                     /identifier="TIGR02089"
                     /label="JN550_011313"
                     /locus_tag="JN550_011313"
                     /protein_end="360"
                     /protein_start="9"
                     /score="528.6"
                     /tool="antismash"
                     /translation="KSYSIASIPADGIGPEVVKAAIAVLKALSETLGTFDIEFKHYDWS
                     SETYKKTGKYIPDGGLESLRKHDAILFGAVGAPDVPDHISLWGLRLAICQPFQQYANVR
                     PTKVFRGTQSPLRNCKTGDLDWVIVRENSEGEYAGQGGRSHRGQAWETATEVAMFTRHA
                     VERIMRFAFQTAQSRPRKLLTVVTKSNAQRNGMVLWDEVAAEVAEEFPDVTTDKMLVDA
                     MTCRMVLKPESLDTIVATNLQADILSDLAAALAGSIGIAPTSNLDPSRQNPSMFEPIHG
                     SAFDITGKGVANPVATFWTSSEMLAWLGEEDASKKLLDAVERVCEKGIVTADLGGVAKT
                     EDVTNAVIEEI"
     PFAM_domain     join(2425..2647,2699..3504)
                     /aSDomain="Iso_dh"
                     /aSTool="clusterhmmer"
                     /database="35.0"
                     /db_xref="PF00180.23"
                     /description="Isocitrate/isopropylmalate dehydrogenase"
                     /detection="hmmscan"
                     /domain_id="clusterhmmer_JN550_011313_0001"
                     /evalue="1.00E-90"
                     /label="JN550_011313"
                     /locus_tag="JN550_011313"
                     /protein_end="356"
                     /protein_start="13"
                     /score="304.6"
                     /tool="antismash"
                     /translation="IASIPADGIGPEVVKAAIAVLKALSETLGTFDIEFKHYDWSSETY
                     KKTGKYIPDGGLESLRKHDAILFGAVGAPDVPDHISLWGLRLAICQPFQQYANVRPTKV
                     FRGTQSPLRNCKTGDLDWVIVRENSEGEYAGQGGRSHRGQAWETATEVAMFTRHAVERI
                     MRFAFQTAQSRPRKLLTVVTKSNAQRNGMVLWDEVAAEVAEEFPDVTTDKMLVDAMTCR
                     MVLKPESLDTIVATNLQADILSDLAAALAGSIGIAPTSNLDPSRQNPSMFEPIHGSAFD
                     ITGKGVANPVATFWTSSEMLAWLGEEDASKKLLDAVERVCEKGIVTADLGGVAKTEDVT
                     NAV"
     gene            8925..9636
                     /locus_tag="JN550_011314"
     mRNA            join(8925..9032,9091..9223,9281..9363,9433..9562,
                     9632..9636)
                     /locus_tag="JN550_011314"
                     /product="hypothetical protein"
     CDS             join(8925..9032,9091..9223,9281..9363,9433..9562,
                     9632..9636)
                     /codon_start=1
                     /locus_tag="JN550_011314"
                     /product="hypothetical protein"
                     /protein_id="KAI1860713.1"
                     /transl_table=1
                     /translation="MVSKSLITALIAAPLVLAGPIVRDGLDTTPSQVTPQYGEYNSLAD
                     HSASAARALARIADFDVKRSAEKLAEEGRQKGKKTDGKKHDGGGHKKEDKKKAGARAEE
                     KHDDSKKKDGEDKNKQGEEKKGDGSADHKTTDTGKDGQHGNDKHSHAE"
     gene            complement(10013..11740)
                     /locus_tag="JN550_011315"
     mRNA            complement(10013..11740)
                     /locus_tag="JN550_011315"
                     /product="hypothetical protein"
     CDS             complement(10013..11740)
                     /codon_start=1
                     /gene_functions="biosynthetic-additional
                     (rule-based-clusters) TP_methylase"
                     /gene_kind="biosynthetic-additional"
                     /locus_tag="JN550_011315"
                     /product="hypothetical protein"
                     /protein_id="KAI1860714.1"
                     /sec_met_domain="TP_methylase (E-value: 6.9e-49, bitscore:
                     158.9, seeds: 87, tool: rule-based-clusters)"
                     /transl_table=1
                     /translation="MADPISLLTATDARFHIHLIIGSNPLAAARCSQSLNVGALPVLLA
                     PETAELHYALQKRVDDGDVKWIKKAFEDDDVLSLGREEVDGVVDAVFVTSGPREPLSAH
                     VATLCKRHRIPVNVVDSPQLSSFSLLSSHTDGPLQIGVTTNGRGCKLASRIRREIAASL
                     PPNLGTACVRLGDVRRGIQEEDQLLHHALADGEDLDDSLDQSATFNKLVIEADLDAVKH
                     RRMRWLSQICEYWPLKRLAAISDEDVAAILKLYAGTDAANPIGKPTSPQGSVLKGRVIL
                     AGSGPGHPDLLTQATHKAIQNADLILADKLVPSGVLDLIPRRTPVQIARKFPGNADAAQ
                     EELLELALAGVREGKTVLRLKQGDPFIYGRGGEEVAYFRQHGLGDRVVVLPGITSSLSA
                     PLFAGIPPTQRDVADQVLICTGTGKKGKPPNPPEYVASRTVVFLMGLHRISGLVQELTE
                     YTENETMVLEEERKQGVLDMNAQQSVPRRALWPPRTPCAVIERASCPDQRVIRTTLDRV
                     VEAIEQEGSRPPGLLVVGSACEALWKSEKGRSWVVEDGFKSLDLTESLDLTSLNPIEA"
     PFAM_domain     complement(10196..10909)
                     /aSDomain="TP_methylase"
                     /aSTool="clusterhmmer"
                     /database="35.0"
                     /db_xref="PF00590.23"
                     /db_xref="GO:0008168"
                     /description="Tetrapyrrole (Corrin/Porphyrin) Methylases"
                     /detection="hmmscan"
                     /domain_id="clusterhmmer_JN550_011315_0005"
                     /evalue="8.40E-47"
                     /gene_ontologies="GO:0008168: methyltransferase activity"
                     /label="JN550_011315"
                     /locus_tag="JN550_011315"
                     /protein_end="515"
                     /protein_start="277"
                     /score="160.0"
                     /tool="antismash"
                     /translation="RVILAGSGPGHPDLLTQATHKAIQNADLILADKLVPSGVLDLIPR
                     RTPVQIARKFPGNADAAQEELLELALAGVREGKTVLRLKQGDPFIYGRGGEEVAYFRQH
                     GLGDRVVVLPGITSSLSAPLFAGIPPTQRDVADQVLICTGTGKKGKPPNPPEYVASRTV
                     VFLMGLHRISGLVQELTEYTENETMVLEEERKQGVLDMNAQQSVPRRALWPPRTPCAVI
                     ERASCPDQRVIRTTLD"
     PFAM_domain     complement(10973..11083)
                     /aSDomain="Sirohm_synth_C"
                     /aSTool="clusterhmmer"
                     /database="35.0"
                     /db_xref="PF14823.9"
                     /description="Sirohaem biosynthesis protein C-terminal"
                     /detection="hmmscan"
                     /domain_id="clusterhmmer_JN550_011315_0004"
                     /evalue="4.40E-08"
                     /label="JN550_011315"
                     /locus_tag="JN550_011315"
                     /protein_end="256"
                     /protein_start="219"
                     /score="32.8"
                     /tool="antismash"
                     /translation="VKHRRMRWLSQICEYWPLKRLAAISDEDVAAILKLYA"
     PFAM_domain     complement(11258..11338)
                     /aSDomain="Sirohm_synth_M"
                     /aSTool="clusterhmmer"
                     /database="35.0"
                     /db_xref="PF14824.9"
                     /description="Sirohaem biosynthesis protein central"
                     /detection="hmmscan"
                     /domain_id="clusterhmmer_JN550_011315_0003"
                     /evalue="2.10E-11"
                     /label="JN550_011315"
                     /locus_tag="JN550_011315"
                     /protein_end="161"
                     /protein_start="134"
                     /score="43.2"
                     /tool="antismash"
                     /translation="DGPLQIGVTTNGRGCKLASRIRREIAA"
     PFAM_domain     complement(11357..11689)
                     /aSDomain="NAD_binding_7"
                     /aSTool="clusterhmmer"
                     /database="35.0"
                     /db_xref="PF13241.9"
                     /description="Putative NAD(P)-binding"
                     /detection="hmmscan"
                     /domain_id="clusterhmmer_JN550_011315_0002"
                     /evalue="2.60E-11"
                     /label="JN550_011315"
                     /locus_tag="JN550_011315"
                     /protein_end="128"
                     /protein_start="17"
                     /score="44.0"
                     /tool="antismash"
                     /translation="HLIIGSNPLAAARCSQSLNVGALPVLLAPETAELHYALQKRVDDG
                     DVKWIKKAFEDDDVLSLGREEVDGVVDAVFVTSGPREPLSAHVATLCKRHRIPVNVVDS
                     PQLSSFS"
     gene            13819..15382
                     /locus_tag="JN550_011316"
     mRNA            join(13819..13938,13999..14134,14198..14873,14938..15382)
                     /locus_tag="JN550_011316"
                     /product="hypothetical protein"
     CDS             join(13819..13938,13999..14134,14198..14873,14938..15382)
                     /codon_start=1
                     /locus_tag="JN550_011316"
                     /product="hypothetical protein"
                     /protein_id="KAI1860715.1"
                     /transl_table=1
                     /translation="MKTLFRITIGLLLAVLPGGLAQDSATSSAVALIATLPSCARDCLF
                     TRVSESSCAITNTTCVCTNAPLQQNLTLCVLENCTLKEALFAKNVTQTICHAPVRSEQR
                     VSYVLTVTFGVVSAAAILARFGFKIFVTKVSPSLDDWFILITLLSGIPSTVINTEKVIP
                     SGLGKDIWTLTPAQITDFGMYFYVMMALYFLQVTLLKMSLLFFYVRIFPDRMIKRLIWG
                     TVAFNACFGLFFVLISIFQCQPISFYWTKWDGEHEGKCLSINGIAWSNAAVSIALDIWM
                     LGIPLSQLRTLHMHWKKKIGVALMFIVGAFVTVVSILRLQSLVIFADTQNPTWDYFGVN
                     NWSVVEINVGIICTCMPALRLILVRIFPALGGTTNASNRYYQSGSITATKSKGRRSRAG
                     TGGQMPPTDFHRGEPKKGGIYQQKTYKVQYDDNDEQSLVHMQDLDFKRGKSISTSEVSV
                     "
     PFAM_domain     join(13918..13938,13999..14134,14198..14229)
                     /aSDomain="CFEM"
                     /aSTool="clusterhmmer"
                     /database="35.0"
                     /db_xref="PF05730.14"
                     /description="CFEM domain"
                     /detection="hmmscan"
                     /domain_id="clusterhmmer_JN550_011316_0006"
                     /evalue="1.60E-14"
                     /label="JN550_011316"
                     /locus_tag="JN550_011316"
                     /protein_end="96"
                     /protein_start="33"
                     /score="53.8"
                     /tool="antismash"
                     /translation="ATLPSCARDCLFTRVSESSCAITNTTCVCTNAPLQQNLTLCVLEN
                     CTLKEALFAKNVTQTICH"
     gene            complement(16318..18352)
                     /locus_tag="JN550_011317"
     mRNA            complement(join(16318..16621,16697..17638,17692..17892,
                     17955..18352))
                     /locus_tag="JN550_011317"
                     /product="hypothetical protein"
     CDS             complement(join(16318..16621,16697..17638,17692..17892,
                     17955..18352))
                     /codon_start=1
                     /gene_functions="biosynthetic-additional (smcogs)
                     SMCOG1138:FAD linked oxidase domain protein (Score: 357.3;
                     E-value: 3e-108)"
                     /gene_kind="biosynthetic-additional"
                     /locus_tag="JN550_011317"
                     /product="hypothetical protein"
                     /protein_id="KAI1860716.1"
                     /transl_table=1
                     /translation="MVFEYIDDCCTSWSGSSYEFTTVNGLHSFGRACASRFYPLAYLIV
                     PLPYQSMRLVAFALAAAPLTAMGAKPSTCYCMPGDTCWPSSTTWSQFNSTVGGRLIATV
                     PIGSPCHDPNYDAAACAALQEEWTLPTPHLESSSSLMQTYFANQSCDPFTAQDKPCVLG
                     NYVSYAVDVASTADVAATVNFAKKNNIRLVIRNTGHDFFGRSTGAGSLAVWTHNLDSVE
                     VTSWSDSAYSGAAMKFGAGVLGYKATQAAHEAGLVVVGGECPTVGIAGGFTQGGGHSVL
                     STEFGLAADQTLEFEVVTAAGTVVTASRKVNSDLYWALSGGGPGTFGVVTSLTVRAFPE
                     TTIGGATLALSAAYTTQDLFNEAVTAFHAMLPNMTDLGASVAYLLTNQVLQLNPVTVYN
                     STGDYVKNTVLAPFIAKLAELGVPSSSSFTSLSYNDHYEKYMGPLPNGHLAVNSYQFGS
                     RLIPRSVVETNNEGFNAVVQNLTAHGVIAGVTAASYANVQQASNSVHPAWRSSIMQLQI
                     ITLWDNSPDAWSKNLAAQKQMTNEFVPQVMAITPGSGTYINEADFNQPNWKEDFFGPNY
                     NRLLAIKNKWDPTGVFYILKGIGSDAWTVAADGRMCRA"
     PFAM_domain     complement(16369..16497)
                     /aSDomain="BBE"
                     /aSTool="clusterhmmer"
                     /database="35.0"
                     /db_xref="PF08031.15"
                     /db_xref="GO:0016491"
                     /db_xref="GO:0050660"
                     /description="Berberine and berberine like"
                     /detection="hmmscan"
                     /domain_id="clusterhmmer_JN550_011317_0008"
                     /evalue="2.00E-12"
                     /gene_ontologies="GO:0016491: oxidoreductase activity"
                     /gene_ontologies="GO:0050660: flavin adenine dinucleotide
                     binding"
                     /label="JN550_011317"
                     /locus_tag="JN550_011317"
                     /protein_end="598"
                     /protein_start="555"
                     /score="47.1"
                     /tool="antismash"
                     /translation="YINEADFNQPNWKEDFFGPNYNRLLAIKNKWDPTGVFYILKGI"
     PFAM_domain     complement(join(17317..17638,17692..17789))
                     /aSDomain="FAD_binding_4"
                     /aSTool="clusterhmmer"
                     /database="35.0"
                     /db_xref="PF01565.26"
                     /db_xref="GO:0050660"
                     /description="FAD binding domain"
                     /detection="hmmscan"
                     /domain_id="clusterhmmer_JN550_011317_0007"
                     /evalue="1.10E-19"
                     /gene_ontologies="GO:0050660: flavin adenine dinucleotide
                     binding"
                     /label="JN550_011317"
                     /locus_tag="JN550_011317"
                     /protein_end="307"
                     /protein_start="167"
                     /score="70.6"
                     /tool="antismash"
                     /translation="YAVDVASTADVAATVNFAKKNNIRLVIRNTGHDFFGRSTGAGSLA
                     VWTHNLDSVEVTSWSDSAYSGAAMKFGAGVLGYKATQAAHEAGLVVVGGECPTVGIAGG
                     FTQGGGHSVLSTEFGLAADQTLEFEVVTAAGTVVTA"
     gene            complement(20001..27960)
                     /locus_tag="JN550_011318"
     mRNA            complement(join(20001..21369,21433..21848,21932..26653,
                     26743..27139,27196..27353,27412..27960))
                     /locus_tag="JN550_011318"
                     /product="hypothetical protein"
     CDS             complement(join(20001..21369,21433..21848,21932..26653,
                     26743..27139,27196..27353,27412..27960))
                     /NRPS_PKS="Domain: PKS_KS(Iterative-KS) (73-492). E-value:
                     4.6e-153. Score: 501.9. Matches aSDomain:
                     nrpspksdomains_JN550_011318_PKS_KS.1"
                     /NRPS_PKS="Domain: PKS_AT (589-892). E-value: 5e-93. Score:
                     303.6. Matches aSDomain:
                     nrpspksdomains_JN550_011318_PKS_AT.1"
                     /NRPS_PKS="Domain: PKS_DH (957-1124). E-value: 2.4e-32.
                     Score: 104.4. Matches aSDomain:
                     nrpspksdomains_JN550_011318_PKS_DH.1"
                     /NRPS_PKS="Domain: cMT (1379-1578). E-value: 1.6e-58.
                     Score: 189.6. Matches aSDomain:
                     nrpspksdomains_JN550_011318_cMT.1"
                     /NRPS_PKS="Domain: PKS_ER (1793-2127). E-value: 3.4e-93.
                     Score: 304.0. Matches aSDomain:
                     nrpspksdomains_JN550_011318_PKS_ER.1"
                     /NRPS_PKS="Domain: PKS_KR (2156-2332). E-value: 1.1e-49.
                     Score: 160.7. Matches aSDomain:
                     nrpspksdomains_JN550_011318_PKS_KR.1"
                     /NRPS_PKS="Domain: PKS_PP (2463-2525). E-value: 4.8e-11.
                     Score: 34.8. Matches aSDomain:
                     nrpspksdomains_JN550_011318_PKS_PP.1"
                     /codon_start=1
                     /gene_functions="biosynthetic (rule-based-clusters) T1PKS:
                     itr_KS"
                     /gene_functions="biosynthetic (rule-based-clusters) T1PKS:
                     PKS_AT"
                     /gene_functions="biosynthetic-additional
                     (rule-based-clusters) ADH_zinc_N"
                     /gene_functions="biosynthetic-additional
                     (rule-based-clusters) adh_short"
                     /gene_functions="biosynthetic-additional
                     (rule-based-clusters) PP-binding"
                     /gene_functions="biosynthetic-additional (smcogs)
                     SMCOG1022:Beta-ketoacyl synthase (Score: 206.3; E-value:
                     1.3e-62)"
                     /gene_kind="biosynthetic"
                     /locus_tag="JN550_011318"
                     /product="hypothetical protein"
                     /protein_id="KAI1860717.1"
                     /sec_met_domain="itr_KS (E-value: 2.9e-171, bitscore:
                     562.1, seeds: 96, tool: rule-based-clusters)"
                     /sec_met_domain="PKS_AT (E-value: 6.6e-93, bitscore: 303.6,
                     seeds: 1682, tool: rule-based-clusters)"
                     /sec_met_domain="ADH_zinc_N (E-value: 1.3e-10, bitscore:
                     33.6, seeds: 86, tool: rule-based-clusters)"
                     /sec_met_domain="adh_short (E-value: 6e-44, bitscore:
                     142.4, seeds: 230, tool: rule-based-clusters)"
                     /sec_met_domain="PP-binding (E-value: 3e-08, bitscore:
                     26.4, seeds: 164, tool: rule-based-clusters)"
                     /transl_table=1
                     /translation="MTTSNGLNGINGTNATLHSDGSNGANGANGTNGVSHANGINGNRG
                     ASESLQRNGTQVINGGSHASGINEKPVPVAICGMGLRLPGGSSTPQEFWEFLVNKGDAR
                     GRVPKSRYNVSAYHETSKRPTTVATEYGYFLDEDVKLGALDTTRFSMSRADVEYADPQQ
                     RRLLEVVMEAFEDAGEADFRGKKVGCYFGNMNEDWGEMMNRDPLWHGANKIDGYQDWML
                     ANRISYEFGLTGPSMTIRTACSSALVGVNEACSAIQRGICEGAIVAGGNLILAPGTTQQ
                     MTEKGILSPEGSCKTFSADADGYARGEAFTAIFLKPLDAAIRDGNPIRAVIRAAVSNSD
                     GKTQGITQPNGAAHEAMIRLAYKQAGITDFSKTAYFECHGTGTAVGDPIETGAVANVFG
                     DDGIHITSVKPNVGHTEGASGLVSLIKAVMSLEHRTIPPNIKFNTPNPKIPFKDRKLTV
                     PTEPTPFPKDRCERVSVNSFGLGGSNAHVIVDSARSFDLPMPAVRERDRDTDPQLLLFS
                     AGSAPSLKNMVSDYESWIIRNPDMSDRLHDLAYTLANRREHLPHRSFKVVGTTDIPPSQ
                     GRKIPGQSMSLVMVFTGQGAQWPRMGRELLLRDDLIFQETIRTLDRHLEAIPEPPQWTI
                     EAELQKSAKTSRVQKAELSQPLCTAVQIGLVDLLAAIGIEPAAVVGHSSGELAAAYASG
                     ALTAKEAIIGAYQRGQAAKLQNRKGAMAAVGLSWDEVEPFLNRPHVVVACENSPKSVTL
                     SGDAEEVQAAVNRIKEAHPDITARMLKVEKAYHSYHMQEIGNDYHAMIEPYLEGRQAAK
                     PFFSSVTGIGRPEERKLDGKYWQQNLQSPVLFSPAVAGVLKHFKNPAFIEIGPHGALAG
                     PARQIFAKASASPPYLSVMTRNEDCVQSYLAAIGKLFELNVPLDYMAVAPAGQALADLP
                     RYPWNYEGEFWAESRMSIEWRHPKFPRHPLLGRRQLESTSLEPSWRNLTNIEDAPWLRD
                     HQIQGTIIFPAAGYFAMAGEAIRQLSGTEKSYSLRHVVLSQALILQEGADTEVVTNLRP
                     HRLTDLEDSQWWEFSIASYSGHSWVKHCVGQVSASATTKPAQAEEAESLPRKLDTFKIF
                     NTLANSGMEYGPAFQRLDKISAGTLETRAMSSLTRNLNGDESKYHLHPTIIDAALQMGL
                     VAARSGRLDASNCAAMPTLIEEMTIFSSSPESDMTVTASTEVKPGSGEIRGQFQVIADG
                     NIVLNMPEAAFTPIEQGDKEIVHKLPISARVSWKPHIDFIDAASLIESEFDGKKWTPLL
                     NELGELCFIFFQRCIEDVKLSENPSIQRFAAWIGRQFNALDKKHPGHALDIPQIVDRAH
                     DIGKMMAESPLAACADCILEIGQYIVELLSGERDVIDVLSQNDLLTKLFAAANTVNRTA
                     FLKSLAHARPSLRILELGGSTGQLTSALMEDLILPGGGALYFKYTFTDASSASFADAKK
                     RFQDLDNIEFRVLDVSKDPSEQGFKADDKYDLIVATNFVHATPSLSGSLANVRKLLAPG
                     GRLLLQELNTDSKWINCILGFLDDWWVGENDGRPDEPYVSPERWEIELRRAGFAPPDVV
                     LDSAAPHQLSAVMIARPEEDVNPTVSKAVTVLAHKLDDRKVDVVSQKLENRGYTVNKCR
                     FGDELPRGSLDIISLLDEDSPFFEEIDEHRFQTLQALLANIGESGLFWVTRPSQMQSKD
                     PRYATVVGAIRSIRHEDSIDFATCEVDEVITSLDRVLDAFVHFQKRHEDEFFRPNYEYA
                     IVDGTINVPRIYPFTFGDERASRRATEERVSLVVEKPGRLTSLSWESRRPGPLVGDQVE
                     VEVFYAGLSSKVRDNGLHPIWKIVGTDVILTQDVAEVMGTSPYPAGGLGGSASGRVSAI
                     GPDVLDFTVGDRVISLGAGSFSSHLRTCEALVEKIPDNVSFEDAATLPAAYGTALAALY
                     NAGDLQTGQSVLIHNAAGDVGLAAIQLAKALEADVYATVSTEAQATFLVESHKLPRSSI
                     FWSADNIFLKAILDATGGKGVDLALNSLSGDLLHATWKSVAEFGKMIEIGTSDLVGAGR
                     LELNSFLGGRSYTGVNLEALVVKKRSVVKGLLQSTVKLLKEGNIVPISPRIVYDAFDVE
                     SAIRHVQESKDMNKVILQVRDTDGTLKIGTSLVKVADDIFKVDSAASYLLAGGLGGIGT
                     VIARHLVENGARRIVCLSRNPGSRKEDANTIGELQSMGCEVVLVKGDMVNRDDVFRAVQ
                     QAPNLKGILHSPMLLQDEAFRNMRLEQWIKATGPKVKGAWYLHEATVEAGIELDFFVFL
                     SSMSGITGQPGQANYAGANTFLDAFALWRNSNGLPASSIDIGAVADMGYAARDQKLLQR
                     LLKNGYSGVTESEMIEAFRAACSYPIPKLHIDANSVPFAHRNTFATGFGSDKSLSHPDS
                     RLHWKKDVRMAIWHNISDGDIGNAGAGGDGFKAFLARAKSDLEILSKPETVGYIALEIG
                     KQLMNLLLRPDDGLDITLPVQQLGLDSLVGIELRNWWRQTFGFDISVLQLLGLGTLEEL
                     GKQAVNGLAKAAK"
     aSDomain        complement(20037..20222)
                     /aSDomain="PKS_PP"
                     /aSTool="nrps_pks_domains"
                     /database="nrpspksdomains.hmm"
                     /detection="hmmscan"
                     /domain_id="nrpspksdomains_JN550_011318_PKS_PP.1"
                     /evalue="4.80E-11"
                     /label="JN550_011318_PKS_PP.1"
                     /locus_tag="JN550_011318"
                     /protein_end="2525"
                     /protein_start="2463"
                     /score="34.8"
                     /tool="antismash"
                     /translation="GKQLMNLLLRPDDGLDITLPVQQLGLDSLVGIELRNWWRQTFGFD
                     ISVLQLLGLGTLEELGK"
     aSModule        complement(20037..27741)
                     /complete
                     /domains="nrpspksdomains_JN550_011318_PKS_KS.1"
                     /domains="nrpspksdomains_JN550_011318_PKS_AT.1"
                     /domains="nrpspksdomains_JN550_011318_PKS_DH.1"
                     /domains="nrpspksdomains_JN550_011318_cMT.1"
                     /domains="nrpspksdomains_JN550_011318_PKS_ER.1"
                     /domains="nrpspksdomains_JN550_011318_PKS_KR.1"
                     /domains="nrpspksdomains_JN550_011318_PKS_PP.1"
                     /iterative
                     /locus_tags="JN550_011318"
                     /monomer_pairings="pk -> Me-pk"
                     /tool="antismash"
                     /type="pks"
     PFAM_domain     complement(20043..20195)
                     /aSDomain="PP-binding"
                     /aSTool="clusterhmmer"
                     /database="35.0"
                     /db_xref="PF00550.28"
                     /description="Phosphopantetheine attachment site"
                     /detection="hmmscan"
                     /domain_id="clusterhmmer_JN550_011318_0017"
                     /evalue="1.70E-05"
                     /label="JN550_011318"
                     /locus_tag="JN550_011318"
                     /protein_end="2523"
                     /protein_start="2472"
                     /score="25.1"
                     /tool="antismash"
                     /translation="RPDDGLDITLPVQQLGLDSLVGIELRNWWRQTFGFDISVLQLLGL
                     GTLEEL"
     protocluster    20254..95432
                     /aStool="rule-based-clusters"
                     /category="RiPP"
                     /contig_edge="False"
                     /core_location="[50253:65432]"
                     /cutoff="20000"
                     /detection_rule="DUF3328"
                     /neighbourhood="30000"
                     /product="fungal-RiPP-like"
                     /protocluster_number="2"
                     /tool="antismash"
     proto_core      50254..65432
                     /aStool="rule-based-clusters"
                     /tool="antismash"
                     /cutoff="20000"
                     /detection_rule="DUF3328"
                     /neighbourhood="30000"
                     /product="fungal-RiPP-like"
                     /protocluster_number="2"
     cand_cluster    20254..95432
                     /candidate_cluster_number="3"
                     /contig_edge="False"
                     /detection_rules="DUF3328"
                     /kind="single"
                     /product="fungal-RiPP-like"
                     /protoclusters="2"
                     /tool="antismash"
     aSDomain        complement(20616..21143)
                     /ASF="KR domain putatively catalyzing D-configuration
                     product formation"
                     /ASF="catalytic triad S,Y,N inconclusive"
                     /aSDomain="PKS_KR"
                     /aSTool="nrps_pks_domains"
                     /database="nrpspksdomains.hmm"
                     /detection="hmmscan"
                     /domain_id="nrpspksdomains_JN550_011318_PKS_KR.1"
                     /evalue="1.10E-49"
                     /label="JN550_011318_PKS_KR.1"
                     /locus_tag="JN550_011318"
                     /protein_end="2332"
                     /protein_start="2156"
                     /score="160.7"
                     /specificity="KR activity: active"
                     /specificity="KR stereochemistry: (unknown)"
                     /tool="antismash"
                     /translation="SYLLAGGLGGIGTVIARHLVENGARRIVCLSRNPGSRKEDANTIG
                     ELQSMGCEVVLVKGDMVNRDDVFRAVQQAPNLKGILHSPMLLQDEAFRNMRLEQWIKAT
                     GPKVKGAWYLHEATVEAGIELDFFVFLSSMSGITGQPGQANYAGANTFLDAFALWRNSN
                     GLPASSIDIGAVA"
     PFAM_domain     complement(20616..21146)
                     /aSDomain="KR"
                     /aSTool="clusterhmmer"
                     /database="35.0"
                     /db_xref="PF08659.13"
                     /description="KR domain"
                     /detection="hmmscan"
                     /domain_id="clusterhmmer_JN550_011318_0016"
                     /evalue="3.20E-57"
                     /label="JN550_011318"
                     /locus_tag="JN550_011318"
                     /protein_end="2332"
                     /protein_start="2155"
                     /score="193.4"
                     /tool="antismash"
                     /translation="ASYLLAGGLGGIGTVIARHLVENGARRIVCLSRNPGSRKEDANTI
                     GELQSMGCEVVLVKGDMVNRDDVFRAVQQAPNLKGILHSPMLLQDEAFRNMRLEQWIKA
                     TGPKVKGAWYLHEATVEAGIELDFFVFLSSMSGITGQPGQANYAGANTFLDAFALWRNS
                     NGLPASSIDIGAVA"
     CDS_motif       complement(20664..20771)
                     /aSTool="nrps_pks_domains"
                     /database="abmotifs"
                     /detection="hmmscan"
                     /domain_id="nrpspksmotif_JN550_011318_0013"
                     /evalue="1.10E-20"
                     /label="PKSI-KR_m4"
                     /locus_tag="JN550_011318"
                     /protein_end="2316"
                     /protein_start="2280"
                     /score="66.2"
                     /tool="antismash"
                     /translation="LDFFVFLSSMSGITGQPGQANYAGANTFLDAFALWR"
     CDS_motif       complement(21045..21143)
                     /aSTool="nrps_pks_domains"
                     /database="abmotifs"
                     /detection="hmmscan"
                     /domain_id="nrpspksmotif_JN550_011318_0012"
                     /evalue="6.90E-15"
                     /label="PKSI-KR_m1"
                     /locus_tag="JN550_011318"
                     /protein_end="2189"
                     /protein_start="2156"
                     /score="47.6"
                     /tool="antismash"
                     /translation="SYLLAGGLGGIGTVIARHLVENGARRIVCLSRN"
     PFAM_domain     complement(join(21231..21369,21433..21662))
                     /aSDomain="ADH_zinc_N_2"
                     /aSTool="clusterhmmer"
                     /database="35.0"
                     /db_xref="PF13602.9"
                     /description="Zinc-binding dehydrogenase"
                     /detection="hmmscan"
                     /domain_id="clusterhmmer_JN550_011318_0015"
                     /evalue="4.50E-07"
                     /label="JN550_011318"
                     /locus_tag="JN550_011318"
                     /protein_end="2127"
                     /protein_start="2004"
                     /score="31.1"
                     /tool="antismash"
                     /translation="LDATGGKGVDLALNSLSGDLLHATWKSVAEFGKMIEIGTSDLVGA
                     GRLELNSFLGGRSYTGVNLEALVVKKRSVVKGLLQSTVKLLKEGNIVPISPRIVYDAFD
                     VESAIRHVQESKDMNKVIL"
     aSDomain        complement(join(21231..21369,21433..21848,21932..22378))
                     /ASF="ER domain putatively catalyzing 2R-configuration
                     product formation"
                     /aSDomain="PKS_ER"
                     /aSTool="nrps_pks_domains"
                     /database="nrpspksdomains.hmm"
                     /detection="hmmscan"
                     /domain_id="nrpspksdomains_JN550_011318_PKS_ER.1"
                     /evalue="3.40E-93"
                     /label="JN550_011318_PKS_ER.1"
                     /locus_tag="JN550_011318"
                     /protein_end="2127"
                     /protein_start="1793"
                     /score="304.0"
                     /tool="antismash"
                     /translation="GRLTSLSWESRRPGPLVGDQVEVEVFYAGLSSKVRDNGLHPIWKI
                     VGTDVILTQDVAEVMGTSPYPAGGLGGSASGRVSAIGPDVLDFTVGDRVISLGAGSFSS
                     HLRTCEALVEKIPDNVSFEDAATLPAAYGTALAALYNAGDLQTGQSVLIHNAAGDVGLA
                     AIQLAKALEADVYATVSTEAQATFLVESHKLPRSSIFWSADNIFLKAILDATGGKGVDL
                     ALNSLSGDLLHATWKSVAEFGKMIEIGTSDLVGAGRLELNSFLGGRSYTGVNLEALVVK
                     KRSVVKGLLQSTVKLLKEGNIVPISPRIVYDAFDVESAIRHVQESKDMNKVIL"
     CDS_motif       complement(21732..21779)
                     /aSTool="nrps_pks_domains"
                     /database="abmotifs"
                     /detection="hmmscan"
                     /domain_id="nrpspksmotif_JN550_011318_0011"
                     /evalue="3.10E-03"
                     /label="PKSI-ER_m6"
                     /locus_tag="JN550_011318"
                     /protein_end="1981"
                     /protein_start="1965"
                     /score="10.5"
                     /tool="antismash"
                     /translation="ADVYATVSTEAQATFL"
     CDS_motif       complement(join(21792..21848,21932..21937))
                     /aSTool="nrps_pks_domains"
                     /database="abmotifs"
                     /detection="hmmscan"
                     /domain_id="nrpspksmotif_JN550_011318_0010"
                     /evalue="3.90E-10"
                     /label="PKSI-ER_m5"
                     /locus_tag="JN550_011318"
                     /protein_end="1961"
                     /protein_start="1940"
                     /score="31.9"
                     /tool="antismash"
                     /translation="GQSVLIHNAAGDVGLAAIQLA"
     CDS_motif       complement(21962..22006)
                     /aSTool="nrps_pks_domains"
                     /database="abmotifs"
                     /detection="hmmscan"
                     /domain_id="nrpspksmotif_JN550_011318_0009"
                     /evalue="6.90E-02"
                     /label="PKSI-ER_m4"
                     /locus_tag="JN550_011318"
                     /protein_end="1932"
                     /protein_start="1917"
                     /score="7.0"
                     /tool="antismash"
                     /translation="AATLPAAYGTALAAL"
     aSDomain        complement(23024..23620)
                     /aSDomain="MT"
                     /aSTool="nrps_pks_domains"
                     /database="nrpspksdomains.hmm"
                     /detection="hmmscan"
                     /domain_id="nrpspksdomains_JN550_011318_cMT.1"
                     /domain_subtypes="cMT"
                     /evalue="1.60E-58"
                     /label="JN550_011318_cMT.1"
                     /locus_tag="JN550_011318"
                     /protein_end="1578"
                     /protein_start="1379"
                     /score="189.6"
                     /tool="antismash"
                     /translation="DVLSQNDLLTKLFAAANTVNRTAFLKSLAHARPSLRILELGGSTG
                     QLTSALMEDLILPGGGALYFKYTFTDASSASFADAKKRFQDLDNIEFRVLDVSKDPSEQ
                     GFKADDKYDLIVATNFVHATPSLSGSLANVRKLLAPGGRLLLQELNTDSKWINCILGFL
                     DDWWVGENDGRPDEPYVSPERWEIELRRAGFAPPDV"
     PFAM_domain     complement(23189..23509)
                     /aSDomain="Methyltransf_12"
                     /aSTool="clusterhmmer"
                     /database="35.0"
                     /db_xref="PF08242.15"
                     /description="Methyltransferase domain"
                     /detection="hmmscan"
                     /domain_id="clusterhmmer_JN550_011318_0014"
                     /evalue="4.70E-16"
                     /label="JN550_011318"
                     /locus_tag="JN550_011318"
                     /protein_end="1523"
                     /protein_start="1416"
                     /score="59.5"
                     /tool="antismash"
                     /translation="LELGGSTGQLTSALMEDLILPGGGALYFKYTFTDASSASFADAKK
                     RFQDLDNIEFRVLDVSKDPSEQGFKADDKYDLIVATNFVHATPSLSGSLANVRKLLAPG
                     GRL"
     PFAM_domain     complement(24032..24886)
                     /aSDomain="PS-DH"
                     /aSTool="clusterhmmer"
                     /database="35.0"
                     /db_xref="PF14765.9"
                     /description="Polyketide synthase dehydratase"
                     /detection="hmmscan"
                     /domain_id="clusterhmmer_JN550_011318_0013"
                     /evalue="5.50E-73"
                     /label="JN550_011318"
                     /locus_tag="JN550_011318"
                     /protein_end="1242"
                     /protein_start="957"
                     /score="245.9"
                     /tool="antismash"
                     /translation="HPLLGRRQLESTSLEPSWRNLTNIEDAPWLRDHQIQGTIIFPAAG
                     YFAMAGEAIRQLSGTEKSYSLRHVVLSQALILQEGADTEVVTNLRPHRLTDLEDSQWWE
                     FSIASYSGHSWVKHCVGQVSASATTKPAQAEEAESLPRKLDTFKIFNTLANSGMEYGPA
                     FQRLDKISAGTLETRAMSSLTRNLNGDESKYHLHPTIIDAALQMGLVAARSGRLDASNC
                     AAMPTLIEEMTIFSSSPESDMTVTASTEVKPGSGEIRGQFQVIADGNIVLNMPEAAFTP
                     IEQG"
     aSDomain        complement(24386..24886)
                     /ASF="catalytic triad H,G,P found: False"
                     /aSDomain="PKS_DH"
                     /aSTool="nrps_pks_domains"
                     /database="nrpspksdomains.hmm"
                     /detection="hmmscan"
                     /domain_id="nrpspksdomains_JN550_011318_PKS_DH.1"
                     /evalue="2.40E-32"
                     /label="JN550_011318_PKS_DH.1"
                     /locus_tag="JN550_011318"
                     /protein_end="1124"
                     /protein_start="957"
                     /score="104.4"
                     /tool="antismash"
                     /translation="HPLLGRRQLESTSLEPSWRNLTNIEDAPWLRDHQIQGTIIFPAAG
                     YFAMAGEAIRQLSGTEKSYSLRHVVLSQALILQEGADTEVVTNLRPHRLTDLEDSQWWE
                     FSIASYSGHSWVKHCVGQVSASATTKPAQAEEAESLPRKLDTFKIFNTLANSGMEYGPA
                     FQRL"
     CDS_motif       complement(24725..24802)
                     /aSTool="nrps_pks_domains"
                     /database="abmotifs"
                     /detection="hmmscan"
                     /domain_id="nrpspksmotif_JN550_011318_0008"
                     /evalue="6.00E-13"
                     /label="PKSI-DH_m2"
                     /locus_tag="JN550_011318"
                     /protein_end="1011"
                     /protein_start="985"
                     /score="41.1"
                     /tool="antismash"
                     /translation="WLRDHQIQGTIIFPAAGYFAMAGEAI"
     aSDomain        complement(25082..25990)
                     /ASF="Neither malonyl-CoA or methylmalonyl-CoA specific"
                     /ASF="found active site serine: True, scaffold matched
                     GHGE: True"
                     /aSDomain="PKS_AT"
                     /aSTool="nrps_pks_domains"
                     /database="nrpspksdomains.hmm"
                     /detection="hmmscan"
                     /domain_id="nrpspksdomains_JN550_011318_PKS_AT.1"
                     /evalue="5.00E-93"
                     /label="JN550_011318_PKS_AT.1"
                     /locus_tag="JN550_011318"
                     /protein_end="892"
                     /protein_start="589"
                     /score="303.6"
                     /specificity="substrate consensus: pk"
                     /specificity="PKS signature: Malonyl-CoA"
                     /specificity="Minowa: mmal"
                     /tool="antismash"
                     /translation="VFTGQGAQWPRMGRELLLRDDLIFQETIRTLDRHLEAIPEPPQWT
                     IEAELQKSAKTSRVQKAELSQPLCTAVQIGLVDLLAAIGIEPAAVVGHSSGELAAAYAS
                     GALTAKEAIIGAYQRGQAAKLQNRKGAMAAVGLSWDEVEPFLNRPHVVVACENSPKSVT
                     LSGDAEEVQAAVNRIKEAHPDITARMLKVEKAYHSYHMQEIGNDYHAMIEPYLEGRQAA
                     KPFFSSVTGIGRPEERKLDGKYWQQNLQSPVLFSPAVAGVLKHFKNPAFIEIGPHGALA
                     GPARQIFAKASASPPYLSVMTR"
     PFAM_domain     complement(25106..25993)
                     /aSDomain="Acyl_transf_1"
                     /aSTool="clusterhmmer"
                     /database="35.0"
                     /db_xref="PF00698.24"
                     /description="Acyl transferase domain"
                     /detection="hmmscan"
                     /domain_id="clusterhmmer_JN550_011318_0012"
                     /evalue="6.90E-56"
                     /label="JN550_011318"
                     /locus_tag="JN550_011318"
                     /protein_end="884"
                     /protein_start="588"
                     /score="190.2"
                     /tool="antismash"
                     /translation="MVFTGQGAQWPRMGRELLLRDDLIFQETIRTLDRHLEAIPEPPQW
                     TIEAELQKSAKTSRVQKAELSQPLCTAVQIGLVDLLAAIGIEPAAVVGHSSGELAAAYA
                     SGALTAKEAIIGAYQRGQAAKLQNRKGAMAAVGLSWDEVEPFLNRPHVVVACENSPKSV
                     TLSGDAEEVQAAVNRIKEAHPDITARMLKVEKAYHSYHMQEIGNDYHAMIEPYLEGRQA
                     AKPFFSSVTGIGRPEERKLDGKYWQQNLQSPVLFSPAVAGVLKHFKNPAFIEIGPHGAL
                     AGPARQIFAKASASP"
     CDS_motif       complement(25226..25273)
                     /aSTool="nrps_pks_domains"
                     /database="abmotifs"
                     /detection="hmmscan"
                     /domain_id="nrpspksmotif_JN550_011318_0007"
                     /evalue="1.60E-03"
                     /label="PKSI-AT-mM_m8"
                     /locus_tag="JN550_011318"
                     /protein_end="844"
                     /protein_start="828"
                     /score="11.1"
                     /tool="antismash"
                     /translation="LDGKYWQQNLQSPVLF"
     CDS_motif       complement(25652..25741)
                     /aSTool="nrps_pks_domains"
                     /database="abmotifs"
                     /detection="hmmscan"
                     /domain_id="nrpspksmotif_JN550_011318_0006"
                     /evalue="1.50E-09"
                     /label="PKSI-AT-mM_m3"
                     /locus_tag="JN550_011318"
                     /protein_end="702"
                     /protein_start="672"
                     /score="30.3"
                     /tool="antismash"
                     /translation="GIEPAAVVGHSSGELAAAYASGALTAKEAI"
     CDS_motif       complement(25940..25996)
                     /aSTool="nrps_pks_domains"
                     /database="abmotifs"
                     /detection="hmmscan"
                     /domain_id="nrpspksmotif_JN550_011318_0005"
                     /evalue="1.70E-06"
                     /label="PKSI-AT-mM_m1"
                     /locus_tag="JN550_011318"
                     /protein_end="606"
                     /protein_start="587"
                     /score="20.3"
                     /tool="antismash"
                     /translation="VMVFTGQGAQWPRMGRELL"
     PFAM_domain     complement(26060..26425)
                     /aSDomain="KAsynt_C_assoc"
                     /aSTool="clusterhmmer"
                     /database="35.0"
                     /db_xref="PF16197.8"
                     /description="Ketoacyl-synthetase C-terminal extension"
                     /detection="hmmscan"
                     /domain_id="clusterhmmer_JN550_011318_0011"
                     /evalue="2.00E-24"
                     /label="JN550_011318"
                     /locus_tag="JN550_011318"
                     /protein_end="566"
                     /protein_start="444"
                     /score="86.3"
                     /tool="antismash"
                     /translation="PNPKIPFKDRKLTVPTEPTPFPKDRCERVSVNSFGLGGSNAHVIV
                     DSARSFDLPMPAVRERDRDTDPQLLLFSAGSAPSLKNMVSDYESWIIRNPDMSDRLHDL
                     AYTLANRREHLPHRSFKV"
     aSDomain        complement(join(26282..26653,26743..27139,27196..27353,
                     27412..27741))
                     /ASF="found active site cysteine: True, scaffold matched
                     GSSS: False"
                     /ASF="found active site histidines: True"
                     /aSDomain="PKS_KS"
                     /aSTool="nrps_pks_domains"
                     /database="nrpspksdomains.hmm"
                     /detection="hmmscan"
                     /domain_id="nrpspksdomains_JN550_011318_PKS_KS.1"
                     /domain_subtypes="Iterative-KS"
                     /evalue="4.60E-153"
                     /label="JN550_011318_PKS_KS.1"
                     /locus_tag="JN550_011318"
                     /protein_end="492"
                     /protein_start="73"
                     /score="501.9"
                     /tool="antismash"
                     /translation="VAICGMGLRLPGGSSTPQEFWEFLVNKGDARGRVPKSRYNVSAYH
                     ETSKRPTTVATEYGYFLDEDVKLGALDTTRFSMSRADVEYADPQQRRLLEVVMEAFEDA
                     GEADFRGKKVGCYFGNMNEDWGEMMNRDPLWHGANKIDGYQDWMLANRISYEFGLTGPS
                     MTIRTACSSALVGVNEACSAIQRGICEGAIVAGGNLILAPGTTQQMTEKGILSPEGSCK
                     TFSADADGYARGEAFTAIFLKPLDAAIRDGNPIRAVIRAAVSNSDGKTQGITQPNGAAH
                     EAMIRLAYKQAGITDFSKTAYFECHGTGTAVGDPIETGAVANVFGDDGIHITSVKPNVG
                     HTEGASGLVSLIKAVMSLEHRTIPPNIKFNTPNPKIPFKDRKLTVPTEPTPFPKDRCER
                     VSVNSFGLGGSNAHVIVDSA"
     PFAM_domain     complement(join(26432..26653,26743..26859))
                     /aSDomain="Ketoacyl-synt_C"
                     /aSTool="clusterhmmer"
                     /database="35.0"
                     /db_xref="PF02801.25"
                     /description="Beta-ketoacyl synthase, C-terminal domain"
                     /detection="hmmscan"
                     /domain_id="clusterhmmer_JN550_011318_0010"
                     /evalue="4.70E-34"
                     /label="JN550_011318"
                     /locus_tag="JN550_011318"
                     /protein_end="442"
                     /protein_start="329"
                     /score="117.0"
                     /tool="antismash"
                     /translation="AVIRAAVSNSDGKTQGITQPNGAAHEAMIRLAYKQAGITDFSKTA
                     YFECHGTGTAVGDPIETGAVANVFGDDGIHITSVKPNVGHTEGASGLVSLIKAVMSLEH
                     RTIPPNIKF"
     CDS_motif       complement(26498..26539)
                     /aSTool="nrps_pks_domains"
                     /database="abmotifs"
                     /detection="hmmscan"
                     /domain_id="nrpspksmotif_JN550_011318_0004"
                     /evalue="7.70E-03"
                     /label="PKSI-KS_m6"
                     /locus_tag="JN550_011318"
                     /protein_end="420"
                     /protein_start="406"
                     /score="9.2"
                     /tool="antismash"
                     /translation="SVKPNVGHTEGASG"
     CDS_motif       complement(26588..26635)
                     /aSTool="nrps_pks_domains"
                     /database="abmotifs"
                     /detection="hmmscan"
                     /domain_id="nrpspksmotif_JN550_011318_0003"
                     /evalue="2.70E-04"
                     /label="PKSI-KS_m5"
                     /locus_tag="JN550_011318"
                     /protein_end="390"
                     /protein_start="374"
                     /score="13.0"
                     /tool="antismash"
                     /translation="YFECHGTGTAVGDPIE"
     PFAM_domain     complement(join(26887..27139,27196..27353,27412..27744))
                     /aSDomain="ketoacyl-synt"
                     /aSTool="clusterhmmer"
                     /database="35.0"
                     /db_xref="PF00109.29"
                     /description="Beta-ketoacyl synthase, N-terminal domain"
                     /detection="hmmscan"
                     /domain_id="clusterhmmer_JN550_011318_0009"
                     /evalue="8.70E-59"
                     /label="JN550_011318"
                     /locus_tag="JN550_011318"
                     /protein_end="320"
                     /protein_start="72"
                     /score="199.2"
                     /tool="antismash"
                     /translation="PVAICGMGLRLPGGSSTPQEFWEFLVNKGDARGRVPKSRYNVSAY
                     HETSKRPTTVATEYGYFLDEDVKLGALDTTRFSMSRADVEYADPQQRRLLEVVMEAFED
                     AGEADFRGKKVGCYFGNMNEDWGEMMNRDPLWHGANKIDGYQDWMLANRISYEFGLTGP
                     SMTIRTACSSALVGVNEACSAIQRGICEGAIVAGGNLILAPGTTQQMTEKGILSPEGSC
                     KTFSADADGYARGEAFTAIFLKPLDA"
     CDS_motif       complement(26920..26958)
                     /aSTool="nrps_pks_domains"
                     /database="abmotifs"
                     /detection="hmmscan"
                     /domain_id="nrpspksmotif_JN550_011318_0002"
                     /evalue="2.80E-03"
                     /label="PKSI-KS_m4"
                     /locus_tag="JN550_011318"
                     /protein_end="309"
                     /protein_start="296"
                     /score="11.0"
                     /tool="antismash"
                     /translation="FSADADGYARGEA"
     CDS_motif       complement(join(27103..27139,27196..27203))
                     /aSTool="nrps_pks_domains"
                     /database="abmotifs"
                     /detection="hmmscan"
                     /domain_id="nrpspksmotif_JN550_011318_0001"
                     /evalue="2.60E-05"
                     /label="PKSI-KS_m3"
                     /locus_tag="JN550_011318"
                     /protein_end="248"
                     /protein_start="233"
                     /score="16.4"
                     /tool="antismash"
                     /translation="GPSMTIRTACSSALV"
     gene            28863..30529
                     /locus_tag="JN550_011319"
     mRNA            join(28863..29700,29754..29896,29948..30529)
                     /locus_tag="JN550_011319"
                     /product="hypothetical protein"
     CDS             join(28863..29700,29754..29896,29948..30529)
                     /NRPS_PKS="Domain: Aminotran_1_2 (57-336). E-value:
                     1.5e-23. Score: 75.3. Matches aSDomain:
                     nrpspksdomains_JN550_011319_Aminotran_1_2.1"
                     /codon_start=1
                     /gene_functions="biosynthetic-additional
                     (rule-based-clusters) Aminotran_1_2"
                     /gene_functions="biosynthetic-additional (smcogs)
                     SMCOG1109:8-amino-7-oxononanoate synthase (Score: 270;
                     E-value: 5e-82)"
                     /gene_kind="biosynthetic-additional"
                     /locus_tag="JN550_011319"
                     /product="hypothetical protein"
                     /protein_id="KAI1860718.1"
                     /sec_met_domain="Aminotran_1_2 (E-value: 1.8e-23, bitscore:
                     75.5, seeds: 48, tool: rule-based-clusters)"
                     /transl_table=1
                     /translation="MAEVKKDLGAQWREDWAVAQKIKGPNLKNSSVFYRNIEEELDLSR
                     QIGLGFPIHTPSHVTDFSSCDVLGMGATGLLREEFLKELEANPGFNMGAGGSRLLDGTS
                     RYQDMFERELAELMGVESALVVHSGWTANQAIFSTVPRSGDVLVYDELMHATALSGMKV
                     SLALDQRPFRHNDVDHFIEVMESVKESTPLVKAGKRCVIIGVESYYSMDGDICPLRELI
                     EAAKEIFPQGNAQFVVDEAHSFGVCGPEGLGFVRQQGLDDEVAIKMVTFGKALSGSGAC
                     ILSNNTIRSLLINQAKVFICSVAPPFTLLAASRAGVRLMQTQRVQESHDYLHELTLFYL
                     DTLTSHPVYKKAHKKGILDIPIHEDGSWHETPITHIVPLWTRRQKHALYLSFHLTRDGI
                     NGCYIVFPIVGKGEDRVRLLLHAHNTKDDVRKLIDSITTWTQEMLEIEASGDKNRLPSA
                     ARLAFDLIKRDRQIANGINTINGDNAVDGANLLNAINGSNGINIAPLVSGISRMNNPDG
                     ITV"
     aSDomain        join(29034..29700,29754..29896,29948..29974)
                     /aSDomain="Aminotran_1_2"
                     /aSTool="nrps_pks_domains"
                     /database="nrpspksdomains.hmm"
                     /detection="hmmscan"
                     /domain_id="nrpspksdomains_JN550_011319_Aminotran_1_2.1"
                     /evalue="1.50E-23"
                     /label="JN550_011319_Aminotran_1_2.1"
                     /locus_tag="JN550_011319"
                     /protein_end="336"
                     /protein_start="57"
                     /score="75.3"
                     /tool="antismash"
                     /translation="HVTDFSSCDVLGMGATGLLREEFLKELEANPGFNMGAGGSRLLDG
                     TSRYQDMFERELAELMGVESALVVHSGWTANQAIFSTVPRSGDVLVYDELMHATALSGM
                     KVSLALDQRPFRHNDVDHFIEVMESVKESTPLVKAGKRCVIIGVESYYSMDGDICPLRE
                     LIEAAKEIFPQGNAQFVVDEAHSFGVCGPEGLGFVRQQGLDDEVAIKMVTFGKALSGSG
                     ACILSNNTIRSLLINQAKVFICSVAPPFTLLAASRAGVRLMQTQRVQESHDYLHELT"
     PFAM_domain     join(29034..29700,29754..29896,29948..29974)
                     /aSDomain="Aminotran_1_2"
                     /aSTool="clusterhmmer"
                     /database="35.0"
                     /db_xref="PF00155.24"
                     /db_xref="GO:0009058"
                     /db_xref="GO:0030170"
                     /description="Aminotransferase class I and II"
                     /detection="hmmscan"
                     /domain_id="clusterhmmer_JN550_011319_0018"
                     /evalue="4.80E-21"
                     /gene_ontologies="GO:0009058: biosynthetic process"
                     /gene_ontologies="GO:0030170: pyridoxal phosphate binding"
                     /label="JN550_011319"
                     /locus_tag="JN550_011319"
                     /protein_end="336"
                     /protein_start="57"
                     /score="75.5"
                     /tool="antismash"
                     /translation="HVTDFSSCDVLGMGATGLLREEFLKELEANPGFNMGAGGSRLLDG
                     TSRYQDMFERELAELMGVESALVVHSGWTANQAIFSTVPRSGDVLVYDELMHATALSGM
                     KVSLALDQRPFRHNDVDHFIEVMESVKESTPLVKAGKRCVIIGVESYYSMDGDICPLRE
                     LIEAAKEIFPQGNAQFVVDEAHSFGVCGPEGLGFVRQQGLDDEVAIKMVTFGKALSGSG
                     ACILSNNTIRSLLINQAKVFICSVAPPFTLLAASRAGVRLMQTQRVQESHDYLHELT"
     gene            complement(30891..31868)
                     /locus_tag="JN550_011320"
     mRNA            complement(30891..31868)
                     /locus_tag="JN550_011320"
                     /product="hypothetical protein"
     CDS             complement(30891..31868)
                     /codon_start=1
                     /locus_tag="JN550_011320"
                     /product="hypothetical protein"
                     /protein_id="KAI1860719.1"
                     /transl_table=1
                     /translation="MLDSSAHDYFSTVPVDLNFASPIQSYANTTCSSEFFPEFPLRGPR
                     RSLAADTCVTNQSDQHFRSDTTSLSTQDLGTNDIATSNVSSAAGLPLPHKQLFQELGNY
                     QSQTLSQQPEGIKMALQLMGQLCCQEENPSYPDVSSSELESQANALVDESKAVVETVNE
                     MLQCPGSEDGYFLVVVCLVISKVLNAYAKATQALSARERDAQRNLGSSASSVLSLWSAP
                     GTESASSASPTINGRDPKVAQQLLDDLYQVRTSMNNLGAKIIFVCSKRDWLLGSDITPS
                     GHDLAIPSFPFSAAVLNQLHDELQRRLSAISLRLINELKQSWAQ"
     PFAM_domain     complement(31260..31520)
                     /aSDomain="AflR"
                     /aSTool="clusterhmmer"
                     /database="35.0"
                     /db_xref="PF08493.13"
                     /db_xref="GO:0003677"
                     /db_xref="GO:0005634"
                     /db_xref="GO:0006355"
                     /db_xref="GO:0045122"
                     /description="Aflatoxin regulatory protein"
                     /detection="hmmscan"
                     /domain_id="clusterhmmer_JN550_011320_0019"
                     /evalue="1.90E-16"
                     /gene_ontologies="GO:0003677: DNA binding"
                     /gene_ontologies="GO:0005634: nucleus"
                     /gene_ontologies="GO:0006355: regulation of DNA-templated
                     transcription"
                     /gene_ontologies="GO:0045122: aflatoxin biosynthetic
                     process"
                     /label="JN550_011320"
                     /locus_tag="JN550_011320"
                     /protein_end="203"
                     /protein_start="116"
                     /score="60.2"
                     /tool="antismash"
                     /translation="KMALQLMGQLCCQEENPSYPDVSSSELESQANALVDESKAVVETV
                     NEMLQCPGSEDGYFLVVVCLVISKVLNAYAKATQALSARERD"
     gene            33022..34081
                     /locus_tag="JN550_011321"
     mRNA            join(33022..33271,33336..34081)
                     /locus_tag="JN550_011321"
                     /product="hypothetical protein"
     CDS             join(33022..33271,33336..34081)
                     /codon_start=1
                     /locus_tag="JN550_011321"
                     /product="hypothetical protein"
                     /protein_id="KAI1860720.1"
                     /transl_table=1
                     /translation="MSAECSYKTGGGSALFRADSHRQPYLPLQYQIMASLHNAARVHRV
                     ELQRMPHEVHMRHRGEDWAGITNQRERKKLQNRLNKRMSRQRKRRNTYDDASSDVASTP
                     SSPQYTATASPLDNLLTTFSNCTEENVTQKRAILKRFAEQALASYMTADPCADHRLKII
                     QLNTINGFTRNAVALGFNFDWLICETISPFGRDGQNLKRGTAPAVSAPRSLMPTHMQLR
                     TKHHPWLDLFPLPKMRDNLLMAASVLKAEDEQRLFDDVMESGGSGNEWAGLVVWGEPWN
                     PQSWEISGPFLRNWGWLVRGCPEIIVSTNYWRSQRGEKPIANPSYVQERQ"
     PFAM_domain     33716..33994
                     /aSDomain="DUF3425"
                     /aSTool="clusterhmmer"
                     /database="35.0"
                     /db_xref="PF11905.11"
                     /description="Domain of unknown function (DUF3425)"
                     /detection="hmmscan"
                     /domain_id="clusterhmmer_JN550_011321_0020"
                     /evalue="6.70E-19"
                     /label="JN550_011321"
                     /locus_tag="JN550_011321"
                     /protein_end="303"
                     /protein_start="210"
                     /score="68.2"
                     /tool="antismash"
                     /translation="PRSLMPTHMQLRTKHHPWLDLFPLPKMRDNLLMAASVLKAEDEQR
                     LFDDVMESGGSGNEWAGLVVWGEPWNPQSWEISGPFLRNWGWLVRGCP"
     gene            complement(34201..35287)
                     /locus_tag="JN550_011322"
     mRNA            complement(join(34201..35181,35243..35287))
                     /locus_tag="JN550_011322"
                     /product="hypothetical protein"
     CDS             complement(join(34201..35181,35243..35287))
                     /codon_start=1
                     /gene_functions="other (smcogs) SMCOG1199:NmrA family
                     protein (Score: 75.6; E-value: 7.8e-23)"
                     /gene_kind="other"
                     /locus_tag="JN550_011322"
                     /product="hypothetical protein"
                     /protein_id="KAI1860721.1"
                     /transl_table=1
                     /translation="MTKKLIIILGITGTQGGSVAKRFLTHADWQVRGLTRNPDSPKAKA
                     WVSRGVEIVKGDHDDVESLKSAFKGAHAIFAVTDWAANYFRVHEDKILQEEAKAAGRSI
                     EEYAGDLEKAQGINVAKAASDPYVLSTLKNFVFSTLAAVQRISGGKYKHAYEFDSKAGA
                     ESYIREELPELGARLSTVTLGIFQETWRDISAFRPHKLSDGTFEYVRLKVPGSHEANPE
                     VVATRDTGAFVEALVLHHPVGTDVLGASEIITKPDYASLWGRTLGVKTTVRDVSEEEYV
                     KYIPEGMEATIVDDLKFFAEYGYAGGNPRVKTPEELGIETTSLEEFFRGEDWSAVLKGE
                     I"
     PFAM_domain     complement(join(34384..35181,35243..35272))
                     /aSDomain="NmrA"
                     /aSTool="clusterhmmer"
                     /database="35.0"
                     /db_xref="PF05368.16"
                     /description="NmrA-like family"
                     /detection="hmmscan"
                     /domain_id="clusterhmmer_JN550_011322_0021"
                     /evalue="2.70E-30"
                     /label="JN550_011322"
                     /locus_tag="JN550_011322"
                     /protein_end="281"
                     /protein_start="5"
                     /score="105.7"
                     /tool="antismash"
                     /translation="IIILGITGTQGGSVAKRFLTHADWQVRGLTRNPDSPKAKAWVSRG
                     VEIVKGDHDDVESLKSAFKGAHAIFAVTDWAANYFRVHEDKILQEEAKAAGRSIEEYAG
                     DLEKAQGINVAKAASDPYVLSTLKNFVFSTLAAVQRISGGKYKHAYEFDSKAGAESYIR
                     EELPELGARLSTVTLGIFQETWRDISAFRPHKLSDGTFEYVRLKVPGSHEANPEVVATR
                     DTGAFVEALVLHHPVGTDVLGASEIITKPDYASLWGRTLGVKTTVRDVSEEEYV"
     protocluster    35630..61165
                     /aStool="rule-based-clusters"
                     /category="NRPS"
                     /contig_edge="False"
                     /core_location="[47629:49165]"
                     /cutoff="5000"
                     /detection_rule="RCDPS"
                     /neighbourhood="12000"
                     /product="RCDPS"
                     /protocluster_number="3"
                     /tool="antismash"
     proto_core      47630..49165
                     /aStool="rule-based-clusters"
                     /tool="antismash"
                     /cutoff="5000"
                     /detection_rule="RCDPS"
                     /neighbourhood="12000"
                     /product="RCDPS"
                     /protocluster_number="3"
     cand_cluster    35630..61165
                     /SMILES=""
                     /candidate_cluster_number="4"
                     /contig_edge="False"
                     /detection_rules="RCDPS"
                     /kind="single"
                     /product="RCDPS"
                     /protoclusters="3"
                     /tool="antismash"
     gene            complement(36632..37799)
                     /locus_tag="JN550_011323"
     mRNA            complement(join(36632..36820,36880..37574,37658..37799))
                     /locus_tag="JN550_011323"
                     /product="hypothetical protein"
     CDS             complement(join(36632..36820,36880..37574,37658..37799))
                     /codon_start=1
                     /locus_tag="JN550_011323"
                     /product="hypothetical protein"
                     /protein_id="KAI1860722.1"
                     /transl_table=1
                     /translation="MSKLEESHGISPASPASERNESLSGHAARYAKVYSFFGFTRGYNF
                     PLCFSLSRLEDLDYDGHFKEHFALVPGYWYYFHEGHYRYGMLIHLACILPAGILMVFQF
                     TPIIRHKFLMFHRINGYVVMLLCLVSNAAAFVIIRHKQGGHRATSHAVETLMGIITTVG
                     IVMAWWNIRRKQIDQHRAWMLRTMFYMGVTITARLLNLAATPIITRIGNYWSVWMCDEI
                     SFLYTNYDMEFPKSDYPDCLLPDGSLDRWKRVAVSAVENPNNLEQLGSSYVIAFGTMLW
                     ICLFLHVVGVETYLWLTPRESERLRRVSYEKQVEAGYRNPGSAGLVLDRWADADAWTPV
                     K"
     PFAM_domain     complement(37117..37461)
                     /aSDomain="DUF2306"
                     /aSTool="clusterhmmer"
                     /database="35.0"
                     /db_xref="PF10067.12"
                     /description="Predicted membrane protein (DUF2306)"
                     /detection="hmmscan"
                     /domain_id="clusterhmmer_JN550_011323_0022"
                     /evalue="2.10E-17"
                     /label="JN550_011323"
                     /locus_tag="JN550_011323"
                     /protein_end="200"
                     /protein_start="85"
                     /score="63.8"
                     /tool="antismash"
                     /translation="MLIHLACILPAGILMVFQFTPIIRHKFLMFHRINGYVVMLLCLVS
                     NAAAFVIIRHKQGGHRATSHAVETLMGIITTVGIVMAWWNIRRKQIDQHRAWMLRTMFY
                     MGVTITARLLN"
     gene            complement(38999..40777)
                     /locus_tag="JN550_011324"
     mRNA            complement(join(38999..39019,39074..40123,40184..40777))
                     /locus_tag="JN550_011324"
                     /product="hypothetical protein"
     CDS             complement(join(38999..39019,39074..40123,40184..40777))
                     /codon_start=1
                     /gene_functions="transport (smcogs) SMCOG1005:Drug
                     resistance transporter, EmrB/QacA (Score: 287.5; E-value:
                     2.3e-87)"
                     /gene_kind="transport"
                     /locus_tag="JN550_011324"
                     /product="hypothetical protein"
                     /protein_id="KAI1860723.1"
                     /transl_table=1
                     /translation="MSEKERTTGHADGLPASEADTPTRTESPIADGEKSPDGTDDSGPE
                     FKREIHGVKWALTVGAVLSCVFLYALDTTVVADIQPDIIASLGDFPKFPWLATAYALPS
                     TALVLIQSKLYGLFDIKWLYFGYVVCFEIGSAISGAAPTMDALIVGRMIAGIGGCGIYV
                     GSLTFFSVVTTPKERPIYIALISPTWGIGTVLGPIVGGGFAESSVGWRWGFYINLLIFA
                     IAAPILVFILPSIDFAKGQTTQQRMNKIDWLGLAVWTGWCVSFFMAITYGGTLFEWQSY
                     SMIILWVFVGVLTVGFVLTHKLHPFIEKDNRLYPSHMLRNFKLGILQFATFAAASAVYI
                     PIYYIPLYFQFARGESPVEAAVKLLPFVFMISTIAILNGIFMSRWGYYMPWFFFGALLA
                     VAGGALMYTVSIDTSTSAIYGYSVLLGIGGGCFMITAFGCVSDIVEPKDIFNAIGVISL
                     VQCVGITFFPSLSGSIFQNLGARYISSIIPSDFTGNPRVILAGASSVEWQSFSEDVRIR
                     LANAIVDAMSNIYTMTIVACGITAVLSPFLGFRKVGA"
     PFAM_domain     complement(join(39314..40123,40184..40591))
                     /aSDomain="MFS_1"
                     /aSTool="clusterhmmer"
                     /database="35.0"
                     /db_xref="PF07690.19"
                     /db_xref="GO:0022857"
                     /db_xref="GO:0055085"
                     /description="Major Facilitator Superfamily"
                     /detection="hmmscan"
                     /domain_id="clusterhmmer_JN550_011324_0023"
                     /evalue="2.40E-31"
                     /gene_ontologies="GO:0022857: transmembrane transporter
                     activity"
                     /gene_ontologies="GO:0055085: transmembrane transport"
                     /label="JN550_011324"
                     /locus_tag="JN550_011324"
                     /protein_end="468"
                     /protein_start="62"
                     /score="109.1"
                     /tool="antismash"
                     /translation="LSCVFLYALDTTVVADIQPDIIASLGDFPKFPWLATAYALPSTAL
                     VLIQSKLYGLFDIKWLYFGYVVCFEIGSAISGAAPTMDALIVGRMIAGIGGCGIYVGSL
                     TFFSVVTTPKERPIYIALISPTWGIGTVLGPIVGGGFAESSVGWRWGFYINLLIFAIAA
                     PILVFILPSIDFAKGQTTQQRMNKIDWLGLAVWTGWCVSFFMAITYGGTLFEWQSYSMI
                     ILWVFVGVLTVGFVLTHKLHPFIEKDNRLYPSHMLRNFKLGILQFATFAAASAVYIPIY
                     YIPLYFQFARGESPVEAAVKLLPFVFMISTIAILNGIFMSRWGYYMPWFFFGALLAVAG
                     GALMYTVSIDTSTSAIYGYSVLLGIGGGCFMITAFGCVSDIVEPKDIFNAIGVISLVQC
                     VGITFFP"
     gene            41773..43260
                     /locus_tag="JN550_011325"
     mRNA            join(41773..41836,41898..41927,42041..42254,42334..42446,
                     42509..42644,42700..42727,42788..42881,42967..43115,
                     43168..43260)
                     /locus_tag="JN550_011325"
                     /product="hypothetical protein"
     CDS             join(41773..41836,41898..41927,42041..42254,42334..42446,
                     42509..42644,42700..42727,42788..42881,42967..43115,
                     43168..43260)
                     /NRPS_PKS="Domain: PKS_KR (18-113). E-value: 1.7e-09.
                     Score: 29.7. Matches aSDomain:
                     nrpspksdomains_JN550_011325_PKS_KR.1"
                     /codon_start=1
                     /gene_functions="biosynthetic-additional (smcogs)
                     SMCOG1001:short-chain dehydrogenase/reductase SDR (Score:
                     171.2; E-value: 4.6e-52)"
                     /gene_kind="biosynthetic-additional"
                     /locus_tag="JN550_011325"
                     /product="hypothetical protein"
                     /protein_id="KAI1860724.1"
                     /transl_table=1
                     /translation="MSTANPLSAVSLFTVEKWVVVVTGGGTGIGLMYAQALAANGAKVY
                     ITGRRQDVLETSASIHGAVDKIGSSGGKIVPLVLDVTDKDSIKSAVNYITNTDGYINVL
                     VNNAGVWTTKPEAGPEDGPEKFGSFMFDQSIDLWQQAFLVNATSIYFVTAAFLPLLAKS
                     VSSHTGKIGSVINTTSNSGQLRMSEGSQLAYNVSKAASVQMTRQLAFDFSHQNIKIRVN
                     GIAPGWYPSEMTTGGSNDMNESTAQEEAAFQQEMLSMGARVPPGRMGRTEDLASGLLTL
                     ATNDYIWGMNLVIDGGILQSVAGNI"
     aSDomain        join(41827..41836,41898..41927,42041..42254,42334..42364)
                     /aSDomain="PKS_KR"
                     /aSTool="nrps_pks_domains"
                     /database="nrpspksdomains.hmm"
                     /detection="hmmscan"
                     /domain_id="nrpspksdomains_JN550_011325_PKS_KR.1"
                     /evalue="1.70E-09"
                     /label="JN550_011325_PKS_KR.1"
                     /locus_tag="JN550_011325"
                     /protein_end="113"
                     /protein_start="18"
                     /score="29.7"
                     /specificity="KR activity: inactive"
                     /specificity="KR stereochemistry: C1"
                     /tool="antismash"
                     /translation="VVVVTGGGTGIGLMYAQALAANGAKVYITGRRQDVLETSASIHGA
                     VDKIGSSGGKIVPLVLDVTDKDSIKSAVNYITNTDGYINVLVNNAGVWTT"
     PFAM_domain     join(41827..41836,41898..41927,42041..42254,42334..42446,
                     42509..42644,42700..42727,42788..42881,42967..42995)
                     /aSDomain="adh_short"
                     /aSTool="clusterhmmer"
                     /database="35.0"
                     /db_xref="PF00106.28"
                     /description="short chain dehydrogenase"
                     /detection="hmmscan"
                     /domain_id="clusterhmmer_JN550_011325_0024"
                     /evalue="3.80E-37"
                     /label="JN550_011325"
                     /locus_tag="JN550_011325"
                     /protein_end="236"
                     /protein_start="18"
                     /score="127.8"
                     /tool="antismash"
                     /translation="VVVVTGGGTGIGLMYAQALAANGAKVYITGRRQDVLETSASIHGA
                     VDKIGSSGGKIVPLVLDVTDKDSIKSAVNYITNTDGYINVLVNNAGVWTTKPEAGPEDG
                     PEKFGSFMFDQSIDLWQQAFLVNATSIYFVTAAFLPLLAKSVSSHTGKIGSVINTTSNS
                     GQLRMSEGSQLAYNVSKAASVQMTRQLAFDFSHQNIKIRVNGIAPGWYPSEMTTG"
     CDS_motif       join(41830..41836,41898..41927,42041..42093)
                     /aSTool="nrps_pks_domains"
                     /database="abmotifs"
                     /detection="hmmscan"
                     /domain_id="nrpspksmotif_JN550_011325_0001"
                     /evalue="3.60E-05"
                     /label="PKSI-KR_m1"
                     /locus_tag="JN550_011325"
                     /protein_end="49"
                     /protein_start="19"
                     /score="16.4"
                     /tool="antismash"
                     /translation="VVVTGGGTGIGLMYAQALAANGAKVYITGR"
     gene            complement(44056..45009)
                     /locus_tag="JN550_011326"
     mRNA            complement(44056..45009)
                     /locus_tag="JN550_011326"
                     /product="hypothetical protein"
     CDS             complement(44056..45009)
                     /codon_start=1
                     /locus_tag="JN550_011326"
                     /product="hypothetical protein"
                     /protein_id="KAI1860725.1"
                     /transl_table=1
                     /translation="MLLFIVGLFTNNSARGVTVETVFQLGETGTVFENLALRESGEILA
                     TRADVPEIWSIDPSTKTGHKILTIPGAFAVMGIVQVSIDVFYVNSGKYSVQSHDSGEGS
                     WEIWKIDLAASQPRASKLVSVPEAGLLNGMAKWDDNTILTVDSIGGRIYKVDLRTAKYE
                     VAFSEDVPMKPLDRGLGINGIKVHDMFVYFTNTDRRLFYRTPVDTNLKPKGPAQLALSG
                     FRLDDFTIDHDGTIYIATGKSNQILQYKLPGWVRRVAGWFDSVDLAGVTACEFGKSEHD
                     EKLLYFSTSGTTFDQIEGAEPEPAKIAVIKFQEAEL"
     gene            47630..49165
                     /locus_tag="JN550_011327"
     mRNA            47630..49165
                     /locus_tag="JN550_011327"
                     /product="hypothetical protein"
     CDS             47630..49165
                     /codon_start=1
                     /gene_functions="biosynthetic (rule-based-clusters) RCDPS:
                     RCDPS"
                     /gene_kind="biosynthetic"
                     /locus_tag="JN550_011327"
                     /product="hypothetical protein"
                     /protein_id="KAI1860726.1"
                     /sec_met_domain="RCDPS (E-value: 4.7e-164, bitscore: 539.0,
                     seeds: 6, tool: rule-based-clusters)"
                     /transl_table=1
                     /translation="MYVADIHTDCSPRSVRFIDLLEDQVTQGIAHRRRLLGVVSAVDLA
                     VDRISQDHSSNSDRKKYQHALSKGRKTASRVRDFLSGAKHLHEGPFVELSEDAIISGSP
                     YPGVTRDREGVTSFHKMIFHFPYQAMGVSKVRDNSAQMLHISCPGFNADSVLVDQFGRA
                     TYDSITIISGMCLFSEKILRSSIMDKGSLDISKLYYPRPTLYEMEVIARSASVIADIAA
                     QMLARDAVSKKVSFQIVLDVPSWHYYQIVHDSFVAGQCSSAEALDWLQALELRCEQMAV
                     VFGNAVRHEIDERGVGSGSYEILVAPGTASVGSTIQSSLMHNTVPDINECLASVCQMEG
                     ESWAAFYSLVPEKEKPQTFKSLGFLFYVYEAIRPALRHLRTTSDTRRSGSTARPLIISV
                     DDRAERKIYSKSQDLIKKIRKASNVASSPTLIEVYVARRVFFDGNADGGSLYWNDPSPD
                     YLGPRSFKDSARLYGQPELRVWQIIRALYGNECALNLERWFLEVGLFPRHLEL"
     gene            complement(49330..49890)
                     /locus_tag="JN550_011328"
     mRNA            complement(join(49330..49580,49634..49795,49842..49890))
                     /locus_tag="JN550_011328"
                     /product="hypothetical protein"
     CDS             complement(join(49330..49580,49634..49795,49842..49890))
                     /codon_start=1
                     /locus_tag="JN550_011328"
                     /product="hypothetical protein"
                     /protein_id="KAI1860727.1"
                     /transl_table=1
                     /translation="MSTHSYKYKAFVERGIDALNANNMEAFLNPSGFSAHFIKYLLPQS
                     MNWPPQTREEWYEDLKSGFVGQNYVEWKVTIQSYWEDTRDRSAIIWCTERGTFVGDRNY
                     EMDYVMRYKFDEEGKLLKLWELTDSHLQKSLENKHQEKGDADNDEASLE"
     gene            complement(50254..51316)
                     /locus_tag="JN550_011329"
     mRNA            complement(join(50254..50915,50971..51142,51194..51316))
                     /locus_tag="JN550_011329"
                     /product="hypothetical protein"
     CDS             complement(join(50254..50915,50971..51142,51194..51316))
                     /codon_start=1
                     /gene_functions="biosynthetic (rule-based-clusters)
                     fungal-RiPP-like: DUF3328"
                     /gene_kind="biosynthetic"
                     /locus_tag="JN550_011329"
                     /product="hypothetical protein"
                     /protein_id="KAI1860728.1"
                     /sec_met_domain="DUF3328 (E-value: 3.8e-37, bitscore:
                     120.4, seeds: 45, tool: rule-based-clusters)"
                     /transl_table=1
                     /translation="MAANDEVVMNDLIDPTTKASRSMSSEGERLMSQDEETFMEDDHIA
                     SRFNRSNSLKRSLRYSLFANSLLLFIVMMGTVVWVTDGWPFTWNMSLRRNNPYSPWLDE
                     WKFDFHDDEINGTMWDLDSIFRQLPGNPEGDAEWERVTALSLITFKAEQLKKMGRNPRE
                     AAKVPPEWGHGDDEYVASLDVQHLLHCLWRLRAYIFFPYYFEPDLGPGSNTMNMPWQHK
                     AHCLHCLDVILQDLRCRPNVVVNTWEFIDGAQRPFVDVRNKVQCVNHNAILDWQKKKTY
                     LSMGDYQALRSRPDSVFQIKPVGVDPQLDNLEKVWSE"
     PFAM_domain     complement(join(50377..50915,50971..51103))
                     /aSDomain="UstYa"
                     /aSTool="clusterhmmer"
                     /database="35.0"
                     /db_xref="PF11807.11"
                     /db_xref="GO:0043386"
                     /description="Mycotoxin biosynthesis protein UstYa"
                     /detection="hmmscan"
                     /domain_id="clusterhmmer_JN550_011329_0025"
                     /evalue="1.00E-34"
                     /gene_ontologies="GO:0043386: mycotoxin biosynthetic
                     process"
                     /label="JN550_011329"
                     /locus_tag="JN550_011329"
                     /protein_end="278"
                     /protein_start="54"
                     /score="120.4"
                     /tool="antismash"
                     /translation="KRSLRYSLFANSLLLFIVMMGTVVWVTDGWPFTWNMSLRRNNPYS
                     PWLDEWKFDFHDDEINGTMWDLDSIFRQLPGNPEGDAEWERVTALSLITFKAEQLKKMG
                     RNPREAAKVPPEWGHGDDEYVASLDVQHLLHCLWRLRAYIFFPYYFEPDLGPGSNTMNM
                     PWQHKAHCLHCLDVILQDLRCRPNVVVNTWEFIDGAQRPFVDVRNKVQCVNHNAILDWQ
                     KK"
     gene            complement(54351..55480)
                     /locus_tag="JN550_011330"
     mRNA            complement(join(54351..55214,55262..55480))
                     /locus_tag="JN550_011330"
                     /product="hypothetical protein"
     CDS             complement(join(54351..55214,55262..55480))
                     /codon_start=1
                     /gene_functions="biosynthetic-additional
                     (rule-based-clusters) 2OG-FeII_Oxy"
                     /gene_kind="biosynthetic-additional"
                     /locus_tag="JN550_011330"
                     /product="hypothetical protein"
                     /protein_id="KAI1860729.1"
                     /sec_met_domain="2OG-FeII_Oxy (E-value: 1.1e-15, bitscore:
                     50.3, seeds: 135, tool: rule-based-clusters)"
                     /transl_table=1
                     /translation="MGSLGDHHHKAFDKSSDVPADMPIINYAKLLDSSRGKRKDEFEKL
                     DKSLRTYGFFYLSDHSISQDLVDEAFRWSKRFFDLPVEIKEKVAHPASGAIEDHRGWAQ
                     DGLGHVSQLVFDADQVKQLRVTSPECKETLEMGNPHPNSFSPPNRTLPDDDLPGFNSFV
                     EQWWDECTRLERSLLHILGQVLQLEDDTLLCQLQSKDVCHISWAFYPSMPIAPLTNNMQ
                     RRLNAHTDFGSLTLLFQDMVGGLEVHDGNDFKPVVPKRGTVVCNVGDMLERQTNGRWKS
                     ALHQVAAPKEVMIQKSFEPNKSVVDRYSIIYFGLADPEAMIESFPGCEESGKWKPTMVG
                     DWDERMTSAQWLQKRLALEY"
     PFAM_domain     complement(54495..54779)
                     /aSDomain="2OG-FeII_Oxy"
                     /aSTool="clusterhmmer"
                     /database="35.0"
                     /db_xref="PF03171.23"
                     /description="2OG-Fe(II) oxygenase superfamily"
                     /detection="hmmscan"
                     /domain_id="clusterhmmer_JN550_011330_0027"
                     /evalue="3.10E-13"
                     /label="JN550_011330"
                     /locus_tag="JN550_011330"
                     /protein_end="313"
                     /protein_start="218"
                     /score="50.2"
                     /tool="antismash"
                     /translation="NNMQRRLNAHTDFGSLTLLFQDMVGGLEVHDGNDFKPVVPKRGTV
                     VCNVGDMLERQTNGRWKSALHQVAAPKEVMIQKSFEPNKSVVDRYSIIYF"
     PFAM_domain     complement(join(55005..55214,55262..55414))
                     /aSDomain="DIOX_N"
                     /aSTool="clusterhmmer"
                     /database="35.0"
                     /db_xref="PF14226.9"
                     /description="non-haem dioxygenase in morphine synthesis
                     N-terminal"
                     /detection="hmmscan"
                     /domain_id="clusterhmmer_JN550_011330_0026"
                     /evalue="1.30E-21"
                     /label="JN550_011330"
                     /locus_tag="JN550_011330"
                     /protein_end="143"
                     /protein_start="22"
                     /score="77.6"
                     /tool="antismash"
                     /translation="PIINYAKLLDSSRGKRKDEFEKLDKSLRTYGFFYLSDHSISQDLV
                     DEAFRWSKRFFDLPVEIKEKVAHPASGAIEDHRGWAQDGLGHVSQLVFDADQVKQLRVT
                     SPECKETLEMGNPHPNS"
     gene            56592..57365
                     /locus_tag="JN550_011331"
     mRNA            56592..57365
                     /locus_tag="JN550_011331"
                     /product="hypothetical protein"
     CDS             56592..57365
                     /codon_start=1
                     /locus_tag="JN550_011331"
                     /product="hypothetical protein"
                     /protein_id="KAI1860730.1"
                     /transl_table=1
                     /translation="MSLQSSTKYSTIHEDDPDLSPIENTHSPPTEKRRSRAFYVTTGFL
                     ALAIWAISLYGATKASNALLQHNLHIEHTEFCDLRLRSQAKSLTDAFKQVEVNTLHEAN
                     RYQPSYTPLTCGSSSSEAESLGCVFDPLMASWLHKDCPKDGSAEFAELVRTENLTYWYD
                     EGGKPTDKLIDPEHFKHLDGVMYWGTKFEHLTHCAFTLKRIIHAQHRGDRLDVVAGNFS
                     HTNHCVNFLIEGLKSHPSELQELYRTDLPVQFLQC"
     gene            57942..59204
                     /locus_tag="JN550_011332"
     mRNA            57942..59204
                     /locus_tag="JN550_011332"
                     /product="hypothetical protein"
     CDS             57942..59204
                     /codon_start=1
                     /locus_tag="JN550_011332"
                     /product="hypothetical protein"
                     /protein_id="KAI1860731.1"
                     /transl_table=1
                     /translation="MAPHAITNLTELEYSTTPAQSDDKERQPLSPVEEEDSMSEYGDLP
                     ISSMELNYLDHPATWRLWLQETWAQNKGVLLVFLSMFFAASMDLAVRMLETDRMHPIHA
                     MPILFLRHVMTAVCIVAYGYLMRSVPDHPFGTHQLRGILIIRGTAGFIAVSGIYFSLLY
                     LPLAEATVLTFLAPIVTCYAINNIFRDEDFSLMQQLACVISFLGVVLVAMNSSDEDIWR
                     HRADAQYDRAGVLKVHKVETRPILNHARMLGIIAALLGVVGQAGGMVTIRMIGPRVHPL
                     ISMNYSSLASIVFCGLGLLLLPGVPFTLPATPLQWILLFVVTGCGFLFQLLLTEGLSYG
                     AGLKGTGGTGYSYPPDPDENKPNGPPKKVGVNRAVGMMYTQLLFALVYDWSVFYHAPSL
                     YSWAGIVLIVTGAIWVIICSS"
     PFAM_domain     58155..58577
                     /aSDomain="EamA"
                     /aSTool="clusterhmmer"
                     /database="35.0"
                     /db_xref="PF00892.23"
                     /db_xref="GO:0016020"
                     /description="EamA-like transporter family"
                     /detection="hmmscan"
                     /domain_id="clusterhmmer_JN550_011332_0028"
                     /evalue="1.90E-08"
                     /gene_ontologies="GO:0016020: membrane"
                     /label="JN550_011332"
                     /locus_tag="JN550_011332"
                     /protein_end="212"
                     /protein_start="71"
                     /score="34.7"
                     /tool="antismash"
                     /translation="KGVLLVFLSMFFAASMDLAVRMLETDRMHPIHAMPILFLRHVMTA
                     VCIVAYGYLMRSVPDHPFGTHQLRGILIIRGTAGFIAVSGIYFSLLYLPLAEATVLTFL
                     APIVTCYAINNIFRDEDFSLMQQLACVISFLGVVLVA"
     gene            60705..62023
                     /locus_tag="JN550_011333"
     mRNA            join(60705..61810,61900..62023)
                     /locus_tag="JN550_011333"
                     /product="hypothetical protein"
     CDS             join(60705..61810,61900..62023)
                     /codon_start=1
                     /gene_functions="biosynthetic-additional (smcogs)
                     SMCOG1042:O-methyltransferase (Score: 212.9; E-value:
                     1.2e-64)"
                     /gene_kind="biosynthetic-additional"
                     /locus_tag="JN550_011333"
                     /product="hypothetical protein"
                     /protein_id="KAI1860732.1"
                     /transl_table=1
                     /translation="MAQPPILRPDLDTIVSLAETISKCARQLESSGASVGMPPSPPASP
                     KTQQNIQGTERTELREACDKLLYLAAGPYEHLMATAQSHRVEAALQFAAHFDLASYVPS
                     DGSSIAFSELAAATGLPTLQISRIFRILVVYHIFCEPRLGFVAHNACSRLLLEQHIHAT
                     VSYYTDESFRAASCLSETTRKWPGTQERNETALNLAYNTTLPKFEFFNAEPWRAARFRM
                     AMAGMTQGESFSLQHLLQGFDWASLPEGSMVADIGGGGGHVSVALAEAHTNLNFIVQDL
                     KTAFDGNSIPESLSGRISFREHNFFTTQPSSADVFLFRWILHDYPDKFARKILQNTVAA
                     MKPGSRIVVMEGVMQPPGSQSHICERKSSERDLDAWKSLFYEADPSLKLVKVTTPAASA
                     LSVMELQLDV"
     PFAM_domain     61275..61778
                     /aSDomain="Methyltransf_2"
                     /aSTool="clusterhmmer"
                     /database="35.0"
                     /db_xref="PF00891.21"
                     /db_xref="GO:0008171"
                     /description="O-methyltransferase domain"
                     /detection="hmmscan"
                     /domain_id="clusterhmmer_JN550_011333_0029"
                     /evalue="3.70E-17"
                     /gene_ontologies="GO:0008171: O-methyltransferase activity"
                     /label="JN550_011333"
                     /locus_tag="JN550_011333"
                     /protein_end="358"
                     /protein_start="190"
                     /score="62.5"
                     /tool="antismash"
                     /translation="RNETALNLAYNTTLPKFEFFNAEPWRAARFRMAMAGMTQGESFSL
                     QHLLQGFDWASLPEGSMVADIGGGGGHVSVALAEAHTNLNFIVQDLKTAFDGNSIPESL
                     SGRISFREHNFFTTQPSSADVFLFRWILHDYPDKFARKILQNTVAAMKPGSRIVVMEGV
                     MQPPG"
     gene            64514..65432
                     /locus_tag="JN550_011334"
     mRNA            join(64514..64754,64812..64943,64996..65117,65166..65432)
                     /locus_tag="JN550_011334"
                     /product="hypothetical protein"
     CDS             join(64514..64754,64812..64943,64996..65117,65166..65432)
                     /codon_start=1
                     /gene_functions="biosynthetic (rule-based-clusters)
                     fungal-RiPP-like: DUF3328"
                     /gene_kind="biosynthetic"
                     /locus_tag="JN550_011334"
                     /product="hypothetical protein"
                     /protein_id="KAI1860733.1"
                     /sec_met_domain="DUF3328 (E-value: 9.6e-41, bitscore:
                     132.2, seeds: 45, tool: rule-based-clusters)"
                     /transl_table=1
                     /translation="MPKYEEQESDGAREMLLSTSEPDYDMELSRTSGELYRARRNLHMT
                     AVVAGVGWISLACLLSYILIYPNASCNWVLPTPVYSPANEILEYELVTFSSGFKDDRMK
                     YMADGNPSQQLDDNWNDLYQKVVDVTPEMVSHGFHDGITPNEGDDQPEWWSVYVFHQLH
                     CVNLLRMSLYPEYYDPSKDPLLHVPHLEHCIETLRRSIMCNSDVTPFSFRYVNGVAETR
                     EWDRAPHVCRNFEKIRVWAKDLPGVEIPSVT"
     PFAM_domain     join(64655..64754,64812..64943,64996..65117,65166..65399)
                     /aSDomain="UstYa"
                     /aSTool="clusterhmmer"
                     /database="35.0"
                     /db_xref="PF11807.11"
                     /db_xref="GO:0043386"
                     /description="Mycotoxin biosynthesis protein UstYa"
                     /detection="hmmscan"
                     /domain_id="clusterhmmer_JN550_011334_0030"
                     /evalue="2.60E-38"
                     /gene_ontologies="GO:0043386: mycotoxin biosynthetic
                     process"
                     /label="JN550_011334"
                     /locus_tag="JN550_011334"
                     /protein_end="243"
                     /protein_start="47"
                     /score="132.2"
                     /tool="antismash"
                     /translation="VAGVGWISLACLLSYILIYPNASCNWVLPTPVYSPANEILEYELV
                     TFSSGFKDDRMKYMADGNPSQQLDDNWNDLYQKVVDVTPEMVSHGFHDGITPNEGDDQP
                     EWWSVYVFHQLHCVNLLRMSLYPEYYDPSKDPLLHVPHLEHCIETLRRSIMCNSDVTPF
                     SFRYVNGVAETREWDRAPHVCRNFEKIRVWAKD"
     gene            complement(66116..67407)
                     /locus_tag="JN550_011335"
     mRNA            complement(join(66116..66156,66210..66379,66444..66662,
                     66720..66892,66941..67201,67255..67407))
                     /locus_tag="JN550_011335"
                     /product="hypothetical protein"
     CDS             complement(join(66116..66156,66210..66379,66444..66662,
                     66720..66892,66941..67201,67255..67407))
                     /codon_start=1
                     /locus_tag="JN550_011335"
                     /product="hypothetical protein"
                     /protein_id="KAI1860734.1"
                     /transl_table=1
                     /translation="MYWRVLPVVALAAPTHALIRMGCSQLVVQRLDPLVTPGQVPSPHV
                     HQIIGGNSLNATMHPSNHDIPKMSTCTTCQAADDFSNYWTAVLYFKAQNGTYKRVNQKG
                     NAGFEGQKGGMTVYYMQNQLADYEQKTQVTAFKPGFRMFVGDLNARTLEEAKPYRQLTY
                     TCLQDMSTRYPETKYLPNKPCPAGIMVNVRFPTCWDGVNLDSPNHMDHVSYPANGTFES
                     QGPCPTSHPVKIPQLMFEVIFDTAPFNNKADWPTDGTQPFMWSFGDTTGYGTHGDYVFG
                     WKDDSLQKIMNEPCYVNCKSMKTQTIDQMNSCTVEQTAKEDMDSWVKEIPGQAMTEE"
     PFAM_domain     complement(join(66340..66379,66444..66662,66720..66892,
                     66941..67201,67255..67314))
                     /aSDomain="DUF1996"
                     /aSTool="clusterhmmer"
                     /database="35.0"
                     /db_xref="PF09362.13"
                     /description="Domain of unknown function (DUF1996)"
                     /detection="hmmscan"
                     /domain_id="clusterhmmer_JN550_011335_0031"
                     /evalue="1.20E-81"
                     /label="JN550_011335"
                     /locus_tag="JN550_011335"
                     /protein_end="282"
                     /protein_start="31"
                     /score="274.3"
                     /tool="antismash"
                     /translation="DPLVTPGQVPSPHVHQIIGGNSLNATMHPSNHDIPKMSTCTTCQA
                     ADDFSNYWTAVLYFKAQNGTYKRVNQKGNAGFEGQKGGMTVYYMQNQLADYEQKTQVTA
                     FKPGFRMFVGDLNARTLEEAKPYRQLTYTCLQDMSTRYPETKYLPNKPCPAGIMVNVRF
                     PTCWDGVNLDSPNHMDHVSYPANGTFESQGPCPTSHPVKIPQLMFEVIFDTAPFNNKAD
                     WPTDGTQPFMWSFGDTTGYGTHGDYVFGW"
     gene            complement(75952..77580)
                     /locus_tag="JN550_011336"
     mRNA            complement(75952..77580)
                     /locus_tag="JN550_011336"
                     /product="hypothetical protein"
     CDS             complement(75952..77580)
                     /codon_start=1
                     /locus_tag="JN550_011336"
                     /product="hypothetical protein"
                     /protein_id="KAI1860735.1"
                     /transl_table=1
                     /translation="MSSKFTGRSSRPGPAICLPAYLEWVNAWLGSEKLATSTQDIVLGE
                     IAAKVIQGDADMQLLHDTAAKIQNDAKFRTMSIGNAAPPSCDDNNVLLSNFDPRVDCAC
                     KGLSPTESNISSVDARAYSAGGCRAIDRMWQSAEKVMERSQEWDGHGIFTTETLREAVQ
                     ELTLINTSMRPPAKTCYSKSINKVTAPDRRRCTQVDSPNAVYMYEFPTFEGVKLCSDAK
                     HFFSIACGISVCDEGISRAVSDAANDILIGDYAEAADQHTLEILQRTGAAAFAFLELCH
                     IAGYLEDWHLDVLVACTVQFRVLSYYRDHARPSLPDTVFGSRMSRLESHRMIDIGIAPP
                     IIVASLVSAQKIDAQQYRDLCRTSVLLNDLIDIRSDAARKQRENPVLRGMSQNMCEYLG
                     GQMRECISSVARMVETGMLTALVTLGFCNWMLMASHHKVHENIVGVEEFASIGCCDYGG
                     REEYRKLLTVLEPLGTSTDVAPDVRMTRANLEQLYCRSRLSSETHLAWLADAARTLLNP
                     YNMRRMVDIGHFRWVGNVGDVDYCP"
     gene            78809..80101
                     /locus_tag="JN550_011337"
     mRNA            join(78809..78892,78943..79134,79210..79231,79295..79381,
                     79437..80101)
                     /locus_tag="JN550_011337"
                     /product="hypothetical protein"
     CDS             join(78809..78892,78943..79134,79210..79231,79295..79381,
                     79437..80101)
                     /NRPS_PKS="Domain: PKS_ER (11-309). E-value: 1.1e-20.
                     Score: 65.8. Matches aSDomain:
                     nrpspksdomains_JN550_011337_PKS_ER.1"
                     /codon_start=1
                     /gene_functions="biosynthetic-additional
                     (rule-based-clusters) ADH_N"
                     /gene_functions="biosynthetic-additional
                     (rule-based-clusters) ADH_zinc_N"
                     /gene_functions="biosynthetic-additional (smcogs)
                     SMCOG1040:alcohol dehydrogenase (Score: 161.2; E-value:
                     4.9e-49)"
                     /gene_kind="biosynthetic-additional"
                     /locus_tag="JN550_011337"
                     /product="hypothetical protein"
                     /protein_id="KAI1860736.1"
                     /sec_met_domain="ADH_N (E-value: 5.3e-15, bitscore: 47.6,
                     seeds: 66, tool: rule-based-clusters)"
                     /sec_met_domain="ADH_zinc_N (E-value: 6.8e-25, bitscore:
                     79.9, seeds: 86, tool: rule-based-clusters)"
                     /transl_table=1
                     /translation="MRALRFHGKKDIRLEQVEEPQVRPGWVKVKPAFVGICGTDLHEYL
                     DGNNLIPKPGHPHSITKETSPVTLGHEFSGVVEEVGQGIIDLEVGRRYGFIGLSGWGGG
                     LAEYIVVPRQAVWELPSNVSLEYGALVEPLAVGFHAVDIAPIAHPIKSSTSMLVLGGGP
                     IGLSVIQAIHGQAASSESPPVIIVSEPTAARQQFAREFGAHHVINPLTTDLVTKIMELT
                     DDRGVDVVFDAAGVQVGLDGAVRSLCAGGTVVNIAVWPKRATLDMNEITFRQRSYMGSA
                     TYSNRDFGRVLEAIESGKIKPGAMITSMIALEEIEDKGFRALIEEKDTQVKILVDMGRS
                     LRKDSAVAV"
     aSDomain        join(78842..78892,78943..79134,79210..79231,79295..79381,
                     79437..79978)
                     /aSDomain="PKS_ER"
                     /aSTool="nrps_pks_domains"
                     /database="nrpspksdomains.hmm"
                     /detection="hmmscan"
                     /domain_id="nrpspksdomains_JN550_011337_PKS_ER.1"
                     /evalue="1.10E-20"
                     /label="JN550_011337_PKS_ER.1"
                     /locus_tag="JN550_011337"
                     /protein_end="309"
                     /protein_start="11"
                     /score="65.8"
                     /tool="antismash"
                     /translation="IRLEQVEEPQVRPGWVKVKPAFVGICGTDLHEYLDGNNLIPKPGH
                     PHSITKETSPVTLGHEFSGVVEEVGQGIIDLEVGRRYGFIGLSGWGGGLAEYIVVPRQA
                     VWELPSNVSLEYGALVEPLAVGFHAVDIAPIAHPIKSSTSMLVLGGGPIGLSVIQAIHG
                     QAASSESPPVIIVSEPTAARQQFAREFGAHHVINPLTTDLVTKIMELTDDRGVDVVFDA
                     AGVQVGLDGAVRSLCAGGTVVNIAVWPKRATLDMNEITFRQRSYMGSATYSNRDFGRVL
                     EAIESGKIKPGAMITSM"
     PFAM_domain     join(78878..78892,78943..79134)
                     /aSDomain="ADH_N"
                     /aSTool="clusterhmmer"
                     /database="35.0"
                     /db_xref="PF08240.15"
                     /description="Alcohol dehydrogenase GroES-like domain"
                     /detection="hmmscan"
                     /domain_id="clusterhmmer_JN550_011337_0032"
                     /evalue="1.40E-12"
                     /label="JN550_011337"
                     /locus_tag="JN550_011337"
                     /protein_end="92"
                     /protein_start="23"
                     /score="47.6"
                     /tool="antismash"
                     /translation="PGWVKVKPAFVGICGTDLHEYLDGNNLIPKPGHPHSITKETSPVT
                     LGHEFSGVVEEVGQGIIDLEVGRR"
     CDS_motif       79063..79101
                     /aSTool="nrps_pks_domains"
                     /database="abmotifs"
                     /detection="hmmscan"
                     /domain_id="nrpspksmotif_JN550_011337_0001"
                     /evalue="1.20E-03"
                     /label="PKSI-ER_m2"
                     /locus_tag="JN550_011337"
                     /protein_end="81"
                     /protein_start="68"
                     /score="11.8"
                     /tool="antismash"
                     /translation="LGHEFSGVVEEVG"
     PFAM_domain     79538..79939
                     /aSDomain="ADH_zinc_N"
                     /aSTool="clusterhmmer"
                     /database="35.0"
                     /db_xref="PF00107.29"
                     /description="Zinc-binding dehydrogenase"
                     /detection="hmmscan"
                     /domain_id="clusterhmmer_JN550_011337_0033"
                     /evalue="1.80E-22"
                     /label="JN550_011337"
                     /locus_tag="JN550_011337"
                     /protein_end="296"
                     /protein_start="162"
                     /score="79.9"
                     /tool="antismash"
                     /translation="PIGLSVIQAIHGQAASSESPPVIIVSEPTAARQQFAREFGAHHVI
                     NPLTTDLVTKIMELTDDRGVDVVFDAAGVQVGLDGAVRSLCAGGTVVNIAVWPKRATLD
                     MNEITFRQRSYMGSATYSNRDFGRVLEAIE"
     gene            complement(80519..81323)
                     /locus_tag="JN550_011338"
     mRNA            complement(join(80519..80770,80827..81048,81147..81323))
                     /locus_tag="JN550_011338"
                     /product="hypothetical protein"
     CDS             complement(join(80519..80770,80827..81048,81147..81323))
                     /codon_start=1
                     /locus_tag="JN550_011338"
                     /product="hypothetical protein"
                     /protein_id="KAI1860737.1"
                     /transl_table=1
                     /translation="MRAFAAILAPVLAAATPLGISGQNGDTPSPNEIQITSASSSGNGC
                     PQGTVTTDISPDRTVLTFGFDGFQTYIGPGFTAADKTKNCQLHLNLKYPGGFQFAVVES
                     TYHGFAQLDKGVTGTFYSTYFFSQDAAATTTTQTSLSGGGTWANGQVYTKQDQIPTASV
                     IWSPCGQSGILNINNRISLTSSNSSASGQISDDDATVAFTQQLHVSWQPCKKI"
     PFAM_domain     complement(join(80531..80770,80827..81048,81147..81230))
                     /aSDomain="DUF4360"
                     /aSTool="clusterhmmer"
                     /database="35.0"
                     /db_xref="PF14273.9"
                     /description="Domain of unknown function (DUF4360)"
                     /detection="hmmscan"
                     /domain_id="clusterhmmer_JN550_011338_0034"
                     /evalue="1.20E-67"
                     /label="JN550_011338"
                     /locus_tag="JN550_011338"
                     /protein_end="213"
                     /protein_start="31"
                     /score="227.3"
                     /tool="antismash"
                     /translation="EIQITSASSSGNGCPQGTVTTDISPDRTVLTFGFDGFQTYIGPGF
                     TAADKTKNCQLHLNLKYPGGFQFAVVESTYHGFAQLDKGVTGTFYSTYFFSQDAAATTT
                     TQTSLSGGGTWANGQVYTKQDQIPTASVIWSPCGQSGILNINNRISLTSSNSSASGQIS
                     DDDATVAFTQQLHVSWQPC"
     gene            complement(83253..84811)
                     /locus_tag="JN550_011339"
     mRNA            complement(join(83253..84435,84498..84682,84764..84811))
                     /locus_tag="JN550_011339"
                     /product="hypothetical protein"
     CDS             complement(join(83253..84435,84498..84682,84764..84811))
                     /codon_start=1
                     /locus_tag="JN550_011339"
                     /product="hypothetical protein"
                     /protein_id="KAI1860738.1"
                     /transl_table=1
                     /translation="MVLQLRATTKAFGALRPRAAQAVSLSAARCYSASSEPDLKETLKE
                     VIPAKRELFKKVKANGSKVIGEVKIENTIGGMRGLKAMVWEGSVLDANEGIRFHGRTIK
                     DCQKELPKGKTGTEMLPEAMFWLLLTGKVPSVTQVRQFSRELAEQASLPDFVNKMLDNF
                     PKDLHPMTQFAIAVSALNYTSKFAKAYEGGMNKADYWEPTFDDCISLLAKLPTIAAKIY
                     QNSYRGGGALPADVDIDQDWSYNFAAMLGKGGKENENFQDLLRLYLALHGDHEGGNVSA
                     HATHLVGSALSDPFLSYSAGLQGLAGPLHGLAAQEVLRWIIQMKEAIPDNYGEKEVHDY
                     LWSTLNSGRVVPGYGHAVLRKPDPRFEALMDYAAARPEIAQDPVFRLVKMNSEIAPEVL
                     KKHGKTKNPYPNVDSSSGVLFHHYGFHETLYYTATFGVSRGLGPLAQLIWDRALGLPIE
                     RPKSINLEGLLNA"
     PFAM_domain     complement(join(83286..84435,84498..84505))
                     /aSDomain="Citrate_synt"
                     /aSTool="clusterhmmer"
                     /database="35.0"
                     /db_xref="PF00285.24"
                     /db_xref="GO:0006099"
                     /db_xref="GO:0046912"
                     /description="Citrate synthase, C-terminal domain"
                     /detection="hmmscan"
                     /domain_id="clusterhmmer_JN550_011339_0035"
                     /evalue="1.20E-98"
                     /gene_ontologies="GO:0006099: tricarboxylic acid cycle"
                     /gene_ontologies="GO:0046912: acyltransferase activity,
                     acyl groups converted into alkyl on transfer"
                     /label="JN550_011339"
                     /locus_tag="JN550_011339"
                     /protein_end="461"
                     /protein_start="75"
                     /score="330.7"
                     /tool="antismash"
                     /translation="GMRGLKAMVWEGSVLDANEGIRFHGRTIKDCQKELPKGKTGTEML
                     PEAMFWLLLTGKVPSVTQVRQFSRELAEQASLPDFVNKMLDNFPKDLHPMTQFAIAVSA
                     LNYTSKFAKAYEGGMNKADYWEPTFDDCISLLAKLPTIAAKIYQNSYRGGGALPADVDI
                     DQDWSYNFAAMLGKGGKENENFQDLLRLYLALHGDHEGGNVSAHATHLVGSALSDPFLS
                     YSAGLQGLAGPLHGLAAQEVLRWIIQMKEAIPDNYGEKEVHDYLWSTLNSGRVVPGYGH
                     AVLRKPDPRFEALMDYAAARPEIAQDPVFRLVKMNSEIAPEVLKKHGKTKNPYPNVDSS
                     SGVLFHHYGFHETLYYTATFGVSRGLGPLAQLIWDRALGLPIERPK"
     gene            85636..87438
                     /locus_tag="JN550_011340"
     mRNA            85636..87438
                     /locus_tag="JN550_011340"
                     /product="hypothetical protein"
     CDS             85636..87438
                     /codon_start=1
                     /gene_functions="biosynthetic-additional
                     (rule-based-clusters) PEP_mutase"
                     /gene_functions="biosynthetic-additional (smcogs)
                     SMCOG1231:carboxyvinyl-carboxyphosphonate (Score: 152.4;
                     E-value: 2.4e-46)"
                     /gene_kind="biosynthetic-additional"
                     /locus_tag="JN550_011340"
                     /product="hypothetical protein"
                     /protein_id="KAI1860739.1"
                     /sec_met_domain="PEP_mutase (E-value: 9.1e-12, bitscore:
                     37.2, seeds: 69, tool: rule-based-clusters)"
                     /transl_table=1
                     /translation="MLRRALTRVPRRAALTTRGTPTAIAIARPLSTTICRMSLPPVQPP
                     VSTALPSDAFQLLPETEKAGTAEDALYEQQIKEVEAWWASPRYEGIKRPYTAADVVSKR
                     GSQLQTYPSSLSARKLFNLIKEKESKGEPIHTMGAIDPVQMTQQAPHQEVLYLSGWACS
                     SVLTTTNEVSPDFGDYPYNTVPNQVQRMAKAQSMHDRKQWDLRRKLSAEERAKTPYVDY
                     FRPIIADGDTGHGGLSAVLKLAKLFAENGAAAVHFEDQLHGGKKCGHLAGKVLVPTGEH
                     INRLLAARFQWDVMGSENLVIARTDSESGKLLSSAIDVRDHEFILGIAEEGIAPLAETL
                     QAMEASGASGPEIDAFEASWVKKTRLVTFDEAAVEQMKAQGVSQDKIDAYTKAVESDSN
                     LGISKRRELANQHVEKPIYFDWDIPRTREGFYHFRAGMQAATKRALAFGPYADLLWVET
                     GDPNVEVAAKLGCAVRSVFPGKGLVYNLSPSFNWMSHGFTDETLKSFIWDIAKEGFVLQ
                     LISLAGLHSTATISNELAKEYKKDGMLAYVNLVQRREKELGCDVLTHQKWSGASYIDGI
                     LGAIQSGSSGSKSMGEGNTEGQFH"
     aSDomain        85861..87432
                     /aSDomain="TIGR01346"
                     /aSTool="tigrfam"
                     /description="isocit_lyase: isocitrate lyase"
                     /detection="hmmscan"
                     /domain_id="TIGRFam_JN550_011340_0002"
                     /evalue="6.00E-191"
                     /identifier="TIGR01346"
                     /label="JN550_011340"
                     /locus_tag="JN550_011340"
                     /protein_end="599"
                     /protein_start="75"
                     /score="633.4"
                     /tool="antismash"
                     /translation="IKEVEAWWASPRYEGIKRPYTAADVVSKRGSQLQTYPSSLSARKL
                     FNLIKEKESKGEPIHTMGAIDPVQMTQQAPHQEVLYLSGWACSSVLTTTNEVSPDFGDY
                     PYNTVPNQVQRMAKAQSMHDRKQWDLRRKLSAEERAKTPYVDYFRPIIADGDTGHGGLS
                     AVLKLAKLFAENGAAAVHFEDQLHGGKKCGHLAGKVLVPTGEHINRLLAARFQWDVMGS
                     ENLVIARTDSESGKLLSSAIDVRDHEFILGIAEEGIAPLAETLQAMEASGASGPEIDAF
                     EASWVKKTRLVTFDEAAVEQMKAQGVSQDKIDAYTKAVESDSNLGISKRRELANQHVEK
                     PIYFDWDIPRTREGFYHFRAGMQAATKRALAFGPYADLLWVETGDPNVEVAAKLGCAVR
                     SVFPGKGLVYNLSPSFNWMSHGFTDETLKSFIWDIAKEGFVLQLISLAGLHSTATISNE
                     LAKEYKKDGMLAYVNLVQRREKELGCDVLTHQKWSGASYIDGILGAIQSGSSGSKSMGE
                     GNTEGQF"
     PFAM_domain     85861..87432
                     /aSDomain="ICL"
                     /aSTool="clusterhmmer"
                     /database="35.0"
                     /db_xref="PF00463.24"
                     /db_xref="GO:0004451"
                     /db_xref="GO:0019752"
                     /description="Isocitrate lyase family"
                     /detection="hmmscan"
                     /domain_id="clusterhmmer_JN550_011340_0036"
                     /evalue="1.20E-196"
                     /gene_ontologies="GO:0004451: isocitrate lyase activity"
                     /gene_ontologies="GO:0019752: carboxylic acid metabolic
                     process"
                     /label="JN550_011340"
                     /locus_tag="JN550_011340"
                     /protein_end="599"
                     /protein_start="75"
                     /score="654.4"
                     /tool="antismash"
                     /translation="IKEVEAWWASPRYEGIKRPYTAADVVSKRGSQLQTYPSSLSARKL
                     FNLIKEKESKGEPIHTMGAIDPVQMTQQAPHQEVLYLSGWACSSVLTTTNEVSPDFGDY
                     PYNTVPNQVQRMAKAQSMHDRKQWDLRRKLSAEERAKTPYVDYFRPIIADGDTGHGGLS
                     AVLKLAKLFAENGAAAVHFEDQLHGGKKCGHLAGKVLVPTGEHINRLLAARFQWDVMGS
                     ENLVIARTDSESGKLLSSAIDVRDHEFILGIAEEGIAPLAETLQAMEASGASGPEIDAF
                     EASWVKKTRLVTFDEAAVEQMKAQGVSQDKIDAYTKAVESDSNLGISKRRELANQHVEK
                     PIYFDWDIPRTREGFYHFRAGMQAATKRALAFGPYADLLWVETGDPNVEVAAKLGCAVR
                     SVFPGKGLVYNLSPSFNWMSHGFTDETLKSFIWDIAKEGFVLQLISLAGLHSTATISNE
                     LAKEYKKDGMLAYVNLVQRREKELGCDVLTHQKWSGASYIDGILGAIQSGSSGSKSMGE
                     GNTEGQF"
     gene            complement(87810..88885)
                     /locus_tag="JN550_011341"
     mRNA            complement(join(87810..88460,88527..88668,88815..88885))
                     /locus_tag="JN550_011341"
                     /product="hypothetical protein"
     CDS             complement(join(87810..88460,88527..88668,88815..88885))
                     /NRPS_PKS="Domain: PKS_KR (17-180). E-value: 2.7e-10.
                     Score: 32.3. Matches aSDomain:
                     nrpspksdomains_JN550_011341_PKS_KR.1"
                     /codon_start=1
                     /gene_functions="biosynthetic-additional (smcogs)
                     SMCOG1001:short-chain dehydrogenase/reductase SDR (Score:
                     183; E-value: 1.1e-55)"
                     /gene_kind="biosynthetic-additional"
                     /locus_tag="JN550_011341"
                     /product="hypothetical protein"
                     /protein_id="KAI1860740.1"
                     /transl_table=1
                     /translation="MGSIVDVAKGRLSGKNAIITGAAGGIGLETSILFAREGANILMTD
                     ISEPALQKAKAKVTQLVPHAGRVETLVCDVSKEAQVQAAVESLDAWGGLDVIFNNAGIM
                     HAQDDDAVGTPEKIWDLTMDINVKGVWYGSKHAVLSLRKHNKTKGSIINTASVVALVGS
                     ATPQLAYTASKGAVLAMTRELAIVHAREGFRFNSLCPAPLNTPLLQDWLGDDAPKRLRR
                     EIHFPTGRFGEAIEQANAVLFLASDEASFVNGHEMVVDGGMTKAYVTPEGQPTAAPVNN
                     ASKTEL"
     PFAM_domain     complement(join(87882..88460,88527..88668,88815..88825))
                     /aSDomain="adh_short_C2"
                     /aSTool="clusterhmmer"
                     /database="35.0"
                     /db_xref="PF13561.9"
                     /description="Enoyl-(Acyl carrier protein) reductase"
                     /detection="hmmscan"
                     /domain_id="clusterhmmer_JN550_011341_0037"
                     /evalue="6.20E-60"
                     /label="JN550_011341"
                     /locus_tag="JN550_011341"
                     /protein_end="264"
                     /protein_start="20"
                     /score="202.8"
                     /tool="antismash"
                     /translation="GAAGGIGLETSILFAREGANILMTDISEPALQKAKAKVTQLVPHA
                     GRVETLVCDVSKEAQVQAAVESLDAWGGLDVIFNNAGIMHAQDDDAVGTPEKIWDLTMD
                     INVKGVWYGSKHAVLSLRKHNKTKGSIINTASVVALVGSATPQLAYTASKGAVLAMTRE
                     LAIVHAREGFRFNSLCPAPLNTPLLQDWLGDDAPKRLRREIHFPTGRFGEAIEQANAVL
                     FLASDEASFVNGHEMVVDGGMT"
     aSDomain        complement(join(88134..88460,88527..88668,88815..88834))
                     /aSDomain="PKS_KR"
                     /aSTool="nrps_pks_domains"
                     /database="nrpspksdomains.hmm"
                     /detection="hmmscan"
                     /domain_id="nrpspksdomains_JN550_011341_PKS_KR.1"
                     /evalue="2.70E-10"
                     /label="JN550_011341_PKS_KR.1"
                     /locus_tag="JN550_011341"
                     /protein_end="180"
                     /protein_start="17"
                     /score="32.3"
                     /specificity="KR activity: inactive"
                     /specificity="KR stereochemistry: C2"
                     /tool="antismash"
                     /translation="IITGAAGGIGLETSILFAREGANILMTDISEPALQKAKAKVTQLV
                     PHAGRVETLVCDVSKEAQVQAAVESLDAWGGLDVIFNNAGIMHAQDDDAVGTPEKIWDL
                     TMDINVKGVWYGSKHAVLSLRKHNKTKGSIINTASVVALVGSATPQLAYTASKGAVLAM
                     "
     CDS_motif       complement(join(88623..88668,88815..88834))
                     /aSTool="nrps_pks_domains"
                     /database="abmotifs"
                     /detection="hmmscan"
                     /domain_id="nrpspksmotif_JN550_011341_0001"
                     /evalue="8.40E-05"
                     /label="PKSI-KR_m1"
                     /locus_tag="JN550_011341"
                     /protein_end="39"
                     /protein_start="17"
                     /score="15.2"
                     /tool="antismash"
                     /translation="IITGAAGGIGLETSILFAREGA"
     gene            91245..92693
                     /locus_tag="JN550_011342"
     mRNA            91245..92693
                     /locus_tag="JN550_011342"
                     /product="hypothetical protein"
     CDS             91245..92693
                     /codon_start=1
                     /locus_tag="JN550_011342"
                     /product="hypothetical protein"
                     /protein_id="KAI1860741.1"
                     /transl_table=1
                     /translation="MAPDKVTVETLPELLKNDTKVKLAGVDADGVLRGKLISKNKFLSV
                     AKSGFGFCSVIFGWDMHDQTYFEELKVSNKENGYHDIIAIPDLSTFRRIPWEDDVPFFL
                     VSFFDPDTEEPICACPRGLLQTQLDKLRKQGFDAMAGAEFEFYQFKTPPTTAGESNPSA
                     AAFLRDNPPHALPALTEGMFGYSLTRPIHNKDYYYDIFDSCAKFQCDIEGWHTESGPGV
                     FEAALEFGQISGMADRAALFKYAVKSIGTKYGITPCFMAKPRHGLPGNSGHAHVSVVDK
                     DKKNLLCRETKDENAPWSDIAYLSDLGRHFLAGLIEGLPYIMPMLAPTINSYKRLVENF
                     WAPVTVSWGLEHRAASIRLISPPTCKPGATRFEVRVPGADTNSHYVMAAILALGWRGVE
                     KKLEIKLPPLGKGQDVGGGADQGARLAKNLKDATDLFMAKDSIAREVFGDEFVDHFGGT
                     RRHEIRLWDEAVTDWELKRYIETV"
     PFAM_domain     91596..92678
                     /aSDomain="Gln-synt_C"
                     /aSTool="clusterhmmer"
                     /database="35.0"
                     /db_xref="PF00120.27"
                     /db_xref="GO:0004356"
                     /db_xref="GO:0006807"
                     /description="Glutamine synthetase, catalytic domain"
                     /detection="hmmscan"
                     /domain_id="clusterhmmer_JN550_011342_0038"
                     /evalue="2.30E-77"
                     /gene_ontologies="GO:0004356: glutamine synthetase
                     activity"
                     /gene_ontologies="GO:0006807: nitrogen compound metabolic
                     process"
                     /label="JN550_011342"
                     /locus_tag="JN550_011342"
                     /protein_end="478"
                     /protein_start="117"
                     /score="260.5"
                     /tool="antismash"
                     /translation="ACPRGLLQTQLDKLRKQGFDAMAGAEFEFYQFKTPPTTAGESNPS
                     AAAFLRDNPPHALPALTEGMFGYSLTRPIHNKDYYYDIFDSCAKFQCDIEGWHTESGPG
                     VFEAALEFGQISGMADRAALFKYAVKSIGTKYGITPCFMAKPRHGLPGNSGHAHVSVVD
                     KDKKNLLCRETKDENAPWSDIAYLSDLGRHFLAGLIEGLPYIMPMLAPTINSYKRLVEN
                     FWAPVTVSWGLEHRAASIRLISPPTCKPGATRFEVRVPGADTNSHYVMAAILALGWRGV
                     EKKLEIKLPPLGKGQDVGGGADQGARLAKNLKDATDLFMAKDSIAREVFGDEFVDHFGG
                     TRRHEIRLWDEAVTDWELKRY"
ORIGIN
        1 cgataccagg gcccaggctg ccatgcatat acacatatac caagatggac ggatcttgcc
       61 agacgacatc agcatgttcg atgggatctg cattagcagg taactggtat atagcgtcaa
      121 tgatgttgta caagcaacgt ttgcgcaggt acctacccaa cgaaaagaac cgatatgcag
      181 gtgttgtatt gggagcccac caggcctaag tcttcctcga gattgttcaa gcgggcattg
      241 gcaatcgcat ttcggtccaa ctgcagaact gtcagttaaa gcagtgattc gcgctgtcaa
      301 gcagtcaagc acaaagcaat gtgacagctt acatagttca taaagtacat agcccacaaa
      361 ctaggcatga ttctgtagtc cagtttcttt accagagcga tttcctttgg gtcagtcttt
      421 ttcttggctc cagaataatc agcattgact acagcctcgc gttcctcttt ctcataaata
      481 gattcaattt gctgacttgt cggctccata gttcccatgg ccttctcagg cacaactgat
      541 cgaacctcaa ccatgctgga taggtagtct acacagattg aaaatggaag atggttagga
      601 tgtgtgcatt aggatttcaa ctcaattgca agtgagctta gatactcaac ctctgaatat
      661 gcacaggtga gccttttaat acatctgctt accgctgttt ccaagacgag atacaacctt
      721 ctaggaatca tactacccca tgccaacgac cacgaacccg tgcacaggat caacggataa
      781 gatcatccca cgacaactct tagctggggg tgaatacagg gaatacatgc atcgcaacca
      841 acaaagcctg ggaagtattg agataaacat gcgacaatgg agtcgtttgt tcaagctaga
      901 acgaatgaga aatttgggaa ccaatgggta agagtccaag agagtccaag acctgggcgt
      961 tggcggggaa gacttggccc cgggaccatt gtcggcacgc cggttcacgc caagagagct
     1021 tttaggcaaa cagagctctt agcaggtact cacaagactc ttttttcagt agcgttattg
     1081 gaaattttgt ggccgttagc tgattacgga ttatgtgccg aggtttaggg agttttacga
     1141 cgtgacatag ggccgtagct tgaattctat tgggttacta agcacaactt cttgatcaaa
     1201 acacgttgga acaaattact ttcttgagtt gagactcaca tcaatgatcc tcttgcctcc
     1261 catgttgatg ccctataaat ctcagtcatg cacatgctgg cgttgctacc cgatattgca
     1321 ggtgatacat gaggctcacg atgttgcacc tctcaaggat aaacatgcgc gagaggtggc
     1381 atagagaggc tgccccaggt gagctctaga aaggagcttg acatggactt ttcgtttctt
     1441 cattgtgagg tggttgggct gttagccaca ggcatatcac gtaggcaaat tcagttatct
     1501 cagcccaaac tggcaacgcg atccgtatct tcctactagc gcattgcgag cctcagcgtg
     1561 tatcattgac agttttgcaa ggcattccac gtgttacttc tatggtcttg tgtctatgct
     1621 ctggttagca gctctgtcca ctcaacgatg ctccgaattt cgaatacata ccatataacg
     1681 cagagccagt atccaaattt tcttggctgc gagagtcctc gaacagcaga ttctacagat
     1741 agacgcaagt attgaggagg tttggccagg tcctgtagtg tcttgccagt ttctcccaat
     1801 tcgctttcct cgattctggg cttaggaaaa cttaaatcat ctgaagaagt ggtattcatg
     1861 aactctgagg ttcaacccga atctgacaac cttataagtc agtcgccatc atcctatctt
     1921 tggtatgagg aagctttgcg ttcttgtcgt gacggaatat cacgtgctct cgactgagat
     1981 ccttaagcaa cacaaacgca cgctgaaatt tcaatgggcc agtgggagat gagttacttg
     2041 actgggccag gacttgctag tcctcccttt ggagtggcgg caaagcctgt ggcattcaag
     2101 acgctgtatg ggtaactgtg tcacagcctt ggccactcgg acaatttatg tccagctcga
     2161 cgaagtggtg gggattactc ttatggggcg gactttgtca agtccgactc gccccgattt
     2221 tccgaagaaa cccctcgatg accgtgagaa gttggtcgtc gaacaatcga gaacgataaa
     2281 taagtggtgc tcaatgattt ccattgatga aggttgtacg tgttgacaaa gagataccct
     2341 tgcaatcact ccatctccta tttgagtagc tactgccaaa tcaccatgtc cccctcagct
     2401 atctctattg ccaaatctta tagcattgct tcaattccag cggatgggat tggcccagag
     2461 gttgtgaagg ccgcaattgc agtcctgaaa gctctctcgg aaactctagg gacctttgac
     2521 attgagttca aacattatga ctggagttca gaaacatata agaagaccgg gaagtacatt
     2581 cccgatggcg ggcttgaaag cctgaggaag catgatgcca tcctattcgg cgccgttggc
     2641 gctcctggtg aggccccaac gactcaaaac ccgagaagtc tgtactaatc aaacaaagac
     2701 gtccccgatc atatctcgct gtggggtttg agactagcaa tctgccaacc ttttcagcag
     2761 tacgcaaatg ttcggcccac caaggtgttc cgtgggacac aatcgccact acgcaattgc
     2821 aagacgggag accttgactg ggtaattgtt cgagagaaca gcgaaggcga gtacgcaggt
     2881 cagggcggcc ggtcccaccg tggccaggca tgggagacgg caactgaggt ggcgatgttc
     2941 acacgccacg ctgttgagcg gatcatgcgc tttgcattcc agactgccca aagccgccca
     3001 cgcaagcttt tgaccgttgt caccaagagt aatgcccagc ggaacggcat ggtgctgtgg
     3061 gacgaagttg ctgctgaggt ggccgaagag tttccagacg tcaccactga taagatgctc
     3121 gtcgacgcca tgacctgccg catggtgcta aaacccgaat cgctcgacac aattgtggct
     3181 acgaatctcc aggccgatat cctcagtgat ctcgcagcgg cgctggccgg atctattggc
     3241 attgctccca cctccaattt ggatccaagt agacagaacc ccagcatgtt cgaaccgatc
     3301 cacggatccg catttgacat tactgggaaa ggtgtggcga acccagtagc aaccttctgg
     3361 acgagctcag aaatgcttgc atggcttggt gaagaggatg caagcaaaaa actcctggat
     3421 gctgttgaac gcgtatgtga aaagggtatc gttaccgcgg atttgggtgg tgtagctaag
     3481 acggaggatg tgactaatgc tgtcatcgaa gagattaagg agtcttatgg caatacgagc
     3541 aagtaggcat gaacggctcc atattaaaac cagttctaaa ccacattagc aataaacaat
     3601 tttgaaaatg gatttgaagt tcttatttac tgatatcttt ttgggcgtag acaatcgctc
     3661 tatgccagag cttgcttcta ttagtaagtg taatcaagtg aaccgggtgg taaatcattt
     3721 agtagctgaa cccaaaagag gattcggtgc tcccaaattg agcgaagttt gagaagtcta
     3781 gagctcctaa agggtcgaac cactcttgac cataaacatc cattgacgca gtctctccgg
     3841 gaatgtatcc ctggttctga cccggagtcc attgagccga atccaatgaa gggtatcctc
     3901 gattctgatc attgaggacc atggaaggaa atctgttttc attatttagt tgatagtgac
     3961 cagataggca agtgtaattt gtccgaactc acccagctgg attgggtgat tggcgcctcg
     4021 gggttgattc aagggcgcaa ggtcgaagat gaccagagcg acctccaggt tgggagtcgc
     4081 taccgtattg acccttttgc caatcattta attcgcccgt tcctgaaggc acgtgtcgtt
     4141 catttgagct tgttgatgac gccgctctct ctgagctgtg atcaccagag ttttcttgat
     4201 gactctgaag cgcggatact agatattcca cgccagatgc acaggaatct ggccaagatg
     4261 ttccccttga agcaagctgt ctgagtatgt ataatgcttt ctttgcgtat ctgtatatat
     4321 caagtcagat cctctttgat aaaatttgct tcggagagat tacgcacttc tgcgctgagg
     4381 ggatagtcgt ctctccttga agagcggcat aagtcagaat gaagcaactc atccaaactg
     4441 accatgtcag aagtggccaa accatgatat tatgaaacga ggatccgttg tgacggggat
     4501 cattttgaat gatagtatcc aatatagacc ttgaagcgct aatgcatgct tgcagtgcag
     4561 cctgagatgc tggagagttg acttccgagg caaggagagg tcggtttagt gtgataaccg
     4621 attcatgttg catcaaagac agcaaagttc gctgcgatgg aggaactgga gaaacagaat
     4681 gctgggatcc gggatcctcg aagtctacgc gatcttctgt ctgctcatga acgtcattca
     4741 cccacttcga gagctcggat tgaaccaaca tggcccgttc cactgtgtca tggcgaatcg
     4801 caatggactt gtggcgcagt tccaagatca ggccgcgtag tcgtgcatgt ttggcattca
     4861 agatgaggaa gagcagtggg tcaactttgg cgaattagtt aataaatgat aagccgtgat
     4921 ggccggagat tccttaccat ctgttgtttc tcctggaaga atgcgggttc cgacattccc
     4981 atggatctca tgcgaaggca aacatacatc tccatcgtca tctacaatat caagtggatg
     5041 ccctagtgcc tggcaaacca ttctctcaag gcaatatatc gaccaccata ctctctttcg
     5101 catggcagct tcgtgagagc tgaagtttga atatcgggct gggcaacggt aaagacccag
     5161 atggaatgac atgcgaacaa ctactccgcc aagtctggat gccatattga accgcaacat
     5221 tgataccagg aacagttgaa cacatacggc cgcctggatg ttcttcagcg tggcagggca
     5281 cccaagggca aataccagac ttgacgctat atgctcctgg ttgagaaata ccaagctggt
     5341 aggcattgct gcttgatgaa cacctgtctg acgagagtcc gccaaagata tagagacgag
     5401 agctcggatg atagttgcat ctgcctgccc aatgttcaac atgccagtta cagcagcctt
     5461 ttcgaacaat tccaatacct cgggaccgtg gaggaacggg aatgcagggt gccaattctc
     5521 aaaataactt ttggtccacc tagtaagatt atcaaagctg ataagtggtg ctccaggagc
     5581 ggtgtcgtcg acaacctccg catgacgcca aaaagggacg cgcgagttgg tgccaggagt
     5641 tgagaccgta tccgaagcgg aatccatgag ttgatcatct tcaccaggaa ctaggtcgcc
     5701 tctcactcgg tttctgacaa ttttgctatt cccggccgcg ctgcgagaaa ggacatcgta
     5761 gacagaccga atgaagtgaa tgccgctgcc gctgccaatg aatcgaggta ggccagattt
     5821 tccaccgttc ctcataagcc cgatctcctg tgttgagttg gcgtgagacg cagttcgcct
     5881 cctttttgat gggcgttggc attggactgg cgaccttgat tcggtctggc tagaccatcc
     5941 gtccagcccg gggctgctgg cgtcgctcat ggctgctgct tcgaggctca cagcgctacg
     6001 cggagagcag gcgaagaaag gcgtctgata tctccctatc cgctcaatgc agacgcctct
     6061 ggatctcttt tgtcattgcc ataataggaa gtgcctgggt ctatcacgag aatgctcaag
     6121 aacggggagc aggagcgctc attgagtcgt aataccactg aaaggttggg ctggtgtcgg
     6181 ctgccccgcg aaaagtcgat tcttagcgtc atttaagggg tgcacagatc ggcggtacct
     6241 tcgccagcag tctggtgtgc ttcgaacggt cacgagagat aaatgtccca ttaagagaga
     6301 caaacatata tccaaatttg gaattaggat tcaaaatata tatcaaaagt acgtgcgttt
     6361 gttttcttgt gcataaatac tagctattcc ttgtattggg tcgtcttggt gttgctgcac
     6421 tgaccgcggt ctggcctcag tagccgggga gcctccattt gtaccagacg gttgacggtt
     6481 tgcaggcgga ctcgccatag ccatctgctc ctcaaaacct gatgcctgcc acgatacagc
     6541 cgaatttgtt atctgcaggt cgacgtgacg acttgaaagc gagttaggat atcctgccgg
     6601 cagaggcaac gagctcgccg gccatgagtg cgcttctgga ggcgcgtaat tcgcagagcc
     6661 agcagcttcg tttgggtgat cttctctatt cgatgtcggt tgcaatccgt gctggcgact
     6721 ctggaaccag gcaagtgaat tcttacgatc atctaaagga aactgtgccc atgtgccaac
     6781 taattcgttc ttgttttgtg atgaaggctt catcactcgg agcccggcat ctgagtaatc
     6841 accctcctcg gcggtatctc tgtgtatctc tgccagcgcg aagaataggg cgcgctctgt
     6901 ttccgcgaga cgtttctcta gggagttgac ataccctgct ggaagacctc taagacaatg
     6961 taagtcagaa agaaaggctg tggagcgccg gggtatcaaa cctcctgttt tgttcggggt
     7021 agtggcacct ttccggagtt gtgctacatt gcgaacatac tggcctagac agaatcagca
     7081 agacttacca cgacgagcta aaggtagtat taggtacgtt ttccgatcgc actatcgtat
     7141 ggaatgtaag tcttagatgg tcaattacta tggacaagat actaactttt tgtttcttcg
     7201 tcctgcacaa ttcgcatgca atcgaggaca tttgtgctag caagtatcag ccgccatcag
     7261 cagacgctcg gggccagctg gcttacctag tctcacatcg cccatgacta cttggaatgc
     7321 tcaggagtgc tggggaggcc ttagagctat tgaaagtaat aggccttgac accgcttgtg
     7381 gtaacgcaat tgcatctgga aaaattattc gcagccagac atttcacgga gtggtggcaa
     7441 cgctacgatt agtaagtacg tagtaactaa atggtaactg gcggtctcgt tatcgtttca
     7501 actagctcct cagcgccgga gttttctatg tccggcgtgg aattgaccct atggcgccac
     7561 ttgctaaagc tacagccggc tccagcgtgc agttaataat tcaggcccag gaagccaatt
     7621 gtttttccat tttccgggga tgcgatttca gttacaccga atttaccttc agagacatga
     7681 tcacttagaa gaacaacgag catgttgatt cattacgaaa agctacgatt tctctcgctg
     7741 catgtagacg cttcccatcg ccacgccgtc attcgttgct cagcttgaag tacccgccat
     7801 gttgtaggca tcgatacact ttgcatggcc tgtatcatta tttactcgga tttccgtaat
     7861 cataactcaa cttgtagtgt ttccaggacc aaactctcaa tgcatgctag ctggctaaag
     7921 ctagagcagc tgtcagccgt tggaactaac cgtattgtta gtatccacag agctcagggt
     7981 ggacgaaggc agttatggct tggctgggtt tcgagacttg gaccagaaat acattcgcac
     8041 ctcctttttg ttcagagcgt atcgtgtcag catcgaagtc gctccgcgaa tttagtcaca
     8101 gaccgccgcc aagatgagcg tagtgcaaac gggattggct gcacgaagaa gaatattgtc
     8161 atactcatct ccgtactaag gcaagtagta tttcatttgt tgagtgcaat cactgcgcta
     8221 ttgtcagata tttacaaact gcgtacccgc ctaccgagtc acagggaacc tgggatcaac
     8281 acgtcatgta ctttcgcgga tcaactcaat taagaatatc ttgagtcttg cgtatctcga
     8341 aggcggaata acatttctat caaaaactag ttgcagtgac ttgtttagtg tatgagaaag
     8401 attgtgagga atgcaataca ttatgtggct tgcaacgtca gcctgccgtg gtggccgatg
     8461 aatggggatg tccgagaaac tttcaatcac agccacgtgt gctttgatag atcatgcact
     8521 taggaaatca aacctttgtc aaattacttg acgcactggc cgtctgtgaa ttaaactagc
     8581 tttgaaattg cgactgcgca taacagactt gccaacttgt caggcatatt cctctcgtta
     8641 gcccagggat tgagctatag aatctcgggc cgtccggcaa tccggcaaca catgctggac
     8701 attgcaaaga ccttcctatc aattcacgac aatcttttta ttccgtcgtg agaagatatc
     8761 ctggaaattg gtaaactcaa gaagccgaaa gccgtcatcg tgacctcgtc ccaagtataa
     8821 gacaaggcgt tcttggcatt caatccattc aagccaagac agaactgctc acagctgcta
     8881 cagtacaaca tatacacgtt tgaacaccgc aaagtgcctt taaaatggtt tccaagagtc
     8941 tgatcaccgc actcattgcc gctccccttg tgttggcggg acctatcgtt cgggatggtc
     9001 ttgatacaac accgagccaa gtaacccccc aagtgagtgt ctccagaagg acatggcgcc
     9061 gaatgaaggt tcgattactg acggtcatag tacggcgagt acaacagcct ggcggatcac
     9121 tcggcgtctg ctgctcgagc attggcccgg atcgccgatt tcgatgtcaa gcgaagtgct
     9181 gagaagcttg ctgaggaggg gcgccaaaag gggaagaaga ctggtaaacg cttgctctgc
     9241 gatctttgaa caacttgcat ccatctaata taatcgacag atggcaagaa gcacgacggg
     9301 ggcggccaca aaaaggaaga caagaagaag gccggcgcca gagcggaaga aaagcacgac
     9361 gatgtaggtt ccatgctggg ctcaaacgcc caccatttac tcacggaacg gataactgat
     9421 gttgcgagtc agtccaagaa aaaagatgga gaggataaaa acaagcaagg ggaggagaag
     9481 aaaggcgacg gtagcgccga tcacaagact accgacacag gcaaggatgg ccagcacgga
     9541 aacgacaagc atagtcatgc tggtaagtta aaacaaagca cggtttgtga atacagcgtg
     9601 gatcgaatca tcacgactaa cttatttcta gagtaagaag cagggccgga ggaacatggc
     9661 tagaaagctc aagaggcact atgattgagg tcgaccatca aagccactga tcataattat
     9721 aatccaaact atgttcctta aacctgcaaa atgcccgcgt tgagatgagg agcagatcaa
     9781 ttcatcgatt agagaacgtt cacacccgct ctctaaatcg ttagatgtat tatactgtcg
     9841 tgctggatgc ttcgtacccc caaaaatggc tcaatgttca gtatgttctt gagaaatgaa
     9901 gtgttgatga tggtctaatc gctatggaaa tgcggacaca gaccccacaa gagcgctaac
     9961 taacaccacg caatgctgat gacttaatgg taaataaata cgggccctga catcatgcct
    10021 caataggatt taacgatgtc aagtcaaggc tttcggtcaa gtctagggat ttgaacccgt
    10081 cctcaactac ccagctacgg cccttctcgc tcttccataa cgcttcgcaa gcgctgccaa
    10141 cgaccaatag gccaggcggc cgactcccct cctgctcaat cgcctcaacg actctatcga
    10201 gtgtcgtcct aatcaccctc tggtcagggc agcttgcgcg ctcgatgacg gcgcaaggag
    10261 tgcgcggggg ccagagcgcc cttcgtggga cgctctgctg cgcattcatg tcaagcacgc
    10321 cttgcttgcg ctcctcttct agaaccattg tttcgttctc ggtgtactcc gtaagttcct
    10381 gcaccagacc agagatacgg tgaagcccca tcaggaacac caccgtccta ctagcaacgt
    10441 actctggtgg gttagggggt ttcccctttt tacccgtgcc ggtacagatg aggacctgat
    10501 cagccacgtc tcgctgcgtt ggtggaatgc cagcaaacaa gggtgctgac aaggagctcg
    10561 tgatgccggg caacacaacg acgcgatcgc caagaccatg ttgtctaaaa taggccacct
    10621 cctcaccacc gcggccataa atgaacggat ctccttgctt aaggcgcaaa acagtcttgc
    10681 cctcccgcac gccagctaaa gccaactcca acagctcctc ttgtgcagcg tcggcattgc
    10741 ccggaaactt tcttgcgatc tgaactggag ttcgccgcgg aatcaggtca agcacgcctg
    10801 aaggtacaag cttgtctgca aggatgaggt cggcattctg aatggccttg tgcgttgctt
    10861 gtgtgagcag gtctgggtgt ccgggccccg agcccgcaag gatgacccgg cctttcaaca
    10921 ctgaaccctg aggggacgtg ggcttcccga tggggttggc ggcatcggtg ccagcatata
    10981 atttcaatat ggcggcgaca tcctcgtcgc tgatggcagc gaggcgcttc agaggccagt
    11041 attcgcagat ctggctcaac caccgcatgc gcctatgctt caccgcgtcc aagtccgcct
    11101 caatgaccag tttattgaac gtagcggatt gatccagcga atcatccaaa tcctcaccat
    11161 ctgcaagcgc gtggtgcaac agctggtcct cttcttgtat tccacgccga acgtcgccca
    11221 gtcgtacgca tgctgtaccc aggtttgggg gaagggaggc tgctatctcg cgacgtatcc
    11281 tcgaagccag cttgcaccca cggccattgg tcgtaacacc gatctgcagc gggccgtccg
    11341 tatgcgacga gagcaggctg aagctcgaga gctgtggaga atcgacaacg ttgacaggta
    11401 tccggtgccg cttgcacagg gtcgcgacat gtgcgctcag gggctcccgc ggccccgaag
    11461 tgacaaagac tgcatccacc accccgtcga cctcttcccg tcccagggag aggacgtcgt
    11521 cgtcctcgaa tgccttctta atccacttta catccccgtc atcgacgcgt ttctgcaatg
    11581 cgtaatggag ctcggcggtt tcgggcgcaa gtagtaccgg taatgcgccg acgtttaggg
    11641 attggctgca gcgggcggcg gcaagaggat tcgacccgat gatgaggtgg atgtggaacc
    11701 tggcatcagt cgccgtgagg agagagatag ggtcggccat cgtcgacttc gatgcggcag
    11761 tgaatcagcc tcgtggccgg gcgcgaatgg caagccctgc gtgcagcacc tcgatgtacg
    11821 tgtacggacg gaacgggggc atccgcaggc ggcaacgggg cgcgaggaag aaggcctggg
    11881 gatataacaa gaaacgacgg tggaacagtc gatcgatgtc tcccaccttg ggccttgccg
    11941 ttaccaatgc caatgccaat gccaataatc gttggaaaac agcgacgcca tcgcaccgtg
    12001 gttttgcgag tcaagagcat ctccggcctc gctgcggcca gcaacttttc tgccccgccg
    12061 acaaaaagtt gcgattgcgc aattgtcgct agagacagct cggccgacca atcagagccg
    12121 ggatattgtg gtaagccgcg tcgactccag cgaccccgcg gattctgctc ggagatgtga
    12181 tttctcctcc cgcataactt atctcactta cagcgataag gaggccagta cggccaggcc
    12241 tgtcgcgatc caggaacgca tccttcctcc acgtgactgg cgcaacatct cccgggaacc
    12301 ttggagggga tctgcaataa cagttcaatc gatatttgga atagagagtt agaatgttct
    12361 tgggaaggac tgcatcgcgc gaccaaggca ggcagggcca agggaccctg atcagccact
    12421 aggtctcaac gcatagacct cggatccccg cgaaactcta tccataaggc tgtgtttcga
    12481 ccctcttgca caggctggca ggctgctgcg atcacatgga cacgatgcag agactgttct
    12541 acgaaataaa ctcggccaaa ccaagatgca atgtcgtctg gcaccaacgt cccagctaaa
    12601 cttaattgtt aaattgcacg gatgcctttc cgctaccgca gtacacttag cccttgctta
    12661 gaatgcgcaa ctaaaggtgg ctaacttgga agactcggcc catcggctac ctcggccaag
    12721 ccagtgtcta tgaacgacca tagtaagcgg ggcccgcctc cagcctccag cgtttcctcg
    12781 gtggctgtag acacgaagac cgaggaaacg cgtacaccat gcaaaaccca ggggaaggaa
    12841 cttggtgtgc gggctcacct acgttggaga tgctacacat ctctcccggc agtccgctgg
    12901 agttccaagt ctttggcccc ttggctggct tgggcccttt tggccacagc acgatgcctg
    12961 caacagggtg cacgagccga actccctact gggcagtggg tcctgcagcc atcagacgaa
    13021 gtgcaatcca acagtgtagt agtgatcatg cgtctcaccg gatcaggtcc caggtgtcac
    13081 ggctcgcctg cgcccgaaac gacacttgac cgagtggagg gagcccactc tgtgtgagac
    13141 attacacggc cctatgagac ctcacaggct gtcagacctg atagacaggc caggggaggg
    13201 gtctgagcgt ataccctaga aaccaaaaat ggccaagttt ctcttttagc aggtggagca
    13261 caaacggtct ggcctttggt tcaagtccct gtacattcca tttgacttcc tagttgggcc
    13321 tgtccgccac atggcacgct gcacagcttg tcttggtaaa cttggatatg ctttctgctc
    13381 aaacgtgtca aggtgattta gccaggtatg gcttgctcgc gccctacttt ggcctagcat
    13441 atccgacttc tggcgggttc aaagtggtac gcgcagctcg aaatggctaa agcgttatag
    13501 agccccttag tggtgtggcg gaccagagtt taacggcagc gcgctataga attcagggca
    13561 ccgaacgaca tgccgagtga cacccaccgt ggcatcgccg cccttgacag aatgcaggag
    13621 caagcattgc agggttagcc gacgtcaatg tcggattggc ccgaaaccct cgtcctgtcc
    13681 cagaagggtg gttcaagtag ggagggttct ccagaataga ttgctgatcg ctcccctttg
    13741 acgttcgaac cgggtctgcg accgcaatca tcgtgagtct gctatgctag aaacattgca
    13801 aattcagtag ctggcatcat gaagaccctc tttcgaataa ctatagggct gctgctagcg
    13861 gtgttgcccg gtggactagc ccaagactca gcaacatcgt ccgcagtggc gctgatagcc
    13921 acattaccat cgtgtgctgt aagctatatc caatcccttc gctcagtcac tgttcggatc
    13981 tgacatatga tctcccagcg cgactgcctg ttcacgcgag tttcggagtc gtcttgtgcc
    14041 attacgaaca cgacatgcgt ttgcacaaac gctccgctcc agcagaacct gaccctctgt
    14101 gtccttgaga actgcacgct caaggaagct ttgtgtatga tgccaccttc tcagtcctca
    14161 tttcgcgcag ctcgacggcg actaacttga gttcaagtcg ccaagaatgt cacgcaaacg
    14221 atatgccacg ccccggtccg gagcgagcag cgtgtgtcct acgtcttgac ggtaactttc
    14281 ggcgtggttt ctgcggccgc gattcttgcc cgctttggct tcaagatatt tgtaacaaag
    14341 gtctcgccga gtctcgatga ctggttcatc ctcatcactc tactctccgg cattccaagc
    14401 acagttatca acaccgagaa ggtcataccc agcggactgg gaaaagatat ctggaccctc
    14461 acccccgccc agattaccga ttttggaatg tacttctatg ttatgatggc cctctacttc
    14521 ttacaggtca cactgctgaa gatgtcgctg ctgttcttct atgtcaggat cttccccgac
    14581 aggatgatta agcggctcat ttggggaact gtggcattca acgcatgctt cggtctcttc
    14641 tttgtcctca tctccatctt tcagtgccag cccatcagct tctactggac gaaatgggat
    14701 ggtgaacacg aggggaagtg ccttagcatc aatggcatcg cttggtcaaa cgccgccgtc
    14761 agcattgcgc tagatatctg gatgcttgga attccgcttt cacagctccg gacgctccac
    14821 atgcattgga agaagaagat cggtgttgcc ctcatgttca tcgtcggggc cttgtaagtc
    14881 tcgatattct catgtccagt ctagttgacg ctgctcgcta acacgcctct tttccagcgt
    14941 tacggtcgtc agtattctcc ggctacagtc cctggtcatc tttgccgaca cgcaaaatcc
    15001 cacgtgggac tacttcggcg tcaacaactg gtcggtcgtc gagatcaacg tcggcattat
    15061 ctgcacctgc atgcccgccc tgcgactcat cctcgtacgc atctttcctg ctcttggtgg
    15121 cacgacaaac gcgagcaacc gatattacca gtcgggcagc attactgcga ccaagtccaa
    15181 ggggcgacga agtcgagcgg gaacaggggg ccagatgcca cccactgact tccaccgagg
    15241 agagcctaag aaaggaggca tctaccagca gaagacatac aaggtccagt acgacgataa
    15301 cgacgagcag agtcttgttc acatgcaaga ccttgacttc aagaggggca aatcaatcag
    15361 cacaagtgag gtctctgtgt aaggctatag tcggccctgc gcttgtgcgc caagggatta
    15421 cggagttggt taccgggcta ttttcgttcg ccatccggtt acatatctaa gtacaaaggc
    15481 ggattctacc tttttttttt gttttctttg tctcacatag cgcatgtata tatgtcgtgc
    15541 ttgtcaaata gcattcgcca tcgagcgggc tggggccgcg ccaaaggcat gataccagaa
    15601 ctgttaatag aggacttcat attaccagag gccgttcgca tcctcgcgac aacagccgaa
    15661 ggccaactgc cggctcgctt gactcgcttc acgcactcgc ctcctgaata cggcagcata
    15721 ttttcctgca cttgcagatg gtgggatgca ctgttcgctt aagttatgca gcatcccacc
    15781 tggcgtgagg cgttctgcag ccaccttagg gcttacattg gcgcgaactc tccgggtggc
    15841 tcggctatca ttgtccgggg atagcggcgg ttggcgtgcc ccaacacgag tccggcctga
    15901 agagtcggcc aatcaatttg agggtcaaat ctcggcatat cttgatgagg ccgaggtttg
    15961 tcatattaaa tagggtagtg aaacgatgtg tgtttagctg catgttccgc tccgcatggc
    16021 gtgacatcgc catccacgaa aaatggcagt gctctcaggt tcagcgtgaa ttcggcaagt
    16081 gcagtgctga gactgccatt gtatgactaa aagggaggaa atgagatgaa atttgatgtt
    16141 gcccctttca aatacgggta ccggtgaacc aagatcgaaa acagttggta cgacttgtat
    16201 gattaagacc gggtatgaat gattcaaatg gtggatgcgc gttctcgaag gtatatgctc
    16261 cactaatgta tatacaacgc cgagagataa catttacgac ttaagccgtt cttatgctta
    16321 agctcggcac atcctcccat cagcagccac agtccaagca tcgctaccaa tgcctttcaa
    16381 aatatagaaa actcccgtgg gatcccactt gttcttgata gccaataacc ggttgtagtt
    16441 tggcccgaag aagtcttcct tccaattggg ctggttgaag tcggcctcat tgatatacgt
    16501 tccactcccc ggggtgatcg ccatcacctg gggcacaaac tcgtttgtca tctgcttttg
    16561 cgcagccaga tttttgctcc acgcgtcggg agaattgtcc cagagggtta ttatctgcaa
    16621 cctgtagaag gaaattcttc atcaacatgt gcccacttga cgaacggtgt tataccaaag
    16681 agatcgcgaa acttactgca tgatagaaga ccgccaagct gggtgcacag agtttgacgc
    16741 ctgctgcacg ttggcatagc tggcagctgt gacaccggcg atgacaccat gcgccgtcag
    16801 gttctgaacc acggcattga aaccctcatt gttggtctca accacgctgc gggggatcag
    16861 gcgggaacca aactggtacg aattgaccgc gagatggccg ttaggaaggg gtcccatata
    16921 tttctcgtaa tggtcgttgt aagagagcga agtgaagctg ctggatgagg gcacaccaag
    16981 ctcggccaac ttggcaatga aaggcgcaag aacggtgttc ttgacatagt cgccagtgga
    17041 gttataaacg gtcaccgggt tgagctgcag gacttggttc gtgagtagat atgcaacact
    17101 agctccaagg tctgtcatgt tgggcagcat ggcgtggaag gctgtgacag cctcgttgaa
    17161 aaggtcttga gtggtgtacg ccgcagatag ggcgagcgtt gctccgccaa tggtcgtctc
    17221 aggaaacgcc cgaaccgtta aagacgtgac aacgccgaag gtgccagggc cgccaccaga
    17281 cagagcccag tagagatcag agttcacctt gcgggaagcg gttacaactg tgccggcggc
    17341 ggtgaccacc tcaaattcaa gggtctggtc ggcagcaagt ccaaactcgg tcgacaagac
    17401 ggaatggcca ccgccctggg tgaagccacc agcaatacca acagtaggac actctccccc
    17461 cacgacaacg agacctgcct catgggcagc ttgggtagcc ttgtagccaa gtacaccagc
    17521 accgaatttc atggccgcac cagagtaggc agaatcagac caagaagtca cctcgacaga
    17581 gtcgaggttg tgtgtccaga cagccaagga accagcacca gtggaacggc cgaagaagct
    17641 atcgagagtt agcatcaaat gttggtttga cgtggcagga gatcgacata ctcatgacca
    17701 gtgttgcgaa tcacaagacg gatgttgttc ttcttggcga agttgaccgt agcagccaca
    17761 tcggcagtgg acgcgacgtc gactgcgtag ctgacatagt tgccaagcac gcaaggcttg
    17821 tcctgagcgg taaaggggtc gcaactctgg ttggcaaagt atgtctgcat caacgaagag
    17881 gaggattcaa gactagataa taggtgttag tgcgacatta tctacacgca taatacacac
    17941 aagacagaac ctactgtggc gttggaagcg tccattcttc ctgcaaagcc gcacaagcgg
    18001 cggcgtcata gttagggtca tggcagggtg agcctatggg gacggtcgcg atgaggcgcc
    18061 cgcctacagt agagttgaat tgcgaccaag ttgtggaaga tggccagcag gtgtcgccag
    18121 gcatacagta gcatgtgctc ggtttggcac ccattgcggt tagcggagcc gctgccaagg
    18181 cgaacgccac aagtctcatg ctttgatagg gtagggggac aatgagatag gcgagcggat
    18241 agaaacgaga ggcacaggcg cggccaaaag agtgaagacc gttgactgtg gtgaactcgt
    18301 agctcgagcc ggaccatgag gtgcaacagt catcaatata ttcgaaaacc atcggttatc
    18361 atcagtctcg gcccgggtgg gcacacgagg cacccatgag gggcggaaat gagagggcat
    18421 aacggagagg ggcgaggtta cgaaggctgc gagggacgac gaggccccgg agatggggtg
    18481 ctttagtcga tgtcgttctt ggcatcatgg ccgaaaaatg caatcaacgt tgtattggag
    18541 gtggacggtt tctttagcgt acagtaggct acctaaatta tagtctacca catcacatgg
    18601 agaacgagtg acgagaatct ggcgtaccaa tcactggcta ggtagacccc aaataagggc
    18661 aacagcaccg gtctcaataa gccgctatta ccacacatta aacgcggatt cattgccagg
    18721 tatcgatgac aggtcacctc tcaccgatta ttggagaatc gcgtgtggtt gcaactgtag
    18781 tttacagtac ggtagacggt ctgccaggtc ccatcgcggt cgatagacga ggatcacatg
    18841 gaatcagggg tcaagcatgg tctgatatgt caagggtcgt gcaaggatac aggtctccag
    18901 catgggccag ggggtggcga tgactacctg tcacctgcat gctgggcagt ccgagcgttg
    18961 gtctagatga gccccgagtg aacggagttg ggaggtctcc gcaatgttcg cttacccctg
    19021 ctcgaagcgc gcgacccggg agaatccagt agccttggtg gatgattgat gtgatacctt
    19081 gtcaccgtca ctatgtgcta actagacagg ttacagtatt cccttcgtcg gctctacata
    19141 ggcgcactga ggaatctgtc aagagaaaag caaacgaata ttcttgttcc atcacaatca
    19201 cttcatgaga aacgtgcatt gcaccacaag agtatgtcac tgcgcacgag aggactaaga
    19261 aatcgtccca aattcaaaga caggggcgat acaatgaatt gacctggaga aactcgctat
    19321 caccgaaccg gcttgtctgg tctcgagaat gcaagaatta gtaagcttat tcatcaaaat
    19381 acctgtgcaa ttgagagtct accggcggcg tactccgaag catgcgaact tgagatccca
    19441 caagattacc acgattacaa actaaggcga caattgagtt gacatgccat gcctcatgct
    19501 cggaaaggtg tgctttgcct cacctgagaa tgcgaccact tcaggtaaca attatagtgg
    19561 agatatgtcc ttgcaacctg ccgagagtac aatgctgcaa actacgtgtt cagagttgca
    19621 cgccagaatg aaaagaacat tactcctaat cagccaccat gttgattagt catggtcata
    19681 tcatcgaact ggtgtgaaaa agttattcaa tgcgccttct ttctgtaaag agactttgcc
    19741 aatcaagaac aagggcatcg tgggcggatg caagctctag tgctgagccc aagtccccag
    19801 ttgcaagtca aagccatcaa gtggaacagc ctcgcccgta gaaagttaca ctcgtgcaca
    19861 acatcgacga actgtgaaga tcatttgcgt gacatttgac cttggaaaaa aacaaaggat
    19921 ctatcaaatg aagaaaggag aagtgaaaac aaggacaacg taattataac tctcgtccag
    19981 aacccagttt gacaaaccct tcattttgct gcttttgcca atccattcac agcctgttta
    20041 ccgagctcct ccaaggtacc gaggcctagg agctggagca cgctaatatc gaacccgaat
    20101 gtctgtctcc accaatttcg caactctatg ccaacaagcg agtcgagacc tagttgttgc
    20161 acaggaagag ttatgtcaag accatcgtca ggccgcaaaa gcaagttcat cagctgtttc
    20221 ccgatttcca aggcgatata gccgactgtc tctggcttgc tgaggatctc aagatcgctc
    20281 ttggccctgg ccaagaacgc tttaaagcca tcacctccag cacctgcatt gccaatatcg
    20341 ccatcgctga tgttgtgcca gatagccatt cgtacgtctt tcttccagtg cagacggctg
    20401 tctggatggc tgagggactt gtctgagcca aagcccgtag cgaaggtgtt cctgtgggcg
    20461 aacggtacgc tgttcgcatc gatatgtagc ttgggaatgg gataagaaca tgctgcccgg
    20521 aatgcttcga tcatttccga ctctgtgacg cctgaataac cattcttcag gagtctttgc
    20581 agcagctttt ggtcacgagc agcgtagccc atgtcagcga cggcgccaat gtctatggat
    20641 gatgcgggca gcccattgct gtttcgccac agtgcgaagg cgtctaagaa agtattggca
    20701 ccggcataat tggcctgacc aggctgccct gtgatacccg acatcgaaga caaaaacaca
    20761 aagaagtcga gctcgatacc ggcctccacg gtagcctcgt gtaaatacca ggctcccttc
    20821 accttgggtc cggttgcctt gatccattgc tctaacctca tgtttctgaa agcctcgtcc
    20881 tgaagaagca tgggcgaatg aagaatgccc ttcaggtttg gcgcttgctg gacggcgcgg
    20941 aagacatcat ccctattcac catgtcgccc ttgacaagaa ccacctcaca tcccatactt
    21001 tgtagctctc caatagtatt ggcatcctct ttgcgtgacc cagggtttct cgaaaggcag
    21061 acaatgcgac gagcaccgtt ctcgacgagg tgtctggcga taacagttcc aataccaccc
    21121 aggcctccgg cgagcaggta cgaggctgca ctatcgacct tgaagatatc atcggcaact
    21181 ttgacgagac ttgtgccgat cttgagtgtg ccatcagtat ccctgacctg gagaatgact
    21241 ttattcatgt ctttgctttc ttgcacatgc ctgatggcac tctcgacgtc aaaggcatca
    21301 tatacgattc gaggtgagat cgggacaata ttaccctctt tcaatagttt cactgttgac
    21361 tggagaagtc tataaatcat cttatgtcag ttatcagagc gacagcaaca ggatagttca
    21421 aaatctgctt accctttaac gacagaccgc ttcttgacta ctagagcctc tagattgacg
    21481 ccagtgtaac ttctgccgcc aaggaaggag tttagctcca atctaccagc acccactaga
    21541 tctgatgtgc cgatttcaat catcttgccg aattcagcga cggacttcca agtagcatgg
    21601 aggaggtcgc cagacagtga gttcagagcc agatcaacac cctttccacc ggtcgcgtcc
    21661 aatatcgctt tcaagaagat gttatccgcg gaccagaaga tggaggacct aggaagttta
    21721 tgactctcga cgagaaatgt agcttgtgcc tcagtgctga cagttgcgta tacatcagcc
    21781 tccagcgcct tggcaagctg tatggcagcc aggcccacat ccccagcggc attatggatc
    21841 agaacagact gcgcgaaagg ttagactatc ttctccactg tagtagttat actgtagccg
    21901 atatatgttt aaggatatat gggctactta cctgtccggt ttgcaggtct ccggcattgt
    21961 acaaagctgc gagggccgtt ccatatgcag caggcaacgt cgctgcgtct tcgaatgaaa
    22021 cattgtctgg aatcttctca actagcgcct cacaagttcg tagatgtgaa gaaaagctgc
    22081 cggctccaag actgatcaca cggtcgccca ctgtgaagtc taggacatca ggcccgatgg
    22141 cagacactct gccactagcg cttccaccaa ggcctccggc tgggtacggg ctggtgccca
    22201 tgacctctgc gacatcctgt gtcaaaatca cgtcagttcc aacaatcttc cagatagggt
    22261 gcagaccgtt gtcacgtact ttggagctga gcccagcata gaagacctct acctcgacct
    22321 ggtcgccaac cagaggccca ggtcgacgcg actcccaact cagcgaggtc aggcggccag
    22381 gtttctcgac tacaagagat actctctcct ctgtagctcg tctagaggct cgctcgtcac
    22441 caaaggtgaa gggataaatg cgagggacat tgatggtgcc gtcgacgatt gcgtactcat
    22501 aattgggtct gaaaaactcg tcctcatgtc tcttctggaa gtggacgaat gcgtcaagta
    22561 cacggtcaag tgatgtaata acctcatcaa cctcacaagt agcaaagtcg atgctgtctt
    22621 cgtggcggat agaacggatc gcgccgacga cagttgcgta tcgcgggtcc ttggattgca
    22681 tctgcgatgg gcgggtgacc cagaacagac ctgactcgcc aatattggcg agcagtgcct
    22741 gcaaagtctg aaagcggtgc tcgtcaattt cctcgaagaa cgggctatcc tcatcaagca
    22801 gactgattat atccagagat cctcgcggca gctcgtcgcc gaagcgacac ttgttgaccg
    22861 tgtatcctcg gttttcgagc ttctggctta ccacatcgac tttcctatcg tcaagtttgt
    22921 gggccagaac agtcacagcc ttactgaccg ttggattgac atcttcttcg ggcctagcga
    22981 tcatgacggc gctaagctgg tgtggtgccg cagagtcaag gaccacgtcc ggcggagcaa
    23041 agccagcgcg cctcagctcg atctcccaac gctcaggaga tacgtatggc tcatcgggac
    23101 gcccatcgtt ctctccaacc caccaatcat ccaggaagcc caggatgcag ttgatccact
    23161 tggagtcggt attgagctct tgcaaaagga gtcggccgcc gggtgctagg agtttacgca
    23221 cgttggccaa ggaacctgaa aggctcggag ttgcgtgaac gaagtttgta gcgacaatca
    23281 ggtcgtactt gtcatctgct ttgaatccct gttctgatgg gtccttgcta acgtctaaca
    23341 cgcggaattc aatgttgtcc aagtcttgga agcgcttctt tgcgtcggca aatgaagccg
    23401 acgaggcatc cgtaaaggtg tatttgaaat agagggcccc accgccaggc agaatcaaat
    23461 cttccatcaa agcggaagtc aattgtccgg tgctgccacc gagctccagt atgcgaaggc
    23521 taggccttgc gtgcgccagg cttttgagaa aggcggttcg attgacagtg ttggccgccg
    23581 caaaaagttt ggtaagaaga tcgttctgtg aaagaacatc aatgacgtcc ctttcgccac
    23641 tgagtagctc gacgatatac tggccaatct cgaggatgca gtccgcgcag gcagccagtg
    23701 gtgactcagc catcatcttt ccgatgtcat gagctctgtc tacaatttgc ggtatatcaa
    23761 gggcatgccc agggtgtttc ttgtcgagtg cgttgaattg ccgaccaatc caagctgcga
    23821 accgctggat tgagggattc tctgaaagtt tcacatcttc aatgcatctc tggaagaaga
    23881 taaagcatag ctcgccaagc tcgttcagaa gcggcgtcca cttcttgcca tcgaactcag
    23941 attcgatgag agaagctgca tcgatgaagt cgatgtgagg cttccagctg acacgcgcac
    24001 tgatggggag tttgtgcaca atttctttgt caccttgttc aatgggcgtg aaggcggcct
    24061 ctggcatgtt caatacaata ttgccatcag caataacctg gaattggccc ctgatttcgc
    24121 cgctgccagg cttaacctct gtggacgctg tgacggtcat atctgactcc gggctgctgc
    24181 tgaaaatggt catctcctca atcagggtag gcattgccgc acagttgcta gcatcaagcc
    24241 taccggatct tgcagcaaca aggcccattt gaagagctgc atcaataatc gtagggtgca
    24301 ggtggtattt actctcgtct ccatttaggt tgcgggttag actgctcatt gccctggtct
    24361 ccagggttcc tgcactgatc ttatccaaac gctggaaggc tggtccatac tccatccctg
    24421 agtttgccag agtattgaag atcttaaagg tatccaactt tcggggaagc gactcagcct
    24481 cttcagcctg ggctggcttg gttgttgccg aggctgagac ctggcccaca caatgcttca
    24541 cccaagaatg accgctatag gaggcgatgg agaactccca ccactggcta tcttctaaat
    24601 cggtgagtcg atgagggcgc aggtttgtga cgacctcggt gtcggcaccc tcctgcaata
    24661 tcagcgcctg gctgagcaca acgtggcgga gactatatga cttctcggtt ccgctgagtt
    24721 gtcgaattgc ttcgccagcc attgcaaaat agcctgcagc agggaaaata atggtgccct
    24781 gaatctgatg gtctcgaagc cagggggcgt cctcaatgtt ggtcaagttc ctccaactgg
    24841 gctctaaact agtgctctcc agttgtcgac gtccgagcag tggatgacgc ggaaatttcg
    24901 ggtgcctcca ctcgatggac atacgagact cagcccagaa ttctccctcg taattccaag
    24961 ggtaacgcgg cagatctgcc agcgcctgtc cggcgggggc aacggccata tagtctagag
    25021 ggacgttgag ctcgaacaac ttgccaatgg cggccagata cgactgcacg caatcctcat
    25081 tacgtgtcat caccgacagg tatggaggag aggcagacgc cttggcgaag atctgtcgcg
    25141 cagggccagc tagggctccg tgaggcccaa tttcgatgaa tgctggattt ttgaagtgct
    25201 tcaatacacc agctacggcg gggctgaaga gcacgggcga ttgcaagttc tgctgccagt
    25261 atttgccgtc gagtttccgc tcttctggcc ggccaatgcc tgttacactg gagaagaagg
    25321 gcttggccgc ctgcctaccc tccagatatg gttcaatcat cgcatggtag tcgtttccaa
    25381 tctcttgcat atggtacgag tggtatgcct tttcgacctt gagcattcta gccgtgatat
    25441 cgggatgcgc ttccttgata cgattgacag cagcctgcac ctcttcagcg tcacctgaga
    25501 gtgtaacact cttcggagag ttctcgcagg ccacgaccac atggggccgg ttcaagaacg
    25561 gctcaacttc atcccagctc agtccgacgg cagccatagc acccttcctg ttctggagct
    25621 tggcagcttg tccgcgctgg taagctccga tgatggcttc tttggcggta agagcgccag
    25681 atgcgtatgc agcagccagc tcaccactgc tatgacccac aaccgccgca ggctcaatac
    25741 cgatggctgc caagaggtcc accaagccaa tctgaacggc agtgcacagc ggctgtgaga
    25801 gctcggcctt ctgaacacgc gatgttttgg ctgacttttg cagctctgcc tcaatcgtcc
    25861 actgtggtgg ctcaggaatg gcctcgaggt gcctgtccag cgttcggata gtttcctgga
    25921 agatgagatc atcgcgtaag agaagctcac ggcccatgcg gggccattgt gcaccttgtc
    25981 cagtgaacac catgaccaga ctcatggact gacccggaat cttccttccc tgagagggtg
    26041 ggatatcggt ggtacccaca accttgaacg accggtgggg aaggtgctcg cgtctgttcg
    26101 caagcgtgta ggctagatca tgcaacctat cggacatatc tggattcctt atgatccaac
    26161 tttcgtaatc acttaccatg ttcttcagtg atggagcaga gccagctgag aataggagta
    26221 actgggggtc ggtatctcgg tccctttctc gaaccgcagg catgggaagg tcgaaacttc
    26281 ttgctgagtc gacgatgaca tgcgcgtttg agccacctag accgaagctg ttgacgctga
    26341 ctctctcaca acgatctttg gggaacggcg ttggctcagt cgggacagtg agtttcctgt
    26401 ctttgaaggg gatcttgggg ttcggagtat tgaacttgat gtttggaggg atagtgcgat
    26461 gctctaacga catgacggct ttgatcaaag acaccagacc tgaggcacct tcggtgtgac
    26521 caacattggg cttcacagag gtgatatgga tgccatcgtc cccaaatacg ttggctactg
    26581 ctccagtctc aatagggtcc ccaactgcag tgccagttcc atgacactca aagtatgccg
    26641 tctttgagaa atcctacaaa acattaagcg taagccttgt atccagatct agcatgcacg
    26701 cagcagacga gttaatctca cgcatgattt atggaaactt actgtgatac cagcctgttt
    26761 ataggccaga cgtatcatcg cctcatgagc cgcgccattc ggctgagtaa taccttgtgt
    26821 cttgccatcc gagtttgaca cagcggctct tatgactgcc cggatcggat taccatcacg
    26881 aatagcagca tccagaggct tcaggaatat agctgtgaac gcttcgcctc gtgcatatcc
    26941 gtcagcatct gcagaaaacg ttttacacga tccttcaggt gacaggatcc ctttttcagt
    27001 catttgttgt gttgtccctg gggctaggat caagttgcca ccagctacaa ttgcgccttc
    27061 gcagatgcct ctttgaatag ccgaacaagc ctcattgaca ccaacaagag ccgatgaaca
    27121 agcagtacgg atagtcatgc ttcttgacgt tagccgtcca tgtagcattc caaacaaggg
    27181 gcatgtgtaa caaaccttgg tccagttaga ccaaattcgt aagatatgcg attggctagc
    27241 atccagtcct gatagccatc aatcttgttt gcaccgtgcc acagagggtc tctgttcatc
    27301 atctcgcccc aatcttcgtt catgtttcca aagtaacatc caactttctt gccctaaact
    27361 cactgttagc gttttcagaa gaagggctaa agagaaaacg gcaatattca ctctgaaatc
    27421 tgcctctccg gcgtcctcaa aggcctccat gacaacttcc agcaaacgac gttgctgagg
    27481 gtccgcatat tcaacatcgg cacggctcat tgagaaccga gttgtatcca aagcaccgag
    27541 cttcacgtct tcgtccagga agtagccata ctcggtagca acagttgtcg gtcgttttga
    27601 ggtttcgtga taagctgata cgttatagcg cgatttgggg actcgacctc ttgcatcacc
    27661 cttattcaca aggaattccc agaattcttg aggggtcgat gatcctcctg ggaggcgaag
    27721 gcccataccg cagattgcta caggaacagg tttctcgttg atgccacttg cgtgtgagcc
    27781 accattgata acttgagtac cgttgcgttg gaggctctcg gaggctcccc gatttccgtt
    27841 gatgccgttg gcatgtgaga cgccattggt accgttggca ccattggcac cgttgctgcc
    27901 gtcggaatgt aatgtggcat tcgtaccgtt gatgccattg aggccgttcg atgttgtcat
    27961 ttttacggct tggtaaaaga ttgtgtcaca atccaggtgt cttggtctca aggtgaaggg
    28021 gcccttggta taatatatga agccagcaaa acgattctcc cgcactataa aactaacatc
    28081 ggtttacgat caaacacgca aaagctaggg tagcaagtat ttgcgcttcg ctacttctga
    28141 gcttcggaat tgagagctca cgcgagatgc tgcaggcatt cgaagaatcc agtcccgccg
    28201 tggtatgcag gcatgcggct ctctcaggtt tcttgccgag aggctcattc tgcagctcta
    28261 gctaagaatc agggtccgaa atccactccg acgtaatctg ccaagatacc gaaggaatgg
    28321 acatcttggc ccgtcttacg ttttgcaact taacatgctt acagtgcgtc ggggcgttaa
    28381 aattcacgag tagcgtgaat tcaagcttta cgggatgaat gaaagattca tattatttgt
    28441 cttggacgtc cacaacgggc aggtgtatac tcggtgaatt gtcaattgcg ccattcaacc
    28501 catgcacagc cttgtggagc cttggcaaca ttctctcgca ttccgtgctg tgccgtcaga
    28561 tttgacaaac agagtaagga tatccgtagt ctgctttacc tgcagcctga aatcgggtag
    28621 tggatgtacc gcacaggagt gctgacgttg tttactatcg ttgtccagtg tttactgtca
    28681 cagaatattt tatatatata tattgggacg accatccttg agataaccca attgttaaag
    28741 aactcaatgt caaatatctt cgaaacagta tcacgttcag tcaaatattc ctccagccaa
    28801 ccttgcttcg aaacctatag tccgctcatc ttcttgtccc ccgcaccatt ccaataacaa
    28861 agatggcaga ggtcaagaaa gacttaggcg cccagtggag agaagactgg gctgttgctc
    28921 agaaaatcaa gggaccaaat ttgaagaaca gctccgtctt ttaccgaaat atcgaagagg
    28981 agctggatct ttcccgacaa attggccttg gttttccaat ccacaccccc agccatgtca
    29041 cagacttttc ctcttgtgat gttctaggga tgggagccac tgggcttcta agggaggagt
    29101 tcttgaaaga acttgaggcc aaccccggct ttaatatggg tgcaggtgga tcacgcctct
    29161 tggatgggac ttcaagatac caggacatgt tcgagaggga actggcagag ctaatgggtg
    29221 tcgagtcagc acttgtggta cactccggat ggactgcaaa ccaggccatc ttttcgaccg
    29281 tgcctcgctc tggggatgta ctagtgtacg acgagctcat gcacgccaca gcactctctg
    29341 gcatgaaagt tagcctcgca cttgatcaga ggccctttcg tcacaacgat gtggaccact
    29401 tcatcgaagt catggaatcg gtcaaagaat cgacccccct cgtcaaagcg ggcaagcgtt
    29461 gcgtcatcat tggtgttgag agttattata gtatggatgg tgatatttgc cccctgagag
    29521 agctcatcga ggctgcaaag gagatcttcc cacagggcaa cgcccagttt gttgtcgatg
    29581 aggcccatag tttcggggtc tgtggcccgg agggcttggg tttcgttagg cagcaaggcc
    29641 tcgatgacga ggtggccata aagatggtta ctttcggcaa agctttgtct ggttctggtg
    29701 gtaggtgacc agcaagactc tcatcaagtg tacggtactg acattgtgcg aagcttgtat
    29761 cttgtccaac aacacgattc gctctctcct cataaaccag gccaaagtct tcatttgctc
    29821 cgttgcaccc ccattcacac ttttagctgc gagccgtgcc ggagttcgcc tcatgcagac
    29881 tcagagggtc caagaggtac gacgccagtt attattgcta tgaaagtctc aagctaacct
    29941 accacagagt catgactatc tgcatgagct tacgcttttc tacctggaca cccttacctc
    30001 tcaccctgta tacaagaaag cccacaagaa ggggatactt gacatcccaa tccacgagga
    30061 tgggagctgg cacgagacac caatcaccca tatcgtgcct ctctggacac gacgccagaa
    30121 acatgccctg tacctttctt ttcacctcac cagggatggt ataaatggat gctacattgt
    30181 gtttcccatt gtaggcaagg gggaggatcg agtacgactg ttgctgcatg ctcataatac
    30241 caaggacgac gtgaggaagc tgatcgactc catcactacc tggacccagg aaatgctgga
    30301 aatagaagca agcggtgaca agaacagact tccgagtgcg gcccggttgg cattcgatct
    30361 tatcaaaaga gatagacaga tcgcaaatgg tatcaatacc attaatggtg acaacgctgt
    30421 tgacggtgcc aacctactca atgccatcaa tggcagcaac gggatcaaca ttgcaccttt
    30481 ggttagcggc atcagtcgca tgaataaccc ggatgggatc actgtctaga aatagctttt
    30541 caattcaata gatctgagct ttgtttcgtt acttgagtaa tacaaattca atgcaaatgg
    30601 gtatattctt cccgaccgtg cctttcacga atcatgctag cccaccattt catcgtgtcg
    30661 ctctggtcag taatctagct atttctttta aattttttgt acgctctgcc ctaccccctt
    30721 tatctatgcc aaagtctagc cacatttgtg atagtcgaag ttgatcgtaa aatagtctat
    30781 ctgttactct aaaggaaaac ctttccccta cgaccgcagt ctttagaaga caatacaatc
    30841 caattgctct tccaacatca tgcagagaag catctgtttg agcatgggtg ttattgcgcc
    30901 catgactgct tcaactcatt aatcaatcgt agagatatgg cgctcagacg cctctgtagt
    30961 tcatcgtgta gctggtttag aactgctgct gaaaacggaa atgacgggat agcaaggtcg
    31021 tgacccgaag gggtgatatc gctacccaaa agccagtccc gttttgagca gacgaatata
    31081 atcttagcac ctaggttatt cattgatgtt ctcacttgat agaggtcgtc tagcaactgc
    31141 tgagcaactt tgggatctct tccattgatc gtcggtgacg cactggaggc agactctgtt
    31201 ccaggagctg accaaaggga taggacggat gatgctgatg agcctagatt tctctgtgcg
    31261 tctctttcac gagcactcag ggcttgggtt gccttggcgt aagcgttcag caccttggag
    31321 atgactaaac agacgactac cagaaaataa ccgtcttcgg agccgggaca ctgtagcatt
    31381 tcattgacgg tttctactac cgctttgctt tcgtccacaa gtgcattcgc ttgagactca
    31441 agctctgaag aagagacatc agggtacgaa gggttttcct cttgacaaca gagctgtccc
    31501 atcaactgca gcgccatctt gatgccttct ggctgctgag acaaggtctg actctggtaa
    31561 tttccgagtt cttggaatag ctgcttatgc ggtaggggta atccagccgc actagaaacg
    31621 tttgacgtgg ctatgtcgtt tgttcccaga tcttgggtag aaagagaagt tgtatctgac
    31681 cggaagtgtt gatcggactg gttggtgaca caagtatctg cagccaagct cctgcgaggc
    31741 cctctcaatg ggaactctgg gaagaattcg gaggaacatg tagtatttgc atatgactga
    31801 atcggcgagg caaaatttag atccaccgga accgttgaga agtagtcatg agcactcgaa
    31861 tctagcattg tcgtgtcaaa tgcgccaaat tgcgaatccg acagtgggaa ttcgggcgtt
    31921 gacgccctat ccagtgagga caatgttgca gatgataaag gcgataatgt gttactgggt
    31981 gttggccgtt gcgctgcgcc ctgttttgag ttgtttcgag gacgggcctt tctgccagtc
    32041 ctctgtgtga ctaggtattg gcaatccgta cctctttctg cgcatctgtt gcattgcggt
    32101 ttatctttag agcacttgat cttggagctt gcacaagctt ggcagctctc acgtagccga
    32161 atgcccgatg gagcgggcat cactacgatt gaaccaacaa ccaacagcgg ataagtatac
    32221 agcttcgtgt tgggtgcgga ctgcgatgcc agtggagccg tgtgggtgtc ttaaggcgtt
    32281 gttaatcaat aatcgattga gactgagtgg cttcggcagt agggctgtcg ccatcccatt
    32341 tgtcgcggag gtatacgaat aaatggacac tccgcacttc tcggtcttaa caaggtacgg
    32401 tatacgccat tgcttacgga attttcagca tgctgaaaat tccagccagc ctcaacgatc
    32461 tgtaatcact aaggcgcgta gaacagacga ttgtggggac atcgagacca ttgacaggca
    32521 cgaaataagg ctaccatgtc aaaggatcat gttgtcgtta ttctccacag ttgcttgcga
    32581 actccacgtc gagtttcgcg ccttggcacc aaattctgtg ccgtcgaagg attaattatg
    32641 caggagtaca gcctcatcca tggccgatgc aaatcggtgg cgttccggtc ctgcggcaca
    32701 tctcaaccag gaatctccgg actcattaac catactagta ctaagggctc gcggcaaacg
    32761 caccagggtc tctgttgcga ccaatcttag tgcacatctc ccaccaagag atccgttatt
    32821 gcagtcttca gtcaaggcaa gcgccgtcct gctcgcaacg aacatctgaa aagatttgca
    32881 ctcagcgcga tacttggatt acgccagctc gaagtagatc gccaacctga cgagtgattc
    32941 tggtgcataa tgtcagccac ctgcattagt ctaccgatca ggggtccgga gtggttagcc
    33001 aagcaattat ggcccccgaa aatgtcagcc gagtgcagtt ataaaacggg aggcggctcc
    33061 gcactgttcc gcgctgattc ccacagacaa ccttacttgc ccttgcaata tcagatcatg
    33121 gcttcccttc acaatgccgc ccgcgtccac cgtgtcgagc tacaacgcat gccgcacgaa
    33181 gtccacatgc gccaccgcgg agaagattgg gcaggtataa caaaccagag agagcggaag
    33241 aagctgcaga ataggttgaa taaacgaatg tgtgagttca gatggcgcag ctcgcccgat
    33301 aacgctgaaa ccagttaatg ctcaacgggc atcagcaagg cagaggaaaa gaaggaacac
    33361 atacgacgat gcttcttccg atgtcgcttc cactcccagt tctccgcagt acactgcaac
    33421 agcctctccc ctggacaacc ttctcactac atttagcaat tgcacagagg aaaacgttac
    33481 acagaagcga gctattctca aacgattcgc cgagcaggct ctagcgagtt acatgacggc
    33541 tgacccgtgt gctgaccacc gcctgaagat tatacaactc aacaccatca atggcttcac
    33601 tagaaacgcc gtcgctctgg gcttcaattt tgactggctt atttgcgaga ccatctctcc
    33661 attcggtcgt gacgggcaaa atctcaagcg gggtaccgca ccggcagtct ccgcgccaag
    33721 aagccttatg cccacacaca tgcaattgcg aacaaagcac cacccgtggc ttgacctgtt
    33781 tccattgccc aagatgcggg acaacttgtt aatggcagca agtgtactca aggcggagga
    33841 tgagcaacga ttattcgacg acgtcatgga gtcgggtgga agcggcaacg aatgggctgg
    33901 gctcgtggtt tggggagaac catggaatcc tcagagttgg gagataagtg gtcctttcct
    33961 acgaaactgg ggttggctag tgaggggttg cccagagatt atagtatcta ccaactattg
    34021 gcggagtcag agaggcgaga aaccaatcgc gaaccccagc tatgtccaag agcggcaata
    34081 gtataaatta agaacatgag aaagatcaat tgtctacaga cagcaacggg tgatcgttgt
    34141 catctctcat cctatagact aatggaagga aatttcgcac cagcgaacaa ccagcacaac
    34201 tcagatctct ccttttaata ctgcactcca atcttctcct cgaaagaatt cttccaaaga
    34261 ggtcgtctcg atgcctaact cctctggagt cttaactctg gggtttccac cggcgtatcc
    34321 atactcggcg aagaacttga gatcgtctac tatggtggct tccattccct ctgggatgta
    34381 ctttacgtat tcctcttccg agacatctcg cactgtcgtc ttgaccccca gtgtgcgccc
    34441 ccagagcgat gcgtaatccg gcttggtgat gatctcactg gcgcctagga cgtctgttcc
    34501 gactggatgg tgaagcacca gcgcctcaac aaatgcgcca gtgtctcggg tcgctaccac
    34561 ctcggggttc gcttcatggg agcctggcac tttgagacgc acgtactcga atgtgccgtc
    34621 tgatagcttg tgcggcctga acgcggaaat gtccctccaa gtctcctgga agatgcccag
    34681 ggtgacggtg ctcagccgag cgcccagctc tggcagttct tcccggatgt aactctcagc
    34741 gccagccttg gagtcaaatt cgtaagcatg cttgtacttt ccgccgctga ttctctgcac
    34801 cgcagccagt gtggagaata caaaattttt cagtgtggat aggacgtatg ggtcagatgc
    34861 tgcctttgcc acattgatgc cttgggcttt ttccaagtcg ccagcgtatt cctcgattga
    34921 cctcccggcc gcctttgcct cttcctgcag gatcttgtcc tcatggaccc ggaagtaatt
    34981 ggcagcccaa tcagtgacgg caaagatggc atgtgcgcct ttaaaggcag acttcagtga
    35041 ttctacatcg tcgtggtcac ctttgacgat ctccacccct ctactgaccc acgctttcgc
    35101 cttgggcgaa tcggggtttc tcgtaaggcc tcgcacctgc cagtcggcgt gcgtgaggaa
    35161 ccgcttagcg acggagcctc cctaggaaaa ggttatcgtc tgacatgata tgacatgata
    35221 tgatggctga tttctgagat acctgcgttc ccgtaattcc aaggatgata atgagctttt
    35281 tcgtcattgt ggctttttct tgttagcgct ggcgactgcc tgatcagctg ggattcgaaa
    35341 agtcagcgtt tagaaagaac caaataccct gatcttattg cttctcggag tgattcatat
    35401 cattcagctg cttacttggc acacgtaaga gcagactctg tgtcctagat cgagcgaatc
    35461 gtaatcaacc cggcgcgcat tcatgctcgg cactgggtgg gacttctcga aggccgacaa
    35521 cttctgtgcg ctgcataatc atgctatcaa tgcctttcca ggtaggcttg cattgcttgg
    35581 gcgcatggag taatttcaga tgggatcttg gcggtgatga ctgaaagtct cagtcattaa
    35641 gcggatcagc caaccggatg tgtacgtggt tctggataca caggcctgct gcttaccgga
    35701 tcgtcccgag tgataccgta cccgcgtagt gcaaggatac tctgcatagt actatgtaaa
    35761 ttgccgggcg attcgctggg tgagtgaccc ctgtttgttt gctcagattg cgtgatctcg
    35821 atgctgcagc tggctgacac tgtagaagag caccttagag gcacagtacg cccaagtcgt
    35881 cgttcggatt gcgtgatggc gccaaagatg cgtgcggctg acacggcaag tctcggcgag
    35941 gtggcactgt gcctccatcg ttcatgtgcc aatcacacac agctgcggga agtagggccc
    36001 accaaaggga gtacggaagt gagcctcgga attactggac aacggggact gacgggactt
    36061 tagatccggc ctgggatctg aactctaact taacaacggc cgaattgaga tgtgagctcc
    36121 gaagcgaagg attctgccaa ggtggtgacc atcttgcaca ttttgaattc atccatcgtg
    36181 cttctccatg gcgcagaaca gaggtgagag actgaagagc ctgtatgact ccccaagaac
    36241 cgcctaggta ctccgtcttg ttaaatctag gtaactctat cactcattgc gcgcaatccg
    36301 gaaatcaaac gcagcaatgc caattcaccc taggtcggaa gggattcatc aagggtggag
    36361 aaactgagaa tttggatctc tggaacgcat aattctactc tggtttgtat tcaaatacca
    36421 ggtccctttt ttcaaaaagg aaaagaaaaa aatctaattg ttttcaagta tcaaattcat
    36481 tcttgcgaaa gctagttatc catgtgaaca gcgcgttacg ctcctggatt aattatgcat
    36541 atatgactag caccttagct tacagttgat gagcaccatc agataggctt gcgcaagagg
    36601 cagagggcct tgtgatcctg gcagctgtgg cctatttcac aggagtccag gcatcagcgt
    36661 ctgcccatcg atccaaaacc aggccagcac ttccagggtt gcggtacccg gcttccacct
    36721 gcttctcgta actgacacgg cgtagtcttt ccgactccct aggggtcagc caaagatacg
    36781 tttccactcc aaccacatgg aggaataaac agatccatag ctgatttcgt caagttagaa
    36841 atgcaagtct tggggggttc tgcaaagtca aaggcttacc attgttccaa aagcaatcac
    36901 gtaacttgag cccagttgct ccagattgtt cggattttcc actgcactga cagcaacccg
    36961 cttccagcga tctagggatc catctggcaa taagcaatcc ggatagtcgg acttggggaa
    37021 ttccatgtcg taattggtgt aaagaaaact aatttcgtcg cacatccata cagaccagta
    37081 gttaccgatc cgggtgatga taggagttgc cgccaggttg aggagtcgag cagtgatcgt
    37141 cacccccatg tagaacatcg tacgtagcat ccaggcccga tgctggtcga tctgcttccg
    37201 gcggatattc caccaagcca ttacgatgcc aacggtagtg atgataccca tgagcgtttc
    37261 tacagcgtga ctcgttgccc ggtgtccacc ctgcttgtgc cgaattatga caaatgcagc
    37321 cgcattacta accaggcaga gcagcatgac tacgtagcca ttgatgcggt ggaacatgag
    37381 aaacttgtgg cggataatcg gtgtaaactg aaacaccatc aagatcccgg caggcaatat
    37441 acatgcgaga tgaataagca ttccgtagcg gtagtgaccc tcatgaaagt agtaccagta
    37501 tcctggcacc aacgcgaaat gctccttgaa gtggccatca taatccaagt cttcgaggcg
    37561 ggaaagcgaa aagcctagca taccaccagc gaagatcacc cctccaggac atccggtaag
    37621 cattacgaca ataaagtgga tacagggcgt gacttacata gaggaaagtt gtatccacgc
    37681 gtgaatccga agaaactata gaccttggcg taccgagccg catgaccgct taggctctcg
    37741 tttctctcgg aggccgggct tgcgggactg atgccgtgac tttcctctag ctttgacata
    37801 gtggaaaggg aaacaaagtg ttatgctttg aggtgcaaga aaaacttctt cgtagcaatt
    37861 caagaaagtt tggagagata cctgaattgt tttgaaacga acgagccgaa gaactatggg
    37921 ccgctgaaac aatgctagtt ttgatatata tcaggaaagc tgcaatcacg tgagtctttg
    37981 tagtccagga tctatgccga agaagatcgg tataggtccc gtggcaccct ggtaagcccc
    38041 aggtgttggg agctgagcat ccttgccgac ctaggcacca agcaggttcc ttgcatatct
    38101 attacgccgg cttataccga gacctttacc gacaccatgg atcactatgt ccaccaagtt
    38161 tttcaagccg tgccaagttc cgaaagtgcc cgattgacca atcgaaactt tccgattgaa
    38221 gcgcgacgga ggcggcttga agacgtttcc ccatcgaaac ctgactaaca gttgatattt
    38281 aaatacaatc gaaccatcat cggtattgaa tcaggtactg aatcacaagg gcaaacttac
    38341 caatatccat aacgattgat aataccagac cagttgattt ctaatccata gcaatcgcag
    38401 tggaaaccgt gatccttatg tttcccatct tgccacaatg aagaactaga agcaattcaa
    38461 ggagtatatt tttgaagtct atctcaacct ttcgagggtg actgcttcgg cggaatcgaa
    38521 ttgccactta acggtttaga gttcataagt tcaaattggt atgtgaaaga gctgaggtag
    38581 aattaaactt agaaagaacg cgcataatcg caaccccttt catatatttc actctcagat
    38641 acaaccaaaa taaataaaaa accaccagac atttcgtaaa gcttgctatt tggatgaagc
    38701 agacatgatt tactcttcca ggtatagtgt caaagccaaa gtaatgaccc acgcggtatt
    38761 actagttgca agggcatttc tcccaatttc gaaagtccat ggtatactac aaataactcc
    38821 ttgatgctac atgtttaaaa aaagctgtac caaccatctg gtctaagacg cctccttgat
    38881 attttgtatt aagaaagagc gaagatcata tcaacaaaga aagaagaaca gagtgaaaag
    38941 aagtccctgc atggcattcc aattgctaat tgtgagtgtc aaaaatattt gcctcaaact
    39001 aagcgccaac cttgcgaaac tgcgttctgg ttagcacagc aagaactaac atgggagaag
    39061 atgaagtaca taccccgagg aagggcgata gaactgctgt gatgccgcag gcgacaatgg
    39121 tcatggtgta aatgttgctc atagcatcga cgatggcgtt agcaagccgg atcctgacat
    39181 cttcggaaaa gctttgccat tcgacgctac tcgcgcctgc aagaatgacc cgtgggttgc
    39241 cagtgaagtc tgatgggata attgaagaga tatacctagc acccaggttc tggaatatgc
    39301 tgccactgag agaggggaag aatgttatgc caacgcactg gacaaggctg atgacaccaa
    39361 tagcgttgaa aatatccttg ggttcgacaa tatccgagac gcatccaaaa gcggtaatca
    39421 tgaagcaacc gcccccaata cctagtagca cgctgtaacc gtagattgcc gaagtactcg
    39481 tatcaatcga aaccgtgtac atgagggcac ctccagcaac ggccaaaagt gcgccaaaaa
    39541 agaaccaagg catgtagtaa ccccatctcg acatgaagat gccgttaagg atggcaatcg
    39601 tagagatcat gaagacgaag ggcagtaatt taacggcggc ttccacaggt gactctcctc
    39661 gggcgaattg aaagtagagc gggatgtaat agataggaat gtatacggct gacgcggcgg
    39721 cgaaagtggc gaactgcaaa atccccagtt tgaaatttct gagcatgtgg ctggggtaca
    39781 gtcggttgtc cttctcaatg aaggggtgaa gcttatgcgt caagacgaat ccgaccgtga
    39841 gaacgcccac gaaaacccaa agaatgatca tgctgtagga ctgccactcg aatagagttc
    39901 caccatatgt aatggccatg aagaaggaga cgcaccagcc ggtccaaacg gccaatccga
    39961 gccaatcaat cttgttcatt ctctgttggg tagtttgacc cttggcgaaa tcgatcgaag
    40021 gcaggatgaa aaccaagatg ggtgcagcaa tcgcgaatat cagaaggtta atgtagaaac
    40081 cccaccgcca accgacgcta ctctctgcga aacctccgcc gacctgtata tatgaagtca
    40141 gtcacacata tgcaacgcat tgaaactagc agagaaaact tacgattgga cccaagaccg
    40201 tgccaattcc ccatgtggga gagattagag caatgtagat gggacgctcc ttgggagtag
    40261 tgacaacact gaagaaggtc aacgagccaa cgtatatgcc acaaccgcca attcccgcaa
    40321 tcatgcgccc aacaatcaaa gcgtccatag taggagcagc gccagaaatc gcgctgccga
    40381 tttcgaagca aaccacataa ccaaagtaga gccatttgat gtcgaacagt ccatacagtt
    40441 ttgattgaat gagcactagc gcagtggaag gcagggcgta ggccgtagca agccacggga
    40501 actttggaaa gtcgccgagg gaggcgatga tgtctggctg gatatctgcg accactgtag
    40561 tgtcgagggc atacagaaag acgcaggaaa gaacggcgcc aacggtcaaa gcccatttaa
    40621 ctccatgaat ctcgcgcttg aactcaggcc ctgagtcatc tgtcccatct ggcgacttct
    40681 ccccatcggc aattgggctc tcggtgcgcg tcggtgtgtc ggcttcgctc gcagggaggc
    40741 cgtcggcatg ccccgttgtc ctctccttct cgctcatttt gacagctggg ggacgatgaa
    40801 agccctggta agaatgaacc agactaggaa acgagaacaa ttattatgaa gcaatcggcc
    40861 agataagata ggaggaatgg gagttgtaga tgaacgaaaa attgcgctca attctccttg
    40921 aaaatcgaat tccgggtcac attgtcgagg cgactcctga cccttatgtc tgagactcgt
    40981 aaatatggga tgtgttggct tgcggagctc aagtaactaa gacattgata ttgtaatcca
    41041 atctaaggta tcagtaacca cgttggataa gcttggatga gcctcgcttg ccgtctcgaa
    41101 agtcagccac ttgcatctcg agagtctgcc acccccaatc gaaatgattg gtggacgtgc
    41161 ctttgtccaa acctccttct catctaagag tgggtctgga aattccatgt gcactaagtt
    41221 tctggcaatc gagggcctaa gatgacctcc gtcagtaaac agggatggaa atactccgac
    41281 ggcttggcac actaatgcaa ccggctgacc atccctgtca ttctcagggt ccccggttct
    41341 gcacagacac ataaccgtcc tgtaggctgg catctgtgtg cttgtttgtt tccttaccgt
    41401 ctgggaacct taacggctga ctttgcttgg cagcatagcc gacgttatct cacagcggga
    41461 tcttggcgtt attttcaaga tcgacccggg ccccgaagtt tccaagggtc cggcgccggt
    41521 gacctttcca tgcacctttt tggtccccgt ctccgggtag aatcaagatc taatatgccg
    41581 aaaatgtggt gcagtcatac atactgagga tcactataaa gaaagtagta ctgtgaatgc
    41641 ggacattcaa ctccattacg cgataataat tctgtttaaa ctaaatcttg agcaatcgtt
    41701 gcatccagca gagactggga tatactggtc attctttgat tagtgctcac gataagttga
    41761 acaagccaca ttatgtccac cgcaaatcct ctttcagcgg tctctctgtt caccgtcgaa
    41821 aagtgggtgg ttgttggtga gtgacaacga aatttggctg tgcaatgaac gtatcactga
    41881 ctaaattatg aaattagtaa ctggtggagg caccggaatt ggtcttagta agtcttcgtc
    41941 atttgaataa ctccatttgg gtaactccgt tgttctgggg gccatctacg tggatgtgca
    42001 tcctgcttgc aacaataggc ccactgacgt atttctgaag tgtatgccca ggccttggct
    42061 gccaatggag ctaaggttta cataactggc agacgccaag atgtactgga aaccagtgcc
    42121 agcatacatg gagccgtaga caagattggc tcctcagggg gcaaaatcgt cccccttgtt
    42181 ctagatgtga cggacaagga tagcatcaag agtgctgtta attacatcac gaacactgac
    42241 ggttatatca acgtgtaagc atcccacacc agccagttca ctctttcagc cgagagactg
    42301 ttgtacttag agtctggctg atcacatgaa cagtcttgtg aataatgccg gtgtatggac
    42361 gacgaaaccc gaggcaggac ctgaggatgg gccagagaaa tttggtagct tcatgtttga
    42421 ccagtccatc gacctctggc agcaaggtaa ctgtcctcag ggctctatat atgcgatgca
    42481 tttttaacgc tgacattctt acccaaagct ttcctcgtca acgctacatc tatctacttt
    42541 gtaactgcag ctttcttgcc actgctagcc aagtcggtct ctagccacac cggcaaaatc
    42601 ggtagcgtga tcaataccac ctccaacagt ggtcagctca ggatgtaggt attacatgaa
    42661 cttgggcaca aacaccaaga gcaatctaac gacttgaagg tctgagggct ctcagctagc
    42721 ctacaacgta agttgacgtt gtttatcagt cctccgtgtc ctacatcaga gttaacacca
    42781 agataaggtt agcaaggctg catcggttca gatgactcgt caactggctt ttgatttcag
    42841 ccaccagaac attaagattc gtgtcaatgg cattgcgcca ggtatgtaga gaagccacgt
    42901 acttcctagg atctcttcct ttgcaagtct gcgacaatac ataatatctg atgatgaaac
    42961 tgcaaggatg gtacccgtcc gaaatgacca ctggtggctc aaacgacatg aacgagagca
    43021 cagcccagga agaggcggca ttccaacaag agatgctcag tatgggtgct cgtgtcccgc
    43081 cagggcgtat gggcagaacc gaggatcttg caagcgtaag tattggaacg attgcaaaga
    43141 aaactttact aacgggctga ctggtagggc ctccttacgc tcgccaccaa cgactacatc
    43201 tggggtatga atcttgttat cgatggtggt atactacaga gcgtggctgg aaacatttaa
    43261 ttccttagta gtggctacga tgagagcttg aaaggaagct gaggtagcgg atggtaccta
    43321 gttaccgcaa taaaacgaac tttagttagc ttctttgcac acttcagcgc taacgacacc
    43381 agtcctcttt ctaatattct cactcgtagt atacattgaa taacgttcaa tgtctcgtta
    43441 ttgtacgcgt aatgtatcga ctgtgcttaa aattactttg acacaaaagg agattccgtc
    43501 agtacctatg taggtagcat attgttgagc atcagccaga ttgccttaag cagtaggttg
    43561 cagggaatct ggaagtaatt agatacagcg acagagtata agtttaaaga ggttgtggga
    43621 tcaagtaaat ttatagcagg gaggtccgca tctgtcgact aacgttatcg ttagaagata
    43681 aatccacaag ctgtaaagca ggtcaaaggt cgtaatataa caacctttaa agagttcggc
    43741 tctttgcgga aatatattct taaaagaacg agctgcatcg gtgtgtcaca gcacataggt
    43801 ctcggtaacg gtagcaaaag gtctctagag taccaccaaa catgtagcat atatcattat
    43861 taatagcttg gtcatgctat atccccttgc tggcattgct gctcgaagga tttgtgccca
    43921 caacaaaaca ttgagtattt gaaggacatg caggctgatg ctaagtgttg ctagactggt
    43981 tgtattgaag catccaagga cgtgtagctc ttgcttctat atggtcgtcc actccgttgt
    44041 ttgtggctga gtttgtcaaa gttctgcttc ctggaacttg attacagcga ttttggcagg
    44101 ctccggttct gcaccctcga tctggtcaaa tgtagtaccg ctggtagaga aataaagtaa
    44161 tttctcatcg tgctccgatt taccgaactc gcaagctgtg acaccagcga gatcaactga
    44221 gtcaaaccat cccgctaccc gtcgcaccca tccaggtagc ttgtattgaa ggatctgatt
    44281 tgacttgcct gtcgcgatgt atatcgtgcc gtcgtggtca atcgtgaagt catccaggcg
    44341 aaacccactc aatgctagct gcgccggccc tttcggcttc agattggtgt cgactggagt
    44401 gcgataaaac aatcggcgat cagtatttgt gaagtaaacg aacatgtcgt gcactttgat
    44461 tccgttaatt cccagacctc tgtcgagcgg cttcatcggc acgtcttcgg aaaaggcgac
    44521 ctcgtattta gcagtccgaa ggtctacctt atagattcga ccgccaatgg aatcgaccgt
    44581 aaggattgtg ttatcgtccc atttggccat tccgttcaat aaaccagctt cggggacaga
    44641 cactaacttg gaagctcgag gctgactggc tgccaagtca atcttccaaa tttcccagga
    44701 gccttctcct gagtcgtggc tctgcaccga gtacttgccg ctgtttacat agaagacgtc
    44761 aatcgagacc tgcacaatcc ccataactgc aaaagcacca ggtatggtca atattttgtg
    44821 tcccgtcttg gtggaggggt caatagacca aatctcaggc acatcagctc tggtggcaag
    44881 gatttcgccc gattctcgca gggccaagtt ttcaaagact gttccggttt cgcccaactg
    44941 gaacacggtc tcgacagtga ctcctcgagc tgagttattg gtaaataggc cgacgataaa
    45001 caataacata agtatagagg ctgcagcgat gatagaaaag agaaaagtac tgcaacagtt
    45061 gatccgtgtg cacaacaagg cccatgtctt ggaatagggc gagcaatggt ttgttccaag
    45121 aacgttcgcc ttttggtatc gaatgttgga gtgggacatg ttttctttcg atgatgttta
    45181 attgccgaaa ggttaagaac taagctttgt tctttccttt tttttttttt tttctcggag
    45241 gggcagagct ccctattata taaccactct aatcctgata cgtggatcat agggtcataa
    45301 aagtgatgtg tagaaagctg cccttaccaa ttttgcgggg gagcagaatt ggccttaagt
    45361 ggcttatctc tattcttatc tacaataagc tattctagtc cacccttgta tgcacgtatc
    45421 aattcctcac cgtacacgtg attttttcac tatctgccga atagagtgag cttatcgtaa
    45481 atctacttgg tgggctggta ataaaaaatt cagtttaaat gacaccaaga ttggtgagat
    45541 aggtgacaaa gccacaccca tgatagctcc tatgtccggt catttgggta tggctagtag
    45601 aaaattaatg atgttaccca cccaaaagtt cgatcctatt gcaacgattg acatctatat
    45661 agtctagaaa gctggttaaa cgagtgtgat attgtgtttt atgctatgtg cgagctgatc
    45721 gcgtcttcat acgggtttct ccgctgaccc caattcacct aaaagtacct tcacgcctga
    45781 aaatatcatt gaaaaagaaa agtgagcgga acgttgacac aggctaattc ctccgataga
    45841 tcaaaaggcc cttctcgtga gggaacgatt tgtctagcat acatatattg acgtttgtcg
    45901 cgaactggta agctgatgac aaactgggtg aataccatcg gaggcccggc aaatacccaa
    45961 aatgtagctt gacgctatgc gtgcgtcatt tgatatggca tcttcaaact gtcttcccag
    46021 catggaaaga aggatggcaa tccagacttc tttatctgct ttagcagagt cggcggcaaa
    46081 ggccgagtcc gatgttcgtg cctaagatgc ccgaggtacc ttcttccttg acgggggcga
    46141 cagcagcgtc agagacatcg tttgcgttct ctgatcatgt ttcagtcggt tcggtcttca
    46201 tgagctttat tggtgcgtct taccagtggg aagtgccaac gccatagtgg ccagaatgga
    46261 aagaaggata gcgctgatct tcattgtgac tgttcgagat tgatgtgtaa aattggataa
    46321 agtcttcttt tcaggctgat ggtgaaacga gatactaatt atcaaagact tctcggatgt
    46381 ccaaagggct gaaaatgcta gctgagatat tgcaatacgg atttcaaata ctatgatctt
    46441 actccctact tatagtctag gcggcggtat gagacattcc accaagcccc ctggtggcca
    46501 cgactgattt gatccaggag gagctccatc cgaccttctc catgctctca ttgacacacg
    46561 aaccgcccat gacaaagccc tggaagtact tctgctggac gcttcggtaa ctcggaccag
    46621 atacggggac ttagtatcaa tcctcgtcac aaagtatttc cattcgttgt gctaaacaaa
    46681 tccaaccctt tacatgcacc tcgtttctgc actcttcaca ccagaccaat tggaaatgtc
    46741 cctccagccg agcggaaaga aatcgccaac gtggtgtaac ggaccatcaa tttacggaga
    46801 cgcattgtaa gcttcattac accatgtcca agtgtcacac aaccgatacc aatcctgctg
    46861 atgatcagtg ggtccagtcc gaatcgctat ctcagggttc tcgatccctt tgactgtgat
    46921 tcgtggctgc aatgtccacg caatatatga ctgaacccca tccggcaggt attcaatcat
    46981 ataatgtata tcatgttatg tatatccgtg caccatacat gtgccaatcg tatatgtagc
    47041 aatcgtataa gcgtgaactt ttggactagt gtaaaatcag gggtcgatgc gcgacccacc
    47101 ccaagaccat gctagagcta aactaattac ctccactatg tcaagcatgt acctacacat
    47161 gtagatacat ccatccatcg acgagtactc cggcgcatct tgggttccgc ttatggcact
    47221 agttgtccca tgttgacaag cgtcggttgt atcgattgat aatcattgcc catcgactag
    47281 aacacgcagg atctaataca gctttgctgg ggctgtcaag gaagtcacga gatgctgagg
    47341 aggtgtgaat aattgcatgc ggcccatgtg catcgcctcg aaatgagttc gacgaccgat
    47401 attaggatat gcaagtggaa ggtacgttca gcctgtttgt ccagtctgcc tgactctgtg
    47461 agggttgaag gaatcgcatg ttcagattca tagtagcagt ctatcacttt ctcgggccaa
    47521 tagacacact atcaagagac taaaccacta cttcatgcaa agggaatttc tatagtacat
    47581 gctcaacgaa ctagccattc caacgagaca aacgaaggca ctcagcagga tgtatgttgc
    47641 agacatccac acggactgct caccacgctc ggttcggttc atagacctcc ttgaggacca
    47701 ggttacgcaa gggattgcac atcgccgcag actgctcgga gtcgttagtg cagtcgatct
    47761 ggctgttgac cgtatctcgc aagatcactc aagcaactcg gataggaaaa aatatcagca
    47821 tgcattatca aaaggtcgca agactgcctc cagggttcga gattttctga gtggggcaaa
    47881 acatcttcat gaagggccgt ttgtcgaact ctcagaagac gccatcatta gcggctcacc
    47941 ttatcccggc gtgacgaggg atcgagaagg agtcacctcc ttccacaaaa tgatcttcca
    48001 cttcccttat caagctatgg gggtatcgaa ggtgcgcgat aactctgcgc aaatgttaca
    48061 tatctcgtgc ccagggttca atgccgacag tgttcttgtt gaccagtttg gaagggcgac
    48121 ctacgacagc atcacgatca tctctggaat gtgtcttttc tctgagaaga tcttgagaag
    48181 ctctattatg gacaaaggat ctctggatat atccaaactc tattacccta ggcccacgtt
    48241 atatgaaatg gaggtcattg ctcgttcagc gtcggtgatt gctgacatag ccgcgcagat
    48301 gttggcgcgc gatgcagtct ccaagaaagt ctcttttcaa atcgtcctag atgtaccgag
    48361 ctggcattat taccaaatcg tgcacgacag ctttgtggct gggcagtgtt cctcggctga
    48421 ggccctagac tggttgcagg cactcgagtt gcgctgtgag cagatggcgg tcgttttcgg
    48481 aaatgctgta cgccacgaga tagacgaaag gggtgtgggc tctggcagtt atgaaatact
    48541 cgtggcacca ggaacggcta gtgtgggaag tacgattcaa tcttcgctca tgcacaacac
    48601 ggtaccggac attaacgaat gcctcgcatc tgtgtgccaa atggaaggtg aatcatgggc
    48661 cgcattctac tcgctggtcc ccgaaaaaga aaagccacag accttcaaat ctctggggtt
    48721 tctgttttat gtttatgaag ccatccgacc ggcattgcga catttacgga caacttctga
    48781 cactagacga tcaggctcca ctgcccggcc gttaattatc agtgttgacg accgggctga
    48841 acgcaaaatt tattccaaaa gtcaggacct tattaagaaa atacggaaag cctcaaatgt
    48901 agcttcaagt cctactctga tagaagttta cgtcgctcgt cgtgtattct tcgatggaaa
    48961 tgcagacgga ggcagtttgt actggaacga cccaagcccc gattatcttg ggccgagatc
    49021 tttcaaggat agcgctaggc tatatggcca accagaactt cgggtctggc aaattatcag
    49081 agctttatat gggaatgagt gtgcgctgaa tctggagaga tggttcttag aagtgggcct
    49141 gtttccgcgg catttagaat tatagttcaa tgtataagtc ccagtctgat gaccgtattg
    49201 gtctaaaaat gtgcttgaca aaatcccatg aacaaagcaa gtagaaatga gagaaatcat
    49261 aaattctatg ctggtttagc aacaccgcat tatctcttga gatactggaa catctggcca
    49321 aaattaggct tattctaagg aggcttcgtc gttgtcagcg tcgccctttt cctggtgctt
    49381 gttctctaga ctcttctgta agtgggagtc ggtaagctcc caaagtttca ataatttccc
    49441 ttcttcgtca aatttatatc gcatcacata gtccatctcg tagttcctat ccccgacaaa
    49501 agtaccacgc tctgtacacc agatgatcgc cgatctatcc cgagtgtcct cccagtagga
    49561 ttgaattgtg actttccact ctggatgatc ttggttaagt caggaaacgt tcttgggtca
    49621 tgttacaact caccgacata gttctgacca acaaatcccg atttgagatc ttcataccac
    49681 tcttcccgtg tctgtggggg ccagttcatt gactgaggca agaggtattt tatgaaatga
    49741 gcagaaaatc ccgacgggtt taggaatgct tccatattgt tcgcattcag agcatctgcc
    49801 tgtcgtcaga tagttcttca aatatctggt tgtaatctta ccaatgccgc gctcgacaaa
    49861 ggccttgtac ttgtatgaat gagtagacat attgcataga taacttggac cggcgagaat
    49921 tagtttgatg gatcgttgga gttgaccttg ctgaacaaaa aaaaataaga agactggtgt
    49981 ttgaaaataa atgcggggtg gaaaccaggc agatacggcg gggttttatg tccgcacaag
    50041 ttgtcccaca tcttgagcta aaagttctcg ctgtctcaag ccaatcagat cctgttcagg
    50101 taccagattg agtagctcag aggctaaaag taacaagaaa aaaaaacagg ttacccaatt
    50161 tacaaatact cccttccctt ttccattaaa gaattgcgtt ggcggggaat gctttgcata
    50221 gtaagaaaca aatacaaatc aacatcgaga attctattca ctccacactt tctctaaatt
    50281 atcaagctgt ggatcaacac caacaggttt gatctgaaat acactatctg ggcgtgacct
    50341 taatgcttga tagtccccca tagacagata agtcttcttc ttttgccagt ctaggatggc
    50401 attatggtta acacactgca ccttgttccg cacgtcgaca aacggccgct gcgctccgtc
    50461 gatgaactcc caagtgttga ccacgacatt tggcctgcat cggagatctt gcaaaataac
    50521 gtcgaggcaa tgcagacaat gggccttgtg ctgccatggc atgttcattg tattgcttcc
    50581 agggcccaag tctggttcaa agtagtaagg aaaaaagatg taagcacgca atctccaaag
    50641 acagtgtaga agatgctgta catctaggga cgcgacgtat tcgtcatctc cgtgacccca
    50701 ctccggaggg actttggcag cctcgcgtgg attacgtccc atcttcttca gttgctcagc
    50761 tttgaatgtg atcaagctca aggctgtgac tctttcccat tccgcatcac cttctgggtt
    50821 accaggtagc tgacggaata tagagtcaag atcccacatt gtaccattga tttcatcatc
    50881 atggaaatcg aatttccatt cgtcgagcca gggagcttag cgtttgtttg tcagtcacga
    50941 gtctgacctt aaggatctgg agagacgtac agtacgggtt gtttcttcgt aaagacatat
    51001 tccacgtgaa aggccagccg tcagtgaccc agacgaccgt tcccatcatg acaataaaaa
    51061 gaagcaaact gttggcgaag agcgaatacc tcaaactcct cttgaggctg ttacttcgat
    51121 tgaacctgct tgcgatatgg tcctgcagag cattagcatt cttaagccta caatttgggc
    51181 cacgactacc tacatcttcc ataaatgtct cttcgtcctg cgacatgagt cgctcccctt
    51241 cactcgacat gctacggcta gctttggtcg tgggatcaat cagatcgttc attactacct
    51301 cgtcattggc tgccattttc cagatgaaag cactaaaggg gagcacaaca gaggaaggcg
    51361 agaatgggga agggggctgg ccttcagagt gtgtagcgag aagtatgcaa gtacacggag
    51421 caggaaccaa aatgcgtgca ccttttgaca caaccggaat acaacagtca tactccgaga
    51481 ataaagaggg aaaagagggc agggcccagt atcaactaga gcacggaatt agaagataca
    51541 cgaagcttgc ttacatgcgt gcatgtggac tccatagaga cacattctcg atgctgcagt
    51601 gaagtctctg gttgtagcgc ttcttacatc tccagggacc cgccgaatca gggttctttc
    51661 gaaccaaaag ccaggggttg ttgggcacaa agcaccatat tctcggataa cgcggggaac
    51721 aaaatgtcat taggattcat tgtagtgcag ccatgcgacg taggaagggc agatagtact
    51781 ttggaactcg tatgcctctc caatcaagca tcccgatgcg ctgatcgttg actccacaag
    51841 tacggacgtt tggttgatgg ttgttattgg ctaaatacta gtgtgggatc ttgagttgtc
    51901 attggttagt cgatgttgaa aaggcaccat gagcacattg accgggccag agacccgaca
    51961 gatgccaggg aatagctatg aagtagctct acggagtaca gtacatttcc ttcttcttga
    52021 gtttggcgct tgttgccccc ttgcagcacg cctgttccac cacgttcggc tggtggctaa
    52081 cgtgggacct cctgcatatc ttggcaaagc cccacaagcg gcacggcatc catgcgggct
    52141 gacatgagag aatcaagtat tatttaagta tcagtaatac gttatatatg tatatcagtt
    52201 atcatgcatc gccgctttaa agcaacactg tttaaatcaa aagtatcaag cgcaggtcca
    52261 agagttacat caactgcaca acgagattgg tttaatgagc tgctcgacct tgccaagctg
    52321 aatcgatttc gttgtctcta ccagtaaatc atcttattct acgcgtctaa catgcttctc
    52381 tctggtacgc tgcaagcttt gcctggtcgg tcacagacat ccagccacat gattaccacc
    52441 ggtatagtag ccacagctct actaggtgat gcttttgcct atggcggcat ggtcacggtc
    52501 ctaccgtcga tgcttacgca tgcgggggct ttgaaaaaag acctgcaacc attgtcatca
    52561 ctggttatct tgacccatgc agcgacgtcg atggccggat tcccggctgc tggcctcatc
    52621 tgcgacagat tgagcacaag aaaaaaatca ctgttcatcg gacttcttgt ttacacgatt
    52681 gtttgcactc cttttcctca agctcttata tcctagtatg gttgaagctg acatatacat
    52741 atcggacagg ccaccgtcgg tttctatcaa acaacgtcca ttcctggcct gctggtagca
    52801 aaggggatcc agggcgcctc ttcatcactc atatgggttg ccggaatggc tttgtgtttt
    52861 gatattagcg agccgcacaa gattggcact ataatgggaa ttgtgagttc cgcacatact
    52921 tcttttgaga agaagcatta ttgttggcag ctgacacaac tctgacacta tcaggttata
    52981 agcgccaacg atgtcggtat gttgctagca ccgccgttcg gtggcctaat ccatgcaaat
    53041 atgggacagg ctggcctctg cgtggtgact ctcttggtgc tcgtcattgc actcgccatg
    53101 gtactagtta ttccagaaga aaaaggcttc gagggttcgg tcacctcatc aaatttggtt
    53161 cagaatgata ctgaatccaa tcatctccat ttattcccca cggagtcacc caacaatcaa
    53221 gcatcaggtc taaatgatca tcaaggcacc aactgtttag ctgtggcaca ctcgccgata
    53281 gacatgacat ttgtgcttcg gggtcctagg agctggctaa caactcgagt tccaattctt
    53341 ctttgtctga ggaattcatc ccttgtggtg gctgtagttg tttgcactgt gcaagccgcc
    53401 ttgcttggta catctgacgc tgcggtccca cttgaaacac accggctctt cggtttcgac
    53461 tcaacaaaag caggtgtcgt gtttctcctg ctcgggttgg caaggctgct cacagggctg
    53521 ataggtggcc gactagtgga ccgccatggg ccaaaggttg tcggggttat gggctattcg
    53581 ttcctagttc tgccgctttt attgttcgac tcagttagac ctgagccgtt agcaccgcag
    53641 gctagtttct attgcgtgtt gcaagtaatg gtaggaggag ccatgggtat agtgagcacc
    53701 gtgagctttg tcgaggccgg aagaattgtg gaaagatatc atgaagccaa tcctactctt
    53761 tttggagcga aaggagcttc tgcctcatta tatggtctca cactgatgac atatagcttt
    53821 ggtatgacac tgggatctct actggctggt gactttctgc tccttgttgg atatggtaac
    53881 atgatgagcg tccttgctgg gttttcgtgt ataggagcaa ttttgtgtcg cgtttttctc
    53941 ctagacgaga acaccaaacg aagctattca cacacgagac aaagaagaga gcaggataac
    54001 gacggattat gacttacagc atttacgttt tcttctagta catcgtgaaa tcataatata
    54061 ctcagcttct ctgtttggaa gagtatttct gctctaatgg ctatgaatga cacgattgat
    54121 tgatatcgct cgcagtgaca actacaaaag ctcttcgcca attttcgttt ccttttttag
    54181 cccatagtgg aagagtcagt gtttccaaca ttgacaacgt cttggtcttc gacttcaact
    54241 cgcagcaatc tgacgtatca ccaaaataac tgcgttccgt gtatatgagt tcataacaaa
    54301 gctatcttta tttggccgct agacttttgc catttacagc atgatatagt tcaatactct
    54361 aatgctagcc gcttctggag ccactgagcc gaagtcattc tctcgtccca atctccgacc
    54421 atggtaggct tccactttcc agactcctcg cagcccggaa aactttctat catagcttcc
    54481 ggatctgcaa gcccaaaata gatgatagaa tatctatcaa ccacggattt attcggctcg
    54541 aagctcttct gtatcatgac ctccttagga gccgcaacct ggtgcagggc gctcttccac
    54601 cgaccattcg tttgcctttc gagcatgtcg ccgacattac agacgactgt tcctcgtttt
    54661 gggacaacgg gcttgaaatc attaccatca tgtacctcca ggccacccac catatcttga
    54721 aagagcagag taaggctacc aaagtcggtg tgagcattca agcgcctctg catattgttt
    54781 gtcagcggcg caatcggcat agagggatag aacgcccagc tgatgtgaca gacatccttg
    54841 gactggagct ggcagagcag agtgtcatct tccagctgaa gaacctgccc aaggatgtgt
    54901 agaagtgatc gctcaaggcg ggtgcactcg tcccaccact gttctacaaa actgttgaac
    54961 ccggggaggt catcgtctgg tagggtacgg ttgggtgggc tgaaactatt agggtgcggg
    55021 ttccccatct cgagagtctc cttgcactct ggagaggtga cacgcaattg tttcacctga
    55081 tctgcgtcga agactagctg actgacgtgt ccaagcccgt cctgggccca gccgcggtga
    55141 tcttcaatgg ctccactagc agggtgcgcc actttctcct tgatctcgac tgggagatca
    55201 aaaaatcgct tcgacttgag agtctgttag ttgaggcgca tatgcggatc ggcatactca
    55261 cccatctgaa ggcttcgtcc acaagatcct gggagatgct gtgatctgag agatagaaga
    55321 acccatacgt ccttaaactc ttatccaact tttcaaactc atccttccgc ttgccacggc
    55381 tactatccag cagctttgca tagttgatga ttggcatatc ggctgggacg tcgctagatt
    55441 tatcgaaagc cttatggtga tggtcaccta aggaacccat gatggccggt ggtggtcaat
    55501 attttcagaa ttctgatgga aaaattagag ttctgaggcg tatagttacg agtcaatgcg
    55561 ctaggtagaa cgcaaattgt gaccaaaaat tgtagttgtc tgatgcatca tcacagagtg
    55621 gtaggtatgg ccgtaagcag cacaaggaga aatgcatgca acttgataaa tgcaaatatg
    55681 cttgcgaaga ctttatgcaa ttgttagtgt aaaggtaagc taatgcatcc aggtggctac
    55741 ggatcagccc gagcggggca aattgcttat ttgagcttgg ctataaaaaa gtcccctgca
    55801 ggaaacggca ttgcaatttg cagacgctag acatgcatgc caagcctgca ttttcaccac
    55861 aggggtgcaa agtggctttg atataagttg aacacagcct atagcataga ggacttgaac
    55921 ttccttctgc gcgcgccgta tacggtgaac tgaatccttg ccttacgtta gcgccacttc
    55981 atgagttatg gagttgccag ttccggtatg cataatgccg atacgatgat cagaatatga
    56041 ctggatcata ttcctgctac gttgcctcct atggctgcca atggacaagg tagcttcttg
    56101 tcagaggtgt tcgatgtact tcggagggta cacagagatg tcgctacgtt gaagagcact
    56161 ttcaagatat gtggaaatct attctgtccg gctgaccgtc caagatgcgg caggggtgca
    56221 tgcagtgtga tgcgtataac gatgataaat cgagttgaac aactacacga agaagacttt
    56281 gacttccaaa tcgcactcca ctcgtctata gtttggaacc aacagcacgg gcatgggaat
    56341 gccgatcccc agccccccct cccagctcca cccaggcagc atgtcgccag tgcgatttgg
    56401 atccccccgg aattagccac catgagaaat ggtcaggtcg actgcctacc ttgaccaggc
    56461 cttgatcgat gctcgagaaa ccttcactca gtctccttcg aatctgacaa aacgaggtgt
    56521 tgctttggtg agacacccat caccaacaaa cgcctgtctt agcaatatct tgatgaacac
    56581 aacctctcac aatgtctctt caatcatcaa ctaagtactc aacgatccac gaagacgacc
    56641 cagacctgtc acctatagaa aacacacatt cgccacctac tgagaagaga agatcgaggg
    56701 cattctacgt gacgactgga tttctagcac tagccatctg ggctatctca ttgtatggag
    56761 ctaccaaggc atccaatgcc ttgctccaac acaatctaca cattgaacat acggaattct
    56821 gtgacttgag actcaggtct caagccaagt cgctcacaga tgccttcaag caggtggaag
    56881 tgaatacact gcacgaggcg aatcgttacc agccttccta cacgccactg acatgcgggt
    56941 catcgagctc cgaggctgaa tccctcggtt gtgtttttga tcccctcatg gcatcatggc
    57001 tacacaaaga ctgccctaag gatggttccg cggaattcgc cgaacttgtg cggacggaaa
    57061 atcttacgta ttggtacgat gaaggcggaa aaccgaccga caagctcatc gacccagagc
    57121 atttcaaaca tttagatgga gtcatgtact ggggaaccaa gttcgagcat ctgacgcatt
    57181 gcgcgtttac gctgaagcgt atcatccatg cccagcatag gggtgatagg ctggatgtgg
    57241 ttgctggtaa cttcagccat acgaaccatt gtgtcaactt cttgatagaa ggtctcaaaa
    57301 gccacccgtc cgaacttcag gaactgtaca gaacagacct tccagttcaa tttctgcagt
    57361 gctgaatcta tctagcggtt atcctgccgt acgtcgtttt cgattgtcaa gatttggtgg
    57421 gaggtggcgt tagtaaaaac aattgagaat ttattgtaca taaccgcata tagtcatgta
    57481 cgtgtccatt cgtttcatca ctgtagggcc tttagaggaa tattctgaat acagccaagg
    57541 aaagacgtcc cgcccagtcc agtggctaaa tgagacaatg gctccaggta acggcttcac
    57601 tccttggaaa gtagcaaact ttcaccgtcc aatgcacatc ccctaaaccc cccccccctc
    57661 ccgatagcag agcgcacagg gccaattcac aagaggaata cgtgatcggc tatatcattg
    57721 gatgcaaaaa cctgggccag acttagtagt ctccaccgac catttatgct tgtggagata
    57781 atacgacgct agatcttcgt ttcggttttt ctctttgttt ctttttcttt tcccttcccc
    57841 tttttctacc ttctagttct actcctctat tcaactctcg agacgcactg aactcccgca
    57901 taatcaatct cacaatctcc actaccttcg gaagtccagg catggctcca catgcaatta
    57961 ccaatttgac ggagctggag tattccacta caccagccca gagtgacgac aaagaacgtc
    58021 aaccgttatc ccccgttgaa gaagaggaca gcatgagtga atatggcgat cttccgatca
    58081 gctcgatgga gttgaattat ctcgaccacc cggcgacatg gcgactctgg cttcaggaaa
    58141 cctgggctca gaacaagggg gtgctactag tgtttctgag catgttcttc gctgccagca
    58201 tggatctggc cgtacgcatg ctagagaccg acagaatgca tccaattcac gccatgccga
    58261 tcctctttct tcgccatgtc atgacggcgg tatgcattgt agcctacggt tacttgatgc
    58321 gatccgtgcc cgaccacccg ttcggcacgc atcaacttcg aggcatctta atcattcgtg
    58381 gaactgccgg ctttatcgca gtttccggga tttatttcag tctcttgtac ttgccattgg
    58441 ccgaagccac tgtgctcacg ttcttggcac ccatcgtcac ctgctacgcc atcaataaca
    58501 tctttcggga tgaggatttc tcattaatgc agcagctagc atgtgttatc agcttcctgg
    58561 gcgttgtgct ggttgccatg aactcctcgg atgaggatat atggcgtcac cgagcagatg
    58621 ctcagtatga cagagctgga gtgctgaaag ttcataaagt cgaaacccgg cccatcttaa
    58681 accatgctcg gatgctgggt atcatcgctg ccttattggg cgtggtgggc caagcgggcg
    58741 gtatggtgac cattcggatg atcgggcctc gagtacaccc gctaatcagc atgaattatt
    58801 cctctctagc atccattgtg ttctgcgggc ttggcctgct tctattaccc ggcgttccct
    58861 tcaccttgcc cgccacgcca ctgcaatgga tactgctgtt tgttgtcacg ggatgtggtt
    58921 ttctattcca gctcctcctc accgaaggtc tttcatacgg cgcgggattg aaaggtacgg
    58981 gagggactgg atactcttac ccaccagatc cagacgagaa caagccgaat ggtccgccaa
    59041 aaaaggtcgg tgtcaaccgt gcagtgggca tgatgtatac acaactcttg tttgccttgg
    59101 tgtatgattg gtctgttttc tatcatgcac cttcgttgta tagctgggca ggtattgtgc
    59161 ttattgtcac tggcgccatt tgggttataa tatgttcatc ataataacaa tactacatag
    59221 agtcctcgat cgtgtatggc gggaatgaca gcaatctgat aaagcgttat attcggcatc
    59281 aggagagaat gatgatagct agactttgca gatgacctca attcatttac aaaaacgggt
    59341 cagtattaaa actcggtggt acactacggc cttacagatt aagactggtt tcataccgga
    59401 acttttaacc actggggact cgcgatacaa taaggtccga gaaccatggc ttgacatagt
    59461 tgttacgtac tgggaatgag tgcgtacttt ccataagcgg taggcactgc ccgagtaagt
    59521 gtacgcggac tgacctcctc cactctactc atactgtcca gcaataacgt gcagtcaaaa
    59581 tgtgtaggca gaatgcaagc gagcggcttc attatgtcca gccattggga aacactactc
    59641 cgccttcatt tcaccattag cattaacttg catgtaactt gtatgtgggg cttcgggggg
    59701 ctttgtaagg gttgccagaa agtcatccga gagattaaga ctgtgttgga caggtgggct
    59761 cctgcatagc accctgaggt gtatacctct ggaagggcac aatgacagcc ccagcccgga
    59821 ggtagacaat cctgcccaat attacgagtg catcttacac ggaagtcgca ttatcagtgc
    59881 atggatatat gctagcttga aattgaccgg cgcgaggaac ttgggaacgg tgtacaatta
    59941 aaagttagca gcatgaacac tataaccagc attacaatcc ttcgtggtga aatcaagcct
    60001 ttcgtggggc tctgtttgtt cttgtcatcc aagctaggct ataatagtaa taatgtagtt
    60061 cggttgctag gtctgacaac caggggacgg cgagaagtgg aacagccgaa caggtactgg
    60121 acaaggcccc ccgaataccg cagtacattc aatctggctg ggtacttccg gagtagcctg
    60181 gtagtttacc gtggattgaa ggatctttct tagcaatccg atccccacgc cgcgtaacaa
    60241 gccaatcgcc gctcgcgacc aaaatctttg ttgacgacgc gggcccaacg tcccccactg
    60301 tacagttggt cctatagaga tcttacagtg tgaaaacttt attcccacag tctccaagta
    60361 tgtgagtacg tagacgaagc tgtcgatctt gaccttcatg acctagacac acgaatcgat
    60421 tggtaggcca acggtcatgg gaatagaggg caatcaaatg gactctgcca gcgacaaatt
    60481 acggttattt gagaccaaac tgcaataatt gcatttctgg cacacctcca tatcggtgaa
    60541 tgcactccaa tcatagtcag gcatggttat ataagcgaag attgagattc actgatggga
    60601 ttctttgtga taaggctcaa gatttggttt ctgcttaact tgtctccatc agatattaga
    60661 gctacagtat tatcttaact cccttgtaac agatcaaagg accgatggca caacctccta
    60721 ttctcaggcc tgatcttgat actatagtct ccttggccga gaccatcagc aagtgcgcca
    60781 ggcagcttga gtcgtcgggg gcgtctgttg gtatgccccc ctcaccgcca gcgtcgccaa
    60841 agacccagca gaacattcaa ggcactgaac ggacagaact acgggaagcg tgcgataagc
    60901 tgctgtatct tgctgccgga ccgtatgaac atcttatggc cacagcacag tctcaccggg
    60961 tcgaggcagc acttcaattc gccgcccatt ttgatttggc atcctatgta ccatcagacg
    61021 gttccagtat tgcattttca gagttagctg cagccacagg gctccccacc ctccagatct
    61081 cacgaatatt tcggatcttg gtggtatatc acatcttctg tgagccgcgg cttggttttg
    61141 tggctcataa cgcctgctcc aggctacttc tagagcagca tatccatgcc acagtaagct
    61201 attatactga tgaatcgttc cgcgcggcat cctgtctgtc tgaaacgact agaaagtggc
    61261 caggtacgca ggagaggaat gaaacggctc tgaacttggc gtacaacaca acgttgccca
    61321 agttcgaatt tttcaacgca gagccttggc gagctgcgag atttcgcatg gccatggcag
    61381 gtatgactca gggcgagtcg ttcagcctgc aacacctcct tcagggcttc gattgggcca
    61441 gtcttccaga aggaagcatg gtggccgaca ttggcggggg cggagggcac gtttcggttg
    61501 cccttgccga agcgcataca aatctcaact tcatcgtgca ggatctcaag accgcttttg
    61561 atggcaacag tatccctgaa tcgctgtctg gccgtatcag cttccgggag cacaatttct
    61621 tcactactca gccgtcttct gcagacgtgt ttttgttcag atggatcctg cacgactatc
    61681 cagataaatt tgcccgcaag attttgcaaa atacggtggc cgccatgaag cccggttcga
    61741 ggattgtcgt gatggaaggg gtcatgcaac ctcctggaag tcaaagtcac atatgtgaaa
    61801 gaaaatcaag gtatgtgagg gtgataaata atcaacagct ggcttaccat tttaccgcag
    61861 gctgttagac gtggctatga tgacattact taattcaagt gagcgggatc ttgacgcttg
    61921 gaaatcgttg ttctatgaag cagacccaag tttgaaacta gtcaaggtta caacgccggc
    61981 ggccagcgcg ttgtctgtaa tggaactaca attagatgta tagggttacg cttattccga
    62041 attgattgag tatggcataa ttccgaagat accattacct tttacgctcg tagtcccaac
    62101 ttcagagaaa tacagacatt ggggtcttga attgcacgtc cagcagaaca attggatttg
    62161 agacaagttt gacttttatc caggagtttt attatactta cattcgcctc aaatatctac
    62221 gttacctcaa tcttcttaaa atgaacgaaa attggattcg catcaaattc gacgactccc
    62281 tccatcaggg ggagggttgt accggaatga accatactca tctggaattg ttagaactca
    62341 ttcctgatcg gcaagtacca agaactcaca ttaaagccca gtaaaagtaa tggtataacc
    62401 tttttgatct ccagctcagc gatgtagcga cccagacaaa ccctgttccc agaaccccac
    62461 gatagaaatc ctcgatccat agcctgacgc gatgcgccat cagccttgat ccagcgatct
    62521 gggcggaact ggtcaggtga atgcccaaag tatcgctgat ccatatgaac aagtttccca
    62581 aggcatccta ccacagttcc gggcggaaga aagattccgg aaagtacgca gccctcctca
    62641 ggtacaatac gttccagggg aacggacaga ggtgggtgta gtctgagtgc ctccttgatg
    62701 actgcatcta gatatggtag attgctgacc tcagaatagc ggggtggtga ggataatctt
    62761 gctccttgga gctcttggag cagacgattt agcgactcag gattcctgag cagaaaatac
    62821 aagattgttg tcatggtgcc cgctgtcgtg tcggctccgg cggagatagt cgagttgacc
    62881 aaactagaca cggtttctgg tctgataatg tccaagtgtc tcctgcttgc atctatgtat
    62941 ttctgtagca aatcattttt cgatggggag ttctttggag acgatagacg ggcttcaagt
    63001 cttgcgttcc ccataggaat ccactttgaa ggtcgaacga aacatctggt ccaaatccga
    63061 ctgtgaaaga tggcatgctc gaggcgtgga acgggctgcc aggtgaacca gtgctttact
    63121 cttttgtttc ccaccttagc cagtcctagg acatcatcgc catgctttag atgtccaggg
    63181 ctttcgctga atgcgatctt gaacagaaag tcaagctgga aagattgcaa catgtcgtat
    63241 agattgaagg aagggagttt ctggattctt tcaatcaatg cgtccgctgt caagtctaga
    63301 gctggttcat agtcaagcac gtttcgcgct aggaaagccc cgccgactgc cctcttgatt
    63361 gccctgttct gttgttcatc ttgcatgtcg atgatactgc caatggacgc cccgtcaaca
    63421 catactctca tcgggccgta ggtatcggcc tacagttcaa ttagcacacc atgatgcatg
    63481 catctaggct aaacccactt tcttgaactc tccgcgactc gtgtatacta gtctcaaaag
    63541 acccggatca cttatgctca cggtattggg ccctgtcctt acgactgggc catacttgtc
    63601 gtgcaattct gaaagcgtag ggaacacgcg accgcgccaa tgaacgctaa atcgccagaa
    63661 atctgtaatg gaggccaaca gcggaccggg tacatttctc aacctccaga aacgccatac
    63721 caggactgca gcacttatga aacaacaaac tgttaagtga acgaacatgg cggcgtccag
    63781 tagtctacgc tgagaggcaa agcggaagtt gcccaagatt atggataatt aagaacggaa
    63841 acgccagaaa ggcataactg tgtgaaggct tgcggttcgg cagaaatgac gtggggagag
    63901 ctcaagtcta ccaaacctgc taaagaagat tctcatttcc gtctcccaaa tcgaatggct
    63961 ctataccact tctccgaacc ctcgacatcc gtcttttgca tacatgcatg gccctgatgg
    64021 tttcgcgaac aagcgctacc cacgtgcact gtgtacaaaa cgaaaccctt gtccccgtgc
    64081 ttacccctac cggattcgcc atagtggatc atacaaacgt cataacgtcc cacaatacgt
    64141 tcccaagtat ccaagtacct agatacaatg agacatctgc ataccatatg caggctccac
    64201 aacaccctcg aacatccaag gcgcatgatg atatacccta ccatgccatg aaggattata
    64261 cgcggttgtc ccgagatgcg caccgcctaa ctagcgacat catcatagtc caagcttgga
    64321 aagatagtct ccgctcacgg ctatcttcgc ttagcataga gactttatcc tgtcacataa
    64381 gcatcaatat cccacgatca ttgttgagaa gtatccagtg aggtctgtct tttatccagc
    64441 tctttttctt tcgccgcatg tgggacaacc tgtccgggta ctgatcatgg aggaaaccaa
    64501 tagctctccc acaatgccaa agtatgagga gcaagagtct gatggggcaa gagagatgtt
    64561 actctcaact tctgagcctg attatgacat ggaactttcc cgcacatccg gcgagctgta
    64621 tagagctagg cgaaatttgc acatgactgc ggttgtcgca ggagtaggat ggatctcact
    64681 cgcctgtctt ctttcctaca tacttatata tcccaatgcc tcctgcaact gggttttacc
    64741 cacaccagtc tactgtaagt ccaacttgac ttcaggcctc gactctagaa ttgaccttgc
    64801 attgtaataa gcacccgcga acgagatcct tgaatatgaa ctggttacct ttagctcagg
    64861 ctttaaagat gacagaatga agtatatggc cgacggaaat ccatctcagc aacttgacga
    64921 taattggaat gacctatacc aaagtaagtt gagtccaact aagcgcttaa ttctattttt
    64981 taacatgtgt ctcagaggtt gtggatgtca ccccagagat ggtcagtcac ggcttccacg
    65041 acggcatcac accaaatgaa ggtgacgatc agccagaatg gtggtctgtt tatgtgttcc
    65101 accagctaca ctgtgtcgtt agtagactac cacattctct ttctactttt gtctaacata
    65161 tttagaactt gctgcgtatg agtctatatc cagagtatta tgacccatcg aaagatcctc
    65221 ttctacatgt tcctcatctc gagcactgca tagagacgtt gcgcaggtcc atcatgtgta
    65281 acagcgatgt aacgccattc tcatttcgct atgtgaacgg cgtggcggag acacgtgagt
    65341 gggaccgcgc accgcatgtt tgcagaaatt ttgagaagat ccgggtatgg gcaaaagatc
    65401 tgcctggcgt tgagattcca agtgtaacat gatttactat ggaaatttaa gactgcgaac
    65461 aagcaagtca agaagacttt tcctgagtgc cgctcattag agtagaagta tccctgtacc
    65521 ttatgaaatc acaaagtctg ctggtcgtca gtacacaatt acttgtaacg agaggtcatc
    65581 tacgaagaaa agaaatgcaa agaaatacat atatattttc gctgcaacca gcaacgccaa
    65641 catgttccgt gttgcagcgg aatatctcgc atcttttgtc agcatatcac tctgtattat
    65701 actggtttat tcttattcgc cacggttcta gcttatgtct ttatcaaaat gctagtttac
    65761 atggacagct gccgtgacta tgtgtaccgt gccacctgta ctgaaacgta acaagagacc
    65821 gatacttgta aaggtcacac attttagtct tcatatttct cgcgacttta aaagcgcagt
    65881 ttcaaagtat atgaatatgt ggtagtctta tagcgtcaga agggaagtgt gacgtcaggt
    65941 ataataagaa gtccaatgtg aggttcaatt catagagagg ccgaatcttg tccctcatca
    66001 aggaaggggg acaagatggg gttatatagc gaacactgta cggtgtctcg ccggacctct
    66061 tgtaacccta atgtatcaat gcatcaaggc atcgctgtga catatagcct gcctgtcact
    66121 cttccgtcat tgcctgacct ggaatttctt ttacccctga attgaccgtt agtataaaca
    66181 ctattggaga aagattgacc aaaactcaca actgtccata tcctcttttg cagtctgttc
    66241 gacagtacaa gaattcattt ggtctatcgt ttgggtcttc attgacttgc agttgacata
    66301 gcaaggctcg ttcatgatct tctgcagaga gtcatccttc catccgaaaa catagtcgcc
    66361 atgcgtgccg tatccagtgc taaaatttcg agtttcagcc taagagacgg atttcaatgg
    66421 taaagagtca tgtcacaact tacgtgtctc caaagctcca catgaacggc tgtgtcccgt
    66481 cggtcggcca gtcggccttg ttgttgaacg gcgcggtgtc aaagataacc tcgaacatga
    66541 gttgaggaat ttttacagga tgagaagttg ggcagggtcc ttgcgactca aatgtaccgt
    66601 ttgctgggta cgatacatga tccatatgat tcggtgaatc cagatttacg ccatcccagc
    66661 aactgtaagt ccacatgtta tcttgagtgt ctctatagtc agcgtccaaa gatacctacg
    66721 ttgggaaacg gacgttgacc atgattccag ctgggcaggg tttgttcggc aagtactttg
    66781 tttctgggta tctggtactc atgtcttgca agcaggtgta ggtgagttgc cggtatggct
    66841 tcgcctcctc taaagtccta gcgttgaggt ctccaacgaa cattcgaaag ccctgaaact
    66901 tttagtaagt aaattttaac cagtatgaaa gaagtcttac aggcttgaac gcagtaacct
    66961 gagtcttctg ctcgtagtcg gccaactggt tttgcatata gtaaacagtc ataccaccct
    67021 tctgcccctc gaatccggca tttcctttct gattcacccg cttgtaggtc ccattctgcg
    67081 ctttgaagta tagtacggcg gtccagtagt tggagaagtc atctgccgct tgacaagtgg
    67141 tgcaggtgga catcttaggg atgtcatggt ttgaggggtg catcgtcgca tttagagaat
    67201 tctgcaagtg ttacaaaaag tcatggggcc gtttatcatg aacagttgac ttactcctcc
    67261 gattatttgg tgtacatggg gcgaaggcac ttggccgggc gtcactagtg gatcgagacg
    67321 ttgaacaact agctgtgaac atcccattcg tatcagggca tgcgtaggtg ccgcaagggc
    67381 gaccacgggg agaacacgcc aatacatcgt gctattgttg ctcaatagtt attatgttga
    67441 agatagaggt cctgtttcta acaagagaaa ggtttgcgca aacccttgag aacgagctcc
    67501 cagcttgtgg cggctagtta ggggacatac ttataatacc gtaccggaat attggtaaag
    67561 gccgaatcat aacagcctat ctaagccctg tggcccaatc gtcggaacca agaagcaaga
    67621 atttggcgag gggtaaaata ttgggctatg gtcgtcgtca tggctggctg aagtggagcc
    67681 ttatgtcgag tgcgagggct ttggaaatgg tcgtgcggga gtatccatag gttgcatgat
    67741 aagtagccgt aagtgccggt cgtgaaccgt tattggttta atctaattga ttggctaggt
    67801 cgaagggtaa taagagcttg gtgtggggtt aataatttgg tcattgtgtg ctgtagaaaa
    67861 ttgaccaatc agaaagccat tcgagctcaa aatccattcc ctttacctta tgattggcag
    67921 gtaacaactt gagagccaag gattcgcttc aaggctattg tcaggtgaac tgtcgaattg
    67981 tcatagtaaa ttctcgccct tccagcatct tccatatagg ctatgcctta acaagagcca
    68041 gccatgtgat agtatggcac atgcgggttt gactattatg gccttcatat cgaattaacg
    68101 tgtctcttcg aaatgatgat acgcacactt actagtatga acatgcacat tgggaagatt
    68161 gtaccagttt cgccaataat ttgtatctat ttttgagatc catgatcagg ccaacaatag
    68221 tcgtcgccca gtttgggaac tttttggcta actgttgttc gctgaataat tttttcatta
    68281 ttatggtctc ctcttagcgt ggtctgctga tggtcgacac aatccgacta aagtctttaa
    68341 tttccgtagc aatacccaga tcagtattga tcttatacgc caagtcataa atgtattttt
    68401 tgtctgctag ttgccacgta catcgtcctt ataataagca gtgagctgtg tggagctcgt
    68461 catacaactg caagtattcg cggacctagt gcgctatcaa gggggtccta tatcctatca
    68521 cggcagccgc ctcgtggatt gctgagaatc aatgcatgcc tcttcaggta ttggttgatg
    68581 cactcattta gtagccttca tcaggctgtc aatgccacct gaattcaagg ggatactgtc
    68641 cacttcatcg tacgcatctc agagctggga tatcaatatc cgactgttcc tttcggatga
    68701 catacgtaga aattgttgat atcgatagat catagcacga ttaatcgccc gatgaggcta
    68761 tcactggagt gtacggtaac tggagtcacc tggttttgca gtagccgaca cgggaggata
    68821 tcaggaagaa caaatgcagg cccctattta gaaccaggtt attaagcgtt tgacaacaca
    68881 aatgctaaga tatgagagat tggtatcaat ttcgaaaatt gcggataaaa ttacgctaca
    68941 ggaacaagaa tcatgcaggc cgcgaaggca taaccgcttg agtctcctcg ttgtcgttct
    69001 tcttcctcgc atatcttcgt cggccgcccc ccatattcat agccaattcc attgactgtc
    69061 aatgagacga taaagggagt gtgccagata tgactatagt gatgaaggag agatatgcca
    69121 gataatcact tgtgcagcga agcactcgcc gctcagagct tgccagtccc gcgatctctg
    69181 gcgcatcaac tgccatggtc caaatggccc atgattccga aatattcaat ctttaaagtc
    69241 tagagatcat ttgtttaggg aatataacac atacagccac gaaagcgcct gccatggcac
    69301 gaccttgccc gtatcttgcg gacgcatata tggcaaaaat gagtgctgct acagcaatgg
    69361 cgacagatgt cagaccaaga ctcagctgga cgatggccca ttgcgcagag agtctggagc
    69421 gtgccatgga gaaacttagg aggaagcccg gagcgctatt gtctgggagg ctgcattagt
    69481 gattgagatc gagttgcctt tgcgtgggtt gtagattcgc tccatatgaa gtaacgaaac
    69541 aacatgctat gttgacatcg actgacacgt gttgaatcca ttggctacaa ataaccgaga
    69601 tttctccttg gcttcgagat agccggccaa cgattgtact gcgccgcgtt gggaaatgag
    69661 tcctcaagct atacaatatc ataatattga ggctaagatc ggcgacagcg gtttggagca
    69721 agcttctcgt ggggctgttt tcgatgacgt agggtatttt gtcggctcaa tcctgctggt
    69781 atcagagact tatatcgtga atgcggaaat tgtctcgtgc cagcttcctg gctgccgggt
    69841 agtatacatc acatattaca tagaggtatc tgagtactaa gacgtgtcac taccccgaga
    69901 gatttagcat ttctccatgt ccggtagtgc tttaatgaat agcatccaag ccgaagatat
    69961 acttgggaaa attgaaatcc aaagtctggc tgcggtaccg aagctctctt gtattgaggg
    70021 actttggaac gtatcattga accaataaga ttccaatcac cttttttttt tttttgaaat
    70081 gttcattgtg gtgtctcttt tgacttagta aggtttatca gaatgtagga gcacgaagtg
    70141 atgatatctt cgaggaacag tataggaaag cgttgagagg acaccgcgga ctctagggaa
    70201 tttttttttc aatagcacag atggaggctg ggtcagaggg ccggttcttt acagagaaat
    70261 ataaaaagca gtcatggtat tacggcattc actgctattt aagggctgat ctacttgcac
    70321 gttgggacag gtttcgaaac caatgcatcc gagagcgcgc gaaggctttc cggctatctg
    70381 gagaccaact agaacacctt cgagacagaa cctggaggac gtgctttgcc tggaagacaa
    70441 aggcgcgatc ctgaagaaag ctcataacca aaaagaacgt ttctctctat ccatcactct
    70501 ctagatactc aaccaggtcg tatactaggc atctatagca tctaataaaa gaaatcacta
    70561 cttagaatgt ttggattgcg gatggttcag tccggccaag gcctggaaca accaatgtat
    70621 acagcgaagc ttccaatgat aacgcgaaac cagttttcaa tattgtaatg gcgcctgtaa
    70681 gatatgcgaa gaatagacca aagacgatgg aagatgcaac atcggtgccc tggaatttca
    70741 aaacctcaca tcatagttgg agccgggaga atacatttca atagacttgc gtcagaggta
    70801 gcttacctag ttgtcgcaca atgtctgctc gtactcattt cggtataaat aacaagttct
    70861 gcatcagtgg atggacaaga cccaaagcct tgacgacgaa tcctcttgca ttgctgctag
    70921 gattatattc caccaatgac taacatccag ctgccattga ttccaggtaa gaagatgtta
    70981 tgacccagaa aaaagaagtc tcctgaatga tagagaccta gacgaaattt ttgcgatagt
    71041 ggaccgccca gaggacgagc cactgcctaa aattaaatat ggccacgccg atggtgtaac
    71101 aactgctgtg gtcgagattg gtctgtctgt gggtacattg aattctacga ccgtcgtatt
    71161 gaatagagaa agcgcacctt gcgacgacca cccggttatt attgcttgtg ctgaagagaa
    71221 aatcggcaaa ttccataagt aacacgtatg aactttgaag agcatcaacc aggtattaat
    71281 aacccaagga gcgcttgcta ggaacagcat ccaacatact gtcgagtggc ccacgctggg
    71341 atggtcggag ttgggtatat tgcaccattt ccacactcca tgcatgccaa aggataagca
    71401 ggttcggcgg gagtataaag tacgtcttct gagtacgggc tgtaatttcc atgaagcctc
    71461 caactatagt gactcgatac cactcatcgt tggttggttc ttcaaaacat acaccattcc
    71521 ctgacaagaa caagatggta acatctccat caactcggaa catctgttca tcagcaataa
    71581 agcttgagaa gctagcgcta gcgattaact cgcctgtgac ctcagctcat agcaggctgt
    71641 cacaggatgt taatacatct gaatttcctg tcgtaagata ctctggcatt ttggtcaacg
    71701 cgacaatgac acgtcatatc agcgattgtg aactaacctc agcttatagt aacctcgggt
    71761 ggtatggctg gttcaggtgg cttggtgttg ctttgcgttt tattttctac atagccgtat
    71821 ctgctacgtg tggattccaa aaggacaatg ctcctttcac ctatatgatt ggcccttgcg
    71881 ttctggcgac cgacaaacct tattatacgt attccgggag gtggtacccc tctcataagc
    71941 tgtgtcccat tagacaaagc acgttgatat cgttggtagt gacgataaag actgctttgg
    72001 cagtcgtgaa cgttctgggg cttcactgtc ctggagcacc acattaattt aataagcaat
    72061 agccctggtc acacttggac ctctgaggta ctgttgtaaa atgtcctgaa tttcttacgt
    72121 atgattaatc ctgatagtta gcaaggtaga gacgatcaat ttgttgcatc caaggagttc
    72181 gttcctattt gctgaataac agtgctgtgc gaaatctatg gcgttttgga cttgctcaga
    72241 tactgtcgag taaaattcat ttgacgggcg gtaaccactg ccatcataag ggcaagcaat
    72301 catcccacag tgtgggattt agcacagcac gacacccccg gcggcggtag acaatttcga
    72361 tgagtatccg ccaaccacgg tcaattcgac cgagaaacaa ctaccaaaca tgagaatcaa
    72421 gaggaatcta ttcagccggc ctttatgcca accacgccgc gcctaagaga gtgccaagca
    72481 cattcagagc ccagagtcgg cagatggttc gttgtgcata ataacctgat gccagtgatg
    72541 cattgtagcc ggggagctga cgttgagaag gatcgatgga agatgagcga acatgtttcc
    72601 cacagccata agccgcaaaa ggcatgaaga aagcagtgaa cgcaattaac aagttcctct
    72661 ggtctcgagt ggtggtcaag gttgcaccca tgacctctcc tttggaccaa tgcgtttaaa
    72721 tgcttgcaca catcttctca atccatgctg ctcttgaagt gatgggaaca ttggccttac
    72781 agcagagtgt aggatttggt aagactcatt acccaggtac agaccgtagt cttgcattct
    72841 atgacggctc gaatgatagg tggatggtcc taattgtaat agaactatgt tagctaagga
    72901 tgtgatgaat attcctttct ccgaaaccca cgggatacag gagtttcttc ttgtttacaa
    72961 taggcgtctg cagatatcta cttggtcaag aagccagtaa acattttctt ttcgccgagg
    73021 cttcggataa gctcaagggg ctgtgcattt ggaaagcatg actcaggagc attccttttg
    73081 atgcagcagt tcctgacttg gtgggaactt ctgagacctc attcgacttg gcaagccaca
    73141 ctttacgctt ccgtggctgc atggcgggta tggccgtcag atctacacga atttgtggat
    73201 gtccgcatgc ggtcatcatt ctgcaattac ttcgccacat tagaaaggga aagaaaacac
    73261 taaaagtttc tgtgcttctc gaaacacagt gcacatcgca tccattgacg ccttggttac
    73321 tctacagctc atgctgctcg ctttcctcgc aacgcccttc cgcgcagatg acacacgtag
    73381 gtacaaccat caatcagaga tgtagaggtt ggcggttgta agataatcgg tcaatcagaa
    73441 gtctaggata atcacgcaac ataacaggat gtaaactcat cagtggctcc tggtcacatg
    73501 ccccgtctca cccttgaaaa tgttcctgaa gatgtgatac cattttttag attcggcatt
    73561 attcgcgttg tcattggggt aaactcctcc tggagcggtc gtacggtatg agaggcttgg
    73621 cataccaagc tgagtctcta ggcagtgggg caatcttgtc agcggcggca agctagcaaa
    73681 ttataccaaa ttgccttgat cactgtaagc actaggaccg cagatccgtt caagctcccc
    73741 actctactca agtatcaagc agtcagcagt ctagcagtcc acctcggcag tgccgccctg
    73801 gctaattggt cttgatttta gtggctcaat ggagattgtc tccacctatg ggtgcatgca
    73861 ctattttcat tacctcaaac tcgaagacga agtccagata tgtcgacttg ggtgcgaaat
    73921 ttggccagcg ttcgggttag agttaattac ggcggcttgg gaggaggcag cagcctctca
    73981 aaccataagt atttcattcg tttcaattac aatgatgctt ctttggcagt ggcaagggta
    74041 atggtgttgg tgatggtttt ggtgaggtta caacgcaact agcgtggcga ccagggggtg
    74101 gtctgcaaga gaggttgact agtgaacaca gtggcgcagt ccacggggag gagagatgtg
    74161 aaaggctgcg aaacgacagt ttccatgtct cacatgccct tatgcaaggc tccgaactct
    74221 cgattattac accctgtgtt acggtcagca aatcatgaaa atctctactg tctttcacct
    74281 cggtgcttcc ctttcatttc tgttcttttg agtttcactt ctgcttaatg agctactatc
    74341 cagcctcagg acacaatgtc aaacttgggc gctctcacta ccgctcattc ggcgactggt
    74401 tcgaactgcg atgccatttt tatcactgtg aaggatattt tggtatacgg aaccaccgat
    74461 gctgccctat cggcttgcat gccgacaaac ttcgttccct tggacgccaa ttactattcg
    74521 cccggtatat gtcctcaagg gtacacttat gcctgcactg ccggggtggg aaatggaggc
    74581 acagcagcca cgtgctgccc aacgtacgta ttgtccaaag cgaagttaac attggtgaag
    74641 agatatggat gctgacggtg gggttgaatc aatagcggtt atgaatgtcg caaaggacga
    74701 gcctcaacgg atcccaatgc ttgtagctcc aaaatgcttt ctgacagctc tttctctgtt
    74761 agcaagtatg ttcctacagg gtctgggatt atgtcgacta cgacgaccaa gttttaccct
    74821 gccggaaaca cgatatatgc aaaaggcgta attgtccgcc gagggagtag cgatcctagt
    74881 tgggccggtg acggctcccc ttcttccacc tcttccactc tccctacctc gtccacattg
    74941 accatacctt cgaccacaaa cgctcagagt agcagtcttt caacatcgac tgacacggtc
    75001 acagcctctg gtcttagctc tggggccaag gtgggtatcg gggtcggagt gagcttaggc
    75061 gcattggtca taattggcat gattgtggct gcactttgtg tcagtaagcg gaaaaggaga
    75121 gctgcagaaa gggatattag ggggagcccc atcaatggga aggcagaatt cccgcctcat
    75181 ccagtccaag gaatgtatga tgatgcaagc cattttcagc aacagagcgt accgccagtg
    75241 gagctagacg gacagaaaga gcattccgaa ctcaatgcac aacattcgcc agtggaactt
    75301 atgcgccatt gaagagattc aggatatata tggaaaaatt ttcgttatga cttcttgatg
    75361 cgtttcacat ggcaaggtcg gtggcgtttt gtcccatagc atcctcacca tgatgtaatt
    75421 ctaatgccca aaatcgttgg ccacgcgttt cttcgagagt ccacatggct cagaatctaa
    75481 gaggcaggag ttgcagactt gtggttttat agtatttcaa gtttgtaccg accaacatca
    75541 gtgcatttta ttcctgtaac ttctcgttct tctgctcgct tttgtttccg ttcgccactg
    75601 ttatgggcgt agctacgaac cggtcggcta taagtaccaa attaggttta tttactttat
    75661 gaagagagaa ggaaaaggga tcgctccttt ctcgtgagcg ggtaatcctt ggagattgca
    75721 gtgccggtat caccgaacaa aaaaggagtt ctatcgatct tcagatgaag agtacacgat
    75781 agaaatatgt agtttttccg ctgcgatatc atatcatcag aacgtcgggg cactcaaagc
    75841 attgccacgg cacttaatat atctcatgta tgcgatggag atcctgaatg atcataagac
    75901 tcagtggcga atctgataat tggcagaaat acgagtgtca ctgtttccaa atcatgggca
    75961 ataatctaca tctcccacgt ttcctaccca ccgaaaatga cctatatcaa ccattcgcct
    76021 catattgtaa ggattgagta acgttcgggc tgcatcggca agccatgcta ggtgtgtttc
    76081 gcttgacaac ctgcttcggc aatagagttg ctcaagattg gcgcgagtca tgcgaacatc
    76141 tggggccacg tccgttgagg ttccaagagg ctcgagaaca gtgagtaatt tgcggtactc
    76201 ttcccggccc ccgtagtcgc agcatccaat acttgcgaac tcttccaccc caacaatatt
    76261 ctcatgaacc ttgtgatgcg atgccattag catccaattg cagaagccaa gcgtaacaag
    76321 tgcggtaagc attcctgtct ccaccatccg ggcaacagaa gaaatgcatt ctcgcatttg
    76381 gccgcccaga tactcacaca tattttgtga cattcctctt aacactggat tctctctctg
    76441 tttccgtgct gcatcgcttc ggatgtctat gagatcattg agcaaaacac tagttcggca
    76501 aaggtctcga tattgctgcg catcgatctt ctgcgccgaa acgagggagg caacgatgat
    76561 ggggggtgct ataccaatgt ctatcattcg gtgggactcc aatctcgaca tcctactgcc
    76621 aaaaactgtg tccggcaatg atggtcttgc atgatctctg taatatgaga gaacgcgaaa
    76681 ttggacagta catgcaacca aaacgtcgag atgccagtct tcgagatagc cagcgatgtg
    76741 gcagagctcc aggaaggcga atgctgcagc acctgtcctt tgtagaattt ccaatgtatg
    76801 ttggtctgcc gcttcggcat aatccccaat caagatatcg tttgcagcat cagagactgc
    76861 tctagatatg ccttcatcgc agacggagat tccgcaggca atcgagaaga agtgtttggc
    76921 gtctgaacac agtttaaccc cctcaaacgt cgggaattca tacatgtaga ctgcattggg
    76981 tgagtcaact tgcgtacacc tcctacgatc aggggccgtg actttgttga tggacttgga
    77041 gtagcatgtc ttggctggtg gtcgcatgct tgtattaatc aaagtcaatt cttgcaccgc
    77101 ctcgcgcaga gtttccgtcg tgaagatgcc atgcccatcc cattcttgag acctttccat
    77161 gaccttttct gcgctttgcc acattctgtc aatagcccgg catcctcccg cagagtatgc
    77221 cctagcatcc accgagctga tgttgctctc agttggggac aggcctttgc aagcgcaatc
    77281 tactctggga tcaaagttgc taagtagcac attgttgtca tcgcacgatg gaggagctgc
    77341 atttccgatg gacatggtcc gaaacttggc atcattctga attttggcag cagtgtcatg
    77401 tagaagctgc atatcagcgt cgccttgtat gacctttgct gctatctccc ccaacactat
    77461 gtcctgggtc gaggttgcca atttttcgga tcccaaccat gcattgaccc attcaaggta
    77521 agcaggaagg caaatggcgg gtcctggccg cgagcttcta cccgtgaatt ttgaagacat
    77581 tcctaaatag gggcagaagt gaatatgaaa aagacgagta aaaggtcggg attcgtgctg
    77641 aaatcagcta gaaggggtga gattgagagc ggtaaattca ccatatacca gttcaaaaac
    77701 aagcccggtg gcattctgat actccattct tttgcacagg acatatactt atccactccg
    77761 agccgtccta tgatgtacag gctggcatag gttatggagt tacgtggtca tgacgtttcc
    77821 ttgcatctac tagtgagcga ggtctcaaaa gcaatccgct tccggtcgag acggcactaa
    77881 gagagggtga ctttgaacca gttgtgttca gtcaagcgcc cgatgtgaga attacgacga
    77941 tagctggcta tggaggtcaa cagcgttgtt cggtgagatg caacgtgcgt tagtgctttg
    78001 gagcatgtag cacgatatgt aatcttgctt cagtttcgtt atattattgc aactattgct
    78061 ataccgacta aatggagcgt cttgggagag tttgccggtg agagatcccg gcaatctggt
    78121 agtggagatt attgtctcag acagaaccaa atacagataa agccattgac ttagctcgca
    78181 tcacatgcac gagacccaca gtgaagtggg atccaataag cagatgaggc atcctgtgca
    78241 ataactactg caagtattgg ttgaaatggg agacctaatg tgaaatgcga atcccgtcgc
    78301 ttcctaagct tgaacagata aaggtcgtca aaatcgtata gaaaccgtgc caactagaat
    78361 tttcaagcta actgcagcta tgaccatatc acagcccgaa cagagatagc tcattcgaca
    78421 cattcgacta attatattgg tatattgttg attagtctgc gtcggggatc catggctcac
    78481 ccagctgtaa aggggtaggt ctgaacgtct ggacatagct gataccgtgg tgctcccaat
    78541 gataatcttg caacgccgtc caaagaggga agatatgacg tcgactaccc tgactcaagt
    78601 attaaggttt tgatatccca tcctagtcgt tgatgcagtt ccccgcgcct gaaaccggac
    78661 ttacggagag agtgcggggg acttcactgt atcacacggt caaacacagt atatggacca
    78721 gacttccgat tctcaacaaa gtcttcaatc aaggcctctc tgcatgtaag aagcagccca
    78781 aatcatttaa atattgccga acgtgatcat gagagccttg cgatttcatg gaaagaagga
    78841 catccgtctc gaacaggtgg aagagcctca agtccgacct ggatgggtga aagtaaggac
    78901 tagagatctg gtctgagaca cggatgccta atcttgcgtt aggtcaaacc agcttttgtc
    78961 ggaatatgcg ggactgacct ccatgaatac ctcgatggaa acaatcttat cccgaagcca
    79021 ggtcatcccc actctatcac caaggagacg tcgcccgtga ctcttgggca cgaattcagt
    79081 ggggtcgtcg aggaagtagg acaaggcatc attgaccttg aagtagggcg aagggtgtgt
    79141 gtgcagccca ctatatactg cgggaagtgt cacgcttgtc aaagcgacct gcacaattcc
    79201 tgcccgcagt acggattcat tggccttagc ggtaagccac agccgagggc aacactcaat
    79261 acatacttac gacgtattgg ctgacaaaac gaaggctggg gtggtggcct ggcagaatac
    79321 atagttgttc ccaggcaagc agtgtgggaa ctaccatcga acgtgtctct agaatatgga
    79381 ggtactttgt cccatattcc cctgcacatt atacttaacg ctgaaaactc taccagccct
    79441 tgtcgagccg ttggcagtcg gtttccatgc cgtagatatc gctccgatag cgcatcctat
    79501 taagtcaagc acgtctatgc tcgtgctcgg tggaggacct attgggctgt ctgtgatcca
    79561 ggccattcac ggccaggctg cctcgagtga atcgccaccc gtcatcattg tatccgagcc
    79621 aacagcagca cgacagcaat ttgcgcgcga gtttggtgcg catcatgtca tcaacccatt
    79681 aactaccgat ctagtcacga agataatgga gctcaccgat gacaggggcg ttgatgtggt
    79741 ctttgacgca gcaggggtcc aagtcgggtt agacggtgcc gtcaggtctc tgtgtgcggg
    79801 cggcactgtt gtcaacatcg cggtttggcc taagagagcc acgttggaca tgaatgagat
    79861 tactttcagg cagagatcgt atatggggag cgcaacatac agcaatcgtg attttggaag
    79921 ggtactggag gcaatcgaga gcgggaagat caagccaggt gcaatgatca ccagcatgat
    79981 cgcgctggag gaaattgagg acaagggttt ccgggccctc atcgaagaga aagatacaca
    80041 agtcaagatt ctggtagata tgggaaggag tctacgaaag gatagcgctg tggcggtgta
    80101 agaggtgtct gcactaaatt gaatctgact aagtaaacga tttatagcta gtattaacca
    80161 aacgcctgca actgtttcgc gtgatactgg gttatgatgt caagaagtcg atcatagata
    80221 cacactgcac gtataaaggg aggtttagtc acacgagggc agtattagtg attgcgtatg
    80281 atggcttgat tgagttatgc tgatacccct cacagagcga gatacgaaag ggaagatgca
    80341 atgagcccac taacggcctg aatgtgctga tttgtggaag aaaagaaaaa ggaagaatga
    80401 gatgatttct ctcgcaaccg cgtcatccgt gaagaccact cgccttgatg acaaggcctc
    80461 cttccctccc gctacatccc taatcattat tcatgctggt aggtcccccc ctattgcctt
    80521 agatcttctt gcatggctgc caagagacgt ggagctgctg ggtgaaggcg acggtagcat
    80581 cgtcgtcgga gatctggcca gaggcgctgg agttgctgct ggtgagcgag atacggttat
    80641 tgatgttcaa gataccgctt tggccgcaag gggaccagat gacggaagca gtggggatct
    80701 ggtcttgctt cgtgtagact tggccgttgg cccaagtacc gcccccagag agagaggtct
    80761 gcgtggtagt ctactggctg tcagctgatg cccgtagtct atactcaaaa ggtgccttga
    80821 actcacagta gctgcggcgt cctgagagaa gaaataggtg gagtagaatg tgccagtgac
    80881 acccttgtcg agctgagcaa atccgtggta ggtcgactca accacagcga actggaagcc
    80941 accggggtat ttcaggttca ggtgcagctg gcagttctta gtcttatctg ccgcagtaaa
    81001 accaggccca atgtaggttt ggaagccgtc gaaaccaaaa gtgaggacct gcagatgtgt
    81061 aagacgatgg tcttccagta aggtgactcg gatgaaagga aattggtatt tcgtaatcat
    81121 ttgataggaa aaaccgattt actcacagtt cggtcaggcg aaatatccgt agtgacagtt
    81181 ccctgagggc agccgtttcc agaggaggag gcactggtga tctgaatctc gttgggggag
    81241 ggcgtatcgc cgttctgtcc agaaattccc agaggagtgg cggcggccaa tacaggggcg
    81301 aggattgcag cgaaggcacg cattttgaga gtttagagtt gtgagcgtag atgcacagct
    81361 gtggaatgtt tggctgttca agcttccttg ggttttggga ctggtgggag tggtggttga
    81421 tcctgagctg ctgaaagggc aaagatcgac tctatcgtga cgtgccccgt atttatacct
    81481 atagccaacc catgggctgc gcagtatcct ggtcgcatct cctcatgtcc cccaacccat
    81541 cggtgagtga acggacgatg tttgtttgca tcgaaccaaa agtccacccg gtatcgtgaa
    81601 cgatcccgcg tccgttattc gttccgcaat atcaacatta gattgcgcag cgtcgattcg
    81661 tagccctgga tctctctcag gtgccccaga agaggccagc cgagttcgcc tctgaatttg
    81721 cgggtgaatt atggggtgag actttagatg aaaacatatt aaaccaggat acactagctt
    81781 ttataccatc gctggccaga ctttttcgat agtcttttta tagaacagcc tggggcaacc
    81841 cagggtctgg aactaggatc agccagtgca ttgcagttcc gtccctgcca gtgaccaagg
    81901 ttctgggata gcccgtgaga aagaagctgt cccgagcatg gagctatgac tctagagtat
    81961 ctccaatgct acatggccag cacaggagct accagtacga gtaattacct cggaatcgtg
    82021 ccggagtcca gatctaatga gcacgtctgg ttctattttt gtccaggtcc gcgcataatt
    82081 atagattaag cttaaataat aactcagcag ctaggattca gctgactgca gccggcgctt
    82141 gcgggccgcc aagacccggg aagtcgtgaa gttcttcata cgtttgtaga tgttggtatt
    82201 agaaacactt gagtggtgtt tttttctggg ggtcgtgccc atccaggttg gcgactagca
    82261 cgcctcttca aatttgcaag aactgctcta atgttcataa tacctgattt ctcaccaatg
    82321 tttagaaacg cgccaggagg tagaatggtt caaactgagg agaatggcgg tgcttgattt
    82381 cgagttgttg acctctcgtt ccggccgata gtccaatggc gcatactttg ccatttagcc
    82441 tcattgccgg caatcaggag tcggccacca aagttggacg tcaagcccca cccttgcggg
    82501 caattccgca cagcagtcgt gtgagaatgc gatacggaac tgaaaattga ggcttgaggc
    82561 ttacaatatc ttcccgccct tgctgaatac gagctaacag ggctgatcaa acgcatgagg
    82621 tcgcgacgac gtccgggctg gggtaaccga cgtcagccaa acctatgact ggcctgcggt
    82681 atattgacct cggagagcac gattttggca atcttggcgg cgaggacgaa attcttcgac
    82741 ttggtagtaa ggtgttatga tgttcgtggc ccgtagactt tggatgtcca ggttgcctgt
    82801 gatggagctg aaccaccagt ctggatccct tagtggcact tctaaattta aacccaggcg
    82861 cgcattatac aggagaatga taccctgtga ggattcatgg gccagtatat gtaccgcggc
    82921 ttgcagattg aatgccccaa ggtaacatcg acggccccgc attatgttgc cccgcgacaa
    82981 gatgccaaag cccgagaggg ccgagttgga agtcaacaag ggatgatgag gaggtcaaat
    83041 caacggttca cgcgttttca atatgctata cgattcttgt tctgtgtgtc atgtcgtctc
    83101 ttgcgaaagc tggcaggctt ttcctaagcc atctctacgt aaactccaga caggctacga
    83161 tgaaagtaaa gtaaaaacaa tggcactaga taaaatagag tctactcatt cccataaatg
    83221 tgaaacgccc aaagctgcgc cgccgtaaca acttaagcat tgagcagacc ttccaagttg
    83281 atgctcttgg ggcgctcaat gggaagacca agtgcgcgat cccagatgag ctgagccaga
    83341 ggacccaatc ctctgctcac gccgaaggtc gcggtgtagt acaaggtctc gtggaagcca
    83401 tagtgatgga acaagacacc agagctggaa tcaacgttgg ggtaagggtt cttggtcttg
    83461 ccatgcttct tcagcacttc tggggcgatc tcgctgttca tcttgaccaa ccgaaacacg
    83521 ggatcctgtg caatctcggg acgggcggcg gcatagtcca taagagcctc aaatcgaggg
    83581 tcgggctttc ggagaacagc atgaccgtag cctggaacaa cccggccaga gttgagagtc
    83641 gaccaaaggt agtcgtggac ttccttctcg ccgtagttat ctgggatagc ctccttcatc
    83701 tggatgatcc aacggaggac ttcctgggcg gcgagtccgt gcagcggccc agcaaggccc
    83761 tgaagacctg cgctataact caggaaggga tcgctgagag cgctgcctac taggtgtgta
    83821 gcatgggcag aaacattgcc accttcgtgg tcgccgtgaa gagccaggta caatctcaaa
    83881 aggtcttgga agttttcgtt ctctttgcca cctttgccca gcatagcagc gaagttgtag
    83941 gaccagtcct ggtcgatgtc aacatcagcc gggagagcac cgccgccacg gtaggagttc
    84001 tggtagatct tggccgcaat agttggaagc ttcgccaaaa gacttatgca gtcatcgaaa
    84061 gttggctccc agtaatccgc cttgttcatg cccccctcgt aggcctttgc gaacttggag
    84121 gtgtagttca aagcgctaac agcaatggcg aactgggtca tgggatgcag gtccttggga
    84181 aagttgtcaa gcatcttgtt gacaaagtcg ggcagggatg cttgttcagc gagctctctg
    84241 gagaattggc ggacctgggt gacagagggg acttttccgg tcagcaacag ccagaacatg
    84301 gcctcgggca acatctcggt gccggtcttg cccttgggga gttccttttg gcaatccttg
    84361 attgtgcgcc catggaaccg gataccctcg ttggcgtcga gaacagaccc ttcccagacc
    84421 atggccttga gtcctctagt acgcccagtt agccgtaagc caatcgcatt cgatgcggag
    84481 ctggcagtat cacaaacctc atgccaccaa tggtgttctc gatcttgacc tcgccgatga
    84541 ccttggagcc atttgccttg accttcttga acagctcgcg ctttgcggga atgacctctt
    84601 tcagagtctc cttcaagtcg ggttccgagg aggcggagta gcatcgagct gcggacaacg
    84661 agacggcttg ggcggcccgg ggcttgaggg agcggtatta gtatacatta atcacttgta
    84721 tagacccaga atgcgatatg aggtagacaa aaagtggact caccctcagg gccccgaatg
    84781 cctttgtcgt cgctctcaat tgaagaacca tgatcaatcc acgatactgt gtactgtgaa
    84841 agaaagacct cggctatcgt tgcgtgctac aatacgctca ctgacttggg ctgcgtgtca
    84901 agaagacgat agtccttagc cctcttggtc acttggagcc gactagagaa acggaacgca
    84961 acacgggaat cacggcccag aaaagtgtat tatgagggat cacacgagga atgggcgagc
    85021 cagagatggc cgacaaattc ccaaccgcct tttgaagctc ggcgtcagga cagcccggaa
    85081 agcgacatgt gggggagggg agcttgacgc tcggtgggcc gccatccccc gcatcaaccg
    85141 agggaaaccg gcgcggtctg gcgtcggggt ttggggggga tattctgtct cagtggagcc
    85201 ccccaggccc cctatgctgc ccatggcccc atagccgggg ggaggatccc ctcgttcccc
    85261 atcgctcacc gcaattgtcc aatagccagc agcctgcctc tctcccagac cgagccccca
    85321 gtcaggccag tccaatcggc aatctgttgc cgcatagcca aggtccaagc cgagctggcc
    85381 cagtcgtccg ctcagaggtg gcggcggtgg tgcgtagtta accgtcagaa gctcgggcga
    85441 ctggccgtct agaagaagat cgcaccgcgc ggactgcgtc aaccctgaga tatccgacct
    85501 ccgagatacg gccgcttctt gctaagaacc gtccctcgct tgtgatgtgg tggtcgattt
    85561 gaacccttgt ctttcttctg ccaccctcaa tttcgaagcg tatactgaga ttccacggcg
    85621 ggtgcctcga ccacgatgct tcgccgagcc ttaacccggg ttccccgaag ggcagctctc
    85681 acaactcgcg gaacaccgac tgccattgcc atcgcccgac cactgtcgac cacaatctgc
    85741 agaatgtctc tgccacccgt ccagcctccg gtctcgaccg ctctgccctc cgacgcgttc
    85801 cagcttctcc ccgagacgga aaaggccggc accgcggagg acgccctcta cgagcagcag
    85861 atcaaggaag tcgaagcatg gtgggccagt ccccggtacg agggcatcaa gcggccttac
    85921 acggctgccg atgtcgtctc gaaacgcggc tcgcagcttc agacctaccc gagctcgctc
    85981 tcggccagga agctgttcaa cctcattaaa gaaaaggagt ccaagggcga gcccatccac
    86041 acgatgggcg ccatagaccc ggttcagatg acgcagcaag cgccgcacca ggaagtgctg
    86101 tacttgtccg gctgggcctg ctcctccgtt ctcacgacga caaatgaagt ctcgcccgac
    86161 ttcggcgatt acccttacaa cactgtcccc aaccaggtgc agcgcatggc caaggcacag
    86221 tcgatgcatg accggaagca gtgggatctg cgcaggaagc tatcagccga ggaacgcgcg
    86281 aagacgccgt acgtggacta cttcagaccc attattgcag atggcgacac aggccacggc
    86341 ggactcagcg cagtgctcaa gctcgcgaaa ctcttcgcag aaaatggtgc cgctgccgta
    86401 cactttgagg accagcttca cggtggcaag aagtgcggac atcttgcagg caaagttctc
    86461 gtacctacag gggagcacat caacaggctc ctggccgctc gcttccaatg ggatgtgatg
    86521 ggctccgaga acctggtaat tgctcgcacc gattccgaaa gcggcaagct gctttcgagc
    86581 gccatcgacg tgcgagatca cgagttcatc ctaggcattg ccgaggaggg tattgcaccg
    86641 ctggcagaga ccttgcaggc catggaggca tcgggcgcat cgggaccaga gatcgatgcg
    86701 ttcgaagcta gctgggtcaa gaagacacgc ctggtaacct ttgacgaagc tgcagtggag
    86761 cagatgaagg ctcagggcgt gtcccaggac aagatcgacg cctacacaaa ggcggtcgag
    86821 tccgacagca acctgggcat ctccaagcgc cgcgaactcg ccaaccaaca cgttgaaaag
    86881 cccatttact ttgactggga tattccgcgc acccgcgagg gcttctacca cttccgcgca
    86941 ggcatgcagg cggccactaa gcgcgcgctc gcctttggcc cctacgcgga cctgctctgg
    87001 gtcgagacgg gcgacccgaa cgtcgaagtc gcggctaagc tcggctgcgc cgtccggtcc
    87061 gtcttcccgg gcaagggcct ggtgtacaac ctctcgccat ccttcaactg gatgtcgcac
    87121 gggttcaccg acgagacgct gaagtcgttc atctgggaca ttgccaagga gggcttcgtg
    87181 ctgcagctca tctccctggc cggcctacac agcaccgcaa ctatctccaa cgagctcgcc
    87241 aaggagtaca agaaggatgg catgctggcg tatgtgaatc tggtgcagag gcgggagaag
    87301 gaactgggct gcgacgtcct gacgcaccag aaatggagcg gcgccagcta cattgatggg
    87361 atcctgggag ccatccagag cggcagcagt ggcagcaaga gcatgggcga gggcaacacg
    87421 gagggccagt tccactgaag atcggagtag agcgtgacga tggaaggcga cctgtagcat
    87481 tgaatggcgt taggggattg tgagacttaa aacttttttg tggtcaatga cagtgtagtg
    87541 cgagagtttg tcgttggtaa atgatgataa atttctgcac aaagcacagt ctgaatgata
    87601 tctaggccat gaaactgaca tcgcatgcta tgccgcgtag tgaaaaccca caaaccgtta
    87661 cactgaacat catgcgcgac gcaaaccagc ccagactcca ttctcccgga taagtatgca
    87721 tggccttttg accagacccg atcaccctga ccgccgtccc atccgtgtca ttcctgcgtg
    87781 tttctagatc actccgatat catatgcaat cacagctccg tcttggaggc gttgttgacg
    87841 ggggcggccg tgggctggcc ctcgggggtg acgtaggcct tggtcatgcc gccgtcgacc
    87901 accatctcgt gtccgttgac gaagctcgcc tcgtcgctgg ccaggaacag cacggcgttg
    87961 gcctgctcga tggcctcgcc gaagcggccg gtggggaagt ggatctcgcg gcgcaggcgc
    88021 ttgggggcgt cgtcgccgag ccagtcttgc aggagcgggg tgttgagggg tgccgggcac
    88081 aggctgttga agcggaagcc ctcacgcgcg tggacgatgg ccagctcgcg cgtcatggcc
    88141 agcacggcgc ccttggacgc cgtgtaggcg agctgcggcg tggccgagcc gaccagggcc
    88201 acgaccgagg ccgtgttgat gatgctgccc ttggtcttgt tgtgcttgcg cagcgacagc
    88261 acggcgtgct tggagccgta ccagacgccc ttgacgttga tgtccatggt caggtcccag
    88321 atcttctcgg gcgtgccgac ggcgtcgtcg tcctgcgcgt gcatgattcc ggcgttgttg
    88381 aagatgacat ccaggccgcc ccacgcgtcc agcgattcga cggcggcctg cacctgggct
    88441 tccttggaga cgtcgcaaac ctgaggggaa ccgatcagcg gtatgcgcta cgggggatgt
    88501 cgcagcgacg gggttcgcag acgtaccagt gtctctacgc ggccggcatg agggacgagc
    88561 tgtgtgacct tcgcctttgc cttctgtagg gcaggctctg agatatcggt catcaggatg
    88621 tttgcgccct ccctcgcaaa caagatcgag gtctcaagac cgatgccgct gggaatagtt
    88681 agccatcacg ggccgcacat cgctgctgct gaatccaacg gcgtgtgcga ctgcgcagac
    88741 gcaagccccg tctgtcgggc cacgcagacg ccgcgccggt ggcgtgaggg aacaaagatt
    88801 ggcggtggtc ttacccagca gctccggtga tgatggcgtt cttgccagaa agacggccct
    88861 tggcgacgtc cacgatagat cccatcttga cggttcggtg gttggggttg tgagttgtag
    88921 tcaggggaat aggaaagcaa gagagagaag atctagagag acaatgcgag gtaccacaga
    88981 ggacgtttac caggtgaagg agagaagcag gacaggaggc caaacacacg acgtagggat
    89041 gggcggtttt acaattaatc ttccaatgtc ggtgaaccac ggtctagcag ctgataccta
    89101 cctggacgaa tcgaatgagt caagaggaaa cgaaatacac ccgtgggaga taacggtcag
    89161 gccggcagcc ccccgccagg ctggacccct tcacgagtcc ggtgccctag ccatccagcc
    89221 atcaagcatc tgagcgtgtg gcatgctggc atgtattccg tcggcgagca gatctctggg
    89281 tgttgggccc cgtggaacca ggaggggtcc tttccgagaa cggcggcgag atgacattgc
    89341 gttggcgcag atagtcgtct ctgccatctc ttatcggcca gtcagcgggg aggaccccag
    89401 ctcgatcgcc cgttccggcc atccacattc gacgctggtt gctggttcgc ccgcatgcac
    89461 gcagcaaggt ttcacggtct atccccgcgg tcgcctctcg ataagagccg ccttgatagc
    89521 gaagatgtgc catttccaga caagccagag agtggtacgg caagatgggc acctactaag
    89581 ttacggcgga cgcttcacag gggactcgtg gtgacgccct ctcttgctat ttctacacac
    89641 tcaatgcatc gtctcacttg caacctactt ggtacttttg aatgtcgttc ctctcagctg
    89701 cccgcttgcc caccggtgtt acgccctccc gcctccccat gtggtggttc gtgcaactag
    89761 ctcgccaagg ggggagccca cgaggtttcg acttgtaatt gaatggtaat agaaacaccc
    89821 acttacaaac cacatgtgta ccttttcggc atctcgccat ccaatgctta tctggcagca
    89881 tcggtgattg gcgaggagag accttccccc atcgtggaaa cggattccac gggctaccgg
    89941 tcggtatcag ctgtaactat cgtgatcttc aggcggaccc cgcggccatc gagtcatggt
    90001 ggcagaaaac ggggtttcgg gtcggcgggc ctcccgagag cgacgtttga cagccagcgg
    90061 gcgccgccac ttggatggca atgacttgaa ggaaaatact tccgcatgga gatgtagtca
    90121 gcagccctcc tttcaaacat ttctacaatg tatgctgact cgtgcggaag acaccagtcg
    90181 gatcttggca cgttcaatgc tgcgtctgac aagacccgtg gaccgaatgc gcgtgtggat
    90241 ctgagcggcc gccttccgcc catggtgtgg ttcactaact agggggccta cgtcacgcat
    90301 cccttgctct gcgttgcgcg gcctaccatc tatactcgta gcctcaacgt ggaagaattg
    90361 actcttgacg acgcatgcgc tgcaatggct atctagatga taaccattca tgcctagcga
    90421 attgaacgca actttgtatg tcgctcggaa cgatgcaagc ctgagccaca agcggtgcct
    90481 gttactgcca tgggaaatga cgtatgactg catttgggag ggacggttcg gaggtcccct
    90541 actagaaata aaaagggtct ctcctagacc ctcagagcct ctcataactt ccatagtcaa
    90601 gagtgcctac tgactatagc atacgatgag atttctggag caacacaggt tgttcgttga
    90661 ccctgtcaaa actggcgtcc aatcgtagcc aggtgtcctt tgtataccag ccagccctcg
    90721 actactagcg ccctggtggc tttcgtgcta atgacaaggc caggttacgt acctagctta
    90781 tcgcaagccg ggcatggatt ctgacggccc ccgagtccag tcaatggttc cgggttatcg
    90841 tgatcaagcc cacgcaagct cggatacacc tcctctgcca gccactagtt acgcaaggtc
    90901 gtggtatctc gttgcaacgt ccagcgctca ctcacaacaa ctgcaccttt caatccttga
    90961 cacccgactt cgtcgctctt ttttcgtttg cgatcacagc tcgtgacaat cgacggtcga
    91021 cagtagccca tcacttactc actgcttggc caggccgtta aaaacgctac gtcatcgttc
    91081 cctcgcacga tatcgcactc ccttcaacca aacacccacg agatcgtctg ggcccggcta
    91141 taccatccga catcgtggag ctcgcacgag ttgcctatat ataccagaga cgtcgcgggc
    91201 tttctgcctc gtccctcctg cgatagagcc attgtcggcc caccatggcc cccgacaaag
    91261 tcaccgttga gactctgcca gagctcctca agaatgacac caaggttaaa ctggccggtg
    91321 tcgatgccga tggagtgctc cgaggaaaac tgatctccaa gaacaagttc ctctccgttg
    91381 ccaagtcggg cttcggtttc tgctctgtca tcttcggctg ggatatgcat gaccagacct
    91441 actttgaaga gctcaaggtc agcaacaagg agaacggcta ccacgacatt attgccattc
    91501 ccgacctaag caccttccgg cgcattccct gggaggacga cgtgcccttc tttctggtca
    91561 gctttttcga ccccgacacc gaggagccca tctgtgcgtg cccacgaggc ctgctgcaga
    91621 cacagctgga taagctcagg aagcagggct ttgatgccat ggccggcgca gagttcgagt
    91681 tctatcagtt caagactccc ccgaccaccg ctggcgagtc gaacccctcg gcagctgcgt
    91741 tcctgcgcga caatccgccg cacgctctgc ctgccttgac ggaaggcatg tttggctaca
    91801 gtctcacccg tcccatccac aacaaggact actactatga catcttcgac tcgtgtgcca
    91861 aattccaatg cgacatcgag ggctggcata cggagagcgg gccgggtgtc ttcgaggcgg
    91921 cgctagagtt tgggcagatt agcggtatgg ccgatcgagc tgctctgttc aagtacgctg
    91981 tcaagtccat tggcacaaag tacggcatca cgccgtgctt catggcgaag cctcgacacg
    92041 gtctgcccgg taacagcggg catgcccatg tctccgtcgt cgacaaggac aagaagaacc
    92101 tgctctgccg cgagaccaag gatgagaatg ccccgtggtc cgacattgcc tacctgagtg
    92161 atctgggtcg ccatttcctg gctggcctaa tcgaaggtct gccttacatt atgcccatgc
    92221 ttgcccccac gatcaacagc tacaagcgac ttgtcgagaa cttctgggca cctgtcactg
    92281 tttcgtgggg tctggagcac cgcgctgcct ccattcggtt gatttcgccg ccgacctgca
    92341 agcctggtgc aacgagattc gaggtccgcg tgccaggcgc cgacacgaac tcccactatg
    92401 tgatggcagc catcctcgcg ttgggctggc gcggcgtgga gaagaagctg gagatcaagc
    92461 ttccgcctct gggcaagggc caggatgtcg gcggcggcgc agaccagggc gctcgactgg
    92521 ccaagaacct gaaggatgca acggacctgt tcatggccaa ggacagcatt gcgcgtgagg
    92581 tgtttggtga tgagttcgtt gatcacttcg gtggcaccag gcgccacgag atccgcctgt
    92641 gggacgaggc tgtcaccgac tgggagctca aaagatatat cgagactgtc tagatggcgt
    92701 gcgtacgtac gttgctgccg atgggcgaaa tgctattagg gcgcggagca tttactgata
    92761 tccacttgtc actcagattt attactgcgt tatgctaatg cgatgtgatg cggcgatcac
    92821 atgctatagc tcgtgctata gacgcgaata tacacacaga tacgaacgtc cttgacgaaa
    92881 tccatgaact agtcatttct tcttatgagc catctgggac gaccacatat cttactggcc
    92941 tgagcggagc aacgttgtct cctcattatg actctctctc gtcgtgaaac tgcatcgatc
    93001 aaggaacctc tcgtggagac aacagatcag ggccgtgtag caacgttcac ttgtgtatca
    93061 tggatcaact tgaagcctac gaacaatgcc atatttggat tagttgaaca cacggtcatc
    93121 ctgtattctc tccatcgatt tctgcggacc ccacatgtca agaaccacat tccttcgtga
    93181 tgatgacttt gcccagcacg cagtggattg caaaggcttg catcgcatac cagctccaca
    93241 cgccatcgcc acagaatacg aagtggcatg cagatctctc ttgacatacc aaacctgaga
    93301 aagaggcggt atatatattt tccagaggcg aaaagtgtgt gccgtcttgt ctgcactcaa
    93361 ctcggttcca gtcccgacaa atagagttgg taaatagctg ccaagtaggt catatttgat
    93421 gttttacatt atataatctt gtctggccgt gaatggcgaa gccacccaat ctcgggcttc
    93481 tcacgaattc gggtgttgcg gctggtgggt tctctcatac caagctgctg ggcgcgtttt
    93541 atgcgccggc aagaccccgc cattaagatt aagattaaga aatgctgcca tcccccatca
    93601 ggacggcgga caagagaccg gttgattggg atctgtgacg agaggcgagc tacgggcgct
    93661 cgttggcggg tttggcggag tcgctagacc gcagagggct tggtttcgag ggccgtttcc
    93721 caggggttgg ttacagattc cccatcgccc ccatcattcc caagagcccc tgtcccgtcc
    93781 aagccgtcaa atccaggttg caaagcaggg tctctggtgg cctccgacga atcgcaggcc
    93841 cgggaatcca ggcccaatgc aggaacggga cgccgaggcg ccaggggggg agatgctacc
    93901 cagacttgcc tatcatccct tttttgggcc tcacctgaag gaggccaatt ccgcaggaaa
    93961 agacaaagtc gataagactc cgaaagtctt tcaacggcgc cgttgaaccg tcgctttctt
    94021 tgttcataca caatcgaaga tcgcagtctc tcatttccac aactcttgaa gtcgtcagat
    94081 cagccgccag aggtgtaatc gcacaaccaa gatcgatcac tatctctgga ccgagcagta
    94141 tccaagctct cgtggcgagc tcatctgaaa ccgccttcaa ctgcacctcc cccaaatcga
    94201 cactgccgaa cgctccccct gcagacagac acgccttgcg cccccaaccc ccgaacaaag
    94261 ttgacgccat ttcgctatcg attctattct ctatagtcag gctgcgggct ttcgtaccgc
    94321 gtcctacact ttcatcgtcc atcctcaatc gattaatgcg ctcaagctag ccttcgagct
    94381 tcactgagaa gaccatgctt tggacaacat aacgctcatt tacgacttga taccatacgc
    94441 actcggaagc tctgcaatag agcctgtgtt caactctgcc ctgattgatt cgggcccaca
    94501 cgatcctttt ccatatcagt tcgcgaacca actacgcgat ctttcttcta cagttcctat
    94561 agcgaagcag tctcgccgac tgctctataa tcaagccatg acgcgatcaa cctcgtggct
    94621 ctcggcctct gcgctgctgg tttctcttct ctcctcgccc gccaccgcgc agcttcacac
    94681 cgactgcaac ccgacgttga aggactgccc tgcagaccct gcgttcggca ctgcacacac
    94741 attcaacttc aacgcgacac cggcaaccgg cctcttcaag acgtcggcag gcaccgtcga
    94801 ctactcggcc gcgaacggag ccaaattcac cattccaaag cagggatact cgcccacgct
    94861 tgcgacccaa ttttacatct tctggggccg cgccgaagtc atcctcaagg ccgccaacgg
    94921 caccggcatc atcagctcga tcgtgctggg aagcgacgac cttgacgaga tcgactggga
    94981 gttcaagggt ggcgacacgg ccaacgccta cacaaattac tacggcaagg gtgttaccga
    95041 aaacaacggc gataacggct tgaccgtccc cgtcactgga aacgtccaga ccgagtggca
    95101 caactacacc aatgtctgga ccaaggacaa gctagagtgg tggttggacg gcaaactcgt
    95161 ccgtacgctg acccccgccg agtctgccag ccacaaccag acctttcctc agactcccat
    95221 gaagctgagt atgggcatct gggccggtgg cgacagcagc cagagcaagg gcaccattga
    95281 ctgggctggc ggcgccacga actacgacac cgctcccttc accatgtacg tgcagagcgc
    95341 ccgagtcgag gactactcaa agggcaagga gtacgtctac ggcgaccggt ctggaaagtg
    95401 ggaaagcatc aagatcgtag agtaagttcc aa
//
