# Supplementary material for: Genome sequencing and physiological characterization of three Neoarthrinium moseri strains
Source: BMC Microbiol. 2025 Aug 21;25:526. doi: 10.1186/s12866-025-04274-z (PMC12369201; doi:10.1186/s12866-025-04274-z)
Supplement: Supplementary file 16 — Supplementary Material 16. [file 12866_2025_4274_MOESM16_ESM.zip › BiGSLICE/input/Nmoseri/CBS16480/JAFEVA010000069.1.region001.gbk]

LOCUS       JAFEVA010000069        48168 bp    DNA     linear   PLN 06-APR-2022
DEFINITION  Neoarthrinium moseri strain CBS 164.80 scaffold69_Wmoseri_CBS_16480,
            whole genome shotgun sequence.
ACCESSION   JAFEVA010000069
VERSION     JAFEVA010000069.1
KEYWORDS    .
SOURCE      Neoarthrinium moseri
  ORGANISM  Neoarthrinium moseri
            Eukaryota; Fungi; Dikarya; Ascomycota; Pezizomycotina;
            Sordariomycetes; Xylariomycetidae; Xylariomycetidae incertae sedis;
            Neoarthrinium.
COMMENT     ##antiSMASH-Data-START##
            Version      :: 7.1.0
            Run date     :: 2023-12-04 12:18:39
            NOTE: This is a single region extracted from a larger record!
            Orig. start  :: 139068
            Orig. end    :: 187236
            ##antiSMASH-Data-END##
FEATURES             Location/Qualifiers
     protocluster    1..48168
                     /aStool="rule-based-clusters"
                     /category="PKS"
                     /contig_edge="False"
                     /core_location="[20000:28168]"
                     /cutoff="20000"
                     /detection_rule="cds(PKS_AT and (PKS_KS or ene_KS or mod_KS
                     or hyb_KS or itr_KS or tra_KS))"
                     /neighbourhood="20000"
                     /product="T1PKS"
                     /protocluster_number="1"
                     /tool="antismash"
     proto_core      20001..28168
                     /aStool="rule-based-clusters"
                     /tool="antismash"
                     /cutoff="20000"
                     /detection_rule="cds(PKS_AT and (PKS_KS or ene_KS or mod_KS
                     or hyb_KS or itr_KS or tra_KS))"
                     /neighbourhood="20000"
                     /product="T1PKS"
                     /protocluster_number="1"
     cand_cluster    1..48168
                     /SMILES="C([*])C(-O)"
                     /candidate_cluster_number="1"
                     /contig_edge="False"
                     /detection_rules="cds(PKS_AT and (PKS_KS or ene_KS or
                     mod_KS or hyb_KS or itr_KS or tra_KS))"
                     /kind="single"
                     /product="T1PKS"
                     /protoclusters="1"
                     /tool="antismash"
     region          1..48168
                     /candidate_cluster_numbers="1"
                     /contig_edge="False"
                     /product="T1PKS"
                     /region_number="1"
                     /rules="cds(PKS_AT and (PKS_KS or ene_KS or mod_KS or
                     hyb_KS or itr_KS or tra_KS))"
                     /tool="antismash"
     gene            487..1026
                     /locus_tag="JN550_011542"
     mRNA            487..1026
                     /locus_tag="JN550_011542"
                     /product="hypothetical protein"
     CDS             487..1026
                     /codon_start=1
                     /locus_tag="JN550_011542"
                     /product="hypothetical protein"
                     /protein_id="KAI1860390.1"
                     /transl_table=1
                     /translation="MVAGNLAFRRASEEDAVQLERLINTAFRDDTTTQVFLSPDHGRID
                     VTDVSGIKAKIAQPNSAVFVGTDSDGTLIAHCGVRKLDESRAWFGLLAVDVRLKNRGVG
                     SKILAHAEDYARREWNSKRLEFDVVNTRADLIAWYKRRGFEPTGETTPFPYEYHGDWKG
                     VLRDDLEFVVFGKDLL"
     PFAM_domain     655..918
                     /aSDomain="Acetyltransf_1"
                     /aSTool="clusterhmmer"
                     /database="35.0"
                     /db_xref="PF00583.28"
                     /db_xref="GO:0016747"
                     /description="Acetyltransferase (GNAT) family"
                     /detection="hmmscan"
                     /domain_id="clusterhmmer_JN550_011542_0001"
                     /evalue="2.80E-11"
                     /gene_ontologies="GO:0016747: acyltransferase activity,
                     transferring groups other than amino-acyl groups"
                     /label="JN550_011542"
                     /locus_tag="JN550_011542"
                     /protein_end="144"
                     /protein_start="56"
                     /score="43.8"
                     /tool="antismash"
                     /translation="AQPNSAVFVGTDSDGTLIAHCGVRKLDESRAWFGLLAVDVRLKNR
                     GVGSKILAHAEDYARREWNSKRLEFDVVNTRADLIAWYKRRGF"
     gene            2092..3081
                     /locus_tag="JN550_011543"
     mRNA            2092..3081
                     /locus_tag="JN550_011543"
                     /product="hypothetical protein"
     CDS             2092..3081
                     /codon_start=1
                     /gene_functions="biosynthetic-additional
                     (rule-based-clusters) PF00561"
                     /gene_functions="biosynthetic-additional
                     (rule-based-clusters) Abhydrolase_6"
                     /gene_functions="biosynthetic-additional (smcogs)
                     SMCOG1036:alpha/beta hydrolase fold protein (Score: 72.8;
                     E-value: 6.3e-22)"
                     /gene_kind="biosynthetic-additional"
                     /locus_tag="JN550_011543"
                     /product="hypothetical protein"
                     /protein_id="KAI1860391.1"
                     /sec_met_domain="PF00561 (E-value: 5e-21, bitscore: 67.3,
                     seeds: 48, tool: rule-based-clusters)"
                     /sec_met_domain="Abhydrolase_6 (E-value: 4.4e-11, bitscore:
                     35.7, seeds: 455, tool: rule-based-clusters)"
                     /transl_table=1
                     /translation="MRKFILLLFHLTLAIRAFGQDLSPISLTATGIVNTTVLSVEYYDS
                     APGNDSLPVVILVHGFPYSIDSYVYVVPKLKVQGFRVIVPAIRGFGSTTFHSRTTPRSA
                     EQAALGKDIIDLMDALSINQAIFAGYDWGTVAVNVAAALWPARCSGMVAANSYLIQNRD
                     TAWAVALPDSLATRWYFYVFLTPQGYSSLASDTKSWARSLWSRNSPNWTFTEAQLDVAA
                     GALRNPDYVDIATNFYRNRLLYAPGDPIYTELAAELDKQPPINSPAVTLDADQTVVFPA
                     TNGSSTQKFFKGPRSHHIVKDCGEAIPLEKPDVFVDAILEVVELGKRI"
     PFAM_domain     2248..3027
                     /aSDomain="Abhydrolase_1"
                     /aSTool="clusterhmmer"
                     /database="35.0"
                     /db_xref="PF00561.23"
                     /description="alpha/beta hydrolase fold"
                     /detection="hmmscan"
                     /domain_id="clusterhmmer_JN550_011543_0002"
                     /evalue="1.70E-18"
                     /label="JN550_011543"
                     /locus_tag="JN550_011543"
                     /protein_end="312"
                     /protein_start="52"
                     /score="67.4"
                     /tool="antismash"
                     /translation="PVVILVHGFPYSIDSYVYVVPKLKVQGFRVIVPAIRGFGSTTFHS
                     RTTPRSAEQAALGKDIIDLMDALSINQAIFAGYDWGTVAVNVAAALWPARCSGMVAANS
                     YLIQNRDTAWAVALPDSLATRWYFYVFLTPQGYSSLASDTKSWARSLWSRNSPNWTFTE
                     AQLDVAAGALRNPDYVDIATNFYRNRLLYAPGDPIYTELAAELDKQPPINSPAVTLDAD
                     QTVVFPATNGSSTQKFFKGPRSHHIVKDCGEAIPLEKP"
     gene            10411..12365
                     /locus_tag="JN550_011544"
     mRNA            join(10411..10670,10808..12365)
                     /locus_tag="JN550_011544"
                     /product="hypothetical protein"
     CDS             join(10411..10670,10808..12365)
                     /codon_start=1
                     /gene_functions="transport (smcogs) SMCOG1005:Drug
                     resistance transporter, EmrB/QacA (Score: 146.4; E-value:
                     1.5e-44)"
                     /gene_kind="transport"
                     /locus_tag="JN550_011544"
                     /product="hypothetical protein"
                     /protein_id="KAI1860392.1"
                     /transl_table=1
                     /translation="MGLKFRGGLLGPKNTGSEVPVVSEKQNDAEGQLPQDKETYPGVNT
                     AATFASASDSDDEKKDMQFGVQVAEATLQVWTKEHLIAAYVLIWLINFLQAFASGVVGT
                     LTTYVTSDFAAHSLTSTTGIIAGLIPGLTKLAYAKFIDNFGRPQGFALAISVITIGLIL
                     MAACGNVTTYCAAAVFYYTGYSWLDFTITIFIADTSKLRNRAFMIAYAASPWLITVWVY
                     GLACDLIIADGGIGWRWAFGIFSIIFPVVCVPLWFLFFINQQKAIKRGLVHVKPHGRGP
                     WANFVFYVKEFDLIGIILAAGGIGLFLLSFSLFALQTEGWRAPLIICFIVFGGLLIIAF
                     VVWEKYFAPVTFIPWRLIKNRTVFFTYTMMASLYTAWYLWDNYFYSFLVVVFNLDAQKA
                     TYITNIYTVGSTFWALVVGILIRYNGRLKWPSVFFGVPMTILGVGLMIQFREPDSNVGY
                     IVMCMIFIAFGGGTLVICEQMTVMAVSKHQDIPAILAMEGMVAAMGQSIGSTIAAAMWT
                     NIFPGKLAEFLPAEAQGDLASIYADITVQAGYPIGSPTRDGINKAYGATQKLMLIAATC
                     MYSITWGSTFMWESINVKEIKQINGPVMW"
     PFAM_domain     10809..11579
                     /aSDomain="MFS_1"
                     /aSTool="clusterhmmer"
                     /database="35.0"
                     /db_xref="PF07690.19"
                     /db_xref="GO:0022857"
                     /db_xref="GO:0055085"
                     /description="Major Facilitator Superfamily"
                     /detection="hmmscan"
                     /domain_id="clusterhmmer_JN550_011544_0003"
                     /evalue="1.20E-09"
                     /gene_ontologies="GO:0022857: transmembrane transporter
                     activity"
                     /gene_ontologies="GO:0055085: transmembrane transport"
                     /label="JN550_011544"
                     /locus_tag="JN550_011544"
                     /protein_end="344"
                     /protein_start="87"
                     /score="37.7"
                     /tool="antismash"
                     /translation="IWLINFLQAFASGVVGTLTTYVTSDFAAHSLTSTTGIIAGLIPGL
                     TKLAYAKFIDNFGRPQGFALAISVITIGLILMAACGNVTTYCAAAVFYYTGYSWLDFTI
                     TIFIADTSKLRNRAFMIAYAASPWLITVWVYGLACDLIIADGGIGWRWAFGIFSIIFPV
                     VCVPLWFLFFINQQKAIKRGLVHVKPHGRGPWANFVFYVKEFDLIGIILAAGGIGLFLL
                     SFSLFALQTEGWRAPLIICFIVFGGLLIIAFVVWE"
     gene            complement(12744..14720)
                     /locus_tag="JN550_011545"
     mRNA            complement(join(12744..13290,13364..13393,13455..13778,
                     13853..14009,14084..14346,14425..14720))
                     /locus_tag="JN550_011545"
                     /product="hypothetical protein"
     CDS             complement(join(12744..13290,13364..13393,13455..13778,
                     13853..14009,14084..14346,14425..14720))
                     /codon_start=1
                     /gene_functions="biosynthetic-additional
                     (rule-based-clusters) p450"
                     /gene_functions="biosynthetic-additional (smcogs)
                     SMCOG1034:cytochrome P450 (Score: 254.8; E-value: 2.8e-77)"
                     /gene_kind="biosynthetic-additional"
                     /locus_tag="JN550_011545"
                     /product="hypothetical protein"
                     /protein_id="KAI1860393.1"
                     /sec_met_domain="p450 (E-value: 1.2e-52, bitscore: 171.0,
                     seeds: 50, tool: rule-based-clusters)"
                     /transl_table=1
                     /translation="MVYAGLFGVFCHQVIFRSYEVDSHGWEMVLAYVNINAGLVVGYGL
                     MGTHNLMDVIMHVCLAGAVFLVGLYGSLLLYRAFFHRLHRFPGPFLARLSKVYQISSII
                     NTKMQYHMHVPKLQRQYGDFIRTGPRELTVLRAEAIDLIYGSSSPCTKGTWYDQNSGNA
                     DKVGIENVRDKEKHRVRRKAWDRALSVYEPRIKGKLDALMTRYEGKQSVNVTRNNILYA
                     WDVMGDIAFSKDFHMLKTGVEHPAVEGLHWAMAIAGVVTTLPWLMNMLRVIPGATGKFE
                     KFASWCSGEVDLKREALASEQAKGMDEEPSDVMSWIIKAQQEKQRSAPPTESAIREDAR
                     TLISAGSDTIAIAFTNFLYLMVKNPEAYKKLQKLLDAEFPGGYNDWAYDNVKRIPYIDC
                     LIHETLRLRPPVPMGFLRETPDAGLQVGDVFIPGKINVNVPIWAMQRDERYFDRALDFI
                     PERWETLSPESSAYFPFQRGGFSCVGKANAMMQMRMLISATALQYNLAFAPGEDGERFG
                     EGTEERLTLWIPPLYMTFHPR"
     PFAM_domain     complement(join(12792..13290,13364..13393,13455..13778,
                     13853..14009,14084..14330))
                     /ASF="active site cysteine inconclusive"
                     /aSDomain="p450"
                     /aSTool="clusterhmmer"
                     /database="35.0"
                     /db_xref="PF00067.25"
                     /db_xref="GO:0004497"
                     /db_xref="GO:0005506"
                     /db_xref="GO:0016705"
                     /db_xref="GO:0020037"
                     /description="Cytochrome P450"
                     /detection="hmmscan"
                     /domain_id="clusterhmmer_JN550_011545_0004"
                     /evalue="4.00E-50"
                     /gene_ontologies="GO:0004497: monooxygenase activity"
                     /gene_ontologies="GO:0005506: iron ion binding"
                     /gene_ontologies="GO:0016705: oxidoreductase activity,
                     acting on paired donors, with incorporation or reduction of
                     molecular oxygen"
                     /gene_ontologies="GO:0020037: heme binding"
                     /label="JN550_011545"
                     /locus_tag="JN550_011545"
                     /protein_end="523"
                     /protein_start="104"
                     /score="171.1"
                     /tool="antismash"
                     /translation="NTKMQYHMHVPKLQRQYGDFIRTGPRELTVLRAEAIDLIYGSSSP
                     CTKGTWYDQNSGNADKVGIENVRDKEKHRVRRKAWDRALSVYEPRIKGKLDALMTRYEG
                     KQSVNVTRNNILYAWDVMGDIAFSKDFHMLKTGVEHPAVEGLHWAMAIAGVVTTLPWLM
                     NMLRVIPGATGKFEKFASWCSGEVDLKREALASEQAKGMDEEPSDVMSWIIKAQQEKQR
                     SAPPTESAIREDARTLISAGSDTIAIAFTNFLYLMVKNPEAYKKLQKLLDAEFPGGYND
                     WAYDNVKRIPYIDCLIHETLRLRPPVPMGFLRETPDAGLQVGDVFIPGKINVNVPIWAM
                     QRDERYFDRALDFIPERWETLSPESSAYFPFQRGGFSCVGKANAMMQMRMLISATALQY
                     NLAFAPGEDGERFGEGTEER"
     gene            complement(15926..16894)
                     /locus_tag="JN550_011546"
     mRNA            complement(join(15926..16464,16529..16768,16840..16894))
                     /locus_tag="JN550_011546"
                     /product="hypothetical protein"
     CDS             complement(join(15926..16464,16529..16768,16840..16894))
                     /NRPS_PKS="Domain: PKS_KR (7-136). E-value: 1.5e-11. Score:
                     36.4. Matches aSDomain:
                     nrpspksdomains_JN550_011546_PKS_KR.1"
                     /codon_start=1
                     /gene_functions="biosynthetic-additional (smcogs)
                     SMCOG1001:short-chain dehydrogenase/reductase SDR (Score:
                     116.8; E-value: 1.9e-35)"
                     /gene_kind="biosynthetic-additional"
                     /locus_tag="JN550_011546"
                     /product="hypothetical protein"
                     /protein_id="KAI1860394.1"
                     /transl_table=1
                     /translation="MDSSSKTVVLITGANTGLGLETAKSLFARPESYHVLIGCRGDLER
                     AKTAIFELRESSPASTSLADALSIDITSDESIASAFQQVQEKYGHIDVLVNNAGADLES
                     AVAAGQMTPRECWNEMYNVNVTGTHLFTSAFAPLLLASKASTPRMLFITSGLSSLTELA
                     NGESPRYTNPPAGWPKPIVPFFPYRVSKSGMNMVATEWARLLRKDGVCVFLISPGLLNT
                     GLGSNRKTGQGPNLGALGAIDPAIGAGFCADVIEGKRDGQAWPTNVLRKDAVQQW"
     PFAM_domain     complement(join(16289..16464,16529..16768,16840..16873))
                     /aSDomain="adh_short"
                     /aSTool="clusterhmmer"
                     /database="35.0"
                     /db_xref="PF00106.28"
                     /description="short chain dehydrogenase"
                     /detection="hmmscan"
                     /domain_id="clusterhmmer_JN550_011546_0005"
                     /evalue="4.60E-25"
                     /label="JN550_011546"
                     /locus_tag="JN550_011546"
                     /protein_end="157"
                     /protein_start="7"
                     /score="88.4"
                     /tool="antismash"
                     /translation="VVLITGANTGLGLETAKSLFARPESYHVLIGCRGDLERAKTAIFE
                     LRESSPASTSLADALSIDITSDESIASAFQQVQEKYGHIDVLVNNAGADLESAVAAGQM
                     TPRECWNEMYNVNVTGTHLFTSAFAPLLLASKASTPRMLFITSGLS"
     aSDomain        complement(join(16352..16464,16529..16768,16840..16873))
                     /aSDomain="PKS_KR"
                     /aSTool="nrps_pks_domains"
                     /database="nrpspksdomains.hmm"
                     /detection="hmmscan"
                     /domain_id="nrpspksdomains_JN550_011546_PKS_KR.1"
                     /evalue="1.50E-11"
                     /label="JN550_011546_PKS_KR.1"
                     /locus_tag="JN550_011546"
                     /protein_end="136"
                     /protein_start="7"
                     /score="36.4"
                     /specificity="KR activity: inactive"
                     /specificity="KR stereochemistry: C1"
                     /tool="antismash"
                     /translation="VVLITGANTGLGLETAKSLFARPESYHVLIGCRGDLERAKTAIFE
                     LRESSPASTSLADALSIDITSDESIASAFQQVQEKYGHIDVLVNNAGADLESAVAAGQM
                     TPRECWNEMYNVNVTGTHLFTSAFA"
     CDS_motif       complement(join(16746..16768,16840..16873))
                     /aSTool="nrps_pks_domains"
                     /database="abmotifs"
                     /detection="hmmscan"
                     /domain_id="nrpspksmotif_JN550_011546_0001"
                     /evalue="1.30E-03"
                     /label="PKSI-KR_m1"
                     /locus_tag="JN550_011546"
                     /protein_end="26"
                     /protein_start="7"
                     /score="11.4"
                     /tool="antismash"
                     /translation="VVLITGANTGLGLETAKSL"
     gene            complement(17479..19185)
                     /locus_tag="JN550_011547"
     mRNA            complement(join(17479..17841,17919..18415,18481..18807,
                     18969..19185))
                     /locus_tag="JN550_011547"
                     /product="hypothetical protein"
     CDS             complement(join(17479..17841,17919..18415,18481..18807,
                     18969..19185))
                     /codon_start=1
                     /gene_functions="other (smcogs) SMCOG1087:hypothetical
                     protein (Score: 257.9; E-value: 3.1e-78)"
                     /gene_kind="other"
                     /locus_tag="JN550_011547"
                     /product="hypothetical protein"
                     /protein_id="KAI1860395.1"
                     /transl_table=1
                     /translation="MTASADLPYADRDVGGCGGPKPHIAIVGGGIVGVVLTLGLIKQAI
                     PVQLYEQAQGFRELGAGIAFSACARRCMELIDPSIPQALVRGGAVSISDVEDQDCLRWI
                     DGYNQYRPDEPEYQKPLAQIGGAGFRGCRRDEFLEELSKSLPAGVIKFGKRLETIENQA
                     DGKIILAFGDGTQAEATAVIGCDGIKSRVRKHMYGAKNEASYPQFTHKVAYRALLPMTD
                     ALEVLGTWKANNFHHHVGPGAHMTHYPVANHKALNVVIVLSDPQPWPDHDNMVAEGSRE
                     KLEAALQDWHPTVLKLVRRLPDKLNTWALFDLGDYPLPRYNAGRICVAGDAAHATTPHH
                     GAGACLGIEDALCLNILLGQVCSNNNADLNHAVEVAFGVFDKIRRPRTQWLVNSSRRAC
                     DLYHQQEWADPSRRVKAETCFEEMRDRSYKIWHFDVDDMVRQTQAEYNRRLLDCSVENG
                     PGRKFGYVL"
     PFAM_domain     complement(join(17794..17841,17919..18415,18481..18589))
                     /aSDomain="FAD_binding_3"
                     /aSTool="clusterhmmer"
                     /database="35.0"
                     /db_xref="PF01494.22"
                     /db_xref="GO:0071949"
                     /description="FAD binding domain"
                     /detection="hmmscan"
                     /domain_id="clusterhmmer_JN550_011547_0006"
                     /evalue="5.30E-14"
                     /gene_ontologies="GO:0071949: FAD binding"
                     /label="JN550_011547"
                     /locus_tag="JN550_011547"
                     /protein_end="363"
                     /protein_start="145"
                     /score="52.4"
                     /tool="antismash"
                     /translation="PAGVIKFGKRLETIENQADGKIILAFGDGTQAEATAVIGCDGIKS
                     RVRKHMYGAKNEASYPQFTHKVAYRALLPMTDALEVLGTWKANNFHHHVGPGAHMTHYP
                     VANHKALNVVIVLSDPQPWPDHDNMVAEGSREKLEAALQDWHPTVLKLVRRLPDKLNTW
                     ALFDLGDYPLPRYNAGRICVAGDAAHATTPHHGAGACLGIEDALCLNILLGQVCS"
     gene            20001..28168
                     /locus_tag="JN550_011548"
     mRNA            join(20001..20627,20694..26737,26824..28168)
                     /locus_tag="JN550_011548"
                     /product="hypothetical protein"
     CDS             join(20001..20627,20694..26737,26824..28168)
                     /NRPS_PKS="Domain: SAT (103-254). E-value: 1.3e-14. Score:
                     46.2. Matches aSDomain: nrpspksdomains_JN550_011548_SAT.1"
                     /NRPS_PKS="Domain: PKS_KS(Iterative-KS) (380-809). E-value:
                     1.5e-140. Score: 460.7. Matches aSDomain:
                     nrpspksdomains_JN550_011548_PKS_KS.1"
                     /NRPS_PKS="Domain: PKS_AT (923-1224). E-value: 8.8e-65.
                     Score: 210.8. Matches aSDomain:
                     nrpspksdomains_JN550_011548_PKS_AT.1"
                     /NRPS_PKS="Domain: PP-binding (1706-1772). E-value:
                     9.2e-13. Score: 40.5. Matches aSDomain:
                     nrpspksdomains_JN550_011548_PP-binding.1"
                     /NRPS_PKS="Domain: cMT (2039-2219). E-value: 3.1e-58.
                     Score: 188.7. Matches aSDomain:
                     nrpspksdomains_JN550_011548_cMT.1"
                     /NRPS_PKS="Domain: TD (2286-2537). E-value: 6.6e-30. Score:
                     95.9. Matches aSDomain: nrpspksdomains_JN550_011548_TD.1"
                     /codon_start=1
                     /gene_functions="biosynthetic (rule-based-clusters) T1PKS:
                     itr_KS"
                     /gene_functions="biosynthetic (rule-based-clusters) T1PKS:
                     PKS_AT"
                     /gene_functions="biosynthetic-additional
                     (rule-based-clusters) PP-binding"
                     /gene_functions="biosynthetic-additional
                     (rule-based-clusters) NAD_binding_4"
                     /gene_functions="biosynthetic-additional (smcogs)
                     SMCOG1022:Beta-ketoacyl synthase (Score: 216.5; E-value:
                     1.1e-65)"
                     /gene_kind="biosynthetic"
                     /locus_tag="JN550_011548"
                     /product="hypothetical protein"
                     /protein_id="KAI1860396.1"
                     /sec_met_domain="itr_KS (E-value: 2.2e-143, bitscore:
                     469.9, seeds: 96, tool: rule-based-clusters)"
                     /sec_met_domain="PKS_AT (E-value: 9.1e-65, bitscore: 210.8,
                     seeds: 1682, tool: rule-based-clusters)"
                     /sec_met_domain="PP-binding (E-value: 9.5e-13, bitscore:
                     40.5, seeds: 164, tool: rule-based-clusters)"
                     /sec_met_domain="NAD_binding_4 (E-value: 1.1e-26, bitscore:
                     85.4, seeds: 102, tool: rule-based-clusters)"
                     /transl_table=1
                     /translation="MARYGTGAERSVLLFGGLSLNLDASALELVRKALIEHEENKWGLD
                     VIRELPSVCETALRSLPVLHQATGKLMLRQLADLEDAFTTGRPLDKTSYPLPNSLLIPI
                     TVIRQLAQYGELLQENKIEGILHGRHENLGLCTGLLSAFVASSARNIEEFQQLAAVAVR
                     LGLLIGLVVDGQDASLGMGRSKSLTAAWSSDKAPEILESILEEFRDAYVSVYYDKNCVT
                     ITVSPDRIPELSSRLRAAGISASEINLYGRFHSSNNSPLVDELVAFCDSHAMFQLPNVA
                     ALAMPTRANDIGGSLMRKGSLHGHALRAILVEPAQWFDSFSESTAPLSDTQVTVFELGT
                     ERSVPTSLALKPPRTMKIVHLADTKGKADRQSGRISMENDIAVVGMSCKVPGANDLEEF
                     WDLIAAARSQHQEIGPGSRSIDRFSFNDGPFRTIDDPNMNRKWFANLIDGYDQFDHRFF
                     KKSARESASMDPQQRHILQVAYQALEQSGYFHNQATIEHTNRSIGCFVGVCLSDYDNNV
                     ASHPANALTATGNLQGFIAGKVSHFFGWTGPSITLNTACSSSLVAVHQACQSILTGECE
                     AALAGGTHILTSAEWFQNLAAGSFLSPTGQCKPFDEKADGYCRGEGAGVVFLKKLSKAA
                     ADGDPILGVIAATSVQQNQNCTPIFVPNVPSLGNLFTKVMDKARVKPSQVTVVEGHGTG
                     TPVGDPAEYDSIRRALGGPTRGPGNQLAVGSVKGLVGHMECTSGVISLIKVLLMIQKGT
                     IQPQASFNQANPSLKISPSDQMFIPTRALAWDSDFRVALINNYGASGSNASVVVIQPPS
                     RSASKRQEFTVREPSGLKYPFWFTGFDKNSIRRYFMVFRKYLQRPAAAISLAGLSFNLA
                     TQSNRNLAASLMLTASSVNELDQKLATFIGSDGTDGPSVEIASHMTVPNVILCFGGQSS
                     PFVGLDRYLYENIAILRKHLDQVDAVVQSLSKGTCIFPGIFQRTPVDDVVELQAMIFAM
                     QYACAQSWIDVGVRPSALVGHSFGELTALCVAQVLSLEDTVKMILRRATVIKEHWGPER
                     GAMLAVQATLADVTKLLAEANADHSGEPASIACYNGPSSFTIAGPTRAIDAVVALFKKK
                     QPDGEKKGNQIKRLAVTHAFHSVLADPLLGKLVEAFQGLTFREAKFHVERAVPDEAVGV
                     EHNNIQFIAKHIRSPVYFHHAIERLVRRRHTSSPCVFLEAGTNTSITSIAAHALGNVKG
                     NFSFHGLKIASGDDGWNKLTETTMSLWKTARLAIHHWAHHPMQRHHVSLTLQPLFLPPY
                     QFDPDSRHWLALKTLPKAMLAADAGRKAVAEAEKKPQGLLTFIGHLNTEAEDERALFRV
                     ETAAEKYKNLLSGHVTLQTAPILSATLQISFVIDAIDSAHPEYKSEGYQPQIQEVEYHS
                     PVCFNSARTLWVEVSYDTSKRARVQQGWTFEVFSCFGKESNERTVHTTGKVVLSSSGDS
                     SLKRELAHFERLLRHHRASSLLQSSDAEEILGKRSIYRLFSDIVDYGEEFRGMVKMAKR
                     GNDNAGHIVRLNTSPEREWFDPHLADTFCQLGGIWINYMAEEHGQNHVFLANGIDRWIR
                     SYHSGKRPSDFHALAVHDRPSAQLCLTDVFIFDAADGALVEVILGICYVKIPRLSMEKM
                     LSRLSCNVSESTATATVIPTTTVSALKNLSTAIADEVPLVAGSASQQGIATGEPAPSAT
                     EGNAFLVMAQKIKDVISDLSGIDVSEIKDDSELADLGIDSLTGMEMMHQIESNLKVKLP
                     EAEMMLVVSITELVKCVAGAMCITDSGLQLIKDSDSDDYPSVMEASDSSVGQTNTDIST
                     PFPELDVEQFEEQEEHNASAQNPTLSLGAALQAFHETKKLTDMCVVSLGQERYATMTLP
                     IQNNLTVALTLEVLQSLGAGFEHARPGQKLSRIPHCPEHHRFVSHLYDMLEAETQIIKI
                     DGSVITRTAVPLPDINSKDLFQVLQQRGEDQHSANKLIYYAGKSLRRVLSGETSGVKVI
                     FGDEEGRELVSKWYADWPLNKCLIGQIADFVRRLLSKLQTARISGTDRNSPLRILEMGG
                     GTGGTTRQLVPLLAQAQIPIEYTFTDLAPSFVSAARKKWAKEYSWMKFRVHDIESEPAQ
                     DLQGMQDLVIASNAIHATKSLSKSLRNVRKALRPDGILVMLEMTRTPYWVDLIFGLFEG
                     WWLFADERNHALTNELIWQRELHAAGYGEVDWTDGEMPETALQRVIMAAASSTSRSERT
                     PVSLTKKKMTSVACMAREQTVAGYVQEFTRDFDAPLRINNASFHEDDACISCESQSNCV
                     LITGGTGGLGAHLVASAALRTDVSRVICLNRPRQAQEPKARQLEALRKKCIELPPDAKA
                     KIEVWETDLSQPVELGLSHEQYLSLIDRVTRIVHNAWLMHSKWPVKRFEPQLRIMANML
                     NLARDISARHPRLVWFEFVSSIATIGHHSFWTGSPMVPEERVPIESVLPTGYGEAKYIC
                     ERMLDATLHRFPERFQATVVRLGQIAGSKTNGHWNPMEHVPFMIKSSQCLGAVPELPGT
                     LGWTPSDDIASALIEILMQPSSVQLYPVYHIENPIRQAWSDTLATLIDALRISGAEDNC
                     ELSKIPFQEWLERVRSWPRSEDNGPQGANPGFMLVDFLKDNFVRISCGGLLMATAKARE
                     HSPTMARLGPVSDELIRSYVQSWKESGFLN"
     PFAM_domain     join(20277..20627,20694..20828)
                     /aSDomain="SAT"
                     /aSTool="clusterhmmer"
                     /database="35.0"
                     /db_xref="PF16073.8"
                     /description="Starter unit:ACP transacylase in aflatoxin
                     biosynthesis"
                     /detection="hmmscan"
                     /domain_id="clusterhmmer_JN550_011548_0007"
                     /evalue="3.60E-15"
                     /label="JN550_011548"
                     /locus_tag="JN550_011548"
                     /protein_end="254"
                     /protein_start="92"
                     /score="56.3"
                     /tool="antismash"
                     /translation="SYPLPNSLLIPITVIRQLAQYGELLQENKIEGILHGRHENLGLCT
                     GLLSAFVASSARNIEEFQQLAAVAVRLGLLIGLVVDGQDASLGMGRSKSLTAAWSSDKA
                     PEILESILEEFRDAYVSVYYDKNCVTITVSPDRIPELSSRLRAAGISASEINLYGRFH"
     aSDomain        join(20310..20627,20694..20828)
                     /aSDomain="SAT"
                     /aSTool="nrps_pks_domains"
                     /database="nrpspksdomains.hmm"
                     /detection="hmmscan"
                     /domain_id="nrpspksdomains_JN550_011548_SAT.1"
                     /evalue="1.30E-14"
                     /label="JN550_011548_SAT.1"
                     /locus_tag="JN550_011548"
                     /protein_end="254"
                     /protein_start="103"
                     /score="46.2"
                     /tool="antismash"
                     /translation="ITVIRQLAQYGELLQENKIEGILHGRHENLGLCTGLLSAFVASSA
                     RNIEEFQQLAAVAVRLGLLIGLVVDGQDASLGMGRSKSLTAAWSSDKAPEILESILEEF
                     RDAYVSVYYDKNCVTITVSPDRIPELSSRLRAAGISASEINLYGRFH"
     PFAM_domain     21201..21968
                     /aSDomain="ketoacyl-synt"
                     /aSTool="clusterhmmer"
                     /database="35.0"
                     /db_xref="PF00109.29"
                     /description="Beta-ketoacyl synthase, N-terminal domain"
                     /detection="hmmscan"
                     /domain_id="clusterhmmer_JN550_011548_0008"
                     /evalue="1.50E-69"
                     /label="JN550_011548"
                     /locus_tag="JN550_011548"
                     /protein_end="634"
                     /protein_start="378"
                     /score="234.5"
                     /tool="antismash"
                     /translation="NDIAVVGMSCKVPGANDLEEFWDLIAAARSQHQEIGPGSRSIDRF
                     SFNDGPFRTIDDPNMNRKWFANLIDGYDQFDHRFFKKSARESASMDPQQRHILQVAYQA
                     LEQSGYFHNQATIEHTNRSIGCFVGVCLSDYDNNVASHPANALTATGNLQGFIAGKVSH
                     FFGWTGPSITLNTACSSSLVAVHQACQSILTGECEAALAGGTHILTSAEWFQNLAAGSF
                     LSPTGQCKPFDEKADGYCRGEGAGVVFLKKLSKA"
     aSDomain        21207..22493
                     /ASF="found active site cysteine: True, scaffold matched
                     GSSS: True"
                     /ASF="found active site histidines: True"
                     /aSDomain="PKS_KS"
                     /aSTool="nrps_pks_domains"
                     /database="nrpspksdomains.hmm"
                     /detection="hmmscan"
                     /domain_id="nrpspksdomains_JN550_011548_PKS_KS.1"
                     /domain_subtypes="Iterative-KS"
                     /evalue="1.50E-140"
                     /label="JN550_011548_PKS_KS.1"
                     /locus_tag="JN550_011548"
                     /protein_end="809"
                     /protein_start="380"
                     /score="460.7"
                     /tool="antismash"
                     /translation="IAVVGMSCKVPGANDLEEFWDLIAAARSQHQEIGPGSRSIDRFSF
                     NDGPFRTIDDPNMNRKWFANLIDGYDQFDHRFFKKSARESASMDPQQRHILQVAYQALE
                     QSGYFHNQATIEHTNRSIGCFVGVCLSDYDNNVASHPANALTATGNLQGFIAGKVSHFF
                     GWTGPSITLNTACSSSLVAVHQACQSILTGECEAALAGGTHILTSAEWFQNLAAGSFLS
                     PTGQCKPFDEKADGYCRGEGAGVVFLKKLSKAAADGDPILGVIAATSVQQNQNCTPIFV
                     PNVPSLGNLFTKVMDKARVKPSQVTVVEGHGTGTPVGDPAEYDSIRRALGGPTRGPGNQ
                     LAVGSVKGLVGHMECTSGVISLIKVLLMIQKGTIQPQASFNQANPSLKISPSDQMFIPT
                     RALAWDSDFRVALINNYGASGSNASVVVIQ"
     aSModule        21207..25382
                     /complete
                     /domains="nrpspksdomains_JN550_011548_PKS_KS.1"
                     /domains="nrpspksdomains_JN550_011548_PKS_AT.1"
                     /domains="nrpspksdomains_JN550_011548_PP-binding.1"
                     /iterative
                     /locus_tags="JN550_011548"
                     /monomer_pairings="pk -> pk"
                     /tool="antismash"
                     /type="pks"
     CDS_motif       21705..21752
                     /aSTool="nrps_pks_domains"
                     /database="abmotifs"
                     /detection="hmmscan"
                     /domain_id="nrpspksmotif_JN550_011548_0001"
                     /evalue="1.00E-05"
                     /label="PKSI-KS_m3"
                     /locus_tag="JN550_011548"
                     /protein_end="562"
                     /protein_start="546"
                     /score="17.6"
                     /tool="antismash"
                     /translation="GPSITLNTACSSSLVA"
     CDS_motif       21894..21932
                     /aSTool="nrps_pks_domains"
                     /database="abmotifs"
                     /detection="hmmscan"
                     /domain_id="nrpspksmotif_JN550_011548_0002"
                     /evalue="7.50E-05"
                     /label="PKSI-KS_m4"
                     /locus_tag="JN550_011548"
                     /protein_end="622"
                     /protein_start="609"
                     /score="15.6"
                     /tool="antismash"
                     /translation="FDEKADGYCRGEG"
     PFAM_domain     21990..22346
                     /aSDomain="Ketoacyl-synt_C"
                     /aSTool="clusterhmmer"
                     /database="35.0"
                     /db_xref="PF02801.25"
                     /description="Beta-ketoacyl synthase, C-terminal domain"
                     /detection="hmmscan"
                     /domain_id="clusterhmmer_JN550_011548_0009"
                     /evalue="9.80E-28"
                     /label="JN550_011548"
                     /locus_tag="JN550_011548"
                     /protein_end="760"
                     /protein_start="641"
                     /score="96.7"
                     /tool="antismash"
                     /translation="LGVIAATSVQQNQNCTPIFVPNVPSLGNLFTKVMDKARVKPSQVT
                     VVEGHGTGTPVGDPAEYDSIRRALGGPTRGPGNQLAVGSVKGLVGHMECTSGVISLIKV
                     LLMIQKGTIQPQASF"
     CDS_motif       22128..22172
                     /aSTool="nrps_pks_domains"
                     /database="abmotifs"
                     /detection="hmmscan"
                     /domain_id="nrpspksmotif_JN550_011548_0003"
                     /evalue="7.40E-03"
                     /label="PKSI-KS_m5"
                     /locus_tag="JN550_011548"
                     /protein_end="702"
                     /protein_start="687"
                     /score="9.2"
                     /tool="antismash"
                     /translation="VEGHGTGTPVGDPAE"
     aSDomain        22836..23738
                     /ASF="(Methyl)Malonyl-CoA specificity inconclusive"
                     /ASF="found active site serine: True, scaffold matched
                     GHGE: True"
                     /aSDomain="PKS_AT"
                     /aSTool="nrps_pks_domains"
                     /database="nrpspksdomains.hmm"
                     /detection="hmmscan"
                     /domain_id="nrpspksdomains_JN550_011548_PKS_AT.1"
                     /evalue="8.80E-65"
                     /label="JN550_011548_PKS_AT.1"
                     /locus_tag="JN550_011548"
                     /protein_end="1224"
                     /protein_start="923"
                     /score="210.8"
                     /specificity="substrate consensus: pk"
                     /specificity="PKS signature: Malonyl-CoA"
                     /specificity="Minowa: mxmal"
                     /tool="antismash"
                     /translation="CFGGQSSPFVGLDRYLYENIAILRKHLDQVDAVVQSLSKGTCIFP
                     GIFQRTPVDDVVELQAMIFAMQYACAQSWIDVGVRPSALVGHSFGELTALCVAQVLSLE
                     DTVKMILRRATVIKEHWGPERGAMLAVQATLADVTKLLAEANADHSGEPASIACYNGPS
                     SFTIAGPTRAIDAVVALFKKKQPDGEKKGNQIKRLAVTHAFHSVLADPLLGKLVEAFQG
                     LTFREAKFHVERAVPDEAVGVEHNNIQFIAKHIRSPVYFHHAIERLVRRRHTSSPCVFL
                     EAGTNTSITSIAAHALGNVK"
     PFAM_domain     22839..23681
                     /aSDomain="Acyl_transf_1"
                     /aSTool="clusterhmmer"
                     /database="35.0"
                     /db_xref="PF00698.24"
                     /description="Acyl transferase domain"
                     /detection="hmmscan"
                     /domain_id="clusterhmmer_JN550_011548_0010"
                     /evalue="2.20E-21"
                     /label="JN550_011548"
                     /locus_tag="JN550_011548"
                     /protein_end="1205"
                     /protein_start="924"
                     /score="76.8"
                     /tool="antismash"
                     /translation="FGGQSSPFVGLDRYLYENIAILRKHLDQVDAVVQSLSKGTCIFPG
                     IFQRTPVDDVVELQAMIFAMQYACAQSWIDVGVRPSALVGHSFGELTALCVAQVLSLED
                     TVKMILRRATVIKEHWGPERGAMLAVQATLADVTKLLAEANADHSGEPASIACYNGPSS
                     FTIAGPTRAIDAVVALFKKKQPDGEKKGNQIKRLAVTHAFHSVLADPLLGKLVEAFQGL
                     TFREAKFHVERAVPDEAVGVEHNNIQFIAKHIRSPVYFHHAIERLVRRRHTSSPCVFLE
                     "
     CDS_motif       23067..23183
                     /aSTool="nrps_pks_domains"
                     /database="abmotifs"
                     /detection="hmmscan"
                     /domain_id="nrpspksmotif_JN550_011548_0004"
                     /evalue="4.10E-16"
                     /label="PKSI-AT-M_m3"
                     /locus_tag="JN550_011548"
                     /protein_end="1039"
                     /protein_start="1000"
                     /score="51.1"
                     /tool="antismash"
                     /translation="GVRPSALVGHSFGELTALCVAQVLSLEDTVKMILRRATV"
     PFAM_domain     24126..24965
                     /aSDomain="PS-DH"
                     /aSTool="clusterhmmer"
                     /database="35.0"
                     /db_xref="PF14765.9"
                     /description="Polyketide synthase dehydratase"
                     /detection="hmmscan"
                     /domain_id="clusterhmmer_JN550_011548_0011"
                     /evalue="4.90E-16"
                     /label="JN550_011548"
                     /locus_tag="JN550_011548"
                     /protein_end="1633"
                     /protein_start="1353"
                     /score="59.0"
                     /tool="antismash"
                     /translation="LSGHVTLQTAPILSATLQISFVIDAIDSAHPEYKSEGYQPQIQEV
                     EYHSPVCFNSARTLWVEVSYDTSKRARVQQGWTFEVFSCFGKESNERTVHTTGKVVLSS
                     SGDSSLKRELAHFERLLRHHRASSLLQSSDAEEILGKRSIYRLFSDIVDYGEEFRGMVK
                     MAKRGNDNAGHIVRLNTSPEREWFDPHLADTFCQLGGIWINYMAEEHGQNHVFLANGID
                     RWIRSYHSGKRPSDFHALAVHDRPSAQLCLTDVFIFDAADGALVEVILGICYVKIPRL"
     aSDomain        25185..25382
                     /aSDomain="PP-binding"
                     /aSTool="nrps_pks_domains"
                     /database="nrpspksdomains.hmm"
                     /detection="hmmscan"
                     /domain_id="nrpspksdomains_JN550_011548_PP-binding.1"
                     /evalue="9.20E-13"
                     /label="JN550_011548_PP-binding.1"
                     /locus_tag="JN550_011548"
                     /protein_end="1772"
                     /protein_start="1706"
                     /score="40.5"
                     /tool="antismash"
                     /translation="QKIKDVISDLSGIDVSEIKDDSELADLGIDSLTGMEMMHQIESNL
                     KVKLPEAEMMLVVSITELVKC"
     PFAM_domain     25185..25382
                     /aSDomain="PP-binding"
                     /aSTool="clusterhmmer"
                     /database="35.0"
                     /db_xref="PF00550.28"
                     /description="Phosphopantetheine attachment site"
                     /detection="hmmscan"
                     /domain_id="clusterhmmer_JN550_011548_0012"
                     /evalue="4.80E-11"
                     /label="JN550_011548"
                     /locus_tag="JN550_011548"
                     /protein_end="1772"
                     /protein_start="1706"
                     /score="42.9"
                     /tool="antismash"
                     /translation="QKIKDVISDLSGIDVSEIKDDSELADLGIDSLTGMEMMHQIESNL
                     KVKLPEAEMMLVVSITELVKC"
     PFAM_domain     25611..25883
                     /aSDomain="HTH_51"
                     /aSTool="clusterhmmer"
                     /database="35.0"
                     /db_xref="PF18558.4"
                     /description="Helix-turn-helix domain"
                     /detection="hmmscan"
                     /domain_id="clusterhmmer_JN550_011548_0013"
                     /evalue="4.20E-23"
                     /label="JN550_011548"
                     /locus_tag="JN550_011548"
                     /protein_end="1939"
                     /protein_start="1848"
                     /score="81.2"
                     /tool="antismash"
                     /translation="FHETKKLTDMCVVSLGQERYATMTLPIQNNLTVALTLEVLQSLGA
                     GFEHARPGQKLSRIPHCPEHHRFVSHLYDMLEAETQIIKIDGSVIT"
     aSDomain        26184..26723
                     /aSDomain="MT"
                     /aSTool="nrps_pks_domains"
                     /database="nrpspksdomains.hmm"
                     /detection="hmmscan"
                     /domain_id="nrpspksdomains_JN550_011548_cMT.1"
                     /domain_subtypes="cMT"
                     /evalue="3.10E-58"
                     /label="JN550_011548_cMT.1"
                     /locus_tag="JN550_011548"
                     /protein_end="2219"
                     /protein_start="2039"
                     /score="188.7"
                     /tool="antismash"
                     /translation="RNSPLRILEMGGGTGGTTRQLVPLLAQAQIPIEYTFTDLAPSFVS
                     AARKKWAKEYSWMKFRVHDIESEPAQDLQGMQDLVIASNAIHATKSLSKSLRNVRKALR
                     PDGILVMLEMTRTPYWVDLIFGLFEGWWLFADERNHALTNELIWQRELHAAGYGEVDWT
                     DGEMPETALQRVIMAAA"
     aSModule        26184..27763
                     /domains="nrpspksdomains_JN550_011548_cMT.1"
                     /domains="nrpspksdomains_JN550_011548_TD.1"
                     /final_module
                     /incomplete
                     /locus_tags="JN550_011548"
                     /tool="antismash"
                     /type="unknown"
     PFAM_domain     26205..26510
                     /aSDomain="Methyltransf_12"
                     /aSTool="clusterhmmer"
                     /database="35.0"
                     /db_xref="PF08242.15"
                     /description="Methyltransferase domain"
                     /detection="hmmscan"
                     /domain_id="clusterhmmer_JN550_011548_0014"
                     /evalue="8.10E-16"
                     /label="JN550_011548"
                     /locus_tag="JN550_011548"
                     /protein_end="2148"
                     /protein_start="2046"
                     /score="58.7"
                     /tool="antismash"
                     /translation="LEMGGGTGGTTRQLVPLLAQAQIPIEYTFTDLAPSFVSAARKKWA
                     KEYSWMKFRVHDIESEPAQDLQGMQDLVIASNAIHATKSLSKSLRNVRKALRPDGIL"
     aSDomain        27011..27763
                     /aSDomain="TD"
                     /aSTool="nrps_pks_domains"
                     /database="nrpspksdomains.hmm"
                     /detection="hmmscan"
                     /domain_id="nrpspksdomains_JN550_011548_TD.1"
                     /evalue="6.60E-30"
                     /label="JN550_011548_TD.1"
                     /locus_tag="JN550_011548"
                     /protein_end="2537"
                     /protein_start="2286"
                     /score="95.9"
                     /tool="antismash"
                     /translation="VLITGGTGGLGAHLVASAALRTDVSRVICLNRPRQAQEPKARQLE
                     ALRKKCIELPPDAKAKIEVWETDLSQPVELGLSHEQYLSLIDRVTRIVHNAWLMHSKWP
                     VKRFEPQLRIMANMLNLARDISARHPRLVWFEFVSSIATIGHHSFWTGSPMVPEERVPI
                     ESVLPTGYGEAKYICERMLDATLHRFPERFQATVVRLGQIAGSKTNGHWNPMEHVPFMI
                     KSSQCLGAVPELPGTLGWTPSDDIASALI"
     PFAM_domain     27017..27754
                     /aSDomain="NAD_binding_4"
                     /aSTool="clusterhmmer"
                     /database="35.0"
                     /db_xref="PF07993.15"
                     /description="Male sterility protein"
                     /detection="hmmscan"
                     /domain_id="clusterhmmer_JN550_011548_0015"
                     /evalue="1.20E-22"
                     /label="JN550_011548"
                     /locus_tag="JN550_011548"
                     /protein_end="2534"
                     /protein_start="2288"
                     /score="80.5"
                     /tool="antismash"
                     /translation="ITGGTGGLGAHLVASAALRTDVSRVICLNRPRQAQEPKARQLEAL
                     RKKCIELPPDAKAKIEVWETDLSQPVELGLSHEQYLSLIDRVTRIVHNAWLMHSKWPVK
                     RFEPQLRIMANMLNLARDISARHPRLVWFEFVSSIATIGHHSFWTGSPMVPEERVPIES
                     VLPTGYGEAKYICERMLDATLHRFPERFQATVVRLGQIAGSKTNGHWNPMEHVPFMIKS
                     SQCLGAVPELPGTLGWTPSDDIAS"
     gene            complement(29317..33989)
                     /locus_tag="JN550_011549"
     mRNA            complement(join(29317..30566,30638..31028,31107..31974,
                     32027..32977,33041..33208,33274..33989))
                     /locus_tag="JN550_011549"
                     /product="hypothetical protein"
     CDS             complement(join(29317..30566,30638..31028,31107..31974,
                     32027..32977,33041..33208,33274..33989))
                     /codon_start=1
                     /gene_functions="transport (smcogs) SMCOG1000:ABC
                     transporter ATP-binding protein (Score: 98.2; E-value:
                     1e-29)"
                     /gene_kind="transport"
                     /locus_tag="JN550_011549"
                     /product="hypothetical protein"
                     /protein_id="KAI1860397.1"
                     /transl_table=1
                     /translation="MGLLAANESDAQVKEEPMKSRDSTVKRLAIGFSRHSIDNNEEKPL
                     FGSNDPLSPLNPLGERFSARAWAQNMAKAVRNSDQEQRRVGLCFEDLGVFGFGTPTDFQ
                     KTVANIWFALPQMAARALFPRSIMSGQKRLQILRHFDGIIRPGEMCVVLGPPGSGCSTF
                     LKAISGDRNGVYLNEKSYLNYQGISDEEMHTMHRGDAIYTAEIDVHFPMLTVGETLSFA
                     SQARCPRELPENVTREQYCEHMRNVVMAMYGISHTVHTKVGDEFERGVSGGERKRVSIA
                     EATLSNAPFQCWDNSTRGLDSANAVEFCKTLRLQSDLFGQACAVSLYQAPQSAYDLFDK
                     CTVLYEGRQIYFGSASRAKQYFVDLGFECPVRQTTSDFLTSMTFPAERITRPGAHPPQT
                     ADDFEAVWRASAEYQALRAEIHQYKAQHPINGRDAQVYRQLKRDYQAKGQRLGSPYTLT
                     YSQQVRLCMWRGWRRFWADPGPSLWVMVGNIMMALIMSSLFYDMKESTSTFYGRAVVLF
                     MAILFNAFASILEVMTLYAQRPIVEKHSRYAFYHPSAESYSSVLVDLPMKITGTVSFNL
                     VFYFMTNLNRQPGNFFFYLLVVFLIVLAMSGIFRFIGALSRTEQQAMVPASILMLALLV
                     FTGFVVPIRYMLSWCRWINYVNPVAYGYEALMVNEYHNRNFTCSSYIPDYTGPGAGVVT
                     CDAVGAVPGQSFVNGDTYIGSAYSYYHSHKWRNVGIIIAMVIFNHIVYFLASEYVTAKK
                     SKGEVLVFRRGFVPKQPANDLEHSLEGPVATILDRPGTIKESKEAVLGSKSVFHWSNVC
                     YDIKIKGKPRRILDSIDGWVKPGTLTALMGVSGAGKTTLLDCLADRRTGVGILTGEMLV
                     DGKIRDESFQRKTGYAQQQDLHLDTSTVREALVFSALLRQPENVPTEEKLKHVEEVIEL
                     LDMQQYADAVVGVLGEGLNVEQRKRLTIGVELAAKPPLLLFVDEPTSGLDSQTSWVVLD
                     LLEKLSRAGQSILCTIHQPSAMLFQWFDRLLLLAEGGKTVYFGDVGENSKTLIEYFERN
                     GADPCPPTDNPAEWMLKVIGAAPGSYSEVDWHQTWRSSVEYNHVQDELSRLRSKEHNKR
                     PREDDDENFDKQFATSLKYQFRVVTKRVFQQSWRSPSYIYSKLVLCIATSLFIGLVFLN
                     SPLSIQGLQNQMFAIFELMSIVGQLVDQQMPHFISQRSLYEVRERPAKTYSWKVFILSQ
                     ILSEIPWYTLASVFMWVLFYFLIGLYQNTEGTDQGGERGVLMLLLFWVFLIWVSTFAHF
                     CISFAGSSDDGGNIANFMFVLAFFFCGVLASPDQMPRFWIFLYRASPLSYYVSAVLSTG
                     LANANVTCASNEFTAIAPPQGQTCGEYMQKYISTAGGYLLDANATSDCQYCSISNTNVY
                     LSALHIDYGNRWRDFGIMWVYVVFNVAAALTLYWVARMPKGKRKL"
     PFAM_domain     complement(29635..30285)
                     /aSDomain="ABC2_membrane"
                     /aSTool="clusterhmmer"
                     /database="35.0"
                     /db_xref="PF01061.27"
                     /db_xref="GO:0016020"
                     /db_xref="GO:0140359"
                     /description="ABC-2 type transporter"
                     /detection="hmmscan"
                     /domain_id="clusterhmmer_JN550_011549_0022"
                     /evalue="3.00E-45"
                     /gene_ontologies="GO:0016020: membrane"
                     /gene_ontologies="GO:0140359: ABC-type transporter
                     activity"
                     /label="JN550_011549"
                     /locus_tag="JN550_011549"
                     /protein_end="1342"
                     /protein_start="1125"
                     /score="154.4"
                     /tool="antismash"
                     /translation="YQFRVVTKRVFQQSWRSPSYIYSKLVLCIATSLFIGLVFLNSPLS
                     IQGLQNQMFAIFELMSIVGQLVDQQMPHFISQRSLYEVRERPAKTYSWKVFILSQILSE
                     IPWYTLASVFMWVLFYFLIGLYQNTEGTDQGGERGVLMLLLFWVFLIWVSTFAHFCISF
                     AGSSDDGGNIANFMFVLAFFFCGVLASPDQMPRFWIFLYRASPLSYYVSAVLST"
     PFAM_domain     complement(join(30379..30566,30638..30716))
                     /aSDomain="ABC2_membrane_7"
                     /aSTool="clusterhmmer"
                     /database="35.0"
                     /db_xref="PF19055.3"
                     /db_xref="GO:0140359"
                     /description="ABC-2 type transporter"
                     /detection="hmmscan"
                     /domain_id="clusterhmmer_JN550_011549_0021"
                     /evalue="3.80E-07"
                     /gene_ontologies="GO:0140359: ABC-type transporter
                     activity"
                     /label="JN550_011549"
                     /locus_tag="JN550_011549"
                     /protein_end="1094"
                     /protein_start="1005"
                     /score="29.4"
                     /tool="antismash"
                     /translation="HQPSAMLFQWFDRLLLLAEGGKTVYFGDVGENSKTLIEYFERNGA
                     DPCPPTDNPAEWMLKVIGAAPGSYSEVDWHQTWRSSVEYNHVQD"
     PFAM_domain     complement(join(30801..31028,31107..31334))
                     /aSDomain="ABC_tran"
                     /aSTool="clusterhmmer"
                     /database="35.0"
                     /db_xref="PF00005.30"
                     /db_xref="GO:0005524"
                     /description="ABC transporter"
                     /detection="hmmscan"
                     /domain_id="clusterhmmer_JN550_011549_0020"
                     /evalue="7.20E-15"
                     /gene_ontologies="GO:0005524: ATP binding"
                     /label="JN550_011549"
                     /locus_tag="JN550_011549"
                     /protein_end="977"
                     /protein_start="825"
                     /score="55.8"
                     /tool="antismash"
                     /translation="DSIDGWVKPGTLTALMGVSGAGKTTLLDCLADRRTGVGILTGEML
                     VDGKIRDESFQRKTGYAQQQDLHLDTSTVREALVFSALLRQPENVPTEEKLKHVEEVIE
                     LLDMQQYADAVVGVLGEGLNVEQRKRLTIGVELAAKPPLLLFVDEPTS"
     PFAM_domain     complement(31503..31742)
                     /aSDomain="PDR_CDR"
                     /aSTool="clusterhmmer"
                     /database="35.0"
                     /db_xref="PF06422.15"
                     /db_xref="GO:0005524"
                     /db_xref="GO:0016020"
                     /db_xref="GO:0042626"
                     /db_xref="GO:0055085"
                     /description="CDR ABC transporter"
                     /detection="hmmscan"
                     /domain_id="clusterhmmer_JN550_011549_0019"
                     /evalue="7.40E-27"
                     /gene_ontologies="GO:0005524: ATP binding"
                     /gene_ontologies="GO:0016020: membrane"
                     /gene_ontologies="GO:0042626: ATPase-coupled transmembrane
                     transporter activity"
                     /gene_ontologies="GO:0055085: transmembrane transport"
                     /label="JN550_011549"
                     /locus_tag="JN550_011549"
                     /protein_end="769"
                     /protein_start="689"
                     /score="93.2"
                     /tool="antismash"
                     /translation="AGVVTCDAVGAVPGQSFVNGDTYIGSAYSYYHSHKWRNVGIIIAM
                     VIFNHIVYFLASEYVTAKKSKGEVLVFRRGFVPKQ"
     PFAM_domain     complement(join(31797..31974,32027..32481))
                     /aSDomain="ABC2_membrane"
                     /aSTool="clusterhmmer"
                     /database="35.0"
                     /db_xref="PF01061.27"
                     /db_xref="GO:0016020"
                     /db_xref="GO:0140359"
                     /description="ABC-2 type transporter"
                     /detection="hmmscan"
                     /domain_id="clusterhmmer_JN550_011549_0018"
                     /evalue="2.60E-44"
                     /gene_ontologies="GO:0016020: membrane"
                     /gene_ontologies="GO:0140359: ABC-type transporter
                     activity"
                     /label="JN550_011549"
                     /locus_tag="JN550_011549"
                     /protein_end="671"
                     /protein_start="460"
                     /score="151.3"
                     /tool="antismash"
                     /translation="QQVRLCMWRGWRRFWADPGPSLWVMVGNIMMALIMSSLFYDMKES
                     TSTFYGRAVVLFMAILFNAFASILEVMTLYAQRPIVEKHSRYAFYHPSAESYSSVLVDL
                     PMKITGTVSFNLVFYFMTNLNRQPGNFFFYLLVVFLIVLAMSGIFRFIGALSRTEQQAM
                     VPASILMLALLVFTGFVVPIRYMLSWCRWINYVNPVAYGYEALMVNEY"
     PFAM_domain     complement(join(32971..32977,33041..33208,33274..33563))
                     /aSDomain="ABC_tran"
                     /aSTool="clusterhmmer"
                     /database="35.0"
                     /db_xref="PF00005.30"
                     /db_xref="GO:0005524"
                     /description="ABC transporter"
                     /detection="hmmscan"
                     /domain_id="clusterhmmer_JN550_011549_0017"
                     /evalue="4.80E-14"
                     /gene_ontologies="GO:0005524: ATP binding"
                     /label="JN550_011549"
                     /locus_tag="JN550_011549"
                     /protein_end="297"
                     /protein_start="142"
                     /score="53.2"
                     /tool="antismash"
                     /translation="IIRPGEMCVVLGPPGSGCSTFLKAISGDRNGVYLNEKSYLNYQGI
                     SDEEMHTMHRGDAIYTAEIDVHFPMLTVGETLSFASQARCPRELPENVTREQYCEHMRN
                     VVMAMYGISHTVHTKVGDEFERGVSGGERKRVSIAEATLSNAPFQCWDNST"
     PFAM_domain     complement(33660..33878)
                     /aSDomain="ABC_trans_N"
                     /aSTool="clusterhmmer"
                     /database="35.0"
                     /db_xref="PF14510.9"
                     /description="ABC-transporter N-terminal"
                     /detection="hmmscan"
                     /domain_id="clusterhmmer_JN550_011549_0016"
                     /evalue="5.50E-14"
                     /label="JN550_011549"
                     /locus_tag="JN550_011549"
                     /protein_end="110"
                     /protein_start="37"
                     /score="52.7"
                     /tool="antismash"
                     /translation="DNNEEKPLFGSNDPLSPLNPLGERFSARAWAQNMAKAVRNSDQEQ
                     RRVGLCFEDLGVFGFGTPTDFQKTVANI"
     gene            36820..37910
                     /locus_tag="JN550_011550"
     mRNA            join(36820..36993,37071..37910)
                     /locus_tag="JN550_011550"
                     /product="hypothetical protein"
     CDS             join(36820..36993,37071..37910)
                     /codon_start=1
                     /locus_tag="JN550_011550"
                     /product="hypothetical protein"
                     /protein_id="KAI1860398.1"
                     /transl_table=1
                     /translation="MPYTFDANMDAFGDTVMFTGVEENQTVLVDPALSIANSMGIGTEK
                     ANPSIDQHTFHVQAPDDMPASSPSDPSPINGAVGTGLRSSSVKGEQNNSSGSGNKRDSF
                     SGMPKSSSMVGPPFVGPGSGVSCSCVQQLVWLLYQLDELTHTPGKPVTSTLHHGTPSMG
                     PVLRNVKAAEELWARLRGCAAHGTEESLQVNLLFAMSIRSLLSSVSMLISTINAASSVS
                     SIAVSIGNFELAGEGKVDIISLAIRQSLRAIIVALRQLWDRIGRPPTSSTPNSTGDNTM
                     NLDESSTNAGALLKPLKAGDSPPAVMFAEEAESAASLQDTVKQCIQTIERKSAPFS"
     gene            complement(38953..40236)
                     /locus_tag="JN550_011551"
     mRNA            complement(38953..40236)
                     /locus_tag="JN550_011551"
                     /product="hypothetical protein"
     CDS             complement(38953..40236)
                     /codon_start=1
                     /gene_functions="other (smcogs) SMCOG1087:hypothetical
                     protein (Score: 192.5; E-value: 2.3e-58)"
                     /gene_kind="other"
                     /locus_tag="JN550_011551"
                     /product="hypothetical protein"
                     /protein_id="KAI1860399.1"
                     /transl_table=1
                     /translation="MRPPLKVLINGGGIAGNAVAFWLSRLGHHVTVVERFPSLRVTGLQ
                     LDLRGHGIDVIKQMGLEQAIRNKSAPEEGMQVVDSSGKRRAYFPVNKSGKGKQSLTTEF
                     EIVRGDLCRVLYDAALESKVKPEYIFGTGPQSLVQKGEVVEVLFENGQTDEFDLVVGAD
                     GQWSRTRRLMHKSETNASSDSIHIIPDLYFAYYTMRRPMENGEQYAATSYMAPGKRGIM
                     TRRHSPGDLQVMLSCRNSSAQMRNARRGSVSEEKAALADIFRNAGWISEDLVKGMMEAD
                     DFYCERPGVVKQESWSQGHITLVGDAAYCPTILTGMGTTAAMVGAYILAGEIARHATDN
                     KDAGSLRVALTNYELKFRPYMDKIQDGVVEKATYQYTMPDSPLAISIMNWGLGLASYFN
                     LNIAEIWGIKEVVKGWQLPEYEELPGIS"
     PFAM_domain     complement(39217..40221)
                     /aSDomain="FAD_binding_3"
                     /aSTool="clusterhmmer"
                     /database="35.0"
                     /db_xref="PF01494.22"
                     /db_xref="GO:0071949"
                     /description="FAD binding domain"
                     /detection="hmmscan"
                     /domain_id="clusterhmmer_JN550_011551_0023"
                     /evalue="1.90E-17"
                     /gene_ontologies="GO:0071949: FAD binding"
                     /label="JN550_011551"
                     /locus_tag="JN550_011551"
                     /protein_end="340"
                     /protein_start="5"
                     /score="63.7"
                     /tool="antismash"
                     /translation="KVLINGGGIAGNAVAFWLSRLGHHVTVVERFPSLRVTGLQLDLRG
                     HGIDVIKQMGLEQAIRNKSAPEEGMQVVDSSGKRRAYFPVNKSGKGKQSLTTEFEIVRG
                     DLCRVLYDAALESKVKPEYIFGTGPQSLVQKGEVVEVLFENGQTDEFDLVVGADGQWSR
                     TRRLMHKSETNASSDSIHIIPDLYFAYYTMRRPMENGEQYAATSYMAPGKRGIMTRRHS
                     PGDLQVMLSCRNSSAQMRNARRGSVSEEKAALADIFRNAGWISEDLVKGMMEADDFYCE
                     RPGVVKQESWSQGHITLVGDAAYCPTILTGMGTTAAMVGAYILAGEIARHATDN"
     gene            40685..43093
                     /locus_tag="JN550_011552"
     mRNA            40685..43093
                     /locus_tag="JN550_011552"
                     /product="hypothetical protein"
     CDS             40685..43093
                     /codon_start=1
                     /locus_tag="JN550_011552"
                     /product="hypothetical protein"
                     /protein_id="KAI1860400.1"
                     /transl_table=1
                     /translation="MERAHSMLRADQPDTEMAPRQRRRPVLSCRECRRRKIKCDHNNPC
                     AGCVQYKRRCTYQRSIDEPNKRASGLSAQSPPLSPAPSQLNPPGRREPADITPCTSGDE
                     HSYGLSSTHYATASLHALPLSSAAVGVDRQLVTEQAHNVPSVASISGGHDRVPWNRLPS
                     QPVREHSAAAGPYDHLHRSQSLAGSAESVSRGSRSSTLQAPSRIINENGNYSQQSSVVT
                     QEWQVVLNKTRDLGKNRTTGTAPELSSIISCYGEITGKDSGNVSFQQPEVAQLITQAAG
                     FLGQCKNAAKGIKIGRPTRGLQPADIGLALPPRQTADAMVKLYFTAFESTHRILHTPSF
                     WTEYRIFWEQPESTPLALRLKVLLAVSIGSSLYDHGAEDAALSNIEMVHHRIYDAEIWL
                     AGPLEKDRLSIAGLQIYCLTILARQIFSIGGDTIWASMGSLIHTAMQLGLHRDPQHLPP
                     MSSLQAELRRRLWATILDFVVQSALDSRMPPRISVDEFDTGPPLNVNDDEIDESIVMAQ
                     SHSTDTFTATSVQICLFESLPVRLSIVQALSNLQRELTYNHALHLSSRLTDAIQTSHYW
                     MERTSGATLFHKNMLDYLIRRFMIPLHYSFSNQTRENRIYYYSLKLSVDAGIALISPEG
                     SDAGPDAHFSKLMAMGGGLFREGIRSAMSAVTLNLLVLAQEQHLEGTMRRNFQSREVMK
                     QAVKDLVKLSEERIRSGETNVKSHMFLKMILAQVGALENGKPVELEVARAARDSLEFCL
                     GLLKTRAAHIDTGSPFEADLMVAGMDMGQGLGSIGLDLYWESVISDMGF"
     PFAM_domain     40766..40867
                     /aSDomain="Zn_clus"
                     /aSTool="clusterhmmer"
                     /database="35.0"
                     /db_xref="PF00172.21"
                     /db_xref="GO:0000981"
                     /db_xref="GO:0006355"
                     /db_xref="GO:0008270"
                     /description="Fungal Zn(2)-Cys(6) binuclear cluster domain"
                     /detection="hmmscan"
                     /domain_id="clusterhmmer_JN550_011552_0024"
                     /evalue="5.70E-08"
                     /gene_ontologies="GO:0000981: DNA-binding transcription
                     factor activity, RNA polymerase II-specific"
                     /gene_ontologies="GO:0006355: regulation of DNA-templated
                     transcription"
                     /gene_ontologies="GO:0008270: zinc ion binding"
                     /label="JN550_011552"
                     /locus_tag="JN550_011552"
                     /protein_end="61"
                     /protein_start="27"
                     /score="32.9"
                     /tool="antismash"
                     /translation="SCRECRRRKIKCDHNNPCAGCVQYKRRCTYQRSI"
     PFAM_domain     41648..42286
                     /aSDomain="Fungal_trans"
                     /aSTool="clusterhmmer"
                     /database="35.0"
                     /db_xref="PF04082.21"
                     /db_xref="GO:0003677"
                     /db_xref="GO:0006351"
                     /db_xref="GO:0008270"
                     /description="Fungal specific transcription factor domain"
                     /detection="hmmscan"
                     /domain_id="clusterhmmer_JN550_011552_0025"
                     /evalue="4.00E-11"
                     /gene_ontologies="GO:0003677: DNA binding"
                     /gene_ontologies="GO:0006351: DNA-templated transcription"
                     /gene_ontologies="GO:0008270: zinc ion binding"
                     /label="JN550_011552"
                     /locus_tag="JN550_011552"
                     /protein_end="534"
                     /protein_start="321"
                     /score="42.6"
                     /tool="antismash"
                     /translation="KLYFTAFESTHRILHTPSFWTEYRIFWEQPESTPLALRLKVLLAV
                     SIGSSLYDHGAEDAALSNIEMVHHRIYDAEIWLAGPLEKDRLSIAGLQIYCLTILARQI
                     FSIGGDTIWASMGSLIHTAMQLGLHRDPQHLPPMSSLQAELRRRLWATILDFVVQSALD
                     SRMPPRISVDEFDTGPPLNVNDDEIDESIVMAQSHSTDTFTATSVQICLF"
     gene            complement(43726..44943)
                     /locus_tag="JN550_011553"
     mRNA            complement(43726..44943)
                     /locus_tag="JN550_011553"
                     /product="hypothetical protein"
     CDS             complement(43726..44943)
                     /codon_start=1
                     /locus_tag="JN550_011553"
                     /product="hypothetical protein"
                     /protein_id="KAI1860401.1"
                     /transl_table=1
                     /translation="MTTKQMWETIKRYFGDGHVPGSAPLRYNIHICEMIPSSPFTASGS
                     SRYGIELSEAAMPLYSVLGDTCPPPCTCFEMPAVVKHIEEWLENNPDDIHPDDMAITSG
                     KNDTDADEVSLFIMRDVLSWWVHWGGALRPEDYWKQIYVAFAAIPDDIQLSPAAFFDGT
                     YRFLGHTWNDCREGLLKEGMTPDKVEFVEMCLWRQILTQYFEKVDPALYPLLKSKTTLM
                     TQYRVHTGNTLGCAALVLATMDMAPGVEGVQDHALEAASIAQCLSMDMAKEALGILKGE
                     KTETVAGNRVQLKRELRWVYARCMEQLNAHEEQAFLLRRFASAGLHYVPMMDRYLERVN
                     GNSRFPITELQAKILAPFINSRSVPPSLNKTLVLSGAVSGMNMDELGIVGTTNGLNANG
                     PESVEA"
     gene            45861..46976
                     /locus_tag="JN550_011554"
     mRNA            45861..46976
                     /locus_tag="JN550_011554"
                     /product="hypothetical protein"
     CDS             45861..46976
                     /codon_start=1
                     /locus_tag="JN550_011554"
                     /product="hypothetical protein"
                     /protein_id="KAI1860402.1"
                     /transl_table=1
                     /translation="MRFATLYLAAGSVLATEAVSYVLPRDGYNTGSVPLPSRLLHHWPN
                     GTWVENISVRPNGNLLLTTSTPNGTVWHVKNPWDNEPEVELAYNFDEWVDRLIGIGEST
                     PDKYVVVGSRFYSPGPFSSQVDRTFCAMELDYSADPKGAPKARLIAWFPEATLLQSVAA
                     LPWNHSTVLISDQYVIRGRYEQIDWTPSPGQIWRLDTNTGDHTIVATNYSEMNTTYHHG
                     EDVGIDGIKILDDYLYWVNQDDGGIYKLQIDEDGVPLAPGKAELVSKVDDQLWDDFAFG
                     PGDEKIIWATGYNSIWAVSIDNGTAMVVDGVGTSDNLTFPGPTAAQFGRTQDDCHILYV
                     TGNLYSVPDNLLNLVMGGWVRAIDTTGFHFS"
ORIGIN
        1 ggcaaccacc tcgtaccatt ggagtggggc tggttttgtt actgttaccg accccctcct
       61 ctggctcatg tcaaattatg tgtccatcag ggcgctgaga attcatggca tttctcataa
      121 tcggtataca gacttcagtg cctaacgacc tatgtttaga ccaattggaa tgccttgaaa
      181 ttcggggatt ggtcacaggc gtgcaagctc accgaacata agcgctagcc ttagcaaaaa
      241 accgtacaac actaaatacc tcagagcgcg ccctttctgt catacacacc cccaattgga
      301 ttgaggcctg gctgtagata ctccataaac agagcatccg ttgcagctgg atcgaacttc
      361 gttactataa aaggttccca ccagcctcat catctcaact tccactgttg aaaaatacct
      421 tcactactct cccaagagca cagatagcaa ttaccaagcg ttgcacacct gtgcaaccct
      481 ttgacaatgg ttgcgggcaa cttggctttt cgccgcgcat cagaagaaga cgcagtccaa
      541 cttgagcgcc tcatcaacac agcttttcgc gacgacacaa ctactcaggt gttcctgtcc
      601 cccgaccatg gccgcataga tgtcaccgac gtctccggca tcaaagccaa gatcgcgcag
      661 cccaacagtg ccgtatttgt tggcactgac tcagacggca cactcatcgc tcattgcggc
      721 gtgcgaaagc tagatgagag tcgcgcctgg ttcggcctgc ttgccgtcga tgtccgcctc
      781 aagaaccgcg gtgttggcag caagattctt gcccacgctg aggattatgc ccgccgtgaa
      841 tggaactcca aaaggctgga atttgacgtt gtgaacacgc gggcagatct gattgcttgg
      901 tacaagcgcc gtgggttcga accaactggc gagacgacgc cattccctta cgagtaccac
      961 ggcgattgga aaggtgttct gcgagacgac ttggaatttg ttgttttcgg aaaggatctc
     1021 ttgtagttct ggtcttttcc atagacgaaa atgggtctct tcaaagaatc ggctcactcg
     1081 cctggattcc agtcttacgg cgactgtaga gttggatccc gctgcatgac agtttcacga
     1141 cacgagccgt tgagattggt atgtcccagg cagtcttagt tgctacgatt gggccagtga
     1201 gacatcacga attggtttag cacatcttgt cgaggtcgga gaatcaactt gagatgagta
     1261 gcaagcagta cttccattgg atataagttt ttggaaaagg tcgtcaacct tagcttctcc
     1321 aaatctagag accaatacaa tggggtggtt atgagttaga cagggaattg tctgaagaga
     1381 taagcctgag atgacatagt cgtattacct atgtcgtagt tatttttgga atggctgttt
     1441 aacttgcagg acatgcgttt tcggctttgc aagaaaagaa aaacattgcc cagatgacgt
     1501 aacttcagcg cgttatgcca cccaggagcg agtccatccg aactgggctt accttgctgg
     1561 tcttagaaac agtataacta tcaagatatg ttgttacact gccatatttc attgcgagac
     1621 tgatccctga ggcctccaag aaaaggtttg tcatcaaatg gaagcaaagt gagtgcctta
     1681 tgatgtttcc agccacatag ccacctttcc cgagtacagc cttgcgtgga agcggaaaga
     1741 agggagcatg ccgtgaccaa gggaacccac ctaggactaa ggcagattcg agttggcact
     1801 gccacaacca ggtaacatga ttacgtacgt tcaagacctt tgaggtgcaa gtcgtaatat
     1861 tgcccaatca caacttccat acataagcaa cactgaagtt ccccggcggt tcattagaag
     1921 acgagttgca ttggatacaa gcctgcatat atggctgctt atatcagcgc cggtattgct
     1981 atccttgggc caaagacttg ctgattccga acctataagt agtgttcgag agaagtggtt
     2041 actccccata gtgtgtcttc ctggctgaca cgacccaaat ttttaatcac catgcgaaaa
     2101 ttcatactgc ttttattcca tctgaccctt gcaatccgag cattcggtca agacttgagt
     2161 ccaatttccc taaccgccac cggaatagtc aataccacgg ttctgtcagt ggaatactat
     2221 gactccgcgc ctggaaacga ttcattaccg gttgttattt tggtccatgg cttcccttac
     2281 tcgattgact cgtacgtgta cgtggtaccg aagctcaagg tacaagggtt tcgagtgata
     2341 gttcctgcaa ttcgcggctt tgggtctact actttccact caagaacaac accacgcagt
     2401 gctgagcagg ccgctttggg aaaagatata atagacttga tggacgcact gagtattaat
     2461 caggctatct tcgctgggta cgattgggga acagttgccg tgaacgtggc tgcagcctta
     2521 tggcctgcgc gatgttcagg gatggttgca gcaaattctt acctcatcca gaaccgagat
     2581 acggcgtggg cggtcgcttt accagactca cttgcaacaa ggtggtactt ttacgttttt
     2641 ctcacgcccc agggatacag ctctctagcg agcgatacga aaagctgggc aagatcgctg
     2701 tggtctagaa atagtcccaa ttggactttc accgaagccc agcttgacgt tgctgcgggg
     2761 gcactgcgaa atccagatta tgtcgacatt gcaactaatt tctatcgcaa tcgcctcctc
     2821 tatgcccctg gggatccaat ctacacagaa cttgctgccg agttggataa acagcctccg
     2881 ataaattcac ctgccgtgac cctggatgca gaccaaactg ttgtgtttcc agcgacaaat
     2941 ggaagctcaa ctcagaagtt cttcaaaggc ccgagaagcc accatattgt gaaagattgt
     3001 ggtgaggcaa tcccgctaga gaagccagac gtgtttgtag acgcgatatt agaggtggtc
     3061 gaactaggaa agagaatata aaagggttta tccagatcgt ttgggacggg acttgtcttg
     3121 cagacttcgt gcaaaccttg aactcacaac caattcacag tctccatcgt accttttcgt
     3181 attacatgag aggtggaagt atattactcg atagaaaatc acacataacg gcttcactga
     3241 tcttgccgcc cttcagggta ggttacactt gagctgaacc taagacaagc agtggtgacg
     3301 ccggcacggt acaggtgtta cccatgattt tgaaatatat taatgttcaa tctagcacta
     3361 ctgaactggg gtgatttgaa attgatccct aggatcctct cacctataat ttggtttcat
     3421 acacgggact gtttatcggc ctgggtgtat gagcatctca ttggcccatt ggctgtgatc
     3481 ggaatgcgga tataaaaatc aaaatgcagc cattatatcc gtacgctagg ccctcaagcc
     3541 ctcgcaagcc ttgctgcatc atagaagctt agctcgggat aacatctccg caccattcac
     3601 gtagccaagc tcccacttag gaggaagact ggtccgatga acacgataaa tatcatgtct
     3661 cttcggacat tcaatcatgg gtcagcattt ggttctgagc agaacttcat tcctctcctg
     3721 aaaggttctt gtccatcttt cggaggtttc aaaggtcctc ataattccca taaaggaccc
     3781 gtcgcatccc cgcggtcggg ccttcactac gcgaagtaag actgcactgg gggtaaccgg
     3841 ctgcggaggc tagcctgacc tgctcgccat agtgggcccg acttggctca gtcacatatt
     3901 ctacagcacc tagcagctgc agggcgtcat taacacgccc tccacgtcga tcgttgctgc
     3961 gattgagtat cggccccata tcggcctgtg ccgattcaga tttccccaat gtgcggctca
     4021 ccgtacttga aaactccgag caagccaagc ttccgcattc taacaccgca tccacagcct
     4081 acggtcgact cgagattacg aagcacctct ttagcaacct cttcaacttc tggattactc
     4141 aattcttttt tcaaacgggc attatccaag cattatgtct agtgagaaga aaataagtca
     4201 gcatggggct gatgacacgc tacattcaaa tcgtaagccg agagccaaga caacctacac
     4261 gcgatatacc tcctctgatg atttataggc gtcgaaaaca tgctcggcgg actcacgaaa
     4321 ttagcgcgca gcattagtag ggaggatgca gaagatatat atcgagcgga agcgaccaac
     4381 gatagagtcc aaggtggcga cctggtaatt gggccaagca atacggaaga atatacccgt
     4441 acaattgttt cgtgggatga gagcgatcca gagaatccat acaattggtc gaacgtaggc
     4501 tcctcctttc taacagaaaa gtcaacgctg atactctagc agaccaagaa gtgggctata
     4561 gtagtcacta cgatggtgct catcgtgaac agtaccatgg gttcatccct tccgagcatg
     4621 gcaattcctt atatcatcgc cgactttgga gtaacatcgc aagatcaaga agtgttacca
     4681 atatcgacct acctgatagg ttatgtattt ggcccgataa tatgtgcgct ctcctcgtcc
     4741 tctttctcct cctgatcaga ggcgatgctg actgcggtta attcctaagg gggaccttta
     4801 agtgagcatg ttggccgtcg gaatctgact ttggtgacat tcgcgatgtt catgatatgg
     4861 acactcggct gcgctcttgc tcccaactgg ccagcactac tcatttttag gtttctgtgc
     4921 ggtgctttcg cgagttctcc gatagctata gtggcaggcc aactagccga tatctacaac
     4981 gatcctgtca ctcgtgggcg tgcatttgca tggttcatgg ctgtaagctt gactgaatca
     5041 tatataagaa cctagctcac cagatttaga tgaccgtatt tgggccccta tttgctccaa
     5101 tcatatctgt cagtcttctt taaatgagtt ttattcactg ctgtctaacg aaatgcaggg
     5161 cttttgctca accactattg ggtggcgctg gacgttctgg gttggcctca tctatgctgc
     5221 cctctcgttc atcccgttat tctggcttcc cgagacattc gaacctgtac tccttcgtcg
     5281 acgtgcgcaa aagattcgaa agcaacatcc gaattgcgag gtctatgcag cctcggagct
     5341 cgagaacaga agcttaaaac aactgatcac acgggtcctc actcgcccaa tccgcatgct
     5401 aatcacggag ctgatagtta cgagttcatg catgtatcta gctctttgtt acgcgatatt
     5461 ttatatgtcc tttcaggcat ttccgcttat atttcagggc gtttacggtc tgtcgcctgg
     5521 cgttactgga ctttgcttcc tccctattgg cgctggggct cttctctcct taccaatttt
     5581 ctacgcttac gatgggttcc ttcgccgagc ccagttgcag aagaaacctt ggagtcgcca
     5641 agaggaatat cgcagagtcc cacttgcatg cttaggtggg cctatgttcg ttattgcgct
     5701 attctggctt ggctggtctg caaggtcgaa cgtgacgttc attgctccgt tgcttggggg
     5761 aatacctttt ggcatgggat tcatgttgat attcatggct ctgctaaact atctcaccga
     5821 tgcgtatgag gtcttcgccg caagtgcgaa tgcggctgca agtgctacgc ggtcacttct
     5881 ggccgttgtt cttccacttg ctacaacgcc gatgtttcat agactaggca tagctggcgc
     5941 atgcagtctg ctgggtggac taagtcttct tatgtgtgca attcctttca tatttatctg
     6001 gaagggagag caaatacgag gccggtccca cttttgtatt gagttgaaga agcagaaaga
     6061 agcagcactt cgagcggccg ggcaaaaccg acaaaatcag gtgcggctat ccaatcagca
     6121 gcaactgtta tcccaccaag ttggtaccat tcacaactca acagaaatgc cgaaggggga
     6181 ggcagtctga ataagaagat aaaacgttgg aaataaagga tctttaaatc tagatcaagt
     6241 cctagaccgt ggaacatcgg gtcgcaaatg accagtcagc tgtattgctt tctattcact
     6301 taactgtcaa tatgagatgt gtcacgaaaa gagttacgtg aacccgaatg cggggggatg
     6361 tcgaaacatc gcccttggcg ttacaccacg gaatattagc attgtgtcga atatacggta
     6421 ggttagatac aaccaaggag acaaaatatg cggtaggtat tctaagcacg gtcttttcgg
     6481 tcatctagtc tgtccggatg caaaaactat atccagccgc tttatacgag gacttgtcgc
     6541 agatagaact tggtgcatgt tcgacattag gcagtggcat ccttagggac atcagtcagt
     6601 cgtttcgctc atgactggac caaattcttg gtatgcggaa acgtaagtta aatcgacact
     6661 ctttgtgctg cacgtcttag ctatgcctgc accatctcac gtacaacttg acaccgtcaa
     6721 caagttcatc gaaggctggg aagagttcat ctttgaagag tggacggcga actggtcccg
     6781 cgacattcat tcagcagacc gttctaccag cttctcttgg catcaagccc agaagttgga
     6841 aagacatcga ggagtttctg ccccaggtga tggatatgat atccagtcac aaggtatgta
     6901 taactctgcg cgcaattcat agtgcccggg tcagctgaag aaatgagccc accgtttgat
     6961 tagatggaga taattgaggt tgtacatgac actgcaaaag gcacagctgc agtttatgct
     7021 acctcgtcag gggacgcacc ctgggaagat ataaaaggag gagctcatgc ggtctttctc
     7081 gcgttcagca agacgggcgg gaggtgatta gaatggacga gatggtggac gtagagttct
     7141 tcaaaaaagt tctgtacgag attcttcgaa tttctaaaag acgaacaaga gaccgcttaa
     7201 cgggcatgat ctgaaagaat cactgcaagt cttaaggaat tagttatgaa actttgactt
     7261 aagctgttcc gtccccgttt ccactacgtt acacgaactg catataactt acacactaaa
     7321 gttgtccacc tcggccgcta gatacgtaag acacctacaa caaagcacaa caaggcgccg
     7381 tattaatatc gagttgtcta gtcactgtca tcattatggt ctttgtcgtg taatattggc
     7441 tttgatcaaa ggccagtgtg ccgtccgaga catgttcgtt tcgcatgaag accagaaatg
     7501 gggaatggcc gtggcatgtt gatggtgagg tccattttca gagttgaaat catagttctc
     7561 catgtcaaga tgtgaggtaa gatatagatg gaataggtta attgattgac tagaaggaat
     7621 ggaacagagt ggtacacctg gaagtgtaga tatatacgta gttaatagag tggctggtcc
     7681 actattccaa cattccagac tctctttaag acctgctaag gacccttgct gattagcact
     7741 gattgaagta gtatgggaat ggccctttgg tagatcaatt catctctacc gcctgacttg
     7801 atctcctaga ctcgtatggg taaatcatac atctccaatg gtcacagaca ggaagctcta
     7861 gtcaaacacg gcttcgacaa cataatcttc ggacgaggga tttagagggc gtgcgatgga
     7921 gtcaaataca attgatccac tgtttcctcg gaggcaagcc aggccaacta gaatcgcgtg
     7981 aacgaggatt ccccatctgc tgaaaccgtt gacggccttg tttgctgatc tatgcccacg
     8041 cttgaagaag atcgtctctg cagaaataac cgcatgatca gcgatggaat gcgttggcaa
     8101 gtgacatcga tcaatcaata ttccgggctt gttctcgatg ttgtttgtat gtcgagctgg
     8161 caggtagcat tgatggttgc ctcccactcg cggaaatatg ttcaacatat gtcacgtcgc
     8221 tttattagtg attgaacaat atctcccctc ttttcaaagc gacagcagcc ggatttcggc
     8281 tgtcggctca gacaaatatt cgtggagccc acagctgccc cagtgtccta cggtcaagaa
     8341 gctctgtgca ttcggacagg gatgcctgtg catctgttac gtggtatttc cgttccgcga
     8401 cctgccgggg taatgtacca atgcagcagt gcgcaatgca gtaacgggcc gtgattgtgg
     8461 tatccagttg ttccattaac tgtggagatg gtatgacgaa gctcagattc aagccaggtt
     8521 tgtgagaatg ccgaccatat tggcagatcg attgaggatc ccgcagacca tgagagatga
     8581 actgcctgcc aacggcgcaa tttgagcgcc catgacatgc gctctcgtgc ggtgcagtcc
     8641 agaccgccaa cttgcagaac tctcgggctc ttcggttgtg tccttgctgc caagcttatc
     8701 gcggtaatta taggaaccaa cctgctgggc caaacatatt cgcactaacc tgggtaggct
     8761 tgtggcgttt cagctctgaa gacccttcaa atagtttcgt cccgggcggc gcatccagac
     8821 cggcacgtaa cgcagccaac ggtagcggct atagtcgagc tacgaagata aaaatttgat
     8881 atttctgcag cagaccgaac agctggcacc acgaagcggc atgtgccggc actggtgaac
     8941 gggatcctgg ccaccagtga ctcctcccca acgacccgag taactgggtg atttaccagg
     9001 tatattttgc cgagtgggaa tttccgacgg ccaagtcaat aagcaggcct agagccgaag
     9061 gtttcatcta cctactggcg aaattcgtct ggttcggctc gcacaaagac gtcggagcta
     9121 gatctcgtgc ctcaacttac caaacactga gagcgggcct agctcctagc ataaggaaga
     9181 agagagccac gaagacgcag ggcacttagc aaatcggcaa agaagcgccg ctggagccat
     9241 gcgatcgggc ctgaagcaga ggctcgcagg gtccaatcgc aaggctgatc acgtaacagt
     9301 atacgggcct gggcagcttt agtacgcaac tattgaatta cagaattttt tttttcgaga
     9361 ctgtcctgag acggcgcggg gagaatggct tcagccattc tcttcagaac aggacccgga
     9421 ccagcgcaag agagagagac agagtagaaa aaagatcgtg atcggaccac aataaaattg
     9481 ctagcggcac tgttggttga cgcaagctgg gccaaacggt gtgcgccggc caaaaagggc
     9541 ctcatggccg ggatgcgatg cgccgatgtt cgcagctgat cccggtttat ctgatgatct
     9601 agacgatcta atcagataat ttccagggac gcgaacccgg gctagcgctg ctgtggcgtc
     9661 gccttagcgg tgctcccacg cgcccaaccc agccgaacac gcagcccacc cgccgccaga
     9721 gcgaaccaag gggcgctgag gcttgcagac ggcccaagtc cgccagggcc aggcagccca
     9781 gacaggccag acgctggtga tttcgggcca agcgacgcta cgctacccca cttcacgacg
     9841 aaacgatggc ataatgatca aggccggtgg cccgcttctg atcatctgat aagataacta
     9901 gccacgctgc tattgcccaa catagcgagt cgtccgcctg tcgcgggtgg gcatgggggc
     9961 agacggggca gaaacggggg cagaaacggg gcctgcgcct ggacggggcc caatgaagcg
    10021 ccccggacga cacgcggaga tgggctcact gcaaaaactt tttctgcggg ctcgtcctac
    10081 tagtgcctgt gcatggtgcg atgttccccg acccgagcga gcgagcgaca ttggatacgg
    10141 gcatacgcga ccggctgagg tgtcccagca tccagggtcg catctcggcc ctccagggcc
    10201 ctccctgctc gccagccgtt gcgccgtatg tactctgtag atacacatac atatatagcc
    10261 ttgcccgccc cgtcgctgat cttgcccgtc ctttcccttt ccgacccgtg cgtgctatcc
    10321 atcgccttat ctcccaccac acctcgctcc cccctcgcct gacagagctg agctgacctc
    10381 tcggtcccgg gcctctgaaa tctcgcagca atgggtttga agttccgtgg cggccttctc
    10441 ggccccaaga acacgggcag cgaagttccc gtagtgagcg agaagcaaaa cgacgccgag
    10501 ggccagcttc cccaggacaa ggaaacctac cccggagtga acacggctgc cacctttgcc
    10561 tccgcctcgg acagcgatga cgagaagaaa gatatgcagt ttggcgttca ggtcgccgag
    10621 gccaccctcc aggtctggac caaagagcac ctgattgccg cctatgtcct gtaagtcacg
    10681 gttacacaca ccatgcctat atatcctcca agtataagca ccactgcgcc atcagctatg
    10741 gatgagccga cacttgtgac atgaatctgg attgaaccgg gaatctaatt gctccttctc
    10801 atcgcagtat ctggttgatc aacttcctcc aagctttcgc atctggtgtc gtcggtacct
    10861 tgaccaccta tgtcaccagt gatttcgcgg cacactcgct cacctcgact acgggcatca
    10921 ttgccggtct catccccggt cttaccaagc tggcctacgc caagttcatc gacaacttcg
    10981 gtcggcccca gggtttcgcc ctggccatca gcgtcatcac cattggtctc atcctgatgg
    11041 ccgcctgcgg caatgtaacc acctactgcg ccgctgccgt cttctactac accggctact
    11101 cgtggctcga ctttaccatc accatcttca ttgccgatac gtctaagttg cgcaaccggg
    11161 ccttcatgat tgcctatgcc gcctcgccct ggctgatcac tgtctgggtc tatggcctgg
    11221 cttgtgattt gatcatcgca gacggcggca ttggctggcg atgggccttt ggcatcttct
    11281 ccatcatctt ccccgtcgtc tgcgtgcctc tctggttcct gttcttcatc aaccagcaaa
    11341 aggccatcaa gcgaggactt gttcacgtca aaccccacgg tcgcggaccc tgggccaact
    11401 tcgtcttcta cgtcaaggag tttgatctga ttggtattat tcttgctgct ggtggtattg
    11461 gcctgttcct actctctttc agcttgtttg cactgcagac cgagggttgg cgcgcccctt
    11521 tgatcatctg cttcatcgtc ttcggtggcc tcctgatcat tgcctttgtc gtatgggaga
    11581 agtatttcgc tcccgtcacc tttatcccct ggagactgat caagaaccgc accgtcttct
    11641 tcacctacac catgatggct tctctgtaca ccgcatggta cctatgggac aactacttct
    11701 actcgttcct ggtcgtcgtc ttcaacctcg acgcccagaa ggctacctac atcaccaaca
    11761 tctacaccgt cggcagtacc ttctgggccc tcgtggttgg tattttgatc cgctacaacg
    11821 gtcgcctcaa gtggccctcc gttttcttcg gtgtgcccat gaccatcctc ggtgtcggcc
    11881 tgatgatcca attccgtgag cccgatagca atgttggata cattgtcatg tgcatgatct
    11941 tcatcgcctt cggaggtggt actctggtta tctgtgagca gatgaccgtc atggccgtgt
    12001 cgaagcacca ggacatcccg gccatccttg ccatggaggg tatggtcgct gctatgggcc
    12061 agagtatcgg ttccaccatc gccgccgcca tgtggaccaa catcttccct ggcaagctgg
    12121 ccgagttcct gccggctgag gcccagggcg atctggcctc catctacgcc gacattaccg
    12181 ttcaggccgg gtacccgatc ggcagcccga cgcgcgacgg catcaacaag gcgtacggtg
    12241 cgacacagaa gctgatgttg atcgccgcga cgtgcatgta cagtattacc tggggcagca
    12301 ccttcatgtg ggagagcatc aacgtcaagg agatcaagca gatcaacgga cccgtcatgt
    12361 ggtagagaaa taaaaaaaaa accttggtcg gcagtagcgc tccaaggcat gactcgacgg
    12421 gcaatgactg gatgagggat ggggaagttt caagattagt cactaggcgc gcgtttcgcc
    12481 agcgagaaga accaatgtcg attatgtttg aacttcatca gaacttgtag tccggaatat
    12541 gaatggtttc tcagataaac acagcactta tgctagcaat gtgatttagc ggtcccccga
    12601 tcttcctcgc ccccgatcaa acaatctttc attgtatcac ttagaggttg caaaagcccc
    12661 tcttgcacca caaataacta tttcgcgagg tatagtagac atgcagaggg aaggttgtga
    12721 acagagtgga ccaggcgagg tgcctatctc gggtgaaatg tcatgtacag gggaggaatc
    12781 cacagggtga gtctttcctc tgtcccttcc ccaaaacgct caccatcctc tcctggagcg
    12841 aacgcaagat tgtactgcag cgccgttgcg ctgataagca ttcgcatttg catcatagcg
    12901 ttggctttac ccacgcagct aaaccctcct cgctggaaag gaaagtacgc cgacgactcg
    12961 ggcgacaggg tctcccatcg ctcagggatg aaatctaggg ctctgtcgaa gtaccgttca
    13021 tccctctgca tcgcccatat gggtacattg acgttgattt tgcccgggat gaagacatcg
    13081 cctacctgca agcctgcatc aggtgtctcg cgtaagaatc ccatcggtac tggtggccgt
    13141 agccgtagag tctcatgaat aaggcaatct atgtaaggga tcctcttcac gttgtcatag
    13201 gcccagtcgt tgtagccacc tgggaactcg gcgtctagca gcttctggag cttcttgtaa
    13261 gcctcggggt ttttgaccat taaatacagg ctttcgaagt tcatgtcagt ttggctattg
    13321 cattgaagtg catagctcat ggccaaagag gaggccaact tacaagttcg taaatgcgat
    13381 agctatggta tcactatcat cattgtcagt ctcaatgggc ggaggtaggg gacctgacaa
    13441 gacgcgcaac agacctgcca gcagaaatca aggttcgagc atcctctctg atcgcggatt
    13501 ctgtcggagg cgcagaccgc tgcttctcct gctgtgcctt gatgatccaa gacatgacat
    13561 cgcttggctc ctcatccata cccttggcct gttccgaagc tagagcttcg cgcttcagat
    13621 caacctcacc agaacaccaa ctggcaaact tttcaaattt accagtagca cctgggatga
    13681 cccgtagcat gttcataagc catgggagag tcgttacaac tccagctatt gccatggccc
    13741 aatgaagacc ttccacggcg gggtgctcaa cgccagtcct accagagtca ggcattactc
    13801 atctgtcctg tttggaacgc ctgaagggga tatgatttgg tttccaacct acttcaacat
    13861 gtgaaaatcc tttgaaaatg caatgtcgcc catgacatcc catgcatata aaatgttatt
    13921 tctcgtgaca ttaactgact gtttcccttc atatctggtc ataagcgcgt cgagcttgcc
    13981 tttgatccga ggctcataca ctgacagagc tttgaccatc gatagttaga tcatcagctg
    14041 tcataactga atcgttaaga tagattacct cttaggccta aaccccgatc ccaagctttg
    14101 cgacgaaccc tgtgcttttc cttgtctcgc acattctcta tgccaacctt gtctgcattc
    14161 cccgagttct gatcgtacca ggtgcctttg gtgcacggcg atgacgatcc gtaaatgaga
    14221 tcaattgctt ctgcgcgaag caccgtcaat tcacgcggcc cagtacgaat gaagtctcca
    14281 tattgcctct gcagtttcgg cacgtgcatg tggtattgca ttttggtatt aataatggag
    14341 gagatcctaa agccagggga agtgaaaatg tcagtacctg gacgcgagcc ggaagaaagg
    14401 ctgtttgtac cgagcagtgc ttactgatag actttggaca ggcgtgcgag aaaggggcca
    14461 gggaatcggt gcagtcgatg gaagaaggca cggtacagta gcaagctgcc gtacaggccc
    14521 accagaaaga cggcccctgc cagacagacg tgcatgataa catccatgag gttatgggtg
    14581 cccatcaaac cgtaacctac caccaaacca gcgttgatgt tcacgtaggc aagtaccatc
    14641 tcccacccat gactgtctac ttcgtaggat cggaagatta cttggtggca aaaaacacca
    14701 aacaggccgg cgtagaccat gatcgcatcc caagatgagt ttagtaacat cgccaagcca
    14761 agcaacagga taccgagagc acaagaaatc atgcgagccc ggtctgagag ggctggcgca
    14821 gatgggctag aaagatattg tttggtagct gaagcactct ttagacgctc ggctgtacat
    14881 ctcgagtttt tctccatttt gaaagtatag aaatgcaaag acaagggtca tttgttaaag
    14941 cagcgggtga atgtgctacg ccaaaacgtg aaccggctct cttcctgacc cttttaacct
    15001 cctttttagt tatatgtgga tttccagatt gcacgattat gatgtaaccc atatactgct
    15061 aggatctgca aggctttact ttgcaaaaag agccctgtaa gtaggacagt gcagaaaata
    15121 cttccggggg cacactgaaa taatatgccg gtaatgttcc tcggctagta aacttaaata
    15181 tgtcaggata aacgacgtct gattagcagt gcaaaaatta gaaatggtcc aggtggaaca
    15241 aaatcatgag aacctttctt ttcgcaagct cggagccttt caatcccctt tgtggatggc
    15301 ggcatctttg atgtcatgaa ccaggattcc caagcatcct cgaacgcgat ttcaactatt
    15361 catacctaag taatacgcca cggagtggct ggtggcacca gtgcccgcgc cacagcagcc
    15421 ttgttacaca tgttgggcct acaaacccac tcccctcaat ccacaaaatg ggcaggaagg
    15481 ttttgcatct tctattctta ctgtttaata cactagggtt atatcactaa atacgggtac
    15541 ccaaaagcaa gacttcctct gtccgttggt tagcccatgg cttcaatacg ggcatcccta
    15601 cgttggtgtc atgacttgcc gaaggtcccg ttgctcatcg cgtggtttca ggaaaacatg
    15661 tttgtattgg tgatgtgagg atcaacaatg gcctgtcgta gagtgccatg tgtgaatgtc
    15721 catcgttgta ctgctcgcaa tgtttgcgat cagtgttggc tgacttttga cgcctgacgg
    15781 cccccaatat gattaattga tcgataatga cttgtgccat acgtcaattg cttggggtaa
    15841 cgggattaca ttgaacatgg aactggacaa gttgagctgt gacttgagat gtctgcacat
    15901 gtaatcggtc ctaggccagt gctctctacc actgctgcac ggcgtctttc ctaagcacgt
    15961 tcgtaggcca ggcctgcccg tcacgcttcc cttcaatgac atcggcacag aatccggcac
    16021 ctatagccgg atcaatagcc cccaaagcac ccaagttggg cccttggccc gtctttcggt
    16081 tgctgccaag ccctgtgttt agcaaaccgg gtgagatgag aaatacacag acgccgtcct
    16141 tgcggagtag acgtgcccat tctgtcgcca ccatattcat gccactcttg ctcactctgt
    16201 atgggaagaa cggcacgatg ggctttggcc agcctgccgg ggggttcgtg tagcgcgggc
    16261 tttcgccgtt cgcgagttct gtcagggacg agagaccact ggtgatgaac agcatgcgcg
    16321 gggtcgaggc tttggaagcc agaagcaatg gagcaaacgc tgaagtaaag agatgcgtgc
    16381 cagttacgtt gacattgtac atctcgttcc agcactcacg aggggtcatt tggccagcag
    16441 cgacagcgga ttcgaggtcg gcgcctgcat catgcttcga taagtacatc agatgagcta
    16501 tggtgaggtg ccaagttcgt tcacatacca gcattattaa ctaaaacatc aatgtggcca
    16561 tatttctcct gaacttgctg gaaagcagag gcgatagatt cgtcagatgt gatgtcgatc
    16621 gacagcgcat ccgccaacga tgtgctcgcg ggtgaggact ctcttaactc gaagatggca
    16681 gttttggcgc gctcaagatc ccctcgacat ccaatcagaa catggtaaga ctctggtcgt
    16741 gcaaacaacg actttgccgt ctccaagcct gacttgcatc atgctggcgt ttagtataag
    16801 accctttttc gcacaaactg acaaggcgaa gcgacgaacc tagaccagta ttggctccag
    16861 tgatgagcac taccgtcttt gagctagaat ccatcgatcc tgggatgcgc aaagttcaaa
    16921 cagtacaaac gtggcagcaa ttgactatac gtatatttca ccgtaggcga ggcttgagaa
    16981 ggacaaggtg gtattctatt ctaatacatg gttgcaaata catggttgca gagtccatcc
    17041 aaagcttgca ctaggaggga gatttgccgc aatagcgtga ccttgcactg aggcgtggcg
    17101 taatccttcg cagcaggcga atccaaagca tgctatgtac cgaaaacaat gccccgactc
    17161 ggagcataaa ataaccaaaa tattgaaatc agcaaactcg cccactctga cgaatttggt
    17221 gaactgaggt ccagcattga atttgcatgt cctgaaacaa gtgtaacgtc attcagaagc
    17281 acaacgcaat gcaagttttg catttggtaa tttgcatagc tgggaaagcc gttgagcttg
    17341 cgtatttgga tggaacaaaa tgctcaccgt taattttgcg tacctatgtc ttgaattagt
    17401 tgtctactgt ccgtatcgtg caagtcagta cgtaagcata ggtcctctga taacaagata
    17461 gctcaaagac tacgttcgtc atagtacgta accaaacttc ctccctgggc cattctctac
    17521 actgcagtcg agcagccgcc tgttgtactc ggcctgggtc tgtctaacca tgtcatccac
    17581 atcgaagtgc cagatcttgt aggaccggtc tcgcatttct tcaaagcacg tctctgcttt
    17641 gacgcgccgg cttggatcgg cccattcttg ctggtggtac aagtcacaag cccgcctgct
    17701 gctgttcaca agccactggg ttcttggcct tcgtatcttg tcgaataccc caaatgccac
    17761 ctcgacggcg tggttgagat ctgcattatt gttgctgcac acctggccta gcagaatgtt
    17821 gagacacagt gcatcttcaa tctgccagcc gctcatgtta gtttctggca ccttcacaat
    17881 tgcaccgagc gccttaacaa ttcgggccat gtacttactc ccaagcatgc cccagcacca
    17941 tggtgaggag tggtggcatg agcggcgtcc ccagcaacac agattcggcc cgcgttatac
    18001 ctcggtaacg ggtaatcgcc gaggtcgaat agagcccaag tattgagttt atcgggcagg
    18061 cgccggacaa gtttcagcac ggtcgggtgc cagtcttgca gagctgcctc gagcttctcg
    18121 cgcgagccct cggccaccat gttgtcgtgg tccggccatg gctgcgggtc cgagaggacg
    18181 atgactacat taagggcttt atgattcgcc acagggtagt gtgtcatgtg agcaccgggc
    18241 cctacgtgat ggtgaaagtt gttcgccttc caggtcccaa gaacctccaa cgcatctgtc
    18301 atcggcagca gggcacggta ggcgactttg tgagtgaatt gtgggtatga tgcctcgttt
    18361 ttggcaccat acatgtgttt gcggacacgg gactttatgc cgtcacagcc gataactagt
    18421 aaaactatta gaaaatttaa acgaatcacc agaaaggcca gcaggtatct gagtgcttac
    18481 ctgcagtcgc ctcagcttgt gtaccatcac caaaagcaag gattatcttc ccatcggctt
    18541 gattctctat cgtctctaat cgcttgccga acttgatgac gccagcaggt aggcttttgg
    18601 acagctcttc gaggaactca tctcgtcgac aacctctgaa gcccgcgccg cctatctgag
    18661 ccagtggttt ttggtattcg ggttcatcag ggcggtattg gttataaccg tcaatccagc
    18721 gcaggcaatc ttgatcttcc acgtccgaga tggacactgc gccaccgcgg accaaggctt
    18781 ggggtatact tggatcaata agctccacta ttactcatga aaatgattag ttcaatgtga
    18841 cgtatttatt tctctgctta gcctttacgg actgagattt gactgtcatc ttagcgtaac
    18901 tgctggagaa caggtcacaa cccctgaata ggacgagtat gcgaaacgtt agagaactta
    18961 tcacgtactg cagcgacgtg cacaagccga aaaggcgata cctgccccta gctcacggaa
    19021 tccctgcgcc tgttcgtaaa gctgtactgg aattgcctgt ttgatcagtc cgagggtaag
    19081 aaccacgcca acaattcctc ctccaacgat ggcaatgtga ggctttgggc caccacaacc
    19141 gcccacatcc ctatcagcat atggaagatc tgctgatgca gtcatcatga gcttgtgcgt
    19201 ggaatcaggg ccgaatcgtg gggaatgatc tctaatcaca ccagcagcac atattatgat
    19261 tgtgtgcctt tagttggtac tactgagata taaaaatcac cttaacttag ttcaataccc
    19321 ggaggattcc tcacggtcac gggaatccct ccatacaagg taaactgtgc aatcatgcca
    19381 ctttacactg atctcctgcc aacaatccca agctactaga gtcagtatgt gagctgcgcc
    19441 gctcggggac ttttttgtag ccggcggata cctgggctgt cagcagtggc atgcggccag
    19501 tattttgttt tgttggaaaa ggaaagggaa aatagcccta ttcaagaaag aaaaacacac
    19561 gctaccggac atgaagtcaa taaaaatcgc cgaatttata taaccaggat ctctccgata
    19621 tgacaagaaa ggtggaaact ttcgtcaccg gacggattcc caagtagggg ttctagagca
    19681 agtagatgaa cgtgcgtaca tgccgactgg gcctggtaga cttgaggtcc attagtctga
    19741 cattctttgg aggcataacc atgtttagat atccgattgt acctaagcag atttgtatca
    19801 gtgccgctgc gtctattttt gcctttgagc catacaccaa acgctgaact gttcaagtct
    19861 tttaggtttg ctaagaacct atgggtatcc tacattaatc aaagtacacc tcttcgttat
    19921 agataccatt gagtttcttc tatgagacct tgtattgcat ataagcacac atatataggt
    19981 actcacacga atcattcaac atggcacgtt acggcactgg agcggagcgc agcgtccttt
    20041 tatttggcgg tctatcatta aacttggacg cgtcggctct agaacttgta cgaaaggctc
    20101 tcatagagca cgaggaaaac aaatggggct tggacgtgat cagagaacta ccgtcagtgt
    20161 gcgagacggc cttaaggtct ctccctgtgc tacatcaagc cacgggaaag ctcatgctca
    20221 ggcagcttgc tgacctggaa gatgccttta caaccggccg acccctcgac aagacctctt
    20281 acccactgcc aaactccctt cttattccca ttacagttat caggcaactg gctcagtatg
    20341 gagaattatt gcaagaaaac aaaattgagg gcattcttca cggccgccat gagaatttgg
    20401 gcttgtgcac gggtttgttg agtgcctttg ttgcgtcaag cgcacgcaat atcgaagaat
    20461 ttcaacaact agcagctgta gctgtacgcc taggactcct gataggccta gtagttgatg
    20521 gtcaggacgc ctccttgggt atggggaggt caaagtctct aaccgctgcc tggagctcag
    20581 acaaggcgcc agagatcttg gagtcgatct tggaggagtt cagagatgta agaccctttg
    20641 caatgcattg cttcctgaca agttcaatct tttttaacac aggaacggta caggcttatg
    20701 tttcggtata ttatgacaag aactgtgtca caattacagt ttctcctgat agaataccgg
    20761 agctgagcag tcggttgcgt gctgcaggta tcagcgcgtc cgagattaac ctttacggaa
    20821 gattccactc ttcgaataac tcgcctcttg tggatgaatt agttgccttc tgcgattcgc
    20881 atgctatgtt ccaacttcca aatgttgcag ccttggccat gcccacaaga gctaacgaca
    20941 ttggagggtc gttaatgcgc aaaggttctt tgcatggcca tgcactccgg gctatcctcg
    21001 ttgagcccgc ccagtggttt gattccttct cagaatcaac agcaccacta tcagacaccc
    21061 aggtgacggt cttcgaactg ggcacggaga gaagtgtacc cacttcactt gctctgaagc
    21121 cgccccggac gatgaagatt gtgcacctcg cagacacgaa gggaaaagcg gatcggcagt
    21181 ccggccgaat ctcaatggaa aatgacattg ctgtcgtggg catgtcttgc aaggttcccg
    21241 gagctaatga tcttgaagag ttttgggatc tgattgctgc ggcaaggtct cagcatcagg
    21301 agatcggccc aggcagccga tcaattgacc gtttctcctt caatgacggt ccattccgca
    21361 ctattgacga cccgaatatg aaccgtaagt ggttcgccaa cctcattgat ggttatgatc
    21421 agtttgatca ccgcttcttc aagaagagtg cccgtgagag cgcatcaatg gacccgcagc
    21481 agcgccatat cctgcaagtg gcataccagg cgctcgagca aagtggctac ttccacaacc
    21541 aggcaacgat agagcacaca aatagaagca tcggttgctt tgtcggtgtg tgcctaagcg
    21601 actatgataa caacgtggct tcccaccctg ccaacgccct cactgccaca ggcaatctac
    21661 agggcttcat cgctggcaag gtctcccact tcttcggctg gacaggtccg agcattacac
    21721 tcaacactgc ttgcagctcc tcgctagttg ccgtgcatca ggcctgtcag tccattctca
    21781 caggagagtg tgaagcggct ctcgccggtg gaacgcacat cttgacctcg gcagagtggt
    21841 tccagaatct cgcggcaggc tcattcctca gccccaccgg ccagtgcaag ccatttgatg
    21901 agaaggctga cggatattgc cgaggagagg gtgctggggt tgttttcctc aagaagttga
    21961 gcaaggccgc cgccgatgga gatccaattt tgggcgtcat cgccgctacc agtgttcaac
    22021 agaaccaaaa ctgtactccg atcttcgtcc ctaacgtacc ttcgctgggt aatctcttca
    22081 ctaaagtcat ggataaagcc cgcgtcaagc cctcacaggt caccgtggtt gagggccacg
    22141 gtacgggtac gccagtaggc gatccggctg agtacgacag catccggcgc gctcttggtg
    22201 ggccaacacg gggaccaggc aaccagttgg ctgtgggctc ggtgaagggg ctggtcggcc
    22261 acatggagtg tacctccggt gtgatcagcc ttataaaggt acttttgatg atccaaaagg
    22321 gcacgattca gccacaagcc agttttaatc aggcgaatcc aagcttgaag atctcgccca
    22381 gtgaccaaat gttcattcca acccgggcgc tcgcgtggga ctccgacttc cgtgtggcgc
    22441 tcatcaataa ctacggcgcg tctggatcga atgcctccgt ggtcgtcatc caaccgccct
    22501 cacggagcgc atcaaagagg caggaattca cagtccgaga gccgagtggg ctcaagtatc
    22561 cgttctggtt caccgggttc gacaagaaca gtatacgtcg ctatttcatg gtcttccgca
    22621 agtacctaca acgaccagca gctgctatat cactcgctgg tctgtcattc aaccttgcca
    22681 cccagagcaa tcgcaacttg gctgccagtt tgatgctgac ggcaagctcc gtcaatgaac
    22741 tagaccagaa actggcgacg tttataggta gcgatggcac tgacggacct tcggtcgaaa
    22801 ttgcttcaca tatgacggtt ccaaacgtga tcctatgctt tggaggccaa tcatctccct
    22861 tcgtgggtct cgatcgctat ctgtacgaaa acatcgctat cctacgcaag cacctcgacc
    22921 aagtcgacgc tgtggtacag tcgctgtcga agggaacctg catcttccct ggtatcttcc
    22981 agcgtactcc agtagacgac gtcgttgagc tgcaagcaat gatctttgcg atgcagtacg
    23041 cgtgtgccca aagttggatc gacgtcggag ttcgcccaag tgcgctggtc ggccacagtt
    23101 ttggcgaact tacagcatta tgcgttgcgc aggtgctgtc acttgaagac acggtcaaga
    23161 tgatcctgcg ccgggcaacc gtcataaaag agcactgggg tcctgagaga ggcgccatgc
    23221 tggccgtcca agcaaccctt gctgacgtga caaagttgtt ggccgaggcc aacgccgatc
    23281 actcgggtga acctgcaagc atagcctgct acaatggacc gtcgagcttc accattgcag
    23341 gaccgactcg ggcaatcgac gcagtggttg cgttgtttaa gaagaaacaa ccagatggcg
    23401 aaaagaaggg aaaccaaatc aagagactcg ccgtgacgca cgccttccat tccgtactcg
    23461 cagatcctct gcttggcaag ctagtggaag cttttcaagg tctgaccttc cgcgaggcga
    23521 aattccatgt cgagcgagct gtaccagatg aggcagtggg tgtagaacac aataacatcc
    23581 aatttattgc gaagcatatc cgaagcccag tttactttca ccacgccatc gagcgcctgg
    23641 tacgacgtcg tcacacttct tcgccgtgcg tcttcctaga ggcgggcaca aatacatcaa
    23701 ttacatcaat tgccgcccac gcgttgggta atgtgaaggg caacttctcc ttccacggcc
    23761 taaaaattgc tagcggagac gacggctgga acaagctgac cgaaaccaca atgtccctat
    23821 ggaagactgc tcggctcgca atacaccatt gggcacatca cccgatgcag aggcatcacg
    23881 tgtctttgac ccttcagccc ttgttcctgc cgccgtacca gtttgacccg gattctcgac
    23941 actggttggc acttaagacg ctacctaaag ctatgttagc agcggatgcc ggtcgcaagg
    24001 ctgttgcgga ggcagaaaag aagccccagg ggttactaac attcattggc catctcaaca
    24061 ccgaggcaga ggatgagcgg gcattgttcc gggtcgagac agccgccgaa aagtacaaga
    24121 atcttctctc aggtcatgtc accttgcaaa cagcaccaat actgtctgcg acgctgcaaa
    24181 tcagctttgt tattgacgcc attgactctg cccaccccga gtacaaatcc gaaggatatc
    24241 agcctcaaat acaagaggtc gagtaccact ctccggtttg cttcaattct gcccggaccc
    24301 tatgggtcga ggtcagttac gacacctcga aacgggctcg tgttcaacag gggtggacct
    24361 ttgaagtatt cagctgcttc gggaaggaat ccaacgagcg gacagtgcac acgacgggca
    24421 aagtagttct cagcagttct ggcgattcat cattgaagcg tgaactggca catttcgaga
    24481 gactattgag acatcatcga gcttcctcgc tgctccagag ctcagacgcc gaggagattc
    24541 taggcaagcg cagtatttat cgcctattta gtgacattgt ggattacggc gaagaattcc
    24601 ggggtatggt gaaaatggcg aagcgcggta atgacaatgc aggccatatt gtgcgcctca
    24661 acacaagccc cgagcgagaa tggttcgatc cacacttggc cgacaccttc tgccagcttg
    24721 gcggcatatg gatcaactat atggcagaag aacatggtca aaatcatgtg ttccttgcaa
    24781 atggcatcga tcgttggatc aggtcatatc actctggcaa gcggccgagt gatttccatg
    24841 cacttgccgt gcatgaccgt ccgtctgccc agctgtgctt gacggacgtt ttcatttttg
    24901 atgctgccga tggggcgttg gtggaggtaa tccttggcat ttgttatgtg aagattccaa
    24961 gactttccat ggagaagatg ttaagtcgtc tctcttgtaa tgtttctgag tctaccgcga
    25021 ctgccacagt gatccccacc actactgttt ctgccctgaa gaacctgtca acggccattg
    25081 cggatgaggt accattggtg gcaggatcag caagccaaca gggtatcgct acaggagagc
    25141 cagcaccgtc ggccacagag ggtaacgcat ttcttgtaat ggctcaaaag atcaaagatg
    25201 tgatctccga tttgtcgggc atagacgtat ctgagatcaa ggacgacagc gaactggcag
    25261 atctcggcat cgattctctc accggaatgg aaatgatgca ccaaattgaa tccaacctca
    25321 aggtgaagct tccagaagct gaaatgatgc tggtcgtcag cattacagag ctcgtcaaat
    25381 gcgtagctgg tgccatgtgc atcacggatt cgggcttgca actcatcaaa gactcggaca
    25441 gcgacgatta tcccagtgtt atggaagctt cagatagctc ggtgggccag accaacacgg
    25501 atatcagcac accattccca gagctggacg tcgaacaatt tgaggaacaa gaggagcaca
    25561 acgcatcagc tcagaatccc acgctatccc ttggagccgc gttgcaggct ttccatgaga
    25621 ctaaaaaatt gacagatatg tgtgtggtta gcctaggaca agaaagatac gcaacaatga
    25681 ctctgcccat tcagaacaac ctgaccgtgg ccttgactct tgaggttctc caatctctgg
    25741 gtgccgggtt tgagcacgct cgaccgggcc aaaagctctc acgcattccg cactgcccag
    25801 aacatcaccg gttcgtttcg cacctgtatg acatgctgga ggcggagaca cagattatca
    25861 agatagacgg gagtgttatc actaggacgg cagtgcctct tccagatata aacagcaagg
    25921 atctattcca ggtgctacag cagcgtggcg aagaccagca ctcggccaac aagcttatat
    25981 actatgcggg aaagagtctc agacgtgtgc tttcaggaga aaccagcggt gtcaaggtga
    26041 tatttggaga tgaagaaggc cgtgagcttg tcagcaaatg gtacgcagat tggccactga
    26101 ataagtgcct aattggtcag atagcggact ttgtacgaag actgctttca aaactccaga
    26161 ctgctcgcat ctctggtact gacaggaata gcccactgcg gatcctggaa atgggcggtg
    26221 ggaccggtgg caccacgagg cagcttgtac cgctcttggc acaagcacag atacccattg
    26281 aatacacctt taccgacttg gcaccctctt ttgtgtctgc tgctcgcaag aagtgggcca
    26341 aggagtactc gtggatgaag tttcgagttc atgacatcga gagtgagcca gctcaagacc
    26401 ttcaaggcat gcaagacctt gtgattgcca gcaatgccat ccatgcaact aagtcactat
    26461 ccaagagttt gagaaatgta cgcaaagctc tgcggcctga cggcatcctt gtgatgttag
    26521 agatgacacg cactccgtac tgggttgatt tgatctttgg tcttttcgaa gggtggtggc
    26581 tatttgctga tgaacggaac cacgctttga cgaatgagct catttggcaa cgggaactac
    26641 atgctgctgg gtatggtgaa gtggactgga cagacggtga gatgcccgag acggcgctgc
    26701 agagagtgat catggctgct gccagctcca ccagcaggta cgttcgagga ttggcagcgg
    26761 agccccagcc caagtagtat ataggctcaa aggtctaatg aagcagtctc tgattacacc
    26821 taggtctgaa cgaactccag tttcgctgac gaagaagaag atgacgtctg tagcctgtat
    26881 ggcgcgtgag cagactgtcg ctggatacgt gcaagaattt acccgtgact tcgacgcacc
    26941 attgcgcatc aacaatgcca gctttcatga ggatgacgct tgtatttcct gtgaatcaca
    27001 aagcaactgt gtgttgataa ctggtggcac gggaggcttg ggggcgcact tagtagcatc
    27061 ggcggcgctt cgcactgatg tgagtagggt catctgcctg aaccgcccac gacaagcaca
    27121 ggagcccaaa gcgcgacagc tagaagcctt gcgaaagaag tgtatcgagc tcccgccgga
    27181 cgccaaggca aaaatcgagg tgtgggagac agacctgtca cagcccgtag aactcggcct
    27241 gtcccatgaa cagtaccttt cgcttattga tagggtcaca cgcatcgtgc acaacgcttg
    27301 gcttatgcac tctaagtggc cggtcaaacg ctttgagccg cagctccgaa tcatggcgaa
    27361 catgctgaat ctggcgcgcg acatttcagc gcgacatcct cgtttggtgt ggttcgagtt
    27421 tgtctcttcg atcgcaacga ttggccacca ctccttctgg acgggaagcc cgatggtgcc
    27481 tgaggaacga gtacctatcg aaagcgtgtt gccgaccgga tacggcgaag ccaagtatat
    27541 atgcgaacgc atgctggacg ctaccttgca taggttcccc gagcgcttcc aggccacggt
    27601 ggtgcgtctt ggtcagattg ctggcagcaa gacaaacggt cattggaacc ccatggaaca
    27661 cgtacctttt atgatcaagt cctctcagtg tctgggcgct gtccccgagc tcccaggcac
    27721 attgggatgg actccatccg acgatatagc aagtgccctg atcgagattt tgatgcaacc
    27781 tagtagtgtc cagctgtatc ctgtctacca tatcgaaaat cccatacgtc aagcctggtc
    27841 agatacactt gctacactga tcgacgccct acgtatctct ggtgccgaag ataattgcga
    27901 attaagcaag attcctttcc aggagtggct ggagcgcgta cgcagttggc cgcggtcaga
    27961 agacaacggt ccacaaggcg ccaaccccgg cttcatgtta gtagatttcc tcaaggataa
    28021 tttcgtccgc atcagctgtg gtgggcttct catggcaaca gccaaggcaa gagaacattc
    28081 gccgacgatg gcgcgattgg gcccagtcag cgatgaattg atccgatctt atgtacagag
    28141 ctggaaagaa agcggttttc taaactgaag gtttttccaa ttggaaactc cttttagaaa
    28201 agaaagcatt ctctagaaca cctttctaaa tgtatcatgc cgtatttata cggtatcgaa
    28261 gcatcatctc agacttggct taccccgtat tcaactttgg tgccgcaaaa ttgattgtga
    28321 ccggatgaag agatccaaat aatgcatctt tcccaaatgc ctatgtgctc tacggcgctc
    28381 cgccgctccc tgagtagcac cggaagagtc acaatctcta gtcacaagtt gaaactatac
    28441 acaccatttc gcccggttct ctcttctcga gtctccggtc ccttgctaaa ggtaggactc
    28501 cttgtatact aacttgatac aagtgtgtga cgagtcaggc ttgtcagtag acatcttgtg
    28561 cccagctata atgacgtgcc tcctaggaag gcttacatac tcaggtcctc catacagtct
    28621 aatggcatcc aggtcaaagc tattgatctt ctagggcata taggccttgg cttgatctat
    28681 tacggcgtca atcgtgattt gcgcaaaaga tcagacaaga cgaaccgtgg gcagcctcct
    28741 ctcaagccta ctcgactaga tagggcatta ctcttagtcg tgcgggacaa tcgatatcga
    28801 tcgtaatgat ctcatcgaga ctgcctgagt agaagaggtt gaaaatatca aagactatgc
    28861 cgttggcctc caaagaggac tttgcatctc tttgaaatcg ctacagcgag aacttggcgt
    28921 tcgccatgaa ccctacttgc ctagtgagta ggacgatttg ttattccgtg cgccaagaat
    28981 gcgggcaaga cttgaataat tgttgcaagc tcaatttgat gtatccgcag ccagttatta
    29041 cgagaaatca ggacttgata ccaaagcaag atatgaggat caaaagtcaa agaaagtagc
    29101 aatcattctg aaatccctgc aaaaagagga gagctgacta tacagtttac gataacaatc
    29161 atccttacat ggctatgctg cccatttccc aatatagtta cactttttat tttttttttt
    29221 ttacagtaac agtataactg tggcgcatga acatatggac agaggcaatg gttccgtcat
    29281 ccttctggca tatatgctgc cttgtcaatg gccttattac aactttctct ttcccttggg
    29341 catcctcgca acccaataca acgtcaacgc agcggcgacg ttgaaaacaa cgtacaccca
    29401 catgatgcca aagtcgcgcc acctgtttcc ataatcgata tgcaacgcgg acaaatatac
    29461 attggtgttg ctgatgctgc agtactggca atcgctcgtc gcattggcgt cgaggaggta
    29521 cccgccggcc gtcgagatgt acttttgcat gtattcgcca caagtttggc cttggggcgg
    29581 agcgatcgcc gtaaactcgt tggaagcaca ggtaacgttg gcgttcgcca gacctgttga
    29641 caggaccgcg gagacgtaat acgacagtgg tgaagcgcga tacaaaaaaa tccagaaccg
    29701 gggcatctgg tctggtgacg ccagaacgcc acaaaagaag aaggccagga cgaacatgaa
    29761 gttggcaata ttaccaccat cgtcagaaga gccggcgaat gagatacaga agtgcgcaaa
    29821 ggtagaaacc cagataagga acacccagaa tagcagtaac attagtactc cacgttcgcc
    29881 tccttggtcg gtgccctctg tgttctggta taggccgatc aagaagtaaa agagcaccca
    29941 catgaatacc gaggcgagtg tataccaagg aatttcggac aatatttggc tcagtataaa
    30001 cactttccag ctatatgtct tcgctggtct ctcgcgtact tcatagagtg agcgttggct
    30061 gataaaatgc ggcatttgtt gatccaccag ctgcccgacg atactcatca actcgaaaat
    30121 cgcaaacatc tggttctgca aaccttggat actcaaaggc gagtttaaga agacaaggcc
    30181 aataaaaaga ctggttgcga tacagagaac taatttggag tagatgtagg acggcgagcg
    30241 ccaggattgc tggaagacac gcttggtgac gacgcggaat tggtacttta gcgatgttgc
    30301 gaattgcttg tcgaagtttt catcatcgtc ctcacgcggg cgcttgttgt gttctttgga
    30361 acggagacgg gacagctcgt cctgaacatg gttatattca acgcttgagc gccatgtctg
    30421 gtgccagtcc acctcagaat agctgccggg tgcagccccg atgaccttga gcatccactc
    30481 ggctgggttg tcggtaggtg ggcacggatc agcgccattg cgttcaaaat attcgatcag
    30541 ggtttttgaa ttttcaccaa cgtcgcctat cgaagggaat cggaagttag catttggcct
    30601 ttgaaccgag cacgacacgt cggaacaaag tactaaccaa aatatactgt tttgcctcct
    30661 tccgcaagaa gcagtagccg atcgaaccac tgaaacaaca tcgccgaggg ctgatggatc
    30721 gtacacaaaa tagactgacc agcccgagat aacttttcca ggagatctag gacgacccag
    30781 ctggtctgag aatccagacc cgaggtaggc tcatcaacaa agagcaatag cggaggctta
    30841 gcagccagtt caactcctat tgtcaagcgc ttccgctgct caacattgag gccttcaccg
    30901 aggactccga ctacagcgtc ggcatattgc tgcatatcaa ggagctcgat aacctcctcg
    30961 acgtgtttga gcttctcctc tgttggaaca ttctccggct ggcgtaggag agccgagaaa
    31021 accagagcct gcgatacaat aatatagcca gtcagcatag gtattgtagg attaaaagcc
    31081 acgagtggaa agagaactga actgacctct cgaactgtgc ttgtatctag gtgcaggtcc
    31141 tgctgctgcg cgtagccagt cttgcgctga aaactctcgt cgcgtatctt cccgtcgacc
    31201 aacatctcac cagtcaaaat gccaacacca gtccggcgat cagctagaca gtcaagtagg
    31261 gtagtctttc cggcacccga cacacccatc aatgccgtaa gagtgccagg cttcacccag
    31321 ccgtcgatgc tgtcgagaat acgacgaggc tttcccttga ttttgatatc gtagcacaca
    31381 ttactccagt gaaacacact tttggaacca aggacagctt ccttggactc tttaatcgtt
    31441 ccaggtctgt ccaatattgt agcgactggg ccttcgagag aatgctcaag gtcgttggca
    31501 ggctgtttgg gaacgaaacc tctgcgaaag acgagtactt cgcctttgga cttcttagca
    31561 gtgacatact cactggctaa gaagtatacg atatgattga aaatcaccat agcaatgatg
    31621 atgccgacat ttcgccactt gtggctgtgg tagtagctgt aagcagagcc gatgtacgtg
    31681 tctccgttca caaaggactg gccaggaacg gcaccaacgg catcgcacgt gacgacaccg
    31741 gcacccggac cagtataatc aggaatgtag gaggaacacg tgaagttacg attgtgatat
    31801 tcgttaacca tgagtgcttc gtagccgtag gcgactgggt tgacgtagtt gatccaccta
    31861 caccaagaca gcatgtaacg aatcggaacg acaaatccgg tgaagaccag cagagcgagc
    31921 atcaagatcg acgcaggaac catagcctgt tgctcagttc gagacagtgc gccactgtcg
    31981 accaaagtta gtcacactct tgttatagct ccaatccaac actcacatga acctaaagat
    32041 accagacatg gccaagacga tgaggaaaac caccagcaga tagaagaaaa agtttccggg
    32101 ttggcgattc aaattggtca tgaaatagaa aaccaagttg aatgagactg tcccagtgat
    32161 cttcatcggt aggtcgacaa ggacagaaga atatgattcg gctgacggat ggtaaaaggc
    32221 atagcgcgag tgtttctcca cgattggacg ttgcgcatac agcgtcataa cctctagaat
    32281 agaagcgaaa gcattgaaga ggatagccat gaacaggacg acggcccggc catagaaagt
    32341 tgaggtggac tccttcatat cgtagaaaag tgaagacatt atcagcgcca tcatgatgtt
    32401 gccaaccatg acccagagcg aagggcccgg gtctgcccag aaacgccgcc atcctctcca
    32461 catgcacagc cgcacttgct gggagtaagt gagcgtgtat ggagagccca ggcgctgtcc
    32521 cttggcctgg tagtccctct ttaattgacg gtatacttgc gcgtctcttc cgttaatcgg
    32581 atgctgggct ttgtactggt gtatttcggc tcgcagcgct tgatactctg cgctggctct
    32641 ccatacggct tcgaagtcat ccgccgtctg gggcgggtgg gctccgggac gggtgatacg
    32701 ctccgccgga aaggtcatcg aggtgaggaa gtctgatgtt gtctggcgca ccggacactc
    32761 gaagccaagg tcaacaaagt actgcttggc acgggatgca ctgccaaagt agatctggcg
    32821 tccctcgtag agcaccgtgc atttgtcaaa aagatcataa gcactttggg gtgcttggta
    32881 cagtgacact gcacaagctt ggccaaacag gtcggattga agtcgtaacg ttttgcagaa
    32941 ctcaactgca tttgctgaat cgagaccgcg tgttgaacta taatcagaac gttgtacagc
    33001 attagtcatg tgatgggcga agatagctgc atgcactcac ttatcccaac actgaaatgg
    33061 ggcattggac agtgttgctt ccgcaatact gacacgcttg cgttctccgc ctgaaactcc
    33121 tcgttcaaac tcatcgccaa ccttagtgtg aacagtgtgg ctgataccat acatggccat
    33181 gacaacattg cgcatgtgtt cgcaatatct ttcagatggg aatgttagca tcgaggatca
    33241 gtcgcggcga aaggggatat gaaagggtct tactgttcgc gagtgacatt ctctggcagt
    33301 tccctgggac agcgggcctg tgaggcaaaa ctcaatgtct cgccaactgt caacatgggg
    33361 aagtggacat caatctcggc agtgtatatc gcgtctcctc ggtgcattgt gtgcatctct
    33421 tcatcggaaa ttccttgata gttgaggtag gatttctcgt tcaagtagac tccatttcga
    33481 tctcccgaga tggccttgag gaatgtcgag cagccagatc caggtgggcc caggacaaca
    33541 cacatctctc cagggcgtat aataccatcg aagtggcgca gaatttgaag ccgcttttgt
    33601 ccagacatga tagagcgtgg aaatagagcg cgtgctgcca tttgtggcaa ggcaaaccag
    33661 atgttggcta cagttttctg aaaatctgtc ggtgtgccaa agccaaaaac tccaaggtct
    33721 tcgaaacaca atccaactct tctttgttcc tggtcgctgt ttcttaccgc cttagccata
    33781 ttctgggccc aggcgcgagc gctgaatctc tcccccagcg ggttaagggg agagagaggg
    33841 tcattgcttc caaagagagg cttctcctca ttgttgtcga tactgtggcg ggaaaaccca
    33901 atcgccagtc ttttaaccgt tgagtcgcgt gacttcatgg gctcctcttt gacctgtgcg
    33961 tcgctctcat tggcggccaa caaccccatg tttggctgag ccctaggagg tactgtgtca
    34021 ccaaagtgac ccaaagccgt tgtttctggc atcttatggg tttgtacttc tacggagttc
    34081 agtatcagaa ctctttcgga tcgtggttgc tgtgaagcac cataaggaga ttctaaactc
    34141 atgtgatcac aaacaggaat gggttttatc tctcacttaa aggtgaaagg tttacgcaga
    34201 agtacaacct gtcttatgac acaattccaa attagtggcc aacgcagaca gtatcatctt
    34261 caaatgtttg accaagacac ggatattaca acattgacat cgttatagca tggtggccat
    34321 cggccgacag attcaagatg acagattcgt cttccgtcgc ccgcatttgc aggggacgga
    34381 cggagatgca tttcatgttt ctcttagtcc gttgctttag ggccctgtac agaacaacga
    34441 caaatgcggt aagaatactc ttgccactgc gccaattgac aaccccaaat tcccctcacg
    34501 agtccctttt cggccgcact aaggagtccg cccgtattgt tagccgtccg gcggccgtga
    34561 gcaggagtgc ccctgcacgc atctggttca ttcctgtgat ataattctgt cggccgagac
    34621 acggatccaa tggttcgtgg tgtggccgtt agacggagat aggtgcgacc aaactttgct
    34681 gtcggccgta atggggtccc tttgagaaac tacatgtgga gtcgccggaa tgacgacagg
    34741 aatgaccagt gtgcgcttgg caacggggtg caatcacgcc aggcacagca agaaatagtc
    34801 cgattcgctg aaagcttgcc aataaaagct tattttggcc ggtgtgaacg ggatccaaaa
    34861 acggatcccg cctctacaaa gaaaggtccc tcgctgggtc tgcattttcc tgcgccctcg
    34921 ctaattgact agtgcctgag cagtgccgtt gcttggtctt cgcgtctgcc atgcatgtgc
    34981 cacgggtact agtaatcaaa gtccgttaga aagcgggatt ttgtaagccc gttttgcttg
    35041 tcggccggca gctataggtc caacaaatag gcgacatggc gccacgctgt tgtgattctt
    35101 gcaatcacca tccttgatga aagacacctt ccttggtaaa ttaccaacaa cggctccaag
    35161 tccttagaaa aaagcaagcg atagatacgc aactcgacac cactgcattc ctcttcaaga
    35221 aacagcctcc tggcgaaagg tatgatcaac ttatcgccgc catggtagcc atggtagagc
    35281 aaaccgtcca ccggcgccat cgtctaccaa agcgtcggcg ccgccccctg acaaaaagcg
    35341 gccaacggac aaacgtcatc catggtgata tctcaccgat tcgtggactg gtgcgcagtc
    35401 ctggcaggtc actgataaaa gccccaacga tttggacatg gtgtcgggga gaatggcgca
    35461 agattggttc ctgatgtact gccaagagag ccggtactaa gccaatgttt cttgccggat
    35521 gtgagatata cggcgaagac gacgccaccg acgatcccgt actcagcgtc cttctgcaac
    35581 taaccaagcg ggtcgacccg tgcactgctt aatcttcaat ttcacccctg agggcttgac
    35641 aactcaactt tgaggaagag gatgactgag gaatagggat tctgtatcaa gtcgaagcag
    35701 gacaggcctg ggtcttgaga gacgaataca cggtacaggt cgctatacca tcccgcgact
    35761 gctgtgggta tcctgcaatt ctacttactc acagctgtgt ccagcgtaca gactgcggct
    35821 ttcggacttg cccacatcag gctgtctgca gccctgccgc ccggtcacaa ggaaccaacg
    35881 gaccgttggg gtgctctcca cgtcatggct tgaaacatgc gtccgtataa actctaaacc
    35941 agccaccttg caggaaaaga cttcggtgtg ggatatcatt cgctatcgaa cgataaacgt
    36001 gggctgataa accgagccgt gacagatgtg gcttcaggtt tttaccgctt gaggcatagt
    36061 gggcgaaccc cccccactcc tcctcagctt ctccaccatc ggtataaggc tgtccaaggc
    36121 cctgagtggt agaatataga caaggcgaca tgctttcggc cgacacagat ctcagaatat
    36181 catcctttaa atgcagtcag ccgagctgag ttgagaaccc tcaatcacgg cctatcaagt
    36241 acctaaatgg tgcataatgt cgcatgtaac aagatgtacc atcccacgta ttccttgttt
    36301 ggtcggaacg aggctctatt taggaagaag ctattccaca gtatacttga tcttctctaa
    36361 agtacctagc catcctcttc aatcctgtag ctgaaacgct attccccagt ccgtgtctga
    36421 ttagtagttt tccctcgagc tcaacgtttg caagattcaa tgtcgcatat caagaactca
    36481 aacacaatta caggtcgact acgttcggcc tgtgaagcat gccgctactc taagataaag
    36541 tgtatcggtg gccatccttg tttggcatgt cagtggtctg aagttgagtg caattatagt
    36601 ccaggtggcc ggcttggaag gccgaaaggc agcaagaaca agcggacttt gacgcagcag
    36661 ggcctaagtc ccgggagcaa acatcagaag ggcataggaa acagccagac gcaaaaaaag
    36721 cagcaacaag accaagaaca acagcagcag cagcaacaac aagaagaaca gcaaaggact
    36781 ctaacggcgt ctctggactc gatactttcc ggtttcgata tgccttacac atttgacgcc
    36841 aacatggatg cctttggcga caccgttatg ttcactggcg ttgaagagaa tcagactgtc
    36901 ttggtggatc ccgcccttag catagcaaac tcgatgggaa ttggcaccga gaaggcaaac
    36961 cccagcatag accagcatac attccacgtt caagtatgtg tattgtccac ccacagacaa
    37021 acccgttcta tttgctagat ccactgactc ttatcttttc atcactaaag gctccagatg
    37081 acatgcccgc ctcttcccct tcggacccgt cacccataaa cggtgcagtt ggtacaggat
    37141 taagatctag ctcggtcaag ggagaacaaa ataattcctc tggcagcgga aacaaaagag
    37201 attccttctc aggaatgcca aagtcatcgt ctatggtggg accgccattt gtgggacccg
    37261 gatcaggcgt gagctgctct tgtgttcagc agctagtatg gctcctctat cagctggacg
    37321 agcttaccca taccccaggt aagcctgtga ctagtacctt acaccatggc acaccttcca
    37381 tgggcccggt attgagaaat gtcaaggccg cagaggagct ctgggcaaga ctccggggct
    37441 gtgctgcaca tgggacagaa gaaagcctcc aagtgaacct cctgttcgcc atgagcatcc
    37501 gctctctgct ctcgtctgta tcgatgctca tctccaccat caacgcggca tcatcagtct
    37561 cgagtattgc agtctcgatt gggaactttg agctggcagg cgaagggaag gtcgacatta
    37621 ttagcctggc gatacgccag tcgctacgag ccattattgt ggcactgagg cagctctggg
    37681 accgtattgg acgcccaccg acctccagca cacctaacag cactggcgac aacacaatga
    37741 acttggatga gagctcgacc aatgccggtg ctctgctgaa gcctcttaag gcaggcgact
    37801 caccaccagc ggtcatgttc gcggaggagg ccgagagcgc agcatcgcta caagatacag
    37861 taaaacaatg catccagacc atagaacgga agtccgctcc tttcagttaa cctatttcac
    37921 atgaataaac ttagacaaag aagcttttcg ataatttttg ttccgattat taaagctggt
    37981 ggtttaataa aagaagagat aagtgcttac tataaatagc ccgaaggtgc gaagactcca
    38041 taggccaatt gaggctctgc tacaaaatcc tatagaattg ggaaaattta aaacgggaga
    38101 ggagaggaaa aaagagctcc cttcacagct gtggtgtttg ctatctacac gtggggtggg
    38161 ccaccactca cctttcgtac cccaccacag caaccactta catcagccac tccacaacaa
    38221 aagcggcgtc gcacagctgc aatctccatc tttaatacaa gttacagcac ggcccgtaat
    38281 gatcgaatcg gttaggttta tgataagtcg cgcaagtggg attggagtgg tatttaaaga
    38341 acttatgggt tcgggaagac cccgtatgtg gcgtgcattt gcactaagct tgaaggccgc
    38401 aggatgggaa tcagacgaca cggtgagccc aactgagtcg tgatcagatc actgtcacta
    38461 agattcggcg aaaacagcat caaacttgaa gctccaggtg tttgtatgac atggggttcc
    38521 cgttgtaaat gagcaagtat catgcgatag ggctagcggc tagccgttag gtctagagta
    38581 gtaagtgcca gttcagggtg gggctaaagg gtgcgtattg gagaggtaga gatgcctatc
    38641 cttctaggtc tataacacaa cttccattcg tgttacgtga gcacaagcca tccttcaggg
    38701 cattactcag taatagcgaa tggtccacat gatggaagca ttggcgtaaa gactgaaatc
    38761 gtcatggaat ttacgtttca gcccagctac tggctcgccg actttggctc ctattcagca
    38821 ctgtgcccag atcagtcagc atataccaaa tagagtcaac tattttgact acaaattatc
    38881 gctgtcatgc tgcaaagcaa gcactgccta attacaggga tctaccggta tgtctgctca
    38941 accgctctct attcacgata tccctggcag ctcctcgtac tctgggagct gccatccctt
    39001 gacaacctct tttatacccc aaatctcagc gatattgaga ttgaaatagg aggcgaggcc
    39061 aagtccccaa ttcattatgg agattgcgag tggtgaatcc ggcattgtgt actgatacgt
    39121 ggctttttcc acgacaccat cctggatttt gtccatatag ggtcgaaatt tcagttcgta
    39181 gttcgtaagt gcaaccctga ggctgccagc atctttgttg tcagtcgcat gtcttgcaat
    39241 ctcgccagcc agtatataag cgccaaccat tgcagccgtg gtgcccatac ccgtgagaat
    39301 ggttgggcag taggcagcgt ctccgaccag cgtgatatgg ccctgcgacc atgattcttg
    39361 tttcacaaca ccgggccgct cgcagtagaa gtcgtctgct tccatcatgc ccttgacgag
    39421 atcttctgat atccaacctg cattgcggaa gatatccgcc aaggctgcct tctcctcact
    39481 gacactacca cgacgggcat tcctcatttg tgctgaactg tttctacacg acaacatgac
    39541 ctgtagatca cctggactgt gtctgcgtgt catgattcct cttttccccg gcgccatgta
    39601 tgaagttgct gcgtactgtt ccccattctc cataggccgt cgcattgtgt aatacgcgaa
    39661 gtagagatcc gggataatgt gaatactgtc ggaagaggca tttgtttcag acttgtgcat
    39721 cagtctgcgt gtacgcgacc actgaccgtc tgcaccgacc accaggtcga attcgtccgt
    39781 ttggccgttc tcaaaaagaa cctcaaccac ttctcctttt tgcacaaggc tttgggggcc
    39841 cgtgccgaaa atatattcgg gcttcacctt gctctcaaga gctgcatcgt acaagacacg
    39901 gcataagtcg cctctgacaa tctcgaactc ggtggtcagg ctttgtttcc ccttgccaga
    39961 tttgttgacc ggaaaatacg cccgccgttt gcctgagctg tcgaccacct gcatgccttc
    40021 ctctggggca gacttgttgc ggatggcctg ttcgaggccc atttgcttaa tgacatcgat
    40081 gccgtggccg cgcaggtcta gctgcaagcc tgtgacacgc aggctgggaa agcgttcgac
    40141 gaccgtgacg tgatgaccaa gtctcgaaag ccagaaggcc acggcattgc ctgcgatgcc
    40201 gccaccgttg ataaggacct tcagcggagg acgcatggtc gttggagcta ctaattcttg
    40261 acgggatttg cgaagagtga tgattggagg aacaattgag tatctggcga aacgtgagaa
    40321 atgagacaga tacattgcca agtctagtgg cttagaaagg tgtggttttc taataagtag
    40381 ctttccaaag ctttgtctag gatgcctgtt gaatggtatg tgtttgggtg tgatgtgatt
    40441 ggctcggccc atgggctgtg gtgtcacttc ggccgagagc gatggtggcc acggccgtaa
    40501 gctgagagct gagcgccggg tgagagcgtc gctcttctcc gttgtctagg tacgctgtcg
    40561 gccgccgcag cagcttcaca gaatcacacg atgaaaccaa gccctttgca taccaatgta
    40621 cggccgagaa gatcgggtta gcccaaagga cccctatact gcctgccagc taccatagtt
    40681 taacatggaa cgagcgcatt cgatgcttcg ggcggatcag ccagacactg agatggctcc
    40741 tcgccaacgc cgtcggccag tgttgtcatg ccgcgagtgt cggcggcgca agatcaaatg
    40801 cgaccacaac aacccgtgcg cagggtgcgt acaatacaag aggcgatgca cctatcaacg
    40861 ctccattgat gagccgaaca aaagggcgtc cggcctgtcg gcgcagtctc ctccgctgtc
    40921 accagcgcca tcgcagctaa accctccggg cagacgggag cccgcggaca taaccccgtg
    40981 tacatcgggt gatgaacaca gctatggcct atcttcgaca cactacgcca ccgcgtctct
    41041 gcacgcactt ccgctctcct ctgcggctgt cggtgttgac agacaattag ttacagagca
    41101 agcccacaat gtgcccagcg tcgcctccat cagtggtggt cacgaccgcg tcccttggaa
    41161 tcggctgcca tcgcagccag tgcgtgagca tagcgcagcc gccggcccat atgatcacct
    41221 gcatcgttct cagagccttg caggctctgc cgagtccgtc tcgcggggaa gccgcagttc
    41281 aacccttcaa gcgccgtcac gaattattaa tgaaaatggc aactacagtc agcaatcctc
    41341 tgtcgtaact caagaatggc aggtcgtgtt gaataaaacg cgagacctgg ggaaaaaccg
    41401 cacgactggc acagcaccgg agctttcttc cataatatca tgctacggcg agatcacagg
    41461 caaggacagc ggaaatgttt catttcaaca accggaagtg gcgcagttga ttacacaggc
    41521 cgcaggattt cttggccaat gcaagaatgc cgccaagggg atcaagatcg gcaggcctac
    41581 tcgcggtctc caaccagctg atattggtct tgctctgcca cctcgccaga cggccgacgc
    41641 catggtcaag ctgtatttta cggcattcga gtcaactcac cgtattcttc acacaccttc
    41701 gttctggact gaataccgca tattttggga gcagcccgag agcactccgc ttgctctacg
    41761 tctcaaggtc cttctcgccg tgagcatagg atcaagtctc tacgatcatg gagctgagga
    41821 tgctgctctt agcaatatag agatggtcca tcataggatc tacgatgccg agatttggtt
    41881 ggccggaccg ctggaaaaag accggctgtc aatcgctggg ctgcagatat actgtctgac
    41941 catcctggca cgacagattt tctccatcgg aggggacacc atttgggcat caatgggttc
    42001 ccttattcac acagccatgc agttgggctt gcatcgggac ccacagcacc ttccgccaat
    42061 gtcgtctttg caggcagaac tacgccgaag gctatgggct accatacttg actttgttgt
    42121 tcagtctgct ctggattccc ggatgccacc ccggatctcc gtggacgagt ttgacactgg
    42181 tccaccactc aacgttaacg atgatgagat agacgagtcg attgtgatgg cgcaatctca
    42241 ctccacagac accttcactg caacttcagt ccagatctgt ctatttgagt cgcttccggt
    42301 ccgcctctcc attgtgcagg cgctgagcaa ccttcaacga gagcttacct acaaccatgc
    42361 gctgcacctc agctcgcgac tcactgatgc aattcagacc agtcactatt ggatggaacg
    42421 cacgagcggt gccacattat ttcacaaaaa tatgcttgac tatctcatac gacggttcat
    42481 gattcccctg cattattcat tcagcaacca gacgcgagaa aaccgcatat attactactc
    42541 cctaaagttg agtgttgacg ccggcatcgc tcttatcagt cctgaaggat ctgacgcagg
    42601 ccctgacgcc cacttttcga agctgatggc catgggcggt gggctatttc gtgaaggtat
    42661 tcgctctgcc atgtcagccg tcacattgaa cttgctcgtg ctggcgcagg agcagcatct
    42721 ggaagggacc atgcgccgca atttccagtc tcgggaggta atgaagcaag ccgtcaagga
    42781 ccttgtcaaa ttgtcagagg agcgcatccg gtcaggagaa accaatgtca agagccacat
    42841 gttcttaaaa atgatcctcg ctcaggtcgg tgcgttggag aacggtaaac ccgtcgagtt
    42901 agaggttgcg cgagccgcga gagacagtct tgagttctgc cttggtctgt taaaaacaag
    42961 agcggctcac attgacacag ggtcgccgtt tgaagccgac ctcatggtag cggggatgga
    43021 tatgggccag gggctaggat ccattgggtt ggacctgtac tgggagtctg tcatatctga
    43081 catggggttt tgattagagg aaaaaggcga ctattcatta tatgcatact gctcggtcat
    43141 gatattccct ttcgatatct ttagtatgtt tctccattct aaaacattag ccttgtataa
    43201 tctaaacgga accatgttcc tatccttttc gaggtgcttt agcactgagt tttagcatac
    43261 atcgaacttg gtctcagcat tgttgaccgg gcactggtgt ggactttaaa aaatgtggcg
    43321 gaagaccatt ggagaaacag gcaggtaagt cagacaaaga ctggaattaa tatgtgttat
    43381 actattagga ttcaacgtac tgaagaatta aaaatcccaa gcggcgcaag aagccaaaac
    43441 cgttaagctg taagctcgat agaaaacaag agttacctcg gaaggccgtc ggaataaaca
    43501 ggattttacg aagataccgc ttggccatag cgcaagagtg aagctctaac acttcattaa
    43561 gttccggtac attatatatt catgtaggac agtgaaaata agttacctaa gtgaataaaa
    43621 gacaaacgaa aacaagatca tctccaagcc ctccaacgac cagccggact cttaagcaga
    43681 caaaggttgc cccaaatgta taattgaata aaactacgta ataaatcatg cttcaacact
    43741 ttctgggccg ttagcattga gtccattggt agtaccgacg atccccagct cgtccatatt
    43801 catcccggaa accgcaccag acagaaccag agtcttattc agggatgggg gtaccgatcg
    43861 actattaatg aaaggggcaa ggattttggc ctgcagttcg gtaatcggga agcgggagtt
    43921 gccattgacc ctctcaaggt acctgtccat catgggcaca tagtgcaagc cagctgaggc
    43981 gaatcggcgc aatagaaagg cctgttcctc gtgtgcgttg agctgctcca tgcatcgagc
    44041 gtagacccat cgcaattccc tcttgagctg cactcggttc ccggccaccg tctccgtctt
    44101 ctcaccctta aggatcccta gcgcctcctt ggccatgtcc atggacaggc actgcgcgat
    44161 cgaggccgcc tccagcgcat ggtcctgtac gccctctact ccaggggcca tgtccatggt
    44221 tgccaaaact aacgccgcgc atcccaatgt gttgcccgta tgaactcggt actgtgtcat
    44281 caaggtcgtc ttggacttta ggagcgggta tagggctggg tccaccttct caaagtattg
    44341 cgtgagaatc tggcgccaca ggcacatttc gacaaactcc accttgtctg gggtcatgcc
    44401 ttctttcaac aaaccctcgc gacagtcgtt ccaggtgtga ccaagaaaac ggtaggtccc
    44461 gtcgaagaac gccgccgggc ttagctgtat gtcatcgggg atggcggcga aggcgacgta
    44521 tatttgcttc caatagtctt ctgggcgcag agctccgccc caatgcaccc accaactaag
    44581 tacgtctcgc atgatgaaga gcgagacctc atcggcgtca gtgtcattct ttccactggt
    44641 aatggccatg tcatctgggt ggatatcatc cgggttattc tccaaccact cctcaatgtg
    44701 cttgacaacg gctggcatct cgaaacatgt gcaaggtggg gggcacgtat ctccgaggac
    44761 agagtatagg ggcatcgcag cctcgctcag ctctattccg tagcgagagc tgccactggc
    44821 agtaaaaggg ctcgacggta tcatctcgca gatgtgtata ttgtagcgca gcggagcaga
    44881 tccagggacg tggccatccc caaagtaccg cttgatggtc tcccacatct gtttggtcgt
    44941 catggcggat gctggattgg gaaaggtgtg tgactcgggt aaggacaggt aatgagggac
    45001 gaagtgagga ggtattttga aaggggattc accaaggttc aatgcgacag ttgctgataa
    45061 tactggccgg tctacttatc gatataatca ttcgttgttc gtactccgtg cctcgtgcat
    45121 gatgtattaa tcagagacgt ggcccattca atttacgtgc taagaaacaa caaaagtctg
    45181 atcaatatat tcgacatggg gaaattcgtg caattaaagt tgaagcagtg tttccaatgt
    45241 cgcctttccc cctctcttta cccccatcga ttacagtgag agcacgatat ttcttgcgaa
    45301 ggaacggtaa gtgcacggac attaaatgta gtcggtcact gtaacgtatg actgagttcc
    45361 acggaactta tctacgcaat cgagtgactg agcttatttt ttatcgggat ctaaatcggg
    45421 cactttctag ttgtgtaagc ttgtatctgt gcacggggtc ccaccggttt gtggttgagc
    45481 aatgaggcaa taacaatctg gacagagaag cagtcacgtt gaggggaggc tgacgtaaag
    45541 gaatcatgct agttgtgctt tagttccggt tactttctac taccctgctt cagcactgta
    45601 ttccaagatg gtacagcttg cctaccctga ttcaggccca ttccatttca gctggaggcg
    45661 catgaccaac cagcaaacag cttgatcttg gtgaattgga aacatccccg gatatcaact
    45721 tcatctcact tatataacca gccagtgctt cggaagtatg gaagtttcaa atatcatcag
    45781 tgtaacatct tcaagctagc gctgtctcct gcaagtttaa ttagtccaat actggttgct
    45841 tcaatagttt caccttcatt atgcgcttcg ccaccttgta ccttgccgcc ggatctgtcc
    45901 tggccacaga ggcagtctcg tatgttctcc cgcgtgacgg ctacaacacg gggtccgtcc
    45961 cccttccatc acgcctgttg catcattggc ctaatggtac ctgggtggaa aatatctctg
    46021 tccgaccgaa tggtaacctc ctgctgacga cctccacccc caatggcact gtctggcatg
    46081 tcaagaaccc ttgggacaat gaacccgagg tggagttggc ctataacttt gacgagtggg
    46141 tcgaccgtct gattggtatt ggcgagtcaa ctccggacaa gtatgtagtc gtaggctcgc
    46201 gattctacag ccctggccct ttttccagcc aggtggacag aaccttctgt gccatggaac
    46261 tcgactacag cgcagatccg aaaggtgctc ctaaggcgcg actgatcgcc tggttcccgg
    46321 aggcgaccct tctccaatct gttgctgccc tgccctggaa ccactcaact gtgctcatat
    46381 ccgaccagta tgtcatccgt ggtcgatatg agcagatcga ctggacacct agccctggac
    46441 agatttggcg cctggatacc aatacaggag atcatactat cgttgccacc aactactctg
    46501 agatgaacac cacttatcac cacggcgagg atgttggtat cgacggaatc aagattcttg
    46561 acgactatct gtattgggta aaccaggacg acggtggtat ctacaagtta cagattgatg
    46621 aggacggtgt ccccctggct cccggcaagg ctgagcttgt gtcaaaggtc gacgatcagc
    46681 tgtgggatga ctttgccttc ggccctggtg acgagaaaat aatctgggcg actggttata
    46741 actccatctg ggctgtttca atcgacaacg gtacggctat ggttgttgac ggtgtcggga
    46801 cgagcgataa tctgaccttt cctggcccga ctgcggccca atttggcagg actcaggacg
    46861 actgtcacat cctgtacgtc actggaaatt tgtactcggt ccccgacaac ctcctgaact
    46921 tggtcatggg tggatgggtc agagccattg acactactgg cttccacttc tcataggttt
    46981 cacgttgggc aatttttcac aactgctgta agccaatgtt gcctcggaat actgaagatc
    47041 tttttcatgt aatgggctac agtcgccgac tctttctaat aagcattaaa tgttttcttt
    47101 atcgttgtag atagatacaa tcggaagtac ttctattccg acgtcttatt attactttgg
    47161 tgcactctac cgaccgagga tccccactat cgcaaacaaa aactaaaacg aaagaggaag
    47221 actcatggtt aacgtactga aacggcaaag cattgctagc aaaaatccat taccagttcc
    47281 ttcctgtcgc accaaaatat acctaattag gcgctaggtc aagtggacct tcattttggc
    47341 actgctagcg cagttgttac tgggtgacat ttccagtgct gtgtgtgtgt gtgtgacagt
    47401 ggcttccaat ctttcagttg aatctcttat cgtgttatat tcagcaagtt aatactggtt
    47461 tgtcgactgc tgagaataat ccaaacatgt cagaatgtaa gtccaatatt ggctgacgca
    47521 acaagcacaa ccctgtaggt ttcacctgct gctggcctta acaaacctat ctgtgagctg
    47581 cgatacaaac atcagataat ttctatctcc ataaccctac aaatcatgtg ttgtcttctc
    47641 ttgcgctgcc atcgaccgat aatcagggag acaattttat aaacgccgac tgatccggcg
    47701 ccatcggccg ttggcacgga gcagagacga cctccatgtc gcctctgagt aagctctatg
    47761 gcgtatactg aaatatatca tccggtctag tggttagagt gagtatgaaa aatactttcc
    47821 gagaatccca accaattgtg tgactgggtg gctcctaaaa gtgtccggtc acctgatcta
    47881 gacatgatcc taaaccacgc agtatgtgac tatactcact gatttgccca tcacaaggca
    47941 catttaaatc gaattagggt gagtgcaaac atcattttta ttcttggtct aattgcaaca
    48001 acgaagcttg gaggcatgtc acgcaagagt gataaattaa tcgttattct gacaaccgga
    48061 cagaaaaatc acggaccgca tacacaccaa aatgggaatc cctgaaaagc tatatgccat
    48121 tcctaaaatc gacattgaac ctttccttga ccccagctca tccgatga
//
