# Supplementary material for: Genome sequencing and physiological characterization of three Neoarthrinium moseri strains
Source: BMC Microbiol. 2025 Aug 21;25:526. doi: 10.1186/s12866-025-04274-z (PMC12369201; doi:10.1186/s12866-025-04274-z)
Supplement: Supplementary file 16 — Supplementary Material 16. [file 12866_2025_4274_MOESM16_ESM.zip › BiGSLICE/input/Nmoseri/CBS16480/JAFEVA010000070.1.region001.gbk]

LOCUS       JAFEVA010000070        11140 bp    DNA     linear   PLN 06-APR-2022
DEFINITION  Neoarthrinium moseri strain CBS 164.80 scaffold70_Wmoseri_CBS_16480,
            whole genome shotgun sequence.
ACCESSION   JAFEVA010000070
VERSION     JAFEVA010000070.1
KEYWORDS    .
SOURCE      Neoarthrinium moseri
  ORGANISM  Neoarthrinium moseri
            Eukaryota; Fungi; Dikarya; Ascomycota; Pezizomycotina;
            Sordariomycetes; Xylariomycetidae; Xylariomycetidae incertae sedis;
            Neoarthrinium.
COMMENT     ##antiSMASH-Data-START##
            Version      :: 7.1.0
            Run date     :: 2023-12-04 12:18:39
            NOTE: This is a single region extracted from a larger record!
            Orig. start  :: 58340
            Orig. end    :: 69480
            ##antiSMASH-Data-END##
FEATURES             Location/Qualifiers
     protocluster    1..11140
                     /aStool="rule-based-clusters"
                     /category="other"
                     /contig_edge="False"
                     /core_location="[5000:6140]"
                     /cutoff="20000"
                     /detection_rule="(phosphonates and minimum(1,
                     [2-Hacid_dh_C, Aldedh, Aminotran_1_2, Aminotran_5, AurF,
                     CTP_transf_like, DUF4992, Fe-ADH, HMGL-like, Metallophos_2,
                     NTP_transf_3, NTP_transf_5, PALP, PEP_mutase, TPP_enzyme_C,
                     TPP_enzyme_N, phosphonates]) and not (phosphonatesHydrolase
                     or phosphonatesMeIsocitrateLyase))"
                     /neighbourhood="5000"
                     /product="phosphonate"
                     /protocluster_number="1"
                     /tool="antismash"
     proto_core      5001..6140
                     /aStool="rule-based-clusters"
                     /tool="antismash"
                     /cutoff="20000"
                     /detection_rule="(phosphonates and minimum(1,
                     [2-Hacid_dh_C, Aldedh, Aminotran_1_2, Aminotran_5, AurF,
                     CTP_transf_like, DUF4992, Fe-ADH, HMGL-like, Metallophos_2,
                     NTP_transf_3, NTP_transf_5, PALP, PEP_mutase, TPP_enzyme_C,
                     TPP_enzyme_N, phosphonates]) and not (phosphonatesHydrolase
                     or phosphonatesMeIsocitrateLyase))"
                     /neighbourhood="5000"
                     /product="phosphonate"
                     /protocluster_number="1"
     cand_cluster    1..11140
                     /candidate_cluster_number="1"
                     /contig_edge="False"
                     /detection_rules="(phosphonates and minimum(1,
                     [2-Hacid_dh_C, Aldedh, Aminotran_1_2, Aminotran_5, AurF,
                     CTP_transf_like, DUF4992, Fe-ADH, HMGL-like, Metallophos_2,
                     NTP_transf_3, NTP_transf_5, PALP, PEP_mutase, TPP_enzyme_C,
                     TPP_enzyme_N, phosphonates]) and not (phosphonatesHydrolase
                     or phosphonatesMeIsocitrateLyase))"
                     /kind="single"
                     /product="phosphonate"
                     /protoclusters="1"
                     /tool="antismash"
     region          1..11140
                     /candidate_cluster_numbers="1"
                     /contig_edge="False"
                     /product="phosphonate"
                     /region_number="1"
                     /rules="(phosphonates and minimum(1, [2-Hacid_dh_C, Aldedh,
                     Aminotran_1_2, Aminotran_5, AurF, CTP_transf_like, DUF4992,
                     Fe-ADH, HMGL-like, Metallophos_2, NTP_transf_3,
                     NTP_transf_5, PALP, PEP_mutase, TPP_enzyme_C, TPP_enzyme_N,
                     phosphonates]) and not (phosphonatesHydrolase or
                     phosphonatesMeIsocitrateLyase))"
                     /tool="antismash"
     gene            complement(589..1821)
                     /locus_tag="JN550_011576"
     mRNA            complement(join(589..1118,1176..1821))
                     /locus_tag="JN550_011576"
                     /product="hypothetical protein"
     CDS             complement(join(589..1118,1176..1821))
                     /codon_start=1
                     /locus_tag="JN550_011576"
                     /product="hypothetical protein"
                     /protein_id="KAI1860310.1"
                     /transl_table=1
                     /translation="MTTVQEASKSSLEHLPVEIIQQVYGFLDLNSIKPLALSSKHLLAA
                     FQRAEGHIVYASIKHTLEPEILPLAIAYFAAAKAGWRQTTDVTRETNWEELCVNVDQFC
                     ATYIDHRGKQPSLPVQDFSYSAGRDMISFHHDVMTFAVSYFQMSDEFRPSDRECGRVQR
                     TTYIIEIIRTLMPLQPPENSPDPLQVFWKYISPWDYRQTRYLHLCAIDTVGQICCLRSP
                     TGYRSLLGQHERGLAARFGATFERLCFENSPAWLSSQIDSVWPRRHIPRLRFRDGLDHA
                     LGSWSYFADPNSPDTLNATALGDLLKRFPSPEDRFVVNLWLHDVLDIGTAEELFGKSLL
                     YFMGDRIMFWDRERVELHAPDYCAMVTSDQLVEAVDGKVVDYSDMDPEYGE"
     gene            complement(3018..4245)
                     /locus_tag="JN550_011577"
     mRNA            complement(join(3018..3541,3708..3793,4001..4245))
                     /locus_tag="JN550_011577"
                     /product="hypothetical protein"
     CDS             complement(join(3018..3541,3708..3793,4001..4245))
                     /codon_start=1
                     /locus_tag="JN550_011577"
                     /product="hypothetical protein"
                     /protein_id="KAI1860311.1"
                     /transl_table=1
                     /translation="MAANTTKKKGTIECLPVELVQRVYGELDLPSITAFALTSRRFYET
                     LRRDLGIILYKVVQNYVGLDIMPLAVAHFEANREEWKSAAETARILKSVYIMQIIRSLM
                     PCNTPAVLECVLPDTKKLMRHALLLFDRHGISIPRLVGKNGKAWLQQELSQLSQLFLDY
                     DDWSIPFIWPAHPDGSWSWLVGPGEVKMIRRQDLRVFFSRHPQPEGSLAAELWLEHMLF
                     MGCHRDPGIFSFLRKRGDEILFWDKERMKKVYGDEEDPPHIMEEIMDAFVGQVVDYTSH
                     RPD"
     gene            complement(5001..6140)
                     /locus_tag="JN550_011578"
     mRNA            complement(5001..6140)
                     /locus_tag="JN550_011578"
                     /product="hypothetical protein"
     CDS             complement(5001..6140)
                     /codon_start=1
                     /gene_functions="biosynthetic (rule-based-clusters)
                     phosphonate: PEP_mutase"
                     /gene_functions="biosynthetic (rule-based-clusters)
                     phosphonate: phosphonates"
                     /gene_functions="biosynthetic-additional (smcogs)
                     SMCOG1231:carboxyvinyl-carboxyphosphonate (Score: 111.9;
                     E-value: 4.8e-34)"
                     /gene_kind="biosynthetic"
                     /locus_tag="JN550_011578"
                     /product="hypothetical protein"
                     /protein_id="KAI1860312.1"
                     /sec_met_domain="phosphonates (E-value: 8e-59, bitscore:
                     190.8, seeds: 8, tool: rule-based-clusters)"
                     /sec_met_domain="PEP_mutase (E-value: 3.8e-45, bitscore:
                     146.1, seeds: 69, tool: rule-based-clusters)"
                     /transl_table=1
                     /translation="MSTSIKSLLAHNDGRIRLLEAHDRASKEVIRRTVSKDGESFHGFW
                     ISGLTQTTHLGIPDTELISPLKRASLFGFNDYLHQKDTRPLCAAFDADSGGELADIPAL
                     VAILEIKGVSMIIIEDKAVSEPGKKVNSLKETSGSQAQADPHEFSKTLQAFKQASAGKD
                     ILITARIESLTTRISKEDPVEEDNSIQAALQDAQKRAIIYRDGGADAIMIHSKDTEPHE
                     VLTFLRHFRAKDATTPLVVVPTTYSKTARAALYEAGANVVIYANHLMRARIKAVAPLTD
                     QLLSKHPTLFAEDAELRACVEAQNYGCLLNILLERSLSGNQTREADEYRALAESHALEN
                     MKTVVQNLADGDLAGCEGDERIISVKELLKINARQVSVI"
     PFAM_domain     complement(5292..6125)
                     /aSDomain="PEP_mutase"
                     /aSTool="clusterhmmer"
                     /database="35.0"
                     /db_xref="PF13714.9"
                     /description="Phosphoenolpyruvate phosphomutase"
                     /detection="hmmscan"
                     /domain_id="clusterhmmer_JN550_011578_0001"
                     /evalue="1.30E-42"
                     /label="JN550_011578"
                     /locus_tag="JN550_011578"
                     /protein_end="283"
                     /protein_start="5"
                     /score="146.1"
                     /tool="antismash"
                     /translation="KSLLAHNDGRIRLLEAHDRASKEVIRRTVSKDGESFHGFWISGLT
                     QTTHLGIPDTELISPLKRASLFGFNDYLHQKDTRPLCAAFDADSGGELADIPALVAILE
                     IKGVSMIIIEDKAVSEPGKKVNSLKETSGSQAQADPHEFSKTLQAFKQASAGKDILITA
                     RIESLTTRISKEDPVEEDNSIQAALQDAQKRAIIYRDGGADAIMIHSKDTEPHEVLTFL
                     RHFRAKDATTPLVVVPTTYSKTARAALYEAGANVVIYANHLMRARIKAVAPLTDQL"
     gene            complement(7247..8515)
                     /locus_tag="JN550_011579"
     mRNA            complement(7247..8515)
                     /locus_tag="JN550_011579"
                     /product="hypothetical protein"
     CDS             complement(7247..8515)
                     /codon_start=1
                     /locus_tag="JN550_011579"
                     /product="hypothetical protein"
                     /protein_id="KAI1860313.1"
                     /transl_table=1
                     /translation="MNGDEMTRVIWAEIKRRFIHPYLDVDLKYFDLGLPNRNDTDDQIV
                     YDAAAAIGEYGVGVKCATISPDAERVKEFNLKKRWPSANGIIRNYFGGTVFREPIIIPS
                     IKPYVSRWTKPIVVGRHAYGDQYKGQDFVVPGPGTLELVYTPTGGEPTRIEVFKYEGSG
                     IAQAQPNTDVSIRDFAHVSFKYALSRQLPLYLATKDTVMKKYDGRCRDIFQDIYQAEYE
                     SEFKKAGLSYSHRLIDDMVAYMVKSQGGFIVSLKSKSFNSVHALNLPTNGNNRWTLLTL
                     ALLLSDYDGDVQSDIVAQGFGSLGLMTSVLTTPDDNAFEAEAAHGTVTRHFREHQKGNP
                     TSTNPIASIFAWTRGLKRRGTIDLTPDVVSFSEDLERACIETVEIDGILTKDLAVVSGR
                     GDSFVHTEEFLDAIERKLKSILA"
     PFAM_domain     complement(7277..7660)
                     /aSDomain="Iso_dh"
                     /aSTool="clusterhmmer"
                     /database="35.0"
                     /db_xref="PF00180.23"
                     /description="Isocitrate/isopropylmalate dehydrogenase"
                     /detection="hmmscan"
                     /domain_id="clusterhmmer_JN550_011579_0003"
                     /evalue="7.00E-23"
                     /label="JN550_011579"
                     /locus_tag="JN550_011579"
                     /protein_end="413"
                     /protein_start="285"
                     /score="81.5"
                     /tool="antismash"
                     /translation="SDYDGDVQSDIVAQGFGSLGLMTSVLTTPDDNAFEAEAAHGTVTR
                     HFREHQKGNPTSTNPIASIFAWTRGLKRRGTIDLTPDVVSFSEDLERACIETVEIDGIL
                     TKDLAVVSGRGDSFVHTEEFLDAI"
     PFAM_domain     complement(7757..8512)
                     /aSDomain="Iso_dh"
                     /aSTool="clusterhmmer"
                     /database="35.0"
                     /db_xref="PF00180.23"
                     /description="Isocitrate/isopropylmalate dehydrogenase"
                     /detection="hmmscan"
                     /domain_id="clusterhmmer_JN550_011579_0002"
                     /evalue="3.60E-28"
                     /label="JN550_011579"
                     /locus_tag="JN550_011579"
                     /protein_end="253"
                     /protein_start="1"
                     /score="98.9"
                     /tool="antismash"
                     /translation="NGDEMTRVIWAEIKRRFIHPYLDVDLKYFDLGLPNRNDTDDQIVY
                     DAAAAIGEYGVGVKCATISPDAERVKEFNLKKRWPSANGIIRNYFGGTVFREPIIIPSI
                     KPYVSRWTKPIVVGRHAYGDQYKGQDFVVPGPGTLELVYTPTGGEPTRIEVFKYEGSGI
                     AQAQPNTDVSIRDFAHVSFKYALSRQLPLYLATKDTVMKKYDGRCRDIFQDIYQAEYES
                     EFKKAGLSYSHRLIDDMVAYMVKSQGGFIV"
ORIGIN
        1 gctgcgtgat ctcagtgggc agttgctcga gtgcgctctt ggctctcgtc gccccgttcg
       61 ggttgtcctt tgccatggct gttcggatca gaaggggccg tctgccgcgg atcataaacg
      121 cagtgataca cactattgtt gacgttttga tgagggtcag gggatcgtgg ccacgtaaaa
      181 taatgagtag aatataaatc gatatcaggg agtggcagcg cgaagagtaa cacacccaac
      241 cacggggaga tagagggagg agggaagagg cctgtggaca cctccgtacg cgcctcaaga
      301 tcagctactg ccgtaaagat atcctcacgg tctaatgtcg actctagtgt atcagggtgc
      361 ctcatgtggc aagacctcaa agcagcataa atgtacaact attcatattc ctgatgctct
      421 aagaggttcg ccatgagtat cgacagacgc acgtgctact aaatcagagg ccaattccgc
      481 gcaagtgttt gcccacagtc ctcatcgacc agaaactacc catatccata ctgttcattg
      541 ttcatagcgc catgcaccca aatagacctg gggactcgaa accagccctt actctccgta
      601 ttcgggatcc atgtcgctgt agtcgaccac cttcccgtcc accgcctcta ccagctgatc
      661 gcttgtgacc atagcacagt agtctggagc gtgcagctca accctttcgc ggtcccagaa
      721 catgatgcga tcacccatga aatatagcaa tgacttgccg aaaagctcct ctgctgtccc
      781 aatatctaga acgtcgtgca accagagatt gacgacgaat ctgtcctcgg gagatgggaa
      841 tcgcttcagc aaatctccaa gagctgtcgc gttcagggtg tcggggctat tggggtctgc
      901 aaaatagctc cagctgccta gagcgtgatc gagtccgtct cggaaacgaa gtctcgggat
      961 gtgacgtcgc ggccacacac tgtcaatctg actgctcaac cacgcggggc tattctcgaa
     1021 gcaaagtctc tcaaaggtgg ctccaaaacg agccgcgagc ccacgctcgt gttggcccag
     1081 caagctgcga tagcccgtgg gggatcggag gcagcaaact aatgatcctg ttagcaccac
     1141 gcttcctgca tactgttttc gtggacagca catactttga ccaacagtgt cgatggcaca
     1201 caggtgcaga taccgggtct gacgataatc ccaaggcgag atatacttcc aaaacacctg
     1261 cagtgggtct gggctgttct cgggaggctg gaggggcatc agagttcgga tgatctcgat
     1321 gatgtaggtc gttcgctgga cgcggccgca ttcacggtct gatggtctga actcatccga
     1381 catttggaag tagctgactg cgaatgtcat cacgtcgtgg tggaaggaga tcatgtctcg
     1441 acctgcggaa tagctgaagt cctggacagg gagtgacggt tgcttgccgc gatgatcgat
     1501 gtacgtcgcg caaaactggt cgacgttgac gcacagctcc tcccagttgg tctcacgagt
     1561 gacgtctgtg gtctgcctcc aacctgcttt ggctgcggcg aagtaggcga tggccagtgg
     1621 taggatctca ggctcgagag tgtgcttgat tgaggcgtac acgatgtgac cctcagcgcg
     1681 ttgaaatgcc gctaggagat gcttggatga gagtgctaga ggcttgatcg agttcagatc
     1741 gagaaacccg tacacctgct ggatgatctc gacgggaaga tgctcgagag agctcttcga
     1801 ggcttcctgt acagtcgtca tgatggcgct ggggatgctc gctcgataga actgtgggca
     1861 ggtcgatggt ttgtgatgga aatccagctt gatgttagta gagggtcgaa gacgaagtga
     1921 aatgaagctg agactctgct ggctggtgag attctgaagg gtctcagcgt gcgaagatgg
     1981 tgaagatggc aggacaatcg aggtgcgagg ggtaaagtga atgaagcaaa cggaaagtcc
     2041 tcgagaacgt gtccgggctt tggtttggta actcgcaggg tggtgagaag aatggagggg
     2101 tggttactcc acgtttgctc gacggcgatg atgattcact ggtcaagccg caaccctgga
     2161 ccagaagaaa agaattgcgg ctgttgccgc aaaccggcgg ccagacggga cggcggcaaa
     2221 tgttctaaat gcaatcgatt aatagagcat tggattcgcg gaacagggag atataaaata
     2281 tcagctacta ttccggcctg gagaagatat ttcggccttc tccgtgcctg tacatacaag
     2341 atcaatttga gattcagtcg ctcgacatac agagcacaga cgtatacctg ctgcatacct
     2401 tacacatcac ttgcagtaac caaggagcac tgaatgtata caactgttgt cacgatatag
     2461 gagatagcta ggtatacgga cgagcggaac gacgttaatc cagggggatc gccctctata
     2521 taacaaggct tatagcctat ttcatttgta gctccttcag gatcaactct agtcaatttc
     2581 catgctctca tgcctgtttt attgtgacaa ctattacccg cctacagttg ggacctcaca
     2641 gcatgggaag aactaggaaa cccggctcac tagcgcatgt cttgtacgtc ttcctagact
     2701 gggcttggag agtactctgt agctacctaa actgcgactc aggaacatag ccttactaca
     2761 tactctgttt tatggttgac cctcgttcca taattcccac acaccattat tacacattat
     2821 cagattgtcc ttggtcctcg atctaagcaa acacacgccg atattaaaca ttaccagatc
     2881 gttcatgatc tctgttccat aagtcaccca catcattatg ctggcctcct gacactcatg
     2941 acattacgac gcattggtct ccatcatact cctcagctat tgagtactgt gccccggagc
     3001 caaccgaaat gctggcatta gtcaggtcgg tgcgaagtgt agtcgacgac ctggcccaca
     3061 aaggcgtcca tgatctcttc catgatatgt ggaggatcct cctcgtcgcc gtagactttt
     3121 ttcattcgct ccttgtccca gaacaggatt tcatcgccgc gcttgcgtag aaacgaaaat
     3181 atgccgggat cgcggtggca tcccatgaaa agcatatgtt ctagccatag ctcagcggca
     3241 aggctccctt ccggctgcgg atgccgggag aaaaagactc tgagatcctg gcggcgaatc
     3301 atcttgactt cgccaggacc cacgagccaa ctccagctgc catcggggtg agctggccaa
     3361 atgaacggta tgctccagtc gtcgtaatcc aagaaaagct gcgacagctg cgataattcc
     3421 tgctgtagcc atgccttccc attcttgcca actagccttg gaatgctaat cccatgtcta
     3481 tcaaagagta acagagcatg gcgcatgagt ttcttcgtat ctggaaggac acactcgagg
     3541 actaatccag aagttagaca gttcttcttc tctggagtaa atgccttatc atgatccatt
     3601 cttacaatct tttgtgatgt aggttgcagt caagaaggaa aacttagact ggcggtattc
     3661 ccacggagca aagtgcttct agaacttgcg tagcggattc ggctgacctg ctggggtgtt
     3721 gcagggcatc aggcttcgga tgatctgcat gatgtagact gatttcagga tcctagcggt
     3781 ctctgctgcc gacctagaag agaaattcca gcagtgcgat gaagcccaca gtcgggcgtc
     3841 gtcatgagtt tcaaccatct gcatcgcgtc tctgtatgag tatttgccct tcgcgaacca
     3901 atgcagacgt ttattgtaaa cgaagtgttc cgtgcaaaag ccatcgacct tatcacaaag
     3961 ttcttcctaa gagcattgga ggccgtcgct ttttagggac ttccactcct ctctgttcgc
     4021 ctcgaaatga gcgaccgcga gaggcatgat gtctaaaccg acatagttct gcaccacctt
     4081 atagaggatg atgcccaaat cacgtcggag agtctcatag aagcgtctgg aagtaagggc
     4141 gaaggccgtg atcgagggca ggtccagctc gccatacacg cgttggacga gctcgactgg
     4201 aaggcactca atcgtgccct tcttcttggt ggtgttggct gccatactgt atgtcattga
     4261 tcgacaacga tatgaattgc cgtaggattt ctgaatcgag tgtatgggtg gactgatggg
     4321 atgcgacggg gatggtattc atgagtcgct ttcgagttgc gtgcgtgact atgtcaagga
     4381 caggcgtaac caatcatgaa ctaatgatga gaggcaagtc ctgcaaagtg gcgatgggat
     4441 gtagatctca cagcgggatg atattccccg gcaaaatctc agggtgggat gcaagtctca
     4501 taatgtgttg tgagagtaag aaacgtgtcg atgcccaaga gtgagcggaa agggccagag
     4561 actggataga atgggccagc gacgcgtcgc gtagtatttg atggatgcaa gacgcggtct
     4621 gaaaggtttt tttatgccac gaaaaacaat ggagtgccag ctaactgact gcacgtctcc
     4681 atttgagaaa tggattgcgc cgcgccgcgc cagactgacg tatcaagttt tgtaaacatt
     4741 gcagtacatg actggaaaag tatccaccaa agaccgcttc agccgttctt ttcgactccc
     4801 acagatttta ttacaatcat tcattttaca cttgctgctg ctacctcgtc cctttcgacc
     4861 gatccttctg gactgatccc tatgtcattt aagtcgaatg catgcttctg aagaacttga
     4921 tacgatgtat cttattgaat actgtgtgat atccaaagat aaggcacggc ttgactaacg
     4981 gggaaagagt ctcaataatc tcaaatgacc gagacttgac gagcattaat cttcagcaac
     5041 tccttgacag aaatgatacg ttcatcgccc tcgcagcctg cgaggtcgcc gtcggctaga
     5101 ttctgtacca cagttttcat attctcaagt gcatggctct ctgctaacgc tcgatattca
     5161 tctgcctctc ttgtttgatt tcccgacaga ctcctttcca agagtatatt gagcaagcac
     5221 ccgtagttct gagcctccac acaggcacgt aactcggcat cttcagcaaa caaggtagga
     5281 tgtttactta gcagctggtc tgtgagcgga gccacggcct tgattctggc acgcattagg
     5341 tggttcgcat aaatgaccac gttagcgcca gcttcataca aagccgcgcg tgctgtttta
     5401 gagtacgtcg ttggtaccac cactaacggc gtggtggcat ccttagctcg aaagtgtcgg
     5461 agaaaggtga gaacctcgtg cggctcagta tctttgctat ggatcatgat ggcatcagct
     5521 ccaccatctc tgtaaatgat agcgcgcttc tgtgcgtcct gaagagctgc ctgaatggag
     5581 ttatcctcct caacggggtc ttctttactg attcgagtgg tcaaactctc gattctggct
     5641 gtgataagta tatccttgcc agctgaagct tgcttgaaag cttgaagtgt cttggaaaac
     5701 tcatgaggat ctgcctgtgc ctgagatcca gaggtctctt tcagagagtt gacctttttg
     5761 cccggctcag agacagcctt gtcctcaatg attatcatcg aaactccctt gatttccagg
     5821 atggcgacca gggcgggaat atcagccaat tcaccaccac tgtcggcatc aaaagccgca
     5881 cacagtggac gggtatcttt ttggtgcaga tagtcgttga aaccaaacaa ggaagctctc
     5941 ttcaacggtg aaatgagttc agtgtctgga atgccgagat gggttgtttg agtcaaaccg
     6001 ctgatccaga agccatgaaa gctttcgccg tccttgctga ctgttcgtcg gatgacctct
     6061 ttcgacgcgc gatcatgagc ttctaggagg cggatccttc cgtcattgtg cgccagtagc
     6121 gacttgattg atgtagacat tttgcttaaa gataaccaag agtatgaatc aaaacaagat
     6181 acgatgatcc gcataagccg cggtcagatg ccatgtatac ctaaaggcca tggcttgaag
     6241 gaaccatcct tcatatatac accacacaaa ttggttttca cgaccacagt ggtacacata
     6301 gaagcgctcg cgttgcagca agaacgtcaa cgtcagaatc ctattactcc gcgctgaagc
     6361 cacttgcgtc acgagttgta tagaatgcgg ttgcactcta cagtttgttc tctgcggcaa
     6421 ggactcaatt gagcagtaat gggcgatcca tcgcaaatga aaacaaggaa ccaatgcata
     6481 tctttcccta ccggtgtgag actgcactgc atgagtccaa tgaatccatg tcagcttgca
     6541 agagggatat gtgaacctga tcctatctag tcatggctcg ggtcatttat gcagactcga
     6601 catgttgtcc tgaggtgtcg cgtgataagc ttcctaaggg agtgattcgt tgccacgtta
     6661 tccccctgcc aagcttgctg catgttcctt gtctcgcttc ttatccgttt ttcaacagtg
     6721 catcatggca accttgccaa cagaacatat aattgcacga tggtggtaag ccaaagcctg
     6781 gtccatgcat ataatccttc ggttgtgacc cgcgattgcc gttcgtcctc tgggtccgtt
     6841 acatctgatt tgctctttac tttactgaat gggctgccag aacttttgag catggatgtt
     6901 gacgtgatct gacgtgagat aacatgctga aacaggactg gtatacgccg tactggctct
     6961 ttctgaaacc tcatcttcat gaatatcttt ttatgaggaa gattctggtt tccgaagtga
     7021 aaagagaccg gtaaaggatg actgaggaaa atattgcgaa ttgctatcga aatgacatgc
     7081 gtgtatttag tttagcagat aatttccgtc actaccacga tgacttcatc gtatgaccta
     7141 gtcatagaca gtctgtacgt gtaattctac gctgactgca ggctatgtaa tatttgatgc
     7201 tgagtgaatt tggctaacag ctcagtatat gttatagaaa caagaactac gccaggattg
     7261 actttaactt ccgttcaatt gcatccaaga actcttcggt gtgaacaaag ctgtcccctc
     7321 tccctgaaac tacagcgaga tcttttgtca ggattccatc gatttctaca gtctcaatgc
     7381 aggctctttc caagtcctca gaaaaggata caacatcagg tgtgaggtca attgtacctc
     7441 gtcgtttcag gccccgcgtc cacgcaaaga tgctagcaat tgggtttgta gacgtcgggt
     7501 tgcctttttg atgctcgcgg aaatgccgag tcacagttcc gtgtgcagct tccgcttcga
     7561 atgcgttgtc atcaggggtt gtcaacacac ttgtcattag gcccaaagaa ccgaaccctt
     7621 gtgccacgat atcagactgt acgtcgccat cgtagtctga gagcagcaaa gccaatgtca
     7681 gcagagtcca gcgattattt ccattcgttg gaaggtttaa ggcgtgaaca gagttaaacg
     7741 acttactctt cagtgaaacg atgaaacctc cttgactctt aaccatgtac gcgaccatgt
     7801 catcaattag tcgatgggag taagacagtc cagccttctt gaactcgctc tcgtactcag
     7861 cttggtatat gtcctgaaag atgtcacgac accgaccatc gtactttttc atgacagtgt
     7921 ccttggtggc aagatatagt gggagttgtc tactcaacgc atacttgaag ctgacatgag
     7981 caaaatcccg gatggacaca tccgtattag gctgtgcttg ggctataccg ctgccttcgt
     8041 atttgaagac ttcgatgcgc gttggttctc cccctgttgg ggtatatact aattcaagtg
     8101 ttcctgggcc aggaacaacg aagtcttgcc ccttgtactg atcgccatag gcgtggcgcc
     8161 caacgacgat aggttttgtc catcgagata cgtagggctt gatagaggga atgatgatgg
     8221 gttcacggaa tacggtgcca ccaaaataat tgcggatgat tccgttagcc gatggccagc
     8281 gtttcttgag gttgaattct ttgactcgtt ccgcatcagg actgatggtg gcacatttta
     8341 caccgacacc gtattcccca atggcagctg cggcatcata cacaatttgg tcatctgtgt
     8401 cattgcggtt cgggaggccc agatcaaagt actttaagtc aacatccagg tatggatgaa
     8461 tgaaacgacg tttaatctca gcccatataa cgcgggtcat ttcgtcgccg ttcatctcga
     8521 cgagaggtgt cttgacctgt tttggacgtc aacacaatgc cccactgcgt cgtgaaactg
     8581 ggtcagaccc gccttgatcc tggtaacagt cgacattttg tgcacagtct tggctcttga
     8641 gattcagaaa aagatagtcg cagactcttt gcagtagtcg ggatttcaga gggaggtagt
     8701 actacacaca acgagcacta acttagtgtc cgtgggaatc atgggccttt taaaaggctc
     8761 cttgccgttc catatttact taatgcaaca tgggagaatc aactgaatac tttgaaaatc
     8821 gacattgtag taatgaaact accagattgg cgcagttttg cactccaggg agaccatccc
     8881 tggagaatcc ccgacgcatt tgggtgccac agcttgtcat gcagatcttg ctggaagcag
     8941 aaagatagca cgcgacacac gttgtgcgac ccagatacct ctttgagagt aggtacatat
     9001 ctatcgtcta ttgttgagat accactgcat tgcctggagc acacaatctt acatgcatag
     9061 gcaccctgtc agcctgaagc ttatcttcgc cttttcgtgc aatcctgagt tcgaaatatg
     9121 gatttctaac atgggttagg atccaatggg aatgggccgc ccgctaacga atgtcaagct
     9181 ttatgcatga cgtgattgtc aattggggtg atctctagaa agtccatggc tgccggaaat
     9241 gactccgcgg gacaaggggg gctatgcaag ccataactcc catcacagca gaaaaccagt
     9301 acaagagcaa catttgccat atgtctacag gacacctagt cgcgtaggca gactgcgaca
     9361 agaggatcgt gcatgcatgg tacttcgcca atttggtcac atgcgacctg gatatgtgac
     9421 caaatctcgg acggcaacct acaacgtgcc cgtttacagt tgtaaaagaa tacggtgatg
     9481 acagtaaaag tccatcagat ggctgagcaa cacacgttgc ggtagcgaat ggcccctcgg
     9541 gtctgacatg cgtcatatgg tggatctcgg ccggaccact tagaaaggag cctgagaggt
     9601 gcatggggat aggctgactg gagtacgatg aacctgaaga agtcgcgtag accgttgagg
     9661 cgtgatgcaa acatctgcgg catcacgcca tccgaaatgc gagacaggca ccaattcctt
     9721 cacctggaaa aggaaaggga caccggtatc gggtagtgct attgacgagt tgtgacattt
     9781 cgtccctgcc gttatccaga accgcaggcc tactcttcaa tatcgtagat cctcacggaa
     9841 gatggtgccc gtagtcgcca acatgaaatc ataccagaac acccgatctc tgccaccaga
     9901 acggcctatc attgcgttct acccagtgag gctccgcgag agctttcgat aagcagccgt
     9961 tgcaagggcg ccaatcggct cgtatcgagg atcaccttaa agcacgaagt cagccaatta
    10021 tatatcgaga ttaagcttga cggggtgggg ggaatctata gtgcggggat gagacaatgt
    10081 cccatggcag aacgtttagc gacttctggc acagccggcc ccagctttgg aatcccgtcg
    10141 ctgtctggta gaaatgcttc ctgcttgtcc ttgcccattc aacacagctc acagcttctg
    10201 gcgtccaaag gacgtgacgt attcccagtt cagacatgac cgttcctgcc accccacact
    10261 ctcgagataa acccaacggc gtcaaggcgg agttgccacc cgccggaggt gtcgtcactc
    10321 aagcatctgg cgaccttgaa gctgggcctg gagaagcaat ccccatcccc ccagacccga
    10381 ggacaggatt agacccaaag caaagcccca atgccaggga acatggcagc aaagacgcac
    10441 ttgatgacca gacatctcgc ctgccatttc gtcggctaat ggcggcgtac ttgtgccttg
    10501 cacttatcta cttcatctct acccttgata tcaactctgt tgccacagca ctgccagcaa
    10561 tctcacggtc gctggatgca ggaagcagca tcacctgggt tggtactgcc tacttgatgg
    10621 gtcagaccag ctttcaagca ttgtacggcc ggctctctga tatctttggt cgcaaacctg
    10681 tcttgttggc atctatcggc tgcctaatcg ttggtgatat cctttgcggc tttgccacaa
    10741 atgtgacgtg gctatatgta tgccgtgcgc taagcggcgt gggaggtggt ggcattagct
    10801 ctcttgttca gatcaccgtt agtgatcttg tcagcctcaa ggaacgaggg aagtaccaag
    10861 gaatgctcag tggggctatc ggtctcggtg ctggcacggg cccttttctc gccgccgcct
    10921 tcatagatgg cgatagtacc gacggcgatg gctggcgatg gatcttccgg gtaccaccta
    10981 tattggctgc tgtctgccta cttgccatgt cgatggccct accacttaag ccagtcactg
    11041 gtagttggcg agagaaactc gcaaagatcg actggtttgg acttggtgct gctgtcaccg
    11101 ccgtcgtctt tgtcctagtc cccatcaact cgggaggtag
//
