# Supplementary material for: Genome sequencing and physiological characterization of three Neoarthrinium moseri strains
Source: BMC Microbiol. 2025 Aug 21;25:526. doi: 10.1186/s12866-025-04274-z (PMC12369201; doi:10.1186/s12866-025-04274-z)
Supplement: Supplementary file 16 — Supplementary Material 16. [file 12866_2025_4274_MOESM16_ESM.zip › BiGSLICE/input/Nmoseri/CBS16480/JAFEVA010000070.1.region002.gbk]

LOCUS       JAFEVA010000070        47458 bp    DNA     linear   PLN 06-APR-2022
DEFINITION  Neoarthrinium moseri strain CBS 164.80 scaffold70_Wmoseri_CBS_16480,
            whole genome shotgun sequence.
ACCESSION   JAFEVA010000070
VERSION     JAFEVA010000070.1
KEYWORDS    .
SOURCE      Neoarthrinium moseri
  ORGANISM  Neoarthrinium moseri
            Eukaryota; Fungi; Dikarya; Ascomycota; Pezizomycotina;
            Sordariomycetes; Xylariomycetidae; Xylariomycetidae incertae sedis;
            Neoarthrinium.
COMMENT     ##antiSMASH-Data-START##
            Version      :: 7.1.0
            Run date     :: 2023-12-04 12:18:39
            NOTE: This is a single region extracted from a larger record!
            Orig. start  :: 79604
            Orig. end    :: 127062
            ##antiSMASH-Data-END##
FEATURES             Location/Qualifiers
     protocluster    1..47458
                     /aStool="rule-based-clusters"
                     /category="PKS"
                     /contig_edge="False"
                     /core_location="[20000:27458]"
                     /cutoff="20000"
                     /detection_rule="cds(PKS_AT and (PKS_KS or ene_KS or mod_KS
                     or hyb_KS or itr_KS or tra_KS))"
                     /neighbourhood="20000"
                     /product="T1PKS"
                     /protocluster_number="1"
                     /tool="antismash"
     proto_core      20001..27458
                     /aStool="rule-based-clusters"
                     /tool="antismash"
                     /cutoff="20000"
                     /detection_rule="cds(PKS_AT and (PKS_KS or ene_KS or mod_KS
                     or hyb_KS or itr_KS or tra_KS))"
                     /neighbourhood="20000"
                     /product="T1PKS"
                     /protocluster_number="1"
     cand_cluster    1..47458
                     /SMILES="C([*])C(-O)(C)"
                     /candidate_cluster_number="1"
                     /contig_edge="False"
                     /detection_rules="cds(PKS_AT and (PKS_KS or ene_KS or
                     mod_KS or hyb_KS or itr_KS or tra_KS))"
                     /kind="single"
                     /product="T1PKS"
                     /protoclusters="1"
                     /tool="antismash"
     region          1..47458
                     /candidate_cluster_numbers="1"
                     /contig_edge="False"
                     /product="T1PKS"
                     /region_number="2"
                     /rules="cds(PKS_AT and (PKS_KS or ene_KS or mod_KS or
                     hyb_KS or itr_KS or tra_KS))"
                     /tool="antismash"
     gene            696..1256
                     /locus_tag="JN550_011584"
     mRNA            join(696..713,761..891,968..1256)
                     /locus_tag="JN550_011584"
                     /product="hypothetical protein"
     CDS             join(696..713,761..891,968..1256)
                     /codon_start=1
                     /locus_tag="JN550_011584"
                     /product="hypothetical protein"
                     /protein_id="KAI1860318.1"
                     /transl_table=1
                     /translation="MPYSAQSADFHCQTSLIPQGKKLLGHEFKFSESAAKAAMAAGGTT
                     RGVSGFPHEFTGAATDGRPTQDGGGGGGSGRIKFLGADAQCNEKDPKLLEYPILLDGKK
                     YNRDDKRSGEGLTHSCACCVSPGRQDTLWCYDARSRRQVHP"
     gene            complement(1977..6297)
                     /locus_tag="JN550_011585"
     mRNA            complement(join(1977..6120,6182..6297))
                     /locus_tag="JN550_011585"
                     /product="hypothetical protein"
     CDS             complement(join(1977..6120,6182..6297))
                     /codon_start=1
                     /gene_functions="other (smcogs) SMCOG1272:TPR
                     repeat-containing protein (Score: 27.6; E-value: 2.5e-08)"
                     /gene_kind="other"
                     /locus_tag="JN550_011585"
                     /product="hypothetical protein"
                     /protein_id="KAI1860319.1"
                     /transl_table=1
                     /translation="MSSTAKLKAVRELLKRKQWDDVLQQCQDIVNDDPKNFQAHILIGF
                     ASAEKSRLEDAEKAYEAASRLKASDPQPWQGLIKLYEKQGPAKLTKYRQAALKLAAIFN
                     TQDDMYKCQDVVDKFVDFANAQGNRAQYVEALAVLLPDSPIYPALEGRVPHPAKTYEKI
                     AQIVETDEKKRINTLIGERRTRIGATLSTVTVEVNREVLTQSQLGHIYEQLINWSTDDD
                     IRRRYEEKLLQFRYDRLLVFVPGPEKESELATVQKLAHDMVIIDHPFRLAWDISVNWQD
                     CRELKDWDATVLNGYCSHFPESDLYKVLTGFMTSKISPFPKSTPPAQDTTDQSGDADDT
                     SEDDEEGGAPTSVIPFTDEDRLAMMEEGVESTDSLLAYRLIGEYYQHLEEHERNVELMR
                     KAMKLMVDLTNKIGKVFLHTNQAFMLYLGMGLVFYQSPRNHGEAKFLFEKVLEVDPSST
                     PAQIGVGLIYEEEEEYDAAIDFLERALKRDASNLRVAAEVAWLYALKGDFTRCKSDLES
                     LLHTMSEKGAASKELLAQTQHRLGVCIWNLDTSKAARKSRTGAYGYFLDALKSDFSYAP
                     AYTSLGVYYAEYARDKKRARKCFLKAVELSPSEIESAERLARSFADDSDWDRVELVAQR
                     VVDSGKVRPPPGSKRKGISWPFSALGVAELNKQDYGRAIVSFQSALRMSPHDYHSWVGL
                     GESYANAGRFIAATKAINNAQKLEDSADTSLGDTWFTKYMLANVKREIAEYDDAIDLYW
                     EVTKTRPDEQGVAIALMQTMVESALDGLDKGFFGKPVQLVNETLTYALTVSREVSSTFN
                     FWKVIGDACSVYSSVQSRVEEFPTEVIRNLIDLGEDHDAAYAIFHDVDGVEKGVIFAEG
                     IFAEDERLGVDLTRSLHATILAHKRAVFLSTNDVHAQAVAHYNLGWAEYRAHSCLPAEL
                     KSKPSRYHKAAVRCFKRAIELEAGNPDFWNSLGVVTSEVNPSVAQHAFVRSLYLNERSP
                     HTWTNLGALALLQNDIKVANEAFTRAQSNDPDYAHAWLGQGFVALLYGDAKEARGLFTH
                     AMDIAESSSLITRRQFSVSLFDHIVTNPPNLSVISLVQPLFALGQLQGLDPQSISYGHL
                     STLFEERTNDSPRAIATLEQACEQLEANYEATESPLSAGRFALAKTDLARSYLAAGEYE
                     KAIECGEVALELSSVDSESDLTAEQRRQARLSAHLTVGLAQYFSENVNESLSYFESALE
                     ESSNNPDAVCLLAQVLWAVGTDEARDRARSMLFEVISEDSTHVQSVLLLGVVALLDADE
                     ESLEAVVAELQTLRTSDKVTDAEHSQIGDVLRAVAALSSNSTDDDVTSQIQSDVMLYPH
                     LPHGWSRLAAASGEEYPAKLALEVAMKAIPPRGELGATDLANAYAGTARAADAQTAIFI
                     APWSSHGWDSLNDAVAG"
     PFAM_domain     complement(3099..3248)
                     /aSDomain="TPR_16"
                     /aSTool="clusterhmmer"
                     /database="35.0"
                     /db_xref="PF13432.9"
                     /description="Tetratricopeptide repeat"
                     /detection="hmmscan"
                     /domain_id="clusterhmmer_JN550_011585_0006"
                     /evalue="2.20E-04"
                     /label="JN550_011585"
                     /locus_tag="JN550_011585"
                     /protein_end="1046"
                     /protein_start="996"
                     /score="21.8"
                     /tool="antismash"
                     /translation="ALALLQNDIKVANEAFTRAQSNDPDYAHAWLGQGFVALLYGDAKE
                     ARGLF"
     PFAM_domain     complement(4116..4262)
                     /aSDomain="TPR_16"
                     /aSTool="clusterhmmer"
                     /database="35.0"
                     /db_xref="PF13432.9"
                     /description="Tetratricopeptide repeat"
                     /detection="hmmscan"
                     /domain_id="clusterhmmer_JN550_011585_0005"
                     /evalue="2.00E-03"
                     /label="JN550_011585"
                     /locus_tag="JN550_011585"
                     /protein_end="707"
                     /protein_start="658"
                     /score="18.8"
                     /tool="antismash"
                     /translation="ALGVAELNKQDYGRAIVSFQSALRMSPHDYHSWVGLGESYANAGR
                     FIAA"
     PFAM_domain     complement(5553..5816)
                     /aSDomain="TPR_22"
                     /aSTool="clusterhmmer"
                     /database="35.0"
                     /db_xref="PF18833.4"
                     /description="Tetratricopeptide repeat"
                     /detection="hmmscan"
                     /domain_id="clusterhmmer_JN550_011585_0004"
                     /evalue="2.10E-26"
                     /label="JN550_011585"
                     /locus_tag="JN550_011585"
                     /protein_end="228"
                     /protein_start="140"
                     /score="92.3"
                     /tool="antismash"
                     /translation="PDSPIYPALEGRVPHPAKTYEKIAQIVETDEKKRINTLIGERRTR
                     IGATLSTVTVEVNREVLTQSQLGHIYEQLINWSTDDDIRRRYE"
     gene            7115..9545
                     /locus_tag="JN550_011586"
     mRNA            join(7115..7498,7559..8809,8868..9545)
                     /locus_tag="JN550_011586"
                     /product="hypothetical protein"
     CDS             join(7115..7498,7559..8809,8868..9545)
                     /codon_start=1
                     /locus_tag="JN550_011586"
                     /product="hypothetical protein"
                     /protein_id="KAI1860320.1"
                     /transl_table=1
                     /translation="MATLRLTIEDGQFRDNHGRQVLLRGINVAGDAKLPSTPDVPSHIA
                     DDFFDGDNVKFHARPFRKEDAHIHFSRLKRYGYNTIRYIFTWEAIEAAGPGKYDEVWIQ
                     HTIDVLRQAKEYGFYVFMDPHQDVWSRYSGGSGAPMWTLYACGLNPQSFAATEAAIVHN
                     TYPEPENFPKMIWSTNYYRLATATVFTLFFAGKDFAPKAIINGVNIQEYLTSHYLGAIS
                     HLAKRLKEAGDILDDIVFGWESINEPNRGIVGNADISVIPKDQALKKGTAPTLWQAILT
                     GSGRACEVDTWDMGGLGPYKVGRSLIDPHGEMAWLPADYDDSRYGWKRDPDWKLGECLW
                     AQHGVWDPSQDLLLKKDYFGKHPKTGEALDHHKFINTYFMEHYRRYRDTVRSHHPDAIL
                     LCQPPVLEIPPDIKGTADDDPKMVYTPHYYDGITLMTKKWNRTWNVDVLGILRGRYLHP
                     AFAIKVGETAIRNCFRDQMAAMRKEGFDYMGNHPVLMSEFGIPYDMDEKNAYKTGDYSS
                     QSAAMDANHFAVEGAPMDGYALWVYATQNDHVRGDQWNGEDLSIYSVDDQTLPVSPVPR
                     GLEANRSQTSLLKTPTSNTRSEVDDETSVNPGNLKRTLTNPSISSQPASLNPELTNTPG
                     YRAAEAFVRPAPTAVNGTTASYGFDLKSCTFHLDITGASVPGDDQPTTIFLPDYHFPKE
                     QCTVQVSGGKWEISTDDDERAWVQRLRWWHGDGKQSLRVTGLVRPHNSLSGSAEEAGYL
                     EQCQAGYGFDVGKCAVM"
     PFAM_domain     join(7325..7498,7559..7597)
                     /aSDomain="Cellulase"
                     /aSTool="clusterhmmer"
                     /database="35.0"
                     /db_xref="PF00150.21"
                     /db_xref="GO:0004553"
                     /db_xref="GO:0071704"
                     /description="Cellulase (glycosyl hydrolase family 5)"
                     /detection="hmmscan"
                     /domain_id="clusterhmmer_JN550_011586_0007"
                     /evalue="2.80E-07"
                     /gene_ontologies="GO:0004553: hydrolase activity,
                     hydrolyzing O-glycosyl compounds"
                     /gene_ontologies="GO:0071704: organic substance metabolic
                     process"
                     /label="JN550_011586"
                     /locus_tag="JN550_011586"
                     /protein_end="141"
                     /protein_start="70"
                     /score="30.4"
                     /tool="antismash"
                     /translation="SRLKRYGYNTIRYIFTWEAIEAAGPGKYDEVWIQHTIDVLRQAKE
                     YGFYVFMDPHQDVWSRYSGGSGAPMW"
     PFAM_domain     9162..9431
                     /aSDomain="Glyco_hydro_5_C"
                     /aSTool="clusterhmmer"
                     /database="35.0"
                     /db_xref="PF18564.4"
                     /description="Glycoside hydrolase family 5 C-terminal
                     domain"
                     /detection="hmmscan"
                     /domain_id="clusterhmmer_JN550_011586_0008"
                     /evalue="2.80E-22"
                     /label="JN550_011586"
                     /locus_tag="JN550_011586"
                     /protein_end="733"
                     /protein_start="643"
                     /score="79.2"
                     /tool="antismash"
                     /translation="RPAPTAVNGTTASYGFDLKSCTFHLDITGASVPGDDQPTTIFLPD
                     YHFPKEQCTVQVSGGKWEISTDDDERAWVQRLRWWHGDGKQSLRV"
     gene            11085..11402
                     /locus_tag="JN550_011587"
     mRNA            11085..11402
                     /locus_tag="JN550_011587"
                     /product="hypothetical protein"
     CDS             11085..11402
                     /codon_start=1
                     /locus_tag="JN550_011587"
                     /product="hypothetical protein"
                     /protein_id="KAI1860321.1"
                     /transl_table=1
                     /translation="MRDPTAGETGEMRHEPDKTLGATGPGFGGWPSSRALPIKPGPHPA
                     SQPVDAAPSPPAPININDDLIVSSRWKSKGCAVLAQTWTSEMHWSDGRAQEGQPPWIDS
                     R"
     gene            12390..17731
                     /locus_tag="JN550_011588"
     mRNA            join(12390..15941,15991..17540,17608..17731)
                     /locus_tag="JN550_011588"
                     /product="hypothetical protein"
     CDS             join(12390..15941,15991..17540,17608..17731)
                     /codon_start=1
                     /gene_functions="biosynthetic-additional
                     (rule-based-clusters) Pkinase"
                     /gene_functions="regulatory (smcogs)
                     SMCOG1030:serine/threonine protein kinase (Score: 165.3;
                     E-value: 3.3e-50)"
                     /gene_kind="regulatory"
                     /locus_tag="JN550_011588"
                     /product="hypothetical protein"
                     /protein_id="KAI1860322.1"
                     /sec_met_domain="Pkinase (E-value: 1.1e-65, bitscore:
                     213.4, seeds: 54, tool: rule-based-clusters)"
                     /transl_table=1
                     /translation="MTTSRNPAALSRSESTSEGTARYPVASGIRQRLQDNINTLDGLIN
                     ETNNNASQAVAPSPSPYQSPPPPGDPPPYLAANFASSVPNLRPRASTATLAPSAVSPPV
                     FDNSRPGTRNGQIPPPPAMYSNPQGNQPRPFAVPPPPPMSPPVQGQMNNGMTIPPPPPR
                     YPSAPTTLQLPPPPSGPPPNSALGPQPPWQGGWGRPYDNRTNMTIPPPPANAPHIPYNP
                     KMLAQPSLSIPPPPPQQPYQQKEQGMSATYIPQGDTYGEGVGIPAFGLDDSAAYSATTQ
                     SSWPTPSLGSNTDTANTTPADTESRDRLYANAMSGRMMSTASNATGVLSGIPPELAARW
                     PLDHVLLWLATNQFSKDWQETFKGLNLHGSQFLELGSGHGGRGNFGLMHQQVYPRLAQE
                     CTKSGTGWDQSREREEGKRMRRLIRAVVYNGGAAVTSSRPSDGHSRKDSFTASNGQSAG
                     TDADSPNTPIKAPGQGFGGRRFSQTRSTTMPTLSNTMSSDANHRTILKNIDIESSRRHS
                     PVGNDSDGNYRASAFRGDSPGGSPKPNSGLFPQSGNLSASSTSGRFGHRSRDSISSVNS
                     NTAIYGSGVPPEASQMLRNGMSGIGEMINASRSKDGSGHSPLDPGDRSAGTEPPISAKD
                     NKSFLSFLKRKNKQKEDGSAPSPEEGDAQTSPNMLKPSSLGSRYGSELDGTSQLIPDSA
                     PAFRRSPNAPRTFILATMDMWNYRMCDVTDCHTSADLRATICTNLGLQDVISPQLFLTE
                     LGRADHDEPLEDQSLMIHKRNKADSSGSLKFFVRLPPVAPQDSVPESLTPGYVPSGASM
                     DEDAYARLNGQRSRSSSSPPTSRVNTVVGNGPDPNELAQKAQDYKASVEKQQQDYLARR
                     RQALEKSSPDSISPSFGIVGRNVDFDQPRSSPYEEKKQDNLFPQRRAPAPPGVETATLI
                     KANSLSRRSNHSMRQSQGSLDGYPTPRRPATSTSTGGELNQQEMSQRRPGTSSRVDPEK
                     SALGALVGMGSALSHFGRPTPGSRQQRGPSPNRSNPGLAGSAAYEDTRGKRAMASVDFD
                     QTASGRSSPRSGSPGTLTWSRGDLSFLVPDYSPGGTPVNDGRVRPENGHLAKVHQAAQR
                     APSPGNISPTTAHPTRASFGADAPRRKSHGPDVDFTETDVQFAQPAAPTIHRDDSSGDD
                     SDDGLFAVPVRGRQPSIQKPNLTLNTSRSKKQLSVSFGSPGNMKTPDFEDDDNESARSR
                     KSSQRRTPTTPGQESIDSDDSKLGRRKSFIERDHWAARPPAEALLDNLDAFFPELDLDQ
                     PVLDEASLQDPPSPTSPSQENRAPESSAAPALQLPTPPTGTATARSSMYSDNDTLGSDE
                     STLKALEQRPTSIASVAQRSMRRSGGLGRMKSIREVARGAHEANKRFTTASSASGLAGP
                     TSMIQRRKSTKMFGAHVVQIRPERGSMIDIMPEIPQDHLPKRQTTFRWFKGELIGKGTY
                     GRVYLGMNATTGEFLAVKEVEVNPRAAGGDSNKMRELVAALNTEIETMQYLDHVNIVQY
                     LGCERKETSISIFLEYISGGSIGSCLRKHGKFEEPVVSSLTRQTLSGLAYLHREGVLHR
                     DLKADNILLDLDGTCKISDFGISKKTDDIYGNDKTNSMQGSVFWMAPEVIRSQGEGYSA
                     KVDIWSLGCVVLEMFAGRRPWSKEEAVGAIYKIANGEIPPIADEVREAISPYALGFMLD
                     CFTVDSRERPTAERLLMQHEFCELQEDYNFFDTALYAKIRGTYN"
     PFAM_domain     join(16795..17540,17608..17656)
                     /aSDomain="Pkinase"
                     /aSTool="clusterhmmer"
                     /database="35.0"
                     /db_xref="PF00069.28"
                     /db_xref="GO:0004672"
                     /db_xref="GO:0005524"
                     /db_xref="GO:0006468"
                     /description="Protein kinase domain"
                     /detection="hmmscan"
                     /domain_id="clusterhmmer_JN550_011588_0009"
                     /evalue="1.30E-62"
                     /gene_ontologies="GO:0004672: protein kinase activity"
                     /gene_ontologies="GO:0005524: ATP binding"
                     /gene_ontologies="GO:0006468: protein phosphorylation"
                     /label="JN550_011588"
                     /locus_tag="JN550_011588"
                     /protein_end="1717"
                     /protein_start="1452"
                     /score="211.7"
                     /tool="antismash"
                     /translation="GELIGKGTYGRVYLGMNATTGEFLAVKEVEVNPRAAGGDSNKMRE
                     LVAALNTEIETMQYLDHVNIVQYLGCERKETSISIFLEYISGGSIGSCLRKHGKFEEPV
                     VSSLTRQTLSGLAYLHREGVLHRDLKADNILLDLDGTCKISDFGISKKTDDIYGNDKTN
                     SMQGSVFWMAPEVIRSQGEGYSAKVDIWSLGCVVLEMFAGRRPWSKEEAVGAIYKIANG
                     EIPPIADEVREAISPYALGFMLDCFTVDSRERPTAERLLMQHE"
     gene            18520..19628
                     /locus_tag="JN550_011589"
     mRNA            join(18520..18628,18726..18776,18844..18884,18952..19089,
                     19164..19628)
                     /locus_tag="JN550_011589"
                     /product="hypothetical protein"
     CDS             join(18520..18628,18726..18776,18844..18884,18952..19089,
                     19164..19628)
                     /codon_start=1
                     /locus_tag="JN550_011589"
                     /product="hypothetical protein"
                     /protein_id="KAI1860323.1"
                     /transl_table=1
                     /translation="MSLSAHAEDEKRRNATSQQTPGVQIFLQPIAPPAALGLAGFAGST
                     WITSSYIANWWGNSDSPTIFFPFVGIFGGLAQFIAGLYGFKARDTLVTVINTMWGSFWI
                     AIGILYAFVAAGAIPPHSVHTHFPELAAWFVVLCVFTWSCALAATARDVVLSACLFSLA
                     IGSTIACCMFAYNGGTSPVSGSGDGLQGGVTRGIKAASYFWMFSALCAWWRTTVYLVEE
                     AYGTGHAITRFFVIGRTPMERRAPVLIPGLGEPGVKRGVPKPIPV"
     PFAM_domain     join(18595..18628,18726..18776,18844..18884,18952..19089,
                     19164..19487)
                     /aSDomain="Gpr1_Fun34_YaaH"
                     /aSTool="clusterhmmer"
                     /database="35.0"
                     /db_xref="PF01184.22"
                     /db_xref="GO:0016020"
                     /description="GPR1/FUN34/yaaH family"
                     /detection="hmmscan"
                     /domain_id="clusterhmmer_JN550_011589_0010"
                     /evalue="1.00E-14"
                     /gene_ontologies="GO:0016020: membrane"
                     /label="JN550_011589"
                     /locus_tag="JN550_011589"
                     /protein_end="221"
                     /protein_start="25"
                     /score="54.8"
                     /tool="antismash"
                     /translation="FLQPIAPPAALGLAGFAGSTWITSSYIANWWGNSDSPTIFFPFVG
                     IFGGLAQFIAGLYGFKARDTLVTVINTMWGSFWIAIGILYAFVAAGAIPPHSVHTHFPE
                     LAAWFVVLCVFTWSCALAATARDVVLSACLFSLAIGSTIACCMFAYNGGTSPVSGSGDG
                     LQGGVTRGIKAASYFWMFSALCAWWRTTVYLVE"
     gene            complement(20001..27458)
                     /locus_tag="JN550_011590"
     mRNA            complement(join(20001..20749,20828..22169,22263..22999,
                     23056..23152,23211..23499,23545..25357,25431..25811,
                     25937..26052,26099..26430,26489..26601,26657..26780,
                     26829..27342,27403..27458))
                     /locus_tag="JN550_011590"
                     /product="hypothetical protein"
     CDS             complement(join(20001..20749,20828..22169,22263..22999,
                     23056..23152,23211..23499,23545..25357,25431..25811,
                     25937..26052,26099..26430,26489..26601,26657..26780,
                     26829..27342,27403..27458))
                     /NRPS_PKS="Domain: PKS_KS(Iterative-KS) (3-275). E-value:
                     2.8e-103. Score: 337.9. Matches aSDomain:
                     nrpspksdomains_JN550_011590_PKS_KS.1"
                     /NRPS_PKS="Domain: PKS_AT (371-652). E-value: 1e-78. Score:
                     256.6. Matches aSDomain:
                     nrpspksdomains_JN550_011590_PKS_AT.1"
                     /NRPS_PKS="Domain: PKS_DH (717-888). E-value: 2e-30. Score:
                     98.2. Matches aSDomain:
                     nrpspksdomains_JN550_011590_PKS_DH.1"
                     /NRPS_PKS="Domain: cMT (1153-1336). E-value: 1.4e-72.
                     Score: 236.0. Matches aSDomain:
                     nrpspksdomains_JN550_011590_cMT.1"
                     /NRPS_PKS="Domain: PKS_ER (1529-1837). E-value: 4.7e-104.
                     Score: 339.7. Matches aSDomain:
                     nrpspksdomains_JN550_011590_PKS_ER.1"
                     /NRPS_PKS="Domain: PKS_KR (1861-2010). E-value: 3.3e-20.
                     Score: 64.6. Matches aSDomain:
                     nrpspksdomains_JN550_011590_PKS_KR.1"
                     /NRPS_PKS="Domain: PKS_PP (2133-2213). E-value: 7.1e-13.
                     Score: 40.6. Matches aSDomain:
                     nrpspksdomains_JN550_011590_PKS_PP.1"
                     /codon_start=1
                     /gene_functions="biosynthetic (rule-based-clusters) T1PKS:
                     itr_KS"
                     /gene_functions="biosynthetic (rule-based-clusters) T1PKS:
                     PKS_AT"
                     /gene_functions="biosynthetic-additional
                     (rule-based-clusters) ADH_zinc_N"
                     /gene_functions="biosynthetic-additional
                     (rule-based-clusters) PP-binding"
                     /gene_functions="biosynthetic-additional (smcogs)
                     SMCOG1022:Beta-ketoacyl synthase (Score: 158.4; E-value:
                     4.8e-48)"
                     /gene_kind="biosynthetic"
                     /locus_tag="JN550_011590"
                     /product="hypothetical protein"
                     /protein_id="KAI1860324.1"
                     /sec_met_domain="itr_KS (E-value: 3.8e-104, bitscore:
                     340.6, seeds: 96, tool: rule-based-clusters)"
                     /sec_met_domain="PKS_AT (E-value: 1e-78, bitscore: 256.6,
                     seeds: 1682, tool: rule-based-clusters)"
                     /sec_met_domain="ADH_zinc_N (E-value: 2.4e-13, bitscore:
                     42.1, seeds: 86, tool: rule-based-clusters)"
                     /sec_met_domain="PP-binding (E-value: 1.4e-07, bitscore:
                     23.8, seeds: 164, tool: rule-based-clusters)"
                     /transl_table=1
                     /translation="MDFAIANRISYEYDLRGPSVMYKTACSSSGIGLHQALEAIWQGGI
                     SSAIVVGTNLIMGPGQTITGSSMMTLSPEGSSKSLDASADGYARGEAVNALYIKRLDEA
                     IRDGNPIRAVFRSSASNSDGRSLGGITSPNLDAHEAAIRAAYSSVRLNFADTAMVEAHG
                     TGTPVGDPIEVEAIARCFGGAGVYLGAVKPNLGHSEGAAAITSIMKAVLSLEHRTIIPN
                     IKFNHPNPSIPWENNRLVVPTEELPWPEGRCERFSVNTYGIGGSNAHFILDSAASFNLE
                     IPKTIPPSLQPKRTPTLLLFSAGLPQSLKSVVERHKRYLVEYPEKLDDLAYTIGERRDH
                     LKYRAFSVTDGTETLAEPAVFTFQDSRQAAFVFTGQGAQWANMGRNLMIDYPSFMRDIQ
                     SMELVLQGLDHDAPSWSLQAIQIAVVDLLASWGVSPSAVVGHSSGEIVAAYAAGALSKY
                     EALIIAYYRGLVCKIATVPGAMAALGLGRSEVVPYLVPGVGIACENSASSITLSGDSES
                     LEQVLSTIKRNNEGAFVRKLRVEMAYHSGHMSKLGNKYRELISRHVSLKSPIIPFYSSV
                     YNGKRLLESSEFGPRYWQENLQSPVLFHTAVKSLLRESPHMVHVEVGPHHALRGPLRQI
                     YQEMGTSVTYIPTLSRGEDDTRSLLSALGQLYTTGFPVKIPSDPSRNPRVLPDLPPYPW
                     HYDRSYWSETRVMKNWRFRKHAPHDLLGSRTTESTELAPAWRNDIRVSDVPWLKDHCVG
                     HDVVFPAAGYIAMAGEAAYQLGHTTSPRDYTVKDVELRQALVLQMKISKEIVTTLRPQR
                     LTTSLDSDWYEFEIVSYDGSAWNKHCWGFVRRGHATHPPSHVKKILQSLPRKVSTDRWY
                     TTLGRIGLNYGPRFTKLRNITAGVSERDAVVHVVDDPGDKSESFYCLHPSTIDATLQSW
                     MVAAFQGMCSSLKTPLLPTFIKELYVGEGTGQTLHIKTTASIRGDGHSYGVGEEGETLF
                     LLRGFQVTRLPSDENVPAPTALQLQWAPDFSFLDSSQLTRPTYDFREQTNLVERLCVLC
                     ALESSQQIQSVNATQPHFERYRGWLASQVLHFQSPGYPLVDTIKMVRMTTDERRSSIRE
                     TLELCKSVGIDAMAEAVWRAYDQMSNVFEGKTSFLDLLIHDGTKFFQLLGHTEPQMRIL
                     EIGAGTGGLTAKILKELRSSFGDRLYLQYTFTDVSSGFFVAAQDRFKEFDAIEYKVLDI
                     SKDPVGQGFKAGDYDLVIASNVLHATPILHETLCHVRTLLNDQGRLFLQELSPVTNCVG
                     YIIGLFTGWWLGEADGRAEAPYLPAEEWDKKLRAAGFSGCDAVTFDNQRPYNINANIVS
                     RPATDLKTQEHVKLLSGPSRIHLLARQVGNLLESSGCHVEHCQWGDREILDCEQTVVSF
                     VDLELPLLNSPSKEDWYFFISAIKSLQKNTMLWITNAAQVNCKDPNAALILGMARTIRS
                     ELAMSLATLELEDWQLPGAAQAIVNVARKVQRSKDSIASHLDPDYEYAWVDGAVHVGRF
                     HWYASGQSLPIIGGYEVQINVKAAGLNFKDVLGAMGVVHGEDIFGTESDWLGLEGAGYV
                     SGTGADISHVKVRDRVMFFGANSAGLATQVQRPGLFTVRIPDELSFEDAASMPIVYVTV
                     LLGLVERAQLQRGQSLLIHAAAGGTGIAAIHVARWIGAEIYYTVGSEEKANFLVDKLGM
                     PRGRIFHSRDTSFHDGVMAATNGVGVDCVLNSVSSELLHTTWECGAPNGCMVELGKRDM
                     RGRALIAFDKFESNRTFIGLDLPRYVATKKATGSHLMELVLELYVKGHIKPVHPITVFD
                     TTEIEEAFRYMQQGTHVGKNVIRFPELEENLPWTQAIPKPTFRGDRTYLLVGGMGGLGR
                     AIAVWMATYGAKYITFISRSAGKGEDNHSFIKELELMGCAVQTFCGDVSDRDLVNHIVA
                     TAIAPIAGVMHMAMALRDMGILDMALEVYQDVIQPRVYVGYYGQANYAASNTFLDAFVQ
                     YRHDRGLVASVIDIGPVDDVGYISRTPAAKETMLAMSGRLVSERDFLEVLQLTIAQSAK
                     PPLVEKRLAGTSGIYFQNPSQVTQALGCRLPIMDPQNNIIWRRDPRMAIYRNIETVADE
                     SATTTSGMKQFLAAITENPIKLEQPEAAEFLACQVRDRVAALMRRDDEEPLDLRLTLSG
                     VGVDSLVAIELRNWWKQNLGSDVSVLELMNGGSLQYLGEMAAKRLLDKLQK"
     aSDomain        complement(20025..20264)
                     /aSDomain="PKS_PP"
                     /aSTool="nrps_pks_domains"
                     /database="nrpspksdomains.hmm"
                     /detection="hmmscan"
                     /domain_id="nrpspksdomains_JN550_011590_PKS_PP.1"
                     /evalue="7.10E-13"
                     /label="JN550_011590_PKS_PP.1"
                     /locus_tag="JN550_011590"
                     /protein_end="2213"
                     /protein_start="2133"
                     /score="40.6"
                     /tool="antismash"
                     /translation="QPEAAEFLACQVRDRVAALMRRDDEEPLDLRLTLSGVGVDSLVAI
                     ELRNWWKQNLGSDVSVLELMNGGSLQYLGEMAAKR"
     aSModule        complement(20025..27449)
                     /complete
                     /domains="nrpspksdomains_JN550_011590_PKS_KS.1"
                     /domains="nrpspksdomains_JN550_011590_PKS_AT.1"
                     /domains="nrpspksdomains_JN550_011590_PKS_DH.1"
                     /domains="nrpspksdomains_JN550_011590_cMT.1"
                     /domains="nrpspksdomains_JN550_011590_PKS_ER.1"
                     /domains="nrpspksdomains_JN550_011590_PKS_KR.1"
                     /domains="nrpspksdomains_JN550_011590_PKS_PP.1"
                     /iterative
                     /locus_tags="JN550_011590"
                     /monomer_pairings="pk -> Me-pk"
                     /tool="antismash"
                     /type="pks"
     PFAM_domain     complement(20052..20234)
                     /aSDomain="PP-binding"
                     /aSTool="clusterhmmer"
                     /database="35.0"
                     /db_xref="PF00550.28"
                     /description="Phosphopantetheine attachment site"
                     /detection="hmmscan"
                     /domain_id="clusterhmmer_JN550_011590_0020"
                     /evalue="4.50E-05"
                     /label="JN550_011590"
                     /locus_tag="JN550_011590"
                     /protein_end="2204"
                     /protein_start="2143"
                     /score="23.8"
                     /tool="antismash"
                     /translation="QVRDRVAALMRRDDEEPLDLRLTLSGVGVDSLVAIELRNWWKQNL
                     GSDVSVLELMNGGSLQ"
     CDS_motif       complement(20088..20120)
                     /aSTool="nrps_pks_domains"
                     /database="abmotifs"
                     /detection="hmmscan"
                     /domain_id="nrpspksmotif_JN550_011590_0017"
                     /evalue="4.40E+01"
                     /label="PKSI-AT-mM_m8"
                     /locus_tag="JN550_011590"
                     /protein_end="2192"
                     /protein_start="2181"
                     /score="-1.7"
                     /tool="antismash"
                     /translation="NWWKQNLGSDV"
     PFAM_domain     complement(join(20634..20749,20828))
                     /aSDomain="KR"
                     /aSTool="clusterhmmer"
                     /database="35.0"
                     /db_xref="PF08659.13"
                     /description="KR domain"
                     /detection="hmmscan"
                     /domain_id="clusterhmmer_JN550_011590_0019"
                     /evalue="1.70E-08"
                     /label="JN550_011590"
                     /locus_tag="JN550_011590"
                     /protein_end="2010"
                     /protein_start="1971"
                     /score="34.7"
                     /tool="antismash"
                     /translation="VGYYGQANYAASNTFLDAFVQYRHDRGLVASVIDIGPVD"
     aSDomain        complement(join(20634..20749,20828..21158))
                     /ASF="KR domain putatively catalyzing D-configuration
                     product formation"
                     /ASF="catalytic triad S,Y,N inconclusive"
                     /aSDomain="PKS_KR"
                     /aSTool="nrps_pks_domains"
                     /database="nrpspksdomains.hmm"
                     /detection="hmmscan"
                     /domain_id="nrpspksdomains_JN550_011590_PKS_KR.1"
                     /evalue="3.30E-20"
                     /label="JN550_011590_PKS_KR.1"
                     /locus_tag="JN550_011590"
                     /protein_end="2010"
                     /protein_start="1861"
                     /score="64.6"
                     /specificity="KR activity: inactive"
                     /specificity="KR stereochemistry: (unknown)"
                     /tool="antismash"
                     /translation="TYLLVGGMGGLGRAIAVWMATYGAKYITFISRSAGKGEDNHSFIK
                     ELELMGCAVQTFCGDVSDRDLVNHIVATAIAPIAGVMHMAMALRDMGILDMALEVYQDV
                     IQPRVYVGYYGQANYAASNTFLDAFVQYRHDRGLVASVIDIGPVD"
     CDS_motif       complement(join(20679..20749,20828))
                     /aSTool="nrps_pks_domains"
                     /database="abmotifs"
                     /detection="hmmscan"
                     /domain_id="nrpspksmotif_JN550_011590_0016"
                     /evalue="1.30E-09"
                     /label="PKSI-KR_m4"
                     /locus_tag="JN550_011590"
                     /protein_end="1995"
                     /protein_start="1971"
                     /score="30.5"
                     /tool="antismash"
                     /translation="VGYYGQANYAASNTFLDAFVQYRH"
     PFAM_domain     complement(20832..21158)
                     /aSDomain="KR"
                     /aSTool="clusterhmmer"
                     /database="35.0"
                     /db_xref="PF08659.13"
                     /description="KR domain"
                     /detection="hmmscan"
                     /domain_id="clusterhmmer_JN550_011590_0018"
                     /evalue="6.70E-25"
                     /label="JN550_011590"
                     /locus_tag="JN550_011590"
                     /protein_end="1970"
                     /protein_start="1861"
                     /score="88.1"
                     /tool="antismash"
                     /translation="TYLLVGGMGGLGRAIAVWMATYGAKYITFISRSAGKGEDNHSFIK
                     ELELMGCAVQTFCGDVSDRDLVNHIVATAIAPIAGVMHMAMALRDMGILDMALEVYQDV
                     IQPRV"
     CDS_motif       complement(21060..21158)
                     /aSTool="nrps_pks_domains"
                     /database="abmotifs"
                     /detection="hmmscan"
                     /domain_id="nrpspksmotif_JN550_011590_0015"
                     /evalue="8.00E-14"
                     /label="PKSI-KR_m1"
                     /locus_tag="JN550_011590"
                     /protein_end="1894"
                     /protein_start="1861"
                     /score="44.1"
                     /tool="antismash"
                     /translation="TYLLVGGMGGLGRAIAVWMATYGAKYITFISRS"
     PFAM_domain     complement(21231..21629)
                     /aSDomain="ADH_zinc_N_2"
                     /aSTool="clusterhmmer"
                     /database="35.0"
                     /db_xref="PF13602.9"
                     /description="Zinc-binding dehydrogenase"
                     /detection="hmmscan"
                     /domain_id="clusterhmmer_JN550_011590_0017"
                     /evalue="4.50E-12"
                     /label="JN550_011590"
                     /locus_tag="JN550_011590"
                     /protein_end="1837"
                     /protein_start="1704"
                     /score="47.2"
                     /tool="antismash"
                     /translation="SRDTSFHDGVMAATNGVGVDCVLNSVSSELLHTTWECGAPNGCMV
                     ELGKRDMRGRALIAFDKFESNRTFIGLDLPRYVATKKATGSHLMELVLELYVKGHIKPV
                     HPITVFDTTEIEEAFRYMQQGTHVGKNVI"
     aSDomain        complement(21231..22154)
                     /ASF="ER domain putatively catalyzing 2R-configuration
                     product formation"
                     /aSDomain="PKS_ER"
                     /aSTool="nrps_pks_domains"
                     /database="nrpspksdomains.hmm"
                     /detection="hmmscan"
                     /domain_id="nrpspksdomains_JN550_011590_PKS_ER.1"
                     /evalue="4.70E-104"
                     /label="JN550_011590_PKS_ER.1"
                     /locus_tag="JN550_011590"
                     /protein_end="1837"
                     /protein_start="1529"
                     /score="339.7"
                     /tool="antismash"
                     /translation="PIIGGYEVQINVKAAGLNFKDVLGAMGVVHGEDIFGTESDWLGLE
                     GAGYVSGTGADISHVKVRDRVMFFGANSAGLATQVQRPGLFTVRIPDELSFEDAASMPI
                     VYVTVLLGLVERAQLQRGQSLLIHAAAGGTGIAAIHVARWIGAEIYYTVGSEEKANFLV
                     DKLGMPRGRIFHSRDTSFHDGVMAATNGVGVDCVLNSVSSELLHTTWECGAPNGCMVEL
                     GKRDMRGRALIAFDKFESNRTFIGLDLPRYVATKKATGSHLMELVLELYVKGHIKPVHP
                     ITVFDTTEIEEAFRYMQQGTHVGKNVI"
     CDS_motif       complement(21234..21278)
                     /aSTool="nrps_pks_domains"
                     /database="abmotifs"
                     /detection="hmmscan"
                     /domain_id="nrpspksmotif_JN550_011590_0014"
                     /evalue="2.90E-05"
                     /label="PKSI-ER_m9"
                     /locus_tag="JN550_011590"
                     /protein_end="1836"
                     /protein_start="1821"
                     /score="17.1"
                     /tool="antismash"
                     /translation="AFRYMQQGTHVGKNV"
     CDS_motif       complement(21552..21590)
                     /aSTool="nrps_pks_domains"
                     /database="abmotifs"
                     /detection="hmmscan"
                     /domain_id="nrpspksmotif_JN550_011590_0013"
                     /evalue="6.30E-03"
                     /label="PKSI-ER_m7"
                     /locus_tag="JN550_011590"
                     /protein_end="1730"
                     /protein_start="1717"
                     /score="9.4"
                     /tool="antismash"
                     /translation="TNGVGVDCVLNSV"
     CDS_motif       complement(21669..21719)
                     /aSTool="nrps_pks_domains"
                     /database="abmotifs"
                     /detection="hmmscan"
                     /domain_id="nrpspksmotif_JN550_011590_0012"
                     /evalue="7.90E-05"
                     /label="PKSI-ER_m6"
                     /locus_tag="JN550_011590"
                     /protein_end="1691"
                     /protein_start="1674"
                     /score="15.4"
                     /tool="antismash"
                     /translation="GAEIYYTVGSEEKANFL"
     CDS_motif       complement(21729..21791)
                     /aSTool="nrps_pks_domains"
                     /database="abmotifs"
                     /detection="hmmscan"
                     /domain_id="nrpspksmotif_JN550_011590_0011"
                     /evalue="1.00E-06"
                     /label="PKSI-ER_m5"
                     /locus_tag="JN550_011590"
                     /protein_end="1671"
                     /protein_start="1650"
                     /score="21.2"
                     /tool="antismash"
                     /translation="GQSLLIHAAAGGTGIAAIHVA"
     CDS_motif       complement(21816..21860)
                     /aSTool="nrps_pks_domains"
                     /database="abmotifs"
                     /detection="hmmscan"
                     /domain_id="nrpspksmotif_JN550_011590_0010"
                     /evalue="4.20E-03"
                     /label="PKSI-ER_m4"
                     /locus_tag="JN550_011590"
                     /protein_end="1642"
                     /protein_start="1627"
                     /score="10.7"
                     /tool="antismash"
                     /translation="AASMPIVYVTVLLGL"
     CDS_motif       complement(22074..22109)
                     /aSTool="nrps_pks_domains"
                     /database="abmotifs"
                     /detection="hmmscan"
                     /domain_id="nrpspksmotif_JN550_011590_0009"
                     /evalue="6.50E-04"
                     /label="PKSI-ER_m1"
                     /locus_tag="JN550_011590"
                     /protein_end="1556"
                     /protein_start="1544"
                     /score="12.7"
                     /tool="antismash"
                     /translation="GLNFKDVLGAMG"
     aSDomain        complement(join(22827..22999,23056..23152,23211..23489))
                     /aSDomain="MT"
                     /aSTool="nrps_pks_domains"
                     /database="nrpspksdomains.hmm"
                     /detection="hmmscan"
                     /domain_id="nrpspksdomains_JN550_011590_cMT.1"
                     /domain_subtypes="cMT"
                     /evalue="1.40E-72"
                     /label="JN550_011590_cMT.1"
                     /locus_tag="JN550_011590"
                     /protein_end="1336"
                     /protein_start="1153"
                     /score="236.0"
                     /tool="antismash"
                     /translation="QLLGHTEPQMRILEIGAGTGGLTAKILKELRSSFGDRLYLQYTFT
                     DVSSGFFVAAQDRFKEFDAIEYKVLDISKDPVGQGFKAGDYDLVIASNVLHATPILHET
                     LCHVRTLLNDQGRLFLQELSPVTNCVGYIIGLFTGWWLGEADGRAEAPYLPAEEWDKKL
                     RAAGFSGCDAVTFDNQRPYN"
     PFAM_domain     complement(join(23078..23152,23211..23453))
                     /aSDomain="Methyltransf_12"
                     /aSTool="clusterhmmer"
                     /database="35.0"
                     /db_xref="PF08242.15"
                     /description="Methyltransferase domain"
                     /detection="hmmscan"
                     /domain_id="clusterhmmer_JN550_011590_0016"
                     /evalue="1.60E-16"
                     /label="JN550_011590"
                     /locus_tag="JN550_011590"
                     /protein_end="1271"
                     /protein_start="1165"
                     /score="61.0"
                     /tool="antismash"
                     /translation="LEIGAGTGGLTAKILKELRSSFGDRLYLQYTFTDVSSGFFVAAQD
                     RFKEFDAIEYKVLDISKDPVGQGFKAGDYDLVIASNVLHATPILHETLCHVRTLLNDQG
                     RL"
     PFAM_domain     complement(23988..24842)
                     /aSDomain="PS-DH"
                     /aSTool="clusterhmmer"
                     /database="35.0"
                     /db_xref="PF14765.9"
                     /description="Polyketide synthase dehydratase"
                     /detection="hmmscan"
                     /domain_id="clusterhmmer_JN550_011590_0015"
                     /evalue="2.40E-63"
                     /label="JN550_011590"
                     /locus_tag="JN550_011590"
                     /protein_end="1002"
                     /protein_start="717"
                     /score="214.3"
                     /tool="antismash"
                     /translation="HDLLGSRTTESTELAPAWRNDIRVSDVPWLKDHCVGHDVVFPAAG
                     YIAMAGEAAYQLGHTTSPRDYTVKDVELRQALVLQMKISKEIVTTLRPQRLTTSLDSDW
                     YEFEIVSYDGSAWNKHCWGFVRRGHATHPPSHVKKILQSLPRKVSTDRWYTTLGRIGLN
                     YGPRFTKLRNITAGVSERDAVVHVVDDPGDKSESFYCLHPSTIDATLQSWMVAAFQGMC
                     SSLKTPLLPTFIKELYVGEGTGQTLHIKTTASIRGDGHSYGVGEEGETLFLLRGFQVTR
                     LPSD"
     aSDomain        complement(24330..24842)
                     /ASF="catalytic triad H,G,P found: False"
                     /aSDomain="PKS_DH"
                     /aSTool="nrps_pks_domains"
                     /database="nrpspksdomains.hmm"
                     /detection="hmmscan"
                     /domain_id="nrpspksdomains_JN550_011590_PKS_DH.1"
                     /evalue="2.00E-30"
                     /label="JN550_011590_PKS_DH.1"
                     /locus_tag="JN550_011590"
                     /protein_end="888"
                     /protein_start="717"
                     /score="98.2"
                     /tool="antismash"
                     /translation="HDLLGSRTTESTELAPAWRNDIRVSDVPWLKDHCVGHDVVFPAAG
                     YIAMAGEAAYQLGHTTSPRDYTVKDVELRQALVLQMKISKEIVTTLRPQRLTTSLDSDW
                     YEFEIVSYDGSAWNKHCWGFVRRGHATHPPSHVKKILQSLPRKVSTDRWYTTLGRIGLN
                     YGPRFTKL"
     CDS_motif       complement(24681..24758)
                     /aSTool="nrps_pks_domains"
                     /database="abmotifs"
                     /detection="hmmscan"
                     /domain_id="nrpspksmotif_JN550_011590_0008"
                     /evalue="1.50E-12"
                     /label="PKSI-DH_m2"
                     /locus_tag="JN550_011590"
                     /protein_end="771"
                     /protein_start="745"
                     /score="39.8"
                     /tool="antismash"
                     /translation="WLKDHCVGHDVVFPAAGYIAMAGEAA"
     PFAM_domain     complement(join(24984..25357,25431..25811,25937..26052,
                     26099..26127))
                     /aSDomain="Acyl_transf_1"
                     /aSTool="clusterhmmer"
                     /database="35.0"
                     /db_xref="PF00698.24"
                     /description="Acyl transferase domain"
                     /detection="hmmscan"
                     /domain_id="clusterhmmer_JN550_011590_0014"
                     /evalue="3.30E-49"
                     /label="JN550_011590"
                     /locus_tag="JN550_011590"
                     /protein_end="670"
                     /protein_start="370"
                     /score="168.2"
                     /tool="antismash"
                     /translation="FVFTGQGAQWANMGRNLMIDYPSFMRDIQSMELVLQGLDHDAPSW
                     SLQAIQIAVVDLLASWGVSPSAVVGHSSGEIVAAYAAGALSKYEALIIAYYRGLVCKIA
                     TVPGAMAALGLGRSEVVPYLVPGVGIACENSASSITLSGDSESLEQVLSTIKRNNEGAF
                     VRKLRVEMAYHSGHMSKLGNKYRELISRHVSLKSPIIPFYSSVYNGKRLLESSEFGPRY
                     WQENLQSPVLFHTAVKSLLRESPHMVHVEVGPHHALRGPLRQIYQEMGTSVTYIPTLSR
                     GEDDTRSLLSALGQLYTTG"
     aSDomain        complement(join(25038..25357,25431..25811,25937..26052,
                     26099..26124))
                     /ASF="Neither malonyl-CoA or methylmalonyl-CoA specific"
                     /ASF="found active site serine: True, scaffold matched
                     GHGE: True"
                     /aSDomain="PKS_AT"
                     /aSTool="nrps_pks_domains"
                     /database="nrpspksdomains.hmm"
                     /detection="hmmscan"
                     /domain_id="nrpspksdomains_JN550_011590_PKS_AT.1"
                     /evalue="1.00E-78"
                     /label="JN550_011590_PKS_AT.1"
                     /locus_tag="JN550_011590"
                     /protein_end="652"
                     /protein_start="371"
                     /score="256.6"
                     /specificity="substrate consensus: pk"
                     /specificity="PKS signature: Malonyl-CoA"
                     /specificity="Minowa: mmal"
                     /tool="antismash"
                     /translation="VFTGQGAQWANMGRNLMIDYPSFMRDIQSMELVLQGLDHDAPSWS
                     LQAIQIAVVDLLASWGVSPSAVVGHSSGEIVAAYAAGALSKYEALIIAYYRGLVCKIAT
                     VPGAMAALGLGRSEVVPYLVPGVGIACENSASSITLSGDSESLEQVLSTIKRNNEGAFV
                     RKLRVEMAYHSGHMSKLGNKYRELISRHVSLKSPIIPFYSSVYNGKRLLESSEFGPRYW
                     QENLQSPVLFHTAVKSLLRESPHMVHVEVGPHHALRGPLRQIYQEMGTSVTYIPTLSRG
                     "
     CDS_motif       complement(25185..25229)
                     /aSTool="nrps_pks_domains"
                     /database="abmotifs"
                     /detection="hmmscan"
                     /domain_id="nrpspksmotif_JN550_011590_0007"
                     /evalue="1.20E-02"
                     /label="PKSI-AT-mM_m8"
                     /locus_tag="JN550_011590"
                     /protein_end="603"
                     /protein_start="588"
                     /score="8.6"
                     /tool="antismash"
                     /translation="GPRYWQENLQSPVLF"
     CDS_motif       complement(25678..25773)
                     /aSTool="nrps_pks_domains"
                     /database="abmotifs"
                     /detection="hmmscan"
                     /domain_id="nrpspksmotif_JN550_011590_0006"
                     /evalue="5.90E-11"
                     /label="PKSI-AT-mM_m3"
                     /locus_tag="JN550_011590"
                     /protein_end="463"
                     /protein_start="431"
                     /score="34.7"
                     /tool="antismash"
                     /translation="GVSPSAVVGHSSGEIVAAYAAGALSKYEALII"
     CDS_motif       complement(join(26028..26052,26099..26127))
                     /aSTool="nrps_pks_domains"
                     /database="abmotifs"
                     /detection="hmmscan"
                     /domain_id="nrpspksmotif_JN550_011590_0005"
                     /evalue="7.30E-07"
                     /label="PKSI-AT-mM_m1"
                     /locus_tag="JN550_011590"
                     /protein_end="388"
                     /protein_start="370"
                     /score="21.3"
                     /tool="antismash"
                     /translation="FVFTGQGAQWANMGRNLM"
     PFAM_domain     complement(join(26194..26430,26489..26601,26657..26669))
                     /aSDomain="KAsynt_C_assoc"
                     /aSTool="clusterhmmer"
                     /database="35.0"
                     /db_xref="PF16197.8"
                     /description="Ketoacyl-synthetase C-terminal extension"
                     /detection="hmmscan"
                     /domain_id="clusterhmmer_JN550_011590_0013"
                     /evalue="2.00E-22"
                     /label="JN550_011590"
                     /locus_tag="JN550_011590"
                     /protein_end="348"
                     /protein_start="227"
                     /score="79.9"
                     /tool="antismash"
                     /translation="PNPSIPWENNRLVVPTEELPWPEGRCERFSVNTYGIGGSNAHFIL
                     DSAASFNLEIPKTIPPSLQPKRTPTLLLFSAGLPQSLKSVVERHKRYLVEYPEKLDDLA
                     YTIGERRDHLKYRAFSV"
     aSDomain        complement(join(26413..26430,26489..26601,26657..26780,
                     26829..27342,27403..27449))
                     /ASF="found active site cysteine: True, scaffold matched
                     GSSS: True"
                     /ASF="found active site histidines: True"
                     /aSDomain="PKS_KS"
                     /aSTool="nrps_pks_domains"
                     /database="nrpspksdomains.hmm"
                     /detection="hmmscan"
                     /domain_id="nrpspksdomains_JN550_011590_PKS_KS.1"
                     /domain_subtypes="Iterative-KS"
                     /evalue="2.80E-103"
                     /label="JN550_011590_PKS_KS.1"
                     /locus_tag="JN550_011590"
                     /protein_end="275"
                     /protein_start="3"
                     /score="337.9"
                     /tool="antismash"
                     /translation="AIANRISYEYDLRGPSVMYKTACSSSGIGLHQALEAIWQGGISSA
                     IVVGTNLIMGPGQTITGSSMMTLSPEGSSKSLDASADGYARGEAVNALYIKRLDEAIRD
                     GNPIRAVFRSSASNSDGRSLGGITSPNLDAHEAAIRAAYSSVRLNFADTAMVEAHGTGT
                     PVGDPIEVEAIARCFGGAGVYLGAVKPNLGHSEGAAAITSIMKAVLSLEHRTIIPNIKF
                     NHPNPSIPWENNRLVVPTEELPWPEGRCERFSVNTYGIGGSNAHFILDSA"
     PFAM_domain     complement(join(26676..26780,26829..27062))
                     /aSDomain="Ketoacyl-synt_C"
                     /aSTool="clusterhmmer"
                     /database="35.0"
                     /db_xref="PF02801.25"
                     /description="Beta-ketoacyl synthase, C-terminal domain"
                     /detection="hmmscan"
                     /domain_id="clusterhmmer_JN550_011590_0012"
                     /evalue="5.20E-31"
                     /label="JN550_011590"
                     /locus_tag="JN550_011590"
                     /protein_end="225"
                     /protein_start="112"
                     /score="107.2"
                     /tool="antismash"
                     /translation="AVFRSSASNSDGRSLGGITSPNLDAHEAAIRAAYSSVRLNFADTA
                     MVEAHGTGTPVGDPIEVEAIARCFGGAGVYLGAVKPNLGHSEGAAAITSIMKAVLSLEH
                     RTIIPNIKF"
     CDS_motif       complement(26706..26768)
                     /aSTool="nrps_pks_domains"
                     /database="abmotifs"
                     /detection="hmmscan"
                     /domain_id="nrpspksmotif_JN550_011590_0004"
                     /evalue="6.80E+00"
                     /label="PKSI-AT-mM_m3"
                     /locus_tag="JN550_011590"
                     /protein_end="215"
                     /protein_start="194"
                     /score="-0.0"
                     /tool="antismash"
                     /translation="LGHSEGAAAITSIMKAVLSLE"
     CDS_motif       complement(26880..26927)
                     /aSTool="nrps_pks_domains"
                     /database="abmotifs"
                     /detection="hmmscan"
                     /domain_id="nrpspksmotif_JN550_011590_0003"
                     /evalue="3.10E-04"
                     /label="PKSI-KS_m5"
                     /locus_tag="JN550_011590"
                     /protein_end="173"
                     /protein_start="157"
                     /score="12.9"
                     /tool="antismash"
                     /translation="MVEAHGTGTPVGDPIE"
     PFAM_domain     complement(join(27087..27342,27403..27449))
                     /aSDomain="ketoacyl-synt"
                     /aSTool="clusterhmmer"
                     /database="35.0"
                     /db_xref="PF00109.29"
                     /description="Beta-ketoacyl synthase, N-terminal domain"
                     /detection="hmmscan"
                     /domain_id="clusterhmmer_JN550_011590_0011"
                     /evalue="2.00E-25"
                     /label="JN550_011590"
                     /locus_tag="JN550_011590"
                     /protein_end="104"
                     /protein_start="3"
                     /score="89.9"
                     /tool="antismash"
                     /translation="AIANRISYEYDLRGPSVMYKTACSSSGIGLHQALEAIWQGGISSA
                     IVVGTNLIMGPGQTITGSSMMTLSPEGSSKSLDASADGYARGEAVNALYIKRLDEA"
     CDS_motif       complement(27123..27158)
                     /aSTool="nrps_pks_domains"
                     /database="abmotifs"
                     /detection="hmmscan"
                     /domain_id="nrpspksmotif_JN550_011590_0002"
                     /evalue="7.00E-03"
                     /label="PKSI-KS_m4"
                     /locus_tag="JN550_011590"
                     /protein_end="92"
                     /protein_start="80"
                     /score="9.8"
                     /tool="antismash"
                     /translation="DASADGYARGEA"
     CDS_motif       complement(join(27309..27342,27403..27410))
                     /aSTool="nrps_pks_domains"
                     /database="abmotifs"
                     /detection="hmmscan"
                     /domain_id="nrpspksmotif_JN550_011590_0001"
                     /evalue="4.00E-03"
                     /label="PKSI-KS_m3"
                     /locus_tag="JN550_011590"
                     /protein_end="30"
                     /protein_start="16"
                     /score="10.0"
                     /tool="antismash"
                     /translation="GPSVMYKTACSSSG"
     gene            33094..33675
                     /locus_tag="JN550_011591"
     mRNA            33094..33675
                     /locus_tag="JN550_011591"
                     /product="hypothetical protein"
     CDS             33094..33675
                     /codon_start=1
                     /locus_tag="JN550_011591"
                     /product="hypothetical protein"
                     /protein_id="KAI1860325.1"
                     /transl_table=1
                     /translation="MASNLQYVQSKTETLYDISTDVVRLLRLSGESLGVAESLTAGGVM
                     AALTLVPGASAVFRGGVVSYATPLKKLLLNVDADLISREGVIHAEVAQQMAEGARSATT
                     FDDIPTTWGIGTTGVAGPDSQDGKPVGTVYIGVASPEGTRAWGPFRFSGSRERVREATV
                     VETLLRLRDAVAARYNEGAGERGYNDQSGA"
     PFAM_domain     33145..33612
                     /aSDomain="CinA"
                     /aSTool="clusterhmmer"
                     /database="35.0"
                     /db_xref="PF02464.20"
                     /description="Competence-damaged protein"
                     /detection="hmmscan"
                     /domain_id="clusterhmmer_JN550_011591_0021"
                     /evalue="3.00E-42"
                     /label="JN550_011591"
                     /locus_tag="JN550_011591"
                     /protein_end="173"
                     /protein_start="17"
                     /score="144.0"
                     /tool="antismash"
                     /translation="ISTDVVRLLRLSGESLGVAESLTAGGVMAALTLVPGASAVFRGGV
                     VSYATPLKKLLLNVDADLISREGVIHAEVAQQMAEGARSATTFDDIPTTWGIGTTGVAG
                     PDSQDGKPVGTVYIGVASPEGTRAWGPFRFSGSRERVREATVVETLLRLRDA"
     aSDomain        33166..33603
                     /aSDomain="TIGR00199"
                     /aSTool="tigrfam"
                     /description="PncC_domain: amidohydrolase, PncC family"
                     /detection="hmmscan"
                     /domain_id="TIGRFam_JN550_011591_0001"
                     /evalue="2.00E-30"
                     /identifier="TIGR00199"
                     /label="JN550_011591"
                     /locus_tag="JN550_011591"
                     /protein_end="170"
                     /protein_start="24"
                     /score="103.8"
                     /tool="antismash"
                     /translation="LLRLSGESLGVAESLTAGGVMAALTLVPGASAVFRGGVVSYATPL
                     KKLLLNVDADLISREGVIHAEVAQQMAEGARSATTFDDIPTTWGIGTTGVAGPDSQDGK
                     PVGTVYIGVASPEGTRAWGPFRFSGSRERVREATVVETLLRL"
     gene            37033..37641
                     /locus_tag="JN550_011592"
     mRNA            37033..37641
                     /locus_tag="JN550_011592"
                     /product="hypothetical protein"
     CDS             37033..37641
                     /codon_start=1
                     /locus_tag="JN550_011592"
                     /product="hypothetical protein"
                     /protein_id="KAI1860326.1"
                     /transl_table=1
                     /translation="MLTAVFATQSIGTVLAFAVNLGGLHNTNSAWALSIDKEVPNSKLV
                     VDQVWRWTIGVGVLPASFAILFRLTIPETPQYYAGIMKDLGKAIHNLLKVYRNRTVDEH
                     DVVTTVDASTSVADKNEADRWYRGTWNYLKGPGKPWKRLLPISFLWGIMDIVWYGLSEG
                     SPSLLSTLAHGAGQNLAAIDLYHLNQRRDGYCPSEDDNN"
     PFAM_domain     37060..37392
                     /aSDomain="Sugar_tr"
                     /aSTool="clusterhmmer"
                     /database="35.0"
                     /db_xref="PF00083.27"
                     /db_xref="GO:0016020"
                     /db_xref="GO:0022857"
                     /db_xref="GO:0055085"
                     /description="Sugar (and other) transporter"
                     /detection="hmmscan"
                     /domain_id="clusterhmmer_JN550_011592_0022"
                     /evalue="7.90E-07"
                     /gene_ontologies="GO:0016020: membrane"
                     /gene_ontologies="GO:0022857: transmembrane transporter
                     activity"
                     /gene_ontologies="GO:0055085: transmembrane transport"
                     /label="JN550_011592"
                     /locus_tag="JN550_011592"
                     /protein_end="120"
                     /protein_start="9"
                     /score="28.4"
                     /tool="antismash"
                     /translation="SIGTVLAFAVNLGGLHNTNSAWALSIDKEVPNSKLVVDQVWRWTI
                     GVGVLPASFAILFRLTIPETPQYYAGIMKDLGKAIHNLLKVYRNRTVDEHDVVTTVDAS
                     TSVADKN"
     gene            39852..41564
                     /locus_tag="JN550_011593"
     mRNA            39852..41564
                     /locus_tag="JN550_011593"
                     /product="hypothetical protein"
     CDS             39852..41564
                     /codon_start=1
                     /gene_functions="other (smcogs) SMCOG1094:ferredoxin
                     (Score: 119.6; E-value: 2.3e-36)"
                     /gene_kind="other"
                     /locus_tag="JN550_011593"
                     /product="hypothetical protein"
                     /protein_id="KAI1860327.1"
                     /transl_table=1
                     /translation="MGSFIFGQDARLDDDVAPLPPRDVLLCVRTGKIRPLRGVKIRSAI
                     NKSARQGKIRVTQTGLVGDEVQYEMHGGVEKALHHYCASHYKTWNEELPNREHLFKIGG
                     FGENLSTALLHEGNLCVGDKFRLGPEVIVQVSEPRQPCFKLNHRFEYKKTSTVAQNSGR
                     IGWYYRVLKTGYIQEGDAFELIERINPRWPLLRVQKYLFHDVNNIEAITELSQLPGLGE
                     ETLGVFRARLARGPEDPSGRLEGDRIPVVWRPYKLIEKTDLTPRVKKFVFEVEKPSSDI
                     EDPAFGRFPHVRLQFGPDMCFSRAYSVVSGDMARFELGIARDDQSRGGSVHLHDQVQVG
                     DMITVAKGHDAKPSSSNCIDNLRSKKHVFIIGGIGVTAFLRDIADLAKASADLEVHYAV
                     RSREEAVYLELLPTKSTTVYAKSEGRRLHLTRIVPHTASGTAPDAMVYCCGPASLLSEC
                     LNLTKKLGYPRSHVHFEEFGGATTGTGEPFEVEIRSTGKVLQVPGKKSLLQVLTEAGFE
                     IESSCLVGNCGTCMVDHCKGNIEHRGTALGDEMKEESMLSCVSRGQGRIVIDC"
     PFAM_domain     40053..40397
                     /aSDomain="MOSC"
                     /aSTool="clusterhmmer"
                     /database="35.0"
                     /db_xref="PF03473.20"
                     /db_xref="GO:0003824"
                     /db_xref="GO:0030151"
                     /db_xref="GO:0030170"
                     /description="MOSC domain"
                     /detection="hmmscan"
                     /domain_id="clusterhmmer_JN550_011593_0023"
                     /evalue="1.60E-28"
                     /gene_ontologies="GO:0003824: catalytic activity"
                     /gene_ontologies="GO:0030151: molybdenum ion binding"
                     /gene_ontologies="GO:0030170: pyridoxal phosphate binding"
                     /label="JN550_011593"
                     /locus_tag="JN550_011593"
                     /protein_end="182"
                     /protein_start="67"
                     /score="99.6"
                     /tool="antismash"
                     /translation="YEMHGGVEKALHHYCASHYKTWNEELPNREHLFKIGGFGENLSTA
                     LLHEGNLCVGDKFRLGPEVIVQVSEPRQPCFKLNHRFEYKKTSTVAQNSGRIGWYYRVL
                     KTGYIQEGDAF"
     PFAM_domain     40425..40556
                     /aSDomain="3-alpha"
                     /aSTool="clusterhmmer"
                     /database="35.0"
                     /db_xref="PF03475.17"
                     /description="3-alpha domain"
                     /detection="hmmscan"
                     /domain_id="clusterhmmer_JN550_011593_0024"
                     /evalue="3.60E-07"
                     /label="JN550_011593"
                     /locus_tag="JN550_011593"
                     /protein_end="235"
                     /protein_start="191"
                     /score="30.1"
                     /tool="antismash"
                     /translation="WPLLRVQKYLFHDVNNIEAITELSQLPGLGEETLGVFRARLARG"
     PFAM_domain     41334..41531
                     /aSDomain="Fer2"
                     /aSTool="clusterhmmer"
                     /database="35.0"
                     /db_xref="PF00111.30"
                     /db_xref="GO:0051536"
                     /description="2Fe-2S iron-sulfur cluster binding domain"
                     /detection="hmmscan"
                     /domain_id="clusterhmmer_JN550_011593_0025"
                     /evalue="4.60E-09"
                     /gene_ontologies="GO:0051536: iron-sulfur cluster binding"
                     /label="JN550_011593"
                     /locus_tag="JN550_011593"
                     /protein_end="560"
                     /protein_start="494"
                     /score="36.2"
                     /tool="antismash"
                     /translation="TGKVLQVPGKKSLLQVLTEAGFEIESSCLVGNCGTCMVDHCKGNI
                     EHRGTALGDEMKEESMLSCVS"
     gene            42789..44149
                     /locus_tag="JN550_011594"
     mRNA            join(42789..42912,43047..43876,43949..44149)
                     /locus_tag="JN550_011594"
                     /product="hypothetical protein"
     CDS             join(42789..42912,43047..43876,43949..44149)
                     /codon_start=1
                     /locus_tag="JN550_011594"
                     /product="hypothetical protein"
                     /protein_id="KAI1860328.1"
                     /transl_table=1
                     /translation="METQVYIPYIPTPGGVRHSPPLHKMSDPKERFYRHFQTEITAIQD
                     QIEDLTTLSPVNGERHDCVDTVLAGISRLSNEVTDALDFIPAYDQRAYSQAIKALTEKL
                     NEATGKFAPKARFQFKPRAPKTAAAGQETTPDSRGFAHRPAQRSGEDRDEEDDAVGKLP
                     TFGRNYNEEITRPPVNGASTGSVRKPSFSTAKNIAIYEQTGLHIMLPSSASRATSSGSL
                     TQLDRCVVDMTVPTSASSGVPFAGLAIKDIRGSLLVCGTVAGPVHITGVRNSVIVVAAR
                     QVRVHECDNVDIYLHCGSHPIIEDCKGMRFAPLPEAYAVKTQEAGKNQWDQVDDFKWLK
                     TEPSPNWSVLPEEKKLPEEVWTKDICGNPSMRTDDILRKVGVLS"
     PFAM_domain     join(42873..42912,43047..43264)
                     /aSDomain="TBCC_N"
                     /aSTool="clusterhmmer"
                     /database="35.0"
                     /db_xref="PF16752.8"
                     /db_xref="GO:0015631"
                     /description="Tubulin-specific chaperone C N-terminal
                     domain"
                     /detection="hmmscan"
                     /domain_id="clusterhmmer_JN550_011594_0026"
                     /evalue="4.70E-09"
                     /gene_ontologies="GO:0015631: tubulin binding"
                     /label="JN550_011594"
                     /locus_tag="JN550_011594"
                     /protein_end="114"
                     /protein_start="28"
                     /score="36.7"
                     /tool="antismash"
                     /translation="KERFYRHFQTEITAIQDQIEDLTTLSPVNGERHDCVDTVLAGISR
                     LSNEVTDALDFIPAYDQRAYSQAIKALTEKLNEATGKFAPK"
     PFAM_domain     join(43577..43876,43949..44002)
                     /aSDomain="TBCC"
                     /aSTool="clusterhmmer"
                     /database="35.0"
                     /db_xref="PF07986.15"
                     /description="Tubulin binding cofactor C"
                     /detection="hmmscan"
                     /domain_id="clusterhmmer_JN550_011594_0027"
                     /evalue="8.10E-31"
                     /label="JN550_011594"
                     /locus_tag="JN550_011594"
                     /protein_end="336"
                     /protein_start="218"
                     /score="106.4"
                     /tool="antismash"
                     /translation="SGSLTQLDRCVVDMTVPTSASSGVPFAGLAIKDIRGSLLVCGTVA
                     GPVHITGVRNSVIVVAARQVRVHECDNVDIYLHCGSHPIIEDCKGMRFAPLPEAYAVKT
                     QEAGKNQWDQVDDF"
     gene            complement(44912..45394)
                     /locus_tag="JN550_011595"
     mRNA            complement(44912..45394)
                     /locus_tag="JN550_011595"
                     /product="hypothetical protein"
     CDS             complement(44912..45394)
                     /codon_start=1
                     /locus_tag="JN550_011595"
                     /product="hypothetical protein"
                     /protein_id="KAI1860329.1"
                     /transl_table=1
                     /translation="MADQKQQPRALTLPEGLSPDQLDVITELSSLLSRLRAPTVLPTSQ
                     PGSQQAPRSGTTPLPAAAPTPAAGGPGPSSSASQGGSGGGGEQEIALRDFPAATDHLRH
                     KLAAAKAAVLALPDMHKTTADQEREVAELERRIAAQRAQIASLVATGERFAERMRE"
     PFAM_domain     complement(44954..45121)
                     /aSDomain="Med9"
                     /aSTool="clusterhmmer"
                     /database="35.0"
                     /db_xref="PF07544.16"
                     /db_xref="GO:0003712"
                     /db_xref="GO:0006357"
                     /db_xref="GO:0016592"
                     /description="RNA polymerase II transcription mediator
                     complex subunit 9"
                     /detection="hmmscan"
                     /domain_id="clusterhmmer_JN550_011595_0028"
                     /evalue="7.60E-12"
                     /gene_ontologies="GO:0003712: transcription coregulator
                     activity"
                     /gene_ontologies="GO:0006357: regulation of transcription
                     by RNA polymerase II"
                     /gene_ontologies="GO:0016592: mediator complex"
                     /label="JN550_011595"
                     /locus_tag="JN550_011595"
                     /protein_end="147"
                     /protein_start="91"
                     /score="45.3"
                     /tool="antismash"
                     /translation="LRDFPAATDHLRHKLAAAKAAVLALPDMHKTTADQEREVAELERR
                     IAAQRAQIASL"
ORIGIN
        1 atacattgca gcgcacccgc gactgcacgt ttgggctaga tgaattttcc atatattgaa
       61 accattgcag gggaacagcg ttttcccgag acgctaccaa atcttgacag cagacatgca
      121 gtgagacgag gtgcttttca acataaaaga aagcttcaat caccatttca tatatcaggt
      181 catactatct ctttagtagg atcggagacc cgacatatta catcataggg aagtcggttg
      241 atacagtaga tgatatgatc attacgacca tgtagagtgt atatgggaca atatgtaaca
      301 tgttcacctc gtcatgccag gttctcgctt ttgagatgac cacagtctgg cacgttacac
      361 agtctgtcat ggaggtcaca ggagttcata ggattaaaag caacaacgaa ggatattcct
      421 ctcattccag cacatatcat atctggattg tcgactctgc gggaagcggt gagtccgaga
      481 aggaaggaac agagtctggc catggaacgc atgcaaaaac cagcctgccg tcttgaagaa
      541 ccgtgattgt atgatttgaa gattggacta gcagcaagcg aactcatacg tactgtatgt
      601 acttctattt cactaggaac ttccgcgcca atccaccaga ccaaacatca acatgtagcc
      661 aatgaacatc ttgtctttag ccttgcttac aagctatgcc ttatagtgct caggtctgct
      721 tcgacccgta gcaaactgtt ttactaagtt ctgtgaacag tccgcagact ttcattgcca
      781 gaccagtctg atccctcagg gcaagaagct gctgggacac gagtttaaat tctccgaatc
      841 ggcagccaag gctgccatgg ctgcaggtgg aactacaagg ggagtatccg ggtcagtaat
      901 cccagcctgt ttaaaagtcg aaggaattgt atttcaagtc actcggacta acacgaacgc
      961 ttctcagttt cccacacgaa ttcacagggg ccgcaaccga tggtcgtccc acccaggatg
     1021 gtggcggcgg cgggggcagc gggcggataa aattcctcgg tgcggacgcg cagtgcaacg
     1081 agaaggaccc gaaactcctt gagtatccca tcttgctgga tggcaagaaa tataacaggg
     1141 acgacaagcg aagcggcgaa gggctcaccc actcctgcgc gtgttgtgta tctccaggac
     1201 ggcaagacac tctgtggtgt tatgacgcac gttctcgaag acaagtccac ccataatggg
     1261 aaggggagct tcagggcgtg tggcaggtaa atatcttata ttgtgtactc agactgctcg
     1321 gattgacaca ctttatggcg tctctttgaa taagcctcac ccccgttttg tagtcagtaa
     1381 ttgggaatgg catgattttc aagacttcgc caaatttgtc ttcattatac atgcgatgca
     1441 ccatgcgctc aaatagcagt cactaacctc atagcccact ttgcacaccc cgaactatgc
     1501 tgccaaatca cagtcagaag agcgatagca gaagggaaat tgcgttcgtt gattggcctc
     1561 caggatctac cctggacgtg cctactccat gcatgaaact cgtattacaa tacagtgaac
     1621 ctagcatata tcccctttta aactttccag acctctgcgc ggccacgtcc gatacgcctt
     1681 gccatgcaat ccgttgtcct atgcacctcc tctatgtcgt taccatgcct cgtgtgcgat
     1741 cgtaaaatat caatcctggg tacaagtcag ctgtggagcc tgcacagagg attgaattgc
     1801 agaggagaaa gatggtaatg gctgcatcag agtgaatttt atccatcaac gaagatctca
     1861 gtcccgtctt gaaacatatt tgggtgacaa atatcatcat aacagcatgg tgcgagtggg
     1921 gggaaaagtg gcaaagggaa cgttgggaag catacctgga cggcgtgggt gagcggtcaa
     1981 cctgcgaccg cgtcgttgag tgaatcccat ccatggctag accagggggc aataaaaatg
     2041 gccgtctgtg catccgccgc tcgtgccgtg ccggcatagg cattcgccag atcggtggcg
     2101 cccaactcgc ctctgggagg aatggccttc atagccacct cgagagccaa tttggccggg
     2161 tactcttcac cgcttgctgc agcaagtcta gaccacccgt gtggaaggtg cggatatagc
     2221 attacatcac tctgtatctg cgaagtaacg tcatcatcgg tgctgtttga tgacagggca
     2281 gccactgctc gcaatacatc gccaatttgg gagtgctcgg catctgtgac tttgtcgctt
     2341 gtccgtaggg tttggagctc tgccacgacg gcttcgaggg actcctcatc tgcatctaga
     2401 agggcaacga cacctagtag cagaaccgac tgaacatggg tcgaatcctc gctaatcacc
     2461 tcgaacagca ttgatcgagc ccggtcacgt gcctcatccg tgccaacagc ccacaagact
     2521 tgtgccaaca ggcaaacagc atccgggttg ttgcttgact cttcaagggc agactcgaag
     2581 tacgagagcg actcgttcac gttctcactg aagtactgtg caagaccaac agtaagatgc
     2641 gccgagagtc tggcctgcct tcgttgctca gcagtcaggt cgctctccga gtccacactg
     2701 ctgagctcca aggccacttc tccacactcg atggcctttt catactcgcc ggcagcaaga
     2761 taagaacggg cgaggtccgt cttggctaaa gcaaaccgac cagcagacag tggcgactcg
     2821 gtagcttcgt aattcgcctc caactgttca caagcctgct ccagtgtagc gatagccctg
     2881 ggactgtcgt ttgtacgctc ctcgaagaga gtggagagat ggccataaga tatactctgt
     2941 ggatccaacc cttgcaactg tccgagggca aacaggggtt gcaccaagga gatgacactc
     3001 aaatttggcg ggttggttac gatatgatca aaaagcgaga ctgagaattg ccgccgcgtg
     3061 atcagagatg acgactcggc aatgtccatg gcatgcgtga ataagccgcg cgcttccttc
     3121 gcgtcaccat acagcaaggc gacgaatcct tgtcccagcc aagcatgggc gtagtccggg
     3181 tcgttggatt gagctctcgt gaaggcttca tttgcgacct tgatatcgtt ttggagaaga
     3241 gccaaggcac caagattcgt ccatgtgtgg ggacttctct cgttcagata caaacttcgt
     3301 acgaatgcat gttgcgcaac agagggattg acttcactcg tcacaacacc caatgagttc
     3361 cagaagtccg gattgcctgc ttctaactca atggcgcgct tgaaacatct gacggctgct
     3421 ttatggtagc gactgggctt agacttcaat tcggcgggca agcaggaatg agcacggtac
     3481 tcagcccaac cgagattgta atgcgcgaca gcctgagcgt gcacatcgtt tgtcgagaga
     3541 aagacagctc gcttatgggc caagattgtt gcgtgaaggc ttcgtgtaag atccacgcca
     3601 agtcgctcgt cctccgcgaa aatgccctcg gcgaagatca cacccttttc aactccgtca
     3661 acatcatgaa agatggcgta ggcagcgtcg tggtcctctc caaggtcaat aagattgcgg
     3721 atgacttcag tcgggaattc ttcgactcgg ctttggactg aggagtacac cgaacaagca
     3781 tcgccgatta ctttccaaaa gttgaacgtc gacgacacct cacgcgatac cgtcaacgca
     3841 taagtgaggg tctcgttgac tagttgaacg ggcttcccaa aaaagccttt atccaaacca
     3901 tccaaagcgc tctcaaccat cgtctgcatg agggcgatgg caacaccttg ttcgtcgggc
     3961 cgtgtcttgg taacttccca gtacaaatca atggcgtcat catactcggc aatttcacgc
     4021 ttgacattag caagcatgta ttttgtaaac caggtatcgc caagactagt atcggcggag
     4081 tcctccagtt tttgcgcatt gttgatggcc ttcgtagcgg cgatgaaccg gccagcattt
     4141 gcatagctct caccaaggcc tacccatgag tggtagtcgt gcggtgacat gcgcagagcc
     4201 gactgaaagg agacaatagc cctgccataa tcttgcttat tcagctccgc gacaccgagg
     4261 gcagaaaacg gccaactgat gccttttctt ttagagccgg ggggaggtcg cacctttccg
     4321 gaatccacga ctctctgtgc cacgagctcg acacgatccc aatcgctgtc atcggcaaag
     4381 gaccttgcca ggcgttcagc agactcgatc tccgaaggtg atagttcaac ggctttcaag
     4441 aagcatttgc gagcgcgttt cttatccctg gcatattctg cgtagtacac tcccaaactt
     4501 gtatatgctg gggcatagct gaagtcgctc tttaaagcat ccaggaagta cccatatgcg
     4561 ccagtgcggc tcttcctggc cgctttggac gtatccaggt tccagatgca gacacccaag
     4621 cggtgctgag tttgcgcaag gagctccttt gaggcagcgc ccttttcgga catggtgtga
     4681 aggagagatt caaggtcgga cttgcacctt gtgaagtcgc ctttcaaagc atagagccaa
     4741 gcaacctcgg ctgcgacacg gagattgcta gcatcgcgct tcagtgctcg ctcaaggaag
     4801 tcaatggctg catcatattc ttcttcctcc tcgtagatga gaccgacacc aatttgagca
     4861 ggcgttgatg agggatccac ttccaggacc ttctcaaaca ggaacttggc ttcgccgtgg
     4921 tttcggggcg actgatagaa aaccaaaccc atacccaaat acaacatgaa agcctggttt
     4981 gtgtgcagaa acacttttcc aatcttgtta gtcagatcga ccatgagctt catcgctttc
     5041 cgcatgagct ctacattgcg ttcgtgctcc tcaagatgct ggtagtactc gccaatcagg
     5101 cggtaggcga ggagagagtc tgttgactcg acgccttctt ccatcatggc cagcctgtcc
     5161 tcatcggtga atggtataac tgaggttggg gcaccgccct cctcatcatc ttcactagtg
     5221 tcatcggcat cgccagactg gtccgtggta tcctgggcag gtggcgtgct cttggggaat
     5281 ggagagatct tgctggtcat gaaaccggta agcaccttgt agaggtcgct ttccggaaag
     5341 tgagaacaat agccgttgag aacggtggca tcccagtctt tgagctctct gcagtcctgc
     5401 cagtttacgg aaatgtccca ggcgagtcgg aaagggtggt caatgatgac catgtcgtgg
     5461 gccagctttt gaacggtagc aagctcagat tctttctcgg gtccgggaac aaagaccagc
     5521 aggcgatcat atcggaactg caggagcttc tcctcgtacc ggcgtctgat gtcatcgtcg
     5581 gtggaccagt tgatgagctg ctcatagata tggcccagtt ggctctgcgt gagcacctcg
     5641 cggttgacct cgacggtcac tgtgctgagt gtggcgccaa tcctggttcg ccgctcgccg
     5701 atgagcgtgt tgatgcgctt cttctcgtcg gtctcgacaa tctgggcaat cttctcgtag
     5761 gtcttggcag ggtgaggtac ccggccctcg agagcagggt agatggggct gtctgggagg
     5821 aggacggcca gtgcctcaac atactgggcg cggttcccct gggcgttggc gaagtcgacg
     5881 aacttgtcga cgacgtcttg gcacttgtac atgtcatctt gggtgttgaa aatagcggca
     5941 agcttcaggg cggcttggcg gtacttggtg agcttggcag ggccttgctt ctcgtacagc
     6001 ttgatgaggc cctgccacgg ctggggatcc gaggccttga gacgactcgc agcctcgtag
     6061 gccttctcgg catcctctag ccggctcttc tcagcggagg cgaagccgat gaggatatgg
     6121 ctgcaaacac gtcagtgaac atgcccaggg gttaggtagc aggagacgga gggagacgta
     6181 cgcctggaag ttcttggggt cgtcgttgac aatgtcttga cactgctgca gcacgtcgtc
     6241 ccactgcttc cgcttgagca gctcacggac ggccttgagc ttggcggtgc tggacatgat
     6301 tggtgatggc gtgaggcgct accggaggaa gggcagcgca gagacgaagg gaaagtcaac
     6361 caggctgcag gtgccgaagc tgctccatcc agcaagtgag aggggagcgg gagcgggagc
     6421 ggtggtgtgc ggttgagccg tttggaccat gcatctcatg agctcatgag tgtggtggca
     6481 gtgggcagtg ggcagcgggc agtggcagct tctgaggtgc caccatgcca tgcagaaaag
     6541 agctgccctg ccgttcgttt ggggccgtct ttgtgcgcca atggcacggc gttgcgggtc
     6601 gccgtggacc ccctccagcc cctcgccgtg gtctagcgcg tcgcccgccc taccagaggg
     6661 cgggcgacgc tggctaaact ccgggcgcct ctaggtggcc tacagggggt cccgcttcat
     6721 tggcttcagc gtcatccgtg gcgcatcgca tcggcttgtt gagtcgccgg gcctgggacc
     6781 acgcagatgg tgaggtcttc tccagatgta taagaattat agaaactaca taaatgcacc
     6841 cgaaccgccc tctccctatg aatcattgcc ctacagcagc cccgacccct ctgtgatcga
     6901 gttgctttgc ccgtactcct acctctgctc tactacttca tctgtactaa ttctagttgg
     6961 cactacgtaa ctccggccga agggctacag gcgcccgacg tcattgcagc cgcttcgccc
     7021 ctggcacccc tggacacagt ctggaagcca tctagattag acacgagcct cagcacgagg
     7081 tcgaccgcaa acaccccgtc cacctctgcc ggccatggct accctgcgcc tgaccattga
     7141 agatggccaa ttcagagaca accacggacg ccaggtcctg ctccgcggca taaacgtcgc
     7201 cggcgacgcc aagctcccca gcacccccga cgtcccgtct cacattgccg acgacttctt
     7261 cgacggcgac aatgtcaagt tccacgccag accatttcgc aaagaggatg cccacataca
     7321 tttctccagg ctgaagcgct acggctacaa cactatccgc tacatcttca cctgggaggc
     7381 catcgaggcc gccggtcccg gcaagtacga tgaggtctgg atacagcaca cgatcgacgt
     7441 gctgcgtcaa gccaaggaat atggcttcta cgtcttcatg gaccctcatc aagatgtggt
     7501 aagtgtcaac tacctcctcc ccgcggattt ccgtcgctga tcttgtgtgc gcgcgcagtg
     7561 gtccagatac tctggcggtt caggggcacc catgtggacg ctatacgcat gcgggctcaa
     7621 cccccagagc ttcgctgcca ccgaggccgc catcgtacac aatacctacc cggagcccga
     7681 aaactttcca aagatgatct ggtccacgaa ttactaccgc ctcgccactg ccactgtctt
     7741 taccctgttc tttgccggga aggattttgc acccaaggcc ataataaacg gggtcaacat
     7801 tcaggagtac ctcaccagcc attacctcgg tgctatttcc cacctagcaa aacgactcaa
     7861 ggaggcaggc gatattctgg atgacattgt cttcggctgg gagagcatca acgaacccaa
     7921 caggggtatc gttggcaatg ccgacatcag cgtgatcccc aaagaccagg ctctgaagaa
     7981 gggtacagcc ccgacattat ggcaagccat tcttactgga tctggcaggg cgtgcgaagt
     8041 cgacacttgg gatatgggcg ggcttggacc ctacaaagtc gggaggtcct tgatcgaccc
     8101 ccacggcgag atggcctggt tgcccgccga ctatgacgac tcaagatatg gctggaaacg
     8161 agaccccgac tggaaacttg gcgaatgcct gtgggcgcag catggtgtct gggatccgtc
     8221 gcaagatctc ctcctgaaga aggactactt cggaaagcac ccaaagactg gcgaggcact
     8281 cgatcaccac aagttcatta acacatactt tatggagcac tacaggagat accgcgatac
     8341 tgtccgttcg catcatccgg acgccatcct gctgtgccag cctccagtcc tagagatccc
     8401 tcctgatatc aagggcaccg ccgacgatga tccaaagatg gtctatacac cccattacta
     8461 cgatggaatt acgctcatga caaagaaatg gaacaggacg tggaatgtcg acgtgttggg
     8521 tattcttcgc ggacggtacc tgcaccccgc atttgcaatt aaagtgggag agacggcgat
     8581 ccggaattgt ttcagagacc agatggccgc tatgaggaag gaaggcttcg actacatggg
     8641 taaccaccct gtattaatga gcgagtttgg aattccctat gatatggacg agaagaacgc
     8701 atacaagact ggcgactact cgagccaatc tgcggctatg gatgccaatc actttgcggt
     8761 ggaaggtgcc ccgatggacg gttatgcttt atgggtttat gccacacagg tgagttcagg
     8821 tctgtcacct cagcgaaagc actgataact gactgattcc ttcgcagaat gaccatgtgc
     8881 gaggagatca atggaacggg gaagacctgt ccatatattc cgtggacgat caaacccttc
     8941 ccgtatcccc agtcccacgg ggtcttgaag caaatcgatc acagacaagc cttttgaaga
     9001 cgcctacgag caatacccgc tctgaagtgg acgatgagac ctccgtcaac cccggcaacc
     9061 tcaagcggac cctcaccaac ccctccatct catcgcagcc cgccagcctg aaccccgaac
     9121 tcaccaacac cccaggctac cgtgcagcag aggcctttgt tcgccctgca ccgaccgccg
     9181 tcaacggcac cacggcctcg tacggcttcg acctgaagtc gtgcaccttc cacctggaca
     9241 tcacgggggc ctcggtgccc ggcgacgacc agcccacgac catcttcctg ccggactacc
     9301 acttccccaa ggaacagtgc acggtgcagg tcagcggcgg caagtgggag atcagcactg
     9361 acgacgacga gcgcgcctgg gtgcagcggc tgcgctggtg gcacggcgac ggcaagcagt
     9421 cgctccgcgt caccggcctc gtccgccccc acaacagcct cagcggctcc gccgaggagg
     9481 ccggctacct cgagcagtgc caggccggct acggcttcga cgtcggcaag tgcgccgtca
     9541 tgtagggcgc cttgacgctg accgtcgtgg ccagcctgat cgtgggagcc gctagggagc
     9601 cgagaccctc gggcctgagg tgagtggatg tgtcatgaga tgagcattat gggatttaat
     9661 gacgagtgga aggcttgctt ccgcgactaa cgtttttttc ggcttgggta ctgtacatag
     9721 ggatctttac ttggggcata catgtatact ggatacaacc tacacaagtt tcaggcatgc
     9781 aattatctga gttgttctga cagtctttca gatatatcat ggtatttcat cgacccgcgt
     9841 gaagtttata ccctactggt tgcccggact ctctatggtg tctcaatctt ctcagtccca
     9901 catatgctta gatatggaga cacaatactt tgtaggtacc taggtaattt tgcatccaaa
     9961 aatgttggca ggggagaaac cggctgaaag catgtaggcc tgcgtgcatt ttctgaagag
    10021 atcgcatcat cgtttcgttt ggttagctgg tgctgtttca cgtctcgtag tatcacttga
    10081 accataggct acccggattg ggatgattcg gaataggtgg tcgggagcat agtttgtgtt
    10141 ctttttccgg ataaggtcaa attatggtgt tgttaaggcc gtattttcca tatttcttgt
    10201 tccaagtctt ggggcctagt gagaagtgtc gatgtctctg gaaactacgg cactgattag
    10261 tagaaacctg ttgcagtttt ccgtgatctt catgtttgaa cactgtgctc atgatggcga
    10321 ctattaatga ctccgctgaa cattatacag tatttgtctt gtggacgacg ctgtctgcgt
    10381 cgcacgcagg tatgaattaa ttggtagtat tggtagttga atgagcagtt ttgaattgga
    10441 aacaaagact gagaacctgg ctcagattac agcgtttgca tattctcgat atatagcatc
    10501 atccgtcccg tcatgtaggt ggttattgga ttgttggttc atatttgaca gatgcatttc
    10561 ttaagcatga tgcgtgcagt agattttacg atatagagac tggctcggta gactattgta
    10621 gccatctcga agtgatctcg ttgggacaga tattagttgg tcgttgttag tatatcccat
    10681 gcgcgctacc ttgacgtcct tggatgtctt gatgtgtcag ttatgatttg ggggctgacc
    10741 cgcaaaccag gaccaggggt gggcgtgtag ccaagactct tatgccagat ggcacgtgtg
    10801 cgggctgatc tggatgcgat ttcacgtgca ttcttacatc tccatgactt atctgcatag
    10861 gtggtcaaaa ggctatctta cgtcgattag acgtagagga cgctgtcata ctttccggaa
    10921 tggaccatgt tggtttcatt cccagtggtg atgaatcgtt gatgattcgc agtggtcagt
    10981 gtcgaaggga gtctccgcca aggcttgcca gggcggttcg aggggcggtc agggacatct
    11041 gattcgacgt tgctcgcttg ttcgctcgtt ggccgatcag ccccatgcgg gatcccacag
    11101 cgggtgagac aggtgagatg agacacgagc cagacaaaac cttgggagcc actggaccag
    11161 gatttggagg gtggccgtct tcaagggcgc tgcccatcaa gcctggtccc cacccagcat
    11221 cgcagcctgt cgatgcggct ccgtcgccgc ccgcgcccat caacatcaac gatgacttga
    11281 ttgtcagcag tcgatggaag agcaagggct gtgctgtgtt ggctcagact tggacttctg
    11341 agatgcattg gtcagatggc cgtgctcaag aaggacagcc accctggatt gattcccgct
    11401 agaccgtcgt attttcgccg gtggctctgt cgacagatgg cagagcacag agcaaggccg
    11461 ttcccatcca tcgtgctcat tgaattccga gcagtcttta tttgtcgcat ctcaccctct
    11521 ggctgctggt tggctaagcg acaccctggt ccccggcccc ctcattcgtg ggcaggactc
    11581 gttgcattcg accgccattg gccctggacg gctatcggat gcaggcaacg tgcgtctggc
    11641 acacacctcc gcgcttgtga cttgggtgag ccctcgtacg gtactgccaa actgcctgtc
    11701 tatctagtct ctagtctggg tggtgtgtgg actggacaag gatccaatgc ctgtccccca
    11761 tcggcaccct tccagaaccc aagttatgtt tcttcccgac aaagaaacaa accggacagt
    11821 gaagcgtcac ttctatccag cccgctgcct tgtcattggg atccaagttg cacacacctt
    11881 ttagtatcgc tcggcaagca acccgaacca agtcgacgag agccgaccgt taagcgccag
    11941 ccgcgcccgc cgtccacatt ttctccgggg caacgaggag ccagagcagt caataactgt
    12001 ccgtcgagct cggacgaggg tgcgacgtgc gctaaatccg taggccactc cacatcgtcg
    12061 acgacgaaca accgctcgcc atccccgatc caagctagca cgacccccta cagcgaaggc
    12121 acagagcttc ttcggacgat agagaccgcc ggacgacaga cggaggctga ggctaagggg
    12181 cctcgcggat agacacatcg caccatccgc tgctgggcgg ccgatctcga tagccaccag
    12241 tcagtccagt gtccatcaac caccagcaga gcagctatct aggtaccgta actgcctcgg
    12301 ggtgctaggc tagcctccgc gcgccgaatc ccaggtgtgc gtgtccaggg ccatggtcgt
    12361 gttgtgtcgt ctgcccacga cgccaggcca tgaccacctc gcgcaacccg gccgcgctga
    12421 gtaggtcgga gagcaccagc gaaggaaccg cccgctatcc cgtcgccagc ggcatccgcc
    12481 agcgactgca ggataacatc aacaccctcg acggcctcat caatgagaca aacaacaacg
    12541 ccagccaagc cgtcgccccc tctccctctc cctaccagag ccccccgccg cccggcgatc
    12601 cgccgcccta cctggccgca aacttcgcct ccagcgtgcc caacctgcgg ccccgcgcct
    12661 ccacggccac cctcgcgccc tcggccgtct cgccgcccgt cttcgacaac agtcgcccgg
    12721 gcacgaggaa cggccagatc cctccgccgc ccgccatgta ctccaacccc caggggaacc
    12781 agccccggcc cttcgccgtc ccgccgccgc ctcccatgtc gccgcccgtc cagggccaga
    12841 tgaacaacgg catgacgata cccccgccgc ctccccgata tcccagcgct cccacgacgc
    12901 tgcagctgcc ccctcccccg tcgggcccgc cgccgaacag cgcactcggt ccccagcctc
    12961 catggcaggg cggctggggt cgcccgtacg acaacaggac caatatgacg atcccgcctc
    13021 cgccggccaa cgcgccgcac attccctata accccaagat gctggctcag ccgtcgctgt
    13081 ccattccacc cccgccgccc cagcagccct accagcagaa ggagcagggc atgtcggcga
    13141 cctacatacc ccagggcgat acgtatggag agggtgtggg catacctgcc tttgggctgg
    13201 acgactcggc cgcgtattct gcaactacgc agagctcttg gccgactccg agcctcggca
    13261 gcaataccga cacggccaat accacacctg cagacaccga aagccgggac aggctgtatg
    13321 cgaatgccat gagcggtcga atgatgtcta ctgcctccaa tgctactgga gttctgtctg
    13381 ggatccctcc ggaattagcc gcaagatggc ccttggatca tgtcctattg tggttggcta
    13441 ctaaccaatt ctcaaaggac tggcaggaga cgtttaaggg gctgaatctc catggatcac
    13501 agtttctgga gctgggcagc ggccacggtg gtaggggcaa ctttggcctg atgcaccagc
    13561 aggtgtatcc caggttggcc caggagtgca ccaagagcgg caccgggtgg gatcagtcgc
    13621 gggagcggga ggaagggaaa cgcatgcgcc ggctcattcg cgccgtcgtg tataatggag
    13681 gcgcggcggt cacctcgagt cgtccctcag atggccattc caggaaagat tcctttactg
    13741 cgtccaatgg gcagagtgca gggacggatg ccgattcccc caatacccct atcaaggctc
    13801 ccgggcaagg gtttggtggc agaagattct cccagacaag atccaccacg atgccaaccc
    13861 taagcaacac catgagctcc gacgccaacc acagaacgat actgaagaat atcgatattg
    13921 agagcagccg tcggcacagc cccgttggca acgacagcga tggcaactat cgtgcttctg
    13981 ctttccgtgg cgatagccct gggggtagtc caaaaccgaa ctcagggctt ttcccccaat
    14041 cgggcaacct gtctgcatct tcaacctcgg gcaggtttgg acacagatcg cgagacagca
    14101 tcagctctgt caactcgaat acggcaatct atggctctgg tgtccccccg gaagcatctc
    14161 agatgctccg aaatggtatg agtggcatcg gcgagatgat caacgccagc cggagtaagg
    14221 atgggtctgg ccattcacct ttggatcctg gtgacaggtc tgctggtact gaacctccca
    14281 tttcagccaa ggacaacaag agtttcctga gtttcctgaa gaggaagaac aagcagaagg
    14341 aagacgggtc agctccatcg cctgaggaag gcgacgcgca gacgagcccg aacatgttga
    14401 agccatcctc cctaggcagc cgttacggct ctgaactaga cggtacaagc caattgatcc
    14461 cggacagcgc ccctgccttc cgtaggagcc ccaacgctcc caggacgttt atcttggcga
    14521 ctatggatat gtggaattac cgcatgtgcg acgtcacgga ctgccataca tccgctgact
    14581 tgcgagccac tatatgcacg aacctggggc ttcaggacgt catatcaccg cagctgtttc
    14641 tcaccgaatt gggccgcgca gaccacgatg agccactcga ggaccagagt ctcatgatcc
    14701 acaagagaaa caaggccgac tcgagtggtt cgctgaaatt cttcgtgagg ctaccccccg
    14761 tggcccctca ggactctgta cctgagtcgt taacgcctgg ttatgttcca tctggtgcat
    14821 ccatggacga ggatgcttac gctcgcctaa atgggcaaag gtctcggtca agttcgtcac
    14881 cgcccacgtc ccgcgtcaac acagtggttg gaaatggacc agaccccaat gaactggctc
    14941 agaaagccca agactacaag gctagcgttg agaagcagca acaagactat ctggctagga
    15001 gaagacaggc cttggaaaag tcgtcaccgg acagcatcag cccctcattt ggcatcgttg
    15061 ggaggaacgt tgattttgat cagcctcgca gctctccgta cgaagagaag aagcaagaca
    15121 acttgtttcc ccagcgcaga gcaccggccc ctcctggtgt cgagaccgca accttgataa
    15181 aggcgaactc gctaagtcgc cgctcgaacc actccatgcg tcagtctcaa ggaagcctcg
    15241 acggttatcc gaccccaagg cgacccgcca catctacatc taccggagga gagctaaacc
    15301 agcaagaaat gtcccagcgt cgaccaggga caagctccag ggtagaccca gagaaatctg
    15361 ccctgggcgc gctggtcggc atgggcagtg ctctaagcca ttttgggcga cccacccctg
    15421 gaagtcgaca acaacggggg ccatcgccta ataggagtaa tcccggcctg gcaggcagcg
    15481 ctgcttatga agatacacga ggtaagcgag ctatggcatc ggttgacttt gaccagactg
    15541 cttcgggtcg cagtagtccg cgatccggct cacccggaac tctgacttgg agccgtggag
    15601 atctttcatt tcttgtcccg gactactcgc ccggaggcac gcctgtcaat gatggccgcg
    15661 taagacctga gaatggacat cttgctaaag ttcatcaagc agcgcaacga gctccatcac
    15721 ccggcaatat cagtcctact acggctcacc ccacgcgtgc cagctttggt gctgatgctc
    15781 ctcgtcggaa gtctcacggc cctgatgttg actttacgga gacggatgta caatttgctc
    15841 agccagcggc accgactatc cacagggacg attcctccgg cgacgactcg gatgatggcc
    15901 tgtttgctgt tcccgtgaga ggaaggcagc cctcgattca ggtgtgtaac atgactgata
    15961 ctccaagatg atgatactga cactgcccag aaaccgaacc tcactctcaa tacttcaaga
    16021 tctaagaaac aattatctgt gtccttcggg tcacctggga acatgaagac gcccgacttc
    16081 gaggatgatg acaacgaaag cgccagaagc cgaaagagct cgcagcgccg tacacccact
    16141 actccaggtc aagagtctat cgactcagat gacagcaagt tgggtcgacg caagtccttc
    16201 atcgagcgtg atcattgggc cgctcgtcca cctgctgagg cactgcttga caacctggat
    16261 gcattcttcc cggagcttga tctcgaccaa cctgtcctag atgaagcgtc tctccaagat
    16321 ccgccctccc ccacttcacc aagtcaagaa aacagggcac cagaaagctc agcagcaccg
    16381 gctttgcaac tcccaacacc tccgaccggc accgctaccg ctcggtcatc tatgtacagc
    16441 gacaatgata ctcttggctc ggacgaatcc accctcaagg cgctcgagca gcgcccaacc
    16501 tccatcgcgt ctgttgctca gcggagcatg cgacgttccg gtggcctagg tcgcatgaag
    16561 tctattcgtg aagtggctcg tggtgcacat gaagcaaata aacgcttcac tactgcatct
    16621 tctgcttctg gcttagcagg gcccacctct atgatccagc gccgcaagag caccaagatg
    16681 ttcggtgccc atgtggttca gatcaggcct gagcgtggct ccatgatcga cattatgccc
    16741 gagattcctc aggaccatct gccgaagcgt cagacaacct tcagatggtt caagggtgag
    16801 ctgattggca agggaaccta cgggcgcgtc tacctgggta tgaatgccac cactggtgaa
    16861 ttcttagccg tcaaggaggt cgaggtcaat cccagagctg ctgggggcga cagcaacaag
    16921 atgcgcgagc tcgttgctgc tctaaacacc gagatcgaaa ccatgcagta tcttgaccat
    16981 gtcaacattg tgcagtatct tggatgtgaa cgcaaggaaa cgagcatcag tattttcctc
    17041 gagtatattt ccggtggttc catcggatcc tgtctacgca agcacgggaa attcgaagag
    17101 cccgtggtta gcagtctgac gcggcagacc ttgtccggac ttgcctatct ccaccgggag
    17161 ggtgtcctgc atcgtgacct caaggctgac aacatcctgc tcgatctgga tggcacgtgc
    17221 aagatttccg actttggtat ctccaagaag acggatgaca tctacggcaa tgacaagacc
    17281 aatagcatgc aaggctccgt tttctggatg gctccagagg tcattcgctc ccaaggcgaa
    17341 ggctacagtg ccaaggtcga tatttggtct ctcggctgcg tggtattgga aatgttcgcc
    17401 gggagaaggc cttggagcaa ggaggaggca gtcggcgcga tctacaagat cgccaacggg
    17461 gagatacccc cgattgcgga cgaggtccgc gaggcaatca gcccgtatgc gctgggcttc
    17521 atgctggatt gcttcactgt gtaagtttct ctgcccttgt ctcggtttgc tcctacagat
    17581 agaactcaat gctaacatgt ggggtaggga ttcgagggaa agacccacag ccgagcggct
    17641 gctcatgcag cacgaattct gcgagctgca ggaggactac aacttctttg acacggctct
    17701 gtacgccaag atccgtggca cttacaactg agcaaacgaa cgcactcttt acgcggggaa
    17761 acaggggcta tacacggcat ggttattggg gtcagtttag catcaagcgg tggaggattt
    17821 ctgtatcaac atatgtccat cctagtcttg ctcatcagcg tatgttttac gattgttata
    17881 gcaagcatgg cgtccggttg cgttgccttt ttggaaaagc ggtcggggca agtggcccct
    17941 atgtcgaatc cagagatggg agagccttgg atagatagga gagttagctg gcttggatac
    18001 cttgggatac cttacgacat tctcggaatc catgaagtta actcgttgcg aatgtttact
    18061 agtctggtga tgtgttgcac atattggtac tagttgcatg catactgctg ttagtgcaat
    18121 gtggccatca tccctaatct atccagcaac attgaaccaa gtcattagag gtccacaggt
    18181 gacaaccaca agtttaggtg gcacccccgt gcctaaagca acttctccaa atttcattgt
    18241 agtttaaact tacaaagccg cggccaggtg atgtgctgat cattccccca gcgcgcgaga
    18301 gggcttgcga tcatggtgac gcaaccacca aacccgcgcc cacttatact cgaactcaat
    18361 tggaacacgc tctgtctccc cgctctgtta tattcacgat gcccgggaca tccggagatc
    18421 agtgataaac tccataatag catctcatat caacttaacc ctccactgtc taggtccgcg
    18481 gtatcttgac tgacggcaga tcaccgaagt attgaaacca tgtctctctc cgcccacgct
    18541 gaagacgaga agcgccgtaa cgcgacgtcg cagcagaccc cgggtgtaca gatcttcttg
    18601 cagcccattg caccccccgc cgctctgggt gagtatgact gacgctgata ccgctgggcc
    18661 ttcgaactag ccaaggccaa gttttggtgt tacagtgaaa taaggggcta acatcagggt
    18721 gacaggtctg gccgggtttg cgggctctac ttggattacg tcgagctaca ttgctagtac
    18781 gtcgagtctc ggggtttatg agttccatct gagtgcttga aaaggaggct aatgaaaatg
    18841 cagattggtg gggaaattct gattcaccga ctatcttctt tccagtaagc acgacggttg
    18901 tgtggtagga gtcagtatat cacaccgtgt taatctaatc tgcctgttga gttcgtgggc
    18961 atatttggtg gactcgccca gttcattgcc gggctctatg gattcaaagc ccgtgacacg
    19021 ctcgtcacgg tgatcaacac aatgtggggg agcttctgga ttgccatcgg catcctgtac
    19081 gcattcgtgg tgagtatgac ggttctattc caggtgtcga attctaggat tacatgatcc
    19141 taataagccc ccgtacgcca caggcagcag gagctatccc gcctcattcg gtgcacacgc
    19201 acttcccgga gctggcggcg tggttcgtgg tcctgtgcgt cttcacgtgg tcgtgcgcgc
    19261 tggcggcgac ggcgcgcgac gtcgtgctca gcgcgtgcct gttcagcctg gccatcggca
    19321 gcaccatcgc gtgctgcatg ttcgcgtaca acggcggcac ctcgcccgtg tcgggctccg
    19381 gcgacggcct ccagggcggc gtcacccgcg gcatcaaggc cgccagctac ttctggatgt
    19441 tctcggccct gtgcgcctgg tggcgcacca ccgtctatct ggtcgaggag gcctacggca
    19501 ccggccacgc catcacccgc ttcttcgtca tcggccgcac gcccatggag cgccgggccc
    19561 ccgtgctgat cccaggcctt ggcgaaccgg gcgtcaagag aggcgtgccg aagccgatcc
    19621 cggtgtagtt gatggcggca gagtattgtg cgaattaaag agatcgtttg tgactatttt
    19681 tactcctgta cgttgtcttg tgaataggag gctcagtggg cagcaatatt gatgaggtcg
    19741 atcatttcag aacagagcta gcagtatgtc tgatacggta gtcatttatg ttgcatgtcc
    19801 actttccggc gcttgagggt cccatatttg gataaaacta tccttgactt ggttattcaa
    19861 tactagcgtc gctttcatgt tagggagtag aattccgggc tgcagtcctc actttcaagg
    19921 tagatacgta tacttgaaat gactgtttac ctttaacata acggtcaagg ccaatgtctg
    19981 gcgcttccta ggatatttcc ctacttctgc aatttgtcta aaagtcgttt cgctgccatc
    20041 tcccccaaat actgcaggct gcctccattc attagttcca aaaccgatac atcagaccca
    20101 aggttttgtt tccaccagtt ccgcaactcg atagcaacga gagagtcaac accaacccca
    20161 gatagtgtga gccgtaaatc cagtggctct tcgtcatccc tgcgcatcaa cgccgccaca
    20221 cgatcccgga cctgacaagc taggaattcg gctgcttcgg gttgttctag tttaatggga
    20281 ttctccgtaa ttgcagccaa gaactgcttc atgccacttg tggtggttgc actttcgtcc
    20341 gccactgtct caatattgcg gtaaatggcc attcgcggat ctcgtctcca gataatgttg
    20401 ttttgcgggt ccatgatagg caatcgacat cctaatgcct gagtgacttg gcttgggttt
    20461 tggaaataga tgccgcttgt accagctaat cttttctcca cgagaggtgg cttggccgac
    20521 tgcgcaatgg tgagctgcaa aacctcgaga aagtctcgtt ctgaaacaag ccggccggac
    20581 attgccagca tcgtctcttt ggcggccggt gtgcggctta tgtatcccac atcgtccaca
    20641 ggacctatat ctatgaccga agcaacaaga ccccggtcat gtcggtactg aacaaaagca
    20701 tctaaaaagg tgttggaagc ggcgtaattg gcttgaccat agtatcccac tatgccgcat
    20761 accgacgaga acagcacgaa aaagtccaat tgatggtcca ccaatgcatt gtgcaagttt
    20821 caagtaccgt acactcgagg ctggatcaca tcttggtata cctccagggc catgtcgaga
    20881 atgcccatat cgcgcagagc catcgccata tgcattactc ccgcgatggg agcaatcgca
    20941 gttgctacta tgtgattaac caaatctcta tcagacacat caccgcagaa agtctgtacc
    21001 gcgcacccca ttagctccag ttccttgatg aaagaatggt tgtcttcacc ctttcctgcg
    21061 gatctggata tgaatgtgat gtacttagca ccgtaggtgg ccatccacac cgcgatggct
    21121 cgtccaagac ctcccatacc accgacgagg aggtaagttc tatccccccg aaaagtcggc
    21181 tttggaatag cctgggtcca ggggagattt tcttcaagtt ctgggaatcg gataacattt
    21241 tttccgacgt gagtaccttg ctgcatatac ctgaaggctt cttcaatctc tgtcgtatcg
    21301 aagacagtaa tcgggtgtac gggcttgatg tgccccttga cgtagagttc taacactagc
    21361 tccatgaggt ggctgcccgt agctttcttt gtcgcaacgt atcgtggcaa gtcgagtccg
    21421 atgaacgttc tgttgctttc aaacttgtcg aacgcaatca gagcgcggcc tctcatatcc
    21481 cgcttgccga gttcaaccat gcatccgtta ggcgcaccac attcccaagt ggtatggaga
    21541 agttcgcttg acaccgagtt cagcacacag tcaacaccaa cgccgttggt cgcagccatc
    21601 actccgtcat ggaaactcgt gtcacgcgag tggaagatgc ggccgcgagg cattccaagc
    21661 ttgtcaacca ggaaattggc cttctcctca gacccgacag tgtagtaaat ctccgcgcct
    21721 atccatcgcg caacgtggat cgctgcaatt cccgttccgc ctgccgcagc gtggatcaac
    21781 agggactggc ccctctgtag ctgagctctt tccaccaggc ccagaaggac ggtgacgtag
    21841 actataggca tgctggcagc atcttcaaaa ctaagttcat cagggatgcg gacggtgaac
    21901 agacccgggc gttgtacctg ggtcgctagc cctgcggagt ttgctccgaa aaacatgacg
    21961 cggtcgcgaa ctttgacatg ggaaatgtcg gcaccagttc cactgacata gcccgctcct
    22021 tcgaggccga gccagtcaga ttcggtgcca aaaatgtctt cgccatgcac tacgcccatg
    22081 gcgccaagca cgtctttgaa gttgagccca gcggccttaa cgtttatttg cacctcatag
    22141 cccccaatta ttggcaaaga ctggccggac tagtgaagag tttccgaaag tccgcgttcg
    22201 cgaattgtca gtgccttggt ggcccgtgtt ggaggagcac tgtttctcaa ggcatgatgc
    22261 accgcgtacc agtggaaacg cccgacatgg acggcgccat caacccacgc atactcataa
    22321 tctggatcca ggtgggatgc tatgctatct ttgctccgtt gaacctttct ggctacattc
    22381 acgatcgcct gcgcggcccc tggcagctgc cagtcttcta gctccaaggt tgccagagac
    22441 atagcgagtt cggatcgaat tgttcttgcc attccgagta ttagcgctgc attagggtct
    22501 ttgcagttaa cctgagccgc gttcgtgatc cacagcattg tgttcttctg tagcgacttg
    22561 atggcactga tgaaaaagta ccagtcttct ttactgggac tgttgaggag cggcagctcg
    22621 agatcgacaa aggagacaac ggtctgttcg cagtccagta tctctctatc accccattga
    22681 caatgctcaa catgacatcc actactttct aataggtttc ccacttgtct ggccaggagg
    22741 tgaatgcgcg atggccctga gagcaatttg acatgttcct gggtcttgag atctgtcgca
    22801 ggtcgtgaga caatattcgc gttaatattg tatggtcttt gattatcgaa agtcactgca
    22861 tcgcagccgc tgaaacctgc tgcgcgtagt ttcttatccc actcttctgc tggcaaatac
    22921 ggggcttcag cacgaccgtc agcttctcct agccaccagc cagtgaacaa cccgatgata
    22981 tatccaacgc aattggtcac tatcggtcac attagcgacc tggttgatgc atgacgcagc
    23041 ttcaggtggt ctcacctggg gatagctcct gtagaaacag ccgaccctgg tcatttaaga
    23101 gcgtccgcac atggcacagg gtctcgtgca agataggcgt cgcgtggagg acctaaagca
    23161 aataatccgg tgagtactca tccgaagtat aaaataattg gggtacctac atttgaggcg
    23221 ataactagat cgtagtcccc tgccttgaaa ccttgaccaa ctgggtcctt tgaaatatcg
    23281 agaaccttgt attcaatggc gtcgaattcc ttgaaacggt cctgcgcagc cacaaaaaag
    23341 cctgacgaaa catctgtaaa agtgtactgc aagtaaagtc ggtctccgaa gctgcttcta
    23401 agttctttga gtatcttcgc agtgagacct ccagtgccgg cgccgatctc gagaatgcgc
    23461 atctgaggct cggtgtgacc cagcagttgg aagaatttac tgacatccca gatattgttc
    23521 atccaatctt atatactagc caacgtgcca tcgtggatga ggagatctag aaagctcgtt
    23581 ttcccctcaa aaacattgga catttggtcg tatgctcgcc acactgcctc tgccatggcg
    23641 tcgataccaa ctgacttgca cagctcgagt gtctcgcgaa tactacttcg gcgttcgtcg
    23701 gttgtcattc ttaccatctt gatggtatcg acaagcggat accctggcga ttgaaagtga
    23761 aggacctggg acgcgagcca tcctctgtat cgctcgaaat gcggctgggt tgcgttgacg
    23821 ctctggattt gttggcttga ttccaaggca cataaaacac atagcctttc cacgaggttg
    23881 gtttgctccc ggaagtcata tgttgggcgt gtgagttggc tggaatcgag gaatgagaag
    23941 tctggtgccc attgcagctg aagggctgta ggcgctggaa cattctcatc agaggggagg
    24001 cgtgtcacct gaaagcccct caacaggaac aaagtttcac cttcttctcc gaccccatat
    24061 gaatgaccat ctccacgtat ggaagcagtt gtcttgatat gaagtgtctg cccagttccc
    24121 tcgccgacgt aaagctcttt gatgaatgta ggcaaaagtg gtgttttcag tgagctgcac
    24181 atgccctgaa aggcagccac catccatgac tgcagagtgg cgtcaatggt actggggtga
    24241 aggcagtaaa acgactcgga cttatcacct gggtcatcca cgacgtgaac cactgcgtct
    24301 ctttcgctta cacccgcagt gatattcctc agctttgtga aacgtgggcc gtagttaagt
    24361 cctatacggc ctaaggttgt gtaccatcga tcagtagaca cttttcttgg caaagattgg
    24421 agaatcttct tcacatgcga cggcggatga gtggcatgtc cacgacgcac gaaaccccag
    24481 cagtgcttat tccatgcgga gccgtcatat gagacgatct caaactcata ccagtcacta
    24541 tccaagctcg tcgtcaaacg ttgtggtcgg agtgttgtga caatttcttt ggagatcttc
    24601 atttggagga ccaaggcttg acgtagctct acatctttga cagtgtaatc gcgggggctc
    24661 gtggtatgcc caagttggta agccgcttcc ccagccattg cgatataacc agcagcagga
    24721 aagaccacat cgtggcccac acagtgatct ttgagccaag gcacatcact aactcggata
    24781 tcgttgcgcc atgctggagc gagctctgtc gattcagtgg tgcgagaacc cagcaggtca
    24841 tgcggtgcgt gcttgcggaa tctccaattc ttcataacac gtgtctctga ccaataagat
    24901 cggtcatagt gccacgggta cggaggtagg tctggtaaaa ctcgagggtt ccgactggga
    24961 tcagaaggaa tcttaaccgg aaaccctgtt gtatacagct ggcctaacgc ggacaagagc
    25021 gagcgagtgt cgtcctcacc ccgtgataaa gttggaatat aagtcactga tgtgcccatt
    25081 tcttgatata tctggcggag cggtccacgg agtgcatggt gtggcccaac ttccacatgg
    25141 accatatgag gcgactcccg tagaaggctt ttcacggccg tgtgaaacaa caccgggctc
    25201 tgtaggttct cttgccagta gcggggcccg aactcagacg attccaatag gcgtttgcca
    25261 ttgtatacac tagagtagaa tggaatgatg ggtgacttga gggagacgtg tctcgaaatc
    25321 agttcccggt acttatttcc caattttgac atatggcctg atggagttgc agttagctgg
    25381 atatggtagg aagggcatat tttcaattta gtcaaacgca aggatcgtac ctgaatgata
    25441 tgccatctcg acgcgaagtt ttcgcacgaa agctccctca ttattcctct ttatagtgct
    25501 gaggacttgc tccaggcttt ccgaatcgcc cgaaagagtg atgctggaag cactgttctc
    25561 gcaagcaatt cccacaccag gtaccagata tggcacaact tcggatcttc caagccctaa
    25621 agcagccatt gcgccaggta cagtggctat cttacacaca agtcctcgat agtaggctat
    25681 aatcaaagcc tcgtactttg ataatgcgcc tgcagcatac gccgccacga tttcaccact
    25741 ggaatggccg accacagcgg agggggaaac cccccaagat gccagcaggt ccacaaccgc
    25801 aatctgaatg gctattcaaa gtggctgtga acactcggct tgagacatcc tagcttcacc
    25861 attagatgag agaatcatct cttcatcatt aatattagtc acttggaaat atcaaaccaa
    25921 aacacttatt actgaccttg aagcgaccat gatggagcgt catggtccaa gccttgtaaa
    25981 actagttcca tagactggat gtctctcatg aatgatggat agtcaatcat taagtttcgt
    26041 cccatgttag ccctttattt ggttagtcag gcgtttagat atcagtatgt tctcatacca
    26101 ttgtgcaccc tgaccggtga acacgaaagc agcttgtcgg ctatcctgga aagtaaacac
    26161 agcaggctca gccaaagtct ccgtgccgtc tgtcacactg aaagccctat atttcagatg
    26221 gtcccgtctc tctccaatgg tataggcaag atcgtccagt ttctcaggat attccacgag
    26281 atacctcttg tgtctttcaa caacagattt gagagattgt ggcaatcctg ctgagaacag
    26341 cagcagagtt ggtgttcgct ttggttgtaa cgatggcgga atagttttgg ggatctcaag
    26401 gttgaacgag gcggcggagt caagaatgaa ctacgaggtc cgttttaatt tatgcctggg
    26461 cgatagcggc aaatctcgaa atacttacat gagcgttgga gcctcctatt ccatatgtat
    26521 tcacactaaa gcgttcacac cgtccctcgg gccaagggag ttcctcggtt ggaacgacta
    26581 atctgttatt ctcccatggg actagttcca tcagtccatc agtagtgatc tgcatatttt
    26641 tcagtgtact gcttactcga tggattcgga tggttaaact tgatgttggg tatgatggta
    26701 cgatgttcca gcgaaaggac tgctttcatg atgcttgtaa tagctgctgc tccttcgctg
    26761 tggcccaggt tcggtttcac ctgatcttaa ttagaccatt gaatgccata attcctgact
    26821 caacttactg ctcccagata caccccggct cctccaaaac agcgagcaat ggcctcgact
    26881 tctataggat cgccgactgg tgtcccggtc ccgtgtgctt cgaccatagc agtatctgca
    26941 aagttgagac ggacagaaga gtaagcggcc cttatagcgg cttcatgggc atctagattt
    27001 gggctggtta ttccgccaag tgagcgacca tcggagttgc tggctgagga gcgaaataca
    27061 gcccgaatag gattcccgtc tcggatggcc tcgtccaatc ttttgatgta tagcgcgttg
    27121 accgcttcgc ccctggcata tccatccgca gaggcatcca aagacttcga agatccttct
    27181 ggggaaagcg tcatcattga actcccagta atggtttgtc cagggcccat tatcaagttg
    27241 gtacccacta caatagcaga cgagattcct ccctgccaga tagcctccaa agcctgatgg
    27301 agaccgatac cagacgatga gcacgccgtc ttgtacatga cactgcacag atttatcaat
    27361 aaatgacaca ctctgtatag tcgaaaacat gatatttcct acctggggcc tcggagatca
    27421 tattcgtagg aaatcctatt cgcaatagcg aagtccatgg ccccatcaaa acgtttcgat
    27481 gggagaagtt gctgtcttta ttgtgcatat ccttccaatc ctccgtgaac attccaacat
    27541 aagttccaat cggcttccca cgccaatttt cgccagcacg ttccaacgct tcacgcacaa
    27601 cttcaagggc gagcctttga ttcggatcca ggagctccac ttctgcggcg gtggtagtaa
    27661 acatagaatg gtcaaattga gacaagtcaa cgtcactcag gaaatatccg tacttggtaa
    27721 tcatggtacc acgttttcca tcagcactat aaaaggcttc ggcattatat cgatccaaag
    27781 gtgttaggga tcgagcatcc cccttgctca caagaaattg atagagagct tcctcatccc
    27841 gtatccctcc tggcaaccgc attcccatac cacaaatcgc cacaggaact ggtttaacgg
    27901 gtggaccgtg gttggcattc tggatgtctg gattccttat ggacttagaa gattcattga
    27961 cagaactcat atgagtgcat tgaaagtctc cagttctttg atggtggcac gcgccattgg
    28021 tggtgtcgtt catcatgcaa gacgttagca gaataggtct cgatctctag gttgattgac
    28081 aaacgacgta ttcttgtgga cgatgtaatg gttattagtt gtgcatatta aaagacacga
    28141 aaaaggtttt cgctgctctc gtgttaaaat cagtaaaccg ctatcggccc ctattattgc
    28201 accattgcgt aggctccgtg acgggggaac taggtcgaca atcactaact catgtatgca
    28261 aggggtattc caggggaaac aaggctcgct ttttatggga aatgaacgta tgttacacgt
    28321 ggcacgcttc attggggtcc aagggagagc tgcagggcga gtgcagcctt ggccgctttt
    28381 cgtggattct aatctacgaa accccgcaac gtaccacaac atgaaactta atcactcgac
    28441 tatattctga cagggatggg caaaactcat caaacttcta tgcaccatga aactctaagt
    28501 ctttggaatg gtctgagtga ttgctccacg atttctgggg ctgtcatgaa accagttgct
    28561 ccgtggaaag aaacggctaa cagtgtcgcg tgcatgaacg tcacacatgg acattacagg
    28621 gtactctttg ggactaggtt gaagagagtt gcattgtccg tttgggggct aatggttctc
    28681 atttttcacc cgtgggatgt aataattcca tggcactgag ccgtcctgtc tgggcacgaa
    28741 gctccgtggt cgcattctcg cgtcagcctt ctagagtgat aatgaactcg atgcaggata
    28801 tcctgggctt cgaagtgttc atagcgctca ttatttaaaa ggcactcggc aagggggctg
    28861 agtatctcca ctatcctcaa agtatctgtt tccaggtccc ggatatgtgc tatcacggcc
    28921 tcgagcattc tcgttgtaac tgtagtactc cttcttggcc catcaaatca tgttagcgct
    28981 gagagattaa agtctgacga cttgagcgac agcgagttgg tgaatcactc ttgacagccc
    29041 ctagaaccac tgaatcagga acactcacac cgccttggct agcttcgttg agcagaccaa
    29101 aagtatgccc ggacccaggg ctttgctgag ctgataccac cgcttgccac atttctttcg
    29161 gtcatgaaac ttggcacgca gctcagactg ccgccgctgg gtcaggtttc cccacccttc
    29221 atgtatattt tccagaatac ggtcgatgat aagtgacgca tctcctcggc ctatggtcga
    29281 actaaattga ttatcgacag aggtgtgcga acggctgtga tgcgtcttta catactcgag
    29341 atgcaattga ataagagcca tgcgattgcg gattacgtcg tcgttcatgc ggtggctcag
    29401 ctggcatact gtcaggtatg cagcttccag tttcgacaac gacgcttgtg ctaattgtga
    29461 gcttcttgtt atcaatgtgc taggtttaaa cggtttctgt tgagtgctgt cgtatattcc
    29521 ctcattcgtc caacgcggta gttcggattc tagcaaattg tgaaaatcgt cacaaagtat
    29581 attgcctgat attgttttga ccaattgctc tgtcggatca tctaaattcc ttgaatgggt
    29641 ccttcgcctg ttcggatgtc tgttcgattt ggggtaattg cgccgggtcg gacggcttgt
    29701 aaactcttga agtcctatac ccgttgtatt taaatgactg gcatcggggt tctggtatgt
    29761 gaacgtatgc agactaccct ttgacgaact gaactccggg ccattagcaa aacctgttgt
    29821 tggcgagctc tgggggttcc tcatatttgg tatcgaagga tcaaacgagg acaagactgg
    29881 ggtttcgtct gttttgctaa agggtaacgg agccaagaaa cttgaaattg gctgagatgg
    29941 catgtgagaa gagagcgggc atattgggtc gaagccaaca aatagttctt tgaagttcgc
    30001 tgtgtttaat tcttttcagc cgggtttttc tttcccaaag ctaactatag cctccgagcc
    30061 ttaccaacgg gtttagcact aaaagccggt atcaatccat ataatgaaaa gttaggctca
    30121 tcttgcatgg tactacccat gtacgacagc tttatattgt cagtagttat ttgtatatcc
    30181 acaatacatg gacacttacg cttgtcgagc ttacatcacg ccagtctccc tcttcttcgc
    30241 gcgcggaaag gtcgctcagt gtagcctgag gaattggcaa ttccaagcct acttggcagg
    30301 gagcgatgta gctgcatctg gtctgcccga ccacgtgaat agtcaagtga tcgtcccctg
    30361 caggctcgat acgcatttga aaatccctta tagaatcaat ccggttttgt tctaagaaat
    30421 tttggatctc cctgacgaag gcaagtgagc tgacgcccgt agcagcgtga tcacgttgtg
    30481 aatcgagcgg accgttcatt atgttcatag ttccccgtgt catatgggac ttcttcgatt
    30541 gggaatgaaa ggagcagtcc gagcccaagt tgtagagggc cctggaagca attgtcttat
    30601 catgtacact ccgccccgct aggctattac ccgtgtgaaa tcaagttcgc actgtcaggc
    30661 ctgacactac ggaatacgcg cctagtgatg gaaccctgca ttagtttccg gaaaagccgt
    30721 ggttgaggtc caatccgatg cctagcagcc gtgctcggag atgtctgact gcttataaag
    30781 cggcgtatgt ggtagagcta gagatgagat gacctgacct ccatatttcc actgtgaaga
    30841 gaccaaagcc aaaaataccg ctcgccgtct gaggccccac tgtacttggg ggtcagcaaa
    30901 agcaaattga agcctgtaat tggatgcaag gggtatccat gcatgttgtg ttggagaggg
    30961 gttgcttgca tagcactgtg cagccagact cggcccgccg gccatgtcat cgcgatcggc
    31021 tcccctttac ccttcggata gttcgtattc tgaagctggg gtttcaactt ttacatctca
    31081 acaagctgcc tcgaacatta ggtggcactg aaaatgcact ggatgcccca tgcaggacca
    31141 tcccttactg atgacatgca ttaggccatg tgttgcaagt gcgatttctg tgagccattg
    31201 catgctcagc caccaacatt cagagggctt gtagtccgat tcactcaccg gttttgcgat
    31261 ctgtggtaga cactagattt atttttattc tgattagtag tttagccgag gcatgatttt
    31321 ggcccggtgt ggcatggtac cgagcacacc tatttgcgaa acacagccag tgtctaagcc
    31381 gcccctccgc gcgagtgcag gtctcgacag ttgtgatgtg tacaggccgt accaaaattg
    31441 aatagcgcac ggcaagtcgc cgtgtcttta tcacagaggt gtctagtggc cctcttgtgc
    31501 gtgcgtgatc tgccgagcca cgacagcgac ataattacag ggggttccaa ttccagggca
    31561 tctaattcga aagtgccagt accgttattg ttcggctgct cagcaaatgt aaaacatacc
    31621 ctatggccat agttggttca cccgcaggcc cgcgtatcct ctggtacatc tgttgcaatt
    31681 aagccgtagt agggtagtag gtacgcatta ctaaagtcta aatccgatac taagcaacgt
    31741 tcctcagaga taaaggaatg aagcatgcta tccttgtacc aaatacctcc gttgttgaat
    31801 aacctcaaca acatcttaaa ccctcattct cgagataaca taacaagacg atgatgaact
    31861 tcacccactt cgtctttagt gccgcaaacg gtgcagctcc cttcctaggt cggccttcca
    31921 tcggttggtc acagcatgac gctttcgctt gttaccaaca gtaggccaga aatagtccgg
    31981 ccaacgtagg aaatccttcc ccggctccct gaattacagt agatgtcaga attagataat
    32041 ctctgtgctg ataacatcat tggtagatga gaagcattcc acccaggctg atcatggcca
    32101 actcgttgct cgatggtctt cgctccagtc tgaagtagca acagtgctct tcagggccaa
    32161 aagaatcttc aaatatgccc cttcaattca gtctgcaatc agtgatacaa gaactcatcg
    32221 tgtcttccct gactcgacat atacttgtca tcactctaca aaaataacta tgttcatagc
    32281 tcaagggacc cactggagca tgtagtcttg tccagctctt gatgagttcg aaataggttg
    32341 gtagagaata acatcgctta ccagcatata tcaggcggag agagctatat tttacgtcac
    32401 aggccagcca cttagcttga agttgattgg ttttggagca tgaccgcttt aaccgttcga
    32461 taaccagtgt agatatcatt attgaccgtt acacgtcacc cagacaccag actttagaag
    32521 aatattgttg gaaaattgtg agtttgcgtc attaatctat cattccactc gggtcgttcc
    32581 agccaagtac cagccatttg aacaaatccg ggcctgcccc attccattga agcatctgtt
    32641 ggttttacca aattgcacgc tacggcattt ggtctctgga gtaataacag taagaaatat
    32701 gttctttccc atgggcctgc accgagtccc acacaagggg tctcttaaca ccaggattag
    32761 gtgatgtctt acacagttcc tactcaaagg cgaagcgaca tcgtctgctg atggcgcgca
    32821 agagacagtc ggtacatctg gaattcagtt ggcctatgac gccgggcgcc aaagtatcca
    32881 cccattgctg tagccagtcg aacaatggtc agccaaggcg actggttgcc tgcatggttg
    32941 acttaggcat caaaggttcc aactctacaa aacaagttaa aaagcaataa tgtgctctat
    33001 ggaattgatt gcactcttag gatttcgtct aacattcttg gtatcgtttc gtatatccat
    33061 tacactgtct acaataccaa ggcgagaaaa gccatggctt ccaatctgca atatgtccag
    33121 agcaagactg aaaccttata tgatatctcc actgacgtcg tccgtctgct tcgcttatct
    33181 ggcgagtccc tgggtgtagc tgagtcgctc acagctggcg gcgtcatggc agcactgact
    33241 ttggtgcccg gggctagcgc cgtattccgt ggcggcgtgg tgtcgtatgc taccccactg
    33301 aagaaactgc ttcttaatgt cgatgccgac ctcattagcc gagaaggcgt cattcatgcc
    33361 gaagttgcac agcagatggc cgaaggcgca aggagcgcga ccacattcga cgatattccg
    33421 accacgtggg ggattggaac gaccggggtc gcgggtccgg actcccaaga tgggaagcct
    33481 gtcggcacgg tatacatcgg tgtggcgtct ccagagggga cgagggcgtg gggtccgttt
    33541 agattctcgg ggtcgagaga acgggtgcgt gaggctacgg tcgttgagac tttgttgagg
    33601 cttagggacg cagtggccgc aaggtataat gaaggcgctg gagagagagg atacaatgac
    33661 caatccggtg cttgatactt gaatactggg tggcggaggt gggcactcgt ttaaacatgg
    33721 tcatgtacga tgtgtgttct ctctgtgtga caactcatgg catgtgctgt gaggctcttg
    33781 actctagcac cgccatgcga tccatttaaa accctgtgtt aagagagact aaggagaact
    33841 gtatggcctg gcctagggac ccatagcgcc ggccaacttc tgcccatccg aactagtgta
    33901 ccaaggcatt gcaaggaagg tgccacaagc aattcccatg ataagagtaa atcagaacgt
    33961 acataaagtg aatggaagaa gacctagatc ataaaaatca taggaagtaa caatcaagat
    34021 acctatcatt aactgggtac tccacaacga caattttggt aatcagttgc taatagaccg
    34081 atgcattcta aattatgcaa accatttagt cccaggtcgt cggtctgggc cacaactctg
    34141 catgcatgga acctattgaa ttccgagctg tacgctaaat gtacccaaag tctttaatga
    34201 tggtgttatg tgggctcaag ccgattcttt caggtttggc acgcgagcca acaccaccac
    34261 aacgtgcaat gttacagata tgtaagtgga ttcaaccatt aggcaactgc ctacagggat
    34321 aacttgatat gctgcgcctc ttaggtaaaa agaagaaaat cattagctgg tactagctgg
    34381 cgagccaaca tcatccagga cccgttggca gtgcaggtgg ttgggccgat gctggcgtgg
    34441 agtggaagtg gccagacagc gcaccatgcg cggcacacta atgcggaatg catggcccac
    34501 tgcatgcctt cgtgtctgag cctcatcaaa tggagcgcca acaagtcaac aagccacagc
    34561 aacacatcat caccaacagt cttccacctt acttgatccg gagtgtcacg tacttggttt
    34621 gaaacatgta aatctggacg catcacggca accatctgca ccagccagtc cgtaacagta
    34681 atcccttgat ttcaccgaca gatagtcgcg gcctaaggtc tcccgcttct aaccttgtcc
    34741 ttccagtaat tactattctt tggttgaagt ctggttttgg ttcatcattg aatttaaaga
    34801 tatcaacttc cagatgcttt gtcccgtcac cgtcccgtgc tgaattttgg agaaatgtcc
    34861 ccattagaag ccaagagccg ttggcctcgt ttagttgcca aaaacgtagc acctgtctgg
    34921 tagaagccaa ctgagaaggc ttcttcctgt taactgtgtt aaatgcgcca cagatttcgc
    34981 gctcccgtaa ggtcgactga tatttctcgc acgtcggcag atccttgaat ttatattttg
    35041 tttgatatgg tattagtggt atccctcggt atcgactact gcaatggtgt gaagaccgct
    35101 aaatttacct cggattacct gcttgtgttc tgtcaatggt atagatccat agggcaccat
    35161 gattgtgtta gaagagaatc cttgcttaaa attgtatcaa tggtgaagta ctaatgtgcg
    35221 gaacgttgat ggtggcatcc atgttttgat attgaagtat gcgtgttttc tcacctcggg
    35281 ccatgatgtg cagtcgttcg agtcctagag ttctatgttg cgctactgta ccttccaaag
    35341 acctactatt gtatcagttt tgcagttcag agtgtgcgat atctggcgat gacaaagagt
    35401 gttgtgggta ccgccacgaa cttcagactt ggccgacgtt ggcgacctag tgaatctatg
    35461 tgttgtccgt atgttgatat gtcttcttga ctatatcgtg aagaagatca acacgcctcc
    35521 gaacaactca ttctcaacgg attcctcctc ttgcccctgg acgacttgaa tggccagagc
    35581 cactatccct acgattgtgc cagcaaagct aatagggccc atggaaaact ttctgtgatg
    35641 gtggtcgatt attcatgttt gcatcgatca tcagccgtat aagagggcag gcttgatgcg
    35701 cgttgcggct ccctttgatg tgtggcattt ggagacttta gcacccccag cgcagctcac
    35761 cacccaactg cgcatctgca cacgaggatt actatcccac cagttcgggc ccttcagtcc
    35821 attttaggcg tagtcatttg cctgtggcgt aaggactcta ttactacgaa gaccatctta
    35881 gcatcattgg ttccgtgaca acaccacaag ccaatcaaat tccgcgaagg tcctacgtgt
    35941 agttctctct accgagccta gaggcacttt gggttatcca cggggctgta aggtggttta
    36001 ttcaactagt catcgggaaa agatcctgta gcgcgctcca atctacgctc agcccctggg
    36061 accggcgagc tggctgccac ttttcgatga ggcaagagat gcgacaaggc aaacttcaga
    36121 agcccaagac tgtgccacaa aatagacata tctgacacaa ttatgctctt tattgcggtg
    36181 atcactggcc ttcgcccagg ccacgccttc atgaactcag tcattcagct tttccacttg
    36241 caagcatttg catcacaccg acctgtcgtt ctgggacaaa tggatggcgt taatccccgg
    36301 gttggcccag agggtctgga gtcctcttcc gctgccacga agaaatcaga acaaagatgt
    36361 ggtggcaata cagcaacaca cggagcggcc gtgataccga cctacacata cggtacctca
    36421 ttgactatgt aagataaagg tcacctcagt tactccaaaa catacatagc taacacgaca
    36481 agagaataat cccgaaaaag agaggcagac tacgagaatc gtggacgatg gcggttttaa
    36541 gacttaggtt gtttttgttt ccacctctgg cttgttagct ttgtcttaca gtctatttgc
    36601 caccaatgtc atcatgccgt cgctcctata tctctatccc cataagggag acccggcaga
    36661 gccccaaata tagtaattag cgaactcact tacatcggta ctgttattag catgattgtg
    36721 atgggccacc tggcagatag atcagtacga aagagatggt gcggagtaga attagccgtt
    36781 ctgattgtag cggtttttgg agtagcgcaa gcgtcggaag acttcatgac cgatagtcat
    36841 aacttagata agactcattc tatggacatc tacccctgga tcagttggtg gaggttctcg
    36901 cttgggttca gcattggagc cggggtaagt gaagaaggac ccatgtcaat cagattctca
    36961 ctgaacacat tctagtgtcc tctatcagca ataattaccg ccgaatgggc atccacagaa
    37021 ccatgaggca cgatgctgac cgctgtcttt gccacgcagt caatcggtac ggttttggcc
    37081 ttcgctgtca acctcggagg attacacaac actaacagtg cctgggctct ttctatcgac
    37141 aaagaggtcc cgaactcgaa actcgtagtc gaccaggtct ggcgttggac aatcggagtt
    37201 ggtgttcttc ctgcttcatt tgccattctc ttccggctga ccatccctga gacgccacag
    37261 tactatgcag gtataatgaa agacctgggg aaggcaattc ataatcttct caaagtctac
    37321 cgcaatagga ccgtcgacga acatgatgtt gttactacgg tggatgcatc tactagcgtg
    37381 gccgacaaga acgaagccga tcgctggtat cgtggtacgt ggaactacct caaagggcct
    37441 ggaaagccat ggaaacgcct cctgccaatc tcattccttt ggggtattat ggatatcgtg
    37501 tggtacggtt tatctgaggg cagcccgagc cttctatcaa cgcttgctca tggggcaggt
    37561 caaaatttgg cggctatcga cctctatcac ctaaaccaga gacgcgacgg ctattgccct
    37621 agcgaggacg ataacaattg aaaagcggat tgttggaata tatcaatcac gatttatgaa
    37681 atgatcgagg agaattcatt caggtccatc cttattgtat cgattgcttc tttggtcggc
    37741 agcattgcct caatcatcat catcaacgtc ttccgaagga agtatatcct tgcaattgac
    37801 atttggtgtt ctgagtattc tcttggctgt cgcgggtgga acgttgcttg cggcacaagg
    37861 tccacagaaa aaccactgtc cgacaaccgt tttctattca ctcctacaat ttgttttcaa
    37921 catcggccca aaccctatcc ttttcgtcat gccatccgat atcttcccga ctgtctatcg
    37981 gggaactatc tacgggatag cagcggcatc tggaaaaata ggtgctatcg taattggtgc
    38041 tataataaat catttcagca atacagcgag gccattaggt ataaggctgc tgatatttac
    38101 accactcatg ctagtgtctg cagtggtatc atggcattta ctagatgtac aatatcctat
    38161 caaacattct gatgtggaga caagccgaca agaaggaacg aattcagctt acgagcatac
    38221 caaaaattac gaggagggaa tcaacactcg aaagatcaga gatttcatcg gatgattccc
    38281 tgggacccga atctcaagct aggggcccgg gaactggtaa gttgggtgga catttcttgg
    38341 gtcgcttggc gaacattccc cttgaagaga ttgccccgaa ccctatgcgg cgatcaagga
    38401 ctagagctat gacggcagag gcgaatcgag attgaagact gattcaattg cggggagaaa
    38461 gggtattaaa gcagcatgca ctgtctgtaa tcaaaatacc agaagcagtc agtgaaggct
    38521 tggcaaaaac taatcatgca ttataatatc tctatttgta taagatccag gatcatctcg
    38581 cgataattaa gcagattttc aagacagtct gaaaaccctt ttttatccaa aaaaagaaaa
    38641 caaaaagttg aaaaaagttt cagagataaa gcgaatatcg tgccagtaag tgcacgccat
    38701 ggtgatttcg tattcgttct aagggcttgc agagtgccga tagtccgggc cgatgtagag
    38761 ggcacacggt acgaacttat cagcaggtgg gatccccaat cgtttatgaa aggtgaaggg
    38821 agagcaagga ctgccactgt cttcccaacc tgtcaagctc tgctagctct agcacctccc
    38881 ctacggtgca cagtgaaacg ccagggtctt gaccttgaat atgataggat taagcgttca
    38941 gagccagcga gattaacaat gatgatgatg caatccttat ggggtgcgat gtgtattgta
    39001 tgaaagatgt agaacgcaag tatgcgtggc acccaccaag gtgtgttacc acacaactac
    39061 cttatctcct tatctatatg ctagctgcac tggcacagct atctatgtgt ataccccctt
    39121 taccaaaatg tatcaggtga gatacttctt gggaggatat actgcctgca atttcaactg
    39181 tttccactga gccccggccc gccagcagcc ttagaacaag agcgagggcc tgtctacgag
    39241 gctataccag acgagttgca atgtgttcat tgtttgacat gaggcccagc tgttccacgt
    39301 gccagagcac tatatctgga tggccgaaga caggacctgc atgctagacg agcatggcgt
    39361 cgttggcggg atagaaaagt gggccgagac gggatgctgg tatggctgac aggtaccgat
    39421 tgacgcacgc ttggtgaatc tcgaaggctg attcaggtaa aaatgtatgg tagattccag
    39481 atgaggtata gagatgcccc atacttatag taacatggag gttatgcccg gaccacgtga
    39541 tgcatggcgg cgcctcaaga taccgtgcag aacagttccc ttaaacgaat gtatcccttt
    39601 tactgtatag cgtatatagc ttgccgagtc tagaagatag gcagccacca gccccctgtt
    39661 cggacctctc cggccctctc ggagttccgg gaacccataa aatgacttgc tgacgctctt
    39721 ggacgtacac aacttctgtt ctcctgcatt gcccacctca actctttcga gtactcaaca
    39781 cgcctagagt ctcggaagag tctcattgtt cgctgtaagt accaatccta gaacgcacct
    39841 gccacgcaag aatgggttca tttatattcg gccaggacgc acgtctcgac gacgacgtcg
    39901 cacccctccc tccgcgcgat gtcctgctgt gcgtacggac ggggaagatc cgacccctcc
    39961 ggggcgtgaa gatccggtcc gccattaaca agtccgcgcg ccagggcaag atcagggtca
    40021 cccagaccgg gctcgtcggc gatgaggtcc agtatgagat gcacggcggt gtagagaagg
    40081 cgctgcacca ctactgcgca agccactaca agacgtggaa cgaggagctc cccaaccgcg
    40141 aacacctgtt caagatcggc ggttttggcg agaacctgtc aacggcgctc ctccacgagg
    40201 gcaacctgtg cgttggcgac aaattccgac tgggacccga ggtcatcgta caggtcagcg
    40261 agccaagaca gccgtgcttc aaacttaatc accgtttcga atacaagaag acctccacgg
    40321 ttgctcagaa ctcgggccgt atcggctggt actatagagt tctgaaaaca ggctatatcc
    40381 aggagggcga tgcttttgag ctgatcgaac ggatcaatcc acgctggccg ctcctccgcg
    40441 tccagaagta tctctttcat gatgtcaaca acatcgaggc tatcaccgag ctcagccagc
    40501 tgcctggcct gggtgaggaa actcttgggg tcttccgcgc tcgcctcgct cgtggccctg
    40561 aagacccaag tggccgcctt gagggagatc gcattcccgt agtctggcgc ccgtacaagc
    40621 ttatcgagaa gacggacctc actccccgtg tcaagaagtt tgtctttgag gtcgagaagc
    40681 ctagctctga tatcgaggat ccggcgttcg ggcgctttcc acacgtgcgg ttgcagtttg
    40741 gtcccgacat gtgtttctcg cgagcctatt ccgtcgtgtc tggtgatatg gcacggtttg
    40801 agctgggtat cgcgagagac gaccagtcca ggggtggctc cgttcatctt cacgatcagg
    40861 tacaagttgg ggacatgatc acggttgcca aaggtcacga tgccaagccg tctagttcga
    40921 actgtataga caacctacgc agcaagaagc atgttttcat catcggcggc ataggcgtca
    40981 ctgcttttct tcgcgacatt gccgacctag ccaaagcttc ggcagacttg gaggtccact
    41041 acgcagtgcg cagccgtgag gaggcggttt acttagagct cctcccaaca aaaagcacta
    41101 cagtctacgc caaaagtgag ggccgccgac ttcatttgac tcggatcgtt cctcacacgg
    41161 cttctggaac ggcacccgac gcaatggtat actgctgtgg cccagcgtca ctgctcagcg
    41221 aatgcctgaa ccttaccaag aagctgggct acccacgctc ccacgtccac tttgaggagt
    41281 ttggcggcgc tacgaccggg acaggcgagc cgtttgaagt cgagatcaga tcgaccggaa
    41341 aggttttgca ggtccccggg aagaagtctc tgttgcaagt cctgaccgag gctggctttg
    41401 aaattgaatc gtcctgtttg gtgggaaatt gcggaacatg catggttgac cactgcaagg
    41461 gcaacatcga acaccgtggc acagcgctgg gagacgagat gaaggaggag tccatgttga
    41521 gctgtgttag tcgtggccaa gggcggattg tcatcgattg ctaggcattg ggtcagtcga
    41581 cataacgcca ttggcggggc tttacctttc gacaatggat cagagcagac gaggagggag
    41641 gtacatgggg tagatggtta gaggcttttc cttttcgtat tatcgtcatg atttgaggtg
    41701 atcttgaaat aacaggcacg tgtctcattc aaccgagtca tgtcgcattc tcagcacaga
    41761 gggacgctgt cagggcctca aggaccccta gaacccctag aatttacact gcacgctaaa
    41821 caaagtctat gtttatgctg tctttgacca tgcatcatga cggttgcatg tggctcggag
    41881 caacacccga agctgcttgg aagctgcttt gggggcggac agccatgcac taatcaagct
    41941 gccaaaattg attgccgggt tgggttggta tctgagcatc tgagcaccta aactttacga
    42001 tcgctgctgt cggacacgcc tccgcacatc accccccggc agaaatccca cgatcccaat
    42061 gccgtcagca catcacgacc ctgggtgacg gcgacgtcac agggtcatgg gttgccctta
    42121 tgcagacgtc gaatcgcgcc attaggggtt tggtgccccg cgcctagtcg ccctgtcgcc
    42181 tctgtagggg gtcagcagcc gctgcgacgc gccacgacgg ggggccaatg gcgggcgccg
    42241 ccgtccctcc accgccgacc ccacccccgc aaaagtcgag acaggacctg cggccgcggg
    42301 cctctcaagc ctctggacgc gctgcccgag acacccacta cgtcgacctg cagccgttcg
    42361 cttctggctt tggtgatcgc ggaagccatt ggggcgactc gtttgctgct tctggtacga
    42421 tctggtgtga gtcgtttgat ccctttgcat ggtaagacgg tcccctaaat ctcaacttgc
    42481 ctaggtatat atctccctct ccgtcccgcc cgcttcgtga ggcctcgctc gtaacccctc
    42541 cccctcttct caatccctca ggatcgtatg actgtatgta tgctgccatt gatcgcgtgt
    42601 cactgagccg accgacccag catacaaaca ctgcgtactg taccctagat atctgtcatc
    42661 tactactcag atagtgttag gcagcctaaa atttgacgag gtaatttgct tgtgaatcat
    42721 tatttcgggg cctttttttt ctgtataaga cgaaacctcg ttccccgcct ccctctccct
    42781 cttacaccat ggaaacccag gtttatattc cttacatccc gactccaggc ggcgtgcggc
    42841 actctccacc actgcacaag atgagcgatc ccaaagagcg attttaccgc cattttcaga
    42901 ccgagattac aggtaagttg tgctgtcgcc tctcctcccg ctttcccatc ttggcagcat
    42961 gtgaccatgg cgggcaaccc ccattacatt atagttcccc ctttggtctg ccgcgttgtg
    43021 tgccactgac aatatactgt tcgcagcaat ccaagatcag atcgaagacc taacaaccct
    43081 gtccccagtc aacggcgagc gtcatgactg cgtcgacacc gtcctcgctg gcatctcgcg
    43141 cctctcgaac gaggtgacgg acgcgctcga cttcatcccc gcctacgacc agcgcgccta
    43201 cagccaggcg atcaaggccc tcacggagaa gttgaacgag gcgaccggca agttcgcgcc
    43261 caaggctcgc ttccagttca agccccgcgc cccgaaaacc gccgcagccg gccaggagac
    43321 gacaccggac tcgaggggct ttgcgcaccg cccggcgcaa cggagcggcg aggaccgaga
    43381 tgaggaagac gacgccgtcg gcaagctgcc cacgttcggg cgcaactaca acgaagagat
    43441 cacgcggccg ccggtgaacg gcgcgagcac ggggtccgtc cgcaagccca gtttctcgac
    43501 ggccaagaac atcgccatct acgagcagac ggggctgcac atcatgctgc cgtcgtcggc
    43561 gtcgcgggcg acgtcgtccg ggtcgctgac gcagctggac cgctgcgtcg tcgacatgac
    43621 ggtgcccacg agcgccagct cgggcgtgcc gttcgcgggg ctcgccatca aggacatccg
    43681 cgggagcctg ctggtgtgcg ggaccgtcgc cggccccgtg cacatcacgg gcgtccggaa
    43741 cagcgtcatc gtggtcgcgg cccgccaggt gcgcgtgcac gagtgcgaca acgtcgatat
    43801 ctacctgcac tgtgggagcc acccgatcat cgaggattgc aagggcatgc ggttcgcgcc
    43861 gctgcccgag gcttatgtga gtattgctct tggccgagga ctgcccatct ggccgaatta
    43921 tgactactga tactaatggt ccgggcaggc tgtcaagacc caggaggctg gcaagaacca
    43981 gtgggatcag gtcgacgact tcaagtggct caagacggag ccgtcgccga actggtccgt
    44041 attgcccgag gagaagaaac tccccgagga agtgtggaca aaggacatct gtgggaaccc
    44101 gagcatgagg acggacgata tcctgcggaa ggttggagtt ttgagctgaa ttcgtagaac
    44161 tacatagcgt gggttgtggc atagggaaca ccatccgtgg acggaacata atgttttatg
    44221 ggctcataaa aggtagttca tcgttcttga ttgctctaat accaattggt gcttacagca
    44281 acgttgcgag agccttctgg taatgcttcc tgtctcaaaa tatgtaatca tgtacaacag
    44341 agcgcccacc cttgcttgtc cacaatcaag aatgccatgc tggccagact cctctcacta
    44401 tgccaattct ctggtcatcg ataggacggt gttgtcgagg agattaatta cgccccgcgg
    44461 agacactttg accttcctcg tcgtcagaca acgcctttcc gggatagtct tgtttcatat
    44521 ctgggtgaat tccttctgtg tgctgtcccg gtccattctc atcgtcaagg taaccagaaa
    44581 catctagtga gttctggcct tccaaagaca atggagtctc gtgtcgttcc aatggtgcac
    44641 cgccgtcctc agaaccagga gactccgcag ccaggtctcc atcagtaagt attgcaggta
    44701 gaacaggacg ctgtgatcga atgggcagct cttgtaccta ctaagcctga tcctgctctc
    44761 taccgctgtc cacgtggccg ccgtccccac catcgccaac cagggacccc tcctgcgacg
    44821 agctgggcgt caagataacc tcccctcctc tcgccgcggc gggcccggat gtatcgctgt
    44881 tactgctgct gcttcgttgc gagatcgagt cctactccct catgcgctcg gcgaagcgct
    44941 cgccagtggc aacgaggctg gcgatctggg cgcgctgggc ggcgatgcgg cgttcgagct
    45001 cagcgacctc gcgctcctgg tccgccgtcg tcttgtgcat gtcgggcagc gcgagcacgg
    45061 ccgccttggc cgccgccagc ttgtgtcgca ggtggtccgt ggcggcgggg aagtcgcgca
    45121 gcgcgatctc ctgctcgccg ccgccgccgc tgccaccctg tgacgccgag gacgacgggc
    45181 ctggcccccc ggcggcgggc gtcggggccg cggctgggag cggggtcgtg ccggagcgag
    45241 gcgcttgctg cgatcccggt tgcgaggtcg ggagcacggt cggggcgcgc aggcgggaca
    45301 ggagcgagga gagctcggtg atcacgtcga gctggtcggg ggagaggccc tcggggaggg
    45361 taagagcccg tggctgctgc ttttggtctg ccatggcgcg tggttttctg gcgcgggagg
    45421 gatggagtcg tgatatgtcg gcctgtggat ggatgcgtgc tatgctcaac agtgtgatgt
    45481 agttgtagct gcgaaagggc agagctgcca agggagggag ctcgaacccg tcggatgtct
    45541 tgcgcagtct ggatggaagg gaggatcaaa aggacaagtg cgcaggttag cagcagaacg
    45601 cgcctctcat tgcgcgacga actcaaaatg cacagaagac gccggcccaa ggtttgcgag
    45661 gtgccggcgt accttgcagc ctcgaagggt tcccgaacgt tcagccttgc atgcgatggt
    45721 agtgcgtagg tggatggact gatggatgga tacaccgtag tctggcagtc ggcgcgaccc
    45781 gcgaatgatc agccggtcaa tcagtaacta ctgtaactag caccagggcg caaagaaata
    45841 tcaatacaca gctagctgta aacggtaaat agccggtatg atgagctctg ggctgacatc
    45901 gtggtgccgc gtgcactatg gagtttctcg ctgtctctga aactgccaga accgtttata
    45961 gttattatag agaacaagta tgcttggcta cgacgggata tgttgcaaga tgaaactgct
    46021 tcctttccac catggacttg cgcaacatgt acttggaagt tcacatcaac cacagcagca
    46081 gaaccaaata tcctgactga gactgggctc cgcagagttg aatgcagcgc tctgagggct
    46141 ctatgcaagt tgagagtatg gggctctttg aaactatact ccagatactc cctgtggatc
    46201 gtgttgatcc tctgtttctg aatcgattgg cgatggtcgt gtatcgtgat gctcgaatgg
    46261 agctggtctc ctactctaac cagctagacc ggagaatcgc ccggaacaaa ccaatgttca
    46321 tctgacgtca aattctcgag tcgctgcaac cccaccaacc caccattagt ctcgtttcct
    46381 gggtggaagg tttaaaacat ctcaacaaag cccgtccgga actgcttgac cacccactaa
    46441 atcacgcatc tcgagagtat atcgaggcgc tgcttgttcc tattcagact cctatacccg
    46501 tccccctagc acatcctcgc ttgctagacc tgtccctgca gcatcatggc caagacggag
    46561 cagaaagcat gcctgagtac gttgtccatc cctcctccgt ctgcccctcc attcgccccg
    46621 gccacacccg gtccagtccc tccccctaaa gataccccgt tggccgcgag ggccaggaac
    46681 aacgtcctag tcgcagacga cggcggcgtc gatggacatc agggttctcc tcctgctccc
    46741 gcccctgcgt cctcctcgtc ctcctccaag cggccggact actttgtcac cgcggcctac
    46801 atcctcatct acttccaagt cggctggctg atactgatgc ttcttcgcat gtacagtcgt
    46861 cattgatggc tggggtatcc cctccaagga ctcgcccgcc aacggcgatg ccatcaccaa
    46921 cgccaacacc cccgtcatgg acgggctgtc caagagcgcc accggcttca cggagctcga
    46981 ggcctcgtcg ctcgccgtcg gtctacccga gggcctcatg ggcaactccg aggtcggcca
    47041 cttgaacatt ggcgccggcc gtgtcgtatg gcaggacgtt gtgcgcatcg accagaccat
    47101 caagaagggc gaacttgcac agaacgatgt catcaagaag actatcgacg cggccaagaa
    47161 cggcaacggc agactacact tgtgcggtct cgtctcccac ggtggtgtgg tacgtgctac
    47221 cccaggttca cctcggtatt tctatctgct aaacatcacg tagcactcga agcaggagca
    47281 cctctacgcc cttctgaagg ccgccaagga cgctggcatc cccaaggtct tcatccactt
    47341 cttcggtgac ggccgtgaca ccgaccccaa gtctggcgct ggctacatgg aggagttggt
    47401 cggaaagacc aaggagatcg gcattggtca gatcgcaacc gtcgtcggac gatactac
//
