# Supplementary material for: Genome sequencing and physiological characterization of three Neoarthrinium moseri strains
Source: BMC Microbiol. 2025 Aug 21;25:526. doi: 10.1186/s12866-025-04274-z (PMC12369201; doi:10.1186/s12866-025-04274-z)
Supplement: Supplementary file 16 — Supplementary Material 16. [file 12866_2025_4274_MOESM16_ESM.zip › BiGSLICE/input/Nmoseri/CBS16480/JAFEVA010000074.1.region001.gbk]

LOCUS       JAFEVA010000074        45585 bp    DNA     linear   PLN 06-APR-2022
DEFINITION  Neoarthrinium moseri strain CBS 164.80 scaffold74_Wmoseri_CBS_16480,
            whole genome shotgun sequence.
ACCESSION   JAFEVA010000074
VERSION     JAFEVA010000074.1
KEYWORDS    .
SOURCE      Neoarthrinium moseri
  ORGANISM  Neoarthrinium moseri
            Eukaryota; Fungi; Dikarya; Ascomycota; Pezizomycotina;
            Sordariomycetes; Xylariomycetidae; Xylariomycetidae incertae sedis;
            Neoarthrinium.
COMMENT     ##antiSMASH-Data-START##
            Version      :: 7.1.0
            Run date     :: 2023-12-04 12:18:39
            NOTE: This is a single region extracted from a larger record!
            Orig. start  :: 32979
            Orig. end    :: 78564
            ##antiSMASH-Data-END##
FEATURES             Location/Qualifiers
     protocluster    1..45585
                     /aStool="rule-based-clusters"
                     /category="PKS"
                     /contig_edge="False"
                     /core_location="[20000:25585]"
                     /cutoff="20000"
                     /detection_rule="cds(PKS_AT and (PKS_KS or ene_KS or mod_KS
                     or hyb_KS or itr_KS or tra_KS))"
                     /neighbourhood="20000"
                     /product="T1PKS"
                     /protocluster_number="1"
                     /tool="antismash"
     proto_core      20001..25585
                     /aStool="rule-based-clusters"
                     /tool="antismash"
                     /cutoff="20000"
                     /detection_rule="cds(PKS_AT and (PKS_KS or ene_KS or mod_KS
                     or hyb_KS or itr_KS or tra_KS))"
                     /neighbourhood="20000"
                     /product="T1PKS"
                     /protocluster_number="1"
     cand_cluster    1..45585
                     /SMILES="C([*])C(-O)"
                     /candidate_cluster_number="1"
                     /contig_edge="False"
                     /detection_rules="cds(PKS_AT and (PKS_KS or ene_KS or
                     mod_KS or hyb_KS or itr_KS or tra_KS))"
                     /kind="single"
                     /product="T1PKS"
                     /protoclusters="1"
                     /tool="antismash"
     region          1..45585
                     /candidate_cluster_numbers="1"
                     /contig_edge="False"
                     /product="T1PKS"
                     /region_number="1"
                     /rules="cds(PKS_AT and (PKS_KS or ene_KS or mod_KS or
                     hyb_KS or itr_KS or tra_KS))"
                     /tool="antismash"
     gene            5956..7672
                     /locus_tag="JN550_011803"
     mRNA            join(5956..7295,7348..7672)
                     /locus_tag="JN550_011803"
                     /product="hypothetical protein"
     CDS             join(5956..7295,7348..7672)
                     /codon_start=1
                     /locus_tag="JN550_011803"
                     /product="hypothetical protein"
                     /protein_id="KAI1859884.1"
                     /transl_table=1
                     /translation="MTGSGAEQDRFGGWFGGNKADQVKDAAQQHLPKTSGAEQDRFGGW
                     FSGDKADQAADAARQHLPKASGAEQDRYGNWFGKGQADQLKDVVNDHLPKTSGAEQDRY
                     GGWFGSGQADQAKDAFKRHIPHVSGAEQDRYSSHFGGDKLDEVQRRLPKTSGAEQDRYG
                     SHFGRDKLPSRADVQKHLPEGSGAEQDRYGGWFGGNKAPSAEQIRDRLPRTSGAEQDRY
                     GSHFNIGNERYLGTTTLGLLQHAVLPSFGLHAGLGAIAYGIGRYTDRAEAKDYLWPSGQ
                     VVNAWWSAIGVPVVYGGLSVSAAWADLTYDQKLLLTGVSAWGLRLFYRIVSRSVRRGQD
                     DARYMAAKKQDPGFWNKAPFTLYLPEAVAQTLITLPFVLPFRAPVSSAESSLSIGPSAI
                     SHGLGIFLFAAGFATEVLADSQLESHTRKTGNATLNREGVWSIVRHPNYLGDALCHFAF
                     SVLASGAGLLHPLAALGPVINYVFLRAVGGDKENEASQEVRYAKENPQKFQELQEYKQT
                     KNSFWPSVKEVRNKWLWTVVAVGAGAVALEQSLVPLL"
     PFAM_domain     join(6796..7295,7348..7537)
                     /aSDomain="DUF1295"
                     /aSTool="clusterhmmer"
                     /database="35.0"
                     /db_xref="PF06966.15"
                     /description="Protein of unknown function (DUF1295)"
                     /detection="hmmscan"
                     /domain_id="clusterhmmer_JN550_011803_0001"
                     /evalue="9.20E-29"
                     /label="JN550_011803"
                     /locus_tag="JN550_011803"
                     /protein_end="510"
                     /protein_start="280"
                     /score="100.7"
                     /tool="antismash"
                     /translation="QVVNAWWSAIGVPVVYGGLSVSAAWADLTYDQKLLLTGVSAWGLR
                     LFYRIVSRSVRRGQDDARYMAAKKQDPGFWNKAPFTLYLPEAVAQTLITLPFVLPFRAP
                     VSSAESSLSIGPSAISHGLGIFLFAAGFATEVLADSQLESHTRKTGNATLNREGVWSIV
                     RHPNYLGDALCHFAFSVLASGAGLLHPLAALGPVINYVFLRAVGGDKENEASQEVRYAK
                     ENPQKFQE"
     gene            8493..9441
                     /locus_tag="JN550_011804"
     mRNA            join(8493..8508,8561..9441)
                     /locus_tag="JN550_011804"
                     /product="hypothetical protein"
     CDS             join(8493..8508,8561..9441)
                     /codon_start=1
                     /locus_tag="JN550_011804"
                     /product="hypothetical protein"
                     /protein_id="KAI1859885.1"
                     /transl_table=1
                     /translation="MGIQTRATSSGYIDPSFPNPGGRWDTYVIIYGYTPAFSLAIFAAA
                     WFALFLVVHLSQAIRHRSWYFITFPVGLLFEVIGYIARSLSAKKDPYNLIYFIIQYFFI
                     VTAPVFLAAGVYTILSAVIARVESGRRYAFLSPKAIIWFFVVSDVISTILQITGAALIG
                     VKQSKREDPTTANNILLGGLAYQVFSLGIFLILTITFLLRGHRAIAKAGFMCFYSVLLA
                     ATVLVYLRTCFRLAETAEGLGGSLYSSEILFACLEFAPVALTVLLFAVWHPGRCVGRKM
                     VPRDSLPRKSKTPASFP"
     PFAM_domain     8755..9381
                     /aSDomain="RTA1"
                     /aSTool="clusterhmmer"
                     /database="35.0"
                     /db_xref="PF04479.16"
                     /db_xref="GO:0016020"
                     /description="RTA1 like protein"
                     /detection="hmmscan"
                     /domain_id="clusterhmmer_JN550_011804_0002"
                     /evalue="3.10E-54"
                     /gene_ontologies="GO:0016020: membrane"
                     /label="JN550_011804"
                     /locus_tag="JN550_011804"
                     /protein_end="279"
                     /protein_start="70"
                     /score="183.9"
                     /tool="antismash"
                     /translation="VGLLFEVIGYIARSLSAKKDPYNLIYFIIQYFFIVTAPVFLAAGV
                     YTILSAVIARVESGRRYAFLSPKAIIWFFVVSDVISTILQITGAALIGVKQSKREDPTT
                     ANNILLGGLAYQVFSLGIFLILTITFLLRGHRAIAKAGFMCFYSVLLAATVLVYLRTCF
                     RLAETAEGLGGSLYSSEILFACLEFAPVALTVLLFAVWHPGRCVGR"
     gene            10380..11294
                     /locus_tag="JN550_011805"
     mRNA            10380..11294
                     /locus_tag="JN550_011805"
                     /product="hypothetical protein"
     CDS             10380..11294
                     /codon_start=1
                     /locus_tag="JN550_011805"
                     /product="hypothetical protein"
                     /protein_id="KAI1859886.1"
                     /transl_table=1
                     /translation="MAVFKNVVLIGATGAIGSVILEALLKESVFEVTILQRASSQSKLS
                     PALKSIKIDDGYPTEALISTFQEQDVILNCMTSMSVADQFRMIDAAIAAGVKRYVPSEY
                     GLNNLRSDAQAVNAVFRDKDKVQEYLRLKVSEEAIEWMSISCGMWIKWSMINNFLGMHV
                     SDKKFVFWDDGQGLFSCTTEENTAAGVVQALKTPGLTKNTNVFLSDFAISQKQLLSTIE
                     RIQGAKYATETVDSHALIQEKKEAVRAGDGLATFALIETGFVTGRFDGHLEKEGKIMNE
                     KLGQPPKTVDEAVENALKALNAV"
     PFAM_domain     10398..11063
                     /aSDomain="NmrA"
                     /aSTool="clusterhmmer"
                     /database="35.0"
                     /db_xref="PF05368.16"
                     /description="NmrA-like family"
                     /detection="hmmscan"
                     /domain_id="clusterhmmer_JN550_011805_0003"
                     /evalue="4.00E-22"
                     /label="JN550_011805"
                     /locus_tag="JN550_011805"
                     /protein_end="228"
                     /protein_start="6"
                     /score="79.0"
                     /tool="antismash"
                     /translation="VVLIGATGAIGSVILEALLKESVFEVTILQRASSQSKLSPALKSI
                     KIDDGYPTEALISTFQEQDVILNCMTSMSVADQFRMIDAAIAAGVKRYVPSEYGLNNLR
                     SDAQAVNAVFRDKDKVQEYLRLKVSEEAIEWMSISCGMWIKWSMINNFLGMHVSDKKFV
                     FWDDGQGLFSCTTEENTAAGVVQALKTPGLTKNTNVFLSDFAISQKQLLSTIERIQGAK
                     "
     gene            12005..12979
                     /locus_tag="JN550_011806"
     mRNA            12005..12979
                     /locus_tag="JN550_011806"
                     /product="hypothetical protein"
     CDS             12005..12979
                     /NRPS_PKS="Domain: PKS_KR (5-142). E-value: 3.3e-09. Score:
                     28.7. Matches aSDomain:
                     nrpspksdomains_JN550_011806_PKS_KR.1"
                     /codon_start=1
                     /gene_functions="biosynthetic-additional (smcogs)
                     SMCOG1001:short-chain dehydrogenase/reductase SDR (Score:
                     100.7; E-value: 1.5e-30)"
                     /gene_kind="biosynthetic-additional"
                     /locus_tag="JN550_011806"
                     /product="hypothetical protein"
                     /protein_id="KAI1859887.1"
                     /transl_table=1
                     /translation="MHFSRSVIVTGGTTGIGYQAALTIARAHPDYLVIISSRSDKEDAA
                     TTINRTLGQSNTVYKRLDLSNSNDVRQYAKDWASGGNPPIQALVLNAGLQFPNELKKTD
                     EGLEATFAINHVGHALLFHLLAPQLADQGRVVVTSSGTHDPAQKSGLPDAVYTSAEELA
                     RPSAATAGNSGLQRYSSSKLANVLWAYALHRHLQEIVPQKSLTVNAFDPGLVPGTMLGR
                     EHPKFLLWIFNNLAVRAIPLLRFLLSTPNVHLAKDSGRRLARLAVGADVSGVSGRYFEG
                     EKEIKSSKDSYDEGKQEDLWNWTVKYLANGNATELVRFQRIIA"
     CDS_motif       12020..12115
                     /aSTool="nrps_pks_domains"
                     /database="abmotifs"
                     /detection="hmmscan"
                     /domain_id="nrpspksmotif_JN550_011806_0001"
                     /evalue="2.00E-04"
                     /label="PKSI-KR_m1"
                     /locus_tag="JN550_011806"
                     /protein_end="37"
                     /protein_start="5"
                     /score="14.0"
                     /tool="antismash"
                     /translation="SVIVTGGTTGIGYQAALTIARAHPDYLVIISS"
     aSDomain        12020..12430
                     /aSDomain="PKS_KR"
                     /aSTool="nrps_pks_domains"
                     /database="nrpspksdomains.hmm"
                     /detection="hmmscan"
                     /domain_id="nrpspksdomains_JN550_011806_PKS_KR.1"
                     /evalue="3.30E-09"
                     /label="JN550_011806_PKS_KR.1"
                     /locus_tag="JN550_011806"
                     /protein_end="142"
                     /protein_start="5"
                     /score="28.7"
                     /specificity="KR activity: inactive"
                     /specificity="KR stereochemistry: C1"
                     /tool="antismash"
                     /translation="SVIVTGGTTGIGYQAALTIARAHPDYLVIISSRSDKEDAATTINR
                     TLGQSNTVYKRLDLSNSNDVRQYAKDWASGGNPPIQALVLNAGLQFPNELKKTDEGLEA
                     TFAINHVGHALLFHLLAPQLADQGRVVVTSSGT"
     PFAM_domain     12020..12430
                     /aSDomain="adh_short"
                     /aSTool="clusterhmmer"
                     /database="35.0"
                     /db_xref="PF00106.28"
                     /description="short chain dehydrogenase"
                     /detection="hmmscan"
                     /domain_id="clusterhmmer_JN550_011806_0004"
                     /evalue="3.50E-16"
                     /label="JN550_011806"
                     /locus_tag="JN550_011806"
                     /protein_end="142"
                     /protein_start="5"
                     /score="59.4"
                     /tool="antismash"
                     /translation="SVIVTGGTTGIGYQAALTIARAHPDYLVIISSRSDKEDAATTINR
                     TLGQSNTVYKRLDLSNSNDVRQYAKDWASGGNPPIQALVLNAGLQFPNELKKTDEGLEA
                     TFAINHVGHALLFHLLAPQLADQGRVVVTSSGT"
     gene            13230..14420
                     /locus_tag="JN550_011807"
     mRNA            join(13230..14152,14210..14420)
                     /locus_tag="JN550_011807"
                     /product="hypothetical protein"
     CDS             join(13230..14152,14210..14420)
                     /codon_start=1
                     /gene_functions="biosynthetic-additional
                     (rule-based-clusters) LANC_like"
                     /gene_kind="biosynthetic-additional"
                     /locus_tag="JN550_011807"
                     /product="hypothetical protein"
                     /protein_id="KAI1859888.1"
                     /sec_met_domain="LANC_like (E-value: 2.1e-23, bitscore:
                     74.2, seeds: 47, tool: rule-based-clusters)"
                     /transl_table=1
                     /translation="MSEQLYVPNKISPSQRVPNKEALLTEALENIVTGYPPRESYDIEL
                     KGFWNGPTGIAYLFLCVSVAYPRLEIASKSALHWAEAYSTADGRTEATIQQASQRCGIS
                     AQLISYQAVRAAVTKDMQVVDEFVQSVSVIPSRKHEDEWLWGMAGALYLIRVVRHWVPA
                     SAKALEEPTSLIMEAVIANGPDWECNNHQWLGAAHGDIGIVTELVLTSPSVAPRLEKKL
                     EQLLDLQTSDGNWAVIPEPKPHHKPYVQFCHGAPGFVLSLRSLRPHFPGLQDKIDRAIN
                     LGSELVWKEGVLRKEPSLCHGIFGNALALMPDQRDHLLAQATPDSVAKARAADPTMFEE
                     SNYGFHYALFTGYWPSAAWAWFSSTRQESSLIGYNDV"
     PFAM_domain     join(13377..14152,14210..14219)
                     /aSDomain="LANC_like"
                     /aSTool="clusterhmmer"
                     /database="35.0"
                     /db_xref="PF05147.16"
                     /db_xref="GO:0031179"
                     /description="Lanthionine synthetase C-like protein"
                     /detection="hmmscan"
                     /domain_id="clusterhmmer_JN550_011807_0005"
                     /evalue="3.00E-19"
                     /gene_ontologies="GO:0031179: peptide modification"
                     /label="JN550_011807"
                     /locus_tag="JN550_011807"
                     /protein_end="311"
                     /protein_start="49"
                     /score="68.9"
                     /tool="antismash"
                     /translation="NGPTGIAYLFLCVSVAYPRLEIASKSALHWAEAYSTADGRTEATI
                     QQASQRCGISAQLISYQAVRAAVTKDMQVVDEFVQSVSVIPSRKHEDEWLWGMAGALYL
                     IRVVRHWVPASAKALEEPTSLIMEAVIANGPDWECNNHQWLGAAHGDIGIVTELVLTSP
                     SVAPRLEKKLEQLLDLQTSDGNWAVIPEPKPHHKPYVQFCHGAPGFVLSLRSLRPHFPG
                     LQDKIDRAINLGSELVWKEGVLRKEPSLCHGIFGNALALM"
     gene            complement(14546..15592)
                     /locus_tag="JN550_011808"
     mRNA            complement(14546..15592)
                     /locus_tag="JN550_011808"
                     /product="hypothetical protein"
     CDS             complement(14546..15592)
                     /codon_start=1
                     /locus_tag="JN550_011808"
                     /product="hypothetical protein"
                     /protein_id="KAI1859889.1"
                     /transl_table=1
                     /translation="MTSAFKSGHFQTLDFSTAGQVVVDDALYGRHTITEPVLVELLSSQ
                     PVARLAGVNQHGISGLLGITPKVTRCEHSVGAFLLVRHVGAGLDEQVAGLLHDISHTTM
                     SHVIDFALSEPGEGSFHEVHKMRYVLTTGIPDILRKHGFEDLKPLDEELYPLVEQPAPR
                     LCADRLDYGLRDAVGFGQLTLENAQRVIASLKALPSPTSPSRLLVLRDPEAALLIARAY
                     MACDREVWGNPAHGDLYIRTAGLMRKLIRGGSVKEEELWKLSDDEFWARMRQAADREGQ
                     EAMDKLEAEGLPDEKGLPLPRKAKVRTLDPDICTAPSVSATPLSTLLPEYAAEKQEYIR
                     VREALYAS"
     gene            16954..17919
                     /locus_tag="JN550_011809"
     mRNA            16954..17919
                     /locus_tag="JN550_011809"
                     /product="hypothetical protein"
     CDS             16954..17919
                     /codon_start=1
                     /locus_tag="JN550_011809"
                     /product="hypothetical protein"
                     /protein_id="KAI1859890.1"
                     /transl_table=1
                     /translation="MVGDVALLTQLPSDAWFEGFAQRPNGQLLMTRLDQPELYTLDAED
                     PDAEPQLVYTFEDATAAVNLCPIKGKPDEYVVITAMLDLATVYITDHVMWHVTLKDGQD
                     IKVEMIAELDAGAAIGVIPVSERLLLIADSFRGTIQRFDLSTGKTSVLVDDDALNPATE
                     GPYGINRLRLTDGYVWFTNNGTGTLYRFPVKISDSDIEMTGPIQLISDEIPHCDGLAVT
                     PDMKEAYTASYVDGWLWKLDIDPESGKSELAIVMENLVSPTAVEIMDSNGKPKIFVVCC
                     GEVEVGWVNSADKTSWSEFRDLSVNAQVSVTITEEVVESA"
     gene            20001..25585
                     /locus_tag="JN550_011810"
     mRNA            join(20001..20250,20339..23131,23190..25585)
                     /locus_tag="JN550_011810"
                     /product="hypothetical protein"
     CDS             join(20001..20250,20339..23131,23190..25585)
                     /NRPS_PKS="Domain: PKS_KS(Iterative-KS) (41-467). E-value:
                     6.8e-160. Score: 524.4. Matches aSDomain:
                     nrpspksdomains_JN550_011810_PKS_KS.1"
                     /NRPS_PKS="Domain: PKS_AT (583-865). E-value: 3.4e-73.
                     Score: 238.4. Matches aSDomain:
                     nrpspksdomains_JN550_011810_PKS_AT.1"
                     /NRPS_PKS="Domain: PKS_DH (945-1067). E-value: 1.8e-10.
                     Score: 33.3. Matches aSDomain:
                     nrpspksdomains_JN550_011810_PKS_DH.1"
                     /NRPS_PKS="Domain: PKS_KR (1435-1630). E-value: 7.4e-55.
                     Score: 177.6. Matches aSDomain:
                     nrpspksdomains_JN550_011810_PKS_KR.1"
                     /NRPS_PKS="Domain: PKS_PP (1726-1805). E-value: 9.5e-18.
                     Score: 56.2. Matches aSDomain:
                     nrpspksdomains_JN550_011810_PKS_PP.1"
                     /codon_start=1
                     /gene_functions="biosynthetic (rule-based-clusters) T1PKS:
                     PKS_KS"
                     /gene_functions="biosynthetic (rule-based-clusters) T1PKS:
                     PKS_AT"
                     /gene_functions="biosynthetic-additional
                     (rule-based-clusters) adh_short"
                     /gene_functions="biosynthetic-additional
                     (rule-based-clusters) PP-binding"
                     /gene_functions="biosynthetic-additional (smcogs)
                     SMCOG1093:Beta-ketoacyl synthase (Score: 121; E-value:
                     8.2e-37)"
                     /gene_kind="biosynthetic"
                     /locus_tag="JN550_011810"
                     /product="hypothetical protein"
                     /protein_id="KAI1859891.1"
                     /sec_met_domain="PKS_KS (E-value: 5.9e-160, bitscore:
                     524.4, seeds: 2284, tool: rule-based-clusters)"
                     /sec_met_domain="PKS_AT (E-value: 3e-73, bitscore: 238.4,
                     seeds: 1682, tool: rule-based-clusters)"
                     /sec_met_domain="adh_short (E-value: 2.2e-48, bitscore:
                     156.2, seeds: 230, tool: rule-based-clusters)"
                     /sec_met_domain="PP-binding (E-value: 1.9e-13, bitscore:
                     42.5, seeds: 164, tool: rule-based-clusters)"
                     /transl_table=1
                     /translation="MWTPESVTSSNSSERLDSASEVTEPLSPNHIEGVGSLNRDDVAII
                     GMSCRAAGGNNTPEKLWEFLMDKKNASGEVPRWRWEPWLRRDARNARELEKAIDRGYFI
                     EDLENFDASFFGISPKEAEQMDPHQRLGLELSWEALENAGVDPKALSGSDTAVFMGIDT
                     DDYSRLLIEDIPNIEAWMGIGTAFHGVPNRISYHLDLMGPSTAVDAACASSLVAIHLGR
                     QAILNGESELAIVGGVHVLVAPGLTCMLGKAGALSPDGICRSFDDAANGYARGEGGAVV
                     ILKRLSAAVADGDNILAVCKGTAVAQDGKTNGIMAPNAKAQELVARQALARAGIDPRTV
                     GYVEAHATSTPLGDPTEISAIAAVYGSGSGRPRDEPVKVGSIKPNVGHLEAAAGAIGVV
                     KAIMAMKKGKIPPQAFLTKLNSRVDWKNSGLHVSPEVMDWASEKGPRRAAICSYGYGGT
                     VSHAVIEEFVDSTVKNTEQLQQTEPKPVILTISAQQEKRLAAQALNLSEWLSTPEGKGT
                     DLAAVARTLALRRAHHDYRVAFAIGSHEAAIDELKKFAAGSEESCDNSPRGRVLQTGNG
                     LARHAVWVFSGHGAQWTDMGKELLHEAHFRRAINALDPVYVKEAGFSLIGALESGDFES
                     SERVQSLTYAMQIGLSQVLRSKGLEPQAVIGHSVGEIAASVVGGCLTPEEGALIVIRRA
                     KLYGSIRASTIGGMALVNRPYDEVTAELGNNPNLSAAIDSSPSTCVISGEEAAVQQYVE
                     TQKSRGVKTFRVKTDIAFHSPILEQLAAPLKKALAELQPKNSKIPVYSTSKSDPRTPAL
                     RDTEYWVNNMISPVLLKSTVNAAAADGYRVFVEVSSHPIVLHSINETLLSGNLDEDDFI
                     TASTMKRDTSPLSCVWNTVAQLYVSGVDVNFAAQLGEEGQWCQTIPGTPWVHKPYWKQV
                     ETGPLNQSTTHDVEKHTLLGQRTTVAGTDIVVYETKLDDKVKPFPGTHPLDGTEIIPAA
                     VYINTFRNATGATALSEIKLNVPVSISDETRNVQIIVEGQQIKVASSTITESEDGEKYW
                     VAHSSCQWGKLDAASSVPQTFDVEAIKKRIGTRLPNSFAVDYLTKIGVEGIAFPWQVTE
                     HYGNTKEMIAMVDMDPEAQELSWDPMSWAPMLDAATSVGSSIFFSEPKLRIVSQIDRVS
                     LYSSEPLPKICYLLIEEGTDAQSPASHVSVLSDQGLLLAKFTSMRFSGVEDAVGASGSV
                     DSLVHRMDWIPPKFSEKPHPLVQVAVVSTDQVVAKQYVEKLQLGADKVFSCLSAKDLDN
                     PDVVAALTQKDSAVIYIPATVGSVDDVSGKSMDFIWETTSIVKFIAEKCIDTCRLFVIT
                     DSVFAGKTPTALAHGALYGLARIIASEHPDLWGGLIDNDSRDTLPMIALKYVRDQDVLR
                     FIDGMPRRAIMRPLLRGQRHEPESSMSLLPKPEGTYIITGGLGALGLQTCNFLIENGAR
                     RIVLLSRQGLPPRRKWQELAAADDKLAAIIQRVQDFEKAGASIYPVALDIAAQGASEKL
                     QTILETLSLPQVLGVVHAAGVLEDSLVLETTRDLFERVLAPKVKGALTLHDAFPPGTLD
                     FFVLYSSIGQLVGTAGQASYGSGNAFLDALATYRRAQGDNTVAFQWTAWRGSGMGTSEF
                     LTLELQSKGITDISGEEAFRAWKHLSQYDVDSAVVTRCRTIEEDEPVPVSLLEDVVVRK
                     PRSGIIGAANGGSAEEGTGGVSKDARPDSPQELQQWLTTRIRECIASVLMITDIEDIDL
                     RMPVSDLGVDSVMTVALRQKLQSVMKVKVPPTLTWNHPTVNHLVAWFTTKLNDGTS"
     PFAM_domain     join(20118..20250,20339..20955)
                     /aSDomain="ketoacyl-synt"
                     /aSTool="clusterhmmer"
                     /database="35.0"
                     /db_xref="PF00109.29"
                     /description="Beta-ketoacyl synthase, N-terminal domain"
                     /detection="hmmscan"
                     /domain_id="clusterhmmer_JN550_011810_0006"
                     /evalue="2.90E-78"
                     /label="JN550_011810"
                     /locus_tag="JN550_011810"
                     /protein_end="289"
                     /protein_start="39"
                     /score="263.1"
                     /tool="antismash"
                     /translation="DDVAIIGMSCRAAGGNNTPEKLWEFLMDKKNASGEVPRWRWEPWL
                     RRDARNARELEKAIDRGYFIEDLENFDASFFGISPKEAEQMDPHQRLGLELSWEALENA
                     GVDPKALSGSDTAVFMGIDTDDYSRLLIEDIPNIEAWMGIGTAFHGVPNRISYHLDLMG
                     PSTAVDAACASSLVAIHLGRQAILNGESELAIVGGVHVLVAPGLTCMLGKAGALSPDGI
                     CRSFDDAANGYARGEGGAVVILKRLSAA"
     aSDomain        join(20124..20250,20339..21489)
                     /ASF="found active site cysteine: True, scaffold matched
                     GSSS: False"
                     /ASF="found active site histidines: True"
                     /aSDomain="PKS_KS"
                     /aSTool="nrps_pks_domains"
                     /database="nrpspksdomains.hmm"
                     /detection="hmmscan"
                     /domain_id="nrpspksdomains_JN550_011810_PKS_KS.1"
                     /domain_subtypes="Iterative-KS"
                     /evalue="6.80E-160"
                     /label="JN550_011810_PKS_KS.1"
                     /locus_tag="JN550_011810"
                     /protein_end="467"
                     /protein_start="41"
                     /score="524.4"
                     /tool="antismash"
                     /translation="VAIIGMSCRAAGGNNTPEKLWEFLMDKKNASGEVPRWRWEPWLRR
                     DARNARELEKAIDRGYFIEDLENFDASFFGISPKEAEQMDPHQRLGLELSWEALENAGV
                     DPKALSGSDTAVFMGIDTDDYSRLLIEDIPNIEAWMGIGTAFHGVPNRISYHLDLMGPS
                     TAVDAACASSLVAIHLGRQAILNGESELAIVGGVHVLVAPGLTCMLGKAGALSPDGICR
                     SFDDAANGYARGEGGAVVILKRLSAAVADGDNILAVCKGTAVAQDGKTNGIMAPNAKAQ
                     ELVARQALARAGIDPRTVGYVEAHATSTPLGDPTEISAIAAVYGSGSGRPRDEPVKVGS
                     IKPNVGHLEAAAGAIGVVKAIMAMKKGKIPPQAFLTKLNSRVDWKNSGLHVSPEVMDWA
                     SEKGPRRAAICSYGYGGTVSHAVIEEF"
     aSModule        20124..25561
                     /complete
                     /domains="nrpspksdomains_JN550_011810_PKS_KS.1"
                     /domains="nrpspksdomains_JN550_011810_PKS_AT.1"
                     /domains="nrpspksdomains_JN550_011810_PKS_DH.1"
                     /domains="nrpspksdomains_JN550_011810_PKS_KR.1"
                     /domains="nrpspksdomains_JN550_011810_PKS_PP.1"
                     /iterative
                     /locus_tags="JN550_011810"
                     /monomer_pairings="pk -> pk"
                     /tool="antismash"
                     /type="pks"
     CDS_motif       20692..20739
                     /aSTool="nrps_pks_domains"
                     /database="abmotifs"
                     /detection="hmmscan"
                     /domain_id="nrpspksmotif_JN550_011810_0001"
                     /evalue="8.60E-05"
                     /label="PKSI-KS_m3"
                     /locus_tag="JN550_011810"
                     /protein_end="217"
                     /protein_start="201"
                     /score="14.9"
                     /tool="antismash"
                     /translation="GPSTAVDAACASSLVA"
     CDS_motif       20881..20919
                     /aSTool="nrps_pks_domains"
                     /database="abmotifs"
                     /detection="hmmscan"
                     /domain_id="nrpspksmotif_JN550_011810_0002"
                     /evalue="6.70E-04"
                     /label="PKSI-KS_m4"
                     /locus_tag="JN550_011810"
                     /protein_end="277"
                     /protein_start="264"
                     /score="12.8"
                     /tool="antismash"
                     /translation="FDDAANGYARGEG"
     PFAM_domain     20977..21330
                     /aSDomain="Ketoacyl-synt_C"
                     /aSTool="clusterhmmer"
                     /database="35.0"
                     /db_xref="PF02801.25"
                     /description="Beta-ketoacyl synthase, C-terminal domain"
                     /detection="hmmscan"
                     /domain_id="clusterhmmer_JN550_011810_0007"
                     /evalue="1.10E-40"
                     /label="JN550_011810"
                     /locus_tag="JN550_011810"
                     /protein_end="414"
                     /protein_start="296"
                     /score="138.5"
                     /tool="antismash"
                     /translation="LAVCKGTAVAQDGKTNGIMAPNAKAQELVARQALARAGIDPRTVG
                     YVEAHATSTPLGDPTEISAIAAVYGSGSGRPRDEPVKVGSIKPNVGHLEAAAGAIGVVK
                     AIMAMKKGKIPPQA"
     CDS_motif       21112..21159
                     /aSTool="nrps_pks_domains"
                     /database="abmotifs"
                     /detection="hmmscan"
                     /domain_id="nrpspksmotif_JN550_011810_0003"
                     /evalue="5.40E-03"
                     /label="PKSI-KS_m5"
                     /locus_tag="JN550_011810"
                     /protein_end="357"
                     /protein_start="341"
                     /score="9.6"
                     /tool="antismash"
                     /translation="YVEAHATSTPLGDPTE"
     CDS_motif       21226..21270
                     /aSTool="nrps_pks_domains"
                     /database="abmotifs"
                     /detection="hmmscan"
                     /domain_id="nrpspksmotif_JN550_011810_0004"
                     /evalue="1.50E-03"
                     /label="PKSI-KS_m6"
                     /locus_tag="JN550_011810"
                     /protein_end="394"
                     /protein_start="379"
                     /score="11.1"
                     /tool="antismash"
                     /translation="GSIKPNVGHLEAAAG"
     PFAM_domain     21346..21696
                     /aSDomain="KAsynt_C_assoc"
                     /aSTool="clusterhmmer"
                     /database="35.0"
                     /db_xref="PF16197.8"
                     /description="Ketoacyl-synthetase C-terminal extension"
                     /detection="hmmscan"
                     /domain_id="clusterhmmer_JN550_011810_0008"
                     /evalue="3.80E-11"
                     /label="JN550_011810"
                     /locus_tag="JN550_011810"
                     /protein_end="536"
                     /protein_start="419"
                     /score="43.6"
                     /tool="antismash"
                     /translation="NSRVDWKNSGLHVSPEVMDWASEKGPRRAAICSYGYGGTVSHAVI
                     EEFVDSTVKNTEQLQQTEPKPVILTISAQQEKRLAAQALNLSEWLSTPEGKGTDLAAVA
                     RTLALRRAHHDYR"
     CDS_motif       21832..21888
                     /aSTool="nrps_pks_domains"
                     /database="abmotifs"
                     /detection="hmmscan"
                     /domain_id="nrpspksmotif_JN550_011810_0005"
                     /evalue="1.20E-05"
                     /label="PKSI-AT-mM_m1"
                     /locus_tag="JN550_011810"
                     /protein_end="600"
                     /protein_start="581"
                     /score="17.7"
                     /tool="antismash"
                     /translation="VWVFSGHGAQWTDMGKELL"
     PFAM_domain     21832..22785
                     /aSDomain="Acyl_transf_1"
                     /aSTool="clusterhmmer"
                     /database="35.0"
                     /db_xref="PF00698.24"
                     /description="Acyl transferase domain"
                     /detection="hmmscan"
                     /domain_id="clusterhmmer_JN550_011810_0009"
                     /evalue="2.90E-67"
                     /label="JN550_011810"
                     /locus_tag="JN550_011810"
                     /protein_end="899"
                     /protein_start="581"
                     /score="227.6"
                     /tool="antismash"
                     /translation="VWVFSGHGAQWTDMGKELLHEAHFRRAINALDPVYVKEAGFSLIG
                     ALESGDFESSERVQSLTYAMQIGLSQVLRSKGLEPQAVIGHSVGEIAASVVGGCLTPEE
                     GALIVIRRAKLYGSIRASTIGGMALVNRPYDEVTAELGNNPNLSAAIDSSPSTCVISGE
                     EAAVQQYVETQKSRGVKTFRVKTDIAFHSPILEQLAAPLKKALAELQPKNSKIPVYSTS
                     KSDPRTPALRDTEYWVNNMISPVLLKSTVNAAAADGYRVFVEVSSHPIVLHSINETLLS
                     GNLDEDDFITASTMKRDTSPLSCVWNTVAQLYVSGVD"
     aSDomain        21838..22683
                     /ASF="Neither malonyl-CoA or methylmalonyl-CoA specific"
                     /ASF="found active site serine: True, scaffold matched
                     GHGE: True"
                     /aSDomain="PKS_AT"
                     /aSTool="nrps_pks_domains"
                     /database="nrpspksdomains.hmm"
                     /detection="hmmscan"
                     /domain_id="nrpspksdomains_JN550_011810_PKS_AT.1"
                     /evalue="3.40E-73"
                     /label="JN550_011810_PKS_AT.1"
                     /locus_tag="JN550_011810"
                     /protein_end="865"
                     /protein_start="583"
                     /score="238.4"
                     /specificity="substrate consensus: pk"
                     /specificity="PKS signature: Malonyl-CoA"
                     /specificity="Minowa: mmal"
                     /tool="antismash"
                     /translation="VFSGHGAQWTDMGKELLHEAHFRRAINALDPVYVKEAGFSLIGAL
                     ESGDFESSERVQSLTYAMQIGLSQVLRSKGLEPQAVIGHSVGEIAASVVGGCLTPEEGA
                     LIVIRRAKLYGSIRASTIGGMALVNRPYDEVTAELGNNPNLSAAIDSSPSTCVISGEEA
                     AVQQYVETQKSRGVKTFRVKTDIAFHSPILEQLAAPLKKALAELQPKNSKIPVYSTSKS
                     DPRTPALRDTEYWVNNMISPVLLKSTVNAAAADGYRVFVEVSSHPIVLHSINETLLSGN
                     L"
     CDS_motif       22060..22176
                     /aSTool="nrps_pks_domains"
                     /database="abmotifs"
                     /detection="hmmscan"
                     /domain_id="nrpspksmotif_JN550_011810_0006"
                     /evalue="6.10E-16"
                     /label="PKSI-AT-M_m3"
                     /locus_tag="JN550_011810"
                     /protein_end="696"
                     /protein_start="657"
                     /score="50.5"
                     /tool="antismash"
                     /translation="GLEPQAVIGHSVGEIAASVVGGCLTPEEGALIVIRRAKL"
     aSDomain        join(22924..23131,23190..23347)
                     /aSDomain="PKS_DH"
                     /aSTool="nrps_pks_domains"
                     /database="nrpspksdomains.hmm"
                     /detection="hmmscan"
                     /domain_id="nrpspksdomains_JN550_011810_PKS_DH.1"
                     /evalue="1.80E-10"
                     /label="JN550_011810_PKS_DH.1"
                     /locus_tag="JN550_011810"
                     /protein_end="1067"
                     /protein_start="945"
                     /score="33.3"
                     /tool="antismash"
                     /translation="HTLLGQRTTVAGTDIVVYETKLDDKVKPFPGTHPLDGTEIIPAAV
                     YINTFRNATGATALSEIKLNVPVSISDETRNVQIIVEGQQIKVASSTITESEDGEKYWV
                     AHSSCQWGKLDAASSVPQ"
     PFAM_domain     join(22924..23131,23190..23800)
                     /aSDomain="PS-DH"
                     /aSTool="clusterhmmer"
                     /database="35.0"
                     /db_xref="PF14765.9"
                     /description="Polyketide synthase dehydratase"
                     /detection="hmmscan"
                     /domain_id="clusterhmmer_JN550_011810_0010"
                     /evalue="1.60E-08"
                     /label="JN550_011810"
                     /locus_tag="JN550_011810"
                     /protein_end="1218"
                     /protein_start="945"
                     /score="34.3"
                     /tool="antismash"
                     /translation="HTLLGQRTTVAGTDIVVYETKLDDKVKPFPGTHPLDGTEIIPAAV
                     YINTFRNATGATALSEIKLNVPVSISDETRNVQIIVEGQQIKVASSTITESEDGEKYWV
                     AHSSCQWGKLDAASSVPQTFDVEAIKKRIGTRLPNSFAVDYLTKIGVEGIAFPWQVTEH
                     YGNTKEMIAMVDMDPEAQELSWDPMSWAPMLDAATSVGSSIFFSEPKLRIVSQIDRVSL
                     YSSEPLPKICYLLIEEGTDAQSPASHVSVLSDQGLLLAKFTSMRFSGVEDA"
     PFAM_domain     24452..25033
                     /aSDomain="KR"
                     /aSTool="clusterhmmer"
                     /database="35.0"
                     /db_xref="PF08659.13"
                     /description="KR domain"
                     /detection="hmmscan"
                     /domain_id="clusterhmmer_JN550_011810_0011"
                     /evalue="2.20E-56"
                     /label="JN550_011810"
                     /locus_tag="JN550_011810"
                     /protein_end="1629"
                     /protein_start="1435"
                     /score="190.7"
                     /tool="antismash"
                     /translation="GTYIITGGLGALGLQTCNFLIENGARRIVLLSRQGLPPRRKWQEL
                     AAADDKLAAIIQRVQDFEKAGASIYPVALDIAAQGASEKLQTILETLSLPQVLGVVHAA
                     GVLEDSLVLETTRDLFERVLAPKVKGALTLHDAFPPGTLDFFVLYSSIGQLVGTAGQAS
                     YGSGNAFLDALATYRRAQGDNTVAFQWTAWR"
     aSDomain        24452..25036
                     /ASF="KR domain putatively catalyzing D-configuration
                     product formation"
                     /ASF="catalytic triad S,Y,N found: True"
                     /aSDomain="PKS_KR"
                     /aSTool="nrps_pks_domains"
                     /database="nrpspksdomains.hmm"
                     /detection="hmmscan"
                     /domain_id="nrpspksdomains_JN550_011810_PKS_KR.1"
                     /evalue="7.40E-55"
                     /label="JN550_011810_PKS_KR.1"
                     /locus_tag="JN550_011810"
                     /protein_end="1630"
                     /protein_start="1435"
                     /score="177.6"
                     /specificity="KR activity: active"
                     /specificity="KR stereochemistry: (unknown)"
                     /tool="antismash"
                     /translation="GTYIITGGLGALGLQTCNFLIENGARRIVLLSRQGLPPRRKWQEL
                     AAADDKLAAIIQRVQDFEKAGASIYPVALDIAAQGASEKLQTILETLSLPQVLGVVHAA
                     GVLEDSLVLETTRDLFERVLAPKVKGALTLHDAFPPGTLDFFVLYSSIGQLVGTAGQAS
                     YGSGNAFLDALATYRRAQGDNTVAFQWTAWRG"
     CDS_motif       24455..24550
                     /aSTool="nrps_pks_domains"
                     /database="abmotifs"
                     /detection="hmmscan"
                     /domain_id="nrpspksmotif_JN550_011810_0007"
                     /evalue="3.80E-16"
                     /label="PKSI-KR_m1"
                     /locus_tag="JN550_011810"
                     /protein_end="1468"
                     /protein_start="1436"
                     /score="51.6"
                     /tool="antismash"
                     /translation="TYIITGGLGALGLQTCNFLIENGARRIVLLSR"
     CDS_motif       24878..24988
                     /aSTool="nrps_pks_domains"
                     /database="abmotifs"
                     /detection="hmmscan"
                     /domain_id="nrpspksmotif_JN550_011810_0008"
                     /evalue="1.90E-19"
                     /label="PKSI-KR_m4"
                     /locus_tag="JN550_011810"
                     /protein_end="1614"
                     /protein_start="1577"
                     /score="62.3"
                     /tool="antismash"
                     /translation="LDFFVLYSSIGQLVGTAGQASYGSGNAFLDALATYRR"
     aSDomain        25325..25561
                     /aSDomain="PKS_PP"
                     /aSTool="nrps_pks_domains"
                     /database="nrpspksdomains.hmm"
                     /detection="hmmscan"
                     /domain_id="nrpspksdomains_JN550_011810_PKS_PP.1"
                     /evalue="9.50E-18"
                     /label="JN550_011810_PKS_PP.1"
                     /locus_tag="JN550_011810"
                     /protein_end="1805"
                     /protein_start="1726"
                     /score="56.2"
                     /tool="antismash"
                     /translation="PQELQQWLTTRIRECIASVLMITDIEDIDLRMPVSDLGVDSVMTV
                     ALRQKLQSVMKVKVPPTLTWNHPTVNHLVAWFTT"
     PFAM_domain     25355..25552
                     /aSDomain="PP-binding"
                     /aSTool="clusterhmmer"
                     /database="35.0"
                     /db_xref="PF00550.28"
                     /description="Phosphopantetheine attachment site"
                     /detection="hmmscan"
                     /domain_id="clusterhmmer_JN550_011810_0012"
                     /evalue="2.70E-11"
                     /label="JN550_011810"
                     /locus_tag="JN550_011810"
                     /protein_end="1802"
                     /protein_start="1736"
                     /score="43.7"
                     /tool="antismash"
                     /translation="RIRECIASVLMITDIEDIDLRMPVSDLGVDSVMTVALRQKLQSVM
                     KVKVPPTLTWNHPTVNHLVAW"
     gene            complement(25963..28456)
                     /locus_tag="JN550_011811"
     mRNA            complement(join(25963..27457,27538..27751,27907..28456))
                     /locus_tag="JN550_011811"
                     /product="hypothetical protein"
     CDS             complement(join(25963..27457,27538..27751,27907..28456))
                     /codon_start=1
                     /locus_tag="JN550_011811"
                     /product="hypothetical protein"
                     /protein_id="KAI1859892.1"
                     /transl_table=1
                     /translation="MSAVQPRPASPGEDNPIVCRLTETLFEVTVSKQNRLNFFSDSVQR
                     LNQNREEAEVTLRNLKTWSPELADSFRIRDPDTLINNPFRLICESDLGHVPFDSENVFR
                     QFIAVSYCWRHDDNDWPGDGSVPSAPWPFSRPFVDAILSERGVHGGAPEGDANFRREGI
                     WIDQMCIRQSDEVEKQQSIAMMDIIYDRCRKLLILLEDVTFTPEEVRVLEKYNNPWPKT
                     IDEAIWKPEKADVPHLASLCAKVENSRWWSRSWCWHEIEVNKPWSDLRHQYHNHNATFV
                     VKLASSVGNGSAYKLRYMTLQNARHASMSSANYIHGPDFLRKTIRWTIGDNKTSPYQDP
                     PHRGAGTERSSLLARFFVTSYTDCSIASDIVSISINLCGLALYFVGHFRNHDRVFFVMA
                     TLALACGEKRPLTWMDNDYTNDYTLLTLDERGGHGNSWLSRPTGGLDTGLPKFTVGGVR
                     GLHRVSSHHIELDLLFFEAPVEKITDDQVKATYEIFPDNPIKSRKVEFQNQGFNPHMDD
                     SEKDDKFCDSFRRKVLAGACNIGLAGIRRFWAVLEREVVEPSFNNARFVPFAGDDALRP
                     AAKKMVDRLSTSDTCSIPALQDRNSDEEIMLSFLTFLTDPRALYMITPCPGIVRCNEGE
                     GAILGYPALRFLSDYHDQSGYRLAIPTDLVDSPSNVPRVWILQPLEEGEKAKRLDAHGD
                     NNGVSSCNDIGVSDSTGARWRLVGKCLLLGEPSLVLSETDGNMKSRFLALRKRQWVQG"
     PFAM_domain     complement(join(27445..27457,27538..27751,27907..28141))
                     /aSDomain="HET"
                     /aSTool="clusterhmmer"
                     /database="35.0"
                     /db_xref="PF06985.14"
                     /description="Heterokaryon incompatibility protein (HET)"
                     /detection="hmmscan"
                     /domain_id="clusterhmmer_JN550_011811_0013"
                     /evalue="3.60E-13"
                     /label="JN550_011811"
                     /locus_tag="JN550_011811"
                     /protein_end="259"
                     /protein_start="105"
                     /score="50.2"
                     /tool="antismash"
                     /translation="FIAVSYCWRHDDNDWPGDGSVPSAPWPFSRPFVDAILSERGVHGG
                     APEGDANFRREGIWIDQMCIRQSDEVEKQQSIAMMDIIYDRCRKLLILLEDVTFTPEEV
                     RVLEKYNNPWPKTIDEAIWKPEKADVPHLASLCAKVENSRWWSRSWCWHE"
     gene            complement(29541..32214)
                     /locus_tag="JN550_011812"
     mRNA            complement(join(29541..29749,29808..31108,31161..31624,
                     31681..32214))
                     /locus_tag="JN550_011812"
                     /product="hypothetical protein"
     CDS             complement(join(29541..29749,29808..31108,31161..31624,
                     31681..32214))
                     /codon_start=1
                     /gene_functions="biosynthetic-additional
                     (rule-based-clusters) Pkinase"
                     /gene_functions="regulatory (smcogs)
                     SMCOG1030:serine/threonine protein kinase (Score: 112.2;
                     E-value: 5.1e-34)"
                     /gene_kind="regulatory"
                     /locus_tag="JN550_011812"
                     /product="hypothetical protein"
                     /protein_id="KAI1859893.1"
                     /sec_met_domain="Pkinase (E-value: 2.7e-46, bitscore:
                     149.7, seeds: 54, tool: rule-based-clusters)"
                     /transl_table=1
                     /translation="MALRLPELVRDSRLETIFNADSTVHIYHDRPGRRATPRREAWKKK
                     HILGSGGNGVVWLEEQLMENLGEASSAAYRAVKQITSTESKSILDLCKYELEALAKFST
                     RKYARCFVRSFGWYQGTNSLSITMEYCPNGDLQNYLTKHFRLPESDTQEIVSQVVEGLC
                     FMHEEGFAHRDLKPGNILIKSFPPTDHWWVKICDMGLSKRIEGVIGSSTTVKGTPGFLA
                     PELLGFGDSDPKKADPYAVDIWCLGEMTYRMLCGKGTFASYGQVREYQLATRPFPVEQL
                     YQIEASKASISFTTSAMKAEPRSRFDAHQAFNHDWLKMKFDEPQPSDQRTTRPPAPLPS
                     FNITDQPRYRDEEPSGSWSTIADPMNRSTIPLRPYSAERAAQESERPSYNKGYAPPSPL
                     SREERLVYERTLKPSPTPDYHRIPTARARSSSGSSMNQNERRHHRQDEPRRRSGTYEPK
                     TPSSDSNGMQKAATASIIAGAAEAFRVHKEPGSSSGDKMRRILAAAAAAATIDAATSHD
                     ENRRRNRDYDHRQNGESDRRSSDPATAVIGGLATNRMATGPASNDDDNLTEARRGTVEP
                     ITSAGVPTSPAMEKLDAVESYWNTTLLNRCLAFSASPPRNMRERHKEYLKLNAWADNEI
                     FFKLDEIVSEGDEMEAQVRAKRKVLLVQVQSVLASLNSLVDPYEQQAQLRNHINRNDRL
                     STDGPQELRMPDASTPSSNRPYSGRDVRPEEDSRRDKGSRPRPHREYPSSTEPGFDEQG
                     DPHGRTFKFSKSGDQEQRILRSEIHLHSLSPNPVVGVMEELVHQDPANFPPPPSQDLLG
                     SEIQNLMKGVSSPNMQKTYLLSS"
     PFAM_domain     complement(30091..30333)
                     /aSDomain="BAG"
                     /aSTool="clusterhmmer"
                     /database="35.0"
                     /db_xref="PF02179.19"
                     /db_xref="GO:0051087"
                     /description="BAG domain"
                     /detection="hmmscan"
                     /domain_id="clusterhmmer_JN550_011812_0015"
                     /evalue="1.30E-06"
                     /gene_ontologies="GO:0051087: protein-folding chaperone
                     binding"
                     /label="JN550_011812"
                     /locus_tag="JN550_011812"
                     /protein_end="672"
                     /protein_start="591"
                     /score="29.0"
                     /tool="antismash"
                     /translation="DAVESYWNTTLLNRCLAFSASPPRNMRERHKEYLKLNAWADNEIF
                     FKLDEIVSEGDEMEAQVRAKRKVLLVQVQSVLASLN"
     PFAM_domain     complement(join(31208..31624,31681..32088))
                     /aSDomain="Pkinase"
                     /aSTool="clusterhmmer"
                     /database="35.0"
                     /db_xref="PF00069.28"
                     /db_xref="GO:0004672"
                     /db_xref="GO:0005524"
                     /db_xref="GO:0006468"
                     /description="Protein kinase domain"
                     /detection="hmmscan"
                     /domain_id="clusterhmmer_JN550_011812_0014"
                     /evalue="1.10E-41"
                     /gene_ontologies="GO:0004672: protein kinase activity"
                     /gene_ontologies="GO:0005524: ATP binding"
                     /gene_ontologies="GO:0006468: protein phosphorylation"
                     /label="JN550_011812"
                     /locus_tag="JN550_011812"
                     /protein_end="317"
                     /protein_start="42"
                     /score="143.2"
                     /tool="antismash"
                     /translation="KKKHILGSGGNGVVWLEEQLMENLGEASSAAYRAVKQITSTESKS
                     ILDLCKYELEALAKFSTRKYARCFVRSFGWYQGTNSLSITMEYCPNGDLQNYLTKHFRL
                     PESDTQEIVSQVVEGLCFMHEEGFAHRDLKPGNILIKSFPPTDHWWVKICDMGLSKRIE
                     GVIGSSTTVKGTPGFLAPELLGFGDSDPKKADPYAVDIWCLGEMTYRMLCGKGTFASYG
                     QVREYQLATRPFPVEQLYQIEASKASISFTTSAMKAEPRSRFDAHQAFNHDWL"
     gene            32692..34367
                     /locus_tag="JN550_011813"
     mRNA            join(32692..32747,32807..34367)
                     /locus_tag="JN550_011813"
                     /product="hypothetical protein"
     CDS             join(32692..32747,32807..34367)
                     /codon_start=1
                     /locus_tag="JN550_011813"
                     /product="hypothetical protein"
                     /protein_id="KAI1859894.1"
                     /transl_table=1
                     /translation="MSGAELPLAIIGAVDLCIKYGGKLIKLCAAFKGADNEITERILRL
                     EAGWFKTELQLDFMRRVPSLMAGYHRQLNEKIVEMLQSKLSIVTTKIERVVKLPDDDGE
                     ESTAGYISSKVKAKRWKYAVFKESIDEAIEELELWQRTADPSWYLILKIANSQVDQVLK
                     AGDATTAAFFPSTKTIRACLRTDNGTEVPGIFLPAHELEKMTVQRILFCEAKAATRNST
                     RKGPQNFLLASMECPPIANRQLVKRDMRDLARKLQHDDPGTFGLLSCKGVVEQLESTET
                     DAQPRVSFTMVFRAPNNLSNPRSLRHLLLSGNSRVALSDKFDIARQMATAISYVHTFGF
                     VHKNIRPETLISYVGTQTSSSPAVYLLGFENFRKEEGRTYRISDDDWEKNMYRHPSRQG
                     PTPDSEYIMQHDIYSLGVCLLEVGLWDSFVLYDKETEKVSPAPVLGLQQHDHPINHLDF
                     TNALLRLSRDELPRCMGRKYAAIVETCLTCLDPDNIGFGNESDFMDDDGVLVGVRYIEK
                     VKSKVIAQFRDINSTYRFYLT"
     gene            complement(35577..37930)
                     /locus_tag="JN550_011814"
     mRNA            complement(join(35577..36441,36502..37446,37494..37930))
                     /locus_tag="JN550_011814"
                     /product="hypothetical protein"
     CDS             complement(join(35577..36441,36502..37446,37494..37930))
                     /codon_start=1
                     /locus_tag="JN550_011814"
                     /product="hypothetical protein"
                     /protein_id="KAI1859895.1"
                     /transl_table=1
                     /translation="MRRSRSFIKAWPVLSKRDKVIIGCILVIILIILLNTSLLIWVLIR
                     DNGFKALGDLYTRDCDQMKTIDTVVHLIINICSSVAIAASNYCAQLLVAPTRAEVTQAH
                     ERGDWLEIGAPSFRNLLGRRINGKRKLTWSALMLSSIPLHLFWNSVLFSTIPVTDYEIA
                     LVSSDFRTDLQPWNETWITRGQHRSTYDQAVGEAGNTQLLRRMLLGNRFEHLSKQECIE
                     RYISLDVRHKDVVLVASNASMSDGLSLVPTNKNSSLLYLSSSLLVQSKWMWATGWLCSG
                     GDDTTSLVPEKRQSWCSREHLLPQAETWTVKNYRTLPDGKIIRDVAVQVDYCLSAGAEE
                     TQAGCAIRYSSVMLLAVIACNCIKLACMWLIWKLNSGRGQGIYEPLVTQGDAIASFLSS
                     QDKTTKEMPLVEASDLTNRALSSSMAADERNMGMVSTSSRLRHPVRWFRSISVTHWIAI
                     FVSYLLILVLLSISLALALRQLVVYDQSVDLGSLWRMGIGEVQPYSISLTEAWGAMSEK
                     AFYGTALLANGSQLLLSFGWYFANSLLTRIVINRHWSQFITKRRALRVSTPAGGQRSTY
                     FLSLPYRYSVPLLMASAIVHWLLSRSLFVVQTTGFSYRLGQNADNGFVRANQFDGSVVG
                     YSGIAMVLSVATLSALLIGLLALSTRKLPCREASTEDEVIRMPLAGTCSMAISSACHPS
                     DVETDVHLLPLQWGKNELDRWSFTSQNRLSYQVEAGLNRERSQEALIPRWLFQQ"
     PFAM_domain     complement(join(37374..37446,37494..37870))
                     /aSDomain="DUF6536"
                     /aSTool="clusterhmmer"
                     /database="35.0"
                     /db_xref="PF20163.1"
                     /description="Family of unknown function (DUF6536)"
                     /detection="hmmscan"
                     /domain_id="clusterhmmer_JN550_011814_0016"
                     /evalue="4.80E-49"
                     /label="JN550_011814"
                     /locus_tag="JN550_011814"
                     /protein_end="170"
                     /protein_start="20"
                     /score="166.1"
                     /tool="antismash"
                     /translation="IIGCILVIILIILLNTSLLIWVLIRDNGFKALGDLYTRDCDQMKT
                     IDTVVHLIINICSSVAIAASNYCAQLLVAPTRAEVTQAHERGDWLEIGAPSFRNLLGRR
                     INGKRKLTWSALMLSSIPLHLFWNSVLFSTIPVTDYEIALVSSDFR"
     gene            complement(40038..40898)
                     /locus_tag="JN550_011815"
     mRNA            complement(40038..40898)
                     /locus_tag="JN550_011815"
                     /product="hypothetical protein"
     CDS             complement(40038..40898)
                     /codon_start=1
                     /locus_tag="JN550_011815"
                     /product="hypothetical protein"
                     /protein_id="KAI1859896.1"
                     /transl_table=1
                     /translation="MTSSYSLDLVLNHGIICSKAWCAASAECIIPRLPAVVLLALPRGQ
                     PDFEPRITMTMPDTAKDTVLSLLCGPDLWHWDPRGSCSISFHKNGTGLVRLPSLLQAFL
                     LARRSILTIYQLRAGAEISDFIAAGFDWVLKRPESLNHIVDLNQIDERRGTLLSQFEVE
                     LTLTTRVHPRLQETRHLCTLLNEQALTDGAFLPKFYTIRLEYGRFDDPSTSWMHDPPAL
                     YRPPKYALRLLFDKSPFPEREEWNAEARFPAEQCRFWDMREFAQREVPKDGWPTTLIKK
                     LGMKQ"
     gene            41813..42550
                     /locus_tag="JN550_011816"
     mRNA            join(41813..41938,42008..42144,42199..42550)
                     /locus_tag="JN550_011816"
                     /product="hypothetical protein"
     CDS             join(41813..41938,42008..42144,42199..42550)
                     /codon_start=1
                     /locus_tag="JN550_011816"
                     /product="hypothetical protein"
                     /protein_id="KAI1859897.1"
                     /transl_table=1
                     /translation="MIFSSTLSKVIALAMVSTSLASPLDLQPRGDRIVIGYRTVSKAEA
                     DSIRKAKTIVYDSKLSSGGKQNGEGVYLTSELGQWPPSHLDDEFCRVTADKDKVEKAKK
                     AWIKQDVEWNEDAVAKAIKDLEDDWKAKQVLRLSKVKGKSYLQLVIPKDMVGHDLIVHH
                     TRGDLDFEAECRPEAKWTQADHQNIDWNDGPFEKNVKGDKQ"
     PFAM_domain     join(42077..42144,42199..42511)
                     /aSDomain="DUF5910"
                     /aSTool="clusterhmmer"
                     /database="35.0"
                     /db_xref="PF19287.2"
                     /description="Family of unknown function (DUF5910)"
                     /detection="hmmscan"
                     /domain_id="clusterhmmer_JN550_011816_0017"
                     /evalue="3.20E-21"
                     /label="JN550_011816"
                     /locus_tag="JN550_011816"
                     /protein_end="192"
                     /protein_start="65"
                     /score="75.8"
                     /tool="antismash"
                     /translation="QNGEGVYLTSELGQWPPSHLDDEFCRVTADKDKVEKAKKAWIKQD
                     VEWNEDAVAKAIKDLEDDWKAKQVLRLSKVKGKSYLQLVIPKDMVGHDLIVHHTRGDLD
                     FEAECRPEAKWTQADHQNIDWND"
ORIGIN
        1 attaacccat gaggaagggt gaggatgctt ttgagtaagt tgatgcatct ctcactatct
       61 cgtgtaggca cgtttgagta ctgctcgctc atcatccact tgtggagaag ctttgggaga
      121 ttttggacat agcatttttg ctgaagcccg ctatcgcgcg ggacatacac ctgaatcgaa
      181 tcttcttctt ccgcgacatg gaggtcgctt cgttggcttt ctacctcgat taaccgatct
      241 ccctgctgaa gctggagtcg agatgaaatg caatcggtct cccagacttg tgctttctga
      301 agcaacgcat acagtgcttc tggttccgat tttgccctgg ggcttttgca atgtcttgcg
      361 atgctatccg cacaaagtat tagtctgtat tcaggaggag gttggctgag tctgagacct
      421 taccgacaca aaccgtgggc ctttggtgcc aaatcacgat ccgaggagga gataggaagc
      481 tgagaggcag tcatcattct tgaaacctca ttgacgctta ttttcaagga gcggacatta
      541 agcccagccc attcaaaggt ttcctgaagc tcgagcgttt cctcaaagtc gaaattgaga
      601 aagttggctt ttcctgagaa gtatcggacg aatattttct gatctttgag agcaaacggg
      661 gtagatactg tgcaaagatc cacctgtcca tcggggtgtt caacgggaaa caagcgagct
      721 tctagtatag gggtggggtc tggcttgttc ccagtttgcg ataggagcga attgaagatc
      781 ttccaggtat ctttgacatg tccaattgac gaaccaccag actcccccat aagtatcagc
      841 ttctcgtaca ccatttgtgc cgttaaggtt ttgactccaa ggacgcttgt gaagaacttt
      901 tctaggtcag gataattttc gttcagtgaa gttttcccat ctatgttcgt ggcagtcgac
      961 caaagacagt cgtccgtggt gtgccaagat tttgaggcaa aaattaaaga cttttccttg
     1021 aagttattcc taaaacctgt cagtcactcg aatcggagtg tcaagatgtc gagttcaagc
     1081 ttacattaat cgctcccgct ccgtcactga tagctttgga gctaacttcg acaggtgcgt
     1141 gtagatctcc gtcggagctt cagcactgtt ttttgagctc agaatgacga gctcacgaac
     1201 caaatcttgc catgtacagt ccttgattga caagatgtcg cggaggaatt gctccaacag
     1261 ccttccacca atctcgttac tcttgagagt atggtcaaac cggtatttca ccggatagca
     1321 cgatgtcatt gtagaaggcg catcccatct acatttaata ggatatgccc aacaccattg
     1381 acaggagtct cgaccgggta gcaataatac ctgatcacga tcctcgaaac ctattctaag
     1441 cgatgtcaga gtagttcaac caagcaggac tctctaactc accgaatttc ttcctgattt
     1501 cgtcgacggg tctctgcatc ggatgactcc ctcgtcttca aaagaattct ctcataaaga
     1561 gaatatactt ttatagatat ctccacgttg gggctgcggt gttggtcgcg tatgatctcc
     1621 aggagcgtta tgtagaactt cgtgttttcg tgcatgccaa caccaaaggc atcatggagg
     1681 aagccccatt tggataggtc ggtgggttcc atggtgctac tcaagtctaa gaaagggaac
     1741 ctggcgttgc atttcccctc caagtactcc gaagctcgag tttccaattc tttcgtgggg
     1801 agaaaccagt gcttcaggga aaggcttcga tcaccagact caattacgat gtcggcaatc
     1861 tcatccctga ttttctgact tccttgtacc gtttcactga tgtctgacca gtaatgctgc
     1921 aatataccca cgaggtcgca acttctgtga tttaccaaat gccgaaagaa gtccgtgaag
     1981 gcaccattgg ctatcaactt gggccgactt tgaagcccaa gagatgattc gagccagtgt
     2041 ttccacgcta ttttgggcgt tttcccatct aaacattctg gaggcttgtc caggtaaacc
     2101 gacgatagaa aggccacggg aaacttgggt atatcttcca aaagatgctt cacaccatat
     2161 ttatgattgc tcgacagata gacatcttga gactgtggtg aaagtagttg ttgcgtttct
     2221 gtcaagactc ggatccagcg atactcgtct cggtggcttg agtcgtgggt ttggtatagg
     2281 aatgtaagat gtgaccgaga aatctcatcc accttccctg ttgatccaaa agcgcgttcc
     2341 ttattgaaga cgcttggata tttgctaaga atcatttccc gtaccctact tgttttaagc
     2401 gtctgcgcgt caagctgctc aaaaagcttc actcgttcaa cgttttcaat ggccgcctca
     2461 gcaatgatgt ttagttccag atctcgtgga atacgaacac cattggctct ggggaaaaca
     2521 atagggcggc tgctagggcg agacgagatc catctcccat cttccaaggg tatcaccttt
     2581 aatagacgca cttttgtgat ttctgaagtc cactcccttt cgaaagggta gcttatcaat
     2641 tttgcagcat tggagtgcca tctttgcgac gataggggcg acttgagtcg tgacgtcttt
     2701 tgagaaaggt ctgcttcgac gcgatcgaga aattcctgca tatatgggac cttaaggccc
     2761 cagtgtcgta aatatatcaa gggattacac gtatactttt cagaaagata gatttcgggg
     2821 gcaatgtcgg cgaacaacgg ggcgccgttt tcatcccgcc cgaagtccgt gaggtaccta
     2881 acttgagctg tagtcttcaa ggaaccccca tttctcgggt acatcaagtt tactgaagca
     2941 atacttttct tcatactagc aatgagctct ttccagtatt catcccaggg atagtcgtcc
     3001 tcctgaggca gatatttcat ccattgaaac tggagggcct catcctggca aagttgctcc
     3061 atagctttgg aaaaggcggt agcaatatga ggaacaaggg ccttgtttct tggcgatgtc
     3121 gtcacaatat cctggcgggt tgcttgtgta acgaaatcgg tatggatgag gaacttgaat
     3181 aagtcagtac gccaagcacg gatatcatga agaatacaaa atcaacatac cttgaagccc
     3241 atatctctga tcggaagaaa cgcgtatatc tgctgggttt tgatgaaggg cgcaggcggc
     3301 gattcattgt tcagggggaa agcgagaatt acttcggcag tatacaacgc tgaagcagtg
     3361 tgttcggacc ccatggtatt tctgttctcg ctttttggaa gtccctgagc tgtgtgtctc
     3421 gtaacgtgat attgagcctt ttccaacagg ttaccattca caaccttgtg taaagtaaca
     3481 cggccaccaa gttgagagtt tgctgcttcg aaggtggttt tgctctgttc gcctttatct
     3541 ccaattgaaa atttgatatg tatgcgtcgg atcttcctga gaaacaagag atgcgtgcct
     3601 tgaatctcgc gaaattgttg cactatctgc tcgagccgac cgtccatatc ggatgctgat
     3661 cccgaatcgt gaagatgcag tgtgactctg gtaatgtttc gagataattg tgcgtcggga
     3721 tgttcccata ctggggatat catacccatg ccagagtctc catggcggtg ggtaaatgag
     3781 aatgaaaaag ttcctgactg gatgtggact ttataggcag ccatgaaaac agacttaaac
     3841 ccaatacctt tctcgccaat gtacccctga gcaccacttt ttgagctttt gccaacatcg
     3901 catatagcga taagattctc tttggtgaag ccatcttcat tacattccat gacaatcttg
     3961 tccgagacga tctcaaagga tacgtaaggc tcaatgccgc tggacttcgc tcttgtgtag
     4021 tcattgtcgt ccgcattctg taataattcg aaaacgaaac gtgcactgct actgtataga
     4081 tttttcgcga ggctaccagg aaagttaatg gggctctagg tctcttgtgc tgttgactgg
     4141 gagggggcac ccacgtaatc accgatgagc cgatcatgcc atcctttttt agcatagccc
     4201 cgacaactgc cctcctctga accgctgtca tagagctgag aatatcctcg ctgatatatc
     4261 catgatcatc ggatattctt gcaactatct cttgggcctc cgccagggaa ttgggccggt
     4321 tggacagtag tggcggcatg atgatgctca attgaaggtc tagcctcccg gacgaccaaa
     4381 ttccaggaac gaacagagtg tatatataca acaagccttt ggcgccttgt ttggagggag
     4441 tgaccgagga gatgtctctt taacaagccc agagtcaggt catagccaag gcttgttagg
     4501 aaagggtgga tgattctagg ttcaaagagc cccaacaata gaagctgtgc gaattaccgg
     4561 actagataca tatcttactt catactctcc attcaccaca ccaacaggca tgtggcacag
     4621 caggattttg taactgatct gcaggggtcg aaggtttctc tatagcctgc atatggccgt
     4681 tcaggcgctt caagttcgcc aaacaaaacg cagagataag cgccacgatc cttccactgg
     4741 ccgcggcagg tcccgacagt acggccacgg tgcttgggtc cccactctcc tctctccttt
     4801 ttagcaacat accattgcag ggccaatcag gctttcggga tgcatcgctt agcgatgtgg
     4861 actggtttcg tgaagcgctt ctgtgtcgag tcctgattag cgcattgtaa cagccttgcc
     4921 caacacgaag gattgtctag atgcatcgta gattcaagcg acaggctgat acaccttgca
     4981 atacaccttg catttccaga tgcacaccgt cctccccggg tgctcgccct cctgtgctgt
     5041 cgcattgatg ttattgtgtt ggcccgatca gatcattgct gtgcactgtg tgtgcgactt
     5101 tgctcttgca gcttccatgc ctgtgcctcc atcctcttac agtcagcatt gcatcaccgc
     5161 agaccatcga ctttgaggcc tagtaaatcc atggctccca ttgcttagct tgacttactt
     5221 ctcaatcagt taggatacac gctcatacta caaaagccat aagcacatgt gattaatcgc
     5281 ttgccggatt gctaccacag actagcgtgg agtaaggacg aatggctagc ccatccatac
     5341 tggcacctag gtatagtctt tatgtactta aatttgcgtg aaggtcatgg aggatgcaaa
     5401 tgacgatggg agggcgaggt cgaatgcgca tgtgggccca acaggtgtta ggaaaacgtc
     5461 tggtagaatg cggcgaacct taccgctcat ctgaatgcat ccaaaaaatg ggaaaccgca
     5521 tatggacgag ttggccaatt gttgtttcgc taacctaccc tacctagtag ttgacaggtg
     5581 ggtacgaagt acatacatac ctagatatcc ttgcagcccc aggtcacaca atggttatgc
     5641 tatggtagca gccttatgaa ctgccattac attacacgac tgaactgaca catttatggt
     5701 aattcgcgac agcccaaaat tgtagatttc tgagtttgta gccgcatgtg gttctgagac
     5761 cgactacgtc atgtcaccac tttacgtcat tattactttg gcctgcaggg gagggcattc
     5821 aattacaaaa tacccaagct ccctcaagct ccgcagtgta accaatcact cactcgatac
     5881 cttcctcgcc accactctca tctcctgtgt gtgagctcaa tcggtattag ccattgattg
     5941 cgaagcctgt acccgatgac aggttcagga gctgaacaag accgctttgg cggctggttc
     6001 ggcggcaaca aagccgacca agtcaaggac gccgcacagc agcacttacc caagacatcc
     6061 ggggccgaac aggaccgatt tggtggatgg ttcagtggcg acaaggcgga ccaagctgcg
     6121 gacgccgcgc gacagcatct acctaaggct tccggagccg agcaagacag atatggaaat
     6181 tggtttggaa aaggccaagc agatcagttg aaggatgttg tgaatgatca cttacccaaa
     6241 acatctgggg ccgagcaaga tcgatatggc ggatggtttg gaagcggcca ggctgaccag
     6301 gccaaggatg ccttcaagag gcatattcct cacgtgtcgg gtgctgagca agatcgatat
     6361 agcagccatt ttggtggaga caaactcgat gaggttcaaa gacgcctccc aaagacttcc
     6421 ggcgctgaac aagatcgtta tggcagccac tttggccgcg acaaacttcc ttcacgagct
     6481 gacgtccaga agcatttgcc cgaagggtcc ggtgctgagc aggacaggta cggtggttgg
     6541 ttcggcggaa ataaggctcc ctctgccgag cagatacgcg accgactacc ccggacctct
     6601 ggtgctgagc aggaccgcta tggatcgcac tttaacattg gcaatgagcg gtatctcgga
     6661 acgacaactc tgggccttct tcaacacgcc gtcttgccgt cttttggatt gcatgctgga
     6721 cttggtgcta tcgcctacgg cattggtcgt tataccgata gggcggaagc aaaagactac
     6781 ctctggccta gcggtcaagt tgtcaatgct tggtggagtg ccatcggagt tcctgtcgtc
     6841 tacggtggac tgtcagtctc ggccgcttgg gctgatctca cttacgacca aaaactcctt
     6901 ctcacaggcg tcagcgcctg gggattgcgt ctcttctacc gcatagtgtc tcgtagcgtg
     6961 agacgtggtc aagatgatgc acgatacatg gctgcaaaga aacaggaccc gggcttttgg
     7021 aacaaggcgc ctttcacgtt atacctaccc gaggctgttg cacagacatt gattacactg
     7081 ccttttgtcc tgcctttccg tgctcccgtc tcgagtgctg agtcgtcctt gtcaattggt
     7141 ccttcggcga tctcccacgg gctgggaatt tttttattcg cggctggttt cgcgactgaa
     7201 gttcttgcgg actcgcagct ggagtctcat actcggaaga ctggcaatgc tactctcaac
     7261 cgagagggtg tttggagcat cgttcgccac cccaagtaag cagcaacgac ttggtgtacc
     7321 ctttatttct tgctaaccag tggacagtta cctcggcgac gcattgtgtc actttgcttt
     7381 ctctgttctt gcctccgggg ctggactgtt gcatccgctt gccgcgctgg gtcctgtgat
     7441 aaactatgtc ttcctccgag ccgttggtgg cgacaaggaa aacgaggcct ctcaagaggt
     7501 acgctacgcc aaagaaaacc cacagaagtt ccaggagctg caagagtaca agcagaccaa
     7561 gaacagcttc tggccgagcg tcaaagaagt gaggaacaaa tggctttgga cggttgttgc
     7621 tgttggtgcc ggcgctgttg cgcttgagca atcgcttgtc ccgctgttgt aagctgaaaa
     7681 gtggaatccc gcaaaatgag agatactgtt tgaggcgatc gtcagccaat gtattaataa
     7741 attccaaatt ggccaatcag cggtgttgtc tggttaagtc gctaggcccg cttgaggaag
     7801 caattctttc catgcagcac cttccgcatg gctgccttcg tagtcttgat ctttgtgcca
     7861 atctcttgtc cgatcttgaa catgcaatga tttaaccacg atcttattct tgggagacaa
     7921 atatgtttgg aatgggacaa caatctcggc tggaccacct cgcacttctt ggcgtcccga
     7981 tgcccgatgt ccgacgaccc accaacaggg ctgtcgtttg tcctcgaatc tcaaccgtac
     8041 cgtacaagcg tagtctgaac acctaatttt tgcggcttca caatgcactg ttagacaacc
     8101 cgccaatccc atcaataatc atagtataac cgagccccaa aagattaccg caaaatcaca
     8161 gctcaagtag agagtggagc atactgatgt catttgatac tagcaatggc ctattctgct
     8221 tggcttggtt gggctaccgc gtggacttga gtgctaacac cttgaccagg atacaaaggc
     8281 tgcatatttc ccacgcttgt tgcgatctgt ttaccctgtt gagttgcgtg agaggcggtg
     8341 actgtgtttc agtataaaga accggcggaa acccaatagt tgcccaaggg aagcagcaca
     8401 gaccgtttac tggaagtcac cattgatttc gtcgccctgt ttgcttgggt ccacttgatc
     8461 tctatcttga tagttggact cataggagca aaatgggcat tcagacgcgt atgttgctcg
     8521 tggacaagat tggcgtgaac tattctgact taacatacag gtgccacttc ttcgggttat
     8581 attgatccca gcttccccaa tcccggcggt agatgggata cctacgtcat catatacggc
     8641 tacacaccag cattttcgct tgcaatcttc gctgccgcct ggttcgctct cttcctcgtc
     8701 gtccacctta gccaagcgat acgccaccgc agctggtact ttatcacttt ccccgtgggt
     8761 ttgctattcg aagtcatcgg ttacattgcg cgttcgctct cggcaaagaa ggatccgtac
     8821 aacttgatct acttcatcat tcagtatttc ttcatcgtca cggcaccagt atttcttgcc
     8881 gcaggtgtct acacaatatt gtccgcggtt attgccagag tcgagtcggg acgccggtac
     8941 gccttcctct caccaaaggc cataatatgg tttttcgtcg tttccgacgt catctccacg
     9001 atcctgcaga tcaccggcgc tgccctcatt ggcgtgaagc agtccaaacg cgaagatccg
     9061 accacagcga ataacatctt gctgggcggc ctggcatatc aagtcttctc gttgggtatc
     9121 ttcctcatat tgaccatcac attcctcctt cgtggacacc gagccatcgc caaggcaggc
     9181 ttcatgtgct tctactcggt cctgctggca gcaacagtct tagtgtacct gcgtacatgt
     9241 ttccgccttg cagagacagc cgaaggactt ggtggatctc tatattcgag cgagatactg
     9301 tttgcgtgtc ttgagttcgc tccagttgca cttaccgtcc ttctcttcgc tgtgtggcat
     9361 ccagggagat gcgttggaag aaaaatggtt cctcgagata gcctgccgag gaagtcaaag
     9421 acaccagctt cgttcccgtg acagcattgc tgcggaattc caataaatat atctacagta
     9481 tagtataaag ttctgctgac atcgattttc tgttcttcgt tcacattgaa cttaagtaat
     9541 gactcaacgt ggctcggtgg agaaaatgtt tttggcattg ctattcacgc aacatgattt
     9601 ctgcacagtc gaacaacggt ccacggcctt acaggcgagg aatcagcttg ggaaaatcgg
     9661 tgagaaagcg agttaagaac aggacggtaa gtagttctca aaagcgccca aatcaagatt
     9721 gttatatatc ctggcgccta tgcctcacca acgtataccg gatccacgaa ctaagtactc
     9781 cataatggag atttgagcac tgtagagaag tgtatgtcaa caacctgcta ccatctatat
     9841 ggaaataggg atagttactc tagctaatcg aaagggtcgc tcgccgtcct cgaggatgaa
     9901 gatagatact ctctggtcaa gtaaaggtat cggtcatgat aaagtgggga catgcatgcc
     9961 ttaccgagga ctaccacctt cggttcacta atcgaaaaac ggagtctacc aacgtcgatg
    10021 caacacaccg gccgtgctgt ctcggtgttt gctgtgctga catactacgc tttagcaaca
    10081 gtctttgaat gctgtattac accaacgttt ctcttggcaa acgccgatat gtatcaaagc
    10141 atgcatgcct atggccgatg aatccggcct ttgacattgg tatcgctgag cttttactga
    10201 aatgtagccg agtaatgggt ccgtaggcgc gattgaatag cgccaccaca caattcctgt
    10261 catatgcctg acagtattta atgacaccag actccaggct ttcatgagaa caaaagtttt
    10321 ggacaatcat catttgacca tctaatacaa acaagcactc tcaacgcttc gctgctgata
    10381 tggcggtctt caaaaacgtt gttctaatcg gagcaactgg cgctattggc agtgttattc
    10441 ttgaagctct gctgaaagag tcagttttcg aagtcacgat tctccaacgc gcttcgtctc
    10501 agtcaaagtt gtctccagcc ttgaagagta tcaaaatcga cgatgggtat ccaacagagg
    10561 cgctcatatc tacctttcag gaacaagatg tgatactcaa ttgcatgaca tcgatgtcag
    10621 tcgcggacca gtttcgcatg atcgatgcag cgattgctgc aggggtgaag cggtatgtcc
    10681 ccagcgaata cgggttgaac aacctgcgat ccgacgcgca ggctgtcaat gcggttttcc
    10741 gcgacaagga caaggtccaa gaataccttc gcttgaaggt ctcagaagag gcaattgagt
    10801 ggatgagcat ttcatgcgga atgtggatca aatggagcat gatcaacaat ttcttaggca
    10861 tgcatgtgtc cgataaaaag ttcgtcttct gggacgatgg acaggggcta ttttcgtgta
    10921 ccacggaaga aaacacagca gcaggtgtcg tccaggctct gaagacaccg ggactcacca
    10981 agaacacgaa tgttttcctc agcgacttcg caatctcaca gaagcaactt ttgagcacca
    11041 ttgaaagaat acagggagcg aagtatgcga ctgagaccgt cgacagccac gccctgattc
    11101 aagaaaagaa agaggccgtt agggcgggag atggactcgc gacattcgct cttatcgaga
    11161 caggcttcgt cactggccgg ttcgatggtc acttggaaaa ggagggaaag atcatgaacg
    11221 agaagctggg acagccacca aaaacagttg acgaggctgt tgaaaacgct ttgaaggcgc
    11281 ttaacgccgt gtagatcgac ttagctgctt agtgcgtcat tgtgaactag acttatactt
    11341 atggccttgc aatacttcca tgacagacgt acacgtgcct tttggccgat aggctgtagt
    11401 gctatacata tgttgggaat tttcccgccg gcgggatgaa atcaatccgc taccgcgtcc
    11461 gcggcgcccg tcagccttta gcgccgatcc tccaaataag ctcgactcgg gtgcgctaag
    11521 ccttatcaag cttcgaacca catagtcggg ctatctcaac tccgctcaaa gccacttgaa
    11581 gggggtcact aaccttccac attatcggct ttttgcgctg aaacctatgg ccacctcttt
    11641 gacgtgggaa ttctcaatga ataagctggc ggacccggcc atagcgctga ccgagcccgg
    11701 gtcgcgccca cgccggccgc ggtcccgttc ccccagcaag cccgataagt ccggtctttt
    11761 gttcctaatg ccaagagagg cttcatgaca gatccacttc aacacacaag tagtatatag
    11821 gtttctgtta gtatatatat acagtcgaca ttaccgatat ctaaagcaag acataattca
    11881 tcacagagga accctacctg tatctacaag acctcttctc tcactcaaac cattatataa
    11941 acaaattttg gccacactgc tcaaacttcc acttcagcct atcgaaccct tcaccctcag
    12001 agccatgcac ttctcacgat ctgtgatagt cactggtgga acgacgggca ttggttatca
    12061 ggccgcattg actattgccc gagctcatcc ggactatctt gtaatcattt caagtcgctc
    12121 tgacaaagaa gacgccgcga ccacgatcaa cagaaccttg ggccagagca acactgttta
    12181 caaacgcctt gacctgtcaa attcgaatga cgtacgacaa tacgccaagg attgggcatc
    12241 tggcggcaac ccgccgatcc aagcactcgt cctcaacgct ggtcttcagt tccccaacga
    12301 actcaagaag accgacgaag gcctcgaggc cactttcgca ataaaccatg taggccatgc
    12361 tttgctattc catctgctgg cgccgcaact ggccgaccaa gggcgcgtcg tggtcacctc
    12421 cagcggcaca catgaccctg cgcagaagtc gggcctgccc gatgctgtgt atacctcagc
    12481 tgaggagctt gcacgcccat cggctgcaac ggctgggaac tcaggcctac agcgttactc
    12541 cagcagcaag cttgcgaatg tcctctgggc gtatgccctg caccggcatt tgcaggagat
    12601 tgtgccgcag aagagcctga ccgtaaacgc attcgatccc ggtttggtgc cgggaaccat
    12661 gcttgggcgt gaacacccaa agttcctcct atggattttc aacaatttgg ccgtgagagc
    12721 gattccgctc ctgagatttc tcctctcaac gccaaatgtc catcttgcga aagattcagg
    12781 cagacgactg gcaaggcttg ccgttggcgc agatgtcagt ggtgtcagtg gaagatattt
    12841 cgagggcgaa aaggagatca aatcaagtaa ggatagctac gatgaaggca agcaggaaga
    12901 cctatggaac tggaccgtca agtaccttgc caacggaaat gccacagagc tggttcggtt
    12961 tcagcgtatc attgcatagt gttgggacct tgtatatata tatagcggct ccttattgct
    13021 gataattgca actctataga ctacgcgcac acatgttagg ctcccaccag tgctgagata
    13081 gtgctgatta tggttcgtac ctagttgatc gagcataccc cgcactgtca gattccgaga
    13141 ttctcaattg cccaccacag caatcatgtt tgtcagccta gacttgcaca acaacaatag
    13201 agcgcctcgt aggcctggaa aacaacacca tgtctgaaca gctatatgta ccgaataaga
    13261 tttctccgtc acagcgagtt ccaaacaagg aagcactttt gacggaagcc ctagaaaaca
    13321 tcgtgactgg ctatcctccc cgggagagct acgatataga gctcaaaggg ttttggaacg
    13381 gaccaacggg cattgcctac ttatttcttt gcgtctcagt agcgtaccct cgcctagaaa
    13441 tcgcctccaa gtctgcatta cattgggcag aggcatactc gacggccgat ggacgcacgg
    13501 aagccaccat ccagcaagcg agccaaaggt gtggcatttc tgcgcagctg ataagctacc
    13561 aagctgtccg cgccgctgtg acgaaggaca tgcaggttgt ggacgagttt gtccagagtg
    13621 tgtctgtgat tccgagccgc aagcatgaag atgaatggct ctggggcatg gctggtgcct
    13681 tgtacctcat ccgggtcgtc aggcattggg tgcccgcaag tgcgaaggcg ctcgaggaac
    13741 caacaagcct aataatggag gcagtcatcg ccaacggacc tgactgggag tgtaacaatc
    13801 atcaatggct tggtgcggca cacggcgaca ttggtattgt cacggagctt gtgcttacat
    13861 cgcccagcgt ggcgcctcgc ctggagaaga agctggagca gctgctggac ctgcagacga
    13921 gcgacggcaa ctgggctgtc atacccgagc ctaagcctca tcataaacca tacgtccagt
    13981 tctgccacgg cgctccagga tttgtattga gtctgaggtc gctgcgcccc cattttccag
    14041 gcttacagga caagatagac agagcaatca atctcggcag tgagttggta tggaaagaag
    14101 gagtactgag gaaggaacca agtctatgcc acggcatttt tggaaacgct ctgtaagcat
    14161 ctcccaacag agagaccaca acattgaact ggtattaatc aaaagatagg gcgttgatgc
    14221 cagatcagag agaccacttg ctagcccagg caacgccaga cagtgttgct aaggcacggg
    14281 cagccgatcc aaccatgttt gaggagtcaa actatggctt tcactatgct ctatttacag
    14341 gctactggcc aagtgctgcg tgggcttggt ttagctctac cagacaagag tcctctttga
    14401 ttggctacaa tgacgtgtaa atcgtctcgg tcccgggagg aaccaagaga taatcacctg
    14461 gtctggttgg gataattcta tgtagtagct cttcagatct atacgtttcg caacgtggtc
    14521 tgcatcttct ctaagtaata gttggtcaag aagcatagag agcttccctg acccgaatat
    14581 actcctgttt ctcggcagca tactcgggaa gaagagttga caagggcgtg gctgataccg
    14641 atggtgcggt gcagatgtcc ggatccaaag tccgcacctt ggccttgcga ggcagtggca
    14701 agcccttctc gtctggtagg ccctcggcct cgagcttgtc catagcctcc tgaccttcgc
    14761 gatccgcagc ttgcctcatc ctcgcccaga attcgtcgtc agatagcttc cagagctcct
    14821 cttctttcac actcccaccc cgaatcaact ttctcatgag gccagctgtt cggatataca
    14881 ggtccccgtg ggccgggttg ccccagacct ctcgatcgca agccatgtat gccctcgcta
    14941 ttagcaaggc ggcctctggg tctcgtagga ctagtaagcg tgaaggggag gttgggcttg
    15001 ggagcgcttt cagtgaagct ataacacgct gagcattctc cagagtcaat tgtccgaagc
    15061 cgacggcatc gcgcaaccca taatcaagcc gatcggcgca aagtcgcgga gcgggctgtt
    15121 ccacgagcgg gtacagctcc tcatccaggg gtttgaggtc ctcaaaaccg tgctttcgga
    15181 ggatgtccgg gatccctgtc gtcagcacgt agcgcatctt gtggacttcg tgaaagctgc
    15241 cctcgcctgg ctccgacagc gcgaaatcga tgacatggct catcgtggtg tggctgatgt
    15301 cgtgcaggag gccggcgacc tgctcatcca agcccgcacc gacgtggcgc acgaggagga
    15361 aggcgccgac cgagtgctcg caccgcgtca ccttgggcgt gatgccgagg aggccggaga
    15421 tgccatgctg gttgacgccg gcgaggcgcg ccaccggctg ggagctgagc agctcgacga
    15481 ggacgggctc cgtgatggtg tgcctgccgt acagcgcgtc gtccaccacg acttggccgg
    15541 ccgtcgagaa gtccagagtc tggaagtggc ctgacttgaa ggcggacgtc atcgctggtt
    15601 ggctgtgcat tggtgcagaa ggactgcagg tcggagcgga ccccgaacgg cgagccacgg
    15661 tgccacaaaa catgtgaaaa gataccgtag gtccgcttga tttttgggcg gggcaccaga
    15721 tgacctttct cccggtacgg taatgtaatt cgcacaatag tagttaggcc gtcgagccag
    15781 gggccaggag cgcgccgcgc cgccatctgt tcgtgcatta tcgccagcca agacagcaga
    15841 cagcgcagcg atacctctct tacataatac cgaacgtcaa gttcggcaaa ttactaagcc
    15901 ttggagacta ggattacgag caacgcttac aaggtggaag acgctcggaa ttgtcctagg
    15961 cggccaatta tgatagcaaa tgcccaatag tgcggtgggt agaatgggcc atgtgctgta
    16021 gatcagcttt tgctcgttat ctcgagacct gtccattggg cgcttctggc cgacctgacc
    16081 cccaagggac ccccttatgc cgccagctaa gtcctggccg ctgcacccat cctggcacat
    16141 acccgtatta tacctagtaa agaaaaatga ggtggcatgt tggcggccgt ggcgctagac
    16201 ccctgggcca tccgcgattg gacggacagg gctgtggccg ggtgggcggt gctggggtca
    16261 tgtgtcatgt ctgtatcgac cggcgccggg atgggatgcg gacgcttgaa tcattttcct
    16321 gatactgtac ctacctattc atatctctct gccgctgata catgcctacc tacacacggt
    16381 agcatcgctc ctcacgttac agcaccccgt catataacgt agcccttgct tcgacgtgcc
    16441 ttgaacctcc caacagaggg acatgggcaa ctgattcatg gaggtgcggt agcgatggaa
    16501 tgatcgacca gcgtggaagc gaccacggct gaagtgctct ctgccctcgt ttcgtaacgc
    16561 gacatcgaga agtacaaagc tgtccaggtc cggggagacg agcctgtgcg ttagccgccc
    16621 cgctcccggc tctcccgcaa tactgccggt cctgaccttg gtccgcctcg atggcacgct
    16681 gctccccggt accctttagc atatgtgaag cacacagggc gtcgtacgga gatctgtatg
    16741 tcaagccggg catgcatcct acattttata tcccacgaat cctcatgacg agatcctctt
    16801 gagcgagcca gatcctctca ccgcccatct ccctatacgc catccggcct gatttccccc
    16861 gagtacgacg cacggaaccg catagcagta gcagacatcc gacggcggcg caacatcact
    16921 accattcggc acccgtaatt ggaggagtta accatggtag gagacgtggc cctgctcacc
    16981 cagctcccct cggatgcctg gtttgagggt ttcgctcagc ggccaaatgg ccagctcctc
    17041 atgacgcggc tggaccagcc ggagctgtac acattggacg ccgaggaccc ggatgccgag
    17101 ccgcaactag tgtacacatt cgaagatgcg acggcggcag tcaatctgtg cccgataaag
    17161 ggcaagcccg acgagtacgt cgtgataacc gccatgctgg atctggccac cgtctatata
    17221 acagatcacg tcatgtggca cgtaacgctg aaggacggcc aggacattaa ggttgagatg
    17281 atagccgagc tggatgctgg agcggcgatc ggagtgattc cagtttccga gcgcctgtta
    17341 ttgatcgccg actcatttcg agggactatc cagcggtttg acctgtcaac tggcaaaaca
    17401 tcggtgctag tggacgacga cgcgctgaat cctgcgacgg aagggcctta tgggatcaac
    17461 cgattacgac tgaccgatgg atatgtatgg ttcacgaata atggaaccgg cactctgtat
    17521 cggttccctg tcaagatttc agatagcgac atcgagatga ccgggccgat ccagcttatc
    17581 tcggatgaga taccccattg cgatggattg gccgttaccc cagatatgaa ggaagcatat
    17641 acggcaagct atgtagatgg ttggctgtgg aaactagata tcgacccaga gagtgggaag
    17701 tcggagctgg ccatcgtcat ggagaacctc gtaagcccga cggcggtgga aatcatggac
    17761 agcaatggga agcccaagat atttgtggtg tgctgcggcg aagtcgaggt cggctgggtg
    17821 aactcggccg acaagacgtc gtggagcgag ttccgggatc tatcggttaa tgcgcaagtt
    17881 tctgtcacaa tcacggaaga ggtggtggaa agtgcatgac gaagttgttg gaatgcagat
    17941 agcgagtgaa tctgcggatg ccattggccc ttgaattcca ttatcatggg atttccatct
    18001 atctcctgat gttttgtcag cgggcaccat tctaccgtac gtttgacgcc gacgctcatt
    18061 gacgtgatct tcccctctgc gaatacgtgg accgccatgc aacgccgttt actgccagac
    18121 tgccacaaaa cattgccggg gcattcgcga aaatgtgaag gggcccagaa gtgaaccgcc
    18181 cctcccaagt ctccaccgag gcgcctcgag ggtttccgca ctgcgtaccg tatcgcagct
    18241 cgccccaaga cccaacgtga agggctgggc tggtgagccc cctggcaccc acgagttcat
    18301 gacaaatctt gaccaatccc tgattcgcgg ccgcgcatgc agcagcagca gcagcagcca
    18361 gcaggagcaa cgtggttgtg ggaatccaca tgcatggcga catttcatcg aaagatttat
    18421 ccttggacgg aagcataatg cctcaccgca acttatttgt tcttttgcat ccggttgcca
    18481 agcggcacct tcgtggggcc cgggttgaaa ctttctgtac agacgaaagc ctcggctgag
    18541 cccagaaact aatataccaa tcgtacaaag gtgacgctcc tagctcgggt gcgggttctg
    18601 cgtcccctgt cgacgtccct atttgatcca taagaagtat cctatttaac aaacgggtct
    18661 gttggagaac gaaaaacgtg cgacattgtc ggtccgatac tggctgttga tgaagtcgga
    18721 atagaacatc acaagcctgt ctcgtcggta ttgtctgcat ccaagcactc cttgcgttgt
    18781 cgtcgcatgg tgcacatgcc gccacgcgac gtgagccttg gcaactggct gtggggcgtt
    18841 ctcgtcctcg cagcaggaca ggggtggaca ggaccctggt ttcggacgga ctcacgcaag
    18901 ggaaacagag acaccccata ccagaacctt gcaataattg gctgatgcaa ggggctcgat
    18961 aactccgggt ggctcctgac tctcgaatat catatctcag gcaagaggaa tatgcagtga
    19021 gagccgtgga gcaaaccaga acatccgaat gtgtggcgtt gcccgcggcg ttgcccgcct
    19081 caataagcgt tatgcccgtg gttgcaggat aattctgcag cagcaaatct taaataattg
    19141 aaaccgtagt caagattgtt ttcttcttgg ttttaggttt gtacagtaca ctggaagacg
    19201 ctcagataga acggaatgcc gaaattccat ccaaattacg cacagtcatc cgttggcaac
    19261 gcccgggcta ccggttcggg ccgcgaaaca gcagcccgtg ttgtacgtag tgcaaattca
    19321 atcttcacca tggcccaatt acgtactcgc actagtatgt tcccccgagt caagacgaga
    19381 ggtatccact tgagcgggag aggtcgcttg aacaagtgtc agatcatgcc cctgataagg
    19441 gggaaatatt gttgaaccct gctcctaaga cgggcagacg atacagtaaa ggcataggcc
    19501 cattgataaa tgaccatacg ggtatcgttc ctcatagtca aggcctattg cggaatggcc
    19561 agcttcgtgg aagagctccg taaatcccgc agaaaccggg gggctcaagg atgtaacgat
    19621 tgtgttatag taaacaccgt ctctacctca ggacaagccc tcttaatctc aacccagttt
    19681 taattgataa aaatatctag ctttttatcg gctgtactta ctatctcccc agtgtcagat
    19741 gaggggaaac agtgtagatc gttgtataag aaagaacaag gacccataag gcttgaggcc
    19801 cctagcctag ataagcggag gaagtatgca tgtgaaccta gctcgcttac caaactaaca
    19861 ctatagagga actacgaggc tatcggctgc agacatacct gctgaccaca taaacgaacc
    19921 agtttctgaa ttctggtgcc ctgatctccc ttcgttgctc agctcagtct cctctcccac
    19981 caagcgcaga ctatcccaat atgtggactc ctgagagtgt cacgtcgagc aactcgagtg
    20041 agaggctcga ctccgcatct gaggtgaccg agccactgtc acctaatcac attgaaggag
    20101 taggctcgtt aaatcgagac gatgtagcca ttatcggcat gtcctgccgt gcggctggag
    20161 gcaataacac acccgagaaa ctatgggaat tccttatgga caagaaaaat gcctcgggtg
    20221 aggtcccacg ctggaggtgg gagccatggt gtaagtcact actcaggctg aaggccacag
    20281 aaagcctttc gatggatgcc cctgctgaag aatgtcgagg actaactgaa tgatatagtg
    20341 cgccgtgatg cccgcaatgc tcgggagcta gagaaagcta ttgacagagg ttatttcatc
    20401 gaagatctcg agaacttcga tgcctcattc tttggtatct cccccaagga ggcagagcaa
    20461 atggatcctc accagcgtct ggggctggaa ctcagctggg aggctctgga gaatgccgga
    20521 gttgatccca aagccctcag cggatccgac acagcagtat ttatgggtat cgacacagac
    20581 gactactcac gtctgctaat cgaagacatc cccaacatcg aggcttggat gggcattggt
    20641 actgcgtttc atggtgtgcc aaaccgtatc tcctatcacc tggatctgat gggccctagc
    20701 acggcagtcg atgctgcgtg tgcttcgtca ttagtggcta ttcacctggg tcgccaagcc
    20761 atcttgaacg gcgagtctga gctcgccatt gttggcggcg ttcacgtttt agtggcccca
    20821 ggtctgacgt gcatgctggg caaggccgga gctctcagcc cagacggcat ctgccgttca
    20881 ttcgacgatg cagcaaacgg ctatgctcga ggtgaaggtg gtgccgttgt catcctgaag
    20941 cgtctttcgg ctgccgttgc cgacggggac aacattcttg ccgtttgcaa gggaactgcc
    21001 gttgcccaag acggaaaaac aaatggcatc atggcaccaa atgcaaaggc gcaggagctt
    21061 gtcgcgcgcc aagcgctcgc aagagctggc atcgacccgc ggaccgtggg ctatgttgag
    21121 gcccacgcga cttctactcc cctaggagat cctacggaga tctccgccat tgctgcagta
    21181 tacggatctg ggtcaggaag accacgtgat gagcccgtca aggttggttc cataaagccc
    21241 aacgtgggtc acctagaagc tgccgctggc gctattggcg tggtcaaggc gataatggcc
    21301 atgaagaagg gcaagatacc accacaggct ttcttgacca agttgaattc acgcgtcgac
    21361 tggaagaact cagggctcca cgtttctcct gaagtcatgg actgggctag tgagaagggg
    21421 ccaagaagag ctgccatctg ctcatatgga tatggtggaa cagtctcgca tgctgttatc
    21481 gaagagttcg ttgatagcac cgtcaaaaac acagagcagc tgcaacaaac ggaaccaaag
    21541 cctgtaatcc tcaccatctc ggcgcagcag gagaaaaggc tagctgcgca ggctctgaat
    21601 ctttccgagt ggctcagtac ccctgaaggc aaaggaacgg atttggcagc tgtcgcccgc
    21661 actctagcac tacgtcgcgc tcaccatgac taccgtgttg catttgctat tggtagtcac
    21721 gaagcggcca tcgatgaact caagaagttt gccgcgggtt ctgaggaaag ctgcgacaac
    21781 agccctcgcg ggagggtact ccagaccggc aatggccttg ctagacatgc cgtttgggtc
    21841 ttctctggtc atggcgctca atggaccgat atgggcaaag agttgctaca tgaggcccac
    21901 ttccgaagag ccatcaatgc acttgatcca gtatacgtga aagaagctgg cttttcactt
    21961 attggtgctc ttgaaagtgg cgacttcgaa tcatccgagc gcgttcaatc tttgacctat
    22021 gcaatgcaaa tcggtctgag ccaagtgctg agatcgaagg ggctagaacc tcaagcagtc
    22081 atcggccact ctgtaggtga gattgccgcc tccgtcgttg gcggttgcct cactccagaa
    22141 gaaggcgcat tgatcgtcat tcgtcgggcg aaattgtacg gaagcatccg tgcttcaact
    22201 atcggaggta tggcactcgt gaaccggccc tacgacgagg ttacagccga acttgggaat
    22261 aaccccaatc tgtctgcggc aatcgactct tccccctcga cctgcgtcat tagcggcgaa
    22321 gaggcagctg tgcagcaata tgtagagaca caaaaaagcc ggggcgtcaa aacgttccga
    22381 gtcaagacgg acattgcctt ccacagccct atccttgaac agcttgctgc gcccctcaag
    22441 aaagcattgg ctgaattgca gccaaagaac tccaagatac cagtgtactc gacgtcgaag
    22501 agcgaccctc gaacaccagc tctacgagac acagaatatt gggttaacaa catgatcagc
    22561 cccgtactgt tgaaatcgac cgtaaatgcg gcggcggctg atggataccg agtatttgtt
    22621 gaagtttctt cacatccaat tgtacttcat tccatcaatg agaccctgct ttcaggcaac
    22681 ctggacgagg atgatttcat cactgcatca acaatgaaga gagatacctc acctcttagc
    22741 tgtgtctgga acactgtcgc acaactttat gtgagtggcg tggacgtcaa cttcgcagca
    22801 caactcggcg aggaaggcca gtggtgtcag acgataccgg gaaccccttg ggtccacaaa
    22861 ccatactgga aacaagttga gactggccca ctcaaccaga gcactaccca cgatgttgag
    22921 aagcacactc tactcggcca gcgcactacc gttgccggga cagatatcgt agtgtacgaa
    22981 acaaagcttg acgacaaggt caagcctttc ccgggaaccc acccgctgga tggcacagag
    23041 atcatccccg cggcggtata tatcaatact ttccgcaatg cgactggggc cacagccctt
    23101 tcggaaatta agctcaatgt tccagtctct agtaagtcta ctttctttgc actcttgtaa
    23161 cttgaatcag gggattgacc aaaattcagt cagtgatgaa actcgcaacg tgcagattat
    23221 tgttgagggc caacaaataa aagtcgcctc tagcacaatc acggaatcag aagatggcga
    23281 aaagtactgg gttgcacaca gctcatgcca atggggcaag cttgacgcgg cttccagcgt
    23341 acctcagact ttcgatgttg aggctatcaa aaagcgcatc ggaacccgtc tgcccaacag
    23401 tttcgctgtg gactatctca ccaagatcgg tgtagagggt atcgcgttcc catggcaagt
    23461 cacagaacac tatggaaaca cgaaagaaat gatcgctatg gttgacatgg atcctgaagc
    23521 ccaggagctg agctgggatc caatgtcatg ggcaccgatg cttgatgcgg cgacatcggt
    23581 tggatcatca atatttttca gtgaacccaa gcttcggatc gtctcacaga tcgatcgtgt
    23641 gagcctttac tcatcagaac ctctgcccaa gatttgctac cttctcattg aagaaggcac
    23701 tgacgcgcaa agccctgcct ctcacgtcag cgttctaagt gaccaaggct tgttattggc
    23761 caagttcact tccatgagat tctctggtgt tgaggacgcg gtcggcgcca gtggtagtgt
    23821 tgacagcctg gtacatcgga tggattggat cccacccaag ttttctgaga agccacaccc
    23881 actcgttcag gtcgctgttg tatcaaccga ccaggttgtt gcgaagcagt acgtcgagaa
    23941 gttgcagcta ggagcagaca aggtcttctc gtgtctcagc gcaaaggatc tggacaatcc
    24001 tgacgtcgtc gctgctttga cccaaaagga tagtgcagtc atctacattc ccgcaacggt
    24061 tgggtctgta gatgacgtga gtggcaagtc catggacttc atctgggaga cgactagcat
    24121 tgtcaagttc atcgctgaaa agtgcatcga cacctgcaga ctattcgtca ttacagactc
    24181 tgtgtttgct ggtaagaccc cgacagcctt ggcgcatggc gcgttgtacg gacttgcacg
    24241 aatcatcgca tcggaacacc cagacctatg gggtggcctc attgataatg actcaaggga
    24301 tactttgcca atgatagccc tgaagtatgt gcgagatcaa gatgtcctgc gcttcattga
    24361 tggtatgccc agacgcgcca tcatgagacc cttgttgaga ggccaacgcc acgaaccaga
    24421 gtcatcaatg tcgctgctcc ctaagcctga aggaacttat atcattactg gtggccttgg
    24481 agctctggga ctgcagactt gcaacttttt gatcgagaat ggagctcgac gcatcgtact
    24541 gctgtctcgt caaggattgc cccctcgccg aaagtggcag gagctggctg cggctgacga
    24601 caagctagca gcaattatcc agcgagtcca agacttcgag aaagcagggg cttccatcta
    24661 ccccgttgca ttagatattg ctgctcaggg tgcttcagag aagctacaaa cgatcctcga
    24721 aacccttagc ttgccccagg ttcttggtgt ggtacatgca gctggagtcc tagaggatag
    24781 cctggtccta gagacaacac gcgatttatt tgaacgagtc ttggctccga aagtcaaggg
    24841 cgcactcaca ttgcatgatg cgttcccacc cggcactctg gatttcttcg ttctatactc
    24901 cagcattggg caacttgttg gtacggctgg acaagcttcc tacgggtctg gaaatgcttt
    24961 cctggatgca ctcgcaacgt accgacgtgc gcagggagac aatactgtcg cattccaatg
    25021 gacagcttgg cggggctcgg gtatgggcac atctgagttc ctaacccttg agctgcaaag
    25081 taagggcatc acggacatct caggcgagga agcattccgc gcctggaaac acttgagcca
    25141 gtatgacgtt gacagcgccg ttgtcacgcg ctgccgcaca attgaggaag acgagcctgt
    25201 tccagtatcg ctgcttgaag atgtagtggt gcgaaagccc cggtctggaa tcattggtgc
    25261 tgccaacggc ggttctgcag aggagggcac gggtggcgtt tcgaaggacg ccaggcccga
    25321 ctcgccccag gagctacagc agtggttgac aaccaggatc cgcgagtgta ttgcttctgt
    25381 gctcatgatc actgatatcg aggatatcga cctacgcatg ccggtatcag atcttggtgt
    25441 cgatagtgtg atgacagtag ctctgaggca aaaactgcag agtgtgatga aagttaaggt
    25501 gccgccgaca ttgacatgga accaccctac ggtgaaccat ttggtggcgt ggttcacaac
    25561 gaagctgaat gatgggacat cataatgaac tgattttata cgtcgctata gatctcattt
    25621 ccaaattcac gacaccatgg atgtctaatt tctcaagatt atcataagcc aagaatataa
    25681 tagcttataa cctatgctgc actagtagtt gcctaaccat ttcctggcac taaagcggga
    25741 aatcattctc tattttgtct tgtggagact tacgcattgt gccttgtgct agggactggt
    25801 atacggagaa cattcccatc gtgtaagccc gatgatatgg gcatttcggc acggatgtag
    25861 cacgtgtttc atctctggac tgaggtctcc attaaaatat ggccagtaag tagatcacct
    25921 gttgaagtat gcttcagcca cgcagccgca tagtaagtct tcttatccct ggacccattg
    25981 ccgctttcgg agcgccaaaa agcggctttt catattccca tccgtctcac taaggacgag
    26041 acttggttcg cctaacagta ggcactttcc aacgagcctc catcgagcac ctgtactgtc
    26101 gctcacacca atatcattgc aactggaaac tccattattg tcaccatgag catcaagtct
    26161 tttcgctttt tctccttcct caagcggctg caatatccag acccggggga cgttggatgg
    26221 ggagtccacc agatccgtcg gaatcgcaag tcggtatccg ctttggtcat gataatcaga
    26281 taggaaacgc aatgccggat agccaagaat agccccttcg ccttcgttgc agcggactat
    26341 cccagggcat ggcgtgatca tgtacagggc tcgtgggtca gtgagaaagg tcagaaaaga
    26401 gagcatgatc tcttcatcgc tgtttctatc ctgaagtgca gggatggagc aagtgtcaga
    26461 agttgatagc cggtcgacca tcttcttcgc tgctggacga agtgcgtcgt ctccagcaaa
    26521 cggcacgaag cgcgcgttat tgaaagaagg ttcaacaacc tcgcgctcca ggacagccca
    26581 aaaacgacgg attcctgcca ggccaatgtt acaggctccg gcgaggactt tcctcctgaa
    26641 actatcgcaa aacttgtcat ctttttcaga gtcgtccatg tgtggattga acccctggtt
    26701 ttgaaattca accttccgcg actttattgg attgtctggg aagatttcat atgtcgcctt
    26761 aacttggtcg tctgttattt tctcaacagg cgcctcaaaa aacagcaggt ctagctcgat
    26821 gtggtggctc gatactctat gcaagcctcg gacaccgccg actgtgaatt ttggaagacc
    26881 agtgtcgagc cccccagtcg gacgcgacaa ccacgagttt ccatggcctc ccctctcgtc
    26941 gagagtgagc agagtatagt cgttggtata gtcgttgtcc atccacgtta agggtctctt
    27001 ttcaccgcat gcgagggcga gtgtggccat gacaaagaac acccgatcat gatttctaaa
    27061 gtggccaacg aagtagagag ctaacccgca gagattgatc gagattgata caatgtcgga
    27121 cgcaatacta caatcggtat acgatgtaac aaagaaacgt gccaggagcg atgacctctc
    27181 ggtgccggct cccctgtgtg gagggtcctg gtaaggcgat gtcttattat cgccaattgt
    27241 ccagcggatt gtcttgcgaa gaaagtcagg tccatggatg tagttagcgg agctcatgct
    27301 ggcgtgtcgt gcattctgga gcgtcatgta tctcagcttg taggcagaac cgttgccaac
    27361 tgaggaggcc aatttgacaa cgaatgtcgc gttatggtta tggtattggt gccgcaggtc
    27421 gctccagggc ttgttgactt cgatttcatg ccagcaccta attccgggac cataggtgtc
    27481 agagagcaca gagcacacaa caaggatgag ccgtggagcc agacggtaga aacgtaccat
    27541 gatctggacc accaacgtga attctcaacc ttggcacata ggctagccag atgtgggaca
    27601 tctgccttct ccggtttcca aatagcttca tctattgtct tgggccaagg attgttgtac
    27661 ttttcaagca ccctgacctc ctccggcgta aatgtcacgt cttcaagaag aataagtagc
    27721 tttcgacacc tgtcgtagat tatgtccatc actatacgcc gagtaagtca gttgcaagta
    27781 tccaaggcag cttgaagtgg ctattcatta cgtcaatgac gatgacaagg catataggtt
    27841 acacggaggg ggaatgcgac gcaagaaaca aaaagatagg gttcttagcc ccgattagtc
    27901 actcactggc tatagactgc tgtttctcga cctcgtcact ttgacggatg cacatctgat
    27961 ctatccagat accttctctg cgaaaattgg catctccctc gggcgcgccg ccgtgtacac
    28021 cacgctcgga gagaatggca tcgacgaagg gccggctaaa gggccatggg gcggagggca
    28081 ctgatccgtc ccccggccag tcattgtcgt cgtggcgcca acagtagctc acggcgatga
    28141 actgccgaaa cacattttca ctgtcgaacg gcacgtgtcc gagatcgctc tcgcagatca
    28201 ggcgaaaggg gttgttgatc agcgtatcgg ggtcgcggat tctgaaggaa tcggccagtt
    28261 ccggcgacca tgtcttcaga ttgcgcagtg tgacctccgc ctcctcccga ttttggttca
    28321 ggcgctgaac actgtcagag aaaaagttga gacggttctg cttggatacc gtcacttcga
    28381 agagcgtttc ggtaaggcgg cacacgatgg gattatcctc gccgggtgat gcggggcgag
    28441 gctgtacggc tgacattttg cggcgacgcc ttggtgaaaa gtcaaacggg tggcgcgtct
    28501 caattaagct ggaggtcaac gtaccaccta cagcacgaat cacctgtaca gacttactct
    28561 ttttttccca gtgatacacc tgagcttgtg gcttaggggt cgagaagctg agctgctgag
    28621 ctacgtggtg ggcaatgcca agagctgaaa gctggctcga ttggacgcag tttgccaagc
    28681 gctgtactat cccattagcc ggcttcagat gtatcgaggc aggtcagagg catatcgcta
    28741 tgaaatacca ccccaaagct tgcagtggca actgtgaata ttatacatta taagaatatt
    28801 agtaagatct catccatgtt tattgttctc tggtagaccg gacataccac aagagcactg
    28861 cacgctggtt tgatacagat gtgtaaaagg tgcatcctgg tgtaataaac ctaaaccaca
    28921 ggagtttgct atggacggtc ctggcggaga gcaaattgac agaatcgagc ttaacttgat
    28981 atacgaagag agagttgggc gcgagatata ctgtcacgga gctttagaat catttgatat
    29041 atttgcttat taagcacgtg gtctatatgt atgagagtcc acatcaaatc ttccaaactg
    29101 acctgtagta tcatcggcac ttgaagatct ttacgaatcg agaaagatca ttctcttaaa
    29161 aagacacagt tttgggtagt tataataatg atgaggagtg taggatggta gttaaaaagc
    29221 tcggctctgc acctgctgct gttatcatgg cggtctacat cagacaagtg tacggcccaa
    29281 cccttatttg aggtctcttt ctatgcatta acactgtgtt tagttcgaca acgggctcga
    29341 ctatggaaca gcagccttgg gcgtcaccac cgaggcagtc tgattgcctt gtatatgcag
    29401 aaaatggcta tctgctactg aaaactcatc atctcttccg gtaaggtgtt atgaacttaa
    29461 acagatcgaa tgtctcgatc caaccctggc cttaaattgc cccctggcga gctttttcat
    29521 ggggttcgct gaccctgacc tcatgaactt agcaaatatg tcttctgcat attgggactt
    29581 gaaaccccct tcatgaggtt ttggatctcg ctgcctagaa gatcctggct tggcggaggg
    29641 gggaagttgg ccggatcttg gtgaacgagc tcctccatca cgcccactac ggggtttggg
    29701 cttagactgt gaagatgtat ctcggatcgg agaatccgct gctcctgatc tgaagaactc
    29761 ggcaaaaata tcatctggat tcgagaagtt gaaagcttcg ccttcacctc cacttttcga
    29821 aaatttgaac gttctgccat gcggatctcc ctgttcatca aatcctggtt cggtcgatga
    29881 cgggtattct ctgtgtggtc gtggacggga tcctttgtca cgccggctat cttcctcagg
    29941 ccttacatcg cgtccgctgt atggccggtt ggaagatggt gtagacgcat caggcatcct
    30001 gagctcttgg ggtccgtctg tggaaagacg gtcgtttcga ttgatatggt tccgcaattg
    30061 agcctgttgt tcgtatgggt ctactagcga gttgagactg gcgagcacgg actgcacctg
    30121 gacaagtaac actttccttt tcgctctaac ctgtgcttcc atctcgtcac cttcagagac
    30181 aatttcatcc agcttgaaga aaatttcgtt atccgcccac gcgttcagct tcaaatattc
    30241 cttgtgacgc tcccgcatgt tcctgggagg tgacgctgag aacgcaaggc atcgatttaa
    30301 caaagtggtg ttccaatagc tttctaccgc atcgagcttt tccatggctg gggacgtcgg
    30361 cactccggcc gaggtgattg gttccactgt tcctctcctt gcctctgtaa ggttatcgtc
    30421 atcgttgctt gcaggcccag tagccatgcg gtttgttgct agacctccga tgacagcggt
    30481 ggcggggtca gagcttctcc tgtcgctttc gccattttgc ctatgatcgt aatcacgatt
    30541 gcggcgacga ttctcatcat gggaggtcgc ggcatcaatg gtcgctgcag ctgccgctgc
    30601 agcgaggatg cgacgcatct tgtctccgga cgatgaccca ggttctttat gcacccggaa
    30661 tgcttcggct gctcccgcga taatggacgc tgtagcagct ttctgcatcc cgtttgaatc
    30721 actactaggc gtcttcggct cgtaagtccc actacgcctc cttggctcgt cctgcctgtg
    30781 atgccgcctt tcgttctggt tcatgctact tccagatgag ctccgtgcac gtgctgtggg
    30841 gatccgatgg taatcaggtg ttggcgatgg cttgagtgtc cgctcataaa cgagacgttc
    30901 ttctcttgag agtgggcttg gaggtgcata acctttgtta taagatggcc gttcagattc
    30961 ctgagctgca cgctccgcgc tatacggtcg gagagggatc gtcgatctgt tcataggatc
    31021 ggcgatagtg ctccagcttc ctgatggttc ttcgtcgcga taccgaggct ggtcggtaat
    31081 attgaacgaa ggcaatggcg caggaggtct ttcaataatt agctacacat aagagacttg
    31141 acatgaaatg ggtgatgtac cttgttgtgc gctgatcaga cggttgaggt tcatcaaact
    31201 tcatcttcag ccagtcatga ttgaatgcct gatgtgcgtc aaatctcgac cgtggctcag
    31261 ctttcatggc gcttgtggtg aatgatatgg aagctttact tgcttcaatt tggtacagct
    31321 gttccacagg aaacggcctg gtcgcaagtt gatactcccg cacttggccg tatgacgcga
    31381 atgtaccctt cccacagagc attcgatagg tcatctcacc aaggcaccat atatcaaccg
    31441 cgtatgggtc tgccttcttt gggtcagagt cgccaaatcc aagcagttca ggggcgagga
    31501 accctggagt tcctttgact gtggttgagc tcccaatcac cccttcgata cgcttgctca
    31561 ggcccatgtc gcatattttg acccaccagt gatctgttgg tggaaatgac ttgataagga
    31621 tgttctacca tttggttaat attgcatctg acttgcatgt cgccttaagg ttttgcatac
    31681 ccctggcttg agatcgcgat gtgcgaatcc ttcctcgtgc ataaagcaca acccttccac
    31741 cacctgtgag acgatctcct gggtgtcaga ctctggcagt ctgaaatgtt tggtcaagta
    31801 attctggaga tcaccgttcg ggcagtattc catagtaatc gacagggagt tggtgccttg
    31861 ataccacccg aatgaccgga cgaaacagcg agcgtatttc ctggtcgaga atttggccaa
    31921 cgcctctaat tcatacttgc aaaggtctaa aattgacttt gattcggtcg aggtgatttg
    31981 ctttacggct ctgtacgcgg cagaagaagc ctcgccgaga ttttccataa gctgttcctc
    32041 aagccagacc acgccattgc cgccgctccc aaggatgtgc ttcttcttcc aggcctctcg
    32101 cctaggtgta gcccggcgcc ctggccggtc gtgatagatg tggacggtac tgtcggcatt
    32161 gaagatagtt tcgaggcgcg agtcccggac cagctccggc agcctcagtg ccattgaacc
    32221 ggctgctgaa acatatacac ctcgagtcta ggaccacagc caggacaggc ggagctgacg
    32281 ttcgcaaagt gcacaaattc aatcaaataa gagctcacct cactatctgt aaaattcact
    32341 ctttgcagat gcataatgca agcactgccc tgtggccatg tggctgcgcc gctggctttg
    32401 caccacccac tgcggctgac ttcagccccc aacatggatt tccatcatgg cgatcttaca
    32461 gcagcagcgg ggtaatgtgg gcccttcggg ccatgagacg cctcatagcc tcgcctcaca
    32521 gccttgaaga taggcagaag aatatgctag aaaacgtgtg tccaagaata gcaggaaaca
    32581 acagaagcct gtctctacac gactgcaaag aggtcgacat actgtcttgc tgtgaggcaa
    32641 gcatccagca gtgtctgcag cattgtaatt gcgtgcttac tatacgacaa catgtcggga
    32701 gccgaactgc cgctcgctat tatcggcgca gtggacctct gtatcaagtg aggttctcct
    32761 ttgaggcttc gataactgca tacgctgacc gtgactcgtc actcaggtat ggaggcaagc
    32821 tcatcaaact atgcgccgct tttaaggggg cggataatga gattactgag cgcatcttgc
    32881 gattggaggc tggctggttc aagacggagc tgcagctaga cttcatgcga cgtgttccgt
    32941 ctctgatggc tggctatcat cgccagctaa atgagaagat tgtcgaaatg ttgcaaagca
    33001 agctgagcat cgttacgaca aaaattgagc gagttgtcaa attgccggat gatgacggcg
    33061 aggagtctac tgcagggtat atcagctcaa aagtaaaagc gaagagatgg aagtacgcgg
    33121 tgttcaaaga gagtatcgac gaagccatcg aggagttgga gttgtggcag cggactgccg
    33181 atccctcttg gtatctcatt ctcaaaatag cgaactctca ggtcgatcag gtgctcaaag
    33241 ccggtgatgc tactacggct gcatttttcc cgtccaccaa aactattcgc gcgtgtctcc
    33301 gaaccgataa tggcactgag gttccgggaa tctttctccc tgcccatgaa ctagagaaaa
    33361 tgactgtgca gcgcattttg ttctgcgagg caaaggcagc cacacgaaac agcacacgta
    33421 aaggtcctca aaactttcta ctcgcttcta tggaatgtcc acctatcgca aatcgtcagc
    33481 tggtcaaacg ggacatgcgc gatctggccc gaaagctaca gcatgatgac cctggaacgt
    33541 ttggacttct ctcatgcaag ggggttgtcg agcagcttga gtctacagag actgatgcac
    33601 aaccgcgtgt gtctttcacc atggtgtttc gtgctcctaa taatctttca aatccaagga
    33661 gtctgagaca tttactcttg tcgggtaaca gtcgagtcgc tctatccgac aaattcgaca
    33721 ttgcccgtca gatggcgacg gccatcagct acgtgcacac atttggcttt gttcacaaga
    33781 acattcgtcc agagaccttg atttcctatg tcggtacgca aacatcttca tcaccagccg
    33841 tgtacttgtt aggcttcgag aactttcgca aagaggaagg gagaacctac cgaataagcg
    33901 acgatgactg ggagaaaaac atgtatcggc atccatcgcg ccaaggaccc actccggaca
    33961 gcgaatacat catgcagcat gatatctaca gccttggcgt atgtcttctc gaggttgggc
    34021 tctgggactc tttcgtatta tatgacaaag agaccgaaaa agtgagtcca gccccggtct
    34081 tggggttaca gcagcacgat catccaataa atcatttgga ttttacgaat gctctactcc
    34141 gcctttcacg cgacgaattg ccgcggtgca tgggcaggaa atatgcggct attgtcgaga
    34201 cgtgtctgac atgcttggat cccgacaaca tcggcttcgg taacgagagc gacttcatgg
    34261 acgacgacgg agtgttggtt ggtgtccgat acattgaaaa ggtaaaatca aaggtcatcg
    34321 cgcaattccg agacattaac agcacataca gattctatct cacttgaacg gtatatgtat
    34381 atgaagtacc tgtcgtgtgc gtcaatcgat acaccatatt atagccagtc atcgaagatt
    34441 ctatagtgaa tcaaactcca ggaattcgct gtggaagcct cggttgcata tcacagctgg
    34501 cgatataaca agaccgacct cgactattgc aatatatcga aactaattgc agacttttgt
    34561 atgaagttat agagaacatt agaggcgcaa aagcatctgc ttctgtaaaa gagcagtcta
    34621 tgacaagcta cccatcccaa ctcaccgaat gtacacctgc cacctgcaaa cctgagcagc
    34681 ttattggacc ataattcatc gttggagcta attgaaatgc aaaaggtatt tattgagtac
    34741 ctgtccatag aaattgaatt tgacagagat gggcgattta atgtcattcc tgggtgacat
    34801 ggatactgat agccaagtct cgtaatcatg ctctctggga caggcatggg aggagatgct
    34861 gcctatcttt tatggaatat cgcaaaagcc aagactatct aggcgttaat gtagttctgc
    34921 aggataatgc tgctcctgaa gccactgcac gtctccctag acccgaacca cacctctagc
    34981 cacgtgaatc ttacttaaat aacagtctta ttctgttgat gtcacattgg gctcgaaggt
    35041 caactacgat tggtgtttta aactgtatgg agtggtatgt tacaagattg agtcttgcct
    35101 cttctcccat agaggcagca gactgggaaa acagtgaaat gtgtgggcgg tacggagccg
    35161 ggagggccat aagacaccta aaaccagctg ccgtgataat catatgttaa aagtgatgca
    35221 ctataaatta gttgagctca tataagtatt tgcccctttt agtattaaat tcagcactag
    35281 ttatatgtta ttcaggcatg taaatatcaa gtgcttgtat gttcgagaaa cgtcgcggct
    35341 atataccata tatcaccgga tccaccgcct tgcaaaccgc atatcgcgct gctgtaaaac
    35401 cttctccgag gctcgcgtgg tcttgtattt tgcaagttac tttataaagt ccagtttgcg
    35461 gacgattagc ggggcaccga cccgcaaatg cttctaatac ttgaaaggtc tacttgaccg
    35521 gaataatcag aagatacggt cgtgcaggtg tagtcgggca agatttatct acgccttcac
    35581 tgttgaaata gccacctagg aatgagagcc tcctgtgatc gttctctatt gagcccagcc
    35641 tcgacttggt acgacagacg gttctgactg gtgaaactcc acctgtcgag ttcattcttg
    35701 ccccattgga gaggaagtag atgtacatct gtttcaacat cgctaggatg gcatgctgag
    35761 ctgattgcca tactacacgt tccggcaaga ggcatgcgaa tgacttcgtc ctcagtgcta
    35821 gcctcccgac aaggaagctt cctcgttgat aaggcaagca acccaatgag aagagcactt
    35881 agtgttgcca cacttagtac catcgctatc cccgaatagc ctacaacaga cccgtcaaat
    35941 tggttcgctc gcacaaaacc gttgtccgca ttctgcccta gtcgatagga aaaccccgta
    36001 gtctgaacaa caaacaagct ccgtgaaaga agccagtgca caatcgccga ggccatcagg
    36061 agaggcacgc tataacgata tggcaaggac aagaaataag ttgatctttg gccaccggcc
    36121 ggtgtagaca cgcggagcgc cctacgcttt gtaataaatt gtgaccaatg acggttgatg
    36181 acgattctag tcagtagaga gttggcgaaa taccagccga agctcagcaa gagttgagag
    36241 ccattggcca aaagcgccgt gccataaaag gctttctcac tcattgcgcc ccacgcttct
    36301 gtgaggctta ttgagtatgg ctgaacctct cctatcccca ttcgccaaag agatccaagg
    36361 tcgaccgact ggtcgtagac cactagttgt cgcagcgcca aggcgaggga gatagacaga
    36421 agtaccagta tcagtagata tctgcaacca tatgagtatt cagtttcctt cgccctttaa
    36481 tcgaatttcg aattcactta cgagacaaat atagcaatcc agtgtgtgac tgatatgcta
    36541 cggaaccatc gtacagggtg tcggagccgg gaacttgtcg acaccatacc catgttcctt
    36601 tcatcggccg ccatggagga agatagcgcc ctatttgtga gatctgacgc ttccacaaga
    36661 ggcatttcct tggtagtctt gtcttgagat gataggaaac ttgcgatagc gtcaccctgc
    36721 gtgacgagtg gttcgtatat gccttgcccc ctcccagaat tcaatttcca aatgagccac
    36781 atacaggcca atttgatgca gttgcaggct atgacagcta gaagcatcac ggaactgtag
    36841 cggatggcac accccgcttg tgtttcttcg gctccggcag agagacaata gtcaacctga
    36901 accgcaacgt ctcgaatgat cttgccatca ggtaaagtcc gatagttctt tacagtccaa
    36961 gtttcagctt ggggcagtaa gtgttctcgt gaacaccatg actggcgctt ttcagggacc
    37021 agtgaagtag tatcgtcccc accagagcac agccaacctg tagcccacat ccacttagac
    37081 tgtactagaa gactgctgct gaggtaaagg agggacgagt tcttgttagt tggtaccaaa
    37141 gacagaccat cgctcatgga ggcattggac gccaccaaca cgacatcctt gtgacggacg
    37201 tccagactga tgtaccgttc tatgcactcc tgcttactca gatgctcgaa gcgatttccg
    37261 agaagcattc tcctgagtag ctgggtattg ccagcttccc cgacagcttg atcgtatgta
    37321 ctacggtgct gtccacgtgt gatccacgtc tcattccacg gctgaaggtc cgttcgaaag
    37381 tcgcttgaga cgagtgcaat ctcgtaatcc gtgactggaa ttgtagagaa caaaacactg
    37441 ttccagctgg aaaaagtcag tcatgtccat aagaattgct cctgcgggcc tacaatagat
    37501 gcaatggtat agagctcagc atcaaagcgc tccaggtgag cttgcgtttt ccgttaatcc
    37561 ggcggccgag aagattacgg aagctgggtg ctccaatttc taaccagtca cctctctcgt
    37621 gcgcctgagt cacttcggcg cgagttggag cgacgagcaa ctgtgcacag tagttgctgg
    37681 cggctatagc caccgaagaa catatgttga taatcaaatg cacaaccgtg tcgatggtct
    37741 tcatttgatc gcagtcgcga gtgtaaagat ccccgagagc tttgaagcca ttgtcccgga
    37801 tcagtaccca gatgaggagc gacgtattca agaggataat caatattatc acgagtatac
    37861 aaccaatgat aactttgtct cgtttcgaaa gaacaggcca agccttgata aaggagcgcg
    37921 aacgcctcat cctgatctat caacactttc ctgagtcggg agaaaagagc atccaacatg
    37981 caaaatgctg ttcaagagag accctcaatt attttctaac aagtatctaa gcggattggc
    38041 agacacaaaa gcacttgttg ctaagcctga tcagccctgc tcaaatgggc ttcccaggaa
    38101 ccccgaacgg tgtacttgat cctagacctg tgccgctgac cgaattgaaa tggattcaat
    38161 cattctggcg ctgtggagtc ttcgactcgt attaccgctg cctgcacttg ataccctgca
    38221 gcttcgcccc caccttgcat ttcattccaa gaacacgtct taggctacct taacaactgc
    38281 gaagatatcg agcactgtaa ttgaatgcga acaaagtata ttatcgtgag tttgtagagt
    38341 gtaaaatcat tcgagatcga tatggacgtc ttagagcacc ttaagtgtag tggagagcta
    38401 tagtagcagt ttgaataccc atgaacactt aagcgccctg atgctaccgc taacctgacg
    38461 tctgggtttg atggtacatg acataagcat ggcgtgacat gtaatctccg tagcttgcct
    38521 gtaagccagt ggattatcca tgctgcatgt cccacgttct ggaatactga atggaacgta
    38581 ggcaatcctt gtacgttaac aaggccacgt gaaagacaat gtgcaagtgc aaacttgaaa
    38641 attacaacca gaaatgtgat gcttgcgcac tttttaattt gggctcttcg cttgagtgca
    38701 tgggttatca ccccatcaga gaagaggcac gtgcatatag cgggtgagag gcggggcatt
    38761 aatttcagca ggctgtgctt tctgtggatg atggctcgaa gatttcatga ccttgatatc
    38821 cactattcgc gttggtgttt tctaccttga ccatcgtcaa atcgatatat cttcaaggtc
    38881 gagtcaaacc tgtctcagga tatttagttc cagcctacag atttagtgcg aggattgacc
    38941 gattcaaagg gtccagtggc caaagttccc ttggcacgct atcaaacccc cactataccc
    39001 cactctcact taccaattca acccagatcg aagacccaaa gttgcccaaa tactagtagt
    39061 gtcattcgtg atgacccgct gtatgcatgc gtcttctatg atctggagga agtagtgttg
    39121 gaattgatca acaaccgagg tattcggtac aaggatagca tggtctattc ctttatctcc
    39181 gaggaaggtt gcttagtatc ggctttagac taatatttgt acctgctacc ctaccacggc
    39241 gtaattgcaa caaacagaac gcagggcttt ctccccgcaa tttccgtgga gttcttgtca
    39301 cctggctcga aaccataggt agggtttttt tttttttttt tttttgggtt ggcaaccgag
    39361 gctgtgatca gcactgtaga agctagggat cgcgtgatgt aagggtcggt atctgcgtgc
    39421 agattggatt cttacagata ccagcgcctg cttgtcgaat accctggcgt cgtagaagcc
    39481 tgagtccaca agacatcaat taaggatgac aacgcgcagt gtactggcac gccatcgggc
    39541 tgtactcgat accgggttat catcacaaca acatggcgag gtttttaagt atgctctgcg
    39601 caggaaatat aataatgaaa gactacttga aacacgtacg ctcgaatcac gtaaactata
    39661 tcagaagctt ggtttctggg atattggtga cgtaatcttt agaagatagc ctacgcgtcg
    39721 tgacggcata acaaaggagg aggcgaagga gttcgaacgt gggcaatgtt ttgacgtcct
    39781 gtctctacca cgaccatgtt gcgtcaccag tttgtaacac tgaccatcca tcacctcggc
    39841 ctggtgagaa ttagtggaca tactggtgca agcttgaccg cgaacgtaat tagaacgaca
    39901 cagtcctcgg tcgccgacgt ggccaaaatt agctcttggt atcttgcctg ccgtctagga
    39961 gtgacccggg ctatggtcac ggctggtaag ctcgtagggc acttcatgac aaatatccat
    40021 atttaggagt ctaataacta ttgcttcatg cctaactttt tgatcaaggt tgtcggccaa
    40081 ccgtctttgg gcacttccct ctgtgcaaac tccctcatgt cccagaatct acactgctcc
    40141 gcgggaaacc tagcttcagc attccactct tctcgttccg gaaagggcga cttgtcaaac
    40201 aaaagacgaa gcgcatactt gggcggccta tacagtgccg gaggatcatg catccaagaa
    40261 gtcgagggat cgtcgaagcg cccgtactct aagcgaatag tatagaactt ggggaggaat
    40321 gcaccatcgg taagagcctg ctcgttcaga agggtgcata ggtggcgagt ctcctgcaag
    40381 cgcggatgaa ctcgggtcgt aagggtgagc tcaacctcaa attgactcaa caaagttccc
    40441 ctgcgctcgt ctatttggtt gagatcgaca atatgattca gcgactctgg gcgcttgagc
    40501 acccaatcga atcccgcagc aatgaagtca gatatttctg cccctgcgcg cagctgatat
    40561 atggtcagaa tagagcgtcg tgcgagaaga aaagcctgca acaggctggg cagtcttacc
    40621 aggccggtcc cgttcttgtg aaagctgatt gaacacgaac ctcttgggtc ccagtgccac
    40681 aggtcaggac cacaaagtag tgaaagcacc gtgtctttgg ctgtgtccgg catggtcatg
    40741 gttattcgcg gttcaaaatc gggttgtccc cgcggtaggg ccagaagcac gacggccggg
    40801 agtcgaggta ttatgcattc ggcactggcc gcgcaccatg ccttggagca tataatgcca
    40861 tgatttagga ccaaatccaa tgaatatgac gaggtcattg tggggattga cgtcatttat
    40921 ctcggaagtc tcagagggag gatttgcgag ccccgtcctg tcagatcatc ccactgcctc
    40981 aggagtcagc cactcagccg ctcagcctct ccgcctctga acgatcccga atgcaggtac
    41041 agcgccgtag ggctggcagc gtggacgtgg ttgtagtgca acttcccgtt ctcctttcaa
    41101 actggtttga aagatcaatt tccccttctg tatctgacat cagatccaca caatccaaat
    41161 tgcgccaatc gttctgaaat caccccaaat catctatttc ggcatatata ctatggcata
    41221 gtctagccca gcttcccacc gtcaaatcct ctgggccatt tccgacgcct gcatacagta
    41281 aacatggact caacaagcgt tgtccaaagg gtgccacctc attcgtctaa actcaatgat
    41341 ctcatactac ttttgggcca tgcggtggca ggacagagga ctgcggttac gtatgggtct
    41401 gttgatcgcc caggcacgtt gccgcggata tttccgtaag ccagcggtag cacatttcaa
    41461 tgggaaccct ttgagtttga tcagggtata gggctagtag tgtggacagg atcatcgtag
    41521 tcatgcattt tgctgttctt gttggaatcc tttgaacagc aattcctgct tctgtatctc
    41581 acgtacgact cacggattca accatacgtc agtcgttgcc tcccgtgtgc tatttcggta
    41641 caagcatcat ggtatagtcc ataatgcacg ttggagcctg catgcttcct gtctcgtggg
    41701 tataaagggg aaggagatgc gtaccagatg ggccaataca acaaccacca gtctcaacaa
    41761 gtctgttctc atcgatttct tcccaagttc ttcattttga caacatttca caatgatctt
    41821 ctcaagcacg ctttctaagg tcatcgcgtt ggcgatggtg agcacctcgc tcgcaagccc
    41881 acttgatttg cagccgcgcg gtgacagaat cgtcattggc tataggaccg tctccaaggt
    41941 tagctactct tcgaagtata ttttgctggc agtggatagc tgacatggga acgaacaacg
    42001 aatataggcc gaggcagaca gtatcaggaa ggctaagact atcgtatacg attcaaagct
    42061 ctctagcggg ggaaaacaga atggcgaagg tgtctatctg acatctgaac tggggcaatg
    42121 gccgccgtca catttggatg atgagtgagt tgaatcactc ggcgtcgccc atgttccgaa
    42181 atctaacctt gtttacagat tctgccgtgt cacggcggac aaagataagg tcgagaaggc
    42241 caagaaggca tggatcaagc aagacgtgga gtggaacgaa gacgctgtag caaaggccat
    42301 caaggatctt gaggatgact ggaaggccaa gcaagtcttg cggctatcca aggtcaaggg
    42361 caaatcttat ctccaactgg tcattccaaa ggacatggtt ggtcacgatt tgattgtgca
    42421 tcataccagg ggcgacttgg attttgaggc cgagtgtagg cctgaagcca agtggaccca
    42481 ggcagaccac cagaacatcg actggaacga cggccccttc gagaagaacg tcaagggcga
    42541 caagcagtaa agcaagaagt gaggcaagca gactaaactc gaaggaattc agctgccatg
    42601 cactgaaatt gtgtctccaa ggctaaggaa ttaggtgtta ggtgttaggt gacaacttgc
    42661 tgttctagca tttgaatgaa agactgatca tttcccctcc aatccctcac ctcccaaaaa
    42721 ccgtatcgaa catgcaacga ctgcaaactc tgtcacggcc acgtctgcta atagaccagg
    42781 tccacagcaa accctaagtg tattgtaaaa tgcaaaaatg tagtactatt tgcagttgcg
    42841 ggcgcgtagt tgcgtaggtg ggtggtgggt atctactggt cacagcgacc cgcgtcgcgc
    42901 agccacagct tgccatcgac cctggctagg ccaggtgcac gccaacatca ccgtccaagg
    42961 tcgtcccatc ttacactcaa catccgtgtc cccatttccg gcttctgcaa acttcaattt
    43021 tggacggcct atgcctaata ggcaggtttt ggagataaat cacgccactc taggtcttgt
    43081 ctgtagatgt gccgtcttcc gaacactacc agcctcgata attcattaga gacctctcgg
    43141 ttcacaagac attaattgtg gcgctggtta actcatacct agtactgcac ctgccattct
    43201 agagttatac taataaatag ccccgtggtt ctcacctaaa tttctattgc tgtagtacgt
    43261 ctaatcgcaa gtccatcgag agtggtccac gctaaatctt tcgcattatg ccactggtaa
    43321 acagacccag cctggtggat gagaaagtga tatgcgtcaa tttgttgttc gagaatgttc
    43381 ttctgctttc attagagact tcacaatcgg tattgcttga cgcatccgct agtactgcaa
    43441 gtctaggtca tgcatattca gccgcaacca ggttcttact tttggggttc tagggtttca
    43501 gaactcattt caactcgcta cccgtacaat cttactataa cttttaataa ccaccaggga
    43561 gcagcattca aagctggtgt accaaacctg tgatcagttg acacatgaat ttaaacaact
    43621 tcgtgttggt gatatcctga atatcttaag aagaccgcca aatactgtat agttaacctt
    43681 gaacatgggt ctaccacata attcttcatt gttcgccagc cttggccagc ctggccgtaa
    43741 gagcgtctgg gcatggctga gacagtcggc gttgagtctt tacgttcgat attcagcccg
    43801 tggaggtcac attgccatat ttagcgaggg ctgaccgggc ggtttgtaag acaggctgca
    43861 agctaagctg atgatcacgt ggaataatcg ctgaaataca gaaatacctg ttgctgcagt
    43921 cacatgaaag tccgccattt gtaaacgcta gtagtacctc gcacttgtgg ccctagagta
    43981 tataacatca gagcccgccg ccaggacact gatatcgatc ccaacaccca tcgacaacgc
    44041 gtccgatgct ctaataagtc tgcagacgtt ttcgttctct gccgtagact ctattcttaa
    44101 taatttattc acatctactc atcaaaaatt caatatgcag atcaaggttc tatgctatag
    44161 tgttcttgct acacttgcag tagcacaaga ccttcctagt tctgatagca tcagcattga
    44221 gaccactgct gagactatta tgaacccatc cacggcgacc agtactccga ttctaaccag
    44281 tccagtgtct ccgaccacat ctggactatc caccagtatt ccagatatcg tgtggacttc
    44341 caatactaca ccggatgacc aatggaatcc cagcacgttc acactcttcc ccaccgcaac
    44401 cagtgtagat gttagcgcta gcaccaacac ggacgtagct accagcatcc cctcgtccac
    44461 aatagagccg actaggacga cctctagatc catcgccacc accaatacta aaaagagaaa
    44521 aacacggaag ccaaagccta ctcctacacc gacaccggag ccgaaaggtt gtgcagtgtg
    44581 ctgtgaatcc atcttagata aagaacaaag acgctgcgaa tggcgtgagt atagctcatc
    44641 taaataaaat cgcttatgaa gaggagtgct aacaatatac caagtcccaa gagaaactcc
    44701 tgttccagac cgtttccctc agtttagcga cccttgcaaa ccatccgggc ttacgatttt
    44761 caagatttgc ttctagcccc tgtgtaaggt tcgagtatcg aaatttttgt aatcgttgcc
    44821 ggaccttgcg tgtggtagaa gagtagcaaa attgaaagtg tgcacggaaa caaatgaata
    44881 gcttattggt ggactctctt tgaatgtgta gttatagtaa tttatgcttt acaagtttgt
    44941 ttgacttata ggtttctaaa tcaatgattt aggcgcgaat cttcatccct ctgtcctact
    45001 tttgttgttc atcttttaga gaaggcgaat ttaagaaggt gaatctgagc cggctgcctc
    45061 gccataatgc gaagtcgctg cttaccttga cgtacggcgt gatacctgtc gacgtgtcca
    45121 ctaagaagac tcaagtttgg ctcttactgt tttgttctca aggttgtgga tagttttatc
    45181 atataaataa ggctcaagga gttgcttata gtagtagtgt ggagcgggtg gatggggagg
    45241 agagtacgaa gcttaccgaa ctgtgcgaca taggactctt ctccacagaa cattactgcg
    45301 atgagagacg agccgcgtgc aggccccccg ggttggggga ggggttgatc ttgtttacat
    45361 cggagacaat tacaatggaa tatagatcat tttgcgaaag atcgggaacg ggcagtattg
    45421 gacgctttgg ctagtttgag agatcatcca gctgcagtcg agaacacgct attgcacctc
    45481 cagcattcaa ccccccttcc cggctagttt gggccctata tccgtgccat atatcagcct
    45541 cagcaataag taggattcgc tccgctgctg cactctagcc cccga
//
