# Supplementary material for: Genome sequencing and physiological characterization of three Neoarthrinium moseri strains
Source: BMC Microbiol. 2025 Aug 21;25:526. doi: 10.1186/s12866-025-04274-z (PMC12369201; doi:10.1186/s12866-025-04274-z)
Supplement: Supplementary file 16 — Supplementary Material 16. [file 12866_2025_4274_MOESM16_ESM.zip › BiGSLICE/input/Nmoseri/CBS16480/JAFEVA010000074.1.region002.gbk]

LOCUS       JAFEVA010000074        48084 bp    DNA     linear   PLN 06-APR-2022
DEFINITION  Neoarthrinium moseri strain CBS 164.80 scaffold74_Wmoseri_CBS_16480,
            whole genome shotgun sequence.
ACCESSION   JAFEVA010000074
VERSION     JAFEVA010000074.1
KEYWORDS    .
SOURCE      Neoarthrinium moseri
  ORGANISM  Neoarthrinium moseri
            Eukaryota; Fungi; Dikarya; Ascomycota; Pezizomycotina;
            Sordariomycetes; Xylariomycetidae; Xylariomycetidae incertae sedis;
            Neoarthrinium.
COMMENT     ##antiSMASH-Data-START##
            Version      :: 7.1.0
            Run date     :: 2023-12-04 12:18:39
            NOTE: This is a single region extracted from a larger record!
            Orig. start  :: 116610
            Orig. end    :: 164694
            ##antiSMASH-Data-END##
FEATURES             Location/Qualifiers
     protocluster    1..48084
                     /aStool="rule-based-clusters"
                     /category="NRPS"
                     /contig_edge="False"
                     /core_location="[20000:28084]"
                     /cutoff="20000"
                     /detection_rule="cds(Condensation and (AMP-binding or
                     A-OX))"
                     /neighbourhood="20000"
                     /product="NRPS"
                     /protocluster_number="1"
                     /tool="antismash"
     proto_core      20001..28084
                     /aStool="rule-based-clusters"
                     /tool="antismash"
                     /cutoff="20000"
                     /detection_rule="cds(Condensation and (AMP-binding or
                     A-OX))"
                     /neighbourhood="20000"
                     /product="NRPS"
                     /protocluster_number="1"
     cand_cluster    1..48084
                     /SMILES="NC([*])C(=O)O"
                     /candidate_cluster_number="1"
                     /contig_edge="False"
                     /detection_rules="cds(Condensation and (AMP-binding or
                     A-OX))"
                     /kind="single"
                     /product="NRPS"
                     /protoclusters="1"
                     /tool="antismash"
     region          1..48084
                     /candidate_cluster_numbers="1"
                     /contig_edge="False"
                     /product="NRPS"
                     /region_number="2"
                     /rules="cds(Condensation and (AMP-binding or A-OX))"
                     /tool="antismash"
     gene            146..676
                     /locus_tag="JN550_011832"
     mRNA            146..676
                     /locus_tag="JN550_011832"
                     /product="hypothetical protein"
     CDS             146..676
                     /codon_start=1
                     /locus_tag="JN550_011832"
                     /product="hypothetical protein"
                     /protein_id="KAI1859913.1"
                     /transl_table=1
                     /translation="MLTLFSTGASLALGLGLGARGGGETQPGSSTPLDCQVAQKLDLKP
                     KADCQYTWEHWFDENFLWYVVRIEASGQDTAGGFQGIYDNIQGECGHAPGCDPSNPQWC
                     GNNMMWNSRELNDRKLYGLEAAYKIDDWIPGDDQTTCITTAIRKASCGVDLDFVNGKCY
                     KKEGSFSVPYHVD"
     gene            complement(872..3999)
                     /locus_tag="JN550_011833"
     mRNA            complement(join(872..1856,2011..2929,3062..3290,3456..3616,
                     3666..3826,3881..3999))
                     /locus_tag="JN550_011833"
                     /product="hypothetical protein"
     CDS             complement(join(872..1856,2011..2929,3062..3290,3456..3616,
                     3666..3826,3881..3999))
                     /codon_start=1
                     /locus_tag="JN550_011833"
                     /product="hypothetical protein"
                     /protein_id="KAI1859914.1"
                     /transl_table=1
                     /translation="MSDAVETKKAVATEGTLEKTASSGQRSSDAEFPAEAQVEADLNVT
                     EQDLSEAKELASRLTLEEIRPMMEKVLLIHEHDPNFPYTIIQRIKSFLANDAVFENPEK
                     HAVLIEEMKLEAALITVNSPYAEVRAVVDNHDDADIPCGTIRAWVLGCGFSILLAFINQ
                     LFSIRQPTITVQANVAQLLAYPLGKLCEKTLPDVGFTLWGIRHSLNPGKFSKKEHMLIT
                     IMANVSWNYPYTNNIIWVQYLPSYFNQSYAGQFSYQILIALSTNFIGYGMAGMIRRFLV
                     YPSYCVWPASLVTIALNSAFHNDKTGPVASPFGRVFTMSRIKFFAVTFAAMGVYFWFPN
                     YIFTALSIFSWMSWIAPNNLNLNTITGFNNGLGINPWPTFDWNILLFDYTDPLMIPFFS
                     TFNKFIGATISIFVTAAIWYTNTWSTGYLPINSNRVFDNTGGLYNVTRAVDSRALFDAD
                     KYAAYSPPFLSAMNLTVYMFFFAIYTATISYAYLYHRHEIMMGFRNLINSFRKNKDSNV
                     GQYSDVHNRLMAKYAEVPEWWYTIIIVVAIAVGCAGIAAWDTYTSPGVIFYGLALCAIF
                     VIPVGIIKAMTGVEVTLNVIAEFIGGSWVQGNALAMNFFKSFGYVTCAHALWFSNDLKL
                     AHYVKIPPRQTFMAQMIGTLLSTFVCTGVLNFQMNQIPGVCTREAPNRYTCPGINTFFT
                     ASVLWGTVGPVKVFGKGGLYPALLVGFPLGFVLPIAFFFIQKKYKKGWLRQVHPVAMFY
                     GALSLAPYNLSYIWPAVPIAWFSWVYLKKRYLAFWSKYNFVLSASFSSAIAISGIIIFF
                     TVQWLQVELDWWGNSVTAQGCEDEACTLFTAAEGEYFGPRLGEFH"
     aSDomain        complement(join(989..1856,2011..2929,3062..3290,
                     3456..3533))
                     /aSDomain="TIGR00727"
                     /aSTool="tigrfam"
                     /description="ISP4_OPT: small oligopeptide transporter, OPT
                     family"
                     /detection="hmmscan"
                     /domain_id="TIGRFam_JN550_011833_0001"
                     /evalue="5.40E-196"
                     /identifier="TIGR00727"
                     /label="JN550_011833"
                     /locus_tag="JN550_011833"
                     /protein_end="819"
                     /protein_start="121"
                     /score="651.2"
                     /tool="antismash"
                     /translation="NSPYAEVRAVVDNHDDADIPCGTIRAWVLGCGFSILLAFINQLFS
                     IRQPTITVQANVAQLLAYPLGKLCEKTLPDVGFTLWGIRHSLNPGKFSKKEHMLITIMA
                     NVSWNYPYTNNIIWVQYLPSYFNQSYAGQFSYQILIALSTNFIGYGMAGMIRRFLVYPS
                     YCVWPASLVTIALNSAFHNDKTGPVASPFGRVFTMSRIKFFAVTFAAMGVYFWFPNYIF
                     TALSIFSWMSWIAPNNLNLNTITGFNNGLGINPWPTFDWNILLFDYTDPLMIPFFSTFN
                     KFIGATISIFVTAAIWYTNTWSTGYLPINSNRVFDNTGGLYNVTRAVDSRALFDADKYA
                     AYSPPFLSAMNLTVYMFFFAIYTATISYAYLYHRHEIMMGFRNLINSFRKNKDSNVGQY
                     SDVHNRLMAKYAEVPEWWYTIIIVVAIAVGCAGIAAWDTYTSPGVIFYGLALCAIFVIP
                     VGIIKAMTGVEVTLNVIAEFIGGSWVQGNALAMNFFKSFGYVTCAHALWFSNDLKLAHY
                     VKIPPRQTFMAQMIGTLLSTFVCTGVLNFQMNQIPGVCTREAPNRYTCPGINTFFTASV
                     LWGTVGPVKVFGKGGLYPALLVGFPLGFVLPIAFFFIQKKYKKGWLRQVHPVAMFYGAL
                     SLAPYNLSYIWPAVPIAWFSWVYLKKRYLAFWSKYNFVLSASFSSAIAISGIIIFFTVQ
                     WLQV"
     aSDomain        complement(join(1001..1856,2011..2929,3062..3290,
                     3456..3518))
                     /aSDomain="TIGR00728"
                     /aSTool="tigrfam"
                     /description="OPT_sfam: oligopeptide transporter, OPT
                     superfamily"
                     /detection="hmmscan"
                     /domain_id="TIGRFam_JN550_011833_0002"
                     /evalue="1.60E-132"
                     /identifier="TIGR00728"
                     /label="JN550_011833"
                     /locus_tag="JN550_011833"
                     /protein_end="815"
                     /protein_start="126"
                     /score="441.3"
                     /tool="antismash"
                     /translation="EVRAVVDNHDDADIPCGTIRAWVLGCGFSILLAFINQLFSIRQPT
                     ITVQANVAQLLAYPLGKLCEKTLPDVGFTLWGIRHSLNPGKFSKKEHMLITIMANVSWN
                     YPYTNNIIWVQYLPSYFNQSYAGQFSYQILIALSTNFIGYGMAGMIRRFLVYPSYCVWP
                     ASLVTIALNSAFHNDKTGPVASPFGRVFTMSRIKFFAVTFAAMGVYFWFPNYIFTALSI
                     FSWMSWIAPNNLNLNTITGFNNGLGINPWPTFDWNILLFDYTDPLMIPFFSTFNKFIGA
                     TISIFVTAAIWYTNTWSTGYLPINSNRVFDNTGGLYNVTRAVDSRALFDADKYAAYSPP
                     FLSAMNLTVYMFFFAIYTATISYAYLYHRHEIMMGFRNLINSFRKNKDSNVGQYSDVHN
                     RLMAKYAEVPEWWYTIIIVVAIAVGCAGIAAWDTYTSPGVIFYGLALCAIFVIPVGIIK
                     AMTGVEVTLNVIAEFIGGSWVQGNALAMNFFKSFGYVTCAHALWFSNDLKLAHYVKIPP
                     RQTFMAQMIGTLLSTFVCTGVLNFQMNQIPGVCTREAPNRYTCPGINTFFTASVLWGTV
                     GPVKVFGKGGLYPALLVGFPLGFVLPIAFFFIQKKYKKGWLRQVHPVAMFYGALSLAPY
                     NLSYIWPAVPIAWFSWVYLKKRYLAFWSKYNFVLSASFSSAIAISGIIIFFTVQ"
     PFAM_domain     complement(join(1007..1856,2011..2929,3062..3290,
                     3456..3473))
                     /aSDomain="OPT"
                     /aSTool="clusterhmmer"
                     /database="35.0"
                     /db_xref="PF03169.18"
                     /db_xref="GO:0035673"
                     /description="OPT oligopeptide transporter protein"
                     /detection="hmmscan"
                     /domain_id="clusterhmmer_JN550_011833_0018"
                     /evalue="6.90E-173"
                     /gene_ontologies="GO:0035673: oligopeptide transmembrane
                     transporter activity"
                     /label="JN550_011833"
                     /locus_tag="JN550_011833"
                     /protein_end="813"
                     /protein_start="141"
                     /score="576.7"
                     /tool="antismash"
                     /translation="CGTIRAWVLGCGFSILLAFINQLFSIRQPTITVQANVAQLLAYPL
                     GKLCEKTLPDVGFTLWGIRHSLNPGKFSKKEHMLITIMANVSWNYPYTNNIIWVQYLPS
                     YFNQSYAGQFSYQILIALSTNFIGYGMAGMIRRFLVYPSYCVWPASLVTIALNSAFHND
                     KTGPVASPFGRVFTMSRIKFFAVTFAAMGVYFWFPNYIFTALSIFSWMSWIAPNNLNLN
                     TITGFNNGLGINPWPTFDWNILLFDYTDPLMIPFFSTFNKFIGATISIFVTAAIWYTNT
                     WSTGYLPINSNRVFDNTGGLYNVTRAVDSRALFDADKYAAYSPPFLSAMNLTVYMFFFA
                     IYTATISYAYLYHRHEIMMGFRNLINSFRKNKDSNVGQYSDVHNRLMAKYAEVPEWWYT
                     IIIVVAIAVGCAGIAAWDTYTSPGVIFYGLALCAIFVIPVGIIKAMTGVEVTLNVIAEF
                     IGGSWVQGNALAMNFFKSFGYVTCAHALWFSNDLKLAHYVKIPPRQTFMAQMIGTLLST
                     FVCTGVLNFQMNQIPGVCTREAPNRYTCPGINTFFTASVLWGTVGPVKVFGKGGLYPAL
                     LVGFPLGFVLPIAFFFIQKKYKKGWLRQVHPVAMFYGALSLAPYNLSYIWPAVPIAWFS
                     WVYLKKRYLAFWSKYNFVLSASFSSAIAISGIIIFFT"
     gene            complement(6915..8988)
                     /locus_tag="JN550_011834"
     mRNA            complement(join(6915..7472,7540..7777,7837..8066,
                     8138..8358,8417..8501,8551..8585,8643..8988))
                     /locus_tag="JN550_011834"
                     /product="hypothetical protein"
     CDS             complement(join(6915..7472,7540..7777,7837..8066,
                     8138..8358,8417..8501,8551..8585,8643..8988))
                     /codon_start=1
                     /gene_functions="biosynthetic-additional (smcogs)
                     SMCOG1038:phenylalanine-specific permease (Score: 385.3;
                     E-value: 5.1e-117)"
                     /gene_kind="biosynthetic-additional"
                     /locus_tag="JN550_011834"
                     /product="hypothetical protein"
                     /protein_id="KAI1859915.1"
                     /transl_table=1
                     /translation="MTHSSSQDGSAPNEKDVGVPGYTAATGHSQQDGAVRSDNWMTRNG
                     LNLESFKKRDYGKGIVELDRTMKPRHLHMIAIGGSIGAGFFVGSGSALSKGGPGSLLLD
                     FLIIGIMMFNVVYALGELSVMYPVSGGFYTYAVRFIDPAWGFAMGWNYVMQWAVVLPLE
                     LTVCSLTIGYWDPEGKISVGVWITVFFVLILIVNIFGTLGYAEEEFWSSCIKLGATVVF
                     ILIAFVMVLGGGPDNGRYNEYWGARLWHEPGAFNNGFLGFCSVFVTAAFAFSGTELVGL
                     AAAESDNPVAALPGAIKQVFWRITLFYILGLLFVGLLIPYDDPNLLGAADYINVNASPF
                     VLVGKYAGLNGFDSFMNVVILISVLSIGVSAVYGGSRTLTALAQQGYAPKIFTYVDRSG
                     RPLASVGIIIAFGLLAYVNLNSSGPDVFTWLQALSGLAALFTWGSICLAHIRFRNAWKY
                     HGHTLDEIPFQAIFGVYGSYVGLVLIVLVLIAQFYVAIEPLDATSFFQSYLAMPVVIFF
                     WFVGYFWKREGWLRTSQMDVDSGRRELNWDEIRAYREHLAAQPAWKRFYHMLF"
     PFAM_domain     complement(join(7044..7472,7540..7777,7837..8066,
                     8138..8358,8417..8501,8551..8585,8643..8778))
                     /aSDomain="AA_permease"
                     /aSTool="clusterhmmer"
                     /database="35.0"
                     /db_xref="PF00324.24"
                     /db_xref="GO:0016020"
                     /db_xref="GO:0055085"
                     /description="Amino acid permease"
                     /detection="hmmscan"
                     /domain_id="clusterhmmer_JN550_011834_0019"
                     /evalue="6.20E-143"
                     /gene_ontologies="GO:0016020: membrane"
                     /gene_ontologies="GO:0055085: transmembrane transport"
                     /label="JN550_011834"
                     /locus_tag="JN550_011834"
                     /protein_end="528"
                     /protein_start="70"
                     /score="477.0"
                     /tool="antismash"
                     /translation="HLHMIAIGGSIGAGFFVGSGSALSKGGPGSLLLDFLIIGIMMFNV
                     VYALGELSVMYPVSGGFYTYAVRFIDPAWGFAMGWNYVMQWAVVLPLELTVCSLTIGYW
                     DPEGKISVGVWITVFFVLILIVNIFGTLGYAEEEFWSSCIKLGATVVFILIAFVMVLGG
                     GPDNGRYNEYWGARLWHEPGAFNNGFLGFCSVFVTAAFAFSGTELVGLAAAESDNPVAA
                     LPGAIKQVFWRITLFYILGLLFVGLLIPYDDPNLLGAADYINVNASPFVLVGKYAGLNG
                     FDSFMNVVILISVLSIGVSAVYGGSRTLTALAQQGYAPKIFTYVDRSGRPLASVGIIIA
                     FGLLAYVNLNSSGPDVFTWLQALSGLAALFTWGSICLAHIRFRNAWKYHGHTLDEIPFQ
                     AIFGVYGSYVGLVLIVLVLIAQFYVAIEPLDATSFFQSYLAMPVVIFFWFVGYFWKREG
                     "
     gene            complement(15226..16955)
                     /locus_tag="JN550_011835"
     mRNA            complement(join(15226..16137,16194..16497,16545..16703,
                     16749..16836,16901..16955))
                     /locus_tag="JN550_011835"
                     /product="hypothetical protein"
     CDS             complement(join(15226..16137,16194..16497,16545..16703,
                     16749..16836,16901..16955))
                     /codon_start=1
                     /gene_functions="other (smcogs) SMCOG1092:hypothetical
                     protein (Score: 118.9; E-value: 5.3e-36)"
                     /gene_kind="other"
                     /locus_tag="JN550_011835"
                     /product="hypothetical protein"
                     /protein_id="KAI1859916.1"
                     /transl_table=1
                     /translation="MGGGDKIKSIAIIGAGSAGVVTAAALKAENYFDIIQVFERREKPG
                     GTWIYDADPQPPLPVHPGSLPTEIDPKLSIPESLPRALPPSQQERYSKTPVYNSLTTNV
                     PEIAMSFSDERFAYGPFVPHHIPRQYIESYSSKHKIDSHLVLNTTVEDVSILPSSLKGG
                     PERWKLTLRKYDSARHIDIWWEECFDAVILANGHYSVPYVPHVDGLQAFIERYPGRVVH
                     SKYYRTPLVYSSQKILIIGNSASGHDLSLDLLSTADLPIYISKRSKARWEGSEPPPGIV
                     WKPIVKEYRLDGRIIFVDGTYLDDVDAIIYCTGYKASYPFWNDKINGRPLYDYDAGKLI
                     KSYWHTFFQDFKTLAIVGMPRVLSFRSWEYQAIALARLFSGRNHFPLPQKEEQEKWERE
                     RQEITEREGRKFHDIQWDTGETKQWLDGLFQLAGLGTLVGDGRIPPVLSKELVWALEHI
                     KKYPEPDDADTDDDEKVIATAPSGDTDQNGQDWVLVSRKRKDLLAFI"
     PFAM_domain     complement(15499..15900)
                     /aSDomain="FMO-like"
                     /aSTool="clusterhmmer"
                     /database="35.0"
                     /db_xref="PF00743.22"
                     /db_xref="GO:0004499"
                     /db_xref="GO:0050660"
                     /db_xref="GO:0050661"
                     /description="Flavin-binding monooxygenase-like"
                     /detection="hmmscan"
                     /domain_id="clusterhmmer_JN550_011835_0022"
                     /evalue="1.50E-08"
                     /gene_ontologies="GO:0004499: N,N-dimethylaniline
                     monooxygenase activity"
                     /gene_ontologies="GO:0050660: flavin adenine dinucleotide
                     binding"
                     /gene_ontologies="GO:0050661: NADP binding"
                     /label="JN550_011835"
                     /locus_tag="JN550_011835"
                     /protein_end="415"
                     /protein_start="281"
                     /score="33.6"
                     /tool="antismash"
                     /translation="WKPIVKEYRLDGRIIFVDGTYLDDVDAIIYCTGYKASYPFWNDKI
                     NGRPLYDYDAGKLIKSYWHTFFQDFKTLAIVGMPRVLSFRSWEYQAIALARLFSGRNHF
                     PLPQKEEQEKWERERQEITEREGRKFHDIQ"
     PFAM_domain     complement(join(15943..16137,16194..16497,16545..16573))
                     /aSDomain="FMO-like"
                     /aSTool="clusterhmmer"
                     /database="35.0"
                     /db_xref="PF00743.22"
                     /db_xref="GO:0004499"
                     /db_xref="GO:0050660"
                     /db_xref="GO:0050661"
                     /description="Flavin-binding monooxygenase-like"
                     /detection="hmmscan"
                     /domain_id="clusterhmmer_JN550_011835_0021"
                     /evalue="3.40E-16"
                     /gene_ontologies="GO:0004499: N,N-dimethylaniline
                     monooxygenase activity"
                     /gene_ontologies="GO:0050660: flavin adenine dinucleotide
                     binding"
                     /gene_ontologies="GO:0050661: NADP binding"
                     /label="JN550_011835"
                     /locus_tag="JN550_011835"
                     /protein_end="267"
                     /protein_start="91"
                     /score="58.9"
                     /tool="antismash"
                     /translation="SKTPVYNSLTTNVPEIAMSFSDERFAYGPFVPHHIPRQYIESYSS
                     KHKIDSHLVLNTTVEDVSILPSSLKGGPERWKLTLRKYDSARHIDIWWEECFDAVILAN
                     GHYSVPYVPHVDGLQAFIERYPGRVVHSKYYRTPLVYSSQKILIIGNSASGHDLSLDLL
                     STADLPIYISKRS"
     PFAM_domain     complement(join(16703,16749..16836,16901..16922))
                     /aSDomain="NAD_binding_8"
                     /aSTool="clusterhmmer"
                     /database="35.0"
                     /db_xref="PF13450.9"
                     /description="NAD(P)-binding Rossmann-like domain"
                     /detection="hmmscan"
                     /domain_id="clusterhmmer_JN550_011835_0020"
                     /evalue="1.30E-05"
                     /label="JN550_011835"
                     /locus_tag="JN550_011835"
                     /protein_end="48"
                     /protein_start="11"
                     /score="25.4"
                     /tool="antismash"
                     /translation="IIGAGSAGVVTAAALKAENYFDIIQVFERREKPGGTW"
     gene            complement(17266..19175)
                     /locus_tag="JN550_011836"
     mRNA            complement(join(17266..17415,17471..17706,17757..18232,
                     18280..18534,18591..18767,18820..18891,18976..19175))
                     /locus_tag="JN550_011836"
                     /product="hypothetical protein"
     CDS             complement(join(17266..17415,17471..17706,17757..18232,
                     18280..18534,18591..18767,18820..18891,18976..19175))
                     /codon_start=1
                     /gene_functions="transport (smcogs) SMCOG1106:major
                     facilitator transporter (Score: 350.7; E-value: 1.4e-106)"
                     /gene_kind="transport"
                     /locus_tag="JN550_011836"
                     /product="hypothetical protein"
                     /protein_id="KAI1859917.1"
                     /transl_table=1
                     /translation="MTVQGDTTGHDKATAHGVEHKNGSVGDETVDVLHRQFAGATLEYH
                     HGMTKKLLRKVDIHLLPLLILITSDDTRMGTYIYDTRYLLNFLDRNNLSQARLGTLEAD
                     LGMTGTDFNLATSILFVGYLLMQLPSNLIITRVRPSWYLGVAMTIWGTISASQAATHSF
                     SGLIACRFFLGFAEAPFFPGAVFLMSSWYTRNELAHRIAWFYAGSSLANAFGGLLGAGV
                     LGNLSGAHGISGWRWLFIIEGVITIGVAIVSAFVLPDYPATTKWLSEGERAYAQWRLIE
                     DTGEADQTSASTIKEGVKLALKDPRLYLFTLLQHLSLLSQSFQYFFPTIVKTLGYGNIE
                     TLLITAPVWIGTFLVSLVVTYTSGKYQDRGWHIIALMLISVVGNIIVVSSLNTAARFFA
                     MFLMPMGAVSAYQIILAWVSNSFPRPLVKRSACISFANMIGNCANIYGSYMYPASDGPR
                     YLAGGCATAAVALIVAIMALIVRLVLQRDNRKLAARETLDAEGNVVGPTGGLDERAVGF
                     RYVL"
     PFAM_domain     complement(join(17561..17706,17757..18232,18280..18534,
                     18591..18767,18820..18842))
                     /aSDomain="MFS_1"
                     /aSTool="clusterhmmer"
                     /database="35.0"
                     /db_xref="PF07690.19"
                     /db_xref="GO:0022857"
                     /db_xref="GO:0055085"
                     /description="Major Facilitator Superfamily"
                     /detection="hmmscan"
                     /domain_id="clusterhmmer_JN550_011836_0023"
                     /evalue="4.00E-39"
                     /gene_ontologies="GO:0022857: transmembrane transporter
                     activity"
                     /gene_ontologies="GO:0055085: transmembrane transport"
                     /label="JN550_011836"
                     /locus_tag="JN550_011836"
                     /protein_end="442"
                     /protein_start="83"
                     /score="134.7"
                     /tool="antismash"
                     /translation="LLNFLDRNNLSQARLGTLEADLGMTGTDFNLATSILFVGYLLMQL
                     PSNLIITRVRPSWYLGVAMTIWGTISASQAATHSFSGLIACRFFLGFAEAPFFPGAVFL
                     MSSWYTRNELAHRIAWFYAGSSLANAFGGLLGAGVLGNLSGAHGISGWRWLFIIEGVIT
                     IGVAIVSAFVLPDYPATTKWLSEGERAYAQWRLIEDTGEADQTSASTIKEGVKLALKDP
                     RLYLFTLLQHLSLLSQSFQYFFPTIVKTLGYGNIETLLITAPVWIGTFLVSLVVTYTSG
                     KYQDRGWHIIALMLISVVGNIIVVSSLNTAARFFAMFLMPMGAVSAYQIILAWVSNSFP
                     RPLVKRSACISFANMIGNC"
     gene            complement(20001..28084)
                     /locus_tag="JN550_011837"
     mRNA            complement(join(20001..21124,21181..28084))
                     /locus_tag="JN550_011837"
                     /product="hypothetical protein"
     CDS             complement(join(20001..21124,21181..28084))
                     /NRPS_PKS="Domain: PP-binding (126-187). E-value: 1.3e-06.
                     Score: 20.8. Matches aSDomain:
                     nrpspksdomains_JN550_011837_PP-binding.1"
                     /NRPS_PKS="Domain: PCP (388-455). E-value: 5e-07. Score:
                     21.7. Matches aSDomain: nrpspksdomains_JN550_011837_PCP.1"
                     /NRPS_PKS="Domain: Condensation_DCL (948-1233). E-value:
                     5.4e-32. Score: 102.9. Matches aSDomain:
                     nrpspksdomains_JN550_011837_Condensation_DCL.1"
                     /NRPS_PKS="Domain: AMP-binding (1396-1778). E-value:
                     6.2e-45. Score: 145.3. Matches aSDomain:
                     nrpspksdomains_JN550_011837_AMP-binding.1"
                     /NRPS_PKS="Domain: PP-binding (1932-1996). E-value:
                     9.9e-07. Score: 21.1. Matches aSDomain:
                     nrpspksdomains_JN550_011837_PP-binding.2"
                     /NRPS_PKS="Domain: Condensation_DCL (2061-2311). E-value:
                     2e-15. Score: 48.5. Matches aSDomain:
                     nrpspksdomains_JN550_011837_Condensation_DCL.2"
                     /codon_start=1
                     /gene_functions="biosynthetic (rule-based-clusters) NRPS:
                     AMP-binding"
                     /gene_functions="biosynthetic (rule-based-clusters) NRPS:
                     Condensation"
                     /gene_functions="biosynthetic-additional
                     (rule-based-clusters) PP-binding"
                     /gene_functions="biosynthetic-additional (smcogs)
                     SMCOG1002:AMP-dependent synthetase and ligase (Score:
                     135.7; E-value: 2.8e-41)"
                     /gene_kind="biosynthetic"
                     /locus_tag="JN550_011837"
                     /product="hypothetical protein"
                     /protein_id="KAI1859918.1"
                     /sec_met_domain="Condensation (E-value: 1.6e-41, bitscore:
                     134.0, seeds: 42, tool: rule-based-clusters)"
                     /sec_met_domain="AMP-binding (E-value: 1.3e-48, bitscore:
                     157.2, seeds: 400, tool: rule-based-clusters)"
                     /sec_met_domain="PP-binding (E-value: 8.6e-07, bitscore:
                     21.1, seeds: 164, tool: rule-based-clusters)"
                     /transl_table=1
                     /translation="MSTFLSLPPIDTSLRLFEQEPRVYEQDSDFIGTEEMALPVKRRTP
                     LPLIDTARPPPHQDIPEEILASAAEAVADALGLSLSEMPESYASSRPRRAGIRRSSSVY
                     LPPADAKWVSPTQGSIEQRLSIAVADTLGIDVSAIPRDESFVELGGDPRTARTLRAKCI
                     NLGLSVQTRDIMKCKTIAELETHVTPFSPSPLTSRTAEMHPPNVVSPLQLSSPLAPIDG
                     LVSNPDHRRHSVASSDVHPRINTRAHLKPKASRRYHNQVEQVLSLNGDVAKASVLKPKA
                     GLLEGQTVAFLTLSSCVVEGPSSCEIKLLNAYYTSSLPGIRKAVEAKVSPTAVPQVWIV
                     LERMPTDDTGKIHRRKLQTWIQNANEDLYRKIMSVESQELLSTPGTDVERRLQKAVAKV
                     LSLETKDIGMNMSFNSLGGDDTTAMQLVVRCKSQGLSFKTEDVLQSMSLSQLAVLATPS
                     EVLSGRNGEDTAEGFELSPMQRLYFHTAMGQKAPKREEKTGSHRFNQSILLRFKQATGV
                     EDVRAAIEAVVGHHSMLRTRFRAGQGSWSQYTMTEISSSYHFGHHSVGTNAEVEEVIQQ
                     AQASIDIENGPVFAAHHFHTHDGHQMLYMVAHHLVTDLKSWRVINDDLEELLLSGSLVS
                     GRAVSYQAWTSSQRRRIESTESPEALPFKLHSADWTYWGINESSNKYGNTIAAGFTLPP
                     ELTSMLETSNQPLHTDSSDIFMAALLLSFCATFRDRKAPAIWNQEHDRAALDTEMDISE
                     TVGWFTSLCPLALNITPSDDMFNVLCRVKDARRTVAARGVPYFAANMLNGNGADSFASS
                     MCPLEIIFTYAGSMQSLDCQESLLERLPIPGRTLSSKASDIGPSVGRIALFEVSAAIDQ
                     GAAKFKFLYNQHSLHQDLIQSWIRTFEALLRDSIHRLQFQTPSLSMSDIPLMDMSYEGL
                     AKLNRDVLPHLGIEVSNIENIYPVTANQQSLLINEPLNPGSSRCQTVYELNTLGKYVDV
                     GLLCAAWQQVVQKHPALRTVFFESVSKAGLFDQIVLRRHSPNMLFIENNHPDDALYSME
                     KLNPINLSKGSPWHRLVVCQAPGKTLLMLEVSQALCDAASITILFRELEELYFSHQLPS
                     TSDIHYPEYLRCMKTTPCSTEFWREHLEDVQPCHFPSLVAKSIDTKEYEHSFVDLGLPH
                     DILESFAHKYKIDVAAVLRVAWSLVLRAYTGSESTCFGYQTSGRDLPVDGLADAVGCFA
                     TVLVCRLEVHGSELLPQLLLDSEEIHQLALHHQHVSVSNIHRALDTKGRSLFNTCLSFG
                     YENILDEATAGAKFHHLRSMHSSEFDINMNVVFKNGNIAVDLGHRLLTSAQASHVAQAF
                     SRAIQTILEIPLEKVRQVKDVDLFSEHDHKQIVSWNSQPKIPPAKEHVHQMIAKQAIQN
                     PDIQAVCAWDGEFTYGELDKMAMVIASALASAGVTHQTPVPIIMEKSRWVVPVMLAVLN
                     IGACIVPIDASLPSVFSWIIKNVGAKMVLASDSVRKHLKDINCQVIFINDATISSLPEE
                     PAMVSSIKTDGDDVACVLFTPEVVKTRRGITYSHSALATACVGQGEALRINPSSRVMHY
                     SSYSIDISLAEVLTTLVHGACICIEESSLMTDFTSAAQKFNVNWTYLTPTLSRRLSSES
                     LPDIAVVCFRTHQLDDDVYSQWAGKAKVILAYGSAEACVLGISASEVQDICAVRGIGSP
                     YCGNFWVVNPSDSNKLMPVGAVGELVISSPTLAIGHELDRDPLQLKKAALTSGMSSEGP
                     GRLLKTGHLVRYTENGQLELVSTQSEEVKVGSEILKTSEIERRLRRCLGRNIDVAVTKI
                     AFNYTDSDSAPILAAFIELDDDLFHGEDLSRVSPSTKERLYLAKRMAGLSLREALPDTF
                     VPVRRLPLTPSFDVSYRELQKMIRGLSKTQLLGLASVPNPNEVHAAGLEPLPLTQSEER
                     MRAIWADVLDIHDPIRPNDGFMTLGGDVDLAHDLVVKCRQQGVSISILDVVRDVSLSEM
                     CRCITMPDAPRYHPEHSRYMQSSPSNAFVDDAIVPQVGDRDSIEDIAEASATQTVFLEG
                     MLKNPPGNVNYLLINANGQLDWGKLEHACYLLTMAHPILRTAFVSHNRQLYQTVIRTYY
                     PEFQRYQCQSWRLNGQATKLVKRDQSMAIDFRQPATKFWYLDSSRQSTLIIRLSRAQYN
                     DLTLPTLISDLARFYEQGDLSTQRPGFCDVVRAAQKASLDGGAVDYWGTLLEGAMMTEM
                     VSKTKPDIPFSDSKTIHQEIPTGSLNNLGIPFETILKGAWSIVLSNLADSDDVVFGELL
                     QGGSLPLTEVVGPTGNIIPVRTRIPTVPTSPYEYLRTVQNQHVASTSPEHGNMQSSEII
                     EKCTSWPAWTRFSTVVQHQDHVERDLFNNFTIGSATCKLNCMESNNQNTDIFVRSVTTG
                     SSSVDISLTFSEKKISALFVHDILSMLCSTISLLTSAFIMEPVSLKGLHDNSATSRIPL
                     SVSKQEVQINAPVMSVSPEHAGAIHSIISTGWDSILGANALGMAENIRSIPFFEFSSSL
                     VPAAELARYYTDSMPRLNIPGLAHAIFSLEDILENPTMMKQYEMIIARQQVKELKRSQS
                     FVHNMRRALTVNPGPHSPSSNHAPGRHNGSSGGSSMESMTSGSSHSDEEHHDEVPIMTA
                     VGPKKKTMPGFKSLGAKKKPSMSFGRIKLNSTGA"
     PFAM_domain     complement(join(20862..21124,21181..21979))
                     /aSDomain="Condensation"
                     /aSTool="clusterhmmer"
                     /database="35.0"
                     /db_xref="PF00668.23"
                     /db_xref="GO:0003824"
                     /description="Condensation domain"
                     /detection="hmmscan"
                     /domain_id="clusterhmmer_JN550_011837_0029"
                     /evalue="2.50E-10"
                     /gene_ontologies="GO:0003824: catalytic activity"
                     /label="JN550_011837"
                     /locus_tag="JN550_011837"
                     /protein_end="2389"
                     /protein_start="2035"
                     /score="39.8"
                     /tool="antismash"
                     /translation="EDIAEASATQTVFLEGMLKNPPGNVNYLLINANGQLDWGKLEHAC
                     YLLTMAHPILRTAFVSHNRQLYQTVIRTYYPEFQRYQCQSWRLNGQATKLVKRDQSMAI
                     DFRQPATKFWYLDSSRQSTLIIRLSRAQYNDLTLPTLISDLARFYEQGDLSTQRPGFCD
                     VVRAAQKASLDGGAVDYWGTLLEGAMMTEMVSKTKPDIPFSDSKTIHQEIPTGSLNNLG
                     IPFETILKGAWSIVLSNLADSDDVVFGELLQGGSLPLTEVVGPTGNIIPVRTRIPTVPT
                     SPYEYLRTVQNQHVASTSPEHGNMQSSEIIEKCTSWPAWTRFSTVVQHQDHVERDLFNN
                     FTIGSATCKLNCME"
     aSDomain        complement(join(21096..21124,21181..21901))
                     /aSDomain="Condensation"
                     /aSTool="nrps_pks_domains"
                     /database="nrpspksdomains.hmm"
                     /detection="hmmscan"
                     /domain_id="nrpspksdomains_JN550_011837_Condensation_DCL.2"
                     /domain_subtypes="Condensation_DCL"
                     /evalue="2.00E-15"
                     /label="JN550_011837_Condensation_DCL.2"
                     /locus_tag="JN550_011837"
                     /protein_end="2311"
                     /protein_start="2061"
                     /score="48.5"
                     /tool="antismash"
                     /translation="YLLINANGQLDWGKLEHACYLLTMAHPILRTAFVSHNRQLYQTVI
                     RTYYPEFQRYQCQSWRLNGQATKLVKRDQSMAIDFRQPATKFWYLDSSRQSTLIIRLSR
                     AQYNDLTLPTLISDLARFYEQGDLSTQRPGFCDVVRAAQKASLDGGAVDYWGTLLEGAM
                     MTEMVSKTKPDIPFSDSKTIHQEIPTGSLNNLGIPFETILKGAWSIVLSNLADSDDVVF
                     GELLQGGSLPLTEVVGPTGNIIPVRTRI"
     CDS_motif       complement(join(21105..21124,21181..21247))
                     /aSTool="nrps_pks_domains"
                     /database="abmotifs"
                     /detection="hmmscan"
                     /domain_id="nrpspksmotif_JN550_011837_0009"
                     /evalue="7.30E-01"
                     /label="C5_DCL_263-294"
                     /locus_tag="JN550_011837"
                     /protein_end="2308"
                     /protein_start="2279"
                     /score="2.5"
                     /tool="antismash"
                     /translation="DVVFGELLQGGSLPLTEVVGPTGNIIPVR"
     CDS_motif       complement(21800..21880)
                     /aSTool="nrps_pks_domains"
                     /database="abmotifs"
                     /detection="hmmscan"
                     /domain_id="nrpspksmotif_JN550_011837_0008"
                     /evalue="2.10E-02"
                     /label="C2_LCL_024-062"
                     /locus_tag="JN550_011837"
                     /protein_end="2095"
                     /protein_start="2068"
                     /score="7.3"
                     /tool="antismash"
                     /translation="GQLDWGKLEHACYLLTMAHPILRTAFV"
     aSDomain        complement(22097..22288)
                     /aSDomain="PP-binding"
                     /aSTool="nrps_pks_domains"
                     /database="nrpspksdomains.hmm"
                     /detection="hmmscan"
                     /domain_id="nrpspksdomains_JN550_011837_PP-binding.2"
                     /evalue="9.90E-07"
                     /label="JN550_011837_PP-binding.2"
                     /locus_tag="JN550_011837"
                     /protein_end="1996"
                     /protein_start="1932"
                     /score="21.1"
                     /tool="antismash"
                     /translation="RMRAIWADVLDIHDPIRPNDGFMTLGGDVDLAHDLVVKCRQQGVS
                     ISILDVVRDVSLSEMCRCI"
     aSModule        complement(22097..25240)
                     /complete
                     /domains="nrpspksdomains_JN550_011837_Condensation_DCL.1"
                     /domains="nrpspksdomains_JN550_011837_AMP-binding.1"
                     /domains="nrpspksdomains_JN550_011837_PP-binding.2"
                     /locus_tags="JN550_011837"
                     /monomer_pairings="X -> X"
                     /tool="antismash"
                     /type="nrps"
     aSDomain        complement(22751..23896)
                     /aSDomain="AMP-binding"
                     /aSTool="nrps_pks_domains"
                     /database="nrpspksdomains.hmm"
                     /detection="hmmscan"
                     /domain_id="nrpspksdomains_JN550_011837_AMP-binding.1"
                     /evalue="6.20E-45"
                     /label="JN550_011837_AMP-binding.1"
                     /locus_tag="JN550_011837"
                     /protein_end="1778"
                     /protein_start="1396"
                     /score="145.3"
                     /specificity="substrate consensus: X"
                     /tool="antismash"
                     /translation="KQAIQNPDIQAVCAWDGEFTYGELDKMAMVIASALASAGVTHQTP
                     VPIIMEKSRWVVPVMLAVLNIGACIVPIDASLPSVFSWIIKNVGAKMVLASDSVRKHLK
                     DINCQVIFINDATISSLPEEPAMVSSIKTDGDDVACVLFTPEVVKTRRGITYSHSALAT
                     ACVGQGEALRINPSSRVMHYSSYSIDISLAEVLTTLVHGACICIEESSLMTDFTSAAQK
                     FNVNWTYLTPTLSRRLSSESLPDIAVVCFRTHQLDDDVYSQWAGKAKVILAYGSAEACV
                     LGISASEVQDICAVRGIGSPYCGNFWVVNPSDSNKLMPVGAVGELVISSPTLAIGHELD
                     RDPLQLKKAALTSGMSSEGPGRLLKTGHLVRYTENGQLELVS"
     PFAM_domain     complement(22754..23896)
                     /aSDomain="AMP-binding"
                     /aSTool="clusterhmmer"
                     /database="35.0"
                     /db_xref="PF00501.31"
                     /description="AMP-binding enzyme"
                     /detection="hmmscan"
                     /domain_id="clusterhmmer_JN550_011837_0028"
                     /evalue="4.30E-39"
                     /label="JN550_011837"
                     /locus_tag="JN550_011837"
                     /protein_end="1777"
                     /protein_start="1396"
                     /score="134.4"
                     /tool="antismash"
                     /translation="KQAIQNPDIQAVCAWDGEFTYGELDKMAMVIASALASAGVTHQTP
                     VPIIMEKSRWVVPVMLAVLNIGACIVPIDASLPSVFSWIIKNVGAKMVLASDSVRKHLK
                     DINCQVIFINDATISSLPEEPAMVSSIKTDGDDVACVLFTPEVVKTRRGITYSHSALAT
                     ACVGQGEALRINPSSRVMHYSSYSIDISLAEVLTTLVHGACICIEESSLMTDFTSAAQK
                     FNVNWTYLTPTLSRRLSSESLPDIAVVCFRTHQLDDDVYSQWAGKAKVILAYGSAEACV
                     LGISASEVQDICAVRGIGSPYCGNFWVVNPSDSNKLMPVGAVGELVISSPTLAIGHELD
                     RDPLQLKKAALTSGMSSEGPGRLLKTGHLVRYTENGQLELV"
     CDS_motif       complement(22889..22942)
                     /aSTool="nrps_pks_domains"
                     /database="abmotifs"
                     /detection="hmmscan"
                     /domain_id="nrpspksmotif_JN550_011837_0007"
                     /evalue="1.50E-04"
                     /label="NRPS-A_a6"
                     /locus_tag="JN550_011837"
                     /protein_end="1732"
                     /protein_start="1714"
                     /score="14.2"
                     /tool="antismash"
                     /translation="PVGAVGELVISSPTLAIG"
     PFAM_domain     complement(23972..25240)
                     /aSDomain="Condensation"
                     /aSTool="clusterhmmer"
                     /database="35.0"
                     /db_xref="PF00668.23"
                     /db_xref="GO:0003824"
                     /description="Condensation domain"
                     /detection="hmmscan"
                     /domain_id="clusterhmmer_JN550_011837_0027"
                     /evalue="1.90E-35"
                     /gene_ontologies="GO:0003824: catalytic activity"
                     /label="JN550_011837"
                     /locus_tag="JN550_011837"
                     /protein_end="1371"
                     /protein_start="948"
                     /score="122.5"
                     /tool="antismash"
                     /translation="ENIYPVTANQQSLLINEPLNPGSSRCQTVYELNTLGKYVDVGLLC
                     AAWQQVVQKHPALRTVFFESVSKAGLFDQIVLRRHSPNMLFIENNHPDDALYSMEKLNP
                     INLSKGSPWHRLVVCQAPGKTLLMLEVSQALCDAASITILFRELEELYFSHQLPSTSDI
                     HYPEYLRCMKTTPCSTEFWREHLEDVQPCHFPSLVAKSIDTKEYEHSFVDLGLPHDILE
                     SFAHKYKIDVAAVLRVAWSLVLRAYTGSESTCFGYQTSGRDLPVDGLADAVGCFATVLV
                     CRLEVHGSELLPQLLLDSEEIHQLALHHQHVSVSNIHRALDTKGRSLFNTCLSFGYENI
                     LDEATAGAKFHHLRSMHSSEFDINMNVVFKNGNIAVDLGHRLLTSAQASHVAQAFSRAI
                     QTILEIPLEKVRQVKDVDLFSEHD"
     aSDomain        complement(24386..25240)
                     /aSDomain="Condensation"
                     /aSTool="nrps_pks_domains"
                     /database="nrpspksdomains.hmm"
                     /detection="hmmscan"
                     /domain_id="nrpspksdomains_JN550_011837_Condensation_DCL.1"
                     /domain_subtypes="Condensation_DCL"
                     /evalue="5.40E-32"
                     /label="JN550_011837_Condensation_DCL.1"
                     /locus_tag="JN550_011837"
                     /protein_end="1233"
                     /protein_start="948"
                     /score="102.9"
                     /tool="antismash"
                     /translation="ENIYPVTANQQSLLINEPLNPGSSRCQTVYELNTLGKYVDVGLLC
                     AAWQQVVQKHPALRTVFFESVSKAGLFDQIVLRRHSPNMLFIENNHPDDALYSMEKLNP
                     INLSKGSPWHRLVVCQAPGKTLLMLEVSQALCDAASITILFRELEELYFSHQLPSTSDI
                     HYPEYLRCMKTTPCSTEFWREHLEDVQPCHFPSLVAKSIDTKEYEHSFVDLGLPHDILE
                     SFAHKYKIDVAAVLRVAWSLVLRAYTGSESTCFGYQTSGRDLPVDGLADAVGCFATVLV
                     CRLE"
     CDS_motif       complement(24392..24481)
                     /aSTool="nrps_pks_domains"
                     /database="abmotifs"
                     /detection="hmmscan"
                     /domain_id="nrpspksmotif_JN550_011837_0006"
                     /evalue="3.40E-05"
                     /label="C5_DCL_263-294"
                     /locus_tag="JN550_011837"
                     /protein_end="1231"
                     /protein_start="1201"
                     /score="16.3"
                     /tool="antismash"
                     /translation="CFGYQTSGRDLPVDGLADAVGCFATVLVCR"
     CDS_motif       complement(24785..24838)
                     /aSTool="nrps_pks_domains"
                     /database="abmotifs"
                     /detection="hmmscan"
                     /domain_id="nrpspksmotif_JN550_011837_0005"
                     /evalue="1.30E-03"
                     /label="C3_LCL_132-143"
                     /locus_tag="JN550_011837"
                     /protein_end="1100"
                     /protein_start="1082"
                     /score="11.5"
                     /tool="antismash"
                     /translation="LCDAASITILFRELEELY"
     CDS_motif       complement(25052..25126)
                     /aSTool="nrps_pks_domains"
                     /database="abmotifs"
                     /detection="hmmscan"
                     /domain_id="nrpspksmotif_JN550_011837_0004"
                     /evalue="3.70E-09"
                     /label="C2_DCL_024-062"
                     /locus_tag="JN550_011837"
                     /protein_end="1011"
                     /protein_start="986"
                     /score="28.9"
                     /tool="antismash"
                     /translation="VDVGLLCAAWQQVVQKHPALRTVFF"
     PFAM_domain     complement(25364..26665)
                     /aSDomain="Condensation"
                     /aSTool="clusterhmmer"
                     /database="35.0"
                     /db_xref="PF00668.23"
                     /db_xref="GO:0003824"
                     /description="Condensation domain"
                     /detection="hmmscan"
                     /domain_id="clusterhmmer_JN550_011837_0026"
                     /evalue="4.70E-30"
                     /gene_ontologies="GO:0003824: catalytic activity"
                     /label="JN550_011837"
                     /locus_tag="JN550_011837"
                     /protein_end="907"
                     /protein_start="473"
                     /score="104.8"
                     /tool="antismash"
                     /translation="ELSPMQRLYFHTAMGQKAPKREEKTGSHRFNQSILLRFKQATGVE
                     DVRAAIEAVVGHHSMLRTRFRAGQGSWSQYTMTEISSSYHFGHHSVGTNAEVEEVIQQA
                     QASIDIENGPVFAAHHFHTHDGHQMLYMVAHHLVTDLKSWRVINDDLEELLLSGSLVSG
                     RAVSYQAWTSSQRRRIESTESPEALPFKLHSADWTYWGINESSNKYGNTIAAGFTLPPE
                     LTSMLETSNQPLHTDSSDIFMAALLLSFCATFRDRKAPAIWNQEHDRAALDTEMDISET
                     VGWFTSLCPLALNITPSDDMFNVLCRVKDARRTVAARGVPYFAANMLNGNGADSFASSM
                     CPLEIIFTYAGSMQSLDCQESLLERLPIPGRTLSSKASDIGPSVGRIALFEVSAAIDQG
                     AAKFKFLYNQHSLHQDLIQSWIRTFEALLRDSIHR"
     CDS_motif       complement(25691..25744)
                     /aSTool="nrps_pks_domains"
                     /database="abmotifs"
                     /detection="hmmscan"
                     /domain_id="nrpspksmotif_JN550_011837_0003"
                     /evalue="8.00E-05"
                     /label="NRPS-E6"
                     /locus_tag="JN550_011837"
                     /protein_end="798"
                     /protein_start="780"
                     /score="15.2"
                     /tool="antismash"
                     /translation="VKDARRTVAARGVPYFAA"
     CDS_motif       complement(25787..25837)
                     /aSTool="nrps_pks_domains"
                     /database="abmotifs"
                     /detection="hmmscan"
                     /domain_id="nrpspksmotif_JN550_011837_0002"
                     /evalue="3.60E-07"
                     /label="NRPS-E5"
                     /locus_tag="JN550_011837"
                     /protein_end="766"
                     /protein_start="749"
                     /score="22.4"
                     /tool="antismash"
                     /translation="DISETVGWFTSLCPLAL"
     CDS_motif       complement(26213..26278)
                     /aSTool="nrps_pks_domains"
                     /database="abmotifs"
                     /detection="hmmscan"
                     /domain_id="nrpspksmotif_JN550_011837_0001"
                     /evalue="4.00E-08"
                     /label="NRPS-E2"
                     /locus_tag="JN550_011837"
                     /protein_end="624"
                     /protein_start="602"
                     /score="25.7"
                     /tool="antismash"
                     /translation="LYMVAHHLVTDLKSWRVINDDL"
     aSDomain        complement(26720..26920)
                     /aSDomain="PCP"
                     /aSTool="nrps_pks_domains"
                     /database="nrpspksdomains.hmm"
                     /detection="hmmscan"
                     /domain_id="nrpspksdomains_JN550_011837_PCP.1"
                     /evalue="5.00E-07"
                     /label="JN550_011837_PCP.1"
                     /locus_tag="JN550_011837"
                     /protein_end="455"
                     /protein_start="388"
                     /score="21.7"
                     /tool="antismash"
                     /translation="ERRLQKAVAKVLSLETKDIGMNMSFNSLGGDDTTAMQLVVRCKSQ
                     GLSFKTEDVLQSMSLSQLAVLA"
     PFAM_domain     complement(26729..26914)
                     /aSDomain="PP-binding"
                     /aSTool="clusterhmmer"
                     /database="35.0"
                     /db_xref="PF00550.28"
                     /description="Phosphopantetheine attachment site"
                     /detection="hmmscan"
                     /domain_id="clusterhmmer_JN550_011837_0025"
                     /evalue="3.70E-05"
                     /label="JN550_011837"
                     /locus_tag="JN550_011837"
                     /protein_end="452"
                     /protein_start="390"
                     /score="24.1"
                     /tool="antismash"
                     /translation="RLQKAVAKVLSLETKDIGMNMSFNSLGGDDTTAMQLVVRCKSQGL
                     SFKTEDVLQSMSLSQLA"
     aSDomain        complement(27524..27706)
                     /aSDomain="PP-binding"
                     /aSTool="nrps_pks_domains"
                     /database="nrpspksdomains.hmm"
                     /detection="hmmscan"
                     /domain_id="nrpspksdomains_JN550_011837_PP-binding.1"
                     /evalue="1.30E-06"
                     /label="JN550_011837_PP-binding.1"
                     /locus_tag="JN550_011837"
                     /protein_end="187"
                     /protein_start="126"
                     /score="20.8"
                     /tool="antismash"
                     /translation="AVADTLGIDVSAIPRDESFVELGGDPRTARTLRAKCINLGLSVQT
                     RDIMKCKTIAELETHV"
     PFAM_domain     complement(27524..27706)
                     /aSDomain="PP-binding"
                     /aSTool="clusterhmmer"
                     /database="35.0"
                     /db_xref="PF00550.28"
                     /description="Phosphopantetheine attachment site"
                     /detection="hmmscan"
                     /domain_id="clusterhmmer_JN550_011837_0024"
                     /evalue="5.80E-05"
                     /label="JN550_011837"
                     /locus_tag="JN550_011837"
                     /protein_end="187"
                     /protein_start="126"
                     /score="23.5"
                     /tool="antismash"
                     /translation="AVADTLGIDVSAIPRDESFVELGGDPRTARTLRAKCINLGLSVQT
                     RDIMKCKTIAELETHV"
     gene            complement(31893..33015)
                     /locus_tag="JN550_011838"
     mRNA            complement(join(31893..32835,32918..33015))
                     /locus_tag="JN550_011838"
                     /product="hypothetical protein"
     CDS             complement(join(31893..32835,32918..33015))
                     /codon_start=1
                     /gene_functions="biosynthetic-additional (smcogs)
                     SMCOG1066:alpha/beta hydrolase domain-containing protein
                     (Score: 129; E-value: 3.3e-39)"
                     /gene_kind="biosynthetic-additional"
                     /locus_tag="JN550_011838"
                     /product="hypothetical protein"
                     /protein_id="KAI1859919.1"
                     /transl_table=1
                     /translation="MLTIGELYRSNWPPASFPTFIKQYDTRSHLPIRVFLPQSYDMSTG
                     IPLPVLFTVHGGGFSMGSATDDDRWNRLFADTQGVMVVGLNHSKAPYAPYPTAIYDLEA
                     VILAVMNDISLPIDRTRTAIGGSFSGATLAFAVAQLARIRTQVAFRAVFSSCGLLELGI
                     PASAKAKTRPYKPGLSSARSGATDSMANALPSIQWGYTPAGTDMTDPLYAPFYAPASAL
                     PPHVCLLAAELDILAHDAWRMACRLAGRRVPGMEEQVGRPGVGARGMLELTDAAFGFEV
                     VMGASSGGGVRSVKWLLVPDALHGFDLRLPDALAGDDETREDANMKTRQAVVALGQWLR
                     GVVWGM"
     PFAM_domain     complement(32178..32780)
                     /aSDomain="Abhydrolase_3"
                     /aSTool="clusterhmmer"
                     /database="35.0"
                     /db_xref="PF07859.16"
                     /db_xref="GO:0016787"
                     /description="alpha/beta hydrolase fold"
                     /detection="hmmscan"
                     /domain_id="clusterhmmer_JN550_011838_0030"
                     /evalue="5.10E-24"
                     /gene_ontologies="GO:0016787: hydrolase activity"
                     /label="JN550_011838"
                     /locus_tag="JN550_011838"
                     /protein_end="252"
                     /protein_start="51"
                     /score="85.4"
                     /tool="antismash"
                     /translation="FTVHGGGFSMGSATDDDRWNRLFADTQGVMVVGLNHSKAPYAPYP
                     TAIYDLEAVILAVMNDISLPIDRTRTAIGGSFSGATLAFAVAQLARIRTQVAFRAVFSS
                     CGLLELGIPASAKAKTRPYKPGLSSARSGATDSMANALPSIQWGYTPAGTDMTDPLYAP
                     FYAPASALPPHVCLLAAELDILAHDAWRMACRLAGRRV"
     gene            complement(34870..36004)
                     /locus_tag="JN550_011839"
     mRNA            complement(join(34870..35142,35219..35239,35310..35594,
                     35663..36004))
                     /locus_tag="JN550_011839"
                     /product="hypothetical protein"
     CDS             complement(join(34870..35142,35219..35239,35310..35594,
                     35663..36004))
                     /codon_start=1
                     /locus_tag="JN550_011839"
                     /product="hypothetical protein"
                     /protein_id="KAI1859920.1"
                     /transl_table=1
                     /translation="MASAPRKPRHITVNWITAVGHGWTLSQLLQNYSYRTSFYTEYNAL
                     AEYGWHTYEESTSRDVGGELREIAAQLRECGVTISDQPDDYVEHKALHSNDYNITYPAV
                     RGAEPKTVRQRSRVRELTLLDLNQEASHAIYETNVDKTNGVIFAKRMQSPRYRIDKGRE
                     QVAMHKGEHWNPDVPPLNQWSDVAFLQWKKTVGFQLHGLNVVFHHIIDNDITDRILTHI
                     IGHNWNGQPVVVTPRGDDEETFLAILGTPHGKSTCYLLEQHSQDLGRKAVTKIVILQSR
                     ALRRDGTNLYHLAMVLGDLGDNYLS"
     gene            38763..39255
                     /locus_tag="JN550_011840"
     mRNA            join(38763..39154,39225..39255)
                     /locus_tag="JN550_011840"
                     /product="hypothetical protein"
     CDS             join(38763..39154,39225..39255)
                     /codon_start=1
                     /locus_tag="JN550_011840"
                     /product="hypothetical protein"
                     /protein_id="KAI1859921.1"
                     /transl_table=1
                     /translation="MHISKFLALPLVAVAAVSGLAVGHPENTESGHGLSKRSCYLGGVE
                     WGNEVGLAINAVDKACRDKLIGSYKGKSERSACYNLGSRKRVNFNVRRWADSPADLTID
                     DCIKYLRLEIVGCDMGGMSYQGNWRFMSDPNSGGCS"
     gene            complement(41630..45435)
                     /locus_tag="JN550_011841"
     mRNA            complement(join(41630..42400,42470..43135,43182..44657,
                     44749..45435))
                     /locus_tag="JN550_011841"
                     /product="hypothetical protein"
     CDS             complement(join(41630..42400,42470..43135,43182..44657,
                     44749..45435))
                     /codon_start=1
                     /locus_tag="JN550_011841"
                     /product="hypothetical protein"
                     /protein_id="KAI1859922.1"
                     /transl_table=1
                     /translation="MFWRFGGYANISTIDTILEKPDFQLEDLLDESDLIQELKQHNTKL
                     IEYLREEAVLEKLLEYVVAPKLEPVENPDDDKDKDKDKDDDERKGKLILPFGRPRASSK
                     STNDGEPDEDEGEKKRNRYAYVAAEVLSSDNWSIYEALMESTSLLRNFWNFLKLPAPLD
                     PLQASYFTKVNESLFDKKTEEMLLLLKSLDNAIPDMLRHVDCPMIMDLLLKIISLERID
                     SGQGVVEWLFTKDVMPTLLSFLGPEHSWATQTSAGDFMKAIITVSANASQNEQACIGPN
                     ELTRQLVSKPCVEQLINYMLGGGNPLTVGVGIIIEVIRKNNSDYDPDVGPDNSATPSSR
                     DPIYLGTLLRRFADHVPDFMNLIMNATSTKQHIDSTFNDEIEPLGFDRFKTCELMAELL
                     HCSNMALLNEVGSEQVIALRDEERKRLRAEGKLVPMRADEPHSSAEDLTMRGRHSSPDD
                     GRRLEVTNASDDDGFEEVTPSGEMTEDTSHEFVKAEDEIPAPASSSSFLDKDDDDDFVD
                     EPLSSPRLNVQDAKVNDLPEFENPELVVAPLSPKKVAVRSVAPTSDGPSSDSAEAPEKP
                     SEVVEDTKAPEPAASATLGDKVPEEPEKSELEPGHATDESKPDPQAETSESHSTPEGKD
                     EETTTAPVDLSATPESAKETAEEPSQVQPGASEQEAAPTAETGDGSIIVGHEPAPPPST
                     DDDQMKPVVGDYLKMQFVEYKVVPTILSFFFKYPWNNFLHNVVYDIVQQVFNGPMDRGY
                     NPTLAISLFEAADVTNAIINGQTASEKSQAESKTRMGYMGHLTLIAEEVVKFTERNPPE
                     LLSELVLDRVMSQDWINYVEGALAETRERDNAILGGVRPEVAMSNRAAMAGNGLGGMGL
                     SSLGLGNSQGQSSALAEAGLNGGGSMDMQDNGSASNMSHFSITSGMVNSGFGSSSDEDE
                     DESEENEEDVNNEFQRYTGSLNDSSSLDPPSIPPPPPPPPPLNIPPSRARLQLAARLAM
                     HQKNANVATAQSAEIEGVEDDDAEHALTREPDSILHNPFGDDAEDVDDDSDDGLGDDDG
                     SSGSWNSHARGSWWRNALSRNRNEKFGDGRDDSDSDNDQGDNDDEDEEFGDFAMPEKDG
                     SDNERNNVIVKPLPVHPPSQNQKSSAFTSLWPFSGQGFGSKDKDKDQAKEGEAEKTDQP
                     DEITGDDGEKIKSTHEAKARTSIEDADEEEVVV"
     PFAM_domain     complement(join(42767..43135,43182..44657,44749..44916))
                     /aSDomain="SAPS"
                     /aSTool="clusterhmmer"
                     /database="35.0"
                     /db_xref="PF04499.18"
                     /db_xref="GO:0019903"
                     /db_xref="GO:0043666"
                     /description="SIT4 phosphatase-associated protein"
                     /detection="hmmscan"
                     /domain_id="clusterhmmer_JN550_011841_0031"
                     /evalue="2.30E-188"
                     /gene_ontologies="GO:0019903: protein phosphatase binding"
                     /gene_ontologies="GO:0043666: regulation of phosphoprotein
                     phosphatase activity"
                     /label="JN550_011841"
                     /locus_tag="JN550_011841"
                     /protein_end="844"
                     /protein_start="173"
                     /score="627.1"
                     /tool="antismash"
                     /translation="NESLFDKKTEEMLLLLKSLDNAIPDMLRHVDCPMIMDLLLKIISL
                     ERIDSGQGVVEWLFTKDVMPTLLSFLGPEHSWATQTSAGDFMKAIITVSANASQNEQAC
                     IGPNELTRQLVSKPCVEQLINYMLGGGNPLTVGVGIIIEVIRKNNSDYDPDVGPDNSAT
                     PSSRDPIYLGTLLRRFADHVPDFMNLIMNATSTKQHIDSTFNDEIEPLGFDRFKTCELM
                     AELLHCSNMALLNEVGSEQVIALRDEERKRLRAEGKLVPMRADEPHSSAEDLTMRGRHS
                     SPDDGRRLEVTNASDDDGFEEVTPSGEMTEDTSHEFVKAEDEIPAPASSSSFLDKDDDD
                     DFVDEPLSSPRLNVQDAKVNDLPEFENPELVVAPLSPKKVAVRSVAPTSDGPSSDSAEA
                     PEKPSEVVEDTKAPEPAASATLGDKVPEEPEKSELEPGHATDESKPDPQAETSESHSTP
                     EGKDEETTTAPVDLSATPESAKETAEEPSQVQPGASEQEAAPTAETGDGSIIVGHEPAP
                     PPSTDDDQMKPVVGDYLKMQFVEYKVVPTILSFFFKYPWNNFLHNVVYDIVQQVFNGPM
                     DRGYNPTLAISLFEAADVTNAIINGQTASEKSQAESKTRMGYMGHLTLIAEEVVKFTER
                     NPPELLSELVLDRVMSQDWINYVEGALAETRERDNA"
ORIGIN
        1 gggagctata caagcacaag cagtaggagc actagacgtg gtggtgcgac ctagggaggt
       61 aagtcttcgt ggccacgtac gatcttctcg accaatttgg ttcatgagag ctgtagtttc
      121 gccgtaccaa acatgccccg caataatgct tactctattc tcgacaggag ctagccttgc
      181 tctaggactt ggtcttggtg ccagaggcgg aggcgaaacc cagccgggaa gctcgacacc
      241 cttggactgc caagtagccc agaagctgga tctgaagccc aaggccgact gtcagtatac
      301 ttgggagcat tggtttgacg aaaatttcct ctggtacgtg gtccgcatcg aagcctccgg
      361 ccaggacacg gcgggcgggt tccaaggcat ctatgacaac atccagggcg aatgcggaca
      421 cgccccaggc tgtgatccgt cgaaccctca gtggtgtggc aacaacatga tgtggaactc
      481 gcgagagctc aatgacagga agctgtacgg attggaagct gcctacaaaa tcgatgattg
      541 gatccctggc gatgaccaga ccacctgcat caccacggca attcggaagg ccagctgtgg
      601 cgttgatctt gactttgtca acgggaagtg ttacaagaag gaagggtcct tctccgtgcc
      661 ataccatgtt gattaggaga acgcacacga gattctgaat gaggcggttc acatggtagt
      721 aatacgctta actataatgg gtagacataa ttgttctgcc atgggcggaa ttcgtaataa
      781 tgggacagca aaaaatatga tgagttcctc ataatcatat accaagctgc tacgattttc
      841 tctcatgcct tgcgtcccag gagaaatgaa ttcagtggaa ctcgcctaag cggggaccaa
      901 agtattcccc ctcagcggcg gtaaacagtg tgcaggcctc gtcctcacag ccctgggcgg
      961 tgacactgtt gccccaccag tccagctcta cctgcagcca ctgaacggtg aagaagatga
     1021 tgattccgga gatggcaatg gcgctgctaa aggaggcgga tagaacaaag ttgtacttgg
     1081 accaaaaggc taggtagcgc ttcttcaagt acacccagga gaaccaggcg atcggaacag
     1141 caggccagat gtacgacagg ttataaggtg ccaacgaaag agcgccgtag aacatggcga
     1201 cagggtgcac ctggcgcagc caccccttct tgtacttctt ctggatgaaa aagaaggcga
     1261 tgggaaggac gaaacccaga ggaaagccga cgagcagagc agggtaaaga cctcctttac
     1321 caaaaacctt gacgggtcca acggtgcccc acaggaccga tgcggtgaag aaggtgttga
     1381 ttccagggca tgtataacgg ttcggggctt cgcgtgtaca aacaccaggt atctggttca
     1441 tctggaagtt gaggacacca gtgcacacga aagtggagag cagggtgccg atcatctgcg
     1501 ccatgaaggt ctggcggggc gggatcttca catagtgggc gagctttagg tcattcgaga
     1561 accacagggc gtgtgcgcag gtgacatagc caaaactctt gaagaagttc atggctaggg
     1621 cgttgccctg gacccaggaa ccaccgatga actcggcgat gacattgagc gtaacttcga
     1681 cacctgtcat tgccttgatg atgccgacgg ggatgacgaa tattgcgcac aatgctaagc
     1741 cgtagaagat cactccgggt gaagtgtacg tgtcccaggc cgcgatgccg gcgcacccga
     1801 ccgctatggc gacaacgatg ataatggtat accaccattc tggcacttcc gcgtatctgt
     1861 attgtggtta gtttaagagg tttcagtgaa gatttactgc atcaacgtgg acaagatttg
     1921 gcctagcact aaacttcgtg ctgtgacgtg atgcagtcat aagcaatgaa ggcggggtca
     1981 tagggttgga ttcgatatgt aggtactcac ttggccatca gtcgattatg cacgtcagaa
     2041 tactgcccaa cattgctgtc cttgttcttg cgaaagctgt tgatcaggtt gcggaacccc
     2101 atcatgatct cgtgtcggtg atagagatat gcgtaactga tcgtggcggt ataaatggcg
     2161 aagaagaaca tgtacacggt aaggttcatc gcagacagga aaggcggaga atacgccgcg
     2221 tatttgtcgg cgtcgaacag tgctcggctg tccacagcac gagtgacatt gtagagacct
     2281 cctgtattgt caaagacccg attcgagttg atgggcaggt agccagtgct ccacgtgttt
     2341 gtataccata tggcagcagt aacaaagatg gagatggtgg cgccgatgaa cttgttaaag
     2401 gtgctgaaga agggaatcat cagtgggtcg gtgtagtcga agagcaagat gttccaatca
     2461 aatgtcggcc atgggttaat gccaagtccg ttgttgaatc cagtgatggt gttcaggttc
     2521 agattgttag gtgcgatcca gctcatccag ctgaagatgc tcaaggccgt aaagatatag
     2581 ttggggaacc aaaagtagac ccccatagct gcgaaggtga cggcgaaaaa cttgattcta
     2641 gacatggtga ataccctccc gaacggagat gccacaggcc ccgtcttgtc gttgtggaaa
     2701 gcggagttca gtgcgatggt gaccaacgat gctggccaaa cacagtagga tggatacacc
     2761 aggaatctgc ggatcatgcc agccattcca tagccgataa agttggttga gagtgcgata
     2821 aggatctggt aagagaactg gcccgcgtag ctttggttga agtacgatgg aaggtattgc
     2881 acccagatga tgttattggt ataggggtag ttccacgaga cattggccac tatagtccgc
     2941 gggtcagcca cttggggacg aagactagac tattctggga tggtagagtc cactggtgaa
     3001 acagtggccg acatgaccca gcatcacaga gtaaagtggg accaaggtaa gtcagactta
     3061 ctgatggtga tgagcatgtg ctccttcttg gagaattttc cagggtttaa actgtgacga
     3121 atgccccaga gggtgaagcc aacatcgggc agggtcttct cgcacagttt gcctagggga
     3181 taggcaagca gctgagcaac gttcgcctgg acggtgatgg ttggttggcg aatcgagaac
     3241 agctgattga tgaaggccaa cagaatcgag aatccacaac caaggaccca ctgcagaatt
     3301 acatgtaagc caaggatcat agcaataggc cgtctcctgg aagcagacag tcacgcggta
     3361 gaagaaacac ggcatgacgg agtgtaggat cacacagtgg ttcacaaaag ggccaagcaa
     3421 gggggaaaaa gtaagatctt gagtggttca cctacagcac ggatcgttcc acaaggtata
     3481 tcggcgtcgt cgtgattgtc gacaacagcc ctgacctcag cgtaagggct gttcacggtg
     3541 atcagagcag cctcaagttt catctcctcg atcaacacgg catgtttttc gggattttcg
     3601 aaaacagcgt cgttcgctac aggtgtaagc ttgagatgga cccggacgac aagaccggcg
     3661 cttacctagg aaggacttga tcctctgaat aatcgtgtac gggaagtttg ggtcatgctc
     3721 gtggatcagc agcaccttct ccatcatggg ccggatctcc tcgagtgtca gtcgactcgc
     3781 caactcctta gcctcgctga gatcctgctc ggtgacgttc aggtcgctag ggacgattag
     3841 tagattttcg catgtctcat ggcaactata cttgacttac gcctcgacct gagcctcggc
     3901 gggaaactca gcatcgctcg acctttgccc cgacgaggcg gtcttctcga gcgtgccctc
     3961 ggttgcgaca gccttcttgg tctcaacggc gtccgacatg ttggtggcgc atcaattgag
     4021 gtgtcccaga acaaccacag gtcgaggccc gactttgggg ggagtcgttt cttttaagat
     4081 ggagatcgcc agatccttat cgcacacgca tccatggatt tgacctccac caagccctgg
     4141 tctacctgca tcttggtact cacaaggggc cgcgccagct tatcccggcc tgcttcgccc
     4201 tttgcagcat ggcatgatga ttggcctcgc tacaggctag agctgtgcgg cccacggcag
     4261 cttgatagac agccagcaca acgcagacgc ttgatttgaa caccacctgc aggcgctctg
     4321 tggtctgcgt ggtctgtgac caagcgtcgg cggggctgga acgctaaggt cgctaaggtc
     4381 gcagagcagc cacagggtat cgttccgctt gtggtgccct tgtagtgccc acgagccccc
     4441 gcatccccct cccagttcca gtgagggagc cgccaagttg ccaagggtct cggcagcgta
     4501 ctgaacgttc aacagtcttc caggccttcc tcttcaggat gacacttctc gaaccaccac
     4561 cacggccggt agaatcacaa tggacttgta ccgtgcatag gggttaatgg cacacgtatc
     4621 cgaaagacct ttcgagcgga gactctgtag cgatggattc tggcttgcta gtcgcgaaga
     4681 aaacccgcta acgtaagcct tggggtaggg gctctctgta cctgagatcc actactgtga
     4741 acgtctggcg gtgatttcca tttctccatc tcaagcacat aaatgacccc tagcggacgg
     4801 gtcactctgc ctccatgccc aatgttctcc ttatagcttc cattggcact cccaggtaac
     4861 aaatctgtaa aatattctcc ttcgaacacg gtgtgcgcgg acattcgggg agaccggctc
     4921 gggcgctggt cggccgattc ccctgcacgc caagctctac ggtgattttt acaaattgct
     4981 ttgaggcctt ggcagacttg atgcatggcc cttcgcaacc aacggcgagt tgaaggatca
     5041 tgtgtacaag cgggcctttc gtgcccagaa ccacctttaa ccgtggatga agagataaca
     5101 aacaaaccgg aaagtgttgg tcacatatca ccacgaatca gcggttggtc cacgccggcg
     5161 ggattcgacg tatcagtcat tctctacagc ttttggcctc ggttgcatcc agccaagact
     5221 ctaccacatt gcggcacaga gagtacaggt gggtcagttg ctttcatcgg tccaggtatt
     5281 cgcccgactg gcgaagcgtc agcaccgcga ggagaggcga gaggcagttg aatatcacct
     5341 ttccagacat tccttcatat tgcgaaccac ggccatactg cataagtcga cagctgacat
     5401 ctggtatcta cagagtagtg tgctagcagt gcttcctgga agttgataac ttgcacgccg
     5461 cagtgagtgg aagacagtcg ttatatactg tattgtagac cctggagcac ccatcctccc
     5521 ccttctttga tgaggcacat gcttcttttc gacccgctca ctacccggaa gcatgccatg
     5581 tcatagctct aggacaatct tgtcctttta attatccccg agacgagaca ggatcagtat
     5641 tactctttgt taaagtattt tctctctttc gccgtcaggg gccgagccgt cctttgtgaa
     5701 ctcgctatga caagtttttt ctttataagg ccttcaaaac tttgaatttt ccgccgcatg
     5761 agtatcgcgt agaaagaagt tggatttcag acatcataac atcagaagta tgtattccat
     5821 cgggtcattc gccaagggtc tatagtagtc attagtggag atgctaaggc atatacaagc
     5881 tttcttggag cacgccaggg aaacgcgtcc caagaaagct tgcatatgga cgtgagttac
     5941 ttgtctctgc attccataat ccaagtaacc gtgctaatcc ggcttttgaa acaacccttc
     6001 cccttcgcca ggagacaatc ggtggcgtct gtcattcccc tgcatgttaa tcgaataact
     6061 ggcttagact gacatctggg accttgtgct tttaagttat tgataacctc tgtctacctg
     6121 atgcagtaac aatcgactat aagcaccgca aaagtcacaa gttccaagct attgccaagt
     6181 tccgctcact gatcaggcac attactcgat tccttgccag tttcaatgag atcaggggca
     6241 cagtcttttg tatacaggtg tacattttcg catcttcatg gtcacacaat gcttaggcgc
     6301 gcgattccat gcagtcttct tcgatttcag ttcagtttgt agagatagta aaacgccata
     6361 ctaccaaagc ggtgtctaga gtgattgtgt tctgtcatga ctcactcgat ctaggcagtt
     6421 tggagagaat ttctaagatc agtcctgtct ttggtcatat ctacgatatt tgagaaatgt
     6481 agtaacacat tctgccatgt cacgttattc tctgcagccg atttccccag caaactgcat
     6541 aaaccaggtt gcagtctcag aatagtgtat tggtttgctg accgagcatt tatttgcggt
     6601 cgagtcgttg tgaattggct gtttggctca aggcattctg ggctatgcgg atctcttgac
     6661 ttgggaaaaa cgtgcttaca gtataacatg attccagccg ggaatcactg taataagtcc
     6721 tccttcggga ggacgaattg gtcaagggat gtaagcaaac aactcattaa cacaacacaa
     6781 ttagtctggc acgcgtgagc tcatcaacat ggcagttgtt ctttcttttg gaccgtacat
     6841 tagatgcgaa ggccactagg gctgactgtg taacctaagt gaatagcagc gttgtatgat
     6901 cgtctacagc tcccttagaa cagcatgtga tagaaacgct tccacgctgg ctgtgcagcc
     6961 aaatgttccc ggtaagcccg aatctcatcc cagttcagct ctcggcgacc cgagtcaaca
     7021 tccatctgag aagtgcgaag ccatccctcc cgcttccaga aatatcccac aaaccagaag
     7081 aaaatgacga caggcatggc gagatacgac tggaagaaag aagttgcatc cagaggctcg
     7141 atagcaacat agaattgggc gatgagcacg aggacaatga gtaccaagcc aacgtaagag
     7201 ccgtaaacgc cgaaaatagc ctggaacggg atctcgtcca aggtgtggcc atggtacttc
     7261 catgcattgc ggaatcggat atgtgcgaga cagatagagc cccaagtgaa gagggcagca
     7321 agtccagaga gagcctggag ccaggtgaac acgtcaggtc cactgctgtt caggttgacg
     7381 tatgcgagaa ggccgaatgc gatgatgata cccacagagg caagaggtct tccggatcgg
     7441 tcaacatagg tgaagatctt aggagcataa ccctgtgtgg tgttagttcg ggaacaaaat
     7501 catcaagtaa accgaagcaa cagtgaagta gtcactaacc tgctgggcaa gtgcagtcaa
     7561 agtacggctt ccaccgtaga cagcagacac accgatggac aagacagaaa taagaataac
     7621 aacgttcatg aagctgtcaa atccgttgag gccagcgtac ttgccaacca agacaaacgg
     7681 tgaggcattg acgttgatat agtcggcggc gccaaggagg ttgggatcat cgtaagggat
     7741 cagtagtcca acaaagagaa gaccaagaat atagaaccta aaatagagtt aataaaccac
     7801 gaacacggat tttcgaggcg agtataaggt actcacagag tgattcgcca gaagacctgc
     7861 ttgatagcac cgggcagtgc tgcgacgggg ttgtcagact cagcagctgc caggccgacc
     7921 aactcggtac cagaaaaggc aaatgccgct gttacgaaga cggaacagaa tccaaggaat
     7981 ccattgttaa aggcacctgg ttcgtgccat aaacgggcgc cccagtattc gttataacgg
     8041 ccgttgtcag gaccaccacc gagaacctgg cattacacac gtcagtattt ccatagatac
     8101 tacctcaagg tggacggaga attgtgcgat cacttaccat tacgaaagca atgaggatga
     8161 agacaacggt ggcgcccaat ttgatgcatg aagaccagaa ttcctcctca gcgtatccga
     8221 gggttccgaa gatattgaca atgaggataa ggacgaagaa gactgtgatc cagacgccga
     8281 cgctgatttt gccctcaggg tcccagtatc ctatcgtcag cgagcacacc gtaagttcaa
     8341 gtggaagaac cacagcccct gaatcacatt atgtcagcat tcgcggtacg gttatttcag
     8401 ccgcatcaat gcttacactg catgacatag ttccagccca tagcgaagcc ccaggcggga
     8461 tcgataaagc ggacggcgta cgtatagaaa ccaccagaga cctatcctca atcagtagga
     8521 gctctgagga aggcttcgca agcgacttac aggatacatg acagagagtt caccaagagc
     8581 gtacactgtg cccgagttat tagccatacg tgtctgctac gattgatgga tgtgtaactc
     8641 accgacgttg aacatcataa taccaatgat gagaaagtcg agcaagaggg atccgggacc
     8701 acccttgctc agcgcgctac cggaaccgac gaagaagcct gctccgatcg aacctccaat
     8761 ggcaatcatg tgcaagtgcc tgggcttcat ggttcggtcg agctcgacga tgcctttccc
     8821 ataatctctc ttcttgaagg actcgaggtt gagtccattg cgggtcatcc agttgtcgga
     8881 gcggactgcg ccgtcctgtt gactgtgccc tgtggctgct gtgtacccag ggactccaac
     8941 atccttctcg ttgggagcag agccatcttg gctgctgcta tgggtcatct tgacggcttg
     9001 ggagaagaca gggccaagag aggctgtata agtgggagga tggggtccga gtaaagtcac
     9061 agccagcaca gctgaggact gaaagggatg gaggaaattc tctggagcgc cgtggcgcga
     9121 cgtccaagag tatttaacaa catctgggaa cgggaccctc gcacgcgggt cgccctatcg
     9181 ttcccaagcc catggttagt acatatgcat gggcaagatg cggagtggag agtaggggat
     9241 caagtccacc cgcaacccgg atattttgcc tctatcaccc gccaaggagt tggactgggt
     9301 ggaactccaa gttcggactg ggctaccctg ctattcgacc agacctgatg atgaagtgtc
     9361 gatcgcgtat aatgaaaggg tcttggcccg ccttggtccg agttggcgga ctcgttatca
     9421 gcgctataag tcgcctttag cgcattgccc agcagaccaa gccatccttc agcacgtatc
     9481 tcattctcac actggttagg tgagcttcgc catgaagttg tccttcctaa tgcacatttc
     9541 gtttatatgg tgattgaaag ccaccatact tgggagacag ggactcaaag gctcgcgact
     9601 gggcaaccaa gacaactccc agtcaagcga caccaactct cgagcagttc ttcgcttgga
     9661 gctagaatga cgaccgactg acagtgcgtt ctagctacca tgtacctaca agcctaggta
     9721 ctgcagtacg cggcacaatg cgacgttcca aacagtcaat gccaacagtc attcaaactt
     9781 agttcttgcc aaggcaggct agccaagccc ctctctggtg agtggaattg ccggctgggg
     9841 tgggtttcgc agtcccaact aagataaggc agaaaaagaa cagcctatca agggcattga
     9901 tctagtatgc agttacaaag gaacgtacgt cacaggcgct gagataatcc ggggtaacaa
     9961 agcattgcat tgaaattttt acgtcaaata tacccaccaa ggcagagatt ctgggtacag
    10021 atatcgaatg agcgagccgt gcccttgcga ttctggcccg ctgggcatga agccacgcca
    10081 agcagccaag aagctgcgac ttgtgccagc cgtgtccggc gttgtcctct gcgcgataag
    10141 ctgagaatcg tatgctcgtc gttgatagtg ctagcttcga agtttcgccg cagccctgcg
    10201 ccaacgggcc gccgcgcaag ggtgcgaccg agcccttccc actttcgatg ccgcaagccc
    10261 tgccgaagca accggtagat cgagatgcct gcggcattaa cgagcgggtc ataccatgat
    10321 ggcctcagct gaaatctggt ggaaaagtga atagcaactc acctgaattc ttcttgattt
    10381 agccacttac gaattgctgc tctcgactgt cacgcgccga gattacgtgt ttctatcaag
    10441 caacaccaag aaggcccaaa attctgggga agctcggcat catacgtaac agaaacattc
    10501 gtgagtggtg tgccaggaag cttggtgcgg agcaattgtc gataacattc atttgaaccc
    10561 acctcgccca tgcttcgcgg gccaacgggg ggcattgctg aaaccgttgc aatggcaatc
    10621 tccaatgaat ggcaacgcgt cgtgatccca agacgcttgc ttcgttagat cgtgccgtat
    10681 tcacgggaaa cgcactgtat atttggttaa aggctcgaac taggactgat tgactcggac
    10741 ctgcttgaag ccacaggctt ccgttatccg gcatccgctg ataaccgcac tcgtttcgca
    10801 tgcccttacc cttttggacg ccggtgttat tcgccaagct gcatggaatt tcactagaac
    10861 attggcagga ttggcatgcc gcaggtagag atcggcatac ccgaatctca atcggggggg
    10921 aggaggtgtg acttgtgcgg aaacaccagt gcaaactaac gcgtcaggcc gccaagtgca
    10981 caagccgcgc cagtcggcgg agggctgtta atccctccgg acaccttgcg cagttcccta
    11041 ggaggaacca tacatagtag ccttcttgga agaacaacta ggtaccagcg cctgtcgaat
    11101 catgcttcac caaggcaagg ctgcgcaacc cgaacaccac ggtgatgcga ccgtgctgcg
    11161 gcttgaggcc tcacaaaatg cagcccacaa acctaccccg gattgtctac atatcgtacg
    11221 tcaaggagca gctcagcaga tgacaccttt gtcccccgca accggctagt aactggaatg
    11281 caagagacga tgtgtcacag atactcagaa tagtccactt tggcaattgc ctcgtctggg
    11341 gtaacagccg cttgattcat gccccagatt gttgcagtct ccacacgacg aaactaacaa
    11401 ccgctattat ataagatcaa ttgtttatgt acatcttcat tggaggagca cagccacctc
    11461 cgcatgctgt gtatatggct cagtcatggg gtagggaatt acgtatcagc attgttcctg
    11521 gaacggagtc tagccctacc gcttgcaaga acatctctat tcaggtcctg atctgagaaa
    11581 ccgcattttc ccagtccgat tatggttggc gcaggtcata gcatggctga tcaattaatg
    11641 ggccgctttg actttgttga gttcatgatt ctggagattt cagctcctcc ggccaacgtg
    11701 aggtatttcc cctgcttggc gcgtatgttc aagatgattt tggctggata atcacacccc
    11761 aaaagcacag gggcagtgca ctcagaatat ccctttacga ctttttccaa aaacaccctc
    11821 tcgtcctcaa cacagacaac tgaatctgcc tcgtactgga gtagagaata gagagcggtg
    11881 tctgttctat caccacccag tctctaaccg agggaatgta agcagcagtc caggacattc
    11941 tgtctgttgg accagattcc agctcacaaa atctcttgca tgatttccaa gtatctacgt
    12001 atagtgatta ccagtaggta tttctagttc ctatagtgtc cgccaactcc agtcccacga
    12061 acaattaact tacaaaaaga aacacgaatt cgacacttat cagtcggggg gctctcatgt
    12121 atgatcatcc agccaagagt ataccgccag aatatgcggc aatggaccga agatcctcca
    12181 agccgcatca tcaagcgctt caatgggcga tgcagccggt gccagagcag cagtttcatt
    12241 ccctagccag cgcctcaatt ctttatctgc cgtgagccac tcatcgggta gcgattccgg
    12301 cacctttcat gacatcaaca tatatagcat agattattgg ggattgtgtc attattttac
    12361 ctttactccc atttggcggt tgctaatcca aaacttgact tggctcaatc gcccttcacg
    12421 ggtccgaatc atctcctccg agtattttcg acaggtttcg atcaatacct tctgttctgc
    12481 tagtttccgc gccacctgtc taccggtctg tgttctacac tttatgtcgt tcaaaataga
    12541 ttcaataagt tcgagctctt ttttcgacgt ctttatgtct tgttccaagt ttttttcggc
    12601 tttgacgagc cagtttacat ggacttgcac cagcaaggac tctttctcga atcgagattc
    12661 aacgtcgtcc aattgtaccc cgtacgaaaa tttagctctt cgtgtacctc tgggtcttgt
    12721 caccgctagc cttgggggct cggctgttga tctcttagtt gcctgacgcc gtccaagcct
    12781 agagtcaggc cggttgggga atgctggggg attattgacc ctgtccatat tttttcggga
    12841 ctgtgaaagc cctctactag attcgctcca tgacagtgaa ccacgtatat caacacctgc
    12901 attggcaaga ctttaaggac tgtgtgtagc aaagcgcagt ttctttgttt ttatagtctt
    12961 tctttggcaa tggggacaaa gacgtaaagg tttcagctca cagccaccag tgattattcc
    13021 atggcgtatt ggaagtctcg acaatgaacc aattgaagac cgaggtgcaa aatacagatc
    13081 actcgcgagc agcgtcatct tcctgatcta gacgcatcac gtaacccttc tcgggctaga
    13141 gaccgaaatg ctttgaactt atataactat attaaagtac agaaatggag atttaatatc
    13201 taagcattca ttatgtatct ctgtaaaagt gccctgatat gatcattcgt ttcaagaagt
    13261 gccgcgggtt tgctgtgata actcctcgcg tccttggtgc ggattgcatt tcgaactgtt
    13321 cccagaaatt gatctaatat cggccgattt tgggggtcga ccgccaaaca ccttacgatt
    13381 atcaactgca agctgtttca ttggatgtgt tagcggcggg gccaagtaca catctcatac
    13441 tcactgaggc agcaaccgcc agaataactt tcagaggcca cattcttgaa gtcgcgtcgg
    13501 aaacagcata agtgtgtaag actcggtggg gaaaataaga gagcccggag taaattactc
    13561 ataatctaca ttcgagagtt cgtcttgtat agccgtgcga cagtcaccca gttccatggt
    13621 atctgcaccc gtaatgaccc gcgtcattgc ctagcgcaag aaatcagcac agattcactt
    13681 caagctaaga acaagaagaa ggatctggtg gacagctctt atgagacaac gtaccattcc
    13741 catagcgagg atatttgcat ccgtaccatt actccgccgt cctgttgttc tacttcatag
    13801 aagttaggtc tatacttctg gacgatagat tttctgtggg tctccttttg gatgtgcatg
    13861 tagcctccaa aggctacaaa aggtactact cactatcgtt caagttctag ttcatcgtcg
    13921 aatatacatc gatttcgggc tgaatgtcgc tcttcgtcct cctctaacgt tgcaaggtca
    13981 aagtcgatta gcttcaagat tggaacgagg ccatgctctg agtttgggag aagggaacca
    14041 aacaagactg gtaatcatgt cagcggctca tcacctgtaa gaggttgagt tctggtattc
    14101 tcttgttgac tttgtgctgg gggggggtag gccatggcta cacagcccct caccactgta
    14161 atcaagttag cgcaattgaa ttcttggggc acttgattat actacatagt atatcaactt
    14221 actgcaggga agaaaacacc acaatattcg gtttggtatg attatttcag caccgcgcag
    14281 gagaaaatca gcgagggttc cgttctccat gtattcgaga atcatcaatg ggcttcccag
    14341 tccacccttg tctgttcggg agtagtggat tattgcatat tgcaagaaca ttaacaatat
    14401 gttcagcata tcggaggggc tatgagccca agcaaggcca ctaaatcagc tggttcccgt
    14461 agatgaagag taggttgtga ccatcgccac accagaacta gcctaaaccc tccattcgct
    14521 agctaggtgt aagagggctg atagagagag cgttgtcaca aacctgtaac catttaattt
    14581 cgttcttaat accatcggcg acagtatcgt catcattatt agggctcttc acaacaaatt
    14641 ttcgtcgccc aactggtagt ctctcttcga agcaagtgca atgcccgcta ccactgtctg
    14701 accagagtag ctaccccggt cacgaagact tacaactcgt gggtatcgaa gcagcctttc
    14761 tgtgcacgca gaatagatta tgaagaaccc ccagcataac tggacttcaa agaataggga
    14821 tccgtgacta ttctggttga gatacatatg ttgtgactca attagaatgt acattagagt
    14881 ggaggagaac caaggcccaa ctgtgacagg atatttaaac tgaagaaaca cgagctcttt
    14941 ccatttactt gaacaggccc gggaaaccgc agctggttgg ctgcgggaag tcatcgtgac
    15001 tacttccagg tgaattacgg tgcagatcag cttgacacga tacactcttg gacgtacggc
    15061 agctttcctt aacaatgcac tctgctctgt atttcctact cagagctgaa ttgaagcaat
    15121 ctctgccatg catatctatg aaaataacac atttatgaaa caaataacaa ttacgtttca
    15181 gttcaaatgc gaaagtatct cgactaatca tactgtcaga tagcattaaa tgaatgcaag
    15241 caagtcctta cgctttcttg agaccagaac ccagtcctga ccattctgat ccgtgtcacc
    15301 acttggtgcg gtggctatca ccttctcatc atcatctgta tctgcatcat ccggctccgg
    15361 atacttcttg atgtgctcga gagcccatac cagttctttg ctgagcactg gtgggattct
    15421 tccatcgcct accaaggttc ccaggccagc aagttggaac agcccatcaa gccattgttt
    15481 agtctcacct gtatcccact gtatgtcgtg gaactttctc ccctcccttt ctgtgatctc
    15541 ttgtctctcc cgttcccact tctcttgttc ttctttctgc ggtagcggaa agtggttgcg
    15601 gcctgagaat agtcgtgcta gagcaattgc ttggtattcc cagctccgga aactcagtac
    15661 ccgaggcatg cccactatgg caagggtctt gaagtcttgg aaaaacgtat gccaatagct
    15721 cttgatcagc ttgcctgcat cgtaatcata caacggccgc ccattgattt tgtcattcca
    15781 aaaggggtat gatgccttgt atcctgtaca gtagatgatc gcatcgacat catcaaggta
    15841 tgtaccatcc acaaatatta ttcgaccgtc aagtcgatac tctttgacga taggtttcca
    15901 aacaatgcct ggtggtggct cgctcccttc ccagcgtgct tttgatcgct tagaaatgta
    15961 gataggcaaa tcagccgtcg acaacagatc caggcttaag tcgtgacccg atgctgaatt
    16021 cccaatgatc aagattttct gggaggagta cacaagcggc gtccggtagt atttcgaatg
    16081 aaccacacgc ccaggatacc tttcgatgaa ggcctgtagg ccatctacat gtgggacctg
    16141 gataaaatgt tagcaggcca ctcggcaaca gctgactccg catgcgcacg cacatatgga
    16201 acggaatagt gcccgtttgc aagaatcact gcatcaaaac actcctccca ccatatgtca
    16261 atatggcgag ctgagtcgta ttttcgtaga gtgagtttcc atctttccgg tccccctttc
    16321 aatgacgatg ggagtatgga gacatcctcc accgtcgtgt tgagtactag gtgagagtcg
    16381 atcttatgct tggagctgta actctcaata tattgccttg gaatatggtg cggaacaaat
    16441 gggccgtagg caaatctttc gtcggagaag ctcattgcaa tctcgggtac attggtcctg
    16501 tttacttagt gcggcgccgt ttaaagcagc aagacaaaac gtacgtcaaa gaattatata
    16561 ctggcgtctt ggagtatctc tcttgctgag acgggggtaa tgcgcgaggc aagctctcag
    16621 gtatactcaa tttcggatcg atctccgtag gtaggctacc tgggtggacc gggagtggag
    16681 gctgagggtc ggcgtcgtag atcctgtccg ataagaaact aaatatcaaa ttctgtagga
    16741 agactcacca agtcccacca ggtttttccc tcctttcaaa gacttgaata atatcgaagt
    16801 agttctctgc tttgagcgcg gcagctgtca ctactcctgc ggtcgtgact gatcagcatc
    16861 aaaggaaacc tatcaacact gggcaccttc ttgatcttac cagctgagcc agcaccgatg
    16921 atggcaatag acttgatctt gtcacctccg cccattgtta cttgtttcaa ttaacgacaa
    16981 aatgagttgt agtcatggtg tctttctcat ctgaatgtct tggaacttca ttagtaaacc
    17041 ttagcggggc cgacccgcaa cacccaagtc gcaatctacc acgactattt catcattcct
    17101 agcacgtgat atatgaatga ttaagccata aaacgtgaca aaacatctcg acaaggtaca
    17161 caagtgaact ttttcactcc atctttgaaa tgacatatca gtcatcattt ctatggttgt
    17221 ctgaaatgtc tttcaccggt ccgcgcaacc ttctaacagc gccacttaaa ggacgtatct
    17281 gaatccaaca gccctctcgt ccaaaccgcc cgtcggaccg acaacattgc cttcggcgtc
    17341 gagcgtttca cgagctgcga gctttctgtt gtccctctga aggaccaggc gtacaatcaa
    17401 tgccatgatt gcaaccttat cattttggtt agttgtgctc aagtgcgaac caagtacaag
    17461 caagactcac tataagcgca actgcagcag ttgcacaacc tcccgcaagg tatctcgggc
    17521 cgtctgatgc tgggtacatg taggacccgt agatgttggc gcagttgcca atcatgtttg
    17581 caaacgagat gcaagctgat cgcttgacca gagggcgtgg aaagctgtta gatacccaag
    17641 ccaagatgat ctgataagcc gataccgccc ccataggcat caaaaacatt gcgaagaacc
    17701 tcgccgctgt cgtgcacgtt agcgaaattc ccattgctcc gcgcggaagg tctcacccgt
    17761 atttagtgaa gagacaacaa taatatttcc gacgacggat attaacatca aagctatgat
    17821 gtgccagcct cgatcctggt actttccaga cgtgtatgtc acgactaatg ataccagaaa
    17881 ggttccgatc cacaccgggg ctgtgatcag tagagtctcg atgttgccgt atcccagagt
    17941 cttcacgatg gtggggaaga agtactgaaa ggattgcgat agcaggctca gatgctgtaa
    18001 cagtgtaaaa aggtaaaggc gaggatcctt caaggccagt tttacaccct ctttgatcgt
    18061 cgaggcactg gtttggtccg cctcgccggt atcttcaata agcctccatt gagcataggc
    18121 acgctcccct tcagacagcc acttcgtcgt ggccggatag tcaggaagca caaatgcgga
    18181 tacgattgca actccaatgg taatgacgcc ttcgataatg aagagccatc tcctacgggg
    18241 atcagtaaag acggaccaat tgcctggtgt cccacttacc atccagagat cccatgagcg
    18301 ccacttaggt tcccgagcac gccggctccc agcaatcccc cgaacgcatt ggcaagcgaa
    18361 gaacccgcat agaaccaggc gattctgtgt gccagctcat tcctggtata ccatgatgac
    18421 atgaggaaga cggcaccggg aaagaaagga gcttcggcaa agccgaggaa gaatcgacaa
    18481 gcaatcagcc cactgaaact atgggttgcg gcctgtgatg ccgatatggt tcccctgcaa
    18541 catgtaagct cggacaaaaa cagggtagta acctctcaag tcggccctac cagattgtca
    18601 ttgctactcc aagataccag gagggtcgaa ccctcgtaat gataagattt gatggcagtt
    18661 gcattaagag atacccaacg aaaaggatgc tggttgccaa gttgaagtcc gtccccgtca
    18721 tacccagatc agcctcgagg gttcccaacc tcgcttggga caaattacta gacttcatgt
    18781 taactccttt aattccatct tgggatacat tggacttact tccggtccaa gaaattaagc
    18841 agatacctgg tgtcgtaaat gtaagttccc atgcgcgtat cgtcggatgt tctacaccct
    18901 gaccgggaat gatcaccgtg acaaccatgc acgatcacac cagtatagat tgtaggattc
    18961 agaacgtcca ctcacatcaa gatcaacagc ggaagcaaat gtatgtcgac ttttctcaag
    19021 agcttctttg tcatgccatg gtggtattct agcgttgcac cagcgaactg tctgtgcaag
    19081 acatcaacag tctcatcgcc aacactgcca ttcttgtgct cgacgccgtg tgcggtggcc
    19141 ttgtcgtgcc cggtggtgtc tccttgaaca gtcatcttgg accattgaac agatggtcac
    19201 ttccgcaacg gcttcgggtc ctgggactcc ctaggtattt catctgagtc tctcggcgag
    19261 tgcactgttt aagaggacaa gcttcgatgg aggattgagg ctcaagcagc actagcacgg
    19321 caccctcggc ttcgcaaggc cagcaggtgc gctaccgtca tccatcgtct caagttagct
    19381 gacccccaac aaagcgccag tggggtggcg atccttcggg tccggggaag aggggagcga
    19441 aaggtgcggg aggggaaaca ccaagtgtgg gggatgtgga ggtgagtagt cgtgctaatg
    19501 cccactcaaa gccgctaaag acaactctac cttcacgcgg agagaagtcc ggagcatggc
    19561 tcaaggctct ggagctctga ggttgcatgt ccatgcatgc atttagtcac taacaaatct
    19621 gcgagtcttt tagtctcacc aaccccgcgt tcttgctagg ttggggttgc ccggtcgcgt
    19681 ctcgcgccca tcgtgcgagg cgcgatgtgg gagtgatgta aaacaatgta taattcactt
    19741 ttctgggatg tcacactgaa aactaaaggg agagattttc aaatggtaag caagagataa
    19801 gagttcagag gaaatattaa gattctgcgg gatatcaata tacagtaaca ctgatgggta
    19861 tctggtataa tgcgagctct ttcctttcct tgagtgcctg gctggcctct tacattcaac
    19921 aagggacctt gctccccata aaacatttag gttacaaaac aaaagaaatt cttgaaacag
    19981 atcgctttcc tccgttgtcc ttaagccccc gtggaattca acttgatcct gccgaaactc
    20041 atagaaggct tcttcttggc tccaagcgac ttgaagcccg gcatcgtctt cttcttgggt
    20101 ccgacggcag tcatgatggg tacttcgtcg tgatgttcct cgtcgctatg gctgctacca
    20161 gatgtcatcg actccatgga gctaccaccg ctgctgccgt tatgacgccc tggcgcatgg
    20221 ttggacgagg gcgagtgggg ccccgggttt accgtgaggg cccgcctcat gttgtgtacg
    20281 aagctctggc ttcgcttcaa ctccttgacc tgctggcgcg cgatgatcat ctcgtactgc
    20341 ttcatcatgg tgggattctc tagtatgtcc tccaaactga agatggcatg tgccaaccct
    20401 ggaatgttca ggcgtggcat gctatccgtg taataccggg ccagctccgc tgctggaacc
    20461 aaggaggatg agaattcaaa gaaaggaata gaccgtatat tctcagccat cccaagtgcg
    20521 tttgcaccta ggatggagtc ccatccggtc gagatgattg agtggattgc accggcatgc
    20581 tctggagata cagacattac gggtgcgttg atctgaacct cttgctttga taccgagagc
    20641 gggattctgg atgtggcaga gttatcatgt aggcccttga gagagacagg ttccataatg
    20701 aacgccgatg tgagaagcga tatggtggag caaagcatgg aaagaatatc gtgcacaaag
    20761 agtgcactaa tcttcttctc cgagaaggtc agagagatgt cgacgctgga tgacccagtt
    20821 gtgacggatc tgacgaagat gtctgtattc tgattgtttg actccatgca gttcaacttg
    20881 caagtggcac tgccgatagt gaagttgttg aacaggtcgc gctcgacatg atcctggtgc
    20941 tggaccacgg tcgagaatcg agtccacgcc ggccagcttg tgcatttttc gatgatctcg
    21001 gagctttgca tgtttccatg ttccgggctg gtactagcca cgtgctgatt ttgaacggtg
    21061 cgcaagtact catatggaga agtgggaaca gtagggatcc tggtgcggac tggaatgatg
    21121 ttgcctgcac aaaaaatagg tcagaaagct ttcaaaacta gaaacaaggg tttgacttac
    21181 cagttgggcc tacgacctcg gtcaacggca acgaaccccc ttgaagcaat tctccgaaca
    21241 caacatcatc agaatcggcg aggttggaca ggacaatcga ccaggcgccc ttgaggatcg
    21301 tctcaaaggg tatacctagg ttgttcagag acccggtggg aatttcctgg tgaatcgtct
    21361 ttgaatccga gaacgggata tccggcttgg tcttggaaac catttccgtc atcatggcac
    21421 cttccagcag tgtgccccag taatcaacag cgccgccgtc tagtgatgct ttctgagcag
    21481 ctcgaactac gtcgcagaaa cctggacgtt gtgtggacag gtcgccttgc tcatagaatc
    21541 tagcaaggtc tgagattagg gtaggcaggg tgaggtcgtt gtactgcgcc cgagatagcc
    21601 tgatgatcaa ggtagactgc ctagaagagt caaggtacca gaacttcgtt gctggctgtc
    21661 ggaagtcaat ggccatcgat tgatctctct tcaccagttt cgttgcctga ccattgagcc
    21721 gccagctttg gcattggtag cgttggaact cggggtaata agttcgaatc actgtctgat
    21781 agagctgacg gttgtgggac acaaaggctg ttctgagaat cgggtgagcc atagtcaaca
    21841 gatagcacgc atgttcgagc ttgccccaat caagttgccc attggcattg ataaggaggt
    21901 aattgacgtt gcccggtggg ttcttcaaca tgccctccag gaacactgtc tgagtggcgg
    21961 aagcctctgc gatatcctca atgctgtctc ggtcgccaac ttggggtacg atagcatcgt
    22021 cgacgaaggc attggaaggg cttgactgca tgtatctgct gtgttccgga tggtatcttg
    22081 gggcatctgg catcgtgatg catcggcaca tctcgctgag agagacatct cggaccacat
    22141 caaggatgga aattgacaca ccctgctgtc ggcatttcac cactagatca tgagctaggt
    22201 caacgtcacc gcccaaggtc atgaaaccat cgttgggacg aatcgggtca tggatgtcca
    22261 gaacatcagc ccagatggct cgcatccgct cttcgctttg cgttagaggc aagggttcga
    22321 ggccagctgc atgcacttcg ttcgggtttg gcactgacgc aagtcccagt agctgggtct
    22381 tagagagtcc cctgatcatc ttttgcaact cgcggtagct gacatcgaat gaaggtgtca
    22441 gaggcagccg gcgaacaggg acgaaagtgt cgggcagtgc ctcccgcaga gaaagccccg
    22501 ccatccgctt ggccaggtaa agtcgctcct tggtggacgg gctgacccga gacaaatcct
    22561 ctccgtggaa taagtcgtca tcgagctcaa taaaggccgc gagtatagga gccgaatcgc
    22621 tgtcggtata attgaacgca atctttgtga cagcaacatc gatgttacgc ccaagacatc
    22681 tgcgaaggcg tcgttcgatt tcggaagtct tgagaatctc gctaccgacc ttgacctcct
    22741 cagattgagt tgagaccaat tcaagctgcc cattctcggt gtagcgcact aaatgaccag
    22801 tcttcagaag tcggcctggg ccttcagatg acataccgct ggtgagagct gccttcttga
    22861 gctgaagagg gtcacggtcc agctcatgcc cgattgccag ggtcggcgag gagattacca
    22921 gttcaccgac tgcaccgaca ggcatgagct tgttgctatc cgaagggttt acaacccaga
    22981 aattgccaca gtacgggctg ccaatgcccc tgacggcaca aatatcctgc acctccgagg
    23041 cggatatgcc caagacgcaa gcctccgcag acccgtaagc caagatcacc ttggctttgc
    23101 cggcccactg gctgtagaca tcgtcgtcaa gctgatgcgt cctgaaacaa accacagcga
    23161 tatccggtaa gctttcactt gatagccttc gggacaatgt cggcgtgagg taggtccagt
    23221 tgacattgaa cttttgggcc gcgcttgtga agtcggtcat aagtgaagac tcttcgatgc
    23281 atatgcaggc gccgtggact agcgtcgtga gaacttcggc caacgaaata tcgatactat
    23341 atgacgagta gtgcatgact ctgctggaag ggttgattcg cagtgcctcg ccttggccaa
    23401 cgcatgctgt tgccagcgct gaatggctat aggtgatccc acggcgggtc ttcaccacct
    23461 ctggggtgaa taaaacgcaa gccacatcgt cgccatccgt cttaatggag gataccatgg
    23521 caggctcttc tgggagtgaa gagattgttg catcattgat gaagatgacc tggcagttga
    23581 tatccttaag gtgcttgcgc acgctatccg aagccagtac catcttggcg ccaacattct
    23641 tgatgatcca ggaaaatacc gagggaaggg aggcatcaat gggtacgatg caagccccaa
    23701 tgtttaggac tgctagcatg actggcacaa cccatcgact cttctccatg atgataggca
    23761 ccggtgtttg gtgcgtgaca ccagcacttg caagagcact ggcgatcacc atggccattt
    23821 tgtcgagctc accataggtg aactcgccat cccatgcaca tacagcctgt atgtctgggt
    23881 tctggatagc ctgctttgca atcatttgat ggacgtgctc tttggcaggg gggatcttag
    23941 gctgactgtt ccacgagacg atttgcttgt gatcatgctc actgaacaag tcgacgtcct
    24001 tgacctggcg caccttctcg aggggaatct caagtatggt ttggattgcc ctgctgaaag
    24061 cctgagcaac atggctagct tgagcagatg tcaataggcg atgtcctagg tcaacggcga
    24121 tattgccgtt cttgaacacg acattcatgt tgatgtcaaa ctcagaagag tgcatagacc
    24181 gcaagtgatg gaacttggca ccagcagtgg cctcatccag gatgttctca tacccaaagg
    24241 acaggcatgt gttgaagagg ctcctgccct tggtgtccaa agcgcggtgt atgttgctga
    24301 ctgaaacatg ttgatggtga agggcaagtt ggtggatttc ttccgagtca aggagcaact
    24361 gaggcagaag ctcagagcca tgcacctcaa gtctgcagac caggaccgta gcgaagcatc
    24421 ccacagcatc tgccagtcca tcaacaggca agtctctgcc agacgtctgg tacccgaagc
    24481 aggtggattc agagcctgta tacgcccgca gcacgagact ccaagctact cgcagtacgg
    24541 cggcaacatc gatcttgtac ttgtgggcaa atgactcaag gatatcgtgc ggcagtccaa
    24601 ggtctacgaa gctgtgttca tattccttgg tgtcgatgga tttagcaacc aagctcggga
    24661 aatggcaagg ctgtacatcc tcgagatgtt cgcgccagaa ttcggtgcta cagggagtcg
    24721 tcttcatgca tcggagatat tcgggatagt gaatatccga cgtgctgggc aattgatggc
    24781 tgaagtacag ctcctcaagc tctctaaaaa ggatggtaat gcttgcagca tcacacaaag
    24841 cttggctgac ttccaacatc agcaacgttt ttccaggagc ctggcagact actagacgat
    24901 gccagggtga ccccttgctc aggttaatgg ggttgagttt ctccatcgaa tacaacgcgt
    24961 cgtcgggatg gttgttttcg atgaagagca tgttgggcga atggcggcgt aggacgatct
    25021 gatcgaagag gccagccttg gaaacacttt cgaagaacac cgttctcaag gcagggtgct
    25081 tttgaactac ctgctgccag gcagcacaaa ggaggccaac atccacatac ttcccaagcg
    25141 tgttgagttc atacacagtt tgacatctcg agcttccagg attcagaggt tcattaatga
    25201 gcaaactctg ctgatttgcc gtaacggggt agatgttctc aatattggag acttcgatgc
    25261 cgagatgcgg caggacatct cggtttagct tggccaggcc ctcataagac atgtccatga
    25321 ggggaatgtc ggacatggaa agggaaggag tttggaattg aagacggtga atcgaatcgc
    25381 gaagaagtgc ctcgaaagta cgaatccaag attggatgag gtcctggtgg agcgagtgtt
    25441 ggttgtagag gaatttgaac ttggccgcgc cttggtcaat ggcagcagac acctcaaaca
    25501 gcgcgattct acccacggag ggaccaatat ccgaggcctt cgaagacaag gttcggccag
    25561 ggataggcag tcgttcaaga aggctttcct ggcagtcgag gctctgcatt gatccagcgt
    25621 acgtgaaaat gatttccagt ggacacatgg atgaggcaaa tgagtctgca ccatttccgt
    25681 tgagcatgtt ggctgcaaag tatggcactc cgcgagcggc gactgttcgg cgggcatcct
    25741 tgacccggca taaaacattg aacatgtcgt ccgatggagt gatatttaga gccaaggggc
    25801 acagagatgt gaaccatcct acagtttcgg atatatccat ttcggtgtcc aatgcggctc
    25861 tatcgtgctc ctgattccag atagcagggg cctttcgatc tcgaaatgtt gcgcaaaacg
    25921 acagaagtag tgcagccatg aaaatatcgg aggagtctgt gtggagtggc tgattgcttg
    25981 tttcaagcat agaggtgagt tctggtggta aggtgaaccc ggcggcaata gtgtttccat
    26041 acttgttgga tgactcatta atgccccagt atgtccaatc cgctgaatgc aacttgaaag
    26101 gaagtgcctc tggcgactca gtgctctcga tacggcggcg ctggcttgat gtccatgctt
    26161 ggtacgacac tgctcgaccg gataccaggc tgccgctcag aaggagctcc tccaagtcgt
    26221 cgttaataac tcgccaggac tttagatccg tgaccaggtg gtgcgcaacc atgtaaagca
    26281 tttggtggcc atcgtgggtg tgaaagtgat gagcagcaaa gacggggccg ttctcgatgt
    26341 cgatactagc ttgtgcctgt tggatcactt cctccacctc agcgttcgtt cctacagaat
    26401 gatgtccgaa atggtacgat gaagatatct cagtcatcgt atactgggac catgatccct
    26461 gccccgcgcg gaaacgtgtc ctcagcatgg agtggtgtcc aacgacagcc tcgatggcgg
    26521 cgcggacatc ctcgacgcct gtcgcctgct tgaaccgtag aagaatgctt tgattgaagc
    26581 gatgagatcc agtcttttct tctcgctttg gagccttttg tcccattgct gtatggaagt
    26641 agaggcgctg cataggagat aattcgaatc cttcagctgt atcctcgccg ttgcgtccgc
    26701 tgagaacctc gctgggtgtc gccaagacag caagttgact caaggacatg gactgcaaga
    26761 catcttctgt cttgaaggat agtccttggg atttgcatcg aactacgagc tgcatcgcgg
    26821 tggtgtcatc gccccctaag ctgttgaacg acatgttcat gccgatatcc ttggtctcca
    26881 aactcaaaac cttggcgacg gctttctgta aacgccgttc cacatctgta cctggcgtcg
    26941 atagaagctc ttgcgactcc actgacataa ttttccggta gaggtcctca ttcgcattct
    27001 gaatccatgt ctgcagtttt ctgcggtgga tcttgccagt atcatctgta ggcatccgct
    27061 caagcacaat ccatacctgc ggaactgcgg taggtgatac cttggcttca actgctttcc
    27121 gaatccctgg gagcgagctg gtgtaatatg cattcaggag cttgatctcg cagctgctgg
    27181 gaccttcgac gacacaactc gatagcgtca agaaagcaac ggtctgacct tccagaagtc
    27241 ctgccttggg tttaagaact gaagctttgg caacatcgcc gttaagcgac agcacctgtt
    27301 ccacctgatt gtgatacctc ctagatgcct ttggcttcaa gtgcgctcgt gtgttaatcc
    27361 gggggtgtac gtctgagcta gctaccgaat ggcgccggtg gtcagggttc gataccagtc
    27421 catcgattgg cgcaagtggt gagctaagtt gcaaggggct gacaacatta ggggggtgca
    27481 tctctgcagt cctgcttgtg agtggtgacg ggctaaatgg ggtcacgtgg gtttccaact
    27541 ctgcaatcgt tttgcacttc ataatgtcgc gcgtttggac agacagtccg aggttgatac
    27601 actttgctcg cagtgttctc gcagttcgtg gatctcctcc cagctccacg aaggattcat
    27661 cccgagggat cgcactgaca tctataccga gggtgtccgc cactgctatg cttagtcgct
    27721 gctcaataga gccttgcgta ggagacaccc attttgcgtc tgctggaggt aggtagacag
    27781 agctggacct tcgaatgccc gccctccgtg gccttgagga cgcataagac tctggcatct
    27841 cgctgagaga aaggccgagc gcatcagcta ctgcctcagc ggctgaggcc aggatctctt
    27901 cgggtatatc ttggtgaggc ggcggtcgag cggtgtcgat gagaggaaga ggtgtccgcc
    27961 gttttactgg aagggccatt tcctctgttc cgatgaaatc tgagtcttgt tcgtatactc
    28021 tcggttcttg ttcgaacaac cgcagagagg tgtcgattgg gggtagagac aggaatgtcg
    28081 acatggtttt gacacagtat caagatgcca tgtaagtgaa agatctgcgg catacggggg
    28141 gtttgagatg ggtggtgtgc tgacgtcctt ccacgagatt gcaacgctgc tggccgacgg
    28201 gtagggatta tagtatgtgt aagagttcaa cagcatgaga ttcccaatcc cagactcaca
    28261 aatgaaacaa gtaagactgc ttcaacttca cgctcgatga ttctgagcga tgtctggtag
    28321 gagttgggtg aagaattaca agaatagagt gtagcataaa tcagagtgga cagctcccat
    28381 gaatatgagc tgcgagctga gtctaggcgc agggcgaggt tgcagcagtt tggggaccct
    28441 tgtacgatgt ccagaaggat catcatacgg ctcccattga catcacacca actcggcgcc
    28501 gggcgaggtc gccgattggc gcagcgagct cttacaggct gactttgggc ccgcgggatg
    28561 ccctcccaca tccccaaagg gtgcctcaca gccgtcaggg aactactaag caaaagagac
    28621 tttcttcacc ccagaaaaga tgtaaccctg cccgaagggt actccatggt cccatgcgga
    28681 tgcaggtcga tggtgtgtag taagcacgca gttgggaccc tgagccggtg gcctaccatg
    28741 tatcgcggtg ctccgcccca actctaacag agctcagcga ggccgtgcgt ccatgcgagc
    28801 ttacttacgt acctgttgcg cgccagaatc gcagcattgc cgggacgaaa ggcagacact
    28861 gtttcatgcg cttcatcttg cacgtttcta gccacaggcg acgtggttgc acgcgacctt
    28921 ccgtcgccca tctcgagcaa cgacgatgct gcgaaagcgt ggaagggtaa gttaggttgg
    28981 agctggaggg acccaagaac agccgtcgac gggtagcgcc cgtgcagcgt cggcagcacc
    29041 agcgctatgg atggccttca gccaccctgc cgcgacgttg ggttagcgtc ccagccccac
    29101 tgccagacac tgccgcaccc ttctagccct ctggagctta gcggattgct aactatagac
    29161 cagatttggc gggaagttcc atggcccgtc acccaggaca aatcacattg cctcttgcgc
    29221 ctccaagctt ctgggagcca atgacccttc ctcccatcta ccgaaggcac agacagcatg
    29281 tagatctgat catgaatgat caggcctggg accgctgttc ctgacgacac atgtgcagtg
    29341 ggtatcaaga aatcagataa cacatcaatc ctgcccggca ggcaggcagg atatcgccgt
    29401 cctaatggca tccaggattt ctcatggcca gtgtcgcgag atccgccccg cccaccagaa
    29461 tggcaccatg caacgcacag aggcgcacca tttgactgtt ccggctatat cgttacccaa
    29521 ctgctgcact ggacttcttg aaggatcgca cccccggcca cttttcctgc ggccacctag
    29581 gtcacatcgt cagttgctat cgctcctttg aagcgggccc gcgccgatcg caggaactcc
    29641 tttgggtgct gcaaagtgtt cctgaagggt cttttcttgt ttgacgtcac tttcgttaga
    29701 agggtcgccc gatcacttgc gcacttggtg aaatcccctg atcaggaacg ctggcatcgt
    29761 gcaaccagac tgacatgaga gcgtcgaatc aggttggtca taattcgccc tccccccaga
    29821 accgagctcg agggattgca gcaaaggaac agactaattt cggcgaggca gtgatcattt
    29881 tcggttgctg cgctacctac gtgcagcctt taattggaac gtgtatctag gtaagtaagt
    29941 cagcgagcct agagggggca tgtgggccat ttccttacta tttacctagg tagcacgcga
    30001 tgcacttggt actacatacc taaatagaag aatagatact tgcccggcgc ctagctcgtg
    30061 acattggagt cgagtccgga ttgaagcgtg agcacagagg ttgaacgccc acccgctcac
    30121 acgcaaccgc ttacgttggt gttccctgac cgaggcctgc gcaaaagctg catttcgcaa
    30181 cgatacctaa tcaactatac cgaacgacgt agcctcagat gcgtaactgg taagtcttgc
    30241 gcgcatcatc taaccagatg aacacaggcg tcaagaccat tgttgcaaag atcagcacgc
    30301 ttgcatcctc gcaaagggca tcgatcggcg acaagacaac gcgtttccgg ttccgattcc
    30361 acggataaac ctgggtgccc acgttttcag ccgggctaca ggcaagacag gcgcttcccg
    30421 cgcatctagg tagccctgga ggtctggagt ggccggtaca gaggccccag ccaaacgttc
    30481 atgatccccg tccgtggcct ggtcacaacg caaccagctc cgggatctat gaacttcagt
    30541 atatcaaatg ggttgagcca gttcagcacg ccttcagcat tcgacctgcg acctctacct
    30601 gccatccaat atatttcttg gtgccaggac tgtttagaca cctcgtgata gttccagttc
    30661 tcggatagag tctcggatgg agtctcgcag cctgacaaaa tacactgtaa caaggagagg
    30721 tcgaaggtta tcagatttgg ccggtcgtca ccattcaaca tgagctacat caccgcatca
    30781 tgccttcgtc gtttattgcg aatgcgccgg ccgcgggagc cagtcgcaac ctcgcgattg
    30841 tgacgtcgct acatgattag cccaatcctc aggaatcctt cagtagatga aacatggtaa
    30901 cacaacggcc ggtgatttca tagttgcgca cacccacggt ctggagatcc ctggacctgc
    30961 aggcccattg aaccgttttc agcaaggctg gaagcagatc aatcacctcg ccagccttta
    31021 cctcaattgg tcaggtttct aggttgtcgc ctatactcga tgggagcacc tgtcaggcct
    31081 gcagctcatt cagtgacgct gccatcaacc cccaggcggc gtgattagga atcggccaag
    31141 ataagcctcc agcccacagc gatccgtcca ctgcgcaact ggggcgagcg aaagcgaaag
    31201 gaaagggcca atgcaatgtg ccctgcatgc ttacagccag ttctagatcc attggcgttg
    31261 catctcaccc ccccagagtc accacgtggg ggccgggcag tcggtttttg tacgacggcg
    31321 aaatgtaaga tcagcaacgt caatcaacgg cgttggacgc tcctccacac ctgctgaatc
    31381 cttcgtttca ccttgagccc aatatttgat cattacaatt tgatggtgtt ggaactatca
    31441 gtccagagcc ctattaatcc acctgtcgaa tggaaatact gagaaggcca gcttcccatc
    31501 atgcggcgat gtatgcggca atatctaaaa ggccgctcta tgcaggcaca agctccaacc
    31561 tcaacgccgg gctccattgc cgcgccaact cattaaccaa gcacgagaat ccctcgagcc
    31621 ttcattttcg cttcctgcga gctgttgctc cgccaagttc gcctccacac gcgtcaccac
    31681 agcacgagac caggacttgg gccccgtgcc ggaaccgagg tgcaggcacg tcgataacgc
    31741 atccaggcca cgccagcaag actttttccg cctcccactg aagtcacttg ggtcattcga
    31801 gatatacccg aggcagtgac tcaaatgtga cctccagctc agccggcctc acacctacca
    31861 gccacccctt gaggcgcact cccccactat cgtcacatcc cccaaacgac ccccctcaac
    31921 cactgtccca acgcaaccac ggcctgtctg gtcttcatgt tcgcgtcctc cctggtctca
    31981 tcgtccccgg ccagcgcatc tggcaggcga agatcaaacc catgcagggc gtccgggacc
    32041 aacaaccact tgacgctccg gacaccccca ccagatgatg cccccatgac gacctcgaag
    32101 ccgaaagcag cgtcggtaag ttccagcatc ccccgtgccc ccaccccagg ccgtcctacc
    32161 tgctcctcca tccccgggac tcggcggccg gctaggcgac atgccatgcg ccaagcatcg
    32221 tgagcgagta tgtcaagttc ggccgccaaa aggcacacat gtggcggcaa ggcactggca
    32281 ggtgcgtaga atggtgcata gagcgggtct gtcatgtcgg tccccgccgg cgtgtatccc
    32341 cattgtatgg atgggagagc atttgccatg ctgtctgtgg cgccggatcg ggcagagctc
    32401 agccctggct tatacggcct agtcttggcc tttgccgacg ccggaatgcc tagctccaac
    32461 agtccgcagc tgctgaagac ggcccggaag gcgacctgcg tccggatcct agccagctgg
    32521 gcgacggcaa aggcgagggt ggcgcccgag aaggaaccgc cgatggcggt gcgcgtgcgg
    32581 tctatcggca gacttatgtc gttcatgacc gccagaatca cggcctcgag gtcgtagatg
    32641 gccgtagggt atggcgcgta gggcgctttg gagtggttca gtccgaccac catgacgccc
    32701 tgtgtgtcgg caaagagtcg attccaccga tcatcgtccg ttgcgctgcc catggagaag
    32761 ccgccgccgt gtacggtgaa aaggactggc agtgggattc ctgtgctcat gtcgtacgac
    32821 tgtggcagga agaccctggg tgctgtctat cagtgctctg ggtccggatt tggacagctg
    32881 gcatcgccag cttggaaatt ataaaggaag cgcctaccgt atagggagat gtgatctcgt
    32941 gtcatattgc ttgatgaaag ttgggaaact ggccggtggc caattcgacc ggtagagctc
    33001 ccctattgtg agcattgctg tttgatatcg cctctggaaa gagttctccg tctgtcattg
    33061 actccgatat atggcatgtt ggcgtggtgg aactggccaa caagatgtgc tattcacggt
    33121 gactagctat cacttatatg cccggtcgtt catcgtcgta tccccagctg tctcaaatgg
    33181 tttcgctcgg cagccataac cacgatggag atataagtcc ctgtcatctt cggggtaggg
    33241 aacgagatgc tattctgaga aacccacccc atgccactgg ggaaaaacga gaaaaggtga
    33301 cgtgatgatt ccggaagggt agagaggcat tgcacccccc gtgtccacca gcagtgccat
    33361 gtcgcgaagt cccgccgagg aggagaccat caagatggta ggtacccttt ttcccgtatt
    33421 cccgtgcacg cttcgtgtct cggcagggct ccgctcgcgc tcaggaatgc ccatgttcgc
    33481 ggacggctcg actataccag gagcgaacat cgtgtgcgcg cccgggcaaa tgagcgtcgc
    33541 tcccgaagtg tcagttagcg gcggcgcggt gctcgcttca aggttgggcc tgtggtagcg
    33601 cggagcggtc cctaattggc caacggccgc cccccgtatt cgacgccctc gcgcgccctt
    33661 tagtcagcta aggctcgtat tgtaggtctt attttaagcg cagtgcggcc ctgtccctgt
    33721 ccaagccgaa acgagtgggc agtcgctcca gccaggctag cctcagccct acgatctcca
    33781 ggcacagatt tcttgggttt tatttccttt gacaggctcg agatatagcc aggaaccagg
    33841 acgagtcttg ccctgttgtt ttgtccttct gcattaatgt gattagcggc tgtgctaaga
    33901 gaagcgctgc gcgccagcag cttcggtggc ggcaggcttg ggaaaggcta tgcgcttccc
    33961 cggtccaaga cttgccaact ccctccgctg ccctctgcat cgtgtctgtt cccataggtt
    34021 tcccatgatg cttcatcgag aaccctggcc gaaatcgagt gatgatcatg taactacgac
    34081 cgaacggctg gcatcttagc tcggtgatcg tcaacggcgg aggacgccca tttccagcgc
    34141 ctcgtggcaa tacgaggtcc ttaccaccca agcccggtcc attcccaccc cggacccgca
    34201 gaacacgcac ttgatgacag cccgtatgct cctttgctcc tgtcctccgc gctgcagact
    34261 gcagattcca tgcccaactg cttgggtacg gctggtgcta gcgccggttc cttgacacga
    34321 cacctgcaac tccgacgcaa cctgggggga tccgactccc gactttggcc ttccgactgt
    34381 gggtttctct tgcgctgcga cacactccag aggtagccac acagagatct gaaacatatt
    34441 tcagcatggg ttccataata aaccccggca ttccctcggc tgcctctgtc tatcctttgt
    34501 tccgtcgctt caacatgttt ccatagcact acagtcgtcc gcaacgtcat atcccaagat
    34561 caaggtcctg aagtctagga gatgtcaagg tagatgctcg atcacagagg cctccgaaag
    34621 catctcctca gccgctcaac gtatttcatc acatacgaac gaacacaaac cgccacagag
    34681 gagtcaagat gtaagggact tcaatcttgc gcgcagcatg ccattctcac agcgtggcta
    34741 ccatacattg taccaagata tcgtacatcg tgcacggacg ttgtggcttg atatgcttcg
    34801 tatttggcga caaacagata tatattccct cgtggctttg ggcgctacgc ttgtcatgca
    34861 cctcagacgt tagctgaggt aattatcccc caagtctccc agcaccatcg ctaaatggta
    34921 caagttggtc ccatctcgcc tcaaggcgcg gctctgcaat atgactattt tcgtcaccgc
    34981 cttccttccc agatcctgag agtgctgctc cagcagatag catgtcgatt tcccatgggg
    35041 agttcctaaa atcgccagga aagtctcttc gtcatccccc ctcggagtaa cgacaaccgg
    35101 ctgaccgttc cagttgtgac caattatatg ggtgagaatt ctctgatgag agtttagtaa
    35161 ggatatctac ttaacataat tgggtctcat caatcaggag agctctcggt agacttacgt
    35221 ctgtgatatc attatcaatc tatggcgaga ccctctgtca gcatcgtcgg ctccgcccct
    35281 gatgaatgcc aagcatgaaa ggtacgtaca atgtgatgga agacgacatt caaaccgtgt
    35341 agctggaagc cgacggtttt cttccactgc agaaacgcga catcggacca ctgattcagt
    35401 ggagggacat ccggattcca gtgctcgcct ttgtgcatgg ctacttgctc ccttcctttg
    35461 tcgatgcgat accgtggaga ctgcattcgc ttagcgaata tcacgccatt ggttttatcg
    35521 acgttggtct catagatcgc gtgggaggct tcctgattca gatcgagcaa tgtgagctca
    35581 cggacgcgac tacgctggat tgggagggcc ggccaacttt ctccattgga cgacaacgac
    35641 ctctcttgtg cagctcacat acctgtctaa ctgtcttcgg ttcggcgcca cggactgccg
    35701 gataggtaat attatagtca ttgctgtgca aggctttatg ctcaacgtag tcgtcgggct
    35761 ggtctgagat cgtcacccca cactcccgaa gctgcgcagc aatctcccgc aactcgcctc
    35821 cgacgtctcg tgaggtggac tcctcatacg tgtgccagcc atactccgcc agtgcattgt
    35881 actctgtgta aaaactcgtt cggtagctgt agttttgcag aagttgcgag agggtccaac
    35941 cgtgaccgac agctgtgatc cagttgactg tgatgtgtcg gggctttcgc ggtgcggagg
    36001 ccattactga cgacttattg atggcgggat ctaaacggat ctaagtggta atcaaaatct
    36061 gccattgcaa attggtggtt cttagagacg aatcccccag caaattatgg cgaagacaaa
    36121 gggattggtt ggcataaaga agtagccaaa cttggcctgg tttttccgga agcggttggt
    36181 cctacactct caactttgat caaaaccatt ggaaataacc cgactatggc tatttgcatg
    36241 agtagcatgt agttagactc gctgtacgcg cgatttaagc cgatatggtg tacttcaaac
    36301 cgcctgccgt tggataacaa cggccggcag gcggcttttg ctgaaacatg gtactctgct
    36361 ttgtctaata gtccagtgtc atacaaatag ttcgaacacc ccctcctcgg gagtgaatca
    36421 tagataggct acctgtggat gctgaattaa catacttttg ctgctttctg tacttggatc
    36481 ttgcacggga tataagtcag tgtactcacc tgtcgatcgc atcatcaggt gaatatatct
    36541 cggggctgaa taagtattat ttcacagtgg ctgaatgcat agggttggtt tattattctt
    36601 gagagcgaat ttcgctcctt ggtctgaaat agctctctta acatactacc ttgggccgtt
    36661 tagagttggc catgtctagt acacataacc taggctcaaa gccaaaggat gcgcacacta
    36721 cggaaaataa attctggatc cggcgatgga ttttggttcc atcaagccga aatactatct
    36781 cagttcatga tggagaacag ttacgacagt cgaatctatc tgcccgagca cggggccgcc
    36841 gggttcgtgg cacgctacac tccagagttc ctggactgcg cccgtcttgt gcattacaca
    36901 actcctcaga gaccacgctg atggtcttgc gcatggtcga ggcggatagt gacgagacca
    36961 accaaagtcg cactcgaaag gctgtcaaat tcaccattgc agttgaaccc ggatctttga
    37021 cgccagaggc agcaagagca ccacgcgtga actctgcgag tccttggacg agcaagactg
    37081 aactggaacc gttccttccc tccctgcttc cacctccggc atcgtgtcgt tgtctagttt
    37141 acatcttgaa gctcgcccta ccggagctaa tgcacttgcc gccttagtcg caacctgctt
    37201 ggagatctag tgattgagat ggtcgaaacc gggcctatcc tcatattagt gtgggtaact
    37261 cctggactag ctcctggact tgggcgcctt agttaccaag ttgatatgtc attggagggg
    37321 ttctacctgg cacaccagat aggtactcgc gaaactaggt acctatgtgt ataacgtcag
    37381 aaatctggat accatctcgc tagggcgtac tctcaaccga gtctctatat cccgcgattg
    37441 ataagttgtc tctctgtttg ctggcctctt ctgcaagtga agattgttgc caaggcagag
    37501 cgcgtaaatt ccatccttgg aacaccactt aacgtcttcg aaaatggagc aagctgaaag
    37561 tccatctcca agacttcccc aggactccgt atattgcggg gcgcttcccg tttcggagtt
    37621 tggctgacat gtgaatccgc agtgaagagt gtcaccgtct tgcaaattac aaatggcaac
    37681 gctcatgtat ggggtgtaag agtaacgcaa caataacgta gagatctaat acaaacgggc
    37741 gcgagatccg cgatttgcct actctatcaa aagtgaagta ttctaccacc atacacccta
    37801 gctagtggca gtaatcacat gacggctcac tgttgcaaat agctatattt gagctgccag
    37861 aacagacgag catcctacaa aattgtaaca actagatctt acacagcagt gtgggagaac
    37921 aggctgaatg tatctccacc attctcattt ttatttgtac tgaggcagta aattactatg
    37981 ttctggagta catcattttg attccgttac ggtgatccat ggtcagcctt gcggaggttg
    38041 acggcaaaca gtcgctgcat ggttcctcag ctgagttcta gtttagactt ggcaccaact
    38101 gttgcgggtt tgtgctggac cagtcaggtt tcaataatta gttctcaact aagcgagcgc
    38161 agccctttgc gggattggga gaagatatat agcccagact gcggccgcaa gaagtggggc
    38221 cagcttggct atatcgactt tgtcgatctc gcacacgaaa aaccatcagc caagcgagga
    38281 cttgtgcgac attggccagt tacttcgaat atgactcagc gggaacgaga actttcgcgt
    38341 aagcagctcc tatcgttcat atcgtccgcc cttctctaag tcggctgtct ccattattgg
    38401 gatccgctag tttgtccatt tggtcttaca cgctccaccg agatctttca ctactacaat
    38461 ctgagctatg atcgatgctg tcccaaagag agagtcgatg tgcctctcat tgcagggctc
    38521 tatggccgct tatggctaaa aagtaccgag gttaggtaat gaagaaagag tcgaggcaga
    38581 ttctaataat tttctgcttc acggagtata aataggcagt tacgtcctcc tcaagagaaa
    38641 ccgacacaag attcagacaa cacatcacag acctgcaaat tagccattca attcattggg
    38701 aaatcccctc tgcggcccat aataccttgt ctgctccaaa gcatcaagtt ccgtcttcga
    38761 tcatgcatat cagcaagttc ctcgctctcc cactcgttgc ggtggctgct gtgtccgggc
    38821 tggccgttgg ccacccggag aacacagagt caggacacgg cctgtccaag cgcagctgct
    38881 acctcggcgg cgttgaatgg ggcaatgaag tcggattggc gatcaacgct gtcgacaaag
    38941 cctgccgaga caagcttatt ggcagttaca agggcaagtc ggagcgctcg gcgtgctaca
    39001 acctgggctc gcggaagcgt gtcaacttca atgtgcgccg ttgggccgac tctccggctg
    39061 acttgaccat tgatgactgc atcaagtacc tccggctcga gatcgtgggt tgtgacatgg
    39121 gtggtatgag ctaccaaggg aactggagat tcatgtaagt tcactcacca cacagatgcc
    39181 atacgtaatg gcctgtctgt ttgctaatta agctggtcat ccaggtccga ccctaactct
    39241 ggaggttgtt cttaaagatc gcctggcaag atctgtcgcg cctcacaaca tgaacagaac
    39301 accaaggaac caggtcgtgt tatcgaactg acttacttag tgaaacctat tttgcggctg
    39361 tcttttcttt ttgttttttc tttctttttt cctgtcccct ttgtgtatgc tggcgagtat
    39421 atggtcggcc atgattgcac tacgctcctt gttggaattc ctgtcactct tttagttgag
    39481 caaacttaga attagctgct gagtagcaaa atcgttaatt ggctacctgg tatcatcgcc
    39541 tcttcgtcta catttttttc tgtctaatgt aaatgaatct gtgccaaata cccacgaata
    39601 gccaaatcag cgcttttgcg tatgctgaga cattacggtt ggctctaata atgaggcatc
    39661 tgtgcttaac aaaaacttgt ggctacagta tacaagtcca aggctgatac ttgtttatag
    39721 cttgctgttt ggtcattgct aagtttttat agcggctgaa tcgtactgac tggtctggcc
    39781 ttctgttttc ttttggaaag ggagatgcag acataattcc ttatcatgtg tgggttatgt
    39841 ggaaccgtac tctcttattc tatttgcgag agcattcaaa agaacggaga tggtgcatcg
    39901 aatctttgat gcttggttcg tgagccgaac ggccacagcc tggagtacgc tttggctaga
    39961 ccaatagcat gtgggagaaa cacactcaac tactctaaca cgttgtgcta attggccgca
    40021 tggccacggt tgtacgctct aataggaact gtaattgcta ggcatgatgc atactgtgga
    40081 tactttgcat ggtctaacga ttctttacgg tcaatttcaa tcatatgtga ccgggggatc
    40141 accatccccc tgaggcgagg cattgctttg caggggcttg attttcatgg gaggttgtgg
    40201 tgatgtccag cgccgcgtta atatgtccat tgagtaatct gtgaaaggtg agacgcggtt
    40261 cgatttaatg ctaatatagg ggcctgtatg cttgagtgca ccaggtctgc ctgttcgccg
    40321 cacagccata ggcagagtga aacccggggt aaaggtggct atgcccaacg ggcggcctac
    40381 agtggtgtgt gggaggccaa ggtctggttg gtagcacaca tcttggctgc attggccaac
    40441 gctcgtcatt caagagatgg ctgccacgat aggtcctcaa cttcgggaca agtccggaac
    40501 ctcgccgtgg aaccacttcc tcctacactt tctgagatat cgtgagaaaa gaacgccaga
    40561 ttgcattatg ttctctgctt tcctagagaa cggagcgcac agagttcgct gcgtccacga
    40621 cagtggacgt caaagcgtgt tccccaatca tttcactcgt gctcgccatt accctcttac
    40681 tttattcttc aagcttttct cagacgaagg ctgtgaggtg gacttgaaag acatctgcag
    40741 catgattgac gtgttcctag gcgcgttgcg tagacatagt gaaaagcaac tagacgtgct
    40801 tctcctcatt ctccgggcag agcttcttgg tggctgtaaa gatcctacgg caagcttgct
    40861 tcaaaaggat ttgctcgtaa tgaagatact acgcgagggc cacaaatttg ggtgcgatat
    40921 ggacgtcctc gaacacagta tcacggaata cttcgaaggc tacaactctc cattgttact
    40981 agccaagtcg agagattctt gtgggaaggg ggaaatggga gtcggaaccg ttcggtgcat
    41041 ccagcgcccc gaaaagacga cttgacagtc agtctcggcc atcagtggga aacagaaagg
    41101 tgaagacgga cgattgattc gacgccggag acatatgtgc cgcaatggag tgtattctgc
    41161 ccagacagtg tgaacaacga acattcacgt tttcccctgt acgctcaggt agacttcagt
    41221 tcacaatggc aatcacatat ccatcaatcc gtccacattc cataacatac gtactgtaca
    41281 caccaggccg ccgcgtctca tctgacaacg cgtgcaccca cgttcctaga gtcacatata
    41341 taatacacaa aatcccacac gctgttggtc gtcccatttc cattctcttc agtcatacag
    41401 gaccatcact ccgtacattc gacttctgcg cgcgtcaccc ggcggacatg cctcactttg
    41461 tacacggctc ctgtgaactg tcggcaacat ctgaggcaac tggcacaacg accttccctg
    41521 agactgccgg ctcggacttg gccacaacgg agaagaaact cccacatagc cctttcccgt
    41581 cgacgctgat tccaagaccg cacttctcat tggaactacc catcgtttcc tagacgacaa
    41641 cctcttcctc gtccgcatcc tcgatactcg tgcgggcctt agcctcatga gtgctcttga
    41701 tcttctcgcc gtcatcaccc gtgatctcgt cgggctggtc cgtcttctcc gcctcgcctt
    41761 ccttcgcctg gtccttgtcc ttgtccttgg atccaaagcc ctgcccacta aatggccaga
    41821 ggctggtgaa ggctgagctc ttctggtttt ggcttggcgg gtgtacgggg agaggcttca
    41881 ctatgacgtt gttcctctca ttgtcgctgc cgtctttctc aggcatggca aagtcgccaa
    41941 actcttcgtc ttcatcgtcg ttgtctcctt gatcattgtc cgagtcggaa tcgtcgcggc
    42001 catccccgaa cttttcattg cggttccgcg aaagtgcatt gcgccaccag ctgccgcgag
    42061 cgtgagaatt ccatgaccca gaggagccat cgtcatcacc aaggccatcg tcactatcgt
    42121 catccacgtc ttcagcgtcg tcaccgaagg ggttgtgcag tatgctgtct ggttccctcg
    42181 tcaatgcgtg ctcggcatcg tcatcctcta cgccctcaat ctctgccgac tgagcagtag
    42241 caacgttagc gttcttctga tgcatggcca ggcgggccgc cagctggagg cgagctcggg
    42301 acggaggaat gttcaacgga ggtggaggag ggggaggcgg cgggatagac ggtgggtcca
    42361 gtgatgatga atcattcaga gagcctgtgt accgttgaaa ctacaccctg gttagctgcc
    42421 cttctgatgg tggttgtcta tgtaaaaaga aaaaaaaatt acgacttacc tcattgttga
    42481 cgtcctcttc gttttcctca gactcgtcct catcctcgtc actggagctg ccaaagccag
    42541 agttcaccat tccactagtg atgctgaagt gtgacatatt gctggcgctc ccgttgtctt
    42601 gcatatccat gctgccgccc ccattaaggc cggcctcggc cagagcactt gattggcctt
    42661 gagaattgcc aagtcccaag ctggagagcc ccatgccacc gagcccgttg ccagccattg
    42721 ccgcgcgatt gctcatagct acctcgggtc gaacgccgcc gagaatggca ttatctctct
    42781 cacgcgtctc cgctagggcg ccttcaacgt agttgatcca gtcctggctc atgactcgat
    42841 caagcacaag ctcagacagg agctcgggag ggttccgctc ggtaaacttg acaacctcct
    42901 cggcgatgag ggtcaggtgt cccatgtatc ccatgcgggt cttggactcg gcctgcgact
    42961 tctcgctggc ggtctggcca ttgatgatgg cattggtcac gtccgcagct tcaaagagcg
    43021 aaatggccaa tgtggggttg tagccacgat ccatggggcc gttgaagacc tgctggacaa
    43081 tgtcatagac gacattgtgc aggaagttgt tccaaggata cttgaaaaag aaggactatc
    43141 acggttagcg gcgatcttgc tgaacaaagc ggaatacata ccaagatggt ggggacgacc
    43201 ttgtactcaa cgaactgcat cttgagataa tcgcccacga ctggcttcat ctgatcatcg
    43261 tcggtggacg gtgggggcgc cggctcgtgg ccaacgataa tcgatccatc tccggtctcc
    43321 gctgtcggtg cagcttcttg ctcagaagca cccggttgga cctggctggg ctcctccgcg
    43381 gtctccttgg ctgactcagg agtagcagaa aggtcgacag gtgccgtcgt agtctcttca
    43441 tccttgccct ccggtgttga gtgtgattcc gaggtttcag cctgggggtc gggtttcgac
    43501 tcgtctgtag catgaccggg ctcgagctct gacttttcag gttcttctgg gaccttgtcc
    43561 cccaatgtcg ccgacgcggc aggctcgggc gccttcgtgt cttctacgac ttcagatggc
    43621 ttctcgggtg cttcggcaga atctgaacta gggccatcgc ttgtcggggc aacacttcgg
    43681 acagccacct tctttggcga caagggcgcg acgaccagct cagggttctc aaactcgggc
    43741 agatcgttga ccttggcgtc ctggacgttc agcctgggag aactgagagg ctcatcgaca
    43801 aagtcgtcat cgtcgtcctt atcgagaaat gaggatgatg acgcaggagc agggatctcg
    43861 tcctcggcct tgacgaactc atgagaagtg tcttcggtca tttctcccga gggcgttacc
    43921 tcttcaaaac cgtcgtcgtc agatgcgttg gttacttcca aacggcgacc gtcatctggc
    43981 gaagagtgac gaccgcgcat ggtgaggtcc tcggccgagg agtgcggctc atcggcgcgc
    44041 atggggacga gcttgccttc ggcccgcagc ctcttccgtt cctcgtcacg cagcgctatg
    44101 acttgctcgg atccaacctc gttgagtaga gccatattgc tgcagtgcaa cagttcagcc
    44161 atgagctcac acgtcttgaa cctgtcaaag ccaaggggct cgatttcgtc gttaaaagtc
    44221 gagtcgatgt gctgcttggt ggaagtagcg ttcatgatca gattcatgaa atcagggaca
    44281 tggtcggcga acctcctcaa gagggtgccg aggtagatgg ggtcacgact cgagggcgtg
    44341 gcactgttgt caggaccgac gtcggggtcg tagtccgagt tattcttgcg gatgacttca
    44401 atgataatgc ccacgcccac agtcaagggg ttccccccgc cgagcatgta gttgatgagc
    44461 tgctccacac agggcttgga taccagctgc cgggtgagct cgttggggcc aatgcaagcc
    44521 tgctcattct gagaagcatt ggcggacacg gtaatgattg ccttcatgaa atcaccagca
    44581 gaggtctggg ttgcccagct gtgctcaggg ccgaggaagg acagcaatgt tggcatgacg
    44641 tccttggtga atagccactg cacataatag ttagccccgc gtccgaatct gggaggatgc
    44701 tatgccgccg tgttcttcag ggtggcggca gcaggagaag gaactcacct cgactacgcc
    44761 ttgtccactg tcgatgcgct cgaggctgat aatcttcaac agcagatcca tgatcatggg
    44821 gcagtcgacg tggcgtagca tgtcgggaat ggcgttgtcg agagacttga gcaggagcag
    44881 catctcctcc gtcttcttgt cgaagagaga ctcgttgacc tttgtgaagt agctagcctg
    44941 gagggggtcg aggggcgcgg gcagcttgag gaagttccag aagttgcgca ggagggaggt
    45001 gctctccatg agggcctcgt agatgctcca gttgtccgag gacaggacct cggcggcgac
    45061 gtaggcgtag cggttgcgct tcttctcgcc ctcgtcctcg tcgggctcgc catcgttggt
    45121 ggactttgac gaggcgcggg ggcggccgaa gggcaggatc agcttgccct tgcgctcgtc
    45181 atcgtccttg tccttgtcct tgtccttgtc gtcgtccggg ttctcgacgg gctcgagctt
    45241 gggagcgacg acatactcga gcagcttctc gaggacggcc tcctcgcgca ggtactcgat
    45301 gagcttggtg ttgtgctgct taagctcctg gatcaggtcg ctctcgtcga gcaggtcctc
    45361 gagctggaag tcgggcttct cgaggatggt gtcgatggtg gagatgttgg cgtagccgcc
    45421 aaatctccag aacatgatgt ctggggatta tgtcacagcg ccgggacgca ctgggcacga
    45481 ggcagctcag ggggggttcg ggttcgggtg atggatgtga aaagtcagca tgcgaagtgc
    45541 tgccgtcgcc tgatcgttca actgcggcgg gttgatgtgc ggtggattcg atgccgggca
    45601 gatggggttg agcgaccgcc gctggggtat ctgatctgat ccggattttc tctctccctc
    45661 ggggtcgagt tcacggtcgg gtatgtggtc gtgggagctg ggcggccgag gtcacaagcc
    45721 aacgaaggag cacgtcggtg gtggtgggtg gtgaggagga ggcgccgacg ctcgcaggtg
    45781 gtgaaatgcc gccggacagt gggcagcagg tgataatggg cgtcgatcga ggaccggctg
    45841 tgctgcagat accaatgccg atgccgatgc agatacaggc gcagatgcag atgcagatac
    45901 cgatacagat atagatggag aatggctcaa gcagatggca acggggccag accgacgacc
    45961 ggttgtttgc tggcgccgat gcgggtgcgg tggtgctggg caaacgacgt cgtcgttggc
    46021 ggttcggtgg ttgttgttgg gtgtcgtgtc gcaagcagcg tccacgggta gctcacagcc
    46081 ctggaggtca ggtcggatcc aatgctggcc tgggacctga agctgtgccg tccgggggtg
    46141 ggatgatgcg ggcgcgataa tccgatcgcg ccgggtatgg gtatcttatc gcaggggact
    46201 tatccagtgg ttctctaagg tatggtatgt actgtaaaat tgcccttttc ctcttcacca
    46261 tgccagattt ggcctgtacc tagcacggga ggattcgagg gatatgatgt ggaagtgaag
    46321 agaatgaccg accgacaggc gacgtcaaat tttggtcgtg tcagcccgac gactacgacg
    46381 ctcagcgttg ggtcggccga attcagaatg gaccccaatg gaagtcagcc aacgggtaac
    46441 tcgactacct aaccagttca gagccacggc cagctaccta tctaaagtac tgtgcttatg
    46501 tgagtttcgt taactagagg tagctgcata ccgatacaga ccaacatcat ccatcgatgc
    46561 aagcatcaag catcaaaaca gaggcacagg caggaaggca gaagccaagt tgaggctgcc
    46621 cgacccgagc gtgagcctca gcgaggagcg agtgcactgt tgctagccga agtaagttat
    46681 aggggatcag ggggacggga tcttgtggtg tgcaaagtcc tgccgacgcc cgaatgcctg
    46741 cactacagcc cgagtcggcc ctctcatgag atcaggtcag cagcttggtg tctcgttctc
    46801 tctcactctc actcactctc tctctctctc tctgtgtgtg tgtgtgtgtg cctcggtcac
    46861 atccatcatc ttcccatcca tttcagccat ccaaaccaac cctacccgag gcctgggcag
    46921 cttactgctg gctgacggac tgatgctgtt gtcgtgtgct acctagttca ctacctagct
    46981 ggcccgggct ggcttccaag gttgactctg agccctggcc ctgcttccgc cgctgctgat
    47041 gcacacatgg catgggcact aaaagtcgct gggccgcctt tagtgacacc ttacagtaga
    47101 ccgcactgag attaggagcc gtcgtcgcgc cttacccctt gcagccaagc ccgcagcccc
    47161 gtcccgcgat aacagggcga taaaggggct gccccaaaga ggtgtccccc cattcccccc
    47221 ccccccccct ccatcttgtt gttggaaacc tgcaaaaact gcccaggctg cccgctgact
    47281 ccaattttgc tagcggcaag acgccacgtg aacttcgcgt gaccttgtca gggatctttt
    47341 ctgttttggg cgggaagcgc aaagccggac tgccgtcgaa tcgaccaggc agatcaggca
    47401 cattgcacat tgtttgcgtc tttcgcctac gttttgtctc gtcctggcca ccttacgact
    47461 tctgcactac cagcaggatg gatcactgtg ctggtttgtg aagtgtcgag acgggggcga
    47521 gctccgaggc ccgtaacgcc gaggacgacc acgggtgtgc atacaatgga gcaaacaagg
    47581 cgacaacccg caaagaagcc tgcagccccg atctccgatt ggctgcatgt ttcattttct
    47641 gcagactcgc tgtcatagtc acattcaaca tgaaggtctc agtgacagag tgaccaactg
    47701 atgccgctaa tggagctgat ttgccagcgt cccgtggtga atgtcttgca ttctaggccc
    47761 accaccgacg gctcagtagc tcaagcatcg atctaacgcc gtcattagtt cttggtataa
    47821 catagtcgaa tgccaatact ggccatattt tatatcaatt tcactcctta tgtgatctaa
    47881 agacttcgtc tcttcgcctg agttcaccgg gactattaac tcaggactgc tcccccctcc
    47941 cctgttcctg gcctcctgga gccagcattc tctatgggag gcaatcgtgc gcctcgcgaa
    48001 ccccacgtga tgagccgcct ctgtacccgg aggagatctg agatggaata gatgcagagc
    48061 ggctttctgg catggtggat gcct
//
