# Supplementary material for: Genome sequencing and physiological characterization of three Neoarthrinium moseri strains
Source: BMC Microbiol. 2025 Aug 21;25:526. doi: 10.1186/s12866-025-04274-z (PMC12369201; doi:10.1186/s12866-025-04274-z)
Supplement: Supplementary file 16 — Supplementary Material 16. [file 12866_2025_4274_MOESM16_ESM.zip › BiGSLICE/input/Nmoseri/CBS16480/JAFEVA010000076.1.region001.gbk]

LOCUS       JAFEVA010000076        47545 bp    DNA     linear   PLN 06-APR-2022
DEFINITION  Neoarthrinium moseri strain CBS 164.80 scaffold76_Wmoseri_CBS_16480,
            whole genome shotgun sequence.
ACCESSION   JAFEVA010000076
VERSION     JAFEVA010000076.1
KEYWORDS    .
SOURCE      Neoarthrinium moseri
  ORGANISM  Neoarthrinium moseri
            Eukaryota; Fungi; Dikarya; Ascomycota; Pezizomycotina;
            Sordariomycetes; Xylariomycetidae; Xylariomycetidae incertae sedis;
            Neoarthrinium.
COMMENT     ##antiSMASH-Data-START##
            Version      :: 7.1.0
            Run date     :: 2023-12-04 12:18:39
            NOTE: This is a single region extracted from a larger record!
            Orig. start  :: 94223
            Orig. end    :: 141768
            ##antiSMASH-Data-END##
FEATURES             Location/Qualifiers
     protocluster    1..47545
                     /aStool="rule-based-clusters"
                     /category="RiPP"
                     /contig_edge="False"
                     /core_location="[15000:32545]"
                     /cutoff="15000"
                     /detection_rule="((pop or ustH) and (p450 or TP_methylase)
                     or DUF3328 and (Peptidase_S41 or Peptidase_S28 or pop or
                     ustH))"
                     /neighbourhood="15000"
                     /product="fungal-RiPP"
                     /protocluster_number="1"
                     /tool="antismash"
     proto_core      15001..32545
                     /aStool="rule-based-clusters"
                     /tool="antismash"
                     /cutoff="15000"
                     /detection_rule="((pop or ustH) and (p450 or TP_methylase)
                     or DUF3328 and (Peptidase_S41 or Peptidase_S28 or pop or
                     ustH))"
                     /neighbourhood="15000"
                     /product="fungal-RiPP"
                     /protocluster_number="1"
     cand_cluster    1..47545
                     /candidate_cluster_number="1"
                     /contig_edge="False"
                     /detection_rules="((pop or ustH) and (p450 or TP_methylase)
                     or DUF3328 and (Peptidase_S41 or Peptidase_S28 or pop or
                     ustH))"
                     /kind="single"
                     /product="fungal-RiPP"
                     /protoclusters="1"
                     /tool="antismash"
     region          1..47545
                     /candidate_cluster_numbers="1"
                     /contig_edge="False"
                     /product="fungal-RiPP"
                     /region_number="1"
                     /rules="((pop or ustH) and (p450 or TP_methylase) or
                     DUF3328 and (Peptidase_S41 or Peptidase_S28 or pop or
                     ustH))"
                     /tool="antismash"
     gene            complement(816..4710)
                     /locus_tag="JN550_011936"
     mRNA            complement(join(816..1426,1494..1547,1734..1938,2423..4116,
                     4170..4710))
                     /locus_tag="JN550_011936"
                     /product="hypothetical protein"
     CDS             complement(join(816..1426,1494..1547,1734..1938,2423..4116,
                     4170..4710))
                     /codon_start=1
                     /locus_tag="JN550_011936"
                     /product="hypothetical protein"
                     /protein_id="KAI1859628.1"
                     /transl_table=1
                     /translation="MAPSAIELSRRKRQSDRELGFFRTPTLEETPPSNAERMLCSICQG
                     IFNQPNRPPMPQPKTNVNESGREETVYSWGGAESKVTHHPTLESFRRAVSSGCFICTIV
                     NNQPHAKLSPENIDEASWDASRQSYWGSIYQMRHKSAVGCAARSGVAHAYRMIVKLIEG
                     TEEGKPVSRDAAFFLILADGRGRDLNLPSEHRLKQIKRWIANCRNKHQWGCTTYRQHNW
                     SPPQRLLNVGNDMEDHIKLEIVNREDFFDVAYVTMSHRWLDPAPPRLTRENLDAMMHNG
                     ALLSSLPQSFQDSVSLLRSIGISYLWIDSLCILQDSEEDFLQEAEAMGEIYAGSLFNIA
                     ASSSDNWKAGLMPECREQDFIPIVHPSWAELGEFNALAIIPKRFDASEMAVLGSTLSSR
                     GWIHQEVQLAPATLFCTREQLWWSCLEDTYCEAFPEGFQDVFEADEYEGYQLGAIRTLI
                     VPELARPSLFKQGKLWVEENENCVVSRRFLNMWMNLIASYSASLTTKPDDRLVAIGGMV
                     KLLQQWMGHSVEQFQQSYHSGMWLHGLFAQLTWFSNPQGPVRQSHKRWQGSYIIPSWSW
                     ASVQGPVSFSDLPADYEGWIQPDKTNVTALLATEVSSFPSSGIDSLGRAHHLDACILKL
                     SGTTLPIFFEAEEDPEMRYSWPGFCALTATDKLYVQFRFDIEEDLYTAKDGTRCVVAMP
                     LILRRHERFPHVTGLLLQQLDAESSSYCRCGMFESITWRFVGEALVRAIVPGDQAAPLL
                     HKNMSTGILAADIQKIRSAVLLTGRCSSISFPNLRMLVGGHLNGLRQPAPLAHGSRKFK
                     QVLTDEIRMLATTFLSPILGWLACVAAASPADASHQTREADPLITRANATVPLRIMPIG
                     ASVTFGVGSTTGNSYRKDLQDLLVAQGSTVTYVGTHKNGNFANNECQAVSGFVIRQIAE
                     AAATAVPAGYVKMANIWMTAIQKVESEGLVAAASSNGLQANGNASTSTAGGRQGGGNRN
                     GTSTGKGQNGTSSTGPVSVSKSNVGYSISLWLGFMPLLTGLVGSL"
     PFAM_domain     complement(3443..3898)
                     /aSDomain="HET"
                     /aSTool="clusterhmmer"
                     /database="35.0"
                     /db_xref="PF06985.14"
                     /description="Heterokaryon incompatibility protein (HET)"
                     /detection="hmmscan"
                     /domain_id="clusterhmmer_JN550_011936_0001"
                     /evalue="1.10E-17"
                     /label="JN550_011936"
                     /locus_tag="JN550_011936"
                     /protein_end="405"
                     /protein_start="253"
                     /score="64.9"
                     /tool="antismash"
                     /translation="YVTMSHRWLDPAPPRLTRENLDAMMHNGALLSSLPQSFQDSVSLL
                     RSIGISYLWIDSLCILQDSEEDFLQEAEAMGEIYAGSLFNIAASSSDNWKAGLMPECRE
                     QDFIPIVHPSWAELGEFNALAIIPKRFDASEMAVLGSTLSSRGWIHQE"
     gene            complement(5241..8243)
                     /locus_tag="JN550_011937"
     mRNA            complement(5241..8243)
                     /locus_tag="JN550_011937"
                     /product="hypothetical protein"
     CDS             complement(5241..8243)
                     /codon_start=1
                     /locus_tag="JN550_011937"
                     /product="hypothetical protein"
                     /protein_id="KAI1859629.1"
                     /transl_table=1
                     /translation="MSGRSAYVRKKITETKSKEKGTAARAGLKSPVPPGNSRGSEYEDS
                     HVVDYLGPQGTGYATSNGRFLKFSDTPRDPDTNFRSPPTAFSTYSSGSQSGASEGGRRD
                     GALTYQGPMDNFAYARVRKPTIKTEDVSGIERSGFRYAIDKKSDDVRKGLSKAFSFGKK
                     SKKGAESEPRAQSAAGHSYMNDHDTYEHMDIPPIPTLSQTQLEAWDSENGVPPPPSMKL
                     PPLPTSATSPSIKRWIGAGRPVQKWNKLRKDPELWDPNGDVLVYLGFRGQIPRPNPSFR
                     LSSHIIESTESRALIQLLREGSTEDDIHMPPSPAGAPPMLSRRGNPAYTAYAHGRGQPT
                     PPTSEDASLVDADGQISYEIYFPTPPELTKSESHRYVITTRNVFALLYQASLVGVSLYQ
                     ALSDLHARLEDYMPPDADNVGMILNYLSVRGIDDCRNEPETALALLAWSESPAVRWEEG
                     WREAFLHCVGTYGRLERCADWKHITPITRALLERACLETQLRVQSAEERLAGFAYADVW
                     PPGGPIANSPARAAADRLQKFFLSHCTTSFGEWPPPPSGEPSADGEDVWLTRKVAQKLQ
                     KEFGALYDYLVNRDIVWDESETRSGRKWMMLSESGNKAFDPDTVDLPIQDLLIEWDNRS
                     RFPHIPHPYPLVPDSIPPQSTPASSREKLKKSDKEKNKGAEDRALERRVQLAYTEATNI
                     YILGSDFTQSDLIDSFVRFEKSDQIGAVDPMVARRGRWVLIYMILQTLASVSVDAPNVR
                     YKENVTYHLSPRLKGTKIPPWKGVSNPAIEAAHELSHCWLIPQTWSAGEATAAPGERVS
                     SMMRLMRGHGHHSPHPPPNASTSRSGNSGWHGLSTRSVRSSGIGPPSSIYGGSSAMSTV
                     SDDSSSIQAASVPLSQVRSREGLKSARGYAPFSGRADQKGTSPDWPARSQSIRQNADLT
                     MPSAPPTRPLPSPALNPRVTGNGGFLNLDESPPHRVSRSRNGRRRDDDSRGLTPIIRDF
                     DELDVVDDHEP"
     gene            complement(12442..13335)
                     /locus_tag="JN550_011938"
     mRNA            complement(join(12442..12609,12667..12990,13054..13335))
                     /locus_tag="JN550_011938"
                     /product="hypothetical protein"
     CDS             complement(join(12442..12609,12667..12990,13054..13335))
                     /NRPS_PKS="Domain: PKS_KR (7-149). E-value: 1.4e-07. Score:
                     23.4. Matches aSDomain:
                     nrpspksdomains_JN550_011938_PKS_KR.1"
                     /codon_start=1
                     /gene_functions="biosynthetic-additional (smcogs)
                     SMCOG1001:short-chain dehydrogenase/reductase SDR (Score:
                     116.1; E-value: 3.2e-35)"
                     /gene_kind="biosynthetic-additional"
                     /locus_tag="JN550_011938"
                     /product="hypothetical protein"
                     /protein_id="KAI1859630.1"
                     /transl_table=1
                     /translation="MTNSDKEIVLVTGGNTGIGLEVVRKLLRDHGDKFHVIIGCRTVSK
                     GEEAAQSLKQDGCTGVETVQLDVTNEESLAAAAKAIEERHGRLDVLHANAGIALDLNNP
                     DRSVVPMSKLIMQTMETNVAGQAATVENFEFLLRKADNPRVIFMSTGAGSFEFISDHKG
                     LVLTWPSYCVSKAALNMLMVYYFHKFPNWKVNACCPGFRATNLNNFGQGSGGAKPGPVD
                     EGAINAVRLSLLGKDGESGTYTQLEGTDGWRTVGW"
     PFAM_domain     complement(join(12595..12609,12667..12990,13054..13314))
                     /aSDomain="adh_short"
                     /aSTool="clusterhmmer"
                     /database="35.0"
                     /db_xref="PF00106.28"
                     /description="short chain dehydrogenase"
                     /detection="hmmscan"
                     /domain_id="clusterhmmer_JN550_011938_0002"
                     /evalue="2.10E-28"
                     /label="JN550_011938"
                     /locus_tag="JN550_011938"
                     /protein_end="207"
                     /protein_start="7"
                     /score="99.2"
                     /tool="antismash"
                     /translation="IVLVTGGNTGIGLEVVRKLLRDHGDKFHVIIGCRTVSKGEEAAQS
                     LKQDGCTGVETVQLDVTNEESLAAAAKAIEERHGRLDVLHANAGIALDLNNPDRSVVPM
                     SKLIMQTMETNVAGQAATVENFEFLLRKADNPRVIFMSTGAGSFEFISDHKGLVLTWPS
                     YCVSKAALNMLMVYYFHKFPNWKVNACCPGFRATNLN"
     aSDomain        complement(join(12826..12990,13054..13314))
                     /aSDomain="PKS_KR"
                     /aSTool="nrps_pks_domains"
                     /database="nrpspksdomains.hmm"
                     /detection="hmmscan"
                     /domain_id="nrpspksdomains_JN550_011938_PKS_KR.1"
                     /evalue="1.40E-07"
                     /label="JN550_011938_PKS_KR.1"
                     /locus_tag="JN550_011938"
                     /protein_end="149"
                     /protein_start="7"
                     /score="23.4"
                     /specificity="KR activity: inactive"
                     /specificity="KR stereochemistry: C1"
                     /tool="antismash"
                     /translation="IVLVTGGNTGIGLEVVRKLLRDHGDKFHVIIGCRTVSKGEEAAQS
                     LKQDGCTGVETVQLDVTNEESLAAAAKAIEERHGRLDVLHANAGIALDLNNPDRSVVPM
                     SKLIMQTMETNVAGQAATVENFEFLLRKADNPRVIFMS"
     CDS_motif       complement(13255..13311)
                     /aSTool="nrps_pks_domains"
                     /database="abmotifs"
                     /detection="hmmscan"
                     /domain_id="nrpspksmotif_JN550_011938_0001"
                     /evalue="1.50E-04"
                     /label="PKSI-KR_m1"
                     /locus_tag="JN550_011938"
                     /protein_end="27"
                     /protein_start="8"
                     /score="14.4"
                     /tool="antismash"
                     /translation="VLVTGGNTGIGLEVVRKLL"
     gene            15001..16253
                     /locus_tag="JN550_011939"
     mRNA            join(15001..15580,15635..16120,16171..16253)
                     /locus_tag="JN550_011939"
                     /product="hypothetical protein"
     CDS             join(15001..15580,15635..16120,16171..16253)
                     /codon_start=1
                     /gene_functions="biosynthetic (rule-based-clusters)
                     fungal-RiPP: p450"
                     /gene_functions="biosynthetic-additional (smcogs)
                     SMCOG1034:cytochrome P450 (Score: 165.4; E-value: 3.7e-50)"
                     /gene_kind="biosynthetic"
                     /locus_tag="JN550_011939"
                     /product="hypothetical protein"
                     /protein_id="KAI1859631.1"
                     /sec_met_domain="p450 (E-value: 1.7e-44, bitscore: 144.1,
                     seeds: 50, tool: rule-based-clusters)"
                     /transl_table=1
                     /translation="MFSMLDAASHMARRRIISSVYAKSNLISGPSSVTRSTNEIIGRDL
                     VKHISEQARSGTVVGIVQLYARMMVDATSAFIFGMDGRSNYLHDETAWKLLAKSFGDRS
                     QGVFLPQELPVLNNLAQRLGLKSGTGLDLVDAWCLDKCRDVEARAIAGQLEEGEASVWR
                     SLDNAIARSNKDLDRDMRRRLVASEIMDHIVAAFDTSSIALNYSTYQLSRPCNRHIQDA
                     LREELRSLHGQEKDGQENSLPPLRSLDGLPLLSAILMETLRLHQPVPGPQPRVSHAGAT
                     LEGVGTLPSGVRVSANALCLHRNEDVFPNPNEWTPHRWMKEGAKDDERLKEMNRWFWAF
                     GSGGRMCIGNHFAILHMKAALAAIYSRFATEIVDDSGIEQLE"
     PFAM_domain     join(15118..15580,15635..16120,16171..16238)
                     /aSDomain="p450"
                     /aSTool="clusterhmmer"
                     /database="35.0"
                     /db_xref="PF00067.25"
                     /db_xref="GO:0004497"
                     /db_xref="GO:0005506"
                     /db_xref="GO:0016705"
                     /db_xref="GO:0020037"
                     /description="Cytochrome P450"
                     /detection="hmmscan"
                     /domain_id="clusterhmmer_JN550_011939_0003"
                     /evalue="6.30E-42"
                     /gene_ontologies="GO:0004497: monooxygenase activity"
                     /gene_ontologies="GO:0005506: iron ion binding"
                     /gene_ontologies="GO:0016705: oxidoreductase activity,
                     acting on paired donors, with incorporation or reduction of
                     molecular oxygen"
                     /gene_ontologies="GO:0020037: heme binding"
                     /label="JN550_011939"
                     /locus_tag="JN550_011939"
                     /protein_end="378"
                     /protein_start="39"
                     /score="144.0"
                     /tool="antismash"
                     /translation="IIGRDLVKHISEQARSGTVVGIVQLYARMMVDATSAFIFGMDGRS
                     NYLHDETAWKLLAKSFGDRSQGVFLPQELPVLNNLAQRLGLKSGTGLDLVDAWCLDKCR
                     DVEARAIAGQLEEGEASVWRSLDNAIARSNKDLDRDMRRRLVASEIMDHIVAAFDTSSI
                     ALNYSTYQLSRPCNRHIQDALREELRSLHGQEKDGQENSLPPLRSLDGLPLLSAILMET
                     LRLHQPVPGPQPRVSHAGATLEGVGTLPSGVRVSANALCLHRNEDVFPNPNEWTPHRWM
                     KEGAKDDERLKEMNRWFWAFGSGGRMCIGNHFAILHMKAALAAIYSRFATEIVDDSGI"
     gene            17245..19103
                     /locus_tag="JN550_011940"
     mRNA            join(17245..17360,17416..17465,17535..18199,18259..18455,
                     18516..18728,18803..19103)
                     /locus_tag="JN550_011940"
                     /product="hypothetical protein"
     CDS             join(17245..17360,17416..17465,17535..18199,18259..18455,
                     18516..18728,18803..19103)
                     /codon_start=1
                     /gene_functions="transport (smcogs) SMCOG1106:major
                     facilitator transporter (Score: 240.9; E-value: 3.2e-73)"
                     /gene_kind="transport"
                     /locus_tag="JN550_011940"
                     /product="hypothetical protein"
                     /protein_id="KAI1859632.1"
                     /transl_table=1
                     /translation="MEVNKSVDVDSHSATKSQDEAPTLVVDWTVEEESKAKRKLDLIIM
                     PILTLGFFCLQLDRGNMANAITDNFMQDVGVDQDQFNVGQQMLSLGIVLTEIPSNMILY
                     RVGPGKWLTLQLFLFGIVSTFQSFQRGYAALIVTRFILGITESGFIPGGLWTLSTWYTR
                     SETAKRVMVFYFGNQIGQASAKLLAYGILHMRGVGGQPGWFWLFTLMGAFTILGGFVFG
                     FCLPDSFQNPHSTFLPKFSWFTPRELHILQTRVLLDDPMKGKKKRRIGAAAFSKVFTDW
                     RIWAHFLITLCNNGPQRAFDTYAPTLVSGFGFGNLVSNAMAAVGLFIQVPVSFGFSWFS
                     DHFNRRGETVMVGLFCHLLGYIFNRVFTDVPLRGVRYFGVVWTQVFGTFSHPLNIAWLS
                     LACDDSEQRALAMAGVIMGANIAGIYGAQIFRSDDRPLYRRGFSVAIAVLCVGLTLSIG
                     RWIDDVLRRRRKQRQLAPTPSDQGSIRVSDSKDRPTNELSNAVTDTLGRADQIAK"
     PFAM_domain     join(17444..17465,17535..18199,18259..18455,18516..18728,
                     18803..18839)
                     /aSDomain="MFS_1"
                     /aSTool="clusterhmmer"
                     /database="35.0"
                     /db_xref="PF07690.19"
                     /db_xref="GO:0022857"
                     /db_xref="GO:0055085"
                     /description="Major Facilitator Superfamily"
                     /detection="hmmscan"
                     /domain_id="clusterhmmer_JN550_011940_0004"
                     /evalue="3.70E-25"
                     /gene_ontologies="GO:0022857: transmembrane transporter
                     activity"
                     /gene_ontologies="GO:0055085: transmembrane transport"
                     /label="JN550_011940"
                     /locus_tag="JN550_011940"
                     /protein_end="426"
                     /protein_start="48"
                     /score="88.7"
                     /tool="antismash"
                     /translation="TLGFFCLQLDRGNMANAITDNFMQDVGVDQDQFNVGQQMLSLGIV
                     LTEIPSNMILYRVGPGKWLTLQLFLFGIVSTFQSFQRGYAALIVTRFILGITESGFIPG
                     GLWTLSTWYTRSETAKRVMVFYFGNQIGQASAKLLAYGILHMRGVGGQPGWFWLFTLMG
                     AFTILGGFVFGFCLPDSFQNPHSTFLPKFSWFTPRELHILQTRVLLDDPMKGKKKRRIG
                     AAAFSKVFTDWRIWAHFLITLCNNGPQRAFDTYAPTLVSGFGFGNLVSNAMAAVGLFIQ
                     VPVSFGFSWFSDHFNRRGETVMVGLFCHLLGYIFNRVFTDVPLRGVRYFGVVWTQVFGT
                     FSHPLNIAWLSLACDDSEQRALAMAGVIMGANIAGIYG"
     gene            complement(20989..22581)
                     /locus_tag="JN550_011941"
     mRNA            complement(20989..22581)
                     /locus_tag="JN550_011941"
                     /product="hypothetical protein"
     CDS             complement(20989..22581)
                     /codon_start=1
                     /gene_functions="biosynthetic-additional
                     (rule-based-clusters) DAO"
                     /gene_kind="biosynthetic-additional"
                     /locus_tag="JN550_011941"
                     /product="hypothetical protein"
                     /protein_id="KAI1859633.1"
                     /sec_met_domain="DAO (E-value: 1.5e-09, bitscore: 29.6,
                     seeds: 521, tool: rule-based-clusters)"
                     /transl_table=1
                     /translation="MGKRILWPTAKLLALAVMRAIGVAHHLGAQGTGDGDVMHIAIVGA
                     GITGAATAFHLHNLSLSSPSRPLSVTIFESAPRAGGQVRTTSLPGSWEKLEVGAAHFYD
                     DDWCLMDAARAVNLSTRTTRVKGNAHVWDGESFARDRVCHASFFWDLDRWFDPRPHSRR
                     RRREAWQRRKEDLELEWRYRRSPDKFQRLVAGLMDRWKMFGANATFDNVGREFSDVSLI
                     DGLGASARDFLRGMSVDEEYQERFIEPCLRDAYGSTLDESSVLDAAMAAGALRSKAVSI
                     VGGNALLVEDLIRRSGAELHLGSSVTSVTPGVSHLYRLAVASQGSTSVKHGEFDAVFFT
                     GSSQRGISSPWAGAHKPSPEIESHIAHYSISSNQQSLEPFGGPVPLAPLSFLTGQDSKY
                     LGERDVRSLYTHTQFWIDRRGTDPDPECDQFDDVVSVNSKRALSDNDLLRIVEHGSHDS
                     AGVGWFSWIDKHSWVRQNRNWTEVGVNIEGSIEIRPGLYNLRHNALDTAEMGCRMGQNG
                     ARLLHEGLISPKQ"
     PFAM_domain     complement(21562..22440)
                     /aSDomain="Amino_oxidase"
                     /aSTool="clusterhmmer"
                     /database="35.0"
                     /db_xref="PF01593.27"
                     /db_xref="GO:0016491"
                     /description="Flavin containing amine oxidoreductase"
                     /detection="hmmscan"
                     /domain_id="clusterhmmer_JN550_011941_0005"
                     /evalue="8.40E-10"
                     /gene_ontologies="GO:0016491: oxidoreductase activity"
                     /label="JN550_011941"
                     /locus_tag="JN550_011941"
                     /protein_end="340"
                     /protein_start="47"
                     /score="38.7"
                     /tool="antismash"
                     /translation="TGAATAFHLHNLSLSSPSRPLSVTIFESAPRAGGQVRTTSLPGSW
                     EKLEVGAAHFYDDDWCLMDAARAVNLSTRTTRVKGNAHVWDGESFARDRVCHASFFWDL
                     DRWFDPRPHSRRRRREAWQRRKEDLELEWRYRRSPDKFQRLVAGLMDRWKMFGANATFD
                     NVGREFSDVSLIDGLGASARDFLRGMSVDEEYQERFIEPCLRDAYGSTLDESSVLDAAM
                     AAGALRSKAVSIVGGNALLVEDLIRRSGAELHLGSSVTSVTPGVSHLYRLAVASQGSTS
                     VKHGEFDAVFFT"
     gene            complement(23112..24671)
                     /locus_tag="JN550_011942"
     mRNA            complement(join(23112..24268,24332..24671))
                     /locus_tag="JN550_011942"
                     /product="hypothetical protein"
     CDS             complement(join(23112..24268,24332..24671))
                     /codon_start=1
                     /locus_tag="JN550_011942"
                     /product="hypothetical protein"
                     /protein_id="KAI1859634.1"
                     /transl_table=1
                     /translation="MKSAVTLATGSLLASVAHAQVVQWDIQKRDLAPKKGLRRRAASTY
                     TEVITNEEARGGYFATVSVGTPAQNLTLQLDTGSSDIWVPSSQSSVCEKSASRGGSSSS
                     SSDGCTFGSFNPDKSSSYTVVGQGDFSIAYVDGSHSKGDYFTDVFEIGGAKLSNMTMGL
                     GEDTDIPYGLVGVGYAINEAIVGTEQSLSAAYDNLPVLMQNEGLIATNAYSLWLNDLDA
                     STGSILFGGIDTEKYEGDLSRLDIIKDEQTNSFSSFIVYLTSVTANSSSGSDTLSSREF
                     PIPVVLDSGTTLSYLPTDIAAQVWTEVGAIYSSEVDSAIVPCSMASSKGQFTFGFGGDN
                     GPKISVGMDELVLSLVTSGSNPTFRSGQYAGKEACQFGIQNFSSDPFLLGDTFLRSAYV
                     VYDLVNNQIGIAKTDFNSTTSNVVAFASDGAQMPSATAVANQVTATGSAGTFATPTYGA
                     MKGFTEANAAVSVPVFQWAQLGVMGATTLFMLIGSGFFLL"
     PFAM_domain     complement(join(23373..24268,24332..24500))
                     /aSDomain="Asp"
                     /aSTool="clusterhmmer"
                     /database="35.0"
                     /db_xref="PF00026.26"
                     /description="Eukaryotic aspartyl protease"
                     /detection="hmmscan"
                     /domain_id="clusterhmmer_JN550_011942_0006"
                     /evalue="1.20E-63"
                     /label="JN550_011942"
                     /locus_tag="JN550_011942"
                     /protein_end="412"
                     /protein_start="57"
                     /score="215.6"
                     /tool="antismash"
                     /translation="YFATVSVGTPAQNLTLQLDTGSSDIWVPSSQSSVCEKSASRGGSS
                     SSSSDGCTFGSFNPDKSSSYTVVGQGDFSIAYVDGSHSKGDYFTDVFEIGGAKLSNMTM
                     GLGEDTDIPYGLVGVGYAINEAIVGTEQSLSAAYDNLPVLMQNEGLIATNAYSLWLNDL
                     DASTGSILFGGIDTEKYEGDLSRLDIIKDEQTNSFSSFIVYLTSVTANSSSGSDTLSSR
                     EFPIPVVLDSGTTLSYLPTDIAAQVWTEVGAIYSSEVDSAIVPCSMASSKGQFTFGFGG
                     DNGPKISVGMDELVLSLVTSGSNPTFRSGQYAGKEACQFGIQNFSSDPFLLGDTFLRSA
                     YVVYDLVNNQIGIAK"
     gene            complement(28020..28418)
                     /locus_tag="JN550_011943"
     mRNA            complement(28020..28418)
                     /locus_tag="JN550_011943"
                     /product="hypothetical protein"
     CDS             complement(28020..28418)
                     /codon_start=1
                     /locus_tag="JN550_011943"
                     /product="hypothetical protein"
                     /protein_id="KAI1859635.1"
                     /transl_table=1
                     /translation="MSSPLRLFTTLIRTHHITSRKKLQRVKKAAAHRSIPYVLVRYGGS
                     PGIMYAESADGESLSSWVSAVHELRYKDFQCAQKPAAREVLLGQETKAPSSSAPFNEVE
                     SVAAFGDEMERRGLASWWKIGMGYESQG"
     gene            29091..30431
                     /locus_tag="JN550_011944"
     mRNA            29091..30431
                     /locus_tag="JN550_011944"
                     /product="hypothetical protein"
     CDS             29091..30431
                     /codon_start=1
                     /locus_tag="JN550_011944"
                     /product="hypothetical protein"
                     /protein_id="KAI1859636.1"
                     /transl_table=1
                     /translation="MSDQPESHSETLEEARARLMCTLDSIASGGVSDEPHDQEAGVLCA
                     QANLGMTDYGRHDAPVEDKEHGGTTDSSVMELSTASATRTGLTKAAPVKEIDSVSLSKY
                     GDFLDEADFVARATRDQRRAWVRANLALDTASRDPSHISSDRGSRDAFCWICARRGLFR
                     TCPQMLSPEINPKITIADHVGAAVFGNDVADPGWNPENKRIVLYTDAATKNGNEDGPGI
                     AGAAVTSRFLGQGPPSWSNASYAIIGTHHSHKAELYAIGLALDIAACEIQRMVDDSRRR
                     GFQDGNQERPEFPSVIIMTDSQSSLYYIHDFTWQDTVPEIFSDDTFTNLMGPLKWILQL
                     GVRVRFHWVPAHTNVDGNCRADAAAKAASVESMKFYSVLADQGSRDCHIVNIQGHPHGE
                     PNGDDSPFSKPKPRIYAKVATQIRALEINFINKTYRDRYQSWIARLI"
     PFAM_domain     29694..30197
                     /aSDomain="RNase_H"
                     /aSTool="clusterhmmer"
                     /database="35.0"
                     /db_xref="PF00075.27"
                     /db_xref="GO:0003676"
                     /db_xref="GO:0004523"
                     /description="RNase H"
                     /detection="hmmscan"
                     /domain_id="clusterhmmer_JN550_011944_0007"
                     /evalue="8.00E-10"
                     /gene_ontologies="GO:0003676: nucleic acid binding"
                     /gene_ontologies="GO:0004523: RNA-DNA hybrid ribonuclease
                     activity"
                     /label="JN550_011944"
                     /locus_tag="JN550_011944"
                     /protein_end="369"
                     /protein_start="201"
                     /score="39.2"
                     /tool="antismash"
                     /translation="KRIVLYTDAATKNGNEDGPGIAGAAVTSRFLGQGPPSWSNASYAI
                     IGTHHSHKAELYAIGLALDIAACEIQRMVDDSRRRGFQDGNQERPEFPSVIIMTDSQSS
                     LYYIHDFTWQDTVPEIFSDDTFTNLMGPLKWILQLGVRVRFHWVPAHTNVDGNCRADAA
                     AKAAS"
     gene            complement(30789..32545)
                     /locus_tag="JN550_011945"
     mRNA            complement(join(30789..32109,32166..32545))
                     /locus_tag="JN550_011945"
                     /product="hypothetical protein"
     CDS             complement(join(30789..32109,32166..32545))
                     /codon_start=1
                     /gene_functions="biosynthetic (rule-based-clusters)
                     fungal-RiPP: ustH"
                     /gene_functions="biosynthetic-additional (smcogs)
                     SMCOG1274:gamma-glutamyltranspeptidase (Score: 425.2;
                     E-value: 6.6e-129)"
                     /gene_kind="biosynthetic"
                     /locus_tag="JN550_011945"
                     /product="hypothetical protein"
                     /protein_id="KAI1859637.1"
                     /sec_met_domain="ustH (E-value: 9e-265, bitscore: 870.4,
                     seeds: 14, tool: rule-based-clusters)"
                     /transl_table=1
                     /translation="MFPRYRTTAIAWLVQLACITQYATGSPYQSHEPRLGAVASEKDVC
                     SKIGIQLLKDGGNAADALVGTVLCVGVIGMVHSGIGGGGFMLVRSSNGSYEFIDFRETA
                     PAAAFEDMYTNNTAASLYGGLASGVPGELRGLEYLHKNYGKLPWECVVKPAIKVAREGF
                     RVDEDQVRYMDSVTPNGKFFTEDPSWAMDFAPHGTRLQLNDTMTRKRYADTLEVISQEG
                     PDAFYTGAIANATVSALQKSNGTMTLEDLKNYTVALRKPSSITYRGYKLTTCGTPAGGS
                     VALSALKIVDGYSGFDDPSAINLTTHRLDEAMRFAYGQRTKLGDPSFLDGILEYQQSML
                     SDAAAAEIRSKISDVATQNVSAYDPSGIESLETPGTSYVGAADASGLSISLTTTINTLF
                     GSQLMVPETGVIMNNEMNDFSIPGSSNAFGYIPSPSNYVRPGKRPLSSISPTIVETADG
                     KLYFVVGSAGGSRIITATIQNIHHVIDQGMTAPEALAQPRLHDQLVPNQVSFEWAYDNS
                     TVAFMQSLGHNVTWTAPGSSTAQALRLLPNGTFEAAGEPRQINSGGYAI"
     PFAM_domain     complement(join(30816..32109,32166..32395))
                     /aSDomain="G_glu_transpept"
                     /aSTool="clusterhmmer"
                     /database="35.0"
                     /db_xref="PF01019.24"
                     /description="Gamma-glutamyltranspeptidase"
                     /detection="hmmscan"
                     /domain_id="clusterhmmer_JN550_011945_0008"
                     /evalue="1.50E-163"
                     /label="JN550_011945"
                     /locus_tag="JN550_011945"
                     /protein_end="558"
                     /protein_start="50"
                     /score="545.4"
                     /tool="antismash"
                     /translation="QLLKDGGNAADALVGTVLCVGVIGMVHSGIGGGGFMLVRSSNGSY
                     EFIDFRETAPAAAFEDMYTNNTAASLYGGLASGVPGELRGLEYLHKNYGKLPWECVVKP
                     AIKVAREGFRVDEDQVRYMDSVTPNGKFFTEDPSWAMDFAPHGTRLQLNDTMTRKRYAD
                     TLEVISQEGPDAFYTGAIANATVSALQKSNGTMTLEDLKNYTVALRKPSSITYRGYKLT
                     TCGTPAGGSVALSALKIVDGYSGFDDPSAINLTTHRLDEAMRFAYGQRTKLGDPSFLDG
                     ILEYQQSMLSDAAAAEIRSKISDVATQNVSAYDPSGIESLETPGTSYVGAADASGLSIS
                     LTTTINTLFGSQLMVPETGVIMNNEMNDFSIPGSSNAFGYIPSPSNYVRPGKRPLSSIS
                     PTIVETADGKLYFVVGSAGGSRIITATIQNIHHVIDQGMTAPEALAQPRLHDQLVPNQV
                     SFEWAYDNSTVAFMQSLGHNVTWTAPGSSTAQALRLLPNGTFEAAGEPRQ"
     aSDomain        complement(join(30819..32109,32166..32434))
                     /aSDomain="TIGR00066"
                     /aSTool="tigrfam"
                     /description="g_glut_trans: gamma-glutamyltransferase"
                     /detection="hmmscan"
                     /domain_id="TIGRFam_JN550_011945_0001"
                     /evalue="2.80E-120"
                     /identifier="TIGR00066"
                     /label="JN550_011945"
                     /locus_tag="JN550_011945"
                     /protein_end="557"
                     /protein_start="37"
                     /score="400.2"
                     /tool="antismash"
                     /translation="VASEKDVCSKIGIQLLKDGGNAADALVGTVLCVGVIGMVHSGIGG
                     GGFMLVRSSNGSYEFIDFRETAPAAAFEDMYTNNTAASLYGGLASGVPGELRGLEYLHK
                     NYGKLPWECVVKPAIKVAREGFRVDEDQVRYMDSVTPNGKFFTEDPSWAMDFAPHGTRL
                     QLNDTMTRKRYADTLEVISQEGPDAFYTGAIANATVSALQKSNGTMTLEDLKNYTVALR
                     KPSSITYRGYKLTTCGTPAGGSVALSALKIVDGYSGFDDPSAINLTTHRLDEAMRFAYG
                     QRTKLGDPSFLDGILEYQQSMLSDAAAAEIRSKISDVATQNVSAYDPSGIESLETPGTS
                     YVGAADASGLSISLTTTINTLFGSQLMVPETGVIMNNEMNDFSIPGSSNAFGYIPSPSN
                     YVRPGKRPLSSISPTIVETADGKLYFVVGSAGGSRIITATIQNIHHVIDQGMTAPEALA
                     QPRLHDQLVPNQVSFEWAYDNSTVAFMQSLGHNVTWTAPGSSTAQALRLLPNGTFEAAG
                     EPR"
     gene            complement(34073..36522)
                     /locus_tag="JN550_011946"
     mRNA            complement(join(34073..34168,34236..34468,34978..35045,
                     35429..35701,35768..36522))
                     /locus_tag="JN550_011946"
                     /product="hypothetical protein"
     CDS             complement(join(34073..34168,34236..34468,34978..35045,
                     35429..35701,35768..36522))
                     /codon_start=1
                     /locus_tag="JN550_011946"
                     /product="hypothetical protein"
                     /protein_id="KAI1859638.1"
                     /transl_table=1
                     /translation="MIGSLQSAYPLDQVDDVDLKRLCEALWGWELCASCKGGQSCSGAK
                     CAWERAPVFASYFAFYKDVTSAYVPELLYGDQPALRSHQDVADIIRLIKDRPDELRAQL
                     THQYFSQRPSKSPSSTDQHRAFNIVVKIMTMVNCSAEQQPSGILDLGTELGTQLIPWHN
                     DASFSSFVSRAFPKGDVGALNVLDHAGKSRDIQSSITARRLEKIARLTFRGTEDLRNHL
                     RLDSKNGVVEIYHYTSVLKEHLAIANSPFKNNIPAQVALEALHSLQMILFPFGTDSELK
                     LRRLVAKQSLDPDCVNYDFVAYDEDFPYRHFGTRLMELYDEVESPSPRGIMEKWFERKS
                     GARGLNPHEGGGHTSDLVLYLKHTSNPAIMDLHDLNVSYKRDTADIAFGPQEDDVFDFT
                     LLFEQGILGILPSALFILVSIARTISLWQRETCVRAGRLLWAKLAAVTTLICFRIALVA
                     LWALPGTVGTQVSLTG"
     gene            36950..39910
                     /locus_tag="JN550_011947"
     mRNA            join(36950..38306,38361..39910)
                     /locus_tag="JN550_011947"
                     /product="hypothetical protein"
     CDS             join(36950..38306,38361..39910)
                     /codon_start=1
                     /locus_tag="JN550_011947"
                     /product="hypothetical protein"
                     /protein_id="KAI1859639.1"
                     /transl_table=1
                     /translation="MNDNTGSASLSAPLEVQKLRIQSADLEPRRDSGYFTQSQTPDRTS
                     KQSSRSSSNSVDRIPTQTLVLRSGVKAGDDLSEFDIHVDEATIDRFKVIQLRIETPLLK
                     YVQKTKGKYRAMAIRLMVLGKTAAQAKPHIVVLAAEDQCKRVRKFFDKSSVQDLVRPSD
                     KSLPSFEVLIYGRPPDPKKAEDDIDVLAPLINGDVGFTADTFCGAPIVIRHPSGTEKRA
                     TLGGIIKAVNQHGDFRLYGLTAGHVVGNSDDYMSIASASDSVPSTSDELFLSDSETDSD
                     CESDLENPSEKDRTSASEVEERASEAGNLESSETVLMFQDGSTAWSSLELGVMGRISKK
                     SPQVADQSDRATTDVSAYFDWALIEMSKYKPNRLRPRTHNADDAADPVATTSGDLLMPP
                     PSSDYNGVRKSVVVITGSEGPKRGTISPLPSRILMGPGKVFVDTLVVNLGLGKEIVDGD
                     SGSWVVNERTLEVYGHVIASDAFGGGYIMPMQDTLRDISKTLQARTVTVASLIDMASVA
                     MEKMDLAIPDLEAELTTELTKTPASNGCSITTDLVNGGASELNPHKRKESERSIHWRRN
                     SQPPHVDLELEGRRRARERVIDDLIGSRTRARRDSRVVDTRYGSRLLETDEKTGRDRDL
                     EPRYRPRRYEREKSVDFDRRPQQDFYIRPNILHRGDLRDEYESPDRARLYRRFHESDDI
                     QRGRLSDLEAPRARIPHPNDRSSSLDRNERSERDRNRGFGIALDDHYNRIRPARYHHDD
                     EYTYPQVSIALPHGRDDSRVSQSSTRPYHYTRRRDRSPRPSGFTDSGYSTARNSNDTMF
                     IHISGERGYDSGYSTGRSSGSRSARHSTTNSQENTPLPQHMVTVHTSHGYAEGPKDRSR
                     RVASEEKLVDQRRKEITALREGVDSIGRKDSGDALQKEIDALKHRIDMMAAELKASTDA
                     VAEALPSIRGELQRGKTVKAHNEESQNLDGKDESTTLW"
     gene            40365..42413
                     /locus_tag="JN550_011948"
     mRNA            join(40365..40633,40681..40754,40968..41686,41748..41830,
                     41899..41977,42033..42413)
                     /locus_tag="JN550_011948"
                     /product="hypothetical protein"
     CDS             join(40365..40633,40681..40754,40968..41686,41748..41830,
                     41899..41977,42033..42413)
                     /codon_start=1
                     /gene_functions="biosynthetic-additional (smcogs)
                     SMCOG1189:L-carnitine dehydratase/bile acid-inducible
                     (Score: 129.8; E-value: 2e-39)"
                     /gene_kind="biosynthetic-additional"
                     /locus_tag="JN550_011948"
                     /product="hypothetical protein"
                     /protein_id="KAI1859640.1"
                     /transl_table=1
                     /translation="MNASKYDVPSQAQKVLEDGILKNPLMQGIPIELLSLSELVRFEGS
                     SQPSIPINWRFAESISALKAFEALMLSHLITRKYGMKPTEITINTDHASLFFMSPLVAQ
                     VIKDGKPQPIRSMNPEPTLTALGLPMDGESQDTYDSVAKKFQETVSKLDSAEIDELMNE
                     QYRQAGTIAWSSDEFFASQHGQENGRVGLYEISKDSASSQPASWWPENESNPSSSKRPL
                     AGLKVVDLTRVIAGPAIGRGLAEMGASVMRVTSPNVTDLGVLHQDLNWGKWNCHLDLKS
                     EADKEKLRQLIKEADVVVDGYRPGVMERLGFGRQAVLDLVKDRPYGIIHVRENCYGWHG
                     PWQHRSGWQQISDACCGVSLAYGRAMGNDEAVTPVFPNSDYCTGVCGSTAVLAALIKRA
                     EEGGSYGLDVSLNYYSQWLVRSCGVYSDEVWKELWSRHGSPVFRHYHNMLYLLPAMMRL
                     LQQHDAATLFQPRFFEPRHAKYVGATFVQVKPIAQFHDGAVEFRYNVGTRSNGVDEPIW
                     PRDLTVEVVGKEAASRI"
     PFAM_domain     join(41288..41686,41748..41830,41899..41977,42033..42041)
                     /aSDomain="CoA_transf_3"
                     /aSTool="clusterhmmer"
                     /database="35.0"
                     /db_xref="PF02515.20"
                     /db_xref="GO:0003824"
                     /description="CoA-transferase family III"
                     /detection="hmmscan"
                     /domain_id="clusterhmmer_JN550_011948_0009"
                     /evalue="5.00E-37"
                     /gene_ontologies="GO:0003824: catalytic activity"
                     /label="JN550_011948"
                     /locus_tag="JN550_011948"
                     /protein_end="411"
                     /protein_start="221"
                     /score="128.0"
                     /tool="antismash"
                     /translation="LAGLKVVDLTRVIAGPAIGRGLAEMGASVMRVTSPNVTDLGVLHQ
                     DLNWGKWNCHLDLKSEADKEKLRQLIKEADVVVDGYRPGVMERLGFGRQAVLDLVKDRP
                     YGIIHVRENCYGWHGPWQHRSGWQQISDACCGVSLAYGRAMGNDEAVTPVFPNSDYCTG
                     VCGSTAVLAALIKRAEEGGSYGLDVSL"
     gene            42963..45487
                     /locus_tag="JN550_011949"
     mRNA            join(42963..43044,43338..43444,43499..43514,43570..44066,
                     44124..44138,44198..44389,44439..44899,44954..45273,
                     45330..45487)
                     /locus_tag="JN550_011949"
                     /product="hypothetical protein"
     CDS             join(42963..43044,43338..43444,43499..43514,43570..44066,
                     44124..44138,44198..44389,44439..44899,44954..45273,
                     45330..45487)
                     /codon_start=1
                     /locus_tag="JN550_011949"
                     /product="hypothetical protein"
                     /protein_id="KAI1859641.1"
                     /transl_table=1
                     /translation="MANRYSELSPRPSRTCDHCKARKVRCIDASSTPQTQRNGLYIDRV
                     LGNPGHGGVSMNDCSIFKIHGHHLTSSNLAVFSENRLRLISQRLGHNQVQELIDNITDV
                     IKTRATLGKENDKVAALPLWSSNASTAPFPVSKKDASAYIAAYFNYIHPSYPFLDRQEF
                     ELKASMSNLNEFLENQAAFSALYHAVLALGCQYVGEWSFDPGKGQGSQLFQVSLRLLPR
                     VLLPPDDLTSLQAVTAMSIFGISLPGMHIEDTLIIEAARIAIRLGSHRGITAGGAESLH
                     YKAFWVIYVLERMTCFFYGKSPVLADYDIGCPIPDTPESEIEGVNFFVVILRGCRILSK
                     TYQMLFSASATMNTSEQYFDAVDLIKADIERWTGCIPEKFRPGMPFVAGNTWFTFMLLR
                     LHGVYHALVISLCRLELHVGADQQGPRMAKTRKLLMNTARTVLQLTTYIDLKPYTPLWM
                     LGTIPCSATFILFDFIIHNPTHPETEANLTLLDMAAGYFGRLQYATGGDFPAHLMSGFA
                     QIATDFVRRTRFESSKATPIAVNDLNPTLTTEPSVSVQTPLDVLQPSSFTKFSLPEDIS
                     TEPLFYPVTGFELPLSEDSITGFNFSALFDSMMPEFRPY"
     PFAM_domain     join(43800..44066,44124..44138,44198..44389,44439..44519)
                     /aSDomain="Fungal_trans"
                     /aSTool="clusterhmmer"
                     /database="35.0"
                     /db_xref="PF04082.21"
                     /db_xref="GO:0003677"
                     /db_xref="GO:0006351"
                     /db_xref="GO:0008270"
                     /description="Fungal specific transcription factor domain"
                     /detection="hmmscan"
                     /domain_id="clusterhmmer_JN550_011949_0010"
                     /evalue="3.70E-11"
                     /gene_ontologies="GO:0003677: DNA binding"
                     /gene_ontologies="GO:0006351: DNA-templated transcription"
                     /gene_ontologies="GO:0008270: zinc ion binding"
                     /label="JN550_011949"
                     /locus_tag="JN550_011949"
                     /protein_end="330"
                     /protein_start="145"
                     /score="42.7"
                     /tool="antismash"
                     /translation="AYFNYIHPSYPFLDRQEFELKASMSNLNEFLENQAAFSALYHAVL
                     ALGCQYVGEWSFDPGKGQGSQLFQVSLRLLPRVLLPPDDLTSLQAVTAMSIFGISLPGM
                     HIEDTLIIEAARIAIRLGSHRGITAGGAESLHYKAFWVIYVLERMTCFFYGKSPVLADY
                     DIGCPIPDTPESEIEGVNFFVV"
ORIGIN
        1 gctctgagat gtttacagcc acgtattatt ttcttctttc ccaaggaaag gtctgacgtt
       61 ataccaggat catcacgatg tcgtactttg acgagtggct tttagcgttt cgtatgggaa
      121 agcgaagtat agggtatctc actgtcaagt taatcaacaa atcataaacg aatgctccgc
      181 tggccaggcc caggtatgtc ggaagaatcg gacagagact accacgggcc aagacatatt
      241 agaaataaaa tggtttcttc cagaccacca ttacaaactt cattatgaat gcttgcggta
      301 atatggggca aagttccctg aaaaagccaa ataaatgtga cctagacaca ataaggtgtc
      361 cttccatgat tactctggtt agatactgta tagccgtgga gcgatgttat cttcaagttc
      421 aataaagtag caagcaacat tgatgtattc actgcgcatt ctacgtgcct gaaatatctt
      481 catatcatca tgtttctgca cgatggcccc agattgtgag ttcattcgga ggataaatac
      541 agtatgacat aacagacctg gatcaacaat cacatcattg cagactcaca catgatatgt
      601 tccgttcctc ccccttgact taactttcct ccttctccgc tcaccttgtt tgatgtgctt
      661 tactgaaacg gagaaagcat ccagcgatgc caaagccgaa caatccaacg aggccgccca
      721 cgttgaccgg atagattacg tatttctagc acgatgaact ctttcgggtt gctacattga
      781 ttttgatttt tctgaaaaag taagcgacag aggtgtcaca aactcccaac gagaccagta
      841 agcaatggca tgaatcccaa ccatagtgag atgctgtagc ctacgttcga cttggagacg
      901 ctcactggcc cggtgctaga cgtcccattc tgacctttgc cagtagatgt accattgcga
      961 ttgcctccac cttgccggcc cccggcagtt gatgttgagg cattgccatt ggcttggaga
     1021 ccattgctgc ttgcagcagc cacaagcccc tcgctctcca ccttctgtat agcggtcatc
     1081 caaatgttgg ccatcttgac gtagccagca ggaacggccg tggcagccgc ctcagcgatc
     1141 tgccggataa cgaaccctga cacagcctgg cattcgttgt tggcaaagtt tccgtttttg
     1201 tgcgttccca cgtaggtcac agtcgagcct tgcgccacga gcaggtcttg caaatccttc
     1261 cgataactat ttcccgtggt ggaaccaaca ccaaaagtca cggaagcccc tatgggcatg
     1321 atacgcaaag gaactgtcgc atttgccctt gttatcaacg ggtcggcctc tcgtgtctgg
     1381 tgcgacgcgt cggctggcga agctgcggcc acgcaggcga gccacccttg agccacaggt
     1441 tttgatcagt tactgattca gcgcgggtgt cgctaagagt tcgaggcact taccaaggat
     1501 gggggataaa aatgttgtag cgagcatcct aatttcatcc gtcaagactg ctcagcagtc
     1561 agcttgaaag cggcaatatt tcattagaca tcgtccgagt cgggtcaagt agcaaggaca
     1621 acgagaggcg gaaccaatgc cataatgtac tcttttccgc agtagtggcc aggtgtatcg
     1681 tctaattaag ctttacggcg tttgatcgtc gcgatgtgcg aggcaggttt caccttgctt
     1741 gaactttcgg ctgccatgcg ccaggggcgc tggttggcga agtccattta agtgaccgcc
     1801 aaccagcatt cggaggtttg ggaatgatat agacgagcat cgcccggtca gcaaaactgc
     1861 actcctgatc ttctggatgt cggctgcaag tattccggtg ctcatattct tgtgaagtaa
     1921 aggtgctgct tgatcgccct gtgccgacag ggttagcttc caattggcgg cagctttacg
     1981 cgggggccac tgggagcctt gttacatcta tgttccactg tagtctgacc ctgagcgaaa
     2041 ccccaatcgc atcatggtcg agaattcatt tagccaagat gctggctcat gtcactgcgt
     2101 tcgctagtgg tgggtacctt catactctcc catgtccata cattagtctt tttatcttta
     2161 tagacagcgg gttagtggtt ctcagtaaga tggctctatt aattcctatt gatctccaca
     2221 tagggctaac tgacacacta ctctcacgtc gagccgaatt ttcgggtagc attgacggaa
     2281 tggaggacct atgttggagt cttctcgtga tgctctttca accaacgacg ccatttacca
     2341 agcttcacta tccggtcaaa acctatacta tcgaaataca ttcgcggttg cacggccttg
     2401 ttaaatgctc aagactctgt accggaacta tcgccctaac cagagcctcc ccaacaaaac
     2461 gccaggtaat agattcgaac attccacatc gacaatatga tgacgactca gcgtctagtt
     2521 gttgcaacag aagcccggtc acgtgaggaa agcgttcgtg tcgacgcagg atcaaaggca
     2581 tcgcgacgac acacctcgtt ccgtctttgg cagtgtatag atcttcttcg atatcaaatc
     2641 ggaattgcac atatagttta tcggtcgccg tcaatgcgca gaatccgggc catgaatatc
     2701 gcatttcggg gtcttcttct gcttcaaaaa agatcggtaa agtcgtcccg gacaacttca
     2761 aaatgcaagc atccaaatga tgtgcacgtc ctaaggagtc gatacctgaa cttgggaatg
     2821 acgacacttc cgttgctaat agtgctgtca cgttggtctt gtctggctgg atccatccct
     2881 cataatctgc cggcagatcg gaaaaggaca ctggcccttg tacactggcc catgaccatg
     2941 aagggataat gtagctacct tgccatctct tgtgtgactg gcggaccgga ccctgtggat
     3001 tgctgaacca agttaactgc gcaaaaaggc catgtagcca catgccggag tgataagatt
     3061 gttgaaactg ttcgacgctg tgtcccatcc actgttgcag aagcttgacc ataccgccaa
     3121 tggcaactaa tctgtcatcg ggcttcgtcg tcagtgaggc agagtaggag gcgataagat
     3181 tcatccacat atttaggaac cgacgcgaga ccacacaatt ctcattctct tcgacccaga
     3241 gcttgccctg cttgaataag ctaggacgtg ccaactccgg tactattagc gttcgtatcg
     3301 ccccaagctg atacccttca tactcgtcag cctcaaatac atcttgaaag ccttcaggaa
     3361 atgcctcgca atatgtatct tctagacatg accaccacag ctgttctcga gtacagaata
     3421 gagtagctgg ggcaagctgt acttcttggt gaatccagcc tcggctggat agtgtagatc
     3481 caagcactgc catctctgat gcgtcaaacc tttttggtat gatggcgagg gcattaaact
     3541 cgcccaattc ggcccatgaa gggtgaacga ttggaataaa atcttgttct ctgcattcgg
     3601 gcatgaggcc agctttccaa ttgtccgagc tagatgcagc aatgttgaaa aggcttccag
     3661 catatatttc acccattgcc tctgcttctt gtaggaagtc ttcctcagaa tcttgcagga
     3721 tgcacaaaga gtctatccag agatagctga tccctatgct tctcagaagt gataccgagt
     3781 cttgaaaact ctgaggaaga gacgacagca aggcgccgtt gtgcatcatc gcatcaaggt
     3841 tttcgcgcgt caacctcggg ggagctggat cgagccatct atggctcatc gtaacgtaag
     3901 cgacatcaaa gaagtcctca cggttgacta tctcgagctt gatgtgatct tccatatcgt
     3961 tccctacatt tagaaggcgt tgcggcgggg accaattgtg ctgcctgtac gtggtacacc
     4021 cccattggtg cttgttgcga cagttcgcaa tccagcgttt gatttgcttc agacgatgct
     4081 ctgacggcaa attgaggtcc cgtccccttc catcagctgg acgatattag aaacgaatct
     4141 ctgccctata cagatcatag attactgacc aagtatgagg aaaaatgccg cgtcgcgcga
     4201 tactggcttc ccctcctcgg taccctcaat aagtttaacg atcatgcgat aagcatgagc
     4261 aacaccagaa cgtgcggcgc atccgaccgc ggacttatgg cgcatctggt atatgcttcc
     4321 ccaataactt tgtcgagacg catcccaact agcttcatca atgttctcag gtgacaattt
     4381 cgcgtgcggt tgattattta caatggtaca aataaaacat ccgctggaga cggcccgccg
     4441 aaagctttcc agtgtagggt gatgtgtgac cttagactct gctccgcccc acgaatacac
     4501 cgtttcctcc cgtccagatt cgttcacgtt ggtcttcggc tgtggcatgg gcggtctgtt
     4561 tggctgattg aaaatgccct gacaaatgga gcagagcatc ctctcagcgt tacttggtgg
     4621 cgtctcttcc aaagtgggag tacggaaaaa accgagctct cggtcactct gtcgtttgcg
     4681 tctgctaagt tctattgccg aaggcgccat gatctccgtg attatcaaaa ggctgaccgc
     4741 gacaatcgta gactgcaaca agaaatgttg tgaacaattg ggttttttgc acaagaagag
     4801 cacagctact gcggatgccc ttaaaatagg cgcatgcagg ctcgtccctc aaagccgcgg
     4861 ctgggcagaa gtatctaccg acgcagcgat aggcgggtga ggactgggat tccaggcagt
     4921 cagccaatca gaaaaccgca cacaggagaa acccgcattc tcaaccccag tggagtcgtt
     4981 atggacattg aaatgaccgt gggggctggt gctgctaaat acaagatcga gtgtgtatac
     5041 taggtggact gtatcaagtt gcacctagtt gactactcca gctagagaga tcagttcttt
     5101 ttctcaggtt caatttacaa tatcacaaat tagaaaagct cattgggaaa gtaactggta
     5161 tatcttcgct gcacactaga aactcccccg tgcccgtctg aagtgccttt attaccgaac
     5221 cctccagtca tcttcttaca tcacggctca tggtcatcga ctacatccaa ctcgtcaaaa
     5281 tctctaataa taggagtcag ccccctcgag tcatcgtccc tcctcctccc attacgcgaa
     5341 cggctcacac gatgtggagg gctctcgtct aagttcagaa acccgccgtt cccggtgact
     5401 ctcgggttga gagccggtga tgggagcggt cttgtcggcg gtgctgacgg catggtcaga
     5461 tccgcattct gccggatgct ctgtgacctg gccggccagt ctggggaggt ccctttctga
     5521 tcagctcgac cactgaacgg cgcgtatccg cgggcactct tcaacccctc tcggctgcgg
     5581 acttgggaca gcggtaccga tgccgcctgg atgctcgaag agtcgtccga gacggtgctc
     5641 atcgccgatg agccaccgta gatgctggag ggtggcccga tcccgctgga ccgcacgctt
     5701 cgtgtactca gtccgtgcca acccgagtta ccagaacggc tcgttgatgc gttaggcggt
     5761 gggtggggag agtggtggcc atgtccccgc atcaacctca tcatggagct gactctctcc
     5821 ccaggtgctg ctgtagcctc accggcggac caggtttgag ggataagcca gcaatgggac
     5881 agttcgtgag ccgcctcaat ggcggggttc gaaactcctt tccaaggcgg tatcttggtg
     5941 cccttcaacc ggggtgagag gtgatatgtc acattttcct tgtatcggac attcggcgcg
     6001 tcgacggata cagaggcaag cgtctggagg atcatgtaga tgagcaccca gcggccacgc
     6061 cgtgcgacca ttgggtcaac ggcaccaatc tggtctgact tctcgaacct gacaaaactg
     6121 tcaatcaggt cagattgcgt aaagtctgaa cccagaatgt agatgttggt agcttcggta
     6181 taagccaatt ggacacgacg ctcaagggca cgatcctcag cccccttatt cttttccttg
     6241 tcagatttct tgagcttctc acgggatgag gctggggtcg actgaggcgg aatggagtcc
     6301 gggaccagag gataggggtg cggaatgtgc gggaagcgcg aacggttgtc ccattcaatg
     6361 agcaaatcct ggattgggag gtcgacggtg tccgggtcga atgccttgtt tccactctcc
     6421 gagagcatca tccacttcct tccactgcgg gtctccgact cgtcccagac aatatcgcga
     6481 ttgaccagat agtcatacaa agcgccgaac tctttctgaa gcttttgggc tacctttctt
     6541 gtcaaccaca catcttcgcc gtcggctgac ggctccccgg acggaggtgg aggccattct
     6601 ccgaatgatg tggtgcagtg cgagagaaag aacttctgca gcctgtccgc agccgcccta
     6661 gccgggctat ttgcgatagg tccgccagga ggccagacgt cggcatacgc gaatccagcc
     6721 agtctctcct cggcggactg cacgcgcaat tgagtctcaa ggcatgctct ttcaagaagc
     6781 gcacgagtga tcggggttat gtgtttccag tccgcgcacc gttccagccg cccatacgtc
     6841 cccacgcagt gaaggaaggc ctcccgccag ccttcttccc atctcacggc aggagactcg
     6901 gaccaggcaa gaagggctag cgccgtctcg ggttcgtttc gacaatcatc gatcccgcgc
     6961 accgacagat agttcaaaat cataccgacg ttgtcggcat ctggaggcat gtagtcctcg
     7021 aggcgggcat gcagatcgga gagagcctgg taaagcgaga caccaacaag ggaagcctgg
     7081 tatagaagtg cgaacacatt acgcgtggtg atgacataac gatgtgattc ggacttggtc
     7141 agctcaggag gcgtagggaa gtagatctca taggatatct ggccgtccgc gtcgaccaga
     7201 ctggcatctt ccgaagtcgg cggtgtgggt tggccgcgac catgggcgta tgcagtatag
     7261 gccgggttgc cacggcggga cagcataggt ggtgcgcctg caggcgaggg cggcatgtgg
     7321 atgtcatcct ccgtagaacc ctctctaaga agctgtatga gggcccgaga ttcggttgac
     7381 tcaataatat gggatgacag gcgaaacgaa gggttcggcc ttggtatttg accgcgaaat
     7441 cccaggtaga ccagaacgtc gccgtttgga tcccagagct ctggatcctt tcgcaactta
     7501 ttccatttct gcacaggtct gccagcgccg atccaccgct tgatggaagg tgacgtggca
     7561 gatgtaggca gtggtggaag cttcatcgac ggaggcggtg gcacaccatt ttctgaatcc
     7621 catgcctcaa gctgggtctg actcaaagtc ggtatcggag gtatgtccat atgctcataa
     7681 gtatcatgat cattcatata agaatggcca gcggctgatt gcgctcttgg ttcggactcg
     7741 gccccctttt tggacttctt gccaaagctg aacgccttgc tgagaccttt ccttacatcg
     7801 tcgcttttct tgtcgatggc gtaccgaaag cccgatcttt cgatacccga cacatcctcg
     7861 gtcttgatgg ttggttttct gactcgcgcg tatgcgaagt tgtccatagg cccctggtat
     7921 gtcagcgcgc catcacgtct gcccccttca cttgcgccgc tctggcttcc actgctgtag
     7981 gtgctgaaag ctgttggagg gctgcggaag ttcgtgtccg gatctctcgg cgtgtctgag
     8041 aacttgagaa accgcccatt tgaggtcgcg tacccagtgc cttgtggccc taggtaatcg
     8101 acaacgtggc tgtcctcata ttctgaaccg cgagaattgc ctggcggtac tggcgacttg
     8161 agtcctgctc tggcggctgt gcctttctcc ttgctctttg tctctgtgat cttcttccgc
     8221 acgtatgcac ttcgtccgga catgatgggc tggcgcaacc aacgagcgct aatcagagtg
     8281 tgccttcacc tcgtcgcctc ggcctctatg atgggaggac gtgggtgtct ttctatatcg
     8341 ttatcaggtg cgcctacttt cgggcggagc cgagggatga caggaaaagt ggagtttcca
     8401 atagctgtga aagttggtac gaaagattgt gataatccct tcggtgaacg agtgactgga
     8461 tagtctggct tgggcagact tgaggctgtc ttcaaagctc gaaagattgt cgtagtaccc
     8521 cggacggagt caaggcggcg tgtaatggac gcaggccgcc gatccgccct gtactggcac
     8581 cttggagcaa caacgatgtt gccgtacgac aataagcaac aaattgatga gcaatgcgcc
     8641 ctgcctattg tatatgttcc caatctcagg agtgggtcgc gcgcagagcc aagatctggg
     8701 cttgatcaag ggctggagct gctatggtag gcgaacaaaa ccgtttgaga gaactgccag
     8761 aacgcagaca gggaggcgaa tgtttacaga aagccgaccg aggggtcgcg aagagggtct
     8821 gagggtgcgc tgcgatgtat catctgtcgt tttgggatga tcaggcaggc gggctctctt
     8881 gctttttggg cgctctgcgc tgcaaatcag gcttgcttct tcaacttgta tagcacatct
     8941 tgagatgcag ttggccgaga aatattgccc gtctggaaaa caaaaaaaaa aaaaaggttg
     9001 gtcgacgacc acgaccgcat ctctgagcaa cccgcgcatt catttatttc atttaacttt
     9061 tcacccgcca tgcggtggaa ggtgctgcaa ataatatgta tgacccggca gagccgtgtg
     9121 gatggggtga catgccaggt acatggcctg actagggtcc ataccgtcgg tgatagagac
     9181 tgtcctggtt ctaggcgttg gtgttggtcg gcttcttaac tccaggggtg cgatagcgtt
     9241 cgagcccgcc ctcaccagat gtggacctgc agacgctggg cacaccagcg cagcctatca
     9301 ggtatgtggc cgttaggacg cactgcctga ctgtacttca ccggctctta tcccacacag
     9361 acactgcagg gcctcggcgt cctctgccta gcaatggtca aacccttctt cggggcaggt
     9421 atctcaaacg agtcaacagc gacggtacta cttgctcgct tccactggtg cttattgcga
     9481 agtggtgggc catcatagcc acacgggcct agcaatgttg caccaaaacg cagctgcaaa
     9541 ccaatacctc cctctcgcag cgattgaaag ccagagacag ctaggcgagg cttatattca
     9601 agccgccgac gaaagtggcc gatgacgaga ggcaaggcca gcaacaacgg tttggcgcta
     9661 ttgcggcttt cggttgctca cgagcttgta tgcatgcaaa cccaagttag agcaaaccag
     9721 acaggcaaac attcgggaaa gcaatcaaca acgtcggagc aacggcaggg ctagcatgcc
     9781 tctagaccac tcagatacct agcctggccg ctaaccggat actaccgtgc gcgcagcaat
     9841 gagcttggct tgcacaatag aaatcacaaa tggaatctga cgatagataa gagatgactt
     9901 cgtgcatgca atggtacgat gccttgtcag gggacccgac ggcctgccgg agtgccttgg
     9961 cggcggagaa ctagctgggc cgtggttcag tgccgcggtt ctccaacggt tccaaggttg
    10021 ttcgttatac gccagctgct aaccaatatc ttcacttgcc tcgtagtctg tattgtgcca
    10081 gaggatcaat cagtgtgaag gcgcgttcag ccctgtcgag cagctggata tgaggagtgt
    10141 caaacttggg ggcttgcgag cgtaccaaac ccttggacgg tagagtcgcg tggacgacat
    10201 ggtcctcccc tgaagaccag cccagatcgc ctttgagccc actctgatgc aggttggttg
    10261 gacccttgcg agccctatgg caagcacctc caagacggcc gagaattgta cctacatctg
    10321 cgttcaatcg gcgacaccag cgtgagcggc cattcttggg gcgtgtacaa gaagcacact
    10381 caataagcgc aactgtgaat gagcttgatg atacgacacg gcacaatacg ctcgcgctgt
    10441 ctcctctcga ttgtgattgc ccgctcgact tgcaccacta tgagtggaga acaccactga
    10501 tgcgaggcct tctgaacagc ggacgcccta actaaactct aaacaccacc attgcattga
    10561 gagtgtagca gcgcaagtgc cgtgggatac accccagagc tcatgtgagt tggagttcaa
    10621 actatgccca gaagctctcc cacccttact ggctagccta actcgacatc tcgtcgttgg
    10681 attgggtcgc aaaatcggtg accctgcctc cgtcacattc gatcgcgcga ctaccctgtt
    10741 ggcaaaattg gatttctggt cgtcggcagc ttgcgagatg cgaggccccc accatgtccg
    10801 ttcaactgca tgggtggatg ctaagccctg tctcttcgac tcgtgcaaga accgacagaa
    10861 cggtaggatg cccatatcgc accgcacgag gcaagggagt tggtagatca tactccatgc
    10921 atcccatgct taaaaaccat caccgcgggg tagactgttc acgctcaagg tggccaaaca
    10981 ttgaacacgg gtattattgt gtctcccatg taacagtaag ttggcttgtt tcttaaggtt
    11041 cggcaaacct gcgacgatgt ttttagtaga gagctatacc aaaggacctg gttgctcagt
    11101 gttacttcgc ccctcaatga gaaacatgag catctttaca ttacttttac acacaacaaa
    11161 agagtcaaga gtcataacga aagtacattt ggaatggctt cagggtaaac caagcagggt
    11221 gctgcacggc ccagatttcc actcgtacat cttgagctgc aaaagatcgt gggtgtacca
    11281 aacaggcatc agacccgcct caactttctg aactagatgt tgggaggcac ttccgactag
    11341 gtcaaagaac tactgtgata tacatagagg tgggtatacc tgcatgcgga gctcttctaa
    11401 ccttgccaaa cggccttgaa tgggcaagct tgcggccctt atctttccaa ttcgcttggc
    11461 tcacctgaat tagaaagagg agctgtggac gcagctgccg acatggccgt caatcaatat
    11521 tcccctgaga agcgctgaag cgagctgcat ggcttatgct gggatgtttc agcgaatcca
    11581 ggtacttgaa cagctttacc atggtatacc acgatcgact gggaaagatg gcgccggaga
    11641 ttttcaattt aaacgcgtgg gctgggtact cttgggagtc cagggtccca cgttggatcg
    11701 cgcgatactc gcggtgatta tccaagcatc cctgtctcgc atttacagtg ccactgctta
    11761 tctttccgac aatgccagcg atcgtgcaat gcccctgctt acaccataca taaaaaaggc
    11821 atagcggagg tgagctttct accatgctat gtgcacggta aagcccgatt ctccgcactc
    11881 gatatgtaca tagtaatcat taggtgtcga attgggcatg aatcctaaca tcagtccggc
    11941 taacatatct tacgttttta ggttgatagt cgtactacaa ccagctctac atagtaagtg
    12001 aataaaatat ggtcaagtta gtttcccggc agccttttat tgccgtcgtc atcgctgatg
    12061 ccattcgggt gtggactatg gcgggcaaga tctggctgtt cctgattggg gttcttgcat
    12121 gggttcactt tttctacaag gaagcagcag catctcccca gcgcggaggt ctatgagttt
    12181 cattggctga tgtgaccgat gtgcaggatg gtcgatctta gcacgatacc gttctcggca
    12241 gtagttgcag cgctgacgga tggccagagc gtatcgtgtg tcttgagcta gattgccaga
    12301 cagccacgct cagctgcggg tttctatgct tttaacgttg agttttactc tttccaagct
    12361 acgtgcagta tacagtattt gccacattgg gtattttcaa tttacaagat tgtacttgac
    12421 gatatgtgat agttgtccat attaccatcc cactgtacgc catccatccg tcccctcaag
    12481 ttgagtatat gtaccagact ctccatcttt ccccagcagc gaaagcctga ctgcgttgat
    12541 agctccttca tcgacaggtc cgggcttggc cccccctgat ccttgtccga aattattcag
    12601 attggtagcc tatcggtctc gagttagatt tgaacgcttt cggcaaagga cccgccgcag
    12661 acttactctg aaccctgggc agcaggcgtt gaccttccaa ttgggaaact tgtgaaagta
    12721 ataaaccatc agcatattca gcgccgcctt gctcacgcag tatgacggcc aagttaagac
    12781 caggcccttg tggtcagaga taaattcgaa gcttcctgcg ccggttgaca taaatatcac
    12841 cctcggatta tcggcctttc tgagaagaaa ttcaaagttc tcgacagttg cagcttgccc
    12901 ggcaacattg gtctccattg tctgcatgat caatttgctc attggcacca cgctgcgatc
    12961 agggttattt aggtccagag ctatgccggc ctgttcatgg tcagctgtct cgccaaaact
    13021 tcgtcggacg atactcagga ttcaatctcg tacatttgca tgcaaaacgt caagcctccc
    13081 atggcgttct tcaatcgctt tggctgccgc agctagagat tcttcgttgg tcacgtcgag
    13141 ctgaactgtc tcgactccag tgcagccgtc ttgctttagg gactgagccg cctcttctcc
    13201 tttggatact gtacgacagc caatgattac gtggaacttg tcgccgtgat cccgcagcaa
    13261 cttccggacg acctctagac caattccagt gttaccgccg gtgaccagca cgatctcctt
    13321 gtccgaattt gtcatcttga tataagttaa gaagtatcgc ctgttatttg gcctgcatga
    13381 gacaaaacat cgtaatccgt ccaccgaatg ctgtttattg catttatacg cttggtggtg
    13441 atatttagag ttggatgaat catgactcca ttaactccgt aaatgccgag cgcatatgca
    13501 ttcttcaaga acattatccc cgacagaggc ttagcccgca gagttcggaa tcggacatgc
    13561 aaatatacag aaaagccgat ttaccccagt cttcggtcgg ctttagaata ttgaacagta
    13621 actccgtgct gcacagaacc cgtcgtttaa gtcggatatt gagaaaagcc aatgttggat
    13681 caatcatact gcctcgatgg atagtttgtc atgtgacgaa aacgcatgct ccaggtaccc
    13741 gggacttgac tcgcttttgc cctttctcga ttgtgggtac caatctgctc ctcacaataa
    13801 ctcaaagagt cctgctgggc catttttcta ggacaatttg gcaacttaaa ccaaggatgg
    13861 tgataattcc cgcacgctct gtatggaaga aatttagtct gatcacattg gatgaggcat
    13921 tactctaaat atagcttacg ggtgtaaatg agattagtac tctgttaata ttgttcaagg
    13981 ctaaagagac cgactgaccg tctgcttttg taacacttgg ctaggtacct gtggctctca
    14041 acttggtaag ctgagaagcc cttgtagtaa cactcaacgc aagatcttcg taaatgaata
    14101 tttcgtggcc tcgattacta ctttaaccca aaaggccttg tcggaatggt ccattcggcg
    14161 gtgtattcag catatgaagt gagaccaaga gcttctggat ggtaggcttg cgagcgggtt
    14221 tgacaacaac tggcagaact atggctttct aatttaacta ttggccgcac aacttttcaa
    14281 tacagctgaa ctgcctcaga aatacagtgt aattctgatc tttgggaaag agaatggaac
    14341 tctggtcagc agaatgaacg agactaccgc catatgcaat tacgcaaaca ccacccaaac
    14401 gttcccaagc ggccaccatg tcatacatag cactcgtctc cgtcgataag actggctttg
    14461 gggaccaacc gtgtgtgccg gcttgtgcaa ccatacactg gtagcgatta tgcacgtcag
    14521 atactagacg aattcagcat gtgccaaacg tatttctagg tttctgaatg aatgaagaca
    14581 tcccgagaat gtcgccccct ttccactaca atgaacggcc aatctcttca tacactttct
    14641 cgtcacaata caaaatagtg tactggcaca gccatgtcaa tcatatcata ttatcttgcc
    14701 tgcttctttc tggcgtgtgc aatccagata attgcccgac catttgtttc cccgcttcgc
    14761 aagctccccg ctgcccactg gtcatgtcgg tatagcagcc tgttcatcct atacaaacga
    14821 ttttctcggt gtgaaaacgc aaccctatta gacgcgcata gaagactagg gccaatagta
    14881 cagttggcac ctgctgagtt gagtgtcaac aacgtctcag gtctccgcac tatctacatg
    14941 ggtggatgga gcaagtctcc atggtatctg acgttcagaa acatcggtgg taccgtcaat
    15001 atgttctcaa tgctggatgc agcgtcacac atggcccgga gaagaatcat tagttctgtt
    15061 tacgctaaat caaacttgat ctcagggcct tcttctgtca cgagatcgac aaacgagatc
    15121 atcggacgag acctagtgaa acacattagt gaacaggctc gaagtggtac tgtagtcggc
    15181 atcgtccaac tctatgcaag aatgatggtg gatgcgactt ctgcgttcat ttttggcatg
    15241 gatggacgtt cgaactacct tcatgacgaa actgcctgga aattattggc gaaaagtttt
    15301 ggtgatcgat cacagggtgt gttcctccca caagagctac cggtattaaa caatctagct
    15361 caacgccttg gactcaagtc aggaactggg ctcgatctcg tcgatgcatg gtgcttggat
    15421 aagtgccgtg atgttgaggc acgggcaata gctgggcagc ttgaggaggg ggaggcaagc
    15481 gtttggagga gtctggacaa tgccatagca aggtcgaaca aggacctcga tcgagacatg
    15541 agacgcaggc tagttgcgag tgaaattatg gatcacattg gtaagtgttg ttaggactgg
    15601 taatgttcag atcctccgct gacaaattct acagttgcag cttttgacac aagctccata
    15661 gccctcaatt actctaccta ccagctcagc cgtccttgca atagacacat tcaagatgcg
    15721 cttcgggaag aactgcggag tctccacggg caagaaaaag acggccaaga aaactctttg
    15781 ccaccactca ggagtctgga tgggctgcca ttgctctctg caatcctgat ggagacactg
    15841 cggctgcatc aaccagttcc aggccctcag cctcgtgtgt ctcatgctgg ggctactctg
    15901 gaaggggttg ggacgctgcc tagtggagtt cgggtctcgg ctaacgcgct ttgccttcat
    15961 cgaaacgaag acgtatttcc caatcccaat gaatggacgc ctcataggtg gatgaaggaa
    16021 ggcgccaagg atgacgaaag gctcaaagag atgaatcggt ggttctgggc tttcggtagt
    16081 ggcggtcgga tgtgcattgg aaatcacttt gctatcttac gtaagtcaca tgttgcttcg
    16141 cttattctgg ctatctaaca tgagcttcag acatgaaggc tgcccttgct gctatataca
    16201 gcaggtttgc cacggagatt gttgatgata gtggaatcga acagcttgag tgagttaggc
    16261 ctaagtttcc ttttgcaaac ttttacccta gtccattgtc gacgccaagg aaataaaaaa
    16321 acaccgtccc ttcatgttca tcccttatga atacacccga cagggactat gttaacgccc
    16381 agtattgcag tggatttaca gtaggtccgc ggagagagtt tattgccaag ttcgtggctg
    16441 tcggcgaaga atagaggcca ggctgtgatc accagcattt ggacatattg tggcacacac
    16501 gtggggccga acttggggct ttgtgggaaa atgtttctca gctttacaga agccctgtta
    16561 cattttacgt acacttaatg atagcatact gatgttcttt acatccaggg tcggatgagc
    16621 tcatcaatat gtcaagttgc caagctcatt tgatgcctgt tcaagaggta tttgaaagcc
    16681 tagaacctgc cagttccaaa aagcaacccc acggtagcca gtcacgcgat gccatattgc
    16741 acttaaatca cggctgaaat ataccatcac aacgtgcgcc acgatgataa actccaatga
    16801 cgttaagggt cattgaaaat atcccacagc cggcgcccgc ggtaagttcc tttccgccca
    16861 gatgccaagc ttcgaaggtt cggccgccca cgcggcacca agagtccaag acgccaaggc
    16921 ccgatggctt gcccaccacg tccatacgaa gagaccagaa ggcgtaccaa gagttcaaaa
    16981 ttccaatcaa tgagcgcgcc gaggatttca gcccgaattg cgtgctagaa tcaacgcatt
    17041 tcgcaattcg aaccagttgg ctgggcccat gtgaatgtgg tataatggac ctcgtatatg
    17101 tttgaccttc ccacagagca cgcttaggcc tgtcatcctt ctgaggcggc tccagagtta
    17161 ctttggcctt tcgattgagt tgaaggtctc ttcaaagtgt tatctggtta gtctgatcga
    17221 agctttggct ccataaccca cagaatggag gtcaacaagt cggttgacgt ggatagccac
    17281 tcagccacga aatctcagga tgaagctcct accctggtgg tcgactggac cgttgaggaa
    17341 gagtcaaaag ccaagcgaaa gtaagcacct tggacagact tgtaatcact atggcttcta
    17401 acctcgtgcc tgtaggctgg accttataat tatgcctatt ctgacgttgg gtttcttttg
    17461 cttgcgtaag tcgaattcat atgtgcatgg aattgcatgg aaatgttgat tttctaacgt
    17521 gagtgtcaaa ccagagttgg atcgaggaaa tatggccaac gccattacgg acaatttcat
    17581 gcaagatgtg ggcgttgatc aggatcagtt caacgtcggc cagcagatgt tgtcgctagg
    17641 cattgttttg accgagattc cctccaatat gattctctat cgcgttgggc caggcaagtg
    17701 gcttactctt cagctgttcc tctttggcat tgtcagtacg ttccagtcat tccagcgtgg
    17761 ctacgcggca ctcattgtca cgcgcttcat cttgggtatc accgaatctg gcttcattcc
    17821 tggtggtctt tggactcttt ccacatggta tacgcgatcc gaaactgcga agcgtgtaat
    17881 ggttttctac tttggcaatc aaattggcca agcctccgcg aagttgctgg cctatggaat
    17941 tctacacatg cgtggtgttg gcggccagcc gggctggttt tggttgttta ccctcatggg
    18001 tgcttttacg atcctcgggg gcttcgtttt cggcttctgc ctacccgact catttcagaa
    18061 cccgcacagt acttttttgc ccaagttcag ctggttcacg ccacgggaac tgcacattct
    18121 ccagacgcgt gtcctgcttg acgaccctat gaaagggaag aagaagaggc gaattggcgc
    18181 agccgcgttc agtaaagttg taaggcagtg gtatttcctc tatgtggacg ctgttgtgct
    18241 aatagatcca aactatagtt caccgactgg cgcatttggg cacacttcct tatcactctg
    18301 tgtaacaacg gcccgcagcg cgcatttgac acttacgctc cgacacttgt ttctggcttt
    18361 ggattcggta accttgtcag caatgccatg gctgcagttg gtctcttcat acaagtccca
    18421 gtgtcatttg gtttcagctg gttctcggat catttgtaag ccccctccga atttagtctt
    18481 attgcactca tcgttgacac tcggtctgtc tccagtaacc gacgaggtga aaccgttatg
    18541 gttggactct tttgccacct tctgggttac atcttcaacc gtgtcttcac tgacgtcccg
    18601 cttcgtggcg tacgctattt tggcgtcgtt tggacgcaag tctttggcac attctcacac
    18661 cccctcaaca tcgcatggtt gtcactcgcc tgtgatgact ctgagcagag agctttggcc
    18721 atggctgggt aagttaatct tcagtcttca ctgaacgcgc acctccgaat gcaaccagaa
    18781 actaatctac gtctgcgttt agcgtcatca tgggtgccaa tatcgccgga atttacgggg
    18841 cacaaatctt ccgatcggac gacaggccgc tttaccgacg tggattcagt gtagccattg
    18901 ctgtgctctg cgttgggctt actctttcaa ttggccgatg gattgatgat gtgctgagac
    18961 gccgaagaaa gcagaggcag ctcgcgccga caccaagtga tcaaggctct attcgtgttt
    19021 ctgactccaa ggatcgaccg accaacgagc tttccaacgc tgtgactgat actctaggaa
    19081 gggccgacca aattgcgaaa tagaatggcc cgggtcgaga acaggttcca gatatgaatt
    19141 tactttggac gcgagagccg ccggatacat agctgtcctt aatatttatg aaatcattcg
    19201 agttttctaa tacaaacgtg tgacgaccat cctaaagagc tgaaaagtgt gttctgcact
    19261 ggcttttgaa agccagtgag tacccggaaa acgaagagcc acaaagtaaa cgtcacgatg
    19321 acaccaacgg tgatccaacc cacttttgtg ctaacaaaag aatctgcctg tagaaataaa
    19381 gggcactaag cttggagcac gacgtgaggt gataccaagg acgttccacc tgtttggatc
    19441 tggaaagtct acgttgatcg caggcttgaa gtcacgacaa gaccgtcata atgccttttc
    19501 tgaaaatctg tttctagatt ctacacatgt cgaacacata ggctattgag catcaaaaca
    19561 gtagagttta cacatgacca cctcggaaag atgtcacgtc atcaatcaca caacatgtaa
    19621 gtagagtatg tggatcctcc ctatcggact ctccatgcca ccacaacaag tatcataaga
    19681 tcttccaacc aaccccctca aatcaaacgc aaactgtagg ctacttagat agcaccaacg
    19741 gctgaccctt tcccgcggtg agaaattagc cactgaggca atctcattct cttcattctt
    19801 ctgcgcggcc agcgtgacag gaagtcgtgg gtttataggg gaatccctca agagcctgca
    19861 tggttgggat gctgtgggac agcccacctg gccctggaag catcataatg ctgcctttca
    19921 cgcgccagat cacgcgccgg aatgcttgtg gtctagtgta ctcgaagata attcgggcta
    19981 tttccagaca attacaatgc atagcgcatc ttgatagtat tcccggccaa cttgaacgta
    20041 ccaaagtcag acaagaatgc cgcacgatgc atatatacat ttaggacagc caagaccacg
    20101 agttatacat catatatgcg cctggcagaa gttgaatctg gtatgtctaa tcatcatcat
    20161 tatcaacctt cagcaccatg agtagttggc tggctggtaa ggcgagcgta tctgtcctcg
    20221 ctggtaaggg tcaaatgaca ggtagaggtt tttgaacatg acacctcaag gagaaggtgg
    20281 tgcttcaggg tcgaacggcc gggtttccac cggtaggtgt tcggctggca tcggccagtc
    20341 aaatttgtag cgtttataaa tcaaagcctt gttaggatgc attgcacctc tctgaaaggg
    20401 ctctggtgat gaacaaagcc tagttgattg ggacggaacc aagaaagcca tcccctgaaa
    20461 tgctgaaaaa catacaatgt gggcttctct ttgctgactt gccttgcgtt gtgagttcat
    20521 gtcggtgggc tgctcgatgg gtgaccaagt gcatgcagta tgctgtgccc ccatcccaag
    20581 tttagatcgt agacagggat gggtgccctt caggagcagc caattgcggt acgtaggacc
    20641 aacgctttcc gccatggcat ctcttttaag ttgatgtatt gcggaacata ggatcgggca
    20701 acagccagcc ccgatggcaa cggatttggg atgtcaggta gcctccgagt ggtgacacag
    20761 atacagcggg caatctaggg tggttctcat ggactcgatg atcagcggct gagacagcaa
    20821 tcatatcatg ttgttatgac catgaaaggt aacatattgc gaacgcctga tccctttcat
    20881 gcaaggtggg ttaaaccgca tacttgatca atcgatcaac tgtatgattc caacattaca
    20941 tttgaaagct gaaataaatc attttgcttg agaggcgacc ctgagcagtc attgctttgg
    21001 acttatgagt ccttcatgca ataaccgcgc tccattctgg cccattctgc atcccatctc
    21061 ggccgtgtcc agcgcattgt gacgaagatt atatagtcca ggacgtattt ctatgctccc
    21121 ctcaatattg actccgacct cggtccagtt ccggttctgc ctcacccagc tatgcttatc
    21181 tatccagctg aaccatccaa cgcctgcaga gtcgtggctc ccatgctcga cgatccgcag
    21241 gagatcattg tccgagagcg ccctcttcga atttaccgac acgacatcgt cgaattggtc
    21301 gcactcaggg tcggggtcag tacctcgtct gtcaatccag aactgcgtgt gcgtgtacag
    21361 gctcctcaca tcccgttcac ccaagtattt ggagtcctga cccgtgagaa aggagagcgg
    21421 agccaatgga acagggccgc caaagggttc gagtgattgt tgattgcttg agattgagta
    21481 gtgcgcaatg tggctctcta tttctggtga tggtttgtgg gctccggccc acggggatga
    21541 aatgccacgt tgggatgatc ccgtgaagaa caccgcgtca aactctccgt gcttcacact
    21601 cgttgagcct tgagaagcca cggccagccg atacaagtga ctgaccccgg gcgtgacgga
    21661 tgtgacgctg gaacccaggt gcaactcagc cccggaccgc ctgattagat cttcgaccaa
    21721 cagagcgttg ccgcccacga tggagaccgc cttcgagcgc agtgccccgg cggccatggc
    21781 cgcgtccaag acagatgatt catccaaggt tgagccgtag gcatcccgca ggcacggctc
    21841 tatgaacctc tcctggtatt cctcgtccac gctcatgcct cgtaggaaat cccgcgcaga
    21901 cgcgccgagt ccgtctataa gacttacgtc cgagaactcc cgcccgacat tgtcgaaggt
    21961 agcgttagcc ccgaacatct tccatctgtc catcaaccca gccactagcc gttggaactt
    22021 gtcgggcgac cggcggtaac gccactccag ttccaggtcc tccttccgac gctgccacgc
    22081 ctctcgccgg cgccgccgcg aatgtggccg cggatcgaac caccggtcca ggtcccagaa
    22141 aaaagaggca tggcagaccc tgtccctagc aaagctctcc ccgtcccaaa cgtgggcgtt
    22201 tcctttcacc cgcgtggttc tcgtggacaa gttgacggcc cgtgccgcgt ccatgagaca
    22261 ccaatcatcg tcgtagaagt gcgccgctcc gacttccaac ttctcccaac tgcccggcag
    22321 ggacgtggtc ctgacctggc cgccggcgcg tggggcggac tcgaagatgg tgacggagag
    22381 cggccggctg gggctggaga gggagaggtt gtgaaggtgg aaggctgtag cggcgcccgt
    22441 gatgccggct ccgacgatcg cgatgtgcat cacatctccg tcacccgtgc cctgtgcccc
    22501 taagtggtgg gccaccccga tagcccgcat gactgccaga gccagcagct tggcggtcgg
    22561 ccacaatatt cgcttgccca ttgcgacgta agaaacttgg tgctccaatg gcgtggctgg
    22621 acctcagtca attcctgcga gtgctcgatc tggcgagtcg cagtgcgtca agccattaga
    22681 ttgcagactg cagtattgta ttaatcaagg ctgcctgatc gcgcctcatt ggcttcatcg
    22741 aatcccaaag gtggcacaag ctgaccgcag gacaagggcg ccaatgccac acgcacacca
    22801 agggtatgac atgacatact atgtaggacg cttgtcacgc gacactattg attatgttat
    22861 gatgtttcac agttttagat atatctaaga tcactggcgc cgtcatgcag ttctccccaa
    22921 aacaactcga atggcaacta cgacgataca ctccccttgg ttaattgtac ccgaccatcg
    22981 gtaattgctt ctataagtca agtgcctgcc aagatcgagc ttggctttct tattatttat
    23041 atacatgtgc ttgaattcca aaaaaaaaaa cccgaccgag actcaaatga ggtaggctta
    23101 catacgagtc attataagag gaagaaacca cttcctatca acatgaacag tgtcgtagct
    23161 cccataacac caagctgcgc ccactggaac acgggtactg agactgcggc gttggcctcg
    23221 gtgaaaccct tcatggcacc ataagtcggg gtcgcaaagg ttccagcaga gcccgttgca
    23281 gttacttggt tagcaacagc cgtagcgctg ggcatttgag caccgtcgct cgcaaacgcc
    23341 acgacgttgg aggtggtcga gttgaagtcg gtcttggcaa tgccgatttg gttgttcacc
    23401 aggtcataga cgacgtaggc ggaccggagg aatgtgtctc ccagcaggaa aggatcgctg
    23461 ctgaagttct ggataccgaa ctggcaggct tccttgcccg catactgtcc agatctgaaa
    23521 gtgggattcg agcccgaggt gaccagggag agcacaagct cgtccatgcc gaccgagatc
    23581 ttggggccat tgtcaccgcc aaagccgaag gtgaactgac ccttgctact ggccatggag
    23641 cacgggacaa tggcggaatc gacttcggag gagtagatgg caccgacttc cgtccacacc
    23701 tgggcggcaa tgtcggtggg gaggtagctg agggtagtgc cggaatccag gacaacgggg
    23761 atggggaatt cccgagacga aagcgtatcg ctgccagacg atgagttggc cgtgaccgag
    23821 gtcaggtaga cgatgaaaga gctgaacgag ttggtctgct cgtccttgat gatgtcaaga
    23881 cggctgaggt cgccctcgta cttttccgtg tcgattccgc cgaacaaaat gctgcccgta
    23941 ctggcgtcga ggtcgttcag ccacagactg taggcattcg tcgcgatgag accctcgttc
    24001 tgcatcaaga cagggaggtt gtcgtaggcg gctgacaaag actgctcggt gccgacaatg
    24061 gcttcgttga tggcgtagcc gacacccacg agaccgtacg ggatatcggt gtcctctccc
    24121 agacccattg tcatattgga cagcttggcg ccaccaatct cgaaaacgtc ggtgaaatag
    24181 tcgcctttcg aatggctgcc atcgacgtag gctatgctga agtcaccctg gcccacaacg
    24241 gtgtagctgc tggatttatc gggattgact gtgcaggaaa aggtcagaca aggtcgagcg
    24301 agcgagcatc aaaatcatga ttagaactca caagacccaa aggtgcagcc gtcgctgctg
    24361 ctgctgctgc tgcctcctct cgacgccgac ttctcacata ctgaggactg actcgaggga
    24421 acccagatgt cgctacttcc ggtatccagc tgcagtgtca ggttctgggc cggtgtaccc
    24481 acggagacgg tcgcaaagta gccacctctt gcctcctcgt tggtgataac ctcggtgtag
    24541 gtcgaagcgg cgcggcgtcg caggcctttc ttgggggcca ggtcccgctt ctggatgtcc
    24601 cattgcacca cctgggcgtg cgcaaccgaa gccagcagcg agccggtagc gagtgttacg
    24661 gcggacttca tggtcgcacc gggtttggcg acttgtcggg tcggattggg cgggcgaaag
    24721 tggtggaagg agtcgtggtg tggccgggtt cgaagtctgc gaagtcgatg atgtcaaccg
    24781 tcaaccgcct cagattgcaa gggacccgga gtcgggacag gcgcaacaga aggtggtatt
    24841 tcactcggca gcaaggggtt gtggaaagaa aaataaataa ataaagggtt cacaatgcca
    24901 agacaccgaa gttttaggag atgagaggat gacgcatgaa caaggcacga gaaaaagaga
    24961 gggtcgtact gacaaaagag gactgcgccg cggttattaa ggcgacaggt ggtccagctc
    25021 catctaagta ggaaacaaaa aaagagatgt cacccagccc agctgaatag actatgagat
    25081 gccaagagac taagtcacca acacaaccca aagagagggg acgggcgtcc ctgcggcagg
    25141 gcttaataag aggcaggcga cgatgcggac aggcgctcca aggggggagc cgggtggcgg
    25201 agtcgtcgcg tcgcatcgaa gcatccaatc ctagcagccg gaacgaccgg ggggttggca
    25261 acctttgccc tgttctgcct gtctgtctgc cctgtgatgg agcagtcttg cagtctaagt
    25321 tagttcaaat gtcaaacaaa cagggcaatc ttgacaatgc cagtgctggt gccgtccaag
    25381 atcgtggagc aaatcacggc cccggctaac tgctgttagc ctccctacgg ctgacttggc
    25441 gggtaggggt agctaactca gcgcttggca tcgcggatga tggcttggat ggcgatgctt
    25501 gtcgacagtt aagctcatcc gccgatggct cttggcctgg cggatcgggg caatctggga
    25561 gacaaagaac agtccctgaa aatgcgaagg cgctctcgtc ccacagccgt aagcatgaaa
    25621 cactcagggt cgtgagctga atgccatcga cgttcccgag acgtctttga ttggcctcac
    25681 agctgaaaag ccctagaggt tggacggaac tcggctcaac gctctgccaa aataagcacc
    25741 gccccgccca cttaaactca cagcacctct agcttagcca gcctacctag cggttctatc
    25801 attctgattt gtcggtgaga ctgttggcca caggcggctc aaactcgacc tgaggtcttc
    25861 agaagaactt gctcatgggc gccctcccgc gtcaagctga ggtagtgcta acaagttgaa
    25921 acgctccttg tttgcggccc cctcctcagc tgctggctgt cccccggaag ccggaagcaa
    25981 gcaccttggg ggctgtcctg tctgtatgct gaatcgtgtc gaccgtccgt ttatctgacc
    26041 agatcgagca gctttaaaac gcgcagcaga tccaacatgg agcgcttcaa tcaaaagggg
    26101 gaatgaacag gatggaccag acggagaaat tctagctcat tttgacagca gtgaacagct
    26161 tcttcttcag ctccagcaca gcctgcagta gacaccatat gtcggacatc agccgcatca
    26221 atccactgcg cagctgaact gcctgcatta cacggtaaat tccgcccagg cttcagcgtg
    26281 aacggcctgg gaccagctca cctagaaccg gagaaatcta acagccgtgt gtcgcacgtg
    26341 gcggttaacc cgtcaaccag tcagccgtct attcgttgag taatcaaccc caggtacgca
    26401 tggtagagga ttgcatatgc ggctcggctt gggcagcaag agagatagag aacatgcaaa
    26461 ggcgcgttgc tctccagcta caaagactga cgtttagatg ccacttgtcc catcagtata
    26521 gacacttccg gccccagtct caactcttgc cgtgttgcgt ttaccttgaa ccatggatgg
    26581 aagcaagtcg gtgacaaaca acctggaacg atagtagtat atagttgcga cgatggaaaa
    26641 gagtctggag gtgggcggca tccactgggg ccactaggat gattctccgc cggcgccggc
    26701 ggcaattggg actctggaga actttgagtc tgcgggtatg ttccaggtga catcattata
    26761 actggggatc gtgtcctacc gattctgaat ttcacgcgat atgtaggcga atatcgggtt
    26821 cttattcgcg catcgtatcg cataaggaac ggacgaatcg ccgcatctta ctcaacgagc
    26881 caactcgggt tatctgttcc tgactgaaat ctcttcttac gtgtgaccga cgcgtagacg
    26941 actagagcat ccgcatctca atacgcccga tacctaccga ccctcaccac ttgaaccaac
    27001 cggagctctt agtccgactc ccccacaacc gccagactgg attcactatc tgaacgacat
    27061 cagaacaggg aaaggaggtg tcgccaattg gccaaggcgt atcgtgaagt ctggaccgcc
    27121 tggttcttgc gtcaacctta cagctggcat tagtagtacc cagacagaga tccggagata
    27181 tctccgtgca ggggcacata catatatgcc cgaacccacc tcacgatacc ttcttggaca
    27241 ttcacctata ttacttgcct cacagctttt atagacgtct ttcatataac agcaagcatt
    27301 ttcctccgga tcagtaccat cagcgaagat accccatacc cagtcccgcg ctgcctttcc
    27361 atataccctc tacctttcag caacggtttc cactcgattc gaacttgata cgtcacagac
    27421 acgatgtgtc cctccaaaga acttcgcaca gtctgtcagg gctgtaacaa agtaggcagt
    27481 caacaacatt tcgagatcta ctgcccggtg gggcggcagc agcactttgc cgccaagaca
    27541 gactgcccgc actacaagca cgaggccctc aacgttgggt cctatatctg cgacaagtgc
    27601 ctccacgaca ttggctggaa cagcgagatg ctcactggct aggccagcag ctaagcatca
    27661 tttgagccat ttgcatgacc agcacttgta cacacactag cattagcatc atgggcagta
    27721 gcatatacca tacgaaactg gcgttactgg agctggcaat cgcatagcac ggtaaatgat
    27781 acggacaatc tatgagactt gggccctgga tagaatagaa tagaatagag ttggatagaa
    27841 tagacatgac gacgtacctg atcaagcctc atactgcaaa tggttgtcca atggctctga
    27901 atatgtccag cgagattgat cctactggaa acggctgctt gctggcttgc tggaagtccc
    27961 aacgcggtga acaagccacg caaggtcaca ggcatggccg cgcaaggtgc cacaatctct
    28021 tacccctggc tttcatagcc cataccgatt ttccaccacg aggcaagccc tcgccgttcc
    28081 atctcgtccc cgaaggcagc cacggactcg acctcgttga acggcgcgga ggacgatggc
    28141 gcctttgtct cttgccccag cagcacctca cgagccgcgg gcttctgcgc gcactggaag
    28201 tccttgtacc gcagctcgtg cacggcgctg acccagctgc tcagcgactc cccatcggcg
    28261 ctctcggcgt acatgatgcc cggcgacccg ccgtagcgga ccaggacgta cgggatggag
    28321 cggtgcgccg cggctttctt gacgcgctgc agcttcttcc gggacgtgat gtggtgcgtg
    28381 cggatgagcg tcgtgaagag acgcagtggg gagctcatcg caggccaact gcgcggagcg
    28441 catccaagag tagttgggac aggagggaca tgtaagaaac ggtggacttc gtccgacgca
    28501 agtcaggagc agggacggct atttctcgga tgaacaccgc accgggtctt ctgatcatga
    28561 ctgattgtat cttgacctgg cacatgcaat gcctgagaga caaaagcatt aagcattaag
    28621 gttaagttat gctgagcttc tgtcacttgc ttgaatgcat ggaaaagaag tcgttgtcga
    28681 ctgtgcttgg caaacctggt aggagtgcgg acagctgcgg tggctgctca caggtgctgg
    28741 gacgcggcac caaatttagt gtcaaggtac tatcccctag gggatttggg ggcgacgaca
    28801 ctcttcacga cagaccgccg tcaactttgg ccgaagcatt atactacatc gaatgcggtc
    28861 agcaaccgca gcatgagtac gactccttcg acactttggt agcatgcatg aaccgctcat
    28921 cagtttggct aaagtggtca cataactttt aacatgttgc gccaaactcg gattgggtgt
    28981 cttgttccta tggttcacag agtttagggt tttgacgaca cttacatcgt ggccggttct
    29041 caattttgct tctctttcgc tgtgcttggt aaaggaattc agactttggg atgtctgatc
    29101 aaccggagag ccattcagag accctggagg aggctcgggc acggctcatg tgcaccctgg
    29161 actccatcgc ttcgggaggg gtgtcagatg aaccacatga ccaggaggca ggcgtgcttt
    29221 gtgctcaagc caacctgggc atgacagact atggaaggca tgatgcccct gttgaggata
    29281 aagaacacgg cggcacgacg gattcatcgg tcatggaact gagcacagct tcagccacca
    29341 ggactgggtt aaccaaggcc gccccggtga aggaaatcga ttcggtcagc ttgtcgaaat
    29401 atggcgactt tctcgatgaa gctgacttcg tcgcgcgagc cactagagat cagaggcgtg
    29461 cttgggttcg agctaacctc gcgctcgaca cagcatcccg agatccttcc cacatctctt
    29521 ccgacagagg atcccgtgac gctttctgct ggatatgcgc aaggaggggc ctgttcagaa
    29581 cttgcccgca gatgctgtcg ccggagatca atcccaaaat cacgatagct gaccacgttg
    29641 gcgcagctgt tttcggaaat gacgttgctg atcctggttg gaacccggag aataagagaa
    29701 ttgtcttgta caccgacgcc gccacgaaaa acggtaacga ggatggccca ggcatagctg
    29761 gcgctgctgt tacttccaga ttcttgggcc aaggcccccc gtcgtggtct aacgcttcgt
    29821 acgccattat tgggacgcat cactcgcaca aggcagagct atatgcaatt gggttggcat
    29881 tggacatcgc cgcctgcgag atccagagaa tggtcgacga cagccgccgg cgcggcttcc
    29941 aggatggcaa tcaggagcgg ccggagttcc ccagcgtgat tattatgacg gactcgcagt
    30001 catcccttta ctatatccac gacttcacct ggcaagacac tgttcctgag atattctcag
    30061 acgatacatt caccaacctg atgggtccgc tgaaatggat acttcagctg ggagttcgag
    30121 tccgcttcca ctgggtgccg gcgcacacga acgtcgacgg aaactgtcga gcggatgccg
    30181 cggctaaggc tgccagcgtg gagtcgatga agttctactc ggtactggca gaccaaggat
    30241 cccgggattg tcacatcgtg aatattcaag gccatccgca tggcgagccc aatggtgacg
    30301 attcgccctt ttcaaagccc aaacctcgta tctacgccaa ggtggcaacc cagatccgag
    30361 cccttgaaat aaacttcatc aacaaaacct accgtgatcg gtatcagagc tggattgcga
    30421 gattgatatg agttacgaaa agcctcggaa aggaccttta ttcagcggcc acaggccagg
    30481 acatgaatac agagaagaat gcattagcaa agcaacttta tcggcagcca atgtgtattc
    30541 gatcagtcgg agtagtttgt tactattggt cgggttttcg tcatcctgac agagatagct
    30601 ccagctcgat gcgtttctac actggacagt gatattacag aagcatgcat ttacaatact
    30661 atccagggtc accaatgaga caatcacgag ttttcgaaga atgtaaagct cattatttat
    30721 tatggggtgt tgattatcgg ccgctctttg tttggctgaa acgctgcgtt cctgatattg
    30781 ctgttgtctc aaatcgcgta gccaccagaa ttaatctgtc ttggttcacc tgccgcctcg
    30841 aaagttccat tgggtagcaa cctcagggcc tgtgctgtgc tcgaacctgg ggcagtccag
    30901 gtcacgttgt ggccaaggct ctgcatgaac gcaaccgtgc tgttgtcata agcccactcg
    30961 aaggagacct ggttcggtac cagctggtca tgaagcctgg gttgggccaa tgcctcaggc
    31021 gcggtcatgc cctggtcaat tacgtggtgg atgttttgaa tcgtggctgt aataatacgg
    31081 ctgccaccag ccgatccaac tacgaagtaa agcttgccat ccgcagtctc gacaatagtg
    31141 ggtgaaatcg atgacagagg tcgcttccca ggtcgcacgt agtttgaggg gctgggaata
    31201 tagccgaaag cattgcttga tccggggatg gagaaatcgt tcatctcatt attcatgatg
    31261 actccagtct cagggaccat gagttgcgat ccaaacaagg tattaatagt cgttgtcaag
    31321 ctgatcgaga ggccgctggc atcggccgcg ccaacatagc tcgtaccagg ggtctcgaga
    31381 ctctcgatac cggaagggtc gtatgctgat acgttctgag tggcgacgtc cgagatcttg
    31441 gaccggatct ccgcggctgc ggcatcagaa agcatggact gctggtactc gaggatacca
    31501 tcgaggaatg aggggtctcc caacttggtc cgttggccat acgcgaatct catagcctca
    31561 tcaagacggt gagtcgtaag gttgatggcg gaagggtcgt cgaatccaga gtagccgtcg
    31621 acgattttca aggcgctcaa ggcaacagaa ccgcctgcgg gggtaccgca ggtagtcaac
    31681 ttgtacccgc ggtaagtgat cgacgaaggc ttcctcaagg ctacggtgta gttcttcaag
    31741 tcttccaagg tcatggtccc gttggatttc tgcagtgcag agacagtcgc gttcgcaatg
    31801 gctcccgtgt agaaggcatc aggtccttcc tgggatatta cctccaacgt gtctgcataa
    31861 cgctttcgcg tcatggtgtc attcaactgg agtctggtgc catgcggtgc aaagtccata
    31921 gcccaagacg ggtcttcggt gaagaatttg ccgttggggg ttacggaatc catgtaacga
    31981 acctggtcct catccaccct gaagccttcg cgggctacct tgattgccgg cttcaccacg
    32041 cattcccagg gcaattttcc atagttcttg tgcaggtact ccaggcctcg aagttcacca
    32101 ggtacaccac tagaaaatag atcagctcga cttagactca tatcaggtat atcaaagcgg
    32161 ctcacctcgc gagtcctccg tacaagctgg cagcggtatt gtttgtgtac atgtcttcga
    32221 aagctgcggc gggcgccgtc tctctgaaat cgatgaactc gtagcttcca ttgctactgc
    32281 gaacgagcat gaagccgccg cctccgatgc cactgtgaac catgccgatc acgccgacgc
    32341 acagcacggt gcccaccagc gcatctgctg cattgccgcc gtccttgagg agctggatgc
    32401 cgatcttgct gcaaacgtct ttctcagatg ccacggcgcc cagtcgaggc tcgtggctct
    32461 ggtaaggcga tcccgtagca tactgcgtga tgcaggctag ctggacgagc catgcaatag
    32521 ccgttgtgcg gtaccgtggg aacatgttgg cttaccacgc actttcaggt ttggtgtctt
    32581 tgaagtataa acgggcaaag tcaccaattg aatcccagcg ggctcgtgct cgtgaagttg
    32641 cacaagatga gcgaacgtgg gtgggctgga agggaacggg aagctgacca gagatcgggg
    32701 cccaggctgg cagctcggag atataggtga agataaacaa cgcaaagaaa cggaaccgcc
    32761 aaggcgttcc tacactagac gcaatcgtaa attcacccag gggaacagtc agcgaggagc
    32821 tatttgccgt ttggggccgg tgatgacgat cctgccttgc ctgacatgca tactgcgggg
    32881 aacgagcaag ggacgctgta gcggggctta tcagcgcgga acgccctcgt tacgaattgc
    32941 gtcctgcgca ccctgggtac ctggacctgg gtaggcgggc ggccgccagg attactgcta
    33001 atatcgttta catcacgcgc gggcatgggc acgcctgcag ataagcatca ttggggcgtg
    33061 ggaaaacgcc gtctgaagga ttcctgcagg aacgaggcgc cttctgtgtc tttttttttg
    33121 ttgacgaatt tggcgtccga gactgggcgg gctaaccaaa cggcaattat ttgcgaagtt
    33181 ccaatccagg aagtacgcaa gcagctcatt ggctacatag agacatagca cacacctgtg
    33241 gcagagacac agttgcactc tatgttaaag tcaaacttcg cgatatagtc tgcctaacaa
    33301 agctccctca acaaaaccca cttccgcttt tgaacctgag ctcttggcgg tgtgacctga
    33361 actatagcac tcacaggact ttcacagcta ctcacttcaa ccgtgtcggc tctaccaaag
    33421 cgtccggaaa agcgagtgag gcttcctctt cagttcacga gggtcaccca cctccacgat
    33481 ccgtcccttt tccatgacca caacgagatc caggtcgccg atcgtctcta gcctgtgcgc
    33541 cactaccaag acgattttgt ccttgaatgc ctcccgcagc accctttgcg cttgttcatc
    33601 cgaatggtgg tcaacgctac tagtggcttc atccagaagc actacaagct ttttgctcag
    33661 cagggcccga gctaggcaaa agagctgctg ctgcccgtga gatagtccga ggcccccgcg
    33721 gctgctgatg gtttcccaca cgccaactcg agataatgca tcgataagaa cctagtcacc
    33781 aacaaccgtc tccaaaggat caaggttcgt acggacggag ccaggcggtg taacggaatt
    33841 ctggggcaag gctgtgagat gcgttcgagg cactgcgctc ggtaccgacg cgagatcgag
    33901 tccgtcaatt gaaatgaatc cggactgggt ttggggaagg tttaggaggc ttagcaaccg
    33961 tgaactctta ccgaagactc tcttcctgaa agccgcgctg ccagccaaat gctcggatag
    34021 ttgccacgcc attaagggtc tcagtgaagt gtgtatatag tggcgacttg gcctagccag
    34081 tgagtgacac ctgcgtccca accgttccag gaagtgccca gagcgcgacc agggcaatgc
    34141 ggaagcaaat taacgttgtg actgctgcct gtgtgcagaa aagcatgaga tatgttgacc
    34201 acactggacg tcctctgccc ccatgggcga cttacaagct tagcccacag gagccgtccg
    34261 gcacgcacac aggtctccct ctgccatagc gatatcgtcc tggctatgga cactaagatg
    34321 aacaaggcag aagggagaat ccccagaatg ccctgttcga acaggagcgt gaagtcgaac
    34381 acatcatcct cctgtgggcc gaacgcgatg tcggcagtat cgcgtttgta ggacacgttc
    34441 aaatcatgta aatccatgat ggccgggtct gtagttcagt tagaagaccg ttttctctca
    34501 caacagactc aaaggcttcg tcgcgtttgt tggtgattct aggcgaaggt ctacgacagg
    34561 gctcgtcggg gatggttata gggtgatgcg agcagtcggc ccggtcctct caatgctcta
    34621 ctcatcatcc gcggtacgaa tccggaccaa gatcaagacg tagcctaact gtatctggta
    34681 atcaaaattc gtcaaccacg tctatcacag ctttggctgc tgcttgttta ccttagatcc
    34741 gagattacaa gctgcagact agaggctcac cagtaattac catatatggt tagaatatat
    34801 cggagactat gactcagccg gcgtctcagc gatgcagccc aagagggaag gtagttagta
    34861 aacaggtaat tctcatcttt gcctatatac gttgacaggc ataaatcgta ttataacact
    34921 atattcccta ttttaacttg atccagaaat tattcaattg aactacaaaa cgcatacttg
    34981 atgtgtgctt cagatacaga actaggtcac tcgtatggcc gccaccttcg tgtggattga
    35041 gccctctaaa caacacttgc ttttaggaat cctgagccag gtgccaagat ttccaacacc
    35101 ttagccagat ggaatggttt ggtgtcaaga atgtgtttat ggatataatt tcggagcagt
    35161 ctcaacatgc tgaatatgct agttatacta ccaactgcga tataatctac gatatgcacg
    35221 aacatttttg agaaactggg gattccgtcc actattcata cataaactaa tctggtgagc
    35281 gaggacaggt caagactcgt tgcccggaga tacagggtgt tgccacgcct ggtatgccac
    35341 ccaagactga aatactccta ccactaaaga aagtatgcct aagaataccg ctataatgac
    35401 accaacgaat gtagccatca tgacataccg tgcgccgctc tttctttcaa accatttctc
    35461 cattatgcct cgaggactag ggctttcaac ttcatcatag agctccatca gtctagtccc
    35521 aaagtggcgg tagggaaagt cctcgtcgta ggctacaaaa tcatagttta cgcagtctgg
    35581 atctagagac tgtttcgcga caagacgtct taatttcagt tctgaatccg tcccaaaagg
    35641 aaagagaatc atctggagcg agtggagcgc ttcaagagcg acctgtgctg ggatattatt
    35701 tctatccatt acctgtaagc aagatccggt ctcttctcta taaatctgac caaggtttac
    35761 aacttacttg aatggtgaat tagctatggc cagatgctcc tttaaaacac tagtgtagtg
    35821 atatatttca accacgccat tcttcgagtc aagcctgaga tggttccgga gatcctcggt
    35881 gccgcggaaa gtcaggcggg caattttctc cagtcgccgc gcggtaatcg aggactggat
    35941 atcgcgtgac ttcccggcgt gatccaagac attcagcgcc cctacgtcgc ctttggggaa
    36001 cgcgcgtgag acaaagctcg agaagcttgc gtcgttgtgc cacggtatta gctgagttcc
    36061 cagctccgtg cccaaatcaa gtatgccgga cggctgctgc tcggcggagc agttcaccat
    36121 ggtcataatt ttgacgacaa tattgaatgc gcgatgctgg tcggtagacg agggcgactt
    36181 ggacgggcgc tgagagaaat actggtgggt gagctgggcc cggagctcgt ccggccgatc
    36241 cttgatcagc cggatgatgt cggcgacatc ttggtgcgac cggagcgccg gctgatcacc
    36301 gtagagcagc tcggggacat aggcggacgt cacatcctta taaaatgcga aatagcttgc
    36361 gaaaacgggc gcgcgctccc aggcgcactt tgctccgctg caagattgac cgcctttaca
    36421 gctcgcgcaa agctcccacc cccaaagggc ttcacaaagc cgtttcaggt caacgtcgtc
    36481 cacttgatcg agggggtacg ctgattgaag tgagccaatc atgtcggagc gcctagcctc
    36541 ggtttccccg gtcgcttacg caccagaagt ggaaaaatgg cgacgcgaca gcaggtaagt
    36601 gggatgacgg gtctttatgg caggtattgg ctggacctca atacctaggt atgtaagcaa
    36661 ttcaccgaaa tgtgatggag ctgaaacagg cctggcggtg cgtggagggg gagggagggt
    36721 tgcggcagtg ctgggcgcca aaggattgtc gaatgacaga gggtagccca tgttgacatg
    36781 agtgggtggc ggtgtttgta catatcgcca ggagctgaaa acatgcagca gttagcggcc
    36841 tccccattgc caggacatct cccagagcct cgtctcctct gccttctttc acaacagttc
    36901 aatcgctagg tcaaaacatc tcatcatctc tgaggcgttg aaaacgaata tgaacgacaa
    36961 taccgggtcg gcgtcgctgt cggccccgct tgaggtgcag aagctccgga tccaatcggc
    37021 cgatctcgag ccgcgccgag attcgggcta cttcacacag tcacagactc cggaccgaac
    37081 ctcaaagcag tcgagccgca gctcgtccaa ctccgtcgac aggatcccta cccagacgct
    37141 ggtgttgcga tcaggagtca aggctggcga tgacctatcc gaatttgaca ttcacgtgga
    37201 tgaagccaca attgatcggt tcaaagtcat acagttgcgg attgaaacac cgttgttgaa
    37261 gtatgtacag aagaccaagg gaaagtaccg cgccatggcc atacggctga tggtccttgg
    37321 aaagacagct gcccaagcga aaccgcatat tgtggtgctg gcagctgagg accagtgcaa
    37381 gcgtgtgcgg aagttctttg ataagtcgtc ggttcaagac ttggttcgac cgtccgataa
    37441 aagcttgcca tcatttgagg tgcttatcta cgggcggcct ccagacccca agaaagccga
    37501 ggatgatatc gatgtgttgg cacccctcat taacggcgac gttggcttca ccgctgacac
    37561 cttctgcggc gctcctattg tcatccgtca cccgtctgga acagagaaga gagccacact
    37621 gggaggaatt atcaaggctg tcaatcagca cggggatttc agactctacg gcctgactgc
    37681 gggtcatgtt gtcggcaact cagacgatta tatgtcaatc gcttcagcca gtgacagtgt
    37741 gccctcgaca agtgacgaac tattcctatc agactcggaa acagattctg actgtgaatc
    37801 tgacttggaa aatccctccg agaaggaccg cacatctgcc agcgaagttg aggagcgcgc
    37861 ctcagaagct ggaaatttgg agagttccga gacagtgttg atgttccagg acggctcgac
    37921 agcttggtca tctctcgagc tcggtgtcat gggaaggatc tccaaaaaga gcccccaagt
    37981 ggctgatcag tctgatcgag caacaaccga tgtctctgct tattttgact gggctctcat
    38041 tgaaatgtcg aagtacaagc caaatcgact gcgccctcgc acgcacaacg ctgatgatgc
    38101 ggcggaccct gtagccacca catcgggtga cttgctgatg ccacctccat cttctgatta
    38161 caatggtgtg agaaagtcgg tagtcgtcat cactggatct gagggaccga aaagggggac
    38221 tatctcgccg cttccatcga gaatccttat gggtcccggc aaggtgtttg tggatacatt
    38281 ggtagtgaat cttggtttgg gaaaaggttt gcattctaaa cgagagtagt tgatatggtc
    38341 aaggactaac tgtggcttag aaattgtcga cggtgattcg ggatcctggg ttgtgaacga
    38401 gagaaccctc gaagtctatg gacacgtcat tgcttccgac gcttttgggg gcggatacat
    38461 catgccgatg caagatactc ttcgcgacat ctcaaaaacc ctgcaggcca ggacggttac
    38521 agtggcctct ctaattgaca tggccagcgt tgcgatggag aagatggact tagccatccc
    38581 cgaccttgaa gcggaactta caacagaact aactaagacc cctgcatcaa atggatgctc
    38641 gataactacc gatttagtca acgggggagc gagcgaactt aatccgcaca agcgtaaaga
    38701 aagtgaaaga agtatccatt ggagacggaa ttcacagcca cctcatgtag atttggagct
    38761 cgaaggaaga cgccgtgcaa gggagcgagt gatagatgat ttgatcggtt caaggactcg
    38821 agcgagacga gattctcgag tcgtggatac tcgatatgga tcgaggcttc tagaaactga
    38881 cgagaaaact ggacgggaca gggacctcga accaaggtac cgtcccagaa ggtacgaacg
    38941 agaaaagtct gtcgacttcg atcgccgacc ccaacaagat ttttacatca gaccaaacat
    39001 cttgcacaga ggagatctac gggacgagta cgagtccccg gacagagctc gtttgtatcg
    39061 tcgcttccac gaatccgacg acattcagcg tgggcgtctc agcgacttgg aagctcctag
    39121 agctcgtatt ccccacccga acgaccgaag ttcgagtctc gatcgaaatg agcgttctga
    39181 aagggatcgg aatcgaggct ttggcatagc cctggacgac cattacaaca gaatacggcc
    39241 agccagatac caccatgacg atgaatacac ttatccgcaa gtttccatag cacttccgca
    39301 cggcagagat gactccagag tctcccaatc atccaccagg ccataccatt acacgcgccg
    39361 ccgagaccgc tctccacgcc cgtccggctt cacagactcg ggttacagca cggcacgcaa
    39421 ctctaatgat acaatgttta tccatatctc aggcgagaga ggatatgact ccggttacag
    39481 cacgggacgc tcctccggta gtcgctcggc gcgccactcg accactaact cacaggaaaa
    39541 cacaccgttg ccacagcaca tggttactgt ccatacctca cacggctacg cggagggacc
    39601 aaaggataga agtaggcgtg ttgcgagtga ggaaaagctg gtcgatcaaa gaagaaaaga
    39661 gatcactgcc ttgagagaag gagtagacag tataggacga aaagattctg gcgacgcgtt
    39721 gcagaaagag attgacgcat tgaaacatcg aatcgatatg atggcggctg agttgaaggc
    39781 tagcacagac gcagtggctg aagctctgcc ttctattcgc ggtgaattgc aaaggggaaa
    39841 gacggtcaag gcacataatg aggagtcaca gaacctagat ggcaaggacg agagcacaac
    39901 attgtggtga ggttccggct taatatgcag tttgtttcga atatgtagaa gactcacgcc
    39961 agctgctcta tctcggttgt cactgaggag caccactttc gtacgaatcg ataggcacat
    40021 aggtataggt agttccactc acttcgttgc atcattagcg ggcatgcttc cattgtgcac
    40081 gcatttcgca agcattcacg gcaacattga gttcctttcc tccccagttt ataaatttca
    40141 caatactata gacttgcaac ctgaaccgag agattttcta caatgccccg ctttggtccc
    40201 gcactccgtg tcgcgacagc actaagatga tgccgaggct cctccggtgt cacgactccg
    40261 ctttgcgtca agggccgaaa taccggaagg agccgcaaat ttggccatct ccggtcgaat
    40321 tcatcttgat ccaaagactt tcatttcaat tgacatcttc aaaaatgaac gcgagtaaat
    40381 atgatgtgcc atctcaggca cagaaagtcc tcgaggatgg catcttgaag aacccactga
    40441 tgcagggtat cccaatcgaa ctgctttccc tcagcgaact tgtccggttt gaaggttctt
    40501 ctcaaccgag tattcctatc aactggcgtt ttgccgagag catatcagca ctgaaggcat
    40561 tcgaggcact tatgctgagc cacctgatta ctcgcaaata tggcatgaag cctacggaaa
    40621 taaccattaa cacgtatgta tattccagga ctcgtggccg ccgcagctaa acggtactag
    40681 cgaccatgct tccttgttct tcatgtcgcc gctagttgct caagtcatca aggatggcaa
    40741 accgcaacca atcagtatgc tatcagaaag catgagagag tttttcccca gtcatgactt
    40801 gcatcgatca caggaaaatc tgcatagaca gttggcaacc aacatataca aaactaagga
    40861 cgggaggttc tatcatgtac acggtacggt tcagaaacca gccactcaat ggccgaactt
    40921 tgggcgtaat catacctagg ctgtttgcta atagtgaaat tgcgcaggga gcatgaaccc
    40981 tgagccaaca ctcacggcct tgggtctgcc aatggatgga gagtcacagg acacttacga
    41041 ctctgtggcc aagaaattcc aggaaacagt gtccaagttg gactctgcag agattgacga
    41101 gctcatgaat gagcagtata ggcaggcagg caccattgcc tggagctcgg acgagttttt
    41161 cgctagccag cacggtcagg agaacggacg tgtaggattg tatgagattt ccaaggactc
    41221 tgcttcgtct cagccagctt catggtggcc cgagaatgag agtaacccgt cgtcgtctaa
    41281 gaggcccctt gctggactca aggttgttga cttgaccaga gtaatcgccg gtccagcgat
    41341 aggtcgaggc cttgcagaaa tgggcgctag tgtcatgcga gtgacgtcgc ctaatgttac
    41401 cgaccttggc gtccttcacc aagacctcaa ctggggcaaa tggaactgtc atttggacct
    41461 gaaatccgaa gctgacaagg aaaaattgag gcagctgatc aaagaagccg atgttgtcgt
    41521 tgacgggtac agacctggcg ttatggagcg ccttggtttc ggtcgccaag ccgttcttga
    41581 tttggtcaag gatcgcccct atggcattat ccacgtccga gaaaactgct atggctggca
    41641 tgggccgtgg caacatcgat ctggctggca gcagatcagt gacgctgtaa gttggagtcc
    41701 tcctcggtta tagtacacgg gtagagttgg tcactgacca aacaaagtgt tgcggagttt
    41761 cccttgcgta cggtagggct atgggtaacg atgaagcggt taccccggtc tttccaaact
    41821 ccgactactg gtaagtgtgc tctaatgaga attgtatagc ggctccatta ttttgtcctg
    41881 ctaatgttcc tcacaaagca cgggtgtctg tggaagcacc gcagtcttgg cagcactgat
    41941 caaaagagct gaagaagggg gcagttatgg gttagacgta agtaacactg agtctgggaa
    42001 tcgctgcaca gaattgacag tggcatctct aggtgtcgtt gaattattac tcccaatggc
    42061 tagttcggtc ctgcggtgtc tacagcgacg aagtttggaa agagctgtgg tcccgacatg
    42121 gctcacctgt tttccgacac taccataata tgctctacct gcttcctgct atgatgcgac
    42181 ttctgcagca gcacgatgca gcaacgcttt ttcaaccaag attcttcgag ccacgccacg
    42241 ccaaatatgt tggagcgacg ttcgtgcaag tcaagccgat cgctcaattt catgatggag
    42301 ccgttgagtt cagatataac gtaggcacta gatcaaatgg tgtcgacgag cccatttggc
    42361 cccgagatct gacagtcgag gttgtgggca aggaagcggc gtcaaggata taagaacaga
    42421 gatagcctgg taatgagatg caagcgggag tagatgcctt cgtgctccgc tgtgttggta
    42481 catctttatt ttggatggcc aaccaggtca ttgtacggca gttgacctaa gagactgatt
    42541 caagctggga ggacactgaa gaaactgtag ctgttgtcgc aatccgtccg tggctttgca
    42601 agcttatgta atcaagactc tagcttgccc acgcttagat cttttggctt gtatcctctg
    42661 ggtaccgctc tgcgacgttg gcatgatgga tgacttcaat ccaagccaaa ctgtctactc
    42721 gtgccatttg cgcagccaga ttggggagaa aggcattgcg tacaaaaaat acacctgtgc
    42781 tgaaaccgag acatcatctg ggtccgaaag cagatcctcc agagtggaga cgcgcgggca
    42841 ccgaaacccg agatcacctg actgccgagc tttccgttgc cgagtttcgt ctgtgcaagt
    42901 tgatcgtgtg gacaatcaac gctcaacgcg ggcaacctgt gagatctacc caaatagtgg
    42961 aaatggctaa ccggtattcg gagttgtcgc cgagaccgtc gcggacttgt gaccattgca
    43021 aagctcgcaa ggttcgatgc attggtacgt tggctgcagc cgaccgacct attgaccccc
    43081 ccgtgcccta ttccaggccc tgatagctga taatgacgtg cagtgcaaaa tgacccctcg
    43141 gcctgtagga gctgtatagt atgattatcc cacgtcaccc caacgctata gttttaacaa
    43201 tgatagtaga aacgcaatat tacatgccag ttcagtcaaa ctaaacggct tgtgaggcgg
    43261 acgaaccctg ctcaagtttc tggtatatag gtgccccagg tgcagtaacg gaattgactt
    43321 cctaacgata tcgacagatg ccagctccac gccccagact caacgcaatg gactgtacat
    43381 tgatcgtgtt cttggtaatc ctggacacgg tggcgtcagc atgaatgatt gttcgatctt
    43441 caaggtaggg ttgcgaactt ggagatgaag aagccagtgg atactgactg aattgtagat
    43501 tcatggccac cattgtgggc tgcctttcac attgtagtaa tccgtagtgg ccactaacca
    43561 gccaaatagt gacaagctcg aacctcgctg tattctccga aaataggctc cgactaattt
    43621 cgcaacgcct cggccacaac caggttcaag aactcatcga taatataaca gatgtcatca
    43681 agactcgagc taccttgggc aaagaaaatg acaaggtcgc tgcccttcca ttatggtcga
    43741 gcaatgcttc cactgcacct tttcctgttt caaaaaaaga tgcgtcggca tacattgcag
    43801 catatttcaa ctacattcac ccatcttatc ccttcctaga ccggcaagag ttcgagctca
    43861 aggcttccat gtcaaatcta aacgaatttc tagagaacca agcagcgttt tcggcgttat
    43921 atcacgcggt actggccctt ggatgtcaat atgttggcga gtggtctttt gatccaggaa
    43981 aagggcaggg ttcccagctc tttcaagttt ctttgagatt gttgccacgt gtattgcttc
    44041 cacctgacga tttgactagc ctccaggtaa gttcttggtc ggtttctctc ctagcctgct
    44101 gatgccctgc tgaccatgga taggccgtga cagcgatggt acgtttgaaa cgctccagct
    44161 actctacccg tattatggaa cttattctac tatctagtct atattcggca tcagtttgcc
    44221 cggcatgcac atcgaagaca ccttgatcat cgaagcggca aggatagcta tacgcctcgg
    44281 gtcccatcgt ggcatcaccg caggtggggc cgagtccttg cattataagg cattctgggt
    44341 aatctacgta cttgagagga tgacttgctt cttttacggg aaaagtcctg taagctgtcc
    44401 ttctagactc actgtcaaac tgctgattaa gcccctaggt actggccgat tacgacattg
    44461 gatgtcctat tcctgacact cctgagtcag aaatagaagg ggtaaacttt ttcgtcgtta
    44521 ttcttcgcgg ctgcagaata ctatcgaaga catatcagat gctgttctct gccagcgcta
    44581 ccatgaacac atctgaacag tactttgacg ccgttgattt gatcaaggcc gatatagagc
    44641 gatggacggg ctgtatccct gagaagttcc gccctggaat gccattcgtc gcaggcaaca
    44701 cttggtttac tttcatgctt ctaaggcttc atggggtgta tcatgctctt gtgatttctc
    44761 tttgccgttt ggagctgcat gttggggcag atcagcaagg acctcggatg gcaaagacga
    44821 gaaaactact aatgaacaca gcacgtacgg tattgcaatt gacgacttac atcgatctga
    44881 aaccttatac cccgttgtgg taagtttata tatactaatg cgacaaagat tcccgtctga
    44941 ccacaaactt caggatgttg gggaccatac cctgctctgc gacgttcatc ctatttgact
    45001 tcatcattca taatccgacc caccctgaaa cggaggccaa tcttacactc ctagatatgg
    45061 ccgcgggtta cttcggccgc cttcaatatg ctactggggg ggatttccca gcccatctaa
    45121 tgtctgggtt tgcacagatc gcgacagact ttgttcgacg cactcgcttt gagagcagca
    45181 aggccactcc cattgccgtg aacgacctca accccacgct aacaactgag ccttcggtct
    45241 cagtgcagac gcctttagat gtattgcaac ctagtaagtc acatagcgct tttgccgtta
    45301 taactagttt aacttgagcg cgtcacaagg cagcttcaca aaattttctt tgccggagga
    45361 catctctacg gaaccactgt tctatcctgt cacaggcttt gagttacctt taagcgaaga
    45421 ctcaatcacg ggattcaact ttagtgcctt gtttgattcc atgatgccgg aatttcgacc
    45481 ctattagcaa cgcatgttga agtttgcctt tacagcgccg cggacgagga cacgctcgaa
    45541 cttgtatgtg cgaggtagcg gaaaggtcaa attgcgaatt acccggcgca cggaacaagc
    45601 tgctgttgac aggagctgga ctacaggcag gataacagga ggcatcgacg tggatatgtg
    45661 cttgacatgc ctttttaaca tacttcaaca gacatctcgg aaggctaggt cgttttcacg
    45721 gctgaacagc ggcgcgtagt atcacacgaa cggacgatgc ctcgtaaatg aaggttgcac
    45781 aaagtaatca aacattgtat ctacatgaat cgaatttggt attttacact gcttgagtaa
    45841 atgcattgaa cgaatgccgt atttgtttaa acgtgacgag accagcgctg taacaccagt
    45901 tgtaaccgtt gtaattgcat gactcggggc atgggtatat tatccaaacc atttcgcatc
    45961 tcctcatgtg cctcataaat cgtcaagaat ccccctttta tttttaaagt tcccaaaagc
    46021 tccatcacgg tacagtttca gcttcaacgc tactcagcgt cgggatgacg gtctgcatca
    46081 aaccagtatc cgggtcaaat gtgacacggt cgatagtaac ctcacgcatg gtaccgttgc
    46141 cgttgggaat ggcgaaacga tgataagcca tgtaccaatc atcagttccc agtataccaa
    46201 tgatggaatt gtgaccggtg cccaggatac cttgtgcctc atccttttga aggacaaccc
    46261 cgtgataggt gtagggtccg gtggggctcg tggctgttgc gtaaccaacc cggtagtcag
    46321 gcgatcgggt gtcatcgatg gagtaggtga ggtggtatag tccattgcgg tagttgacaa
    46381 atgttccctc gcggtagtct gtcaggccag tgatttcacc aatggtttct ggcttgattg
    46441 aaagcatatc gtcggacagt tcagcgtaca agcagtttcc atttccccag aagaaccagt
    46501 attttccagt gacgggatca gcaaatacgt cgggatcgat ggcttgagat gaagtgagag
    46561 attccgtgtt ggtaataagg gggccttctt gtgctgtgaa tggtccttcg ggagaatcgg
    46621 caacagcaac accaatgttt tgtgcgttat aggtggggtt gtggccgcag aagtagaagt
    46681 agtatttgcc gttcttctcc gcaatcgttg gggcccaagc gtttccagtt gcccacggta
    46741 cgttgccgtc aggtccgttg agtgtgagaa tggggttatc attgcgtgtc cagctcacca
    46801 agtcagtcga gctccatacg taaaagtctt tagctcccca gtcggacaga ccatcggtcg
    46861 tcgggtagat gtagtaagtc ttgccaaaga cggcgatgtt gggatcagca gtgtaaccag
    46921 gaagaacagg gcttgcccgc ttttgaacaa cagatctctt tgctgagaat ttggctgaga
    46981 tggcactcag ttcatctgct gtgactggaa gcactgttcc gtgacgagga ctagctggga
    47041 gactgtagga gctggctagc tgccagttgg ggttggaaat atcctcagtc tctagtggga
    47101 ggtaatgtcg gccactatac tcgtcaacaa acaagtagta tttgtcgcca ttgacatcat
    47161 ttgggttgga tttgaagatg gtcggacctt cgacattact ggtgccggct ttagcaccga
    47221 tgcagctggc gacggtggtc caattagttg ccaagaggtt ggtagagctc tcttggataa
    47281 tatcggtaca gccagtggca cttcctcctt cgtccttggt aaaccggtag taaacgccat
    47341 ctacgtcgat aacggtggaa tcgatgcgtg acacccccga atcctcccat atgacaggct
    47401 cactgaacgt gacaaagtct gttgtcgtag cgtacagaac gcggtggtag gaggtgcctg
    47461 tatgggcagt atcgctctct tcgtagagag aggatgccca gaagacgaca taggcgttga
    47521 gatcttcgtc ccagtacgct tcagg
//
