# Supplementary material for: Genome sequencing and physiological characterization of three Neoarthrinium moseri strains
Source: BMC Microbiol. 2025 Aug 21;25:526. doi: 10.1186/s12866-025-04274-z (PMC12369201; doi:10.1186/s12866-025-04274-z)
Supplement: Supplementary file 16 — Supplementary Material 16. [file 12866_2025_4274_MOESM16_ESM.zip › BiGSLICE/input/Nmoseri/CBS16480/JAFEVA010000083.1.region001.gbk]

LOCUS       JAFEVA010000083        48938 bp    DNA     linear   PLN 06-APR-2022
DEFINITION  Neoarthrinium moseri strain CBS 164.80 scaffold83_Wmoseri_CBS_16480,
            whole genome shotgun sequence.
ACCESSION   JAFEVA010000083
VERSION     JAFEVA010000083.1
KEYWORDS    .
SOURCE      Neoarthrinium moseri
  ORGANISM  Neoarthrinium moseri
            Eukaryota; Fungi; Dikarya; Ascomycota; Pezizomycotina;
            Sordariomycetes; Xylariomycetidae; Xylariomycetidae incertae sedis;
            Neoarthrinium.
COMMENT     ##antiSMASH-Data-START##
            Version      :: 7.1.0
            Run date     :: 2023-12-04 12:18:39
            NOTE: This is a single region extracted from a larger record!
            Orig. start  :: 16173
            Orig. end    :: 65111
            ##antiSMASH-Data-END##
FEATURES             Location/Qualifiers
     protocluster    1..48938
                     /aStool="rule-based-clusters"
                     /category="NRPS"
                     /contig_edge="False"
                     /core_location="[20000:28938]"
                     /cutoff="0"
                     /detection_rule="cds((PP-binding or NAD_binding_4) and
                     (AMP-binding or A-OX))"
                     /neighbourhood="20000"
                     /product="NRPS-like"
                     /protocluster_number="1"
                     /tool="antismash"
     proto_core      20001..28938
                     /aStool="rule-based-clusters"
                     /tool="antismash"
                     /cutoff="0"
                     /detection_rule="cds((PP-binding or NAD_binding_4) and
                     (AMP-binding or A-OX))"
                     /neighbourhood="20000"
                     /product="NRPS-like"
                     /protocluster_number="1"
     protocluster    1..48938
                     /aStool="rule-based-clusters"
                     /category="PKS"
                     /contig_edge="False"
                     /core_location="[20000:28938]"
                     /cutoff="20000"
                     /detection_rule="cds(PKS_AT and (PKS_KS or ene_KS or mod_KS
                     or hyb_KS or itr_KS or tra_KS))"
                     /neighbourhood="20000"
                     /product="T1PKS"
                     /protocluster_number="2"
                     /tool="antismash"
     proto_core      20001..28938
                     /aStool="rule-based-clusters"
                     /tool="antismash"
                     /cutoff="20000"
                     /detection_rule="cds(PKS_AT and (PKS_KS or ene_KS or mod_KS
                     or hyb_KS or itr_KS or tra_KS))"
                     /neighbourhood="20000"
                     /product="T1PKS"
                     /protocluster_number="2"
     cand_cluster    1..48938
                     /SMILES="NC([*])C(=O)C=CC(=O)O"
                     /candidate_cluster_number="1"
                     /contig_edge="False"
                     /detection_rules="cds(PKS_AT and (PKS_KS or ene_KS or
                     mod_KS or hyb_KS or itr_KS or tra_KS))"
                     /detection_rules="cds((PP-binding or NAD_binding_4) and
                     (AMP-binding or A-OX))"
                     /kind="chemical_hybrid"
                     /product="T1PKS"
                     /product="NRPS-like"
                     /protoclusters="2"
                     /protoclusters="1"
                     /tool="antismash"
     region          1..48938
                     /candidate_cluster_numbers="1"
                     /contig_edge="False"
                     /product="T1PKS"
                     /product="NRPS-like"
                     /region_number="1"
                     /rules="cds(PKS_AT and (PKS_KS or ene_KS or mod_KS or
                     hyb_KS or itr_KS or tra_KS))"
                     /rules="cds((PP-binding or NAD_binding_4) and (AMP-binding
                     or A-OX))"
                     /tool="antismash"
     gene            complement(18681..19163)
                     /locus_tag="JN550_012281"
     mRNA            complement(18681..19163)
                     /locus_tag="JN550_012281"
                     /product="hypothetical protein"
     CDS             complement(18681..19163)
                     /codon_start=1
                     /locus_tag="JN550_012281"
                     /product="hypothetical protein"
                     /protein_id="KAI1858923.1"
                     /transl_table=1
                     /translation="MSHPIISREEFLKYVRAFNAHDFEVQHSFYHKDVTLSLPDPQTSL
                     LKGSEGIKAHYEPLFEAADEILVPIAVALDGHNIFYIMHSYFTYKKKLPAGVFGHAVEP
                     GDIIKICVWAHYVVMDGKMKTIVCNLLYDSFLGKANLDEALAESRNIADPDLQNFH"
     PFAM_domain     complement(18798..19127)
                     /aSDomain="SnoaL_2"
                     /aSTool="clusterhmmer"
                     /database="35.0"
                     /db_xref="PF12680.10"
                     /description="SnoaL-like domain"
                     /detection="hmmscan"
                     /domain_id="clusterhmmer_JN550_012281_0001"
                     /evalue="5.60E-07"
                     /label="JN550_012281"
                     /locus_tag="JN550_012281"
                     /protein_end="122"
                     /protein_start="12"
                     /score="30.3"
                     /tool="antismash"
                     /translation="KYVRAFNAHDFEVQHSFYHKDVTLSLPDPQTSLLKGSEGIKAHYE
                     PLFEAADEILVPIAVALDGHNIFYIMHSYFTYKKKLPAGVFGHAVEPGDIIKICVWAHY
                     VVMDGK"
     gene            20001..28938
                     /locus_tag="JN550_012282"
     mRNA            join(20001..20093,20262..21648,21712..22265,22334..22625,
                     23028..23724,23796..23817,23995..28938)
                     /locus_tag="JN550_012282"
                     /product="hypothetical protein"
     CDS             join(20001..20093,20262..21648,21712..22265,22334..22625,
                     23028..23724,23796..23817,23995..28938)
                     /NRPS_PKS="Domain: AMP-binding (12-423). E-value: 1.7e-83.
                     Score: 272.3. Matches aSDomain:
                     nrpspksdomains_JN550_012282_AMP-binding.1"
                     /NRPS_PKS="Domain: ACP (566-618). E-value: 2.8e-13. Score:
                     41.9. Matches aSDomain: nrpspksdomains_JN550_012282_ACP.1"
                     /NRPS_PKS="Domain: PKS_KS(Modular-KS) (641-1022). E-value:
                     1.2e-96. Score: 316.0. Matches aSDomain:
                     nrpspksdomains_JN550_012282_PKS_KS.1"
                     /NRPS_PKS="Domain: PKS_AT (1135-1425). E-value: 9.4e-80.
                     Score: 260.0. Matches aSDomain:
                     nrpspksdomains_JN550_012282_PKS_AT.1"
                     /NRPS_PKS="Domain: PKS_DH (1500-1683). E-value: 2.4e-35.
                     Score: 114.2. Matches aSDomain:
                     nrpspksdomains_JN550_012282_PKS_DH.1"
                     /NRPS_PKS="Domain: PKS_KR (1962-2141). E-value: 1.7e-52.
                     Score: 169.8. Matches aSDomain:
                     nrpspksdomains_JN550_012282_PKS_KR.1"
                     /NRPS_PKS="Domain: PKS_PP (2224-2310). E-value: 1.2e-20.
                     Score: 65.5. Matches aSDomain:
                     nrpspksdomains_JN550_012282_PKS_PP.1"
                     /NRPS_PKS="Domain: Thioesterase (2432-2655). E-value:
                     2.8e-19. Score: 62.3. Matches aSDomain:
                     nrpspksdomains_JN550_012282_Thioesterase.1"
                     /codon_start=1
                     /gene_functions="biosynthetic (rule-based-clusters) T1PKS:
                     mod_KS"
                     /gene_functions="biosynthetic (rule-based-clusters) T1PKS:
                     PKS_AT"
                     /gene_functions="biosynthetic (rule-based-clusters)
                     NRPS-like: PP-binding"
                     /gene_functions="biosynthetic (rule-based-clusters)
                     NRPS-like: AMP-binding"
                     /gene_functions="biosynthetic-additional
                     (rule-based-clusters) adh_short"
                     /gene_functions="biosynthetic-additional (smcogs)
                     SMCOG1002:AMP-dependent synthetase and ligase (Score:
                     305.1; E-value: 1.2e-92)"
                     /gene_kind="biosynthetic"
                     /locus_tag="JN550_012282"
                     /product="hypothetical protein"
                     /protein_id="KAI1858924.1"
                     /sec_met_domain="AMP-binding (E-value: 6.3e-97, bitscore:
                     316.2, seeds: 400, tool: rule-based-clusters)"
                     /sec_met_domain="mod_KS (E-value: 2.9e-113, bitscore:
                     370.4, seeds: 217, tool: rule-based-clusters)"
                     /sec_met_domain="PKS_AT (E-value: 7.7e-80, bitscore: 260.0,
                     seeds: 1682, tool: rule-based-clusters)"
                     /sec_met_domain="adh_short (E-value: 2.7e-52, bitscore:
                     168.8, seeds: 230, tool: rule-based-clusters)"
                     /sec_met_domain="PP-binding (E-value: 4.4e-10, bitscore:
                     31.6, seeds: 164, tool: rule-based-clusters)"
                     /transl_table=1
                     /translation="MSQPSSVPKILLHHAVESRDKVAFSGSGWAITYSDLEKRTRRVAA
                     NMVRAGIGRGDFVAIVLGRCLEAVESVLAVTRAGAVGVPLDPRSPSPELAKILEHSGAR
                     TIITDTRHCTTVCAAAAKGSMIIMTTPAPYANMIEGEFRTVQYQDWAEDDECVTSHIKL
                     DDLSEDEAAFLHYTSGTTSLPKGVLSSQRSVLWNANNVASVFGLTSDDRFFWPLPLFHI
                     LGHSLCITATVVMGASAHLSDPDQTLSENLSVKGVEETTIIVGAPATFHELVAAKITLP
                     SSLKLPRLRSCMSAGSAVPKSLCIQVQESFGVLLLNNYGCTETCGAIGISWPGDVYRQH
                     GSVIPLPEWEIKLIDQDGNQVRDGEQGEVRVRGPGLMLKYYKETQTPFTEDGWFPTGDI
                     GVLSCSHTEKELTLVGRKKELIIRGGENIQPAELEEVLLQYPGVADVVVSGILHQLLGE
                     TPGAFIVKSSPDLDLDLSALLAVCREALPDYKVPTTFYEIDSVPRTLLGKPRRLEAASS
                     TSRPLTVRSKLQSRTSVEALVLAETAAACGVQAQPGESDSDPEWLRSYFDQPFYFLGLT
                     SMAGVVLRDRLASLTGLFNLPNTLVFDYSTPAAVSEYLCSRLSELESPSPRRSQPSTTV
                     QSTSEPIAIISMACRYPGGISSPDDLWQLVSDEVDATSDFPDDRGWNVDDLYSTDPTAP
                     FTSTTKRGGFLPDFADFDAGLFGMAPREALATDPQQRLLLETTWELAERGGIAPLSLKG
                     TQTGCFVGILYDDYEANGFGNVAQSLRNGECTLAIAGGVTTMASPRPFTMFSKRRGLSA
                     DGRCRTYSNDAAGTGWSEGVGLIMLEKLSDAKRNGHRILGLIRGSAVNSDGTSNGLTAP
                     NGSAQQMCIQSALAQARLSPTDVDVLEGHGTATPLGDPIEVQAVINSYGNGTNDVQRSN
                     PLLLGSIKSNIGHTQAAAAVAGIIKMVQSIHHGVAPASLHIREPSRHIEWEGSGVELLN
                     KATKWPTVDRPRRAAVSSFGIGGTNAHIILEQPEPADQPHLSIVNNRNIAYPWVLSGAD
                     EGALRAQAQTLLTAWRGGLDNEDPADIAFSLATARSALKYRATVMYAIGDENSDQIETA
                     LTALGQGEPHPDIVTGQNTTSNKPRLACLFSGQGSRMPDMNAIEELRAVFPVFSQAFQA
                     ACDEVNQHLEYPLEHAIGDSTLLGRTDFAQATLFVFEVAMYRLLESCNVRPDVVTGHSL
                     GEIAAAHVSGALSLCDASIIVTARSKLMAALDPNGGMASISATEEEVAEELLRSESSAT
                     IAVVNSQQSVVVSGTLEAIKAIADKFTNVGRRATVLRNIRHGFHSPMMNGILEDLEKTL
                     VSSIEGGKSSMIPLVSTVTGKRANVAQLSSPKHWTRHVSEPVRFAESVNELLSSEHISI
                     FVEVGPSAVLSPHVPGTVATHSTVGKLLNTLGQLWSKGVPVDWRAVFAGTDAHLVDLPV
                     YAFQRRRYWLPYTPLLPADSMGAVVTRPQTPDAVASTLNHGVLVSATSIPGTNNIVCSG
                     ILSTARQPWLCDHVIGEQSIVPATVFAELAVRASRECAESSKSKQMMLDELVIISPLAL
                     PLGDEDNEKEMQIQVTIGEPQYEGSNMRRSINVFSRPNGVATQHDWTQHATGALKLTPS
                     PSLGEALVSTNGTSPIGVDSEVDVSKAYALLDDIGISYGPAFQGVRAIWRQNNSELLVQ
                     IELPHVHGQKPGFVFHPALLDAALHAPILAEPEKVSSRHIRLPFSMKGLQVFDAPGSIS
                     GPFIARIRDLSEESLSVTLTNKSTGTLVAEVSEVMLRPFQPAIEGDLYHIKWTELSPTH
                     ADKLGTADETIIVRCSRNLETAEIPIAVRDAVTEALSVVQDWRAKKTYASAGSRLVFIT
                     EKATSIPDINVVSAAVWGFVRSAQAEYGGENIVLIDLDGSPESQETLSRALATKQEVVS
                     LQGGKIMTPMLSKESLVSDTCPSRTLDVSGTVLITGGTGGLGVILSRHIVHAYGAKNLL
                     LVSRSGIEAPGARKLLDELSSQNAAAVRIEACDVGDRAQLAVLLKSNHEHPPITAIIHC
                     AGVVDDGVLTSQTAARVSRVLRPKVEAAWNLHQLAPGTVRSFVLYSSFVSVIGNEGQAA
                     YAAGNSFLNALARLRVSQGLPALSVAWGPWANDTGMAAEKKLAIPNLRVANAKPFGDQQ
                     GLWLFDRALQTPEPVLIPLLLRGPFPMVLLPDAKFKHDNTSTRGEAKTAAAWHKKLAAV
                     SPESRQDTLLGLVRGEIAAVLGYQGQDMLPDNPLSDLGFDSFTSVTLSNRMRVLTGFRD
                     LPVTLALDYDTPKALVQHLSDRLMAEPEFEADFDGYISEEEPLSSDTASCTGLSRNANA
                     LDDVNPEEFRGLARLHRRLCSLEKYTAAADLLASAALALPTFPKDGSSLSSYMSDPQCL
                     AIGPSDSNGVKPLPLVFIAPFFPRIKIGGVWLSVYSAVAAALNGKRDVFELPHPEGQVV
                     PEDLDTLAELHASTIREQFAGRPGIILAGYSAGGTVAYAVASKLAQAGYHTHLAGFVLV
                     DTYLTMTGRGDPDWLNALPAEALVSRLGGPNLGEPHGMGGDSPVGDLDLALTKVGGYFR
                     TLQDWNQKLYPLPDSLSTLFVRASDPSEKMPKDPDIWRPKWQRANVTVEVPGSHLALLD
                     KRYAPAIAIEIQRWAKQQLVD"
     aSDomain        join(20037..20093,20262..21437)
                     /aSDomain="AMP-binding"
                     /aSTool="nrps_pks_domains"
                     /database="nrpspksdomains.hmm"
                     /detection="hmmscan"
                     /domain_id="nrpspksdomains_JN550_012282_AMP-binding.1"
                     /evalue="1.70E-83"
                     /label="JN550_012282_AMP-binding.1"
                     /locus_tag="JN550_012282"
                     /protein_end="423"
                     /protein_start="12"
                     /score="272.3"
                     /specificity="substrate consensus: X"
                     /tool="antismash"
                     /translation="HHAVESRDKVAFSGSGWAITYSDLEKRTRRVAANMVRAGIGRGDF
                     VAIVLGRCLEAVESVLAVTRAGAVGVPLDPRSPSPELAKILEHSGARTIITDTRHCTTV
                     CAAAAKGSMIIMTTPAPYANMIEGEFRTVQYQDWAEDDECVTSHIKLDDLSEDEAAFLH
                     YTSGTTSLPKGVLSSQRSVLWNANNVASVFGLTSDDRFFWPLPLFHILGHSLCITATVV
                     MGASAHLSDPDQTLSENLSVKGVEETTIIVGAPATFHELVAAKITLPSSLKLPRLRSCM
                     SAGSAVPKSLCIQVQESFGVLLLNNYGCTETCGAIGISWPGDVYRQHGSVIPLPEWEIK
                     LIDQDGNQVRDGEQGEVRVRGPGLMLKYYKETQTPFTEDGWFPTGDIGVLSCSHTEKEL
                     TLVGRKKELIIR"
     PFAM_domain     join(20037..20093,20262..21437)
                     /aSDomain="AMP-binding"
                     /aSTool="clusterhmmer"
                     /database="35.0"
                     /db_xref="PF00501.31"
                     /description="AMP-binding enzyme"
                     /detection="hmmscan"
                     /domain_id="clusterhmmer_JN550_012282_0002"
                     /evalue="1.80E-85"
                     /label="JN550_012282"
                     /locus_tag="JN550_012282"
                     /protein_end="423"
                     /protein_start="12"
                     /score="287.2"
                     /tool="antismash"
                     /translation="HHAVESRDKVAFSGSGWAITYSDLEKRTRRVAANMVRAGIGRGDF
                     VAIVLGRCLEAVESVLAVTRAGAVGVPLDPRSPSPELAKILEHSGARTIITDTRHCTTV
                     CAAAAKGSMIIMTTPAPYANMIEGEFRTVQYQDWAEDDECVTSHIKLDDLSEDEAAFLH
                     YTSGTTSLPKGVLSSQRSVLWNANNVASVFGLTSDDRFFWPLPLFHILGHSLCITATVV
                     MGASAHLSDPDQTLSENLSVKGVEETTIIVGAPATFHELVAAKITLPSSLKLPRLRSCM
                     SAGSAVPKSLCIQVQESFGVLLLNNYGCTETCGAIGISWPGDVYRQHGSVIPLPEWEIK
                     LIDQDGNQVRDGEQGEVRVRGPGLMLKYYKETQTPFTEDGWFPTGDIGVLSCSHTEKEL
                     TLVGRKKELIIR"
     aSModule        20037..22085
                     /complete
                     /domains="nrpspksdomains_JN550_012282_AMP-binding.1"
                     /domains="nrpspksdomains_JN550_012282_ACP.1"
                     /locus_tags="JN550_012282"
                     /monomer_pairings="X -> X"
                     /starter_module
                     /tool="antismash"
                     /type="nrps"
     CDS_motif       20682..20735
                     /aSTool="nrps_pks_domains"
                     /database="abmotifs"
                     /detection="hmmscan"
                     /domain_id="nrpspksmotif_JN550_012282_0001"
                     /evalue="4.30E-04"
                     /label="NRPS-A_a3"
                     /locus_tag="JN550_012282"
                     /protein_end="189"
                     /protein_start="171"
                     /score="13.3"
                     /tool="antismash"
                     /translation="AFLHYTSGTTSLPKGVLS"
     PFAM_domain     join(21462..21648,21712..21755)
                     /aSDomain="AMP-binding_C"
                     /aSTool="clusterhmmer"
                     /database="35.0"
                     /db_xref="PF13193.9"
                     /description="AMP-binding enzyme C-terminal domain"
                     /detection="hmmscan"
                     /domain_id="clusterhmmer_JN550_012282_0003"
                     /evalue="2.00E-09"
                     /label="JN550_012282"
                     /locus_tag="JN550_012282"
                     /protein_end="508"
                     /protein_start="431"
                     /score="38.4"
                     /tool="antismash"
                     /translation="ELEEVLLQYPGVADVVVSGILHQLLGETPGAFIVKSSPDLDLDLS
                     ALLAVCREALPDYKVPTTFYEIDSVPRTLLGK"
     aSDomain        21930..22085
                     /ASF="found active site serine: True"
                     /ASF="non-beta-branching ACP"
                     /aSDomain="ACP"
                     /aSTool="nrps_pks_domains"
                     /database="nrpspksdomains.hmm"
                     /detection="hmmscan"
                     /domain_id="nrpspksdomains_JN550_012282_ACP.1"
                     /evalue="2.80E-13"
                     /label="JN550_012282_ACP.1"
                     /locus_tag="JN550_012282"
                     /protein_end="618"
                     /protein_start="566"
                     /score="41.9"
                     /tool="antismash"
                     /translation="DQPFYFLGLTSMAGVVLRDRLASLTGLFNLPNTLVFDYSTPAAVS
                     EYLCSRL"
     PFAM_domain     join(22149..22265,22334..22606)
                     /aSDomain="ketoacyl-synt"
                     /aSTool="clusterhmmer"
                     /database="35.0"
                     /db_xref="PF00109.29"
                     /description="Beta-ketoacyl synthase, N-terminal domain"
                     /detection="hmmscan"
                     /domain_id="clusterhmmer_JN550_012282_0004"
                     /evalue="3.30E-33"
                     /label="JN550_012282"
                     /locus_tag="JN550_012282"
                     /protein_end="769"
                     /protein_start="639"
                     /score="115.5"
                     /tool="antismash"
                     /translation="EPIAIISMACRYPGGISSPDDLWQLVSDEVDATSDFPDDRGWNVD
                     DLYSTDPTAPFTSTTKRGGFLPDFADFDAGLFGMAPREALATDPQQRLLLETTWELAER
                     GGIAPLSLKGTQTGCFVGILYDDYEA"
     aSDomain        join(22155..22265,22334..22625,23028..23724,23796..23817,
                     23995..24015)
                     /ASF="found active site cysteine: False, scaffold matched
                     GSSS: False"
                     /ASF="found active site histidines: True"
                     /aSDomain="PKS_KS"
                     /aSTool="nrps_pks_domains"
                     /database="nrpspksdomains.hmm"
                     /detection="hmmscan"
                     /domain_id="nrpspksdomains_JN550_012282_PKS_KS.1"
                     /domain_subtypes="Modular-KS"
                     /evalue="1.20E-96"
                     /label="JN550_012282_PKS_KS.1"
                     /locus_tag="JN550_012282"
                     /protein_end="1022"
                     /protein_start="641"
                     /score="316.0"
                     /tool="antismash"
                     /translation="IAIISMACRYPGGISSPDDLWQLVSDEVDATSDFPDDRGWNVDDL
                     YSTDPTAPFTSTTKRGGFLPDFADFDAGLFGMAPREALATDPQQRLLLETTWELAERGG
                     IAPLSLKGTQTGCFVGILYDDYEANGFGNVAQSLRNGECTLAIAGGVTTMASPRPFTMF
                     SKRRGLSADGRCRTYSNDAAGTGWSEGVGLIMLEKLSDAKRNGHRILGLIRGSAVNSDG
                     TSNGLTAPNGSAQQMCIQSALAQARLSPTDVDVLEGHGTATPLGDPIEVQAVINSYGNG
                     TNDVQRSNPLLLGSIKSNIGHTQAAAAVAGIIKMVQSIHHGVAPASLHIREPSRHIEWE
                     GSGVELLNKATKWPTVDRPRRAAVSSFGIGGTNAHIILEQP"
     aSModule        22155..28914
                     /complete
                     /domains="nrpspksdomains_JN550_012282_PKS_KS.1"
                     /domains="nrpspksdomains_JN550_012282_PKS_AT.1"
                     /domains="nrpspksdomains_JN550_012282_PKS_DH.1"
                     /domains="nrpspksdomains_JN550_012282_PKS_KR.1"
                     /domains="nrpspksdomains_JN550_012282_PKS_PP.1"
                     /domains="nrpspksdomains_JN550_012282_Thioesterase.1"
                     /final_module
                     /locus_tags="JN550_012282"
                     /monomer_pairings="mal -> ccmal"
                     /tool="antismash"
                     /type="pks"
     PFAM_domain     join(22616..22625,23028..23230)
                     /aSDomain="ketoacyl-synt"
                     /aSTool="clusterhmmer"
                     /database="35.0"
                     /db_xref="PF00109.29"
                     /description="Beta-ketoacyl synthase, N-terminal domain"
                     /detection="hmmscan"
                     /domain_id="clusterhmmer_JN550_012282_0005"
                     /evalue="1.20E-17"
                     /label="JN550_012282"
                     /locus_tag="JN550_012282"
                     /protein_end="843"
                     /protein_start="772"
                     /score="64.4"
                     /tool="antismash"
                     /translation="GNVAQSLRNGECTLAIAGGVTTMASPRPFTMFSKRRGLSADGRCR
                     TYSNDAAGTGWSEGVGLIMLEKLSDA"
     PFAM_domain     23255..23614
                     /aSDomain="Ketoacyl-synt_C"
                     /aSTool="clusterhmmer"
                     /database="35.0"
                     /db_xref="PF02801.25"
                     /description="Beta-ketoacyl synthase, C-terminal domain"
                     /detection="hmmscan"
                     /domain_id="clusterhmmer_JN550_012282_0006"
                     /evalue="1.50E-38"
                     /label="JN550_012282"
                     /locus_tag="JN550_012282"
                     /protein_end="971"
                     /protein_start="851"
                     /score="131.6"
                     /tool="antismash"
                     /translation="GLIRGSAVNSDGTSNGLTAPNGSAQQMCIQSALAQARLSPTDVDV
                     LEGHGTATPLGDPIEVQAVINSYGNGTNDVQRSNPLLLGSIKSNIGHTQAAAAVAGIIK
                     MVQSIHHGVAPASLHI"
     CDS_motif       23504..23545
                     /aSTool="nrps_pks_domains"
                     /database="abmotifs"
                     /detection="hmmscan"
                     /domain_id="nrpspksmotif_JN550_012282_0002"
                     /evalue="5.40E-03"
                     /label="PKSI-KS_m6"
                     /locus_tag="JN550_012282"
                     /protein_end="948"
                     /protein_start="934"
                     /score="9.6"
                     /tool="antismash"
                     /translation="GSIKSNIGHTQAAA"
     PFAM_domain     join(23621..23724,23796..23817,23995..24219)
                     /aSDomain="KAsynt_C_assoc"
                     /aSTool="clusterhmmer"
                     /database="35.0"
                     /db_xref="PF16197.8"
                     /description="Ketoacyl-synthetase C-terminal extension"
                     /detection="hmmscan"
                     /domain_id="clusterhmmer_JN550_012282_0007"
                     /evalue="1.70E-13"
                     /label="JN550_012282"
                     /locus_tag="JN550_012282"
                     /protein_end="1090"
                     /protein_start="973"
                     /score="51.1"
                     /tool="antismash"
                     /translation="PSRHIEWEGSGVELLNKATKWPTVDRPRRAAVSSFGIGGTNAHII
                     LEQPEPADQPHLSIVNNRNIAYPWVLSGADEGALRAQAQTLLTAWRGGLDNEDPADIAF
                     SLATARSALKYRA"
     PFAM_domain     24355..25209
                     /aSDomain="Acyl_transf_1"
                     /aSTool="clusterhmmer"
                     /database="35.0"
                     /db_xref="PF00698.24"
                     /description="Acyl transferase domain"
                     /detection="hmmscan"
                     /domain_id="clusterhmmer_JN550_012282_0008"
                     /evalue="1.90E-42"
                     /label="JN550_012282"
                     /locus_tag="JN550_012282"
                     /protein_end="1420"
                     /protein_start="1135"
                     /score="146.0"
                     /tool="antismash"
                     /translation="LFSGQGSRMPDMNAIEELRAVFPVFSQAFQAACDEVNQHLEYPLE
                     HAIGDSTLLGRTDFAQATLFVFEVAMYRLLESCNVRPDVVTGHSLGEIAAAHVSGALSL
                     CDASIIVTARSKLMAALDPNGGMASISATEEEVAEELLRSESSATIAVVNSQQSVVVSG
                     TLEAIKAIADKFTNVGRRATVLRNIRHGFHSPMMNGILEDLEKTLVSSIEGGKSSMIPL
                     VSTVTGKRANVAQLSSPKHWTRHVSEPVRFAESVNELLSSEHISIFVEVGPSAVLSPHV
                     PGTV"
     aSDomain        24355..25224
                     /ASF="(Methyl)Malonyl-CoA specificity inconclusive"
                     /ASF="found active site serine: True, scaffold matched
                     GHGE: True"
                     /aSDomain="PKS_AT"
                     /aSTool="nrps_pks_domains"
                     /database="nrpspksdomains.hmm"
                     /detection="hmmscan"
                     /domain_id="nrpspksdomains_JN550_012282_PKS_AT.1"
                     /evalue="9.40E-80"
                     /label="JN550_012282_PKS_AT.1"
                     /locus_tag="JN550_012282"
                     /protein_end="1425"
                     /protein_start="1135"
                     /score="260.0"
                     /specificity="substrate consensus: mal"
                     /specificity="PKS signature: Malonyl-CoA"
                     /specificity="Minowa: mal"
                     /tool="antismash"
                     /translation="LFSGQGSRMPDMNAIEELRAVFPVFSQAFQAACDEVNQHLEYPLE
                     HAIGDSTLLGRTDFAQATLFVFEVAMYRLLESCNVRPDVVTGHSLGEIAAAHVSGALSL
                     CDASIIVTARSKLMAALDPNGGMASISATEEEVAEELLRSESSATIAVVNSQQSVVVSG
                     TLEAIKAIADKFTNVGRRATVLRNIRHGFHSPMMNGILEDLEKTLVSSIEGGKSSMIPL
                     VSTVTGKRANVAQLSSPKHWTRHVSEPVRFAESVNELLSSEHISIFVEVGPSAVLSPHV
                     PGTVATHST"
     CDS_motif       24592..24711
                     /aSTool="nrps_pks_domains"
                     /database="abmotifs"
                     /detection="hmmscan"
                     /domain_id="nrpspksmotif_JN550_012282_0003"
                     /evalue="2.40E-14"
                     /label="PKSI-AT-M_m3"
                     /locus_tag="JN550_012282"
                     /protein_end="1254"
                     /protein_start="1214"
                     /score="45.3"
                     /tool="antismash"
                     /translation="VRPDVVTGHSLGEIAAAHVSGALSLCDASIIVTARSKLMA"
     aSDomain        25450..25998
                     /ASF="catalytic triad H,G,P inconclusive"
                     /aSDomain="PKS_DH"
                     /aSTool="nrps_pks_domains"
                     /database="nrpspksdomains.hmm"
                     /detection="hmmscan"
                     /domain_id="nrpspksdomains_JN550_012282_PKS_DH.1"
                     /evalue="2.40E-35"
                     /label="JN550_012282_PKS_DH.1"
                     /locus_tag="JN550_012282"
                     /protein_end="1683"
                     /protein_start="1500"
                     /score="114.2"
                     /tool="antismash"
                     /translation="HGVLVSATSIPGTNNIVCSGILSTARQPWLCDHVIGEQSIVPATV
                     FAELAVRASRECAESSKSKQMMLDELVIISPLALPLGDEDNEKEMQIQVTIGEPQYEGS
                     NMRRSINVFSRPNGVATQHDWTQHATGALKLTPSPSLGEALVSTNGTSPIGVDSEVDVS
                     KAYALLDDIGISYGPAFQGV"
     PFAM_domain     25480..26340
                     /aSDomain="PS-DH"
                     /aSTool="clusterhmmer"
                     /database="35.0"
                     /db_xref="PF14765.9"
                     /description="Polyketide synthase dehydratase"
                     /detection="hmmscan"
                     /domain_id="clusterhmmer_JN550_012282_0009"
                     /evalue="1.20E-44"
                     /label="JN550_012282"
                     /locus_tag="JN550_012282"
                     /protein_end="1797"
                     /protein_start="1510"
                     /score="152.9"
                     /tool="antismash"
                     /translation="PGTNNIVCSGILSTARQPWLCDHVIGEQSIVPATVFAELAVRASR
                     ECAESSKSKQMMLDELVIISPLALPLGDEDNEKEMQIQVTIGEPQYEGSNMRRSINVFS
                     RPNGVATQHDWTQHATGALKLTPSPSLGEALVSTNGTSPIGVDSEVDVSKAYALLDDIG
                     ISYGPAFQGVRAIWRQNNSELLVQIELPHVHGQKPGFVFHPALLDAALHAPILAEPEKV
                     SSRHIRLPFSMKGLQVFDAPGSISGPFIARIRDLSEESLSVTLTNKSTGTLVAEVSEVM
                     LRPFQP"
     CDS_motif       25534..25608
                     /aSTool="nrps_pks_domains"
                     /database="abmotifs"
                     /detection="hmmscan"
                     /domain_id="nrpspksmotif_JN550_012282_0004"
                     /evalue="8.80E-06"
                     /label="PKSI-DH_m2"
                     /locus_tag="JN550_012282"
                     /protein_end="1553"
                     /protein_start="1528"
                     /score="18.3"
                     /tool="antismash"
                     /translation="WLCDHVIGEQSIVPATVFAELAVRA"
     aSDomain        26836..27372
                     /ASF="KR domain putatively catalyzing D-configuration
                     product formation"
                     /ASF="catalytic triad S,Y,N inconclusive"
                     /aSDomain="PKS_KR"
                     /aSTool="nrps_pks_domains"
                     /database="nrpspksdomains.hmm"
                     /detection="hmmscan"
                     /domain_id="nrpspksdomains_JN550_012282_PKS_KR.1"
                     /evalue="1.70E-52"
                     /label="JN550_012282_PKS_KR.1"
                     /locus_tag="JN550_012282"
                     /protein_end="2141"
                     /protein_start="1962"
                     /score="169.8"
                     /specificity="KR activity: active"
                     /specificity="KR stereochemistry: (unknown)"
                     /tool="antismash"
                     /translation="GTVLITGGTGGLGVILSRHIVHAYGAKNLLLVSRSGIEAPGARKL
                     LDELSSQNAAAVRIEACDVGDRAQLAVLLKSNHEHPPITAIIHCAGVVDDGVLTSQTAA
                     RVSRVLRPKVEAAWNLHQLAPGTVRSFVLYSSFVSVIGNEGQAAYAAGNSFLNALARLR
                     VSQGLPALSVAWGPWA"
     PFAM_domain     26836..27372
                     /aSDomain="KR"
                     /aSTool="clusterhmmer"
                     /database="35.0"
                     /db_xref="PF08659.13"
                     /description="KR domain"
                     /detection="hmmscan"
                     /domain_id="clusterhmmer_JN550_012282_0010"
                     /evalue="2.70E-54"
                     /label="JN550_012282"
                     /locus_tag="JN550_012282"
                     /protein_end="2141"
                     /protein_start="1962"
                     /score="183.9"
                     /tool="antismash"
                     /translation="GTVLITGGTGGLGVILSRHIVHAYGAKNLLLVSRSGIEAPGARKL
                     LDELSSQNAAAVRIEACDVGDRAQLAVLLKSNHEHPPITAIIHCAGVVDDGVLTSQTAA
                     RVSRVLRPKVEAAWNLHQLAPGTVRSFVLYSSFVSVIGNEGQAAYAAGNSFLNALARLR
                     VSQGLPALSVAWGPWA"
     CDS_motif       26839..26940
                     /aSTool="nrps_pks_domains"
                     /database="abmotifs"
                     /detection="hmmscan"
                     /domain_id="nrpspksmotif_JN550_012282_0005"
                     /evalue="3.80E-09"
                     /label="PKSI-KR_m1"
                     /locus_tag="JN550_012282"
                     /protein_end="1997"
                     /protein_start="1963"
                     /score="29.2"
                     /tool="antismash"
                     /translation="TVLITGGTGGLGVILSRHIVHAYGAKNLLLVSRS"
     CDS_motif       27226..27324
                     /aSTool="nrps_pks_domains"
                     /database="abmotifs"
                     /detection="hmmscan"
                     /domain_id="nrpspksmotif_JN550_012282_0006"
                     /evalue="1.60E-15"
                     /label="PKSI-KR_m4"
                     /locus_tag="JN550_012282"
                     /protein_end="2125"
                     /protein_start="2092"
                     /score="49.6"
                     /tool="antismash"
                     /translation="FVLYSSFVSVIGNEGQAAYAAGNSFLNALARLR"
     aSDomain        27622..27879
                     /aSDomain="PKS_PP"
                     /aSTool="nrps_pks_domains"
                     /database="nrpspksdomains.hmm"
                     /detection="hmmscan"
                     /domain_id="nrpspksdomains_JN550_012282_PKS_PP.1"
                     /evalue="1.20E-20"
                     /label="JN550_012282_PKS_PP.1"
                     /locus_tag="JN550_012282"
                     /protein_end="2310"
                     /protein_start="2224"
                     /score="65.5"
                     /tool="antismash"
                     /translation="LAAVSPESRQDTLLGLVRGEIAAVLGYQGQDMLPDNPLSDLGFDS
                     FTSVTLSNRMRVLTGFRDLPVTLALDYDTPKALVQHLSDRL"
     PFAM_domain     27670..27867
                     /aSDomain="PP-binding"
                     /aSTool="clusterhmmer"
                     /database="35.0"
                     /db_xref="PF00550.28"
                     /description="Phosphopantetheine attachment site"
                     /detection="hmmscan"
                     /domain_id="clusterhmmer_JN550_012282_0011"
                     /evalue="1.40E-08"
                     /label="JN550_012282"
                     /locus_tag="JN550_012282"
                     /protein_end="2306"
                     /protein_start="2240"
                     /score="35.1"
                     /tool="antismash"
                     /translation="VRGEIAAVLGYQGQDMLPDNPLSDLGFDSFTSVTLSNRMRVLTGF
                     RDLPVTLALDYDTPKALVQHL"
     aSDomain        28246..28914
                     /ASF="active site serine present: True"
                     /aSDomain="Thioesterase"
                     /aSTool="nrps_pks_domains"
                     /database="nrpspksdomains.hmm"
                     /detection="hmmscan"
                     /domain_id="nrpspksdomains_JN550_012282_Thioesterase.1"
                     /evalue="2.80E-19"
                     /label="JN550_012282_Thioesterase.1"
                     /locus_tag="JN550_012282"
                     /protein_end="2655"
                     /protein_start="2432"
                     /score="62.3"
                     /tool="antismash"
                     /translation="GGVWLSVYSAVAAALNGKRDVFELPHPEGQVVPEDLDTLAELHAS
                     TIREQFAGRPGIILAGYSAGGTVAYAVASKLAQAGYHTHLAGFVLVDTYLTMTGRGDPD
                     WLNALPAEALVSRLGGPNLGEPHGMGGDSPVGDLDLALTKVGGYFRTLQDWNQKLYPLP
                     DSLSTLFVRASDPSEKMPKDPDIWRPKWQRANVTVEVPGSHLALLDKRYAPAIAIEIQR
                     W"
     PFAM_domain     28255..28896
                     /aSDomain="Thioesterase"
                     /aSTool="clusterhmmer"
                     /database="35.0"
                     /db_xref="PF00975.23"
                     /db_xref="GO:0009058"
                     /description="Thioesterase domain"
                     /detection="hmmscan"
                     /domain_id="clusterhmmer_JN550_012282_0012"
                     /evalue="7.80E-09"
                     /gene_ontologies="GO:0009058: biosynthetic process"
                     /label="JN550_012282"
                     /locus_tag="JN550_012282"
                     /protein_end="2649"
                     /protein_start="2435"
                     /score="36.1"
                     /tool="antismash"
                     /translation="WLSVYSAVAAALNGKRDVFELPHPEGQVVPEDLDTLAELHASTIR
                     EQFAGRPGIILAGYSAGGTVAYAVASKLAQAGYHTHLAGFVLVDTYLTMTGRGDPDWLN
                     ALPAEALVSRLGGPNLGEPHGMGGDSPVGDLDLALTKVGGYFRTLQDWNQKLYPLPDSL
                     STLFVRASDPSEKMPKDPDIWRPKWQRANVTVEVPGSHLALLDKRYAPAIA"
     CDS_motif       28417..28473
                     /aSTool="nrps_pks_domains"
                     /database="abmotifs"
                     /detection="hmmscan"
                     /domain_id="nrpspksmotif_JN550_012282_0007"
                     /evalue="1.50E-06"
                     /label="NRPS-te1"
                     /locus_tag="JN550_012282"
                     /protein_end="2508"
                     /protein_start="2489"
                     /score="20.8"
                     /tool="antismash"
                     /translation="ILAGYSAGGTVAYAVASKL"
     gene            33249..34336
                     /locus_tag="JN550_012283"
     mRNA            join(33249..33831,33882..34129,34247..34336)
                     /locus_tag="JN550_012283"
                     /product="hypothetical protein"
     CDS             join(33249..33831,33882..34129,34247..34336)
                     /codon_start=1
                     /locus_tag="JN550_012283"
                     /product="hypothetical protein"
                     /protein_id="KAI1858925.1"
                     /transl_table=1
                     /translation="MLLLLTTTLFSLAGAAVIQSPTVKSEDCSISATRYFISFGDSYSQ
                     TGFNISGTHPSAANPLGNPDLPGWTASGGLDWVGFMVTEYNTSLLLSYNLAYGGATTDA
                     DLVTPYAPTVLSFEDQVNEFTASLASKPDWAPWTAETTLIGVWIGVNDVGNSFYLSNAT
                     EVIDAVVTRYFELLQPLYDAGAREFVLLSVPPTDKSPLMLENNDTSETQLRGAIKLYND
                     LLGRHLDNFKSRNSGVEARIVDTSVPFNQAIDNPTKYGAPNSTCYNADGTSCLWFNDYH
                     PGVAIQNLVAKAVAQAVGAPWFATT"
     PFAM_domain     join(33363..33831,33882..34129,34247..34294)
                     /aSDomain="Lipase_GDSL"
                     /aSTool="clusterhmmer"
                     /database="35.0"
                     /db_xref="PF00657.25"
                     /db_xref="GO:0016788"
                     /description="GDSL-like Lipase/Acylhydrolase"
                     /detection="hmmscan"
                     /domain_id="clusterhmmer_JN550_012283_0013"
                     /evalue="7.30E-15"
                     /gene_ontologies="GO:0016788: hydrolase activity, acting on
                     ester bonds"
                     /label="JN550_012283"
                     /locus_tag="JN550_012283"
                     /protein_end="293"
                     /protein_start="38"
                     /score="55.6"
                     /tool="antismash"
                     /translation="FGDSYSQTGFNISGTHPSAANPLGNPDLPGWTASGGLDWVGFMVT
                     EYNTSLLLSYNLAYGGATTDADLVTPYAPTVLSFEDQVNEFTASLASKPDWAPWTAETT
                     LIGVWIGVNDVGNSFYLSNATEVIDAVVTRYFELLQPLYDAGAREFVLLSVPPTDKSPL
                     MLENNDTSETQLRGAIKLYNDLLGRHLDNFKSRNSGVEARIVDTSVPFNQAIDNPTKYG
                     APNSTCYNADGTSCLWFNDYHPGVAIQNLVAKA"
     gene            37638..39325
                     /locus_tag="JN550_012284"
     mRNA            join(37638..37763,37828..38768,38824..39325)
                     /locus_tag="JN550_012284"
                     /product="hypothetical protein"
     CDS             join(37638..37763,37828..38768,38824..39325)
                     /codon_start=1
                     /gene_functions="biosynthetic-additional (smcogs)
                     SMCOG1138:FAD linked oxidase domain protein (Score: 207.6;
                     E-value: 8.2e-63)"
                     /gene_kind="biosynthetic-additional"
                     /locus_tag="JN550_012284"
                     /product="hypothetical protein"
                     /protein_id="KAI1858926.1"
                     /transl_table=1
                     /translation="MWCCILVAAAVFGHGLAGNIASATLYPQDTHQNKSTLSGAPPCDA
                     LVAVGLRDSVLFPSDNGYEPQIESWFALNSRLRPWCLVLPRNTADVSLVVTTLVKAGSG
                     AGDWHIALRSGGHNIDGNNIANGVTIDLSFMNSSDYNPSTNTASTEPGGRWEHTYASLQ
                     DHGVTVAGGRDGDVGVGGFLLGGGISFFSGRLGFGCDSVTNFEVVLANGSVVNANERVN
                     SDLWRALKGGSGNFGIVTRYDLESIPTRDLARDLRFLPSNYSDLVVDTVVDFANHDESL
                     GDDALVSFFTYNYKSHGKTISPDLAIGTIHVNTAGNWSSKTSYNRLEQLPAILNQTTTQ
                     NMAEVAAASKVDGGTWAARSTRTFKNDPVILRYSNKLHEEYVEAMKEIIGADNFSTVMF
                     LQPIPSSLGRIGQQRGGNMLGLQNVKDNAVMWTGGVTVYSDEAALSVAKEGLDRMSAQI
                     KSFSESNSGGIDFIYANYADDSQDPLGSYGADNVQHMREVAAKYDPTGVFQTRIPGGFK
                     ISRVV"
     PFAM_domain     37942..38352
                     /aSDomain="FAD_binding_4"
                     /aSTool="clusterhmmer"
                     /database="35.0"
                     /db_xref="PF01565.26"
                     /db_xref="GO:0050660"
                     /description="FAD binding domain"
                     /detection="hmmscan"
                     /domain_id="clusterhmmer_JN550_012284_0014"
                     /evalue="1.30E-20"
                     /gene_ontologies="GO:0050660: flavin adenine dinucleotide
                     binding"
                     /label="JN550_012284"
                     /locus_tag="JN550_012284"
                     /protein_end="217"
                     /protein_start="80"
                     /score="73.7"
                     /tool="antismash"
                     /translation="CLVLPRNTADVSLVVTTLVKAGSGAGDWHIALRSGGHNIDGNNIA
                     NGVTIDLSFMNSSDYNPSTNTASTEPGGRWEHTYASLQDHGVTVAGGRDGDVGVGGFLL
                     GGGISFFSGRLGFGCDSVTNFEVVLANGSVVNA"
     gene            complement(39602..42609)
                     /locus_tag="JN550_012285"
     mRNA            complement(join(39602..39971,40057..40573,40620..42609))
                     /locus_tag="JN550_012285"
                     /product="hypothetical protein"
     CDS             complement(join(39602..39971,40057..40573,40620..42609))
                     /codon_start=1
                     /locus_tag="JN550_012285"
                     /product="hypothetical protein"
                     /protein_id="KAI1858927.1"
                     /transl_table=1
                     /translation="MADSALWQKSPELSDCQDGAKCLDKRIEPNIADYSEKDPATPCSE
                     VGEKITIIEDIFKEGPLPSQPEYPIEVSSKVGRAQWHHSQKELLLEKERKSGSVDVRSS
                     QALIHSILTHTRIDELEKELKKLKHHVHNNPEDPNAGKSRMLFPVHKREIRRSTIDRFK
                     ITHQTYNTPVEERPVLEILVSIDPDKLAAQQQLDLRSDKSDDPYLTASQTPEKLRIRSP
                     PLLQHLENVTGEDVEVGFRNDDDDRMLYPGTVFLRPFKLFVKHEKRIRQSFVDLQSELD
                     KKKALNSPHTESKKRSVGAYDLDFEDEDLLQDLKLLVQFIDVHLKPTFDLRHSIAEGTA
                     THIEYGDLWHLFDHGLIVVDQSSEMRAYRVISFTGGREPLIDMMQSEEDRTPALDGFAV
                     NCISLAFNGSDYVPRLHRFTISKFGGQKPISSLAVYPLALHPSGEVLRNNLQQHAKRFL
                     DITSPPFSHYVMTGKTLDEPSHDVDAQVIVDMAVAFNTVGEWRPSTKVEISDLAKPDKR
                     ETFLRSFCKHYWQNNEGCCGDDTIFKDLKMDQLRLDSYLQNHSYLLGPRKRDELAEDDL
                     ILLPDQVHGYILRNRQWITMKVADLSEVEYQDNFNELMLPERHKTSILALVKTHENARG
                     ERGVSVGAGLDMVKGKGTGLILLLHGEPGVGKTSTAECVADNTKRPLYPITCGDIGETA
                     MDVERNLLHNFSLAHKWGCVLLLDEADVFLAKRSKTDLRRNAVTSVFLRSLEYYAGILF
                     LTTNRVGSIDPAFKSRIHMSLFYPRLKKEDTVKLYEVFIRRAKAEQERLGAVTFKINKK
                     EITKFAKQHFREMEREGLGTWNGRQIRNAFQAAIALVEHESQQTGPGAPKPTLGAAQFQ
                     SVAESSKEFDRYLITTLGAADSDIAMREEWRADRFPTMDQSRMEAMATSRRPYNRKHGS
                     KKVVVESDTDTSTESDDSENDTSGDNSG"
     PFAM_domain     complement(join(40236..40573,40620..40641))
                     /aSDomain="AAA"
                     /aSTool="clusterhmmer"
                     /database="35.0"
                     /db_xref="PF00004.32"
                     /db_xref="GO:0005524"
                     /db_xref="GO:0016887"
                     /description="ATPase family associated with various
                     cellular activities (AAA)"
                     /detection="hmmscan"
                     /domain_id="clusterhmmer_JN550_012285_0015"
                     /evalue="1.60E-16"
                     /gene_ontologies="GO:0005524: ATP binding"
                     /gene_ontologies="GO:0016887: ATP hydrolysis activity"
                     /label="JN550_012285"
                     /locus_tag="JN550_012285"
                     /protein_end="776"
                     /protein_start="656"
                     /score="61.0"
                     /tool="antismash"
                     /translation="LLLHGEPGVGKTSTAECVADNTKRPLYPITCGDIGETAMDVERNL
                     LHNFSLAHKWGCVLLLDEADVFLAKRSKTDLRRNAVTSVFLRSLEYYAGILFLTTNRVG
                     SIDPAFKSRIHMSLFY"
     gene            43354..45271
                     /locus_tag="JN550_012286"
     mRNA            join(43354..43598,43647..43692,43747..43951,44013..44279,
                     44331..45271)
                     /locus_tag="JN550_012286"
                     /product="hypothetical protein"
     CDS             join(43354..43598,43647..43692,43747..43951,44013..44279,
                     44331..45271)
                     /codon_start=1
                     /locus_tag="JN550_012286"
                     /product="hypothetical protein"
                     /protein_id="KAI1858928.1"
                     /transl_table=1
                     /translation="MIEKVQAKLAKKGSGFSASGCLDVRQCHWKDVLQEVNETARRWSS
                     APNRASQTMLYIDKLGRNSAVFESWLQLLPAGDYGSSLRAFSICGVFKIAIGAAGQYVK
                     VEEAIFGALAEIPEIIQGAQTYVKVYSDRRPQALEKKTFDLFLAILRSLTHIMQFFAEG
                     SIRKSFESVFKQAEYKSALLKSIDEIRKQASRIKDEAQQCLAWAVKEQSLVVKSMDTKM
                     NRIESVDNKIDRILGSLQRLLEQRMPIPITQNANQEPVIEQLEMLKRLHPQLQQSTSKQ
                     IPCLGSISKSIEAKSYQEQEKTSTETALKLLKIIEYDPGAIQKDIESCVQLELRLDEQQ
                     KSLAAAMVRHSGYRAHMAESRCSTALLVNGRADLASADSLSPLTLVAGTLAQASRDEDS
                     VFVLCYFCNNHRPDFMPSIAASSIGLLSSLVGQLIQQMLSRGMAIDLSSLEPHEWKKIQ
                     GLELDVLWKAFRKLTSQLPSGSVLICIIDEISRFETASLSEDTDRLARRLTRLVRNSDS
                     IVFKLLFTCHGRALGVSQYFTAHTIDLREDTEPDDSSGWWIKMGTSNTLG"
     gene            complement(45418..46344)
                     /locus_tag="JN550_012287"
     mRNA            complement(join(45418..46136,46194..46344))
                     /locus_tag="JN550_012287"
                     /product="hypothetical protein"
     CDS             complement(join(45418..46136,46194..46344))
                     /codon_start=1
                     /locus_tag="JN550_012287"
                     /product="hypothetical protein"
                     /protein_id="KAI1858929.1"
                     /transl_table=1
                     /translation="MDKHHVAAPICKTTTSTMNQNETSISTFGSESAPTPGVPTDTPPS
                     STMDISQSGSTIHEDCDIKEVIEFIRTMVICERQEDRDLVERRALRDSAYQGAHTARRE
                     AARHIEPSKNCAVFITNLAPDVQPWEIFDQLKNLDKVNFLSIMRPKKDRPNSAASVGFF
                     TPEAARVMLWRTKQSSLMIRGQEALVRVDENCCPPREGLLGHTRVLIVEGKSCWACESA
                     LAHYLRLSGMYWQTDRCITTVLEDGSHRLEWRFCAYRHQAEKAYNIIKNELSDLVTVTF
                     GRDPCVVE"
ORIGIN
        1 acattttttt aaatttaaat attttattat atttatatat aaaaataata aataaacggt
       61 tttaaattta ttatttacgg tatttttctt atgttttttt atttttattt tttaaaataa
      121 taaaataata acgtaatata taaacgaata aattataaaa acgaataaat tactttatta
      181 tattaattaa tataatatat aatttattaa tcttttatat aattaattaa tatatttatt
      241 ttaaacgaaa attaattaaa tatatttttt taaattaaaa cgttaaattt aaaactattt
      301 ttattataaa tttataacga ttaattataa cgaatatact ttttaaaata aaccgtaaaa
      361 agatataaat atataagttt atattaataa agaacgttaa ttttaaaggc ggttataatt
      421 tataatttac gtaattaaat aaaatataat aaaaaggttt ataaacgaag ttataaatat
      481 aatcggtaaa gtttaataaa ctttatttat aaataaaata aatatttaaa ttaattatta
      541 aaataataat tatttatata attaaaaaat cctttttatt atatatttat ttatttcttt
      601 attaatatta attaaattat tataattata ataatctttt attttaaatt attaaaatta
      661 ttttaatttt aataatcctt tttattttaa tttacttatt aaaaccgtga tttatattat
      721 ataacctttt ttattttgtt aatcttgtaa tcttttttat tttaacggtt acgcgttaat
      781 tatttaataa attttaatta ttcctttccg gggtcggggt ttataaagtt atattcgtaa
      841 tattaaatcc ctcctttttt attttaatct tttaaaatta aaaatcgtat aaataaatta
      901 ttaccgttta cttttttaat tttaatagat tttccttttt tttatatttt cgtaatatat
      961 atttattata ttaaatcgta ttaaaaaatc gcgtttaata aaaaaaactc gtaaataata
     1021 attctttttt aaatctttta ccacttttaa tataattacc gatatattat atttttatta
     1081 ttttaaacga aaattatttt attatataat taaaaagacg tcgcggtatt aaaagtgtat
     1141 ataacggggt cgttcgtata ataatttttt aattacgtct tttttaaaaa ggttaatcgt
     1201 ttaaaaaaaa agttaaatac ggaggaggat acggcgaata aagattttat cgatttttat
     1261 aaaaagatat taaaggttta atttcggtta ttaacggtta ttaatcgctt ttttcgaatt
     1321 taaaagattc gtaataatat aaaaagtcgt atttttaata aaatataata aaggataata
     1381 aagttaaata aaaaagataa tatccttttt atattaaata attataaacg ttatataatt
     1441 aaaaatattt aatttataaa tgtttttaac gacgttaatt aattaaaatt taatttaaaa
     1501 gagtttttaa atatcggtct ttttatatta tttaataata aaaattttcg aaaaatttaa
     1561 aataactttt taagtttttt ttaaattttt aaatattttc cgaaaataaa taatcttttt
     1621 atttaataaa atacttttat taaccgttaa ttttttataa atttaaattt tttcgatttt
     1681 gtatttttaa tttaattcgg tttcgaaccg tatttcgatt tttatattaa ataatattaa
     1741 ttttaataat aaaatataaa atattaaata tatccttatt ttttaaaata ataataatta
     1801 ataattaata aataaaataa ttttatcgat tttaaataat ttaatttttt taaaatcgaa
     1861 tttattattt aatcgtttta ttttaatatt tttataaaat aaataaataa aatctccgtt
     1921 tttaaaaatt aattttttaa cttttttttt attattttat tcttttatcc gttattaaaa
     1981 aaaaagtaat ttttattata aattttttta taaattttat aatttatcgg ggtatataat
     2041 aacttttttt attaatactt tttaaaatag tttttttatt atatttaaat taaattcgta
     2101 attcgcgtaa aacggtgtta ttttaatcga ttttatttcg gaattattat aaataaatta
     2161 aataattaat aataattcga tttaattatt ttatttataa ttaatataat aacgtaaata
     2221 ttattttaat atttaattta tttattcggt ttatccgtcc gtttataaat aatatattat
     2281 taaaagttta taattaattt taaactatat tataaataat ttttaaaatt tcgacgtaaa
     2341 gagtttattt ttatcggaaa taattttatt aaataatccg tattaattaa cgataattta
     2401 taaaaacgta taaattaaat cgtttatatt attacttctt ttatataata aaaaataaac
     2461 gcattttata aatcgttccg taattataaa aatgttatta tatataattt taattaaaag
     2521 gtttttaaat aataataatt taacgattta attttatacg atggattttt atattttatt
     2581 aaataataat attaattatg ttttttatat aatttatatt ataaagtttt tattttatta
     2641 tataaatcgt atattttaat ataattaacg acgtattttt taaagttttt ataatcgaat
     2701 ttaattcgga ttcggtttta tattttataa atttttaaat atttataaaa gggtatttta
     2761 taatattatt taataaattt atcgaaatat tataataata tttatattta attattataa
     2821 atttttaaat tatttttaaa tttttccgtt taattattta ttaatataat ttaatatata
     2881 aaaaaaatgt tttatattat aaatttaaaa ttcccgtatt tattaattta taataaaata
     2941 tatatttttt taatactttt taaaaatggt ttaatcgtcg gttaaaaacg ttaattatac
     3001 cgttttcgtt tcttttttta tatataattt cgtaattaaa ttttaataaa aattttaatt
     3061 atttaattta tcgtttatta aattttttat ttataaaaaa agatataaaa tttttataat
     3121 taatataaac tttaatttta taaataattt tattaaaata atgtttttat ttttaaaata
     3181 tttcgataat tattataaat tttttattat aaatttaata attaaattcg ggtccgttaa
     3241 gtttttttct aaaaagaata ttaccgggta taatttatta ttattatttc gttaattaaa
     3301 ttgtttttta atcgcgtaat taaacgtatc ggtttcgatt ttaaataatt tatttaaatt
     3361 tactatttta aatattaatt cgttaataat tcgttttttt aaaatattaa aagttattta
     3421 ttcgattttt attattaaaa taataaatct ttttttgtta aattcgttaa taacgtatta
     3481 atttatttaa attaataaat aaatattcgg taataattcg cgaattttaa aaaagatcgt
     3541 atttttaaaa catttattaa aattaattaa attttaatta ttacgatttt aaaatctttt
     3601 attcggattt cttttaaaaa tacgacgtat tttataaaaa tgatttttta ttaataaaat
     3661 tcgttttttt cgccgttaat taataaattt actttttata atttacggaa tattatataa
     3721 acgtattatt tatatttttt aaacgtttcc gaaaaaataa atatattatt aaaataaacg
     3781 attacgaatt tattaaagta tttacgtaat acgtaattaa ttatatttta aaaattgatt
     3841 aatatattaa ttaatttaaa aaatataatt aaatatttat aatatccgta tttaatttta
     3901 aaaacggttt tttatttttt acttttttta atatatataa atccgtaaac gtttaataaa
     3961 tcgaatataa taaattatta aattttatat aatttatttc gtaaattatt aattaataat
     4021 aataaatatc ggtttttaat tatattttcg ttaaatttat aaaaattaat ataaaatctt
     4081 tattttattt tctcgttttt attttttttt aatataaaaa aaattaaata ttttattttt
     4141 aacgttaata aacgaatata accttttttt aaattcttat cgaaatattt tttaaatact
     4201 tccttatatt ttaattataa ttaatatatt aatataaagt gtattttttt tcctttttta
     4261 aaaggtattt tataattaaa ttacgtatat tacggtaatt ttatttttaa ttttttatta
     4321 aataaatcga tataatttta atatttttta aatattataa tattaacttt tattttaaat
     4381 cttttaatta taacgttaat attataaata taactttata aaccctgatt ttaaaaagga
     4441 agaattaaaa cccattaaat aattaacgcg taaccgttaa aataaaaaga ccttaagatt
     4501 aataagataa aaaaggttac gtaatataaa tcacggtttt aataaacgag ttaaaataaa
     4561 agatttgtta cgaacatggc ctcagaaggt ggccgacgca gaaaggcggg gcaccggata
     4621 aacgtatgga ccaggggagc cggtcacctg acaagaccaa tacggctggc aggacgagtc
     4681 agcaggagtc acgtgacgga tcacttggat caccaacgcc aagaagtgat ccaagtgaga
     4741 agacaaagga gatcactctt gatcacctcg atcaccaagt gatcctttgt gatcatggtg
     4801 acccaaacca acatcagtga gggaatgaat ggatatatat tggaagggca tttcctagct
     4861 acatagacag tcattacctc agtgatcaat ctaagcatct atcttaccca taggtgaggc
     4921 ctatcaagcc ttgacgacta tacttgtgac ttcgctcaca gacctttatt ctatcttgtt
     4981 cagtgcacag gctatagact atagccgccc tcgagactaa cgtcccctgt tagcataaac
     5041 ccacgtacct gtatctctct acggtttatc ctagaaagca tatccgtcac aagattataa
     5101 taaaccacga gtaaatttaa aaaaaggatt atttttaaat taaaataatt taaaataaaa
     5161 aattattata attataataa tttaattaat attaataaaa aaataaataa atatataata
     5221 aaagggattt tttaattata taaatagtta ttaccttaat aattaattta aatatttatt
     5281 ttattaataa ataaaactta ttaaacttta acgtttatat ttataatttt atttataaac
     5341 ctttatttta ttttatttaa ttatattaat tatcgattat aaccacgcga aattaacgtc
     5401 ctttattaat ataaatttac gtatttatat ctctttataa tttattttaa aaagtatatt
     5461 tattacattt taattatttt tatttaaata cgttattctc gaattaatta aataatatct
     5521 ttattaaata aaataatact atttactttt aacggaaact ttataaataa ttttataaaa
     5581 ggacccgacg tttttaaaat aatataataa ttataaaaag ttttcgatac cgttaaaaat
     5641 aataacgaat aatttattac gtaattcgtt attattaata atacgtaata aagaagcggt
     5701 aataaaggtt ataaattcgt acctttttaa ttttataata aaaaaaacgg aggtatttaa
     5761 gaatttttta tttaaatacg aacctatcta cgtttttata acagaactat tattattaaa
     5821 cttaataaaa ttctatatat tattaaattt ttttaaaaaa aaacgccctc gattaattcg
     5881 aattaattat aaaaaattat tttaataata acgagaaccg ataaaaaaac aatatataaa
     5941 aaatgtttaa cgattacggc gaatttaaaa gacgtttata aataaccttt aataacccgg
     6001 acgaaatccg tattattaaa taaaaattta tataatttaa ataacgtgga tcggttatta
     6061 aatacgtatt taaatttaaa taaatcgtat ttaaaattaa ataaagcgat aacgatatat
     6121 ttataacgct tttttacgta aaattacgaa aaaacgtaaa aaacgaaatt ttaaaaaaag
     6181 acaaacccga cgaattcgat aattacgtcg aaaaaatcgt taaaatcgat aattatttat
     6241 ataaaaaaaa ataaaaaaaa cgaggattta aaaacgaatt atacatttta tatattaaaa
     6301 taaataccgg gaaaccgtaa taaaactatt attaaagtaa taataattaa taccttttac
     6361 gtaattaaaa atggtaaaat aaaacctttt ataaatatta taatagatta ataaacctcg
     6421 atacgattaa atataataaa aatcgtaaaa ataaaaatat aataaatatt atatattata
     6481 attataataa aaaaggtatt acgttaataa atattaataa aaacgtaaat tttaatttat
     6541 accggaaaat aaccggtaaa ttaacgcttt ttattaaaaa aagaataatt ataacacttt
     6601 tttaaaaatt aataaaacta ttacgataat ataacgaaaa ctattcggat tttatataat
     6661 taatattaat aacgacgacg aaaaaaacta ttttattata taaattaaaa aaaaagtata
     6721 ataaaacact attaataata taaacttaat taaaaaactt gaatataaat tacgaaacgt
     6781 aaacgccgaa aacatttttt aacgattcga acgaaaagtt aatttttaat aaaaaaaggt
     6841 tataataata accggatcgt acccgttatt tattaacgaa ttacgtaatt tatttaataa
     6901 attttattac gatattataa ataattaaaa aaacgacttt attaaatttt aatttaaaaa
     6961 taacgaacga ttacgtttaa attataaata atataaagaa ttatcgtaaa tattttatat
     7021 taacggatta tataatttat attttataaa gaaattaaaa tacgaattat tttttaatta
     7081 taacgggtaa aaagctatta cggaatttta taaaaaaaac aaaatccgcg aaataataat
     7141 aatttaccgt aacgtttaaa attacgccgt tttaattata tacctttatt aattatttaa
     7201 atacttattt aaataaaagg tttaaaagga ttatataaac gataaatatt taaaatacgt
     7261 aaaataaaaa gtaacgattt aaaaaaaact tattaaatat tataaaaaag gatatattaa
     7321 aattttaatt taattaaaat aattaaaaaa tataaatata acgtaattat attaaaaaaa
     7381 ccttaaaaac ataataataa acgaaagatc cgatttaaaa gatttaatta acccttattt
     7441 taaaaaaacg atataataat aataataaaa agaacgtaaa aagaagttaa aaatcgaatt
     7501 tttaattaaa aaggtaaatt tataatataa cgtataacgc gaaaaatcgg gataacacgt
     7561 taattacgta taactttata attatattta taaaaaataa cacggaaaag ggaaatttta
     7621 aaatattata aaactccgaa ttatttaatt taaattatat aaaaaaatat ataaaatatt
     7681 cggtacttta cgtttaaata acgtataata ttaacacgtt aaattaacgg aaggatataa
     7741 attataaaag taataaataa acgaataaat acactttata ttaactttta attaaaatta
     7801 aaaaaatata aataaaaacg aaaattccgt tattttataa aaataaaacg ttaaaaatta
     7861 taaattaaag gcccgaaaaa ttttaaatat aattaatatt ataataacat tttaaaacga
     7921 agcggtatat aaaaaagcta ttaaacgacg cgaaaaacgt aaaaatacgc gtaaaaataa
     7981 gaaattaaaa aacgatacgg accatttata acggaataat aacggttaaa aacaaaatct
     8041 ttatacgtta ttataaaaat aaacgataaa atatataaat atataataat attaattaaa
     8101 attataaaat aaacgatacg cgcgttattt aataacggta tttaaaaaaa ctatatttcg
     8161 ttaaaagtcg ttaataaata taaaatatta taaaaggaaa aagacgcttt ttattaattt
     8221 aaaattataa ataaagaatt tattatatac ggtaacggaa ccgttaatat aaaaactaat
     8281 tatttattaa ttacgattaa caattacgcg aaaaaactta tatataatat tataaatata
     8341 ttaaaatata atataatatt aaaaatattt taattacgag cgagtaattt taaagttaat
     8401 taaaaaaccg gttaatttta ataagatacg ttaaaaagga attacgtttt tacgtaaccg
     8461 cgaaaaaacg ttataaacga atttaaaaaa atacttcgaa ttaatataat aattaaaaaa
     8521 tttaaaataa aaattaatat tataataccc gaaaaatatt aaaattacgc cgatttgttt
     8581 aataaaaaat taaaaacaaa attattataa tatacgtaat ttaattacga aatacctttt
     8641 aaaaaaggag gaaagataca ctttatatta atatatcgat tataattaaa atacgaggaa
     8701 atatttaaaa aatactttta taaaaattta aaaaaaggat atatccgttt attaatatta
     8761 aaaataagat atttaatctt ttttatatta aaaaaaataa aaataagaaa acgaaataaa
     8821 gattttatat cgattttcgt aaacttaacg aaaatataat taaaaaccga tacccgttat
     8881 tattaattaa cgatttataa aataaattat ataaaactta ataatttatt atatttaatt
     8941 tattaaatat ttataaattt atatatatta aaaaaaacga aaaatggaaa accgctttta
     9001 aaattaaata taaatattat aaatatttaa ttataccttt taaattaatt aatatattaa
     9061 taaactttta aaatataatt aattacgtat tacgtaaata ctttaataaa ttcgtaatcg
     9121 tttacctcga cgatatattt atttttttaa aaacgtttaa aaatataaat aatatattta
     9181 tataatattt aataaattat aaaaaacaaa tttattaatt aataataaaa aaaacgaatt
     9241 ttattaataa aaagtcactt ttataaaata tattatattt ttaaaagaaa tccgaataaa
     9301 aaattttaaa atcgtaataa ttaaaactta attaatttta ataaacgttt cggaaatacg
     9361 atccttttta aaactcgcga attattatta aatatttatt tattaattcg ggaaaattaa
     9421 tacgttatta acgaatttag cgaaaaaaga tttattattc cgataaataa aaattaaata
     9481 aacagctttt aatatattaa aaaaacgaat taccgacgaa cccgtattta aaataataaa
     9541 tttaaataaa ctatttaaaa tcgaaactaa cgcgtccgat tacgtaatta aaaaacaatt
     9601 taattaacga gataataata ataaattata tttaataata ttcttttcga aaaaatttaa
     9661 cggatttaaa tttaattatt aaatttataa taaagaattt ataataatta tcgaaacatt
     9721 ccgagaataa agatactatt ttaataaaac tatttataaa attaaaattt atattaatta
     9781 taaaaatttt atatcttttt ttataaataa aaaatttaat aaataacaaa ttaaatagtt
     9841 aaaattttta ttaaaattta attacgaaat tatatataaa aaaggaaacg aaaacggtaa
     9901 aattaacatt tttaattaac gattaaatta ctattaaaaa atattaaaaa aaatacacat
     9961 tttattataa attaataaat acgggaacct taaatttata atataaaaca ttttctttat
    10021 atatcgaatt atattaataa ataactaaat aaaaaatttt aaagatattt taaaaattta
    10081 taataaccgg atataaatat tattataata cctcgacgaa tttattaaat aatattataa
    10141 aacacttttt tataaatatt aaaaaactta taaaatataa aaccgaatcc gaattaaatt
    10201 cgattataaa aactttaaaa aacacgtcgt taattatatt aaaatatacg atttatataa
    10261 taaaataaaa actttacggt ataaattata taaaaaaata taatttatac tattacttaa
    10321 taaaatataa aaatttatta tataaaatta aatcgttaaa ttattattat ttaaaaaact
    10381 tttaattaaa gttatatata ataacatttt tataattacg gaacgattta taaaatacgt
    10441 ttacttttta ccgtataaag aaagtaataa tataaacgat ttaatttata cgtttttata
    10501 aattattatt aattaatacg gattatttaa taaaataatt ttcgataaaa ataaattctt
    10561 tacgtcgaaa ttttaaaaat tatttataat acggtttaaa attaattata aatttttaat
    10621 aatatattat ttataaacgg acgaataaac cgaacgaata aattaaatat taaaataata
    10681 tttatattat tatattaatt ataaataaaa taattaaatc gaattattat taattattta
    10741 attcgtttat aataatttta aaataaaatt aatcggaata ataccgtttt atataaatta
    10801 cggatttaat ttaaatataa taaagaaacc attttaaaaa gtattaataa aaaaaattat
    10861 tacgtacgtt aataaattat aaaatttata aaaaaactta taataaaaac tacttttttt
    10921 ttaataataa ataaaaaaat aaaataataa aaaaagagtt aaaaaactaa cttttaaaaa
    10981 gaaagacttt atttatttat tccgtaaaaa cattaaaata aaacgattaa acgataaatt
    11041 cgattttaaa aaaattaaat tatttaaaat cgataaaatt gttttattta ttaattaccg
    11101 attattatta ttttaaaaaa taaaaatata tttaatattt tatattttat tattaaaatt
    11161 aatattattt aatataaaaa tcgaaatata attcgaaacc gaattaaatt aaaaatacga
    11221 aatcgaaaaa atcttaaatt tataaaaagt taataattaa taaaaatact ttattaaata
    11281 aaaggattac ccacttttaa aaaatattta aaaacttaaa aaaattttaa aaaattactt
    11341 taaacttttt acgaactttt attaataata aacgttaacg atttaatatt tataaaatta
    11401 ttatttaaat ttaaaaaaac ttaatttacg ttattaaaaa catttataaa ccgaaaatcc
    11461 tttattacaa aacgctttta aataaaaatc gaaaacggta cgctattttt tttatttaac
    11521 ttttatatcc cccgttaaaa cgcctcggaa tttttctttt ttataaccct ttttatacga
    11581 cgtaaacgcg taaaacgatt aataataata aataattaaa tttataacgt aaaaagggcc
    11641 ttttcggtat cggctttttt aacttttaat ttccgttatt ataataataa acgagaaaac
    11701 gacgacgtta cgaatatcct attataaata cgtttaatac gtatatattt taaataacgc
    11761 gacgactttt cgtttatacg ataaataagg ttttatttaa aacatttaat atacggtatc
    11821 tcggtaatta ctttaaaaac ttcgatattt ttaattaaaa ataaacggtt aaatatttta
    11881 cgggatcgag attttttaat acgatttaat aaaataaata tatattataa aaatataaaa
    11941 aaaaggaaaa tttattaaat taaaaaataa gtaataataa cttatttata cgacctttaa
    12001 ttttaaaggg ttaaaataaa aaaggaggga tttaatatta tgaatataat tttacgaatt
    12061 ttaacctcgg aaaggaaaaa ttaaaattta ttaaataatt aacgcgtaac cgttaaaata
    12121 aaaaaacccc gggattaata aaataaagaa agttatataa tataaattac ggttttaata
    12181 aacgagttaa gataaaggat tataataaac tataaataaa tttaaaaaaa ggatcacttt
    12241 taaattaaaa taatttaaaa taaaggatta ttataattat aataatctaa ttaatattaa
    12301 taaaaaaata aataaatata taataaaagg gattttttaa ttatataaat aattattact
    12361 ttaataatta atttaaatat ttattttatt tataaataaa gtttattaaa ttttaacgtt
    12421 tatatttata attttattta taaacccttt tattttattt tatttaatta tattaattat
    12481 cgattataat tacgcgagat taacgtcctt tattaatata aacccacgta tttatatctt
    12541 tttacggttt attttaaaaa gtatattcgt tataattaat tcgaaatatt tttttaaatt
    12601 cgtttacggc gcttttttac ggttacgtaa aaacgtaatt ttttttaata tattttatta
    12661 aaattaacag gttttttaat taattttaaa attactcgtt tataattaaa atatttttaa
    12721 tattatatcg tattttaata tatttataat attatatata agtttttcca cgtaatcgtt
    12781 aattataatt aataaataat taatttttat atcgatagtt ccgttattgt atataacgaa
    12841 ttttttattt ataattttaa attaataaaa agcgtccttt tctttttata atattttata
    12901 tttattaacg atttttaacg aaatataatt ttttaaacgt tattattaaa taacgtatat
    12961 attattcgtt ttataatttt aattaatatt attatatatt tatatatttc gttatttatt
    13021 tttataataa cgtataaaaa ctttattttt aaccgttatt atttcgttat aaacgattta
    13081 tatcgttttt taacttttta tttttatata tatttttacg ttttccgcga cgttcgttaa
    13141 cttttttata tattatttcg ttttacggtg ttattataat attaatcgta tttaaaactt
    13201 tttaggtttt taatttataa tttttaacgt tttattttta taaaataacg gaattttcgt
    13261 ttttatttat attcttttaa tcccgattaa aaattaatat aaaatatatt tattcgttta
    13321 tttattattt ttataattta taaatttttt gttaatttaa cgtattaata ttatatatta
    13381 tttaaatata aaatattata tatttcgtat acttttttat ataattcgaa tcggataatt
    13441 taaagtttta taatatttta aaatttcctt tttttatatt attttttata aacgtaatcg
    13501 taaaatcgcg cgtaatcggc gtattatccc gattttttac gttatatatt atattataaa
    13561 tttatttttt taattaaaag ttcgattttt aacttttttt tacgtttttt tattattatt
    13621 attattatat tattttttcg aaataaaggt taattaaatc ttttaaatcg gatttttcgt
    13681 ttattattat atttttaagg tttttttaat ataattacgt tatatttata ttttttaatt
    13741 aatttaatta aattaaaatt ttaatatatc cttttttata atatttaata agtttttttt
    13801 aaattatcgt tttttatttt acgtgtttta aatatttatc gtttatataa tttttttaaa
    13861 ttttttattt aaataaatat ttaaacggtc ggtaaaggta tataattaaa acggcgtaat
    13921 tttgggtatt acgataaatt atttttattt tataaatttc gttttttttt ataaaattcc
    13981 gtaataattt tttatttatt ataattaaaa aataattcgt attttaactt ttttataaag
    14041 tataaattat ataatttatt aatataaaat atttataata atttttcgta ttatttataa
    14101 tttaaacgta attatttatt atttttaaac cggaattcgg taaaatcgtt tttttaatta
    14161 tttataatat cgtaatagaa tttattaaat aaattacgta attcgttaac ggataataaa
    14221 tataatttaa ttattattat aacttttttt tattaaaaat taattttccg ttcgaatcgt
    14281 taaaaaatgt ttttaatatt cgcgttttaa agtttatatt cgagtttttt aattaaattt
    14341 atattattaa taatatttta ttatacctct tttttaattt atataataaa gtaatttttt
    14401 tcgttatcgt tattaatatt aattatataa aatttaaata attttcgtcg tattatcgcg
    14461 atagttttat taacgtttaa aaaagtgtta taattatttt ttttaataaa aaacgttaat
    14521 ttattaatta ctttttaata taaattaaaa tttacgtttt tattagtatt tattaactta
    14581 ataccctttt ttattataat tataatatat aatatttatt atatttttat ttttacgatt
    14641 tttatcgtat ttaattacgt taaaatttat taatttatta taatatttat aaaaagtttt
    14701 attttattat ttttaattac gtaaaaagta tcggttatta ttattttaat aatagtttta
    14761 ttacggtttt tcgatattta ttttaatata taaaatatat aattcgtttt taaatcctcg
    14821 ctttttaaat ctttttttat ataaataatt atcgatttta acgatttttt cgacgtagtt
    14881 atcgaattta tcgggtttgt ttttttttaa aatttcgttt tttacgtttt tttataattt
    14941 tatataaaaa agcgttataa atatatcgtc gtcgttttat ttagttttaa atacgattta
    15001 tttaaattcg gataagtatt taacggccga tttatattat ttaaattata taaatcttcg
    15061 tttaataata cggatttcgt ttaaattacc gaaaattatt cgtaaacgtc ttttaaattc
    15121 gttataatcg ttaaatactt tttatatatt atttttttat taattttcgt tattattaaa
    15181 ataatttttt ataattaatt taaattaatt aaaggtattt tttttaaaga attcggtaat
    15241 atataagatt ttattaaatt cgataatatt aatcctatta taaaaacgta aataaattca
    15301 tatttaaata aagaattttt aaatacctcc gtttttcccg ttataaaatt aaaaaggtgc
    15361 gagtttataa tttccgttac cgccttttcg ttacgtatta ttaataataa cgagttacgt
    15421 aataaattat ttattattat ttttaataat atcgaaggct ttttataatt accgtattat
    15481 tttaaaaacg tcgggtcttt ttataaagtt atttataaaa cttttattaa aagtggatag
    15541 taccatttta tttaataaaa atgttattta attaatttga aaataacgta tttaaataaa
    15601 agtaattaaa atataacgaa tatatttttt aaaataaacc gtaaaaagat ataaatatat
    15661 aaatttatat taataaaaaa tattaatttt aaaggtaatt ataatttata atttatataa
    15721 ttaaataaaa tataataaaa gggtttataa acgaagttat aaatataatt attaaagttt
    15781 aataagtttt atttataaat aaaataaata tttaaattaa ttattaaaat aataattatt
    15841 tatataatta aaaaatcctt tttattatat atttttttta ttaatattaa ttaaattatt
    15901 ataattataa taatttttta ttttaaatta ttaaaattat tttaatttat ttattaaaac
    15961 cgtgatttat attatataac cttttttatt ttattaatcc cgtagttttt tttattttaa
    16021 cggttacgcg ttaattattt aataagtttt aattattcct ttttaaagtc ggggttcgta
    16081 aagttatatt tataatatta ataacgtatt taaaacaatt ttacgtaatt aatttattaa
    16141 aaaattaagt taaataatat ataaaattat taatataaaa attaaataaa atataattcg
    16201 ttttttaatt aaaaatatta ttttaataat aatttaatat ttaaaataat acgcgtttta
    16261 ttaaaggttt ttttttatta atttaaattt taataatttt taatatatat ttaatatatt
    16321 taaaatttat taaatatata ttaaaaatta ttataattta cgttaataaa aatatatatt
    16381 ataaaacttt ttttaattaa aaataattaa aagtctttaa ataattataa attaataaaa
    16441 ttaataaaat atacgattta aaaagtttaa aagttaaatt ataatttaaa ttttaaatta
    16501 aaattaaaat atcgttatta attattaatt taaaatttat ttatttttta aaagatttaa
    16561 tttataatta aaaagtatta aacgatgtaa taacggttaa tttaaataat tataagtatt
    16621 aaaatttaaa tataattttt aaaataataa aagcttttaa aattattaat aagtatttta
    16681 aattatttaa atttataaac acttttttta tttaataaac tttttattat atttattaat
    16741 ttataaaaaa acatttataa aagtttatcg tccgggtaat ttataaaagt cgcgttacca
    16801 attttaaaaa ggctttaaat ttaaattaat aatttaataa ttaagattaa atacgcgaga
    16861 tatttaataa agtccgtgtc gatttaaaat taactttttt aaaaaacaac gttaaattat
    16921 tactttaccg tgttatcttt taaaactata taaaaatggt aataacgacg atttaaaaag
    16981 gtttaaattt taactattaa agtttgggat agtgttcttt aatctttata ttaggttaaa
    17041 agggtattaa ctctttaagt gcgggcgggt caggcttctt ttatggcaca agcgtccgtc
    17101 actaagacct gtttccttaa gtcgaaaata tcgagcggta aaggtatgta tttaaggcat
    17161 ccggtagttg gtatattacc gttaggcgtc tgtattataa gatgacatct taacagtata
    17221 cagtattctt aagtgcgtac gagcagtggt tgccgcggta cgttattatg attcgtgcgc
    17281 tctctattcc atcgtactgc aatccttatc cggcgtaatc actgtttgtg tgtttaagat
    17341 ttgaattctg cattgtaaat cctgtctttt agtattttta agcatcttct accttctagg
    17401 atgtagatat caccctctgt tgcccttgga ctgatacaca ccgcaaccgt cacaggacta
    17461 gcagccttac ccacctgcgg ccaggcctgt ttcaacgata tggtaaatca gtatgcggac
    17521 ctgacttgcg acagtcccga ggcgtcgtgt ctctgcgaga attccgactt tggacacggg
    17581 ctgcgggact gctcgaatgc ggcatctaat acggatgctg tgtcttcggc gaccgcgtac
    17641 gggagctcgt actcagcgtc gaccacggcg acgtcctagt tatactaggc tagatatcca
    17701 ccagtataaa ggtgtacgaa ggagattcaa aagagcaagt ctataggccg ctgaggctgt
    17761 acacgtttca tgcagacttt ggccacctac accatccagg cgggtacctg gcaacgtaag
    17821 atgtcccatg accggattaa gactcggttc tttgacattg tgtcattgca aagacacttg
    17881 cttgagaatg tggcaggtcc ccacagggta tccgtaatga atgagctatc agtagccctc
    17941 ggcgtttgta gcatgcggcg gaggaacagc ggggatggat tatgccggac gggaaggctg
    18001 cgcaagaaga ttagtgactg ccccgagccg tgttgatacc gtttctatgt gggcgacggc
    18061 gagccctgtc tgaaacggga ggcggcgggg tccgagacat acgaaggcag tcaggcgcgg
    18121 cgggaactgc ggtcggttag ttcgagccag cgcgcaaatg tgttgcgcgt tgttgttctt
    18181 gcagcttcac gttcgcgcag tatgagaaat gggacttcag aacgacgacg gttgcagtat
    18241 cgaattctct aaacagctca tgcgccatca ttggggctac tacgatccct atacagatgg
    18301 ttgctgcaaa gttcaaactt aaaatgaaac gcgtcatctt cgctgtgtac tgcaacccgt
    18361 cacctgctgt cggacacagg tttgattgag acgagtgcga tgattcaagt actaggagag
    18421 gggtgtaacg actgtctcga tcatcaaaac gtatgatgca aggaaatacc gactgaatcc
    18481 aaagaaggtc gggtaaaatg aaccccgaat atatttttac cgcgggcaat ttcatgactg
    18541 aattagtgaa cgttctctgg tagaggaggg accgtgccca gtcgaggcct atttaatgat
    18601 ggatccactg gggatcaaca atatttgacc accgtgattc atcgacccct caaacagggc
    18661 agctacttgg tcataaacgg ctaatgaaag ttctgtaggt ctgggtctgc aatgttcctg
    18721 ctttcagcga gagcttcgtc caagttcgcc ttgcccaaga aagagtcata aagcagattg
    18781 cagacaatcg tcttcatctt tccatccatt acaacgtagt gcgcccaaac acagatctta
    18841 ataatatccc caggctccac agcgtgtcca aaaacgccgg ccggtaactt ctttttatac
    18901 gtgaagtagc tgtgcattat atagaagatg ttgtgaccat cgagggccac cgctatcggg
    18961 acgagtatct catctgcggc ttcaaatagg ggctcgtaat gcgcctttat cccttctgag
    19021 ccctttagta gtgaggtttg agggtctggg aggctcaagg taacgtcctt gtgatagaac
    19081 gagtgctgca cctcaaagtc gtgtgcgttg aaggcacgaa catatttcag aaactcctct
    19141 cgtgagatta tcggatgcga catgttgtac tgatatcgaa gtgaccgtgt gaaaaatgag
    19201 cagatgaagt tctgttcctg ctataccagg tattgatcac atagcagtct tcccactcct
    19261 acttatcttg taggccgcgt catcgtagtt tcgtgtttat cagcacgatt gacgccttac
    19321 ttgcactgta tcttcaatac ccaaatatgg atgctacatc cgtagctgtt tgagaaacaa
    19381 acattgtcac tgttctatgt tgtggggaac aaggctcccc ggtgacacct gccccgcttg
    19441 ggtaacaccg gaacgcgcaa catatcaata cttggccttc ctatcgtagt caaatgtggt
    19501 ccctatgaga aatgagaggc agtccttctt ttttatactg gtacgctaga ttggcagaga
    19561 ctagggcaat ggtatcgtcg ggagaacaaa tactcccgct tgttattggt taagtcgtgt
    19621 cctacttatc acaattacta tactattgac tcaccatgtc gcattgtctg ataagtcaaa
    19681 ccggagttgc tgtgagcaac agcacagcac attatgtccg tccaaccatc cagcaacgac
    19741 accctacgca aacctgaata gattgaatta ggactgaatg ctttcctaca gtgagctaga
    19801 ccctgaactt gccatgtgca caccttcctg atttttaatt gcgccagtgc tgacgtggac
    19861 tgtttatcag gatagctgta gagtttgaac taatcataag aataaatgtg tatttctccc
    19921 gtgtgctcct tcaaacttga cactatgata gcaatgtaaa gggcgcctca ttttttactt
    19981 gagcatttct tgagaacgac atgtctcaac cttcttcggt tcccaagatt ctcctccacc
    20041 atgcggtgga gagtcgtgat aaggtggcct tctcaggctc aggctgggca atcgtacgtc
    20101 ttgatatgca gagtttcatt cccctattag ttagatatcc tgagcgataa gtaaacagct
    20161 ccaagaagtg aaaagtatcg gcctgcctgc tattctttca aatctgactg gctctgccct
    20221 catgggaata ccaagcgact gactcataat acttttatca gacttatagt gacctcgaaa
    20281 aacgaaccag gcgcgtagca gcaaatatgg tgcgtgccgg aataggaagg ggagatttcg
    20341 tagcaattgt gctgggccga tgccttgagg ctgtcgagtc cgtgcttgca gttaccagag
    20401 caggtgcggt gggagttccc ctagatccgc gctcaccgtc accagaactg gccaagattc
    20461 ttgagcacag tggtgcgcga acgatcatca cggatacacg acactgcact acagtgtgcg
    20521 cggctgctgc aaaaggaagc atgatcatta tgaccacccc agccccttat gcgaacatga
    20581 tagaaggaga atttaggact gtgcaatatc aggactgggc cgaagatgac gagtgtgtga
    20641 cctcgcacat caagctggac gacctcagtg aggatgaggc agcatttctg cactatactt
    20701 ccggaacaac aagcttaccc aaaggggtgt tgtcaagcca gagaagtgtt ctatggaacg
    20761 ccaacaacgt tgcttcggtc tttggcttga catccgacga taggttcttt tggcctcttc
    20821 cactgtttca tatccttggc cattcgttgt gcatcacagc caccgtggta atgggtgcca
    20881 gtgcccatct ttccgacccc gatcaaacgc tgtcagaaaa cctttcggtg aagggggttg
    20941 aagaaacaac gatcatagtg ggtgcgccag ccactttcca tgagcttgtc gcagcgaaga
    21001 tcacgttacc gtcttctctt aaattgccca gattacgatc atgcatgagt gcaggatccg
    21061 cggtacctaa gtctctatgc atccaggtcc aagaatcttt tggtgtgcta cttttgaata
    21121 attatgggtg cacggagacc tgcggcgcta ttggcatcag ctggccaggt gatgtgtatc
    21181 gacagcatgg gagcgtaata ccactccctg aatgggagat caaactgata gatcaagacg
    21241 gaaaccaggt ccgcgatggt gaacaaggtg aagtacgggt acgcggccct ggtctgatgc
    21301 ttaaatacta caaagagacc cagacgccct tcacggaaga cggctggttt ccaaccggtg
    21361 atataggggt cctgtcatgc tcacatactg agaaggagtt gactctggtt ggccggaaaa
    21421 aggaattgat tatccgaggg ggtgaaaata tccaacccgc cgaactggag gaagtcttgc
    21481 tacaatatcc tggtgtggcc gatgttgttg tttctggcat cctgcatcaa ctgcttggag
    21541 agacgcctgg cgccttcatt gtcaagagtt ctccggacct tgacctcgac ttatcggcct
    21601 tgctcgctgt atgccgagaa gctctgccag attataaagt acccacaagt aagaaaaagt
    21661 ctcaaataat gctcctaatt tagacctgcg catcctctaa tattccccta gcattttatg
    21721 agatcgattc tgtacctcga accctcttgg gtaaaccgag acgattggaa gcggcttcat
    21781 ctacgagtag accactcact gttcgctcca agttgcagtc acgaacctct gtcgaggcat
    21841 tagtgctcgc ggaaacggcc gcagcatgtg gtgtgcaagc tcaaccaggg gagagcgatt
    21901 cagacccgga atggcttcgt agctattttg accaaccatt ttactttctc ggcctaactt
    21961 ccatggccgg tgtggttctt cgagatcgac ttgccagcct cactggcttg ttcaacctac
    22021 caaacaccct ggtgtttgac tactctacgc cggcggcagt aagcgagtac ctttgcagcc
    22081 gcctttcgga gctcgaatcg ccatcgccac gtagatcgca acccagtacg accgtgcaaa
    22141 gcacctccga gccaatcgca atcatctcca tggcctgtag atatcctgga ggtatctctt
    22201 cgcctgatga cttgtggcaa ctcgtctcgg atgaggtaga cgcgacgagt gacttcccag
    22261 acgatgtaag tacacggatc gtgtagttat ccactcttgg aaaaattcaa cgatccacta
    22321 acaaatcatg tagcgtgggt ggaatgtcga tgacttgtac agcactgacc caaccgcgcc
    22381 tttcacctca acaacgaagc gaggtggttt cctccccgac tttgccgact ttgatgcagg
    22441 cctctttggt atggcaccac gggaggcact cgccactgat ccccagcagc gactattgct
    22501 ggagactacg tgggaactag ccgagcgagg aggaattgct ccgttatcgc tgaagggtac
    22561 ccaaactggt tgctttgtcg gcattctata cgatgattat gaagcgaatg gctttggtaa
    22621 tgtcggtagg ttattccata tttgtatctc agttcgacac ggcatgaatt acactaacgg
    22681 gtatctgtga tggttggcag aactggaagc tcaccttggg cttggctcat ccggtagcgt
    22741 agtttctgga cgaatttcct attgctttgt gagtgctcta caaccattta gtcgccgtgg
    22801 tgactaccat ctggagataa gtgcgtagta ccttcccaac tcagtacagg gtacgtactt
    22861 gatccggatc ggtatactcg ctacggactt cccaaacggc agaccgatac ttccgctgtg
    22921 aacaagaaac aatatcctaa ttagccgttc tctacaggga ctccatggtc catcgttggc
    22981 gatttcaacg gggtgctctt catcgctatg cgctatccac gtagcagcac agtctctacg
    23041 aaatggagag tgtacacttg ccattgcagg aggtgtgaca accatggcga gtcctaggcc
    23101 atttaccatg ttcagcaagc gaagaggcct ttctgcagat ggaagatgcc gaacatactc
    23161 aaatgatgcg gccggtactg gctggtccga gggagtaggc ctgattatgc tcgagaagct
    23221 gtcggacgcc aagcgcaacg gtcatcgtat tcttggtctg atccgtggct ctgcagttaa
    23281 ctcggatggc acatcgaacg gcctgacggc tccaaacggt tctgcgcagc agatgtgtat
    23341 ccaaagtgct ctggcccaag cgaggctatc gccgacagat gtagatgttc ttgaaggcca
    23401 tgggactgcg acgcctctcg gtgatcctat cgaggtacag gccgtaatca actcttacgg
    23461 aaatggtaca aatgatgttc aacggtcgaa tccattgctg ctaggctcga taaagtccaa
    23521 cattggccat acgcaagctg cggcagccgt tgcaggaatt attaagatgg tacagtctat
    23581 acatcatggt gttgcccctg cgtcattaca tattcgcgaa ccttcacggc atatagaatg
    23641 ggaaggaagt ggcgttgaat tgcttaacaa ggctacgaaa tggccaactg tggataggcc
    23701 aagacgtgca gcggtatcgt ctttgtaagt acatactttt cttgctcagt cttatacctc
    23761 agggcttgga ggcacacggc taatgcacat attagtggca ttggaggcac aaacgcggta
    23821 agaaacaacc tcaacaactt gcctttctcc ttcggtcaat aatgcccaaa gctcgggcac
    23881 agatagtctt gagcttattt ctcaaggcta ctacgataac agcatgcccc gagccaagac
    23941 ttcagaagtg tctcttcacc aactttgaca atttactaac gcggaaggtt gcagcatatc
    24001 attctggaac aacctgaacc ggccgaccaa ccccatctct ctatagtcaa taatcgcaac
    24061 attgcctatc catgggttct atcgggtgca gacgaaggag ctctacgcgc ccaagctcag
    24121 acactactga cagcctggcg tggcggcctt gataacgagg atcctgccga tattgcattt
    24181 tcgcttgcaa ccgcaagatc tgctctcaag tatagagcaa cggtaatgta tgcaattggg
    24241 gatgaaaaca gcgatcagat tgagaccgcc cttacggccc ttggccaggg agaaccacac
    24301 cctgatatcg tgacaggaca gaacaccaca agcaacaagc cacgccttgc atgcctgttc
    24361 tcaggccaag gtagccgtat gcctgacatg aacgcaatag aagagcttcg ggccgtcttc
    24421 cctgttttct ctcaggcatt ccaggcagct tgcgacgaag tgaaccagca cctcgaatat
    24481 cctttagaac acgctatcgg tgatagtacc cttctgggtc gtactgattt tgcccaagcc
    24541 accttattcg tctttgaggt ggccatgtac cgcctcctcg agtcttgtaa cgtccggcct
    24601 gatgtggtaa ctggacattc gcttggagaa attgcagcag cgcacgtctc tggagcccta
    24661 tctctttgcg acgcatctat catcgtcaca gcgcgatcca agcttatggc tgctttagat
    24721 cccaacggtg gtatggcgag catttcggct accgaagagg aagtcgccga ggaactgtta
    24781 cggtcggaaa gctcagctac tatagcggta gtgaactccc agcaatcggt cgtggtatct
    24841 ggaactctgg aggctattaa ggccatcgca gacaagttca caaacgtagg acgaagagct
    24901 actgtgttgc ggaacatcag gcatggcttc cattccccaa tgatgaacgg aattctggag
    24961 gacctcgaaa aaactctggt ttcgtcaatc gagggaggga aatcatcaat gataccactc
    25021 gtctcgaccg tcacaggcaa gcgagccaac gtagctcagc tcagctctcc aaaacattgg
    25081 acgcgccatg tgagcgagcc agtccgcttc gccgaatccg tcaatgagct cctatcaagc
    25141 gaacacatct ctatatttgt ggaagtcggt ccctctgcag tcctctctcc acatgttccg
    25201 ggtacggtcg ccacacatag cacagtcggc aagctactga acacactggg ccagctttgg
    25261 tccaaagggg taccagtaga ttggcgcgct gtttttgctg gtacagacgc acatctcgtc
    25321 gatctgcctg tctacgcctt ccagaggcgt agatactggc taccatatac gccactgttg
    25381 ccagcagatt ccatgggtgc ggttgtaacc cggcctcaaa caccggatgc ggttgcatct
    25441 acactaaatc atggggtgct tgtcagcgcc acatcgattc ctggcacaaa caacatcgtg
    25501 tgctctggca tactgtctac agctagacag ccctggcttt gcgatcacgt cataggtgaa
    25561 caatcaatcg ttcctgcaac cgtatttgcc gaactggccg tacgagctag ccgtgaatgt
    25621 gcagaatcat ctaagtctaa gcagatgatg ctagacgagt tggttatcat atcgccgttg
    25681 gctttaccct taggggacga ggataatgaa aaagaaatgc agatccaagt caccatagga
    25741 gagccacagt atgaagggag taatatgcga cgaagcatca acgtgttttc tcgtcccaac
    25801 ggtgttgcaa cacaacatga ctggacacag catgcgactg gcgcactgaa gttaacaccg
    25861 tcaccaagtc tgggagaagc cttggtgtca actaacggca catctcccat aggggtagac
    25921 tccgaggttg atgtttccaa ggcatatgcg ctcctggatg acataggcat cagctatggg
    25981 ccagctttcc agggtgtacg tgccatctgg cgtcagaata atagtgagct attggtacag
    26041 atcgaattgc ctcatgttca cggtcaaaaa ccgggattcg tcttccatcc ggccttgctc
    26101 gacgctgctc tgcatgctcc aatcctcgca gaaccagaga aagtctctag ccgtcacatt
    26161 cgactgccat tctcaatgaa aggattacaa gtctttgatg cgcccggcag tatctctggc
    26221 ccatttatag cacgcatccg tgatttgagc gaggagagtc tctcagtcac ccttacaaac
    26281 aaatcgacgg gtacgctagt tgctgaggtt tctgaagtca tgctacgccc cttccagcca
    26341 gcgattgaag gtgacctata ccatataaaa tggactgagc tgagtcctac tcacgcggat
    26401 aaactcggta ctgctgatga gactattatt gtccgatgtt ctcgcaacct tgagacagca
    26461 gaaattccca tcgcagtgcg tgatgccgtt acagaggcgc tcagtgtggt gcaagattgg
    26521 cgggctaaga aaacatatgc ctctgctggc agccgcctcg tgttcatcac tgaaaaagcg
    26581 acgtcgattc ctgatataaa tgtggtcagt gccgctgtat gggggtttgt gcgatctgcc
    26641 caggcagagt atggtgggga gaacatcgtg ttaatcgact tggatgggtc ccctgagtcg
    26701 caagagaccc tatcccgcgc tcttgctact aagcaggaag ttgtgtccct gcaaggtgga
    26761 aagatcatga ctcccatgct aagcaaagaa tccctagtct cagacacttg cccttcgagg
    26821 actcttgatg tcagcggtac ggtcctgatc acgggcggca caggaggact gggtgtcata
    26881 ctgagtagac acattgtgca cgcctacgga gcaaagaatc ttcttctagt aagcagatca
    26941 ggcatcgagg caccgggagc tcgcaagctc ctcgatgaac taagcagtca aaacgcagca
    27001 gccgttcgta tcgaagcatg tgacgtcggc gaccgtgcac aactagccgt actcctaaaa
    27061 agtaatcacg aacacccacc catcacagcc ataatccact gcgcaggcgt ggtagatgat
    27121 ggagtcttaa cctcgcagac agcagcgcgt gtatcccgtg tcctgcgtcc taaggttgaa
    27181 gccgcgtgga acctgcacca gctggcgccg ggcacggtgc gttctttcgt gctctactca
    27241 tcattcgtca gcgtcatcgg aaacgaaggg caggcagctt atgccgcagg caactccttc
    27301 ctcaacgcgt tggcccgctt gcgtgtttct caggggttac ccgccttgtc ggtggcttgg
    27361 gggccctggg caaatgatac tggcatggcc gccgagaaga aactagccat cccaaatctc
    27421 cgcgtcgcca atgctaagcc gtttggtgac caacaaggac tgtggctatt tgacagggca
    27481 ctacagacgc cagaacccgt cctcatacct ctgctgttac gcggaccgtt cccaatggtg
    27541 ctgttgcccg atgcgaaatt caagcatgac aatacgtcca ctagaggcga ggcgaagaca
    27601 gctgcggcat ggcataagaa gcttgccgca gtctcgccag agagccgtca agatacgttg
    27661 ctaggtcttg tgagaggaga aatcgctgcg gtgcttggat atcaaggaca ggatatgctc
    27721 ccagataatc cgctatctga cctcggtttt gactcgttta cttcggtcac actcagtaac
    27781 agaatgagag ttttgaccgg attccgtgac ctccctgtca cactggcgct tgactatgac
    27841 acccctaagg cgttggtgca acacctctca gatcgattaa tggctgaacc agagttcgaa
    27901 gccgatttcg acgggtacat ttctgaggag gaaccccttt caagtgatac agccagttgc
    27961 accggcttat ccagaaatgc aaatgctctt gacgacgtaa accccgaaga gttccgtggg
    28021 ttggcaagac ttcacaggcg actttgcagc ctcgaaaagt acactgcggc agcagactta
    28081 ctggcctccg ccgcgctggc attgccaact tttccgaagg acgggtcgag tctgtcgagt
    28141 tacatgtcgg atccccagtg cctcgccatc ggtccgtcag actccaacgg tgtcaagcct
    28201 ttgcccctag tattcattgc cccgtttttc ccacgcatca agatcggggg ggtttggctc
    28261 agtgtgtaca gcgccgtggc ggctgctttg aatgggaaga gagatgtgtt cgagcttcca
    28321 cacccagaag gtcaagtcgt tccggaggac cttgacacgc ttgctgagtt gcatgctagt
    28381 acgattcgag aacagttcgc cggcaggccg gggatcatac tcgcagggta ttccgccggc
    28441 ggcactgtcg catatgctgt ggcatccaaa cttgctcagg ctggatatca cactcatctt
    28501 gcgggtttcg ttctagttga cacatatctg accatgacgg gacggggcga cccagactgg
    28561 ttgaatgctc tgccggccga ggctctcgtg tcgcgtcttg gaggccctaa tcttggcgag
    28621 cctcatggta tgggaggtga cagtcctgtg ggagatttag acctcgcact aaccaaggtg
    28681 ggagggtact tccggacact gcaggattgg aaccaaaagc tgtatcccct gcctgattca
    28741 ttgtcaaccc tgttcgtgcg tgcatcggat ccatcggaga agatgccaaa ggaccctgat
    28801 atatggcgcc cgaaatggca acgagcgaat gttacggttg aagtccctgg gagtcatctg
    28861 gcgctccttg acaagcgata tgctcctgct attgctattg agatccaaag gtgggcaaag
    28921 cagcaattag tggattagag tccacctctt tttttaaaca aggcagatag accgaggggg
    28981 acatggtata caatccagcc gtgagcccat gcaatatctc aaggcgtttg aactctctgg
    29041 aacgtggcaa gaactgtgct actgagttga agacgctccg attcggactt gaactatcca
    29101 gcgccaatgc cttcaagtct cgatacagcc tcgtttccag gagttatgct ggtggattag
    29161 agaaacaaga gtcccgagtt cagtgtattt gaacaaaagc cggatattgc agcaacgtat
    29221 ttggtatatg aattgaggga agattggagt gcttaagtgc gatgaggccg actcctacgg
    29281 caatgttata gatcaaggaa gtggaagcca gaaggctgaa agacgaggtt tgatattgaa
    29341 ctggagtggt gctccaggac agtgctatcc cagaacgtcc acagcagcca aagtagtctt
    29401 caacgtctct accgacgaat ccaacgtact ttgtctaatg ggacctgact aattagagtg
    29461 ataattcctc ctataacgtg cacgatgaga gttgtcggtc gctagaacgc agggtccaat
    29521 tatgggggtg aaagaagcgt tgccttgtta gaatccacac gcggcaaaga tagttatata
    29581 ggaaataaaa cgcaaagcca cactacgcca ccgggcaagc cacaccaccc gagctcaata
    29641 tttgcctgtt ctacagcgaa acaagcaaga ccgaggagca gaggatccag cctcccaagt
    29701 gacgtcgtta ttccatccat ccatccttcc tgagacatct atccaaacct tgggcgacca
    29761 gggcatcatt ggcagctaag tctcggatac agagttctac ctcgagggtg gtaaatagac
    29821 tagagttata taagggaaaa tagatggtct tcagtatacg ctggtttccc gtctcgatgc
    29881 ccatattgag gatttccgag ctgggcgctg ggtcatgaac cgccacgttt cccaaaaggc
    29941 taatcaacta acggtcatgg tcgttcaaat cttctatgct gggaatacga ctgcctagta
    30001 tgaagtagtc caatactgat atcggggcac cgtacgtaga gtttcaggcg ggccttgtcc
    30061 ggtgatacgg ggtccgtaga cacgaaccgc gcaccgttcc accaatcctg cattttggat
    30121 gcgagatatt cctcgatcag gctcagtgag cagaagatgt tgaagctcaa ggataggtcg
    30181 gaaagctggt ggatagcaaa acggatgatg tcaaaccgtg gtctgttttt tttttcttgc
    30241 actgcggcgg cgatgcgcgg aaagaagcag gcctttccca tcaccgaaag cattccaata
    30301 gccgctgata cttcaagaaa tataccgaat ccaatgagga gcggacttaa aagcccttgt
    30361 ttggctatca aggctttctg ggtcgcaact gggaaatggg aacaatctaa ggatcctttt
    30421 gggagttatg taccacatgt cgtcgcatcc aacagggtga gagccgcctc tgtgcttgca
    30481 gaatacaaca acaacaagta gggacagtca cgttggtgac cagaccttcc aaaatgaaac
    30541 agtcctgacc tgggtgtgcg gaggtacaaa acacagacac atcagacaca tcaaaatacc
    30601 aggcgcgcgt gttccgtgac gcccatcatt aaacaatttg cctcactgtt acctagcttg
    30661 gcataccctc tgcacaagcc acgtgttata catagtattt gtctactgtg ccatttcagt
    30721 taccctatga ccacttatga gtgaaacatc caagcttccc cctttttata atatagacgg
    30781 gggtgaggac acccctgggc acaatcatgc atgaccaact ggcggacggc ctcgtatgca
    30841 agaagtacag cctattatag catagtatac agttgtaaag gatatgtgtt tattaagact
    30901 agtttcaacc gctctcacaa tgttcttccc cgtcgtccta gaatagtgac acaagtcaga
    30961 tgaatctacc cgcgtcacca ccaatgctcc atgctgccca tcggcccccc ataatggctt
    31021 aataactccg tggtaagctg gtaaggaaga acatatttcc taccttagtc caagtcgtag
    31081 gacctcgcat aagtagagac tttatcatat tcaagagact caaatggcaa ggtgctcaaa
    31141 gtgggttaca tttaatgcgg gtgtcttgaa aggaagttac aagtttctaa atcgataatg
    31201 gttcggtatt aagatgttct catggttata acagtagaga aggtcttgag gaagatatgg
    31261 atgcgagcag cgtcgatttt ggaatattag atgattttaa aattggattg ttcacagcag
    31321 cactagtggt ttagtggtaa aatccatcgt tgccatcgat gggccccgcg ttcgattcgc
    31381 ggctagtgca gtaactacaa aagtctgctc aatttcatac acgatgtgct gagatagttc
    31441 tttttggtcc tcgcatcgta tcgctttgtg atcgcaccat taagcttaac cagaccggga
    31501 taggcgagat tgataatgac atcacgagta ttgacatact gagtgacttc ggtgaccaaa
    31561 agatgtatga agagcttgct gaccgcgtat ctctctacga ggtcccacag cttgatctgt
    31621 catctggggc ggctgtgcct cccaagtcga caatcatagc tccccaggca gtccctgggg
    31681 taataagctt caatccaccc gggacttaag caaatgacta gttcttgtgc accgagaaat
    31741 catagtgaca agaaatgcgg tggagagatg gttgacctga acatattttt catagcttgt
    31801 ttaggagact ttgtgtgatg gtaagctgtt acgtgaaaac tagcgctagt gggtgtggtg
    31861 acagagaatg cagaagcgcg gatctcgcct gtttgcatga taacttaaga ttattattac
    31921 atcaattttg cacccctgta tgagcgttgc cttttgtggc tggcaagacc gtgaaactat
    31981 ctcaacattt gctgtctgca tgccagtgct gaggatagta atttgcattc gagcgaattt
    32041 ttctgtagct tacgccacag agtggctgag ggcacctgtg gctgcaccac agggccctgt
    32101 tatacaagtt gggtttataa acactctcct cagcccgtca aacgggcagg gcgattctgt
    32161 gtattatttt ttactattta atacactcgg ttaatggttc gatttccagt caccataccg
    32221 gtatgatggc tttatagata ctgtatatga agctataacg tcactgtcag ggcattcgca
    32281 atgaactttt gtcgtactgc agcatgttca ttctttaatg tcgcgacgca tgtgtttctc
    32341 aaaagtacct ctgccaaatt ttgataggtg tgtgaggttt tctttgcctg ggtttactac
    32401 tgctctggct gagatcaacc gttggtttca tagtgtcagc gccctctccg gtgggggcaa
    32461 ccgcgagcac tggttcttgg aggtcttaac cggcgttctc cacaacttct cattgagttg
    32521 atacgataaa gccaagttct tgttgaaaag agtactttgg gtggacaaat cgcatgatgc
    32581 cgacgccaga gatatcatca agattgatca cttctattga atgcagccca gcccaaaata
    32641 acaaattgag gtgcagcaag ccggtgcgaa aactcggtca ttcgtctcaa ccccgaaaga
    32701 cagatgactg ttgttacatg aggtagagtg cttgaggatc ttctcgataa ccaagttgaa
    32761 tccgcaattt tcatacgcca cgagtggctg gtagcactgt ggctgggcac catagcgccc
    32821 tgatacacaa taatggtatg gcctataaac cttcgacctt cggccttaca aacggccaat
    32881 ggtgtactgt gtcttgatta tttcttcatt tagatcaggc tgcgtcaaat atctacaatt
    32941 tgttattcag cgtccaggtc tttgagtttc cctggcgatc tagcatgctt aacttggctt
    33001 agcttgtccg ttttagccaa cggaggcacc ttccggtccg taaagccggg tagggctagg
    33061 tacaagaagt ttccgccaat ggccttcctg ttccattttg gctgcgggga ggctgatatc
    33121 acgtgcacta tgagttacaa caatagaaat aactcaggac cggtcccaaa gcttgattgg
    33181 aatatgtttc acactgctgc agcaacaagg tactcgcggc tcacaagtgc tctattggtt
    33241 ccgacacaat gttgctcttg ctcacgacaa ccctcttctc gttagcaggc gcagcagtca
    33301 tacagtcacc tacggtgaag tcagaggact gttcaatcag tgctacacgg tactttataa
    33361 gctttggtga ctcgtattct cagaccggat tcaatataag tggcactcac ccgtcggctg
    33421 caaatcctct tggaaatccg gatctaccag gatggactgc tagtggcggc ttggactggg
    33481 tgggtttcat ggtgaccgag tacaatacct cattgttgct ctcttataac ctggcatatg
    33541 gtggtgcaac gaccgatgcc gacttggtta ccccgtacgc acccacggtg ctcagctttg
    33601 aggaccaggt caacgaattc acggcgagtc tagcgtccaa gccagactgg gctccatgga
    33661 cagccgagac aaccttgatt ggtgtctgga taggggtgaa tgacgtcggc aacagtttct
    33721 acttgagcaa cgcgaccgag gtgattgacg ccgttgttac tcgatacttt gagctcttgc
    33781 aaccgcttta tgatgcagga gcaagagaat tcgttttatt gagcgttcca cgtacgtatg
    33841 agacatcatt gtaaaacttg gacaagctga cagtaaggaa gcgaccgaca aaagcccgct
    33901 gatgttggag aataatgata catctgagac acaattgaga ggggcgatca agctctacaa
    33961 tgatcttctc ggaaggcatc tcgacaactt caaatcgagg aacagtggtg tagaggcacg
    34021 gattgtggat acatctgttc cattcaacca agccatcgac aaccccacaa aatacggagc
    34081 accaaattcc acgtgctata atgctgacgg gacaagttgt ctctggtttg taagtgttgc
    34141 attttacatt ccttctggtg attaagggct gagtaacgtt catgaaaatg gggctatttt
    34201 cttagaaaaa tgtaatacat aagatactga ttgcgatttc acgtagaacg actatcaccc
    34261 cggcgttgca attcaaaact tggtagctaa ggctgttgcc caggctgttg gggccccttg
    34321 gtttgccact acatgatgta cacaattcgc gcatagcact atcgacttca attgggctac
    34381 ggggacaata gcgaagtaat ggtatagctt acactcgata cgattgagac ctagaatatt
    34441 aaatgaacga gtcgttatct accctttcct ctgcgcggca cattgtctca ttatattgga
    34501 cctctgcgac agcacaatgc tatgctagat tcttcacagg ggtttcaggg aactagaacg
    34561 tccgttaaat catacgaaga caaaagttaa gttggttgag aggaataaac caatggaagg
    34621 gaacgacaaa aatgaaaata ttgatggact tgaagtaagg cgtcactttg ttgtaatatt
    34681 aacggcggaa cgcgcaggat gacgaatgtt gatcgaaggc tcattcctat aggtaggcaa
    34741 ggtaaacata ctttaccgaa taaccagaca tactcagtga ccaccatttc tatacgaatg
    34801 accatcagaa gccgttctcg aatggcatgt acggttcaac aaaagatgct agtgccccaa
    34861 caccctcccc caactccaat tcattcatca tgatatccca gtcttgcggg gccatgacat
    34921 gatcatttaa gggcttgtca acgttcgatt gcgtgaagtc aacgttggaa agcggaggat
    34981 gtgatcgatt ctcatattcc gctgaaaggt caagggatgc gcttggatga cacgcctgac
    35041 ggctaaccaa gaagtccgtt agccgataaa acgtttggca gacctcaaat aggctctttc
    35101 ctgatgccga ctggctagcc attggttcaa ctgctagaat agctgactgg aggagcgcaa
    35161 ggtcgttacc agatgctgaa gccacggtat tcccggcaag gacaacaaaa caagcaaatg
    35221 gaacctgggc gaatagactt cagaagttag caacagccat cacggtggtg aatatgtcgc
    35281 atacatattc aggaaccata cccagcccct gggatgtgaa tgtccccaag tctcatgcgc
    35341 atgcacgata gcagacagcg ctcgacgagc agcttcaatg cattctgtgt tgcattgcag
    35401 agggctcgaa ttggtgtcgt cgcatggaat gacccgatac gcaattgtca tcagacagtg
    35461 catcataatg tcgagaaagg tgcttgcggc ccgaaatcta gcatctagag gtggtccgtc
    35521 ttgaagagac tgcagtcatg tattagaggt aatctttgaa tgaacaagac tctcaaacct
    35581 ttttgaggtc tttattgatc gcattcaatt tagaagcaag ttgtttcgcg ctttccaccc
    35641 ggtttaaatg cggtgctctt tgggcagagg ctgaaaagag ctggatgtgc atctcaccga
    35701 cgatgactgc attttcgatg cagcctcgat atagtctgaa aacagtcagc caagatctac
    35761 tagctcaata tcgctattta ccttgctgca gcatgggaca ttgagtcctg aaagctagga
    35821 agctctgtgg agacatcgta ctgggggatc gacggagtcc tgccgagagt aaaggacata
    35881 cccttatcca ccatgtaaac ataccagaat ataacttgtt ttttcttcaa ttcagaagat
    35941 tcgtttattc tagggaggcg atgccaacca agatcaatgc acattctaga cgctgtgaca
    36001 gccagtgacc aagcaaaccc cagccagcct gctttgctgc agtatgtagt cttattgatg
    36061 agtatcgatc ctatggaggt agttgatcac ataccagaat tgatagggct tgaattgctt
    36121 cgattgaagg gatttggtaa agtctcagtg cctgagccga tgcctcaata ttcctcttca
    36181 atagttgtat atgtgcatgg atatcggagt cagtgccacc aatccgtggg tagtcatgcg
    36241 gtggcatgtc agagaacagg tagaacaagc cagtgttcac gatcaaccat accattactg
    36301 tgtagtcccg aacggcgaaa tatacctttt gacacatctc accaaactca tgcacatcga
    36361 tcaccggaac gtcaacgaaa aaccgctgtg gttcactctg tgataggtgg agaagcttta
    36421 gtaccggctc cagtggaggg agcttcctat cttcaagcct tgtcaattgc cgttcgggag
    36481 agtgtagaca gaggtcgcct gaactcggtg gttggtcgtt ttgatcggct atctcttgaa
    36541 acatttgcgc agcgctcacg cttgatacat tcgggatgtt cggcaggttc atttccaact
    36601 tcgaagtagc ctcgtgaaga gcggctgtga ttttttgagt atgcgccttg aatgatgagc
    36661 cccctctgta cccgtcagag gcccccgtaa tggccgttga tgggctggcg atgtcgggaa
    36721 acgatgcgtc cttcgttaat ggctgagaag ccgaattgtt gttcaatagt ttctgtagca
    36781 tctcggacac ttgttgcaat gaatagtcta ctctttccat ggcatcatca tagcgagtgg
    36841 atatgagaac tcgctgccgt ttctccaagg ctcggtggct tatgtgacag ttaaggttgg
    36901 atgcgacgca gctcgaacat ggcgagttac ggtcgcattt ggtctgtggc tagagttagg
    36961 gaaggcgccg gtttactaac aaaacaaatt tacattagtc taacctttcg ttccttgcaa
    37021 ttactgcact attcaagatg tgtgggttag cgatcccatt cgggagctca ctggacgttc
    37081 tggattgggg ctcttacggc tggtggttga ttgcttccag tgggcctcat ggctgaagac
    37141 ccgctcccgt ggtgaagacc cgagacggag taggcttgtg cttcgagccg ggtaacgatg
    37201 acttaccgtc ccggaagata acaagttcac acagtctacg ttgcttctcg tttgtttctg
    37261 cctgctgaag tggtttattc caagatcgtg gggtcagacc gcgtagagca ctgggcggtg
    37321 caccgccggg cccgagggcc cggtttgtca ctaaacccga aattttggtg cctcagccgt
    37381 gcttatgctg atccttgcat tcctcctccg acaatagcca ataagtcact gatcagatct
    37441 cgcttcggtc gcattgcaaa atggattagg ttacattctc tcgggtcctc gcgcccagag
    37501 agtgtggaga ttcggatggg aagccacact agaacagtat aaaatccgca gatgcatctg
    37561 atagagcacc aagttctgat caaatactcg caccattgtc gactgcacac ttaaaaactc
    37621 attcattgtg aacagacatg tggtgttgca tcctcgtagc tgcagccgtc ttcggccatg
    37681 gcctagcagg caatatcgct tcagcaactc tctatccaca ggatacacat cagaacaagt
    37741 caacgttgag cggagcccct cctgtgagtt agttcaccac tgtgaacgtt gccaatttaa
    37801 tcagacacga gttttaatat gacgcagtgt gatgctctag ttgctgttgg tctcagggac
    37861 agtgtgcttt tcccgtctga taacggctac gagccccaga tcgagagttg gttcgctctc
    37921 aattcgcgcc tacgcccatg gtgccttgtc ctcccacgaa atactgcaga tgtgtcactt
    37981 gttgtgacca cgcttgtgaa ggctggatct ggcgcggggg actggcacat cgcactgcga
    38041 agcggtggcc ataacatcga tgggaacaat attgcgaacg gagtcactat cgatctgagc
    38101 tttatgaatt cgtcagacta caacccaagc acgaatacgg catctacaga gcctggcgga
    38161 cgatgggaac atacttacgc aagcctgcag gatcatggtg taacagtcgc cgggggtcgt
    38221 gatggcgatg ttggcgtggg cgggtttctc ctcgggggcg gcatctcctt tttctccggg
    38281 agactgggat tcggttgcga ctccgtcacc aactttgagg tagtacttgc gaacggaagt
    38341 gttgtcaatg ctaacgagag agtcaactcg gatctctggc gagcactgaa aggaggaagc
    38401 ggtaattttg gcatagtcac gcgatacgac ttggagtcta ttccaactag ggatcttgcc
    38461 cgagatcttc gcttccttcc ctcgaactac tctgacctag ttgtggatac agtcgtggat
    38521 ttcgccaacc atgatgagtc attaggcgat gacgcattgg tgagcttctt cacgtacaac
    38581 tataaatcac acggtaaaac aatcagccca gatttggcta taggaacaat tcatgtcaat
    38641 acagccggca attggagctc taagacaagc tacaacagac ttgagcagtt gcccgcaatt
    38701 ttgaatcaaa cgaccacgca aaacatggct gaagtagcgg ccgcttccaa agtagatgga
    38761 ggcacctggt aagttggcaa ccagtgtgta gcttcacaga aatcttaact tatcagaaca
    38821 tagggctgca cgatcgacgc gaacgttcaa gaatgatccg gtgatcctcc gatactccaa
    38881 taaacttcat gaggagtatg tggaggcaat gaaggagatc atcggggctg acaacttttc
    38941 aacggtgatg tttcttcagc ccatcccatc ttctcttggc cgcatcgggc aacagcgtgg
    39001 tggaaacatg ctcgggctgc agaacgtcaa agacaacgcc gtaatgtgga cgggcggtgt
    39061 tactgtctac tcggatgaag cagctctatc agtcgccaaa gagggcctgg ataggatgtc
    39121 agctcagatt aagagcttct cagagtcaaa tagtggtgga atcgacttca tatacgcaaa
    39181 ctacgccgac gatagccaag accccctcgg cagctacggc gcggacaatg ttcaacacat
    39241 gcgtgaagtc gctgccaagt acgatcccac tggtgtcttc cagacacgta ttcctggtgg
    39301 tttcaagatc agcagagtgg tgtaggaatc catcgcttcc tatcctaggt tgatactgtc
    39361 gatatatatc attatccatc atacagtcgt tgttgataaa cgatctgctc ctctaactct
    39421 tttcttggcg cagttgttaa tagcgcaaaa tctgggcggg tttaacagca agggtaattt
    39481 caattctcca gaaggccata tgaaatccta gttcttccgt ggaaactatc aacgcctctt
    39541 gtggctatgc gcgcttctct tctgggctgg ttggaattca ccatactggt accacatcgg
    39601 cctagcctga attatctccg ctggtgtcgt tctctgaatc atcactctca gttgatgtgt
    39661 cggtatctga ctcaacaaca acctttttgg atccatgttt cctattatag ggcctcctag
    39721 aggtggccat agcctccata cgactttgat ccatcgtggg aaagcgatca gctcgccact
    39781 cctcacgcat cgcaatatcc gagtccgcgg ctccgagtgt cgtgataaga tatctgtcga
    39841 actccttgga tgattctgcg acgctctgaa attgtgcggc accgagtgtt ggcttaggtg
    39901 cacctggtcc ggtttgctgg ctctcatgct ccaccagagc aatggcggct tggaatgcgt
    39961 tgcgaatttg tctagatagt cccgttagcc ggatgaattt ctacgtggca cccattgagt
    40021 tccattcctg aaaactaagg agttgtcttg tattaccttc cattccacgt tccgagaccc
    40081 tccctctcca tctcacgaaa atgctgcttg gcgaactttg ttatctcttt tttgttgatt
    40141 ttgaatgtta cggctcccaa gcgctcttgc tcagccttcg cgcgtctgat gaacacttca
    40201 taaagcttga cagtatcctc tttcttcagt cgtggataga atagactcat gtgaatccta
    40261 gacttgaaag cagggtcaat actgccgacc cggttggtgg ttaggaaaag aataccggcg
    40321 tagtactcta gactgcgtaa gaagacactt gtaacggcgt ttcttcgtaa gtcggtcttg
    40381 cttcgtttag caagaaacac atctgcttcg tcgagtaaaa gtacgcaacc ccatttgtgg
    40441 gccaaactga agttatgaag caggtttctc tccacgtcca tggctgtctc gccaatatct
    40501 ccgcatgtga tggggtacag aggccgtttg gtattatcag ctacgcattc tgcggtcgag
    40561 gttttgccca cacctgattt tgttagaata aggttatggt ctggcccaga atcacatacc
    40621 tggttcccca tgaagaagta gaataagacc ggtacctttt cctttcacca tatctaaccc
    40681 tgcaccaaca cttacgcctc tttccccacg ggcattctcg tgcgtcttta cgagtgcgag
    40741 aattgaggtc ttgtgccttt ctggtaacat cagttcgttg aaattatctt gatattcgac
    40801 ctcggacaaa tcagcgacct tcatcgtaat ccactgccga ttccgaagta tgtatccgtg
    40861 tacttgatcg ggaagcagaa tgaggtcgtc ttccgccagt tcatctcgtt tccgggggcc
    40921 aagcaggtag ctgtggttct gcaaatagct gtcaagtcgt agttgatcca ttttcaggtc
    40981 tttgaatata gtatcgtctc cacagcaccc ttcattgttt tgccaatagt gtttgcaaaa
    41041 gcttcgcaag aatgtctcgc gcttatctgg tttggcgagg tcactgatct ccaccttcgt
    41101 ggatggtctc cactctccta cggtgttgaa tgccacagcc atgtcaacga tgacttgcgc
    41161 gtccacatca tgtgaaggct cgtccaacgt cttcccagtc atcacgtaat gtgaaaatgg
    41221 tggggatgtg atatccaaga accgcttcgc gtgttgctgc aggttgttcc tcaacacttc
    41281 accacttggg tgtaatgcca gtggatagac ggcaagtgaa gatattggtt tttggccgcc
    41341 aaatttgctg atggtaaacc tatgcaacct aggcacataa tctgacccat tgaacgcaag
    41401 gctgatgcag ttgacggcga aaccatccag ggctggtgtt ctgtcttcct cgctttgcat
    41461 catgtctatt aagggctctc gccctccagt aaagcttatg accctgtagg cacgcatctc
    41521 actcgattga tcaacaacga tgagcccatg atcaaacaaa tgccataggt ccccatattc
    41581 tatgtgtgtt gcggtgcctt ccgctatgct gtgtctcagg tcgaaggttg gtttgaggtg
    41641 aacgtcgatg aattgaacca gaagtttcaa gtcctgaagg agatcttcgt cttcaaagtc
    41701 aagatcgtat gcaccgacag aacgtttttt ggactctgtg tgtggtgaat tcagagcctt
    41761 ctttttatcc aattctgatt gcaggtccac aaagctctgc ctgattcgtt tctcgtgttt
    41821 gacgaacaac ttgaacgggc gaagaaatac cgttcctgga tacagcattc ggtcgtcgtc
    41881 gtcatttcgg aaacctacct caacatcttc cccagttaca ttctcaagat gttgaagcag
    41941 tgggggtgat cgtatcctca acttctcggg agtttggctt gcagtaagat aaggatcgtc
    42001 tgacttatca gacctcaagt ctagttgctg ctgtgccgcc agtttgtcgg gatctatgga
    42061 gacgagaatt tccaataccg gacgttcttc tacgggcgta ttgtatgtct gatgtgtaat
    42121 cttgaatcga tcgatcgtag accgccgaat ctcccgcttg tggactggaa ataacattcg
    42181 cgatttacct gcgtttggat cttctgggtt attgtgcaca tgatgtttca actttttgag
    42241 ttccttctct agttcgtcaa tacgggtgtg cgttagtatc gaatgaatca atgcttggct
    42301 ggaccgaaca tcaacactgc cactttttct ctctttttct agtagtagtt ctttttgtga
    42361 atgatgccat tgcgctcggc caacctttga agaaacctct atcgggtatt ccggttggct
    42421 cggaagaggt ccttccttga atatgtcttc gatgatagtg atcttctccc cgacttcact
    42481 acacggtgtg gccggatctt tctccgaata atcggctatg tttggttcga ttcgtttgtc
    42541 gaggcatttc gctccatctt gacagtcaga gagctctgga gacttttgcc acagtgccga
    42601 gtctgccatg gtgaagcgcc cgcagaggtg tggtaatgtg cgaagcgaag gaaaatggcg
    42661 acggtacgaa aaccagctgt ctgcagcctc gcctcacttc ttggtacaaa ataagcgccc
    42721 ggaaagcagc atccaccaac atgcataaaa catgcagtgt gacctggctt gcaggctccg
    42781 ccaccacaaa caaccaactg cgaagctctc tagagtaggt acagtgagat agtgtgcaat
    42841 ctgctcagcc cagcctgtcc aatgattcgg tgtgcggcat taagcgtcga agtaattccc
    42901 cgtcaatttt tgctagagtg tgcccagcat agctacatac atataggtac ctatgtgacc
    42961 acagtcctac cctacttacg cccgagtgat ccaagacctg atcgtcattt tcccccagac
    43021 aacctcaagt atattcttgc gcataaaact ccatagggct ccccaaatgg aagaaatatc
    43081 ttcaaggaat gaatacctca attctcgtga ccgtcatccc agaaatgaag cagttcgatt
    43141 catcgaaaac agagtgacgc taacagagca agcaagtcaa gtctacagtg accgtctgaa
    43201 cagctttatc cctatccaag aagccataaa acaagataag atcaggcacg ttgaggcttt
    43261 actatcagtg aacccaaata acacgaagta ctaagactga ctagtgctga gctttggaaa
    43321 gaagcggatg aagagaaaaa ccgactgttc accatgatcg agaaagttca agcgaaactg
    43381 gcgaagaagg gctcgggttt ctcggccagt ggatgcttag atgttcgaca atgccactgg
    43441 aaggacgtct tgcaagaagt aaacgagact gcaaggcgat ggtcaagcgc gccaaatcga
    43501 gcatctcaaa cgatgcttta tattgataaa cttggtagaa actctgctgt ctttgaaagt
    43561 tggctgcagc ttctcccggc cggggattac gggtcaaggt atgatcagtc tcaacatacc
    43621 atgctagcat aattcctgaa tgatagccta cgtgctttta gtatatgcgg cgttttcaag
    43681 attgcgattg gggtaaggat gcatcaagta cactttgggt tcaggtgcac taatcatact
    43741 taacaggcgg caggtcaata tgtcaaagtt gaggaagcta tttttggcgc actcgcagag
    43801 attccagaga tcatccaggg cgctcaaact tacgtcaaag tatattcaga ccgtcgacct
    43861 caagcattgg agaagaagac tttcgatttg tttcttgcga ttctaaggtc tcttacacac
    43921 atcatgcagt tctttgcaga aggatcaatt agtatgcgca ctcaaatcac gccagactct
    43981 atttctcctt acttacttgt gtgatgcaac aggaaaatca tttgagtccg tattcaaaca
    44041 ggcagagtac aagtctgcgt tactcaaaag catagacgag attagaaaac aagcatctcg
    44101 gatcaaagac gaagcacagc aatgtctggc atgggcagtg aaggagcaaa gtttggtcgt
    44161 gaaatcaatg gataccaaga tgaatagaat cgaatcagtg gacaacaaaa tcgatagaat
    44221 tctaggctca ctccagagat tactagagca gcggatgcct attccaatca cacaaaacgg
    44281 taagattcca ttcatgaatt cgatgacaaa attaatggat taatgtatag cgaaccaaga
    44341 acccgttatt gaacaactag aaatgctgaa aaggcttcac ccccaactac aacaaagcac
    44401 atctaaacag attccgtgct tgggatcgat ttcaaaatcg atcgaagcaa aatcttacca
    44461 ggaacaagag aagacatcga cagagaccgc attgaagttg ctcaagatca ttgaatatga
    44521 ccctggagct atccaaaagg acatcgagag ttgcgttcag ctcgaattgc gacttgatga
    44581 gcaacaaaaa tccctagcgg ccgcaatggt gcggcatagc ggatacaggg ctcatatggc
    44641 tgaatcaagg tgttccacgg cgctactagt caatggtcga gctgacttag catctgcaga
    44701 cagcctttcc ccgttgacgc tggtggcggg cacgttagca caagcttcca gagatgaaga
    44761 ttcagttttc gtcctctgct acttctgcaa taaccacaga ccagatttca tgccgtccat
    44821 cgctgcatcg tcaattggac ttttatccag tcttgtcgga cagctcatcc agcaaatgct
    44881 gagcaggggc atggctatag atctatcatc tctagagcct catgagtgga agaaaatcca
    44941 gggtctggag cttgatgtct tatggaaggc ctttcggaag ctcacatcgc agctacctag
    45001 cggcagtgtc ttgatttgca ttattgatga aattagtcga ttcgagacgg caagcctttc
    45061 cgaggacacg gatcggctgg ccagacggct tactaggctt gttcgaaaca gtgacagcat
    45121 tgtcttcaag ttgctattca catgtcatgg tcgagcattg ggggtatccc aatacttcac
    45181 ggcccatacg attgatctga gagaggatac tgagccagat gactcatcag gctggtggat
    45241 caaaatgggg acttccaata cacttgggtg attccgttag ttgattttgg tcatgttgaa
    45301 tagtgactgc gattccccac gtttggcagg tgccattgcg atttgtggaa gttccaatga
    45361 atagctctat tcatgtatac ttcaattgga ctgccattaa ccctcccttc cctttcttta
    45421 ctctaccacg cagggatctc gcccaaatgt gaccgtgacg agatcagaca attcattctt
    45481 gataatgttg tacgccttct ctgcctgatg tctgtaggca cagaagcgcc attctagccg
    45541 gtggctgcca tcttcaagaa ccgtggtgat acatctatca gtttgccaat acatcccaga
    45601 tagtcgcaga taatgagcta acgctgactc gcaagcccag catgatttac cttccacgat
    45661 caagactcta gtatgtccaa gcaagccttc gcggggcggg caacagtttt catcgactcg
    45721 gactagcgcc tcttgccccc gaatcatcaa agagctctgc ttggttcgcc agagcatcac
    45781 acgtgcagct tctggagtaa agaatccaac cgatgctgca gagttcggcc gatctttctt
    45841 cggtcgcatt atcgacagaa agttgacttt gtcgagattc tttagttgat cgaaaatttc
    45901 ccacggctgc acgtcgggcg caagattcgt gatgaagaca gcacagttct tactgggttc
    45961 aatgtggcgg gcagcttcac gtcgtgcagt gtgtgcgcct tggtatgccg agtcacggag
    46021 tgctcgtctc tctaccagat ctctgtcttc ttgtcgttcg caaatgacca tggtacgaat
    46081 gaattcaatg acttctttaa tgtcgcagtc ttcatgtatg gtgcttccac tttggcctag
    46141 atagatatcc tatatcagcg aatattcacg taagtctcat ccgaagcaca tactgatgtc
    46201 cattgtacta ctgggtgggg tatccgtagg tacgccaggg gtgggggcag actcactgcc
    46261 aaaggttgaa atcgatgttt cgttctgatt catggtggag gtggtggtct tgcaaattgg
    46321 cgcagcaaca tgatgcttgt ccatctttgg agcagatgac actggtctca tctagtgggt
    46381 atcgagatct caatacagct gactaggtag atactgcgcg cattgaagtc agaatggaaa
    46441 gtactaggtt gcttcaagat ggtgcttcta gcaaaaagag gaatggtcaa tatcgcacgg
    46501 atccacgcca gtggaatgag aaatagaaag tcaggctgat tgtttgtggt atcaaatgat
    46561 tgttctacca actctaggtg ttggattgtc ctgtctgagg ttcacttcct agccgttttc
    46621 cgagactgct ggaagtttcg tttgttgtct aatacgaaca atagtgattc gtaaaactta
    46681 cattgtcgat tatcgatcgt ccgccgctta ctgcgctgta taggcttgtc tgtacttccc
    46741 ttgaggtctt gatgggttag gtgtactgag gcgataggcc attgccagag ggtagactct
    46801 taacaatatc agcccgccca tatgagccag gggttacaag gtcacttttc cacttcgcta
    46861 gagcctgata tttgagaagg cccaatatta gcaggaaagt cgatgatgat tatccagcaa
    46921 ttaacactgg gtccaagtcg caatctgagt gcgctgttca ttctctctgg cttttctcac
    46981 aacgtataaa tcgtgaagag aatgtctcga tatccaggtt actttaaaat agaatggact
    47041 gaacgtcgat tattatgtag tcacagttat tgctttgatc tggccatcta atgacgagtt
    47101 cgataagctt tgcaaggtct cggtgagtgt cagccccgta attaacgtgt gcctgcatcc
    47161 aagaagttac gtgatcttgt tcctcatgat ttcaaaaggt gaaatgttga ggacgaaaac
    47221 gaccgtaggg ctgtggtcat aaagtctgat aaagaaaaga tcagctcatg cgaatggcta
    47281 ataagtaacg acacatcggg ctccttaact taactacgga actaattttg tgttttgagt
    47341 ctctcttgct gctgtccgag gcaatccgtg tttgattcag ctaaacatgt ggatctacac
    47401 tgtagttgag ggagtcatcg tcatgaatta tccccaccat gcaaaacagg aacaagcaca
    47461 tcacagtgac acatgcacta tacctggtga ttggatgccg aagaaatgcc gtcttgtaag
    47521 tgctctaaat taaggagctc agtgaggtat gatgcaatac ggtctgacca gagtactatc
    47581 attagaatgg aacatgggtg aatgattgtt tttgttttga ggcgaggctg gatcttcaat
    47641 gccttgaagt catttctgtg cattagcatg ccaaactcag tgtaagccat aattccccca
    47701 ttccgaggcc cgtctgccca atcgagtgag cccacgggtc attgaaggca ctgttctctg
    47761 attaaaacta gtctcatgaa gacttcgacc ctagtagcat agtatagttg acctgtgttg
    47821 attcaaaggg agccgaggtt caactagcgg gatgcggaga acccatgcac cacagcgcgg
    47881 gggcgcatcc ggggtagagc aaccacatca tgaccggcat gggttccacg cgttgatgtg
    47941 ccaatgagag tcgagcatct ctcgaaaagc cggggatttt gctgtccatt cggggcgtgc
    48001 attgcaatcc gcggcttcga ggagtgctga tttatgatgt atatcagctt tccaataacc
    48061 atggcgcttc ccattcccac acaagaaccg agccatgacg acctttctcc agtgtgttgt
    48121 aatgctctac tagatacgta gagctgtccg agacttagta caggcaccac tttggtcgga
    48181 gcatcgacga acttcgtcaa agccaatcca gtcgagtcga gcactaggct tggcacgcta
    48241 ttgacgaaga ccgacacgcc acccggcgga aatatcccct tgatatactg tggtacaata
    48301 agcagaccaa gatgtcgccc tgccgtccta tccgcatcgg caattgctcc ggcgcgatac
    48361 ccgacccggg cgacatcatg ctaacccagg ccacggcggg gcctctcgat gtgatcacag
    48421 gcgactacct ggcggaggcc aacttggcct cgtacgcgga ggcgcacgca acaggcaccc
    48481 atccgggctg ggttccatcg gcgtgggacg ggctgcagaa gtcactcggg gccatcaatg
    48541 agcggcgcat taggatcgtc atcaatggcg gggcaatgaa ccccaagggc ctggcactgg
    48601 aaacggcaaa attggtccga gagaaggggt atgatctcaa agttgcctgg gtggatggcg
    48661 acgatctgat gggcacggtc agggagatac tgaagccgga cgggcgggga cggttgccgc
    48721 acctggatgg ccacaatgag gctgtccagc ttgcgcacgg caccgagaac tttctggagg
    48781 acccgaataa gaagatcgtg gcggcgaacg cctatctcgg ctgccgaggc atccggaggg
    48841 gcctcgacga gggcgccgac atcattatat gcggtagggt cgcggatgca tccccagtca
    48901 tgggcgcggc ggcttggtgg catggttgga gggacgag
//
