# Supplementary material for: Genome sequencing and physiological characterization of three Neoarthrinium moseri strains
Source: BMC Microbiol. 2025 Aug 21;25:526. doi: 10.1186/s12866-025-04274-z (PMC12369201; doi:10.1186/s12866-025-04274-z)
Supplement: Supplementary file 16 — Supplementary Material 16. [file 12866_2025_4274_MOESM16_ESM.zip › BiGSLICE/input/Nmoseri/CBS16480/JAFEVA010000084.1.region001.gbk]

LOCUS       JAFEVA010000084        21232 bp    DNA     linear   PLN 06-APR-2022
DEFINITION  Neoarthrinium moseri strain CBS 164.80 scaffold84_Wmoseri_CBS_16480,
            whole genome shotgun sequence.
ACCESSION   JAFEVA010000084
VERSION     JAFEVA010000084.1
KEYWORDS    .
SOURCE      Neoarthrinium moseri
  ORGANISM  Neoarthrinium moseri
            Eukaryota; Fungi; Dikarya; Ascomycota; Pezizomycotina;
            Sordariomycetes; Xylariomycetidae; Xylariomycetidae incertae sedis;
            Neoarthrinium.
COMMENT     ##antiSMASH-Data-START##
            Version      :: 7.1.0
            Run date     :: 2023-12-04 12:18:39
            NOTE: This is a single region extracted from a larger record!
            Orig. start  :: 93981
            Orig. end    :: 115213
            ##antiSMASH-Data-END##
FEATURES             Location/Qualifiers
     protocluster    1..21232
                     /aStool="rule-based-clusters"
                     /category="terpene"
                     /contig_edge="False"
                     /core_location="[10000:11232]"
                     /cutoff="20000"
                     /detection_rule="(Terpene_synth or Terpene_synth_C or
                     phytoene_synt or Lycopene_cycl or terpene_cyclase or NapT7
                     or fung_ggpps or fung_ggpps2 or trichodiene_synth or TRI5)"
                     /neighbourhood="10000"
                     /product="terpene"
                     /protocluster_number="1"
                     /tool="antismash"
     proto_core      10001..11232
                     /aStool="rule-based-clusters"
                     /tool="antismash"
                     /cutoff="20000"
                     /detection_rule="(Terpene_synth or Terpene_synth_C or
                     phytoene_synt or Lycopene_cycl or terpene_cyclase or NapT7
                     or fung_ggpps or fung_ggpps2 or trichodiene_synth or TRI5)"
                     /neighbourhood="10000"
                     /product="terpene"
                     /protocluster_number="1"
     cand_cluster    1..21232
                     /candidate_cluster_number="1"
                     /contig_edge="False"
                     /detection_rules="(Terpene_synth or Terpene_synth_C or
                     phytoene_synt or Lycopene_cycl or terpene_cyclase or NapT7
                     or fung_ggpps or fung_ggpps2 or trichodiene_synth or TRI5)"
                     /kind="single"
                     /product="terpene"
                     /protoclusters="1"
                     /tool="antismash"
     region          1..21232
                     /candidate_cluster_numbers="1"
                     /contig_edge="False"
                     /product="terpene"
                     /region_number="1"
                     /rules="(Terpene_synth or Terpene_synth_C or phytoene_synt
                     or Lycopene_cycl or terpene_cyclase or NapT7 or fung_ggpps
                     or fung_ggpps2 or trichodiene_synth or TRI5)"
                     /tool="antismash"
     gene            174..2168
                     /locus_tag="JN550_012353"
     mRNA            join(174..614,1134..2168)
                     /locus_tag="JN550_012353"
                     /product="hypothetical protein"
     CDS             join(174..614,1134..2168)
                     /codon_start=1
                     /locus_tag="JN550_012353"
                     /product="hypothetical protein"
                     /protein_id="KAI1858894.1"
                     /transl_table=1
                     /translation="MSAKSILEADGKAILNYHLTRAPVIKPTPLPKSATHNPPPRLASL
                     YFPEDADVNAVLDQAEVTYPWLLQDGAKFVAKPDQLIKRRGKSGLLALNKTWPEAKAWV
                     AERARKVQQVEHVKGVLSQFLVEPFVPHPEGTEYYININSVRDGDWILFTHEGGVDVGD
                     VDAKAEKLLIPVDLSEFPSNEEIAANLLKKVPKGVHNVLVDFISRLYAVYVDCQFTYLE
                     INPLVVIPNADATSAEVHFLDLAAKLDQTADFECGVKWAIARSPAALGLAAVASAGSKI
                     SVDAGPPMEFPAPFGRELSKEEAYIAELDAKTGASLKLTVLNPNGRIWTLVAGGGASVV
                     YADAIASVGFADDLANYGEYSGAPTESQTFHYARTVLDLMLRAPHSDKGKVLFIGGGIA
                     NFTNVASTFKGVIRALREYSKQLQEQDVKVWVRRAGPNYQEGLKNMKAATQELGLDAKI
                     FGPEMHVSGIVPLALLPGKWEEAQKLGLHEFQG"
     PFAM_domain     1581..2111
                     /aSDomain="Citrate_bind"
                     /aSTool="clusterhmmer"
                     /database="35.0"
                     /db_xref="PF16114.8"
                     /description="ATP citrate lyase citrate-binding"
                     /detection="hmmscan"
                     /domain_id="clusterhmmer_JN550_012353_0001"
                     /evalue="8.40E-88"
                     /label="JN550_012353"
                     /locus_tag="JN550_012353"
                     /protein_end="473"
                     /protein_start="296"
                     /score="292.6"
                     /tool="antismash"
                     /translation="RELSKEEAYIAELDAKTGASLKLTVLNPNGRIWTLVAGGGASVVY
                     ADAIASVGFADDLANYGEYSGAPTESQTFHYARTVLDLMLRAPHSDKGKVLFIGGGIAN
                     FTNVASTFKGVIRALREYSKQLQEQDVKVWVRRAGPNYQEGLKNMKAATQELGLDAKIF
                     GPEMHVSGIVPLAL"
     gene            3232..4986
                     /locus_tag="JN550_012354"
     mRNA            3232..4986
                     /locus_tag="JN550_012354"
                     /product="hypothetical protein"
     CDS             3232..4986
                     /codon_start=1
                     /locus_tag="JN550_012354"
                     /product="hypothetical protein"
                     /protein_id="KAI1858895.1"
                     /transl_table=1
                     /translation="MGLPFSIIEHCKVKTDDFFLAFLPIDVDYLREGRLDELVSQTGFL
                     IWRAQTTIGYKGVCAKEVSPRFDPNIVGSWLNECQSSHVICQSHHSSYQPDNLIDCQTR
                     QIISVQSLETPPTYIALSYVWGKSNKQAANIDAESVLPATAVPVIEDTLEVAVSLGYRY
                     VWIDKYCVDQRDGWKKHEQIMHMDSIYSNAALTIVAAAGEDESHGLPGVGKDRKGKKAP
                     FQHDNFSVSWVPPSPRREILGSRWATRGWTFQEAVLSPRCLVFTQYQMYFECRTACCYE
                     SLNINIQKAPNDILPWLFEFMKPRLFVGDQGNEPGQHHPHTTKRDRFMAYVECAEKYSR
                     RTLSYDEDSLNAFAGMIKRFEATDRLPVRHIWGVPFFDPRDDTSPSDIVDYVGFLMAGL
                     SWWHDGEQREPRRRKGFPSWSWTGWEGGITWPRAVHDFEIQAPADYMLASIQLSFEDGS
                     TRSIPDVRDNRPGADKLGQYPKALLVQTVAVPGKFLSMQRGLICILDKAATWRPSKPGV
                     EESKVVQNVQSGAYKALRLGSLGDAGFVLVVKKRKGSFYRVGILELRKEYLAVEELHRL
                     KFQTFKLK"
     PFAM_domain     3583..3996
                     /aSDomain="HET"
                     /aSTool="clusterhmmer"
                     /database="35.0"
                     /db_xref="PF06985.14"
                     /description="Heterokaryon incompatibility protein (HET)"
                     /detection="hmmscan"
                     /domain_id="clusterhmmer_JN550_012354_0002"
                     /evalue="1.80E-26"
                     /label="JN550_012354"
                     /locus_tag="JN550_012354"
                     /protein_end="255"
                     /protein_start="117"
                     /score="93.4"
                     /tool="antismash"
                     /translation="YIALSYVWGKSNKQAANIDAESVLPATAVPVIEDTLEVAVSLGYR
                     YVWIDKYCVDQRDGWKKHEQIMHMDSIYSNAALTIVAAAGEDESHGLPGVGKDRKGKKA
                     PFQHDNFSVSWVPPSPRREILGSRWATRGWTFQE"
     gene            complement(5201..7073)
                     /locus_tag="JN550_012355"
     mRNA            complement(join(5201..5619,5703..6287,6344..6412,
                     6466..6550,6604..6729,6801..7073))
                     /locus_tag="JN550_012355"
                     /product="hypothetical protein"
     CDS             complement(join(5201..5619,5703..6287,6344..6412,
                     6466..6550,6604..6729,6801..7073))
                     /codon_start=1
                     /gene_functions="biosynthetic-additional
                     (rule-based-clusters) p450"
                     /gene_functions="biosynthetic-additional (smcogs)
                     SMCOG1034:cytochrome P450 (Score: 153.2; E-value: 1.9e-46)"
                     /gene_kind="biosynthetic-additional"
                     /locus_tag="JN550_012355"
                     /product="hypothetical protein"
                     /protein_id="KAI1858896.1"
                     /sec_met_domain="p450 (E-value: 3.1e-43, bitscore: 139.9,
                     seeds: 50, tool: rule-based-clusters)"
                     /transl_table=1
                     /translation="MEPYEKLDPLVWALDRGSLMREAWDGSPIRLATLACLVVCISIMI
                     WYVRPNSQALVPGVLVVGGSDKKSVRESREKFRQFAKEMLERGYKESGGGFFYVPSPLG
                     ERLMLPASCLDELKTAPIDHIDFVATFIEMFEGKYTTMGSRSTLHPRVVKAQLNHHLDE
                     VMPAVQQEIIEAFHDVFPDCEDWTPVPVVEALTQIVARVSSCMFGGRALAHDKAWVQSS
                     INFAIDGFIGAQKIKKYPEFLKPLAARFMPEITSIAKHYEAAEAAAIPILEARQRSGEK
                     ALDLLYWMSEQAVGPEKDLKFLASILLKVSFAAIHTSAAAPAQLIYDLCEHPEYIQPLR
                     DEIESVIDADGTIAKSSFLRMTKMDSFMKESQRFNPLLLITFERVVHRPWTLSCGLTIP
                     AHTTVGIPTQAITMDPKLYPNPEVFDPFRFERIRKENPEFEGRAQYVASNPSSMAFGYG
                     RHACPGRFFAAQEIKAIMAYLLRKYDIRFSEGQSRPESLRAETQFLPHPTATVEFRARD
                     I"
     PFAM_domain     complement(join(5240..5619,5703..6287,6344..6412,
                     6466..6472))
                     /aSDomain="p450"
                     /aSTool="clusterhmmer"
                     /database="35.0"
                     /db_xref="PF00067.25"
                     /db_xref="GO:0004497"
                     /db_xref="GO:0005506"
                     /db_xref="GO:0016705"
                     /db_xref="GO:0020037"
                     /description="Cytochrome P450"
                     /detection="hmmscan"
                     /domain_id="clusterhmmer_JN550_012355_0003"
                     /evalue="1.10E-40"
                     /gene_ontologies="GO:0004497: monooxygenase activity"
                     /gene_ontologies="GO:0005506: iron ion binding"
                     /gene_ontologies="GO:0016705: oxidoreductase activity,
                     acting on paired donors, with incorporation or reduction of
                     molecular oxygen"
                     /gene_ontologies="GO:0020037: heme binding"
                     /label="JN550_012355"
                     /locus_tag="JN550_012355"
                     /protein_end="506"
                     /protein_start="159"
                     /score="139.9"
                     /tool="antismash"
                     /translation="HLDEVMPAVQQEIIEAFHDVFPDCEDWTPVPVVEALTQIVARVSS
                     CMFGGRALAHDKAWVQSSINFAIDGFIGAQKIKKYPEFLKPLAARFMPEITSIAKHYEA
                     AEAAAIPILEARQRSGEKALDLLYWMSEQAVGPEKDLKFLASILLKVSFAAIHTSAAAP
                     AQLIYDLCEHPEYIQPLRDEIESVIDADGTIAKSSFLRMTKMDSFMKESQRFNPLLLIT
                     FERVVHRPWTLSCGLTIPAHTTVGIPTQAITMDPKLYPNPEVFDPFRFERIRKENPEFE
                     GRAQYVASNPSSMAFGYGRHACPGRFFAAQEIKAIMAYLLRKYDIRFSEGQSRPESLRA
                     ETQFLPH"
     gene            7447..9474
                     /locus_tag="JN550_012356"
     mRNA            join(7447..7674,7742..7825,7895..8254,8308..8728,
                     8836..8980,9048..9141,9214..9474)
                     /locus_tag="JN550_012356"
                     /product="hypothetical protein"
     CDS             join(7447..7674,7742..7825,7895..8254,8308..8728,
                     8836..8980,9048..9141,9214..9474)
                     /NRPS_PKS="Domain: Aminotran_1_2 (107-268). E-value:
                     2.7e-08. Score: 25.2. Matches aSDomain:
                     nrpspksdomains_JN550_012356_Aminotran_1_2.1"
                     /codon_start=1
                     /gene_functions="biosynthetic-additional
                     (rule-based-clusters) Aminotran_1_2"
                     /gene_functions="biosynthetic-additional
                     (rule-based-clusters) Aminotran_5"
                     /gene_functions="biosynthetic-additional (smcogs)
                     SMCOG1168:O-succinylhomoserine sulfhydrylase (Score: 403;
                     E-value: 1.8e-122)"
                     /gene_kind="biosynthetic-additional"
                     /locus_tag="JN550_012356"
                     /product="hypothetical protein"
                     /protein_id="KAI1858897.1"
                     /sec_met_domain="Aminotran_1_2 (E-value: 2.7e-08, bitscore:
                     25.1, seeds: 48, tool: rule-based-clusters)"
                     /sec_met_domain="Aminotran_5 (E-value: 1.4e-08, bitscore:
                     25.9, seeds: 34, tool: rule-based-clusters)"
                     /transl_table=1
                     /translation="MVASAGNGPTHNEGTNGSHEVHRVLSTPPPPGHDPFQPYKVEKFD
                     DGLRYDTLQVHGGHRPDKETHARAVPIYNSVSFIFTDSGHAKRICATEEAGYFYSRISN
                     PTVAAFEKRSAVLEGGTAAVGTASGQAAIFNTIICLAGAGDNIVASINLYGGTYSLFKT
                     LLPRLGINVKWAKQETREEFAKYIDDKTKFLYVESIGNPRCSIPDLQDLADLAHENLMP
                     FVVDNTFGACGTWCRPIDFGADIVLHSATKWMGGHGTVVGGVIVDCGTFDWGKAGERFP
                     RLMKKDGPMNFSYWKAFGNIAFAMALRLDILMEVGSILAPASAQQLLIGMETLSLRCER
                     HATNTLEVARFLQAHPRIAWVNYPGLETNQYHENAKKYLRQGYGSVLAFGPKGGDKASK
                     MLLDFVRVVSHQTNVGDCKTLATHPWNSTHVIMSEKDRREAGITPAFIRCSVGIEDVRD
                     IIEDFDQALAKLPQELIDAHDEKLESKIAAGVNGIQEDVVPDANGKVDYTIADVSLSRT
                     NHPAGRQGTALNW"
     aSDomain        join(7594..7674,7742..7825,7895..8254,8308..8728,
                     8836..8980,9048..9141,9214..9285)
                     /aSDomain="TIGR01326"
                     /aSTool="tigrfam"
                     /description="OAH_OAS_sulfhy: O-acetylhomoserine
                     aminocarboxypropyltransferase/cysteine synthase"
                     /detection="hmmscan"
                     /domain_id="TIGRFam_JN550_012356_0001"
                     /evalue="6.70E-158"
                     /identifier="TIGR01326"
                     /label="JN550_012356"
                     /locus_tag="JN550_012356"
                     /protein_end="468"
                     /protein_start="49"
                     /score="523.7"
                     /tool="antismash"
                     /translation="YDTLQVHGGHRPDKETHARAVPIYNSVSFIFTDSGHAKRICATEE
                     AGYFYSRISNPTVAAFEKRSAVLEGGTAAVGTASGQAAIFNTIICLAGAGDNIVASINL
                     YGGTYSLFKTLLPRLGINVKWAKQETREEFAKYIDDKTKFLYVESIGNPRCSIPDLQDL
                     ADLAHENLMPFVVDNTFGACGTWCRPIDFGADIVLHSATKWMGGHGTVVGGVIVDCGTF
                     DWGKAGERFPRLMKKDGPMNFSYWKAFGNIAFAMALRLDILMEVGSILAPASAQQLLIG
                     METLSLRCERHATNTLEVARFLQAHPRIAWVNYPGLETNQYHENAKKYLRQGYGSVLAF
                     GPKGGDKASKMLLDFVRVVSHQTNVGDCKTLATHPWNSTHVIMSEKDRREAGITPAFIR
                     CSVGIEDVRDIIEDFDQALA"
     PFAM_domain     join(7597..7674,7742..7825,7895..8254,8308..8728,
                     8836..8980,9048..9141,9214..9282)
                     /aSDomain="Cys_Met_Meta_PP"
                     /aSTool="clusterhmmer"
                     /database="35.0"
                     /db_xref="PF01053.23"
                     /db_xref="GO:0019346"
                     /db_xref="GO:0030170"
                     /description="Cys/Met metabolism PLP-dependent enzyme"
                     /detection="hmmscan"
                     /domain_id="clusterhmmer_JN550_012356_0004"
                     /evalue="1.20E-124"
                     /gene_ontologies="GO:0019346: transsulfuration"
                     /gene_ontologies="GO:0030170: pyridoxal phosphate binding"
                     /label="JN550_012356"
                     /locus_tag="JN550_012356"
                     /protein_end="467"
                     /protein_start="50"
                     /score="415.8"
                     /tool="antismash"
                     /translation="DTLQVHGGHRPDKETHARAVPIYNSVSFIFTDSGHAKRICATEEA
                     GYFYSRISNPTVAAFEKRSAVLEGGTAAVGTASGQAAIFNTIICLAGAGDNIVASINLY
                     GGTYSLFKTLLPRLGINVKWAKQETREEFAKYIDDKTKFLYVESIGNPRCSIPDLQDLA
                     DLAHENLMPFVVDNTFGACGTWCRPIDFGADIVLHSATKWMGGHGTVVGGVIVDCGTFD
                     WGKAGERFPRLMKKDGPMNFSYWKAFGNIAFAMALRLDILMEVGSILAPASAQQLLIGM
                     ETLSLRCERHATNTLEVARFLQAHPRIAWVNYPGLETNQYHENAKKYLRQGYGSVLAFG
                     PKGGDKASKMLLDFVRVVSHQTNVGDCKTLATHPWNSTHVIMSEKDRREAGITPAFIRC
                     SVGIEDVRDIIEDFDQAL"
     aSDomain        join(7904..8254,8308..8439)
                     /aSDomain="Aminotran_1_2"
                     /aSTool="nrps_pks_domains"
                     /database="nrpspksdomains.hmm"
                     /detection="hmmscan"
                     /domain_id="nrpspksdomains_JN550_012356_Aminotran_1_2.1"
                     /evalue="2.70E-08"
                     /label="JN550_012356_Aminotran_1_2.1"
                     /locus_tag="JN550_012356"
                     /protein_end="268"
                     /protein_start="107"
                     /score="25.2"
                     /tool="antismash"
                     /translation="AAFEKRSAVLEGGTAAVGTASGQAAIFNTIICLAGAGDNIVASIN
                     LYGGTYSLFKTLLPRLGINVKWAKQETREEFAKYIDDKTKFLYVESIGNPRCSIPDLQD
                     LADLAHENLMPFVVDNTFGACGTWCRPIDFGADIVLHSATKWMGGHGTVVGGVIVDC"
     gene            complement(10001..11232)
                     /locus_tag="JN550_012357"
     mRNA            complement(join(10001..10427,10496..10769,10866..11232))
                     /locus_tag="JN550_012357"
                     /product="hypothetical protein"
     CDS             complement(join(10001..10427,10496..10769,10866..11232))
                     /codon_start=1
                     /gene_functions="biosynthetic (rule-based-clusters)
                     terpene: Terpene_synth_C"
                     /gene_functions="biosynthetic-additional (smcogs)
                     SMCOG1052:Terpene synthase/cyclase metal-binding domain
                     protein (Score: 94.5; E-value: 1.3e-28)"
                     /gene_kind="biosynthetic"
                     /locus_tag="JN550_012357"
                     /product="hypothetical protein"
                     /protein_id="KAI1858898.1"
                     /sec_met_domain="Terpene_synth_C (E-value: 1.3e-18,
                     bitscore: 59.2, seeds: 87, tool: rule-based-clusters)"
                     /transl_table=1
                     /translation="MTLRSALPSSMMAPLVALTSLLVPAKHAPPKLVEKQRLSSPKSSC
                     NAPFPPRFTAKLHPREAEVSAEVNGYFLQHWPFPDERERKKFVKAGFPYVTCYYFPAAL
                     DDRIALACRLLTLLFLVDDYLESLSLEEGSAYNERLILISKGSVKPDRDIPVEWITHDL
                     WEDMRECDKMLAEEVLEPTFTFMRAQTDACRLDIKGLGNYLQYRERDVGKALLSALMRF
                     SMNLHLTADELASVNDVEMNCSKHISVVNDIYSWEKEVLAAQTGHREGAVLCSSVLVLS
                     QETSIDVEASKRVLWSMCREWELVHEKLVAKRIASTSLPCKEDLKFFLKGLEYQMSGNE
                     AWSEKTPRYHQPTAS"
     PFAM_domain     complement(join(10163..10427,10496..10769,10866..10893))
                     /aSDomain="Terpene_syn_C_2"
                     /aSTool="clusterhmmer"
                     /database="35.0"
                     /db_xref="PF19086.3"
                     /description="Terpene synthase family 2, C-terminal metal
                     binding"
                     /detection="hmmscan"
                     /domain_id="clusterhmmer_JN550_012357_0005"
                     /evalue="2.00E-19"
                     /label="JN550_012357"
                     /locus_tag="JN550_012357"
                     /protein_end="302"
                     /protein_start="113"
                     /score="70.3"
                     /tool="antismash"
                     /translation="LLTLLFLVDDYLESLSLEEGSAYNERLILISKGSVKPDRDIPVEW
                     ITHDLWEDMRECDKMLAEEVLEPTFTFMRAQTDACRLDIKGLGNYLQYRERDVGKALLS
                     ALMRFSMNLHLTADELASVNDVEMNCSKHISVVNDIYSWEKEVLAAQTGHREGAVLCSS
                     VLVLSQETSIDVEASKRVLWSMCREW"
     gene            complement(11656..12664)
                     /locus_tag="JN550_012358"
     mRNA            complement(join(11656..12060,12106..12539,12598..12664))
                     /locus_tag="JN550_012358"
                     /product="hypothetical protein"
     CDS             complement(join(11656..12060,12106..12539,12598..12664))
                     /codon_start=1
                     /gene_functions="biosynthetic-additional (smcogs)
                     SMCOG1001:short-chain dehydrogenase/reductase SDR (Score:
                     107.5; E-value: 1.3e-32)"
                     /gene_kind="biosynthetic-additional"
                     /locus_tag="JN550_012358"
                     /product="hypothetical protein"
                     /protein_id="KAI1858899.1"
                     /transl_table=1
                     /translation="MAGLNITENDIPDLHGKKAVITGGSSGIGFAAATILTARGAEVFI
                     LDIEEPEEHGNTSMHWIKCDISKWSDLVFAFAQVDVVHIAIANAGVSEDGTYLSDEYDE
                     SGNLLEPSYKVIDVNFKGTLNFIKLACNAMRTHSVEGSVVITSSATAYAAEQSLPVYSG
                     TKAALVNFMRAMRSYLRDTGITINVVAPAATITKLLPADLAAPILAANLPVSTAHFVGL
                     AVVYSAVATESKKAQSYGRDTLEWERAPGRWNGRTILTHGDVYTELEGPLSDTRHIWFG
                     DENVRQTRLQQSMTDFRAGN"
     PFAM_domain     complement(join(11968..12060,12106..12539,12598..12616))
                     /aSDomain="adh_short"
                     /aSTool="clusterhmmer"
                     /database="35.0"
                     /db_xref="PF00106.28"
                     /description="short chain dehydrogenase"
                     /detection="hmmscan"
                     /domain_id="clusterhmmer_JN550_012358_0006"
                     /evalue="1.90E-30"
                     /label="JN550_012358"
                     /locus_tag="JN550_012358"
                     /protein_end="198"
                     /protein_start="16"
                     /score="105.9"
                     /tool="antismash"
                     /translation="KKAVITGGSSGIGFAAATILTARGAEVFILDIEEPEEHGNTSMHW
                     IKCDISKWSDLVFAFAQVDVVHIAIANAGVSEDGTYLSDEYDESGNLLEPSYKVIDVNF
                     KGTLNFIKLACNAMRTHSVEGSVVITSSATAYAAEQSLPVYSGTKAALVNFMRAMRSYL
                     RDTGITINVVAPAATITKL"
     gene            12954..15004
                     /locus_tag="JN550_012359"
     mRNA            join(12954..13055,13108..13200,13255..13324,13394..13786,
                     13846..14026,14080..14190,14244..14514,14589..14749,
                     14851..15004)
                     /locus_tag="JN550_012359"
                     /product="hypothetical protein"
     CDS             join(12954..13055,13108..13200,13255..13324,13394..13786,
                     13846..14026,14080..14190,14244..14514,14589..14749,
                     14851..15004)
                     /codon_start=1
                     /gene_functions="biosynthetic-additional
                     (rule-based-clusters) p450"
                     /gene_functions="biosynthetic-additional (smcogs)
                     SMCOG1034:cytochrome P450 (Score: 315.5; E-value: 1e-95)"
                     /gene_kind="biosynthetic-additional"
                     /locus_tag="JN550_012359"
                     /product="hypothetical protein"
                     /protein_id="KAI1858900.1"
                     /sec_met_domain="p450 (E-value: 3.1e-62, bitscore: 202.5,
                     seeds: 50, tool: rule-based-clusters)"
                     /transl_table=1
                     /translation="METATIDLLDVGWTDTSIRRTMQRENMFLATTVVALLVWALVKFV
                     NASKHPLSRFPGPYSARFSNFSYCKRFLGGRQPYEMLALHQKYGSVVRVAPNELSFNSA
                     GSWRDIYDKRKGHEEFLKSDFYSGGNFAGEALSIVSERDPEVHAGMRKYLRDAFSDRSL
                     REQESLISGHVNHLVDRIGQAGNCPGGTDIVMWFNLVTFDIIGSLAFGQSFNGVASGTQ
                     HFWVSIVVKSLRMGALADTFKRFPYLSSVFQHLFPQVLKRLVAESQKHETYTMDLVQRR
                     ISQKCNRNDFLSKILEHRDIDKISDVQLAAHSSDFVIAGSETTATALSCITYYLLKNPI
                     HLEKLRQEIRDSFNRYEEIDGASTATLVFTNAVILEGMRMYPPLPMPLPRVVPEGGDIV
                     DGHFVPGGTIVSTNPFAASMSPENFHDPWSFRPERWTHPNSGDVLEASQPFSLGTRGCL
                     GKSLGWLEMRTILVKIHFKYDLNLVDPSLDWQAQSKMHTLWQKPVMKVSVRSR"
     PFAM_domain     join(13279..13324,13394..13786,13846..14026,14080..14190,
                     14244..14514,14589..14749,14851..14950)
                     /ASF="active site cysteine inconclusive"
                     /aSDomain="p450"
                     /aSTool="clusterhmmer"
                     /database="35.0"
                     /db_xref="PF00067.25"
                     /db_xref="GO:0004497"
                     /db_xref="GO:0005506"
                     /db_xref="GO:0016705"
                     /db_xref="GO:0020037"
                     /description="Cytochrome P450"
                     /detection="hmmscan"
                     /domain_id="clusterhmmer_JN550_012359_0007"
                     /evalue="1.20E-59"
                     /gene_ontologies="GO:0004497: monooxygenase activity"
                     /gene_ontologies="GO:0005506: iron ion binding"
                     /gene_ontologies="GO:0016705: oxidoreductase activity,
                     acting on paired donors, with incorporation or reduction of
                     molecular oxygen"
                     /gene_ontologies="GO:0020037: heme binding"
                     /label="JN550_012359"
                     /locus_tag="JN550_012359"
                     /protein_end="494"
                     /protein_start="73"
                     /score="202.4"
                     /tool="antismash"
                     /translation="GGRQPYEMLALHQKYGSVVRVAPNELSFNSAGSWRDIYDKRKGHE
                     EFLKSDFYSGGNFAGEALSIVSERDPEVHAGMRKYLRDAFSDRSLREQESLISGHVNHL
                     VDRIGQAGNCPGGTDIVMWFNLVTFDIIGSLAFGQSFNGVASGTQHFWVSIVVKSLRMG
                     ALADTFKRFPYLSSVFQHLFPQVLKRLVAESQKHETYTMDLVQRRISQKCNRNDFLSKI
                     LEHRDIDKISDVQLAAHSSDFVIAGSETTATALSCITYYLLKNPIHLEKLRQEIRDSFN
                     RYEEIDGASTATLVFTNAVILEGMRMYPPLPMPLPRVVPEGGDIVDGHFVPGGTIVSTN
                     PFAASMSPENFHDPWSFRPERWTHPNSGDVLEASQPFSLGTRGCLGKSLGWLEMRTILV
                     KIHFKYDLNLVDPSLDWQAQSK"
     gene            18283..19187
                     /locus_tag="JN550_012360"
     mRNA            join(18283..18581,18641..19187)
                     /locus_tag="JN550_012360"
                     /product="hypothetical protein"
     CDS             join(18283..18581,18641..19187)
                     /codon_start=1
                     /locus_tag="JN550_012360"
                     /product="hypothetical protein"
                     /protein_id="KAI1858901.1"
                     /transl_table=1
                     /translation="MTVEVSPTPRHVKTTINYYKDPGDGTEHAASLAGKRSTFNQPNVD
                     FGVVVTDITGNEDHYTLDSHGFQVFHHVSQEKEFIDEARIKEVYYPEIEQLLKRVTGAS
                     RVFLFDHTIRKPKPDAADPDDERRPVKRAHIDQSEQASINQVLRHLGEDAPRLLQSRFQ
                     VINIWRPIQTIYRDPLAVCDSHSVPDEDIVPVKLIYPDWVGEPCTILPNEKHRWYYKFA
                     QTPETVMAIKCYDWKKDGRARRVPHAAFTDYEMMDRDPRQSIEVRALVFHEDDTVQGQP
                     "
ORIGIN
        1 gagctgtctc ccgcttgcct cgcacttgcg ctctcgtctc tcagaacact cgtcctagga
       61 gctccgttgc tgacatccca ctccaaagga agaatcaaga aaatccagtc gaagagccaa
      121 cagaccgctc acatacctgc gaatagcttt ctcaacccgc acaaccaccc aagatgtccg
      181 ccaagtccat cctcgaggcc gacggcaagg ccatcctcaa ctaccacctc acccgggcgc
      241 ccgtcatcaa gcccactccc ctccccaagt cggccacaca caaccctcct cccagattgg
      301 catccctcta cttccccgag gatgctgacg tgaacgctgt cttggaccag gccgaggtca
      361 cctacccgtg gctgctccag gacggcgcca agttcgtcgc aaagcctgat cagctgatca
      421 agcgccgagg caagagcggt ctcctggccc tgaacaagac ctggcctgag gccaaggctt
      481 gggttgctga gcgtgccaga aaggtccagc aggtcgagca cgtcaagggt gttctcagcc
      541 agttcctcgt cgagcctttc gttcctcacc ccgagggcac cgagtactac atcaacatca
      601 actccgtgag agatgtgagt tttcccctta cgccttgtgc gaatctgcct ctttgcctct
      661 ctgcatcatt ccgaatcccg gtctcttttg cattctcctt ttggtgtctg gcggatgcgc
      721 ccagtgcaaa gagtggatta tatccagact tcgcccagtc caagtctttt tgctttgcaa
      781 aagagaacgg actgttggcc gttagtctag aaaatatctt attttcgcat tggtggaaat
      841 caagtggttt ttgcgtctgg atgagtttgt ggcatcgtgg ccgcatttat tgcactcatt
      901 cgggcttgct ggaccgagcc gatgccctgc ggacgaacgg aaactaaacc actttgctcg
      961 gaatcggaat ccaccttggc accttgacac ccactttccg caatgagaca tgcatagttt
     1021 gcatcgccct tttccctaat cacgctatac taaactctat acgctcgcct gcatagttgg
     1081 cagttcccct gaagataaag aatgcaggcg ctaatttgaa ctttgaacta tagggcgact
     1141 ggattctctt cacccacgag ggtggtgttg atgtcggtga tgttgatgcg aaggctgaga
     1201 agctgttgat tcccgtcgat ctttcagagt tcccctcgaa tgaggagatc gcagcaaacc
     1261 tgttgaagaa ggttcccaag ggtgttcaca atgtcctcgt tgacttcatc tcgcgcctgt
     1321 acgccgtcta tgtcgactgc cagttcacct accttgagat caaccccttg gtcgttatcc
     1381 ccaacgcaga cgccacatcg gccgaggtgc acttccttga cttggccgcc aagcttgacc
     1441 agactgccga cttcgagtgt ggtgtgaagt gggctattgc tcgttcgcct gctgccctgg
     1501 gtcttgccgc tgttgccagc gctggaagca agatcagcgt cgacgccggc ccgcccatgg
     1561 agttccctgc tcccttcggc cgtgagcttt ccaaggagga ggcctacatc gcagagttgg
     1621 atgccaagac cggtgcatcg ctcaagctca ccgttctgaa ccccaacggc cgtatctgga
     1681 ccctggttgc tggtggtggt gcctccgttg tctacgctga cgccattgcg tcggttggtt
     1741 tcgctgatga cctcgccaac tacggtgaat actccggtgc tcctaccgag tcgcaaactt
     1801 tccactacgc ccgcaccgtt ctggacctca tgctccgtgc acctcacagc gacaagggca
     1861 aggtcctgtt catcggtggt ggtattgcca acttcaccaa cgtcgcttct accttcaagg
     1921 gtgtcattcg tgccctgcgc gagtactcga agcagcttca agagcaagac gtcaaggtct
     1981 gggtccgtcg tgctggtcct aactaccagg agggtctcaa gaacatgaag gctgccacgc
     2041 aagaactggg tcttgatgcc aagatcttcg gccctgagat gcacgtttct ggcatcgttc
     2101 ctctggctct gctccctggc aagtgggagg aggcccagaa gctcggtctt catgagttcc
     2161 agggataaat ggttgccaaa agtaatggtt gtgatgagtt gtggaaatgg ggcccggctg
     2221 aagcgggaca ttgctctgcc ggtcttgcca tggttatgta cgttgatgaa caggatggga
     2281 atcaagctgg cgcattagat ataggctggc gacccaaatt tgggtccagc gattgattcg
     2341 atctggtttt agagattggg atgagcagca gtggaataga catctgtaat atgacttcga
     2401 ctaatgctcc tcgatactgt gtgaggcgtg tcgtgacgaa tcggaatggc atggctttat
     2461 tgtccgcgcg cagtaagcag cctgactccg ccagtaactg cactccctct tgttttaggc
     2521 atagcttcgt ttgaatatca acacacaaca ggggtaccgc aaggctccgt cgctccttat
     2581 cgcgactgca taaatcagtc acaggtcgcc gcttactatc catccggggt ggatttgcct
     2641 ctcgctctct actattgtgt atacgtgtgg cgcttcaccg agtgtgaaga ccatcgtatc
     2701 cttctcccaa gtaactcgat gaggaagcct aagaagtcgc tcgattccgg acggcaatca
     2761 gaacctccgc cacagccgtc acggttcaag ttcaagctat ggcctgctca taatactgga
     2821 gcacaagttc ctgggcgacc cgcgtcgcca gcacaggtgg ggaatccttg ctgtcccacg
     2881 actatacgta ctggtcgcta atacattatt ttgaaggaac gggcaagccc atcttcacct
     2941 ttgttctcgt ctctgcgtac ctcaatcaga cgatcagtct catcagtctc aataagatca
     3001 aggcaatccg ctgcagggac atgccgcacc tgtcgcgata tcgatatcca gcacatttac
     3061 gaagagtcgg gtagtcacta tgcacggggc atccttgtcc agcaacgata tatgttttca
     3121 tatacacccg agtgtaccat gtgtcatgtc ttccacaaaa tttcaagcgg tccagtgcag
     3181 ctccgggctt tcccacttat gccctatcta gtgcgacaac tgcagaggga catgggctta
     3241 ccgttttcga tcattgagca ctgcaaagtg aagacggacg actttttcct agcttttcta
     3301 ccgattgatg tggactacct acgggaagga cgactcgacg agctggtctc tcaaacaggc
     3361 ttcttaatat ggcgcgctca gacgacgatc ggctataagg gggtttgcgc gaaagaggta
     3421 tctcctcgtt tcgatcctaa tattgtaggg agttggttga atgaatgcca atcaagtcat
     3481 gtcatctgcc agtcacatca ctcgtcttac cagcccgata acttgatcga ctgtcagacg
     3541 cgacagatca tctctgttca gtccctcgaa acaccgccca cgtatatcgc cctgagttac
     3601 gtgtggggca aaagcaacaa gcaagcagcc aatatcgacg ctgaatctgt gttgccagcg
     3661 acggcggtac cggtgataga ggatactttg gaagtcgcgg tgtccttggg ataccgctat
     3721 gtttggatag acaagtactg cgtagaccag cgcgacggtt ggaagaagca tgagcagatc
     3781 atgcacatgg attcgatata ctcgaatgct gcgcttacaa ttgtagccgc ggcgggggaa
     3841 gacgagtcac atgggcttcc tggggtcggt aaagatcgta aagggaagaa ggcacccttt
     3901 caacacgaca acttctcggt atcctgggtg ccgccgagcc cccgccgcga gatcttaggc
     3961 tcccgctggg cgactagggg ctggactttc caagaagcag tattatcacc aaggtgccta
     4021 gtgttcacgc agtaccagat gtatttcgag tgccggaccg cgtgttgcta cgagagtctt
     4081 aacatcaaca ttcaaaaagc cccgaacgat atcctgccct ggttgtttga gttcatgaaa
     4141 ccgcggctat tcgtggggga ccagggtaac gagcctgggc agcatcaccc gcacaccacc
     4201 aaacgtgaca gatttatggc ctatgtggaa tgcgcggaaa agtactcgcg gaggacattg
     4261 agctacgacg aggactcact taacgccttc gctggcatga tcaaaagatt cgaggccacc
     4321 gatcgcctgc ccgtccgtca catctggggg gttcccttct tcgacccccg cgacgacacg
     4381 tccccatccg acattgtaga ctacgtgggt ttcctgatgg ccggtctatc atggtggcac
     4441 gacggcgagc agcgagagcc gcgcaggagg aaagggttcc cctcctggtc ctggaccggc
     4501 tgggaaggcg gcatcacgtg gccccgcgcc gtccacgact tcgagatcca ggcgccggcg
     4561 gactacatgc tggccagcat ccagctgtcg ttcgaggacg ggtccacgcg ctcgataccc
     4621 gacgtccggg acaaccggcc gggcgcagac aagctgggac agtacccgaa ggcactcctg
     4681 gtgcagacgg tggcagtccc gggcaagttc ttgtccatgc agaggggcct catctgcatc
     4741 ctggacaagg ccgcgacgtg gcgccccagc aagccgggcg tcgaggaaag caaggtggtt
     4801 cagaacgtac agagtggtgc gtacaaggct cttcggctgg gctccctagg cgatgcaggg
     4861 ttcgtccttg tggtgaagaa gcgcaaaggc tcgttctacc gtgtaggtat actcgagctg
     4921 cgcaaagaat atctggccgt ggaagagttg catcggttga agtttcaaac tttcaagttg
     4981 aagtgaacac ttgatgtgac ctgatggtga aataatatcc tccaatattg atataggccc
     5041 aaatatccat accagcctag ggagccttga ccagaagcaa cagtaccgat tagctggggc
     5101 cctgtttcaa atatatattt atcagtcacc cggcagtgct tcacacttct gtataatgta
     5161 ctgattttag aataacgtta tttgaagttc tatttaagcc ttatatgtct cttgctctaa
     5221 attccacagt tgctgttggg tgcggcagga actgagtctc cgcacggaga ctctctggcc
     5281 gactctggcc ctccgaaaag cggatgtcgt attttcgtag caggtatgcc atgatggcct
     5341 tgatttcctg agcggcgaag aaacgacctg gacaagcatg acgcccgtat ccaaaagcca
     5401 tggaggacgg gtttgatgca acgtactggg ctcgcccctc gaactcgggg ttctcttttc
     5461 gaatcctctc aaagcggaag gggtcaaata cctcggggtt gggatacagt ttggggtcca
     5521 tggtgatggc ttgtgtcgga attccaaccg tggtgtgggc tgggatcgtc aagccgcaag
     5581 acaaagtcca tgggcggtga acaacacgtt caaacgtgac taattcaggg cacaaatatc
     5641 agtctcaggg tcttgaggtc gaactccgtg gtctgccgcc taatgaaaat agaatcacgt
     5701 actcagcagc aacggattga acctctggct ctccttcatg aaactgtcca tttttgtcat
     5761 gcggaggaag ctggacttgg ctatcgtgcc gtcggcatca ataacactct caatttcgtc
     5821 acggagaggc tgaatatact cgggatgctc acacagatcg tagatgagtt gcgctggggc
     5881 tgcggcacta gtgtgtatgg cagcgaagct gaccttgagc aagatgctgg caagaaactt
     5941 taggtccttt tccgggccaa cggcctgttc agacatccag tagagcagat ccaaagcctt
     6001 ctctccgctg cgttgccgag cttcgaggat aggaatcgct gcagcttctg cggcctcata
     6061 atgcttcgct atgcttgtga tttctggcat gaaccgagca gccaatggtt tcaagaattc
     6121 ggggtacttc ttgatcttct gcgcgcctat gaatccatcg atggcgaagt tgatggatga
     6181 ctggacccat gccttgtcgt gagctagagc acgtcctccg aacatgcagc ttgacaccct
     6241 ggccacaatc tgtgtaagtg cttcaacaac agggactggc gtccagtctg gggattcccg
     6301 ttaattatat ttaaagtgat aacaagagaa tgtgttcaat taccttcgca atctggaaaa
     6361 acatcatgga aggcctcgat aatctcctgc tggacggcgg gcatgacctc gtctttttga
     6421 atgagttctt agtcaatggt ggtacagaat acttttgtta catacccaaa tggtggttca
     6481 gttgagcttt caccacacgt gggtgtagag ttgatctgct gcccatagtt gtatatttcc
     6541 cttcgaacat ctttatatgt tagccgcgtc gcagatgata tgagtctcat tgccagccct
     6601 cacctcgatg aatgtagcaa caaagtcgat gtggtctata ggcgcagttt tcagctcatc
     6661 gaggcagctg gcaggcaaca tcaaccgctc tccgagtggg ctagggacgt agaagaaccc
     6721 cccgccggac tggaaagatc atgaaatttt cagtagctgg gatagcaaga tgagatactc
     6781 aagcgacagg cattgcttac ctctttgtaa ccgcgctcca gcatttcctt tgcaaattgt
     6841 cgaaacttct ctcggctttc ccgcacactt ttcttatcgc tgcctccaac aaccaggacg
     6901 cctggtacaa gtgcctgaga attcggccga acgtaccaaa tcataatcga tatgcacacc
     6961 accaggcaag ccaaagtagc aagtctaatc gggctgccgt cccaggcttc tcgcatgaga
     7021 cttcctctat ccagagccca cacgagtgga tcaagtttct cgtagggctc catagtttcg
     7081 tatcgagact ggcacaacag agagggagac agacagtgct ctatgattat gggacacggg
     7141 tgcaatgata aacgtaaatg cgagaataca cttccaaaac agttttcatc atggattgta
     7201 cttttgcgga agcaaagttt cgcgcgcaga ggtgccatcg aaggcgcttt cgggcacggc
     7261 tgattacttc aataggaaag tctccgatag gtcgcgatgg gttgaggcca gcagtaacgc
     7321 caaaactttg ggggttgatc atttataaga cggaggatca ctgtctattg atgttgttat
     7381 atcgatttgc gacatttcag agtctcaaaa gtcactagat ttcatcagtt tctcatatca
     7441 tacacaatgg ttgcttcagc cgggaatgga cctacccaca acgaagggac aaacggtagc
     7501 catgaagtgc atcgtgtttt gtccactccg ccgccacctg gacatgaccc tttccagcct
     7561 tacaaggtag aaaagttcga tgacggattg cgatacgata ccctccaggt tcatggcggt
     7621 catagaccag acaaggaaac tcatgcaaga gcagttccaa tttacaacag tgtggtcagt
     7681 ccaagtccaa gaattaatga ttcgatccct tctagactgt aactgacgaa tttgcttcaa
     7741 gtcattcatc ttcaccgata gtggccacgc caaaagaata tgcgccaccg aggaggccgg
     7801 ctatttctac agcagaatct ccaacgtgag ttgttaccgg cttgcactta atgaattatt
     7861 tggaatatag ttactgacat aatttgtctc gaagcctact gttgctgctt tcgagaagcg
     7921 ttcggctgtc ctggaaggag gcaccgcggc tgtcgggact gcctcaggac aggcagcgat
     7981 tttcaacaca attatttgtc tcgccggagc tggcgataac attgtggctt cgatcaactt
     8041 gtacgggggc acctacagcc tgttcaagac cctacttccc cgtcttggca tcaacgtgaa
     8101 gtgggcgaag caggagactc gtgaagaatt cgccaagtac attgatgaca agacaaagtt
     8161 cttgtatgtc gaaagcattg gcaacccacg ctgcagcatt cccgatcttc aggacttggc
     8221 agatctggcc cacgagaatc taatgccatt tgttgtaagt gtctccacgt actcaaagag
     8281 ggttgtacga ctgactccga tatcaaggtt gacaacacct ttggtgcttg tgggacatgg
     8341 tgcaggccca ttgactttgg tgccgatatc gtcttgcact cagccacgaa gtggatgggc
     8401 ggacatggca ccgttgttgg gggagtcatt gtcgactgcg gcaccttcga ctggggtaag
     8461 gctggcgaac gcttcccacg gctcatgaaa aaagacggcc cgatgaactt ctcctactgg
     8521 aaggcattcg gaaacatcgc ctttgctatg gctctcagac tggacatttt gatggaagtg
     8581 gggtccattc tggccccggc atcagcacag caactgctca taggcatgga gacgcttagt
     8641 ttgcgctgcg agcgacacgc gacgaacact ctggaagtgg cccgattctt gcaagcacac
     8701 ccacggattg cttgggtcaa ttatcccggt atgcctccga attcaactca cagtgccgca
     8761 cttgtgtttt atttcctatc atgtgcttgg ccttattttc tccttccttt ttggctaata
     8821 tacataaatt gacaggtctt gagacaaacc agtatcacga aaatgccaag aaatacctta
     8881 ggcaaggata tggctctgtg cttgctttcg ggcccaaagg tggcgataag gcaagtaaga
     8941 tgctcttgga ctttgtccga gtcgtctccc atcagacaaa gtaaggagca attgaatctg
     9001 caatgtttta taatctacgg agctgactcc aatctgcaac tgaacagtgt aggagactgt
     9061 aagacattag ctacgcatcc atggaactcg acacatgtta tcatgtccga gaaggaccgc
     9121 cgagaggctg gtattactcc ggtgagcttt tatcccttga ttgatcccat cctatgacgt
     9181 tgttttggac aaggagctaa aacttccaat taggcgttta ttcgatgttc cgtgggcatt
     9241 gaagatgtac gagatattat cgaggacttt gatcaggcat tggccaagct tccacaggag
     9301 ctcattgatg ctcatgatga gaagctagag tctaaaatcg ctgctggagt caatggcatc
     9361 caagaagatg ttgtgcccga cgcgaatggc aaggttgact acaccatcgc agacgtgtcc
     9421 ttgtctcgta ctaaccaccc ggccggcagg caaggtacag ctttgaattg gtaaaattat
     9481 acataatatg cggtatgatg cgttgtagtg ttgactcgtt tgaaaagcaa caattgaaac
     9541 tggatgaaaa tcacacacat gagcttaaat atcaagaacg tttgagaacc tgagcatcac
     9601 cattaaaata gttatcttca cgcaaactac ttggcttttg aagaagtcga tacatattac
     9661 acttaatata tacttgcctg gcaataactc cgcgaaggtg cgctgataag tacaagaata
     9721 ctcaagaagt gccccatacc cggaacgctt caagaatatg cttcgacttt cgtgtagaca
     9781 caatatggag ttacagtgga tcccacagga aattgattgg tatcagtgtt gtattcagtc
     9841 ctattgggga gaaaatctag gggatcgaac acgtgatgca gacatgacaa aaaaggttgt
     9901 catgcaccga tattatatag cataacaaac ttgatatctt gtgtataaat ggaaagtaca
     9961 aatgcaggac ctttatataa gttgcgatac ttaggatact ctacgatgca gttggctggt
    10021 gataccgggg agtcttttcg ctccaagcct cgttgccgct catttgatac tcaagcccct
    10081 ttaagaagaa tttgagatct tccttgcaag gcagggaagt ggaagctatc ctcttcgcca
    10141 cgagcttctc atgaaccaac tcccattccc ggcacatcga ccagagcacg cgcttcgatg
    10201 cctcaacgtc aatgctagtt tcttgcgaaa gcaccagcac cgacgaacag agtacggcac
    10261 cttctctatg accggtctgg gcggccagaa cctctttttc ccagctgtat atgtcgttga
    10321 cgacagatat gtgcttcgag cagttcatct caacatcgtt cacagatgcc agctcatctg
    10381 cggtaagatg caagttcata ctaaacctca tcaaggcgga caacaaactg atgcaactcc
    10441 gcgttagtga tcattcgcct accgaaacat ggtatgagat gccgcattca ctcacgcttt
    10501 tcccacatct ctctcgcgat attgaagata gttacccaag cctttgatat caaggcgaca
    10561 ggcatcggtc tgtgccctca taaacgtgaa ggtgggctct agcacttctt ctgccagcat
    10621 tttgtcgcat tctctcatat cttcccacag gtcatgcgtg atccattcta cagggatgtc
    10681 tcggtcgggt ttaacagagc ccttggaaat gagaataagc ctctcattgt aagccgagcc
    10741 ctcttcaagt gacagacttt ctagatagtc tgcaagggtg tgcccaaatg gtcagctcgc
    10801 atcttcgctt tctttccaat tctaaaacca tcttcttcat acgaaccaag ccaccctata
    10861 cataccatct accaggaata gtaacgtcaa aaggcggcac gccaaagcta tcctgtcgtc
    10921 cagagcagca gggaaatagt agcatgtgac gtagggaaaa ccagccttca cgaacttctt
    10981 tctctctcgc tcatcgggga acggccagtg ttgcaggaag tagccgttga cttccgctga
    11041 gacttcagct tcgcgcgggt gaagcttggc tgtgaaacgt ggagggaaag gtgcattgca
    11101 ggaactcttt ggggatgaca gccgctgttt ttctacgagc ttcgggggag catgcttagc
    11161 aggaaccagg agcgaagtga gagcgacgag tggagccatc atggatgagg gcaatgcgga
    11221 ccggagagtc atcttttcga atacaaaact ttggatccaa tgcagattca taattctaat
    11281 tctgatcttt tgaatcgaga gagggatggt acgacgagga aacgtggcat acctcatgta
    11341 tactggcatc ccgcgagcga tggctggccc tcaaaaggca agtctccgcc gacattattc
    11401 ctaaagcgga aactgtgcga aattcggagg tttcgtaccg aaaatcgaga catctacaca
    11461 ggtgcatttt tttatgccta gtatttgttc ggcaataagg gagattctga agtcgactgc
    11521 tggtgaactc aagcactgga tgggtgtaaa tcttttgtgg tatctagtgt gggattactt
    11581 caaacctagt catattaggg gttggcaaaa gtcagtcaca agggagttga ttatcattgc
    11641 gaagtataag gtgctctaat ttccggctct gaagtccgtc atggactgtt gcaatcttgt
    11701 ctgtcgaaca ttctcatccc caaaccagat atgacgcgta tccgacaaag gtccttcaag
    11761 ctcggtgtat acgtctccgt gtgtcagaat ggttctccca ttccaacgac caggcgctct
    11821 ctcccactcc agcgtgtccc tcccatagga ttgtgctttc ttagattctg ttgctacagc
    11881 tgaatatacg acagccaacc ctacaaagtg tgctgtgctg acggggagat tcgccgccag
    11941 aattggcgct gcaagatctg ctggaaggag cttcgtgata gtggcagctg gagctacaac
    12001 attgatagtt ataccggtat cacgcagata cgacctcatg gcacgcataa aatttaccaa
    12061 ctgtcctttg ttagctacat tcaagaaaat attgggagcc cttaccgctg ccttagtacc
    12121 gctataaacc ggtaggctct gctctgccgc atatgcagtt gcgctggacg taattacgac
    12181 actgccttcg acgctatgcg ttcgcattgc attgcatgcg agcttgatga aattcagagt
    12241 gcccttgaag ttcacatcaa tcactttata tgatggctct agcaaattac cgctctcatc
    12301 atattcgtcg ctcaggtatg ttccatcttc gctcacgccc gcattggcga tcgcgatatg
    12361 cacaacatcg acttgggcaa atgcgaaaac caggtcagac catttgctga tatcacactt
    12421 gatccagtgc attgatgtgt tgccatgctc ttctggctct tcgatatcca aaataaagac
    12481 ttcggcacct ctggcagtca ggattgtagc tgctgcgaaa ccaatgcccg aagatccacc
    12541 tgtaccctgt taggactcta tgtattttct cttccatgcg ttcgcggaac gccttacccg
    12601 tgatgacggc ctttttgccg tgaaggtcag gaatatcgtt ctctgtaata tttaaaccag
    12661 ccatttccaa tagactcaca ggactggaaa aggttggcat acgagacgat aattgatccg
    12721 cagtctgtaa gttttgtttg gaaatgttag atttcatgca aatagccgcc tatccaaagg
    12781 ggatggttgt tcgggcagtt gcctgtttcg taactcgttg cccaagaccc ctgcccgccc
    12841 tagaagcatt ctgcttgctg gaactggcca tatttcgaac ctctacagct gctttgaaaa
    12901 taggctgacc ataaagtgcg agcacagtaa cagaagcttg cggcgacttc gcgatggaaa
    12961 cggctactat tgacctcctt gacgttggat ggaccgatac ttctatcaga aggacgatgc
    13021 agcgtgaaaa catgttttta gccactactg tagtggtacg ctctgatgct cctccagaaa
    13081 agacttttac tgatactgaa gccataggcc ttgctggttt gggctttggt taagttcgtt
    13141 aatgcctcta agcatccact ctcgcggttt ccagggccgt attctgcacg cttcagcaac
    13201 gttagtacca atttcaagta tcagaaattg cttcacggct ctaaaagtac atagttctcg
    13261 tactgcaaaa gattccttgg gggccggcaa ccctatgaga tgctggcgct gcatcagaaa
    13321 tacggtacca taatgaagca accttggccg cgcatattga catgcttcgt gctaacttct
    13381 tcattctgtg caggttctgt agtgagagta gcacccaatg aactctcatt caacagtgct
    13441 ggctcttgga gggatatata cgacaagagg aagggccatg aagagttttt aaaaagcgat
    13501 ttctacagcg gaggaaactt tgctggtgaa gctctctcca ttgtcagtga gcgcgatcca
    13561 gaggttcatg ctggcatgcg aaagtacctt cgtgacgcct tctcggatcg atcgttacgc
    13621 gaacaggaaa gcctcattag cggacacgta aaccatcttg tcgacagaat tggacaggcg
    13681 ggaaattgcc caggtggtac agacattgtc atgtggttca atctagtgac gtttgatatt
    13741 attggtagtc tcgctttcgg ccagtctttc aacggggttg cttcaggtga gataccatca
    13801 tacaggcaaa accaggccaa gttactctaa taacttgcat cttaggtact caacacttct
    13861 gggtttcaat cgtagtgaag agtcttcgta tgggcgctct tgccgacaca ttcaagcgtt
    13921 ttccgtacct ttcctcagtc ttccaacacc ttttcccaca agtcctcaaa aggctggtgg
    13981 cggagtcaca gaagcacgag acctatacta tggaccttgt tcagaggtaa ctttgaaccc
    14041 attttgtcaa tgcttcaacc atctctaagc tttcgacagg agaatcagcc agaaatgcaa
    14101 tcgcaatgac ttcctgtcca agatattgga acatcgagac attgacaaga tctctgatgt
    14161 tcagctagca gctcactctt ccgacttcgt gtgcgtgatc ttttattctg ctgtacaggt
    14221 tgagtttttg actatgtatc tagcatcgcg ggcagtgaaa cgacggcgac ggcactttcg
    14281 tgtatcacgt actacctgtt gaagaaccca attcatctcg aaaagcttcg ccaggaaatt
    14341 cgagattctt tcaacaggta cgaagaaatc gatggcgctt caacagcaac cctggttttc
    14401 acaaatgcag taatcctgga aggcatgagg atgtacccgc cgctcccgat gccattaccg
    14461 cgggtcgtac ctgagggtgg tgatattgtt gatggccatt ttgttcctgg tggtgtaagt
    14521 atatgattcc tctatgcgct ttccttgtat agtgttactc gacttgacca acatatcaat
    14581 catcatagac cattgtttcc acaaatcctt tcgcagcttc gatgtcaccc gagaacttcc
    14641 atgatccatg gagctttcgc ccagaaagat ggacgcaccc aaactccgga gatgtcctag
    14701 aggcaagcca gccgttctcc ctcggtaccc ggggctgcct cgggaaaagg taagatatcc
    14761 aagcctttgg gtttgaccgc agattgagct tcacaggctg cggaatgtat ctaagaatat
    14821 gctaatctga tcgcgtatta ctctgtctag tcttggatgg ctagagatgc gtaccattct
    14881 tgtcaaaatc cacttcaaat atgatctcaa cttggtagat ccatcgctag actggcaggc
    14941 gcaatccaag atgcacacct tatggcagaa gcctgtaatg aaggtttccg ttcgttcgag
    15001 atgaacgaag gcatgacttc tattcagcgc aagatgcggc acgcagttgg tcactgaaga
    15061 ggttgggaac aaaatctaca agatctgtgc ggaagtgaac acaatgatct gaggatggca
    15121 ggttcattta ctacaatcaa aagatttggt actatgaata acctttacgt agcttggcgt
    15181 tatcgctccg cctttatcac agtcatccaa tcgtaggaag attacgtacg caaagaaggg
    15241 gggtttggtg ttttgggaat ctgcgctgca agcgaatact accctgtatt cgctcttagt
    15301 gttgccgagg cccgcctttc cacgatagtt tggcgcaacg tggtacattc atgtcacgca
    15361 agttgtctaa gacttcgcag tgaaacagga tgcattaacc ttaacggatg gcctgtcagc
    15421 acgtggcgtt cctcgcctag ttgttcaatt cgacagatac gatcctagta cgtctatgca
    15481 gaggtgagcc catcgggtgg gcccgttgcg catgaccatt cgtctggccg gctttggagc
    15541 ccgaatctgc aacttcacca gctacctatg taacaagctc gggctcttcg gccagcggag
    15601 tggaatagcg gacatggctg gtcatcattt agagttggcc ccagctggac ctatcgctct
    15661 tagcaacccc actgtgataa gaatcctcac gtataattgg aatgcttgcg gcatgtaccg
    15721 aggcaatggt gtcattggaa acgtccgccc catatagact tgtttccgtc ggtggttaga
    15781 catattgatt ctagagacgc gtcggttgca tagggtgtcg ctttgtagat gccgtcactg
    15841 tgtagatgcc gtcgctgttc ttcgccacgc gttaccggga ctattcctaa cgcaatccag
    15901 atcccaagcc cctaggaaaa agtctaaatg tacgttggaa ggttgcagcc acgtggtaac
    15961 cgttcgttca tgtagccttc ggaacggacc tcgaaataca gtttagaggc ctttgcctag
    16021 gtagcagaca tggggaccct gcacggtaaa gctaaaagca cacgacggca cttggcgctg
    16081 cggcaactag agcggcgcta ctgacagccg ctcgaccctt ccatccaagg gggcggtggg
    16141 cacttgggtt tgggtatttg tttgctgctt gcttgtgaga gggcacgtct gcagttacac
    16201 gggactctcg acgaaagccc gcgacatgtt ctcaacgctg cgccaggaag cctacgatgg
    16261 agaggtggtt tgcatctcca ccacagcgca acccccgaaa tctggccaaa attacaatca
    16321 gtttgcctgc gattcttgta gatcaaagaa ggttcgttga tggagatgag ctcgttgcca
    16381 gttatctgga tcgagagcta atacaagatt cttgcattgc gatagttgaa atgctctgca
    16441 cacaggttgg gttgtcagag atgtcatgat cgaaacctcg tgtgcactta ctctggcctc
    16501 tcaacatcaa agcggcgcag gaccgtgaat gagaagcagc agccggaggg ccccgaagct
    16561 tgcgggtcta ggtctgcaag cccgccacga gtcgtgttgg gtgacccatg ggtagacaag
    16621 cagacagtga ccccggcttc tagggagacc gcgatcttta cggcaacaag cctacccgaa
    16681 gttgacagtt ctaaatcagc gtccaagtct ggctctgcag ggaaagatgg ggtttcttcc
    16741 catgtgcctc cgaagcccag cgtcgcaccg aaagatatcc atcggtttcc agcagaaggc
    16801 caatgtgatt tcgagcacgg tactgaaagc tattctgatt tcgacgcgga cttatttgaa
    16861 ctaggcgaat cgtttccaga cggtatcatc attaatggcg ttgatgaact tgatcgcacc
    16921 tccagttggc catctaatgc agtgtgcacc agcggagatt ctggacgaag tgagttcact
    16981 tacgtattag tctgattcct gggcctctga atactcttga tgatggcaag gcgctgatct
    17041 agaatttcat ggggacagtg gggagagctg gcagctattt gccgtctacg ggcgatgaga
    17101 aaacaatcga ggcttcgtcc tcctggtctt cgcttccaag tgcaaatgga gattcatgca
    17161 acacgtcgtc atctataggg agcccatcct tcttcttttc gcctcattcg acaagaaact
    17221 acgggataac tccacagcca gggaccaata atatccaaca gcaggagacc tcgagcaccc
    17281 gcagaaacag cccagcagcc agtaccatgc aggctgctgc aagatgccgc tgcatgggac
    17341 tcattcttag cactatcgag aacgtccaaa atcttggtaa aatcacctcc ttcggacttg
    17401 ctcagcggtc actccaatcc ttgaaaattt ctattcggca atgtgaagca gtcactcaat
    17461 gtcagtcatg cagaaactca tcaagattga tgacattctc aatcttacta ctcgagaaaa
    17521 tggtggctgt actagagaaa attgcgagta agtgggaata cgatgcagaa atctcgacat
    17581 tggataaaag cgcctctcat ccagcatcca gcgaagaaca aacgcgccgt cgtgcgtcca
    17641 tcgttcttgg agagtatgaa atcgacgatt ttcaagaaca acaccgattg tttggcttct
    17701 tgatactgct gaatgtgaaa agcttaggtg ctctccacag atcactcagt atgcaggcca
    17761 accgggaggg atgggacact caccaaggtg cgctcctgcc gctccagttg agaattcaag
    17821 aattgcatga agttgtttac agcatgacta tataacaaat gcagagtcga cagtggcggt
    17881 tcagcatata catggagttc aggtttctgt acctagagaa cgacgatgcc gataactatc
    17941 actagctttt tcggtataaa cataggcgga cctaaatatt attactcgtc cataaataaa
    18001 cgtttgggcg caggaaaact cttcaaggtc aacgcatgca cacgttctaa gcctagtctc
    18061 gcaacacaac ccagaattgg gcgtcctggt gcttgagaag acaagctatt taggttcatc
    18121 ctgattggct cgcaaacctt cccaaagggg acggggaggt gattcacgaa gagccaggcg
    18181 acaagaaata cccgagattt gaataaatta ctagctaaca ccacgtttgc gtaaggaaaa
    18241 cattcgtctc tgtactgtga aaagtcttgt cagtccgtca tgatgaccgt tgaggtttct
    18301 ccaacgcccc gtcacgtcaa aaccaccatc aattactaca aagacccagg ggatgggact
    18361 gagcatgctg cgagtcttgc aggcaagcga agcacgttca accagccaaa tgtagatttc
    18421 ggcgttgtgg tgacagacat caccgggaat gaggaccatt acactcttga cagccacgga
    18481 tttcaagttt tccaccacgt aagccaggag aaggagttca tagacgaggc tcgtatcaag
    18541 gaagtctact atcctgagat tgagcagctg ctcaagcgtg tgtgagcggt cctgcggcga
    18601 aggagctcgt gaggtcgata ctgacttgaa cccactgcag tactggagcc tcgcgagttt
    18661 tcctttttga tcacaccatc cgcaagccga aacccgatgc cgcggaccca gatgatgagc
    18721 gccgccccgt aaagcgtgct catatcgacc agtcggagca ggcctccatc aaccaagtct
    18781 tgcggcacct cggcgaggat gctccccggc tgctccagtc acgcttccag gtcatcaata
    18841 tctggcggcc gatccaaacg atctaccgtg acccgctcgc agtttgtgac tcgcattcgg
    18901 ttccggacga ggacattgtc ccagtgaagc tgatctaccc agactgggta ggcgagccat
    18961 gcactatcct gcccaacgag aaacacaggt ggtactacaa gtttgcgcag acgcccgaaa
    19021 ctgttatggc tatcaaatgc tacgattgga agaaggacgg ccgtgcacgg cgggtgccgc
    19081 acgcggcctt cacggactac gagatgatgg accgagatcc ccggcagagc attgaggtcc
    19141 gcgcacttgt atttcacgag gatgatacgg tccagggtca accatgaagt tgcaaattat
    19201 tatctagcta gatataagtt gatgttagca ataagttgta cttccctcct gtgatcctac
    19261 tttttggtgt tccaaagcgt cgttttctcg gccgattgcc ggtttcgtct agccaagcga
    19321 atggcagggg gtcccagcca tgccaccacg accttttcct tcctttccac acctctaacg
    19381 agagaatagc aattcaagag aactttcgta aggtgcgatc aagaacatcc ggacaacaac
    19441 tttgacaatc gcatatccca catcagcaat gtcgctcaca gatttgtcca gatcttggat
    19501 ccgaagactt gccgatctga cccctggaca attatgtact tacatcgtgg ttttggtaaa
    19561 tctcatcgct gtatagacaa tacttatagt caaattactt atgacagtat ctagtgtgcg
    19621 gtctacattg gatgtcaggc agtttacaac atctggttcc atcccttggc taaatttccg
    19681 gggcctctac tcgctcgatc gtccttggta agtgcacttg gttttcggag acaatgtttc
    19741 aatttctgaa tacttttgga acaactaaca gttgctagct atggagagtt ttccattcca
    19801 tgagcggccg cttccatcta gcaatacaga aacagcacaa gcggcatggt aggctcgcct
    19861 atatccaata caataactga gcagtgaagg gtattctgac aaactatcag gttcagtcat
    19921 cagggtatca cctaacgagc tatccttctc ttcggttcaa tcctggcaag atatatacgg
    19981 tcatgccacg ggcgggaagc aagtcatgat aaagagcgag ttttatgaca tgtacggctc
    20041 agggtttgat actctctgca ttggaagtga aagagaccca cagaagcaca gtcaggggaa
    20101 gaagatgctc tcagcagcat tctcgactaa ggcgctggcc gaccaggaag acatcttgca
    20161 gaggtgcgtt aacgggttcg tacttcgcct ggggatagag gccgagaccc gtgggtggct
    20221 tgacatgact aagtggtatg aaatgattgc gttcgacatc ttaggggaaa tggcgttcgg
    20281 agaaagcttt gactgtatta caaatggttg gtcccatacc atacactttt cgagctgcgc
    20341 aagagcgtcg gaacggcagc aactaatctt acacgtagga aagtcacact tctggtcgga
    20401 tatggtggtg gagcaccttt ttttcgtcac tgtcttggat aacctccgtc gctatccact
    20461 ggtgtctgct ctagggagaa gattgctgcc tgccttgact attggcgtcc gagaacgaca
    20521 ttctggttac agcagagaaa aagtggcaag gtgagtgaat ctcgctctgc accgctaagt
    20581 aacatacata ctaatggtct tcactcttta ggcgtctcca gatcgagaat gggaggcagg
    20641 acttcctgac aaacctcgca cagaaagtca aagccggcga ggtttctcag gagcagatga
    20701 cagctcacgc ctcgaccttg gtgtgggtat acccagaatc tcctcagctc gcaatgttgc
    20761 taacaatctg gtcttgcagt attgccgggg gagaaacagt agcaacgttc ttagcagcag
    20821 taacttattt cctactgaag aacaacacta tatattgcaa gcttcgcgat gaaattcgta
    20881 gtcgctacaa gagttcagag gaaatcacag caatgtcaac acaacagctg ccgtatctac
    20941 aagctgtgat agccgaagga ttgaggatct accctccagg atctcagggc tttccgagaa
    21001 tttgcccggg tgccatgata gacaaacgtt gggttcccag aggggtagga ttgcgttacc
    21061 atccgcagga cttgaagaat ttgctgatct catgggggta ggccgaagtc tatactagtg
    21121 catggactgt tacgcacgac gagcagaact ttcacgatcc ctacgagttc aagcctgaaa
    21181 ggtggctgga tccaaagtgt gaggatacac tgcacgccag tcaaccgttt tc
//
