# Supplementary material for: Genome sequencing and physiological characterization of three Neoarthrinium moseri strains
Source: BMC Microbiol. 2025 Aug 21;25:526. doi: 10.1186/s12866-025-04274-z (PMC12369201; doi:10.1186/s12866-025-04274-z)
Supplement: Supplementary file 16 — Supplementary Material 16. [file 12866_2025_4274_MOESM16_ESM.zip › BiGSLICE/input/Nmoseri/CBS16480/JAFEVA010000085.1.region001.gbk]

LOCUS       JAFEVA010000085        47772 bp    DNA     linear   PLN 06-APR-2022
DEFINITION  Neoarthrinium moseri strain CBS 164.80 scaffold85_Wmoseri_CBS_16480,
            whole genome shotgun sequence.
ACCESSION   JAFEVA010000085
VERSION     JAFEVA010000085.1
KEYWORDS    .
SOURCE      Neoarthrinium moseri
  ORGANISM  Neoarthrinium moseri
            Eukaryota; Fungi; Dikarya; Ascomycota; Pezizomycotina;
            Sordariomycetes; Xylariomycetidae; Xylariomycetidae incertae sedis;
            Neoarthrinium.
COMMENT     ##antiSMASH-Data-START##
            Version      :: 7.1.0
            Run date     :: 2023-12-04 12:18:39
            NOTE: This is a single region extracted from a larger record!
            Orig. start  :: 29635
            Orig. end    :: 77407
            ##antiSMASH-Data-END##
FEATURES             Location/Qualifiers
     protocluster    1..47772
                     /aStool="rule-based-clusters"
                     /category="PKS"
                     /contig_edge="False"
                     /core_location="[20000:27772]"
                     /cutoff="20000"
                     /detection_rule="cds(PKS_AT and (PKS_KS or ene_KS or mod_KS
                     or hyb_KS or itr_KS or tra_KS))"
                     /neighbourhood="20000"
                     /product="T1PKS"
                     /protocluster_number="1"
                     /tool="antismash"
     proto_core      20001..27772
                     /aStool="rule-based-clusters"
                     /tool="antismash"
                     /cutoff="20000"
                     /detection_rule="cds(PKS_AT and (PKS_KS or ene_KS or mod_KS
                     or hyb_KS or itr_KS or tra_KS))"
                     /neighbourhood="20000"
                     /product="T1PKS"
                     /protocluster_number="1"
     cand_cluster    1..47772
                     /SMILES="CC(=O)C(=O)O"
                     /candidate_cluster_number="1"
                     /contig_edge="False"
                     /detection_rules="cds(PKS_AT and (PKS_KS or ene_KS or
                     mod_KS or hyb_KS or itr_KS or tra_KS))"
                     /kind="single"
                     /product="T1PKS"
                     /protoclusters="1"
                     /tool="antismash"
     region          1..47772
                     /candidate_cluster_numbers="1"
                     /contig_edge="False"
                     /product="T1PKS"
                     /region_number="1"
                     /rules="cds(PKS_AT and (PKS_KS or ene_KS or mod_KS or
                     hyb_KS or itr_KS or tra_KS))"
                     /tool="antismash"
     gene            complement(1093..2043)
                     /locus_tag="JN550_012384"
     mRNA            complement(1093..2043)
                     /locus_tag="JN550_012384"
                     /product="hypothetical protein"
     CDS             complement(1093..2043)
                     /codon_start=1
                     /locus_tag="JN550_012384"
                     /product="hypothetical protein"
                     /protein_id="KAI1858822.1"
                     /transl_table=1
                     /translation="MHPLAVTACLLFENPWIGKILICCSTHREVANVAVAVDRTTKFSI
                     NQYNHSQHEAVRKPYFTIVRARKHEVEVDQVIKMIENHGKDRSCWVNPGDITQEWLEDH
                     ELSAAVWVLKVIGYRGDQGQRLRWSLTSHDSPILFDIRQRFLVDKPSSYLRDAIFENIA
                     WRSLSEQHEKSVIVWEKQYTQGQAALADRPAKPVRIIGKLIEEIIFEAALALCATPGGA
                     TSDGLIDFTLGVAKATLIGDARRLTVSELITVWHDARPLVQAVSFLVKPYVNILTEKEK
                     NGKNYVNMFAQCLYQSSLEKFVKLGFPSFPAERFD"
     gene            complement(3229..5087)
                     /locus_tag="JN550_012385"
     mRNA            complement(join(3229..3300,3349..3951,4008..4148,
                     4443..4905,5074..5087))
                     /locus_tag="JN550_012385"
                     /product="hypothetical protein"
     CDS             complement(join(3229..3300,3349..3951,4008..4148,
                     4443..4905,5074..5087))
                     /codon_start=1
                     /locus_tag="JN550_012385"
                     /product="hypothetical protein"
                     /protein_id="KAI1858823.1"
                     /transl_table=1
                     /translation="MALVYALALCLRVTELVQQPSSARNICQRAFGIGHQHPLLHHDLR
                     LSVLFAINCLLNECWVNCTKILQVPARLSSAALVIPTYGNGSYPDRVDVIKEWPSPPSN
                     HSGVVSSKVPTRIREDGNNVIEWGFQIRMNAEDVDPDDIVVWFKLGLDADQIPEEETSQ
                     HGLKVGQIFVVVDAGDGTVDLISYTIKSLAPLLEVSVTSPGSGLGEEDGFDNDIVHRAQ
                     ERLNSLIKRQFAMSSLPHGSWTFPCALATNKELGIRAGCMTVKATDIYIIYESVITQIV
                     KLVNDQIGATDVPVYAIILVGGFGSSMHLQQRLKLAFSDRSGMKVLQSIHAWEAVVRGA
                     VFKGLAQVNPQRSTIIKTRDQAARKDYGTELSLTYDHSIHQSILNKRYWDGYDGHFRVD
                     AVEWFIKRGNYVSKTTPYRKSFSQTSIVDYG"
     gene            5941..7347
                     /locus_tag="JN550_012386"
     mRNA            join(5941..6030,6105..6482,6547..7347)
                     /locus_tag="JN550_012386"
                     /product="hypothetical protein"
     CDS             join(5941..6030,6105..6482,6547..7347)
                     /codon_start=1
                     /locus_tag="JN550_012386"
                     /product="hypothetical protein"
                     /protein_id="KAI1858824.1"
                     /transl_table=1
                     /translation="MSLPPTPIRCDDPDNRDEQQHKSGWFQFMKSVATFKGDLASLSAP
                     PFLLSPESITQFSQYFNDHPQLLIAPSKEGNAEKRALLVMKWFLSGLRRQMATKNEDGT
                     RKKLKPLNPFLGEIFLGKWVDDAGTTELISEQVSHHPPQTAYHIRNREHGVTLEGHIGP
                     RSYFSHTINIERRGFGKLTLSKYSEDHVFTMPKVHVEGIVTFQIAPELGGTSYIHSSAG
                     FTTKIEYCSRGWLRGSSHSFKAALFRDGAEKSPLYVAAGQWDGKYTVTDSRGKVVDTVD
                     LGSLKRTPLQVAPIEKQHPLETGRAWQHVISAIHNNDIFAIGHEKSKIEVAQRAMRKEE
                     AREGRSWERRYFTQLEQYPDVEKLALRGKGEPCHDYRVFWKFDESKYERILENQTQGIK
                     SPTHARFDSGVGICLDDIEVERE"
     PFAM_domain     join(6117..6482,6547..7005)
                     /aSDomain="Oxysterol_BP"
                     /aSTool="clusterhmmer"
                     /database="35.0"
                     /db_xref="PF01237.21"
                     /db_xref="GO:0008289"
                     /description="Oxysterol-binding protein"
                     /detection="hmmscan"
                     /domain_id="clusterhmmer_JN550_012386_0001"
                     /evalue="1.20E-45"
                     /gene_ontologies="GO:0008289: lipid binding"
                     /label="JN550_012386"
                     /locus_tag="JN550_012386"
                     /protein_end="309"
                     /protein_start="34"
                     /score="156.1"
                     /tool="antismash"
                     /translation="FKGDLASLSAPPFLLSPESITQFSQYFNDHPQLLIAPSKEGNAEK
                     RALLVMKWFLSGLRRQMATKNEDGTRKKLKPLNPFLGEIFLGKWVDDAGTTELISEQVS
                     HHPPQTAYHIRNREHGVTLEGHIGPRSYFSHTINIERRGFGKLTLSKYSEDHVFTMPKV
                     HVEGIVTFQIAPELGGTSYIHSSAGFTTKIEYCSRGWLRGSSHSFKAALFRDGAEKSPL
                     YVAAGQWDGKYTVTDSRGKVVDTVDLGSLKRTPLQVAPIEKQHPLETGRAWQH"
     gene            complement(9970..11619)
                     /locus_tag="JN550_012387"
     mRNA            complement(join(9970..10049,10112..10368,10612..10794,
                     10851..11177,11244..11377,11443..11619))
                     /locus_tag="JN550_012387"
                     /product="hypothetical protein"
     CDS             complement(join(9970..10049,10112..10368,10612..10794,
                     10851..11177,11244..11377,11443..11619))
                     /codon_start=1
                     /gene_functions="transport (smcogs) SMCOG1005:Drug
                     resistance transporter, EmrB/QacA (Score: 102.4; E-value:
                     3.3e-31)"
                     /gene_kind="transport"
                     /locus_tag="JN550_012387"
                     /product="hypothetical protein"
                     /protein_id="KAI1858825.1"
                     /transl_table=1
                     /translation="MSSQPAPSTPPRSSDDMANMEKQKPGLEQDAQQVQVTVHHPAGFR
                     LNAIILGLVLSFFLSALDMSITTGFRSTASVRWYGSAFALTLPAFQSHWGKAYLYFPLN
                     SVALIVGRAVQGAGAAGITAGCYTIVNFIVSPSKVPGVSGLLGSVFTLASVAGPLLGGA
                     FTSKLTWRWCFWINLPVGGVAIACLAVFFKTPDHSRTMHGKLTWAQIALHHAVGGVSKS
                     WGSSEVIGSLVCWFVMSVVYAINEWYMGDKALIVYRILKNRAIALCRGFIFFFVHTLCF
                     HHGRQVGYFQPFLVVRSILQTIGVGLYYTFGLDTGLGPVIGYQIIFGIGTGLGIQTCII
                     VGQMLSSMEDRSMTMATIIFFQFGVGAYGTPLPQIPSSTISSYKA"
     PFAM_domain     complement(join(10033..10049,10112..10368,10612..10794,
                     10851..11177,11244..11338))
                     /aSDomain="MFS_1"
                     /aSTool="clusterhmmer"
                     /database="35.0"
                     /db_xref="PF07690.19"
                     /db_xref="GO:0022857"
                     /db_xref="GO:0055085"
                     /description="Major Facilitator Superfamily"
                     /detection="hmmscan"
                     /domain_id="clusterhmmer_JN550_012387_0002"
                     /evalue="1.20E-15"
                     /gene_ontologies="GO:0022857: transmembrane transporter
                     activity"
                     /gene_ontologies="GO:0055085: transmembrane transport"
                     /label="JN550_012387"
                     /locus_tag="JN550_012387"
                     /protein_end="365"
                     /protein_start="72"
                     /score="57.4"
                     /tool="antismash"
                     /translation="TASVRWYGSAFALTLPAFQSHWGKAYLYFPLNSVALIVGRAVQGA
                     GAAGITAGCYTIVNFIVSPSKVPGVSGLLGSVFTLASVAGPLLGGAFTSKLTWRWCFWI
                     NLPVGGVAIACLAVFFKTPDHSRTMHGKLTWAQIALHHAVGGVSKSWGSSEVIGSLVCW
                     FVMSVVYAINEWYMGDKALIVYRILKNRAIALCRGFIFFFVHTLCFHHGRQVGYFQPFL
                     VVRSILQTIGVGLYYTFGLDTGLGPVIGYQIIFGIGTGLGIQTCIIVGQMLSSMEDRSM
                     TMATIIFFQFGV"
     gene            13235..14429
                     /locus_tag="JN550_012388"
     mRNA            join(13235..13705,13770..14429)
                     /locus_tag="JN550_012388"
                     /product="hypothetical protein"
     CDS             join(13235..13705,13770..14429)
                     /codon_start=1
                     /locus_tag="JN550_012388"
                     /product="hypothetical protein"
                     /protein_id="KAI1858826.1"
                     /transl_table=1
                     /translation="MTTLEYPDFLDDQSLTYYDEDVLHDFDAWSHSPHFEVSNNLICDN
                     YLDDIKHTYRELHKCVDQVVAKFSSRKPMCLDEIRDHNRKVIEKLTTLENTILESAHTE
                     DAIPVIPGSASHLYPSPTASDLTPPGGRRRHKRRRATSSSCPKAGELFPSAQNGARTES
                     GALQGSLSSHDRLRGNPKLAEKLLHISNEESGLKVTRFASQLNLNPPEPGVNTVQLPNA
                     HQFSSLSQIADASHFRGLILNLGVAIENSGFGEQYFRIRKRIALAHFYHTYTLAQDNPE
                     LFFVWCEGQPQWLASMLPKGGSRSAVQRRFADLIFAQPEKSSLYHSNHLHHVDDVKKRV
                     SKIQMWRKLGKKWAQVIQRFGCGILLLLPSSLTDEE"
     gene            complement(15144..16648)
                     /locus_tag="JN550_012389"
     mRNA            complement(join(15144..15194,15261..15782,15892..16019,
                     16087..16276,16359..16441,16510..16648))
                     /locus_tag="JN550_012389"
                     /product="hypothetical protein"
     CDS             complement(join(15144..15194,15261..15782,15892..16019,
                     16087..16276,16359..16441,16510..16648))
                     /codon_start=1
                     /gene_functions="biosynthetic-additional
                     (rule-based-clusters) p450"
                     /gene_functions="biosynthetic-additional (smcogs)
                     SMCOG1034:cytochrome P450 (Score: 170.5; E-value: 1.1e-51)"
                     /gene_kind="biosynthetic-additional"
                     /locus_tag="JN550_012389"
                     /product="hypothetical protein"
                     /protein_id="KAI1858827.1"
                     /sec_met_domain="p450 (E-value: 1.6e-45, bitscore: 147.3,
                     seeds: 50, tool: rule-based-clusters)"
                     /transl_table=1
                     /translation="MALLLAEHILPLSIIALSYGFSLTIRRHLSAISKDHFWPSSLIFD
                     DLRIGPNIVSLSDPDLLKTVYSTRGEFLKSEHFAVADGQHSGRPVSTIFSARSNAFHAQ
                     TTQPIAKLYSLPSILKIESLTDQSLVNLYRGLFDRCIELIMERVGDSGTSRERTDMLDI
                     FLQAKETYPDVVEDSDIMAAGSDTSASLEKAVIYHVLKDPAILAKLQAEPDAAYLSFTP
                     KYSEVEALPYLDATIKEGLRIHPPIGVLLERIVPRSGLKLRDGRVIPAGTIVGMNAWVL
                     TRNKEIFGDDDDVFRPERWLQVEGESARTYKERVGMMKEASFSWGGGNRVCIGKNMATV
                     SIYKVIATIFRNYNLEPTDRQRNGSCINIG"
     PFAM_domain     complement(join(15180..15194,15261..15782,15892..16019,
                     16087..16108))
                     /aSDomain="p450"
                     /aSTool="clusterhmmer"
                     /database="35.0"
                     /db_xref="PF00067.25"
                     /db_xref="GO:0004497"
                     /db_xref="GO:0005506"
                     /db_xref="GO:0016705"
                     /db_xref="GO:0020037"
                     /description="Cytochrome P450"
                     /detection="hmmscan"
                     /domain_id="clusterhmmer_JN550_012389_0003"
                     /evalue="7.10E-43"
                     /gene_ontologies="GO:0004497: monooxygenase activity"
                     /gene_ontologies="GO:0005506: iron ion binding"
                     /gene_ontologies="GO:0016705: oxidoreductase activity,
                     acting on paired donors, with incorporation or reduction of
                     molecular oxygen"
                     /gene_ontologies="GO:0020037: heme binding"
                     /label="JN550_012389"
                     /locus_tag="JN550_012389"
                     /protein_end="359"
                     /protein_start="130"
                     /score="147.1"
                     /tool="antismash"
                     /translation="NLYRGLFDRCIELIMERVGDSGTSRERTDMLDIFLQAKETYPDVV
                     EDSDIMAAGSDTSASLEKAVIYHVLKDPAILAKLQAEPDAAYLSFTPKYSEVEALPYLD
                     ATIKEGLRIHPPIGVLLERIVPRSGLKLRDGRVIPAGTIVGMNAWVLTRNKEIFGDDDD
                     VFRPERWLQVEGESARTYKERVGMMKEASFSWGGGNRVCIGKNMATVSIYKVIATIFRN
                     YNLEPTD"
     gene            20001..27772
                     /locus_tag="JN550_012390"
     mRNA            join(20001..20630,20688..22209,22307..23460,23567..26771,
                     26841..27772)
                     /locus_tag="JN550_012390"
                     /product="hypothetical protein"
     CDS             join(20001..20630,20688..22209,22307..23460,23567..26771,
                     26841..27772)
                     /NRPS_PKS="Domain: SAT (97-255). E-value: 2.6e-10. Score:
                     32.1. Matches aSDomain: nrpspksdomains_JN550_012390_SAT.1"
                     /NRPS_PKS="Domain: PKS_KS(Iterative-KS) (417-832). E-value:
                     8.8e-142. Score: 464.8. Matches aSDomain:
                     nrpspksdomains_JN550_012390_PKS_KS.1"
                     /NRPS_PKS="Domain: PKS_AT (936-1102). E-value: 3.8e-36.
                     Score: 116.8. Matches aSDomain:
                     nrpspksdomains_JN550_012390_PKS_AT.1"
                     /NRPS_PKS="Domain: PKS_DH2 (1306-1516). E-value: 1.2e-09.
                     Score: 29.8. Matches aSDomain:
                     nrpspksdomains_JN550_012390_PKS_DH2.1"
                     /NRPS_PKS="Domain: PP-binding (1637-1703). E-value:
                     1.4e-14. Score: 46.2. Matches aSDomain:
                     nrpspksdomains_JN550_012390_PP-binding.1"
                     /NRPS_PKS="Domain: cMT (1948-2105). E-value: 3.3e-50.
                     Score: 162.2. Matches aSDomain:
                     nrpspksdomains_JN550_012390_cMT.1"
                     /codon_start=1
                     /gene_functions="biosynthetic (rule-based-clusters) T1PKS:
                     itr_KS"
                     /gene_functions="biosynthetic (rule-based-clusters) T1PKS:
                     PKS_AT"
                     /gene_functions="biosynthetic-additional
                     (rule-based-clusters) PP-binding"
                     /gene_functions="biosynthetic-additional (smcogs)
                     SMCOG1093:Beta-ketoacyl synthase (Score: 75.4; E-value:
                     5.8e-23)"
                     /gene_kind="biosynthetic"
                     /locus_tag="JN550_012390"
                     /product="hypothetical protein"
                     /protein_id="KAI1858828.1"
                     /sec_met_domain="itr_KS (E-value: 5e-148, bitscore: 484.9,
                     seeds: 96, tool: rule-based-clusters)"
                     /sec_met_domain="PKS_AT (E-value: 3.2e-36, bitscore: 116.8,
                     seeds: 1682, tool: rule-based-clusters)"
                     /sec_met_domain="PP-binding (E-value: 1.2e-14, bitscore:
                     46.2, seeds: 164, tool: rule-based-clusters)"
                     /transl_table=1
                     /translation="MTGAFPSVLVFGPQGEIGPETAYQDLRTELISNNRLLALQEAVDG
                     LPDFWGALTDFDPNLRRVPGAKYLGKLKELLRGTGSIHHPQGHLPNHYALGLSVLLQIT
                     QYTHYLDHLGRGSHRKLLDSVKVGGVQGFCVGFLSAVAVAVSETESALGSSAAIALRLA
                     VCIGAYVDLDGAYSSAPIEYQATALRWRQGNPTDTTSVASVISSTPGAYISSINDDSSV
                     TATAPAVESEGLIARAQSSHLRTKSVHVYGRYHTPDHAGIVDQLMELVSSSKELQFPDP
                     KDLRAPIRNTATGETISSGSLTRLALESALVNVADWHKTIQLAVQHLTGPQHTIAVSGL
                     GNALPSSLVAEKSFNMFSLSDLNGRNMKLGRENPADANLNGNLHGVNETNGADGVDGTN
                     DVSGIEDYDDAHEYPPHSIAIVGMAGRFPGADSVDELWDLIMEGKSMVEPAPLDRLKLS
                     ETGEQAGVKWWGNFLKDPDAFDHKFFNKPSREALAWDPQQRILLEVVYEALESAGYFGA
                     SENATLDYGCYIGAVMSNYYDNISCHASTAYATVGTQRAFVSGCMSHYFGWTGPALSID
                     TACSSSLVALNTACRAIWSGECSRAIAGGTNVFSSPFDYRNLAAAGFLSPSGQCKPFDA
                     AADGYCRGEAVSVVVLKRLSDAIKDHDNILGVVIGSAANQNHNHSHISAPQSDSQLELF
                     RKVIKLGGAKPESITYVEAHGTGTGVGDPIEVRSIRDAFGGPKRDSPLHFGSIKGNIGH
                     SEATAGVAGLVKVLLMMRHRKITPQASLELLNPKLPDFSQDQMSINTREVITWEAPSLV
                     ACVNSYGAAGSNSAVMIRQKPSIYGQSLTPAKLPKYPIFISSGSPNSLSRFSKKLLVWL
                     EKATVERRPDLLAHLAFNLADRANHSLPQNLVTTVSTVRQLENTLKAVGNGIGITQAPK
                     RKPVVLVFGGQESDFIGISEEIYRTSKVYRTHLDSVDKLMISNGLESFYPSIFGSVPIK
                     DLVTLHSALFAVQYASAKTWIDSGLKIDAVVGHSFGQLSALCISGVLSLPDALKLVSGR
                     ASLMQKNWGSEPGSMLFLQANRATVDEILQSLNYKGRGHYAEIACHNGPNSHVVFTEPM
                     LKPLDSLARQLEWNEPKIHLETTDEFRSNPAPDYRIVSEHTRGPVFFQRAIERITAKFS
                     QCTWIESGRGSSVIQLVKGCIADTHAHSFHASPLTSAKNSQEFLIDLTVDLWKSGQAVQ
                     YWPFHRSGKLEYEYLSLPPIQFEKTRHWLEFTGIRGPAAVVEAGPVTDVEETHELLTFT
                     EFKDKARSEAVFCIDPQSERFQKMLAGHVMAGQTLAPASLYFELVARAALRLMDDMQTE
                     KYVPIVKDLLMKSPIGHITTKKILLVLKKDAGFVQPSWSFSITTEDTKGHNSQPFEHST
                     GIVSLNKRDEPTSAQEFQRFETLIGPRRCEEIMGHPDAEKMRGNHIYRAFNTVVYYGEP
                     FRGIKEIACLDLESAGKVKITPAPNDPADQRLCDTPMTDSFMQFAGLMVNYFNNSSTEE
                     VFVCMRIDHIQIGGGFDPDAGEWLVYATMRRNSNNDVMADAYVFDSKTKAMVMAVFGLH
                     FTKMSQNLLARMLKSVNKAAGIKAQPIKDEILENAPPLPLVTQQVTTLVTKRSPGKRHE
                     LLQMLSNVSDVPLDEINDEMSLEDLGVDSLMATEMLNDIRSVLGVTIDLSTFLFFPNIR
                     AVVKHVEEKLGIVSVKEASEPGPDSTISDIDTPHGATGSVTPESITMEPEAESSEVPIL
                     SALEAFQKTRMNYDRQAEAAQAIGFWDNAYPHQARLVLAYVVEAFAELGCALRHLETGE
                     VAPKIKAADKHRRLVLQLWRVLEDGGLVAPSEGQEFIRTDTPVDPATADSIYQDIINMH
                     PQHAMVNKLVRATGSQLAACLRGEKEGIQVVFGDRDIKKTLEEAYEFWPLWRAPTLVLG
                     DFLYEALSSASGVGKFRILEIGAGTGGTTRYIVNFLKSRGINFEYVFTDISPSLVNSTA
                     KQFKGIKELTFDLLDVEQPPKPEHVGAFHCIIATNCIHATKDLDVSLGNIRPMLREDGV
                     LALVEITKNMFWLDAVFGLFEGWWLFNDGREHALIDEKQWERKLRAAGFGAVSWSDGKT
                     PESKAVRVIAAFSSGGTTPERPVKAAVEALTYKKVGDLEIHADVYYPLEGEEVAASRMP
                     VALMIHGGSHILFSRKDVRPAQTRLLLRKGFLPVSLDYRLCPEVALMEGPMVDVCDALE
                     WARNQLPKVTLPSNPSLQIDGERVVVVGWSSGGQLAMSLAWTAPARGLRPPDAILAFYA
                     PTNYEDTWWQNPIEPLGAPYKSQQYDVLEGILDQPIAKYEMVGAWEEPLSDPRSHSDPR
                     LKIVPHINWKAQTLPVILGGLPSREKATAAGSDIDWNALPQPTLDTIRKASPYAHINNG
                     GYHVPTFFIHGTADDLIPWQQSHGTYQLMKEKGVATGMALVDNAPHICDLSGDPESDGW
                     KAVVQGYDFLFSFGSS"
     aSDomain        join(20292..20630,20688..20822)
                     /aSDomain="SAT"
                     /aSTool="nrps_pks_domains"
                     /database="nrpspksdomains.hmm"
                     /detection="hmmscan"
                     /domain_id="nrpspksdomains_JN550_012390_SAT.1"
                     /evalue="2.60E-10"
                     /label="JN550_012390_SAT.1"
                     /locus_tag="JN550_012390"
                     /protein_end="255"
                     /protein_start="97"
                     /score="32.1"
                     /tool="antismash"
                     /translation="SVLLQITQYTHYLDHLGRGSHRKLLDSVKVGGVQGFCVGFLSAVA
                     VAVSETESALGSSAAIALRLAVCIGAYVDLDGAYSSAPIEYQATALRWRQGNPTDTTSV
                     ASVISSTPGAYISSINDDSSVTATAPAVESEGLIARAQSSHLRTKSVHVYGRYH"
     PFAM_domain     join(20292..20630,20688..20822)
                     /aSDomain="SAT"
                     /aSTool="clusterhmmer"
                     /database="35.0"
                     /db_xref="PF16073.8"
                     /description="Starter unit:ACP transacylase in aflatoxin
                     biosynthesis"
                     /detection="hmmscan"
                     /domain_id="clusterhmmer_JN550_012390_0004"
                     /evalue="2.90E-10"
                     /label="JN550_012390"
                     /locus_tag="JN550_012390"
                     /protein_end="255"
                     /protein_start="97"
                     /score="40.3"
                     /tool="antismash"
                     /translation="SVLLQITQYTHYLDHLGRGSHRKLLDSVKVGGVQGFCVGFLSAVA
                     VAVSETESALGSSAAIALRLAVCIGAYVDLDGAYSSAPIEYQATALRWRQGNPTDTTSV
                     ASVISSTPGAYISSINDDSSVTATAPAVESEGLIARAQSSHLRTKSVHVYGRYH"
     PFAM_domain     21306..22028
                     /aSDomain="ketoacyl-synt"
                     /aSTool="clusterhmmer"
                     /database="35.0"
                     /db_xref="PF00109.29"
                     /description="Beta-ketoacyl synthase, N-terminal domain"
                     /detection="hmmscan"
                     /domain_id="clusterhmmer_JN550_012390_0005"
                     /evalue="3.00E-71"
                     /label="JN550_012390"
                     /locus_tag="JN550_012390"
                     /protein_end="657"
                     /protein_start="416"
                     /score="240.1"
                     /tool="antismash"
                     /translation="SIAIVGMAGRFPGADSVDELWDLIMEGKSMVEPAPLDRLKLSETG
                     EQAGVKWWGNFLKDPDAFDHKFFNKPSREALAWDPQQRILLEVVYEALESAGYFGASEN
                     ATLDYGCYIGAVMSNYYDNISCHASTAYATVGTQRAFVSGCMSHYFGWTGPALSIDTAC
                     SSSLVALNTACRAIWSGECSRAIAGGTNVFSSPFDYRNLAAAGFLSPSGQCKPFDAAAD
                     GYCRGEAVSVVVLKRLSDA"
     aSDomain        join(21309..22209,22307..22650)
                     /ASF="found active site cysteine: True, scaffold matched
                     GSSS: True"
                     /ASF="found active site histidines: True"
                     /aSDomain="PKS_KS"
                     /aSTool="nrps_pks_domains"
                     /database="nrpspksdomains.hmm"
                     /detection="hmmscan"
                     /domain_id="nrpspksdomains_JN550_012390_PKS_KS.1"
                     /domain_subtypes="Iterative-KS"
                     /evalue="8.80E-142"
                     /label="JN550_012390_PKS_KS.1"
                     /locus_tag="JN550_012390"
                     /protein_end="832"
                     /protein_start="417"
                     /score="464.8"
                     /tool="antismash"
                     /translation="IAIVGMAGRFPGADSVDELWDLIMEGKSMVEPAPLDRLKLSETGE
                     QAGVKWWGNFLKDPDAFDHKFFNKPSREALAWDPQQRILLEVVYEALESAGYFGASENA
                     TLDYGCYIGAVMSNYYDNISCHASTAYATVGTQRAFVSGCMSHYFGWTGPALSIDTACS
                     SSLVALNTACRAIWSGECSRAIAGGTNVFSSPFDYRNLAAAGFLSPSGQCKPFDAAADG
                     YCRGEAVSVVVLKRLSDAIKDHDNILGVVIGSAANQNHNHSHISAPQSDSQLELFRKVI
                     KLGGAKPESITYVEAHGTGTGVGDPIEVRSIRDAFGGPKRDSPLHFGSIKGNIGHSEAT
                     AGVAGLVKVLLMMRHRKITPQASLELLNPKLPDFSQDQMSINTREVITWEAPSLVACVN
                     SYGAAGSNSAVMIRQK"
     aSModule        21309..25369
                     /complete
                     /domains="nrpspksdomains_JN550_012390_PKS_KS.1"
                     /domains="nrpspksdomains_JN550_012390_PKS_AT.1"
                     /domains="nrpspksdomains_JN550_012390_PKS_DH2.1"
                     /domains="nrpspksdomains_JN550_012390_PP-binding.1"
                     /iterative
                     /locus_tags="JN550_012390"
                     /monomer_pairings="mal -> mal"
                     /tool="antismash"
                     /type="pks"
     CDS_motif       21765..21812
                     /aSTool="nrps_pks_domains"
                     /database="abmotifs"
                     /detection="hmmscan"
                     /domain_id="nrpspksmotif_JN550_012390_0001"
                     /evalue="3.50E-06"
                     /label="PKSI-KS_m3"
                     /locus_tag="JN550_012390"
                     /protein_end="585"
                     /protein_start="569"
                     /score="19.0"
                     /tool="antismash"
                     /translation="GPALSIDTACSSSLVA"
     CDS_motif       21954..21992
                     /aSTool="nrps_pks_domains"
                     /database="abmotifs"
                     /detection="hmmscan"
                     /domain_id="nrpspksmotif_JN550_012390_0002"
                     /evalue="3.20E-04"
                     /label="PKSI-KS_m4"
                     /locus_tag="JN550_012390"
                     /protein_end="645"
                     /protein_start="632"
                     /score="13.8"
                     /tool="antismash"
                     /translation="FDAAADGYCRGEA"
     PFAM_domain     join(22050..22209,22307..22497)
                     /aSDomain="Ketoacyl-synt_C"
                     /aSTool="clusterhmmer"
                     /database="35.0"
                     /db_xref="PF02801.25"
                     /description="Beta-ketoacyl synthase, C-terminal domain"
                     /detection="hmmscan"
                     /domain_id="clusterhmmer_JN550_012390_0006"
                     /evalue="8.00E-33"
                     /label="JN550_012390"
                     /locus_tag="JN550_012390"
                     /protein_end="781"
                     /protein_start="664"
                     /score="113.1"
                     /tool="antismash"
                     /translation="LGVVIGSAANQNHNHSHISAPQSDSQLELFRKVIKLGGAKPESIT
                     YVEAHGTGTGVGDPIEVRSIRDAFGGPKRDSPLHFGSIKGNIGHSEATAGVAGLVKVLL
                     MMRHRKITPQASL"
     CDS_motif       join(22185..22209,22307..22329)
                     /aSTool="nrps_pks_domains"
                     /database="abmotifs"
                     /detection="hmmscan"
                     /domain_id="nrpspksmotif_JN550_012390_0003"
                     /evalue="3.90E-04"
                     /label="PKSI-KS_m5"
                     /locus_tag="JN550_012390"
                     /protein_end="725"
                     /protein_start="709"
                     /score="12.6"
                     /tool="antismash"
                     /translation="YVEAHGTGTGVGDPIE"
     CDS_motif       22387..22431
                     /aSTool="nrps_pks_domains"
                     /database="abmotifs"
                     /detection="hmmscan"
                     /domain_id="nrpspksmotif_JN550_012390_0004"
                     /evalue="1.50E-02"
                     /label="PKSI-KS_m6"
                     /locus_tag="JN550_012390"
                     /protein_end="759"
                     /protein_start="744"
                     /score="8.4"
                     /tool="antismash"
                     /translation="GSIKGNIGHSEATAG"
     PFAM_domain     22960..23358
                     /aSDomain="Acyl_transf_1"
                     /aSTool="clusterhmmer"
                     /database="35.0"
                     /db_xref="PF00698.24"
                     /description="Acyl transferase domain"
                     /detection="hmmscan"
                     /domain_id="clusterhmmer_JN550_012390_0007"
                     /evalue="3.20E-12"
                     /label="JN550_012390"
                     /locus_tag="JN550_012390"
                     /protein_end="1068"
                     /protein_start="935"
                     /score="46.7"
                     /tool="antismash"
                     /translation="LVFGGQESDFIGISEEIYRTSKVYRTHLDSVDKLMISNGLESFYP
                     SIFGSVPIKDLVTLHSALFAVQYASAKTWIDSGLKIDAVVGHSFGQLSALCISGVLSLP
                     DALKLVSGRASLMQKNWGSEPGSMLFLQA"
     aSDomain        22963..23460
                     /aSDomain="PKS_AT"
                     /aSTool="nrps_pks_domains"
                     /database="nrpspksdomains.hmm"
                     /detection="hmmscan"
                     /domain_id="nrpspksdomains_JN550_012390_PKS_AT.1"
                     /evalue="3.80E-36"
                     /label="JN550_012390_PKS_AT.1"
                     /locus_tag="JN550_012390"
                     /protein_end="1102"
                     /protein_start="936"
                     /score="116.8"
                     /specificity="substrate consensus: mal"
                     /specificity="PKS signature: (unknown)"
                     /specificity="Minowa: mal"
                     /tool="antismash"
                     /translation="VFGGQESDFIGISEEIYRTSKVYRTHLDSVDKLMISNGLESFYPS
                     IFGSVPIKDLVTLHSALFAVQYASAKTWIDSGLKIDAVVGHSFGQLSALCISGVLSLPD
                     ALKLVSGRASLMQKNWGSEPGSMLFLQANRATVDEILQSLNYKGRGHYAEIACHNGPNS
                     HVV"
     CDS_motif       23203..23313
                     /aSTool="nrps_pks_domains"
                     /database="abmotifs"
                     /detection="hmmscan"
                     /domain_id="nrpspksmotif_JN550_012390_0005"
                     /evalue="9.20E-17"
                     /label="PKSI-AT-M_m3"
                     /locus_tag="JN550_012390"
                     /protein_end="1053"
                     /protein_start="1016"
                     /score="53.1"
                     /tool="antismash"
                     /translation="DAVVGHSFGQLSALCISGVLSLPDALKLVSGRASLMQ"
     aSDomain        24179..24808
                     /aSDomain="PKS_DH2"
                     /aSTool="nrps_pks_domains"
                     /database="nrpspksdomains.hmm"
                     /detection="hmmscan"
                     /domain_id="nrpspksdomains_JN550_012390_PKS_DH2.1"
                     /evalue="1.20E-09"
                     /label="JN550_012390_PKS_DH2.1"
                     /locus_tag="JN550_012390"
                     /protein_end="1516"
                     /protein_start="1306"
                     /score="29.8"
                     /tool="antismash"
                     /translation="KMLAGHVMAGQTLAPASLYFELVARAALRLMDDMQTEKYVPIVKD
                     LLMKSPIGHITTKKILLVLKKDAGFVQPSWSFSITTEDTKGHNSQPFEHSTGIVSLNKR
                     DEPTSAQEFQRFETLIGPRRCEEIMGHPDAEKMRGNHIYRAFNTVVYYGEPFRGIKEIA
                     CLDLESAGKVKITPAPNDPADQRLCDTPMTDSFMQFAGLMVNYFNNS"
     PFAM_domain     24185..25018
                     /aSDomain="PS-DH"
                     /aSTool="clusterhmmer"
                     /database="35.0"
                     /db_xref="PF14765.9"
                     /description="Polyketide synthase dehydratase"
                     /detection="hmmscan"
                     /domain_id="clusterhmmer_JN550_012390_0008"
                     /evalue="2.50E-20"
                     /label="JN550_012390"
                     /locus_tag="JN550_012390"
                     /protein_end="1586"
                     /protein_start="1308"
                     /score="73.0"
                     /tool="antismash"
                     /translation="LAGHVMAGQTLAPASLYFELVARAALRLMDDMQTEKYVPIVKDLL
                     MKSPIGHITTKKILLVLKKDAGFVQPSWSFSITTEDTKGHNSQPFEHSTGIVSLNKRDE
                     PTSAQEFQRFETLIGPRRCEEIMGHPDAEKMRGNHIYRAFNTVVYYGEPFRGIKEIACL
                     DLESAGKVKITPAPNDPADQRLCDTPMTDSFMQFAGLMVNYFNNSSTEEVFVCMRIDHI
                     QIGGGFDPDAGEWLVYATMRRNSNNDVMADAYVFDSKTKAMVMAVFGLHFTKMSQN"
     CDS_motif       24320..24346
                     /aSTool="nrps_pks_domains"
                     /database="abmotifs"
                     /detection="hmmscan"
                     /domain_id="nrpspksmotif_JN550_012390_0006"
                     /evalue="9.90E+01"
                     /label="PKSI-KS_m6"
                     /locus_tag="JN550_012390"
                     /protein_end="1362"
                     /protein_start="1353"
                     /score="-2.5"
                     /tool="antismash"
                     /translation="MKSPIGHIT"
     aSDomain        25172..25369
                     /aSDomain="PP-binding"
                     /aSTool="nrps_pks_domains"
                     /database="nrpspksdomains.hmm"
                     /detection="hmmscan"
                     /domain_id="nrpspksdomains_JN550_012390_PP-binding.1"
                     /evalue="1.40E-14"
                     /label="JN550_012390_PP-binding.1"
                     /locus_tag="JN550_012390"
                     /protein_end="1703"
                     /protein_start="1637"
                     /score="46.2"
                     /tool="antismash"
                     /translation="ELLQMLSNVSDVPLDEINDEMSLEDLGVDSLMATEMLNDIRSVLG
                     VTIDLSTFLFFPNIRAVVKHV"
     PFAM_domain     25172..25369
                     /aSDomain="PP-binding"
                     /aSTool="clusterhmmer"
                     /database="35.0"
                     /db_xref="PF00550.28"
                     /description="Phosphopantetheine attachment site"
                     /detection="hmmscan"
                     /domain_id="clusterhmmer_JN550_012390_0009"
                     /evalue="4.70E-13"
                     /label="JN550_012390"
                     /locus_tag="JN550_012390"
                     /protein_end="1703"
                     /protein_start="1637"
                     /score="49.4"
                     /tool="antismash"
                     /translation="ELLQMLSNVSDVPLDEINDEMSLEDLGVDSLMATEMLNDIRSVLG
                     VTIDLSTFLFFPNIRAVVKHV"
     PFAM_domain     25544..25798
                     /aSDomain="HTH_51"
                     /aSTool="clusterhmmer"
                     /database="35.0"
                     /db_xref="PF18558.4"
                     /description="Helix-turn-helix domain"
                     /detection="hmmscan"
                     /domain_id="clusterhmmer_JN550_012390_0010"
                     /evalue="1.80E-25"
                     /label="JN550_012390"
                     /locus_tag="JN550_012390"
                     /protein_end="1846"
                     /protein_start="1761"
                     /score="88.7"
                     /tool="antismash"
                     /translation="FQKTRMNYDRQAEAAQAIGFWDNAYPHQARLVLAYVVEAFAELGC
                     ALRHLETGEVAPKIKAADKHRRLVLQLWRVLEDGGLVAPS"
     aSDomain        26105..26575
                     /aSDomain="MT"
                     /aSTool="nrps_pks_domains"
                     /database="nrpspksdomains.hmm"
                     /detection="hmmscan"
                     /domain_id="nrpspksdomains_JN550_012390_cMT.1"
                     /domain_subtypes="cMT"
                     /evalue="3.30E-50"
                     /label="JN550_012390_cMT.1"
                     /locus_tag="JN550_012390"
                     /protein_end="2105"
                     /protein_start="1948"
                     /score="162.2"
                     /tool="antismash"
                     /translation="FRILEIGAGTGGTTRYIVNFLKSRGINFEYVFTDISPSLVNSTAK
                     QFKGIKELTFDLLDVEQPPKPEHVGAFHCIIATNCIHATKDLDVSLGNIRPMLREDGVL
                     ALVEITKNMFWLDAVFGLFEGWWLFNDGREHALIDEKQWERKLRAAGFGAVSW"
     PFAM_domain     26114..26416
                     /aSDomain="Methyltransf_12"
                     /aSTool="clusterhmmer"
                     /database="35.0"
                     /db_xref="PF08242.15"
                     /description="Methyltransferase domain"
                     /detection="hmmscan"
                     /domain_id="clusterhmmer_JN550_012390_0011"
                     /evalue="1.30E-15"
                     /label="JN550_012390"
                     /locus_tag="JN550_012390"
                     /protein_end="2052"
                     /protein_start="1951"
                     /score="58.0"
                     /tool="antismash"
                     /translation="LEIGAGTGGTTRYIVNFLKSRGINFEYVFTDISPSLVNSTAKQFK
                     GIKELTFDLLDVEQPPKPEHVGAFHCIIATNCIHATKDLDVSLGNIRPMLREDGVL"
     PFAM_domain     26843..27217
                     /aSDomain="Abhydrolase_3"
                     /aSTool="clusterhmmer"
                     /database="35.0"
                     /db_xref="PF07859.16"
                     /db_xref="GO:0016787"
                     /description="alpha/beta hydrolase fold"
                     /detection="hmmscan"
                     /domain_id="clusterhmmer_JN550_012390_0012"
                     /evalue="8.90E-13"
                     /gene_ontologies="GO:0016787: hydrolase activity"
                     /label="JN550_012390"
                     /locus_tag="JN550_012390"
                     /protein_end="2296"
                     /protein_start="2171"
                     /score="48.7"
                     /tool="antismash"
                     /translation="LMIHGGSHILFSRKDVRPAQTRLLLRKGFLPVSLDYRLCPEVALM
                     EGPMVDVCDALEWARNQLPKVTLPSNPSLQIDGERVVVVGWSSGGQLAMSLAWTAPARG
                     LRPPDAILAFYAPTNYEDTWW"
     CDS_motif       27086..27133
                     /aSTool="nrps_pks_domains"
                     /database="abmotifs"
                     /detection="hmmscan"
                     /domain_id="nrpspksmotif_JN550_012390_0007"
                     /evalue="2.90E-03"
                     /label="NRPS-te1"
                     /locus_tag="JN550_012390"
                     /protein_end="2268"
                     /protein_start="2252"
                     /score="10.3"
                     /tool="antismash"
                     /translation="VVVGWSSGGQLAMSLA"
     gene            29270..29770
                     /locus_tag="JN550_012391"
     mRNA            29270..29770
                     /locus_tag="JN550_012391"
                     /product="hypothetical protein"
     CDS             29270..29770
                     /codon_start=1
                     /locus_tag="JN550_012391"
                     /product="hypothetical protein"
                     /protein_id="KAI1858829.1"
                     /transl_table=1
                     /translation="MSSSSSSSASPSSTPLHQQPRLQQEQQQPVYLDGALLLGRRLVLE
                     WERVNGCPNVQDHIGPAALRSTANAVEQILKLHQVLLESVLTTTSSPVQVSMVPVTLGS
                     LELDAEEARMVVHEALRHTITRLGDLLNDIEDESKQATAHDIVEDVKRAQMLMFRLLGR
                     VPI"
     gene            complement(30007..31209)
                     /locus_tag="JN550_012392"
     mRNA            complement(30007..31209)
                     /locus_tag="JN550_012392"
                     /product="hypothetical protein"
     CDS             complement(30007..31209)
                     /codon_start=1
                     /locus_tag="JN550_012392"
                     /product="hypothetical protein"
                     /protein_id="KAI1858830.1"
                     /transl_table=1
                     /translation="MGRPKRPPKSPLSGTAAKDGRPRAPIMPKEQQPPPPLYQAAMDLI
                     HLGIEQQAQHSVHPSPLDTNDNLGGSEHMGEAPRRLTSNMAANGPDLEVSSSSSPGASS
                     DIATGTSLPPLSDNSLGLGLVSSGEGVYPPSCYIGNRDVGDCLFRQDTSMPWSSGNAYD
                     GNLDSQLDVWPCNNSASGGTAAQKHSYNDTASLATANRQELDITLDVCNPSRNCYVALL
                     SRLTQLESYLASRPLENPAPIDDTLRATKDLLDLKERIYSCRGHAIPGGRKSPSCLLSS
                     RPIILFLCLLTERIVYLFEDLFRRAPSLIQPFTEALQPPAYGPNWQRSMRAVRSLLDYS
                     STCPFPDANRPLQIGSMEVSNEVKTRALRRILRGRIERLLVMLEDMKRMSGPRGEEDGG
                     R"
     gene            complement(32169..32842)
                     /locus_tag="JN550_012393"
     mRNA            complement(join(32169..32549,32600..32842))
                     /locus_tag="JN550_012393"
                     /product="hypothetical protein"
     CDS             complement(join(32169..32549,32600..32842))
                     /codon_start=1
                     /locus_tag="JN550_012393"
                     /product="hypothetical protein"
                     /protein_id="KAI1858831.1"
                     /transl_table=1
                     /translation="MFRAILTVVGIVMSQVELAQAIPNVTVTPLPPTCASYPAYDNSTG
                     QAGPWYLVADATGSSIDGFAATATYYTNPDFHRWGFITIPSVKATKNPAMRCANGTLQA
                     QLSTGNNNTAWQDIVVAGDNNWQAGIGFAFPGDQSKDIPVQPYAHFINGTRQPGVFLGA
                     KNVTTWYFKDNWAGNAGEYYLLRLWASGTELEEKDHAGFLKLVV"
     gene            complement(33290..34826)
                     /locus_tag="JN550_012394"
     mRNA            complement(join(33290..33613,33673..33977,34046..34826))
                     /locus_tag="JN550_012394"
                     /product="hypothetical protein"
     CDS             complement(join(33290..33613,33673..33977,34046..34826))
                     /codon_start=1
                     /locus_tag="JN550_012394"
                     /product="hypothetical protein"
                     /protein_id="KAI1858832.1"
                     /transl_table=1
                     /translation="MPLLSALKSDSSGNEDSTANLLRTNVNPFHSVHDCKDALSRAFDT
                     FGDCKVLLIGDASHGTSEFYAVRAEITKHMILHHEFNIVAVEADWPDAESVDRYVRRRQ
                     GPGPVGDVEPASESRRKGREPAFMRFPTWMWRNQEVQQFVEWLRDFNDGRDVHDAVSFN
                     GLDLYSLGTSMAAIIEYLDHIDPQMAEIARERYGQLMLWAEDPHEYGYEIAMKKFQGYE
                     REVVQMLRDLLARRVEYSDATWNGEEFHGSEQNAQLVVDAEHYYKSMYYGRDETWNLRD
                     THMFRTLSRLLKHRGPKSKAVVWAHNSHIGDARATSMGWAEGELSIGQLCKEAFGKQAL
                     SIGCGTNTGTVAAANQWDGDMQVKNMKPGLPGSVEELMHDTGISNFALDLRQDFCSEML
                     RQKLRRRRLERFIGVIYRPETERQSHYSTVILPDQFDGFLWFDKTRHVGSLEVHQPQTK
                     LEFGETWPFGL"
     PFAM_domain     complement(join(33368..33613,33673..33977,34046..34595))
                     /aSDomain="Erythro_esteras"
                     /aSTool="clusterhmmer"
                     /database="35.0"
                     /db_xref="PF05139.17"
                     /db_xref="GO:0046677"
                     /description="Erythromycin esterase"
                     /detection="hmmscan"
                     /domain_id="clusterhmmer_JN550_012394_0013"
                     /evalue="3.70E-120"
                     /gene_ontologies="GO:0046677: response to antibiotic"
                     /label="JN550_012394"
                     /locus_tag="JN550_012394"
                     /protein_end="444"
                     /protein_start="77"
                     /score="401.9"
                     /tool="antismash"
                     /translation="HHEFNIVAVEADWPDAESVDRYVRRRQGPGPVGDVEPASESRRKG
                     REPAFMRFPTWMWRNQEVQQFVEWLRDFNDGRDVHDAVSFNGLDLYSLGTSMAAIIEYL
                     DHIDPQMAEIARERYGQLMLWAEDPHEYGYEIAMKKFQGYEREVVQMLRDLLARRVEYS
                     DATWNGEEFHGSEQNAQLVVDAEHYYKSMYYGRDETWNLRDTHMFRTLSRLLKHRGPKS
                     KAVVWAHNSHIGDARATSMGWAEGELSIGQLCKEAFGKQALSIGCGTNTGTVAAANQWD
                     GDMQVKNMKPGLPGSVEELMHDTGISNFALDLRQDFCSEMLRQKLRRRRLERFIGVIYR
                     PETERQSHYSTVILPDQFDGFLWFDKT"
     gene            complement(35515..36493)
                     /locus_tag="JN550_012395"
     mRNA            complement(join(35515..35589,35648..36493))
                     /locus_tag="JN550_012395"
                     /product="hypothetical protein"
     CDS             complement(join(35515..35589,35648..36493))
                     /codon_start=1
                     /gene_functions="biosynthetic-additional (smcogs)
                     SMCOG1001:short-chain dehydrogenase/reductase SDR (Score:
                     122.5; E-value: 3.4e-37)"
                     /gene_kind="biosynthetic-additional"
                     /locus_tag="JN550_012395"
                     /product="hypothetical protein"
                     /protein_id="KAI1858833.1"
                     /transl_table=1
                     /translation="MAQPRKSVLITGCSAGGIGEAMAEAFLEKGYYVFATVRNSSSVSQ
                     SLSTAASVTIVTLDVLSSDSIAAAAELVQREAGGMLDVLVNNSGGVLFLPALDIPIEDG
                     KKLFDLNFWGPFAMLQAFAPLLIKAQGCIVNNSSANAYAAMPLMSQCIVSEEFSSLSLT
                     SPGVYNSSKAALAMASETWRHELRPLGVRTITLITFAVKTDSFSKYHQFALPETSNYFE
                     IRDFIYSLSDGRLQDGAISARQYAIEVVREIEKGSVGTIWAGTNAWLSRFAFSLLPQSV
                     MDKLLETIIPISSTMARSREGTKSR"
     PFAM_domain     complement(36050..36478)
                     /aSDomain="adh_short"
                     /aSTool="clusterhmmer"
                     /database="35.0"
                     /db_xref="PF00106.28"
                     /description="short chain dehydrogenase"
                     /detection="hmmscan"
                     /domain_id="clusterhmmer_JN550_012395_0014"
                     /evalue="3.00E-23"
                     /label="JN550_012395"
                     /locus_tag="JN550_012395"
                     /protein_end="148"
                     /protein_start="5"
                     /score="82.4"
                     /tool="antismash"
                     /translation="KSVLITGCSAGGIGEAMAEAFLEKGYYVFATVRNSSSVSQSLSTA
                     ASVTIVTLDVLSSDSIAAAAELVQREAGGMLDVLVNNSGGVLFLPALDIPIEDGKKLFD
                     LNFWGPFAMLQAFAPLLIKAQGCIVNNSSANAYAAMPLM"
     gene            36834..38373
                     /locus_tag="JN550_012396"
     mRNA            join(36834..37164,37217..37637,37692..38373)
                     /locus_tag="JN550_012396"
                     /product="hypothetical protein"
     CDS             join(36834..37164,37217..37637,37692..38373)
                     /codon_start=1
                     /locus_tag="JN550_012396"
                     /product="hypothetical protein"
                     /protein_id="KAI1858834.1"
                     /transl_table=1
                     /translation="MASPGDYGRSLSTEIPFIVTSNIERADPATRKLIRSHVMRGKRSK
                     KALSHKARDASSMGAITGRINAARVELGEVAEIYQAVAPSHFGSDVSFLTLADSIEPSA
                     LLSLTKVSPIATKIISPLIAAIGYQPEKQGWLHIIGSDAAALHISVFAVEEFIEKVLRR
                     HMYTENLTSMLHFQKGLEILQERLSGPDDQIKISDSTIGVVVKLATAAHFNGDYRTSKQ
                     HMEAIRKMVDLRGGITALKGKSMFTEILKCDIAIALLNASMPFIFSQSSEPVIPYPQKL
                     LPASDTILDAHNNDEPFQDVDSGLATAWRVMKNFCFLVNLGAEVQRPIRLEIIHETMTA
                     VMYRLLKKAFPFGSTNETLRQGLLAFSYHVFVQWQDIKSPYHEFRFTFKNCIESLKPES
                     AASSQMMLWLLMTGALAVFDLSDETWVGEYWHESARRCQVETWNEVKIILKSFMWVALI
                     DDEPGKRIYDTFNLRRGQI"
     gene            complement(38612..40528)
                     /locus_tag="JN550_012397"
     mRNA            complement(join(38612..38770,38834..38992,39046..39183,
                     39235..39664,39717..39845,39907..39990,40042..40365,
                     40452..40528))
                     /locus_tag="JN550_012397"
                     /product="hypothetical protein"
     CDS             complement(join(38612..38770,38834..38992,39046..39183,
                     39235..39664,39717..39845,39907..39990,40042..40365,
                     40452..40528))
                     /codon_start=1
                     /gene_functions="transport (smcogs) SMCOG1169:sugar
                     transport protein (Score: 287.1; E-value: 3.8e-87)"
                     /gene_kind="transport"
                     /locus_tag="JN550_012397"
                     /product="hypothetical protein"
                     /protein_id="KAI1858835.1"
                     /transl_table=1
                     /translation="MATLTKSVVRLHLLCIFFAVGSFVWGYHVGVLSSVLVHPGFVAAL
                     GKPTAAQKGVITAIYYLGTWTGYIFISHPAADYFGRRFAALMGTATVAVGTAFEAGATA
                     PGAYAMMIIGRIISGIGVSIISTSVPLYQSEVAPAAQRGKYVVLNHIGFVAGLAAGFWV
                     GYGVTFWQSTPHDVYVSWRFSIAIVLIPCLIFGTGLPFLPETPRWLVEHGHYHRAQRSL
                     HWLREGSYTNSEMEAELNKIQDAVEEHKSSTLNWLSLFKERDLFNRLWRASLLQFMAQM
                     CGATAMKYYLPTLLGKLGVSTRVTLLIGGIESTAKIGMTVIEMLIIDVVGRRTTLVAGC
                     AAMSAGMLINGALGEAFPDNQNKTADVVCIVFIFVYAIGYSMGFGPAAWVYGSEIFPTS
                     VRARGLNFSASGGAIGSIIVAQVWPVGIDQIGSRIYFFFFAVNVVCVPIIYLFYPETRG
                     RALEDMDVLFSKSVIRRNSNLSEEHEDTAAPKPAAHAVWST"
     PFAM_domain     complement(join(38708..38770,38834..38992,39046..39183,
                     39235..39664,39717..39845,39907..39990,40042..40365,
                     40452..40489))
                     /aSDomain="Sugar_tr"
                     /aSTool="clusterhmmer"
                     /database="35.0"
                     /db_xref="PF00083.27"
                     /db_xref="GO:0016020"
                     /db_xref="GO:0022857"
                     /db_xref="GO:0055085"
                     /description="Sugar (and other) transporter"
                     /detection="hmmscan"
                     /domain_id="clusterhmmer_JN550_012397_0015"
                     /evalue="8.80E-92"
                     /gene_ontologies="GO:0016020: membrane"
                     /gene_ontologies="GO:0022857: transmembrane transporter
                     activity"
                     /gene_ontologies="GO:0055085: transmembrane transport"
                     /label="JN550_012397"
                     /locus_tag="JN550_012397"
                     /protein_end="468"
                     /protein_start="13"
                     /score="308.4"
                     /tool="antismash"
                     /translation="LCIFFAVGSFVWGYHVGVLSSVLVHPGFVAALGKPTAAQKGVITA
                     IYYLGTWTGYIFISHPAADYFGRRFAALMGTATVAVGTAFEAGATAPGAYAMMIIGRII
                     SGIGVSIISTSVPLYQSEVAPAAQRGKYVVLNHIGFVAGLAAGFWVGYGVTFWQSTPHD
                     VYVSWRFSIAIVLIPCLIFGTGLPFLPETPRWLVEHGHYHRAQRSLHWLREGSYTNSEM
                     EAELNKIQDAVEEHKSSTLNWLSLFKERDLFNRLWRASLLQFMAQMCGATAMKYYLPTL
                     LGKLGVSTRVTLLIGGIESTAKIGMTVIEMLIIDVVGRRTTLVAGCAAMSAGMLINGAL
                     GEAFPDNQNKTADVVCIVFIFVYAIGYSMGFGPAAWVYGSEIFPTSVRARGLNFSASGG
                     AIGSIIVAQVWPVGIDQIGSRIYFFFFAVNVVCVPIIYLFYPETRGRALEDMDVLF"
     aSDomain        complement(join(38723..38770,38834..38992,39046..39183,
                     39235..39664,39717..39845,39907..39990,40042..40365,
                     40452..40519))
                     /aSDomain="TIGR00879"
                     /aSTool="tigrfam"
                     /description="SP: MFS transporter, sugar porter (SP)
                     family"
                     /detection="hmmscan"
                     /domain_id="TIGRFam_JN550_012397_0001"
                     /evalue="7.60E-87"
                     /identifier="TIGR00879"
                     /label="JN550_012397"
                     /locus_tag="JN550_012397"
                     /protein_end="463"
                     /protein_start="3"
                     /score="289.9"
                     /tool="antismash"
                     /translation="LTKSVVRLHLLCIFFAVGSFVWGYHVGVLSSVLVHPGFVAALGKP
                     TAAQKGVITAIYYLGTWTGYIFISHPAADYFGRRFAALMGTATVAVGTAFEAGATAPGA
                     YAMMIIGRIISGIGVSIISTSVPLYQSEVAPAAQRGKYVVLNHIGFVAGLAAGFWVGYG
                     VTFWQSTPHDVYVSWRFSIAIVLIPCLIFGTGLPFLPETPRWLVEHGHYHRAQRSLHWL
                     REGSYTNSEMEAELNKIQDAVEEHKSSTLNWLSLFKERDLFNRLWRASLLQFMAQMCGA
                     TAMKYYLPTLLGKLGVSTRVTLLIGGIESTAKIGMTVIEMLIIDVVGRRTTLVAGCAAM
                     SAGMLINGALGEAFPDNQNKTADVVCIVFIFVYAIGYSMGFGPAAWVYGSEIFPTSVRA
                     RGLNFSASGGAIGSIIVAQVWPVGIDQIGSRIYFFFFAVNVVCVPIIYLFYPETRGRAL
                     ED"
     gene            41315..43039
                     /locus_tag="JN550_012398"
     mRNA            41315..43039
                     /locus_tag="JN550_012398"
                     /product="hypothetical protein"
     CDS             41315..43039
                     /codon_start=1
                     /gene_functions="transport (smcogs) SMCOG1202:major
                     facilitator transporter (Score: 40.8; E-value: 1.8e-12)"
                     /gene_kind="transport"
                     /locus_tag="JN550_012398"
                     /product="hypothetical protein"
                     /protein_id="KAI1858836.1"
                     /transl_table=1
                     /translation="MRHQATDALETGATGEQLRHTCRQGFLRDRSACTATATDTQCGGE
                     TDTAERPPVSARRVRWRDLPNKDQLFILALCRFSEPLSNVCLLPYIFYLVRSTLPTDND
                     ETPDATAARVSEYSGLLVAAFPLAQFAVSLPWGRLSDARGRRLSILIGLLASTVANVGF
                     GLSRSFGALLFCRIVAGLANGNVGIMRTVTAEIVRERKYQTKAFLLLPLVFNSGMVASL
                     ALGGFLAEPATNLPWLFGPSGVFNTNKHSDGVEWTLTYPYALPAFMNAMFLTVALVAAF
                     FGLRETLPGKEGYSDYGLRIGRMIGRFLGGTSPYRAEEDYTIVDGSEERLLPDGAQTIV
                     RLSHGEKGSMKPEPSLGDILDRKVISAMLSFGLLPLHNSTFMHIFPVYLSSPPSDNSEA
                     TLFAFSGGLGLRSATIGIWLSVFGVCGIFLQLFIYPRMQARWGTLGVFRIALVLFPITY
                     AAAPYLSLVAGDHDARWIFLGLVVCAQIMARTMAIPSTVILLTESAPQKTCLGTIHGAG
                     NMLASLARAVGPALGGWVFAMGVHEGVVGMVWWFYLVTTALVALAWSFLMDVDGFTK"
     PFAM_domain     41660..42484
                     /aSDomain="MFS_1"
                     /aSTool="clusterhmmer"
                     /database="35.0"
                     /db_xref="PF07690.19"
                     /db_xref="GO:0022857"
                     /db_xref="GO:0055085"
                     /description="Major Facilitator Superfamily"
                     /detection="hmmscan"
                     /domain_id="clusterhmmer_JN550_012398_0016"
                     /evalue="4.50E-15"
                     /gene_ontologies="GO:0022857: transmembrane transporter
                     activity"
                     /gene_ontologies="GO:0055085: transmembrane transport"
                     /label="JN550_012398"
                     /locus_tag="JN550_012398"
                     /protein_end="390"
                     /protein_start="115"
                     /score="55.6"
                     /tool="antismash"
                     /translation="EYSGLLVAAFPLAQFAVSLPWGRLSDARGRRLSILIGLLASTVAN
                     VGFGLSRSFGALLFCRIVAGLANGNVGIMRTVTAEIVRERKYQTKAFLLLPLVFNSGMV
                     ASLALGGFLAEPATNLPWLFGPSGVFNTNKHSDGVEWTLTYPYALPAFMNAMFLTVALV
                     AAFFGLRETLPGKEGYSDYGLRIGRMIGRFLGGTSPYRAEEDYTIVDGSEERLLPDGAQ
                     TIVRLSHGEKGSMKPEPSLGDILDRKVISAMLSFGLLPLHNSTFMHIFPVYLS"
     gene            43837..45454
                     /locus_tag="JN550_012399"
     mRNA            join(43837..43907,43957..45454)
                     /locus_tag="JN550_012399"
                     /product="hypothetical protein"
     CDS             join(43837..43907,43957..45454)
                     /NRPS_PKS="Domain: Condensation_DCL (56-182). E-value:
                     7e-09. Score: 27.0. Matches aSDomain:
                     nrpspksdomains_JN550_012399_Condensation_DCL.1"
                     /codon_start=1
                     /gene_functions="biosynthetic-additional
                     (rule-based-clusters) Condensation"
                     /gene_kind="biosynthetic-additional"
                     /locus_tag="JN550_012399"
                     /product="hypothetical protein"
                     /protein_id="KAI1858837.1"
                     /sec_met_domain="Condensation (E-value: 4.1e-10, bitscore:
                     30.8, seeds: 42, tool: rule-based-clusters)"
                     /transl_table=1
                     /translation="MSCFRAGKASDTKKPNVLRRLGSVEGFQSVQHLRGYYYACGVTCR
                     YAIPRASGSDLHLRGSTLRDVFERALALVILHHPFLQAGIANEGSRKPLWVKLNSIDLG
                     KEVQWQRVEPSEKYDEVVCRILEKKHDTRFPDLERRPSWRIIVLESSDLTSLDVLFVWN
                     HAIADGMSGKIFHQTLLEKLNVAPSETGIIDLNEHVLQLPKSLQFTPPLEKLIKFPLSA
                     GFIVSEGWRAFRPPSLVPANPYAASWAPFEVSSNQTRLCLVTIQNTELKNVLQLCRHRE
                     TTLTGLLHGLTLASMAKRIPKEKAQAFESGTPIDLRRFMTPSPGVDSEFRPDRTIGNFV
                     TYFSSRFDKTIVEKLRQHFIQSKTDADVDGSFEAIIWSVAKEFRHDISKKLERGPRNDT
                     VGLAKLVTDWRTYMKDEAKKPRAVSWEFSNIGVIDATVASREDASEKQEDWIIDRALFS
                     QSSAALGPAIVFSPIAVKGKDLVICCSWQSKVVEDALVEGVAADLQAWLEDLGTDGQLH
                     VGQRD"
     aSDomain        44054..44431
                     /aSDomain="Condensation"
                     /aSTool="nrps_pks_domains"
                     /database="nrpspksdomains.hmm"
                     /detection="hmmscan"
                     /domain_id="nrpspksdomains_JN550_012399_Condensation_DCL.1"
                     /domain_subtypes="Condensation_DCL"
                     /evalue="7.00E-09"
                     /label="JN550_012399_Condensation_DCL.1"
                     /locus_tag="JN550_012399"
                     /protein_end="182"
                     /protein_start="56"
                     /score="27.0"
                     /tool="antismash"
                     /translation="HLRGSTLRDVFERALALVILHHPFLQAGIANEGSRKPLWVKLNSI
                     DLGKEVQWQRVEPSEKYDEVVCRILEKKHDTRFPDLERRPSWRIIVLESSDLTSLDVLF
                     VWNHAIADGMSGKIFHQTLLEK"
     PFAM_domain     44291..45355
                     /aSDomain="AATase"
                     /aSTool="clusterhmmer"
                     /database="35.0"
                     /db_xref="PF07247.15"
                     /description="Alcohol acetyltransferase"
                     /detection="hmmscan"
                     /domain_id="clusterhmmer_JN550_012399_0017"
                     /evalue="5.00E-19"
                     /label="JN550_012399"
                     /locus_tag="JN550_012399"
                     /protein_end="490"
                     /protein_start="135"
                     /score="68.4"
                     /tool="antismash"
                     /translation="DLERRPSWRIIVLESSDLTSLDVLFVWNHAIADGMSGKIFHQTLL
                     EKLNVAPSETGIIDLNEHVLQLPKSLQFTPPLEKLIKFPLSAGFIVSEGWRAFRPPSLV
                     PANPYAASWAPFEVSSNQTRLCLVTIQNTELKNVLQLCRHRETTLTGLLHGLTLASMAK
                     RIPKEKAQAFESGTPIDLRRFMTPSPGVDSEFRPDRTIGNFVTYFSSRFDKTIVEKLRQ
                     HFIQSKTDADVDGSFEAIIWSVAKEFRHDISKKLERGPRNDTVGLAKLVTDWRTYMKDE
                     AKKPRAVSWEFSNIGVIDATVASREDASEKQEDWIIDRALFSQSSAALGPAIVFSPIAV
                     KGKDLVICCSWQSKV"
     gene            complement(45481..47278)
                     /locus_tag="JN550_012400"
     mRNA            complement(join(45481..46537,46586..46874,46934..46993,
                     47044..47175,47242..47278))
                     /locus_tag="JN550_012400"
                     /product="hypothetical protein"
     CDS             complement(join(45481..46537,46586..46874,46934..46993,
                     47044..47175,47242..47278))
                     /codon_start=1
                     /gene_functions="biosynthetic-additional
                     (rule-based-clusters) Pyr_redox_2"
                     /gene_functions="biosynthetic-additional
                     (rule-based-clusters) FMO-like"
                     /gene_functions="other (smcogs) SMCOG1092:hypothetical
                     protein (Score: 264.6; E-value: 3.5e-80)"
                     /gene_kind="biosynthetic-additional"
                     /locus_tag="JN550_012400"
                     /product="hypothetical protein"
                     /protein_id="KAI1858838.1"
                     /sec_met_domain="Pyr_redox_2 (E-value: 2.2e-09, bitscore:
                     28.5, seeds: 64, tool: rule-based-clusters)"
                     /sec_met_domain="FMO-like (E-value: 6.2e-70, bitscore:
                     227.6, seeds: 5, tool: rule-based-clusters)"
                     /transl_table=1
                     /translation="MSSPATVAVIGAGSSGLSMLKTLREDGFRVTCYERRTQVGGLWAY
                     TDDKSMTTALKSTVANISKYTCGMSDFPMPDKYPHHLNQWEFQEYMELYANHFDLLKDI
                     IFGASLKQVTRNQNDTKWIVELEIGGEPHFKEFDKVAFTHGYQTKAVTPDLPDRTKFEG
                     VLIHTQQYRSADEFRGKKVVVVGIGSTAGDVVEELLPVASTVYASHRRGIVIFPRWRNG
                     TPGDLMISWRRRQINSFLQKNFPNAAKWLADKALGFILHQTWGRLDPTWRLQPYPSAVL
                     SLPASSETIIPALKNGTLTSLHGLKRFVGPKAIEFDDGTIIDDVDAVICATGYSADFNV
                     APFLERSRPANYGGEDLVRLWMNMFPPKYADSICLLCYSAYGKNNGFSFSDVSSMAVSN
                     VWRGVHPLPPLPDMENAIDAHHDWVASRWRMDDKIDVSMVKQYQFQGFIHEAAGTGMDN
                     LGWGWKGWKFWFKDPKLYYLMNDGVETAHAFRFFETGKRKTWPGARDAIIHMNEAVKIF
                     PLKEKSQ"
     PFAM_domain     complement(join(45520..46537,46586..46874,46934..46993,
                     47044..47175,47242..47260))
                     /aSDomain="FMO-like"
                     /aSTool="clusterhmmer"
                     /database="35.0"
                     /db_xref="PF00743.22"
                     /db_xref="GO:0004499"
                     /db_xref="GO:0050660"
                     /db_xref="GO:0050661"
                     /description="Flavin-binding monooxygenase-like"
                     /detection="hmmscan"
                     /domain_id="clusterhmmer_JN550_012400_0018"
                     /evalue="2.50E-67"
                     /gene_ontologies="GO:0004499: N,N-dimethylaniline
                     monooxygenase activity"
                     /gene_ontologies="GO:0050660: flavin adenine dinucleotide
                     binding"
                     /gene_ontologies="GO:0050661: NADP binding"
                     /label="JN550_012400"
                     /locus_tag="JN550_012400"
                     /protein_end="512"
                     /protein_start="6"
                     /score="227.6"
                     /tool="antismash"
                     /translation="VAVIGAGSSGLSMLKTLREDGFRVTCYERRTQVGGLWAYTDDKSM
                     TTALKSTVANISKYTCGMSDFPMPDKYPHHLNQWEFQEYMELYANHFDLLKDIIFGASL
                     KQVTRNQNDTKWIVELEIGGEPHFKEFDKVAFTHGYQTKAVTPDLPDRTKFEGVLIHTQ
                     QYRSADEFRGKKVVVVGIGSTAGDVVEELLPVASTVYASHRRGIVIFPRWRNGTPGDLM
                     ISWRRRQINSFLQKNFPNAAKWLADKALGFILHQTWGRLDPTWRLQPYPSAVLSLPASS
                     ETIIPALKNGTLTSLHGLKRFVGPKAIEFDDGTIIDDVDAVICATGYSADFNVAPFLER
                     SRPANYGGEDLVRLWMNMFPPKYADSICLLCYSAYGKNNGFSFSDVSSMAVSNVWRGVH
                     PLPPLPDMENAIDAHHDWVASRWRMDDKIDVSMVKQYQFQGFIHEAAGTGMDNLGWGWK
                     GWKFWFKDPKLYYLMNDGVETAHAFRFFETGKRKTWPGARDAIIHMNE"
ORIGIN
        1 cgaccgcgct gcatgagctc cccgtgaagt gtgcatctgg cgagtacaac actttccctg
       61 ccccagacgg ccagaactgt ggcgattaca tgtcggactt cttcgacaag tatggtggcc
      121 ccggctatat caggaacagc tctgccacca actgcgagta ctgcgcctac aaggtcggcg
      181 accaattcta cgagcctctg ggcttcgact tcgtcaaccg ctggagggac cttggcatct
      241 tcctcgcttt cgtggggtcc aacttggtca tcctcttcct cggagtaagt cacattttac
      301 ccatctgcgt acatttctgg gcatgatact aataatacca cagagccgct tcttgaactt
      361 caaccgtaga tgatctatat tctacagata ctctcacgag acctttctct cacaccctaa
      421 tgtttcttat ttcaccccac atttacatag atatccagtt ggaccaccaa gcttgcgctg
      481 catcggcatt ttcaccagat ttctcagata gacaggcata gaaaggagcg gagtcatttt
      541 cgggcatatc atggccccgt tagtcaaagc ataatttcaa aagtcaactt caaagcactg
      601 caccatctta ccgcaggtga gaactgggcc attactgttg aagcgatggg tctagtaagt
      661 cattgagacg cagaaatgct ctaggcatga cccagtcaca ataaaccgta gtgccacttc
      721 aacgctatac agatctattt ggcgaaccaa gaaactcgat ttgattcacg atgtgtagtg
      781 acatgtaatt atgtccgaca acctattctg ggggatcaag ttttacaagc ttttctcaag
      841 ggtacactgc actcaatagc aaccgatttg acttcatgtt atacacccgt cattgttgcc
      901 attcttgcaa atcttcagcc ttccagtacc acccctttcc ctatcataac ccaaaccctc
      961 cttgagcaac gcgtctggcg ttacggcgct gtgtattctt tatgaaggct ctgagtggga
     1021 cacgaatgta gcattcgtac ctacagttgg tgcctcccta agcgtttgag tgtctctaag
     1081 cgttcggggg tattaatcga accgctcagc cggaaaagaa ggaaagccaa gcttgacaaa
     1141 cttctcaagg ctggactggt agagacattg ggcgaacatg ttgacgtagt tcttgccatt
     1201 cttttctttc tctgtcagta tgttgacata gggctttacc aaaaagctaa cggcctgaac
     1261 caacggcctt gcatcatgcc agaccgtaat gagctcagac accgtaagcc tcctggcatc
     1321 gccgatgagt gtagctttgg ccacgcccag tgtgaaatct atcaatccgt cagacgtcgc
     1381 tccaccagga gttgcacaaa gtgccaatgc ggcctcgaag atgatttctt caatgagttt
     1441 tccaatgatg cgtacgggtt ttgcaggtct atcagccaga gcggcctggc cctgggtgta
     1501 ttgtttttcc caaactatga cggatttttc gtgttgctca ctcaaagatc tccatgcgat
     1561 gttctcgaag atcgcatctc tcaggtacga ggagggttta tccaccaaga atctctgtcg
     1621 gatatcaaag agaattggac tgtcgtggct tgtgagtgac cagcgcagtc tttggccttg
     1681 gtcgcctcga taacctatga ctttcagaac ccatacggcc gcagaaagct cgtggtcttc
     1741 aagccactct tgggtgatat ctcctggatt cacccagcag cttctatctt ttccgtgatt
     1801 ctcgatcatc ttgatgactt gatcaacctc aacctcgtgc ttgcgagctc gcacaatagt
     1861 aaagtagggc ttccgtactg cttcgtgttg ggagtggttg tattggttga tgctgaactt
     1921 ggtggtgcga tccaccgcta ctgcaacgtt ggctacctca cggtgtgtgc tgcagcagat
     1981 caagatcttg ccgatccatg ggttctcaaa caggagacac gccgtgaccg ccaagggatg
     2041 catccatcca acgccacaat tgttgatgtt ccaagttgtg cttgggacag tgacttaacg
     2101 tattgattac gagtcagatc tggaatttga ccaagtacaa tctgttgcaa gtggctgttt
     2161 gaagtgctga gaaaatcgaa cgtagggcat aggaaaccta gactccaggc aaggtggctt
     2221 tcagaggcgt ggctgtcctt ggctgtccga tgattgagaa tagaccttag cgatgagcct
     2281 cggataattt cagcttggag atattcaagg gagtcgcacg acccatttgt ctctttctca
     2341 aggagtaggg ttttggctct agaaacctgg cgaatgggaa atccgcagcc tgtatcaaga
     2401 acgaggtaaa tgtgtctgtc aatggcttta tgccgttgaa atcgtgtgcc acagagcaaa
     2461 catctacgtg tggatgttgg ctatcctcgg cctctgggcg acgaacatgt aacaacaggc
     2521 gtcctacagg cgtgtcgtct ctcaaggaaa ggactgaacc cggccagtat ccgttgggct
     2581 tcgcacgaaa ctgcagttct ggtcggaatg cgactccaat gggctgactg atatctagtg
     2641 ttcgacgaca cgttctgcgt tatttgtgta gctggggtca atcagtgaag gggttcgaag
     2701 tgcgggatat ggtagagaac ttacgaatcc acgagggaga tcaatatcca agctgggctg
     2761 cgaaagttga caggatcggc aacgaagccg tcaccaagtc catgacagta cacaactgcg
     2821 tcaatttccg gaagtaagta atcaaaaact ccagtaccca acattctttg accgagtgtg
     2881 ctagcgccag atcgtatatc ctcagacgta cgcagcatta acagtcttat atctcacacc
     2941 tttgtggacc aaggtgtaag aaatgcttgc tgagccatct agttcacagt tatcagcata
     3001 tttatccctc gattggaagc aatatccgaa gaactcacac agggcctcaa tatcacaatc
     3061 aagaccatag tacatgtatc catcctggcc ttcttaaatg ttgaatcgac tctctggaat
     3121 gggactcagg tcggcgttca catgttataa tatcttgaca ttgttacgtg cgataggtgc
     3181 agtggctgat acttcgtccg agtacactac aagatgaatc ctctgaggtc acccatagtc
     3241 gactatggat gtttgactga agctcttgcg gtatggtgtg gtcttcgaaa catagtttcc
     3301 ctatgcaggt cagcatgaaa tgcaataacc tctatatgtt caacctaccc gtttgatgaa
     3361 ccattccacg gcgtcaaccc ggaaatgacc atcgtaaccg tcccaatacc gcttgttcaa
     3421 gatagattgg tgaatgctgt ggtcataggt aagtgagagc tccgtgccat agtctttgcg
     3481 ggctgcttgg tccctggtct tgatgattgt ggatctctgt gggttgacct gtgcgagacc
     3541 cttaaacaca gcgcccctca ccacagcctc ccacgcatga attgactgca ggactttcat
     3601 tcccgacctg tcgctgaatg ccaatttaag tctctgctga agatgcattg aagatccgaa
     3661 acctccaact agaatgatgg cgtagaccgg cacatcggta gctccaatct ggtcattgac
     3721 gagcttgacg atctgtgtga ttacagactc gtagataata tatatatcgg tggctttgac
     3781 cgtcatacat ccggcgcgga tgccaagttc tttgttggta gccagtgcac aagggaaggt
     3841 ccatgatccg tgggggaggg aggacatggc gaactggcgc ttgatgagag aattaagccg
     3901 ctcctgtgca cggtggacga tgtcattatc aaacccatct tcctctccta gcttggaaca
     3961 gaggaactca gtaaatcggt gatcaaagta tgcagcacca cacatacccc cgacccagga
     4021 gatgtcacgc tgacctcaag aagaggcgcc aaagacttga tcgtataact gatgagatca
     4081 actgtgccgt ctcctgcgtc aaccaccacg aagatttgtc ccaccttcaa tccatgctga
     4141 gatgtctcct aaagagcatt aatggctgcg gcttctggct cagacaagag tgagattgta
     4201 gtcactggac ccgttgactt gaaactttgg gcgcgttcga aggcttgaag tgtgcgctgc
     4261 ttcgctaagt cgctccagat agggggaata gttaggatga aatcgagacg actatctgcc
     4321 atcactccat gaccgtatct ccgctttaag tggtatatga cgtgtttacc tatcgcttca
     4381 agatactttg tggccaggct gtcattgtcg taagcagtga gcttggctca gatactctgg
     4441 acttcctcgg gaatctggtc ggcatctaac ccgagtttga accacacaac aatgtcatcg
     4501 ggatcaacat cttcggcatt cattcgaatc tggaagcccc attcaatcac attgtttcca
     4561 tcttctcgaa tccttgtggg aacctttgac gaaacaacgc ctgaatgatt ggagggagga
     4621 ctcggccatt ccttgatgac atcgacacga tcgggataag acccattacc ataagttgga
     4681 atgacaagag cggcggagct cagacgcgca ggaacctgaa gaatttttgt gcagttcacc
     4741 cagcactcat taagcaggca attgatggca aagagtacgg aaagtcggag atcatggtga
     4801 aggagagggt gctggtggcc tattccaaag gcgcgctggc aaatgttgcg agcactactg
     4861 ggttgctgta ccagctcagt cacgcgaagg catagcgcaa gtgcactgcg tgattgcaca
     4921 ttcaaccacc atttgtgaac atagtatcca ggttaggctg ttgacgtgag tggaggccag
     4981 tctggtgcaa cgatcgggcg tgatagagag acgaaatgga acaagttgtt gatgctgagc
     5041 ccccaaaact ttcctcatgt gaggacagct aactaaacca gcgccattgc ttcgttgagc
     5101 ttgcgcgtaa agtacttaac tggttcaggg aaatgatggg aaataaagac cggattgtgg
     5161 cgtgcatctc gttatcctaa agcggatttg ggcagcccag cccgcccgca ttcgtggccg
     5221 tgcaatggac gacacggata ggcaacgtgc cgacgccaga aatctgcacc aaacccacca
     5281 catgactggc tcaggtccac tgaactcaat tcgcaacggc attcaacttg cgcattcgag
     5341 gcactcgtca acatcgcagc atcagagctg tgtcgtccgt caaaaaccat ccaaacttcg
     5401 taagatcgca ccatgcacgc cctctcagcc acgacctcgc cgcgcaggcc ctcagacaat
     5461 gatggtcgaa acagctgaac tgccccccgc agaaacgagg ggcagcgtca catgccgagt
     5521 gcgagtgcgg cagatgaagc acagcgggtt tcgagattcg aagctagggc atgcaagatc
     5581 tctgggccag tgggtcctgg cactgccagg ctctagacca ccacctatga gcgcctagat
     5641 aagcttagct tccagggccc gatagcgcct gatctcaccg tcccctgcgc gtcatcccaa
     5701 atcagcggcc aggttgaacc ccgtggccct gatgtcgtcg cggctcttga ggcttggcga
     5761 gtttgaactg tgggacgggg aggcaactca tgaatgtcgc gaagcacact gttacttagt
     5821 ttcctctctc acctcttgca cattttctaa tacatttctg ccgtcttgaa cttgctattg
     5881 tttgtgatca ctaccagaag cacgaagtag tcagtaatcc ataatcaaac caggcctatc
     5941 atgtccttgc ctcccacacc tatcagatgc gatgatcccg ataacaggga tgagcagcag
     6001 cacaagtctg gctggttcca gttcatgaaa gtacgtggac caacgatacc gggcacatgc
     6061 aagtttgaga gaaaggaatg agtgctcacc aattgccatc gcagtctgtt gctactttta
     6121 aaggcgatct cgcatctctt tcagccccgc catttctgct ttctcctgag agcatcacac
     6181 agttctcgca gtacttcaac gaccacccgc agttactaat agctccgtcg aaggaaggga
     6241 atgcggagaa aagggcactg cttgttatga aatggtttct cagtgggctg cggcggcaaa
     6301 tggccaccaa aaacgaggac gggacgcgaa agaaactgaa gccgctcaat ccattcctgg
     6361 gcgagatctt cttagggaaa tgggtggatg atgcgggcac cacagagttg atttcggagc
     6421 aagtctcgca ccatccgccc cagactgcat atcacatacg aaatcgagag cacggggtta
     6481 ctgtgagtat ccccagagct gtcagctgca aaccggcagg gagcgtccac taattgttgg
     6541 ccacagcttg aaggacacat cggccccaga tcttatttct cacataccat caacattgaa
     6601 cgacgcggct tcggaaaact cacgttgagt aaatacagcg aggatcacgt atttacaatg
     6661 ccaaaggttc atgttgaggg cattgttact tttcaaattg caccggagct tggcggaacc
     6721 tcgtatatcc acagttcggc aggcttcacc accaagatcg aatactgctc aagggggtgg
     6781 cttagaggct ccagtcattc gttcaaagca gcgctattcc gggatggtgc cgagaagtcc
     6841 ccgctctatg tagccgctgg acaatgggac gggaaatata ctgtcacaga ctcccgcggc
     6901 aaagttgttg acactgttga ccttgggtcc ttgaagagaa cgccgctgca agtagcgcca
     6961 attgagaagc agcatcctct agagaccgga agggcctggc aacatgtcat cagcgccatc
     7021 cataacaacg acatattcgc catagggcat gaaaagagca agatcgaggt ggcacagaga
     7081 gcgatgcgga aagaggaggc aagggaaggg cgttcctggg aaagacgata cttcacgcaa
     7141 ctagaacaat accccgacgt tgaaaagctt gccctgcgag gcaagggcga gccttgtcac
     7201 gattatcgag ttttctggaa gtttgacgag tcaaaatacg agcggatttt ggagaatcag
     7261 acgcagggaa tcaaaagccc cacacacgcg aggtttgatt ctggtgtcgg catttgcctg
     7321 gatgacatag aggtcgaaag ggaatagaag tcgggggttt agaagtagca tgatatttga
     7381 tgggggtctc ggtggcgttc ggaatacccc ctgggataga aaggatcgtt ccgattgtaa
     7441 gacaatcgct tggttgcgat aagtccgcgc attaccgtcg tatgagttat tggtacgcta
     7501 gacgagtttt gcctaatctg agcaatgaac atgcaaatct aggtcttgcg ttctgccggg
     7561 ttgtataggc gttaatcacg gaatggatac cggggctttt aagtctaact gtgtgatatc
     7621 ggttcttgta acgccctata ggttgcctag ttggtacatt ttcgcctcgt tcggtctgaa
     7681 gttattccat cagctaccga agataaagaa ttgagccatt ccaggcatca atcaatccct
     7741 catttaatta ataacaagtg ccataatgtt ccaattccta acacatcttt ccagaacatc
     7801 gaggttgtac cataccaagc tacagtgtcc tgctaaacga tggtgatgag ttgatctatg
     7861 atgcacgatc tacaaatacg gcaccatttt gtctgctgac tttatcgaaa ggtccagccg
     7921 gtcgaccgta gaaatatgcc ccgaagctgg cgatatgcta accatggagg gcatagcatt
     7981 ggcgctatac aactggcctt ggtgttccga cttccttgtc agtagcttaa gggagcacga
     8041 cggggacttg acacagtcct atacgtgtga gctattttca cgactagtct catcgcgtac
     8101 gggacgaagc gagagcatgg gccggcaatg caatgatcga taatgtagtc gcattttttg
     8161 atgacccaga ctagtatcta tatcatcatg atactccatc catagcggca tattccactc
     8221 gcgccgccag cgagtaggtc caacccccat cggcaacctg accctcgaac caacgtcgcc
     8281 atctggcgtc ctctttaacg ataccactat ttctgtttct ggcatagata atctttgcgg
     8341 tgcataatgc tacctttctc ccttgtaact acaattaaga tgcaaccttg gaccggaaat
     8401 tattagccag gcgtcctgcc aattttggtc tactggcgct ttaaaaagct cggccgaaac
     8461 gggactggat tggggggtaa atggatcttg gcccaacccc tgaaacctta aacctacctt
     8521 gggttcattc gaagtcactt aaatcacacg tgggcctcta cgatgtagca tcgggggaac
     8581 tggtagtcaa tccctgagtg taaaataaat gccacacatg catgagccga atgaacgtgt
     8641 atcaactgct ttctttccac ctcccacacc tcccaccaaa cattaagaca ccttcaaccc
     8701 tcatagcttt tcccactgtg gtaaccatca gaatcaccat gaagttctgg ctcgtcactt
     8761 tactagctgc caccagcgcc aaggctgctg tgattcagcc ccgtgttgat ccaggctgtc
     8821 cagcctccat gccgtggcag atgcccaact tttacatctt tctctgctgc gcttatgtgc
     8881 cttcggatac tgtaagtttt ggcttgtgtg catgtgtgtg ttcggatagg tcaccggcca
     8941 ctaacccttg gtgaaggaga actgctgtga ccgagatggc cgaactgacc gtggatacat
     9001 ggattgccaa tcggttggcc ctctggcata acagacccta gcaactagta tgggactggt
     9061 tgaattggat atctaattcg gctatatatc gttgtctata aatgcatcct gtattctggg
     9121 gtcttaatct cgtcacatga accatcaggc ggagatcgac ctgtaaggct acaaatcaag
     9181 gagcgccgtt acaatgttat cagtcgacgt tatatatact cagtacacat tccgtgccta
     9241 aatcgagctg aagctgtcaa tacccaatgg aagatcacac atgccagatg ggcagcacaa
     9301 tggctcgatt ttgtggtaat tttcttcaat gtgggcctaa gcttgaaccc ttctgtctca
     9361 attgattcaa gatttcagca attgattaat gacctatggc cggtgatatg gcatctgagg
     9421 tgacgtacaa tggaaacttt tctcaacatc tgccgatttg atgatattgg agttgaacgc
     9481 gcgattggct gcaattacat tacgcagctg tgactccaac tttgctgtgt cgatagcaac
     9541 ccagcagacc ggatacgcaa tacatcccct gtccccacat gtgcagagag caggacaggg
     9601 gattccatcg tgaatacatt tttgtacagc cctgcccaat attcttgatt ttgacttcac
     9661 cattcaatca ggttattgca ttaatctcgg gttgtaggtc ggcatcttgg agagaataat
     9721 tattataaca agtttttact tttattttta tatttttata atattttata atttattttt
     9781 tataacttta ttaatcgcaa cggccatttc ggagccaagg accagcagat gcttatacca
     9841 agatacacac atactagtat catgctagca cggacaccat caagattggc ctgccgtaca
     9901 ccaagaagca catcgccctg gctcccacat ggagaacatc gtatgggtta acatccggga
     9961 cgttacgctt cacgctttgt aggaggatat tgtcgaggac ggaatttgtg gtagaggcgt
    10021 gccgtaagca cctactccga attgaaagac tacaaaagtg gttgtcagta tgaagaaagt
    10081 gcttgtgatc gtgggtggaa ggcggactca catatgatcg tcgccatggt catggaccta
    10141 tcctccatag aactcagcat ttggccaaca atgatacagg tttggattcc taggccagta
    10201 cctatcccga atattatctg atacccgatc acgggaccta gcccagtgtc caggccaaat
    10261 gtgtagtaca ggcctacgcc aatggtctga agaatacttc taacaactag aaatggctgg
    10321 aagtagccga cttgccgacc atggtggaag cacaaagtgt gcacaaagct agagtcacgg
    10381 gtgtcaacaa tctgtatgag ctacttggga cgtttttgga gcttacatgt gcacaaaatt
    10441 gtaggaatga actttgaacc gctcgccaac gggctatcgc caccaatgga ctggaaatag
    10501 atgggaaggt tgtagtatag cgcctgattg ccacacatca tgctgtaaaa agcttaatcc
    10561 agaacccaaa ggggaggtgg tattggtggc acgaaagcga ttgatactta caagaagata
    10621 aaaccacgac atagtgcgat agctctgttc tttaaaatgc ggtagacgat cagggctttg
    10681 tctcccatgt accactcatt gatggcgtat acaacggaca tgacaaacca acagacaagg
    10741 cttccaatga cctcagagga tccccatgac tttgagacgc ctcccactgc atggctagga
    10801 tgaagagggt cagagaagat actagaagca cagttccaat gggatcgaac tgcaaggcga
    10861 tctgcgccca ggtcaacttc ccgtgcatgg tcctcgaatg gtcaggggtc ttgaagaaaa
    10921 cggcgaggca cgcaatagcc acaccgccga cgggcagatt aatccagaag caccaacgcc
    10981 atgtcaactt gctagtgaag gcgccgccga gtagcggacc cgccacgctg gcgagtgtga
    11041 agacgctgcc cagcaagcca ctgacgccgg gtaccttgga aggtgaaacg atgaagttga
    11101 cgatggtata acatcccgcg gtgatgccgg cggcaccagc accctgcacg gcccgcccga
    11161 cgattagggc cactgagctg gggacaagag cacagacgag ggaaccaatc tcgaagaggc
    11221 tgacagcggc gaggaaggac tacttcagag ggaaatacag gtaagcttta ccccagtggg
    11281 attggaaggc aggaagggtg agggcgaaag cggaaccgta ccagcggacg gaggcggtgg
    11341 agcggaaccc ggtggtgatg ctcatgtcca gagcgctcta gaaacgcaga cgtaagggtc
    11401 actcgattca cggaccagcg attgacgtct gaattaacat actaagaaga aggaaagcac
    11461 caagccgagg atgatggcgt tgagtcgaaa acccgcgggg tgatggactg tgacctgtac
    11521 ttgttgcgcg tcctgctcga ggcccggctt ctgcttttcc atgttcgcca tgtcgtcgct
    11581 cgatctcggc ggagtggagg gtgcaggttg ggagctcatc gcttcgtttt atatcgatgg
    11641 ggaacttaat gggaagagcc agagtcctgg gtgcaaaaca taacaacggc agaccttcag
    11701 ttccacacag ccaattagtg ttgatatcaa gaattagcag tagagtgaat gccatctgga
    11761 gagaaattcc aatgtctgaa ttgatgaaaa cgacagactc ccccgatgcc accgagcaac
    11821 ccagcaaccc gggccctcgc tgggaagatt ggtaatacac tccgaatgcc atcctcaagc
    11881 atcgggtact tatcccagaa atgcatttgc aattgcctga gcggacgcgg ccgcggaatt
    11941 tgaagcgtgg ccagcctctt ctttttcaag agcagaccgt atcgagaaac aacaacgtgc
    12001 atgggttgcg ggggaagtaa ccacagtcgg gtactttcca cgaacaaaca aatttagttc
    12061 gaggtgctta ggtacccgac gattgaacca tgctcagggt tcagcgcgga tgctgtcgat
    12121 tggcccaaaa agccaatggc caaacgaatg accaacctgg gaagccccgg cccggctcgt
    12181 tcggtcctcg cttagctggc ttccgcgtct tgagcttgca tgatgtctgt tttattgttg
    12241 cttttgggaa tttctttttg acttcgtgcc atcgtctctg tatcgtgtac gagccaatat
    12301 atattgaatg agaacttcgt cgcagtctct gcggcgttct ttatatgttt ctgttggtcc
    12361 tcacggttac gggccgagcc cgtaggttaa gtgcctataa taccggcacc gcaatctccg
    12421 aggattaccc gctcacgaga agagcgttac gtgcacggaa aagggggact ccttctcctt
    12481 tcttctttta tagagtaaat aaacctaatt tggcacctac aaccgaccgg cttggagctt
    12541 cgccgataac actcgccgtc agttgttcaa atcttctaac cgttgggatc attggaccca
    12601 aacgcatagt cgcttctctg cacatgaacc tatagtgagt atcggaaaga cttgaagcct
    12661 gccacagtat gactgcttgc ccatgactcc ctcgtacata ctcctcgcgc acttgtctcg
    12721 ccgtgtacct atatttcggg accggaggag gtggatgcca gtcaatcccg catccctgtg
    12781 cttggaggat tcgctggtcc acttccaaga tcagcaacac gttctcacct gccttggaat
    12841 gtgagttcgc ggcaagggta cgattacggg ccgggctatt gggtacggtt acgcatcaac
    12901 agcatcattc tcactgatgc acgtaagatt aagtgcttta gtgttgcagg gaccacacga
    12961 gctttagtgt tgcagggacc acacgagctt tagtgcggca gggaccacac gagctttgta
    13021 ccatatcatc tcttccgtct tctgattggg ttatgtagtc agcagcaaag taagaaacgg
    13081 taaggaaagt acacgattga ggctgacgtg gagtagaaga gccgccactg gaaggcatct
    13141 gaagtcagga ttttgacttt cagaaaaatg attattcgat cattctagta taacgtcgtc
    13201 tatctcacct ctttactcat caatagccaa aataatgaca accctagaat accctgactt
    13261 ccttgatgat caatctttaa cctattacga cgaagatgtg ctgcatgatt tcgacgcttg
    13321 gtctcacagc ccccatttcg aagtgtcaaa caatctgatc tgcgataatt acctcgacga
    13381 catcaagcat acgtacaggg agctccacaa gtgcgtagat caggtggtcg caaagttttc
    13441 gagccgcaag ccaatgtgcc tggacgagat tagagaccac aaccgcaagg tgattgagaa
    13501 actcacgact ttagaaaaca ccattttaga gagtgcccat acagaggacg caattcctgt
    13561 catcccagga tctgcgtctc atctataccc ctctccaacg gcatccgact tgacaccgcc
    13621 aggtggtcga cggcgccaca agagacgacg ggctacatca tcttcatgcc ccaaagctgg
    13681 agaattattt ccaagcgcgc aaaatgtgag ttcagacccg caaggtatcc atcaacgcac
    13741 aaccataagc atactcataa tcctttcagg gcgctcgaac ggagagtggc gcccttcaag
    13801 gaagcctttc ttcacatgat aggctgagag gcaaccctaa gctcgcagag aaactgctgc
    13861 atattagcaa tgaggaatcc ggattgaaag tcacgagatt tgcctcgcag ctgaatctga
    13921 atccaccaga gcctggtgta aacacagtgc aactccccaa tgcccatcaa ttttccagtt
    13981 tgtcacagat cgccgacgcc tcacacttca gagggctgat actgaatttg ggtgtcgcca
    14041 ttgagaatag cggcttcggg gagcaatact tcagaatcag gaagagaatc gcactcgcgc
    14101 acttctatca tacatatacg cttgcccagg acaacccaga actgtttttt gtatggtgtg
    14161 aaggccagcc ccaatggctc gcgtcgatgc tgcccaaggg cggcagcagg tctgcagttc
    14221 agcgacggtt tgctgacttg atcttcgcgc aaccggaaaa atcgagtctt tatcattcaa
    14281 accacttaca ccatgttgac gacgtaaaaa agcgagtctc aaagattcag atgtggagaa
    14341 agcttggcaa gaaatgggcg caggttattc agcgctttgg ctgtggtata cttctacttt
    14401 tacccagcag tctcacagac gaagagtagg tgtctcttct ccaatctatc gccacgcccc
    14461 tttcattctc tcactggtca tggcacctct tgctctaaca tttcatgcac acaatagtct
    14521 gcgggtcaca accgacgaga gattggcttg tgggtgggac ttggtcgaat cacgaaggca
    14581 tttattcgag gaaccattac agcgggcgaa cgtgctcctc aactcacact tcttccctag
    14641 cgaaggagat cattgcgcag cctagagtct ttagacaagt cggattgaac cgcttgcaca
    14701 gggtctacag tgattcactg agaagcagtg aaacggcata gttagattat gctacatcat
    14761 tctatcagaa ggtgaaatac taaacctctc caatccgtat ctgattacgg gcttggcttg
    14821 aattggtcaa aacatcttgc aggtaatacg aaatatgttc ttaactcctt tctccttgtt
    14881 ttatacgtgt gtattaagcc tgtcaattgc attgattctc caccaaacgg atgacggtta
    14941 gatgaaaaga gatgagtaac cgggctgacc gttcataatt gatgacggga atttaaattt
    15001 tttgcaatat aaacataaaa gaccataaac tctcaaagtc aaccagctcc tttccatcca
    15061 aaaaaaaaaa aaaaaaaaaa aaaaaaaagc tcaatcactc ctggttcgcc tgctggcccg
    15121 cacctcataa cgtttttgga atactagcca atatttatgc aacttccatt cctttgccga
    15181 tccgtaggct ccaactgtag acttttgtta gtcttaccgt tgacatgcaa tctataagat
    15241 gtcgaagcac tgatacgtac attgtagttt cggaagattg tcgcaatgac tttgtaaatg
    15301 ctgacagtag ccatgttttt gccaatgcag actcggttgc ctccacccca ggagaagctg
    15361 gcctccttca tcatgccaac acgctcttta tacgtgcgcg cactttctcc ctccacttgt
    15421 aaccaccttt cgggacgaaa gacatcatcg tcatcaccga agatctcctt gtttcgtgtg
    15481 agcacccacg cgttcatgcc tactatcgtt ccagcgggaa tgacgcgccc gtcacgtagt
    15541 ttgagccccg atctcggtac gatgcgttct agcaggacgc ctattggcgg gtgaatacga
    15601 aggccttctt tgatagtagc gtctagatac ggcagcgcct cgacctccga gtacttggga
    15661 gtaaatgaga gataagcagc atcaggctcc gcctgcagct tggccaagat ggcggggtcc
    15721 tttagtacat ggtaaatgac tgccttctcc agagacgcac tcgtatcgga acccgcagcc
    15781 atctgaataa cgcgcagcac agaagctgag tcagtagagc cgttcaaacc ctctactcgc
    15841 aggtggggcc gtaaagaggg gtattactca ctatacgacg gcatatccta cgatgtcact
    15901 gtcctccacc acatcagggt acgtttcctt ggcttgaaga aaaatgtcca acatgtctgt
    15961 cctctctcga gaagtgcccg aatctccgac acgctccata atcagttcga tgcatcggtc
    16021 tacaacgctc tgcagcgtta tgatcttgaa agggaaataa ggattcttgc caagcaagcg
    16081 gtcaaccgaa tagtccccgg tacaggttga cgagagactg gtccgtcaag ctctcaattt
    16141 tcaagatgct gggcagcgag tagagcttgg cgattggttg ggtcgtttga gcgtgaaatg
    16201 cgttgcttcg ggcggaaaag atggtggaga cagggcgacc actgtgctga ccatcagcca
    16261 cggcgaaatg ctcactctag tgtgaacgcc agccgccgtt ggtaagcacg atcaaaaaga
    16321 gggtacgtga aggggccgca caatttacga cgacctacct tgagaaactc tccacgggtt
    16381 gaatatactg tcttcagaag gtctgggtcg ctgagactga caatattagg accgatgcgc
    16441 actgcaacac cgtatttgtc gtgtaggcta cgctgtgtct ccaggtgctt cattcgccag
    16501 tgatcataca gtcgtcaaag atcagtgaac ttggccagaa atggtccttg gatatggcag
    16561 atagatgacg tctgatagtc aacgagaagc cataagacaa ggcaatgatg ctcaggggca
    16621 gtatatgctc agctaggaga agggccatgt ttgggatcct cccagaaact cctgggtagc
    16681 gcagctattc tcgctccgtc ggttgtgaga agagggagat atgggttata agcattcact
    16741 accactctct ttgatttata ctgttgtctc catcacccaa gaatggatcg ttgtgccagg
    16801 tctacttctc ctcgtgcatg gaaatcaccg tcggcacctg acgagtagta gcataggatt
    16861 cggctattcc attgataatg gaaggtgtta cggcaccacg gggaggatcg aggctgtgct
    16921 gcaaatcctg tagtattgca aaaactccaa agctgggaag gagaggaaag aagagctctc
    16981 tccacagctg tggcgtttgc tatttacaag tggggtggat cacctctcgt cccccaccac
    17041 aacaaccacc tgcactagcc agcccgtaac atttataata ttataaaatt tataacccag
    17101 cctcgatccc acgtttgtac cgtgatatta acgcccacaa tggtccagat ctgtcaaaca
    17161 aagtggtcag tctaaaggac gatgagctgg ggtggtcacg tgagtagtgg accttccacg
    17221 gtccctgcgg gatttactag taaattggaa gtcaagggac caaggggtta agaaacagac
    17281 acgatcaacc agatgaacca caatcaagaa catacctgtt aggtcgctgt aagcgtgtat
    17341 ccacctgact gtctgataag atcttaaatc ttagaatccc cacgtttttt cggagtggca
    17401 ctaatgaatc accttaccgg atcgcccgcc ttccaccaat ccgacatcag cttctgaggt
    17461 tggcgccaac tctcaaccaa atccttcaac gcagtcttgc agtcaataag cagattgtga
    17521 tgcgattcgc gatagcctca acaccaagct ccgatcaaag cgccacccag cgccaccaag
    17581 aaacatcccc cacatgtttg ataggaatgg ccgcaacaac cgctggctct tgctctggaa
    17641 tatgacgcct gacgccctac gaacccgtgc cgggttgtgt gaagaattcc attcaatagc
    17701 cgattctaga tgaaaaccca agttatctag ctggaaatca tgagagtggc aacagcccgt
    17761 cgctagatcc ttgtcataag ctgctagact gcctgtttgg aaaatcggcg gcgtgaccaa
    17821 tgcatgtact aaggaaacca caaacccctg cgagctgaat agatacaggc caagctatag
    17881 taacatagtc tcttcataag agcttcctgt tcgcaactct gcccgcatca ttggcttcaa
    17941 agcctttcgt gtgtgaaggc aagagcttct aggtttcagt cagcctttga gccactccac
    18001 ctttgacagg gcgtctactg gatagctgag tttctatcgc ttcgatatgg ctcttcttca
    18061 gatctggagt ggccttgggg ccatcgccgg ctacgtgatc tatgtcgcta tctggaggct
    18121 gtacttcagc ccaatagcag cgtatccagg gccacggatg gccgctctca ctagcctgtg
    18181 aagccttcat catgattagt agcaagcaga acatgtgctg aattctcgtt aggtacgaag
    18241 catactacaa tatctggctc ggcggaaaat atatatacag aattcggtcg atgcacatga
    18301 aatacggaca agttgttcga atttcgccca cccacaggaa ttctttgaca ccctatttcc
    18361 aagctctacc aatggaagac gagcaataag gtagagagat cctttggtct ggacgaccat
    18421 atccagcgtt gccctttttt gatgcgtata ggagtatagc gtgttgctca agacctgcaa
    18481 gaccggttca ggcgttgcca tcaagacttc attgaaccac aaaattcgct ttaggacatg
    18541 atagctcata gcacctgaca gagaagcatc gcgctccgtt gagtcaaaat ctggggtttc
    18601 tagtgtatat gtgagtttcc gtcacaaact ctggccagta tgggaacacc ctaccgagct
    18661 tgcgcgcatg ccgtccaaag accaatcctt gcatggtgtc ttcggtttta atacaacatg
    18721 agcccttccg caccaaatgt cagctattgt ggatgctcac cgttagtaaa agccgtaaaa
    18781 acacagtttg cgttcagtgg ctcgtccgtg tcttttagct ctaacattct gctttggagt
    18841 atatccaacc aatcctggta catcgattgc aaatttctag tatacgctgt acttaaatag
    18901 ggcgatagag cggctcggcg tgttcgaata ttatgatcaa ccgtagaaaa tttggcattt
    18961 cacggacaag gaaacgggcc gagactggat gattccgaca ggaactccgg tgggtatgac
    19021 cagcgtgttg atgcatcaca acgaggtcaa tttcccagac agctataatt acgaccccga
    19081 gcgatggcta ggcgagaaag gaaggaagtt ggacaagtac agggtttcgt ttggcaaggg
    19141 gagccggatc tgcttgggta tggaccaggc gtatggtatc atgcgcctgg ccctggcaca
    19201 gatttggagg atgtgggcta cctccgatgt acggatcggg gacgagatgg gcattatcag
    19261 cctctacaat acgacccctc aagacgtcga gatggtcggg aacttcttca taccgtccta
    19321 taataaatcc aggggcgtcg agttcaagct ttgtagcgtg gagttggcta gctaataggg
    19381 cgaaataagg gtggaaaata ttttaacaag atgctgagcc ttatctataa tcccacgcat
    19441 gtgttcgtaa tttggtttgc gacaagatgc aagccaaaaa atggttaagc acaagcacta
    19501 tagtactgcg tagatagtgc gtatctgtat cgatccaatc gtgaacacct gtagggccct
    19561 acaatttacg ggctcaggta gaataagcgt ccgatatggg ctttcattct gataatgtgg
    19621 cgctatgtag agattgattc gtcttattcg tacttctcgc tctgttcgct ggataccaac
    19681 ccacacttcc gggaagatcc atgctgttga accgcgtatc acaagggcga tcctgtgtta
    19741 caaatgctgc tcttatgcag ctgtcctagc tcttcttgta aaatctacta cataggtact
    19801 tttataagca ctaggaaggg ttaggcaggg tcatattcaa atcatgtcct acaaagggca
    19861 cacctatata agttcccgtg ccactcagtg ttcaaaacct aggacgtgtg aatctgaaga
    19921 aatttaccgt caattcaaca tttgattcag cttgactgat ctcatcgagt ctattgtgta
    19981 gcactgcggc ctcttcagag atgactggtg cgtttccatc cgtcctggtc tttggaccac
    20041 agggtgagat tgggccagaa acggcttacc aagatctacg caccgagctt atcagcaaca
    20101 atcgactatt ggctcttcag gaagcagtag atggtcttcc agacttctgg ggggctctca
    20161 ctgatttcga tccaaatctt cgtcgggtcc ccggcgccaa gtaccttggc aagctcaaag
    20221 agttactccg aggcactggt tcaattcatc atccgcaggg tcacctaccc aatcattacg
    20281 cgcttggcct gtcggtcctt cttcaaatca cacagtatac acactatctt gaccatcttg
    20341 gtcgcggctc acatcgcaag cttcttgaca gtgtaaaagt gggaggagtg caaggattct
    20401 gcgtgggttt cctgagtgct gtcgccgtgg cagtttctga gaccgaatct gcactaggtt
    20461 cttctgctgc catagccctt cgcctcgcgg tgtgcattgg tgcatatgtt gatctggatg
    20521 gggcatactc ttcggccccc atagagtacc aggcgactgc cttaaggtgg agacaaggga
    20581 atccaacaga tacaacaagc gtggcatcgg tgataagttc tactccggga gtgagcctaa
    20641 aatatgtgtg aatctcatgt gaaaatgctg accattttca caatcaggcc tacatctcta
    20701 gtatcaacga tgactcgagt gttactgcca cggctccagc cgttgaatca gagggtctca
    20761 tagccagggc acaatcgagt catctgcgaa ccaagtccgt ccatgtttac ggccgctacc
    20821 atacccccga ccatgcgggt atagttgatc agcttatgga gctggtctca tcgtccaagg
    20881 agttacaatt tccagacccc aaggacctaa gagcaccgat acgcaacaca gcgacgggtg
    20941 agaccatttc aagtggttcg ctaacccggt tggctctgga aagtgccctt gtcaacgtgg
    21001 cagactggca caaaaccata caattggccg tccagcacct cactgggcct cagcacacca
    21061 ttgctgtttc tggacttgga aatgctctcc catcatcttt agtggcagaa aagagcttca
    21121 atatgttctc tctgagcgat ctcaacggaa ggaacatgaa actggggaga gaaaacccgg
    21181 cggatgccaa tttgaacggc aacttgcacg gtgtaaacga aaccaatggt gcggacggtg
    21241 tcgatggcac gaatgatgtc tccggcatcg aagattatga tgatgcgcat gagtatcctc
    21301 ctcattccat tgctatcgtc ggtatggctg gcaggttccc gggcgccgac tcggtcgatg
    21361 aactctggga tctgattatg gaggggaaat ccatggtcga gcctgcacct ctggatcgcc
    21421 tcaaattgtc cgagactgga gagcaagcgg gggtcaaatg gtggggtaac tttctgaaag
    21481 acccggacgc attcgatcac aagttcttta acaagccatc tcgcgaagcc cttgcgtggg
    21541 atccccagca gaggatcttg ctagaagttg tgtacgaggc tttggaatca gcgggctatt
    21601 ttggagcctc ggaaaacgcg acacttgact atggctgtta cattggcgca gttatgagca
    21661 actattacga caacatctca tgccatgcgt caaccgccta cgccacagtt ggaactcaaa
    21721 gagctttcgt tagtggctgt atgagccatt actttgggtg gactgggcca gctttatcaa
    21781 tcgataccgc atgctcatca tctcttgtcg ccttaaacac ggcttgccga gccatctggt
    21841 ctggagagtg ctcccgggcc atcgcgggcg gcaccaatgt ctttagcagt ccattcgatt
    21901 accggaatct tgcggccgcc ggtttcttga gtccgtcagg gcagtgcaag cccttcgatg
    21961 ccgctgctga cggatattgc cggggagagg cagtatcagt cgtcgtcctt aagcggcttt
    22021 ccgatgccat taaagatcac gataatatac taggcgttgt tatcgggagt gctgcgaatc
    22081 aaaatcacaa ccacagccac atctcggcac cgcagtcgga ttctcagctc gagctttttc
    22141 gaaaggtcat aaagctgggc ggcgcgaagc cagagtccat tacttacgtt gaggctcatg
    22201 gaactggaag tcagtcactc atatttatcg tgtcctgtcc tttagtattc tttcccgaat
    22261 cactactcta caacccaaat cactgacttt tctttttttc atacagctgg tgtaggcgac
    22321 cccattgagg ttcgaagcat acgtgatgct tttggcgggc caaaaagaga ctctcccctt
    22381 cactttgggt cgatcaaggg aaacattggc cactctgagg cgactgctgg ggttgctggc
    22441 ctagtgaaag ttttgctgat gatgaggcat cgaaaaatca ctccacaagc gagcctcgag
    22501 ctgctgaatc ctaagctccc tgatttcagc caggaccaga tgtccataaa cacacgggag
    22561 gttataactt gggaggcacc ctctctagtg gcgtgcgtca atagctatgg tgcggctgga
    22621 agtaactcag ccgtgatgat tcgccagaag ccatctatat atggccagtc gttgactccc
    22681 gcaaaactcc caaagtaccc gattttcatt tcctctggtt cgcccaacag tttgtcgcgg
    22741 ttcagcaaga agcttcttgt ttggctagaa aaggccacag tggagcgtcg ccccgatcta
    22801 ctcgctcatc tggctttcaa ccttgcagat agggctaacc actcgctacc tcagaatctt
    22861 gtcaccaccg tcagtactgt tcggcagctt gagaatactc tgaaagctgt tggaaatggc
    22921 ataggaatca ctcaagctcc aaagcgaaaa cctgtcgttc ttgtttttgg aggccaggaa
    22981 agcgacttca ttggcatctc agaagagata tatcggactt ccaaggtgta tcgtacacac
    23041 cttgattctg ttgacaaact gatgatctcc aatggcttgg agagcttcta tccttcaata
    23101 ttcgggtcgg tgccgatcaa ggatctggtg acattgcatt cggcgctgtt tgctgtccag
    23161 tatgcctcag ccaagacgtg gattgattcc gggctcaaga ttgatgccgt tgtgggacac
    23221 agctttggcc aactctctgc gctatgcatc tcaggtgtgc tctcacttcc cgatgctcta
    23281 aagctggttt cggggcgagc atctctaatg cagaagaatt ggggttccga gccaggttca
    23341 atgttgttct tacaggccaa tcgtgcgact gtcgacgaaa ttctccaaag cctcaattac
    23401 aagggccgtg gtcactatgc tgagatcgct tgccacaatg ggccaaatag tcatgtcgtc
    23461 gtggggtctt ctgagtccat cgaactcttg cagacccatg ccgctacgac gaggcgctca
    23521 attcgtacca aaaaaactca atgttactaa tggttttcac tcccagttca ccgaaccgat
    23581 gctcaaacct ctggactctt tggctagaca gctggagtgg aacgagccga aaattcattt
    23641 ggaaacaacc gacgagttta ggagcaatcc tgcacctgac tataggattg tttcagaaca
    23701 cacaaggggc ccagtgttct tccaacgagc tatcgagaga atcactgcaa agttctcgca
    23761 atgcacatgg atcgagtcag ggcgaggctc gtcggtcata cagctcgtga aaggctgtat
    23821 tgcggacact catgctcatt cattccacgc ctcgccgctc acttctgcta agaattccca
    23881 agagtttctg attgatctca ctgtggatct ttggaagagc gggcaagctg ttcagtattg
    23941 gccttttcac cgcagcggga aattggagta cgagtacctg agcctgcctc ctatccagtt
    24001 tgagaagaca cgccactggc tggaattcac tgggatcagg ggtcctgcgg cggttgtcga
    24061 agcgggaccc gtaacagatg tggaagaaac acatgaactt cttaccttca ccgaattcaa
    24121 ggacaaagcc aggagcgagg ccgtcttctg cattgatcca cagtccgagc gcttccagaa
    24181 gatgctggct ggtcatgtca tggctggaca gactctagcc ccggcatcgc tctactttga
    24241 attggtagcc cgcgctgccc tgcgtcttat ggacgacatg caaacggaga aatatgtgcc
    24301 aatcgttaag gatctactca tgaagtctcc catcggtcat ataactacga agaagatcct
    24361 gcttgtcctc aaaaaggacg ccgggtttgt gcagccatct tggtcattct ccatcacaac
    24421 agaagacacc aaaggtcaca attcgcagcc cttcgaacac tccactggca ttgtgagtct
    24481 caacaagcgt gatgaaccga catcagctca ggagtttcag cgctttgaaa ccctgatagg
    24541 cccccgtcgt tgtgaggaga tcatgggcca tcccgacgcc gaaaagatgc gaggtaacca
    24601 catataccga gccttcaaca ccgtggtcta ctacggcgag ccgttccgtg ggatcaagga
    24661 aatagcctgc ctagatcttg aatcggccgg aaaagtaaaa atcacaccgg ctccgaatga
    24721 tccagcggac caacgcctct gtgacacgcc tatgaccgat agtttcatgc agtttgcggg
    24781 gctcatggtg aattacttca ataattcaag cacggaagag gtgtttgtgt gtatgagaat
    24841 cgaccatatt caaatcggcg ggggcttcga tccagacgca ggggaatggc ttgtttacgc
    24901 gacaatgaga agaaacagca ataacgacgt gatggcggat gcatatgtat tcgactccaa
    24961 gaccaaagcg atggtcatgg ctgtatttgg gctccatttc accaagatgt cacagaacct
    25021 attggcccgg atgctgaaga gtgtcaataa ggctgcgggc atcaaagcgc aaccaataaa
    25081 agacgaaatc ctagaaaacg ctccgcctct tcctctcgtc acccagcagg tgactactct
    25141 cgtcacgaaa aggtcgcctg gaaagcgtca tgagctcctg cagatgctgt ccaatgtcag
    25201 cgatgtccca cttgacgaga tcaatgacga gatgtctttg gaagatcttg gagtagattc
    25261 tctgatggcc actgaaatgc tcaacgatat ccgctccgtc ttaggtgtca ccatcgactt
    25321 gtcgactttc ttgttcttcc ccaatattcg agccgtagta aagcatgttg aagagaagct
    25381 aggcattgtt agtgtgaaag aagccagcga gccagggccc gattccacca ttagcgacat
    25441 tgacacacct cacggcgcca ccgggtccgt cacaccagag agtatcacaa tggagccaga
    25501 ggctgaaagt tccgaagttc ctatactatc ggcactggag gcatttcaaa agacacgcat
    25561 gaactatgac cgccaggccg aagccgcgca ggcaatcggg ttctgggaca acgcctaccc
    25621 tcatcaagca agactggttc tggcctacgt tgtcgaagca tttgctgaac taggatgtgc
    25681 tctgagacat ttggagaccg gcgaggtagc accaaagatc aaagctgccg acaaacacag
    25741 gcggttggta cttcaacttt ggcgtgtgtt ggaggatgga ggactggttg cgccatcaga
    25801 aggccaggag ttcatacgga cagatacgcc agtggatcca gcaacggccg actccattta
    25861 ccaagacatc atcaatatgc accctcagca cgccatggtg aacaaactgg tgcgagcgac
    25921 tgggtctcaa ttagccgcat gcctgcgtgg tgaaaaggag ggaatacagg tggtctttgg
    25981 cgaccgagac attaagaaga cactagagga ggcttacgag ttctggccac tgtggagggc
    26041 gcctacactc gtcctcggcg acttcctgta cgaggcactc tcctcagcaa gcggcgtggg
    26101 caagtttcga atccttgaga tcggtgccgg aacaggaggc acgacccgtt acatcgtgaa
    26161 ctttctcaag agtcgtggta tcaacttcga gtatgtcttt actgacatca gtccctcgtt
    26221 agtaaacagc acggcgaaac agttcaaggg tattaaggaa ctgaccttcg atttgttgga
    26281 cgtcgaacag ccacccaagc cagaacacgt tggagccttt cattgcatca ttgccaccaa
    26341 ctgtatccat gctacgaaag atctcgatgt gtcgctaggg aatatccgcc cgatgctgcg
    26401 tgaggacggt gtcttggcgc tcgtcgagat cacgaagaac atgttctggc tcgatgctgt
    26461 tttcggcctg ttcgagggat ggtggctttt caatgatgga agagaacatg cattaataga
    26521 cgaaaagcag tgggaacgaa aactgagggc ggctggattt ggtgctgtgt catggagtga
    26581 tggcaagaca cccgagtcca aagcagttcg tgtcattgcg gccttctcaa gtggtggcac
    26641 caccccagag aggccagtca aggcggcagt ggaggctttg acgtataaga aagtgggaga
    26701 cctggagata catgctgatg tctactatcc cttggagggt gaggaagtag cagctagccg
    26761 aatgccagta ggtacgtaat ggagtccatt gctctgttaa cattttttca ttttgaccat
    26821 cgctaacaga gaacggacag ccctgatgat acatggtggc agtcacatat tgttcagcag
    26881 gaaagacgta cggcctgcgc agacacgcct cctactaagg aagggcttct tgcctgtcag
    26941 tctggattac cggctatgcc cagaggttgc cctgatggag gggccaatgg ttgatgtatg
    27001 cgacgctctt gaatgggctc gcaatcagct gcccaaggtg acgcttccga gcaacccaag
    27061 tcttcagatc gacggtgaga gagtggtggt ggtgggctgg tcatcagggg gccagttagc
    27121 tatgtcattg gcatggacgg cgccggctcg aggactacgc cctcctgatg caatcctggc
    27181 cttctacgcg cccacaaact acgaagatac atggtggcag aatccgattg agcctctcgg
    27241 tgcgccatat aagagccaac aatatgatgt cctggaagga atcctagatc agccgattgc
    27301 caaatacgag atggtgggtg cgtgggaaga acctctctcg gaccctcgca gccacagcga
    27361 tccgcgcctt aagattgttc cacacatcaa ctggaaggcg cagacgcttc ccgtgattct
    27421 tgggggactg cccagtcgcg aaaaggccac agctgcggga tcggatatcg actggaacgc
    27481 gctcccgcag cctacgctcg acaccatcag gaaagccagc ccctacgcgc atatcaacaa
    27541 tggcggatac cacgtcccaa ctttcttcat tcacggcacc gcagatgatc ttattccttg
    27601 gcagcaaagc catggtacgt accagctcat gaaagagaag ggtgtcgcaa ctggaatggc
    27661 gcttgttgac aacgctcctc atatatgcga cctgagcggt gacccggagt cggatggttg
    27721 gaaggcggtt gtacaaggct acgactttct tttctccttt gggtcctctt gatgaattca
    27781 tcttgccttt atggttacca tttaggaaag agctgtagtt tgatagttcc cttccggcac
    27841 ttccggtgcc agttcaaatg aagtctctcc atgattatga cacatacctg taggaccatt
    27901 tccgctgcat tagtgtttct tgaagaatgg gttgaacaca agacggccct atgcgctaag
    27961 tggcggaaga aaacatcctg tcgatggcct tgcaggaatt gcatccgcgg acgctagctg
    28021 agacacgtat gtatagagcg accaacctcc ctcacagctc cgtccgtctg ctagactttc
    28081 agaagcataa atcagtaaca tatgattcag aaagatatga gtaatcccga ggaccttcgg
    28141 cacatcccat gtggcccaat cgacatcgag tccgcccaaa tttccggact cgagcttcca
    28201 aatggcacca gagcttttct aggagttcca tatgcagcgc ccccagtgcg agacctacta
    28261 tggcgggctc cgcagagccc ccgaccctgg gctggactac ggatggctgg caaatttggc
    28321 cccagcatcg tccaattccc accgccagcg acgtcgctat attccggcgg ggagaccgag
    28381 gtcagtgaag actgtcttta tctgaacatg tatacgggcg tcaaagacgc cgccatcgtc
    28441 aggaggccga tattagtgtg gtttcacatg ggtgccttta tgtgggggtc ggtatcccat
    28501 ccgtggttcc acggacggga tgttctgatg ccttatacgg cggggaggcg cgcatgtcct
    28561 tttggccaac tttggggcct agcggttctt caatgagaat ttgggacaca gaaccacgtt
    28621 ctgagatacg gggagtgcca ttcatggaca tggtaggatt ttggaatagt tactatggac
    28681 tcaaggaatt cccagatggg gagtaattag accaaaggac atatcccaac atcccaaacg
    28741 aaacactggt ggccatgttg gaaagtcgcg tacattcaac agcaccgatg gcttgactac
    28801 aagagcttta taatgatgta gcaacggaaa agactgccag tctactctaa cggagtgtta
    28861 ccggaagtca tgagatgccc aaagagggat acagtaatcc cgtcatacac atacatgtac
    28921 gcaccaggtc aggtcattat cgtggcacct aataagcaat gtatcctgct ccgcgcatac
    28981 atctagagac accacatcgt tgctgcagtg caggtggtga ctgtggcaca ggcccatgga
    29041 ggcaaggccc tcgatacagg accttggtgt tctccttcaa ccctccctac aacctgcgcc
    29101 ggtgccacgt ctacataccg taaagtaaag gcaggctcca gtcatggaaa caacaaattc
    29161 ccccattccg ggcggagacg gcaaccattg gccatgcgaa tgtcagcaat caacgtctct
    29221 tctcatggcc gaaatcagtc gaaccactga agaactactc ccgaacagaa tgtcatcatc
    29281 ctcgtcatca tcggcctcgc catcatcaac gccactgcat caacaaccac gacttcagca
    29341 agaacaacaa caacctgtat atctggacgg cgcgctactc ctgggtcgcc gtctggtact
    29401 ggaatgggag cgcgtcaacg gttgtcccaa cgtccaggac cacatcggac ctgccgccct
    29461 gcgtagcaca gccaacgccg ttgagcagat cctgaaattg caccaggtcc tgctggagag
    29521 cgtgctcact acgacttcgt cgccggtcca ggtctccatg gtgcctgtga cactgggctc
    29581 actcgagctc gacgcggagg aggctcgcat ggtggtgcat gaagctctgc gacacaccat
    29641 cacaaggcta ggagacctac tcaatgatat tgaggatgaa agcaaacaag ccacggcaca
    29701 tgatattgtt gaggacgtca aaagggcaca gatgctgatg tttaggctcc tcggacgggt
    29761 ccccatatga tacacgactt ctccctggca ctagcatgta taaactggaa actgtgaact
    29821 tggagccagg aataatactt cagggaagct ctaccacaaa cggctgtcag atcatgcagt
    29881 aagagtcagc ctacccagaa gcatttcgac gcgtaaatac agctcggcca cggtctgcct
    29941 tgaggccgcg tggtttgcag cgccacaacc cccatccggg ccgaggatgc ggtcgggtga
    30001 atgcgattat cgcccgccgt cctcctctcc ccttgggccg gacattcgct tcatgtcctc
    30061 taacatgacg agtagccgtt caattcgccc tctcagaatc ctgcgtaacg cccgtgtctt
    30121 tacctcgttg ctgacttcca tgctgccgat ctgcagcggc cggttggcgt cgggaaacgg
    30181 acaggtcgag ctgtagtcca gaaggctgcg cacggcgcgc atggagcgct gccaattcgg
    30241 accatatgcg ggtggttgca gcgcttcggt gaaaggttga atgagactgg gggcacgccg
    30301 aaacaggtct tcgaataggt acacgatgcg ctcggtgagc aggcagagga agaggatgat
    30361 gggtcgagaa gacaagagac atgatgggga tttgcggccg cccggaatgg catggccgcg
    30421 gcaagagtaa atgcgttcct tcagatccag caggtccttg gtggctctta gcgtgtcgtc
    30481 aattggagct ggattctcaa ggggtctgga agccaggtag ctctctaact gggtaagacg
    30541 gctcaagagg gcaacgtaac agttcctgct agggttgcaa acgtccaatg tgatgtctag
    30601 ctcttgcctg ttagcagtgg cgagtgatgc cgtatcgtta taactgtgct tctgagcggc
    30661 cgtccctccc gaggcagagt tgttgcaagg ccacacatcg agttggctgt ccagatttcc
    30721 gtcgtacgcg tttccggatg accaaggcat tgaagtgtcc tggcggaaca agcagtctcc
    30781 aacgtcccta ttcccgatgt agcacgatgg cgggtagacg ccttcgccgg atgacaccaa
    30841 ccctaagccc aaggaattat ctgagagagg aggcaaagat gttcccgtcg cgatatcaga
    30901 tgatgcgcca gggctgctgc tactactcac ttctaggtca ggcccattcg ctgccatgtt
    30961 gctcgtcaat cgtctgggtg cttcgcccat gtgctcagag ccaccaagat tgtcgttggt
    31021 atccagaggc gagggatgaa ctgagtgctg agcctgctgt tcaattccaa gatggatcag
    31081 gtccatggcc gcttggtaga gcggcggcgg cggctgctgc tcttttggca tgattggtgc
    31141 tctcgggcgt ccgtcctttg ctgcagtccc tgacaaaggc gacttgggtg gtcttttggg
    31201 ccttcccatg gttcgcagtg ggctgtagac gcattcgaac ccctgcattg tacagcgctg
    31261 acaagacggt tttgttttac tacatttcac tttggtgtcc tgacaccgat cgcatgatga
    31321 ccgatacctc aaggccttca tattcgactc tcgagtctct gctgtggctc tcaatcaaga
    31381 ccagggactg tggctgcctt gctttgggca tgtgcagatt cagaaagcag tgttctgatg
    31441 gtgtcagatg ctgcgagtga gatgtgtgtc aaacaacggg cataaattgt acctgtcggg
    31501 gggtgacgtg actccaagat tagtagaact ctagtgttta cacaggcagc tccgttgcag
    31561 accattctag accaatgcca accattgttg atgaccgata tcaagtctga catacctatc
    31621 ccataactac gcccctgggc tgattgcagg aagaccacgt gctctgtggc ccaatcacct
    31681 gcagcagaca cgtgaaccta ttactggatg cacgcaggtg gttcaaaagg gtgggtgtaa
    31741 ttgctgcggc ggcgccacaa cagcgtccac aaagcaaagc ctagagaata gagtccgtac
    31801 gagtcaggct taagtctaat caaataccga attcttggaa gccatattca cctctgtttc
    31861 tttacaagaa acatgaaagg tgtctgacca accacggccc gatgacgttc agccgtgatt
    31921 gctgcaatga ttctttagga agatgcaaaa tgatgaacac caacattttc atatccgttt
    31981 ttggaacctg tctcccattc tttgccatct gtgacgctat atgaaggcgg ttatcaacat
    32041 acagaaatta agctttctcg gcgaaacata ttgtttttcg cacggccggt aatgacagaa
    32101 gagaagtgat aaatccaaag cgcatagtct ggagtcgtat tggctcaatg atgtagttgt
    32161 gcgcctggct agactaccaa cttcaaaaac ccggcgtgat ctttctcctc aagttcagtg
    32221 cctgaggccc acagcctgag caaatagtat tcgccagcgt tgccagccca attatccttg
    32281 aaataccagg tcgtcacatt tttagcccca aggaatacgc cgggctgtct ggtaccattg
    32341 ataaagtgag cgtagggctg gactgggata tccttgctct gatcaccagg gaaagcgaac
    32401 ccgatcccag cttgccagtt gttgtcgcct gcaaccacga tgtcctgcca tgcggtatta
    32461 ttattaccag tagatagctg cgcttgcagt gtgccattcg cacagcgcat tgctggattc
    32521 tttgttgcct taacagatgg tatggtaatc tgaagccacg tcagttactt gaaagtgttt
    32581 atcgatccga cacgcttacg aagccccatc tgtggaagtc aggattagta taataggttg
    32641 ctgttgccgc aaacccatca atagaggagc ctgtcgcgtc tgccactaga taccacggcc
    32701 cagcttgacc tgtcgaatta tcgtatgcgg gataagacgc gcacgtcggc ggcaaaggag
    32761 tcacggtcac gttcgggata gcctgtgcca actcaacctg ggacatgacg atgccaacta
    32821 ctgtgaggat ggctctgaac atattggtca tcggttagac ttcagtcatg tctaggttca
    32881 gattttgtag caagaattcg gacattcaac agttgcagct tgtgaaggga cttaagaaga
    32941 cgaatccttg gcaccaacgc gtcacacagc ctgaatgttc gtcccacgac acaatcaata
    33001 actgcagcgg ataatttgaa aaggttggta gaagttgcat ccccttacgg aggtggggtt
    33061 gtccagggct caatacgcta tagcttcgaa cttatagaac ccttctggaa attaattcag
    33121 cgcgacctac tggtcggcaa gtgtgaagct ttccaaagag aaaaggctgc gctgtaattg
    33181 attcttggag gagaaggata ccaaccagct tgccccattt gaacctacga ggtgagcagt
    33241 gaagtagcac catcgtaatc tgctattcgc ccataccact ctccatcggc tacaacccaa
    33301 acggccaagt ctctccaaat tccaacttgg tttgaggctg atgaacttct agagatccga
    33361 cgtgtcgcgt cttgtcaaac cataggaatc catcaaactg gtctgggagt attaccgttg
    33421 agtaatgtga ctgacgctcg gtctcaggtc tgtatataac ccctatgaat ctttcgagac
    33481 ggcgtcttcg aagcttctgg cgcagcattt cactgcagaa atcctgtcgt aaatccaggg
    33541 caaagttact gatgccagtg tcatgcataa gctcctcaac gctaccaggc aggccaggct
    33601 tcatgttttt aaccttccaa tcaggatcag cattgaaatc acacagttca gaccgcggat
    33661 cattattcat acctgcatat caccatccca ttgatttgca gctgctactg tgccagtatt
    33721 tgtgccacag ccaatactga gcgcttgttt gccgaacgct tccttacaaa gctggccaat
    33781 actgagttct ccctcggccc atcccatact cgtcgctctg gcatcgccaa tgtgcgagtt
    33841 atgagcccaa acaacagctt tcgatttggg ccctcgatgt ttcaagagac ggctgagggt
    33901 ccgaaacatg tgagtatcac gcagattcca ggtttcgtcg cgtccatagt acatggactt
    33961 gtagtagtgc tcggcatcta catttcacca atagtcagat atatttttgc cttggctcgg
    34021 tgcgatattt ctagctgcca cttacctaca acaagttgtg cattttgctc cgaaccgtgg
    34081 aactcttctc cgttccaggt cgcatccgag tactccactc ttctggctag taaatctcga
    34141 agcatctgaa cgacttccct ctcataacct tgaaactttt tcattgcaat ttcatatccg
    34201 tactcatgtg ggtcctcggc ccatagcatt aattggccat atctctcgcg agcaatttcg
    34261 gccatctgag gatcaatgtg atcaagatat tcaataatgg ctgccatgga cgtccccaac
    34321 gagtatagat cgagaccatt gaagctgaca gcgtcatgta catctcgacc gtcattaaag
    34381 tctcgtagcc actcgacaaa ctgctgcacc tcttggtttc gccacatcca cgtggggaat
    34441 ctcataaagg caggttctcg tccctttcgt cttgactctg aggctggttc gacgtcacct
    34501 accggtccag gaccctgcct tcgtctcacg tatctgtcga cactttcagc gtctggccag
    34561 tctgcctcga cggcaacaat attaaattca tgatgcaaga tcatgtgctt ggtgatttcg
    34621 gcgcgcacgg cgtaaaactc tgaggtacca tgtgaggcgt caccaatcaa aagtacttta
    34681 caatcaccaa aagtgtcaaa agctctgctc aacgcatctt tgcagtcgtg tacggagtgg
    34741 aaggggttga cgttggttct aagaaggttg gcggtgctgt cttcattgcc agatgaatcc
    34801 gacttgagag cactcagcaa cggcataatg cagtatttaa ttgatgagga tcttgatgcc
    34861 aaaaggcgaa ttagtctgcg ttgattgagc tcgaggagga ggcggactct ggtggtggca
    34921 aataaaccca gactgtggca tgagcagaac atatcttgct caaattgcac aataaacgat
    34981 attggagaat gcgaggaatg cccctaactt atggaaaagt gaggatagtt tgtactagac
    35041 tttgtcgtca gtggcgaatt tgactttatg catctactga agctgatgct gcgctgagcc
    35101 aatcagccat ggtgtgtttc gtcatgtccg tggagcttca tttacaaccc cgggacagtg
    35161 tagtagtaag gaccagagaa atatgcacaa tcggttcgtg caaacatgac cagacacttt
    35221 tgtaatctta tttgatatta tatatgccat ttcaaactaa acgtatgaga cgcccacgaa
    35281 cccgtttttt agtagtgctg agcaatttga tacgacagct gtagactaaa ctagtagcta
    35341 gcgcaatgat gatgaatgat tacttgaagc cttttaagat taccgcccga caggtacttg
    35401 cgcgtcatta tgtcgctata cagttgccag tgaagtgggg atttaaaatc gttgattgta
    35461 ataccgattc tcagcttcct aagaacacta ttcgtcattc gggaatagtc ctctctatct
    35521 agactttgtg ccctctcgag atctggccat ggtgctagaa atcggaatga tggtctctag
    35581 taacttgtcc tgatatgttg attagacgaa cacttgacaa gaacacgatg acaagcaaga
    35641 aactcaccat aactgactgc ggtagcaagg aaaatgcgaa ccgagacagc caagcatttg
    35701 taccagccca aattgttcct actgaacctt tctcgatttc ccgaaccact tcaattgcgt
    35761 attgccttgc actaatagca ccgtcctgca gtctgccgtc ggaaaggcta tatataaaat
    35821 cgcgtatctc gaagtagttc gacgtctcgg gcagcgcaaa ttgatgatac ttggagaaac
    35881 tgtcggtctt gacagcgaac gtaatgagtg tgatggttcg aactccaaga ggtcgtagct
    35941 cgtgacgcca agtctcgctg gccatggcaa gtgccgcctt tgagctattg taaacacctg
    36001 ggcttgtcag tgacagacta ctgaactctt cactcactat acactgactc atcaacggca
    36061 tggcagcata ggcgttagcg gatgaattgt tcacgatgca accttgagct tttatcaaga
    36121 gaggcgcaaa cgcttgaagc atggcgaatg gaccccagaa gttcaagtca aacagtttct
    36181 tcccgtcttc aattgggata tccagagcag gcaggaaaag aactccaccg ctattgttga
    36241 cgaggacatc aagcattccg ccagcctctc tctggacaag ctcagcggca gcggcaatcg
    36301 aatcggagga taacacatcg agtgttacga ttgtaacact tgccgcagta gagagactct
    36361 gtgaaacact cgatgagttt cgtacagttg cgaagacata gtaacccttc tcaaggaaag
    36421 cttcagccat tgcttcgcca ataccaccag ctgagcagcc ggtgatcaat accgactttc
    36481 tgggttgtgc cattgcaatc gtggaggggg atcttggtaa atcggcttat aagatctgca
    36541 gctgtcatga tgttgatatc agctatgggc acgttttata gatgaaaaag ggcaaggaca
    36601 tacaacaaat gtgttgaaag agggatgaca aatattagtt gaggatgatg tctctaaatc
    36661 ctagtatcct tgctaatgtg caggcgctat acctgaaatg gcaaacaaag gatgtcttgg
    36721 cagtcccagc tgaccgagaa ttcaacttcc ttgcatcata taaccagcaa aaccgctcac
    36781 tcctgtgccc ttaccgactc gggttaacaa tctcaagagc caagactgcc aaaatggcct
    36841 cacccggaga ctatgggaga tctttgtcaa ctgaaatacc tttcattgtg acatcgaaca
    36901 tcgaacgagc tgatccggcc accaggaaac taatccgaag ccacgtgatg cgagggaaga
    36961 gatccaaaaa ggctctttcc cacaaagcca gagacgcatc cagtatgggt gcaatcactg
    37021 gccgcatcaa tgctgcgcgt gtcgaacttg gtgaagtagc cgagatttac caagcagtag
    37081 cacctagcca ctttggttcg gatgtctctt tccttacgct ggccgatagc atagaaccat
    37141 cagctcttct aagcttaact aaaggtatat tagtaaagtt ctctgtcatt aattgactaa
    37201 cgccctggac ctacagtttc accgattgcc acgaagatca tctcacccct cattgcagca
    37261 attgggtacc aaccagaaaa acagggatgg ctgcacatta ttggatcaga tgccgctgct
    37321 cttcatatat cagtgttcgc tgttgaagag tttattgaga aagtcttacg ccgtcacatg
    37381 tacactgaga atttaacctc tatgctgcat tttcagaaag gactggaaat tcttcaagaa
    37441 aggctttcgg gcccggacga ccaaatcaag atttcggatt ccaccattgg agtggtggtg
    37501 aaattggcta ctgccgcaca tttcaatggt gactatcgta cttcaaaaca gcatatggaa
    37561 gccatccgca aaatggtgga tctgagagga ggtataacag cgttaaaagg caagagcatg
    37621 tttacagaga tattgaagtg agtgatagca gagacacggg ctcctcagtg tgaggtactg
    37681 atttcttata gatgcgatat tgcgatcgcg ttactcaacg catcaatgcc ttttattttc
    37741 tctcaatcct cagaaccggt gatcccatat cctcaaaagc tgctcccagc ttctgacaca
    37801 attttggatg cccacaacaa tgatgaacct ttccaagatg tggatagtgg gttggcaaca
    37861 gcatggagag tcatgaaaaa cttctgcttc cttgtcaacc tcggggcaga agtccagcgt
    37921 ccgattcgcc tggaaataat tcatgaaact atgactgcgg tgatgtatcg tctgctcaaa
    37981 aaggcattcc cgttcggctc gaccaacgaa actctacgcc aaggattact ggctttctct
    38041 tatcacgtct tcgtgcaatg gcaagacatt aaatcacctt accatgaatt tcgcttcaca
    38101 ttcaagaact gtatcgagag tctcaaacct gagagcgcag cttcttctca aatgatgctt
    38161 tggctattga tgacgggtgc cttagctgta tttgacttat cagatgaaac atgggtagga
    38221 gagtactggc atgaaagtgc tcgcagatgc caagtggaga catggaatga agtgaagatc
    38281 atattgaaat cattcatgtg ggttgcattg atagacgacg agccaggcaa gaggatatat
    38341 gacacgttta acctgaggag ggggcaaatt tgaatttagc agcaatggca tcatatatat
    38401 cgtttcagat tcgatcagca gaggctggat gactattgtg attattattg aagattcttc
    38461 cacaaggtca cggaaacgta tggacgacag ttcggttcgt accggtgtca tgtctagtgc
    38521 gtttgacatc aacctgtgac gaagatgctt tcaatcattc gaaagagtac tcccaaccag
    38581 tgtttataga aatactcaga ctttccctaa cctaggtcga ccatacagca tgagctgcgg
    38641 gctttggtgc tgctgtgtct tcatgttctt cgctcaggtt gctgtttcgc cgaataacgc
    38701 tcttggagaa caagacatcc atatcttcaa gtgcgcgccc acgtgtttcc ggataaaata
    38761 ggtaaataat cttgcaggtt gatcagttga cttagtgcat gagaagagga attaatgggc
    38821 atatggaact tactgggacg catacaacgt ttactgcaaa gaaaaagaag tagatacgtg
    38881 acccaatctg atcaataccc accggccaga cctgtgcgac tattatcgac ccgatagctc
    38941 caccagaagc agaaaagtta agacctcttg ctcggactga tgtgggaaag atctaccagt
    39001 gcgtcagtaa catatccgaa ttgacgacga ggattggcaa caaacttctg agccataaac
    39061 ccatgcagcg ggtccgaaac ccatagaata tcctatagca tagacaaaga taaagacgat
    39121 acagacaaca tctgcagtct tgttttggtt atcagggaat gcttcgccga gtgcaccatt
    39181 gatcttaata acggtaagtt aaaggaactg catgctgagt ggagggatac ctacaagcat
    39241 tccagcactc attgctgcac atccagcaac taaagtcgtt cttcggccca ccacgtcgat
    39301 gatcagcatt tcgataaccg tcatcccaat tttcgctgtg gattcgatgc caccgatcag
    39361 aagtgtaacc cgagtagaaa cccctagttt cccgagcaat gtgggtaggt agtacttcat
    39421 cgctgtggcc ccacacattt gagccatgaa ctgcaacagc gatgcccgcc aaaggcgatt
    39481 gaagagatct ctctccttga atagggatag ccaatttagt gttgatgatt tgtgttcttc
    39541 cacagcgtcc tggattttat tgagctcggc ttccatttcg gagttggtgt aactgccctc
    39601 acggagccag tggagggaac gctgtgcccg atggtaatgg ccatgctcta cgagccagcg
    39661 cggcctgtga agtagctcag tatgaagaac tacgaaaagg gaaccgtgat acatacgtct
    39721 ctggaaggaa tggaagtccc gtgccaaata taagacaagg gattagaaca atggcgatgg
    39781 agaatcgcca cgagacatag acatcatgag gcgtgctctg ccaaaatgtc actccatagc
    39841 caaccctagg agccgtggta aggaaaatta gagaactttc ataacatgga ttttcgcgat
    39901 acgaaccaga agccagcagc cagacccgcg acaaatccaa tgtgatttaa cacgacatac
    39961 tttccccgct gggcagcggg cgcaacttca ctgaggttgt cttagtagaa aagcttactg
    40021 acaccggaaa cacagccata cctttgatag agaggcactg atgtagagat aatagaaact
    40081 ccgattccac taatgatgcg cccaataatc atcatcgcgt atgcgccggg ggctgttgcg
    40141 ccagcctcaa aagcagttcc taccgcaacc gtggctgtgc ccatcagtgc agcaaaacgt
    40201 cttccgaaat agtcggccgc cgggtgggag atgaaaatgt agccagtcca tgttcccaag
    40261 tagtatatgg ctgttattac acctttctgt gctgcagtgg gtttgcccaa agcggcaaca
    40321 aatccagggt gaacaaggac cgaagataga acaccaacat ggtagctaat catcaccagg
    40381 ttaacatctg agtagggtgt cctagtaatg ccgtgcggag aaggcgagag gttgcagcgg
    40441 gaaccactta cccccagacg aaggacccaa cagcaaagaa aatacacagc aaatgaagtc
    40501 tgaccacgga cttagtcaag gttgccatga tgatccgtca aggcacagac atataagaat
    40561 gaagtcaaat ccgagagtcc aagtgcaaga tgacactgca acagtgggta ttgggaccac
    40621 agaagcatta aatcatggcc tcatcggcct gcagctcagc tacgacctgg cagcccgccg
    40681 tgcatatatt ccaaaaaaga aacatctcaa gcgccacaag ctccggacta tcgaaacctg
    40741 agcccgagtt ctgcgattgc taaggccaat ccgttcctat ggaatcgtgt ctcccgccac
    40801 tctggcgacc atgtgctccc ccatgcttaa tccccgcacc actctgcgcg ggcagaggcg
    40861 acttctccgc aatttcacgg tgtcctgcgg gtgtgatgaa catgcagaca accttggagg
    40921 tgcacgctcc agctcaccca ctgtgggacg agcagctagg gctgcgagaa caaatctgcc
    40981 gggtaagtgc gggtaaagtt gattcggcca agcttgggga gtcttacgtg ggttccagat
    41041 gagggaggac ggcgccgttt aagcattgtc tggttgattg gaatggttaa taagagatgt
    41101 gataatgtac tgtaaggtaa ggtggtagct tgttcatacc atgtcgatta ggccaaccat
    41161 gggccaatgt cggccagcta agctccgagg aactcataaa actccctgaa gccccagatc
    41221 gcatcgcgtt ccacagatgg acagacctca tcattgagtt tactactatc aagggacgtg
    41281 ccgaccctag cgcacggaaa atgggagacg aaccatgaga catcaagcta ccgacgcttt
    41341 ggaaactggg gccacaggtg agcaattgag acacacatgc cgacagggat tcttacgtga
    41401 caggtcagct tgcaccgcta cggcgacaga cacccagtgt gggggtgaga cagacacggc
    41461 agagcgacca ccagtcagcg cccggcgcgt gcgatggaga gacttgccga acaaggacca
    41521 gttgttcatc ctagcgttat gccggttctc ggagcctttg tccaacgtct gcctactacc
    41581 gtacattttc taccttgttc ggtccacgct gcccactgac aatgacgaga cgcccgatgc
    41641 caccgctgca cgcgtctccg agtactctgg cctgctcgtc gcagcctttc ccctggccca
    41701 gtttgccgtt agtttaccat ggggccgact gtccgacgca cgtggccgga ggttatccat
    41761 ccttataggg ttgcttgcgt ccactgtggc gaatgtcggc ttcgggttgt ctagatcctt
    41821 cggtgccttg ctcttctgta ggatagttgc tgggcttgcc aatggcaatg tgggcatcat
    41881 gagaacggtg acggcagaga tagtccggga gcgcaagtac cagaccaagg cattcttgct
    41941 tttgccattg gtgttcaatt ctggtatggt tgccagcctc gcgctaggcg gcttcctcgc
    42001 cgagcctgca accaacttgc cgtggctctt cggtccatct ggggttttta acactaataa
    42061 acactccgat ggcgttgaat ggacgcttac atatccgtac gcgctgccgg ctttcatgaa
    42121 tgcgatgttc ttgacagtgg cactcgttgc agcattcttc gggttgcgcg agaccctgcc
    42181 aggcaaagaa ggctatagcg actatggact ccgaatcgga cgtatgatag gccgcttcct
    42241 cggtggcact tcaccataca gagccgaaga ggattacacg atagtcgatg ggtcggagga
    42301 aagactcctg ccagatggag cacaaaccat cgtcaggttg tctcatgggg agaaaggctc
    42361 tatgaagcct gagccatcac tcggagatat cctggaccgc aaggtgattt ctgctatgct
    42421 gtcatttgga ctcttgcctc tacacaacag cactttcatg cacattttcc cggtttactt
    42481 gagcagcccc ccttcggaca acagcgaggc aacactattt gctttcagtg gtggtttagg
    42541 ccttcgatcc gccacgatcg gtatatggct gtccgtattt ggagtatgtg gtatattcct
    42601 acagctgttc atatatcccc ggatgcaggc acggtggggg acactgggtg tgttccggat
    42661 agcgctggtg cttttcccga taacatacgc agctgcacct tacctgtcac tcgtggctgg
    42721 agatcacgac gcgcgatgga tcttccttgg cctcgtagta tgtgcccaga ttatggctcg
    42781 gacgatggct attccgagca cggtcattct cttgaccgag tcggcacctc agaaaacatg
    42841 tttgggaacc attcatggag ccggtaacat gttggctagc ctggcacgtg cggttgggcc
    42901 ggctctcggc ggctgggtgt tcgctatggg tgttcatgag ggagtagtgg gcatggtctg
    42961 gtggttttac ctcgtcacga cggcactggt cgctttggcc tggtccttct tgatggatgt
    43021 agatggattc actaaataga gaattgctgt actctggact tgcgaagcaa tgggaacttc
    43081 cgccatctct tcgttgcacc tcactctaca ggatatatat atacttcgtc tcggaatttt
    43141 caagaaaaag tcaatgtcag gcgagaccag gctggtctgc gaagatcggg gagaacggca
    43201 tcggattaga cttggcatgg atggtgtcgt gtagatatat aagaagaccg ctctgttcta
    43261 cccgtctcga tccacctaca gctgcagttt tccagtttat gcgcgtcgca caacacacga
    43321 gccgagattt tatacagagc tagttaacgc gaatttgcct agctttgtgt ttgcttccag
    43381 tctttatgac agttctagaa atgcccaatc acagcctttc tattgcaatc acagagcctg
    43441 atgcgcgaag tgggcctcgc attcggctgc cgactccaaa cggcgccagc aaccaacata
    43501 cgattacgct tttacccctt acagactatg cagggatcgc aagtccgccc tgcttgctat
    43561 ggcttcgacc ttattagcag ttttgccctg aagcagttca tgcatcagct ggtgcctaac
    43621 cgtaatcggg ttttgtgcta ggatccttcg tgttctaccc cagccattgc ggaggccgac
    43681 ggccccgata atttgtcctt tccctagtgg gtccatttcc gtgcgcaaac ctcgtgatgg
    43741 tctatgtgtt tctttgtaac atgccatata atctgcgtcc gagaggacaa cttagagatc
    43801 gtctgtttcc atagtgcatt caataccaag ttcaacatgt cttgcttcag ggctggcaag
    43861 gcctccgaca cgaaaaaacc caatgtcctc cggcggctcg gttccgtgtt agtgacatga
    43921 tcccctttcc tgctacaaga agctgacatc gtcaagagaa ggtttccagt cggtgcagca
    43981 tctgcgtgga tactactatg catgtggagt gacctgccgg tatgcgattc cacgtgcctc
    44041 gggttcagac ctccacctcc gaggttcaac tttgagggac gtcttcgaga gggcccttgc
    44101 tctagtcatc ttacaccatc cattcctgca agcagggata gccaatgaag gatccagaaa
    44161 acccttgtgg gtgaaactca actcgattga tttgggcaag gaggtccagt ggcagagggt
    44221 agagccatct gagaagtacg acgaggttgt atgccgcatt ctggagaaga agcacgacac
    44281 tcgcttcccg gatttggaga gacgcccatc atggagaatc attgtcctgg agtcgtcgga
    44341 tctgacttcg ctggacgtgt tattcgtgtg gaaccatgca atagctgatg ggatgagcgg
    44401 aaagatcttc catcaaaccc tgcttgagaa actcaatgtc gcaccctctg aaacaggtat
    44461 tatcgacctg aacgagcatg tacttcaact ccctaaatcg ctccaattca cgcctcccct
    44521 ggaaaaactc atcaaattcc ctttgtcggc tggcttcata gtgtctgagg gctggagagc
    44581 ctttcgtccg ccgtctttag tcccggccaa tccttacgca gcatcttggg caccgttcga
    44641 agtcagttca aaccaaacgc gactatgtct ggttacgatc caaaacacag agttgaaaaa
    44701 cgtgcttcaa ttgtgtcgcc atagagaaac gacattaacc ggtttactgc acggcctcac
    44761 tctcgcctcc atggccaaac ggatacctaa agagaaggca caggcttttg agtctggtac
    44821 cccaatcgac ttgcgtagat ttatgactcc atctccagga gttgactcgg agttcaggcc
    44881 tgacaggacc attggaaact tcgttaccta tttctcttct aggttcgaca agaccattgt
    44941 ggaaaagctg cgacagcatt tcatccagtc aaagaccgat gccgatgtgg atggaagttt
    45001 tgaggccata atatggtctg tggcaaaaga gttcaggcat gatatttcta aaaagcttga
    45061 aaggggacca cgaaatgaca ctgtggggtt agcgaaattg gtgaccgatt ggagaactta
    45121 catgaaggac gaggcaaaga agcctcgagc agtgtcatgg gagtttagta acattggcgt
    45181 gattgacgct acagtggcat cgagagagga tgcatctgaa aagcaggaag actggatcat
    45241 cgaccgagcg ctattctctc agagctcggc tgctcttggc ccggcaattg tgttcagtcc
    45301 tattgctgtc aagggcaagg atttggtcat ttgttgtagt tggcagagca aagttgttga
    45361 ggacgcgctc gtagaaggtg ttgctgcaga tttgcaggcc tggttagagg acctcgggac
    45421 cgatggacaa ctgcacgttg gccagaggga ctgaaaagag gaactgaact atgtctacat
    45481 ttattgactc ttctccttta atgggaatat cttcacagcc tcattcatgt gtatgatagc
    45541 atctctggcc ccaggccatg tcttccgttt tcccgtctcg aagaacctga aggcgtgcgc
    45601 agtttcgact ccatcgttca tcagatagta tagcttcgga tccttgaacc aaaacttcca
    45661 ccctttccat ccccatccca agttgtccat gcctgtaccc gctgcttcat gaataaaccc
    45721 ttgaaactgg tactgcttaa ccatagagac atcaatcttg tcgtccatcc tccatcgcga
    45781 tgcaacccaa tcgtggtgtg catcaatggc attctccata tctgggagcg gcggcaaggg
    45841 atggactcct cgccaaacat tgcttaccgc catggatgat acgtcagaga aagagaaacc
    45901 gttattcttg ccataggctg agtagcacag cagacatatc gaatcagcgt attttggagg
    45961 gaacatattc atccacagtc taaccaagtc ctcgccacca tagttagcag gtctgcttct
    46021 ctccaggaaa ggcgcgacgt tgaagtccgc agagtagcct gtcgcacaaa taacggcatc
    46081 cacatcgtca atgatggttc catcgtcaaa ttcgattgcc tttgggccaa cgaatcgctt
    46141 caatccatgc aaggaagtca gggtaccatt cttgagggct ggaatgatag tttctgaaga
    46201 cgctggcaat gacaagacgg ccgatgggta cggctggaga cgccaggtgg ggtcgagccg
    46261 gccccatgtc tgatgcaata tgaaacccaa agctttgtcg gctagccatt tggcagcgtt
    46321 tggaaagttc ttctgcagaa agctattgat ctgccgccgt cgccagctga tcatgagatc
    46381 tcccggtgtg ccattccgcc atcgtgggaa aatgactatg cctcgccgat gtgaagcgta
    46441 cactgtggat gccacaggta gtaactcttc aactacgtcg ccagcggtgc tgccaattcc
    46501 tacaaccaca actttcttcc ccctgaactc gtcggcacta agaacgtcag taacttggat
    46561 acccatttta ttgaattgta cttacgatct gtactgttga gtatgaatca gaacgccttc
    46621 aaacttcgtc cggtctggga gatctggcgt cactgctttg gtttgatagc catgggtgaa
    46681 agctacctta tcaaactcct taaaatgggg ctcccctcct atttcgagtt ccacaatcca
    46741 cttagtgtca ttttggttcc tagtgacctg tttcaaagaa gcaccaaaga tgatgtcctt
    46801 tagcaggtca aaatggtttg catagagttc catatactcc tggaactccc actggttcaa
    46861 gtggtgagga tactcttgaa ggctttagta tatagacgaa attttccatc ctcgaaatag
    46921 tagataaacg tactgtcggg catagggaag tccgacattc cgcaagtata cttgctgatg
    46981 ttggcaacgg tggctatgct gagcttagat actgcagtct agtggattgt gacctagact
    47041 tacatttcaa ggctgtggtc attgacttgt cgtcagtgta agcccaaagg ccaccgactt
    47101 gcgtccttcg ctcataacag gtgactctga agccatcttc tcgcagtgtc ttgagcatgg
    47161 acagtccact ggaccctagc ggctgtcaga cttgcgtcaa acatgcatcc ctgcggcggg
    47221 cgctgtaggc ggctcactca ccagcaccaa taacagcgac agtcgccggc gagctcattg
    47281 tgcgtgcgac ggcgtgtgtc accgcagtca tgctcttata acaggtcttt atggattaga
    47341 ggaaaagtga tggcggtctc aagtgctgat gaggactctc ggctagcgtc catccttcga
    47401 cttcagagcc cctgtcggag ctcaagcgca atctttggcg tcctccatcc aatcaggcat
    47461 ggtagaagga gcttgccaat gggcaccgcc cgatttgagt cggatcccac taattgatcc
    47521 tccaacttct ctagttccct tgggaccatt gggccataag tcgcattcac catttgaacc
    47581 gcccagaagc gccctgcttt cgacctccaa tgtcgctgca ggttacatct ttgtagcttg
    47641 tttcaggtgt tgactgaagg tggagtcatg gaggacaata cagttcaaaa aggcgtgatt
    47701 tcccgtaagg ggggcaattc gtacgtgcag ttggagcttc cggctattta cagtggtgga
    47761 gggtcctccg tg
//
