# Supplementary material for: Genome sequencing and physiological characterization of three Neoarthrinium moseri strains
Source: BMC Microbiol. 2025 Aug 21;25:526. doi: 10.1186/s12866-025-04274-z (PMC12369201; doi:10.1186/s12866-025-04274-z)
Supplement: Supplementary file 16 — Supplementary Material 16. [file 12866_2025_4274_MOESM16_ESM.zip › BiGSLICE/input/Nmoseri/CBS16480/JAFEVA010000089.1.region001.gbk]

LOCUS       JAFEVA010000089        28697 bp    DNA     linear   PLN 06-APR-2022
DEFINITION  Neoarthrinium moseri strain CBS 164.80 scaffold89_Wmoseri_CBS_16480,
            whole genome shotgun sequence.
ACCESSION   JAFEVA010000089
VERSION     JAFEVA010000089.1
KEYWORDS    .
SOURCE      Neoarthrinium moseri
  ORGANISM  Neoarthrinium moseri
            Eukaryota; Fungi; Dikarya; Ascomycota; Pezizomycotina;
            Sordariomycetes; Xylariomycetidae; Xylariomycetidae incertae sedis;
            Neoarthrinium.
COMMENT     ##antiSMASH-Data-START##
            Version      :: 7.1.0
            Run date     :: 2023-12-04 12:18:39
            NOTE: This is a single region extracted from a larger record!
            Orig. start  :: 111234
            Orig. end    :: 139931
            ##antiSMASH-Data-END##
FEATURES             Location/Qualifiers
     protocluster    1..28697
                     /aStool="rule-based-clusters"
                     /category="PKS"
                     /contig_edge="True"
                     /core_location="[20000:28250]"
                     /cutoff="20000"
                     /detection_rule="cds(PKS_AT and (PKS_KS or ene_KS or mod_KS
                     or hyb_KS or itr_KS or tra_KS))"
                     /neighbourhood="20000"
                     /product="T1PKS"
                     /protocluster_number="1"
                     /tool="antismash"
     proto_core      20001..28250
                     /aStool="rule-based-clusters"
                     /tool="antismash"
                     /cutoff="20000"
                     /detection_rule="cds(PKS_AT and (PKS_KS or ene_KS or mod_KS
                     or hyb_KS or itr_KS or tra_KS))"
                     /neighbourhood="20000"
                     /product="T1PKS"
                     /protocluster_number="1"
     cand_cluster    1..28697
                     /SMILES="C([*])C(-O)(C)"
                     /candidate_cluster_number="1"
                     /contig_edge="True"
                     /detection_rules="cds(PKS_AT and (PKS_KS or ene_KS or
                     mod_KS or hyb_KS or itr_KS or tra_KS))"
                     /kind="single"
                     /product="T1PKS"
                     /protoclusters="1"
                     /tool="antismash"
     region          1..28697
                     /candidate_cluster_numbers="1"
                     /contig_edge="True"
                     /product="T1PKS"
                     /region_number="1"
                     /rules="cds(PKS_AT and (PKS_KS or ene_KS or mod_KS or
                     hyb_KS or itr_KS or tra_KS))"
                     /tool="antismash"
     gene            1618..2797
                     /locus_tag="JN550_012588"
     mRNA            join(1618..1781,1843..2797)
                     /locus_tag="JN550_012588"
                     /product="hypothetical protein"
     CDS             join(1618..1781,1843..2797)
                     /codon_start=1
                     /locus_tag="JN550_012588"
                     /product="hypothetical protein"
                     /protein_id="KAI1858541.1"
                     /transl_table=1
                     /translation="MQSRIYFLVTLASRICAFKTYPACPPLAGDVTVNVSNIFPESAEF
                     APSNCRFYIGNGSLIEHDPYTSTTREINLPGVSHNTDYFVCGVDFGYASGTIYVAASSR
                     YNWWPTIGGNLTGPSRLMKYSPLNNEIIWSTNVGAVVSAEKRETNTPFAGFQDMAEDED
                     GNVYFLGSFGNIILKVDPEGKATKFYSPDPVTDKSYGFGGAFMTRENVLVVGDAISQGF
                     VIFDLSSSNPSLATFTKPTGHPKEFDEHVMECDAVTAPRRYEDNVALCSLVVDRKFSNH
                     GMITVYTSVDGWKSSNFAGMIRTEFGQSPDIWSTAQLGTADRVYALSSSLPYDDAGFPN
                     TKSTTLVDITDKVDQLVGKFGPNQDRNAHEEL"
     gene            4708..5499
                     /locus_tag="JN550_012589"
     mRNA            4708..5499
                     /locus_tag="JN550_012589"
                     /product="hypothetical protein"
     CDS             4708..5499
                     /codon_start=1
                     /locus_tag="JN550_012589"
                     /product="hypothetical protein"
                     /protein_id="KAI1858542.1"
                     /transl_table=1
                     /translation="MGDFTGADLRHPVFITPQWERGTAGTLSNDEAGAENSGGDRSGLQ
                     LNRRTTLGQHRTSSQATPTERFEQGSLRGSVSSFSSHPQYHRRLDSGDHQHIPVSAGLA
                     NSLRPSAQGLAHSPQSRRRDSPATGSCAMRCASCMDGSAHHPQTCNAAGSTEQSHRLST
                     YEMSPQNFSHNHESSMNSDISHQRGFDSDLFMPTPTRGHVAPLTPSVSVASQSYLRDQA
                     NGLGSHIDHYTEEEEGCEQDTANNIGARITKVVVIYVEESD"
     gene            complement(5960..7471)
                     /locus_tag="JN550_012590"
     mRNA            complement(join(5960..6624,6682..6955,7009..7403,
                     7456..7471))
                     /locus_tag="JN550_012590"
                     /product="hypothetical protein"
     CDS             complement(join(5960..6624,6682..6955,7009..7403,
                     7456..7471))
                     /codon_start=1
                     /gene_functions="biosynthetic-additional
                     (rule-based-clusters) p450"
                     /gene_functions="biosynthetic-additional (smcogs)
                     SMCOG1034:cytochrome P450 (Score: 269; E-value: 1.4e-81)"
                     /gene_kind="biosynthetic-additional"
                     /locus_tag="JN550_012590"
                     /product="hypothetical protein"
                     /protein_id="KAI1858543.1"
                     /sec_met_domain="p450 (E-value: 5.4e-62, bitscore: 201.5,
                     seeds: 50, tool: rule-based-clusters)"
                     /transl_table=1
                     /translation="MEALNEVYGFNKNVSKPEEFYASFRVNPHARNVFNTADKEEHRRK
                     RRIMSKAFSAKALPHYAPFISSKVDEVSVKFNGGEFPSTVGHWRTFNMADEINYLMLDI
                     MGGLCFGEAFGFIAGRGTDMMKNVHARAIRIYMTGQEPLLKRFSLDRLFFPRLFHATNT
                     LGQYTRYYTEKRIQSRENIELDKEAVEERGYEDILAHLLNNKDDETGAVYSPDELLGEA
                     TLLMMAGSDTSTTAINTALFYLTNHPRILRKLSSELFKTFPKLEDIHPNTAENCKYLRA
                     CLDEAMRLCPSVPSSIPRVVDEGGITVTGEEIPVGFWVSVPHFTIFRNAKYFDRPHDYI
                     PERWTADEQTGYTPEDVKLAQTVFHPFSLGPRHCIARNLALREMTFALARILYLFDVEP
                     VPNSGRWMGDLPGIDTTNSHFIHEQWDVFTSLEKGPYLRIMAKNGIERHL"
     PFAM_domain     complement(join(6089..6624,6682..6955,7009..7403,
                     7456..7462))
                     /ASF="active site cysteine inconclusive"
                     /aSDomain="p450"
                     /aSTool="clusterhmmer"
                     /database="35.0"
                     /db_xref="PF00067.25"
                     /db_xref="GO:0004497"
                     /db_xref="GO:0005506"
                     /db_xref="GO:0016705"
                     /db_xref="GO:0020037"
                     /description="Cytochrome P450"
                     /detection="hmmscan"
                     /domain_id="clusterhmmer_JN550_012590_0001"
                     /evalue="2.50E-59"
                     /gene_ontologies="GO:0004497: monooxygenase activity"
                     /gene_ontologies="GO:0005506: iron ion binding"
                     /gene_ontologies="GO:0016705: oxidoreductase activity,
                     acting on paired donors, with incorporation or reduction of
                     molecular oxygen"
                     /gene_ontologies="GO:0020037: heme binding"
                     /label="JN550_012590"
                     /locus_tag="JN550_012590"
                     /protein_end="407"
                     /protein_start="3"
                     /score="201.4"
                     /tool="antismash"
                     /translation="LNEVYGFNKNVSKPEEFYASFRVNPHARNVFNTADKEEHRRKRRI
                     MSKAFSAKALPHYAPFISSKVDEVSVKFNGGEFPSTVGHWRTFNMADEINYLMLDIMGG
                     LCFGEAFGFIAGRGTDMMKNVHARAIRIYMTGQEPLLKRFSLDRLFFPRLFHATNTLGQ
                     YTRYYTEKRIQSRENIELDKEAVEERGYEDILAHLLNNKDDETGAVYSPDELLGEATLL
                     MMAGSDTSTTAINTALFYLTNHPRILRKLSSELFKTFPKLEDIHPNTAENCKYLRACLD
                     EAMRLCPSVPSSIPRVVDEGGITVTGEEIPVGFWVSVPHFTIFRNAKYFDRPHDYIPER
                     WTADEQTGYTPEDVKLAQTVFHPFSLGPRHCIARNLALREMTFALARILYLFDVEPVPN
                     SGRWM"
     gene            8646..10105
                     /locus_tag="JN550_012591"
     mRNA            join(8646..8666,8723..8895,8947..10105)
                     /locus_tag="JN550_012591"
                     /product="hypothetical protein"
     CDS             join(8646..8666,8723..8895,8947..10105)
                     /codon_start=1
                     /gene_functions="transport (smcogs) SMCOG1137:Major
                     facilitator superfamily MFS 1 (Score: 254.9; E-value:
                     1.8e-77)"
                     /gene_kind="transport"
                     /locus_tag="JN550_012591"
                     /product="hypothetical protein"
                     /protein_id="KAI1858544.1"
                     /transl_table=1
                     /translation="MSGVRFPPNPSVSEDPHESPQTSGGTIERQPLLGQNTYKPEAPPD
                     GGLEAWLVVLAGFFIFMNSWGISSTFGVFLEHYRTVLFPGVSSSTLSWVGSVQATFITI
                     TGVVTGPLTDRGYLRAIVITGHLMIVYGMFMLSISTQYYQVLLAQGFCVGLGAGAINIP
                     AFAVISSKFSSRRPFALGCASTGASIGGIVFPLMFRRLTPELGFPTTVRLIATVCLLVS
                     IPTLVILCRKPGVRSPTARIVLEPRAFNEPYFGVFVIALFFQFLAYYIPLFYLTTFAVV
                     KLKTGPAFAFDLLTISNAASFFGRTLPYLLGGRVTPIQTLILWEIIGVVLLFSWIAVKT
                     VDGMIMWTVAWGFLSGVLVTAPAASVAHPTLSPSLGVIGARLGMSWATAALGVLIGAPV
                     AGALVDVANANFVLAQTFGGVSMALAVSLMTIPVIAAHRYNLSTASDLNGA"
     PFAM_domain     join(8861..8895,8947..9835)
                     /aSDomain="MFS_1"
                     /aSTool="clusterhmmer"
                     /database="35.0"
                     /db_xref="PF07690.19"
                     /db_xref="GO:0022857"
                     /db_xref="GO:0055085"
                     /description="Major Facilitator Superfamily"
                     /detection="hmmscan"
                     /domain_id="clusterhmmer_JN550_012591_0002"
                     /evalue="9.80E-17"
                     /gene_ontologies="GO:0022857: transmembrane transporter
                     activity"
                     /gene_ontologies="GO:0055085: transmembrane transport"
                     /label="JN550_012591"
                     /locus_tag="JN550_012591"
                     /protein_end="361"
                     /protein_start="53"
                     /score="61.0"
                     /tool="antismash"
                     /translation="VLAGFFIFMNSWGISSTFGVFLEHYRTVLFPGVSSSTLSWVGSVQ
                     ATFITITGVVTGPLTDRGYLRAIVITGHLMIVYGMFMLSISTQYYQVLLAQGFCVGLGA
                     GAINIPAFAVISSKFSSRRPFALGCASTGASIGGIVFPLMFRRLTPELGFPTTVRLIAT
                     VCLLVSIPTLVILCRKPGVRSPTARIVLEPRAFNEPYFGVFVIALFFQFLAYYIPLFYL
                     TTFAVVKLKTGPAFAFDLLTISNAASFFGRTLPYLLGGRVTPIQTLILWEIIGVVLLFS
                     WIAVKTVDGMIMWTVAWGFLSGVLVTA"
     gene            11533..12507
                     /locus_tag="JN550_012592"
     mRNA            11533..12507
                     /locus_tag="JN550_012592"
                     /product="hypothetical protein"
     CDS             11533..12507
                     /NRPS_PKS="Domain: ECH (57-260). E-value: 2.4e-23. Score:
                     74.5. Matches aSDomain: nrpspksdomains_JN550_012592_ECH.1"
                     /codon_start=1
                     /gene_functions="biosynthetic-additional (smcogs)
                     SMCOG1023:enoyl-CoA hydratase (Score: 81.2; E-value:
                     1.1e-24)"
                     /gene_kind="biosynthetic-additional"
                     /locus_tag="JN550_012592"
                     /product="hypothetical protein"
                     /protein_id="KAI1858545.1"
                     /transl_table=1
                     /translation="MHMLCNSLNAVATQLLSLSSPAFQSLIQQRAVWCQEPHAQVSTHG
                     TLTFTYPSPNITRATINNGPVNFVDRRFTDDLLDFLIPLETVTEDTPKVVIFDSSNPNF
                     WLGHIDMRTLKTPITDEKKQLGADYIKFTQLLQNITSTIFIAEIDGRAFGAGNEIAAQM
                     DMRFVGPRARTGSFEEALGLVAGGGGQTYMGSILGKAKAMEYLLAAKSFTGPTGEALGI
                     FNKYYDNSQALKNSVLELAQRIALFPRVALNQTKSVLSFLNPPNDAFQLDFEAFYDIEQ
                     GPVQQANIRRFIELSEDQTANHYEMGLGESVMALYGQWDGGVE"
     PFAM_domain     11698..12315
                     /aSDomain="ECH_1"
                     /aSTool="clusterhmmer"
                     /database="35.0"
                     /db_xref="PF00378.23"
                     /description="Enoyl-CoA hydratase/isomerase"
                     /detection="hmmscan"
                     /domain_id="clusterhmmer_JN550_012592_0003"
                     /evalue="3.10E-18"
                     /label="JN550_012592"
                     /locus_tag="JN550_012592"
                     /protein_end="261"
                     /protein_start="55"
                     /score="66.1"
                     /tool="antismash"
                     /translation="ITRATINNGPVNFVDRRFTDDLLDFLIPLETVTEDTPKVVIFDSS
                     NPNFWLGHIDMRTLKTPITDEKKQLGADYIKFTQLLQNITSTIFIAEIDGRAFGAGNEI
                     AAQMDMRFVGPRARTGSFEEALGLVAGGGGQTYMGSILGKAKAMEYLLAAKSFTGPTGE
                     ALGIFNKYYDNSQALKNSVLELAQRIALFPRVALNQTKSVLSF"
     aSDomain        11704..12312
                     /aSDomain="ECH"
                     /aSTool="nrps_pks_domains"
                     /database="nrpspksdomains.hmm"
                     /detection="hmmscan"
                     /domain_id="nrpspksdomains_JN550_012592_ECH.1"
                     /evalue="2.40E-23"
                     /label="JN550_012592_ECH.1"
                     /locus_tag="JN550_012592"
                     /protein_end="260"
                     /protein_start="57"
                     /score="74.5"
                     /tool="antismash"
                     /translation="RATINNGPVNFVDRRFTDDLLDFLIPLETVTEDTPKVVIFDSSNP
                     NFWLGHIDMRTLKTPITDEKKQLGADYIKFTQLLQNITSTIFIAEIDGRAFGAGNEIAA
                     QMDMRFVGPRARTGSFEEALGLVAGGGGQTYMGSILGKAKAMEYLLAAKSFTGPTGEAL
                     GIFNKYYDNSQALKNSVLELAQRIALFPRVALNQTKSVLS"
     gene            13090..14963
                     /locus_tag="JN550_012593"
     mRNA            join(13090..13353,13415..14695,14767..14865,14919..14963)
                     /locus_tag="JN550_012593"
                     /product="hypothetical protein"
     CDS             join(13090..13353,13415..14695,14767..14865,14919..14963)
                     /codon_start=1
                     /gene_functions="transport (smcogs) SMCOG1106:major
                     facilitator transporter (Score: 62.6; E-value: 4.3e-19)"
                     /gene_kind="transport"
                     /locus_tag="JN550_012593"
                     /product="hypothetical protein"
                     /protein_id="KAI1858546.1"
                     /transl_table=1
                     /translation="MALHLQSTVFGQLMRLLSSRRVFKYPDEIDLSLWEKAVQQDDTYP
                     EPSGNASNTLQGTGAANGARLSPISQGNHGNLIVGWYGPDDPENPQHWPRALKHLIAFQ
                     MCILNFAVYIASSIYTPGEHNLMEEFQVSEEVAILGLSLFTMYAESTHSPPLVHFVNFL
                     PMLALRGYGFGPMLWSPLSEIPRLGRSGIFFYTLLAFILFQLPVGLAPNVVVFLIFRWV
                     TGFCGSPCLSTGGGTINDIYPPTQVPFLICIWASAGVLGPVFGPLIGGYLAPAMGWRWT
                     IWAFTFLCCLVLVIMFFFLPETSADTILYKRAARLSKASGRHLISRSEADSAHHTARDD
                     ALLLMRAFTLTLFEPVVLLMNLYAGLLYGVLFIWFESFPLVFGNIYHFTTQQQGLVFLA
                     ILVFTLISLPVYMLWMKWSLVPKMGTKAFKPELMLLPTFVGCWSLPLCLFWFGWTSRSS
                     IHWIVPVIGSGTFAIGVVTLFNTLYTYLGMIYPKYAASIFAGAALFRALFGATFPLFAQ
                     VLFDNLGVGPGNSLLGGISVLFIPVPFVFYKFGERIRRHSKHASA"
     PFAM_domain     13469..14680
                     /aSDomain="MFS_1"
                     /aSTool="clusterhmmer"
                     /database="35.0"
                     /db_xref="PF07690.19"
                     /db_xref="GO:0022857"
                     /db_xref="GO:0055085"
                     /description="Major Facilitator Superfamily"
                     /detection="hmmscan"
                     /domain_id="clusterhmmer_JN550_012593_0004"
                     /evalue="1.40E-28"
                     /gene_ontologies="GO:0022857: transmembrane transporter
                     activity"
                     /gene_ontologies="GO:0055085: transmembrane transport"
                     /label="JN550_012593"
                     /locus_tag="JN550_012593"
                     /protein_end="510"
                     /protein_start="106"
                     /score="100.0"
                     /tool="antismash"
                     /translation="ILNFAVYIASSIYTPGEHNLMEEFQVSEEVAILGLSLFTMYAEST
                     HSPPLVHFVNFLPMLALRGYGFGPMLWSPLSEIPRLGRSGIFFYTLLAFILFQLPVGLA
                     PNVVVFLIFRWVTGFCGSPCLSTGGGTINDIYPPTQVPFLICIWASAGVLGPVFGPLIG
                     GYLAPAMGWRWTIWAFTFLCCLVLVIMFFFLPETSADTILYKRAARLSKASGRHLISRS
                     EADSAHHTARDDALLLMRAFTLTLFEPVVLLMNLYAGLLYGVLFIWFESFPLVFGNIYH
                     FTTQQQGLVFLAILVFTLISLPVYMLWMKWSLVPKMGTKAFKPELMLLPTFVGCWSLPL
                     CLFWFGWTSRSSIHWIVPVIGSGTFAIGVVTLFNTLYTYLGMIYPKYAASIFAGAALFR
                     ALFGA"
     gene            complement(15815..16467)
                     /locus_tag="JN550_012594"
     mRNA            complement(join(15815..16345,16420..16467))
                     /locus_tag="JN550_012594"
                     /product="hypothetical protein"
     CDS             complement(join(15815..16345,16420..16467))
                     /codon_start=1
                     /locus_tag="JN550_012594"
                     /product="hypothetical protein"
                     /protein_id="KAI1858547.1"
                     /transl_table=1
                     /translation="MVQCGFNALVPALVFQLRIFSLYPMGQLPTGGVWSNGNAVGRLTS
                     VEGCELCVNATTVHMDDFNVVDGENDLFTLNAQGLLRTDDEQYIGIYGKGLLRNIPKVK
                     AILANETDAVPTKWGEIDTFTTWTFQASGKYAALTEGVYVANIRIAPPDNAETKSYIDY
                     KLSRVTTGESCQDETDGKNVHSSASVGEL"
     PFAM_domain     complement(join(15911..16345,16420..16437))
                     /aSDomain="DUF3237"
                     /aSTool="clusterhmmer"
                     /database="35.0"
                     /db_xref="PF11578.11"
                     /description="Protein of unknown function (DUF3237)"
                     /detection="hmmscan"
                     /domain_id="clusterhmmer_JN550_012594_0005"
                     /evalue="6.30E-13"
                     /label="JN550_012594"
                     /locus_tag="JN550_012594"
                     /protein_end="161"
                     /protein_start="10"
                     /score="49.0"
                     /tool="antismash"
                     /translation="PALVFQLRIFSLYPMGQLPTGGVWSNGNAVGRLTSVEGCELCVNA
                     TTVHMDDFNVVDGENDLFTLNAQGLLRTDDEQYIGIYGKGLLRNIPKVKAILANETDAV
                     PTKWGEIDTFTTWTFQASGKYAALTEGVYVANIRIAPPDNAETKSYI"
     gene            complement(17217..19088)
                     /locus_tag="JN550_012595"
     mRNA            complement(join(17217..17490,17541..17935,18029..18372,
                     18471..18687,18744..19088))
                     /locus_tag="JN550_012595"
                     /product="hypothetical protein"
     CDS             complement(join(17217..17490,17541..17935,18029..18372,
                     18471..18687,18744..19088))
                     /codon_start=1
                     /gene_functions="biosynthetic-additional (smcogs)
                     SMCOG1138:FAD linked oxidase domain protein (Score: 272.2;
                     E-value: 2e-82)"
                     /gene_kind="biosynthetic-additional"
                     /locus_tag="JN550_012595"
                     /product="hypothetical protein"
                     /protein_id="KAI1858548.1"
                     /transl_table=1
                     /translation="MANNNSWKTTLPWILLQWVNFVIGQESPLSYVPTYGDQQPLIWGQ
                     EGISLDALVSDRYLKFSLKKELERRLSNKATISLAGDESFTILNARYSNYKRPEYIAVV
                     QAAEENDVVETVNYARSRGIPFAARAGGHSLTTSLRRIKNAIGIDIRGLKSAVYDEKKQ
                     LMTVGGGITTGEFANATYARGMEVTVGSCPCTGVLGVSLGAGIGRLQGKYGYLNDNLVS
                     ARLLLANGTVIRVSAKFNSDLFWAIRGAGHNFGIVVEATYQIYPQLNDGKHLVVDFEYA
                     LHQTEDVLAALNSISNPMPKEPTININLVYSGPEVDAAPYTKLFDKISPIWKDTKIATW
                     DALPWATYNGLNNILCTPQGWARFPIKNFYAANAKSYDIPTIRSYINSWRSMNEKYEGR
                     AMFSFMFESFAQQKIQELPDDATAYPWRHGSQHFLMIEGAYKDTELEQEIDEWLSEQQD
                     KLIEGSGYGRLQQYVNYGHGSKDAPEALYGYEPWRLERLRRLKKEYDPEGWFNGYQPLL
                     VMSELEF"
     PFAM_domain     complement(join(18227..18372,18471..18687,18744..18785))
                     /aSDomain="FAD_binding_4"
                     /aSTool="clusterhmmer"
                     /database="35.0"
                     /db_xref="PF01565.26"
                     /db_xref="GO:0050660"
                     /description="FAD binding domain"
                     /detection="hmmscan"
                     /domain_id="clusterhmmer_JN550_012595_0006"
                     /evalue="1.50E-23"
                     /gene_ontologies="GO:0050660: flavin adenine dinucleotide
                     binding"
                     /label="JN550_012595"
                     /locus_tag="JN550_012595"
                     /protein_end="236"
                     /protein_start="101"
                     /score="83.2"
                     /tool="antismash"
                     /translation="AVVQAAEENDVVETVNYARSRGIPFAARAGGHSLTTSLRRIKNAI
                     GIDIRGLKSAVYDEKKQLMTVGGGITTGEFANATYARGMEVTVGSCPCTGVLGVSLGAG
                     IGRLQGKYGYLNDNLVSARLLLANGTVIRVS"
     gene            20001..28250
                     /locus_tag="JN550_012596"
     mRNA            join(20001..20070,20128..20793,20850..21105,21176..21491,
                     21542..23332,23381..23708,23759..26834,26887..27055,
                     27114..28250)
                     /locus_tag="JN550_012596"
                     /product="hypothetical protein"
     CDS             join(20001..20070,20128..20793,20850..21105,21176..21491,
                     21542..23332,23381..23708,23759..26834,26887..27055,
                     27114..28250)
                     /NRPS_PKS="Domain: PKS_KS(Iterative-KS) (17-442). E-value:
                     5.6e-168. Score: 551.1. Matches aSDomain:
                     nrpspksdomains_JN550_012596_PKS_KS.1"
                     /NRPS_PKS="Domain: PKS_AT (604-910). E-value: 1.8e-82.
                     Score: 268.9. Matches aSDomain:
                     nrpspksdomains_JN550_012596_PKS_AT.1"
                     /NRPS_PKS="Domain: PKS_DH (999-1185). E-value: 3.7e-26.
                     Score: 84.3. Matches aSDomain:
                     nrpspksdomains_JN550_012596_PKS_DH.1"
                     /NRPS_PKS="Domain: cMT (1487-1661). E-value: 1.7e-53.
                     Score: 173.0. Matches aSDomain:
                     nrpspksdomains_JN550_012596_cMT.1"
                     /NRPS_PKS="Domain: PKS_ER (1900-2213). E-value: 1.6e-90.
                     Score: 295.3. Matches aSDomain:
                     nrpspksdomains_JN550_012596_PKS_ER.1"
                     /NRPS_PKS="Domain: PKS_KR (2238-2410). E-value: 1e-46.
                     Score: 151.0. Matches aSDomain:
                     nrpspksdomains_JN550_012596_PKS_KR.1"
                     /NRPS_PKS="Domain: PKS_PP (2521-2585). E-value: 5.1e-11.
                     Score: 34.7. Matches aSDomain:
                     nrpspksdomains_JN550_012596_PKS_PP.1"
                     /codon_start=1
                     /gene_functions="biosynthetic (rule-based-clusters) T1PKS:
                     itr_KS"
                     /gene_functions="biosynthetic (rule-based-clusters) T1PKS:
                     PKS_AT"
                     /gene_functions="biosynthetic-additional
                     (rule-based-clusters) ADH_N"
                     /gene_functions="biosynthetic-additional
                     (rule-based-clusters) ADH_zinc_N"
                     /gene_functions="biosynthetic-additional
                     (rule-based-clusters) adh_short"
                     /gene_functions="biosynthetic-additional
                     (rule-based-clusters) PP-binding"
                     /gene_functions="biosynthetic-additional (smcogs)
                     SMCOG1022:Beta-ketoacyl synthase (Score: 242.9; E-value:
                     1e-73)"
                     /gene_kind="biosynthetic"
                     /locus_tag="JN550_012596"
                     /product="hypothetical protein"
                     /protein_id="KAI1858549.1"
                     /sec_met_domain="itr_KS (E-value: 6e-172, bitscore: 563.7,
                     seeds: 96, tool: rule-based-clusters)"
                     /sec_met_domain="PKS_AT (E-value: 1.5e-82, bitscore: 268.9,
                     seeds: 1682, tool: rule-based-clusters)"
                     /sec_met_domain="ADH_N (E-value: 2.6e-09, bitscore: 28.6,
                     seeds: 66, tool: rule-based-clusters)"
                     /sec_met_domain="ADH_zinc_N (E-value: 8.9e-13, bitscore:
                     40.0, seeds: 86, tool: rule-based-clusters)"
                     /sec_met_domain="adh_short (E-value: 1.4e-41, bitscore:
                     134.0, seeds: 230, tool: rule-based-clusters)"
                     /sec_met_domain="PP-binding (E-value: 9.8e-10, bitscore:
                     30.5, seeds: 164, tool: rule-based-clusters)"
                     /transl_table=1
                     /translation="MAPISVTEPFIPEALEPIAIVGMGCRWPGDSESPSELWEYLQERR
                     HSYTKFPEDRINVDAFYHPDINRPGSFRTEGGCFLRSDVRQFDPTFFGIHPREVLTLDP
                     AQRKFLEVVYETIESAGVPLHKLSGSKTGTFVGNFNYDHQLMHYRDPENALPYSVTGSG
                     ITIISNRINYVFNLKGPSMTLDTACSSSLYALHLACSAIQTGDCDAAIVGGTNLILTPE
                     CQIFSSVLGAVSPTSVCHTFDSQADGYARADGIGALYIKRLQQAVADGDPIRAVIRGTA
                     FNANGRTGGITHPSPEGQAACIKQAYERAGGLDMSLTGYFECHGTGTPVGDPIEVGAIG
                     RLFTDSRTSANPLLIGSIKSNMGHSEPSSGMAGVMKAVLAIERGLIPPTIGIKELNPNV
                     DLKDGRLKIVQESTPWPDLPVRRASINSFGYGGSNAHAIVESIETLFPGYRSRHQANKQ
                     SSSMEAFANRNGISRQYSDPTTPSSINGLANGDMSGQNGTHNANGVENGHIGLLTNKPR
                     STKSRTQFILPLSAHDGRTLQANYDALAAHYRDWSLFDIAYTLSARRSLLQNRCFVIVK
                     AAEAENGLPQEKSSIVKTAAGDSRTLGFVFTGQGSQWPRMGASLMTEFPSCLVTVRRLD
                     KYLDDLDKGRGRDWTIEEVLQQDTGNTRVHEAELSQPLVTAVQIMIVNLLSQWNVKPRA
                     VIGHSSGEIAAGYAAGLLTEEEAMVAAYLRGKAIIQNAAPGLMMAVGGALSHLQPLVDH
                     YDGRVTIACHNSPESYTLSGDADVMTDLKVVFDEKKIFCRALHTGGNAYHSEHMRTIGQ
                     GYEMSLNACMPKRSAKMSAQEDSPVIITQAVFFSSVYGQAAPWSILGPKYWRQNLESPV
                     LFHQGVSQMLTQATPDILIEIGPHSALQGPLRQLANSMDGIQFPAYYAAITRGSDNVKD
                     ILTLAGNLYSSGYDIDLARVNAIESRGGNGYQTGRVISDLPRYQWQYPCDILLYENRWT
                     REWRLRKHPRHDILGSRIPGTNQAEPLWRNKLSVKDVPWLADHRLGKEMVFPSTGYLSM
                     ALEAATQIAELGGLKVSDVEYYDIQNVSLSKALIVPEDDLGIETLFTLRPTPLNKTTRH
                     VWLFDFVLTSVSNEFGVDNFVEHCRGQVEVGLEKYSFPEYPFVGDIQASKVKKAINAAQ
                     WYESFVGAGLCYGPTFQGLSDISAIGQSNMSRARVGIDPTAKMMIGESRYILHPATLDA
                     SLQLSILAGHKNTATKFKRAFMPTGIDSVKVWPKVAAETRGFADSYSKATLKGVRGLAA
                     DVVLLGTNSQRMLQASNIFLTASDQSAPKLIEESKPYTRIIWKPSFDHLTTDTLSQMFP
                     PLMLSDDAVIPSLNHLALHQLIHFKATHPEIFKQSSEQPHLQRLLDWTTEKLNAAAADH
                     TSTASKIINYSHAHRAQEIERLSELLKPRSSEARLMCHLYNNLPSIYRGEKTGIQVALQ
                     DNLLLDNYETGQVYREGNRRLGGALALYAHQNPKVRILEVGAGTGSATNEILSALKGDT
                     AWRQYSEYRFTDTTPSFLASGEERFSNYGGMTFGTFDMEQSGESQGYQQDWDIVVASNV
                     IHATSDIRGTLVNIRNVLKPGGRMLLLELTQSQLSAGLVLGTFSDFWKADNDPSYPRYD
                     GPFLSKSLWQQVLPAAGFSGLDFYLDDYAGDNVSATVICATAADPLLSIPPTIQGPDRQ
                     GITLVYRNATAPYMRRMMDNLSNTGTIPISLMPLSDIKIARHYRLIFLLEAEKPFFLDA
                     TPQEWANLQYAISRSVSSLWLTRGDLMVGKEPLCGMISGLAKGMKIENNSLRFSILDTD
                     QIPDGPDNAYFKLVKALEARVADASKFNDDSEFRYKNGILYISRLALDNGLCAEVTVAN
                     SQDRVLKELPLKALKSTKLQLAIDKPGVLSTVYFKEDPTFLTPLAADEVEIEVKYAGIN
                     NKDIAVLTGRHHSDSFSDECSGVITQIGSEVKQFKIGDLVYCQSFSKFGNFVRDKAVFC
                     QKLVAGDTLDGVATLPIAFGTAIYGLMDLGQLTKGDSVLIQSATGAVGLAACQLAHMVG
                     AEIFATVGTEAKKIELLGMGYGIQADHVFPSRDRFTAAKLLEQTNGNGIDVILCSARGE
                     LMHEYWKCIATCGRFVEIGRTEVLDSGKLSLDVFGRNATFASFDLEVMSKNRPQVTASL
                     MRRIHELKSEGRIKPLPLAKFGVAEIERAFATFVKGTHIGKLLVEYDDQSEDSLPLERD
                     AFSAKFDPNASYLLVGCLGGLGRSFSTWAVSRGARNLIYLSRSGASNEEARAFLETLRQ
                     QGVDAYVVKGDVTSMADVRAAVDSAKFPLKGIVQGALTLHDGLFESMSLNRFNATVHPR
                     VIGTLNLHNATKHLPLDFFELWSSWTVVFGTATQSNYLASNAFMDNFARYRRAQGLPCT
                     SVALSQVLGIGIVSYIPEYQQAMIRNGFYGNDEDEFLHYCEKGILPAPMDTTQDATFRY
                     DPLAAGHLLVGIEPAGLRIVDQKYPLSDMMWYHDPRFQNLIQATSVLSHGSQNKREAAG
                     EEGTALERIIAKISRLLYIPADEIDASKAISNYGIDSMVAAELRNWFQSAFGKDVSTLK
                     MLSATMTAQKLSEEAEASNS"
     PFAM_domain     join(20046..20070,20128..20793,20850..20911)
                     /aSDomain="ketoacyl-synt"
                     /aSTool="clusterhmmer"
                     /database="35.0"
                     /db_xref="PF00109.29"
                     /description="Beta-ketoacyl synthase, N-terminal domain"
                     /detection="hmmscan"
                     /domain_id="clusterhmmer_JN550_012596_0007"
                     /evalue="3.50E-71"
                     /label="JN550_012596"
                     /locus_tag="JN550_012596"
                     /protein_end="266"
                     /protein_start="15"
                     /score="239.9"
                     /tool="antismash"
                     /translation="EPIAIVGMGCRWPGDSESPSELWEYLQERRHSYTKFPEDRINVDA
                     FYHPDINRPGSFRTEGGCFLRSDVRQFDPTFFGIHPREVLTLDPAQRKFLEVVYETIES
                     AGVPLHKLSGSKTGTFVGNFNYDHQLMHYRDPENALPYSVTGSGITIISNRINYVFNLK
                     GPSMTLDTACSSSLYALHLACSAIQTGDCDAAIVGGTNLILTPECQIFSSVLGAVSPTS
                     VCHTFDSQADGYARADGIGALYIKRLQQA"
     aSDomain        join(20052..20070,20128..20793,20850..21105,21176..21491,
                     21542..21559)
                     /ASF="found active site cysteine: True, scaffold matched
                     GSSS: True"
                     /ASF="found active site histidines: True"
                     /aSDomain="PKS_KS"
                     /aSTool="nrps_pks_domains"
                     /database="nrpspksdomains.hmm"
                     /detection="hmmscan"
                     /domain_id="nrpspksdomains_JN550_012596_PKS_KS.1"
                     /domain_subtypes="Iterative-KS"
                     /evalue="5.60E-168"
                     /label="JN550_012596_PKS_KS.1"
                     /locus_tag="JN550_012596"
                     /protein_end="442"
                     /protein_start="17"
                     /score="551.1"
                     /tool="antismash"
                     /translation="IAIVGMGCRWPGDSESPSELWEYLQERRHSYTKFPEDRINVDAFY
                     HPDINRPGSFRTEGGCFLRSDVRQFDPTFFGIHPREVLTLDPAQRKFLEVVYETIESAG
                     VPLHKLSGSKTGTFVGNFNYDHQLMHYRDPENALPYSVTGSGITIISNRINYVFNLKGP
                     SMTLDTACSSSLYALHLACSAIQTGDCDAAIVGGTNLILTPECQIFSSVLGAVSPTSVC
                     HTFDSQADGYARADGIGALYIKRLQQAVADGDPIRAVIRGTAFNANGRTGGITHPSPEG
                     QAACIKQAYERAGGLDMSLTGYFECHGTGTPVGDPIEVGAIGRLFTDSRTSANPLLIGS
                     IKSNMGHSEPSSGMAGVMKAVLAIERGLIPPTIGIKELNPNVDLKDGRLKIVQESTPWP
                     DLPVRRASINSFGYGGSNAHAIVESI"
     aSModule        20052..28196
                     /complete
                     /domains="nrpspksdomains_JN550_012596_PKS_KS.1"
                     /domains="nrpspksdomains_JN550_012596_PKS_AT.1"
                     /domains="nrpspksdomains_JN550_012596_PKS_DH.1"
                     /domains="nrpspksdomains_JN550_012596_cMT.1"
                     /domains="nrpspksdomains_JN550_012596_PKS_ER.1"
                     /domains="nrpspksdomains_JN550_012596_PKS_KR.1"
                     /domains="nrpspksdomains_JN550_012596_PKS_PP.1"
                     /iterative
                     /locus_tags="JN550_012596"
                     /monomer_pairings="pk -> Me-pk"
                     /tool="antismash"
                     /type="pks"
     CDS_motif       20592..20639
                     /aSTool="nrps_pks_domains"
                     /database="abmotifs"
                     /detection="hmmscan"
                     /domain_id="nrpspksmotif_JN550_012596_0001"
                     /evalue="2.10E-06"
                     /label="PKSI-KS_m3"
                     /locus_tag="JN550_012596"
                     /protein_end="194"
                     /protein_start="178"
                     /score="19.6"
                     /tool="antismash"
                     /translation="GPSMTLDTACSSSLYA"
     CDS_motif       join(20781..20793,20850..20875)
                     /aSTool="nrps_pks_domains"
                     /database="abmotifs"
                     /detection="hmmscan"
                     /domain_id="nrpspksmotif_JN550_012596_0002"
                     /evalue="5.60E-03"
                     /label="PKSI-KS_m4"
                     /locus_tag="JN550_012596"
                     /protein_end="254"
                     /protein_start="241"
                     /score="10.1"
                     /tool="antismash"
                     /translation="FDSQADGYARADG"
     PFAM_domain     join(20936..21105,21176..21359)
                     /aSDomain="Ketoacyl-synt_C"
                     /aSTool="clusterhmmer"
                     /database="35.0"
                     /db_xref="PF02801.25"
                     /description="Beta-ketoacyl synthase, C-terminal domain"
                     /detection="hmmscan"
                     /domain_id="clusterhmmer_JN550_012596_0008"
                     /evalue="5.70E-34"
                     /label="JN550_012596"
                     /locus_tag="JN550_012596"
                     /protein_end="392"
                     /protein_start="274"
                     /score="116.8"
                     /tool="antismash"
                     /translation="AVIRGTAFNANGRTGGITHPSPEGQAACIKQAYERAGGLDMSLTG
                     YFECHGTGTPVGDPIEVGAIGRLFTDSRTSANPLLIGSIKSNMGHSEPSSGMAGVMKAV
                     LAIERGLIPPTIGI"
     CDS_motif       join(21071..21105,21176..21188)
                     /aSTool="nrps_pks_domains"
                     /database="abmotifs"
                     /detection="hmmscan"
                     /domain_id="nrpspksmotif_JN550_012596_0003"
                     /evalue="3.00E-04"
                     /label="PKSI-KS_m5"
                     /locus_tag="JN550_012596"
                     /protein_end="335"
                     /protein_start="319"
                     /score="12.9"
                     /tool="antismash"
                     /translation="YFECHGTGTPVGDPIE"
     PFAM_domain     join(21369..21491,21542..21565)
                     /aSDomain="KAsynt_C_assoc"
                     /aSTool="clusterhmmer"
                     /database="35.0"
                     /db_xref="PF16197.8"
                     /description="Ketoacyl-synthetase C-terminal extension"
                     /detection="hmmscan"
                     /domain_id="clusterhmmer_JN550_012596_0009"
                     /evalue="1.50E-12"
                     /label="JN550_012596"
                     /locus_tag="JN550_012596"
                     /protein_end="444"
                     /protein_start="395"
                     /score="48.1"
                     /tool="antismash"
                     /translation="NPNVDLKDGRLKIVQESTPWPDLPVRRASINSFGYGGSNAHAIVE
                     SIET"
     CDS_motif       22043..22096
                     /aSTool="nrps_pks_domains"
                     /database="abmotifs"
                     /detection="hmmscan"
                     /domain_id="nrpspksmotif_JN550_012596_0004"
                     /evalue="1.70E-05"
                     /label="PKSI-AT-mM_m1"
                     /locus_tag="JN550_012596"
                     /protein_end="621"
                     /protein_start="603"
                     /score="17.2"
                     /tool="antismash"
                     /translation="FVFTGQGSQWPRMGASLM"
     PFAM_domain     22043..23038
                     /aSDomain="Acyl_transf_1"
                     /aSTool="clusterhmmer"
                     /database="35.0"
                     /db_xref="PF00698.24"
                     /description="Acyl transferase domain"
                     /detection="hmmscan"
                     /domain_id="clusterhmmer_JN550_012596_0010"
                     /evalue="1.10E-43"
                     /label="JN550_012596"
                     /locus_tag="JN550_012596"
                     /protein_end="935"
                     /protein_start="603"
                     /score="150.2"
                     /tool="antismash"
                     /translation="FVFTGQGSQWPRMGASLMTEFPSCLVTVRRLDKYLDDLDKGRGRD
                     WTIEEVLQQDTGNTRVHEAELSQPLVTAVQIMIVNLLSQWNVKPRAVIGHSSGEIAAGY
                     AAGLLTEEEAMVAAYLRGKAIIQNAAPGLMMAVGGALSHLQPLVDHYDGRVTIACHNSP
                     ESYTLSGDADVMTDLKVVFDEKKIFCRALHTGGNAYHSEHMRTIGQGYEMSLNACMPKR
                     SAKMSAQEDSPVIITQAVFFSSVYGQAAPWSILGPKYWRQNLESPVLFHQGVSQMLTQA
                     TPDILIEIGPHSALQGPLRQLANSMDGIQFPAYYAAITRGSDNVKDILTLA"
     aSDomain        22046..22963
                     /ASF="Neither malonyl-CoA or methylmalonyl-CoA specific"
                     /ASF="found active site serine: True, scaffold matched
                     GHGE: True"
                     /aSDomain="PKS_AT"
                     /aSTool="nrps_pks_domains"
                     /database="nrpspksdomains.hmm"
                     /detection="hmmscan"
                     /domain_id="nrpspksdomains_JN550_012596_PKS_AT.1"
                     /evalue="1.80E-82"
                     /label="JN550_012596_PKS_AT.1"
                     /locus_tag="JN550_012596"
                     /protein_end="910"
                     /protein_start="604"
                     /score="268.9"
                     /specificity="substrate consensus: pk"
                     /specificity="PKS signature: Malonyl-CoA"
                     /specificity="Minowa: mmal"
                     /tool="antismash"
                     /translation="VFTGQGSQWPRMGASLMTEFPSCLVTVRRLDKYLDDLDKGRGRDW
                     TIEEVLQQDTGNTRVHEAELSQPLVTAVQIMIVNLLSQWNVKPRAVIGHSSGEIAAGYA
                     AGLLTEEEAMVAAYLRGKAIIQNAAPGLMMAVGGALSHLQPLVDHYDGRVTIACHNSPE
                     SYTLSGDADVMTDLKVVFDEKKIFCRALHTGGNAYHSEHMRTIGQGYEMSLNACMPKRS
                     AKMSAQEDSPVIITQAVFFSSVYGQAAPWSILGPKYWRQNLESPVLFHQGVSQMLTQAT
                     PDILIEIGPHSALQGPLRQLANSMD"
     CDS_motif       22301..22414
                     /aSTool="nrps_pks_domains"
                     /database="abmotifs"
                     /detection="hmmscan"
                     /domain_id="nrpspksmotif_JN550_012596_0005"
                     /evalue="1.20E-10"
                     /label="PKSI-AT-M_m3"
                     /locus_tag="JN550_012596"
                     /protein_end="727"
                     /protein_start="689"
                     /score="33.3"
                     /tool="antismash"
                     /translation="VKPRAVIGHSSGEIAAGYAAGLLTEEEAMVAAYLRGKA"
     aSDomain        join(23231..23332,23381..23708,23759..23886)
                     /ASF="catalytic triad H,G,P inconclusive"
                     /aSDomain="PKS_DH"
                     /aSTool="nrps_pks_domains"
                     /database="nrpspksdomains.hmm"
                     /detection="hmmscan"
                     /domain_id="nrpspksdomains_JN550_012596_PKS_DH.1"
                     /evalue="3.70E-26"
                     /label="JN550_012596_PKS_DH.1"
                     /locus_tag="JN550_012596"
                     /protein_end="1185"
                     /protein_start="999"
                     /score="84.3"
                     /tool="antismash"
                     /translation="HDILGSRIPGTNQAEPLWRNKLSVKDVPWLADHRLGKEMVFPSTG
                     YLSMALEAATQIAELGGLKVSDVEYYDIQNVSLSKALIVPEDDLGIETLFTLRPTPLNK
                     TTRHVWLFDFVLTSVSNEFGVDNFVEHCRGQVEVGLEKYSFPEYPFVGDIQASKVKKAI
                     NAAQWYESFVGAGLCYGPTFQGL"
     PFAM_domain     join(23231..23332,23381..23708,23759..24261)
                     /aSDomain="PS-DH"
                     /aSTool="clusterhmmer"
                     /database="35.0"
                     /db_xref="PF14765.9"
                     /description="Polyketide synthase dehydratase"
                     /detection="hmmscan"
                     /domain_id="clusterhmmer_JN550_012596_0011"
                     /evalue="8.50E-58"
                     /label="JN550_012596"
                     /locus_tag="JN550_012596"
                     /protein_end="1310"
                     /protein_start="999"
                     /score="196.1"
                     /tool="antismash"
                     /translation="HDILGSRIPGTNQAEPLWRNKLSVKDVPWLADHRLGKEMVFPSTG
                     YLSMALEAATQIAELGGLKVSDVEYYDIQNVSLSKALIVPEDDLGIETLFTLRPTPLNK
                     TTRHVWLFDFVLTSVSNEFGVDNFVEHCRGQVEVGLEKYSFPEYPFVGDIQASKVKKAI
                     NAAQWYESFVGAGLCYGPTFQGLSDISAIGQSNMSRARVGIDPTAKMMIGESRYILHPA
                     TLDASLQLSILAGHKNTATKFKRAFMPTGIDSVKVWPKVAAETRGFADSYSKATLKGVR
                     GLAADVVLLGTNSQRMLQASNIFLTASDQS"
     CDS_motif       join(23315..23332,23381..23440)
                     /aSTool="nrps_pks_domains"
                     /database="abmotifs"
                     /detection="hmmscan"
                     /domain_id="nrpspksmotif_JN550_012596_0006"
                     /evalue="7.80E-12"
                     /label="PKSI-DH_m2"
                     /locus_tag="JN550_012596"
                     /protein_end="1053"
                     /protein_start="1027"
                     /score="37.6"
                     /tool="antismash"
                     /translation="WLADHRLGKEMVFPSTGYLSMALEAA"
     aSDomain        24793..25314
                     /aSDomain="MT"
                     /aSTool="nrps_pks_domains"
                     /database="nrpspksdomains.hmm"
                     /detection="hmmscan"
                     /domain_id="nrpspksdomains_JN550_012596_cMT.1"
                     /domain_subtypes="cMT"
                     /evalue="1.70E-53"
                     /label="JN550_012596_cMT.1"
                     /locus_tag="JN550_012596"
                     /protein_end="1661"
                     /protein_start="1487"
                     /score="173.0"
                     /tool="antismash"
                     /translation="LYAHQNPKVRILEVGAGTGSATNEILSALKGDTAWRQYSEYRFTD
                     TTPSFLASGEERFSNYGGMTFGTFDMEQSGESQGYQQDWDIVVASNVIHATSDIRGTLV
                     NIRNVLKPGGRMLLLELTQSQLSAGLVLGTFSDFWKADNDPSYPRYDGPFLSKSLWQQV
                     LPAAGFSGLDF"
     PFAM_domain     24826..25137
                     /aSDomain="Methyltransf_12"
                     /aSTool="clusterhmmer"
                     /database="35.0"
                     /db_xref="PF08242.15"
                     /description="Methyltransferase domain"
                     /detection="hmmscan"
                     /domain_id="clusterhmmer_JN550_012596_0012"
                     /evalue="7.10E-17"
                     /label="JN550_012596"
                     /locus_tag="JN550_012596"
                     /protein_end="1602"
                     /protein_start="1498"
                     /score="62.1"
                     /tool="antismash"
                     /translation="LEVGAGTGSATNEILSALKGDTAWRQYSEYRFTDTTPSFLASGEE
                     RFSNYGGMTFGTFDMEQSGESQGYQQDWDIVVASNVIHATSDIRGTLVNIRNVLKPGGR
                     "
     aSDomain        join(26032..26834,26887..27022)
                     /ASF="ER configuration inconclusive"
                     /aSDomain="PKS_ER"
                     /aSTool="nrps_pks_domains"
                     /database="nrpspksdomains.hmm"
                     /detection="hmmscan"
                     /domain_id="nrpspksdomains_JN550_012596_PKS_ER.1"
                     /evalue="1.60E-90"
                     /label="JN550_012596_PKS_ER.1"
                     /locus_tag="JN550_012596"
                     /protein_end="2213"
                     /protein_start="1900"
                     /score="295.3"
                     /tool="antismash"
                     /translation="GVLSTVYFKEDPTFLTPLAADEVEIEVKYAGINNKDIAVLTGRHH
                     SDSFSDECSGVITQIGSEVKQFKIGDLVYCQSFSKFGNFVRDKAVFCQKLVAGDTLDGV
                     ATLPIAFGTAIYGLMDLGQLTKGDSVLIQSATGAVGLAACQLAHMVGAEIFATVGTEAK
                     KIELLGMGYGIQADHVFPSRDRFTAAKLLEQTNGNGIDVILCSARGELMHEYWKCIATC
                     GRFVEIGRTEVLDSGKLSLDVFGRNATFASFDLEVMSKNRPQVTASLMRRIHELKSEGR
                     IKPLPLAKFGVAEIERAFATFVKGTHIGKLLV"
     CDS_motif       26344..26385
                     /aSTool="nrps_pks_domains"
                     /database="abmotifs"
                     /detection="hmmscan"
                     /domain_id="nrpspksmotif_JN550_012596_0007"
                     /evalue="4.40E-04"
                     /label="PKSI-ER_m4"
                     /locus_tag="JN550_012596"
                     /protein_end="2018"
                     /protein_start="2004"
                     /score="13.7"
                     /tool="antismash"
                     /translation="ATLPIAFGTAIYGL"
     CDS_motif       26410..26472
                     /aSTool="nrps_pks_domains"
                     /database="abmotifs"
                     /detection="hmmscan"
                     /domain_id="nrpspksmotif_JN550_012596_0008"
                     /evalue="4.80E-08"
                     /label="PKSI-ER_m5"
                     /locus_tag="JN550_012596"
                     /protein_end="2047"
                     /protein_start="2026"
                     /score="25.4"
                     /tool="antismash"
                     /translation="GDSVLIQSATGAVGLAACQLA"
     CDS_motif       26482..26523
                     /aSTool="nrps_pks_domains"
                     /database="abmotifs"
                     /detection="hmmscan"
                     /domain_id="nrpspksmotif_JN550_012596_0009"
                     /evalue="1.40E-05"
                     /label="PKSI-ER_m6"
                     /locus_tag="JN550_012596"
                     /protein_end="2064"
                     /protein_start="2050"
                     /score="17.7"
                     /tool="antismash"
                     /translation="GAEIFATVGTEAKK"
     PFAM_domain     join(26557..26834,26887..27022)
                     /aSDomain="ADH_zinc_N_2"
                     /aSTool="clusterhmmer"
                     /database="35.0"
                     /db_xref="PF13602.9"
                     /description="Zinc-binding dehydrogenase"
                     /detection="hmmscan"
                     /domain_id="clusterhmmer_JN550_012596_0013"
                     /evalue="8.20E-13"
                     /label="JN550_012596"
                     /locus_tag="JN550_012596"
                     /protein_end="2213"
                     /protein_start="2075"
                     /score="49.6"
                     /tool="antismash"
                     /translation="ADHVFPSRDRFTAAKLLEQTNGNGIDVILCSARGELMHEYWKCIA
                     TCGRFVEIGRTEVLDSGKLSLDVFGRNATFASFDLEVMSKNRPQVTASLMRRIHELKSE
                     GRIKPLPLAKFGVAEIERAFATFVKGTHIGKLLV"
     PFAM_domain     27153..27674
                     /aSDomain="KR"
                     /aSTool="clusterhmmer"
                     /database="35.0"
                     /db_xref="PF08659.13"
                     /description="KR domain"
                     /detection="hmmscan"
                     /domain_id="clusterhmmer_JN550_012596_0014"
                     /evalue="6.40E-50"
                     /label="JN550_012596"
                     /locus_tag="JN550_012596"
                     /protein_end="2411"
                     /protein_start="2237"
                     /score="169.7"
                     /tool="antismash"
                     /translation="ASYLLVGCLGGLGRSFSTWAVSRGARNLIYLSRSGASNEEARAFL
                     ETLRQQGVDAYVVKGDVTSMADVRAAVDSAKFPLKGIVQGALTLHDGLFESMSLNRFNA
                     TVHPRVIGTLNLHNATKHLPLDFFELWSSWTVVFGTATQSNYLASNAFMDNFARYRRAQ
                     GLPCTSVALSQ"
     CDS_motif       27156..27254
                     /aSTool="nrps_pks_domains"
                     /database="abmotifs"
                     /detection="hmmscan"
                     /domain_id="nrpspksmotif_JN550_012596_0010"
                     /evalue="7.70E-13"
                     /label="PKSI-KR_m1"
                     /locus_tag="JN550_012596"
                     /protein_end="2271"
                     /protein_start="2238"
                     /score="41.0"
                     /tool="antismash"
                     /translation="SYLLVGCLGGLGRSFSTWAVSRGARNLIYLSRS"
     aSDomain        27156..27671
                     /ASF="KR domain putatively catalyzing D-configuration
                     product formation"
                     /ASF="catalytic triad S,Y,N inconclusive"
                     /aSDomain="PKS_KR"
                     /aSTool="nrps_pks_domains"
                     /database="nrpspksdomains.hmm"
                     /detection="hmmscan"
                     /domain_id="nrpspksdomains_JN550_012596_PKS_KR.1"
                     /evalue="1.00E-46"
                     /label="JN550_012596_PKS_KR.1"
                     /locus_tag="JN550_012596"
                     /protein_end="2410"
                     /protein_start="2238"
                     /score="151.0"
                     /specificity="KR activity: inactive"
                     /specificity="KR stereochemistry: (unknown)"
                     /tool="antismash"
                     /translation="SYLLVGCLGGLGRSFSTWAVSRGARNLIYLSRSGASNEEARAFLE
                     TLRQQGVDAYVVKGDVTSMADVRAAVDSAKFPLKGIVQGALTLHDGLFESMSLNRFNAT
                     VHPRVIGTLNLHNATKHLPLDFFELWSSWTVVFGTATQSNYLASNAFMDNFARYRRAQG
                     LPCTSVALS"
     CDS_motif       27525..27635
                     /aSTool="nrps_pks_domains"
                     /database="abmotifs"
                     /detection="hmmscan"
                     /domain_id="nrpspksmotif_JN550_012596_0011"
                     /evalue="7.80E-14"
                     /label="PKSI-KR_m4"
                     /locus_tag="JN550_012596"
                     /protein_end="2398"
                     /protein_start="2361"
                     /score="44.2"
                     /tool="antismash"
                     /translation="LDFFELWSSWTVVFGTATQSNYLASNAFMDNFARYRR"
     aSDomain        28005..28196
                     /aSDomain="PKS_PP"
                     /aSTool="nrps_pks_domains"
                     /database="nrpspksdomains.hmm"
                     /detection="hmmscan"
                     /domain_id="nrpspksdomains_JN550_012596_PKS_PP.1"
                     /evalue="5.10E-11"
                     /label="JN550_012596_PKS_PP.1"
                     /locus_tag="JN550_012596"
                     /protein_end="2585"
                     /protein_start="2521"
                     /score="34.7"
                     /tool="antismash"
                     /translation="AGEEGTALERIIAKISRLLYIPADEIDASKAISNYGIDSMVAAEL
                     RNWFQSAFGKDVSTLKMLS"
     PFAM_domain     28032..28196
                     /aSDomain="PP-binding"
                     /aSTool="clusterhmmer"
                     /database="35.0"
                     /db_xref="PF00550.28"
                     /description="Phosphopantetheine attachment site"
                     /detection="hmmscan"
                     /domain_id="clusterhmmer_JN550_012596_0015"
                     /evalue="6.00E-08"
                     /label="JN550_012596"
                     /locus_tag="JN550_012596"
                     /protein_end="2585"
                     /protein_start="2530"
                     /score="33.0"
                     /tool="antismash"
                     /translation="RIIAKISRLLYIPADEIDASKAISNYGIDSMVAAELRNWFQSAFG
                     KDVSTLKMLS"
ORIGIN
        1 tacattctct ctccccattt gatgagggcg gtctcatcgc acctgcgtct acttcaagag
       61 acttgctgca atctggagca cctttctttc aatcaatgac cttagacgtt aatctactcg
      121 tatccgcaca tatagctgat gcagtccaat ggcaaaccaa aagcactggt gtatccctag
      181 cccagttgca tcttgagctg tctagacttg tgctatcagt ggggactgga acatgggata
      241 ttagagacgt tatccatgtt gaggtggtat atgccgggga tacacaagca caccggctag
      301 aatcggccag ttcggggtgg aatcctttga tccaaatttg tgaagcctca acgcaatttg
      361 gggggctttt gaaagggcta cagccagcaa catgcaacga gggagcggtc ttcactattg
      421 aaccgttggg gctatcagta gcgcttccaa gaacgaccta tcttctcgat tccatgtctt
      481 gttaccttca gatcatttcg gttttcaact acatattctc caaggcgttg gagcatttga
      541 ctgatagctc tcatactggc aacacaaccg gaaccaccca tccaaacatt cacttgggag
      601 gagtcccggt acctccagta gacacctcgc ctggaatact cctggcacgc ttgacggaac
      661 atcaactcca gcccatcgag cgacttcttg ggttgccaga gaccttctgt gcttcactac
      721 agccaagtaa tgagccctgg gttgatcgcg cagggctctt cgggaatgaa cacggtccct
      781 ctctcctgga ttcccttgcg aaattcggcg aagaatatca cttttcatgt gacgtgtcga
      841 ttatcaaatc attgagaggg aagataagag aagcccaaag tttatagctt gggcaatgga
      901 acccggttcg gaggatgaaa cactggcaaa tgcctattgc gaggccgggc ctgacctgag
      961 taagtgttgg cccctttctc acgcgttttg ctgactttct ggggcagcgt ttttttcgtc
     1021 gtgtggtcac tgctgatagg aagaaagttg ctaggctgag tatggaacac ccgacgtggt
     1081 gtgctcatcg ctagactatt ggaaaacaga tgagagatta tcgcatggac gggtgacgta
     1141 atatatagat aatggtacaa gaaggtcggc gcgaatataa ctgtttcatt gtaactctgt
     1201 caagagttgt agcttctcag cctcatccca gaaacattac atgtaatggt aataaggtgg
     1261 agattcgcag tagtatgtag actttgtcga ctgtctcaat ggctacccta tagatcggtt
     1321 aatgtcagtg attagtcatt gtccttttgg acttcggtct ctgtcagagt gtcagacagg
     1381 tggcttggtg acttaatcat ggccgcatgt aatttgtcag atagttgcca ccatcatgcc
     1441 ttaagagact caagtgcacc aggctcatgc gtccctcgga ttcttgatgc tttgcatgtt
     1501 ccttatttaa gacgacacct aatgttgtcc ctacctcacg ctggccatcc gcttctacgc
     1561 cgccttctca ttacccagtc agctcagctt ctctactaaa tcatcacttg aggcaatatg
     1621 cagagccgca tatacttcct ggtcactctt gcgagtcgaa tctgtgcgtt caagacatat
     1681 ccggcctgtc cacctctggc aggcgacgtc accgtgaatg tctcaaacat cttccctgag
     1741 agtgctgaat tcgcaccttc gaattgcagg ttttatatcg ggtaggcaat ctgctaagac
     1801 cttttttatc tagcaatgct catcgtggtc aagttctctt agtaatggta gtctgatcga
     1861 acacgatcca tacacttcta ccacgaggga aattaatctt cccggggtga gccacaatac
     1921 agactacttc gtttgtgggg tggacttcgg ctatgcgtca gggaccattt acgtggctgc
     1981 tagctcacga tacaactggt ggccgaccat aggtgggaac cttaccggac cctctcgact
     2041 gatgaaatat tctcctctca acaacgaaat catttggtct accaatgtgg gcgctgtagt
     2101 ctctgcagag aaacgggaga cgaacacccc atttgctgga ttccaggaca tggcagagga
     2161 cgaagatggc aatgtgtact ttcttggatc ttttggtaac atcatcctga aggttgaccc
     2221 ggaaggtaag gcaaccaagt tttacagtcc agaccccgtc accgataagt catacggctt
     2281 cggtggcgca ttcatgacaa gggaaaatgt gcttgtcgtt ggcgatgcga tatcgcaagg
     2341 atttgtcatc ttcgatcttt cgagttcaaa cccctcacta gctactttca ccaagcccac
     2401 aggacaccca aaggaattcg atgaacacgt catggaatgt gacgctgtga ctgcgccaag
     2461 gagatacgaa gacaatgtcg cgctgtgttc cctagtcgtg gacaggaaat tctcaaacca
     2521 tggaatgatt accgtgtaca catcagtgga cggttggaag agcagcaatt ttgctgggat
     2581 gatccggacg gagttcggcc aatctccaga tatttggtcc actgcccagt tgggaactgc
     2641 tgacagggtg tacgctttat cgtcgtcact cccttacgat gacgccgggt tcccgaatac
     2701 taaaagcacc acgctcgttg atataactga caaggttgat caacttgtgg ggaaattcgg
     2761 gccgaatcaa gatagaaacg cacatgaaga actctgatgg tttcttttct acgttttact
     2821 cgagtagtct tgtatggagg ctgcctctca ttgatgaatg ccagaggagc aaattgcagt
     2881 cttatgaagt tgacaggcat gtcatttcta ctggtagctt aggctgctga gctatgtagc
     2941 agtatcagag atgtgaggtc ggctgtagac agttcatatt caggattggc ctcttgtgcg
     3001 gcatatgtac gggtcacaca tcgtttgcgg tgacaaactc gcacgtgcca ctgatcatta
     3061 tgtgtttaca ttgtaatggc ccctgacatg cagtatgagc gacgattagc acaatgtagg
     3121 tggcatttta cggtgcgagt ttggttgcag gccgttcatt ggcagaactc agagctgcct
     3181 ccttccatgc caagtggatg gacgctattc aacacttgga tcaggggcca aacagaccta
     3241 aagattgcgc gcgctattcg accaaccacc ctgtcccaca acaaatacct ccacatagca
     3301 aggtatgact cgccagtgac tatttcgtac cgaaaaggct ttaggcgtct gtcattcgaa
     3361 cccaacaggt ggagaatcta ccattagatt gccttagacc tccttttcat gctccgtcat
     3421 gagcagtggg caagaagttc agaccagttg gaactattgt caccactgag cgcatatatg
     3481 gaacggcacg gtcatcaata cgcttcaaat ggcgggcgca taacaaccgc cctacctcca
     3541 cggccaattc tttgatggta gccatcatac cgtgactgct ccagtcggtg tacatgcatt
     3601 caggagttaa atattaccct gcgtcgttta gtcgcatgca gtcaggccat gggtagctgt
     3661 ggttacgtcg aattatgcat cacggagtca ggttgttatc tccgtggtaa ctccattcat
     3721 gtcccaacac gatctaaaag ctgcgtcaga cgtgagtaca ttgaggcaac ttacggtaat
     3781 gcagttcaaa gggtcacctt gataatccat gaacggagtg ctcaccgtac catgccgagt
     3841 ttcttcacaa tgcggggatg caggttgctc tgactcgaag tcacgtaaca tatcttcctt
     3901 tcaacaccgc tgaattgaat gccctcgtca cacccgttcc aatgatggaa ttcatctgat
     3961 gggaaacatg cccaggagat aagggcgacc agtttccaaa gaactcctcc gtactttacg
     4021 gtatcccaaa tcaataacaa gtggtgcttg taaagccctt tattctttta ttactttttg
     4081 tgaagaatac atttcaaatt gactgcgctt ttgcttatcg tcctcgcact tcttacaagg
     4141 atatatgggc catgatgacg caaatacggc gcttaccacg cgaatgtcca ggcctccctt
     4201 gttttgctct gctcctgtcc tatgtatctc tgttaggcct tatttctgac agcccgggaa
     4261 tccttagtta ttacgtggag catgggattt ctccagtcag ccaaaatgca tgctatgcaa
     4321 catttaagcc cataaaataa tctctctaca gacctagagt ccttgggcga ccatataatc
     4381 aggccatatg acaaatcatg ttcagcagcc acagctgttg aagcgtaggg gaaattagct
     4441 gataataaat aagagcaact cacctctcta atctacatga cacacaagcg tgaggcagaa
     4501 gctagttact ggctaatggt cgatgacaaa ttccgtagta caccctggag tttagttgag
     4561 ataatgaaca gtaattgatt tggctgatgc tggtgttcca tctctcgctc tgtctcccgc
     4621 ttcccttcta tcgcttgtcg tcttgttcgt ttcttgacgg caccgccggg ctcggaccag
     4681 agtgcaaatc atctttcgta agctggcatg ggagacttta caggggcgga tcttcggcac
     4741 ccggtgttca tcacccctca atgggaaagg ggcactgcag gcactttgag caacgatgaa
     4801 gccggggcgg aaaattccgg aggtgacaga tcaggtctcc aattgaatcg acgcactacc
     4861 ctcggtcaac accgcacaag ttcacaggcc acgcccacgg aacgcttcga gcaaggatcg
     4921 ctgaggggct ccgtatcatc attctcgtcg caccctcaat accacagaag gctagattcg
     4981 ggtgatcatc agcatatccc agtttcagcg ggcttggcga acagtttgag gccatcagca
     5041 caagggttag ctcatagccc ccagagccgg cggcgggatt cacctgcaac cggaagttgt
     5101 gctatgcgct gcgcgagctg catggacggc agcgcccacc acccacagac ttgcaatgca
     5161 gctggctcga cagagcagag ccaccggctt tccacctacg agatgtcgcc acaaaatttc
     5221 tcccacaatc atgagtccag catgaactcg gacatatcac accaacgtgg attcgactcg
     5281 gaccttttca tgccaacccc aaccagaggc catgtagctc cattgactcc atcagtttct
     5341 gtggcatctc agtcctacct gagagaccaa gcaaacgggc taggatctca cattgatcac
     5401 tataccgaag aggaagaagg ctgcgagcag gatactgcaa ataacattgg cgcgaggata
     5461 acaaaggtgg ttgtgatata cgtagaggag agcgattaag tagataattg tgctgatata
     5521 gcacgtattc acactccata acatacgtat ctttgaaatc tatcccgtcg aggttcaatg
     5581 gcgtcacttg ttcggcgcct tttctttctt tttgcctcaa atacttccat gaagaaactt
     5641 cgacctctgt ttaagcaaca gagttgggag taatatggat atagatcgag attcttagca
     5701 tatagactga ggatactaat ttgcattgct atatgtgcct atggatgtca tgatatttat
     5761 tcgcctgcca taaatagaga gtacatagca tgttgaaatc gccatgtgga tgatgaacct
     5821 atactgcacg aggcagagac gttatatgtg ctggcggttt tcgctcgatc gtgaatggtg
     5881 cttcagaaag gatcgacacg tctccaataa cctactaagc ctatcgatgt gctgcaaacc
     5941 agactttgac agctttgaat cataggtggc gctcaatacc gtttttcgcc attatcctca
     6001 aataaggacc cttctccaat gatgtgaaca cgtcccattg ctcgtggatg aagtggctgt
     6061 tggtggtgtc aatgccgggc aggtcaccca tccaacgccc actgttaggc actggctcca
     6121 catcgaagag gtacaagatg cgcgccagag caaatgtcat ctcgcgcaag gccagattac
     6181 gcgcaataca atgtcgtggg ccaagagaaa aaggatggaa tactgtttga gcgagcttga
     6241 cgtcttcagg agtgtatccc gtctgctcgt ccgctgtcca tcgctcggga atgtagtcat
     6301 ggggtcggtc gaaatacttg gcattgcgaa agatggtgaa gtgaggcacc gaaacccaga
     6361 atcccacggg gatctcctcg cctgtcaccg ttatcccacc ctcgtcaacc acgcgtggga
     6421 tgctggatgg cacagatgga catagcctca ttgcttcatc taggcaggcc ctcaagtact
     6481 tgcagttctc tgctgtgttt gggtgtatgt cctccagctt ggggaaggtc ttgaaaagtt
     6541 cgctcgataa cttacgaaga attcgtggat gattggtgag atagaacaat gcggtgttga
     6601 ttgcagtagt cgatgtgtcg gaccctacag ccaaaatttc agctgacttg gatgcacact
     6661 gcatggatct gaaacactca ccagccatca taaggagagt tgcctcgcca agtaactcgt
     6721 cagggctata aactgcccca gtctcatcgt ccttattgtt caggaggtgg gcaaggatat
     6781 cttcgtagcc tcgctcctcg accgcttcct tatcaagctc gatattctcg cgactctgga
     6841 tgcgcttctc agtgtagtat cgggtgtact gtcctaacgt atttgtagcg tggaacagac
     6901 gcgggaagaa aagcctgtcc agagaaaagc gtttgagaag aggctcctgg cctgtctgtt
     6961 gttacgtaag aacccataag cagaaatgat aatatgaggg tgtctgacca tgtaaattcg
     7021 gatagcgcgc gcatggacgt tcttcatcat atctgtgccc cggccagcga taaagccaaa
     7081 agcctcacca aaacagagac cgcccattat gtccagcatg agatagttga tctcatcagc
     7141 catattgaag gttctccaat gtcccacggt ggaagggaac tcaccaccat tgaattttac
     7201 cgacacctcg tccactttgg aagagatgaa aggcgcatag tgtgggagag cttttgcaga
     7261 gaatgcttta ctcatgatgc gtcgcttcct tcgatgttct tccttgtctg cggtattgaa
     7321 tacgttccgt gcatgtgggt ttacccgaaa cgatgcgtag aactcttctg gtttggacac
     7381 attcttgttg aatccgtaaa cctctggtct atgttagtct tcatattacc gcgtaacttg
     7441 taccctttgt cctaccatta agggcctcca ttttgttgat ggacagcttg ttaggcgagt
     7501 agcgaacttt ctctcctaaa gatcgtgggc gatattaata aacccgccaa atatcacaag
     7561 tgataaatca aacttaccgt atttgacatg taggcggtaa acataatgat ggaagtcgcc
     7621 tctccacgca tgatataata ctggtaagcc gctcagtttg gcgctgagcg gccccgggaa
     7681 ttttcggtag gggtggaaga atagtcgata cacagtaaca taggccaact atgtccgtca
     7741 gagctgtctt gagatggaat tgggatgaat atctcgttgt tgccattgtg tagatcttca
     7801 tggcgggcgc cactgcacgt acccatagtg ctatgccaga caacgcaaat ccgattgtat
     7861 caaagagcac ttgtgaagtc aaaatcgaga gtagaaaact taatgccatg gctgaaattg
     7921 tcagtcgatg acagatttcc aatgttgttg atgataaaga ttgttaatga aaagcggaaa
     7981 cgctgctaaa gacatgtcaa accgccacct gtactgtgta aatgataata cagtatgtgt
     8041 aatgccatag catcataagt agctcctcgg caattgagaa atcgactcac ggctttctac
     8101 ctacaacgcc ccctattgtg cccttgtgaa tcatcttatt tccatgtccg gccttatctc
     8161 cgcctcagag cccctggcag cgggttggct gtcgaatagc gcaaggcaat gttgcgtaga
     8221 ctctagctag gcttacatgt ggcaaaattg tcctaatgca agtaagtaac gacaccggtc
     8281 accaatggat ccgttgcact gagaacgcat gtcaggcctg tttcgaaaga ctgacccccc
     8341 tggggaacgg cctttgccaa gcactgggct ggataatgca ctgacagcta agacgcgcca
     8401 tcttttcagc tgcagtcaga cataccttgt cggaaatttt ggtatcacgg gagcacccgc
     8461 accgctgcta cctggctacc tgggtatcta aatactagac gagggtagtc gccaggggtt
     8521 gatcctgggc tgatcttgac aacggatcga atcgaacata aaaaagggtt cagcccttgt
     8581 atctgaaatt ggaagtattc tatttcgggg aactcgtaca tacgtttgac ggtcggaagc
     8641 tcaaaatgtc tggcgttcga tttccagtgg gtcaataatt actacctttc tcaggcgacc
     8701 gttactgatg cacgtgtaca agccgaatcc cagtgtgtct gaagatcctc acgaatcacc
     8761 ccaaacgagt ggcggcacga tagaacgcca gcctttgctt ggccagaata cctacaaacc
     8821 tgaagcccct ccagatggag gcctcgaggc ttggctagtc gtcttagcgg gcttcttcat
     8881 cttcatgaac tcctggtgag tagaaaacgc gatgcatagt gttcgtcagt gctaacatga
     8941 ctgaaggggc atttccagca ccttcggagt atttctggag cattaccgga cagttctttt
     9001 ccctggggtt tcttcttcga ctttgtcatg ggtaggaagt gttcaagcga ccttcattac
     9061 catcaccgga gtcgtcacag gccctttgac tgaccgcggc tatctcagag ccatcgttat
     9121 tactggccat ttaatgatcg tttatggcat gttcatgcta tctatatcta ctcagtacta
     9181 ccaggtattg ctagcacaag ggttctgcgt cggactgggc gccggtgcga tcaacattcc
     9241 tgcctttgcc gtcatctcat ccaagttctc aagccgaagg ccattcgccc tcggttgcgc
     9301 ttccacgggg gcaagcattg gtgggatagt tttccctctc atgttccgca ggctcacccc
     9361 tgagcttggc tttcccacta cggtgcgact catagccact gtgtgcctct tggtttccat
     9421 tccaacactg gtgatactgt gccgtaagcc cggcgtaagg tcacccacag caaggattgt
     9481 cttggagcct cgcgctttta acgagccgta ttttggggta tttgtcatcg cccttttctt
     9541 tcagttccta gcatactaca ttcctctctt ttatctcacg acatttgccg tcgtcaaact
     9601 caaaacgggg cctgctttcg ctttcgacct cctcacaatc agcaacgcgg cctcgttctt
     9661 tgggagaaca ttgccctacc tgcttggagg ccgcgtcact cctatccaaa cactcatatt
     9721 gtgggagatt ataggcgtcg tgctgttgtt tagctggata gctgtcaaaa cggtggatgg
     9781 aatgataatg tggacagtgg cttggggatt tctgtctgga gtccttgtca cggcgccagc
     9841 ggccagtgtc gcacacccca cgctcagtcc aagtctaggt gtcatcggtg cacggctggg
     9901 tatgagctgg gcgacagccg ctttgggggt tctgattggg gccccagtcg ctggtgccct
     9961 ggttgacgtg gcaaatgcca atttcgtgct ggcacaaacc tttggcgggg tatctatggc
    10021 gcttgctgta agtctaatga ccatcccggt cattgcagca catagataca atctgtcaac
    10081 cgccagtgat ttgaatggcg cttagatacg agccacaaaa taatgaacta caacaggttg
    10141 gaaataggct acaatctgag caagtgtaca aagatggtgg gcatgggtcc gatgggcgtg
    10201 ttcattcata ggcagttgca tgtaatccat atattttcgt atctatttga aacaatgaag
    10261 tttacttctg tttgatctat atctgtcgca ttatgcgaca cgactcttta tggtgaaaaa
    10321 gtctgtctgc ggaagtaaag cttcgggctg cttttgtcct tgaaacaaga tattgtactt
    10381 gagtcttcga cacactgttc aaacctgcgc tcagggctaa acggaagcga tacctcccca
    10441 catcttgcac cgcccttaac tacattctcc gctataatca gatcagtggc atatactcgg
    10501 aactcggcag ttgcattgcc ttccctaatc acttttgttc gcgactatcg ggcgtgctgg
    10561 tgttcctaac ggctaagccg cgtgccgatc gagtcttaca tagtgtatct agtcactagc
    10621 tctagatatt ccctccatgg gcttacacga agtcctgtag tttctgacga atgcgggttt
    10681 tttgcttatg gagtgcaacc catgtttgcc cacactgcga ggggggtggg ggccacagcg
    10741 agtaactaag ggatctaacg cggtcatgca acgtacccaa gttcacagcg tccaattcaa
    10801 ctgatctacc ttccaggact ttgaaagtac tttgaatgga aatgggcaag ttaaaccttc
    10861 taagcattct ttgctattgg ctggttgtca gaatttagcg ggtgttgggt gcatagcatt
    10921 cgcgtcttag tactataccc tggaatattg tattatctgc ttgtgggttc ttttttagcc
    10981 tgccaagagg accagggaag aattggttgt atatgactgg ccagtgcact actcgttcgt
    11041 caatttctta acgtcccctc ttggctgcag cgtcagctgc tgtcactgac tggcctgcaa
    11101 agtggagcca tagcgtctga cagtctctga ctgcaggcga tgcgacggta acagttggaa
    11161 gaatgacgct gggcgtcagc cggttgagcc ttacggtgcc atcgagctca gagcattccg
    11221 ctctgcgcac ttgttcttca tgcgtacggt gcttagcgag ctcaatggta tagcggcctt
    11281 ggaagctaac tacgattctt attccctcga catattctac aattgctttt tggaacatgg
    11341 ctgtatgcag tccatgtgct gagacgagtc aaccggagtc tggggttagt ctgggattta
    11401 tatatggtag ttatgtagtg aggagccttt ggagcaggta cgagtagctt gcattcttga
    11461 tacgtacaga tcagtatcta ggcacccgac tattccacta tttccttatg caaccaggtg
    11521 tcatctgtcg caatgcatat gctctgtaat tcactcaacg ctgtggcgac gcaattgctg
    11581 tcgctgtcct cgccagcatt tcaatcgcta attcaacagc gagccgtctg gtgccaagag
    11641 cctcatgcgc aggtatcaac tcacggaact ttgacattca cctacccgtc tcctaacatt
    11701 acgcgggcca cgatcaataa tgggccagta aacttcgtcg accggcgatt tacagatgac
    11761 ttgttggact tcttgatccc ccttgagacg gtgacagagg acacgcccaa ggtcgtgatc
    11821 ttcgactcgt caaaccctaa cttttggttg ggccacatcg acatgaggac actgaagacc
    11881 cctatcacgg atgaaaagaa gcagctgggt gccgattaca tcaaattcac ccaattgctc
    11941 cagaacatca cctcgacaat ctttatcgcc gagattgacg gtcgcgcatt cggtgctggg
    12001 aacgagatcg ctgcgcagat ggatatgcga ttcgttggac cacgtgcgcg cactggttcc
    12061 tttgaggaag ctctaggcct cgtcgctgga ggaggagggc agacgtatat gggctccatc
    12121 ctcggcaagg ccaaggccat ggaatacctg ctggcggcca agtccttcac tgggcctacg
    12181 ggtgaggcac tgggcatctt taataagtac tacgacaatt cgcaggcgct caagaactcg
    12241 gttctcgaac tcgcccagcg catcgcatta ttcccgcgcg tcgcgctgaa ccaaaccaag
    12301 tccgtgctca gcttcctgaa cccgcccaac gacgcattcc agctcgactt tgaggccttc
    12361 tacgacatcg aacaaggccc ggtgcagcag gcaaacatac gacggttcat cgagctgagc
    12421 gaagaccaga ctgcgaacca ctacgaaatg ggcttggggg agagtgtgat ggccttgtat
    12481 ggacagtggg atggtggcgt tgagtagtta gtggggcggc cgcttgcggg ctcactggtg
    12541 aattgcaact tggagcacct cctaaggtta ttaactttgc cctgtactac ctgtacatgg
    12601 tgggcatccc gcgctgggtg tctatgtagc ggtctataga gcactgaaat cggtactccc
    12661 gtagctacta tctactatga cagggcatct gttccctgat gatcatcatg cgatgccggc
    12721 tccacaatgc accctgttac caatggttgc ttttgttgct gcggcagttg agtcaggtat
    12781 tttcggcctt tgtatcttgg cagtgcttaa gtccgttgtc tcagcccggt ggccctggtt
    12841 attgttttgt tgtcggtcta ttgccatgcc cactccttcc gcttcatttc aggcacagag
    12901 ttgaaaatgt taacttatcg ggctttgcgt cttggcgttg gttaagtcca gtcgccctgt
    12961 ccaatggttg taatacccag ctcatcatat tgatcactta tcttgccctt aattacttgc
    13021 gtgaggcctg cctatgtccg ttattacacc gcacgcgctt ccgtcctttg cagcctccga
    13081 tcagtcggca tggcgcttca cttacagagc accgtcttcg gccagctgat gcgcttgctc
    13141 tcaagccgca gggtcttcaa atatcccgat gagattgatc taagtttatg ggaaaaggca
    13201 gtgcagcaag atgacaccta tcccgaaccc agcggcaatg ccagcaacac attgcaaggc
    13261 accggggcgg ccaatggggc gcgactaagc ccaatatccc agggcaatca tggaaatctc
    13321 attgtaggct ggtatgggcc cgacgatcct gaggtaagta ctctttgcac gactactgta
    13381 tgtcttgcta atgtgcccta ttccactcgc ccagaatccc cagcattggc cccgagcttt
    13441 gaaacacctg attgcatttc aaatgtgtat actcaacttt gctgtctaca tcgcaagctc
    13501 aatatacaca cccggcgagc acaacctcat ggaagaattc caggtcagcg aggaagtcgc
    13561 tattttgggg ttgtccctct tcactatgta cgcagaaagc actcattccc cgcctttggt
    13621 acattttgtt aacttcctgc ccatgttggc tctcagaggt tacggctttg gtcccatgct
    13681 ttggtcccca ttgtccgaga ttccaagact tggccgcagt ggaattttct tctatacgct
    13741 tctcgcattc atactcttcc aattgccggt cggcttggca cccaatgtcg tggttttcct
    13801 cattttcaga tgggtgacag gcttctgtgg cagcccgtgc ctgtcgacag gtggcggtac
    13861 tatcaatgat atctatccgc ccacgcaggt acccttcttg atttgcattt gggcatcggc
    13921 cggcgtttta ggtcctgtct tcgggccgct catcggtggc tatcttgcac ccgccatggg
    13981 ctggcggtgg accatctggg cattcacatt tttatgttgc ttggtactgg tcatcatgtt
    14041 tttcttcctc ccagagacaa gcgcagacac cattctttat aaaagagccg cgcgacttag
    14101 caaggccagc ggtcgccatt tgataagtcg atcggaggcc gactccgcac accacacagc
    14161 gagagacgac gcgctcctcc tcatgcgagc ttttacactt acactattcg agcctgtcgt
    14221 tctgttgatg aatctatacg ccggtcttct ttatggtgtg cttttcatat ggttcgaatc
    14281 attccctctc gtttttggga atatttatca ttttaccact cagcaacaag gacttgtttt
    14341 cctggcgatc ttggttttca ccctgattag cttgcctgtt tatatgctat ggatgaagtg
    14401 gagtttggtc ccgaagatgg gaacaaaggc tttcaaaccc gaactcatgc ttttaccaac
    14461 gtttgtcggc tgctggtcac tccccctctg cctcttctgg ttcggatgga cgtcacgatc
    14521 tagtatccac tggatagttc ccgtcattgg ttctggcacg ttcgctattg gtgttgtaac
    14581 attgttcaac acactctaca cctacctcgg aatgatctat ccaaaatacg ccgcgtcaat
    14641 cttcgccggg gcggccttgt ttcgagcact ttttggggcg acttttcctc ttttcgtaag
    14701 tttcatcagt ggtagcaatg ctatgcacct attataatat gtcgctaata aataatgcgc
    14761 caacaggccc aggttctctt tgataatctt ggtgtgggtc cgggtaactc tcttctgggt
    14821 gggatttcgg tattgttcat cccagtgccc tttgtcttct acaaggtaag tcgatagata
    14881 tccccctgaa tcatatttca tctctgattg tgccgcagtt tggggagagg attcgacgac
    14941 atagcaagca cgcatccgca taataccatg tagataatga ggaggacaat gggcacgtaa
    15001 cagtggcgct atagagaacg tgttttaaaa tcattcttat aactaggaca taaactctta
    15061 aaccagttat cttgtgatgg taagccgtca ggtgaagctg gtggcctcaa gtggttctcc
    15121 tttcagtagt gacttaccag taggtaccgg tactacatca tacgccacgg agtgtctaac
    15181 ggcacctgta acgcagccat agggtcgtgt tagacaagtt gggcctacaa acgttctctc
    15241 ctaagcccgt caaacgggca gggagattct gtatctttct ttttattcaa tacactcatt
    15301 ttgtatcact ccatacgcaa aggcttgggg ctgccatctg ttcgagtaga ttttcaggct
    15361 actctaacat cagacttaca ccccaaaagt gataatggcc ttttgtctcc cgcaagaccg
    15421 tgacgcatct cggaaggagg aaatatggta acatagagac ttatataatg gttcatcgct
    15481 tcggggccaa atcgacagta ccatccatta ttgtatcgta gaattttgta tatgacatgt
    15541 ctgtgacaat gaacaccgtg attaagtcaa taatcaacaa cacagctaca tagctcaagc
    15601 tagtggctgc gctcttcacc gctgacaact attctcgtcc aaaaagttga atataaacca
    15661 gcagtttatt ggtgcataaa aggatgagtg gagttattga acggaaatat tttatatagg
    15721 cgtatatata tatgggtttg cacatttcca ttttgtcaga tagccatgtg ccagacattg
    15781 tgccttcctg gatctgtggc tgggccgtat tggcttacag ctcgccaaca gaggcagaac
    15841 tatggacgtt cttcccatct gtttcatctt ggcatgactc gcctgtcgtc actctgctga
    15901 gtttatagtc gatgtaagac ttggtttccg cattgtcagg cggggctatc ctgatattcg
    15961 caacgtaaac cccttcggtc agtgcggcgt actttccaga ggcttgaaag gtccaggtcg
    16021 tgaatgtgtc gatctcgccc catttcgtcg gtaccgcatc tgtctcattg gccagtatcg
    16081 ctttcacctt ggggatgttg cgcagcagcc cctttccata gatgccaata tactgttcat
    16141 cgtccgttcg gagcagacct tgtgcattca aggtgaataa gtcattttca ccgtcgacta
    16201 cgttgaagtc gtccatgtgg actgtcgtcg cattaacaca gagttcgcaa ccctcaaccg
    16261 acgtcagccg gcccactgca ttgccattgg accagactcc tccagttgga agctggccca
    16321 tggggtacaa cgagaagatc ctcaactata tatttcgtga ttactgtcag ctctgatact
    16381 tgtagtactg tagcgcatgc tgtagtgtga tccacccacc tggaacacca gcgctggcac
    16441 caacgcgttg aatccgcact ggaccatctt gttagaggct gttgggaatt aggttgacta
    16501 gtatatcaca ggcaaaacga caaagagagc ggcttccaca gacgagaacc aaattattaa
    16561 tcgatttgtc actgctcaat agaatgtaag aggagaccat atcctgaaac acaagacaag
    16621 gcttgaagaa tatatgctta cgatttaacc gacaatcatc atgtggagtt taaatggaaa
    16681 ttgatattta ttttatgagt tgcggtgctt cttcggcacc atcacgcacg ggcctggaga
    16741 aaacacaccg gggcatagat gtggtggctg acctgcagag tgactgacag gcctgcaacc
    16801 ttggctttct gacaccaatc ggaccactga tggaaccata ctgcacatgt cattcgcacc
    16861 acgaaatcct tgtcagatca cacgaattgg tccatcttct tctccgcaaa ctttacacag
    16921 tacacaccct cggccagttc tggaaagagc tttgacaggg cattttcata gacgcatatc
    16981 tatgcggtat gccaaaggct gtgggttcga ggtaccggag tgattcctca tatatcgtgt
    17041 atacagtttt ttgaatcatt gcatatttct ggtctacagc cagcttctta gccccgataa
    17101 ccctccccag gaccacacaa ctactcatct cccggtaacc ccatggagtc ctcgtataga
    17161 tttgcaatat tgtcctctga ctgctgccga caaaggagag ccatgtcctc cctctgtcaa
    17221 aactcaagct cagacataac gagcagaggc tggtaaccat taaaccagcc ttcggggtca
    17281 tattcctttt tgaggcgccg aagcctctcc aacctccagg gttcataacc gtacaaggct
    17341 tctggtgcgt ccttggagcc gtgaccgtag ttgacgtact gctggagtct tccatagcca
    17401 gatccctcga ttaatttgtc ttgttgctcc gataaccatt cgtcaatttc ctgctctaac
    17461 tctgtgtctt tgtatgcacc ttcaatcatg ctcccaaact atcagcttat ccgtataaca
    17521 aaatatgtgc ttgaacttac agaaaatgct gcgagccatg tctccacgga taggctgtcg
    17581 catcgtctgg caactcctgg atcttctgct gagcgaaaga ttcaaacatg aagctgaaca
    17641 tcgctctccc ttcatacttt tcattcatgc tacgccacga attgatatag gaccgtatgg
    17701 tggggatgtc atagctcttg gcgttggcgg cgtaaaagtt cttgatcgga aatcttgccc
    17761 atccctgggg tgtgcaaagg atgttattga gaccattgta ggttgcccat ggcagggcat
    17821 cccacgtggc aattttggta tccttccaga tcggcgatat cttgtcgaat agtttggtgt
    17881 atggggcagc gtctacttcg gggcctgaat acacaagatt aatgttgatc gtcggctaca
    17941 atctgtcagc aacgccctcg gtgtttcgaa gttatgtgcc aaccttccca tctacacctc
    18001 gtctgcgccc gattacaaac acaccaacct ccttgggcat cggattagag atagaattta
    18061 gcgccgccag tacatcctct gtctggtgca atgcatattc gaaatccacc acaaggtgct
    18121 ttccatcatt tagttgagga tatatctggt atgttgcctc aaccacaata ccaaagttgt
    18181 gtccagcgcc tcggatagcc caaaaaaggt ccgagttgaa tttagctgat actcgaatca
    18241 cggttccatt cgctagtaga aggcgagccg ataccagatt gtcgttgaga tagccgtatt
    18301 tcccctggag cctaccaatg cccgcgccca gggagactcc cagtacgccg gtgcaaggac
    18361 acgagccaac ggctttgtga tattattagc atggtatgat tgatacaaaa tagttatacc
    18421 actagccttt cttctgatac gttaccccac ggggcacagg gtttacttac tgacttccat
    18481 gcctctagca tatgtcgcgt ttgcgaactc acctgtagtg atgccgccgc ctactgtcat
    18541 cagctgtttt ttctcatcgt aaactgcact ttttaggccg cgtatatcga tcccgatggc
    18601 atttttgatg cggcgaagcg aggtggtcag actgtgacca ccggctcttg ctgcaaatgg
    18661 aatgcctctt gagcgtgcat aattgacctg tactgatttt agcaacgatt ttgcgaataa
    18721 atgacaatag ttagcataat tacagtctcg accacatcgt tttcttctgc agcctgtaca
    18781 acagcgatgt actccggtcg cttatagttg gagtatcgag cattaagtat cgtgaagctt
    18841 tcatcgccag ccagtgatat tgtggcttta ttggataggc gcctctctag ttccttcttc
    18901 aaactaaatt ttaaataacg atctgaaact agagcgtcca gactgatgcc ttcttggccc
    18961 caaattaatg gctgttggtc tccgtatgtt ggcacatacg ataaagggct ctcctgtcct
    19021 atgacgaaat tcacccattg gaggaggatc caggggagtg tggtcttcca agaattgtta
    19081 tttgccatag taaacaagta ttctgctttg gtttggaatt actctctgta actgaggcag
    19141 tatgagctgt cctataactt taaattagca cgtttacatg ggcagggctg actggtcgtc
    19201 gtgaggacca aaaatctctc tatgcgcaag ttcatacgat atttcttggt ttcagcagat
    19261 attctatttc catgtagtgt accacaaatc ggcagtgtca taccagacgt cagatgaata
    19321 gtgtgcgctc cgaacccatg tctccttctg tgctgtcatg tatgttgtcg tatcaggcaa
    19381 tagtccctcc aaagctcaag gttcggtcct tcatgcagtc acctcgggtc aatcacctga
    19441 caagcatgat gcacatatgt cagatctact aagaccaagg tactttccag gctaggtgtc
    19501 ataaaataag tgaaaagtgg gttttgccat gtgattgttc cctggattgc acctgccgtc
    19561 tggaagtctc actgatgccg acttcggccc aggggttaag tgtactatga gtaataaaca
    19621 ggataactag taggtgatgg tatacagtca tcttggatat ctctgtttgc ccagtgtcgg
    19681 gcagcttaac agttcactgc gaatatccaa tatttcttaa ctatagctaa catcccatat
    19741 caagcaagtt ttaactgtag ctagggtttc atgttcagtg cagttgtgag aagcttctac
    19801 taaatcctga gccttttcgg ccttgtattt tggctctata aaagttctac cgtgtgtcaa
    19861 gcaccgtaca aaattaaaga cagagttgtt gatccacact ttcgcgttac caacgttcgt
    19921 cggtagactt actttaacac aaggcgcttg gactcgacta caagttacca cctgcaacgt
    19981 ttccgcccta ttgcatcaga atggcgccaa tctctgtcac cgaaccattc atcccagagg
    20041 cattggagcc catagccatc gtgggaatgg gtgggtcatt ataatctctc accgctggac
    20101 attagttgta accctaacct gaacaagggt gccgctggcc gggcgattct gagtccccat
    20161 ctgagctatg ggagtatctt caagagagga gacactcata caccaaattt cccgaggata
    20221 gaatcaacgt tgatgcattc taccatcccg acattaaccg acctggctcc tttagaaccg
    20281 aggggggctg ttttcttcgg tctgacgtac ggcagtttga cccgaccttt ttcggcatcc
    20341 accctaggga agttcttact ttagatcctg ctcaacgaaa gtttctagaa gtcgtctacg
    20401 agacaattga gtcggcaggt gtccccctgc ataaactgtc cggttccaag accggaacat
    20461 ttgtgggcaa cttcaattat gatcatcaac tgatgcacta tcgcgaccct gagaatgcat
    20521 tgccgtattc cgtgactggg agcggtatta ctatcatcag caacaggatc aactatgtct
    20581 tcaacttgaa agggccttca atgacccttg acacggcctg ttctagctct ctgtatgcgc
    20641 ttcatctagc ttgttctgcc atccagactg gagactgcga cgcagccatt gtcggcggaa
    20701 ccaacttgat tcttacgccg gagtgccaga tcttctcatc cgttctggga gcggtctctc
    20761 ccacgtctgt ctgtcacacc tttgactcac aaggtacagt cccgtctcgg accctagccg
    20821 tgagttacag tgactgacaa attccatagc tgatggctat gctcgggcgg atggaatcgg
    20881 tgcgctctac atcaagagat tgcaacaagc agtcgctgat ggagacccaa ttcgtgctgt
    20941 gatccgcggt actgcattca acgccaatgg ccggactggg ggaattaccc accccagccc
    21001 cgaagggcaa gcagcttgca taaaacaggc gtacgaacga gccggggggt tagacatgtc
    21061 actgacaggc tacttcgaat gtcatggcac aggaactccc gttgggtacg tttttgcttc
    21121 ttcttctgtt tgtggcttta tatacgtcca tttcttggcg ctgatgttgg aacagtgacc
    21181 caatcgaggt cggtgccatc ggccgcctgt tcactgactc caggaccagc gctaaccctc
    21241 tgttaatcgg atccatcaag tccaacatgg gtcatagcga gccctccagc ggtatggctg
    21301 gtgtcatgaa ggccgttctg gcaatagagc gaggtctcat accacccacg atcgggatca
    21361 aggaacttaa tcccaacgta gatttgaagg atggtcggct gaaaatcgtc caggaaagta
    21421 ctccgtggcc ggatttacca gttcgacgag cgagtatcaa ctcttttggt tatggggggt
    21481 caaatgcgca tgtaagtctg catatatcat atatgatatc gtgtctgacc taatattaca
    21541 ggccatcgtc gagtccattg agactctatt tcctggttat cgatcccgcc atcaggccaa
    21601 caaacaatcc tcctccatgg aggcattcgc aaaccgtaat gggattagtc ggcaatattc
    21661 cgacccaacc actccctcat caatcaatgg cttagccaac ggagatatga gtggccagaa
    21721 tggtacccac aatgccaatg gagttgaaaa cggccatatt ggactactta ccaacaagcc
    21781 tcgatcgact aaatcgagaa cccagttcat tctccccttg tcagcacacg acgggaggac
    21841 gctacaggca aattatgatg cattagcagc gcactaccgc gactggagcc tgtttgacat
    21901 tgcgtacaca ttaagcgcca ggcgtagtct gcttcaaaat cgctgctttg tcatagtgaa
    21961 ggccgccgaa gccgagaacg gcctgccaca agagaaatcg tccatagtga agacggcagc
    22021 gggtgactca cgtactcttg gcttcgtatt cactggccag ggctctcaat ggccccgcat
    22081 gggtgcgtcg ttgatgaccg agttccccag ctgtctggtg actgtacgcc gcctggacaa
    22141 gtacctggac gacctcgata aaggacgcgg tcgagactgg accattgagg aagtccttca
    22201 acaggacact gggaataccc gagtccacga agcggagctt tcccagcccc tcgtgactgc
    22261 tgtgcagatc atgattgtca atctcctctc ccagtggaac gtcaagcctc gagccgttat
    22321 cggccactcc tcaggcgaaa tagcggccgg gtatgccgca ggcctgttga ccgaggaaga
    22381 agctatggtt gcagcatacc tccgagggaa ggccataata caaaatgcgg cgcccgggct
    22441 aatgatggca gtgggaggtg ccctgtctca tctccaacca ctggtggatc actatgacgg
    22501 tcgcgtcacg atcgcttgtc ataattctcc cgagagctat acgttaagcg gtgatgccga
    22561 cgtcatgacc gatctcaagg ttgtgtttga tgaaaagaag atattctgcc gcgcgcttca
    22621 tactggcggc aacgcttatc actcggagca tatgagaaca atcggccaag gctacgagat
    22681 gagtctgaat gcatgcatgc ccaagagatc agccaagatg tcagctcagg aagattcgcc
    22741 agtcataatc acgcaagctg tctttttctc ctcggtctat ggccaggctg caccttggtc
    22801 catactcgga cctaagtact ggcgccagaa tctcgagtct ccagtactct tccatcaagg
    22861 tgtatcgcaa atgttgactc aggccacgcc tgatattctc attgaaattg gaccccacag
    22921 cgctctccag ggccctctcc gccagctagc taactcgatg gacggtatcc agttcccagc
    22981 ctattacgcc gcaattacaa ggggcagtga caacgtgaaa gatatcctga cactggcagg
    23041 caatctctac agcagcggtt acgacatcga tctggctcgt gtgaacgcca tagagagccg
    23101 tggcgggaac ggctatcaga ctgggcgggt catatccgac ctcccccggt accaatggca
    23161 gtatccatgc gatattctgc tctatgagaa tcgctggacg cgtgaatggc gcctacgcaa
    23221 gcatccacga catgacatcc taggaagtag gataccgggc acaaaccagg ccgagccact
    23281 gtggcgaaac aagctgtccg tcaaggatgt gccttggctg gcagatcatc gtgtaagcaa
    23341 gcaatcatta aaccggtgat gtcttctgac ccttttacag ctcggcaaag aaatggtttt
    23401 cccatctacc ggctacctga gcatggcttt agaggcagct acccagattg cagagctggg
    23461 gggattgaaa gtctcagatg ttgaatacta tgacattcag aacgtcagtc tctccaaagc
    23521 cctcatagta cccgaggacg atttaggtat tgagacccta ttcactctac gaccgacccc
    23581 gctcaataaa accactcgcc acgtgtggct tttcgacttc gttcttacct cagtctcgaa
    23641 tgaatttggg gttgacaatt ttgtggaaca ttgccgggga caggtcgaag ttggtctaga
    23701 gaaatacagt gagtagctcc aaggccacca taggatcatt tttgcctaat cttagcaggt
    23761 ttcccagagt acccctttgt aggagacatc caggcctcga aggtgaagaa ggctatcaat
    23821 gctgcgcagt ggtacgagag tttcgtaggt gcaggcttgt gctatggccc tacgttccag
    23881 ggcctttccg atatctctgc catagggcag tcgaacatga gtcgagctcg agttggcata
    23941 gatcctactg caaagatgat gataggagag tcgcgctata tcctccaccc agccactctg
    24001 gacgctagtc ttcaactctc tattctggca ggccacaaga acacagctac caagttcaaa
    24061 cgcgcattca tgccgaccgg gatcgatagt gtcaaagtgt ggcccaaggt tgcagcggag
    24121 actcgtggat ttgccgattc gtactcgaaa gccacgctga agggcgtccg gggcctcgct
    24181 gcagacgtgg tgctgctcgg aacgaacagc caacgaatgc tacaagcgag caacatattc
    24241 ttgacggcat cggatcagtc cgcccccaag ctcatcgaag agtcaaagcc gtacacacgc
    24301 atcatttgga agccaagctt cgaccatctg accacggata ctctgtctca gatgttccca
    24361 cctctgatgc tgagtgacga tgctgtgatt ccttcattga atcacttggc actgcaccag
    24421 ttgattcact tcaaagcgac ccatcccgaa atcttcaagc agagctcgga acagccgcat
    24481 cttcaaaggc tgcttgactg gacaacggaa aagcttaacg ctgccgcggc tgatcacact
    24541 tcgactgcct ccaagatcat caactacagc catgcacatc gagcccaaga gattgaacgg
    24601 ttatccgagc tgttaaagcc acgatcctcc gaggctcgac tcatgtgtca cctctacaat
    24661 aatctccctt ctatctacag gggtgagaag actggaattc aagttgcgtt gcaagacaat
    24721 ctgctgcttg acaactatga gacggggcaa gtttatcgag agggaaatcg ccgtctggga
    24781 ggggcattgg ccctctatgc ccaccagaac ccgaaggtca ggatcttgga ggttggagcc
    24841 ggaactggaa gcgcaacgaa tgaaatccta tcagctttaa agggagatac cgcatggagg
    24901 cagtattcag agtaccgctt tacggatact acgccatctt tcctggcaag tggggaggag
    24961 agattctcca attatggcgg tatgacattt ggcacctttg atatggagca gagcggcgaa
    25021 tcccaaggat accaacagga ctgggacatc gtcgtggcat ccaacgtcat tcacgccacc
    25081 tcggatatcc gaggcacact cgttaacatt cgaaacgtac tcaagcctgg tggcaggatg
    25141 ttgctattgg agttaaccca atcccagctt agtgcgggcc tggtccttgg taccttcagt
    25201 gacttctgga aggcggataa cgatcccagc taccctcgat acgacggtcc gtttttgagc
    25261 aagtcgcttt ggcagcaagt cctccctgct gctggatttt ctgggctcga tttctacctt
    25321 gatgactacg ccggtgacaa tgtctccgca actgtcatat gtgccaccgc tgcggatcct
    25381 ctgctcagca ttccgccgac aatccagggt ccggatcgcc aaggcatcac gttggtttat
    25441 cgcaacgcga cggcgccata tatgagacgg atgatggaca atctttccaa tactggcact
    25501 atacccatct ccctcatgcc actttccgat ataaagattg ctcgtcatta caggcttata
    25561 ttcctccttg aggcagagaa accattcttc cttgatgcaa cccctcaaga gtgggccaac
    25621 ctccagtatg caatcagccg ctcagtgtcg tcgttgtggc tgacgcgtgg tgatctcatg
    25681 gtgggcaaag agcccctatg tgggatgatc tccggtcttg ccaaaggaat gaagatcgag
    25741 aacaactcct tgcgcttcag catcctagat actgaccaaa tccctgacgg gcccgacaat
    25801 gcttacttca aactggtcaa ggcccttgaa gccagagtgg cagatgcctc gaagttcaac
    25861 gacgattcag agttcagata caaaaacggt atcctctaca tcagtcgcct cgcgttggat
    25921 aacggcctct gtgcagaggt cacagttgcg aactcccagg atagggtgtt gaaggagctt
    25981 cctcttaagg ccctcaagtc gaccaaactt caactggcga tcgacaaacc aggcgttttg
    26041 agtaccgtgt acttcaagga ggacccaacg ttcctcacgc cactagccgc ggatgaggtt
    26101 gagatcgagg tcaaatacgc cggtatcaac aataaggata tcgccgtgtt gactggccgg
    26161 caccattccg attccttcag cgacgagtgc tccggtgtga tcactcagat tgggagtgaa
    26221 gtgaaacagt tcaagatcgg ggatctggtt tactgccagt cattctccaa gttcgggaac
    26281 tttgtccgcg acaaggccgt attctgccag aaactcgtcg ccggcgacac attggatggt
    26341 gtggctacac tgccgattgc atttggcaca gccatttacg gcttgatgga tttgggccag
    26401 ctgaccaagg gtgacagcgt gctcatccaa tctgcaaccg gagctgttgg tttggcagcg
    26461 tgccagctcg cccacatggt tggggctgag atcttcgcca cggtgggcac agaagccaag
    26521 aagatagagt tgctggggat gggctacggg attcaagccg accacgtctt cccatcccgc
    26581 gacaggttca ctgccgcgaa gctgctggag caaactaatg gcaacggcat cgacgtgatt
    26641 ctctgtagcg ctcggggaga gctcatgcac gagtattgga aatgcattgc tacctgcgga
    26701 agattcgtcg agattggccg caccgaggtc ctcgacagcg gcaagctgag ccttgatgtc
    26761 tttgggcgta atgccacatt tgcctcgttc gacttggagg ttatgagtaa gaacagacca
    26821 caagtaaccg ctaggtattt agcccctgcg taattcatat gcgcaaagag agctaactct
    26881 tggtagtcta atgagaagga ttcatgaact caagtctgag ggtcgtatca aacccttgcc
    26941 cctggccaag ttcggcgtcg ctgagatcga gagggctttc gcgacattcg tcaagggcac
    27001 ccatatcggc aagctgctcg tcgaatatga cgaccagtcg gaagatagcc ttccagtaag
    27061 tctctgtcca attgatcaag cctttgccgc gcgtcgtgac tcataattcc tagttggaaa
    27121 gagacgcttt ctccgccaaa tttgatccaa atgcgtcgta cctcctagtc ggttgcttgg
    27181 gtggtctcgg gcggagcttc agtacctggg cggtatcacg cggagcccgg aatttgatct
    27241 acctgtctcg cagcggagct tcgaacgagg aagcaagagc ttttctcgaa acgctgagac
    27301 agcagggagt tgatgcatat gtcgtaaagg gcgatgtgac ctcgatggct gacgtgcgag
    27361 ccgccgtgga ctcggcgaag ttcccactga aaggcatcgt gcagggcgct ctcacgctgc
    27421 acgacggtct gttcgaatcc atgtccctca accggtttaa cgcaactgta cacccgcgcg
    27481 tcattggcac gttgaatctc cataacgcaa caaaacattt accacttgac tttttcgagc
    27541 tctggtcctc ctggactgtt gtttttggta ctgcaaccca gagcaattac ttagcgtcaa
    27601 atgcgttcat ggacaatttt gcaaggtatc gtcgcgccca gggtctcccg tgcacgagtg
    27661 ttgctctcag ccaggttctc ggcatcggca ttgtttccta catcccagag taccagcagg
    27721 ccatgatcag gaacggcttt tacggtaatg atgaagacga gttcctgcac tactgtgaga
    27781 agggtatctt gccagcacca atggacacta cccaggacgc cactttccga tacgacccac
    27841 tggcagccgg tcatctgctt gttggtatcg agcccgcggg tctgaggatc gtcgaccaga
    27901 agtatccatt atctgatatg atgtggtatc acgacccacg attccagaat ctcatccagg
    27961 cgacgtctgt tctttcacac gggtcccaaa acaaacgaga ggccgccggg gaggaaggta
    28021 cggcactgga acgcatcatt gccaagatct ctcgtcttct gtacatcccc gccgacgaga
    28081 tagatgcgag taaggcaata agcaactatg gaatagacag catggttgcg gcagagctcc
    28141 gaaactggtt ccaaagcgcg tttggaaagg atgtaagcac cttgaagatg ttaagcgcca
    28201 ctatgacagc acaaaagctt tcagaagaag cagaggcgag taattcatag acatgagtca
    28261 tttggcaaga gtatacagta tagaatgtcg tttgcgaagc cggagtcacc attttccaag
    28321 gttggtctta gcatgccatt aaagtgggcg ggtgacctta agtcgggttg atatgtgagc
    28381 cgaaaggtgg taggtgtaga caagagataa gatgagccgg tagatttgca gtagaacgag
    28441 aaaaggaata aatatttgtg atgtattatc aaaatgcacg gatgctaggg gtcagactag
    28501 tggtgtgtga acgaatggat tggaagcttc tacgcttgcg cccagaaagc taacctacca
    28561 tacccatgat acgtgggtag atatgagaag cccataagct tatcttattt acacgcgtta
    28621 tcctacagct tatgtgttat attaattcaa ttcctttcaa tcttcttgag aagtgaaaag
    28681 tgtcagcgca aaaaacg
//
