# Supplementary material for: Genome sequencing and physiological characterization of three Neoarthrinium moseri strains
Source: BMC Microbiol. 2025 Aug 21;25:526. doi: 10.1186/s12866-025-04274-z (PMC12369201; doi:10.1186/s12866-025-04274-z)
Supplement: Supplementary file 16 — Supplementary Material 16. [file 12866_2025_4274_MOESM16_ESM.zip › BiGSLICE/input/Nmoseri/CBS16480/JAFEVA010000090.1.region001.gbk]

LOCUS       JAFEVA010000090        44756 bp    DNA     linear   PLN 06-APR-2022
DEFINITION  Neoarthrinium moseri strain CBS 164.80 scaffold90_Wmoseri_CBS_16480,
            whole genome shotgun sequence.
ACCESSION   JAFEVA010000090
VERSION     JAFEVA010000090.1
KEYWORDS    .
SOURCE      Neoarthrinium moseri
  ORGANISM  Neoarthrinium moseri
            Eukaryota; Fungi; Dikarya; Ascomycota; Pezizomycotina;
            Sordariomycetes; Xylariomycetidae; Xylariomycetidae incertae sedis;
            Neoarthrinium.
COMMENT     ##antiSMASH-Data-START##
            Version      :: 7.1.0
            Run date     :: 2023-12-04 12:18:39
            NOTE: This is a single region extracted from a larger record!
            Orig. start  :: 9999
            Orig. end    :: 54755
            ##antiSMASH-Data-END##
FEATURES             Location/Qualifiers
     protocluster    1..44756
                     /aStool="rule-based-clusters"
                     /category="NRPS"
                     /contig_edge="False"
                     /core_location="[20000:24756]"
                     /cutoff="0"
                     /detection_rule="cds((PP-binding or NAD_binding_4) and
                     (AMP-binding or A-OX))"
                     /neighbourhood="20000"
                     /product="NRPS-like"
                     /protocluster_number="1"
                     /tool="antismash"
     proto_core      20001..24756
                     /aStool="rule-based-clusters"
                     /tool="antismash"
                     /cutoff="0"
                     /detection_rule="cds((PP-binding or NAD_binding_4) and
                     (AMP-binding or A-OX))"
                     /neighbourhood="20000"
                     /product="NRPS-like"
                     /protocluster_number="1"
     cand_cluster    1..44756
                     /SMILES="NC(C)C(=O)O"
                     /candidate_cluster_number="1"
                     /contig_edge="False"
                     /detection_rules="cds((PP-binding or NAD_binding_4) and
                     (AMP-binding or A-OX))"
                     /kind="single"
                     /product="NRPS-like"
                     /protoclusters="1"
                     /tool="antismash"
     region          1..44756
                     /candidate_cluster_numbers="1"
                     /contig_edge="False"
                     /product="NRPS-like"
                     /region_number="1"
                     /rules="cds((PP-binding or NAD_binding_4) and (AMP-binding
                     or A-OX))"
                     /tool="antismash"
     gene            197..5578
                     /locus_tag="JN550_012601"
     mRNA            197..5578
                     /locus_tag="JN550_012601"
                     /product="hypothetical protein"
     CDS             197..5578
                     /codon_start=1
                     /locus_tag="JN550_012601"
                     /product="hypothetical protein"
                     /protein_id="KAI1858468.1"
                     /transl_table=1
                     /translation="MTGTASAEAAPAHDNPDPVLATTTAAQSSPGALVAHGKPLLDPLD
                     TAGLAKPGLASDSDSDLTPIRSDEDDPIDDPFLHDASTRQDASDADPDSLDDRPAKRPR
                     LSTPPPNGSQLRKPKPISPPWKKFEADRPTTFTEDGKRRSGRTNATTTPQSEQSPRSRR
                     PTRAALHEAKSTPSSKANQVNGYPRTSSSSTKAQSSASKAVAGKRISTPSAKAAAKTSS
                     RRRPSISPPPPTAPTRASARQRSTRNLRDSYESSQNRALATPESPRSTRIRLRVRPSTI
                     PLVHPAQVNVLPGQTVPRPKIGETFTDYIQRAPDIDIKDGGWQDLLDDGPAYTDEQAEK
                     DARILLRVEEESQPGGMLSGEKCALLVPDPADEPARQWAHYDHLVKAMSNFRKLMYQEH
                     QRHRASAKRLAEACRDEWLRRQPKTAEQIEAEERVIWIGRYKTVMKAFTGTWENVRTEI
                     NRRRFEEWEAAEQRRIKTALNEAVSKSELQLQARRARFDSETLLSDEDEDEDEDDDQDL
                     EDDLSEEEDIDELGDGDARTSHHSGSEDDNHGHEDDDEDNMSSSDDEEDAKSVASDAGL
                     TQEQLRQKYANIPNLPTPNVVPVDAEVDGEASVRPTEDDETSDESVDMDDDLGSSDDDM
                     DSGEDEDGSEDASADEDEGEEEPSGLLGMLFGKSELKKIKQDVVVGDAKSEVNDTEMAD
                     APPLTNGHTPQLSTHTGINQGEEEHGQTIHQSEVSEDKAEVNGHEERLPQASTEDGTPH
                     DVGQVDPPTDPYQANKPDAVATIPKPLQPETVGMEVIDAVENLQEPRNGDVAMANGDAD
                     TENATLAVPSVELTAPQIATNASPATDGVTQSASRDESESPRTSDTRPSEVETSSSVVR
                     SGASRSSSPSTHGPKTEVPFLLRGTLREYQHYGLDWLAGLYQNNTNGILADEMGLGKTI
                     QTISLLAHLACHHEVWGPHLVIVPTSVMLNWEMEFKKWCPGFKVLSYYGSIEERKRKRQ
                     GWKTDDMWNVCITSYQIVLQDNQVFKRRQWHYMILDEAHNIKNFKSKRWQTLLGFNTRA
                     RLLLTGTPLQNNLTELWSLLFFLMPSENGVGGFADLAEFQDWFHKPESQILESGREQMD
                     DEARAIISKLHKVLRPYLLRRLKADVEKQMPAKYEHVEFCRLSRRQRELYDGFLARTDT
                     REALASGNYISVINCLMQLRKVCNHPDLFVERPIMTSFRQRSSVVEEYAPISHLFRHRL
                     LADAGIAPSVGVLPIDPMSAVSLDFLNLVPTLHEDLSATDCRRVMELTSHNTLMKLRET
                     QKERAHTASTSLDPSTAESNLVYLESAARWGRFEELQHSVYLNALRRQQQPIYGKRLRE
                     FLTIGVNERPHKPRPRVPARVMAWFEEDSTALKSMVLDLDQRAESMKSTISKFACITPA
                     VITRDIDQFVLGSKGVAAFSESDLRLSAPVRYSPFMPKEAPLDPWHEARMRLSIQFPDK
                     RLLQYDCGKLQALDRLLRKLQTGGHRALIFTQMTKVLDILEQFLNIHGHKYLRLDGATK
                     VEQRQILTDRFNNDPRILCFILSTRSGGLGINLTGADTVIFYDQDWNPAMDKQCQDRCH
                     RIGQTRDVHIYRLVSEHTIEANILRKASQKQMLDDVVIQEGGFTTDYFNKLSVHDVMKG
                     VGEDAVEDVVGDAMDRVLGTAETGGERAVGRVLEQAEDREDVAAAHVAEKEIQDDDADF
                     NENAPTASASGTSSARQGTPLTRDVSAAPGRSNLGLFEQSAGAVEIEHNAWGEQIHTVD
                     DFMLGTMAQMLEGTVLELPKDKKKGKNHKKGKDHRKR"
     PFAM_domain     2933..3781
                     /aSDomain="SNF2-rel_dom"
                     /aSTool="clusterhmmer"
                     /database="35.0"
                     /db_xref="PF00176.26"
                     /db_xref="GO:0005524"
                     /db_xref="GO:0140658"
                     /description="SNF2-related domain"
                     /detection="hmmscan"
                     /domain_id="clusterhmmer_JN550_012601_0001"
                     /evalue="4.20E-70"
                     /gene_ontologies="GO:0005524: ATP binding"
                     /gene_ontologies="GO:0140658: ATP-dependent chromatin
                     remodeler activity"
                     /label="JN550_012601"
                     /locus_tag="JN550_012601"
                     /protein_end="1195"
                     /protein_start="912"
                     /score="236.3"
                     /tool="antismash"
                     /translation="QNNTNGILADEMGLGKTIQTISLLAHLACHHEVWGPHLVIVPTSV
                     MLNWEMEFKKWCPGFKVLSYYGSIEERKRKRQGWKTDDMWNVCITSYQIVLQDNQVFKR
                     RQWHYMILDEAHNIKNFKSKRWQTLLGFNTRARLLLTGTPLQNNLTELWSLLFFLMPSE
                     NGVGGFADLAEFQDWFHKPESQILESGREQMDDEARAIISKLHKVLRPYLLRRLKADVE
                     KQMPAKYEHVEFCRLSRRQRELYDGFLARTDTREALASGNYISVINCLMQLRKVCNHPD
                     LF"
     PFAM_domain     4604..4942
                     /aSDomain="Helicase_C"
                     /aSTool="clusterhmmer"
                     /database="35.0"
                     /db_xref="PF00271.34"
                     /description="Helicase conserved C-terminal domain"
                     /detection="hmmscan"
                     /domain_id="clusterhmmer_JN550_012601_0002"
                     /evalue="9.80E-18"
                     /label="JN550_012601"
                     /locus_tag="JN550_012601"
                     /protein_end="1582"
                     /protein_start="1469"
                     /score="64.7"
                     /tool="antismash"
                     /translation="KLQALDRLLRKLQTGGHRALIFTQMTKVLDILEQFLNIHGHKYLR
                     LDGATKVEQRQILTDRFNNDPRILCFILSTRSGGLGINLTGADTVIFYDQDWNPAMDKQ
                     CQDRCHRIG"
     gene            6664..7971
                     /locus_tag="JN550_012602"
     mRNA            6664..7971
                     /locus_tag="JN550_012602"
                     /product="hypothetical protein"
     CDS             6664..7971
                     /codon_start=1
                     /locus_tag="JN550_012602"
                     /product="hypothetical protein"
                     /protein_id="KAI1858469.1"
                     /transl_table=1
                     /translation="MANLDTGAQVAQAETFRQYLPDLSTPRFQRIAECDAYSHAAEALV
                     HKRPPWLYGLLQHWMSLLKEPYRGVTNDGTVRHGLFKLRDEGIPIAAIAAAADAVIAKL
                     GPEQRKKTLLHVDNLEGWRTWSNPEFLISDKGVRLDELSEDLRNAVLKVLEASLSAEGY
                     QKALGAMRVNHFLGELVNAHKVMNEFSYNFVLFGLPSTDAPWGYSFYGHHLCLSVFFYG
                     PQIVVSPWFTGAEPNIIDEGPYKGTRILYEEDRLGLQLMQSLSQEDKDKAQTYKNMKDD
                     KMPKGRWNHDDQRHLLGAYRDNRTVPYEGIVVSSLSEAQQALVLGVLEQYLLYLPARSR
                     ALKLQDCRDWLHETYFSWIGGYGDADAFYFRIQSPVVIVEFDHHSGVFLTNTEPKRFHI
                     HTLLRTPHRGDYGMALRELRRPAFEGEVNQDYVWEG"
     PFAM_domain     6925..7902
                     /aSDomain="DUF3500"
                     /aSTool="clusterhmmer"
                     /database="35.0"
                     /db_xref="PF12006.11"
                     /description="Protein of unknown function (DUF3500)"
                     /detection="hmmscan"
                     /domain_id="clusterhmmer_JN550_012602_0003"
                     /evalue="1.10E-106"
                     /label="JN550_012602"
                     /locus_tag="JN550_012602"
                     /protein_end="413"
                     /protein_start="87"
                     /score="356.9"
                     /tool="antismash"
                     /translation="IPIAAIAAAADAVIAKLGPEQRKKTLLHVDNLEGWRTWSNPEFLI
                     SDKGVRLDELSEDLRNAVLKVLEASLSAEGYQKALGAMRVNHFLGELVNAHKVMNEFSY
                     NFVLFGLPSTDAPWGYSFYGHHLCLSVFFYGPQIVVSPWFTGAEPNIIDEGPYKGTRIL
                     YEEDRLGLQLMQSLSQEDKDKAQTYKNMKDDKMPKGRWNHDDQRHLLGAYRDNRTVPYE
                     GIVVSSLSEAQQALVLGVLEQYLLYLPARSRALKLQDCRDWLHETYFSWIGGYGDADAF
                     YFRIQSPVVIVEFDHHSGVFLTNTEPKRFHIHTLLRTPHRGDYGM"
     gene            10969..12489
                     /locus_tag="JN550_012603"
     mRNA            join(10969..11182,11229..11669,11724..11863,11914..12489)
                     /locus_tag="JN550_012603"
                     /product="hypothetical protein"
     CDS             join(10969..11182,11229..11669,11724..11863,11914..12489)
                     /codon_start=1
                     /locus_tag="JN550_012603"
                     /product="hypothetical protein"
                     /protein_id="KAI1858470.1"
                     /transl_table=1
                     /translation="MVGQSSTNSGRTTAAQWMRVAFHDFITADVKSGTGGIDASIGFET
                     SREENKGSAFNDSFTFWRPFVNEYVPMADLVALGTVMSVGLCGGNHIPYRPGRIDSTHA
                     DPTTGVPEPGTDLKETLSQFERAGFDQADSIALTACGHTMGSVHHGGFPEVSPESAVTP
                     NNTNGGVNFDTTRGSFDSLVVHEYIDGTGQMGGPLVTSFNESSRSDLRLFESDGNNVMG
                     RMINTVPAAAKLTTPITPIALKPINFTWDFDSNDRLILSGKIRVLGAIRTIPPPLNIEL
                     GGQTIRIMPEREEGTTVYGSTGIRGGRVQGVTRYYAISIPGRDVTNITSFAVSADGFDR
                     HTFPISNGPFIVPSLSTSDGDTVRFSVAVPQGHSQAFPEGLVVSITAPVPQPLTLGPKL
                     VTGTGEWSSETTSQDGFTVYTGTYRVGQRVTGAISLTLLNENQVQDTLLVGAGIAGW"
     PFAM_domain     join(10996..11182,11229..11620)
                     /aSDomain="peroxidase"
                     /aSTool="clusterhmmer"
                     /database="35.0"
                     /db_xref="PF00141.26"
                     /db_xref="GO:0004601"
                     /db_xref="GO:0006979"
                     /db_xref="GO:0020037"
                     /description="Peroxidase"
                     /detection="hmmscan"
                     /domain_id="clusterhmmer_JN550_012603_0004"
                     /evalue="1.00E-22"
                     /gene_ontologies="GO:0004601: peroxidase activity"
                     /gene_ontologies="GO:0006979: response to oxidative stress"
                     /gene_ontologies="GO:0020037: heme binding"
                     /label="JN550_012603"
                     /locus_tag="JN550_012603"
                     /protein_end="202"
                     /protein_start="9"
                     /score="81.1"
                     /tool="antismash"
                     /translation="GRTTAAQWMRVAFHDFITADVKSGTGGIDASIGFETSREENKGSA
                     FNDSFTFWRPFVNEYVPMADLVALGTVMSVGLCGGNHIPYRPGRIDSTHADPTTGVPEP
                     GTDLKETLSQFERAGFDQADSIALTACGHTMGSVHHGGFPEVSPESAVTPNNTNGGVNF
                     DTTRGSFDSLVVHEYIDGTGQMGGPLVTSF"
     gene            14548..16218
                     /locus_tag="JN550_012604"
     mRNA            join(14548..14912,14971..15502,15680..16043,16094..16218)
                     /locus_tag="JN550_012604"
                     /product="hypothetical protein"
     CDS             join(14548..14912,14971..15502,15680..16043,16094..16218)
                     /codon_start=1
                     /locus_tag="JN550_012604"
                     /product="hypothetical protein"
                     /protein_id="KAI1858471.1"
                     /transl_table=1
                     /translation="MVDIKAEDDQKPNGGLHHGLAQQGVTGHKPSEIAANDSGKRGREP
                     KDANDDEMAMASTKIGDSSEPKRQKLGTTQKHVDNPENLAENAAGPVHDLSNNSQKTNA
                     IDTIFVLPGNEVRFFCDIVAINAAKLAVKSKRLMMIPSEDEIEVAKRFRDLRAHLAYMG
                     TNLDMTPKIRDRGKVKKTLDNILNETLYYFPEDVKAKARALRENWERENWGADEALDEE
                     QQPASPTTAPDDEATTQVALPASNDPTFGVNGIMYGVLVVRGKGGRKVYQLNPEVPRAS
                     AQVFGQNGLTVGAWFPLQILALRNGAHGSQMGGIHGSLSKGAYSVVVTDLYHDLDRDEG
                     DILYYSGSNSHDNENRDRPAESSAGTKALKASLASGRPVRVLRSGGSTLTKTKSSFAPS
                     CGIRYDGLYRVVQKLTPINKKGGMYEQFKLMRLPGQPSLADIRKRSPTRQQIEALEEFQ
                     KRD"
     PFAM_domain     join(15458..15502,15680..16043,16094..16137)
                     /aSDomain="SAD_SRA"
                     /aSTool="clusterhmmer"
                     /database="35.0"
                     /db_xref="PF02182.20"
                     /description="SAD/SRA domain"
                     /detection="hmmscan"
                     /domain_id="clusterhmmer_JN550_012604_0005"
                     /evalue="2.40E-37"
                     /label="JN550_012604"
                     /locus_tag="JN550_012604"
                     /protein_end="435"
                     /protein_start="284"
                     /score="128.1"
                     /tool="antismash"
                     /translation="FGQNGLTVGAWFPLQILALRNGAHGSQMGGIHGSLSKGAYSVVVT
                     DLYHDLDRDEGDILYYSGSNSHDNENRDRPAESSAGTKALKASLASGRPVRVLRSGGST
                     LTKTKSSFAPSCGIRYDGLYRVVQKLTPINKKGGMYEQFKLMRLPGQ"
     gene            17851..19571
                     /locus_tag="JN550_012605"
     mRNA            join(17851..17988,18042..18180,18239..18756,18818..19023,
                     19082..19571)
                     /locus_tag="JN550_012605"
                     /product="hypothetical protein"
     CDS             join(17851..17988,18042..18180,18239..18756,18818..19023,
                     19082..19571)
                     /codon_start=1
                     /locus_tag="JN550_012605"
                     /product="hypothetical protein"
                     /protein_id="KAI1858472.1"
                     /transl_table=1
                     /translation="MKSDVLEALVLIALIIGQAASQAASPADSNLTAIVEYLEASVPKC
                     AFDCFVSTIPKSSCALTDTACICSNAGLAEALGSCMVAAKCTVIEQLQTQRFEKIMCGA
                     EVHDDSNHILATTWALYSTALIFVAARLWGRAPHLSRNAWDDWTIIACLASQMILAQRD
                     GVLTYILQLALTPASAIAHLMVNSGLGRDIWMLDPDDITNTLFYFFIEEYLYTFLVVFT
                     KISILCLYIRIFTVARFRWLCYILVGIVVAFGISCWVSTGFNCIPITFMWQGWDGAHVG
                     TCMDTSKQTFALAGVNMSLDVLIFLLPIPQLLALQMNFRRKLGVILMFAVGLFVTLCSI
                     IRLRTIMEFGKSTNPTYEYSALAIWSLVEIDVGVICASLPGVAGLLQRLWPRVFSTKGS
                     SDRSYPRPASENSGGLNSFRGHRGFSRMNDRKNISKTTSVTISYAEPTMYDTKSDELEL
                     VDRQDKAAKSTDLEMALDQDLASQYQPGSETRNYRTQW"
     PFAM_domain     join(17971..17988,18042..18180,18239..18270)
                     /aSDomain="CFEM"
                     /aSTool="clusterhmmer"
                     /database="35.0"
                     /db_xref="PF05730.14"
                     /description="CFEM domain"
                     /detection="hmmscan"
                     /domain_id="clusterhmmer_JN550_012605_0006"
                     /evalue="1.20E-12"
                     /label="JN550_012605"
                     /locus_tag="JN550_012605"
                     /protein_end="103"
                     /protein_start="40"
                     /score="47.9"
                     /tool="antismash"
                     /translation="SVPKCAFDCFVSTIPKSSCALTDTACICSNAGLAEALGSCMVAAK
                     CTVIEQLQTQRFEKIMCG"
     gene            complement(20001..24756)
                     /locus_tag="JN550_012606"
     mRNA            complement(join(20001..22673,22765..23107,23171..24082,
                     24527..24756))
                     /locus_tag="JN550_012606"
                     /product="hypothetical protein"
     CDS             complement(join(20001..22673,22765..23107,23171..24082,
                     24527..24756))
                     /NRPS_PKS="Domain: AMP-binding (119-520). E-value: 1.7e-78.
                     Score: 255.9. Matches aSDomain:
                     nrpspksdomains_JN550_012606_AMP-binding.1"
                     /NRPS_PKS="Domain: PP-binding (645-709). E-value: 1.8e-13.
                     Score: 42.7. Matches aSDomain:
                     nrpspksdomains_JN550_012606_PP-binding.1"
                     /NRPS_PKS="Domain: TD (755-999). E-value: 1.5e-73. Score:
                     238.8. Matches aSDomain: nrpspksdomains_JN550_012606_TD.1"
                     /NRPS_PKS="Domain: PKS_KR (1144-1320). E-value: 3.6e-16.
                     Score: 51.4. Matches aSDomain:
                     nrpspksdomains_JN550_012606_PKS_KR.1"
                     /codon_start=1
                     /gene_functions="biosynthetic (rule-based-clusters)
                     NRPS-like: AMP-binding"
                     /gene_functions="biosynthetic (rule-based-clusters)
                     NRPS-like: PP-binding"
                     /gene_functions="biosynthetic (rule-based-clusters)
                     NRPS-like: NAD_binding_4"
                     /gene_functions="biosynthetic-additional
                     (rule-based-clusters) adh_short"
                     /gene_functions="biosynthetic-additional (smcogs)
                     SMCOG1002:AMP-dependent synthetase and ligase (Score:
                     270.6; E-value: 3.5e-82)"
                     /gene_kind="biosynthetic"
                     /locus_tag="JN550_012606"
                     /product="hypothetical protein"
                     /protein_id="KAI1858473.1"
                     /sec_met_domain="AMP-binding (E-value: 3.8e-82, bitscore:
                     267.3, seeds: 400, tool: rule-based-clusters)"
                     /sec_met_domain="PP-binding (E-value: 1.3e-13, bitscore:
                     42.7, seeds: 164, tool: rule-based-clusters)"
                     /sec_met_domain="NAD_binding_4 (E-value: 3.6e-65, bitscore:
                     210.8, seeds: 102, tool: rule-based-clusters)"
                     /sec_met_domain="adh_short (E-value: 4.6e-35, bitscore:
                     112.6, seeds: 230, tool: rule-based-clusters)"
                     /transl_table=1
                     /translation="MPIPVKGHEPNTKAIHMFVGESAPVPGQGLGQGKTAGDGLATQSG
                     EISRTTFRRFRSVYPHPYVAGSKLPSQQSSERGVPTSSTSSELPLSTSVVLTFQIPAIR
                     LMMAVIDTSKDLAALFYQQVQATPNAVALEDETRSLTYAELERETAVLAHRLRLRGVCR
                     DKLVGILLGRSADYVIACLAALRAGGAFLVLELAYPPGLLADVIEDAGPTVIITHRAHA
                     GKVSSSQSSLIVLDEQDSTDASNGTENPLPPLPNDEDLDRLAFVSYSSGTTGRPKGIAN
                     PHSAPVRSYNLRFGLSDLKPGDRVACNVFFVWEILRPLIRGATVFAVPDEASYDPVALV
                     ELLSSRQITETLMTPTLLATILARNTKLTSLKELRTLWLNGEVVTTDLARRALKALPES
                     TRLLNCYSASETHEIACGDIKSMLNDEATVCAVGPPLDPKHTYILGQNREKLEPGLSGE
                     LFVGGGLLARGYLNLPEVTSKVFIPDPFSPGQLMYRTGDLARILPSGLLEILGRVGGMI
                     KVRGYTVQPGAVEHTIMKRLAVSHCAVVAHGDGLERQLVAYFVRDEEPAGRSEFTVEES
                     GYSPTARKVLTSHLAHYMIPALWCELREIPTHEVSGKVDLKALPTPSTSKPRNGVTGAG
                     DDRNTEIKIETISKIWAASLNLSVRSVTQEHDFFDLGGHSLALADLASRLSEAFGFPIP
                     LSRLAGTPTLEGHAEAIRAARDGHTAAVQADLPKVLLADSTLPDDIKATGSKIRPLSEA
                     NTVLLTGVTGYLGAFLLTSILESTTARVVCLVRFTHPSGEARGEGMSRLRKNLIDLGIW
                     NQAILDRVEVLPGNLGRKRLGLTPDTFEELASRVDVIIHAGATVNLVYPYAAMRGANVG
                     GTREILRLASRSGATVHHVSTNGVLPPSSEGWPEDAMLGIDEVPEKLLDGYGQTKWVAE
                     QLVLEAGRRGLPVRIYRPGTISGHSTLGSTNTYDLLTALIVESIQLGYAPDIKGWLAEM
                     TPVDYVSKAITTLACHTELDQPIFHVGDPKPVTATALLEDLAEIGYPTRALDWDNWVSL
                     WTERRGASKAGDDSFTAGILRRGMPTIDFLKAVTVLNDSKTQHILDTYELDRPKIDSKL
                     FETYTRDWYARGWLSRPPVRESSGTSTPKKTGPLAGRVAVVTGASSGIGAAVAEALSRE
                     GAHVVLAARRTEALEKLKIKLSASPGKVLVHKTDVTDKAQVESLIQKASSLSDTGVDIL
                     VSCAGVMYFTMMANNQTDEWERTVDVNCKGLLHCLSATVPSMLKRGSGHIVAISSDAGR
                     KVFPGLGVYSASKFFVEATLQSLRLETAGTGLRVTSVQPGNTATELLGMSTDAEAIKKF
                     GEPTGAKVLDPEDVAGAIVYALRQPEHVAVNEVLIEPRDEPI"
     PFAM_domain     complement(20154..20726)
                     /aSDomain="adh_short"
                     /aSTool="clusterhmmer"
                     /database="35.0"
                     /db_xref="PF00106.28"
                     /description="short chain dehydrogenase"
                     /detection="hmmscan"
                     /domain_id="clusterhmmer_JN550_012606_0010"
                     /evalue="7.30E-51"
                     /label="JN550_012606"
                     /locus_tag="JN550_012606"
                     /protein_end="1335"
                     /protein_start="1144"
                     /score="172.5"
                     /tool="antismash"
                     /translation="VAVVTGASSGIGAAVAEALSREGAHVVLAARRTEALEKLKIKLSA
                     SPGKVLVHKTDVTDKAQVESLIQKASSLSDTGVDILVSCAGVMYFTMMANNQTDEWERT
                     VDVNCKGLLHCLSATVPSMLKRGSGHIVAISSDAGRKVFPGLGVYSASKFFVEATLQSL
                     RLETAGTGLRVTSVQPGNTATELLGMST"
     aSDomain        complement(20199..20726)
                     /aSDomain="PKS_KR"
                     /aSTool="nrps_pks_domains"
                     /database="nrpspksdomains.hmm"
                     /detection="hmmscan"
                     /domain_id="nrpspksdomains_JN550_012606_PKS_KR.1"
                     /evalue="3.60E-16"
                     /label="JN550_012606_PKS_KR.1"
                     /locus_tag="JN550_012606"
                     /protein_end="1320"
                     /protein_start="1144"
                     /score="51.4"
                     /specificity="KR activity: inactive"
                     /specificity="KR stereochemistry: C2"
                     /tool="antismash"
                     /translation="VAVVTGASSGIGAAVAEALSREGAHVVLAARRTEALEKLKIKLSA
                     SPGKVLVHKTDVTDKAQVESLIQKASSLSDTGVDILVSCAGVMYFTMMANNQTDEWERT
                     VDVNCKGLLHCLSATVPSMLKRGSGHIVAISSDAGRKVFPGLGVYSASKFFVEATLQSL
                     RLETAGTGLRVTS"
     CDS_motif       complement(20631..20720)
                     /aSTool="nrps_pks_domains"
                     /database="abmotifs"
                     /detection="hmmscan"
                     /domain_id="nrpspksmotif_JN550_012606_0005"
                     /evalue="1.90E-04"
                     /label="PKSI-KR_m1"
                     /locus_tag="JN550_012606"
                     /protein_end="1176"
                     /protein_start="1146"
                     /score="14.1"
                     /tool="antismash"
                     /translation="VVTGASSGIGAAVAEALSREGAHVVLAARR"
     aSDomain        complement(20814..21896)
                     /aSDomain="TIGR01746"
                     /aSTool="tigrfam"
                     /description="Thioester-redct: thioester reductase domain"
                     /detection="hmmscan"
                     /domain_id="TIGRFam_JN550_012606_0001"
                     /evalue="3.40E-84"
                     /identifier="TIGR01746"
                     /label="JN550_012606"
                     /locus_tag="JN550_012606"
                     /protein_end="1115"
                     /protein_start="754"
                     /score="281.2"
                     /tool="antismash"
                     /translation="TVLLTGVTGYLGAFLLTSILESTTARVVCLVRFTHPSGEARGEGM
                     SRLRKNLIDLGIWNQAILDRVEVLPGNLGRKRLGLTPDTFEELASRVDVIIHAGATVNL
                     VYPYAAMRGANVGGTREILRLASRSGATVHHVSTNGVLPPSSEGWPEDAMLGIDEVPEK
                     LLDGYGQTKWVAEQLVLEAGRRGLPVRIYRPGTISGHSTLGSTNTYDLLTALIVESIQL
                     GYAPDIKGWLAEMTPVDYVSKAITTLACHTELDQPIFHVGDPKPVTATALLEDLAEIGY
                     PTRALDWDNWVSLWTERRGASKAGDDSFTAGILRRGMPTIDFLKAVTVLNDSKTQHILD
                     TYELDRPKIDSKLFETYTRDW"
     PFAM_domain     complement(21162..21887)
                     /aSDomain="NAD_binding_4"
                     /aSTool="clusterhmmer"
                     /database="35.0"
                     /db_xref="PF07993.15"
                     /description="Male sterility protein"
                     /detection="hmmscan"
                     /domain_id="clusterhmmer_JN550_012606_0009"
                     /evalue="4.80E-61"
                     /label="JN550_012606"
                     /locus_tag="JN550_012606"
                     /protein_end="999"
                     /protein_start="757"
                     /score="206.3"
                     /tool="antismash"
                     /translation="LTGVTGYLGAFLLTSILESTTARVVCLVRFTHPSGEARGEGMSRL
                     RKNLIDLGIWNQAILDRVEVLPGNLGRKRLGLTPDTFEELASRVDVIIHAGATVNLVYP
                     YAAMRGANVGGTREILRLASRSGATVHHVSTNGVLPPSSEGWPEDAMLGIDEVPEKLLD
                     GYGQTKWVAEQLVLEAGRRGLPVRIYRPGTISGHSTLGSTNTYDLLTALIVESIQLGYA
                     PDIKGWLAEMTPVDYVSKAI"
     aSDomain        complement(21162..21893)
                     /aSDomain="TD"
                     /aSTool="nrps_pks_domains"
                     /database="nrpspksdomains.hmm"
                     /detection="hmmscan"
                     /domain_id="nrpspksdomains_JN550_012606_TD.1"
                     /evalue="1.50E-73"
                     /label="JN550_012606_TD.1"
                     /locus_tag="JN550_012606"
                     /protein_end="999"
                     /protein_start="755"
                     /score="238.8"
                     /tool="antismash"
                     /translation="VLLTGVTGYLGAFLLTSILESTTARVVCLVRFTHPSGEARGEGMS
                     RLRKNLIDLGIWNQAILDRVEVLPGNLGRKRLGLTPDTFEELASRVDVIIHAGATVNLV
                     YPYAAMRGANVGGTREILRLASRSGATVHHVSTNGVLPPSSEGWPEDAMLGIDEVPEKL
                     LDGYGQTKWVAEQLVLEAGRRGLPVRIYRPGTISGHSTLGSTNTYDLLTALIVESIQLG
                     YAPDIKGWLAEMTPVDYVSKAI"
     aSModule        complement(21162..23955)
                     /complete
                     /domains="nrpspksdomains_JN550_012606_AMP-binding.1"
                     /domains="nrpspksdomains_JN550_012606_PP-binding.1"
                     /domains="nrpspksdomains_JN550_012606_TD.1"
                     /final_module
                     /locus_tags="JN550_012606"
                     /monomer_pairings="Ala -> Ala"
                     /starter_module
                     /tool="antismash"
                     /type="nrps"
     CDS_motif       complement(21828..21896)
                     /aSTool="nrps_pks_domains"
                     /database="abmotifs"
                     /detection="hmmscan"
                     /domain_id="nrpspksmotif_JN550_012606_0004"
                     /evalue="2.20E+00"
                     /label="PKSI-KR_m1"
                     /locus_tag="JN550_012606"
                     /protein_end="777"
                     /protein_start="754"
                     /score="1.1"
                     /tool="antismash"
                     /translation="TVLLTGVTGYLGAFLLTSILEST"
     aSDomain        complement(22032..22223)
                     /aSDomain="PP-binding"
                     /aSTool="nrps_pks_domains"
                     /database="nrpspksdomains.hmm"
                     /detection="hmmscan"
                     /domain_id="nrpspksdomains_JN550_012606_PP-binding.1"
                     /evalue="1.80E-13"
                     /label="JN550_012606_PP-binding.1"
                     /locus_tag="JN550_012606"
                     /protein_end="709"
                     /protein_start="645"
                     /score="42.7"
                     /tool="antismash"
                     /translation="TISKIWAASLNLSVRSVTQEHDFFDLGGHSLALADLASRLSEAFG
                     FPIPLSRLAGTPTLEGHAE"
     PFAM_domain     complement(22032..22223)
                     /aSDomain="PP-binding"
                     /aSTool="clusterhmmer"
                     /database="35.0"
                     /db_xref="PF00550.28"
                     /description="Phosphopantetheine attachment site"
                     /detection="hmmscan"
                     /domain_id="clusterhmmer_JN550_012606_0008"
                     /evalue="1.10E-11"
                     /label="JN550_012606"
                     /locus_tag="JN550_012606"
                     /protein_end="709"
                     /protein_start="645"
                     /score="45.0"
                     /tool="antismash"
                     /translation="TISKIWAASLNLSVRSVTQEHDFFDLGGHSLALADLASRLSEAFG
                     FPIPLSRLAGTPTLEGHAE"
     CDS_motif       complement(22569..22631)
                     /aSTool="nrps_pks_domains"
                     /database="abmotifs"
                     /detection="hmmscan"
                     /domain_id="nrpspksmotif_JN550_012606_0003"
                     /evalue="1.10E-04"
                     /label="NRPS-A_a8"
                     /locus_tag="JN550_012606"
                     /protein_end="530"
                     /protein_start="509"
                     /score="15.0"
                     /tool="antismash"
                     /translation="LGRVGGMIKVRGYTVQPGAVE"
     aSDomain        complement(join(22599..22673,22765..23107,23171..23955))
                     /aSDomain="AMP-binding"
                     /aSTool="nrps_pks_domains"
                     /database="nrpspksdomains.hmm"
                     /detection="hmmscan"
                     /domain_id="nrpspksdomains_JN550_012606_AMP-binding.1"
                     /evalue="1.70E-78"
                     /label="JN550_012606_AMP-binding.1"
                     /locus_tag="JN550_012606"
                     /protein_end="520"
                     /protein_start="119"
                     /score="255.9"
                     /specificity="substrate consensus: Ala"
                     /tool="antismash"
                     /translation="FYQQVQATPNAVALEDETRSLTYAELERETAVLAHRLRLRGVCRD
                     KLVGILLGRSADYVIACLAALRAGGAFLVLELAYPPGLLADVIEDAGPTVIITHRAHAG
                     KVSSSQSSLIVLDEQDSTDASNGTENPLPPLPNDEDLDRLAFVSYSSGTTGRPKGIANP
                     HSAPVRSYNLRFGLSDLKPGDRVACNVFFVWEILRPLIRGATVFAVPDEASYDPVALVE
                     LLSSRQITETLMTPTLLATILARNTKLTSLKELRTLWLNGEVVTTDLARRALKALPEST
                     RLLNCYSASETHEIACGDIKSMLNDEATVCAVGPPLDPKHTYILGQNREKLEPGLSGEL
                     FVGGGLLARGYLNLPEVTSKVFIPDPFSPGQLMYRTGDLARILPSGLLEILGRVGGMIK
                     VR"
     PFAM_domain     complement(join(22599..22673,22765..23107,23171..23955))
                     /aSDomain="AMP-binding"
                     /aSTool="clusterhmmer"
                     /database="35.0"
                     /db_xref="PF00501.31"
                     /description="AMP-binding enzyme"
                     /detection="hmmscan"
                     /domain_id="clusterhmmer_JN550_012606_0007"
                     /evalue="6.50E-71"
                     /label="JN550_012606"
                     /locus_tag="JN550_012606"
                     /protein_end="520"
                     /protein_start="119"
                     /score="239.3"
                     /tool="antismash"
                     /translation="FYQQVQATPNAVALEDETRSLTYAELERETAVLAHRLRLRGVCRD
                     KLVGILLGRSADYVIACLAALRAGGAFLVLELAYPPGLLADVIEDAGPTVIITHRAHAG
                     KVSSSQSSLIVLDEQDSTDASNGTENPLPPLPNDEDLDRLAFVSYSSGTTGRPKGIANP
                     HSAPVRSYNLRFGLSDLKPGDRVACNVFFVWEILRPLIRGATVFAVPDEASYDPVALVE
                     LLSSRQITETLMTPTLLATILARNTKLTSLKELRTLWLNGEVVTTDLARRALKALPEST
                     RLLNCYSASETHEIACGDIKSMLNDEATVCAVGPPLDPKHTYILGQNREKLEPGLSGEL
                     FVGGGLLARGYLNLPEVTSKVFIPDPFSPGQLMYRTGDLARILPSGLLEILGRVGGMIK
                     VR"
     CDS_motif       complement(22807..22893)
                     /aSTool="nrps_pks_domains"
                     /database="abmotifs"
                     /detection="hmmscan"
                     /domain_id="nrpspksmotif_JN550_012606_0002"
                     /evalue="5.70E-10"
                     /label="NRPS-A_a6"
                     /locus_tag="JN550_012606"
                     /protein_end="481"
                     /protein_start="452"
                     /score="31.5"
                     /tool="antismash"
                     /translation="PGLSGELFVGGGLLARGYLNLPEVTSKVF"
     CDS_motif       complement(23464..23523)
                     /aSTool="nrps_pks_domains"
                     /database="abmotifs"
                     /detection="hmmscan"
                     /domain_id="nrpspksmotif_JN550_012606_0001"
                     /evalue="7.50E-06"
                     /label="NRPS-A_a3"
                     /locus_tag="JN550_012606"
                     /protein_end="283"
                     /protein_start="263"
                     /score="18.6"
                     /tool="antismash"
                     /translation="AFVSYSSGTTGRPKGIANPH"
     gene            complement(25501..26097)
                     /locus_tag="JN550_012607"
     mRNA            complement(25501..26097)
                     /locus_tag="JN550_012607"
                     /product="hypothetical protein"
     CDS             complement(25501..26097)
                     /codon_start=1
                     /locus_tag="JN550_012607"
                     /product="hypothetical protein"
                     /protein_id="KAI1858474.1"
                     /transl_table=1
                     /translation="MESTTVPTPPITPAPFGGVKPLSEGLLAIEPASVADAPAMAVVGA
                     TVFTETFGHSVSKEDLAEFLSSTYSAEAMVAELADPTKVTLVARSTLGKVAGIAQLHRG
                     QTHPSVHGTTQDLATLQKLYVDSSMHGQGIGTKIVAYVENLARSEGFKQLWLTVWEENT
                     KAQKLYERLGYTKSGETEFVTGSCIQTDYVFAKKL"
     PFAM_domain     complement(25576..25866)
                     /aSDomain="Acetyltransf_1"
                     /aSTool="clusterhmmer"
                     /database="35.0"
                     /db_xref="PF00583.28"
                     /db_xref="GO:0016747"
                     /description="Acetyltransferase (GNAT) family"
                     /detection="hmmscan"
                     /domain_id="clusterhmmer_JN550_012607_0011"
                     /evalue="1.80E-14"
                     /gene_ontologies="GO:0016747: acyltransferase activity,
                     transferring groups other than amino-acyl groups"
                     /label="JN550_012607"
                     /locus_tag="JN550_012607"
                     /protein_end="174"
                     /protein_start="77"
                     /score="54.1"
                     /tool="antismash"
                     /translation="LADPTKVTLVARSTLGKVAGIAQLHRGQTHPSVHGTTQDLATLQK
                     LYVDSSMHGQGIGTKIVAYVENLARSEGFKQLWLTVWEENTKAQKLYERLGY"
     gene            27212..29212
                     /locus_tag="JN550_012608"
     mRNA            27212..29212
                     /locus_tag="JN550_012608"
                     /product="hypothetical protein"
     CDS             27212..29212
                     /codon_start=1
                     /locus_tag="JN550_012608"
                     /product="hypothetical protein"
                     /protein_id="KAI1858475.1"
                     /transl_table=1
                     /translation="MRTTMDSLPTESVRHIAEFIHLEHPRSLCDFSLVNRRCHAAASTW
                     KLRNIRFDVTSRTKLRHDVERCVEILRQSQSLQHVRGLEINGMMPRRLQDELPDQEQDW
                     TLNDDTWYGTDEVFGDSEDAVFVADGPVAILPEEDEAWAPVVELLHLLPRLKHFVFNCT
                     NQFPPCLLAALHEHQSQCALHLGKFRFRSLGQDTPDAHEMAVATSSSLQSIGVRWVFRD
                     SNGLDDYNEEAVVSLIGGLAPNLKTLRMVHCRAASSAALHRARGTPRKPWSGFGKGFWT
                     NRLPKGSETVPASLESLTLSGYGPITSEYLVKWQKHTPFAALRYLDLQAGVNGEALRWA
                     AVNASFPQLSELRIKIDRDDETEPKPDFASDCVAFFSSLLPLDKLLLSGSIDPEVFDCI
                     VGRHGKTLRQLSLSPHESSYSTTRCDRPTVFTRDDVIQLQASCPVLEELAMPIKRYKGG
                     KPEVEIYRTLGKMKWLTTLFLNLDCSNTSVLLDGDETPNDPSFDSYMQEFWGSGLQRRP
                     RNGHVRDALVNSAVDERLARAIWDTISTARVGRSLKSLKLWAHSGASFGDSSYQTDLMN
                     MIQHLSRAYLVERSVRDDDDSISVQELGKRAREARDEMERQRERDIERRWGDKRTDERP
                     GLALQIFRRIWPARNGSQDWRADWESLPLQI"
     gene            complement(33189..35303)
                     /locus_tag="JN550_012609"
     mRNA            complement(33189..35303)
                     /locus_tag="JN550_012609"
                     /product="hypothetical protein"
     CDS             complement(33189..35303)
                     /codon_start=1
                     /locus_tag="JN550_012609"
                     /product="hypothetical protein"
                     /protein_id="KAI1858476.1"
                     /transl_table=1
                     /translation="MAKNKPKKPITTQFDGVLLSVHQDPLATEPGISALSSGAHRWARG
                     VPRTETLHTNVRILFEAVVYFSGFWKSVCFWDRLDATLKFHRKRRDNVAFQRIVNQYCE
                     GRKAYQRRHQDTHHGQLAPRGANAPSRILHLIDQVINMEAFGNTPHMDAQAASAAWQSR
                     ASAWPSHLDGMMRLHPQNPSGQQVVLDSAAVNRGKVPALSDFSRAAAGVASPGGNIKSH
                     PAQPSSASGSLDTRKALNVHTKPGPSDLTTRSGEALGQVKEDGASIGSPLTEQRRGQVD
                     WSGVRSTTSLTRFPGQYSRVQYARASGLPTPPSFDVEHKTNKPDGGGFLFRQLQRAQPS
                     MSDNYQSSDQGLLMEHNQAESYKDPRETNNSRHDEKDDVVTKKFKQNEIIDLISADDGY
                     DEAGNTSHPASTIQRAPKRSIPTCPGTPSKKQKTSEHQAFEPSEATSKGFSVSSGKNTG
                     LYGGKSDARLDSASTPTSQEAHWDAAAGESSHVHRTDNKEVRGITQAFRYGESLDVPEL
                     RYTGKEIQCGSEALHHGKEIEQSSIRPIGYFNEMGAGLDILSELTKYQTKSEAAKLAGR
                     SEERLMQVECSLQRIDKLEVQLRDVVAQLHRPCAQNTVTYDRRPPEDPLPVGGKHLQYL
                     ESRDVKPFLDGVVDEMNKIRSLIRNKIKEQEETDDGWTKMNYLGDVLWTLDSAVRKAKK
                     GFHALDDLAV"
     gene            complement(36104..36874)
                     /locus_tag="JN550_012610"
     mRNA            complement(36104..36874)
                     /locus_tag="JN550_012610"
                     /product="hypothetical protein"
     CDS             complement(36104..36874)
                     /codon_start=1
                     /locus_tag="JN550_012610"
                     /product="hypothetical protein"
                     /protein_id="KAI1858477.1"
                     /transl_table=1
                     /translation="MSVIFFRDSGCGRPSLSATTKLPLGWCLNVPPNVFSITVDAFAAC
                     PNSGTPVLIVSAKSNCPNPDYLLTESSTSSSKLATSTTRAPSIPRPTVTESCRPGDNAK
                     TAGGGDSQEDSSSCPQALSERANMGSPSGRSGESSGGSSWGPAGGGGGGGGGRESGGGT
                     SSGSSDGSSDSSSDSSERDWVMITANGGCYSLPSGDNIGSIEFACPALTGPGPTATAVL
                     YSGGARRPFRKSMLVISCVVSCILAFTAAGMVVA"
     gene            38931..39724
                     /locus_tag="JN550_012611"
     mRNA            join(38931..39029,39116..39403,39473..39724)
                     /locus_tag="JN550_012611"
                     /product="hypothetical protein"
     CDS             join(38931..39029,39116..39403,39473..39724)
                     /codon_start=1
                     /locus_tag="JN550_012611"
                     /product="hypothetical protein"
                     /protein_id="KAI1858478.1"
                     /transl_table=1
                     /translation="MRSILSAVGLLALSAFVNAAPTPIEERSPNPSPGGIPSTANAKSQ
                     LAALTVATAVDDGSYDRDLFPHWIESGGCSTRETVLKRDGTGVTTGSDCYPTAGSWKSP
                     YDGATWTAPSDIDIDHMVPLKNAWISGASKWTTSKRQQFANDLTRPQLWAVTDDVNSSK
                     SDKSPDAWKPPLSSFYCTYAKSWVAVKSYWALTITSAEKSALTSMLNTC"
     PFAM_domain     join(39344..39403,39473..39706)
                     /aSDomain="DUF1524"
                     /aSTool="clusterhmmer"
                     /database="35.0"
                     /db_xref="PF07510.14"
                     /description="Protein of unknown function (DUF1524)"
                     /detection="hmmscan"
                     /domain_id="clusterhmmer_JN550_012611_0012"
                     /evalue="2.40E-08"
                     /label="JN550_012611"
                     /locus_tag="JN550_012611"
                     /protein_end="207"
                     /protein_start="109"
                     /score="34.0"
                     /tool="antismash"
                     /translation="WTAPSDIDIDHMVPLKNAWISGASKWTTSKRQQFANDLTRPQLWA
                     VTDDVNSSKSDKSPDAWKPPLSSFYCTYAKSWVAVKSYWALTITSAEKSALTS"
     gene            complement(40254..41767)
                     /locus_tag="JN550_012612"
     mRNA            complement(join(40254..41659,41725..41767))
                     /locus_tag="JN550_012612"
                     /product="hypothetical protein"
     CDS             complement(join(40254..41659,41725..41767))
                     /codon_start=1
                     /locus_tag="JN550_012612"
                     /product="hypothetical protein"
                     /protein_id="KAI1858479.1"
                     /transl_table=1
                     /translation="MELAGVGGTFMRHASPNERRCITREDLRYYNSVVIGATYEFKDRG
                     DLDLRSRSTYYWALTACIKQHPFLGVVIRQEHTERPFYERASEIHLESHTLIAGDLQDN
                     NITKGIESVLASTALDRSWLGDDKPPWRIVVYPILSPREAKPSRCFIAFSFSHGLSDGL
                     AGPAFHRTFLSAMSEPSMSKETPAVITSDLTLSAPFDTPERLPISWAFLLGPLLALCLP
                     KFIANFLGLRASTTTIDERTWLGAPIFIGKDSSPTQLRILEIEGSLLQRSLQLARENGS
                     KLTANLHQMIVRALSQSIPSPLVDNFVSQTAVNMRGSIGASATEMGMFVTGFYDIHRRV
                     DGKAPFSTQEWVTASSMTKSLAESATKLQDQPIGLLRYAPSIRKYLTGKLGQKRDCSYE
                     LSNLLAFSNAPSDGTCNITNMIFSQPSGVATAPLTFSVISVGGGSLMIAVTWQPGALGS
                     VPGGEHQFVQSICESIHSDFRNLT"
     PFAM_domain     complement(40356..41333)
                     /aSDomain="AATase"
                     /aSTool="clusterhmmer"
                     /database="35.0"
                     /db_xref="PF07247.15"
                     /description="Alcohol acetyltransferase"
                     /detection="hmmscan"
                     /domain_id="clusterhmmer_JN550_012612_0013"
                     /evalue="4.00E-14"
                     /label="JN550_012612"
                     /locus_tag="JN550_012612"
                     /protein_end="449"
                     /protein_start="123"
                     /score="52.2"
                     /tool="antismash"
                     /translation="LGDDKPPWRIVVYPILSPREAKPSRCFIAFSFSHGLSDGLAGPAF
                     HRTFLSAMSEPSMSKETPAVITSDLTLSAPFDTPERLPISWAFLLGPLLALCLPKFIAN
                     FLGLRASTTTIDERTWLGAPIFIGKDSSPTQLRILEIEGSLLQRSLQLARENGSKLTAN
                     LHQMIVRALSQSIPSPLVDNFVSQTAVNMRGSIGASATEMGMFVTGFYDIHRRVDGKAP
                     FSTQEWVTASSMTKSLAESATKLQDQPIGLLRYAPSIRKYLTGKLGQKRDCSYELSNLL
                     AFSNAPSDGTCNITNMIFSQPSGVATAPLTFSVISVGGGSLMIAV"
ORIGIN
        1 aacgttccta tgctggcaaa ccgcttttcg acggcctttt ccatcaccac catccacaca
       61 gagctctgag catggtcaga ctttgcacgt ctactccccc cgccctcccc catccgtaga
      121 cctgcttttc gcctcctcaa atgcaagaat cgtcgagatc acgcccgaac actgcctgcc
      181 cccaccccgg acagctatga cgggcaccgc gtcggccgaa gctgcacctg cacacgacaa
      241 ccccgatccc gtcctcgcga ccaccaccgc ggcccagtcc agcccgggtg ccctcgtcgc
      301 ccatggcaag ccgcttctgg atcccctgga caccgccggc ctcgccaagc ccggcctcgc
      361 ctccgacagc gactcggatc tgacccccat cagatccgac gaagatgatc ccatcgacga
      421 ccccttcctc cacgacgcgt ccacccgcca ggatgcctcg gacgccgacc cggacagcct
      481 cgacgaccgg cccgccaagc gcccgcgact gtccacgccg cctccgaacg gctcgcagct
      541 gaggaagccc aagcccatct cgccgccctg gaagaagttc gaggcagacc gcccgaccac
      601 cttcaccgag gatggcaagc gcaggtcggg acgcaccaac gcgaccacca ccccgcagtc
      661 cgaacagtct ccacggtcca ggcgtccgac ccgagctgcg ttgcacgagg ccaagagcac
      721 cccgtcgagc aaggccaacc aggtcaacgg ctacccgagg acctcgtctt cctccaccaa
      781 ggcgcaatcc tctgcctcca aagctgtcgc cggcaagagg atttcgactc caagcgccaa
      841 agcagcggcc aagacatcca gccgcaggcg accctcgata tctccaccgc cccctactgc
      901 gccgacgcga gcctctgcca ggcagcggag cacccgcaac ctgcgcgaca gctacgaatc
      961 ctctcagaat cgcgccctcg ccacacccga gagccctcga tcgacgcgga tccgactgcg
     1021 cgtgcgccct tccaccatcc ctctcgtcca tcccgcccag gtcaatgtgc ttcctggcca
     1081 gaccgtccct cggcccaaga tcggcgagac cttcacagac tatatccagc gagcgcctga
     1141 cattgacatc aaggacggcg gctggcaaga tctgctcgac gatggccctg catacaccga
     1201 cgagcaagct gagaaggacg ccaggatcct gctgagagtc gaggaagagt cgcaacctgg
     1261 gggcatgctc agtggcgaga agtgcgccct gctcgtacca gatcctgccg acgaacccgc
     1321 gcggcaatgg gcccactacg accacctggt caaggccatg agcaacttcc ggaagctgat
     1381 gtaccaggag caccaacgac atagagcctc ggccaagagg ttggccgaag cctgtcgcga
     1441 cgaatggctc cgccgacaac ccaagaccgc cgagcagatc gaggccgagg agagagtcat
     1501 ctggataggg aggtacaaga cggtgatgaa agcctttact ggcacgtggg aaaacgtcag
     1561 aaccgagatc aaccgccgtc gcttcgagga atgggaagcc gccgagcaga gaagaatcaa
     1621 gacggcgctg aatgaggctg tgagcaaatc ggaacttcag cttcaggccc gacgtgctcg
     1681 tttcgactcc gagaccctct tgtccgatga ggacgaggac gaggacgagg acgatgacca
     1741 agatctcgag gatgatctat cagaagagga ggatattgac gagctcggcg atggtgatgc
     1801 acgtacgagc catcattctg ggtccgaaga tgataaccat gggcatgagg acgatgacga
     1861 agacaacatg tcttcatccg acgacgaaga ggatgccaag tccgttgcct ccgatgcagg
     1921 gttgacacag gaacagttgc gacagaagta cgcgaatatc cccaacctgc ctacccccaa
     1981 tgtggtacct gtcgatgccg aggtcgacgg cgaagcatcc gtacgcccta ccgaggacga
     2041 cgagaccagt gatgagtctg ttgacatgga cgatgacttg gggtcgagtg atgacgacat
     2101 ggacagcggt gaggatgagg acggttccga agacgcgagc gcggacgagg atgagggtga
     2161 agaggagcca tccggtttgc tgggcatgct cttcggcaag agtgagttga aaaagataaa
     2221 gcaagatgtt gtagtggggg atgccaagag cgaggtgaac gatactgaga tggcggatgc
     2281 accgccgcta accaatggtc acaccccgca actttcgaca cacaccggta taaatcaagg
     2341 tgaagaagag cacggccaaa ctatccatca gtcagaagtt tcagaggaca aagccgaggt
     2401 caacgggcat gaggaacgac tgccgcaggc gtcaaccgaa gatggcacac ctcatgatgt
     2461 tggccaggtc gacccgccga cggaccccta tcaagccaac aagcccgatg cggtcgctac
     2521 aatacccaag cctctgcaac cggagacagt tggcatggaa gttatcgacg cggtcgagaa
     2581 cctacaagag cccagaaatg gcgatgtcgc gatggccaat ggtgacgccg acaccgaaaa
     2641 tgcgaccttg gctgtcccta gtgtcgagct cacggctcct cagattgcaa ccaatgccag
     2701 cccagcaacc gacggggtca cccagtccgc cagccgcgat gagagcgaat cccctcggac
     2761 ctcggacacg aggccatcag aagttgagac atcttcatca gtcgtcaggt ctggcgccag
     2821 tcgctcatca tctccttcaa cacatggacc aaagacagag gtaccctttc ttctgcgagg
     2881 cacgctgcgt gaataccagc attacggtct agattggctc gctggtctct accagaacaa
     2941 caccaatggc attcttgcag atgagatggg tctggggaaa acaatccaga ccatttcgct
     3001 acttgcacac ctcgcttgcc accatgaggt ctggggtccc caccttgtca tcgtcccgac
     3061 tagcgtcatg ctcaactggg agatggagtt caagaagtgg tgtcctggct tcaaagtgct
     3121 ctcctactac ggcagtatcg aggaacgcaa gaggaagcgt cagggatgga agaccgatga
     3181 catgtggaac gtttgcatta catcttacca gatcgttctc caagacaacc aggtcttcaa
     3241 gcgtcggcag tggcattaca tgatcctcga cgaagcgcac aacatcaaga atttcaagtc
     3301 gaaaagatgg cagacactgc tcggttttaa tacccgcgct cggctactcc taactggaac
     3361 gcctctgcag aacaacctta ccgagttgtg gtcattgctg ttcttcttga tgccttcaga
     3421 gaacggtgtg ggcgggtttg cggacttggc tgagttccag gactggttcc acaagcccga
     3481 gtctcagatc ttggagagtg gccgcgaaca gatggatgac gaagcacgag ccatcatctc
     3541 aaagctccac aaggtgctgc gaccatacct gctgcgccgt ctcaaggcgg acgtcgaaaa
     3601 gcagatgccc gccaaatacg agcatgtgga attctgtcgt ctatctcgcc gccagcgcga
     3661 gttgtacgat gggttcctag ctcgtacgga tactcgagaa gcactcgcct ctggtaacta
     3721 catatccgtc atcaactgtc tgatgcagct ccggaaggtc tgcaaccacc ccgacctgtt
     3781 cgtggagcgc cccatcatga catccttccg ccagcgcagt tcagttgtgg aagagtatgc
     3841 gcccataagc cacctgttcc gacataggct cctcgcagat gctggcatag cgccctcggt
     3901 gggagtgttg cctatcgatc ccatgagtgc tgtcagctta gatttcctca acctggtacc
     3961 taccctgcat gaggatctct cagccaccga ctgcaggcgt gtcatggagt tgacttccca
     4021 caacacactc atgaagcttc gcgagactca aaaggaacgt gcccacacag catcaaccag
     4081 cttggaccct tccacagccg agtccaatct tgtttatctc gaaagtgctg cacggtgggg
     4141 ccgtttcgag gaattacagc attcggttta cttgaacgcg cttcgtcgac aacagcaacc
     4201 gatatatggg aagcgccttc gagagtttct gaccattggt gtgaatgaac ggccgcacaa
     4261 gccacgacca cgggtcccgg caagagtcat ggcctggttc gaggaggatt cgaccgctct
     4321 gaaatcgatg gttttagacc ttgatcagcg tgccgagtcg atgaagtcta ccatctccaa
     4381 gtttgcctgc attacgcctg cagtcatcac cagggacatc gatcagttcg tgctgggctc
     4441 taaaggcgtt gctgcgttca gcgaatccga tctacggctc tcggcacctg tcagatactc
     4501 tccatttatg ccgaaggagg caccactaga cccttggcac gaagctcgca tgcggctcag
     4561 cattcagttc cccgataagc gccttctaca atatgactgc ggcaagcttc aggctcttga
     4621 ccggctactg cgcaaactac aaacaggagg tcaccgcgcc ttgatcttta cacagatgac
     4681 caaggtcctt gatatccttg agcagttcct caacattcat ggccacaagt acctccgcct
     4741 tgatggtgcg accaaggtcg agcagcgaca gattctgacc gatcgtttca acaatgaccc
     4801 tcgcattcta tgtttcatcc tctcaaccag atccggtgga cttggtatca atttgacggg
     4861 agcagacacc gtcatcttct acgaccagga ctggaacccc gccatggaca agcagtgtca
     4921 agatcgatgc caccgcatcg gccagacgag agacgtgcat atctaccgtc tcgtgtcgga
     4981 acatacaatc gaggcgaaca tcctgcgcaa ggctagtcag aagcagatgc tcgatgacgt
     5041 tgtcattcaa gaaggcggct tcaccacaga ttacttcaac aagctgtcag ttcacgatgt
     5101 catgaagggc gttggcgaag acgcggttga ggatgtggtc ggcgatgcga tggaccgcgt
     5161 tctcggcact gctgagacgg gcggcgaacg ggccgttggt cgtgtccttg agcaagcaga
     5221 ggaccgagag gatgtcgccg ctgctcacgt tgccgaaaag gaaatccagg acgatgatgc
     5281 cgacttcaac gagaatgcgc cgactgcatc agcctccgga acgtcgagcg ccaggcaagg
     5341 cacaccactg actagggatg tctccgctgc gcccgggagg tccaacctgg gcctgttcga
     5401 gcagtcagct ggcgctgtcg agatcgaaca caacgcttgg ggagagcaaa tccatactgt
     5461 cgacgacttc atgctgggta cgatggctca gatgctggag ggcactgtac tcgagttgcc
     5521 caaggacaag aagaagggga agaatcacaa gaaaggcaag gatcacagga agcgataggg
     5581 ccgctgttga cctggatcga acacaaacac acaaagactg tattataggt gagcggagcc
     5641 atgactcgtc gctacactgt tgcattaaag gagcgagttt cattggaagt ggtcagaaag
     5701 gtctattttc tccaatggaa ctgtacataa taccgacggg catgggagaa aaggaggtct
     5761 tgacatcagg actacatggc gttgcattgg ttcatcggcg aatggcagca aaagactgga
     5821 tggcagtcta aaaggagtgt aggactagaa tacaggtcat gagaacatga gaggccgttt
     5881 ggctccacca attgacataa tctcccatcc cttttcccac tcgcctgccg acactgactg
     5941 actcgttctg ttccctttgt ggacgtgcgt caggctcgtc gaatcggcag cttggttccc
     6001 cgtggtcagt caatccgaag aagacaacac catccaagga tccgtggatg cctctgctag
     6061 accccttttc cctgcccgag accagttccc cacaaagtct gtctccgcaa ccctcagtgc
     6121 ccctcactac catcgctgtg ggactgcggg gccgtttgca gcggcagccc agatgtcgcg
     6181 gttgaaaatc aacatccgat tcgcaagaag cagagacgag ggtacgtacg cgacgctttc
     6241 tccacggttc gctgtgaacc gcgatcgcac tagaggacgt catacgatcc ggtctgagcc
     6301 aagcatttcg caccttcgct ctctcgacca aagccaaagg gaactgctcg gcggccgagg
     6361 acggtttgtg caggcttgac attgtcccga gtgcccctca tatatgtgcg tgttgtgggg
     6421 gaaggacgac tgcgataccg cggggtactt tgggacgttc cggaattccc gccaggagac
     6481 taataagctt gcgctaggag taaagggtat actccagctc attgagtcta agcagccaag
     6541 ccgctctgag ataattcgat accctacctc aaccggtaga cacattccca gccgcgggtc
     6601 tcccacttcc tctgacccta cggtttcttt ttcatacttg cgtctcacag ggcacataca
     6661 agcatggcga atcttgatac aggggcacag gttgcgcagg ccgaaacctt ccgccaatat
     6721 cttccagacc tcagcacccc acgcttccaa cgcatagctg aatgcgatgc ctacagccat
     6781 gccgccgagg ctctggtaca caagcggcca ccgtggctgt acggactctt gcagcactgg
     6841 atgagcttgc tgaaggagcc gtaccggggc gtcacaaacg acggcactgt gcgccacggc
     6901 ctgttcaagc tacgggacga gggcattcca atcgccgcca tcgccgccgc agccgacgcc
     6961 gtcatcgcca agctcggccc ggagcaacgc aaaaagaccc tccttcacgt cgacaacctc
     7021 gaaggctggc ggacatggag caacccggaa ttcttgatct cggacaaggg cgtgcgcttg
     7081 gacgagctat ctgaagatct gcggaacgcg gtgctcaagg tgctggaggc gagtctcagt
     7141 gccgagggtt accaaaaggc ccttggtgct atgcgggtga atcatttcct cggcgagctt
     7201 gtaaatgcac acaaggtcat gaacgagttc agctacaact ttgtcctgtt cggcctgcca
     7261 tccacagacg cgccctgggg ctacagcttc tacggtcacc acctgtgtct ctcggtgttc
     7321 ttctacgggc cccagatcgt ggtcagcccg tggttcaccg gcgcagagcc gaacatcatt
     7381 gacgagggtc cgtacaaggg cacgcggatc ctgtacgagg aggaccggct cgggctccag
     7441 ctgatgcaga gcctgagcca ggaggacaag gacaaggcgc agacgtacaa gaacatgaag
     7501 gacgacaaga tgcccaaggg ccgctggaac cacgacgatc agcgtcacct gctcggcgcc
     7561 taccgcgaca accggaccgt tccgtacgag ggcatcgtcg tctcgtcgct ctccgaggcg
     7621 cagcaggccc tggtcctggg cgtgctggag cagtacctcc tgtacctccc cgcgcggtcg
     7681 cgcgcgctca agctgcagga ctgccgggac tggctccacg agacgtactt ctcgtggatc
     7741 ggcggctacg gcgacgccga cgccttctac ttccgcatcc agagccccgt cgtcatcgtc
     7801 gagttcgacc accactcggg cgtcttcctg accaacaccg agcccaagcg cttccacatc
     7861 cacaccttgt tgcgcacccc ccaccgcggc gactacggca tggcgctgag ggagctcagg
     7921 cggcccgctt ttgagggcga ggtcaaccag gactatgtgt gggagggcta ggaggtcttc
     7981 gtctgtagta tgttatgttt gcttacacag cggagtcgtg ggaggttatg tgtcaacttg
     8041 gtgaagcgaa aaggggcgca actatctgtc ttttagcact acctgtccag gatggtctcc
     8101 aggatagttc atgttgcggt agagatgttc gtaaaatgta tctacggaaa atgtcatcag
     8161 tctttcagaa aaatcccacc cctcgtccac gttcccgtgt atggtcattc gtctctatcc
     8221 aaaaactttg accatcccca tgtgcggcat cttttgaaat ctggtggatt tcgattcggt
     8281 agaagtgtcg cgtgtatgct ctatggccgg atggcacaat gtcttggaga aatgaagccg
     8341 tgggcctgtt tctcccttgc gctggtgatg atcgggactg gagtcgcgtt gaccttctga
     8401 gtacaatggc ggtctgtcgg cctcgcgctg cgactaggat tgtcaagtcc tagctatcag
     8461 ctgcgtcttg cctatactgt tagtcaggaa ctagcgcgta aattgtatcc tgaacccaaa
     8521 cgctgtatag tcgttaagtc attcggttgg tccgtggcgc atccagccat ctgggtgcgt
     8581 tcgctcattg gccaaagtcc gctaagggct cccgggtgat tcagagcccg acagagcccg
     8641 acagtgctga ccccggcttg aactttctat ggctgtgagc cttgtgtgta ggcgagtcag
     8701 taatgaataa ctgtgattct tggtggccgt gacttagatg gcattgtaat cacgggtcct
     8761 tcgtgtcttt gtgaatcacc gccacctatt cgacatttgc caaccgacac gacctggccc
     8821 ggaactcgga gcatggcagg atcggagatg ccagaccttg tcaacagttg gttataattc
     8881 ctcagcccta cattcccatc attgctcact ttgtcgctac ggcatcgtta catgcacccc
     8941 ccatcggcga cagtcctgcc cgttcgccac gtcgtctttc aaacatggct gccgcatgtg
     9001 ctggatcctc gagagagagc aagactcaaa ggttattcga ctctatgaga agcacagtaa
     9061 gttctccctt ccttgagtag accaatgccc agctgacaca tacataggca gtacgtgaag
     9121 ctatcctatg gtgatgttag tgtcacacac ctgggccagt caggagagtg ctgctaccta
     9181 ctctactcaa ggtgatgaag tttccctcct taaaaccttt tctataaata ctgacgcacc
     9241 agcaatggtc atcagtacac agtcgatacc ctgcccgact acaaattccc gcccccgatg
     9301 ggcacaagaa atccaaagat gaacgtggaa aagtcaaggc acaacgagcg agcctacacc
     9361 ctgtccaatc ttcctgtttt ataatacatc agcacagccc agccactcct tggctgttgc
     9421 tagctacttc aggcggatcc acgttgccct cttggcaaat ccgacagtta tatggctcga
     9481 tatcctactg actggtcact tcctcaacat caaccaagca gtcgttgaga gacgtgctgt
     9541 aaacggaagt tctccattcg atcactcttc acactggttc aagtagcaca agcaagagcc
     9601 ggatggtatc tccgtccgtg cgatcaataa ccaggctctt gcggctgtgg aggctgcgtc
     9661 gaaaaggggt cgcgtatggc ttgccgctat gcatctaccc catgatccgg ggcccagatg
     9721 tctggtgaag tactctggcc cgagattgat caagtcatat cacgtggcca ttccatcgat
     9781 cccatcaagt ttgttccgga ggcgcagtaa ctgctgtaag tcaccagcct ctcctcttcg
     9841 aaagctcacg gtatcaacct gacgaagtgt ttttgtttcc ataggttttt atcaaagaag
     9901 caccgcatgt tatcagacca gtgcgggtgt gtctgcctcg cgctgtacct gaaagtaatc
     9961 ttggaatagg ttatgaaacc ttccgggccg gacaaccgca tccgtgagac cctaggttca
    10021 tcatggcaag gaatttgggg ctcggatacc cagggtttta gtctatatca gtactacgaa
    10081 gatatgaatc agccaggagg aggtatcgga tctccatgag tttcccagga cctatcttgc
    10141 atagaacgga tgctgactct catgtagctc ggcgccgggt gcaactcctg acctagatcg
    10201 atctttcaaa gatgccggca gccaccattc gcgactacga tatcagccat gtcagtgaga
    10261 gtcgaaattg gcagtgcaaa gctgatttgc agtagtgccc cattcgtgat cagtctacac
    10321 ctcgaaaagg tataattaca ctagacagcc aaaccggcat ggtccatatc tcaaacacgg
    10381 tcatactcca tgaccattac tcagcgtaca agccatcaga tgcccaggcc cttcgatgaa
    10441 caggggtccg gaggataccc tggccccaga ccaatcagcg gagagattta gctgcgtcgc
    10501 atgcatatat agacactgca gtgaaacctt tactgcacct tcgtaaatca atcttgtaga
    10561 ggccatccac gttgatgaaa ggtcgcttta cccaatcgag ctggaagata cgacgcagcc
    10621 gccacctgaa cactgaatag agctctgaat attattaagg tccaggaagg atgatgtttt
    10681 gcaaaagttt tgtgcctggt atgttgtgcg aattcaagtc tccatagtct cttgtaactt
    10741 ctctgtcgcc tgtgacggtt ccgcaagatc ggagaaccga tggtgctttc cacaatgagc
    10801 agcaatgctc gtgctgcata cttgcttaca ctcatagcaa tgggtcaagc gatgttttat
    10861 tatcccaacc cacaggtctc ccttctagaa cacatactag tagataattg gggagcttat
    10921 gcatcaaact tctcctccgc catcacgcca tgcaccaatt atgttactat ggtcggccag
    10981 tcgtccacaa actccggacg aacgacagct gcccaatgga tgcgtgtcgc ttttcatgac
    11041 ttcatcacgg ccgatgtcaa gtctggtaca ggcggcattg atgcctccat tggcttcgaa
    11101 acatctcggg aggaaaacaa agggagtgct ttcaatgaca gcttcacatt ttggcgtcct
    11161 tttgtcaacg aatatgttcc tagtaggtga acgccgactt tgcaaatcac tctactgata
    11221 tgacccagtg gccgacctcg tagcactcgg aactgtgatg tctgtcggcc tttgtggggg
    11281 aaatcacatt ccttatcgac caggccgaat cgactcgacg catgccgacc caaccaccgg
    11341 agttcctgag ccggggacag atttgaagga gacactttca cagttcgaac gagctggatt
    11401 cgaccaggcg gactcgattg ctttgacagc ctgtggacac acgatgggct cggttcacca
    11461 cggagggttc cctgaggttt caccagagtc ggccgttaca cctaacaaca cgaacggagg
    11521 ggtcaacttt gatacaactc gaggatcttt cgactccctt gtagtccacg aatacatcga
    11581 cggcactggt caaatgggcg gtcccttggt gacgagtttc aacgaatcat cccggtccga
    11641 tctcagactt ttcgaaagtg acggcaacag tacaatgaga gatctctacg aaagagggga
    11701 aagattttaa gatgtctgtg cagatgtcat gggccgcatg atcaacacgg taccagcggc
    11761 cgcgaagctg acaaccccca tcacccctat cgccctcaag cccatcaact tcacctggga
    11821 cttcgattca aacgacagac tcatcttgtc tggcaaaata agggtacgtg tttccgcaac
    11881 caccactatg tggctgacca tcatctgtac taggtccttg gggcgattcg caccatacca
    11941 cctcccctca acatcgagct gggcggccag accatacgaa tcatgcccga gagagaggaa
    12001 ggtaccacgg tctacggcag tacaggaatt agaggcggga gggtacaggg cgtcacgaga
    12061 tactacgcaa tatcgatacc gggaagagac gtcactaata ttacctcttt cgccgtttca
    12121 gccgacgggt tcgacaggca tacattccca atctctaatg gccctttcat tgtgccaagc
    12181 ttgtcaacct cggatggaga cactgtgcgt ttctcggtgg ctgttccgca gggacacagt
    12241 caagcttttc ccgaaggact ggtcgtcagt atcacagccc cggttcccca acctctgacc
    12301 ctcggcccaa aactcgtgac ggggacaggg gagtggtcgt cagaaactac cagccaagat
    12361 ggattcacag tatacacagg gacctacaga gtgggccaga gagtgactgg ggcaatcagc
    12421 ctgacactgt tgaatgagaa tcaggtgcaa gatacgctgc tggtcggcgc tggtattgcg
    12481 ggatggtaga tgcaccacgt acatcatggc aggggcttcg tagttcctgg acaacaagac
    12541 aacgaccact tctactaggc cggcgatctc aagaggattg ctctggtaga tagcacgcca
    12601 gaatagctgc gacgcgcatc cctatgcttc tcagcttgca agggttgtac tagaaatcct
    12661 tagaggttgc ggtgtaattc ctgaccacag ttttctcagc aaccatgtcc ctatgaaggt
    12721 ctcgtccagt tggtccacag attgggaggg ctgcttaacc cagctagtga tatgtgacat
    12781 tgaaaaactg ccctgcggct gtctcaaatc ctcccgcatc ttcattgccc taaagattcg
    12841 acttagcaag cgcgatgtgc cggaagccgc gtccagccct acatatttac tcatctcata
    12901 tcagtcgata ctgcatagca acgtctatgg ccgatggtca gggctggttc atgtccatag
    12961 attgccaata tatacttcgt cgtcaactgg ccccgcgttc cccatgccag atccgcattt
    13021 ttacggagaa gcgtcagatc cgcattaccg ggtccgcggg tcgtcgcgct gccccgcaac
    13081 ttcgggtctt caagcctacg ccgggcacct aagcaatcta tagttaccgt tacctgccag
    13141 cttcgtcagg ctgcaaaact gagatcgtgg gtctgtagtg aaccttgcaa gacaacctca
    13201 tacggctata tacgactgaa ggcgacacgc tcaagatcaa gcaagttcgt tggttccgca
    13261 agcataaaag gacatccggc tcgtcctcat tccagtctgc attgaagctt atcaccgcaa
    13321 aaacaatgtc agagagcatc agacacgcca aatcctgtgt tgtaagccta cttatcccat
    13381 ctcttctagt cgcaccgaac ggtgtctttt ggggggatca aaacctgatg cacaagaata
    13441 acagcaggct atttattatt tagaaactgg cctgaacatc ttctgcgtta tcggatcgta
    13501 atcgcgcgga atcacgggcg gaaggcacgg ctattcagtc tcgatcaaaa cattcacttg
    13561 gccaaacccg tacccgtgcc aacaggctct cttcactcac atttaaaacg cgtccaccag
    13621 aaactgcaca cttccgaact caattgtgtc aaagtgagtc gccgcggggt aatttcttgc
    13681 gcagtacgga ttgccgtatc tccatcaaca tcatcaaagc ctaaccctcc aggagaccca
    13741 gacgattccc atcatcactc cgttccagtc ctctcactac tgctactatc tgatctcgaa
    13801 ctcggaaaac atcatcatcc ggggcgtgga tcagaactcg atctctctca cctgacaacc
    13861 ccgaactccg acggtcgcga cctttgcgac acagcctctt ccgtaatttc acacattgcc
    13921 ttttttcatg tcacgttgac tggccttctc cccagcaaac agggccaacg gtcagaaacg
    13981 ctcatcttgg tgctcctcaa gataagatca ttcctagtga gtctgccttc atattcgatc
    14041 ccaagataca tcagatagct tgtgcgaccc cccccccccc cccccccttc ctttctccct
    14101 ccgggggctt cttacaagaa caataagtac gtacttgctc acacaacgtc caagaaacat
    14161 tccatgtttg ggcctgttta ggcacttcga agtcacgttt tgttgtctta gaaatcgtgg
    14221 tttgactgct cggagctgaa tcaccgatac atgatcgctc gcatcaacct ccggcttgaa
    14281 gatacggttg agaagtacaa cttaaggatt ggtgatgtag tagagaaagt cggctaattt
    14341 gctaccagat acgtctgcga tcactctcgc gttggtacat aaacaacaaa agtgctttgc
    14401 ggatcaccaa gtttctacag actacccatt cttgagcctt gtaagttttt ctgaggtcag
    14461 ataaagattt agtaaacata tgggttgatg actcatctta cagcatgatc tttcttcagt
    14521 aaagcatcag cttacaacta cttcacgatg gttgacatca aggctgagga cgaccaaaag
    14581 ccgaacggcg gtctccatca tggtctagct caacaaggag tcactggtca caaacctagc
    14641 gagattgctg ctaatgactc tggcaagaga ggcagagagc cgaaagatgc caacgacgat
    14701 gagatggcca tggccagcac caagattggc gattccagcg agcctaaacg tcagaagctg
    14761 ggaaccacac agaaacacgt cgacaacccg gagaacctgg ccgagaatgc ggctggcccg
    14821 gttcatgatc tatctaacaa ttcgcagaag acaaatgcaa ttgacacaat cttcgtctta
    14881 cctggaaatg aggtcagatt cttctgtgac atgtaagtaa accctccttg ttgagagtca
    14941 tgtcgccgga cttataaccg tttttcttag tgttgccatc aacgctgcaa agcttgccgt
    15001 taaaagcaag cgacttatga tgataccatc cgaagatgag atcgaggttg ccaagcgatt
    15061 ccgtgatctt cgtgctcact tggcgtacat gggtaccaac cttgacatga caccaaagat
    15121 cagagaccga ggaaaagtta agaagacgct tgacaatatc ctaaacgaga cgctgtacta
    15181 cttccccgag gatgtgaagg caaaggcacg agccctgcgg gagaactggg agagggagaa
    15241 ctggggagcg gacgaggccc tcgatgagga gcagcagcca gcatctccga ccacggcccc
    15301 tgacgacgag gcgacgaccc aggtggcctt gccggcctcg aacgacccga cattcggcgt
    15361 caatggcatc atgtacggcg ttctggttgt tcgaggcaag ggcggccgca aggtctacca
    15421 gcttaaccct gaagttcccc gagcgtccgc tcaagttttc ggacaaaatg gactcaccgt
    15481 tggagcgtgg ttccctctgc aagtaagtct cgatcgctcc cgttctttgc gcctaaattc
    15541 gtctcgaaat cggttcttcg ttccctactt ttcaattctt gtcgtggcca cgtcgctttc
    15601 gtaaccattc tatctcaatg aagcctcgac gttactgtat ctttggtttt tctacgtact
    15661 aacacccttt tcttcgaaga tcttggccct gcgcaatggc gcgcatggct ctcagatggg
    15721 tggaattcac ggcagtctct cgaaaggagc atattcggtt gttgtcactg acctctatca
    15781 cgaccttgat cgcgacgagg gagatattct ctactattct ggatcgaaca gccacgacaa
    15841 cgagaataga gatcgaccgg cagagtctag cgccggcacc aaggccctca aggcctcgct
    15901 tgcttctggc cggcctgttc gtgtcctccg atcgggagga tcaacgttga ccaagaccaa
    15961 gagttccttc gcgccgtcat gtggaatccg ctacgacggc ttgtaccggg tcgttcagaa
    16021 gctcacaccc atcaacaaga agggtaaaca tcactattcc attgtcgtta cggagcccgc
    16081 taacccgaaa taggaggaat gtacgagcag ttcaagctca tgagacttcc gggccagcct
    16141 tctctggccg acattcgcaa gcgctcacct acaagacagc agatcgaggc cttggaggag
    16201 tttcagaaac gtgattagga ggagaaatgg cagcagttag atttgtgctg cattgcgttt
    16261 tagtggtcgc aacagtacat acgagcgatc ctgtatgacg cgttaaatac ggaatgaact
    16321 gagactcttg acctgactta ttttgccttt ctgtacgctc ctgtaccgat ctatgtgaca
    16381 ttgactttac gaagaccttt acacaccata ataacgagtg ttcctgggtg gcgcattgat
    16441 aagggcgtat tgataaacgc ctttgccgtt ttcaaatatt cttttgacca gttatggttt
    16501 tctcgacgcg cttaccgcca ccaaatgctc tgggttgcca tcaatgctga tcagtggagt
    16561 tggctgcacg gtatgctggg aggccacgct tgtcaaggat aacgcagagt cgaagctcgg
    16621 acactccaag ttgcacgagg ggagatgtcg gctcttcgta gaaattatga gaaatcagcc
    16681 agtgattgtt cccactaacg cgcaagattc gtgcgacagt tattcccggg tttctgggtg
    16741 gcattgtcaa tagcttacgt gcaagggctt ccggcggagg tactggcacg ctacgggatt
    16801 gacactcgaa ttgcttgact gactacccct gaacacgatc gccacttcgg ggtttacccc
    16861 cgcctaggct gcgtcgcgac acttggaacc ccccgcattc tcaacttttc ccctccgtgg
    16921 acgtgtaaac aagtgcctgg atgcaatgcg aattcggccg aaacattagg aatgtggagt
    16981 atgagacgag tctgtgcttc ggatcttgct atccttgtca gcctcgaaaa tggatccgtg
    17041 gaagtgggtt ctccatgaag ccatgcgttg cgtgcggact accaccttcg tgagggatcc
    17101 caactgcgcc tagggctggg agcgttacct cgctcagggc cgttacgact ctgcgagatc
    17161 gagttggcga attttcagaa tatccagcgc ctcctactac gtaggaatca atcgcgctct
    17221 tggcaaaatc agggaccgat ggcgacaaac agtcctcagc tgtccatccc tgttattcac
    17281 cactgcaact cgagactttg gagcctcggc ctggcatccc ctccggcctc tcaagatggg
    17341 atgagactct cggccgaggg tgtgagtgga gctgattctc ggaaagccgt gtgggacttg
    17401 cccaaaggca tatccctacc catcttggcc tctctggcat tggtctggag aaaggacgag
    17461 tttcctattc cgacaggtgt atgacaggta cgtctgtgct tatacgcccc gttgatgtac
    17521 ctaagtggag gctggaccct tcgccagggt ccaaaggcct tactctgggc caactgaagt
    17581 gactcgatgg aggaagatgc attggcgggc accgtttgaa gccaagtggt gtgcaagtgt
    17641 tcttaatcat gccattgcca gtacaatgtg ctgataccaa tattgccccc agacgtcgaa
    17701 gacattctcc cttagcacta ccagacgcct ttaataggta acaagtatca taataccgtt
    17761 ctgtcccgca cttcacctcg tccttgtctt ggtcttgtcc tgacgattgc cgtcaactgc
    17821 atccgtgcaa gcgattgcca gtttgccatc atgaagtccg acgtcttaga agcgcttgtt
    17881 ctaatagcat taatcatcgg ccaagcagct tctcaagctg caagcccggc ggattcgaac
    17941 ctaactgcca tagtcgagta tctagaagcg tcagtaccca agtgtgccgt aggtctcaaa
    18001 catgatatca gaacacgcaa ggaacttaat cgtccataca gttcgactgc ttcgtctcca
    18061 ccataccaaa atccagttgt gctctaaccg acacggcatg catctgcagc aatgcaggtc
    18121 tggcagaagc tcttggtagc tgtatggtag ctgccaagtg tacagtcata gaacaacttc
    18181 gtgagtcaaa gtgttcagtc ttgataacat cctggccatg ggactcaagg gataacagaa
    18241 acccaacgat tcgagaaaat tatgtgtgga gcagaagtac acgatgacag caaccacatt
    18301 ttggcgacca cttgggcttt gtactccact gccctaatct tcgttgctgc gcggttatgg
    18361 ggacgcgctc ctcacctatc acgtaatgct tgggatgact ggactataat cgcctgcctg
    18421 gcaagtcaga tgatccttgc gcaacgtgat ggcgtgctga cgtatatatt acagctagct
    18481 ctcacacctg ccagtgcaat tgcccacttg atggtcaatt cagggctggg ccgtgatata
    18541 tggatgctcg accccgacga tatcaccaac actctattct acttcttcat tgaagagtat
    18601 ctttacacat tcctcgtggt attcaccaag atctcgatct tatgtctgta tattcgcata
    18661 ttcacggtcg cgcgattccg atggctctgc tatatcctgg ttggtattgt cgtcgccttt
    18721 ggcatcagtt gctgggtttc tacaggcttc aattgcgtgc gttcccaatg tcaagtcctc
    18781 ttactattcc gaaaactgac taacaatttg attgtagata cctatcacgt tcatgtggca
    18841 gggttgggat ggtgcacatg ttggcacttg catggataca agcaaacaaa cctttgctct
    18901 agcgggcgtc aatatgagcc ttgatgtcct tattttcctg cttcctattc cccaactgct
    18961 agcactccag atgaacttta ggcgaaagct tggagtgata ctcatgttcg cggttggctt
    19021 gttgtaagtc acgaagttgc tccgctcttg acgatacact acttacatga actactttga
    19081 gtgtcacttt gtgctccatc attcggctgc gaactataat ggaattcggt aagagcacca
    19141 atccgacgta cgaatactct gctttggcca tctggtctct tgtcgaaatc gatgtcggcg
    19201 ttatctgcgc gtcattaccc ggtgtggctg gactccttca gaggctatgg cctcgggtgt
    19261 tctcgacgaa aggcagctcc gatagatctt acccgcgacc ggcttctgaa aacagtgggg
    19321 gcttgaactc gttccgtgga catcgcggat tctcccgcat gaacgatcgc aaaaacatct
    19381 ctaaaacaac aagcgttaca atatcatatg cagaaccaac catgtacgat acgaagagtg
    19441 acgagcttga gcttgtggat cggcaggata aggcggccaa atcaacagat cttgagatgg
    19501 cgcttgatca ggacctggct agtcagtacc agcctggctc agaaacacga aactacagaa
    19561 cgcagtggta ggctttataa ggctagacgg tcggagccat gtacactagt aattatgcag
    19621 aagactctgt aagcagtact gggactttct tctttatcgg acagttacga catcacgacc
    19681 acgatatcct tctcttcgcg gcccataata aaagtaccgt gaacagagtt caagctctgc
    19741 gatttcacga acgattggat tttttcacca atatgctaga cacgtgagga taataggtgt
    19801 tgaatctatt aaggcgaaag gcagtaatgc aatagttgag gtgatcaact ctaaccctcc
    19861 taacgatatc ggatctctat gtttctctaa ctctattggg gggttgtgcc gacttcaata
    19921 cctgtacaag acaatacaag gctcgcgtgg ggcatctcaa gcgcggccca actcccaggc
    19981 gtctggattg cgcattccct ctagattggc tcgtcgcgtg gctcgatcag tacctcattg
    20041 acggcaacat gttcaggctg tcgtaaagcg tacacgatgg ctcctgcaac atcctccgga
    20101 tcaaggacct tcgctccagt aggctcgccg aactttttaa tggcttcagc gtctgtcgac
    20161 ataccgagaa gctccgtagc tgtgttgcca ggctgtacac tagtgacacg caagccggtg
    20221 ccagcagtct caagtcgtaa actctgaagc gtagcctcta cgaaaaactt gctggcagag
    20281 taaacgccca gccctggaaa caccttacga ccggcatctg aagagatcgc aacgatgtga
    20341 ccactgccgc gcttaagcat cgatggtacg gtcgcagaca agcaatgaag cagacccttg
    20401 caattgacat ccactgtacg ttcccactca tcggtctggt tattggccat catggtgaaa
    20461 tacatcaccc cagcgcagct gacaaggata tcgacaccag tatcagacaa ggagctagcc
    20521 ttctgaatga gggattcaac ttgtgcctta tcggtcacat cagtcttgtg aacgaggacc
    20581 ttgccaggcg aggctgagag cttgattttc agcttttcga gagcttcagt ccgtcgggca
    20641 gcaaggacga cgtgggcgcc ttctctggat agagcctcag caacagccgc gccaatccca
    20701 gaggatgcac cagtgacaac ggcaacacgt cctgccagcg gcccagtctt cttgggagtc
    20761 gatgttcctg aggattctct aactggaggc ctggatagcc aacctcgtgc ataccagtcg
    20821 cgggtgtaag tttcgaatag tttgctgtca atcttgggcc tgtccagctc gtaggtatcc
    20881 aggatatgtt gggtcttgga gtcgttaagg acggtgactg ccttcagaaa atcgatagtc
    20941 ggcatgccac gacgaaggat gccagcagta aacgagtcat cgccggcctt gctggcgcct
    21001 ctcctctcgg tccagagcga cacccagttg tcccaatcca gtgctctcgt cggataccca
    21061 atctcagcga gatcctcgag gagggctgta gcggtcactg gcttggggtc gccaacatgg
    21121 aagataggct ggtccaattc ggtgtgacaa gccagtgtag tgatagcctt gctgacatag
    21181 tctacaggtg tcatctccgc aagccaccct ttaatatctg gagcatagcc cagctggatg
    21241 gattccacaa tgagtgctgt taacaagtcg tacgtgtttg ttgatccgag ggtgctgtgg
    21301 ccactgatgg tccctggacg gtagattctg acaggcaatc cccggcggcc agcctctaga
    21361 acaagctgct ccgcaaccca tttggtttga ccatagccat caagaagttt ctccggaacc
    21421 tcatcgatac ccaacatggc atcctctggc cagccttccg aagacggtgg caagactcca
    21481 ttggtagaaa catgatgaac agtagctccg cttcggctgg ccagtcttag aatttctctt
    21541 gtgcccccaa cgttggcacc acgcatggct gcatatgggt atacaaggtt gacggtggcg
    21601 ccagcatgaa taatcacgtc gacgcgagaa gcaagctctt cgaaggtatc aggcgtaagg
    21661 ccaagacgtt tccggcccag atttccgggc agaacctcaa cccgatccag gattgcctga
    21721 ttccatatac caagatcaat caagttcttg cgaagacgag acatgccttc accccgagcc
    21781 tctccagaag gatgagtgaa gcgaactaaa caaactaccc gagcagtggt gctttctaga
    21841 atggatgtga ggagaaacgc cccaaggtac ccagtcacac cggtgagcag aacagtattc
    21901 gcctcactga gagggcgaat tttggatcct gtagccttga tgtcatctgg cagtgtcgaa
    21961 tcagccagaa gtactttcgg caagtctgct tgcacggctg cggtatggcc atcgcgtgca
    22021 gcacggatag cctcagcgtg accctcgagt gttggtgtcc ctgcgaggcg tgacaacgga
    22081 ataggaaaac cgaatgcttc tgacaagcgg ctggccaaat cggcaagtgc taacgagtgg
    22141 ccgcccaagt cgaagaaatc gtgctcttga gtcactgatc tgactgacaa gttcaaggaa
    22201 gcggcccata tcttagaaat tgtctcaatt ttaatctccg tgttgcggtc atcaccggcg
    22261 ccagtgactc catttcgtgg tttcgaggta gatggagtcg gtagcgcctt gaggtcaacc
    22321 tttccagaaa cctcgtgtgt cggaatctct cggagctcgc accaaagagc gggaatcatg
    22381 tagtgcgcca gatgtgaggt cagcaccttt ctagctgtcg ggctgtagcc ggattcctct
    22441 accgtgaact cggagcggcc tgctggctct tcgtcccgga cgaagtaggc aaccagttgg
    22501 cgttcgagac catctccatg agcaactacg gcgcaatgac tgacagccaa tcgcttcatt
    22561 atggtatgct cgactgctcc aggctgcacc gtataccctc gaactttgat catgccacca
    22621 acgcggccca gaatttccag gagaccagaa gggagtattc tagcaagatc accctagagc
    22681 aggaaaggtt agcttttgaa ggcggtgcaa cgactgagtc tggccggcag ggttggcccg
    22741 gcagtgttcc agatgtggac ttacagtgcg atacatgagc tgtcctggac tgaatggatc
    22801 aggaatgaaa actttggatg tgacctcagg aaggttgagg tatcccctgg ctaacaaccc
    22861 accacctacg aacagctctc cactcaaacc cggctcaagc ttctcacgat tctggcccag
    22921 aatgtaggtg tgtttggggt ctagaggcgg cccaacagca cacacagttg cttcatcgtt
    22981 gagcatggat ttgatatcgc cacaagcgat ctcatgtgtc tcactggcac tgtaacagtt
    23041 cagaaggcga gtggattctg gaagcgcttt gagtgccctc ctggcgagat ccgttgtcac
    23101 aacctcgcta ttcacccatt gttagcaatg attcggggcc agcggccaag gtagaatgga
    23161 ccagtcgtac ccgttaagcc atagcgtacg caactccttt aagctggtca acttcgtgtt
    23221 tcttgctaaa atagttgcaa gcaatgttgg ggtcataagt gtttccgtga tctgcctcga
    23281 cgagagtagt tcaacaagag ccacggggtc gtagcttgcc tcgtctggaa cagcaaacac
    23341 tgttgctcca cggataagag gtctgaggat ttcccacacg aagaaaacat tacaagcgac
    23401 tctgtcgcca ggtttcaggt cactcagacc gaatctcaag ttgtaggagc gcaccggagc
    23461 gctgtggggg tttgcgatgc ctttcggccg acccgtggtt cccgaagaat atgacacgaa
    23521 cgcaagtcta tcaaggtcct catcgttcgg tagtgggggg agaggatttt ctgtgccgtt
    23581 tgacgcatct gtgctgtcct gctcatcaag aacaatgagg ctcgattggc ttgaagaaac
    23641 ctttcctgca tgagctctgt gggtgatgat gacagttggg cccgcatctt caatgacatc
    23701 ggccagaagt ccaggggggt aggccagctc gaggaccaag aaagcccccc cggcacgaag
    23761 cgcagcaaga catgcgatca cgtagtcagc gctgcgcccc aacagtatgc caactagctt
    23821 atcccggcat actccacgaa ggcgtagtct atgagccaga acagccgtct cacgctccag
    23881 ctcagcgtaa gtcaggcttc tagtctcatc ttcaagggcc acagcatttg gagttgcttg
    23941 cacctgttgg tagaagaggg cggccaaatc tttggaagtg tcaatgacgg ccatcatcaa
    24001 tcgaatggcg ggaatctgaa atgtcaagac gacgctggta gataagggaa gctcagagct
    24061 tgtggaggat gttggaacac ctctttaaca acaaacgggt ttttgttggt tagtggcagc
    24121 gatagccgac gccgcaaggc aaagttctag attctcacac caaacgaacg aatgtgggag
    24181 atgtcgaact cgtgggggtt gaccggcgtc agttgtagta gtattgtgag attggccagt
    24241 tgacgctctc ggattcagcc ctagcgagac accccacgtt gaccggtggg aggatgacga
    24301 tttggatgaa gcttcagggc ggacggtagg caaaaaagca agtggtcgac accgacaacc
    24361 gtcttctcgg ccgcggaatt tggctggggg caggatcgat tagcggtgca caattaccag
    24421 tacgcggcga ttttcgtgac gtcaagtcaa tgttctcttt tgacagctcc gactgccgcc
    24481 gtatcccgct cgggagcccg tccaagtgga gtggccggtg ccgtaccttt cgctggattg
    24541 ctgcgacggc aatttacttc cagcgacgta gggatgtggg taaacggacc tgaaacggcg
    24601 aaaggttgtg cgcgagatct caccagattg agtggcaaga ccatcaccgg ctgtcttccc
    24661 ctgaccgagg ccctggccgg gaaccggagc gctctcaccg acaaacatgt ggatggcctt
    24721 agtgttgggc tcgtgaccct ttaccggaat gggcatggcg tttggggcta acttaacagt
    24781 agcaagttga ttttggtcca aggctttgga ttcttgggac aatttttctt atcgtcgcct
    24841 ggccgggcac tgccaaggct gtgaagcgtt gaagaaacac cacaatgtgg tctgccattg
    24901 agctgaatta cattttcaag gcttgagtcg agcatccagc ttgaatgatt ccaaccttga
    24961 ttagttcgtc caagtaggat tcgcagtgtc aggtactaat agaggaccag agtcaagaac
    25021 attgtcgtgg atgctatcaa agaagcccga aaatagcttg ttgactcccg gcaattcaag
    25081 acatgggcaa ccgcttccgt ccggtcttat tgctaaagac ggggccttgg ttctgaactt
    25141 gataacattt ctgttcttgt caattcaaaa tatccagtgg ccgagggcat aatgatagca
    25201 ggtacagacc aagataagta taatcaatgt atatatagtc atctatacaa ataagcataa
    25261 tcagatcttt aactcggtgt tcccaggtgc ttttcaaggg ctccgcctct agtatgcacg
    25321 accggaaatc agtggcagct cttctcgaga ccttctaaat tcccgacgct aggcttctaa
    25381 taattctgaa ccaacccatt ctagccaaac atgacagtcg tgcgtggaga aatccccaaa
    25441 ttttctagcc gcgtctgcgt ggttgactgc ccagctccgg tccgtgatgc tgatcgacgg
    25501 ttatagtttc tttgcaaaga cgtaatccgt ctgaatgcaa gatcctgtca caaactctgt
    25561 ctctcctgac ttggtataac cgagcctctc atacagcttc tgggctttgg tgttctcttc
    25621 ccaaactgtg agccaaagct gcttgaaacc ttctgaccga gccaggttct cgacataagc
    25681 gacaatcttg gtgccaatac cctggccgtg catagatgag tcgacgtaga gcttctgcag
    25741 tgtcgcgagg tcttgagtag ttccgtgtac gctgggatgc gtttgccctc gatggagctg
    25801 ggcaatgcca gctacttttc caagagtgct ccgcgcgact agagtcacct tggtagggtc
    25861 tgcgagctca gcaaccattg cttctgctga gtaagtggat gacagaaact ccgccagatc
    25921 ttccttcgaa acagagtgcc caaaggtctc ggtgaacacg gtggcaccga ctactgccat
    25981 cgctggagca tcggcaacgc tagcgggctc aatggcgaga agcccttcgg acagaggctt
    26041 cacgccacca aacggtgctg gtgtgattgg tggtgtcggt acagttgttg attccatggc
    26101 cgtcaatgac aggagatgca gcagaagcca gagagtactg ggtttatagt aaatgcctgc
    26161 ccctaattct gggcctaatc cctagcccga gtcacgagtt gggagatcgt taatctgcta
    26221 gagtgaagga gataacaaag acctagtata tatctgccaa ttttggataa aagcaagaag
    26281 gtatgacgga aagactatat aagttatata gtcggtatgt ggtattgccg gcttttaagc
    26341 aagctgtttc cctgtgtcac tgtgaaagag tgactaattt gacacagctc ttctgctgcg
    26401 cgccctgtac agtacaagct gctccacaga actagcattg ggccacttcc acgcgactct
    26461 tcggccgacc ctgcgcgaaa ctgaagccac tagaatgttc tccgtcagtt cgcatcgtct
    26521 gttgggacaa ggggagtcaa ccgttgaatc atatatcgca gctgtcgcat gtcttgcaga
    26581 aacgaggagc catgatgtgg acagagtgac aatgtaccta ggtgcctcac gtatccaaca
    26641 gctaacgctg gcaagtcacc cgtttctcag gggagccgta ccacagtaag ttaggcaaca
    26701 ccagccacaa agccctagcc acagcgggct cacaggctaa taaaatagtt agttagcaca
    26761 cctgtggaac cgtttcacgc ggcgcagggc cactgtacca aggcggtgca cgttgcccaa
    26821 ctacctaagg caggtagaca gactctccct gccactcgcg atccgcgaca acacacaata
    26881 ttttggtaga aggggggaaa tgggaaagat ccaacatgtt gataaagcag agctgcaaga
    26941 acttgcagac cgcggtcggt caagttgccc ttcccacttg cacgttactt gatgatcacc
    27001 gtcaacctga gcacgttccg ccgttgttac aagatgattg aacctacggt agcctggggc
    27061 agtgctgatc ctaccatgca acgtcgctgg cagcaccgag tataaaaagc acccaaacga
    27121 cccatctgaa atagtctatc ccttcggcga atcattcacc tgatcagtac acagtcgttg
    27181 gtggcccgta cacggcaaaa gacctatcaa gatgcgtacg accatggaca gccttcccac
    27241 ggaatctgtc aggcatatag ccgagttcat acaccttgaa catccccgta gtctgtgtga
    27301 cttctcgctg gtcaaccgga ggtgccacgc agctgcaagc acttggaaac tccgcaacat
    27361 ccgcttcgac gttactagcc ggacgaagct tcggcacgat gttgaaaggt gcgttgaaat
    27421 tcttcgtcag agccagagtc tgcaacatgt gcgcgggcta gagatcaacg ggatgatgcc
    27481 acggcggctg caggatgagc tcccggacca agaacaagat tggacgctga acgatgacac
    27541 ttggtacggt accgatgagg tcttcggcga tagtgaggac gccgtgtttg ttgccgatgg
    27601 ccctgtagcc atcctacccg aagaggatga ggcttgggcc ccagtagtcg aactactgca
    27661 cctgctaccc cgtctcaagc atttcgtttt caactgtacc aaccagtttc ccccctgttt
    27721 gctggctgcc ctccacgaac accaatcaca gtgcgcgcta catcttggga agttccggtt
    27781 ccgcagcctc ggtcaggata ccccagacgc gcatgaaatg gcagtggcca cgtcctcttc
    27841 actacaaagc attggcgtgc gatgggtatt tcgagattct aatggcctcg acgactacaa
    27901 tgaagaggcg gtggtgagcc tcatcggggg cttagcccca aacttgaaaa ccctcaggat
    27961 ggtgcattgt agggcggcgt cctcagcggc cttgcatcgc gctcgaggta ctcctcgcaa
    28021 gccttggagc ggctttggaa agggattctg gaccaaccgt ctgccaaagg gttcagagac
    28081 tgttccggca tctctcgagt ccttgacact gagtggatat ggtccgataa catccgagta
    28141 tctcgttaaa tggcagaaac acactccatt tgcggcacta cgctatcttg accttcaagc
    28201 gggcgtcaac ggtgaagcat tgcgatgggc agctgtaaat gcttccttcc ctcaactcag
    28261 tgaactaagg atcaagattg accgcgacga tgagacagag cctaagccag attttgcttc
    28321 cgactgtgtg gcatttttct ccagcctgct tcccctcgac aaactactgc tttcaggctc
    28381 aatagatcct gaagtattcg actgcatcgt cggccgtcat ggcaagaccc tgaggcagct
    28441 ctccctctcg ccacacgaat catcatattc aaccacacgc tgcgatcgcc cgaccgtgtt
    28501 cactagagac gatgtaatcc aacttcaagc atcttgtccc gtcctagaag agctagcaat
    28561 gccaataaag cgctacaaag gaggcaagcc cgaagttgaa atctaccgga cgctgggtaa
    28621 aatgaaatgg ctcacgactt tgttcctgaa cttggactgc tccaacacat ctgttttgct
    28681 tgacggcgat gagacaccaa atgatccctc gttcgacagt tatatgcagg agttctgggg
    28741 ttctggtttg caaagacgtc caagaaatgg gcatgttcgt gatgccctgg tcaactctgc
    28801 tgttgacgaa cgtctagcga gagctatttg ggataccatt agtaccgcaa gggtcggcag
    28861 gtcactcaaa tcattgaaat tatgggcgca cagcggtgcc agctttggag atagcagtta
    28921 ccaaaccgac ctgatgaata tgattcagca cctcagtcga gcatatcttg tagagcgaag
    28981 cgtgcgagat gacgacgata gcatatcagt acaagagctc ggtaaacgag cacgagaggc
    29041 gagagacgaa atggaacgcc agcgcgagcg agatatagaa aggcgatggg gtgacaagcg
    29101 caccgacgag cgcccaggtt tggctttgca aatcttccgg agaatatggc cagccagaaa
    29161 cggaagccag gattggcgcg ccgattggga gagccttcca ttgcaaattt gaacgtttgc
    29221 tatttatccc ttagactgca tgctgtggga cacgcattgc gacgggctac aaatgcgctt
    29281 ttgaggatgc aaaaaatgcg ttgaaactac cgtgccactt tcataactcc tgattctgga
    29341 taatatatta ggacactaag ctcaagtctg ttatctcttt tttcagtact catcttcgtg
    29401 tcagtcggac agcggcagag tggttggcga tgtacgttag gaatcctcat ttcggattct
    29461 ccccttcctg tcatccttct tcctcaggat tcagtgacaa taagcatgag cacaatggta
    29521 gggcgaagtg gaataaacaa ctccaaggta attactatgg acgaataaaa gatttgagca
    29581 acgaagccat ggattctgtg ccccgaaatg gtccgaaatt tgctctggcg atctattgtc
    29641 tgagccttgg gacgagtctc tctgccgaac gcttcccaca gcatatcatc ctatacacaa
    29701 agtatgagga tcgggcactt aacttgctcc aacagtacaa gaccgttatg gtaccatacg
    29761 caattgtaga tatgtatcct cccttccata cccacgcgtg gtccaaggtc tccagatgta
    29821 aaatgtcttg atcatcactc ggaatgccac catctgaagc actcccatgt ttttcagcca
    29881 atgcgatcag tctgccgcag gctcgttgaa cggcgcagcg actttcaaat gcatctcttc
    29941 tctctcctag ccgtccataa acgccggccc agaaagcgta agcgattgag taaatccgga
    30001 gtgccgtaga gcgaactcct cgcctagcac gccacccgaa tgacgaccca tgatgcgaca
    30061 tccgttttcg aaagcagcaa gcagcccgaa gagttccacg tacgggtcaa tataccacga
    30121 aagagctggt gggtctatca acggttcaaa ggactgcccc aaacctagca agttaggggt
    30181 aaaacattgg tgccctttct catatcatag taaagggtca tcagtttctc gaaacttgcc
    30241 gaagaagatg cggatatgaa gaaatattat tggaggtgtg ttggttccat cggctatcat
    30301 gtaccgatca tgtccatggc caatggaagt gtcgccatat gcctcttcga tgatcgccat
    30361 actgaattgg aaccacaaag gcatgtttca taatggcgat gcctagacac tcagtctggg
    30421 tgctacatat ttcctgcaag ggcactcgga gcagtcccgg gctcttatct atagtgtaac
    30481 acgtacatta aaaagcacag tcggccgcaa cccggagtcc accgcgacct gcatagccgt
    30541 caagtctctc caccgatcgg atgagaagtt caagctggtg agtcaacaca aacctttatc
    30601 aacggggcaa ggaagtcata ggaacttcta ggatatcttc acactaccaa ccgcgaacat
    30661 cttatcttca gcaaacagtt atcgaatggt cagctatagc cctgcctatt cattgtcaat
    30721 ccaatgttgt tcgttgttac ccagaaaact tgactctgta actctaactt ccaagccttc
    30781 atctacccag aggagatagc tgcgagcggt cattgggttt tgaggatcga ggagttcgaa
    30841 gtcgaagttc cggaacagct aagactatat gagccatgac atatattagg taagtagtga
    30901 tgaattcatg tcgtacctca aagaacacct tgttcagttc gatctgagcc aagggtttac
    30961 cagcgcacat ccatctccca tagccaaact gcaaatcaac gttcctctgc atttccacta
    31021 gtgcgagcgg atcaagctcc agaaatctct ccgggcggaa gacgtctgca tcgtccccaa
    31081 atacagtctt tgagcgtagg tacgcgggga ggttcgtgcc gattgatgtg ccccctggga
    31141 taaattttcc attgattgta tcacccccgg cggggacctc tttgaacaac aggcctggga
    31201 ctacaggacg gatgcgaaga ccttcgtata tcaccgcctg tatcacatca tccgatgttg
    31261 gtgcagctaa atgtaagacg aggatttccc gacgtacctg taggtaggga agtgttttag
    31321 actctgcatt cgtgattgga gccgacacct tgcctccggt cacggcgcta cgaatctcct
    31381 gttttagggc ttggtaaact cgcgggttcg aaagggtatg caacatagtc acacggataa
    31441 cagacgctgt cgtatccgag ccggcaatga acatgaagag ggcttctcct tcacattcat
    31501 gctgcgtcaa gccatggcgg atgaaggatc cctgcgtgtt ttgcattagt atctgacctt
    31561 caaaatctcg tacacatgag aaagtcttac cagcatatct ctctgaggct tggcatctgg
    31621 agcaaagcgt gttcgaacgg agtcatttgt gagtcccatc aacttgccga ttccccgagc
    31681 atcggtttct ttaggcccca tcaacttcag aaacaggtca gagtagaaga aactacgaag
    31741 ccagggcacg tcaatagtca gtgacatgaa agggatgtga actttcaagg ttgagtagaa
    31801 ctcatgaatg tccgtgtctt tctgcaaaca gccgaactcc ttgcccagag acacttttga
    31861 tatcacgtcg agggtgaaga gacttgccac ccgacctaga gatagtggct ggagtcttcc
    31921 tggacccgag atatacttgg tgcggatcaa gtccacgagg ctctggacct gctcgtcaac
    31981 attggactca agacctggcg tgtctttgcc actatacgca gcggcgacct tggctttcat
    32041 attgtcatgc cgctccggat ccaacataat gaacatcgtc tcatgatacg gattaaatct
    32101 gttgcccgta tttgccttgc ccttccaata taggctcttg gagctggaca tcttccgaat
    32161 cagtgcaggg tcatccgttg tgagctcttg tggtccaatc ctcacaagtg aggagttgta
    32221 cttcttgcaa atgtctctgt ataactcgca ttgtcgtccg cttttcgtaa cacgagcaat
    32281 ccaaaggtat gagaaggagg ctagccaagg cccattgatg tgacgcaggc tgtgccaaga
    32341 cgcaattgat gataccacat accatccaag aagacacaag atgcttatcc aaaaggcatt
    32401 tccataatct agattggtgg tcagaagcgc catgttgaat attcaaattg atattggaag
    32461 caaattcaaa cccagtcagc agaagaggag tagaagagga cctgagatca acaaagaacc
    32521 agtgaagcct gagatcgtaa aagtaaatgg gctctattaa gtacataagc aggttcaact
    32581 gggcgtagta cttccgctcc tgtacccata atgtcatcat cactgatctt gagactgaga
    32641 taatgagaag tcatctcata gtccattttc ccaaaacggc attcggagac agttcggaaa
    32701 gagaagcagt gttgtatggg gtcgcacagc gcattagtgg ggttggatgc aggtagcagg
    32761 cgccaggcaa atatactgct tcaggaaact ccggtgggct gtcctagagt tctactggcc
    32821 gatcaacgcc aaggattaga tcgccatcgg aatgttcgcc aacaattgcc ccacgacctg
    32881 gcatcagacg taatgagcgc aatatacagc cgtgaattca ttgccatatc aaaccgagac
    32941 gttcatgttt attcgtcaat gggacggatc tgtttcgcag ggtcattgtc aatcatagca
    33001 cagctattgg ccgcagaagc tctaccgtag cattctctga gcaatatttg cgtatttgct
    33061 gagtaataaa cactttcaga ggtggcaggt cagtacaagc aaagccaaac accttgggta
    33121 tcatgcagcc tccatcattc atgctgtgtc catctttact ctcatagaga gcattacgta
    33181 ctgccatatc agacggctaa gtcatcaagt gcgtggaatc ccttcttcgc ttttctgacc
    33241 gctgaatcga gtgtccagag gacgtcgcca aggtaattca tctttgtcca tccgtcgtct
    33301 gtttcctcct gctccttgat cttattccgg atgagagatc ttatcttgtt catctcatca
    33361 acaaccccgt caaggaacgg cttcacatcg cggctttcaa ggtactgcaa gtgcttgccc
    33421 ccgacaggta aaggatcttc gggcggtctc ctgtcgtaag tgacagtatt ctgagcgcag
    33481 gggcgatgca attgagccac gacgtcccgc agctgcacct cgagcttatc gatgcgctga
    33541 aggctgcact cgacttgcat caaacgttct tctgatcgac cagccagctt agcagcttcg
    33601 ctttttgtct ggtactttgt caattcggaa agaatatcca aacccgcacc catttcattg
    33661 aaatatccta tgggtcgtat tgaagattgc tcgatttctt taccgtggtg aagggcttca
    33721 ctgccgcatt ggatctcctt cccagtatac ctcagttcag ggacatccaa cgattcaccg
    33781 tatcggaaag cttgggtgat cccacgcact tctttgttgt cagttctgtg gacgtgggac
    33841 gattctcctg ccgccgcatc ccagtgcgcc tcttgactgg ttggagtgga cgcgctgtct
    33901 aatcgagcat cactcttacc accgtagagc ccagtattct ttccagatga gacgctaaaa
    33961 cctttgcttg tggcttcgga tggctcaaac gcttgatgct cgctagtctt ctgctttttc
    34021 gaaggtgtgc caggacaagt tggaatgcta cgcttgggtg cccgttggat cgttgaagca
    34081 gggtgagaag tgtttcctgc ttcgtcgtag ccgtcatcgg cggatatgag gtctataatc
    34141 tcattttgtt tgaacttttt tgtcactaca tcatctttct catcgtgtct tgagttgttc
    34201 gtctctcgag ggtctttata tgactcggct tgattatgct ccatcaatag cccttggtcg
    34261 cttgactgat aattgtcact catgcttggc tgggctcgct gcagttgacg gaagagaaag
    34321 ccaccgccgt ctggcttgtt cgttttgtgc tccacgtcaa agcttggggg agtgggtaaa
    34381 ccacttgctc gagcgtattg cacgcgggag tactggccag ggaatctggt aagtgaggtc
    34441 gtactcctaa cacctgacca atcaacttgg ccacgccgct gctcggtcag tggactgccg
    34501 atagaagctc cgtcctcctt gacctgtccg agagcctcac cagacctcgt cgtcaaatcc
    34561 gagggccctg gtttggtatg aacattgagg gccttgcgcg tgtccaggga gcctgaggcg
    34621 gagcttggct gggctgggtg gcttttgatg ttaccgccag gggatgcaac gccggcggca
    34681 gctctactga agtcactcag ggctggaact ttgcctcgat tcacagctgc actgtccagc
    34741 acgacctgct ggccgctcgg gttttgtggg tggaggcgca tcatgccatc cagatgtgag
    34801 ggccaggcgg acgcccgaga ttgccaagcg gcgctggcgg cctgagcatc catgtgaggg
    34861 gtgttgccga aagcttccat gttgatgact tggtcgatca ggtgaagaat cctcgagggc
    34921 gcatttgcac ccctcggggc aagctggccg tggtgagtgt cttggtggcg tcgttgatac
    34981 gccttgcggc cctcgcagta ttggttcacg atgcgttgaa aggcaacatt gtcccgacgc
    35041 tttctgtgaa atttgagagt agcatcgagt cgatcccaga aacacactga cttccagaaa
    35101 cctgaaaagt agaccactgc ctcaaagaga atgcgaacat tggtgtgtaa ggtctctgtc
    35161 cgtgggacgc cccgcgccca gcgatgggcc cccgagctca gagcggagat gcctggttct
    35221 gtggccagag gatcttgatg aacggagagc agcactccat cgaactgggt ggtaatcggc
    35281 ttcttgggct tgttcttagc catgacgacc caccatcagt caatgtaacg tcgagctggt
    35341 cgggcgaggg tgtggttccg cggtgcagtt gagcctcacg agacggcctt ttcttttctt
    35401 tttttttggc ggtggcgccg agcggtcctg tatggttgat tggtgggggt ctgggataag
    35461 ttacacagag gaagaattga cagcgcctcg acgggagcct cttgacgagt gcagcctgga
    35521 aagcgggaca acggggctag acatcgtctt gtactctggt tatccaaacg gagaagaggc
    35581 atgtcacaga agtcagccca gtgatagctg ctccaaatcc agcaaaccga ttgttcgggt
    35641 tccaaggttg ttactcgacc gctccatacc taggagttgt aactgaaggt aggcacccga
    35701 gagcaaacgc ccgagccggt ggcatttcgg gccaatgtgg ggagcctcca gtgcgaatga
    35761 ctgaagggat acctccagac ttgtgcctta ccgaggagcg aggttgcaat gttccctcca
    35821 ccgtatccag acgggagcgc agctagctga acagaagcag tctgtcctcg tgtctaacac
    35881 gaagcctgtc agtttgcttt ccgtaccgca atgtgacaga catgggtcac acgatgatga
    35941 gagatgattc acggccgagg aggcattttg ctcctggaaa tgtgcattcg ccaaggtatg
    36001 tagttattta cagttgctgc cacgcaagac atgagcgacc ccaaagctgc cctcctcctc
    36061 cccgccgcga cccatgcgat gcggcgaccc catggtcaag tccctatgca acaaccatgc
    36121 ccgccgctgt aaatgcaaga atgcacgata caacgcaaga aatgaccagc atagacttcc
    36181 taaagggtcg acgagctccg ccgctgtaga gaactgccgt cgcagtcggc cccggccctg
    36241 taagcgccgg acacgcaaat tcgatgctcc caatgttatc cccggatggt aaagaataac
    36301 aacccccgtt cgctgtgatc atcacccagt ccctctcact ggagtccgag ctgctgtccg
    36361 agctgccgtc cgaagagcct gaagaagttc ccccgccgct ttcccttcca cctccaccac
    36421 caccaccacc tccggcaggc ccccacgagc tccctcctga ggattctcca gatcttccac
    36481 tgggagagcc catattggct ctttcagaaa gagcctgcgg gcagctgctc gagtcttctt
    36541 gcgaatctcc accgcctgcc gtcttggcgt tgtctccagg cctgcacgat tctgtgacgg
    36601 tcggtcgtgg aatgctgggt gccctggtcg ttgatgttgc cagcttggac gacgaggtcg
    36661 aagactccgt caacaggtag tcaggatttg ggcagttcga ctttgcggag acgataagaa
    36721 ccggcgtgcc actgtttggg cacgcggcaa atgcgtcgac cgttatgctg aagacattcg
    36781 gtggcacatt aaggcaccag cctaggggga gtttggtggt tgcactcaat gagggacgtc
    36841 cgcatccgga gtcacgaaag aagataaccg acatcttgtt tggcgtaggc ggcacggtga
    36901 caagagtatc tcggtgtgca tcgttgcgtt gttattggaa tcaagcacat ctgcctgctg
    36961 gtctggtttg tccgggagct acgcctctgt ttaccaggca tggcttcgca acagcacata
    37021 ttgacttctt cagttgtctg gtcgccagct ccttagcgac cgtgttctga actctattgt
    37081 tagtgagcac atctccacgg tgaagagtac ggtaactacc tgactagcca cgaatggcgc
    37141 attgtctctg gtctgctcct agttaaaggc tctaaagacg tacaaggcca gaaacgctgc
    37201 attgagccaa tggtctcgga aagtcaagct gggaaggtgc tgtgtagatg tagtgtagtg
    37261 tatggtacga cgaattctac atttgccatg aacgcggacc aaatgcgcat cctcttgctc
    37321 tggttgaggg atggcactag cgcgctcagc tttcccatca cagccgctag tgatgaaacc
    37381 gctctgagat ccagtctcgg tgcttggatc atatcaacag gaattttcga cgaacaactt
    37441 accaaattgt tatcgattgc caaggcagcc ggctttgctc ttttaatcca atgcatccgg
    37501 aagaagccaa agggatgacg ggtctcaaaa cgctgccgct atagccggtt tcgaaaactg
    37561 cgttgtagcg gatttccctc tgcgcggaac agcgtcttca gtcagattca cgacagtgcc
    37621 cgtagtcagc tgcgtacact aaagccagct atccaaccag aggggttgag agggccgcgt
    37681 ctcacattca ataccttgct taactccttc ccagctcaat tgcaagctcc gtcttggtat
    37741 ttggtttaac atagaccagc cattgatatc ttcgaagaac gtctcgataa ggtgcccata
    37801 gtgccgacac gatgtaaccc cgaaccccag aagcgttgcc cgaatgaccg acaagggtca
    37861 gcagccgaac ttgccaagag gctaccttga ccgaactcgc ttctgtttga ttggacggca
    37921 accaattgaa gggctgataa agagcatgcc gccattactg cacgaaacac attgcactct
    37981 tgatatttcg ccaagtcagt cgcgttgtat ctagtcgcgc aatccacgtg ctgaacgcca
    38041 actctccacg ttcatcgccg gaggtccgcg ttgaccgccg gcgtcagaag atggacaagc
    38101 ttttctccgc agatcacgat aacgcatcct ggcagtcggc aggtgcttct gccagatcag
    38161 cttaccacgt tgctgcgtcg ctgccgattc catgcggctg cttcacatcc aagaggctcc
    38221 cctgacgatc agcaaacctg accggggcat acgcctcctg acgtctggag cctatactct
    38281 cgtggagcta tggaggattg caagtggcgc tgatcccaac cacctcttcg cgaagttccc
    38341 caagcaaatc agtgtatact gagacggtta agaagaactc gcagatgtat aactaactct
    38401 tcgagaagga gtaatggtga taaatcaagt ttgaggcccc cttgaagatg ccagccatac
    38461 agtataccct gcacctcatt tacgtacaga gaagttgcac tccagcataa ctgcaggtcc
    38521 tcaaaggtgc atgagcgagc ggccacctgg tcggttcctt gatcctctat ggtcagattc
    38581 gtcaactctc gataggtgcc ttggcttggt aactccgggg gtggtgaaag taacccacct
    38641 tatctttcac acagttgccg ccagtccatc tttgggtcgt gagaatccac tatggtgctt
    38701 ggccacgact tctgactatc gcgatgaatg gctagagacg aacacagcgg tgatgccaag
    38761 aatgaagttg caagacgaca aaagggatta tgtgctaaat tgcagtatat aagatccgga
    38821 ttcccttgca ccaactgcct aaactcgtga gtatcggcta caatctcaac tcaagacaac
    38881 ccaaccagac cttaccactc cgtgaatttc aaggcatacc agcgttcatc atgagatcta
    38941 ttctttcagc tgttgggctt ttggctctct ccgcctttgt caatgctgcg ccgacgccaa
    39001 ttgaagagcg gtcacccaac ccaagccctg tatgtaaaca atttacccgc ttcagtctga
    39061 tttagcatca ggaagaaaaa cacatgtcat tgagcagctg gctaatcctc cacagggcgg
    39121 catacccagc acggcgaacg caaaatccca gctcgctgcc ttgactgttg ccactgcggt
    39181 tgacgatggc tcgtatgacc gtgacctctt cccgcattgg attgagtctg gtggctgcag
    39241 cacccgagag actgtactca agcgcgatgg cactggtgtc acaacgggct ctgactgtta
    39301 ccctaccgct ggctcatgga agtctcctta tgacggcgca acctggactg caccttcaga
    39361 cattgacatt gaccacatgg ttcctcttaa gaacgcctgg atcgtaagtc tccaagagcc
    39421 ctcttcccag tcttgttgaa gccaaatgta gcatcagctg accccatgcc agtcgggtgc
    39481 aagcaagtgg accacatcca agcgtcagca atttgccaac gacttgacca gaccacagct
    39541 ctgggcggtg acggacgacg tcaacagctc caagagtgac aagagccccg atgcgtggaa
    39601 gcctcctttg tcgtccttct actgtaccta cgcgaagagc tgggtggctg tcaagtccta
    39661 ttgggccctt acgattacca gtgctgagaa gtctgcgctg acaagcatgc ttaacacgtg
    39721 ctaagcagct caatatgatg tttgagcgat cagtctggta gtcttattct tgatatttgt
    39781 gttccagctc ttccttgtga gcgatgatag tttcagatag caagcgacag cacttgggcg
    39841 ttagtccaag ggttggcaga aatatcgaaa ggcttgctac accacaagtc tacagtcaaa
    39901 tacattgatg tcgcattggt ttcgcttagt gtacttcctg gcatttcgca ggcgactcca
    39961 attttgtgag gtgataaggg acattgaata actgcccctg gaaagagtgg agacactcgt
    40021 gattaagcct cgtcgaagcc ttcaatatga cgactcagac cacggatgaa gtacgttgaa
    40081 tagggtttag ggtggtatat atgggagctt ggacggcagc cacttttttc cactagaatc
    40141 cgaatactga atcatcgtct actcctattg atatgatatc tctgtttcat ttctaattaa
    40201 attgacaata tgtggtatca accaccagac ttctcttttc atgtactcaa agtttacgtt
    40261 agatttctga agtcagaatg aatggactca cagatgctct gaacaaattg atgctcacca
    40321 cctggaacgg agcccaaagc ccctggttgc caggtgacgg caatcatcaa acttccccca
    40381 ccaacactga taacgctgaa tgtcagcggc gcagttgcta caccagaagg ctgggagaag
    40441 atcatgtttg tgatgttaca ggtaccatcg ctgggagcat tcgagaaggc aagaaggttg
    40501 ctcagttcgt aggagcagtc tctcttctgc ccgagctttc cggtcaagta tttccggata
    40561 ctgggggcat accgaagcaa tccaattggc tgatcttgca gtttggtagc actttcagcg
    40621 agggacttcg tcattgagct ggctgttacc cattcctgag tagaaaaagg agctttgccg
    40681 tccacacgcc gatgtatatc ataaaagccc gtgacaaaca ttcccatctc agtggcagaa
    40741 gcaccaatag aacccctcat gttgactgcc gtctgtgaaa cgaaattgtc aaccaggggg
    40801 cttgggattg actgactcag agcccgaact atcatctggt ggagattggc tgtgagcttc
    40861 gagccatttt cccttgccaa ttgtagagat cgctgcagaa gagaaccttc gatctccagg
    40921 atcctgagct gcgtagggga gctatccttg ccgatgaata tcggagctcc gagccaggtc
    40981 ctttcatcaa ttgtagtggt cgaagcacgc aaccctagga aattggcaat gaacttgggc
    41041 aagcacagag ccaacagtgg gcctagaagg aaggcccagg aaattggaag cctctccgga
    41101 gtatcaaacg gagctgataa ggtcagatcg gaagtaatca ccgctggggt ctctttgctc
    41161 atgctcggct ctgacatcgc actcaggaat gtccggtgga atgccggtcc ggcaaggcca
    41221 tcgctaagac cgtgtgagaa tgagaaggca atgaagcacc ttgaaggctt tgcttctcgc
    41281 ggagagagta tgggatagac gacgatccgc caaggcggct tatcgtctcc aagccaggat
    41341 cggtcgagtg cggtcgatgc cagcaccgat tcgatgccct ttgttatgtt gttgtcttga
    41401 aggtcgccag cgatgagagt atgggactcg aggtgaatct cagaggcgcg ttcgtagaac
    41461 ggtctttcgg tgtgctcctg tctaataaca acaccgagaa atgggtgttg tttgatgcag
    41521 gctgtcagcg cccaatagta ggtgctacgt gaccgtaaat caaggtcgcc gcggtccttg
    41581 aactcatagg tggcgccgat aaccactgaa ttgtagtatc tcaaatcttc tcgcgtgatg
    41641 cagcgacgct cattaggacc tgtgctcacg cctgtcagtc tttctgggtg aagggcttga
    41701 ccggaacaaa cttttgttac ctacttgcat gcctcatgaa tgtgccaccc actccagcca
    41761 gctccatctt gggtaacagc ggtgcaagtg gaattataaa agtgggactt tctcaatatt
    41821 gggatacgga tcaactgaga taaatgtgcg gaaagaaaat gtcgggttat atttacttcc
    41881 tcaaagagct gcatgccggc tgggcacagt gaagcaagca cctatggtct cttttccttg
    41941 agtgtaacac cattcctgga caagggattt cggggtgtgg gggtgcagaa agtgagattc
    42001 ttatatgcct aataggcacc tattgagcaa ctgtttaatg tcttaacagg tcatgagccc
    42061 tcgctagcgt aatgatcgag acacccgtac ttagtgaggc aggttgagat ttcgaacccc
    42121 gcacttgtgg tattccctga tcaccaaaag atatcttcca cttaaagccg gatggaatct
    42181 cagcccttaa atgcatttgc agaccctaat ctaatatagc tagggggacc tccttaaatt
    42241 cgtcgagtag accttgtagc ctattacgcc atgggaagtt ctgagagaca tgcccaatat
    42301 gcttctgttg atttagttgg gctctaccgc tgcaactcca gtgctttagt gcgtcccagc
    42361 caggcattat ttactgtatt tactgtaacg gacaactacc tacaattggt cgcaatgtaa
    42421 ctagtcacga acacaatggt tactccagat ggagcgattg tgttcacata gccatgataa
    42481 agcaatttaa aatcaataaa gattcttgga tcttgcccta gccaacggac atcccgcgtc
    42541 aatcagcctt gtggggggtt tgagagcaac agtaaatagc acaataatcc actactcacc
    42601 gtgcaagcca tcataataag atctataatt ataaagagca aggcaacaag ggccggaaag
    42661 cccatggctg tcattataaa tagaattgtt tccctggggg ctgaagcggt cgccaattat
    42721 tgagacatgt ggtgtcaaat gcaggtactc caagttgcta accttctagg ttcatgaact
    42781 gcattacagg aatagccaag gatgatagaa atgagagaat gcaaggtcag ggggctcatt
    42841 tccagctttg gtgacacgga agagcggggt tattttaagg cgccgacaga cttgtcaatg
    42901 acagcctggt taggtgcctt acctgccaga tctggtggcc ttggccaaac cgcgatatcc
    42961 gaatttcgaa cctatcgcat cggaactcaa cccaacaggg tatctgaagt gatgctagac
    43021 cttggccagt ttcactcttg caagtattgt cagggtttca tcatagacgt tgacaaacac
    43081 tcgcccaaag ccaaccacgg gacattccgc ggtcctgaac cagatatttt cggaaaccca
    43141 cagacaacac ttttcttcga tcgcagtcta tccgacgtcc tcgaagggag tgtcagagga
    43201 tgtaaattct gtgaatggct tgacgaaaat tggcggacaa actttggcga ccgttatacc
    43261 cagctcagga gctgcgcaca gtactcgcaa atctgcgccg agacctatag ccgctcattg
    43321 attgaccggc taccgttaga tgacattgag tactttggac tctgggagaa tgaactaccg
    43381 agtagtcaga taggaggtcg atgccatgta cgaaccaggg cccagattga cgtgttcacc
    43441 accaaaggtc tgccttcact accacggatc cgtgttacat caagtgacta aaatttacag
    43501 atgacctagc tgcaaacttc atctggaatc gaccgattaa ccaggagcct ggaagtcaaa
    43561 agaacctaga acttgcacgg aattggctgg atgagtgtcg cacgagtcac ccagactgtg
    43621 gctccatcct agagcaaaga tatatgccga ctcgtgccct aaaactgaac agtcaagcga
    43681 agtcgttgga ggccaccgta catctggtga tcaggccccc tgtcgagcca tacgttgctt
    43741 taagttattg ttggggcggc gatcaactac ataaatcgac caaagcgaaa atagaatctg
    43801 gtaacttcag catcgatgta agagggctgc cgagttgttt acgagatgca atcaagacta
    43861 caatgagttt gggtcttcaa tggctttggg ttgattccct atgcattata caggacgaca
    43921 tcagcgacaa gatgattgaa atcgatcaga tgccaagcat ttacgccaac gctcttgtga
    43981 cattgtccgc gtcaaaatct gccgctgtag caagcggatt tctagaacca atagactacg
    44041 taaagaacac atccatggcg gttaagctgc cgttccgatg cccagatctt gaggatatgc
    44101 atggtaatgc gtacgcgatg gtcatgccgg acagtagggc aattgatcct attcatctga
    44161 gggcttggac tctccaggaa cgctacctag cgcctagagt cctcgagttt tcttcactac
    44221 agatgcgttg ggtttgcaat tacacggtac ccgacgagaa acagggctat tcagatggct
    44281 ggaagcgtgg tcaaaaccca gaagactctg gtattgtgac tgccatgtcg taccacgaca
    44341 tagtcaaaca aattgagagt cttcgcaagc atcccgccct cgagtgtagc ataggagacg
    44401 acttgcgagg attctgggaa gcaattgttc acacctatac agccagaaat atgacagatt
    44461 caatggaccg cagtctggct atctcgggga tgggtaaagc tctgagcgca ctttacccgg
    44521 ataagtacct cgccggactc tggaggagat ctatgcccag tcaactatgt tggacaattg
    44581 ccactccgga aaatgtgtat tctccaggaa gtgttcccag gggcaaaaga actctgcatc
    44641 cgcgaccttg gagataccaa gggccgtcgt ggtcgtggac cgcagtcaac gggacggttg
    44701 acgtcatgct aggtcgcgcc tgcgacaaag attgccgagc ccaactactc gatgcc
//
