# Supplementary material for: Genome sequencing and physiological characterization of three Neoarthrinium moseri strains
Source: BMC Microbiol. 2025 Aug 21;25:526. doi: 10.1186/s12866-025-04274-z (PMC12369201; doi:10.1186/s12866-025-04274-z)
Supplement: Supplementary file 16 — Supplementary Material 16. [file 12866_2025_4274_MOESM16_ESM.zip › BiGSLICE/input/Nmoseri/CBS16480/JAFEVA010000092.1.region001.gbk]

LOCUS       JAFEVA010000092        43385 bp    DNA     linear   PLN 06-APR-2022
DEFINITION  Neoarthrinium moseri strain CBS 164.80 scaffold92_Wmoseri_CBS_16480,
            whole genome shotgun sequence.
ACCESSION   JAFEVA010000092
VERSION     JAFEVA010000092.1
KEYWORDS    .
SOURCE      Neoarthrinium moseri
  ORGANISM  Neoarthrinium moseri
            Eukaryota; Fungi; Dikarya; Ascomycota; Pezizomycotina;
            Sordariomycetes; Xylariomycetidae; Xylariomycetidae incertae sedis;
            Neoarthrinium.
COMMENT     ##antiSMASH-Data-START##
            Version      :: 7.1.0
            Run date     :: 2023-12-04 12:18:39
            NOTE: This is a single region extracted from a larger record!
            Orig. start  :: 55387
            Orig. end    :: 98772
            ##antiSMASH-Data-END##
FEATURES             Location/Qualifiers
     protocluster    1..43385
                     /aStool="rule-based-clusters"
                     /category="NRPS"
                     /contig_edge="False"
                     /core_location="[20000:23385]"
                     /cutoff="0"
                     /detection_rule="cds((PP-binding or NAD_binding_4) and
                     (AMP-binding or A-OX))"
                     /neighbourhood="20000"
                     /product="NRPS-like"
                     /protocluster_number="1"
                     /tool="antismash"
     proto_core      20001..23385
                     /aStool="rule-based-clusters"
                     /tool="antismash"
                     /cutoff="0"
                     /detection_rule="cds((PP-binding or NAD_binding_4) and
                     (AMP-binding or A-OX))"
                     /neighbourhood="20000"
                     /product="NRPS-like"
                     /protocluster_number="1"
     cand_cluster    1..43385
                     /SMILES="NC(CC(=O)O)C(=O)O"
                     /candidate_cluster_number="1"
                     /contig_edge="False"
                     /detection_rules="cds((PP-binding or NAD_binding_4) and
                     (AMP-binding or A-OX))"
                     /kind="single"
                     /product="NRPS-like"
                     /protoclusters="1"
                     /tool="antismash"
     region          1..43385
                     /candidate_cluster_numbers="1"
                     /contig_edge="False"
                     /product="NRPS-like"
                     /region_number="1"
                     /rules="cds((PP-binding or NAD_binding_4) and (AMP-binding
                     or A-OX))"
                     /tool="antismash"
     gene            3939..5418
                     /locus_tag="JN550_012687"
     mRNA            join(3939..3960,4065..4350,4610..4908,4976..5418)
                     /locus_tag="JN550_012687"
                     /product="hypothetical protein"
     CDS             join(3939..3960,4065..4350,4610..4908,4976..5418)
                     /codon_start=1
                     /locus_tag="JN550_012687"
                     /product="hypothetical protein"
                     /protein_id="KAI1858403.1"
                     /transl_table=1
                     /translation="MPMNLLNRACADGQEDDEEEGLEVEEGRLLSGVSSARLDPEDEGA
                     SNRTILVIFRRRCDPGVGEACASCVGVCSWASLVGVEVGVKLLMWKAGGRSVAICCRLL
                     SHIQLSFSLALRSTLTEALDLILSHLALFYDDSFALRDLLIGVATESSFSVSQYLSSAA
                     IDFDLCIHLVLAAQLVFIIMEPRARAGKNVGKETFQTKDLAALMYAYGDVPNPLPESVR
                     VMDDILTQFLEGICFEATRHATVAGRQKLKFEDFEFSLRRQPEYLGKIKTMIDKRKEIT
                     RMRKAFQPDDDAVVNSHGAEDDGGPGGPGGKKRPAPTTEHEELLDDDDDDPDIVEAIRN
                     QNKKRKVER"
     PFAM_domain     join(4899..4908,4976..5232)
                     /aSDomain="TFIID-18kDa"
                     /aSTool="clusterhmmer"
                     /database="35.0"
                     /db_xref="PF02269.19"
                     /db_xref="GO:0006366"
                     /description="Transcription initiation factor IID, 18kD
                     subunit"
                     /detection="hmmscan"
                     /domain_id="clusterhmmer_JN550_012687_0001"
                     /evalue="4.10E-19"
                     /gene_ontologies="GO:0006366: transcription by RNA
                     polymerase II"
                     /label="JN550_012687"
                     /locus_tag="JN550_012687"
                     /protein_end="288"
                     /protein_start="199"
                     /score="68.5"
                     /tool="antismash"
                     /translation="TKDLAALMYAYGDVPNPLPESVRVMDDILTQFLEGICFEATRHAT
                     VAGRQKLKFEDFEFSLRRQPEYLGKIKTMIDKRKEITRMRKAFQ"
     gene            6727..8217
                     /locus_tag="JN550_012688"
     mRNA            6727..8217
                     /locus_tag="JN550_012688"
                     /product="hypothetical protein"
     CDS             6727..8217
                     /codon_start=1
                     /locus_tag="JN550_012688"
                     /product="hypothetical protein"
                     /protein_id="KAI1858404.1"
                     /transl_table=1
                     /translation="MSDLDASQAPQPKRSRSVSEHAVLNTYPQVLDSTDKGAKAGSAEP
                     GLLDPSTIRRFSMSPFSEDGRLASSTSLRGSYLAPPRSSALREGFSVKPFCQSMWQRNG
                     GPILIILAQFFGALMNLSARFLEVEDGLHPMQILGARMTATIMCCFAYMWFRDVPSAPW
                     GPPEIRWLLMLRAMAGFVGLYGMWSSIVYLPLAEATVISFLAPNVAGYLCRILLKEPFT
                     RKEQIASYIALGGVILITRPVSLFTSAPDAPSTGIETAANGTASTTAGTGMDYVPTTAQ
                     RLSGIGMGLLGVVGAAITITVLRTIGPRAHPLISVNYFSTFCSGVSLLAMALGPPLDYD
                     QPRLQFALPASPRQCLLLAAVGVCGFATQFLLTAGLARERSNRATGMIYTAVLFAAAFD
                     RLVFGQSMGWLSVAGCGLVVGSALWVALVKGTPAEEEARKSGGAAGVADLEARGAAGVV
                     GNAGGEDIPMLADVDGSTDGESQGDDVLEMDGIDSWRD"
     PFAM_domain     7039..7446
                     /aSDomain="EamA"
                     /aSTool="clusterhmmer"
                     /database="35.0"
                     /db_xref="PF00892.23"
                     /db_xref="GO:0016020"
                     /description="EamA-like transporter family"
                     /detection="hmmscan"
                     /domain_id="clusterhmmer_JN550_012688_0002"
                     /evalue="1.30E-11"
                     /gene_ontologies="GO:0016020: membrane"
                     /label="JN550_012688"
                     /locus_tag="JN550_012688"
                     /protein_end="240"
                     /protein_start="104"
                     /score="45.0"
                     /tool="antismash"
                     /translation="GPILIILAQFFGALMNLSARFLEVEDGLHPMQILGARMTATIMCC
                     FAYMWFRDVPSAPWGPPEIRWLLMLRAMAGFVGLYGMWSSIVYLPLAEATVISFLAPNV
                     AGYLCRILLKEPFTRKEQIASYIALGGVILIT"
     PFAM_domain     7576..8001
                     /aSDomain="EamA"
                     /aSTool="clusterhmmer"
                     /database="35.0"
                     /db_xref="PF00892.23"
                     /db_xref="GO:0016020"
                     /description="EamA-like transporter family"
                     /detection="hmmscan"
                     /domain_id="clusterhmmer_JN550_012688_0003"
                     /evalue="1.90E-10"
                     /gene_ontologies="GO:0016020: membrane"
                     /label="JN550_012688"
                     /locus_tag="JN550_012688"
                     /protein_end="425"
                     /protein_start="283"
                     /score="41.2"
                     /tool="antismash"
                     /translation="SGIGMGLLGVVGAAITITVLRTIGPRAHPLISVNYFSTFCSGVSL
                     LAMALGPPLDYDQPRLQFALPASPRQCLLLAAVGVCGFATQFLLTAGLARERSNRATGM
                     IYTAVLFAAAFDRLVFGQSMGWLSVAGCGLVVGSALWV"
     gene            9253..12786
                     /locus_tag="JN550_012689"
     mRNA            9253..12786
                     /locus_tag="JN550_012689"
                     /product="hypothetical protein"
     CDS             9253..12786
                     /codon_start=1
                     /locus_tag="JN550_012689"
                     /product="hypothetical protein"
                     /protein_id="KAI1858405.1"
                     /transl_table=1
                     /translation="MPNPGRNWVGAAGMERVRHPRMHLGEEPVYCAAYDDNEEVLYLGA
                     DQELDQAARVAKRLRYEEQGLRYLRGQPLRLLSASLQGPFDRASGWHNPWLPKAPKATD
                     TAAALPLPFTKTIPPIDPIMRQELAEPVAQEHDTPATRDSLRCHLPSPDSQRELELAVG
                     NPLDVEKRSRIREWATNVAPGFQRDAFWVPEDRGTDPSEEDLPAKRPAGEQWLRRKLNK
                     RRKTDMAASFPSGSTPTPAPMFRQVTKPVSVHARDKLRASSAGIHRSFADTTPSSDSDR
                     RATGLLEKRTSSARIGENMPSQTGTLSKGKVAVKASAFGRSTGKKHVAAPASLASTEDS
                     EQQGATPGQANSQSAPVAVPLALDRNVEKAPTIAEVSKEQRPARLDIARVQVSEQELAT
                     SFESQVDQSFHYKTRPARLGNSTSKAPSDDKTTNTSQLTQTATPESEDHCAMVAAQLGQ
                     TADAVQDDTDIVDYYVDDAPANLPSNQCAHGCEEDQSVSTRSDEVEQDKDEEVRHERDA
                     GGEQAKPQETAQRHEPDNHVTTEASPPATADQLMISFPEDMTLVEKSMQANRLDANAGI
                     NGNPVKDACDLQDQGEVSDRPLIQDQAFQGTVFDEGPTLVENSMDMDASTLSRMDQVPA
                     RLETLKFPSQPPERFEAVKYPVFLSDGHEANIIPTEVEREDLAEPSSSGASLAEIAEQA
                     FSLAVSNSQSTSAEPDEAQHQDAQADQEDETAARTDITNVDHLSDTEKPAVRKPLLLVR
                     KSKPTIIVEELSEEESEEKPQTTTIQAERAPSNDESGSRVYNSLEPQSPWAPDHPPRCN
                     YRATEGIKVEHVEEETWSPCPRPISVADSPGLGVEQPELRSSQQSPWTNDISEPMENVA
                     ELSRALQSIEAPSTIQQLSYRRSSSRGDANEQREPSTPSQPEARAPTPDADLSIKSFAK
                     FNTPSPKRKHRITKHSRYSSGRLPSTQSLADATNINPWSSVRSSIRSSARSSRRSLRVS
                     FAPLPGEETEEVAEGIQPIDSLAATARVASPPPPPSALAGDEDVDDHFQSHFNTMKRRL
                     SEAPKLRLQPRLLPSESQQKPMSPGVGLMAEAFREADLRQALRSSPEIAVDDDMEDVEN
                     EVDLAAQSPWRGESQGIDDVAAVLQNLDDFLNPRWDVETEVEKVRAADGIENQPHQRSS
                     GLFGGSVWDIF"
     gene            13551..13991
                     /locus_tag="JN550_012690"
     mRNA            13551..13991
                     /locus_tag="JN550_012690"
                     /product="hypothetical protein"
     CDS             13551..13991
                     /codon_start=1
                     /locus_tag="JN550_012690"
                     /product="hypothetical protein"
                     /protein_id="KAI1858406.1"
                     /transl_table=1
                     /translation="MSSTTNADATTKKTFPKEVVTETEDFIQDILEILDEVAVPVESQF
                     EAYRAIGHIVFVFAKKATALVGVDTTDWFDENGVAQSRAYRDSFEKNGVSEDAMDDVCH
                     FETSFRELWEEVSAETQDALFDLWHEFWYKLREIDTEAMARG"
     gene            complement(14462..15555)
                     /locus_tag="JN550_012691"
     mRNA            complement(join(14462..14665,14766..15046,15149..15331,
                     15384..15555))
                     /locus_tag="JN550_012691"
                     /product="hypothetical protein"
     CDS             complement(join(14462..14665,14766..15046,15149..15331,
                     15384..15555))
                     /codon_start=1
                     /locus_tag="JN550_012691"
                     /product="hypothetical protein"
                     /protein_id="KAI1858407.1"
                     /transl_table=1
                     /translation="MSSLQVISPKKLLLLAAALVPAANAVAMPDAIAEIFKRDPPSKIR
                     ACAPDADKKWQPAMDFDKDGCYNTPAIDANGNLNGGLKCGGAKNGHCRDKSDLDNNNVY
                     SRARCNNGWCAYLYGYYFEKDQSVDGSCGVGHKNDWEHIVVWVKDGESMPAYVAASQHK
                     GWEVKAGKDVRFQDTHPKMVYHQDGGLTHDFRFANEADDKVENHNGAWFFGDLVSYLGF
                     PSTEIRDKMLNNDWGAALPDLKDGVFSGKLNDAKGGHSDITLDVNTDNNNSLGQPSC"
     PFAM_domain     complement(join(14537..14665,14766..15046,15149..15331,
                     15384..15405))
                     /aSDomain="NPP1"
                     /aSTool="clusterhmmer"
                     /database="35.0"
                     /db_xref="PF05630.14"
                     /description="Necrosis inducing protein (NPP1)"
                     /detection="hmmscan"
                     /domain_id="clusterhmmer_JN550_012691_0004"
                     /evalue="2.60E-62"
                     /label="JN550_012691"
                     /locus_tag="JN550_012691"
                     /protein_end="255"
                     /protein_start="50"
                     /score="210.6"
                     /tool="antismash"
                     /translation="ADKKWQPAMDFDKDGCYNTPAIDANGNLNGGLKCGGAKNGHCRDK
                     SDLDNNNVYSRARCNNGWCAYLYGYYFEKDQSVDGSCGVGHKNDWEHIVVWVKDGESMP
                     AYVAASQHKGWEVKAGKDVRFQDTHPKMVYHQDGGLTHDFRFANEADDKVENHNGAWFF
                     GDLVSYLGFPSTEIRDKMLNNDWGAALPDLKDGVFSGKLNDA"
     gene            complement(17039..19584)
                     /locus_tag="JN550_012692"
     mRNA            complement(join(17039..17116,17166..17597,17654..18065,
                     18116..19375,19463..19584))
                     /locus_tag="JN550_012692"
                     /product="hypothetical protein"
     CDS             complement(join(17039..17116,17166..17597,17654..18065,
                     18116..19375,19463..19584))
                     /codon_start=1
                     /locus_tag="JN550_012692"
                     /product="hypothetical protein"
                     /protein_id="KAI1858408.1"
                     /transl_table=1
                     /translation="MAGSEKPSGTPGFQPTTGPIRKRRRGSERCRVTRACDRCKRRKVR
                     CNGTHPCEHCTEAATRCTYDASYTRGRPPYPVATGPSTTDSTCTANTLGRTNTSHIDQP
                     VSAARVDKGVPTTLGADGLSHGSQEHQGRHLSSSLDPASIENPPIAPSLRVSPEPGQTD
                     LQGHYVGPASGVSFLLRVQKRFHQAVSFSQASSIFTFGDAPLPESDPAFCVLLSRDEAQ
                     RLLDRYFDFAVATHRFLHRPTLQCWLDEFFATKGSMSHKEDAPVRKAALFMVFAQVREY
                     MPESNPTAYTYDHSSSFFGAQTSAAEEQERATSESAQFFNAAEQQLSKERGSVRLTSVQ
                     VRLAQCFYLLMQSRINHCWSLFGTTAHLALAIGLNRNRRAHPTSEHNRVEIECRRRTFW
                     CAYSLDNYLSAVLGRPRTLHDDDIDQELPSVIEDSDLVGENNLAHRANRTQSLMMACVA
                     HVKISRIVSMILRDLYSIRPLSVSTRITLTAQHTNSLKHWRDELSHFLDAKGINASLLL
                     PIYQRQRNVLNHAYWHAMILTNRPFLLSNFARLQHSGTLPTENLHKAEIDTCVQDCLNA
                     ALNMVESFDNLFQADQVSRAFWFTIYFSFSAVVVLYVYVIQQKSSPPDVYQKYLEAADT
                     CQTQILSVAAKGSLTQRYCLVLEELRREAWRQTTGLEVPVVFDPQSMREHSPPVTSQPL
                     PTVAIGGEMAEPAVQYPDLAIPGDFINWNASPSSSLADITSWGQFDSMVTSGFSGLEAL
                     LGTESTGPLYRTAP"
     PFAM_domain     complement(join(17951..18065,18116..18822))
                     /aSDomain="Fungal_trans"
                     /aSTool="clusterhmmer"
                     /database="35.0"
                     /db_xref="PF04082.21"
                     /db_xref="GO:0003677"
                     /db_xref="GO:0006351"
                     /db_xref="GO:0008270"
                     /description="Fungal specific transcription factor domain"
                     /detection="hmmscan"
                     /domain_id="clusterhmmer_JN550_012692_0006"
                     /evalue="2.50E-25"
                     /gene_ontologies="GO:0003677: DNA binding"
                     /gene_ontologies="GO:0006351: DNA-templated transcription"
                     /gene_ontologies="GO:0008270: zinc ion binding"
                     /label="JN550_012692"
                     /locus_tag="JN550_012692"
                     /protein_end="499"
                     /protein_start="225"
                     /score="89.1"
                     /tool="antismash"
                     /translation="DRYFDFAVATHRFLHRPTLQCWLDEFFATKGSMSHKEDAPVRKAA
                     LFMVFAQVREYMPESNPTAYTYDHSSSFFGAQTSAAEEQERATSESAQFFNAAEQQLSK
                     ERGSVRLTSVQVRLAQCFYLLMQSRINHCWSLFGTTAHLALAIGLNRNRRAHPTSEHNR
                     VEIECRRRTFWCAYSLDNYLSAVLGRPRTLHDDDIDQELPSVIEDSDLVGENNLAHRAN
                     RTQSLMMACVAHVKISRIVSMILRDLYSIRPLSVSTRITLTAQHTNSLKHWR"
     PFAM_domain     complement(join(19297..19375,19463..19485))
                     /aSDomain="Zn_clus"
                     /aSTool="clusterhmmer"
                     /database="35.0"
                     /db_xref="PF00172.21"
                     /db_xref="GO:0000981"
                     /db_xref="GO:0006355"
                     /db_xref="GO:0008270"
                     /description="Fungal Zn(2)-Cys(6) binuclear cluster domain"
                     /detection="hmmscan"
                     /domain_id="clusterhmmer_JN550_012692_0005"
                     /evalue="1.20E-07"
                     /gene_ontologies="GO:0000981: DNA-binding transcription
                     factor activity, RNA polymerase II-specific"
                     /gene_ontologies="GO:0006355: regulation of DNA-templated
                     transcription"
                     /gene_ontologies="GO:0008270: zinc ion binding"
                     /label="JN550_012692"
                     /locus_tag="JN550_012692"
                     /protein_end="67"
                     /protein_start="33"
                     /score="31.9"
                     /tool="antismash"
                     /translation="RACDRCKRRKVRCNGTHPCEHCTEAATRCTYDAS"
     gene            complement(20001..23385)
                     /locus_tag="JN550_012693"
     mRNA            complement(join(20001..20444,20505..21194,21249..22263,
                     22316..23058,23113..23385))
                     /locus_tag="JN550_012693"
                     /product="hypothetical protein"
     CDS             complement(join(20001..20444,20505..21194,21249..22263,
                     22316..23058,23113..23385))
                     /NRPS_PKS="Domain: AMP-binding (61-352). E-value: 3e-38.
                     Score: 123.3. Matches aSDomain:
                     nrpspksdomains_JN550_012693_AMP-binding.1"
                     /NRPS_PKS="Domain: PKS_PP (558-635). E-value: 2.2e-09.
                     Score: 29.4. Matches aSDomain:
                     nrpspksdomains_JN550_012693_PKS_PP.1"
                     /NRPS_PKS="Domain: TD (677-920). E-value: 4.2e-44. Score:
                     142.4. Matches aSDomain: nrpspksdomains_JN550_012693_TD.1"
                     /codon_start=1
                     /gene_functions="biosynthetic (rule-based-clusters)
                     NRPS-like: AMP-binding"
                     /gene_functions="biosynthetic (rule-based-clusters)
                     NRPS-like: PP-binding"
                     /gene_functions="biosynthetic (rule-based-clusters)
                     NRPS-like: NAD_binding_4"
                     /gene_functions="biosynthetic-additional (smcogs)
                     SMCOG1002:AMP-dependent synthetase and ligase (Score:
                     104.7; E-value: 6.9e-32)"
                     /gene_kind="biosynthetic"
                     /locus_tag="JN550_012693"
                     /product="hypothetical protein"
                     /protein_id="KAI1858409.1"
                     /sec_met_domain="AMP-binding (E-value: 1.6e-35, bitscore:
                     113.6, seeds: 400, tool: rule-based-clusters)"
                     /sec_met_domain="PP-binding (E-value: 1.4e-08, bitscore:
                     26.5, seeds: 164, tool: rule-based-clusters)"
                     /sec_met_domain="NAD_binding_4 (E-value: 1.3e-42, bitscore:
                     136.8, seeds: 102, tool: rule-based-clusters)"
                     /transl_table=1
                     /translation="MAVATHSAVPPPLGASEQLHHTGLLSSTTLQVQSVNDLVVDSVRK
                     YGNLPFVGYPASPLGKDDYVFYTYAELDSFVDKAAWNYAAANLKPETSAEAEVVALLAP
                     SNLDYAVSMLALSRMGFAVLYLSTRLAPEAYVNLLKETKCTKIVLSRSQAPTVHTIKEI
                     YPLDCYNIIEEAAFRVVDPLTPRFPAPRPSNISRQVSFIVHSSGSTGLPKPIFQTHQAC
                     IANYSSGIPYRAFLTLPLFHNHGIATLLRAMYSGRQVALYNSSLPLSSTNLVKAMGAVQ
                     PESLHCVPYALKLLAESQEGINTLKRCKLVLFGGSSCPDDLGDQLVANGVYLVGHYGAT
                     EMGQLMTSFRDEADKAWNYMRPLASAKDHVRMFPIGDGTFECVVLDGLPSKVLSNSNDP
                     PNSYHTRDIFVPHPTIPDAWKYISRLDDRVTLVNGEKVLPIPYEHYIRQNELVQEAVVF
                     GVGKAVPGLIIIPSQKARGINKTELLERLTSDINAANARAEAFGRITPEMVYIADIGTP
                     YPRTDKGTVIRARFYRDFAHIIDQVYELFESPFKGEGQGELVLGIDELEEYLLKLFSDR
                     LGGGGLSSSTDFFETGVDSLQAITARAQIMREINLDGHVLGQNVVFEYPSVNLLAAHLY
                     SLRTNTGVLEETEEDLMANLIEKYSDFSERVPGKHVISQESLIITGTTGSLGAHMLSQA
                     VRLPTVQRIYCLVRASSPEEAMKRVLSTLEAKCLPRLSAAELSKVICLPSDLSQATLGL
                     STRDLDELRRTLTCVIHSAWAVNFNMGVRSFESHHIRGTYNLLNLCLGTGTTTPARFYF
                     CSSISAAGGTPIPARVKETYVANPTHAQPMGYARSKYVTEHIVKAAVEKTGMTAKVLRL
                     GQIIGDTDNGIWNLTEAIPLMIRSAQILKALPALEETPSWMPVDEMAKACLELSGVLND
                     NRDARAHNSDFSTVYQVQNRRLFHWTRELLPALRSAGIDFEIVSKREWIDRLRKSDPDP
                     VKNPTIKLLDFFTGKYDNDNPGREGLVFETHLTERASETVKAGFDLIQSDLVQKMVAWW
                     KTQWLA"
     PFAM_domain     complement(join(20403..20444,20505..21191))
                     /aSDomain="NAD_binding_4"
                     /aSTool="clusterhmmer"
                     /database="35.0"
                     /db_xref="PF07993.15"
                     /description="Male sterility protein"
                     /detection="hmmscan"
                     /domain_id="clusterhmmer_JN550_012693_0009"
                     /evalue="1.60E-38"
                     /label="JN550_012693"
                     /locus_tag="JN550_012693"
                     /protein_end="921"
                     /protein_start="678"
                     /score="132.5"
                     /tool="antismash"
                     /translation="ITGTTGSLGAHMLSQAVRLPTVQRIYCLVRASSPEEAMKRVLSTL
                     EAKCLPRLSAAELSKVICLPSDLSQATLGLSTRDLDELRRTLTCVIHSAWAVNFNMGVR
                     SFESHHIRGTYNLLNLCLGTGTTTPARFYFCSSISAAGGTPIPARVKETYVANPTHAQP
                     MGYARSKYVTEHIVKAAVEKTGMTAKVLRLGQIIGDTDNGIWNLTEAIPLMIRSAQILK
                     ALPALEETPSWMPVDEMAKAC"
     aSDomain        complement(join(20406..20444,20505..21194))
                     /aSDomain="TD"
                     /aSTool="nrps_pks_domains"
                     /database="nrpspksdomains.hmm"
                     /detection="hmmscan"
                     /domain_id="nrpspksdomains_JN550_012693_TD.1"
                     /evalue="4.20E-44"
                     /label="JN550_012693_TD.1"
                     /locus_tag="JN550_012693"
                     /protein_end="920"
                     /protein_start="677"
                     /score="142.4"
                     /tool="antismash"
                     /translation="IITGTTGSLGAHMLSQAVRLPTVQRIYCLVRASSPEEAMKRVLST
                     LEAKCLPRLSAAELSKVICLPSDLSQATLGLSTRDLDELRRTLTCVIHSAWAVNFNMGV
                     RSFESHHIRGTYNLLNLCLGTGTTTPARFYFCSSISAAGGTPIPARVKETYVANPTHAQ
                     PMGYARSKYVTEHIVKAAVEKTGMTAKVLRLGQIIGDTDNGIWNLTEAIPLMIRSAQIL
                     KALPALEETPSWMPVDEMAKA"
     aSModule        complement(20406..23202)
                     /complete
                     /domains="nrpspksdomains_JN550_012693_AMP-binding.1"
                     /domains="nrpspksdomains_JN550_012693_PKS_PP.1"
                     /domains="nrpspksdomains_JN550_012693_TD.1"
                     /final_module
                     /locus_tags="JN550_012693"
                     /monomer_pairings="Asp -> Asp"
                     /starter_module
                     /tool="antismash"
                     /type="nrps"
     aSDomain        complement(21375..21605)
                     /aSDomain="PKS_PP"
                     /aSTool="nrps_pks_domains"
                     /database="nrpspksdomains.hmm"
                     /detection="hmmscan"
                     /domain_id="nrpspksdomains_JN550_012693_PKS_PP.1"
                     /evalue="2.20E-09"
                     /label="JN550_012693_PKS_PP.1"
                     /locus_tag="JN550_012693"
                     /protein_end="635"
                     /protein_start="558"
                     /score="29.4"
                     /tool="antismash"
                     /translation="VLGIDELEEYLLKLFSDRLGGGGLSSSTDFFETGVDSLQAITARA
                     QIMREINLDGHVLGQNVVFEYPSVNLLAAHLY"
     PFAM_domain     complement(21378..21578)
                     /aSDomain="PP-binding"
                     /aSTool="clusterhmmer"
                     /database="35.0"
                     /db_xref="PF00550.28"
                     /description="Phosphopantetheine attachment site"
                     /detection="hmmscan"
                     /domain_id="clusterhmmer_JN550_012693_0008"
                     /evalue="9.20E-06"
                     /label="JN550_012693"
                     /locus_tag="JN550_012693"
                     /protein_end="634"
                     /protein_start="567"
                     /score="26.0"
                     /tool="antismash"
                     /translation="YLLKLFSDRLGGGGLSSSTDFFETGVDSLQAITARAQIMREINLD
                     GHVLGQNVVFEYPSVNLLAAHL"
     PFAM_domain     complement(join(22218..22263,22316..23058,23113..23244))
                     /aSDomain="AMP-binding"
                     /aSTool="clusterhmmer"
                     /database="35.0"
                     /db_xref="PF00501.31"
                     /description="AMP-binding enzyme"
                     /detection="hmmscan"
                     /domain_id="clusterhmmer_JN550_012693_0007"
                     /evalue="1.40E-33"
                     /label="JN550_012693"
                     /locus_tag="JN550_012693"
                     /protein_end="354"
                     /protein_start="47"
                     /score="116.3"
                     /tool="antismash"
                     /translation="NLPFVGYPASPLGKDDYVFYTYAELDSFVDKAAWNYAAANLKPET
                     SAEAEVVALLAPSNLDYAVSMLALSRMGFAVLYLSTRLAPEAYVNLLKETKCTKIVLSR
                     SQAPTVHTIKEIYPLDCYNIIEEAAFRVVDPLTPRFPAPRPSNISRQVSFIVHSSGSTG
                     LPKPIFQTHQACIANYSSGIPYRAFLTLPLFHNHGIATLLRAMYSGRQVALYNSSLPLS
                     STNLVKAMGAVQPESLHCVPYALKLLAESQEGINTLKRCKLVLFGGSSCPDDLGDQLVA
                     NGVYLVGHYGATEMGQLMTSFRDEAD"
     aSDomain        complement(join(22224..22263,22316..23058,23113..23202))
                     /aSDomain="AMP-binding"
                     /aSTool="nrps_pks_domains"
                     /database="nrpspksdomains.hmm"
                     /detection="hmmscan"
                     /domain_id="nrpspksdomains_JN550_012693_AMP-binding.1"
                     /evalue="3.00E-38"
                     /label="JN550_012693_AMP-binding.1"
                     /locus_tag="JN550_012693"
                     /protein_end="352"
                     /protein_start="61"
                     /score="123.3"
                     /specificity="substrate consensus: Asp"
                     /tool="antismash"
                     /translation="DDYVFYTYAELDSFVDKAAWNYAAANLKPETSAEAEVVALLAPSN
                     LDYAVSMLALSRMGFAVLYLSTRLAPEAYVNLLKETKCTKIVLSRSQAPTVHTIKEIYP
                     LDCYNIIEEAAFRVVDPLTPRFPAPRPSNISRQVSFIVHSSGSTGLPKPIFQTHQACIA
                     NYSSGIPYRAFLTLPLFHNHGIATLLRAMYSGRQVALYNSSLPLSSTNLVKAMGAVQPE
                     SLHCVPYALKLLAESQEGINTLKRCKLVLFGGSSCPDDLGDQLVANGVYLVGHYGATEM
                     GQLMTSFRDE"
     gene            23896..25218
                     /locus_tag="JN550_012694"
     mRNA            join(23896..23956,24014..24174,24225..24329,24388..24672,
                     24824..24977,25040..25218)
                     /locus_tag="JN550_012694"
                     /product="hypothetical protein"
     CDS             join(23896..23956,24014..24174,24225..24329,24388..24672,
                     24824..24977,25040..25218)
                     /codon_start=1
                     /gene_functions="biosynthetic-additional (smcogs)
                     SMCOG1039:aldo/keto reductase family oxidoreductase (Score:
                     157.3; E-value: 8.3e-48)"
                     /gene_kind="biosynthetic-additional"
                     /locus_tag="JN550_012694"
                     /product="hypothetical protein"
                     /protein_id="KAI1858410.1"
                     /transl_table=1
                     /translation="MPLQSSFKLNSGYSIPAVGLGTKFKQSKPNEVKNAVATALAAGYR
                     HIDAAACYDNEEEVGAGMKESGVSRSDIFVTGKLWNTHHKPEDVERHIDTTLRDLQTDY
                     LDLYLIHFPVSFQRTNDTERFPVNPATEEIHVIDVPIIETWKAMEALVKKGKVRSIGVS
                     NFTRQKIEDLWEKAEIKPSVNQIEAHPYLQQPELLKWCKEKACSADDDAAIKEIAASLG
                     KPVVTVLLSWAVQRGTVVLTKSVTPARIKANFEVFELPQEAFQKINALDRAHRYNFPIR
                     LGVDIFGESSPEALRKGVEDWKAAQRKLKSGAK"
     PFAM_domain     join(23950..23956,24014..24174,24225..24329,24388..24672)
                     /aSDomain="Aldo_ket_red"
                     /aSTool="clusterhmmer"
                     /database="35.0"
                     /db_xref="PF00248.24"
                     /description="Aldo/keto reductase family"
                     /detection="hmmscan"
                     /domain_id="clusterhmmer_JN550_012694_0010"
                     /evalue="1.10E-39"
                     /label="JN550_012694"
                     /locus_tag="JN550_012694"
                     /protein_end="204"
                     /protein_start="18"
                     /score="136.4"
                     /tool="antismash"
                     /translation="GLGTKFKQSKPNEVKNAVATALAAGYRHIDAAACYDNEEEVGAGM
                     KESGVSRSDIFVTGKLWNTHHKPEDVERHIDTTLRDLQTDYLDLYLIHFPVSFQRTNDT
                     ERFPVNPATEEIHVIDVPIIETWKAMEALVKKGKVRSIGVSNFTRQKIEDLWEKAEIKP
                     SVNQIEAHPYLQQPELLKWCKEK"
     PFAM_domain     join(24839..24977,25040..25086)
                     /aSDomain="Aldo_ket_red"
                     /aSTool="clusterhmmer"
                     /database="35.0"
                     /db_xref="PF00248.24"
                     /description="Aldo/keto reductase family"
                     /detection="hmmscan"
                     /domain_id="clusterhmmer_JN550_012694_0011"
                     /evalue="1.10E-06"
                     /label="JN550_012694"
                     /locus_tag="JN550_012694"
                     /protein_end="271"
                     /protein_start="209"
                     /score="28.1"
                     /tool="antismash"
                     /translation="DDAAIKEIAASLGKPVVTVLLSWAVQRGTVVLTKSVTPARIKANF
                     EVFELPQEAFQKINALD"
     gene            25769..27136
                     /locus_tag="JN550_012695"
     mRNA            join(25769..25944,26107..26168,26222..26333,26389..27136)
                     /locus_tag="JN550_012695"
                     /product="hypothetical protein"
     CDS             join(25769..25944,26107..26168,26222..26333,26389..27136)
                     /codon_start=1
                     /gene_functions="biosynthetic-additional (smcogs)
                     SMCOG1268:mandelate racemase/muconate lactonizing enzyme
                     (Score: 274.7; E-value: 1.7e-83)"
                     /gene_kind="biosynthetic-additional"
                     /locus_tag="JN550_012695"
                     /product="hypothetical protein"
                     /protein_id="KAI1858411.1"
                     /transl_table=1
                     /translation="MGKIASMEYFRLPPRWLFVKITDADGNVGWGEASLEGHSQAVEGC
                     LDAWFERYNGFEAEGGPVFMSALSGIDIALWDLKARKLGLPIYQLLGGKLRDKIKVYAW
                     IGGDRPGDVELQAKARQAQGFRAVKMNGTEDLGWMDSPAALDDCVERLKAVKALGMDAG
                     IDFHGRVHKPMAKQLARLLEPHRPMFLEEPLLSEHIEGIADLAKLVSAPIALGERLYSR
                     WDVKPFLERGCVDILQPDICHVGGISEMRRIAAMAEAYDVALAPHCPLGPIALAANVQV
                     DLSSPNFVIQEMSLGIHYNSTGQDLTSYHKNPEVWKVTDGYIDILQGPGLGIEIDEDEV
                     RRLSKDAKAWVSPGFIGPGGEIREW"
     PFAM_domain     join(25820..25944,26107..26168,26222..26259)
                     /aSDomain="MR_MLE_N"
                     /aSTool="clusterhmmer"
                     /database="35.0"
                     /db_xref="PF02746.19"
                     /description="Mandelate racemase / muconate lactonizing
                     enzyme, N-terminal domain"
                     /detection="hmmscan"
                     /domain_id="clusterhmmer_JN550_012695_0012"
                     /evalue="6.50E-09"
                     /label="JN550_012695"
                     /locus_tag="JN550_012695"
                     /protein_end="92"
                     /protein_start="17"
                     /score="36.1"
                     /tool="antismash"
                     /translation="FVKITDADGNVGWGEASLEGHSQAVEGCLDAWFERYNGFEAEGGP
                     VFMSALSGIDIALWDLKARKLGLPIYQLLG"
     PFAM_domain     join(26329..26333,26389..27052)
                     /aSDomain="MR_MLE_C"
                     /aSTool="clusterhmmer"
                     /database="35.0"
                     /db_xref="PF13378.9"
                     /description="Enolase C-terminal domain-like"
                     /detection="hmmscan"
                     /domain_id="clusterhmmer_JN550_012695_0013"
                     /evalue="2.70E-60"
                     /label="JN550_012695"
                     /locus_tag="JN550_012695"
                     /protein_end="338"
                     /protein_start="115"
                     /score="203.9"
                     /tool="antismash"
                     /translation="QAKARQAQGFRAVKMNGTEDLGWMDSPAALDDCVERLKAVKALGM
                     DAGIDFHGRVHKPMAKQLARLLEPHRPMFLEEPLLSEHIEGIADLAKLVSAPIALGERL
                     YSRWDVKPFLERGCVDILQPDICHVGGISEMRRIAAMAEAYDVALAPHCPLGPIALAAN
                     VQVDLSSPNFVIQEMSLGIHYNSTGQDLTSYHKNPEVWKVTDGYIDILQGPGLGIEIDE
                     D"
     gene            complement(27760..29612)
                     /locus_tag="JN550_012696"
     mRNA            complement(join(27760..27781,27832..27907,27958..28192,
                     28249..28372,28440..29292,29522..29612))
                     /locus_tag="JN550_012696"
                     /product="hypothetical protein"
     CDS             complement(join(27760..27781,27832..27907,27958..28192,
                     28249..28372,28440..29292,29522..29612))
                     /NRPS_PKS="Domain: Aminotran_1_2 (104-440). E-value:
                     3.1e-37. Score: 120.4. Matches aSDomain:
                     nrpspksdomains_JN550_012696_Aminotran_1_2.1"
                     /codon_start=1
                     /gene_functions="biosynthetic-additional
                     (rule-based-clusters) Aminotran_1_2"
                     /gene_functions="biosynthetic-additional (smcogs)
                     SMCOG1019:aminotransferase (Score: 186.6; E-value:
                     1.2e-56)"
                     /gene_kind="biosynthetic-additional"
                     /locus_tag="JN550_012696"
                     /product="hypothetical protein"
                     /protein_id="KAI1858412.1"
                     /sec_met_domain="Aminotran_1_2 (E-value: 1.9e-37, bitscore:
                     120.4, seeds: 48, tool: rule-based-clusters)"
                     /transl_table=1
                     /translation="MFNSRKFSMNRNTGVPRPSRRFSVGEPSAQETSSKIHRQFRAAHE
                     GHLPHAGLDATRASTGVVWCTERASEYGFLEEPEKWANLGQGAPEVEDDIEGCFQRPST
                     IDVSTAAREYGPTAGIKPLREAVAHMYNEMHRKGKDSLYSWENVAIVPGGRAGLIRIAA
                     VLNNAYVGFFIPDYTAYNEMLSLFKNFAAIPTPLSEEDGYHIHPDKIATEIARGTSVII
                     TSNPRNPTGRVVANPELAEIQDICRGRATLVSDEFYSGYNYTSDCDGTTISAAENVEDV
                     DEDDVLIIDGLTKRFRLPGWRIAWILGPKEFIKAIGSCGSYLDGGANAPFQEAAVPMLE
                     PGLVQKEMVALQRHFRDKRDYVVKRLRDMGFVIKYVPDSTFYLWLNLEGLPGPISDGLN
                     FFQACLEEKVIVVPGIFFDLNPSRRRDLFDSPCHHFVRFSYGPRMEVLEMGCDGIERVV
                     QKFKKMAN"
     aSDomain        complement(join(27891..27907,27958..28192,28249..28372,
                     28440..29071))
                     /aSDomain="Aminotran_1_2"
                     /aSTool="nrps_pks_domains"
                     /database="nrpspksdomains.hmm"
                     /detection="hmmscan"
                     /domain_id="nrpspksdomains_JN550_012696_Aminotran_1_2.1"
                     /evalue="3.10E-37"
                     /label="JN550_012696_Aminotran_1_2.1"
                     /locus_tag="JN550_012696"
                     /protein_end="440"
                     /protein_start="104"
                     /score="120.4"
                     /tool="antismash"
                     /translation="IDVSTAAREYGPTAGIKPLREAVAHMYNEMHRKGKDSLYSWENVA
                     IVPGGRAGLIRIAAVLNNAYVGFFIPDYTAYNEMLSLFKNFAAIPTPLSEEDGYHIHPD
                     KIATEIARGTSVIITSNPRNPTGRVVANPELAEIQDICRGRATLVSDEFYSGYNYTSDC
                     DGTTISAAENVEDVDEDDVLIIDGLTKRFRLPGWRIAWILGPKEFIKAIGSCGSYLDGG
                     ANAPFQEAAVPMLEPGLVQKEMVALQRHFRDKRDYVVKRLRDMGFVIKYVPDSTFYLWL
                     NLEGLPGPISDGLNFFQACLEEKVIVVPGIFFDLNPSRRRDLFDSPCHHFVRFSY"
     PFAM_domain     complement(join(27891..27907,27958..28192,28249..28372,
                     28440..29071))
                     /aSDomain="Aminotran_1_2"
                     /aSTool="clusterhmmer"
                     /database="35.0"
                     /db_xref="PF00155.24"
                     /db_xref="GO:0009058"
                     /db_xref="GO:0030170"
                     /description="Aminotransferase class I and II"
                     /detection="hmmscan"
                     /domain_id="clusterhmmer_JN550_012696_0014"
                     /evalue="1.00E-34"
                     /gene_ontologies="GO:0009058: biosynthetic process"
                     /gene_ontologies="GO:0030170: pyridoxal phosphate binding"
                     /label="JN550_012696"
                     /locus_tag="JN550_012696"
                     /protein_end="440"
                     /protein_start="104"
                     /score="120.4"
                     /tool="antismash"
                     /translation="IDVSTAAREYGPTAGIKPLREAVAHMYNEMHRKGKDSLYSWENVA
                     IVPGGRAGLIRIAAVLNNAYVGFFIPDYTAYNEMLSLFKNFAAIPTPLSEEDGYHIHPD
                     KIATEIARGTSVIITSNPRNPTGRVVANPELAEIQDICRGRATLVSDEFYSGYNYTSDC
                     DGTTISAAENVEDVDEDDVLIIDGLTKRFRLPGWRIAWILGPKEFIKAIGSCGSYLDGG
                     ANAPFQEAAVPMLEPGLVQKEMVALQRHFRDKRDYVVKRLRDMGFVIKYVPDSTFYLWL
                     NLEGLPGPISDGLNFFQACLEEKVIVVPGIFFDLNPSRRRDLFDSPCHHFVRFSY"
     gene            30680..31850
                     /locus_tag="JN550_012697"
     mRNA            join(30680..30766,30823..31445,31502..31850)
                     /locus_tag="JN550_012697"
                     /product="hypothetical protein"
     CDS             join(30680..30766,30823..31445,31502..31850)
                     /codon_start=1
                     /locus_tag="JN550_012697"
                     /product="hypothetical protein"
                     /protein_id="KAI1858413.1"
                     /transl_table=1
                     /translation="MALIVDKHRPRSLDALTYHPELSERLRSLAQSGDFPHLLVYGPSG
                     AGKKTRIVATLKELYGPGVEKIKIDARVFQTSSNRKLEFNIVASVYHLEITPSDVGNYD
                     RVVVQDLLKEVAQTQQVDQSARQRFKVVVINEADHLTRDAQAALRRTMEKYSPNLRLIL
                     LANSTANIIAPIRSRTLLVRVAAPTIDEISTVLAVSAKKEGWPVVKGLHKRIAEESGRN
                     LRKALLMYEAVHAQNEKVTDDTPIPPPDWEALISQIAKEIMEEHSPARILQVRAKLYDL
                     LTHCIPPTTILKTLTFKLIALIDDDLKWEVIKWSAFYEHRIKMGTKVIFHLEAFVAKFM
                     RIFEMYLMQMEL"
     PFAM_domain     join(30734..30766,30823..31290)
                     /aSDomain="DNA_pol3_delta2"
                     /aSTool="clusterhmmer"
                     /database="35.0"
                     /db_xref="PF13177.9"
                     /description="DNA polymerase III, delta subunit"
                     /detection="hmmscan"
                     /domain_id="clusterhmmer_JN550_012697_0015"
                     /evalue="3.50E-10"
                     /label="JN550_012697"
                     /locus_tag="JN550_012697"
                     /protein_end="185"
                     /protein_start="18"
                     /score="40.3"
                     /tool="antismash"
                     /translation="HPELSERLRSLAQSGDFPHLLVYGPSGAGKKTRIVATLKELYGPG
                     VEKIKIDARVFQTSSNRKLEFNIVASVYHLEITPSDVGNYDRVVVQDLLKEVAQTQQVD
                     QSARQRFKVVVINEADHLTRDAQAALRRTMEKYSPNLRLILLANSTANIIAPIRSRTLL
                     VRVA"
     gene            34570..36933
                     /locus_tag="JN550_012698"
     mRNA            join(34570..34624,34699..34722,34778..34804,34879..36041,
                     36092..36352,36411..36815,36871..36933)
                     /locus_tag="JN550_012698"
                     /product="hypothetical protein"
     CDS             join(34570..34624,34699..34722,34778..34804,34879..36041,
                     36092..36352,36411..36815,36871..36933)
                     /NRPS_PKS="Domain: AMP-binding (97-537). E-value: 9.1e-90.
                     Score: 293.0. Matches aSDomain:
                     nrpspksdomains_JN550_012698_AMP-binding.1"
                     /codon_start=1
                     /gene_functions="biosynthetic-additional
                     (rule-based-clusters) AMP-binding"
                     /gene_functions="biosynthetic-additional (smcogs)
                     SMCOG1002:AMP-dependent synthetase and ligase (Score:
                     310.2; E-value: 3.6e-94)"
                     /gene_kind="biosynthetic-additional"
                     /locus_tag="JN550_012698"
                     /product="hypothetical protein"
                     /protein_id="KAI1858414.1"
                     /sec_met_domain="AMP-binding (E-value: 6.8e-103, bitscore:
                     335.6, seeds: 400, tool: rule-based-clusters)"
                     /transl_table=1
                     /translation="MADGKAPVVAEAHEVDTFHPPQKMLDKHPSKPHISGMDEYQQLYK
                     ESITEPDKFWGRMARDLLTWQRDFQTVHTGSLAEGDNAWFLEGQLNASFNCVDRHAIKD
                     PNKVAIIYEADEPEDGRNLTYGELLREVSRTAWTLKQMGVQKGDTVAIYLPMIPEAIIA
                     LLAVVRIGAVHSVVFAGFSADSLRDRIIDARSKVVITTDEGKRGGKLIGTKKIVDEALK
                     QCPDVSHCLVYKRTGSECPWTEGRDYWWHEEVEKWPSYIAPEPMNSEDPLFLLYTSGST
                     GKPKGVLHTTAGYLLGAAMTGKYVFDIHDTDRYFCGGDVGWITGHTYVVYAPLLLGVST
                     VVFEGTPAYPNFSRYWEIIEKHKITQFYVAPTALRLLKRAGDDFVKAKMPDLRVLGSVG
                     EPIAAEVWKWYFEVVGREEAHIVDTYWQTETGSNVITPLAGVTPTKPGSASLPFFGIEP
                     AIIDPVSGDEIHGNDVEGVLAFKQAWPSMARTVYGAHKRYMDTYLNVYKGYYFTGDGAG
                     RDHEGFYWIRGRVDDVVNVSGHRLSTAEIEAALIEHHSIAEAAVVGVADELTGQAVNAF
                     VAIKDGTEATDALRKEFVLQVRKSIGPFAAPKAVFIVPDLPKTRSGKIMRRILRKILAG
                     ETDSLGDTSTLSDPNVVDKIIATVGESRKK"
     aSDomain        join(34801..34804,34879..36041,36092..36352,36411..36815,
                     36871..36906)
                     /aSDomain="TIGR02188"
                     /aSTool="tigrfam"
                     /description="Ac_CoA_lig_AcsA: acetate--CoA ligase"
                     /detection="hmmscan"
                     /domain_id="TIGRFam_JN550_012698_0001"
                     /evalue="1.30E-294"
                     /identifier="TIGR02188"
                     /label="JN550_012698"
                     /locus_tag="JN550_012698"
                     /protein_end="657"
                     /protein_start="34"
                     /score="976.3"
                     /tool="antismash"
                     /translation="SGMDEYQQLYKESITEPDKFWGRMARDLLTWQRDFQTVHTGSLAE
                     GDNAWFLEGQLNASFNCVDRHAIKDPNKVAIIYEADEPEDGRNLTYGELLREVSRTAWT
                     LKQMGVQKGDTVAIYLPMIPEAIIALLAVVRIGAVHSVVFAGFSADSLRDRIIDARSKV
                     VITTDEGKRGGKLIGTKKIVDEALKQCPDVSHCLVYKRTGSECPWTEGRDYWWHEEVEK
                     WPSYIAPEPMNSEDPLFLLYTSGSTGKPKGVLHTTAGYLLGAAMTGKYVFDIHDTDRYF
                     CGGDVGWITGHTYVVYAPLLLGVSTVVFEGTPAYPNFSRYWEIIEKHKITQFYVAPTAL
                     RLLKRAGDDFVKAKMPDLRVLGSVGEPIAAEVWKWYFEVVGREEAHIVDTYWQTETGSN
                     VITPLAGVTPTKPGSASLPFFGIEPAIIDPVSGDEIHGNDVEGVLAFKQAWPSMARTVY
                     GAHKRYMDTYLNVYKGYYFTGDGAGRDHEGFYWIRGRVDDVVNVSGHRLSTAEIEAALI
                     EHHSIAEAAVVGVADELTGQAVNAFVAIKDGTEATDALRKEFVLQVRKSIGPFAAPKAV
                     FIVPDLPKTRSGKIMRRILRKILAGETDSLGDTSTLSDPNVVDKIIA"
     PFAM_domain     34890..35060
                     /aSDomain="ACAS_N"
                     /aSTool="clusterhmmer"
                     /database="35.0"
                     /db_xref="PF16177.8"
                     /description="Acetyl-coenzyme A synthetase N-terminus"
                     /detection="hmmscan"
                     /domain_id="clusterhmmer_JN550_012698_0016"
                     /evalue="5.50E-17"
                     /label="JN550_012698"
                     /locus_tag="JN550_012698"
                     /protein_end="96"
                     /protein_start="39"
                     /score="61.6"
                     /tool="antismash"
                     /translation="YQQLYKESITEPDKFWGRMARDLLTWQRDFQTVHTGSLAEGDNAW
                     FLEGQLNASFNC"
     PFAM_domain     join(35064..36041,36092..36352,36411..36488)
                     /aSDomain="AMP-binding"
                     /aSTool="clusterhmmer"
                     /database="35.0"
                     /db_xref="PF00501.31"
                     /description="AMP-binding enzyme"
                     /detection="hmmscan"
                     /domain_id="clusterhmmer_JN550_012698_0017"
                     /evalue="9.10E-85"
                     /label="JN550_012698"
                     /locus_tag="JN550_012698"
                     /protein_end="536"
                     /protein_start="97"
                     /score="284.9"
                     /tool="antismash"
                     /translation="DRHAIKDPNKVAIIYEADEPEDGRNLTYGELLREVSRTAWTLKQM
                     GVQKGDTVAIYLPMIPEAIIALLAVVRIGAVHSVVFAGFSADSLRDRIIDARSKVVITT
                     DEGKRGGKLIGTKKIVDEALKQCPDVSHCLVYKRTGSECPWTEGRDYWWHEEVEKWPSY
                     IAPEPMNSEDPLFLLYTSGSTGKPKGVLHTTAGYLLGAAMTGKYVFDIHDTDRYFCGGD
                     VGWITGHTYVVYAPLLLGVSTVVFEGTPAYPNFSRYWEIIEKHKITQFYVAPTALRLLK
                     RAGDDFVKAKMPDLRVLGSVGEPIAAEVWKWYFEVVGREEAHIVDTYWQTETGSNVITP
                     LAGVTPTKPGSASLPFFGIEPAIIDPVSGDEIHGNDVEGVLAFKQAWPSMARTVYGAHK
                     RYMDTYLNVYKGYYFTGDGAGRDHEGFYWIRGRVDDVVNV"
     aSDomain        join(35064..36041,36092..36352,36411..36491)
                     /aSDomain="AMP-binding"
                     /aSTool="nrps_pks_domains"
                     /database="nrpspksdomains.hmm"
                     /detection="hmmscan"
                     /domain_id="nrpspksdomains_JN550_012698_AMP-binding.1"
                     /evalue="9.10E-90"
                     /label="JN550_012698_AMP-binding.1"
                     /locus_tag="JN550_012698"
                     /protein_end="537"
                     /protein_start="97"
                     /score="293.0"
                     /specificity="substrate consensus: X"
                     /tool="antismash"
                     /translation="DRHAIKDPNKVAIIYEADEPEDGRNLTYGELLREVSRTAWTLKQM
                     GVQKGDTVAIYLPMIPEAIIALLAVVRIGAVHSVVFAGFSADSLRDRIIDARSKVVITT
                     DEGKRGGKLIGTKKIVDEALKQCPDVSHCLVYKRTGSECPWTEGRDYWWHEEVEKWPSY
                     IAPEPMNSEDPLFLLYTSGSTGKPKGVLHTTAGYLLGAAMTGKYVFDIHDTDRYFCGGD
                     VGWITGHTYVVYAPLLLGVSTVVFEGTPAYPNFSRYWEIIEKHKITQFYVAPTALRLLK
                     RAGDDFVKAKMPDLRVLGSVGEPIAAEVWKWYFEVVGREEAHIVDTYWQTETGSNVITP
                     LAGVTPTKPGSASLPFFGIEPAIIDPVSGDEIHGNDVEGVLAFKQAWPSMARTVYGAHK
                     RYMDTYLNVYKGYYFTGDGAGRDHEGFYWIRGRVDDVVNVS"
     CDS_motif       35589..35642
                     /aSTool="nrps_pks_domains"
                     /database="abmotifs"
                     /detection="hmmscan"
                     /domain_id="nrpspksmotif_JN550_012698_0001"
                     /evalue="1.60E-07"
                     /label="NRPS-A_a3"
                     /locus_tag="JN550_012698"
                     /protein_end="290"
                     /protein_start="272"
                     /score="23.7"
                     /tool="antismash"
                     /translation="FLLYTSGSTGKPKGVLHT"
     CDS_motif       36462..36521
                     /aSTool="nrps_pks_domains"
                     /database="abmotifs"
                     /detection="hmmscan"
                     /domain_id="nrpspksmotif_JN550_012698_0002"
                     /evalue="2.70E-05"
                     /label="NRPS-A_a8"
                     /locus_tag="JN550_012698"
                     /protein_end="547"
                     /protein_start="527"
                     /score="16.8"
                     /tool="antismash"
                     /translation="GRVDDVVNVSGHRLSTAEIE"
     PFAM_domain     36513..36749
                     /aSDomain="AMP-binding_C"
                     /aSTool="clusterhmmer"
                     /database="35.0"
                     /db_xref="PF13193.9"
                     /description="AMP-binding enzyme C-terminal domain"
                     /detection="hmmscan"
                     /domain_id="clusterhmmer_JN550_012698_0018"
                     /evalue="1.20E-23"
                     /label="JN550_012698"
                     /locus_tag="JN550_012698"
                     /protein_end="623"
                     /protein_start="544"
                     /score="84.0"
                     /tool="antismash"
                     /translation="EIEAALIEHHSIAEAAVVGVADELTGQAVNAFVAIKDGTEATDAL
                     RKEFVLQVRKSIGPFAAPKAVFIVPDLPKTRSGK"
     gene            39268..41661
                     /locus_tag="JN550_012699"
     mRNA            39268..41661
                     /locus_tag="JN550_012699"
                     /product="hypothetical protein"
     CDS             39268..41661
                     /codon_start=1
                     /locus_tag="JN550_012699"
                     /product="hypothetical protein"
                     /protein_id="KAI1858415.1"
                     /transl_table=1
                     /translation="MRGILRTIAAVVLTLSHSSEAHSTKRNALNYISRLDDPVLRTPSH
                     RVHAHSSFDLTFLLHDGSEQFRLTLEPNLDVIADDATIQYLNPDGTVRHEEPISRSEHR
                     VFKGDAFVQHVGHGEWIKAGWARISMLRDGSRPVFEGAFRIDGTDHHIQTITNYRRTQH
                     HDDPVLEFAEDEYMVVWRDSDVSSDSSAPGELKRSLGGSTCQSDQLDFNNELDHPVLSH
                     LDLRDMTRNEGGALFGRDGDTGNTGGNGAGVNLAGTIGSTEGCPTSRKVALVGIATDCT
                     YTAEFNSSEAARANIIQMVNAASQVYESAFNISLGIHNLIVSDRSCPGTTQETTPWNVA
                     CSNSVSITDRLNLFSAWRGQNNDSNAYWTLLSTCNTDAAVGLAWLGQLCVQGSTGGGGN
                     ETTAGANVVVRTSTEWQVFAHESGHTFGAVHDCISSTCSDGSVTMQKCCPLTSSSCDAK
                     GQFMMNPSTGSSITQFSACSIGNICSALGRNSVKSQCLTNNKDVVTITGSQCGNGIVEQ
                     GEDCDCGGEESCGSNSCCDAKTCKFKSGAVCDPSNEDCCTQQCQFKSSGSVCRTSTGAC
                     DPQEVCTGNSPTCPVDKVADDGTSCGASGAGLTCASGQCTSRDLQCKTVVGAVTTDNNT
                     SACNSQGCLLSCASSRLGPNTCYNMNQYFLDGTPCQGGGQCKNGQCEGASFGNEVASFF
                     SDNKNIITPVAASVGGLIVIAIFACCLSACRRRRRVKKLKSVQPNASWQGGSAWTAANL
                     ARPAPAASRSRGERGSSRGPPPAYPPYPYPGQEQWNRVPTARYA"
     PFAM_domain     40072..40719
                     /aSDomain="Reprolysin_4"
                     /aSTool="clusterhmmer"
                     /database="35.0"
                     /db_xref="PF13583.9"
                     /description="Metallo-peptidase family M12B
                     Reprolysin-like"
                     /detection="hmmscan"
                     /domain_id="clusterhmmer_JN550_012699_0019"
                     /evalue="1.80E-51"
                     /label="JN550_012699"
                     /locus_tag="JN550_012699"
                     /protein_end="484"
                     /protein_start="268"
                     /score="174.8"
                     /tool="antismash"
                     /translation="RKVALVGIATDCTYTAEFNSSEAARANIIQMVNAASQVYESAFNI
                     SLGIHNLIVSDRSCPGTTQETTPWNVACSNSVSITDRLNLFSAWRGQNNDSNAYWTLLS
                     TCNTDAAVGLAWLGQLCVQGSTGGGGNETTAGANVVVRTSTEWQVFAHESGHTFGAVHD
                     CISSTCSDGSVTMQKCCPLTSSSCDAKGQFMMNPSTGSSITQFSACSIGNICS"
     PFAM_domain     40813..41043
                     /aSDomain="Disintegrin"
                     /aSTool="clusterhmmer"
                     /database="35.0"
                     /db_xref="PF00200.26"
                     /description="Disintegrin"
                     /detection="hmmscan"
                     /domain_id="clusterhmmer_JN550_012699_0020"
                     /evalue="1.10E-18"
                     /label="JN550_012699"
                     /locus_tag="JN550_012699"
                     /protein_end="592"
                     /protein_start="515"
                     /score="67.9"
                     /tool="antismash"
                     /translation="EQGEDCDCGGEESCGSNSCCDAKTCKFKSGAVCDPSNEDCCTQQC
                     QFKSSGSVCRTSTGACDPQEVCTGNSPTCPVD"
ORIGIN
        1 gactttttgg aggggcgttt ccatccccga cctttgcaca ccactgcagc taggtctaag
       61 taccgcaaca tctagattgc ctgccacgca atgctttcat tggagtgggc tggttgtcag
      121 accgcaccgg catttccaag ctgttgctga gtatgtatgc tcattcacga agtgctaaat
      181 gcaatgtaac cgtgcatgtc tcgtccagac tgcctcacag taaacgaagc aaccacctta
      241 cctgatgcca cacgttctcc tccatggctg taatggagag gccagagcag gcatgctgga
      301 atggtgtcgg ggtgaaacgg gctccatagg tttccggaaa cggggtattg gggagcgatc
      361 gggagccggt gcccgggctt gtccaatttc ggggaaggcc aaggtccaag gattgcaacg
      421 agtcgccctg cagtgaatta tcagcctggc cgtgagactg gtaggactgc taagttacgg
      481 tgcctctacc atagtcgtag tcacgcacct agcgaaggca agcctgtggc aacctaagtt
      541 aatagtctgg atggccggag gttctgtgcg ccgaaagact agaacgcatc acatgagtca
      601 ggtaccattc ggagcagtgc aacgcgcgac ggcctctcct gcaaggcgat atttcactgc
      661 gaaattggga tagccaccgc catgcaccgg tgcgtcatat gactttcctg cgcatgacaa
      721 ttgtcgagga atactagctt gttggaagcg agggcaatgg aattgcacct acgatcactt
      781 gtaagtgtcg cccggccatc aagttcaaca gcgcctacag gacctctcgc gctctccccc
      841 aaatgtcggg tacccagact aaccagtgcg gcccgtgggt gggttagact tcactagagc
      901 gatgtcgaag ttccaacttt agaattcacg tcgcctctga tgccggcagc aaacgtggtg
      961 actagggtgc cccctagcta gtcagcacga ggctgtacat accaagttgc gtagggactg
     1021 gcgtggcgtg ttctgattca aggctgtccc gggaatccgc catgcggtga agcgaggcga
     1081 cccggacacc tcactcaaaa ctggacccga atcttgccac ggagtatacg tgcgcaaatg
     1141 aactgggcag ccccctgtgg tggatacatg gagagcattc ggacgctggt gccacgtctt
     1201 tcgatggtcg tatcgaccga cggatcattc gttcacgagg tcgccgacga ctaggtctgg
     1261 ttgaagcgcc ggttctttgg gctcttggat gagccgccgt gccacgctcg gcagcatcct
     1321 cgaccatcga cactacatag taggtatccg cctggcaggc ccttgatcct gtttgctgcc
     1381 acagtgccgc aaagcgggag tgaaagcgac gtagtacggc ttatctaggt cgcagctaat
     1441 cgtcacccgg ctatttgcat ctcgatatca aggagagaga tggggtccgc atgagggcca
     1501 ggatctaaac cgccaagaag ctagaatctc catggattct tccttcatct atcgaggacc
     1561 cgtccagcca tcttgtcgcg gccgggcatt accttccgaa ttctacaaca tggagatcat
     1621 cacacgcctt gtatcgtgac aaattcggaa gctgggagtt tcgaccacat actacacccg
     1681 gcgcgttgaa gttgatacaa cctcgatagc aggtctttgc gaggttgtct cgtgccagtc
     1741 gacacagctt cccgaatctg ctgcaggccg ccttgaatgg aggcacaagt ataaaactat
     1801 tgacgacata ctgccttgcg acacctatcc aatctgcaag tatcgggcat caggttattt
     1861 cgctgtgtcg ctatcctccc gaaccttgag gcgactcccc ccaggctacg atgggtagga
     1921 atatgcaaat tgttgccgtt gggtcagtcc gcatcaatca cattttcctc ttgcccaggg
     1981 cataggtgac agtgacccgg ccgttacgcg ttgcatttca gatatgattg agcagcactg
     2041 caaatcatcc acatacagca tccgctgcaa cacgcgccgg cgcctctaat caaagatcgg
     2101 atggaggccc atcgccgaaa tcttgggcac tcgcacctta aagctgcccg ggctggttta
     2161 ccaacggttt cacccaggcg ccatcgcatt cttgggcggg actatgcaca gtgtttgaaa
     2221 ctccaaactg ccccagctca tgcttgactt caccaacctt gcaaggcgag tgcatcctgt
     2281 gcatgaacca aatctcctgc gttcaaggtt aggaaacgcc cggttggcca gggccgtgcg
     2341 atcgggcaat ttccggaaac ggtctccagt ccttctatgg agaatatgga gaaccatgga
     2401 atgcgcagag aaggaatcga aaccacgcct tgacgccccg gcgcggtgtc accgccccct
     2461 gtaccatagt atcgtgactg tcccccctcc ttccgttgtg accaaggaat ggacctaact
     2521 taggtgtgtc atttcgcaac cagacgccca cagtagtagc actaccgaga tatgcagcta
     2581 ccagggtctc tcccaactag cgcttaaagt acctctcgtc cgtgacatga tatcgtcaac
     2641 acttgacatt gccaagtaac ggcatcaatg tggtggtcag ggtcttaccc tctgccgtca
     2701 acggccgagg cagagcatat cgtcagctca ccgagctgac cacaagccat gcactcttgc
     2761 cgcatgtaat catttaactg ccggtccttt tcgtaaaaat cctggtgcga tgtcagctgt
     2821 gcagtagggg cacgacggag tcttgtgcaa ttgaactaag agcatcggtc attccgctag
     2881 gactatatct tgcagagtta atcaaccgcc gacaactggc ttacacgggg tgtcattgtg
     2941 actcttgcaa atgcatgccc ttacgacctt cacacccgcc tccttaagtt gctatactaa
     3001 tcatcagcag ccaacatctg acgatgcagg aatgaataag cacattgcgg ttttaatgaa
     3061 tcggtagccg gaagaccaat agcgcccgtc agtggattgc acccaacatc actgctgact
     3121 tgagaaaact gcgtataaac cgatgattgc tgaattcact gagctagtct gccatgttcc
     3181 tctgcctaat gccatcagcc tcgtgccttg cttggctcga atggaatgtg gcagcattgc
     3241 tctgcccgtg acatgtacat tcagcctcat tgccttgaaa ccaacggcat gcaatgctcg
     3301 gcccgaaaag gtactgccgg ccttgacaca tgcagcacca gcactgacag cggaattgac
     3361 aaacacgctt ccgtcccgtc ccgtgacgtg agagacaaga tgagctcgcc tcggctgcat
     3421 caccaaaact cggggcacgc gagctttgca aacaacaatt gggcggaatt cggtgatcga
     3481 gagaccaggc aaatcccctg ggccgtcgga ctgccctgct ggcacgacct atgacttgcg
     3541 cggcgatatc acaaactagg gtgcgtctcg ctgaaggcaa gcggttgttg cttcaatatg
     3601 gcaccgtttc atccacggtt ttttttcccc ccggtgcagc catagctttg atgctcatca
     3661 gtcggcgtgc cctcgagtcg ttgacgccaa aacacacccc aagaacgccg tgctccattg
     3721 tagaggatag gaaaacgctg aaaatctgtg gatgcctgat cgtctgtcgt agcctcctag
     3781 ctctagctgc caatcaacat ggacacctgt cgggatatta gatacatgat cgagtgcacc
     3841 agaactagac gggggttgtt cggcgtaccg ccatgaagac acagcataaa cttatatagg
     3901 gactcagccg ctcccctacc cgtgccgcct tccagaagat gccgatgaac ctattgaacc
     3961 gtaagtcagc tgcgctgcga gcgcctcagc aggcgtaggc gggtcatggc accaaccctt
     4021 gcttgtggtt gttcatgaag gtcggggcta tcgcgtgcac gtaggtgctt gtgcagatgg
     4081 tcaagaggat gacgaggagg agggactgga agttgaagag ggccgtctgt tgtctggggt
     4141 tagctctgcc cgcctggacc cggaggacga gggcgcatcc aatcgtacca tcttggtgat
     4201 attccgcagg cgatgcgatc cgggtgtagg tgaggcctgc gcgagctgtg tcggcgtctg
     4261 ctcttgggcg agtctcgtgg gggtagaggt tggtgtcaag ctcctgatgt ggaaagctgg
     4321 cggccgttcg gtcgcgatat gctgtcgtct gtccgtagcc agggctatct gtagggtaaa
     4381 ggccagctgg cagaggctgg gttgcagcta ggcggcagtg acactggact gagcctattc
     4441 agctgagtgg cccactaaac gcgcggggcc acgagcagtc aacgcgccgt cgcgcctatg
     4501 aagtgcgctg gacacactgg actgcacctg agctccccca aagttgacct ccaggctcag
     4561 gtggttgcgg ccaaagctat taataacttg acatcctgaa cttgcgcagc ctttcgcaca
     4621 tccagctttc attcagcctt gcgcttcgat cgacgttgac cgaggctctc gatctgatcc
     4681 tttcccacct cgcactgttc tacgacgaca gctttgcgct ccgcgaccta ctgataggag
     4741 tcgcgaccga gtccagcttc tcagtatctc agtatctcag ttccgccgcc atcgactttg
     4801 atctctgcat ccacctcgtt ctcgcagccc agcttgtctt tatcatcatg gagcctcgtg
     4861 cgcgcgccgg caagaatgtg ggcaaggaaa ccttccagac gaaagatcgt atgctgctcc
     4921 cgccttgccg tctggcctga tgactcgatt gcgcctgcta acttgcacgt cccagttgcc
     4981 gcccttatgt atgcctacgg cgatgtcccc aacccccttc cagagtctgt ccgcgttatg
     5041 gacgacatcc tcacacagtt cctcgagggc atctgcttcg aggccacacg ccacgccact
     5101 gtcgccggcc gccagaagct caagttcgag gactttgagt tctctctacg tcgccagccc
     5161 gaatatcttg gtaagatcaa gaccatgatc gacaagcgca aggagatcac taggatgcgc
     5221 aaggccttcc agcccgacga tgatgccgtg gtcaacagcc atggcgcaga agacgacggc
     5281 ggccccggtg gtcccggtgg gaagaagcgg ccggccccaa ctacggagca cgaggaacta
     5341 cttgacgatg acgacgatga ccctgatatt gtcgaggcca tccggaatca gaacaagaag
     5401 aggaaggtcg aacgctagag ccctccctcc tccactactt catattctat tcccgcagag
     5461 cctcggctgc accagcccac cgtcactccc gtaccgcaga agcctacgat tgttggacaa
     5521 cagaaaggtg ctttcgcgtg tgactggtgt ggacgacacc tcacccgcag agatggcctc
     5581 aaaaggcacc aatctagctg tcgtatgaga cagtaatatc ctgtgagctc tacgatggga
     5641 ccttttatag ccacgaggca gcagtcccca gttcgcagca ggacagacac attccgaacc
     5701 gcaaccagac aggcagtttt caacagctca actgattcat catgctagca gaaagcatgt
     5761 gctactgcag aaacaccggc actgatcgtc ggcgttgggt gcggggtttc tggtcgggtg
     5821 tctcaggaac tcaaatcatc gtgagagtgc attccgagta tgacttcaag ccatccggat
     5881 acgtatatgc ataaggcctc agagatggaa tggctgctca aggtcggtcg taagaggctg
     5941 gctaatacgc gccccacggg gcagcttcta ccattctttg aagtcgtgcg aagcgcagct
     6001 ctactgcgcc aacgcagtcg tgcacttata cagtactcct ccatagtgaa tggatgtctt
     6061 caggtctcta ttgtacaaga ctagtgaagt gaccccagct ctccccggat atagggggaa
     6121 atagggctgg attgtatggg gcacgcgggg tagatccccg attcgctgcc tttatacgcc
     6181 gcgatatcgg tgcatccaac aactacatgc acggactagg cctggaccag gtccgcggcc
     6241 tatcaggaac gtgtctgttg tcaattgcct ccaaacgact cacttggtcc ggctgtggtg
     6301 actaccagta accccccagc agcgcctgca tcggcctcga agcaccaaca gacctatcac
     6361 agttttgtct ggaatgcagc atctccacga tgggccccaa gggtggtctc gatgaggcgc
     6421 tcctaggagg aagttcgccg agttgttagc cctctccttc cggcttccat ggaactcaag
     6481 gtttggctct ctttctttcc acctaacctc ttatcaccta ccacgtctac catcagtatc
     6541 atcgtcttgg tctgataact ccattcttgt ctctcatact tctgggggag cttccagact
     6601 gttgggtttc gaggagtact gctgttatag tcatcttaga caaagagaac ccttcccaag
     6661 ctgtcccaac agttgaccct gatttttgga tctgtgtgca tttgttcgtg atgatccata
     6721 gtcaccatgt cggatcttga tgcatctcag gctccccaac ccaaaagaag tcgatctgtg
     6781 tctgaacatg ctgtgttgaa tacataccct caagtcctcg atagcacaga caaaggtgcg
     6841 aaggcaggct cggctgagcc tggcctgcta gatccctcta ccatcagacg gttctcgatg
     6901 agccccttct ccgaagatgg acggcttgca tcatccactt cactcagggg ctcataccta
     6961 gcgccgccac ggtcctcagc tctacgagag ggcttcagcg tcaagccgtt ctgccagtcg
     7021 atgtggcaga ggaacggggg ccccatcctc atcattctgg cccagttctt cggcgccctt
     7081 atgaaccttt cggcccggtt cctcgaggtt gaggacggct tacatccgat gcagatcctc
     7141 ggcgcacgca tgacggccac gatcatgtgc tgtttcgcgt atatgtggtt cagggatgtt
     7201 ccatcggcgc cgtgggggcc tcctgagatt cgatggttgc tcatgcttcg ggccatggcc
     7261 ggatttgtcg gtctctatgg catgtggtcc tccatcgtct acctgcctct cgccgaggcc
     7321 acagtcatct cgttcctggc tcccaacgtc gccggctact tgtgccgtat cctgttgaag
     7381 gagccgttca ctcgcaagga acaaattgcg agttacatcg ccctcggtgg cgttatactg
     7441 atcacacggc ctgtctccct cttcacatct gcacccgatg cccccagcac agggatcgag
     7501 acggcggcga acggcaccgc gagcaccacg gccgggaccg gcatggacta cgtgccgacg
     7561 acggcgcagc gcctcagcgg catcggcatg gggctgctcg gcgtggtggg cgcggccatc
     7621 accatcacgg tgctgcggac gatcgggccg cgcgcgcacc cgctcatcag cgtcaactac
     7681 ttcagcacct tctgcagcgg cgtgtcgctg ctggccatgg cgctgggccc gccgctcgac
     7741 tacgaccagc cgcgcctgca gttcgcgctg cccgcgtcgc cacgccagtg cctcctgctc
     7801 gccgccgtcg gcgtctgcgg cttcgccact cagttcctgc tgaccgcggg cctcgcccgc
     7861 gagcgcagca accgcgccac cggcatgatc tacacggccg tcctcttcgc cgcggccttt
     7921 gaccgcctcg tcttcggcca gtccatgggc tggctcagcg tcgccggctg cggcctcgtg
     7981 gtcggcagtg cgctctgggt cgcccttgtc aaggggactc ccgccgagga ggaggccagg
     8041 aagagcggcg gcgctgctgg tgtcgcggat cttgaagcca ggggggctgc aggggttgtg
     8101 ggtaatgctg ggggtgagga tatacccatg ttggcggacg tagatggcag tacagatgga
     8161 gagtcgcagg gagatgatgt gcttgagatg gatgggatag actcgtggag ggattaaagt
     8221 agtcatatat agggatagat tgcatgtgag gtccattcaa ctgtcaaaaa agcacgttgt
     8281 ggattctcat agatgctaaa tatataccaa gatcatttat gccattgcga tactagattc
     8341 aagctgcccc ctcattgggg atagtgggtt gccacataac aatatatatc cagcttgatg
     8401 ctatacgctg gcagggaagt tggacgatct acgcacaagt aatctcgtaa ttgtggtgat
     8461 gatggcaccc gagcagacgc tattggcaag cttgaatgtt ggatgtactg gtcgttgcta
     8521 attttctatt tgacctcgag cacgaaagca taaaccgacg ataaaggaga cttgcaccat
     8581 gtagtcccac ggattgctcg ctcgttggat tccaccgcta aacctcgatc agactataca
     8641 ttaatgtgcc tagaatgctt gcaacacaaa agggactctc aagaaacatt acaagagagt
     8701 ctgtgggttg ctctccaacc tcgggcagaa gaagtctgtg cccagccaca aagacaagct
     8761 agaggaagac tcagacgagg cgcgaagttt ccaaggaaat gtcttggatc ggctcttgga
     8821 cagtccatag tcgcaagcca acgtagccta cgtacgacgt ccgctttgga agcacaatca
     8881 atatgttggc tggcttgttg tggctttgaa agattggatg ccaacagcac agcataactt
     8941 ggagcagggc tgcgtgttac ttagttccac ttggtaggga agtgggggca atcagcctcc
     9001 agcctccagc ctccagcctg caggttaaac ttgcacttta cgcgtcgacg cgtccggatt
     9061 tggcgagcgc gtcgcccagt gaaccgctcc gtcccacttg gcttggaccg cggagcacaa
     9121 ctttagcctt ccccagatgt caaggccgca ctccgatcga tctctaagac ctgcccgcca
     9181 acagcagctg cgacgaagtc gaatacctgt gccaacgagt ccgtgtcgca agatgaaggc
     9241 tttgcgtaac tgatgccgaa tccgggacga aactgggttg gagccgctgg aatggagaga
     9301 gtacggcacc cacgaatgca cctgggcgag gaaccagtct actgcgccgc ctacgacgac
     9361 aacgaagaag tcctttacct gggcgccgac caagagctcg atcaggcagc aagagttgcc
     9421 aagcgtctgc gctatgaaga acaaggcctg cgatacctaa ggggccaacc cctaaggctg
     9481 ctctcagcct cgctgcaggg gcccttcgac agagcctcag gctggcataa cccttggctg
     9541 ccgaaggcac caaaggcaac agacaccgct gcggctcttc cgctaccatt caccaagact
     9601 atacccccga tcgacccgat aatgcggcaa gagctggcag agcctgtggc gcaggaacat
     9661 gataccccag caactaggga ttctctgcgg tgtcatcttc ccagcccaga cagccagcgc
     9721 gagctcgaac ttgcagtcgg caatccattg gacgtagaga aacgatcacg catacgagaa
     9781 tgggccacca atgtggcgcc tggcttccaa cgggatgcgt tctgggttcc tgaggatcgg
     9841 gggactgacc cgtctgaaga agacttgcca gcaaagaggc cggccgggga gcaatggctg
     9901 agaagaaagc tgaacaagcg aaggaagacc gacatggcgg cgtcgttccc atcgggctca
     9961 actccgacac cagctcccat gttcagacag gtgacgaagc ctgtatcggt ccatgcgaga
    10021 gacaagctac gtgccagctc agcaggcatc caccgcagct ttgccgatac cacaccgtct
    10081 tcggattctg atcgcagagc cactggtctg ctggaaaagc gaacttcgag tgctaggatc
    10141 ggagaaaaca tgccatcaca aactgggact ttatccaagg gtaaggtcgc tgtcaaagcg
    10201 agcgcctttg gccgaagcac cggcaagaaa cacgttgcgg ctcctgcttc cttggcctcc
    10261 actgaagatt ccgagcaaca aggtgctact ccaggtcagg caaactcaca gtctgcccct
    10321 gttgcggtcc cgctggcatt ggacaggaac gttgagaagg cgcccactat agcggaagtt
    10381 tcaaaggaac aaaggcctgc aagattagat attgcaaggg tccaggtgtc agagcaagaa
    10441 cttgctacga gtttcgagag ccaagtagac caaagcttcc actataagac tcgcccggct
    10501 aggcttggaa actcaacatc aaaagcgccg agtgacgaca agaccaccaa cacttcgcag
    10561 cttacccaga ccgctactcc cgaatcagaa gaccattgtg ctatggttgc agcgcaactc
    10621 ggtcagacgg ccgatgcagt tcaagacgac actgacatcg tggattatta tgtcgatgat
    10681 gcaccagcaa atctgccatc gaatcaatgt gcacatggct gtgaggagga ccaatctgtc
    10741 tcaacacgta gcgatgaggt tgagcaagat aaggatgagg aggtgcggca tgaaagggac
    10801 gctggaggag aacaagccaa gccacaagaa actgcccaac gccatgaacc tgacaatcat
    10861 gttacgacgg aagcatcacc cccagctacg gccgatcaac tgatgatttc tttcccagag
    10921 gatatgactt tggtggagaa gagcatgcaa gcgaaccgtc tggacgcaaa tgcaggcatc
    10981 aatggaaatc cagtcaagga tgcctgcgat ctccaagacc aaggtgaggt atcggatcgt
    11041 cccctgatcc aggatcaggc tttccaaggg acagtgttcg acgaaggccc caccttggtt
    11101 gagaactcta tggacatgga cgcaagcacg ctgtcgcgaa tggaccaagt acctgcgagg
    11161 ctggagaccc tcaagttccc ctcccaaccg cctgaaagat tcgaggccgt taaatatcct
    11221 gttttcttat cagatgggca cgaagccaac attatcccaa cagaagtcga aagagaagat
    11281 ctagccgaac ccagctcgtc tggtgcttca ctcgctgaga ttgctgagca ggctttttct
    11341 cttgccgtgt caaacagcca atctacatct gctgagccgg acgaggcaca acaccaagat
    11401 gcccaggcag accaggaaga tgagacggcc gcccgcactg atattaccaa cgtggatcat
    11461 ctttcagaca cagagaaacc agcagtcagg aaaccactgt tgctggtgcg caaatcaaaa
    11521 cctacaatca ttgttgaaga gctttctgag gaggagtccg aggagaagcc tcagacaact
    11581 actattcaag ctgaacgagc tcctagtaat gacgagtctg gaagtagggt ttacaattct
    11641 ctcgagccgc aaagtccttg ggctccggat catccacctc gttgcaatta tcgtgctact
    11701 gaaggaatta aagtcgaaca cgttgaggaa gagacatggt cgccatgccc acgcccaatc
    11761 agtgttgcag actcgccagg tctgggagtg gaacaaccgg agcttcgttc ctcacaacag
    11821 agtccttgga cgaacgatat ctctgaaccc atggagaacg ttgcggaact ctcgagagcc
    11881 ctgcaatcta tagaggctcc ttcaactatc caacaattgt cgtatcgacg gtctagctca
    11941 cgtggcgatg cgaatgagca gcgagagcca tccactccgt cgcagcctga agctcgagcg
    12001 cctactcctg atgctgactt gtccatcaaa tcttttgcaa agtttaacac accgtcgcca
    12061 aagcgcaagc atcgcattac aaagcattct cgttactcaa gcggccggct gcccagtaca
    12121 cagtcattgg cggatgcaac aaatatcaat ccgtggagta gtgtacgatc tagtatacgc
    12181 tctagtgcgc ggtcgagccg caggagcctc cgagtctcct ttgctccgct tccaggtgaa
    12241 gaaactgaag aagtcgcgga gggtatccaa cctatcgaca gtcttgctgc aacggccagg
    12301 gtagcctcac cgcctccacc gccgtctgcc ttggccgggg atgaagatgt cgatgaccat
    12361 ttccagagtc acttcaatac gatgaaacgt cgtttgagcg aagcacctaa gcttcgtctt
    12421 cagcctcgct tgctgccaag cgagtcgcag cagaagccta tgagccctgg agtcggtttg
    12481 atggcggaag ctttcagaga agcagaccta cgccaggctt tgagaagctc ccctgagatt
    12541 gcagtcgacg acgacatgga ggacgtggaa aacgaggtcg acttggctgc ccagtcgccg
    12601 tggaggggcg agagtcaagg aatcgacgat gttgcggccg tgctgcagaa cctggatgat
    12661 tttcttaacc cacgctggga tgtcgagacg gaggtggaaa aggtacgggc ggctgatggc
    12721 atagagaatc agccgcacca gcgtagctca gggctatttg gaggtagcgt ctgggatata
    12781 ttttgaagtg gaggtgttaa gacggttggc tcgagctgtt gttttttggg ggcgtaaggg
    12841 gacgtcattt tgatacccag tcttcggttc acatgcatat ggcaaggagt tttcagaacg
    12901 gtgtatggga aatgcaggtc ggacttctga ggaaagagca ggcaccagta gttcgagtac
    12961 cgtcagtatg atatacaagc tattccacag taacgggagt atgattataa tcgacaatca
    13021 ttattagtgt cttcggcaac ggtccaactg actacttgaa tcaatttgtt cctattagca
    13081 taggccttct aattttgaag tacgttggat tttgggggcc cagggtttgt attgccattg
    13141 aacaatgtat tgtcctgaac tacgacattg ggtgtgttga ttcgtggcgc gttctccccc
    13201 gacccacgat gccatttttt ggcaatgagg tcgtctacgc attcatggcc acaatgccat
    13261 tgttgtattt ctgccgcaca aagaggcttt tgtcaataac ttcatgtgga accggtgaca
    13321 aggagagacg aacccagagt atactaagtc accgcacgga ggcgggcaga acagagagag
    13381 tgtatcccca acaagaacga ggcgtaccta acactgtctt ggtggtgaca taccgtgcat
    13441 atatgaagct ccttgcgagc gcttgcgtat aaatatgtga ccatggcctc ccctggactg
    13501 agttgagaaa gctgtctttc cattcgcaag ctgacagtta cagaaacaca atgtcttcaa
    13561 ccaccaacgc cgacgctacc acgaagaaga ctttcccgaa ggaagtcgtc accgagaccg
    13621 aggacttcat acaagacatt ttggaaatac tggacgaggt cgctgtaccc gtcgaatccc
    13681 agttcgaagc ctaccgagcc atagggcaca ttgtcttcgt atttgccaag aaagcaacgg
    13741 ctctcgtggg agtagatacc accgactggt ttgacgaaaa tggagttgct caatctcggg
    13801 cctaccgcga ctcattcgag aagaacggtg tctcagagga cgccatggat gatgtgtgcc
    13861 acttcgagac aagctttcgc gagttgtggg aggaggtaag tgctgagact caggatgctc
    13921 tgttcgatct gtggcatgag ttctggtata aactgcgcga gattgacacc gaggccatgg
    13981 ccagaggtta gcccttgaac gaggaaatac ccagacgccg caatcgtgga ccaatccgca
    14041 ggcgtggtcg ttgtgtggag ctctttgatc atacagatgg ttctccctta tgtaagtgat
    14101 accttttggt agagcgggca tggatggctg taccagctat atgtagataa ggagacgaac
    14161 tagttgcgtg gtatataccc tttggtgggt gccgcggata gctggatcct gcatatttaa
    14221 tacatcacac accgcacccc ataagaatcg cattgataag cgctagaata tatgtgcatg
    14281 actttcaaaa atgaaaaacg ataggctgat caatgcagca aatcgcgtat cattgaactc
    14341 tatagtaatc aaactccaaa agtcatgcaa gacgcatatc cgagcagctt cactaagagt
    14401 gcgcaagcga ccacctctaa cagctccagc ctttcgtata tgcgaagatt taagtttacc
    14461 attagcagct gggctgtccc agggagttgt tgttatcggt attgacgtca agggtgatat
    14521 cgctgtggcc acccttggca tcgttgagct tgcccgagaa aacgccgtcc ttgaggtcgg
    14581 ggagggctgc accccagtcg ttgttgagca tcttgtcacg gatctcggtc gagggaaatc
    14641 ccaggtagct cacgagatca ccgaactata atcacggtca tggtcagtta tacaatagcc
    14701 cttcccgttg gcattcaacc atgctaaaca tggttgaaga aaaaggggac gctggcgcga
    14761 cttacaaacc aagccccgtt gtggttctcg accttgtcgt cggcctcgtt cgcaaaccga
    14821 aagtcgtgcg tcaacccgcc gtcctggtgg tagaccatct ttgggtgcgt gtcctggaaa
    14881 cggacgtcct tgcctgcctt gacttcccaa cccttgtgct gggaggcggc aacatacgcc
    14941 ggcatgctct cgccgtcctt gacccagaca acgatgtgtt cccagtcgtt cttgtggccc
    15001 acgccgcacg agccgtctac tgactggtcc ttctcaaagt agtagcctgc aagagaatca
    15061 ggggtcagca tgtcttgtca aaggcatatg ccacttgaga caatgtagga aataaaccaa
    15121 gagaagctga actttggggg tcgcatacca tacaaataag cgcaccagcc gttgttacac
    15181 cgcgcgcgtg agtacacgtt attgttgtcc aggtccgact tgtcgcggca gtggccgttc
    15241 ttggcgccgc cgcacttgag cccgccgttg aggttgccgt tggcgtcgat ggccggggtg
    15301 ttgtagcatc cgtctttgtc aaagtccatg gctgtacgca tgttaatgaa cagttccact
    15361 ggaaccagtt tgggctcgcg taccaggttg ccacttcttg tccgcgtccg gagcgcaggc
    15421 tcggatcttc gacggagggt cacgcttgaa gatttcggcg atggcatctg gcatggcgac
    15481 tgcgttggcc gccggcacaa gagcggctgc caagagaagc agcttcttgg gtgatatgac
    15541 ttggagggaa gacatcgtga aagactatgg taaaaagatg gctcctttcg tcttgtcgag
    15601 ggaggattta tctagatagg ggtttctgct atgctgtagt tgaattggaa tggtcgagtt
    15661 tcgaaagccc aaagcgaagc taacttgcca ctttatatta ttgtcctctc atcatgaaag
    15721 ctatgcaaaa tataggaatt gctttaaata gaatgtagca catagccaga tgagtgacac
    15781 tcaccaagat gtgattacac tgctgaaagt tgaccccaag gctttcctgc ttggtgggat
    15841 catccgtgtg cactactcat ctaactgcgt cataggaggc tcctgccata ttgtccatcg
    15901 ctggcggaga ttcacgatac catctcagga tttttctctt catctagacg tcatcctgct
    15961 aacccggctc ttgcgccatt gctattgtag agctcaccga gcagatgaag cgtaaaataa
    16021 acttaatcct acgcagatct ccccaggtaa ctatttggtc aggcccaaca gcttggcgca
    16081 tcagcttgtc tcgtttcctc tttccggaag tatctcgcga ctagaagcca atcatcgggc
    16141 cacgagggtg ttcatattgc tcgtattagc gtactgcaag agagtgcatt aattaatttc
    16201 ttcccttgtc atttcatata tagaaagcgt tgtgaaggtt gccgtaccag gaatcccgga
    16261 tggggccgac gtgcattgcg gcgcagccat tccttcgcag atctgcgtat gcagtcgata
    16321 gaacacttgg cgatctcgcc tcttggccgc caaacttcat gcagcgacag agtcgccatt
    16381 cacgaagacg tattagaaaa ccggacacag cggaatcgac tagcggccac accacacact
    16441 gcaacctaca tttcgctgtg tccggttttt taatacgtct gcctgcatcc tgggttcaag
    16501 cttttttgat ccttctgaag taccctgtaa agaaatgctt gatcgaacga tatggctcac
    16561 aaaaagggag tggtctcagt tttacacagc tgccaagccc gtacctgggg cccagcgtgg
    16621 ctagctgact ataaggcagc caatgagcgc tgcagcatcg cgcaccagac gaagatcatt
    16681 cctacacagt agtcaaatgt cttagagata ttactgatca ctccgacgcc gatcagagta
    16741 gcaccttgtt cgtctgtttt cccattgtac attcccctct aatctcccgt agcctctcca
    16801 tctgctgcgg tgagctctat tgagcacagg attgagcaac cgcatcacgg attagatcac
    16861 agccttgagc gaagaccatg attctaaaga aggcgacatg catgaagcta cgcgttgtag
    16921 gatttcggtc cattgcgaaa ttaccagcca gtagcagcta ttggctgttc gtcgagcgag
    16981 gctggaacag cctgcatgca attacagccc ctggtatcct caccggatca ttgtgttgtc
    17041 atggcgctgt tcggtacagc gggcctgtag actcagttcc cagcaaggct tcaagcccgg
    17101 agaaaccaga cgtgacctaa accttgagtc agttttgatc cttccgatct agccgtataa
    17161 cgtaccatgg aatcaaactg gccccaactc gtgatatctg ccaacgagct gctggggctc
    17221 gcgttccagt tgataaagtc tcctgggatt gccaagtccg gatattgcac agcgggttct
    17281 gccatctctc cacctatggc gacagttggt agtggttgag acgttacagg aggtgagtgt
    17341 tctctcattg actgaggatc gaagaccaca gggacttcaa gaccggtggt ctgtctccag
    17401 gcctctcttc tcagctcctc cagcacgaga cagtatcttt gtgtaagcga gcctttggct
    17461 gcaacgctta agatctgggt ctggcaagtg tctgcagcct ctagatattt ttggtacaca
    17521 tccggaggtg aagacttctg ttgaatgaca tacacgtaaa ggactaccac tgctgaaaag
    17581 ctgaaataga ttgtaaactg tgaagtttca agtcagcatc tgccatggcg gaaacggtcc
    17641 ctctactgct tacccagaag gcacgagata cctggtcggc ctggaacaaa ttgtcgaacg
    17701 actcgaccat attcaatgcg gcattgaggc agtcttggac acaggtatct atctccgcct
    17761 tatgtaaatt ttctgttggc aaagttccag aatgctgtaa ccgtgcaaag ttgctcagaa
    17821 gaaagggtcg attagtcaaa atcatggcat gccagtatgc atgattcaaa acgtttctct
    17881 ggcgttggta aatgggcagg agcaaagacg cattaatgcc tttagcatct aggaaatgag
    17941 acagctcatc tcgccagtgt ttcaacgaat tggtatgctg agcagtcagt gtaatccggg
    18001 tcgaaaccga gagcggacgt atcgagtaga ggtctcgaag aatcatgctg acaatccgag
    18061 aaatcctgca tccgtcagtt cctctgcata cactgataat gggaatgcaa cgaacttcac
    18121 atgagccacg caggccatca ttagagattg tgtcctgttg gcacggtgag ccaggttgtt
    18181 ttctccgacc aggtccgaat cttcgatgac agatgggagc tcctggtcta tatcatcgtc
    18241 gtgcaatgtt ctaggtctgc cgaggactgc actgaggtag ttgtctaaag aatatgcaca
    18301 ccagaatgtt cgacgacggc actcaatctc cacgcggttg tgttcgcttg taggatgtgc
    18361 tcgacgatta cgattcaagc cgatggcaag agccaggtgg gcagtagtgc caaagagact
    18421 ccagcaatga ttgatccgcg actgcattag gagatagaaa cattgtgcaa gacggacttg
    18481 aacactggtc agccggactg acccacgttc cttggacagc tgttgctctg ccgcattgaa
    18541 aaactgggca ctttcggatg ttgccctctc ttgctcctcc gctgcagaag tctgagcccc
    18601 gaagaaggag cttgaatgat catatgtgta cgctgtcggg ttggactctg gcatatactc
    18661 tcgaacctgg gcaaaaacca tgaagagtgc agcttttcgg actggagcgt cttccttgtg
    18721 gctcatgcta cccttggtgg caaagaactc atccagccag cattgcaaag tcggccgatg
    18781 gaggaatcta tgggttgcta cggcaaagtc aaagtatcgg tctagtagcc tctgagcttc
    18841 atcgcgtgag agcaacacgc agaaggcagg gtcagactct ggcaatggag cgtccccaaa
    18901 ggtgaaaatg gacgaggctt gggagaatga gactgcctgg tggaaacgct tttggacccg
    18961 aagcaggaat gacactcccg aggctgggcc aacataatgc ccttggaggt ctgtctgacc
    19021 aggctctgga gaaactcgca gcgatggcgc aattggaggg ttctcgatgg atgccggatc
    19081 aagactcgag ctcaggtgac ggccttgatg ttcctgagac ccatgggaca agccgtcagc
    19141 accgagtgtc gttggaaccc ccttatccac gcgggcagcg cttaccggct gatcaatatg
    19201 tgatgtattt gttcgaccaa gtgtgttcgc cgtacaagtg ctgtccgtgg tggatgggcc
    19261 ggttgcaact gggtacggtg gccggcccct tgtgtatgat gcatcatatg tgcagcgggt
    19321 tgcagcctca gtacaatgct cgcaagggtg tgttccgttg catctgactt tgcgcctatg
    19381 ctggtgtgtt agcctcacac taccatgcga ggctcagcaa gcctcaattt gtttgacaag
    19441 atatccccgg gtcggtgctc acctcttgca acggtcacat gctcgagtga cacggcaacg
    19501 ctcactacct cgtcttctct tgcggattgg tccagtcgtg ggttggaacc caggggttcc
    19561 ggagggcttt tccgaaccgg ccatactgag ccaacgagaa gacgtttcgt tctcaacgcc
    19621 gactccgttc aactgtattg ccgtcaccct ccccttgatc agacatccgc aattccgaga
    19681 gaatggatcg tcgacttcct cgatggccag gtagatagcg tccaaggaga gttgtcggaa
    19741 aacacgttcc cattgcgagt caagcactca aaggctaagg gatcccatca tagtggagaa
    19801 ctggcggatg tttatccgcc accattgact agtataaacg cggggaagtg gagaatccca
    19861 gtgcaaccga ctgggcatgc ccagacgcta actactgtac gcataacatg taatatttct
    19921 acgacgagaa agaagcatcg cgttatgaga acccacgata acacctgagt gcaactagtc
    19981 aacagctgaa tgaatatacc tcaagccaac cattgagtct tccaccatgc taccattttt
    20041 tgtactaggt cgctttgaat cagatcgaag ccggccttga cagtctcgct tgctctttcc
    20101 gtcaggtgcg tttcgaatac aaggccctcg cgcccagggt tgtcgttatc gtatttgccg
    20161 gtgaagaagt cgagcagctt gatggtggga ttcttcacgg ggtctggatc tgacttgcgg
    20221 agacgatcaa tccactcgcg ctttgatacg atctcgaaat cgatcccagc ggatctcagt
    20281 gctgggagaa gctctcgagt ccagtggaaa agtctcctgt tctgcacctg atataccgtc
    20341 gaaaaatctg agttgtgtgc ccgggcatcc ctgttgtcgt tgaggacgcc cgataattca
    20401 aggcaggcct ttgccatctc atctacaggc atccaggatg gtgtctgatg ttctttcgtc
    20461 agtgacgacc taatttatat atcagcgagc tgttggttac ttacctcttc cagagctggc
    20521 aacgctttga gaatctgtgc actacgaatc atgagaggta tggcctcagt gaggttccaa
    20581 atgccattgt cggtatcgcc aattatctga cccaagcgaa gtacttttgc tgtcatcccc
    20641 gtcttctcaa ctgctgcctt gacgatgtgt tctgtcacat acttcgacct cgcatagccc
    20701 atgggttgtg cgtgagtggg attggcgacg taggtctctt ttacgcgagc tgggatgggc
    20761 gtgcctccgg cagccgatat agacgaacag aaatagaacc gtgcaggagt agttgtgcct
    20821 gtgccgagac acaagttcag taggttatat gttcctcgaa tatggtgtga ttcaaaactg
    20881 cgaacaccca tgttgaagtt cactgcccaa gctgagtgta tgacacaagt aagcgttctc
    20941 cgtagctcgt ctaggtctcg ggttgatagc cctaatgtcg cttggctcag gtcagaagga
    21001 aggcagataa ccttggataa ctctgcagct gatagtcttg gaaggcattt cgcctccaga
    21061 gtggatagca cccgcttcat tgcctcttcg ggtgatgaag ccctcaccag acagtagatt
    21121 ctctggactg tcggaaggcg cacagcttgg ctaagcatat gtgctcccaa agatcccgtc
    21181 gtgccggtga tgatctacca tggttcgatt agttatgctc gtggtatgaa tggctggccg
    21241 agacttacaa gcgattcctg agaaatcaca tgcttccctg ggactctctc agagaagtct
    21301 gagtatttct cgatcaaatt tgccatgaga tcctcttcag tctcttccaa aacaccggta
    21361 tttgttctca atgagtagag atgtgccgcc aaaagattga cagaggggta ttcaaatacc
    21421 acattctgac caagaacatg tccatcaaga ttgatctctc tcatgatctg ggctcgagcc
    21481 gtgatagctt gcaaactatc cacgccagtc tcaaagaaat cagtcgacga agagagaccc
    21541 cctccgccca gtctatcgga gaagagtttc aagagatact cctcaagctc gtctatccca
    21601 agcacaagct ctccttggcc ctcgcccttg aacggggact caaaaagctc gtatacttga
    21661 tcaataatgt gagcaaaatc tcgatagaag cgagcccgga ttactgtgcc tttatctgta
    21721 cgaggatacg gtgtcccaat gtcggcaata tagaccattt ctggcgtgat tcgtccgaat
    21781 gcttcagctc tggcgttggc ggcatttatg tccgatgtga gtctttcaag aagctctgtc
    21841 ttgttaatac ccctagcctt ttgacttgga atgataatca gtccagggac tgctttcccc
    21901 acgccgaaaa ccacggcctc ctggactagc tcattctgtc ggatgtagtg ttcatacgga
    21961 attggcagta ctttctcgcc gttgacaagg gtaacgcggt cgtctagacg cgagatgtac
    22021 ttccaagcat ctggaattgt tggatgaggg acaaagatgt cccttgtatg atatgaattc
    22081 ggcgggtcgt tcgaattaga caagactttc gacggtaacc cgtccaaaac cacgcattca
    22141 aaagtgccat ctccaatggg gaacattcga acgtgatcct tggcggaagc caggggtcgc
    22201 atgtaattcc aggctttatc agcctcatct cggaaggatg tcatcagctg tcccatttct
    22261 gtcctaagga aatgtgtcaa tagcatttca agacagaagt agcacgtcga cttacgctcc
    22321 atagtgaccc accaggtaca ccccgttagc tacgagctgg tcacccaggt catcaggaca
    22381 gctgctgcca ccgaacaaca ccaatttgca tctctttagg gtgttgatgc cttcttgtga
    22441 ttctgcgagc aatttcagag cgtaaggaac acagtgaagg ctctctggtt gcacggcgcc
    22501 catggccttg acaagattgg tgctggacaa tggaagactg gagttgtata gcgcaacctg
    22561 ccttccagag tacatggcgc gaagtagagt tgcaataccg tggttgtgga acaatggtag
    22621 agttagaaag gcccgatatg gaattccact tgaatagttt gcaatgcaag cctggtgggt
    22681 ttgaaagata ggtttgggta agccggtcga cccggaagaa tgcacgatga aggaaacttg
    22741 gcgcgaaata ttagagggtc gcggcgcagg aaaacgggga gtcaaagggt ccacgactcg
    22801 gaaggccgct tcttcaatga tgttgtagca gtccagagga tagatttcct tgattgtgtg
    22861 cacagtcggc gcttgactcc gacttaacac aattttggtg catttcgtct ctttcaacag
    22921 attgacatag gcctctggtg ccaatcgggt cgataggtat agtacagcaa accccattct
    22981 ggacagggcg agcattgaga cggcataatc caaatttgaa ggtgccaata acgctacaac
    23041 ctcagcttct gccgaggtct tgggcttctt cccgtcagtg cttgcataga aagccttctc
    23101 tgttcaactt acctcaggtt tcagattggc tgcggcgtag ttccaggctg ccttgtcaac
    23161 gaagctgtcg agctccgcgt aagtataaaa gacgtagtca tctttcccaa ggggactggc
    23221 tgggtatcca acgaagggta gattgccata tttcctcacg gaatctacaa ccaggtcgtt
    23281 aacactttga acttgaaggg tcgtagagct caggagcccg gtgtggtgta gttgttctga
    23341 cgctcctaac ggcggtggta cagctgaatg tgtcgctact gccatcttag tggacttatc
    23401 ttcaccttgg acaatgaatc gcgagaggga ccagtgggat tggaaagaat gaattgaagt
    23461 attataattg attaatctga tcttcgtggt tgaagacttt gtgtttgcgg cacattcgtg
    23521 atatccgtgc agatggctgc cacttccgaa ccattcctca caaagcatac cggagtgaca
    23581 gtgtgggtca tttgcttccg gcaccgtcct ctttacatgc acaggttgtg gagctccagt
    23641 caattcaaat gcgagtaagg acagaggcca tcaatcagag tgcgtttcgg aaaagttcac
    23701 tgagattcgg aaatgtctct ggggctccac ttcggacttt cctccggtta ctgcagcctt
    23761 tgttgtgatc ctcgctatta atgtttttct cttagaatag caacattctg gcaaaactat
    23821 cacattgcct catgagctct tgtattgttc agttatcggg atcgagtttc gaatttgcct
    23881 tctccctcgg ccaagatgcc tttgcaaagc tcattcaaac tgaacagcgg ttattcgata
    23941 cctgctgttg gtttaggtac atgggtatgg ttgctcctcc tgaaatccga acgaaccgaa
    24001 gtcaactaac taggaactaa attcaagcaa tccaagccca atgaagtcaa gaatgcggtg
    24061 gcaacagcct tggccgccgg ctatcgccac atcgatgcag ccgcatgcta tgacaatgag
    24121 gaagaagtcg gagcaggcat gaaagagtct ggcgtcagtc gcagtgatat atttgtgagt
    24181 gggacgttga tagttcaagt tgatggaaaa ctgatgagaa tcaggtcact ggaaagttgt
    24241 ggaacacaca ccacaaacct gaggatgtgg aaagacatat cgacaccaca ctcagagacc
    24301 tgcagacaga ttacctcgat ctgtacttgg tgagacaagt cgtatggcca tatcccttga
    24361 cttagagctc atgatccatt gctatagata cactttcctg tatcgtttca acgtacaaat
    24421 gatactgagc gcttccccgt gaacccagcc acggaggaga ttcatgtgat cgatgtgcca
    24481 atcattgaga catggaaggc aatggaggct cttgttaaaa aaggcaaagt tcggtcaatc
    24541 ggggtatcaa acttcacgag gcaaaagata gaggacctgt gggagaaagc ggagatcaaa
    24601 ccatctgtca accaaatcga agcgcacccc tatcttcaac aacctgagct cctgaaatgg
    24661 tgcaaggaaa aggtgcgtcc cattgcttat ctacgattac taggattgac tttctctagg
    24721 ggattgtagt tgaggcgtat agtcctctgg ctaacaatat atataaccta ccgcggtatg
    24781 gccatccact tctcctattg tctttgactt gattgactta taggcttgca gtgccgatga
    24841 tgatgctgcc atcaaagaga ttgcggcgtc cttaggaaag ccggttgtca cagtgctgtt
    24901 gagctgggcc gtccagcgag gtaccgtcgt gctcaccaaa tccgtgacac ctgcaagaat
    24961 caaggccaat ttcgagggta agaaacagga gagccggcca actgttgttg ccaacgctgt
    25021 gctaacctac gggaaacagt ttttgagctt ccacaggagg cttttcagaa aatcaacgcc
    25081 cttgataggg cccatcgata taacttccca attcggcttg gggtcgacat ctttggcgag
    25141 tcaagcccag aggccctgcg aaaaggtgtt gaagattgga aggcggcaca acggaaactg
    25201 aagagcggag cgaaatagaa ccactttacg agtctcatta tggctgtgca gattcgatct
    25261 aagggttgac aacactagac acaggtctat agaatcaaat gttttttctt actccctcga
    25321 tgacgggttc tgtctttcag acatcttttg cgtcgtaaag agatagaccg agacgtgaaa
    25381 atactctctt cggaaaaggc atgttagacc ccgcatcgaa attacctatt ctgggaagtg
    25441 gagatctgtc ggaaaagcgc atctacccca cgcttcctcc cccacacacg ccttttccgc
    25501 gactataccg ggctgtacta actcgggacg aagtgtgcgg agcagctaca tcggaataat
    25561 gagccggagc aatatagccc gagcttgggt gaacacgagg atacggcgag aagagtatca
    25621 cgacattctg catagcctct catccacact ggtagctccg ccggtctcag gtgctttctt
    25681 gttttcttag ccgtcaagca cgttccgttg ccactgtaag aagtctgtgg actgatcact
    25741 gttttactac cctttaaaca acgccaagat ggggaagatc gcttccatgg agtacttccg
    25801 cctgccgccg cggtggctgt tcgtcaagat taccgacgcg gacggcaacg tgggctgggg
    25861 ggaagcgtct ctggagggac actcgcaggc tgtggaggga tgcctggatg catggtttga
    25921 gagatataat ggctttgaag cagagtatgt gtgtgccgat ctcatccact tgaacctcac
    25981 aaggcagtca gaaatcccgt cagacccttg atcatgaaaa aatgcagagc ggaagtttct
    26041 aacttgcgtg gtcctcagtg acattgaaca tatctggcaa atgtcttggc gtacatcctt
    26101 ctatagaggg ggcccagtct tcatgagcgc tctatcgggt atagatattg ctctgtggga
    26161 tcttaaaggt aacactctac acacccccac agtgtcattt tgacttacat gagaggaata
    26221 gcgagaaaat tgggccttcc tatctatcaa ctacttgggg gtaagctacg ggacaagatc
    26281 aaggtatatg cctggattgg aggtgaccga cccggtgatg ttgagcttca ggcgtaggta
    26341 ctatcgaagt ctagatcagc tttgtttgct tactcgacgc gtacacagaa aagcacggca
    26401 agcacagggt ttccgggcag tcaagatgaa cgggactgag gacctcggat ggatggactc
    26461 gccagcggcg ctcgatgact gcgtggagcg gctcaaggcg gtcaaggcgc tcggcatgga
    26521 cgcgggcatc gacttccacg ggcgggtgca caagccgatg gccaagcagc tggcgcggct
    26581 gctggagccg caccggccca tgttcctgga ggagccgctg ctgtcggagc acatcgaggg
    26641 catcgcggac ctggccaagc tggtcagcgc cccgatcgcg ctgggcgagc ggctgtacag
    26701 ccggtgggac gtcaagccct tcctcgagcg cggctgcgtc gacatcctgc agcccgacat
    26761 ctgccacgtc ggcggcatct ccgagatgcg gcgcatcgcc gccatggccg aggcctacga
    26821 cgtcgccctg gcgccgcact gcccgctcgg ccccatcgct ctggctgcca acgtccaggt
    26881 cgacctgagc tcccccaact tcgtgataca ggagatgagc ctgggcatac actacaacag
    26941 cacgggacag gatctaacga gctaccacaa gaaccccgag gtgtggaaag tgacggacgg
    27001 ctacatcgac attctgcagg gcccgggtct tgggatcgag attgacgagg atgaggtcag
    27061 aaggctgtca aaagacgcca aggcttgggt gagccctggg tttatcggcc cgggcggtga
    27121 gatccgggaa tggtagagcg agtgtgcggg cgcgaggcgg actgtccgtc aatgagaact
    27181 gcttctgctt ggaaatggac attttgtatt ctaactccac ggtgttcgtg attgggtcat
    27241 ctggtcgtct acttgatatc ggagattgcg catccccagt cggccattat caagttgcga
    27301 ggtcagccca gtgaactggc ccgaaactct ccggcatgcc tcggcattcg gtggagcagt
    27361 ctccttatac ccgaacgtag ggcataccca ctgcaagcag cttcctccca gacttgagct
    27421 caaccatctt tttgcttctt tcttttatcc gtgtgcagta ctctgtccat tagatgtgtt
    27481 taattctcaa atccacattg gagcgattct actgctctcg ctcagcatca tcataattac
    27541 tatcagttgc tacggtaaat caagacatga ggtgcacatc tggtacagca attgtaaccg
    27601 taaggtggta agaaaatctc aaatctaatc catcctctgg gattcgggga tgatatcctg
    27661 cgcaatgact tgaaaaccaa aatcaagact tattgtgctg gatatgatcc tcatttgtcc
    27721 atcacggatt tctgctaccc tttgtcgctg tggcactatc tagttggcca ttttcttgaa
    27781 cctagatggg ataagcaact gctgttgtca gagacaggag ggtttactta cttctggacc
    27841 actctctcaa taccatcgca acccatctca aggacttcca ttctaggacc gtacgagaat
    27901 cggacaacta tacatcagtt agattaagcc gtggtctgaa ctcccacgaa gacttacaat
    27961 gatggcaagg gctgtcgaac aggtccctac gccttgaggg gttaagatca aagaagatac
    28021 caggaacaac aatgaccttc tcctcaagac aagcctggaa aaagttgaga ccgtctgaga
    28081 tggggccagg caggccctcg aggttcagcc agaggtagaa agtgctgtcc ggcacatact
    28141 tgatgacaaa tcccatgtcg cggaggcgct tgacgacgta gtctcgcttg tcctacacat
    28201 gcattattag taagggtttc gaggaagcca aggcccacgg gtacttacac ggaagtgtcg
    28261 ctggagcgca accatctcct tctggacaag accaggttcg agcataggga ctgcagcttc
    28321 ttggaaagga gcgttggcac caccgtcaag gtaagaaccg caggagccga tgctaacatg
    28381 atgtcagcgg gtgttcctct tccaatctcg acatctgcta gtgtttccgg ggaacttacg
    28441 ccttgatgaa ttccttgggt cccaagatcc atgcgattcg ccaaccaggt aggcggaatc
    28501 gcttcgtcag accgtcaatg atgaggacat catcctcgtc aacatcctcc acgttctcgg
    28561 cagcggagat ggtggtgccg tcgcagtcgc tggtgtagtt gtaacccgag tagaactcat
    28621 cgctgacgag cgtagctctg cctctgcaaa tgtcttggat ctcagccaac tctgggttgg
    28681 ccaccacacg accagtgggg tttctggggt tcgaggtaat gatgacggag gtaccacggg
    28741 caatctcggt ggcgatcttg tctgggtgga tgtggtagcc gtcctcctcg ctcaatgggg
    28801 tgggaatggc agcaaagttc ttgaagagcg acaacatctc gttgtatgcc gtgtagtcgg
    28861 ggatgaagaa gccgacgtag gcattgttca ggacagccgc gatacggatc agaccagcac
    28921 gaccaccagg cacgatagcg acgttctccc acgagtagag ggaatccttg cccttgcggt
    28981 gcatctcgtt gtacatgtgg gctacggcct cgcgcagagg cttgataccg gccgtcgggc
    29041 catactctct cgcggcagtc gagacgtcga tggtgctggg tcgctggaaa cagccctcaa
    29101 tgtcgtcctc gacctcgggg gccccctggc ccaggttggc ccacttctca ggctcttcaa
    29161 ggaagccata ctcgctggct ctctcggtgc accagacgac accggtggag gctctcgtcg
    29221 catcgagacc ggcgtggggc aagtgccctt cgtgggcagc gcggaattgg cgatggatct
    29281 tggaagacgt ctctggagag gtcgctgtta gtgcgaggta tgtctcatgt atgccaaggc
    29341 ctggggtgga tgcttgtcgg acttggagcc gcacacttga acggccactg ccaagaacgg
    29401 ccaccacgag caagcggtgc cagctaccca agcgatgaga tttggcagga ggcaacacgg
    29461 gttgtatgct cgtgcagagg attgatcaca gggactggtg ggaagtgcaa ggggccttta
    29521 ccttgggcgc taggctcgcc aacgctgaac cgccgcgacg gacgcggaac gcccgtgttg
    29581 cggttcatgg aaaactttct gctgttgaac atcttgaagg ttcggtggcg gcgtctggct
    29641 gcccaaagat gcacagagct gtggtctgag gtaggtgggt tggtattggg cgaagagagg
    29701 tctttatttc gcagacctgg ctggcttttg aagagctcga tacgcgctca aggccgctcg
    29761 gaaatcacgc agacgatgca gcgatattga gggaatcagc gcttggcctc gaaatgcctc
    29821 gatcagcttg gagcagggct gcaaaaaaag aaaagagatg ttgtcagttt cttcctgaat
    29881 cgtcaccgat tctttttcga tgcgaagtgg gggtgggggg aactgggtct gctgggctgt
    29941 ctgggctgtc cagtctgtct ggccgcaagt ttgtcaggcg tctttgtgct ttgtgggaca
    30001 ggcggaagcc aaaacagagg cagtgcgttt cgtgatccac ggctgttcgc tgttctcgcc
    30061 ccgttggttg aggaacaccg ccatttcgcc cggaggcgga gcctgcagca gggccagtcg
    30121 tcgtatgccg ttgctgaaca ttggcttgat ccattcggat cctaaaacag ggaatccgta
    30181 ctggcccgcg ctgttacgag gttacgagca accctgcagt cgtagcaccc gcaggcggcg
    30241 tgatgggaat tacgtttgcg catacagtag agtagctata agcaatctag acagaacagg
    30301 actatattgt caagtatttg ccgttcctgt aggaccagct cgtcaaagta aattccgcct
    30361 ctctttctcg cctgcttact ctctcctgtc tgcgacatcg ccgtcacaaa tgcgctacag
    30421 tagttgctca atgccaagag aaggaggggt tcgtcgctgc cccacgatca ggcccctgca
    30481 cgcctaaccc aaacagacct agatcgcctg agagctctta acgcgtcttc tcggtccatt
    30541 aacgcgtcgg cagggagcat tcctaattct cgtcatcgat agagccagct ttgccgccca
    30601 aacgagtatc gcgacctgca ccacacatcc tcggactcga gcatctctga gacatcaggc
    30661 ggcccttgac gaagtcacca tggccctcat tgtggataag caccggccgc gatcgctgga
    30721 tgccctgaca tatcaccctg agctctctga gcgcctccgg tccctggtat gatagcccac
    30781 cccgatgcca gaggatgcgt aactgacatt gactctcaac aggcgcaaag cggcgacttc
    30841 ccacatctcc tggtctacgg gccctccggc gctggcaaga aaacccgcat agtagccacc
    30901 ctcaaagagc tgtacggccc cggcgtcgag aagatcaaga tcgacgcgcg agtcttccag
    30961 accagcagta accgcaaact cgagttcaac atcgtggcct ccgtgtacca cctcgagata
    31021 acaccgagtg atgtgggcaa ctacgaccgc gtggtcgtgc aggacctgct gaaggaggtc
    31081 gcccagacgc agcaggtcga tcagagcgcc aggcagcgct tcaaggttgt cgtcatcaac
    31141 gaggcagacc atctgacccg cgatgcgcag gccgcgctga gacgaaccat ggaaaagtac
    31201 agtcccaacc tgcgactgat cctgctggcc aacagcaccg cgaacatcat tgcacccatc
    31261 cgcagtcgaa ctctactggt gcgcgtcgcc gctcccacga ttgacgagat cagtacagtc
    31321 ttggcagtct cggcgaagaa ggagggttgg cccgtggtga agggactaca caagcgtatc
    31381 gccgaggaga gtggaagaaa cctgcgtaaa gcattgttga tgtacgaggc tgtacacgct
    31441 caaaagtaag ccatccattt gtcgtctcct gtctagatgt tcacaagctg actttcaaca
    31501 gcgagaaggt tacagacgac acacccatac cgccgcccga ctgggaagcc ctcatcagcc
    31561 agatagccaa ggagatcatg gaggagcact cgccggctcg tatcctacag gtgcgggcaa
    31621 agctatacga cctgctcacg cattgcatac cgccgaccac catcctcaag acgctcacat
    31681 ttaagctcat cgccctcatc gacgacgacc taaaatggga agtgatcaag tggtcggcct
    31741 tctacgagca tcgcatcaag atgggcacca aggtcatttt ccacctcgag gccttcgtgg
    31801 ccaagttcat gaggatattc gagatgtacc ttatgcagat ggagctgtaa acaataccgg
    31861 caatgtattt cggatggcgt gagtggcgtt tgggctggca aggggcatgt ggaatatctt
    31921 cttgggatta gctggtacat gtaaatgcac acccagggaa aaaattggcg aatatgccta
    31981 atagacacca gaattgatga gagcggttgc aaacagtaat gcctttccta tacttttata
    32041 ggctgttgca tatgatatgg gcgtctggtg ccatctagaa cgtctagttt tgcgctgtac
    32101 tgatggacgc ttagccccgg ctttgataca aacccttcag ccatcagttt accgactcga
    32161 agcaagcaag cgcacacgtt gttggtgctc gaaatttgat cttgcggtgc cgccccgaaa
    32221 cttctggccg gccggtcgta tctttccgga cggctatgtg ctattcattc ccggactgaa
    32281 ggtcaaaccg ccgacacagt acattggata gcaacgactt ccgaacttcg ggcgagcgat
    32341 ggtagctgga cccagaattc cccgggcagg ggaccaccga ggcaccaaca tacctgggta
    32401 cgcagtcgta tgatcaatcc ctgatagatt taatctcgaa gatgcgcaca tgcgtcgtgg
    32461 agccccttgc tttcctgtgc gaacctagcc actaccaaga ccggcattca taagtccacc
    32521 tcgatatttg ttggaaagag accgctcaaa cccccacgca acagtgccca cgcgttccaa
    32581 ggttatctcg gaggcttgtt gctttagcgg catttcagaa tcgtgtcagt gatagaatga
    32641 actccaggcc tcctaactaa acaaggctga agggagaaac tctatcctgg ccataaccga
    32701 ggccaacccg gccgtgcggg agtgggcgag aggctagaac attgacacct tctactgcaa
    32761 gcgggatgtg cttaaccgca ggactgggta cgacaggcaa acccaatgag ggtgccgcaa
    32821 gggacactgc gttagtcgag tggtcttccc tgtccacagc cacaaagtaa ttctgaagat
    32881 ggcacgttgc ttgccctcat tttatgagag caccagcata tgttaatggc ttctttcgac
    32941 aaaatcgcag cgcattaggc cgaaaagtac cacgctcact ggttgaccca cccatgtcca
    33001 ttgccaagtc agccactgaa gagacgaagt gcttccccgc gttctggggc acaaacccct
    33061 cgctcagtgc cgtaagccaa gtcgaggagg gatggtctga tgattccaat aattctgcaa
    33121 atctctggga ctagaggaca caatgacgtg acccgcccgg caatgcaatg ccattgcttg
    33181 gccctcttgt agatccatat cttgctcctt ggtcagcgcc tggactcgac gagagacctg
    33241 tacccccaga aaactctccc gggcgtctgg agcagatgag ctcaggccac acgaccccga
    33301 ggcttgggaa agtcttgggt ctttggggtg cggggaagac aacccagacg tgccatgcgg
    33361 ttctgatttg gagcagtccc gccatccacg aatggataac ttgagggaca ggggtagtat
    33421 gcaggcaggc cggacaggct tagtgaccgt tcctatcagc cgcccgaccg gtgctccagt
    33481 cccttgtggt ctgcgtgaaa tgcctgtgcc gttcccacgt ctgccccaga tgacacataa
    33541 tatgggtgct acctttcgac aaatgcgcga tcgcatctgg aaagggggcc tcagaccgag
    33601 aggccgctgc accgagttgg ccagcgtcgc cttcgtcgcc ttggcgcatg gaatggcaaa
    33661 ctggttctcg gcttgggaat acattcgggc cggggagacg acatcaatta ccagatgctg
    33721 gggaagcact catgcagata gattgttcgt ccagcgtgtt ccaatatcgc ccaatttggt
    33781 caccggtcca ggctggaccg tgtttccgcc tcgtcgcatg caggagtggt tcggttgcta
    33841 cggtaggttc aatgggaagg tttgcatgtt gggtcgacca tgacacagca gcactggcac
    33901 gcggtgcctg catatgaccg agatgtgaac ggtaaccgcc cagtgatctc gggcctttgc
    33961 aggagcgaag ctgcagtggt agacggggag atggtgagac agccctggcg tgtaggctct
    34021 accgagaggg cgctccgccg gatatcgcac acaatgatga atccagcggg ctctttgatg
    34081 gcattcggaa gcatggtgat tgggaaacgg cgcgttggtc acggtcgagc ggaagcgaat
    34141 gccccactgg ccgaccctgg gcgtgctggg caggagcacc ccgggcgctg cgaggcccgc
    34201 tagcgtagat gcagggcccc cagagggcac caccagccag cgggcacccg gcggggacag
    34261 cttcacccca acccgccgtc actgcagcta ctattttgcc gcaatacaaa aagtgctggg
    34321 ctccagtctc ccggtacctg gcgcgagtga cttattttca ctttgtttct tctttctttc
    34381 tccctgcctc tccccccctc gccctaacgc aagctcactc ttgccaacac acctgcatcg
    34441 gcgacgctct ctgctcgagc ttcgactttg ctcacgactg cacctcccgt cccgctttgg
    34501 cgaccctcgc gatctcacct cgtgagcacg atagctaccc cgcatagacc cgagcaaacc
    34561 cccagcaaca tggctgacgg caaggccccc gtggtcgcgg aggcccatga ggtcgacacc
    34621 ttccgtaaga aacccaattg actgattccg acgcccgtat tgcgatcgag gcgccatggc
    34681 taacagcgtt gtctacagat cccccgcaga agatgctgga cagtgagttg ggaacatgag
    34741 attacatggg caggagtggg gctaacggtt gcaacagagc accctagcaa gcctcacatc
    34801 tcgggtgagt tgattcgatt cgattccacg tcatgtgttt cctaggtttg ggacggtagt
    34861 ttgctgactc tccgctaggc atggacgagt accagcagct gtacaaggag tccatcacag
    34921 agcccgacaa gttctggggc cgaatggcca gagacctctt gacctggcaa cgggacttcc
    34981 agacggtaca cactggctcc ctcgccgagg gcgacaatgc ctggtttctt gagggtcagc
    35041 tcaacgcgtc cttcaactgt gttgaccgcc acgccatcaa ggaccccaac aaggttgcca
    35101 tcatctacga ggccgacgag cccgaggatg gccgcaacct gacctacggc gagcttctgc
    35161 gcgaggtgag cagaacggct tggaccctga agcagatggg tgtccagaag ggcgacaccg
    35221 tagccatcta tcttcctatg atccccgagg ccatcattgc cctgctagca gtagtccgta
    35281 tcggtgcggt ccactcagtt gtctttgccg gcttctcggc agattcgctc cgtgaccgaa
    35341 tcatcgatgc ccgatccaag gttgtcatca cgacggacga gggcaagcgc ggaggcaagt
    35401 tgatcggcac caagaagatt gtcgacgagg ctcttaagca gtgccccgac gtctcgcatt
    35461 gtctggtcta caagcgcaca ggtagtgaat gtccttggac cgaaggccga gactactggt
    35521 ggcacgagga ggtcgagaag tggccgtctt acatcgcccc cgagcccatg aactccgagg
    35581 accccctctt cctcctctac acctctggct caactggcaa gcccaaaggt gttctacaca
    35641 cgacggctgg ctatcttctc ggtgctgcca tgactggcaa atatgtcttc gacatccacg
    35701 acaccgaccg gtacttctgt ggtggcgatg ttggctggat cacaggacac acttacgtcg
    35761 tctacgcacc gctcctcctc ggtgtctcga ctgtagtctt cgagggtaca ccggcgtatc
    35821 ccaacttttc ccgttactgg gagatcatcg agaagcacaa gatcacgcag ttctacgtgg
    35881 cccccacagc cctgagattg ctgaagcggg ccggcgatga ctttgtcaag gcgaagatgc
    35941 ctgacttgag agtcttgggc tctgtgggtg agcctatcgc cgctgaagtt tggaagtggt
    36001 acttcgaggt tgttggcaga gaggaggcac acattgtcga cgtgagtcga cccgcgacgt
    36061 tctggtacaa gggtatgact aacggaaaca gacatactgg caaaccgaga cgggttccaa
    36121 cgtgatcaca cctctcgctg gtgtgactcc caccaaaccc ggtagcgcat ctctaccgtt
    36181 cttcggtatc gagcctgcca tcatcgaccc tgtctctggc gacgagatcc acggcaacga
    36241 tgttgaggga gtactggcct tcaagcaagc gtggccgagc atggcacgaa ccgtctacgg
    36301 cgcgcacaag agatacatgg atacttacct gaatgtctac aagggctact acgtaagttc
    36361 aagcattctt tttcccgcag tctgacgaca tacttatcgc attggtgcag tttactggag
    36421 atggagccgg tcgcgaccac gaaggcttct actggattcg gggacgtgtg gacgacgtgg
    36481 tgaacgtcag cggtcaccgt ctgtccaccg ctgagatcga agctgccttg attgagcacc
    36541 actcgatcgc cgaggcggca gtcgtcggtg tggctgacga actcactggc caggctgtca
    36601 atgcttttgt tgcgatcaag gacggcaccg aggcgacaga tgccctgcgt aaggagttcg
    36661 tcctccaggt gcgcaagagt attggtccct ttgccgctcc caaggccgtc ttcatcgttc
    36721 ccgatctgcc caagacccga agcggcaaga tcatgcgtcg gatcttgaga aagatcttgg
    36781 ctggagagac tgactcactt ggcgatacat cgacggtacg tgttcctgat acccccacgc
    36841 tctcagttgt aggttactga cacaacccag ctctcggacc ccaatgtggt cgataaaatt
    36901 atcgcgactg ttggggagtc gcgcaagaag tagacgaggg gcgagcatgt gttttcgggc
    36961 ggagggagct tctgatacca cagtgacgat ggctttgatt gcgagatgct gagcagatgc
    37021 cggtcaaggg aatgatatga cgtgtgttaa taggttctag gtagtttccg gaggcttgct
    37081 aatcaacact cggtcctgac aataatacct tactgagcac catcatcaca tgtgcacaga
    37141 caacaggcca ccatgattgc ccacaacgct agagaattaa gagttgagga ttgttggcca
    37201 agggtgttct gtgttgttaa ggtcgtcatt tcatcaagac tcctgttatg acgcaaacct
    37261 tgtgtcgccg caggattcag gcttgatgtt gagaacacaa cgtcccaact tggagctttc
    37321 gctctcggat ttaagcgacg ggttggtacc gaatccccga ttctcccagg gcgggtaggc
    37381 ggaaagattg gtccgcagtt gctgctggta cgagcacgac gtttgcgccg ttctcttggg
    37441 aagggcgctt ttcaccaatc gcgggccact tcatgaccgg agacgatgca gtaaaagtgt
    37501 ctgcgccacg atcagatccg gcttgactgc tcaagtgctc tgttagagca gatggacgcg
    37561 taatggatgt tgagttgtgt gcgatctaac agcttggcaa tggggggttt tgcagcatct
    37621 ttcagctggg atggacacca gagtattccg tagaggccga tgacgcacca actagttatc
    37681 gtgaatgaca tgatttgttt cttttgcccg atagagtatt tgctcactaa tgactacccc
    37741 gccctagatt gaccttagag tatatccctg attgtactgt agttggcaag ggaaaggggg
    37801 gggggggtca ggaggcttac tatgctaggt gtccattgga gtcgtgccgt cgcactacag
    37861 atgtacagtg ccatcgtaca gcctctgaca gcagcatcca ctgttgtgga acggggcact
    37921 gcgcctccca gacaggctcc acatccttgt tttaagcttc tccagacggc gagttacagt
    37981 tagagagtgg gagaccgtcc catctcgacg cctgcgtttc acggggtctt gtcagtctga
    38041 tttggagcgc ctggaagtga tcgaagtttc gtgaagcctt atatcgttgg gacttttccg
    38101 acacacgccg acgatccctc tataaacatc ggcagacggc tgtctggccg gcctcaggtt
    38161 ccgggttcgc gctaagccat tgactgccgg ggcgctctct ggcttctgaa acggcgcggc
    38221 aacccagggc caccacctaa aaaaagccga cgagacttgg atcgctcggg ggttaatcgt
    38281 cccatcgctc agcgcccagc acagggtttc cgcagccggg attcgaccct cgcccaaagc
    38341 gccagggccg cctgctgacg ggccagggcc agagtagcac agtaagctgg gccggggagg
    38401 cagggttccc ctaccaagcg cttccaagcg ctaccaagcc caccctccga cttgcgccgt
    38461 aacacacact ggacagcagc ctggcagata ggtaccctag gtacccgcaa tccgcactcc
    38521 cagggaggcc aagggcgccc cgccacccct ggctggtgga gaacacctta ttcggccaac
    38581 gacagccggc cgccgtctct aagaccaagg ttggcgctcc ctcttcctgc accgcgcccc
    38641 cccggcccag ccgttcgtat gcacacacag cgcgcgctct ctctgcctcc ctcgtcctgg
    38701 ttccgaaaca cagcgataaa cctctcccct cggcggctct ggtctttttt gtcttcctcg
    38761 tgcattgcta agctttcgtg ccagaaatcc caacggccca ttctaccgtg ctttcgcggt
    38821 ttgacagccc gtacgacagc cgctgacgcc acatccgcag ctgcagagac cacctgggcg
    38881 aaaaagagag agaccagcca gcagcgatcg gatagcggca ttgattctca gaacagactc
    38941 agccaagata acattgccaa gccgcctcga gtcctgtggg aaccacccgg cctcgtcacc
    39001 ctcttccagg ctctctcaga ggcctgttgc atttgccctt cttcaaaccc gatcctgccg
    39061 tttccgtttc tgtcagatct tcctgttcat gtatccgtga ctgcttctgc cgagcgacat
    39121 tttttctgtt ttccttgatt cgacgacttc ggcttgctgc gcatttcgat ctcaaccgtc
    39181 aatcgtctct cggtcctgct acgacttgga tggtggtgta gatccgagga acccgtccct
    39241 gtgtttgggg cttacctttc ttctaagatg cgcggcattc ttaggaccat cgcggccgtt
    39301 gttctgacgc tctcgcattc ctcagaagcg cactcgacca agagaaatgc tctgaattac
    39361 atcagccgcc tcgacgaccc tgtcctgcgg acaccgtcac atcgtgtcca tgctcactcg
    39421 tccttcgacc tgaccttcct gctgcacgac gggagcgaac agttccgcct gacactagaa
    39481 cctaatcttg atgtaatcgc agacgacgcg actattcaat acttgaaccc ggatggtacg
    39541 gtgcggcatg aggagccaat ctcgcggtcg gaacaccggg tgttcaaggg cgacgcattc
    39601 gtccagcatg taggccacgg cgaatggatc aaggccggct gggcgaggat atcaatgctc
    39661 cgtgacggga gcaggccggt attcgagggc gcattccgga tagacggaac cgaccaccac
    39721 atacaaacga tcaccaacta tcgcaggacg cagcaccacg atgatcccgt gcttgagttt
    39781 gccgaggatg agtacatggt cgtctggagg gactctgatg tatcatccga ttctagcgcg
    39841 cccggtgaac tgaagcggag tttgggcggt tcgacatgcc agtccgacca gctggatttc
    39901 aataacgaac ttgatcatcc tgtcctgagc catctggatc ttcgagacat gacccggaat
    39961 gaaggaggcg cactctttgg ccgggacggc gacactggta atactggcgg taatggtgcc
    40021 ggagtcaacc tcgctggtac tattggttca acagaaggtt gtccgacctc acgcaaagtt
    40081 gcactggtcg gcattgccac tgactgcacg tacacggcgg aattcaactc aagcgaggcc
    40141 gcccgggcca atatcatcca gatggtcaac gccgcttctc aggtgtatga gagcgcgttc
    40201 aacatctcgt tgggcattca caacctgatc gtctccgacc gttcgtgccc ggggacaaca
    40261 caggagacca ccccatggaa cgtggcctgc agcaacagcg taagcatcac tgaccgtctc
    40321 aacctgttct cggcatggcg agggcagaac aacgattcca acgcatactg gactctgctc
    40381 agcacttgta acacggatgc ggccgtgggt ctggcctggc tggggcagct ctgcgtccag
    40441 ggctctacag gtggcggcgg gaacgaaacg accgccggtg cgaacgtggt tgtgcggact
    40501 tcgacggaat ggcaagtctt tgcccacgag agcggccaca cattcggcgc tgtccacgat
    40561 tgcatctcgt ctacctgctc ggacgggtcc gtcaccatgc agaagtgttg ccccctgacc
    40621 tcctccagct gcgacgccaa gggacagttc atgatgaatc cttccacggg cagcagcatc
    40681 acgcagttct ctgcctgcag tatcggcaat atatgttctg cattgggccg caatagtgtg
    40741 aagtcacaat gcctaaccaa caacaaggac gtcgtcacga tcaccggtag ccagtgcggc
    40801 aacggtatcg tcgagcaggg agaagactgt gactgcggtg gagaggaaag ttgtggcagc
    40861 aacagctgtt gcgatgctaa aacctgcaag ttcaagtcgg gtgccgtctg cgacccctca
    40921 aacgaagact gctgtacaca acagtgtcag ttcaagtcct cgggctcggt atgcaggaca
    40981 agcaccgggg cttgtgatcc tcaagaagtg tgcaccggaa actcgccaac atgcccggtc
    41041 gacaaggtcg ctgacgatgg cacatcttgt ggtgcgagcg gtgccggtct gacctgtgcc
    41101 tctggccaat gtacatcgcg ggatctgcag tgcaagaccg ttgttggcgc agtcactacc
    41161 gataacaaca ccagcgcctg caactcgcag ggctgtctgc tctcgtgtgc ctcctcgcgc
    41221 cttggcccca atacctgcta caacatgaac caatacttcc tggacggcac cccctgccag
    41281 ggcggaggcc agtgcaaaaa cggccaatgt gagggagcaa gctttggcaa cgaggtcgcc
    41341 tctttcttca gcgacaacaa gaacatcatt acccccgtcg ccgcgtcggt cggcggcctc
    41401 atcgtgatcg ccatcttcgc gtgctgcctc tcggcatgcc gccggaggag aagggttaag
    41461 aagctcaagt ccgtgcagcc caacgcgagc tggcagggcg gctcggcctg gacagcggcg
    41521 aacttggcgc gcccggcgcc tgcggccagc aggtcgcgag gcgagagagg ctccagtaga
    41581 ggccccccgc cggcctaccc gccgtacccg tacccaggac aggagcagtg gaaccgcgtg
    41641 ccgacggcgc gttacgcgta atgcggaaga gattgtctgt ttttcgatgt ttgtcagaag
    41701 ctgggctgga tactggtatt cttgatgaga cggagcaaaa agttcgggct tggcacgagg
    41761 ccaacgaaat ccgggtgcgg gccgtgtctt cgagcaaact accgggatgg gcaagcattg
    41821 tcttatgtaa cgtggcacgg tgttgatctc tacaattcat catcggtggg agtttgtggc
    41881 gttctggttg ctggcgatgg aatccaaagg atgccagtca accggtctgg gatttttttg
    41941 tccacggttt gtttctttgg acttttgtgc ccgagggcat tcttgcatac tgtttttgta
    42001 tatagcctca ctcactagcg ggcaacgtga cggtgacagg cggggttcca gcattggatg
    42061 ggcagctata gagcattggg atcctggacg acggtgggta taggcgtcgt cggcaggaca
    42121 gggtaacgat acctcgagcc agcgtaaata tacagcgggt tcatcatgac cactccctca
    42181 cccaccagac cagttgaatg atgtttatgt gatgtgaaac acgcactcgg ctcgatttgc
    42241 tgggcatttg aaatctcgca ctgggcagca tcgagcaacg ctatctaggt gtccccccga
    42301 cttcatggcc ctcattaagt atgctttggc caattccaac catgcctgta ctctggaatg
    42361 gacgcggcca tccctcacaa acccaaatga gacctcgtcg aaccatgaag gccataaacc
    42421 cgccacccaa tgtccctctc ataacagatg atggacgctc agaaactcaa attagccgcc
    42481 gttgtttagg ggggtatcgc ttgcttggac cggacaattc ccttccacct tttcgttttg
    42541 tttccccttc cctatttgtc ctgtcgtcct tcatcggaaa cttgcaacag aagtggccac
    42601 gcgcaccaga aaaccaccaa ctccagatca tcatgaaaaa gtccgctaac aataaggacc
    42661 aaaaacaaga gccgatcaag gcagatcgac ctccagtgaa aagccagccg tatttctttt
    42721 ttcccctggg gaggctgccc tcctactctt actcacatat acctccgtgc catgcactag
    42781 attggtaaac cgatccttga tcggttccgt ctgtcaccct tgcccgaaaa ggggaccaca
    42841 caagcgcagc cgcagctata gcagcacctc gccgccggct tacctgacgg ccctcggcat
    42901 cttgacctcc caggtctcag cgagagctcc ggtggtcact gccaccggtg cgcttggtcg
    42961 gcgtactgcg gctgctgctg ctgccgccgc tgcggtggtg cgaggacgag gacttcttgg
    43021 acgtcttctt ggaggacgag gcgccctgcg cggagccgtc ggccgccacg ccgcagagca
    43081 tgcgcgtgta gcggaggcgc gttgccggca cggactgcac ccgaggtcag tagtaggccg
    43141 agccgttgcc gtcgagcaag gggtgtcatg tggtatcctt ctcgtcgagg gacgtagggg
    43201 cgtcagacgg gaggagaggg ggagacggtc caacgaatag cgccaagaac ggacgatata
    43261 gagatgtctc ttctgtgcta gacgagaatt gtggtctcga gacggtttgg ggcagtgaac
    43321 atgggggttc aagctgaaaa taacaaggcc atgagagcaa gatatcgaat tttgccatgc
    43381 tcacc
//
