# Supplementary material for: Genome sequencing and physiological characterization of three Neoarthrinium moseri strains
Source: BMC Microbiol. 2025 Aug 21;25:526. doi: 10.1186/s12866-025-04274-z (PMC12369201; doi:10.1186/s12866-025-04274-z)
Supplement: Supplementary file 16 — Supplementary Material 16. [file 12866_2025_4274_MOESM16_ESM.zip › BiGSLICE/input/Nmoseri/CBS16480/JAFEVA010000096.1.region001.gbk]

LOCUS       JAFEVA010000096        42759 bp    DNA     linear   PLN 06-APR-2022
DEFINITION  Neoarthrinium moseri strain CBS 164.80 scaffold96_Wmoseri_CBS_16480,
            whole genome shotgun sequence.
ACCESSION   JAFEVA010000096
VERSION     JAFEVA010000096.1
KEYWORDS    .
SOURCE      Neoarthrinium moseri
  ORGANISM  Neoarthrinium moseri
            Eukaryota; Fungi; Dikarya; Ascomycota; Pezizomycotina;
            Sordariomycetes; Xylariomycetidae; Xylariomycetidae incertae sedis;
            Neoarthrinium.
COMMENT     ##antiSMASH-Data-START##
            Version      :: 7.1.0
            Run date     :: 2023-12-04 12:18:39
            NOTE: This is a single region extracted from a larger record!
            Orig. start  :: 0
            Orig. end    :: 42759
            ##antiSMASH-Data-END##
FEATURES             Location/Qualifiers
     protocluster    1..42759
                     /aStool="rule-based-clusters"
                     /category="RiPP"
                     /contig_edge="True"
                     /core_location="[11822:12759]"
                     /cutoff="20000"
                     /detection_rule="DUF3328"
                     /neighbourhood="30000"
                     /product="fungal-RiPP-like"
                     /protocluster_number="1"
                     /tool="antismash"
     proto_core      11823..12759
                     /aStool="rule-based-clusters"
                     /tool="antismash"
                     /cutoff="20000"
                     /detection_rule="DUF3328"
                     /neighbourhood="30000"
                     /product="fungal-RiPP-like"
                     /protocluster_number="1"
     gene            <1..669
                     /locus_tag="JN550_012836"
     cand_cluster    1..42759
                     /candidate_cluster_number="1"
                     /contig_edge="True"
                     /detection_rules="DUF3328"
                     /kind="single"
                     /product="fungal-RiPP-like"
                     /protoclusters="1"
                     /tool="antismash"
     region          1..42759
                     /candidate_cluster_numbers="1"
                     /contig_edge="True"
                     /product="fungal-RiPP-like"
                     /region_number="1"
                     /rules="DUF3328"
                     /tool="antismash"
     mRNA            <99..669
                     /locus_tag="JN550_012836"
                     /product="hypothetical protein"
     CDS             <99..669
                     /codon_start=2
                     /locus_tag="JN550_012836"
                     /product="hypothetical protein"
                     /protein_id="KAI1858080.1"
                     /transl_table=1
                     /translation="MFSQLAADNQFATLGIVLLGALAQVHAACVQIVGAEAAGAGGEQP
                     VADEEGEADTRSTKTTKATAVPAGADRIMKKAASAKAVPGLGIGTVDAGEVVSREEIAA
                     AARRGKDKAGAGAAERRTEEAGSPPPKRKKREAGEAVSSSGASARLRAGLVEKGDKAAK
                     EERAKAKKKKKAKKGDEFDALFSSLM"
     gene            complement(1152..3191)
                     /locus_tag="JN550_012837"
     mRNA            complement(join(1152..1382,1433..2813,2875..2956,
                     3068..3191))
                     /locus_tag="JN550_012837"
                     /product="hypothetical protein"
     CDS             complement(join(1152..1382,1433..2813,2875..2956,
                     3068..3191))
                     /codon_start=1
                     /gene_functions="other (smcogs) SMCOG1173:WD-40
                     repeat-containing protein (Score: 143.1; E-value: 1.8e-43)"
                     /gene_kind="other"
                     /locus_tag="JN550_012837"
                     /product="hypothetical protein"
                     /protein_id="KAI1858081.1"
                     /transl_table=1
                     /translation="MSMYPQHRGLPQNASRLNELLDQIRAEFDNQVRLNEGYEQQIQQQ
                     VQEAQLVREKVYQLEQTHMTLKAKYEEELLLLRRQLEAARGGAPQPGMPGPPQHGGPSN
                     VPPPPSIGMGNNLFQGIMTGQGGQAGLPPQPPPQEQGPGPQQHQMPQPPPGLQGPPPPQ
                     PPPSQQPPFQQPYQQGPGPNGFPGQPPQSTASPGPGSKRGIGGRPPTGPATPQINNPMP
                     YPPGPGASPQVHNQPTPDHRGPMPPHPGPGQLVNNALGDLDPDRLPAHSKKTRDDWFVI
                     FNQQVPRTLDVELVHTLGHESVVCCVRFSHDGKYVATGCNRSAQIYDVNTGEKVCVLQD
                     ENVDISGDLYIRSVCFSPDGKYLATGAEDKLIRVWDIQNRTIRNTFSGHEQDIYSLDFA
                     RDGRTIASGSGDRTVRLWDIETGAAMLTLTIEDGVTTVAISPDTRYVAAGSLDKSVRVW
                     DIQQGILVERLEGPDGHKDSVYSVAFSPNGRELVSGSLDKTIKMWELSAPRGISNPPAK
                     GGKCLRTFEGHRDFVLSVALTPDNAWVMSGSKDRGVQFWDPVTGYTQLMLQGHKNSVIS
                     VAPSPAGGFFATGSGDMRARIWSYRSVGR"
     PFAM_domain     complement(1173..1280)
                     /aSDomain="WD40"
                     /aSTool="clusterhmmer"
                     /database="35.0"
                     /db_xref="PF00400.35"
                     /db_xref="GO:0005515"
                     /description="WD domain, G-beta repeat"
                     /detection="hmmscan"
                     /domain_id="clusterhmmer_JN550_012837_0008"
                     /evalue="6.30E-04"
                     /gene_ontologies="GO:0005515: protein binding"
                     /label="JN550_012837"
                     /locus_tag="JN550_012837"
                     /protein_end="599"
                     /protein_start="563"
                     /score="20.6"
                     /tool="antismash"
                     /translation="QLMLQGHKNSVISVAPSPAGGFFATGSGDMRARIWS"
     PFAM_domain     complement(join(1299..1382,1433..1465))
                     /aSDomain="WD40"
                     /aSTool="clusterhmmer"
                     /database="35.0"
                     /db_xref="PF00400.35"
                     /db_xref="GO:0005515"
                     /description="WD domain, G-beta repeat"
                     /detection="hmmscan"
                     /domain_id="clusterhmmer_JN550_012837_0007"
                     /evalue="1.10E-08"
                     /gene_ontologies="GO:0005515: protein binding"
                     /label="JN550_012837"
                     /locus_tag="JN550_012837"
                     /protein_end="557"
                     /protein_start="518"
                     /score="35.6"
                     /tool="antismash"
                     /translation="GKCLRTFEGHRDFVLSVALTPDNAWVMSGSKDRGVQFWD"
     PFAM_domain     complement(1511..1603)
                     /aSDomain="WD40"
                     /aSTool="clusterhmmer"
                     /database="35.0"
                     /db_xref="PF00400.35"
                     /db_xref="GO:0005515"
                     /description="WD domain, G-beta repeat"
                     /detection="hmmscan"
                     /domain_id="clusterhmmer_JN550_012837_0006"
                     /evalue="2.30E-07"
                     /gene_ontologies="GO:0005515: protein binding"
                     /label="JN550_012837"
                     /locus_tag="JN550_012837"
                     /protein_end="503"
                     /protein_start="472"
                     /score="31.5"
                     /tool="antismash"
                     /translation="DGHKDSVYSVAFSPNGRELVSGSLDKTIKMW"
     PFAM_domain     complement(1643..1723)
                     /aSDomain="WD40"
                     /aSTool="clusterhmmer"
                     /database="35.0"
                     /db_xref="PF00400.35"
                     /db_xref="GO:0005515"
                     /description="WD domain, G-beta repeat"
                     /detection="hmmscan"
                     /domain_id="clusterhmmer_JN550_012837_0005"
                     /evalue="1.70E-05"
                     /gene_ontologies="GO:0005515: protein binding"
                     /label="JN550_012837"
                     /locus_tag="JN550_012837"
                     /protein_end="459"
                     /protein_start="432"
                     /score="25.6"
                     /tool="antismash"
                     /translation="GVTTVAISPDTRYVAAGSLDKSVRVWD"
     PFAM_domain     complement(1766..1870)
                     /aSDomain="WD40"
                     /aSTool="clusterhmmer"
                     /database="35.0"
                     /db_xref="PF00400.35"
                     /db_xref="GO:0005515"
                     /description="WD domain, G-beta repeat"
                     /detection="hmmscan"
                     /domain_id="clusterhmmer_JN550_012837_0004"
                     /evalue="1.10E-08"
                     /gene_ontologies="GO:0005515: protein binding"
                     /label="JN550_012837"
                     /locus_tag="JN550_012837"
                     /protein_end="418"
                     /protein_start="383"
                     /score="35.7"
                     /tool="antismash"
                     /translation="NTFSGHEQDIYSLDFARDGRTIASGSGDRTVRLWD"
     PFAM_domain     complement(1892..1969)
                     /aSDomain="WD40"
                     /aSTool="clusterhmmer"
                     /database="35.0"
                     /db_xref="PF00400.35"
                     /db_xref="GO:0005515"
                     /description="WD domain, G-beta repeat"
                     /detection="hmmscan"
                     /domain_id="clusterhmmer_JN550_012837_0003"
                     /evalue="1.10E-06"
                     /gene_ontologies="GO:0005515: protein binding"
                     /label="JN550_012837"
                     /locus_tag="JN550_012837"
                     /protein_end="376"
                     /protein_start="350"
                     /score="29.3"
                     /tool="antismash"
                     /translation="IRSVCFSPDGKYLATGAEDKLIRVWD"
     PFAM_domain     complement(2036..2140)
                     /aSDomain="WD40"
                     /aSTool="clusterhmmer"
                     /database="35.0"
                     /db_xref="PF00400.35"
                     /db_xref="GO:0005515"
                     /description="WD domain, G-beta repeat"
                     /detection="hmmscan"
                     /domain_id="clusterhmmer_JN550_012837_0002"
                     /evalue="4.30E-05"
                     /gene_ontologies="GO:0005515: protein binding"
                     /label="JN550_012837"
                     /locus_tag="JN550_012837"
                     /protein_end="328"
                     /protein_start="293"
                     /score="24.3"
                     /tool="antismash"
                     /translation="LVHTLGHESVVCCVRFSHDGKYVATGCNRSAQIYD"
     PFAM_domain     complement(join(2771..2813,2875..2956,3068..3146))
                     /aSDomain="Tup_N"
                     /aSTool="clusterhmmer"
                     /database="35.0"
                     /db_xref="PF08581.13"
                     /description="Tup N-terminal"
                     /detection="hmmscan"
                     /domain_id="clusterhmmer_JN550_012837_0001"
                     /evalue="1.10E-13"
                     /label="JN550_012837"
                     /locus_tag="JN550_012837"
                     /protein_end="83"
                     /protein_start="15"
                     /score="51.4"
                     /tool="antismash"
                     /translation="RLNELLDQIRAEFDNQVRLNEGYEQQIQQQVQEAQLVREKVYQLE
                     QTHMTLKAKYEEELLLLRRQLEA"
     gene            complement(8859..9850)
                     /locus_tag="JN550_012838"
     mRNA            complement(join(8859..9407,9465..9686,9743..9850))
                     /locus_tag="JN550_012838"
                     /product="hypothetical protein"
     CDS             complement(join(8859..9407,9465..9686,9743..9850))
                     /codon_start=1
                     /locus_tag="JN550_012838"
                     /product="hypothetical protein"
                     /protein_id="KAI1858082.1"
                     /transl_table=1
                     /translation="MHAPSLLQLAVSSLLATSAVSGFQITGPRDLARPLAGVLAVYAAP
                     ALAAPAIEARHHAGGKGNKKGAKAQRDESELETREPHHAGGKGNKKGANAAAKNQRDEA
                     ELEARHHAGGKGNKKGANAAAKNQRDEAELETREPHHAGGKGNKKGANAAAKNQRDESE
                     LETREPHHAGGKGNKKGAKAQRDEAELETREPHHAGGKGNKKGAKAQRDESGLETREPH
                     HAGGKGNKKGANAAAKNQRDEAELETREPHHAGGKGNKKGAKAQRDEAELETREPHHAG
                     GKGNKKGAKAN"
     gene            11823..12759
                     /locus_tag="JN550_012839"
     mRNA            join(11823..12093,12156..12278,12332..12759)
                     /locus_tag="JN550_012839"
                     /product="hypothetical protein"
     CDS             join(11823..12093,12156..12278,12332..12759)
                     /codon_start=1
                     /gene_functions="biosynthetic (rule-based-clusters)
                     fungal-RiPP-like: DUF3328"
                     /gene_kind="biosynthetic"
                     /locus_tag="JN550_012839"
                     /product="hypothetical protein"
                     /protein_id="KAI1858083.1"
                     /sec_met_domain="DUF3328 (E-value: 1.9e-51, bitscore:
                     166.0, seeds: 45, tool: rule-based-clusters)"
                     /transl_table=1
                     /translation="MAKAYRSVPHEEEEPLTGNGNDAVDEKWSWRSSESSEMESPITKR
                     LRRISPHWPWIAHAILLSISMLFFTLSFCMKSARHGPAGRLPETYSPALGAIKYEIQHF
                     DLPPIAEGPFIGKGDDVDARWDYITDGIPDTMISREEMIKIGLDPEGALEITDPRTGKH
                     GYRVAIEVFHQLHCLNLMRQNNYKSHYEQFGGDTAAPKHDLAGHIDHCIDALRQFVMCQ
                     GDVNVFAFRYPFGDNDPWPDYTTPHVCRNFESLRTWAVEHGVPHTPGEPPH"
     PFAM_domain     join(11976..12093,12156..12278,12332..12723)
                     /aSDomain="UstYa"
                     /aSTool="clusterhmmer"
                     /database="35.0"
                     /db_xref="PF11807.11"
                     /db_xref="GO:0043386"
                     /description="Mycotoxin biosynthesis protein UstYa"
                     /detection="hmmscan"
                     /domain_id="clusterhmmer_JN550_012839_0009"
                     /evalue="1.10E-48"
                     /gene_ontologies="GO:0043386: mycotoxin biosynthetic
                     process"
                     /label="JN550_012839"
                     /locus_tag="JN550_012839"
                     /protein_end="262"
                     /protein_start="51"
                     /score="166.0"
                     /tool="antismash"
                     /translation="HWPWIAHAILLSISMLFFTLSFCMKSARHGPAGRLPETYSPALGA
                     IKYEIQHFDLPPIAEGPFIGKGDDVDARWDYITDGIPDTMISREEMIKIGLDPEGALEI
                     TDPRTGKHGYRVAIEVFHQLHCLNLMRQNNYKSHYEQFGGDTAAPKHDLAGHIDHCIDA
                     LRQFVMCQGDVNVFAFRYPFGDNDPWPDYTTPHVCRNFESLRTWAVEH"
     gene            14558..15673
                     /locus_tag="JN550_012840"
     mRNA            join(14558..14808,14887..15673)
                     /locus_tag="JN550_012840"
                     /product="hypothetical protein"
     CDS             join(14558..14808,14887..15673)
                     /codon_start=1
                     /locus_tag="JN550_012840"
                     /product="hypothetical protein"
                     /protein_id="KAI1858084.1"
                     /transl_table=1
                     /translation="MDVVNELWDTFIGDYAYAYLLPARPAPYDFPDSTINSTQQVFSAW
                     RYEPATKYLQVQPSQYAYMSAWDRDNIYRQSVNLFLITWIFGLLTYFVFATLSYLFIFD
                     KATFQHPKYLKNQIRLEIRQTMISMPIMSVLTLPFFLAEVRGFTKCYDTPDEGPGAWYN
                     VMQFPFFILFTDFCIYWIHRGLHHPLVYKTLHKPHHKWIMPTPYASHAFHPVDGWAQAL
                     PYHVYPLLFPLQKLAYVGLFIFVNFWTIMIHDGEYVANSPVINGAACHTMHHLYFNYNY
                     GQYTTLWDRFGGSYRKPNDELFQRDTKFSQKEWKAQVKEMEKMVLEVEGKDDRQYDPTE
                     VKKNK"
     PFAM_domain     15137..15514
                     /aSDomain="FA_hydroxylase"
                     /aSTool="clusterhmmer"
                     /database="35.0"
                     /db_xref="PF04116.16"
                     /db_xref="GO:0005506"
                     /db_xref="GO:0008610"
                     /db_xref="GO:0016491"
                     /description="Fatty acid hydroxylase"
                     /detection="hmmscan"
                     /domain_id="clusterhmmer_JN550_012840_0010"
                     /evalue="3.10E-24"
                     /gene_ontologies="GO:0005506: iron ion binding"
                     /gene_ontologies="GO:0008610: lipid biosynthetic process"
                     /gene_ontologies="GO:0016491: oxidoreductase activity"
                     /label="JN550_012840"
                     /locus_tag="JN550_012840"
                     /protein_end="293"
                     /protein_start="167"
                     /score="86.0"
                     /tool="antismash"
                     /translation="PFFILFTDFCIYWIHRGLHHPLVYKTLHKPHHKWIMPTPYASHAF
                     HPVDGWAQALPYHVYPLLFPLQKLAYVGLFIFVNFWTIMIHDGEYVANSPVINGAACHT
                     MHHLYFNYNYGQYTTLWDRFGG"
     gene            complement(17064..17450)
                     /locus_tag="JN550_012841"
     mRNA            complement(17064..17450)
                     /locus_tag="JN550_012841"
                     /product="hypothetical protein"
     CDS             complement(17064..17450)
                     /codon_start=1
                     /locus_tag="JN550_012841"
                     /product="hypothetical protein"
                     /protein_id="KAI1858085.1"
                     /transl_table=1
                     /translation="MAYLLPSLVLLTLITGTILYVTRAHWLHLVPDLSAYGPGHLYARL
                     PSSFTGDMEAGLSSSTFDLTGNVESGDGRAGLDDAAKAEILKIMKKRRLRFDAARKVYM
                     EQRFSANGIGPDGRPRDPKFVSFS"
     PFAM_domain     complement(17082..17426)
                     /aSDomain="DUF2015"
                     /aSTool="clusterhmmer"
                     /database="35.0"
                     /db_xref="PF09435.13"
                     /description="Fungal protein of unknown function (DUF2015)"
                     /detection="hmmscan"
                     /domain_id="clusterhmmer_JN550_012841_0011"
                     /evalue="4.10E-46"
                     /label="JN550_012841"
                     /locus_tag="JN550_012841"
                     /protein_end="123"
                     /protein_start="8"
                     /score="155.6"
                     /tool="antismash"
                     /translation="VLLTLITGTILYVTRAHWLHLVPDLSAYGPGHLYARLPSSFTGDM
                     EAGLSSSTFDLTGNVESGDGRAGLDDAAKAEILKIMKKRRLRFDAARKVYMEQRFSANG
                     IGPDGRPRDPK"
     gene            18536..19434
                     /locus_tag="JN550_012842"
     mRNA            join(18536..18581,18692..18903,18979..19103,19257..19434)
                     /locus_tag="JN550_012842"
                     /product="hypothetical protein"
     CDS             join(18536..18581,18692..18903,18979..19103,19257..19434)
                     /codon_start=1
                     /locus_tag="JN550_012842"
                     /product="hypothetical protein"
                     /protein_id="KAI1858086.1"
                     /transl_table=1
                     /translation="MASPQVSSDLIWEIVRSNNAFLVKSKTSGGIQFSRDPMNLKNKHS
                     RKVSQPIPHEAQPGAKTRVKIQRRGPANRGGIQYAGFVNEKAVGVIPNEKGGVKVVSKK
                     PATQHKPATSTTETTFHGGKSARNSYKAVANQTAKNGYRADLREAAVQRVSAIRRSQLE
                     VKPEPEKKLRGNAAKKAAAAASS"
     PFAM_domain     join(18563..18581,18692..18903,18979..19103,19257..19353)
                     /aSDomain="Ribosomal_L28e"
                     /aSTool="clusterhmmer"
                     /database="35.0"
                     /db_xref="PF01778.20"
                     /description="Ribosomal L28e protein family"
                     /detection="hmmscan"
                     /domain_id="clusterhmmer_JN550_012842_0012"
                     /evalue="9.70E-34"
                     /label="JN550_012842"
                     /locus_tag="JN550_012842"
                     /protein_end="160"
                     /protein_start="9"
                     /score="116.6"
                     /tool="antismash"
                     /translation="LIWEIVRSNNAFLVKSKTSGGIQFSRDPMNLKNKHSRKVSQPIPH
                     EAQPGAKTRVKIQRRGPANRGGIQYAGFVNEKAVGVIPNEKGGVKVVSKKPATQHKPAT
                     STTETTFHGGKSARNSYKAVANQTAKNGYRADLREAAVQRVSAIRRS"
     gene            21347..22809
                     /locus_tag="JN550_012843"
     mRNA            join(21347..21359,21428..21459,21541..21651,21734..21821,
                     21947..22409,22471..22615,22669..22809)
                     /locus_tag="JN550_012843"
                     /product="hypothetical protein"
     CDS             join(21347..21359,21428..21459,21541..21651,21734..21821,
                     21947..22409,22471..22615,22669..22809)
                     /codon_start=1
                     /locus_tag="JN550_012843"
                     /product="hypothetical protein"
                     /protein_id="KAI1858087.1"
                     /transl_table=1
                     /translation="MVKAVVAGASGGIGQPLSLLLKLSPLVDELALYDVVNTPGVATDL
                     SHISSTAKVTGYLPKEEGGKAAFKDADIIVIPAGIPRKPGMTRDDLFNINAGIVKGLIE
                     IAAEVAPKAYILVISNPVNSTVPIAAEVLKAKGVFNPQRLFGVTTLDIVRAETFVAEIA
                     GKKTGSELTVPVIGGHSGETIVPLFSAVKPGVSIPDDKYDALVNRVQFGGDEVVKAKDG
                     AGSATLSMAFAGFRFAEKVLKAIKGEKGLVEPSYIYLPGVPGGKEIAEKTGVDFFSVPV
                     ELGPNGAEKATDILANITDKEKTLLDAAIKGLKGNIEKGINFAHNPPQK"
     PFAM_domain     join(21353..21359,21428..21459,21541..21651,21734..21821,
                     21947..22140)
                     /aSDomain="Ldh_1_N"
                     /aSTool="clusterhmmer"
                     /database="35.0"
                     /db_xref="PF00056.26"
                     /db_xref="GO:0016491"
                     /description="lactate/malate dehydrogenase, NAD binding
                     domain"
                     /detection="hmmscan"
                     /domain_id="clusterhmmer_JN550_012843_0013"
                     /evalue="4.10E-44"
                     /gene_ontologies="GO:0016491: oxidoreductase activity"
                     /label="JN550_012843"
                     /locus_tag="JN550_012843"
                     /protein_end="146"
                     /protein_start="2"
                     /score="150.2"
                     /tool="antismash"
                     /translation="KAVVAGASGGIGQPLSLLLKLSPLVDELALYDVVNTPGVATDLSH
                     ISSTAKVTGYLPKEEGGKAAFKDADIIVIPAGIPRKPGMTRDDLFNINAGIVKGLIEIA
                     AEVAPKAYILVISNPVNSTVPIAAEVLKAKGVFNPQRLFG"
     aSDomain        join(21356..21359,21428..21459,21541..21651,21734..21821,
                     21947..22409,22471..22615,22669..22791)
                     /aSDomain="TIGR01772"
                     /aSTool="tigrfam"
                     /description="MDH_euk_gproteo: malate dehydrogenase,
                     NAD-dependent"
                     /detection="hmmscan"
                     /domain_id="TIGRFam_JN550_012843_0001"
                     /evalue="7.60E-126"
                     /identifier="TIGR01772"
                     /label="JN550_012843"
                     /locus_tag="JN550_012843"
                     /protein_end="325"
                     /protein_start="3"
                     /score="417.6"
                     /tool="antismash"
                     /translation="AVVAGASGGIGQPLSLLLKLSPLVDELALYDVVNTPGVATDLSHI
                     SSTAKVTGYLPKEEGGKAAFKDADIIVIPAGIPRKPGMTRDDLFNINAGIVKGLIEIAA
                     EVAPKAYILVISNPVNSTVPIAAEVLKAKGVFNPQRLFGVTTLDIVRAETFVAEIAGKK
                     TGSELTVPVIGGHSGETIVPLFSAVKPGVSIPDDKYDALVNRVQFGGDEVVKAKDGAGS
                     ATLSMAFAGFRFAEKVLKAIKGEKGLVEPSYIYLPGVPGGKEIAEKTGVDFFSVPVELG
                     PNGAEKATDILANITDKEKTLLDAAIKGLKGNIEKGINFAH"
     PFAM_domain     join(22144..22409,22471..22615,22669..22785)
                     /aSDomain="Ldh_1_C"
                     /aSTool="clusterhmmer"
                     /database="35.0"
                     /db_xref="PF02866.21"
                     /db_xref="GO:0016616"
                     /description="lactate/malate dehydrogenase, alpha/beta
                     C-terminal domain"
                     /detection="hmmscan"
                     /domain_id="clusterhmmer_JN550_012843_0014"
                     /evalue="6.50E-47"
                     /gene_ontologies="GO:0016616: oxidoreductase activity,
                     acting on the CH-OH group of donors, NAD or NADP as
                     acceptor"
                     /label="JN550_012843"
                     /locus_tag="JN550_012843"
                     /protein_end="323"
                     /protein_start="147"
                     /score="159.8"
                     /tool="antismash"
                     /translation="TTLDIVRAETFVAEIAGKKTGSELTVPVIGGHSGETIVPLFSAVK
                     PGVSIPDDKYDALVNRVQFGGDEVVKAKDGAGSATLSMAFAGFRFAEKVLKAIKGEKGL
                     VEPSYIYLPGVPGGKEIAEKTGVDFFSVPVELGPNGAEKATDILANITDKEKTLLDAAI
                     KGLKGNIEKGINF"
     gene            complement(23554..24748)
                     /locus_tag="JN550_012844"
     mRNA            complement(join(23554..23685,23942..24149,24387..24748))
                     /locus_tag="JN550_012844"
                     /product="hypothetical protein"
     CDS             complement(join(23554..23685,23942..24149,24387..24748))
                     /codon_start=1
                     /locus_tag="JN550_012844"
                     /product="hypothetical protein"
                     /protein_id="KAI1858088.1"
                     /transl_table=1
                     /translation="MSFDQPLPPFNASDPTATFLNSSCLDLLLIEIVPMAYRLVNELDD
                     AAEVAAADRSTAAGAGTGTGTGTASKQGAGGDAASLSTTATATATGRKLDDEEERDAVF
                     YRLETLGYRVGLGLVERFSRDRPRFNDTLDVIKFLCKDLWTLVFRKQIDNLKTNHRGVY
                     VLTDNLFRPLSRMSTDAGGQAVVRAQPFLWFPCGIVKGALAALGINATVQAESSELPGA
                     VFQIKTIPAKS"
     PFAM_domain     complement(join(23572..23685,23942..24149,24387..24673))
                     /aSDomain="TRAPP"
                     /aSTool="clusterhmmer"
                     /database="35.0"
                     /db_xref="PF04051.19"
                     /description="Transport protein particle (TRAPP) component"
                     /detection="hmmscan"
                     /domain_id="clusterhmmer_JN550_012844_0015"
                     /evalue="3.90E-48"
                     /label="JN550_012844"
                     /locus_tag="JN550_012844"
                     /protein_end="228"
                     /protein_start="25"
                     /score="163.1"
                     /tool="antismash"
                     /translation="DLLLIEIVPMAYRLVNELDDAAEVAAADRSTAAGAGTGTGTGTAS
                     KQGAGGDAASLSTTATATATGRKLDDEEERDAVFYRLETLGYRVGLGLVERFSRDRPRF
                     NDTLDVIKFLCKDLWTLVFRKQIDNLKTNHRGVYVLTDNLFRPLSRMSTDAGGQAVVRA
                     QPFLWFPCGIVKGALAALGINATVQAESSELPGAVFQIKT"
     gene            complement(26528..28930)
                     /locus_tag="JN550_012845"
     mRNA            complement(join(26528..27289,27408..27748,27993..28445,
                     28774..28930))
                     /locus_tag="JN550_012845"
                     /product="hypothetical protein"
     CDS             complement(join(26528..27289,27408..27748,27993..28445,
                     28774..28930))
                     /codon_start=1
                     /locus_tag="JN550_012845"
                     /product="hypothetical protein"
                     /protein_id="KAI1858089.1"
                     /transl_table=1
                     /translation="MASNANAQTQRDISSLYARVQTLLVKQLQNVCQVSGLKSSGVKAD
                     LQKRILNALYENVNADPAQYGHIKDAINNVMAGSGRHVSNGSSGAGGPYGRAGGGAAGG
                     AGGAGAFSAAPTTHATAHPPVYGQNSFSGFGSQGRAGYGAGGAGASASAPQRPGTMPFR
                     PFTWHSPSPSSGLISRPALQFKASPFHKMEQILGNVRTLEVMSQHRNSTNIPLKISDVP
                     ALARCIHDKTLRVMVFCAADDRGPQDIAFPYQSELKVNGGDIKANLRGLKGKPGSTRPV
                     DITSSLRLDKNSYVNNIEFTYALTTKVKKHQAAERQKFYLALYLCKLVPVDELAARVKG
                     RKIPRASVIKELTKAAHDPDVVATSQVLSLKCPLTYGKLKNPCRSTTCSHIQCFDVTSY
                     LYLQEQGPQWVCPICNKPATFDNLAIDEYVKGILDSTSEDTDQVTIEPDGQWGTEGRKE
                     PEPKRPRVSGAASMTSVNLDDDDDIVALDDFSIVSNRTTQTPNRSMLGTPAGAANGSSS
                     TPNGSRKRPAAEVIDLTLSDDDDDAPLHAPKRQNYGTSASLTSTPDWNYGATF"
     PFAM_domain     complement(26990..27139)
                     /aSDomain="zf-MIZ"
                     /aSTool="clusterhmmer"
                     /database="35.0"
                     /db_xref="PF02891.23"
                     /db_xref="GO:0008270"
                     /description="MIZ/SP-RING zinc finger"
                     /detection="hmmscan"
                     /domain_id="clusterhmmer_JN550_012845_0017"
                     /evalue="8.50E-20"
                     /gene_ontologies="GO:0008270: zinc ion binding"
                     /label="JN550_012845"
                     /locus_tag="JN550_012845"
                     /protein_end="417"
                     /protein_start="367"
                     /score="70.4"
                     /tool="antismash"
                     /translation="LSLKCPLTYGKLKNPCRSTTCSHIQCFDVTSYLYLQEQGPQWVCP
                     ICNKP"
     PFAM_domain     complement(join(27260..27289,27408..27748,27993..28059))
                     /aSDomain="PINIT"
                     /aSTool="clusterhmmer"
                     /database="35.0"
                     /db_xref="PF14324.9"
                     /description="PINIT domain"
                     /detection="hmmscan"
                     /domain_id="clusterhmmer_JN550_012845_0016"
                     /evalue="1.90E-40"
                     /label="JN550_012845"
                     /locus_tag="JN550_012845"
                     /protein_end="327"
                     /protein_start="181"
                     /score="138.7"
                     /tool="antismash"
                     /translation="LQFKASPFHKMEQILGNVRTLEVMSQHRNSTNIPLKISDVPALAR
                     CIHDKTLRVMVFCAADDRGPQDIAFPYQSELKVNGGDIKANLRGLKGKPGSTRPVDITS
                     SLRLDKNSYVNNIEFTYALTTKVKKHQAAERQKFYLALYLCK"
     PFAM_domain     29921..30052
                     /aSDomain="DUF2423"
                     /aSTool="clusterhmmer"
                     /database="35.0"
                     /db_xref="PF10338.12"
                     /description="Protein of unknown function (DUF2423)"
                     /detection="hmmscan"
                     /domain_id="clusterhmmer_JN550_012846_0018"
                     /evalue="1.40E-17"
                     /label="JN550_012846"
                     /locus_tag="JN550_012846"
                     /protein_end="44"
                     /protein_start="0"
                     /score="63.8"
                     /tool="antismash"
                     /translation="MAKSSRASTVKANNQRLKAKVFGPVESARMERLSSKLLELAAAP"
     gene            29921..30354
                     /locus_tag="JN550_012846"
     mRNA            join(29921..30149,30218..30354)
                     /locus_tag="JN550_012846"
                     /product="hypothetical protein"
     CDS             join(29921..30149,30218..30354)
                     /codon_start=1
                     /locus_tag="JN550_012846"
                     /product="hypothetical protein"
                     /protein_id="KAI1858090.1"
                     /transl_table=1
                     /translation="MAKSSRASTVKANNQRLKAKVFGPVESARMERLSSKLLELAAAPK
                     PPKPEENEMKIVDDEDESASEQKAPEADAEDAAMDIDGGKAASASKRNPKGRIAKRRKT
                     SKIVFPKYSDRKQGKKR"
     gene            complement(30653..33490)
                     /locus_tag="JN550_012847"
     mRNA            complement(join(30653..31203,31261..33490))
                     /locus_tag="JN550_012847"
                     /product="hypothetical protein"
     CDS             complement(join(30653..31203,31261..33490))
                     /codon_start=1
                     /locus_tag="JN550_012847"
                     /product="hypothetical protein"
                     /protein_id="KAI1858091.1"
                     /transl_table=1
                     /translation="MAADGEEQAQGLEQEQRMSVDQEGEQAATSSSSDDDSDSDSGEPA
                     APQVEWLATGREKRSTAGNRMKSMLAAEEPDDDLELLFAEVEGEDAGFTDVDDGDSDAV
                     MDSSSDDEDAQENADEDEGERELERQAREKRQAARKRKAQEAIPVKFRKKVKISTRTAA
                     PATATDSSASTPAPRPKKKSERASWLPTQADMPTRASKRETTMLSKEQLHQQMVEREAK
                     RLKQIEAMERKAKRMEAMRKPPKTQAERLAEAAIIEKRNAKSLNRWEEAEKQREEERRA
                     KLAALNNRQLSGPVVTFWSGVGEWVDGKLKHLGKTVIIEEKPIKKRVSMAGPGKSSDTP
                     AKEDAVKEEQAKDAGSTTTQAPKPADNDKAAVPSETADKQTPDNPKTADVPSEPSDQPA
                     ARPEAASTAEAVNAPAESQTPEQKDPKPKAPESEAAGSEAPEPKAPEANAPEANTPESK
                     APEPEAPEPKAAASVPEPPEERPAETKVMEKTPAETKLPETRPPEPKPQASKPSEMKAP
                     DLQPPSTSPYTTSMFAPPPQPQSSPIMKPPDMSRPPNSFLAPPPGATKNGLSMPMLAYG
                     SPVNAPSHGLAPPNTAQRQSPLSMPQAAARPPPLSAPPPPPTPAASHTAPVHTTPSQST
                     PHAPPSHTAPSRTTPTPTPSPMPRTASATKPAGQPPAKPLSSLKPSHTNAAKKQQSVPD
                     LPPSPRPPPPPNGKATCNSFILQNFDENAIEQKSVQQRILFGKETGKLAKQAPAPRCII
                     TNKVARYKDPKTGLPYYDSRAYKEIQKLQRGDYKWSRLVGAWVGTGASAAQGVPARFLD
                     PNAPAPPKPVPVKQEPASTPNQGAPAGVTASTPSKGVENGQSAKPATPASSATSTVTPG
                     ATAPTPDVAAATAKATTPSSNPPASLDQKAPEPAPSAAAAETAPVPAAQPAPTAA"
     PFAM_domain     complement(31100..31183)
                     /aSDomain="YL1_C"
                     /aSTool="clusterhmmer"
                     /database="35.0"
                     /db_xref="PF08265.14"
                     /description="YL1 nuclear protein C-terminal domain"
                     /detection="hmmscan"
                     /domain_id="clusterhmmer_JN550_012847_0020"
                     /evalue="4.20E-13"
                     /label="JN550_012847"
                     /locus_tag="JN550_012847"
                     /protein_end="778"
                     /protein_start="750"
                     /score="48.9"
                     /tool="antismash"
                     /translation="CIITNKVARYKDPKTGLPYYDSRAYKEI"
     PFAM_domain     complement(32591..33325)
                     /aSDomain="YL1"
                     /aSTool="clusterhmmer"
                     /database="35.0"
                     /db_xref="PF05764.16"
                     /description="YL1 nuclear protein"
                     /detection="hmmscan"
                     /domain_id="clusterhmmer_JN550_012847_0019"
                     /evalue="1.80E-68"
                     /label="JN550_012847"
                     /locus_tag="JN550_012847"
                     /protein_end="300"
                     /protein_start="55"
                     /score="231.3"
                     /tool="antismash"
                     /translation="REKRSTAGNRMKSMLAAEEPDDDLELLFAEVEGEDAGFTDVDDGD
                     SDAVMDSSSDDEDAQENADEDEGERELERQAREKRQAARKRKAQEAIPVKFRKKVKIST
                     RTAAPATATDSSASTPAPRPKKKSERASWLPTQADMPTRASKRETTMLSKEQLHQQMVE
                     REAKRLKQIEAMERKAKRMEAMRKPPKTQAERLAEAAIIEKRNAKSLNRWEEAEKQREE
                     ERRAKLAALNNRQLSGPVVTFWS"
     gene            34444..35921
                     /locus_tag="JN550_012848"
     mRNA            join(34444..34506,34610..34989,35082..35142,35313..35921)
                     /locus_tag="JN550_012848"
                     /product="hypothetical protein"
     CDS             join(34444..34506,34610..34989,35082..35142,35313..35921)
                     /codon_start=1
                     /gene_functions="biosynthetic-additional (smcogs)
                     SMCOG1066:alpha/beta hydrolase domain-containing protein
                     (Score: 184.9; E-value: 3.3e-56)"
                     /gene_kind="biosynthetic-additional"
                     /locus_tag="JN550_012848"
                     /product="hypothetical protein"
                     /protein_id="KAI1858092.1"
                     /transl_table=1
                     /translation="MAPRTREELLSYGIPDPALLAELERNPVRDPQPSDPYYGRDDHAA
                     KRAHRATTLREKHHLRYLPGPIPEQVHEEDRRIPVRDGAEITVRIYRPTAPLPPPTDEG
                     AAARPLIVMYHEGGWSMGDLTDEEVNCRLFSRDLGAVCVNVEYRLAPEHPFPTWINDSW
                     DALQWAAANAASLGADPAGAGFVVGGGSAGGNIAAVLAHVARDSGLSPGLTGQYLCVPA
                     ITCLLDPGLVPAAYRAEYLSHPAVTPARDPVLKLGGDGDDPAAGRRMLRRLGADPDSPL
                     MVPLHYGRQGERGHRGVPPAYFQVCGLDPLRDEALIYERVLREEAGVRTKVDLYPGLGH
                     YFWTNYPGLEASKKFVEDTVVGVRWLLQQK"
     PFAM_domain     join(34877..34989,35082..35142,35313..35837)
                     /aSDomain="Abhydrolase_3"
                     /aSTool="clusterhmmer"
                     /database="35.0"
                     /db_xref="PF07859.16"
                     /db_xref="GO:0016787"
                     /description="alpha/beta hydrolase fold"
                     /detection="hmmscan"
                     /domain_id="clusterhmmer_JN550_012848_0021"
                     /evalue="2.10E-46"
                     /gene_ontologies="GO:0016787: hydrolase activity"
                     /label="JN550_012848"
                     /locus_tag="JN550_012848"
                     /protein_end="343"
                     /protein_start="110"
                     /score="158.6"
                     /tool="antismash"
                     /translation="IVMYHEGGWSMGDLTDEEVNCRLFSRDLGAVCVNVEYRLAPEHPF
                     PTWINDSWDALQWAAANAASLGADPAGAGFVVGGGSAGGNIAAVLAHVARDSGLSPGLT
                     GQYLCVPAITCLLDPGLVPAAYRAEYLSHPAVTPARDPVLKLGGDGDDPAAGRRMLRRL
                     GADPDSPLMVPLHYGRQGERGHRGVPPAYFQVCGLDPLRDEALIYERVLREEAGVRTKV
                     DLYPGLGHYFW"
     gene            complement(36619..39150)
                     /locus_tag="JN550_012849"
     mRNA            complement(36619..39150)
                     /locus_tag="JN550_012849"
                     /product="hypothetical protein"
     CDS             complement(36619..39150)
                     /codon_start=1
                     /locus_tag="JN550_012849"
                     /product="hypothetical protein"
                     /protein_id="KAI1858093.1"
                     /transl_table=1
                     /translation="MDSEDGEFFIKQLASFVRTHEKALANALQFKRQNSGPRHGSSQSV
                     SALPAMSQSSAPLPERPSTASSTSGGLAAALSLGSFSFTSHNMKPAKLALTPHHLFYLL
                     SRFEEMGINVGPMKVRLENLHDTSSSANYVSFLSSSQRTRSSDVVSIRSVSSVRSVMSG
                     MSALWTSFGLGASISAARNEKQKAALAADLKYLYSAFTKIPCLRFAPDWRARLIRGYEE
                     FPFDSAVPLYVFKNLQALEISGIDFRQFFGWDRLADQVRSLTLKRAGIDDPADILIDIV
                     LDDMDKRRRRTSKNQHSPTIPNPSPRRSPTMAHAELHRSGSTPGSPNPRGSLGDLPVGS
                     LGTDSSSPYGSRRPSVARIETDEPRSPGKSDRPRSHSPSRPASSRHHTAPTTRHSYKVR
                     RSGSGSSHSSLSDSWHNSRNSASNLLGMGILPASKWRFLKHLSLADNSLTAIQATSLTP
                     LANTLYSLDLSSNLFTQIPDSLATLTALRALNLSHCMIDSLHSLTRNPLPAITALNLRA
                     NRLQSIAGVEKLYPLERLDLRDNRLTDPMELARLTGIPDIREIWVEGNPFTRSHRDYRI
                     TIFNLFRKTPGYTEDVIIDASGPTYSEKRYLVERVDVPAAVPVVKQPMPEVPAVDVSKP
                     AIVYDAPKAPAVLRKERPTPKAVASEINTSSTRRKRTPKRRIVDLATNDPAKAASQAIK
                     IKELGADKTSRPVGTESNYRISQSPEAQRPISTEMRSSNSFNLPEIPRFDSSAISTVSP
                     TFGSDTIPSQWRDSQDWNASGEIYRQKIEALRDKVGNGYLSVLNEESWEPNRPPIPTFS
                     GDYAPASTIRPSLASPRTTSAQTITSGRTLG"
     PFAM_domain     complement(37663..37839)
                     /aSDomain="LRR_8"
                     /aSTool="clusterhmmer"
                     /database="35.0"
                     /db_xref="PF13855.9"
                     /db_xref="GO:0005515"
                     /description="Leucine rich repeat"
                     /detection="hmmscan"
                     /domain_id="clusterhmmer_JN550_012849_0022"
                     /evalue="2.20E-08"
                     /gene_ontologies="GO:0005515: protein binding"
                     /label="JN550_012849"
                     /locus_tag="JN550_012849"
                     /protein_end="496"
                     /protein_start="437"
                     /score="33.8"
                     /tool="antismash"
                     /translation="LKHLSLADNSLTAIQATSLTPLANTLYSLDLSSNLFTQIPDSLAT
                     LTALRALNLSHCMI"
ORIGIN
        1 ccccccccaa aaaaaaaaaa aaaaaagcct acaggggtaa ctccggggag ttgcaattcc
       61 tccctcgaac attgcagctg actcccaatg acccacaggg cgttctcaca gctcgcggcg
      121 gacaaccagt tcgcgacgct ggggatcgtg ctcctgggcg cgctggcgca ggtccacgcg
      181 gcgtgcgtgc agatcgtcgg cgccgaggcc gccggcgccg gcggggagca gccggtggcg
      241 gacgaggagg gcgaagcgga cacgaggtcg accaagacga ccaaagctac cgcggttccg
      301 gcgggcgcgg accggatcat gaagaaggcc gccagtgcca aggccgtgcc tggccttggc
      361 atcgggaccg tggacgcggg cgaggtcgtg tcgcgcgagg agatcgcggc ggcagcaagg
      421 cgcggcaagg acaaggcggg cgcgggcgcg gccgagaggc ggaccgagga ggccggcagc
      481 ccgccgccga agcgcaagaa gcgcgaggcc ggggaggccg tgtcctcttc tggcgcgtcg
      541 gcgcgtttgc gtgccgggtt ggtagaaaag ggggacaagg ctgccaagga ggagagggcc
      601 aaggccaaga agaagaagaa ggcgaagaag ggggacgagt tcgacgccct gttcagctct
      661 ctgatgtgaa tgcgcctggg gatgtaggga ggaggggact acagatcacg tatttctttc
      721 caagtagaaa gcaggggagt ctcgtttagt agtcgccaac aagtaagtcc acgggggtgg
      781 atatcatgaa ctggtttggt gcgagaaaag tgacaatgta taactccatt aatactaaca
      841 agcggtcgcc acttctacaa gccagcaatt ccttggccaa cgttttggac ctttccccat
      901 gtattgcgcc aaccctgttt ccacaacaag ccagcagcca acgaacgcat ctgtgtacac
      961 aagccccaag gtctcgtaaa gctagctaat tcttcctaca atcttgataa gcctgggtaa
     1021 ttgctccatt tgcccagcta acccgccttg attttcccat acaaaaaaag gtctttcgag
     1081 ctgccgtgag ttcatcgctt agtctcctct aagatcaacg atttaccaaa cgccccgttc
     1141 ggtgtgagct tttaccggcc tacggacctg taggaccaga tgcgagctct catatcacca
     1201 gaaccggtcg cgaagaagcc tccggcgggg ctgggtgcca cggaaataac cgagttcttg
     1261 tgtccctgaa gcatgagctg ggtgtaccca gtgactgggt cccagaattg cacgccacgg
     1321 tccttggaac cggacatgac ccacgcgtta tcaggggtga gcgcgacgga taggacgaaa
     1381 tcctgtcatc agttagcaag tggcaaaatc cacagataag aaatatgctt accctgtgac
     1441 cttcgaaggt cctgagacat ttgcctccct tcgcaggggg gttgctgatt cctcggggcg
     1501 cagagagctc ccacatcttg atagtcttgt ccagactgcc cgagaccagt tctctgccat
     1561 tgggagagaa tgccacactg tagacactgt ccttgtggcc atcgggaccc tccagtcgct
     1621 cgaccaggat accctgctgg atgtcccaga cgcgcacgct cttgtctagc gagccggctg
     1681 cgacgtatct cgtgtcgggc gagatggcca ccgtggtgac gccatcctca atagtcaggg
     1741 tcaacatggc agcgccggtc tcgatgtccc acagacggac agtcctgtct ccactaccag
     1801 acgcgatcgt tcggccgtcg cgggcgaagt cgagggagta gatgtcctgc tcgtggcctg
     1861 agaaggtgtt gcggatggtt ctgttctgga tgtcccagac gcggatgagc ttgtcctcgg
     1921 caccggtggc caagtacttg ccatcggggc tgaagcagac gcttcgaatg tagaggtccc
     1981 cgctaatgtc gacattctcg tcctggagca cgcagacctt ctcaccggtg ttgacgtcgt
     2041 aaatctgcgc ggatctgttg cagccggtag caacgtactt gccatcgtgg ctgaatcgca
     2101 cacagcagac aacgctctcg tggcctaggg tgtggacaag ctcaacatcc aacgtgcgtg
     2161 ggacctgctg gttgaagatg acgaaccagt catcgcgggt cttcttgctg tgagcaggga
     2221 gacggtcggg gtcgagatcg cccagggcgt tgttcacgag ctgaccggga ccggggtgag
     2281 gcggcatcgg tcctctgtgg tcgggcgtgg gttggttgtg aacctgaggg gaggcaccgg
     2341 ggccgggcgg gtaaggcatg gggttgttga tctgcggagt ggcagggccg gtcgggggtc
     2401 taccaccaat gccgcgcttg ctgccaggtc cggggctagc ggtactctgg ggcggctggc
     2461 ccgggaagcc gttggggccg ggaccctgct ggtagggctg ctggaacggg ggctgctgag
     2521 acggcggagg ctgtggggga ggaggtccct ggagcccggg aggaggctgc ggcatctggt
     2581 gctgctgagg tccggggccc tgctcctggg gcgggggctg cggtggcagg ccggcttggc
     2641 caccttggcc ggtcatgata ccctggaaga ggttgttgcc catgccgatg gagggcggag
     2701 gaggaacgtt cgaggggcca ccgtgctggg gaggcccagg catgcccggc tgaggggcgc
     2761 caccgcgagc ggcctcaagc tggcgacgca gcagaagcag ttcttcctca tacctggacg
     2821 gggtcttgtc agcaaaatag ggggttcagt ggctactgat tgctggtcac ctacttggcc
     2881 ttgagggtca tgtgcgtctg ctcaagctgg tagacctttt cgcgcaccag ctgggcctct
     2941 tgcacctgtt gctggactgg gggcattggt cagcgtcctg gcatctgacg acggcaaaga
     3001 ttgctcgtgg gaggaagcgc aagtgtgctc tggccacggc gtgaggctgc gcgtaatggt
     3061 tacttacttt gctgctcgta gccctcgttg agccggacct ggttgtcgaa ctcggcgcgg
     3121 atctggtcca ggagctcatt caagcggctc gcattctggg gaaggccccg gtgctgcggg
     3181 tacatggaca tgatggcgga cttgatcggc ggctgtgtgt cctccaaagg gttggttgaa
     3241 gtgatgaaag ccggtggttg caccgaacgt gagacggatt agacgcgaag gggggtcttt
     3301 cttggcgcag tgttcgacaa ggctggtacc tgagcaggcg gcgtccaggt cggttgcgac
     3361 aatgctcggc tggcgatggg cgcagacgat ggaggaattg cagtccggtc cggcgcacgt
     3421 tgaacggagc cacgcagcct gtgagcccgt gaggcggtcg gaggggcgag cgatagacgg
     3481 cgacggacac gacgcggtgc gatgaggctg tctgtctcgg gagatgtcga gccccgttca
     3541 gacggcagtg agcatgtcgg tcgtgacggg ggttggcagc agtgaggaga tggccgcggt
     3601 gggatggcag gccagcggtc aatggaaggt cgcgatggaa agggggtgcg atgcgatgga
     3661 cggatcgcga cgggcgggcg ttggcgggtg agaagggtgg atgggatggg atgggatggg
     3721 aatctctggg aaaaacaagc gctggggagc acggcagagg aagaggagtt ttacccttgc
     3781 accggcctgg aaggaagaag agaaggcggc cagcggccag cgggccagcg agagggcccg
     3841 ggcgtcttgt gcatctgggg gccctttttt gggcgacttg cgaccctggc ccggccgcta
     3901 aaggtaaact tacagggggg ccaggggggc aggggggagg gggggggagc acccactgag
     3961 cgggctggta gtgatgatga tgatgatgat ggcccaaggt acggtactgt gcagttagtg
     4021 actacctaac tttaggtagc tactgtagtg tgcagtacct gcttaggtac cttggagcct
     4081 gcagggcctg caggctggtg cagccgctag aagcccctgc ccgcctggga tgcatggtgg
     4141 catggccatg gcccgcatgt ctaataacta gtgggtgggc aattaatgga gcggcgcatg
     4201 ggaggctcca gcaagccagc aaccagggcc ggactgactg gtcaagccag gctggccgct
     4261 ggctggccgc cgggcgcgct cggcgctcga ggcgtacaga ttgacctggg ctgcgtcgac
     4321 tggggggggg ggtccacatc ggacgtgggt taggtagggt gccatctgga agagacgcta
     4381 cggaatctcg cgtacccagc ccaacattgc aaacctaagt tccctatcaa tcagccgacg
     4441 gtaccgtgcc acgcgcgata cagtacgtac cgcgttccca caagcttccg gcagtgtcca
     4501 ggcggcgctg cggtacaggg acggtgggag ggggggtgtt cgcagcagag acattgctta
     4561 cctactacca tgcactcgct cacaagtacc tgactaccat ggtacaggag gtcggtcttg
     4621 tacacgagcg acatggaaac cttcaagtcc acttgcacaa atactcagat acttgagtag
     4681 tcaatcagtc agccctctgt ttgctatgcc gaagccctcc atgcgtcgcg ttgagctcca
     4741 gattgcaaac tgtctgggga aagacgcctc aagcttggac tcccaggcgg gacacagtga
     4801 ctgcttggtt ggccatggcc acggtccgac agcttatgtg ctcagagaaa tattgacaga
     4861 caacatagaa ttagacgaca gtgcgtactc ccatccaatg tgtcgttaaa tgtgcccagc
     4921 atatttgcat cgagtgtgtg gggtggggag agcatttgcc agcaggggat ccccatgacg
     4981 gcaaacaccc tatatcactt tctttaaacg tcgctttcgc atcggctggt tgcgtgcggc
     5041 ctgccacgca tgcacaccca gccagtgcat gtgctaaatc aatgcagatt acaggttccg
     5101 gaccgactgc agcccgcggt gatggtacat catcgagatg cagtaagaaa gccattgcta
     5161 acgtgcgtct tggtttacct acaatagcca cccaagagcc tgcatcggga ccccaggagg
     5221 ttggcttcac tgcagccggt tgcttgtgct ctgccgtcga cgatcgagga taacttggtt
     5281 caactggcct cccacatcca cggccaacac tagggaacca cttgacagtc aacaggcctc
     5341 cgtcttggat tgcctgcctt gcctgccgtt cggtgtgcgg cacctgcccg ggctcggggt
     5401 aatttgttcg gtcatctagg cctagagtcg tactatggta tacgcatgct gtcttggcaa
     5461 ggatcgatct gcattcccgt agtgagcagc cttggtcttg cttttctctg cggctgggac
     5521 cacgatcctc agcgagaagg acggagtggg cgaagccagc aaggcatggc ccgaccatga
     5581 cgaaatgcat gtgcctaacc ttacatatct gtaggatgtc agactttggc gcgcatgttt
     5641 ccgatggtat tcctgataag aaacgaagtc tttggtcctt ttgaacctat cgcagccgct
     5701 tatggcagtg tgcccgagac agccccaggg ggctcgattc ggtcagggaa accagcgagc
     5761 tttggtttcc ccgatggctc gccaagctct agcggaaccc ctcacgcgtt cgggttgccg
     5821 ttccctacga gattgcccgg gagttaccgg ggtctcgggc ccagcttaac cccagcttcc
     5881 tccccggggt gcatctagac gagttgactt tggtttggcg ccgaccgaat tactcaggcc
     5941 agaacgaaga acacacccaa tgactcgcct ccctcctctg ctgcgaaagc aatcagtgca
     6001 ggccgcgctc ggcagtgcct tttggcagag tttggtgcct tgctccgttt agacttttgc
     6061 tcgttagcct tcccgaacct caacggatcc aaaagccgtc aaggccactt tcctggctgg
     6121 gcaatctgct agcagccaag actggagccg aaactggaga agtgatcctg gcggttggaa
     6181 aaggaatctt gttccgcaca ccactcaccc cctcttccta gagtcttacg acatgtgcct
     6241 actgcatgca gcgggcaggc gggtcaaata gtatttggaa ccccattgga ttccatgtat
     6301 gtatgccagg cagggcgtgc tggacgaaac gttgcgggct agtgcagcag tgcgctgcag
     6361 gcttgctgca cgactccgaa agcgtgagaa tatgatctct tttttccctt tgccgcccat
     6421 gcaaggcagg ttccatcaaa ccatccgcat gactctggct gctttagctc aaaacgaaac
     6481 gacaccgcct ggtgagagac atacttgtgt gtgcattgcc acggattact tgctctccat
     6541 cccagccact gcccaggctt caaaagccgt acaccgacaa atcccaccag tatccaatgg
     6601 gcgcacagat ttagtcagtt gcgaaagttc ccgttgcgta gccagattac tctcttcggg
     6661 ctggggcttt gtgaccacgc gggagcgaga gtagtacgaa cgccgaaact acataggtag
     6721 tcttcacgat gactagcata tccaaactcc acaacttgag ttacctgggc tgatgaaata
     6781 aatcctagaa aaagctcctc atcgtccctc gttatatctc tttctccgca gaactggaga
     6841 ccctagcgtg atcaggaaca agaagcagga tagcacaaat atacggctac cgcaatacac
     6901 tcaacaggag cataacaggg aggaaaaaga gagcaatggg agccgaagga tctggaaacc
     6961 atattagcaa aacctacgtt cccaagtttt tctctgccaa cgatctatat gtcttaaagt
     7021 gacagacttg ccaccaaact gatgctctct gctggggccc cagaacagct ggaactcgcc
     7081 tatccaacgc ggctgtgctc ggctcggcgc gtctcgtcaa gtgccttcaa agtgaccgtc
     7141 atggtctatc ttacctcagc tgcactagaa atagcaacca acgttgttac catcattatc
     7201 attatcatcg aacaagcaag tgtgtgtgct ggtgaacctc gccctggagt atcgcagtca
     7261 gcatcatagc atcaatgcat gtttgaaaac tcgcccaggc gcgagatgtt cagtttcacg
     7321 gtagcatagt caagtccgca gtcctatgga cttccgcatc agtcctagct atcgcccaaa
     7381 ctgataatga cttggcagca acagcgatca tacaacatca gactgtgtgt tatggcttta
     7441 agatctaact tacacggcac agtttgtgaa agatcagata gggcattgta gaagcagaag
     7501 accagggcag actggaatga gtattattca catcaataat actgtgtacg gacgccgata
     7561 tttacttctg cctcgctcac ggttgaggag gagcatgatt caccggaact agaccgtgat
     7621 cctgaccccc gagactcgga tagaaagctt agagcttatg tacattacat aacggtttag
     7681 cgatcgaggc taggcttctg gtataggggt tctagttttt atcgtgtatc taaaagcgcg
     7741 tggctcaata taaccattgt gttttctatc tagcactatt gaattaaagg aaaaagaaac
     7801 ttgccatggg aaagtgtgat atcgaccaaa gtatttctta ccgtttccag gcacaatttt
     7861 ttgtctggat ggaaaactta gaaacgatgg cctccgaagg atatcggcag gtttgtcaat
     7921 ctccttccag aatgactttg atctcatgct agtaaatttc gaacatgcca cccgatcctc
     7981 ccctgcacca tcaaccatga atgctgcaaa tgcacgacag ccacaccaac gcagtcgatg
     8041 cacttgtatt cccccctggc cgcgattatc gatggggatc agaggaaacc atgcgtcgat
     8101 ttcgaggatc cctttgcaga tctggaacgg cgactgttct gtggtggagc acataagagc
     8161 agattatggc cggttcatcg gctcatgtca tgttatacgg ggcgcaactc gaaacccgcc
     8221 aagaaccccg tgagagcaag atttcgtgca gcatataaac agagctggca accctcgaaa
     8281 ttatgaactt gatattcatt ttgctgcaaa tgccagcact aagcatgatc acttctgtta
     8341 tgcttgctat tgcttgagaa cttttcgctc atgcaactta cgccgtatcc cacgaaatgg
     8401 tcgatggcat gtggacacct tcaatttccg aaatgagcac ctcgccgcag tactatgaag
     8461 cagtatggta acttctcagt tcaaaatttt taggacaaga aagcagcaca ggtgcctctg
     8521 caagctggtg gaccaatact gaacaactga aactggcact gagcgcagat cacacttgac
     8581 gcggaggcca tttaacatgg gattattcaa gtctttttta tattaacacg cacaccacgc
     8641 gcgggacgat ccatcactcg gtgacgtgac catggcgcgg cagaagctaa gctgtataca
     8701 gggatatcga accggaagaa attgagcaaa agacgccgcc aaagggcaag tagtcgactc
     8761 tggcaaaaaa gagcgaaagc gagacccttt ccaatgtttt cagtagcaga agcagcggat
     8821 aatgctgtgt atactggaca ttatcacata taatgctcct agttggcctt ggcgcccttc
     8881 ttgttgccct tgccaccggc gtggtgcggc tcgcgggtct caagctctgc ctcgtcgcgc
     8941 tgtgcctttg ctcccttctt gttgcccttg ccaccagcgt ggtgaggctc gcgggtctcg
     9001 agctctgcct cgtcgcgttg gttcttggca gcagcgttgg cacccttctt gttacccttg
     9061 ccgccggcgt ggtgaggctc acgggtctct agcccagact catcacgttg tgccttcgct
     9121 cccttcttgt tacccttacc accggcgtgg tgaggctcgc gggtctcgag ctctgcctcg
     9181 tcacgctgtg ccttggcgcc cttcttgttg cccttgccgc cagcgtggtg cggctcacgg
     9241 gtctccagtt cggattcatc acgctggttc ttggcagcag cattggcgcc cttcttgttg
     9301 cccttgccac cggcgtggtg aggttcacgg gtctcaagct ctgcctcgtc gcgctggttc
     9361 ttagcggcgg cattggcacc cttcttgtta ccctttccac cagcatgctg aaagaccggt
     9421 tagctacgct ctagtgacgt gattgataag aatggaaagc ttacgtggcg ggcttcgagc
     9481 tcggcctcgt cgcgctggtt cttagcggcg gcgttggcac ccttcttgtt gccctttccg
     9541 ccagcgtggt gaggctcacg agtctctagc tcagactcgt cacgctgtgc ctttgccccc
     9601 ttcttgttac cctttccacc agcatggtgc cgagcttcaa tggcaggagc agccaaggcc
     9661 ggggcagcgt agacagccaa gacgccctaa ggggatgagt tagtaaactt gtaccatatt
     9721 gcagtaactg ggtgacactt acagctagag gacgggcaag gtcgcgggga ccagtgatct
     9781 ggaagccgct gacggccgag gtagccagca agctggaaac ggccagctga aggagcgaag
     9841 gagcgtgcat attgactgaa taagtaaagg ctggccggca gctgaaagaa tgactaagtt
     9901 atagtactgt ctaagaaacg aagggtgtca aaccaaagat gtcgagccaa agagagaagc
     9961 ggatactaag agaagatttc tgggcaagcc tagaggtagt ttgagtgggt ttatattcga
    10021 aatcgcacgt tagtcgggac ccaagctttc tgcaaagaca aggggatcgg aactgggtca
    10081 gccaccaagt ttcccgccaa agggcagatc ggatggaggc tcaaaccccg aggacgtggg
    10141 aacggtctcg tctctcgacg tctcaagata cagccgctaa gatcggctcg tggtctctcc
    10201 tgctcagagg gcgacatcgt gacttctcac cccgatctac ggcaggcatc ttggcgtcca
    10261 ctcagagccg gtgctgagct aaagaagcgg ggagacgagg gctatgagat ctatccaagc
    10321 gagatgcacc ccatggaagc gtggccgaag attgaaggct cgtacacaag gttgggtttc
    10381 atcgtggact gggaccccat tcgacgacaa cggcattggg ggcccagctt gcgatgggac
    10441 ggcaatgcgg ccctgtgacg gtgaggctcg aggtatgcca tttgggggat agtcggcggt
    10501 tgcagagcct cacgcaggga aggcgatgtt agacctgggt atgaaggctt ggcctaccag
    10561 attaacatgc acccgcccgc tgacagcatt ggacctgggc gatctgcttg tgccgtcaat
    10621 cataagcctt gggagctatt cccagaccat cgaggccagc cgttgggagt cggaggaggc
    10681 tgtctcacat ccctgtctga aacttgtgtc gccaagaggg gcgcgaagat cttgcctggt
    10741 gcgcgaggat gtgacatcgg gggggactgt ctcgcttcgt catgcacttc cccagcatca
    10801 ggaaaatatg gctgtcgcaa ccgcagtgtg gacatgggat gaaacgcatg gactgcccat
    10861 gtgtcatcgt gggtgccctg ggcaggctgg cagccaggca gcccagcgcc gctggacgag
    10921 gcctgtccaa atttagccgc cctctggggt gcatgtccgt ttcccaagat tttgagagag
    10981 cgatcagtct taagggcggt tgctattgtc gcgaatcatc gtctacactt gcgtcgcaag
    11041 aaatagctca atgccaaggg atagacactg ttcccttgcc gtgaatctca catcatagcg
    11101 attcgcaaaa gccaagcccg agtctgccga acctctgctt ggcactcgct gacaatgatg
    11161 aacttcctgc gtatgataac ttgggtattc tcgtgatgag gaaagctagt gccccaaccc
    11221 caacccagca gcctgcagct aattcagtga gcgagtgggc tctctgcatg gccatggccc
    11281 gcccatccac aagttccaag agttcagacc tcagactcca ggcgcctctc tcaagtcgta
    11341 cctgcatttg gcctagtgct gcccgcaacg ccaactctct attgtggaat tagtatgtgg
    11401 acccgccctc catggatgcg tgagacgtct cgtcttggtt tgaagctagg gccagtctcg
    11461 tcagtatagg ctgcaggcga ccacgccccc ccggcaacag aagcttgtct gttgcatcga
    11521 gggatgtttc caaatgccct cacaattgtc gccagcatgc gccttgacca tgcctcttga
    11581 ccatgcctct gtccgctttc gacgaacacg tcgccaaggc gtcggccgcc gcccgctgat
    11641 gttggtatct ctccttcaag gccggattct tcttcgtctc aaccttctct ctctcgctct
    11701 ccttctcctt gtgtcacttc cgcgcctttc gcagtgtgca ccgttttaat tcccagttct
    11761 cttcccttct cgcagcacca ggtgtgcccg tactatattt ctgtttttgt ttcgtttccc
    11821 agatggccaa ggcttaccgg tccgttcctc atgaggagga agagcctctt acgggcaacg
    11881 gcaacgatgc cgtagacgag aagtggtcgt ggaggtcatc agagtcatca gagatggaat
    11941 cgcccataac gaagaggctg cgaaggataa gtccacattg gccttggatt gcgcacgcca
    12001 ttctgttgtc gatctccatg cttttcttta ccttgtcctt ctgcatgaag tcggccagac
    12061 atgggccggc agggcggtta ccagagacgt actgtatgtt gccagactgg acagcgcgat
    12121 tgcattttgt tctactggag ctaacgagac cccagcgcct gcactcggtg cgataaagta
    12181 tgagatacaa cacttcgacc tgccgccgat agctgaaggg cccttcatcg gcaaaggcga
    12241 cgacgtggat gcgcgatggg actacatcac cgatggcagt atgtaaccgg ccgccgctga
    12301 catcttggac tagttgacta acactagcaa gttccggaca caatgatatc tcgggaggag
    12361 atgatcaaaa taggtctcga cccggaaggc gctctcgaga tcacagaccc aaggaccggc
    12421 aagcatggat accgagtggc catcgaggtc ttccaccagc tgcactgcct gaacctcatg
    12481 agacagaaca actacaagtc gcactacgag cagtttggcg gggacacggc tgccccgaag
    12541 cacgacctgg ctgggcatat cgaccactgc atcgatgcac tccgccagtt tgtcatgtgc
    12601 cagggagacg tcaatgtgtt tgcgttcagg tatccatttg gcgacaacga cccctggccg
    12661 gattatacta caccgcatgt gtgcaggaac tttgagagtc ttcggacgtg ggcagttgag
    12721 cacggtgtcc cacacacgcc tggcgagcct ccccattaag ggacctccaa acccaataag
    12781 gagtactgca agatacattg aagacttgta tataaaacta gaataagcgc cagtcctgtt
    12841 aagaacaatt ggataccagg ccgttcctat ttttccaagg atgttatcgg acgacaccag
    12901 agctgtcact acgactaaag gattgagacg cgtttacttg atcgtgcagc acataatcaa
    12961 atgagttttc caaagagaca cccagctggt atagacatgc aggtgcagtt ggccggtcat
    13021 gagatctgta tgtttgtgga gagtgcatgt tcagatatat ataaatgtct tatcaaacct
    13081 gggggtccag gccacagaaa ggggcacgga cagacgtgtg aagcggaaga actattgtta
    13141 ttgagtttcg caaactgctg gctgaacacg caggcaaaag gcttggacgg gcacggaaat
    13201 accgttgtcg gccggagacg ggccccgaga ctgtcagatt gtccaatctt atcagatcaa
    13261 ggagatcttg ccaagggcgc attagcacca tcagtgggac gatcgccatc gccatcgcga
    13321 cgcagcgcat ggagaacacg aacacgagta ttcgtataat tgaatatcga cactgcaaag
    13381 cctgcattgg cacatgcagc cgtacggtac cgaacagcgg gttgactaaa agattgctca
    13441 gggaagagtc ggcggtgcaa gccactctcc ttcactggtt gactggtcac ttttggaaaa
    13501 ctccgatgtt gagtggcctg attatttggg cgaatgagat gtttcgctca cctgcatatc
    13561 atcgaaccgc gcttttctat ctctcaagtc ggtgagctcg gtcctgcggg gtgcattttt
    13621 gagggggggc tacccaatca gcttacacga tcccctattt cgatcgagtc ttgtgcaacc
    13681 acattggcct gtacaatctt cagcgggaag cattgtatta aggcagggaa acttcttctt
    13741 tactataaac catcaagcgg ctgtgctcga cggatatcat cataccccca gcgaaagatg
    13801 tactttgaat tggcgccagc cttggccact aacaccacga gtacctaact aagtacttag
    13861 aaaatgctcc acgccttatg agcatgggga ccccgatttc cggcgtgacc tgatgtcagt
    13921 cgttggggct gcaaaatggg ggcactgtcg ttcgatatat ccgatatttg tctccagggg
    13981 cgcgcaggca atctcccaga ggcgacacca aaaaggctgc gacgcgccac tgagtaaatg
    14041 tccaagttag gtttccgttg catccgtcgg cctcttgtgt cctcatttgc tgcctcgcca
    14101 ggtttatagt cgagcaacgg agagattttg agttttggca ttcccccttc tcccgcgtcg
    14161 taaccaaaag tttcttgaac aactcggaga aaaaaagaag ggtctctttc cccctaggcc
    14221 gatctgcaaa cccgccaact caattcatcc tgcagctcaa gcgtggcgcc ggacgaaaga
    14281 aacccccctt aacgaggccg cctgatccct gcaattcgcg agaattgcat agtacgaggg
    14341 agcaaatttc cgttaccgtg ctgtcgctcc gcccctaccc tccatattga ttgtccgata
    14401 acattgcaat ctgccgctct cttttcctga ccatattcct tctttttgct tgcgcctcgg
    14461 gctcggcctc gctttgcctt tgccttgatc tttctttggc acgcgcgcag cttcgtgtac
    14521 tttgtctgct gggcgattca cactctctat attcgccatg gacgtcgtca atgagctctg
    14581 ggacaccttt ataggcgact atgcctacgc atacctgctg ccggcgcgtc ccgccccgta
    14641 cgacttcccg gactcgacca taaactcgac gcagcaagtc ttctctgcgt ggcgctatga
    14701 gcccgcgacc aagtacctcc aggtccagcc cagccagtat gcctacatga gcgcatggga
    14761 cagggacaac atctaccgcc agtcggtcaa cttgttcctg atcacctggt gagtttgggc
    14821 cctgtgacaa agcgccaccc acctatacta taccgccgcg ttgctaaact ttgcgctctc
    14881 ccctaggatc tttggtctgc tcacctactt tgttttcgca acgctatcgt acctgttcat
    14941 cttcgacaag gcgaccttcc agcacccgaa atacctgaag aaccagatcc gcctggagat
    15001 ccggcagacc atgatctcca tgcccatcat gtcggtgctg acgctgccct tcttcctggc
    15061 cgaggtgcgc ggcttcacca agtgctacga cacgccggac gagggccccg gggcgtggta
    15121 caacgtcatg cagttcccgt tcttcatcct gttcaccgac ttctgcatct actggatcca
    15181 ccgggggctg caccacccgc tcgtctacaa gacgctgcac aagccgcacc acaagtggat
    15241 catgccgacg ccgtacgcgt cgcacgcctt ccacccggtc gacggctggg cgcaggcgct
    15301 gccgtaccac gtgtacccgc tgctgttccc gctgcagaag ctggcgtacg tggggctgtt
    15361 catctttgtc aacttctgga ccatcatgat ccacgacggc gagtacgtgg ccaacagccc
    15421 cgtcatcaac ggcgccgcct gccacaccat gcaccacctg tacttcaact acaactacgg
    15481 ccagtacacg acgctctggg accgcttcgg cggcagctac cgcaagccca acgacgagct
    15541 gttccagcgc gacaccaagt tcagccagaa ggagtggaag gcccaggtca aggagatgga
    15601 gaagatggtc ctcgaggtcg agggcaagga cgaccgccag tacgacccga ccgaggtcaa
    15661 gaagaacaaa taagcgaggg acctcgctgt ttctacaccc tgacaagcgg cgaagcaatc
    15721 catccgatgt tcaatgagag accctttggg atggtattgt cgatacacaa ccgtaggttg
    15781 tatgtgtaca tatccacaaa ccttatgaga acagggctct tttctgaatg aagagggggc
    15841 gctgtcattg cctggggcta tatgacacaa aaatctatgt acatatgcat gaaaagctag
    15901 cccagcctcg cccacgacgg gatgagtgca atcatggcag caggcgttat ttttattttt
    15961 caggatcatg gcggccacgt acatctatat cttcttcaca gcaagtagga agaagcagga
    16021 tttcgccacc gcagtagggt ttctcgggcc atctgaggat agagtgtggg taccaggagg
    16081 ccactccgtg tcactatctc aaggatgcag acgatttata tcatatttgt aatgcccacc
    16141 gcggatgaaa gactatgaaa tactaataat tataccccac tcttcggttt atgttaaacc
    16201 agtgctagtc gttctgtccg agaatgctgt ttccctataa atgtgtgtgt aggaagaagc
    16261 aacagatcta gtagccaaag ttgataatga gagtggtcgt acgggcgggg cgtatatata
    16321 agacattgtg tggatacgta tactcatttt caaagcacgg gcaccataac atatagttgg
    16381 acaagaaaaa tgaagcctgt caaccccttt gatgtcaagt tgatgtgaac tatcgataac
    16441 agaggaccga cagtgtccga aggccccgaa agcaatggga tcttagtgcg aactgaagcc
    16501 ttctcagatt agagtcatcc ccctatagga aggaattgct ctacatggcc cgaaaaaaaa
    16561 agtaagaaca gagtaaaagg aaaccttagt gaaaagagtc gagtagttga atcggcatcc
    16621 gcgccgcccg tcttcgcttc ccatgtcgcg ggaagtctga agcctgaaaa aatcccagca
    16681 agcaagccag ccagccgacc aacgccgtaa cgctaaaaag acacaagaaa acagatcacg
    16741 tcgaatgact ggaaatccaa gccaagctcc ctgcagccgc tttggggctc ctgccttcct
    16801 ccgtcggtgc caatgcccct caaacaaact gtatctgtcg tcgccaccgc ttatagtaga
    16861 tgcgggcttc ctggcgattg atatatttca gtcatttggg tcccggtcga aatttcggac
    16921 ccttacagat tccactctcg tattggagcc gttgggcgag gtacagtatg caaagaggtt
    16981 cgcgatccgg ctcggtctct cgtttgcccc cacttgacgc ctaacacccc taaatccctc
    17041 tcgtgtttcc gttttctcct ctctcacgag aagctgacaa acttggggtc gcgggggcgg
    17101 ccgtcgggcc cgatgccgtt ggcgctgaag cgctgctcca tgtagacctt gcgggcggcg
    17161 tcgaagcgga ggcggcgctt cttcatgatc ttgaggatct cggccttggc ggcgtcgtcg
    17221 agcccggcgc ggccgtcgcc cgactcgacg ttgcccgtca ggtcaaaggt gctgctgctc
    17281 aggccggcct ccatgtcgcc cgtgaaggac gacggcagcc gcgcgtacag gtggcccggc
    17341 ccgtacgccg acaggtccgg caccaggtgc agccagtgcg cgcgcgtcac gtacaggatc
    17401 gtgcccgtga tcagggtcag gaggaccagc gaggggagga ggtaggccat tgttgccgct
    17461 tggggttggg ctgggttgcg atcgcctggc ggtgggtggg ttgctgtcgt aaatgctgga
    17521 gttacccgag ggacgagtcg gaaagaagag gaaaggagag tcgagtattg tagtagtggg
    17581 tattaaatgt actgtattgt aacgaagatg tgatgaggaa tcggtgtcga agaaagtcgg
    17641 ccgatggggt ttccacgctc gccgcgctcg ttcgtatcga cggcaaggtc ggtctgctcg
    17701 gaagcgatgg gacgttggcg tgcggctgac ggacgtacgg gcctctggtg gaacggggtc
    17761 tcggaaaggg aggccaacgg acagaacaag aagaaaagcg aaactgttgc agatgtgcag
    17821 tcgcaactag accagaagtc gcatactgta acgggccatc tgctggacct gggggtatcg
    17881 cagtcgagtg cagcggaatc gtggttgggg aagctcacga cgacggactc tcctgggctc
    17941 ggcgtcgcaa aggggaggcc gctgggcact tttggcacta ctgtggtaga ttgctttaat
    18001 cagagagact gacgacgcgg cagcatgaac tgagccaagg caagcaaggg tggggcgctg
    18061 tgcttctttc atgcgtgttt ggccgcgtag agtgtgtccc aaccaaggaa gactcaaccc
    18121 tggaagactc tggggactct catcgaggac agcattcgac agggggcaag ggatacatac
    18181 accaactagg ttatcgagag ggattgggag cagcagggag tggcgcatag ttagcccata
    18241 gctgacacaa ctcatgcacc gccacgtcct gtcgacaacc ttgagccacc tgtggccccg
    18301 ttgccagaat taatgaccac ctggggctga tgggctgatg ggctgctggg cagtggcgct
    18361 agtggggacc gtcgccctag gctagtttag gtatgctaag cgactcccac agatcaatcg
    18421 cagagatcgg tgagaattgt ctatcgggca tattttcgaa cgaaacgacg acgaactctc
    18481 gacgcaccac cagattcaag gcatctcgaa tcctcaaccc ccccacacgc tcacaatggc
    18541 cagccctcaa gtttcgtcgg acctgatctg ggagatcgtc cgtaagtttg ggaccccgcg
    18601 accgcgcttt ttgggcggca cacacacaca cacagcccgc gcacacgaga aatttgatag
    18661 ctgatctgct tcgttctacc ccgtcgtcca ggctccaaca atgccttcct cgtcaagagc
    18721 aagaccagcg gcggcatcca gttctcgcgg gaccccatga acctgaagaa caagcactcg
    18781 cgcaaggtga gccagccaat cccacacgag gcccagcccg gagcaaagac acgggtcaaa
    18841 attcaaaggc gtggtccagc taacaggggt ggcatacagt acgccggttt cgtcaacgag
    18901 aaggtatgag acgcagtcct acaaaacacc cctcgggata acgaagcgca tttacgaata
    18961 cttttttttt tggaacaggc cgtcggtgtt atccccaacg agaagggcgg tgtcaaggtc
    19021 gtcagcaaga agcctgctac ccagcacaag cccgccacca gcaccaccga gaccaccttc
    19081 cacggtggca agtctgctcg caagtgagta gcctcccccc tcggatgatt gagatctaca
    19141 tccatctccc tcggtcgctc tgtgtacatc tctactggac cgcctgggag ggaagtaccc
    19201 gggcaatggg atatgaggag cacaaatgac tgacccggcc tccctctccg ccacagctcc
    19261 tacaaggccg ttgccaacca gaccgccaag aacggctacc gtgccgacct gcgcgaggcc
    19321 gccgtccagc gcgtctctgc catccgccga tcccagcttg aggtcaagcc cgaacccgag
    19381 aagaagctcc gcggcaacgc tgccaagaag gccgccgccg ccgcgtcgtc gtagatgctt
    19441 tcctttgctt tgtaaacggc atggagggga gagggggttt tccccccacg gacagtacgg
    19501 ggaaggttca ggttggcgaa acaggcgtat ttctgtagct agctttgtag agccctggta
    19561 acgggccgtt gggcagcttg gcgaatacaa aaggtttcaa cctcagcaga gatatccctc
    19621 agacagacaa cctggaagtc gctacttatg gccgagtgca tggaaacaac agcggcgagg
    19681 agccagtctc agcatggcgt cttggaagtg acagcgacgt ttctctcatg gggccgtacg
    19741 gtttcatcag gattgggcgg acggcctgcg gcgttacctt tctgctgctg ctccatccag
    19801 aggcgaaggc tggaaacctg gtggggagac gacttgggat tcggaccaca gtctgctgcc
    19861 aagcgtttcc tgtcattgat tgtcaaaaga ttgttttaca cgggcgtgga gcctcgaaac
    19921 tgcggctgcg cttcatcacg tcatggggct cacccaatgc cgagcgccat gtgacacagc
    19981 ttgtttcctc ggcggcggga cagcccaatt gtggattgac tgggagtcgc cgccaacatg
    20041 gtccggctac gtgctatgta atccttatta cgtatgggag tagtgactgt acagtaggta
    20101 ctcctgacga gaatccgcac gataatcgac gggtggatag agtcggaatg ccgtggtcga
    20161 gatattgtcg tccagagtcc ggtcccgccc gaggcgtaga cgggcagggt gaataatacc
    20221 tcgggacacg aagattcacg acaagtgcgg gatgggcaaa tgggcgatgc ggctcgctag
    20281 tgcgccggca acggtgcggc aatagtcacg atgatcgggt cggcaagaca agatgggcag
    20341 gctggctgga ccctcactcg ggtggttttg ttgtgtgtgt gtgtgtgtgt gtacgtgtgt
    20401 gtgtcttgtc caaggcaggt aggtggtcct cgagtgagac ccagctatcc gcactcggga
    20461 tctaaagcac accagagacg cagttacaag gctgggtggg atctagaatc tggagcctcc
    20521 cgatggctgg gcgggaaaca ggacagatag atgctggaac aggggaatgc gaatccaatg
    20581 ctgcgcaagc gctggcgagt gcatgctgca gtccggtgtc caatggatcg ggcacctgac
    20641 tctgctggca gcagctacga cgactgttga gctctgcaaa agcacttctg aatgtatctg
    20701 ggccgatggc gatggcgggg tcagtgtggt cgcgcactcc catcccatgg atgccactcg
    20761 gaccccggtc cactaggccg aaacagggct tgggggtgcc tgtgtgtccc tgtggatgtg
    20821 ggatggcggt tgcaggagct tgtgaggatc ccgcccgcca ggcccccggc cccagggcag
    20881 agagctgctt gctctgcttc ggttcccaac gagcagagca acctttcggg ctaggtacac
    20941 gctgcgggct gctggctggc tgctggctgg ctgctggtct gccccgccat cgtggttgct
    21001 ccctttcccc caaaacccaa aacccgaacc caagacaagc agaccagcag ccagcagcca
    21061 gcccgtcccg aagctcgcgt gaattataat aagcacaggt gagtccgctg gccctcctct
    21121 ccccttcccg actccattga tattcttctc acattgtccg cgccatctct ccctccccct
    21181 ctcctgctct ctcattttct gccatcgtca gtccacacgt cttctaccgt gtctcgtctg
    21241 catcttgatc ttctctgacc ccgcattcta gagctcgact cccaacacgc ccgcaacccc
    21301 ccacctaaca ctcacacccg ttcagccacg aatcacttca gtcacaatgg tcaaggcagg
    21361 tatgtcacca acgaattgtc cccctctctg ctcatctcga gatcgaatcg ctgacactac
    21421 cgaacagtcg ttgctggagc ctctggcggc attggccagg tccgtcccct cccccatgtc
    21481 ccttgaacta atccgcctac tcatccggga gcccggacga ctaacacgca cccgtggcag
    21541 cctctttcgc tcctcctcaa gctctccccg ctcgttgatg agctcgccct ctacgatgtc
    21601 gtcaacaccc cgggtgttgc tactgatctt tcccacatct cctccactgc tgtaagactt
    21661 ccccttaccc ctccaacccc tcccctctgc tctcaggtag gatcttcgtg gctgacgcat
    21721 ctgaaacaac cagaaagtca ccggctacct gcccaaggag gagggcggca aggccgcctt
    21781 caaggatgcc gacatcattg tcatccctgc tggcattccc cgtacgtgca aaaaaaaccc
    21841 cgtccccaaa ccccagaccc cacggcgcca gctgcagttt tcccgtgtgt acgcgggtgg
    21901 ctgggtgggt gtccacagcg ccactgtgac ttacacggac tcgcaggcaa gcccggcatg
    21961 acccgtgacg atctcttcaa catcaacgcc ggcatcgtca agggcctcat tgagattgcc
    22021 gccgaggtcg cccccaaggc ctacatcctg gtcatctcca accctgtcaa ctcgaccgtc
    22081 cccatcgccg ccgaggtcct caaggccaag ggcgtcttca acccccagag actcttcggt
    22141 gtcaccaccc tcgacattgt ccgtgccgag acctttgttg ccgagattgc tggcaagaag
    22201 accggctccg agctcaccgt ccccgtcatc ggaggccact ccggcgagac catcgtccct
    22261 ctcttcagcg ccgtcaagcc cggcgtttcc atccccgatg acaagtacga tgctctggtc
    22321 aaccgcgtcc agttcggtgg tgatgaggtc gtcaaggcca aggacggtgc tggctccgcc
    22381 actctgtcca tggctttcgc tggcttccgg tacgttaatg tacttcccgt cctcgctgat
    22441 gccggctgac tgacttccct ccctccccag cttcgccgag aaggtcctca aggctatcaa
    22501 gggtgagaag ggccttgtag agcccagcta catctacctc cccggtgtcc ccggcggcaa
    22561 ggagattgcc gagaagaccg gtgtcgactt cttctccgtg cccgtggagc ttggcgtaag
    22621 tgcaatggcc tcacagagac cacagcccgg actaacggtt tttcgcagcc caacggtgcc
    22681 gagaaggcca ccgacatcct ggccaacatc accgacaagg agaagaccct gttggacgct
    22741 gccatcaagg gcctgaaggg caacatcgag aagggcatca actttgccca caaccctccc
    22801 cagaagtaaa tctaccccat ctgactttcc cccccagacc gcgaggtctc tcgcggacgt
    22861 ttgcgccttt tcctattctt gatgggttca tgggacacac agtttgccta tggaacggcg
    22921 tggtgtgtag acaaacaaaa aagcatgatt tgagcgataa aatgacgaga ccggtgactg
    22981 atagcatgcg ttctccccag gctgtaaacg tgatgtcctt aggaatttaa cccttcccga
    23041 gtgatgaacc ccttttatct tgatcccccc cgcgcggaat tacactcgcc cagcgcttgg
    23101 cgctctgacg acggcgaacc gagacgggat ggtggcggtg gaaagggggg ctgaggattc
    23161 gacggtttga gagggacgag agctcaggca gaagcacgga tggacataca gacgggaaag
    23221 gattcgggtg ggaaacgggg aggcaaacaa atcttcatgt agatattcac caaatgccat
    23281 aaacgccata gaacgccatc actccatcta gatgctttcc accccgctca tgcccccgcg
    23341 cccacctccg gcgtcgtgca ttactacatt ggcaagctgc gccacaaatc cctagtcttg
    23401 ccttcgggcg gcgccggata tacgacagac gggacaggcc agaagaacac ccaaacctcg
    23461 tcccctccga cctcactcgg taagagacga gaaaagcgta gaaaggggga acgggggttt
    23521 ttaatcttct tctctcgttc cgtctctctt ctctcacgac ttggccggta tcgtcttgat
    23581 ctggaacacg gcgcccggca gctcgctcga ctcggcctgc accgtggcgt tgatgcccag
    23641 cgccgccagc gcgcccttga cgatgccgca gggaaaccac aggaactgga ggaccccccc
    23701 cggcggcgcg gggttcgtgt cagtaatggg gatttcggcg tgtttgtttg tttgttggtt
    23761 tggtttgtgt gataatcatg ttctgtcgtc ccgctcgtct cgtataaaga agacgggaga
    23821 cgtacgagat acacgagatt ttggggtagt gggacaatac agagggaggc tgaacagcaa
    23881 atgtcgatga caagagtaga aggcagaaag aggaagcgag gaaaggaaaa aaaaaactca
    23941 caggctgggc gcgcacgacg gcctggccgc cggcgtcggt gctcatgcgc gacaggggcc
    24001 ggaacaggtt gtccgtcagc acgtagacgc cgcggtggtt ggtcttgagg ttgtcgatct
    24061 gcttgcggaa cacgagcgtc cacaggtcct tgcacaggaa cttgatgacg tcgagcgtgt
    24121 cgttgaagcg cggccggtcg cgcgagaagc tggtttggcc ccctaatcag cggcggcact
    24181 ttttcctttt ccttttttcc ctcacttgtt cttttccggt tttgttggga cgaaatcagg
    24241 tagcgtagga gggaaagggg aggggggcgc ccaggccata gagagagacg gagagataag
    24301 gtcacgtaga gaaagagaga gagagagaga gagagagacc tgtacgctgg gcaaaggggg
    24361 caatatgaac acacacacac actcaccgct cgacgagccc aagtcccaca cggtacccca
    24421 gcgtctcgag ccggtagaag acggcatcgc gctcctcctc atcgtccagc ttcctgcccg
    24481 tcgccgtggc cgtggccgtc gtcgacagcg aggcggcatc accacctgct ccttgcttgg
    24541 atgccgtccc ggtcccggtc ccggtcccgg cccccgccgc tgtgctccgg tccgccgccg
    24601 ccacctcggc cgcgtcgtcc agctcgttga ccagccggta cgccatgggc acgatctcga
    24661 tcagcagcag gtcgaggcac gacgagttga ggaaggtggc cgtcgggtcc gaggcgttga
    24721 agggcgggag gggctggtcg aaggacatgg ttgcctgttt gctttcttgt tcttcgcttt
    24781 tgggtcgtct gtttcgctcc tgcaggtcgc ggccgccgaa gccggggggg gtttgtggtc
    24841 tggtgcgtgc gaagcgtggt ggtgatggtg ctggtggttt tcgttcttgg tgcctcttgt
    24901 ctctaccacg tttcaagtcc cgggcgcgct gctgttgctc gtgtttgtgc tatgggcggc
    24961 ggcgcattgg tcgagttgaa gaacccgggc tatgtgccgt atgcagcttt gcgggtttgt
    25021 acgccggcgc tgtggttccc cgaggtatag gggggggggg gaggaggtat gtgcgtgtgc
    25081 gaaaggccgt cgtcgcaatt gaggctcgct caagttggta atatgatcgg agtcgctggc
    25141 tgttctctag acccgagacg tgtatgcaaa gggtgaattg gagggtcggc tttcctggta
    25201 acgcgcccaa agtcaagggt agacccgcga ggctgagaga ttggaggcgg cggtcgacgt
    25261 tgactgacgt ctggagtgga tagggctgaa gctctgagcc gggcccaggg ggtgaggtca
    25321 agggaacgag gggcccggtc tggcgacgcg gcggctctgt gggggagctt ctatgtggtg
    25381 gtggggcgcc ctctgtctgg cgtctggggg ggggggcatt ttcaactgga gagagtttgg
    25441 ggggcagccc tggttgtatt tgagcaggct aaaaaaaata agatgctgca gcataatcta
    25501 gatttcgtga aatgtgagtt ggtcccccta tcttgaagat tatacagaaa acctttggaa
    25561 aagtgtattc ttgcctcagg aaagaccctt ggggttcagc tagcggggtg cttttactat
    25621 agcccctttc ttagtatctg atctacttgc ctagggaaat atccattgca tgtcctataa
    25681 gaggcctgga gttcagcaac gcatgcacac caatccaaca aacccagcct tggaaatgcc
    25741 ccgtgcagcc cttgtcatct ctgcattcga catactttgg tgagagaggg tttccgtttc
    25801 ccattgttct agtgttaaac ctcgcgtggt cccgtgctaa aatcatagta ctaggaaccc
    25861 agtaattcaa gttcacgccc ggccgagaga tcgtaaaata ggcttcataa cgttgcgttt
    25921 cacctgcgcc ggcacccaaa accaactccc cacgccagca gacaccacac ccctcatcga
    25981 gctcgtgata tagattcagt atattggctg ccgagcagct cagcgggcca ggccagcgca
    26041 acgaccgata cgcccaacac acttttggca gaacggggtg gcttgcataa gtagacggac
    26101 aagcatgccc gtctgccaga ccaccctggg aatccgacgt gaagcagcct ctctatctcg
    26161 cacacccagt ctctctctct cactgccttg gtcatcaaat aggtagatac acaggtcaag
    26221 aggagcaatc cagaaacgat catgacaaca ataacaaatc catcgcacca tgttgcatgg
    26281 cacagctatg caatttcctt tccggggggt gggttcatca taagcaaggc ttcccatttt
    26341 tctcttctcc ctggtccgct gcaagaaaac tcgtggtata tccgggtggg ggaattctcc
    26401 gtgtttcccc ccctcaaggt acgtaaaaag atgccatcct tagccaccaa cgcctaatac
    26461 aatgcacaag ttttccttcc cttctttctt cctttcttcg tcgtgcgccg ttccccctga
    26521 tggggcgcta gaaggtcgcg ccgtagttcc agtccggagt cgaggtcaag ctcgcactcg
    26581 tgccatagtt ctggcgcttg ggcgcgtgga gaggcgcgtc gtcgtcgtcg tcgctcaacg
    26641 tcaggtcgat gacctcggcg gccggtctct tccggctgcc gttgggcgtc gatgaggacc
    26701 cgttggccgc accagccggc gtgccgagca tggagcggtt cggtgtctgc gtggtgcggt
    26761 tgctgacgat gctaaagtcg tcgagcgcca caatgtcgtc gtcgtcgtcg aggttgacac
    26821 tcgtcatgga cgccgccccc gaaactcgag gcctcttggg ctcgggctcc ttccgccctt
    26881 ctgtgcccca ctgcccatca ggttcgatcg tgacctgatc tgtgtcctcg gacgtactgt
    26941 ccaagatacc cttcacgtac tcatcaatgg cgaggttgtc aaacgtcgcc ggcttattgc
    27001 agatcggaca cacccactgg gggccttgct cctggagata gagatacgac gtgacatcga
    27061 aacactggat gtggctgcac gtggtggacc ggcaggggtt cttcagtttg ccgtaggtca
    27121 gagggcactt gagagacagg acctgagacg tggcgacaac gtcggggtcg tgtgctgcct
    27181 tggtgagctc cttgatgacg gatgctcggg ggatcttcct gcccttgacc ctcgccgcca
    27241 gctcgtcaac tgggaccagc ttgcacagat acagcgccag atagaacttc tacaattcat
    27301 gagtcagtaa acagactact cgtaaagcca aatgaaacga acagaagaga cagggggtaa
    27361 cgtgagcatg ggcaccactt ggatccggga gaaaaatcaa tgctcacttg tctctctgcc
    27421 gcctggtgct tcttcacctt agtggtcaac gcatatgtaa actcaatgtt gttcacgtat
    27481 gagttcttgt ccaggcgcaa cgagctggta atgtctaccg gccgcgtcga cccaggtttg
    27541 cccttgaggc ctcgcaggtt ggccttgatg tcgcccccgt ttaccttgag ctccgactgg
    27601 tagggaaacg cgatgtcctg gggtcctcgg tcatctgcgg cgcagaagac catgacgcgc
    27661 aacgtcttgt catgtataca acgggcaaga gctggcacgt cgctgatttt gaggggaatg
    27721 ttggttgagt tgcgatgttg cgacatgact ggagtaaaaa tcagcacatg gccaaagcgc
    27781 gaggcgaacg aaaatgagaa gcatcatgtg ccaccggtca gaaggctcgc cctctcctgt
    27841 cgcaaaaaaa ggggaatcct tgacatgtga gcttcaaagc ggtaatccag gctggaaaca
    27901 agaagctcaa atgtctctcg tcaagaagtg gcgcacatgc gaacgagatc gtcgcccaga
    27961 gatatggaaa ccagccagga ggtgaacctt accttcaagt gtccggacgt tcccgaggat
    28021 ctgctccatc ttgtggaagg ggctggcctt gaactggagt gctggacgcg agattagacc
    28081 tgaggacggg gaaggagagt gccaggtaaa cgggcggaag ggcatcgtac cgggccgctg
    28141 cggcgcggaa gccgatgcgc cggctcctcc tgcgccatag ccagcgcggc cctggctgcc
    28201 gaagccgctg aagctgttct ggccgtagac gggcgggtgc gccgtcgcgt gtgtggtcgg
    28261 ggctgctgag aatgcgccgg ctcctcctgc tcctcctgct gctcctccgc ctgcccggcc
    28321 gtagggcccg ccggctccag agctgccgtt gctcacgtgg cgacctgagc ctgccatgac
    28381 gttgttgatc gcgtccttga tgtgtccgta ttgtgccggg tcggcattga cattctcgta
    28441 cagggctgcg gagggagaaa aggcctttgt cagcgctcgt tcttcagaag gtgtggaata
    28501 ctgtctggat ccaggatgat tttcgtctga accgagaatg aaggggcggt gtggtggatg
    28561 ggaatggagg agtagagtgg aaaggtcaag agtcaagttg tgattgtttg ggcacatgac
    28621 agtctaggtc ttgtcgcctg ggtgaacggg cgcgatatac gagagtgagt gcctgggcag
    28681 gcgcgaacac acggcgcaga ggtgaactga gcgcgaaacg gaggggcaga gggggggaaa
    28741 gggggcagta tctggggatc ggggattcct taccgttgag gatgcgcttc tgcagatcgg
    28801 ccttgacacc gctcgactta agaccgctga cctggcagac gttctgcagc tgcttgacca
    28861 gcagcgtctg gacccgggca tagagcgacg agatgtccct ctgggtctgg gcgttggcgt
    28921 tggaagccat cgtgggtggg ggaggggacg ggcctggcta ccgtcgtcgc gtgaggcttc
    28981 ttgggcttcg gctgaggcgt gggcggtgct gaggcgggag ttttggttgc cgcatggggg
    29041 gaagagaagc gcgaggcaag ctcgaaccgg cgctgtcggc gcggacacgg gcgcggtata
    29101 gggtgggctc gtcgtgtccc cagaaacccg gagcaggctg tggcaataca cggcgtccga
    29161 cgggcggacg acccgggcag aggctgcgcg cgtgcgtgcg tgggcgaacc ggggaggcgg
    29221 gcggcgggcg ggcctttgtt aggctatagt caaagccaag gatcctattc accggaatcc
    29281 gggtatacag attcgatggg gctgaaagca gaaggcccgg ggcgccctcg tgagcagtgc
    29341 agaaggctga agcggtatcc ccagaacggg ggtggtctga ggtcgtatct acatgcaaaa
    29401 agtctatagc cagccagcca gccttgccgc ccgttgcata cctgttcccg tcctgtcgtc
    29461 gcagttcgcc cgggggcggc gaaaccagag acaccgcctg ccgtttgcga cctcggcacc
    29521 attcaagggt cccccgacca cccagtacct gggcgtagcg gatcggcttc gtgctttggc
    29581 gcccctcgtc tagcctgtca ggcctgtcgg gcctgtagat agtagatagg ttgtactgta
    29641 agctcgttct ccacggcgga ccccaactct caggctctcc aaccgatacg gcagccgata
    29701 agcagccgcg cccaggcctg ccagggaatt tttttcttcg ataggcggac agaagaacac
    29761 cgactgggaa aagagggaaa aaaaagcccc accaaaaagt tgcacagtcg ataacggccg
    29821 cgcgagactc tctcatctgc tgcagcagca aaacagccaa cgtcccaaag acaaccaaca
    29881 accccctata gccaaaagac aaccgtgccc tcacgacacc atggccaaga gctcgcgcgc
    29941 cagcacggtc aaggccaaca accagcgcct caaggccaag gtcttcggcc ccgtcgagtc
    30001 cgcccgcatg gagcgcctgt cgtccaagct gctcgagctg gccgccgccc ccaagccgcc
    30061 gaagcccgag gagaacgaga tgaagatcgt ggacgacgag gacgagagcg ctagcgaaca
    30121 aaaggccccc gaggccgacg ccgaagacgg taagtgttga agaagaaaaa aaatgcgccg
    30181 tatggagata ccaaaaacta acacgtcccg cgaacagccg ccatggacat cgacggcgga
    30241 aaggctgcgt ccgcgagcaa gcgcaacccc aagggccgca tcgccaagag gcgcaagacg
    30301 tccaagatcg tcttccccaa gtacagcgac cgcaagcagg gcaagaagag gtagagatcg
    30361 ggaggggacg ctcggcttcc gggatatacg gtggttttct tcgcgtgctg tacatacacg
    30421 gcacaagcga gcgggcatct gcattcgagg agttacggtg tcacaggcgt ttcttgcaaa
    30481 ggggtcatcg aatttgattg tcagtagttt tgtggtatcg gattggcccc attcacgggc
    30541 ttttaaaatt cattgtttac cctagtcatt tctcatgtcc caatgcttct acatctaata
    30601 gtacaacatg tgcagcgcca gcccctttgg aagggatatt ctaacgcccc tcctatgccg
    30661 ctgttggagc aggctgcgca gccggcacag gcgccgtttc tgctgccgca gcagatgggg
    30721 cgggctctgg agccttctga tcaagactag ccggcggatt cgacgaagga gtggtggcct
    30781 tggcggtcgc tgccgctaca tctggagtag gtgccgtagc ccctggcgtg accgtggaag
    30841 tggcgctcga tgcaggggtc gcgggcttgg ccgactgtcc gttttcaacc cctttactgg
    30901 gtgttgacgc cgtcacgccg gctggcgctc cttgattagg ggtgctggcc ggctcctgct
    30961 tgacgggaac cggcttcgga ggcgcgggtg cgttggggtc gagaaaccga gccgggactc
    31021 cttgggcggc ggatgctccc gtaccaaccc aagcacccac caatcggctc catttgtagt
    31081 cgccccgctg cagtttctgg atttccttgt atgctctcga gtcgtaatac ggaaggcccg
    31141 tcttgggatc cttgtacctt gccaccttgt tcgtgatgat acaccttggc gccggtgctt
    31201 gctctgtaac atgggttaat atttgctaca tctcgagttt gggcacgtgg aaagactcac
    31261 ttgcgagctt gcccgtctct ttgccaaaca gaatgcgctg ctgtacgctt ttctgctcga
    31321 tggcattctc atcaaagttc tgcaggatga aagagttgca ggtggctttg ccattaggcg
    31381 gtggtggtgg gcggggcgaa ggtggtaaat ccggtacact ttgctgtttc ttagccgcat
    31441 tcgtatgcga tggcttgagg ctactgagag gctttgccgg cggctgccct gcgggctttg
    31501 tagcagatgc tgtacggggc attggtgagg gtgtgggtgt tggcgtcgta cgggatggcg
    31561 cagtgtgcga gggtggagca tgtggtgtag attgggatgg tgtagtatgc acgggtgctg
    31621 tatgtgatgc tgcaggtgta ggtggtggtg gaggtgctga tagtggagga ggtcgagcag
    31681 ctgcctgcgg catagacaat ggcgactgtc tctgtgctgt attgggaggt gccaagccat
    31741 gagagggggc attgactggc gagccgtagg caagcatagg catcgagagc ccgttcttcg
    31801 tagccccagg aggtggtgcc agaaagctgt tcggcggccg gctcatatct ggaggtttca
    31861 tgatcggtga gctctgtggc tgcggcggcg gtgcaaacat gctcgtcgtg taggggcttg
    31921 tgcttggagg ctgcaagtcg ggggctttca tctcagacgg ttttgacgct tgaggtttgg
    31981 gctctggcgg ccttgtctct ggaagtttcg tctccgcagg tgtcttctcc atcaccttcg
    32041 tctccgccgg ccgttcctcc ggaggttcag gaaccgaagc agcagctttt ggttctggag
    32101 cttctggttc tggagctttc gactctgggg tgtttgcctc tggagcgttt gcttctggag
    32161 cttttggctc tggggcctct gatcctgcag cctccgactc tggagccttt ggcttcggat
    32221 ctttttgttc tggagtctgt gactcggccg gcgcgttcac agcctcggcc gtagaagcag
    32281 cttccggtct agccgcaggc tgatctgagg gctcactggg gacgtctgcc gtcttaggat
    32341 tgtccggcgt ctgcttatcg gctgtctcgg acggaactgc agctttgtcg ttgtctgctg
    32401 gcttgggggc ttgggttgtc gtagaacctg catcctttgc ctgctcctcc ttgacagcgt
    32461 cctccttggc gggcgtatcc gaggacttgc cggggccggc catggaaaca cgcttcttga
    32521 tgggcttctc ctcgatgatg acggtcttcc cgaggtgctt cagcttgccg tcgacccact
    32581 cgcccacgcc gctccagaac gtcacgaccg gcccgctcag ttgcctgttg ttcagcgcgg
    32641 ccagcttggc ccggcgttcc tcctcgcgct gcttctcggc ctcctcccag cggttcaggc
    32701 tcttcgcgtt cctcttctcg atgatggccg cctcggccag gcgttcggcc tgcgtcttgg
    32761 gcggcttcct catggcctcc atgcgcttcg ccttgcgctc catggcctcg atctgcttga
    32821 ggcgcttggc ctcgcgctcc accatctgct ggtggagttg ctccttgctg agcatggtgg
    32881 tctctcgctt cgaggccctc gtgggcatgt ctgcctgggt gggcagccag ctcgcgcgct
    32941 ccgacttctt cttgggcctg ggtgcgggcg tcgacgcgga cgagtcggtg gcggtggcgg
    33001 gggcggcggt ccgggtgctg atcttgacct tcttgcggaa cttgacgggt atggcctctt
    33061 gggctttgcg cttccgcgcc gcctgccgct tctcgcgggc ctgcctctcg agctcgcgct
    33121 ctccctcgtc ttcgtcggcg ttctcctgcg catcctcgtc gtcggacgag gaatccatca
    33181 cggcatccga gtcgccgtcg tcgacatcgg tgaagccggc atcctcccct tcgacctcgg
    33241 caaacaggag ctcaagatcg tcgtcgggtt cttctgcggc gagcatcgac ttcatgcggt
    33301 tcccggcggt cgagcgcttc tctcggcccg tcgccagcca ttcgacctgc ggggctgccg
    33361 gttcaccgga gtcggaatcg gagtcatcgt cgctgctcga actcgtggcg gcctgttccc
    33421 cttcttggtc gaccgacatg cgctgctcct gctctagccc ctgcgcctgc tcctccccat
    33481 cggcagccat ggtcgcgtcc gtggcgctca tcggaggagg actctcaggt cttcctctcg
    33541 gtggttcggt gatgagcttg agagagcatc gatagtttcg tcgcagtggt ctaagctaat
    33601 gtggtgaaat gtgttgatgg tgtgatgcgc ttgcggaaat gcaggctgag gatgcgcgtt
    33661 ggtgatggac cgcgtcgggc agcctttttt ttttttttaa ttgacacggc ccgctggaga
    33721 gcagcatgcg ggaaggcaaa cgctggcgat gatgtaggta cctggcaggc gcacagccac
    33781 aggacccatg gaccccctag cttagccccc ttggcctagc gcggatcgct atagaaatcc
    33841 tgggcggggt gactaacgct catgttccgc tatactcccc cactatctct ggtagcgcaa
    33901 ggttcatttg atgacattct gtaaattcat ccgtgctata gaacggaggt ctctcatctc
    33961 aagagtgcac cggatctagg ctcagaataa ttgacatgta attgtgagtg catctattca
    34021 cgccattcaa cagcagcatc tgacccttgt tgtgacccag tggtttccgc agcctccaaa
    34081 atgcaatgtt gttaacgctt cgtttgggat catgtttgat ctttgcacct ggagattgac
    34141 aaaggatgtt attcactatc gctttaagca tgtggctgta tttctgcttt tcacttggta
    34201 gttctcattt ctattccgcc cgtgcttgat cgagtgctgg taggaccctc ctaatgccga
    34261 ctaagggtgg ttgagcatat gacgtcgatc agagcagagc taagcttgca tacagttgtt
    34321 tccatagaaa gcggccccat ccgcttcgca gatatgcttt taccaatcta gatcgtcgcc
    34381 aacccggcat acgatacgag accagagatc ctagctgtca taaactatca agtccaaaga
    34441 gccatggcac cgcgcacgcg agaggagctt ctttcctacg gcatcccgga ccccgctctc
    34501 ctggccgtga gtctcgttcc attctgtccc ctacttccct cccttctttt gtattttcta
    34561 cgcattcaca accaagatca aagtccccag taactcaccc atgtaacagg agctggagcg
    34621 caacccggtc cgggacccgc agccgtcgga cccgtactac gggcgggacg accacgcggc
    34681 caagcgcgca caccgcgcca cgacgctgcg ggagaagcac cacctgcggt acctgccagg
    34741 gcccatcccg gagcaggtgc acgaggagga ccggcggatc cccgtgcgcg acggcgccga
    34801 gatcacggtc cggatctacc ggcccacggc gccgttgccg ccccccaccg acgagggagc
    34861 cgccgcccgc ccgctgatcg tcatgtacca cgagggcggc tggagcatgg gcgacctgac
    34921 ggacgaggag gtcaactgcc ggctgttcag ccgcgacctc ggcgctgtct gcgtcaatgt
    34981 ggagtaccgg tatgtgacaa tgctgctgcg cctcgacgtc tatctgaaac gggaaggaag
    35041 agacacagaa atagacagag atgactgatg ttcaagggca ggcttgcacc ggaacacccc
    35101 ttcccaacct ggatcaacga ctcctgggat gcgctacaat gggtgagaaa gtttccattc
    35161 ctccgctgct ccacatccct ccacgccacc cacgccccca tcgtctcatt ctcccgatcc
    35221 tgatccctcc atccccatcc tccccatccc cgctccgcca ggaaggataa cgaccgccca
    35281 gctaacacgg cgggcgcgcc cgccaaaaat aggccgccgc caacgccgca tccctgggcg
    35341 ccgacccggc cggcgcgggc tttgtcgtgg gcggcgggtc ggcggggggc aacatcgcgg
    35401 cggtgctggc gcacgtggcg cgggacagcg ggctgtcgcc ggggctgacg gggcagtacc
    35461 tgtgcgtgcc ggccatcacg tgcctgctgg acccggggct ggtgccggcg gcgtaccggg
    35521 ccgagtacct gtcgcacccg gcggtgacgc cggcgcggga ccccgtgctc aagctgggcg
    35581 gcgatggcga cgacccggcc gcgggccgcc gcatgctgcg gaggctcggc gccgacccgg
    35641 acagcccgct catggtgccg ctccactacg gccggcaggg cgagcgcggg caccgcggcg
    35701 tgccgcctgc gtacttccag gtctgcgggc tggacccgct gagggacgag gcgctgatct
    35761 acgagagggt cctgagggag gaggccggcg tgcggacaaa ggtggacctg taccccggcc
    35821 tgggccacta cttctggacg aactatccgg ggctcgaggc gagtaagaag ttcgttgagg
    35881 atacagttgt gggggtgagg tggcttttgc agcagaagtg atcgtgaaat catacgggaa
    35941 gggctctttg gtgaattaag tatagtcgta tttgcaattt atcaaagtca ctttgatgcc
    36001 gatgctagaa gcagaagaaa gtaggaggac accgcgagaa tgcaagtttt tgattaacca
    36061 tggcgccgag gaaccgtctc tctactgagt ggtcccctgt ctcaatgcag accagtgtac
    36121 tataatgctg gaaatcccaa ccatcgttag agacgttgca atctcgcctc ataccacaac
    36181 ctgaacgcct atcctgaagc cagatgctga gagagcttgg gctcctgctc tcatcctcga
    36241 cttcgttctt ggagtctaag tgttcctgat gcatctctca ccatgcgaga ccgccatcca
    36301 ccactctaac ctgatgcgag ccaacaactg gtctcctgtc ataccaaatc cagcgcacaa
    36361 aaaagggggg gagtatcttc tgcaaaaaat ggaagcaaac aaatgcacaa ccgtgtcaag
    36421 cccctcagat caaaatcaac ccttccaaaa acgccgcgac gctatgctcc atgacctcaa
    36481 acaaaaatgt gtaacaatgc tgcaatggtg tataatgtgc agagaaacaa gcgcaaaaaa
    36541 acacaaaatg gggtattctg gtaggctgac caagcccaaa gatgttggtc gagagtgaca
    36601 tgaccaagtc ccgttggatc aaccgagtgt gcggccgctt gtgattgtct gcgcactcgt
    36661 cgtccgcgga ctagctagac ttggtcggat ggtagaagcc ggggcgtaat cgcctgaaaa
    36721 tgtaggaata ggaggtcggt ttggctccca gctctcttcg ttgagaacgc tcaggtaccc
    36781 gttgccaacc ttatccctca acgcttcgat cttctgccga tagatttccc cactggcatt
    36841 ccagtcctgg ctgtctctcc attggctggg gatggtgtca cttccaaagg tgggagacac
    36901 cgtcgagatc gcactcgagt caaaacgggg aatctcgggc aggttgaacg agttcgacga
    36961 cctcatctct gtcgatatcg gtctctgtgc ttccggcgat tgggagatgc ggtagttgct
    37021 ctctgtaccg accggtctcg aggttttgtc tgcccccagc tccttgattt tgatggcctg
    37081 actggccgcc ttggccggat cattcgtcgc caggtcaact atcctccgtt tgggtgtccg
    37141 cttccggcgt gtcgagcttg tgttgatctc actggcgacc gccttgggcg ttgggcgctc
    37201 cttcctcagt acggcaggtg ccttgggtgc atcgtagacg atggctggtt tgctgacgtc
    37261 cacggcaggt acttctggca tgggctgctt cactacggga acagctgctg gtacatcaac
    37321 ccgctccacg agatatcgtt tttcggaata tgtcgggcca gatgcgtcta tgatgacatc
    37381 ctcagtatag ccgggtgtct ttcggaatag gttgaagatg gtgatacggt agtcccggtg
    37441 gcttcgagtg aacggattcc cctcgaccca gatctctcga atgtcgggaa tgccggtcaa
    37501 gcgtgccagc tccatggggt cagtcaaacg gttatctctc aagtcgagtc tctccagggg
    37561 atagagcttc tcgaccccgg cgatagactg caggcggttg gcgcggaggt tcaaagcagt
    37621 gatggcaggc agggggttgc gcgtcagcga gtgcaatgaa tcaatcatac agtgtgacaa
    37681 gttgagggcg cgcagcgcgg taagcgttgc caggctgtca gggatctgtg tgaacaagtt
    37741 tgacgacaga tccaaagagt acagagtgtt ggcaagaggt gttaaacttg ttgcctgaat
    37801 ggcagtcaat gagttgtcag ctagactgag gtgcttcagg aaacgccact tggaagccgg
    37861 gagtatgccc atgcccaaca gattagatgc gctgttcctc gagttgtgcc acgagtcgga
    37921 caggcttgag tgggaactgc cagagccgga ccgcctgact ttgtacgaat gtctggtggt
    37981 tggcgccgtg tggtggcgag agctggcagg gcgcgaaggg gagtggctcc tcgggcgatc
    38041 ggactttcca ggagatcgtg gctcatcggt ctcgatcctg gccaccgaag ggcggcggct
    38101 accataaggg gacgacgaat cggttccaag cgagccgacc ggaaggtctc caagagatcc
    38161 cctggggttg ggcgagcctg gggttgatcc agatctgtgc aattcagcat gggccatggt
    38221 cggacttctc cgggggcttg ggttgggtat ggtgggcgag tgctggttct tggatgtcct
    38281 ccggcgcctc ttatccatat cgtccaagac gatgtcaatc aggatatcag cagggtcgtc
    38341 gatgcccgca cgcttgagtg ttagcgaccg gacctggtct gcgaggcgat cccagccgaa
    38401 gaattgtctg aaatcgatcc cgctgatctc caaggcctgg aggttcttga aaacatagag
    38461 cgggacggca gagtcgaagg gaaattcctc gtatccacga atcaacctgg cacgccaatc
    38521 cggggcaaac ctgaggcagg ggatcttcgt aaaggccgag tagagatact tcaggtcggc
    38581 ggcgagggca gctttctgct tttcgtttct agccgccgat atgctagctc cgagaccgaa
    38641 actggtccag agagccgaca tgcctgacat gacgctcctc acactcgaga cggaccgtat
    38701 cgagacgacg tcagagctgc gagtacgctg agaggagctg agaaaagaca cgtagttggc
    38761 agagctcgaa gtgtcatgca gattctccag gcggactttc atggggccaa cgttgattcc
    38821 catctcttcg aaccgcgaca ggaggtagaa taggtggtgc ggcgtgagtg ccagcttggc
    38881 gggcttcatg ttatgcgagg tgaagctaaa ggagcccagg gacagtgccg cagccaggcc
    38941 accggacgtg gaagacgcgg tcgagggccg ttcgggcagc ggggccgacg actgggacat
    39001 ggcgggcagc gccgagacgc tctgcgagga gccatgtctg gggccactgt tctgcctctt
    39061 aaactgtaga gcgttggcca gcgccttctc gtgcgtgcgc acgaagctgg ccagctgctt
    39121 gatgaagaac tccccgtctt ctgagtccat ttgttcggct tacggagaca tggggtaggg
    39181 tcggagggag aagcggttcg gtaaggcggc tcgtttgtta agtacagggg actatcgacc
    39241 tctcccgacg aggggttcgt ccgatagggt cgaacggtcg aacaaacggt ctatagcctc
    39301 tggtctcgag tcggctagca accgttcgag gctctgggcc aagataagtc tgggggacgc
    39361 gatcggttag tcttgataca tgaaactgat gaacacgacg ataggcacgg caacgttgct
    39421 aggcgcgtgg gacggcagtg ggaaaaggtg gaggtctcaa gagccgcgtg ctctctgaaa
    39481 cacaaggacg gctgaaggtt tggtgcccat gactcgagat gcctccaagt ccggctattg
    39541 actcttatag gccagctccg ccctcgatgc catcaggcgg ctccgtgtca ggcagatggg
    39601 tcttgggacg accaacgaca agtctcacac acatcacaca atcttttgaa tgacacattc
    39661 aacgggcggc gcgcggggat ccgtgagccc gaggcagagg aagaggcgag gggaaggaac
    39721 ttgtggcagg tcgcgtagca gggccagggc ggcggaggcg aggcaacgcg cgaggcgatg
    39781 caatccagca gcagtgtcac ggcaacgaca aaagggcaag acgggagaga aggtggtagt
    39841 agtagtaaca gaaaaacggc acccgcgcag agaggatgag aacctactgg cgcagcgctc
    39901 aagcagaaaa gaacggcaga gggattgttt cgtcgaacgt accagggatt ttgaccgtga
    39961 gccagccggt cgacgctggc agagagacgg tcgagataag cgtctcgtct cgtctcggtt
    40021 tcgtctcgca gggcggaatg tgcaaaagca cagaggggga gcggtaggac gcgagaggcg
    40081 agaggccgga ggatgcaaag gacaaccaaa gtgagtgacg cctgtctcca actctcaacc
    40141 cttctcgaga tcctcaggtg cagtgaagca gcttttgtga gggatggcag gcggggagga
    40201 tcgcaagatt ggccggcggc ggttggagag ggaaatataa taaacgacat ggacggccgg
    40261 cgagcggccc actcaagcag cagggttggc ccaccttggc tcccatgggc tcccaggtgc
    40321 tcccaaggtg ctcccaagtc ccaagggttc ccatggccgt ggccttgccc actctcttcc
    40381 tctcggccat acatgctggt cccagtgtgg tgctgcagcc gggggggctg ttcgacagag
    40441 tgggccccac gcgcggcggg gccagcgtcg gtaccggtac aagacctgac cgttgcttgg
    40501 ggctggcgcg ctggacggcc accactccag cagggttcgc gcggtggttt ggtgggccgc
    40561 ggtgggcaca acagcggagt aacagtggga tcagctccaa gccccccgct gctggcctgc
    40621 cgctcgccat gtagaaagac ttgggcgccc acgcgcactg gccattggcg cagagtcaga
    40681 tgccccagca cccaactgac caaccaatgg gcccgcatgc tctggggact ggggggtgga
    40741 acgggccaat aatgggcagc tgtctcgcca gttcccatgc tgcaggaggt agcacttgcc
    40801 ttggtgcatg taagtctgag tcgagtaaag cgcgtgctgc tctggggggg gtttttttct
    40861 gatgcaatat ccaatgctgc gctgctgcgg ctgcttcagc ttgagtgcgg tactcccagg
    40921 taagttcgct gtcagtattg tttattcatg gctttgctca ctcgaaacat tccgcatgag
    40981 gacaagaaat cctagaggaa ggctagggaa tctctgctat ctgtgatgcc cagcaaccaa
    41041 ccgcccgagg accagggccc ctgctcgtcc gtggctcgcc cgccatggat gggccccgac
    41101 tcttcgcgat tggggagaaa agggtgtgac acccatgtcg atagcgactc tcgcgccagc
    41161 tactaacacc tctccccaga gccacatgag tcttcgcagc cgtggccccg tcacgatggc
    41221 ttcctgcttg ggtgcctgga gggtaatacg aggggccccg agggcacccg tgggcaccgt
    41281 gggcaaatgc gtgataccaa gggggtgctc cgacatgtct ctctgtcagg cgggccggcc
    41341 acctggtttc ctcgacaatt ctaggtgtga cttacagtaa ccataccata ctacaccaag
    41401 gtacacctca gcatcggcag ccagagcttc tagtcatttc acgccggcag tggacgcgcc
    41461 gttggctttt gttgtttaca atcagctccc gcctgttgtt tttgttgatg ttgatgttgc
    41521 gcctttcctt ttagcctccg actcggacat tacgcctctc ttatcgtcaa tgccatgcgc
    41581 cagcactaga ccggcttgtt tgattaattt cgtcggcgca agccataccg tcgccagaaa
    41641 ttagagcccg cgcctacaac gattcctcgc tggggggcac ccacgtcgat gcaacttggc
    41701 tggtaatgga aacaactgtg cacgcccgcc tgtttcccaa cggggatcat cgggccccat
    41761 atcagaagct tcgacggtat gcaatcaaac tggccagtcg ccgtatgcga atgtaaacac
    41821 ggaacagact gtgtcgccag ttgagcaaag cattcattcg atgcccacac gacaggcttt
    41881 tacttctatc cctgcgagag cacgcagagg cccttggaga ttcagggtcc tggtccgtca
    41941 tcatggaccc tttctttttt tcgactcgca tcctgcgccg gaaacacctg gttcggtcgc
    42001 taatcttaaa ccgacatgcc cgatcctggg cctgctggcc taccagcggc cgagtctgtg
    42061 cgctatcctt ccagctagaa ccgctcccga ggaaatctga cccgaccgaa ccttctacga
    42121 gatcctatta gccgtggtct actgtaggta cttgcgtaac ctcagctagg agagcgcgtt
    42181 ctaccatact gagctgaatt tcatcgtcct accaatgcct cgctttcgcg gtaccttctg
    42241 gtcatggcag actcgtgggc cactgttaca acccccagcg acgcgtgtca ctggctggga
    42301 ttttgagttg ctccccgttt tgcgccgatc ccgtgagtga tcctctgcca cttgacctgt
    42361 ttctacccgg ctgtacttgg ctctgcttgg accgtgccag catctgtagc cgcttcaatg
    42421 acagcacggg caccaatcac ttactcatgt gggaatcttc caagatatcc atgccaatgc
    42481 cgacaaatcc atcccacggc atgataatct gctggttggc cttggggcac aattatgtca
    42541 taactccaca tccgacagtt tgggcaacgt ctgattggga tgtcattcca ctcacgagct
    42601 ttctccaagt ggcccaactg ggcagaggtg agcagctatg gccaattttg ttcctcgacc
    42661 ccaccggact actgcgtgag cttctgttct ggttggtttc cgcgccggtc ctgctgggtc
    42721 agacctcgat gagagaggct ggtacgatgc ccaccgccg
//
