# Supplementary material for: Genome sequencing and physiological characterization of three Neoarthrinium moseri strains
Source: BMC Microbiol. 2025 Aug 21;25:526. doi: 10.1186/s12866-025-04274-z (PMC12369201; doi:10.1186/s12866-025-04274-z)
Supplement: Supplementary file 16 — Supplementary Material 16. [file 12866_2025_4274_MOESM16_ESM.zip › BiGSLICE/input/Nmoseri/CBS16480/JAFEVA010000097.1.region001.gbk]

LOCUS       JAFEVA010000097        48476 bp    DNA     linear   PLN 06-APR-2022
DEFINITION  Neoarthrinium moseri strain CBS 164.80 scaffold97_Wmoseri_CBS_16480,
            whole genome shotgun sequence.
ACCESSION   JAFEVA010000097
VERSION     JAFEVA010000097.1
KEYWORDS    .
SOURCE      Neoarthrinium moseri
  ORGANISM  Neoarthrinium moseri
            Eukaryota; Fungi; Dikarya; Ascomycota; Pezizomycotina;
            Sordariomycetes; Xylariomycetidae; Xylariomycetidae incertae sedis;
            Neoarthrinium.
COMMENT     ##antiSMASH-Data-START##
            Version      :: 7.1.0
            Run date     :: 2023-12-04 12:18:39
            NOTE: This is a single region extracted from a larger record!
            Orig. start  :: 10817
            Orig. end    :: 59293
            ##antiSMASH-Data-END##
FEATURES             Location/Qualifiers
     protocluster    1..48476
                     /aStool="rule-based-clusters"
                     /category="PKS"
                     /contig_edge="False"
                     /core_location="[20000:28476]"
                     /cutoff="20000"
                     /detection_rule="cds(PKS_AT and (PKS_KS or ene_KS or mod_KS
                     or hyb_KS or itr_KS or tra_KS))"
                     /neighbourhood="20000"
                     /product="T1PKS"
                     /protocluster_number="1"
                     /tool="antismash"
     proto_core      20001..28476
                     /aStool="rule-based-clusters"
                     /tool="antismash"
                     /cutoff="20000"
                     /detection_rule="cds(PKS_AT and (PKS_KS or ene_KS or mod_KS
                     or hyb_KS or itr_KS or tra_KS))"
                     /neighbourhood="20000"
                     /product="T1PKS"
                     /protocluster_number="1"
     cand_cluster    1..48476
                     /SMILES="C([*])C(-O)(C)"
                     /candidate_cluster_number="1"
                     /contig_edge="False"
                     /detection_rules="cds(PKS_AT and (PKS_KS or ene_KS or
                     mod_KS or hyb_KS or itr_KS or tra_KS))"
                     /kind="single"
                     /product="T1PKS"
                     /protoclusters="1"
                     /tool="antismash"
     region          1..48476
                     /candidate_cluster_numbers="1"
                     /contig_edge="False"
                     /product="T1PKS"
                     /region_number="1"
                     /rules="cds(PKS_AT and (PKS_KS or ene_KS or mod_KS or
                     hyb_KS or itr_KS or tra_KS))"
                     /tool="antismash"
     gene            4121..5905
                     /locus_tag="JN550_012873"
     mRNA            join(4121..4208,4262..4985,5039..5092,5149..5905)
                     /locus_tag="JN550_012873"
                     /product="hypothetical protein"
     CDS             join(4121..4208,4262..4985,5039..5092,5149..5905)
                     /codon_start=1
                     /gene_functions="transport (smcogs) SMCOG1169:sugar
                     transport protein (Score: 334; E-value: 2.2e-101)"
                     /gene_kind="transport"
                     /locus_tag="JN550_012873"
                     /product="hypothetical protein"
                     /protein_id="KAI1858051.1"
                     /transl_table=1
                     /translation="MKRYFGLRGKSLNYAVGIIAGCDFLLFGYDQGVMGGILTMSQFLG
                     DFPDINPEEDGISDSLKSLRSETQGIAVASYNLGCFLGAVISIFISNPLGRKNMIILGT
                     SIMIVGAILQASATTLPHLIVGRIITGLGNGGNTSTIPTWQSETSRAHKRGKLVMIEGA
                     LITCGIMISYWIDLGFSFADGSVAWRTPLAFQIVFCIFILAFIWGLPESPRWLILKGRE
                     DEAREVLAALADQEVNSKEVNNEFIAIKDTVIEMSKGTFSDLFTSGKDRNFHRTVLGFT
                     NQMFQQISGINLITYYAPVIYAGLGMSSFMSRLLAALNGTEYFLASWPAVFLVERVGRR
                     KLMLFGAVGQAATMAVLAGVNSAPDNSACQVAAIVFLFVFNTFFAVGWLGMTWLYPAEI
                     VPLRIRAPANALSTSSNWIFNFLVVMITPVAFNSIKNHTYTIFAVINAFMVPCVYFFYP
                     ETAYRSLEEMDTIFHKAPGAKGWFSVVKVAREEPRRYGKNGELLIAYEETDEAKAHTHH
                     GEYETSSPSEAENGRGGVLGGAA"
     aSDomain        join(4154..4208,4262..4985,5039..5092,5149..5686)
                     /aSDomain="TIGR00879"
                     /aSTool="tigrfam"
                     /description="SP: MFS transporter, sugar porter (SP)
                     family"
                     /detection="hmmscan"
                     /domain_id="TIGRFam_JN550_012873_0001"
                     /evalue="1.20E-104"
                     /identifier="TIGR00879"
                     /label="JN550_012873"
                     /locus_tag="JN550_012873"
                     /protein_end="468"
                     /protein_start="11"
                     /score="348.6"
                     /tool="antismash"
                     /translation="LNYAVGIIAGCDFLLFGYDQGVMGGILTMSQFLGDFPDINPEEDG
                     ISDSLKSLRSETQGIAVASYNLGCFLGAVISIFISNPLGRKNMIILGTSIMIVGAILQA
                     SATTLPHLIVGRIITGLGNGGNTSTIPTWQSETSRAHKRGKLVMIEGALITCGIMISYW
                     IDLGFSFADGSVAWRTPLAFQIVFCIFILAFIWGLPESPRWLILKGREDEAREVLAALA
                     DQEVNSKEVNNEFIAIKDTVIEMSKGTFSDLFTSGKDRNFHRTVLGFTNQMFQQISGIN
                     LITYYAPVIYAGLGMSSFMSRLLAALNGTEYFLASWPAVFLVERVGRRKLMLFGAVGQA
                     ATMAVLAGVNSAPDNSACQVAAIVFLFVFNTFFAVGWLGMTWLYPAEIVPLRIRAPANA
                     LSTSSNWIFNFLVVMITPVAFNSIKNHTYTIFAVINAFMVPCVYFFYPETAYRSLEEM"
     PFAM_domain     join(4193..4208,4262..4985,5039..5092,5149..5698)
                     /aSDomain="Sugar_tr"
                     /aSTool="clusterhmmer"
                     /database="35.0"
                     /db_xref="PF00083.27"
                     /db_xref="GO:0016020"
                     /db_xref="GO:0022857"
                     /db_xref="GO:0055085"
                     /description="Sugar (and other) transporter"
                     /detection="hmmscan"
                     /domain_id="clusterhmmer_JN550_012873_0001"
                     /evalue="3.00E-114"
                     /gene_ontologies="GO:0016020: membrane"
                     /gene_ontologies="GO:0022857: transmembrane transporter
                     activity"
                     /gene_ontologies="GO:0055085: transmembrane transport"
                     /label="JN550_012873"
                     /locus_tag="JN550_012873"
                     /protein_end="472"
                     /protein_start="24"
                     /score="382.5"
                     /tool="antismash"
                     /translation="LLFGYDQGVMGGILTMSQFLGDFPDINPEEDGISDSLKSLRSETQ
                     GIAVASYNLGCFLGAVISIFISNPLGRKNMIILGTSIMIVGAILQASATTLPHLIVGRI
                     ITGLGNGGNTSTIPTWQSETSRAHKRGKLVMIEGALITCGIMISYWIDLGFSFADGSVA
                     WRTPLAFQIVFCIFILAFIWGLPESPRWLILKGREDEAREVLAALADQEVNSKEVNNEF
                     IAIKDTVIEMSKGTFSDLFTSGKDRNFHRTVLGFTNQMFQQISGINLITYYAPVIYAGL
                     GMSSFMSRLLAALNGTEYFLASWPAVFLVERVGRRKLMLFGAVGQAATMAVLAGVNSAP
                     DNSACQVAAIVFLFVFNTFFAVGWLGMTWLYPAEIVPLRIRAPANALSTSSNWIFNFLV
                     VMITPVAFNSIKNHTYTIFAVINAFMVPCVYFFYPETAYRSLEEMDTIF"
     gene            complement(6274..7070)
                     /locus_tag="JN550_012874"
     mRNA            complement(join(6274..6527,6644..7070))
                     /locus_tag="JN550_012874"
                     /product="hypothetical protein"
     CDS             complement(join(6274..6527,6644..7070))
                     /codon_start=1
                     /locus_tag="JN550_012874"
                     /product="hypothetical protein"
                     /protein_id="KAI1858052.1"
                     /transl_table=1
                     /translation="MSIHHRGLVRPLFLISHLIYPIPGLHKPDTSSPQTFLWTCNCFSP
                     LGITHGKRYATLPPAMAQSTAHRRLLMEYRALTNNPPDGITAGPVSEDDMLQWEALIEG
                     PEGTPFEGGVFPAELKFPKDYPLSPPSMKFLGEIFHPNVYPSGLVCISILHPAGDDPNH
                     YEQASERWSPIQSVEKILISVMSMLAEPNDESPANVEAAKMWRERRPEYEKKVRDSVRR
                     MLGL"
     PFAM_domain     complement(join(6298..6527,6644..6866))
                     /aSDomain="UQ_con"
                     /aSTool="clusterhmmer"
                     /database="35.0"
                     /db_xref="PF00179.29"
                     /description="Ubiquitin-conjugating enzyme"
                     /detection="hmmscan"
                     /domain_id="clusterhmmer_JN550_012874_0002"
                     /evalue="9.50E-50"
                     /label="JN550_012874"
                     /locus_tag="JN550_012874"
                     /protein_end="219"
                     /protein_start="68"
                     /score="168.0"
                     /tool="antismash"
                     /translation="RLLMEYRALTNNPPDGITAGPVSEDDMLQWEALIEGPEGTPFEGG
                     VFPAELKFPKDYPLSPPSMKFLGEIFHPNVYPSGLVCISILHPAGDDPNHYEQASERWS
                     PIQSVEKILISVMSMLAEPNDESPANVEAAKMWRERRPEYEKKVRDS"
     gene            complement(7708..8417)
                     /locus_tag="JN550_012875"
     mRNA            complement(join(7708..7810,7876..7984,8096..8269,
                     8322..8341,8401..8417))
                     /locus_tag="JN550_012875"
                     /product="hypothetical protein"
     CDS             complement(join(7708..7810,7876..7984,8096..8269,
                     8322..8341,8401..8417))
                     /codon_start=1
                     /locus_tag="JN550_012875"
                     /product="hypothetical protein"
                     /protein_id="KAI1858053.1"
                     /transl_table=1
                     /translation="MANDHSIFVFDRDWCSNTALVIQCQILVEKRLQEGHSIIEQLRAA
                     EGLRDGLNRETIAWYWAKCLVITIQTERDTMQFEGAHFWTGVATNFRTPVDKAAGGTQP
                     QAIIATYTLTTHSDITARTQETCSPVQMAVERAPQE"
     gene            complement(9145..9687)
                     /locus_tag="JN550_012876"
     mRNA            complement(join(9145..9244,9325..9535,9589..9608,
                     9671..9687))
                     /locus_tag="JN550_012876"
                     /product="hypothetical protein"
     CDS             complement(join(9145..9244,9325..9535,9589..9608,
                     9671..9687))
                     /codon_start=1
                     /locus_tag="JN550_012876"
                     /product="hypothetical protein"
                     /protein_id="KAI1858054.1"
                     /transl_table=1
                     /translation="MTEGKKIFAFDGDWCASTALITQSQILVEARTREGFPLQEQLREA
                     ERLRRGYSHGTIAWYWANCLVLTINGTSPAFFGPWPRTWMAWHALQFGLIWWTGVTLER
                     RRKTVNMETDI"
     gene            complement(11123..11960)
                     /locus_tag="JN550_012877"
     mRNA            complement(join(11123..11775,11843..11960))
                     /locus_tag="JN550_012877"
                     /product="hypothetical protein"
     CDS             complement(join(11123..11775,11843..11960))
                     /codon_start=1
                     /gene_functions="biosynthetic-additional
                     (rule-based-clusters) p450"
                     /gene_functions="biosynthetic-additional (smcogs)
                     SMCOG1034:cytochrome P450 (Score: 219.9; E-value: 1e-66)"
                     /gene_kind="biosynthetic-additional"
                     /locus_tag="JN550_012877"
                     /product="hypothetical protein"
                     /protein_id="KAI1858055.1"
                     /sec_met_domain="p450 (E-value: 7e-53, bitscore: 171.0,
                     seeds: 50, tool: rule-based-clusters)"
                     /transl_table=1
                     /translation="MIKHRLAEPRSAKHDLYSFAADQLSQEDIWSEAAVFLIGGGDTVA
                     TAMTALFFYMARNRECYRKLAEEIRSSFKMRTQIKGGAKLTSCKYLRACIDECLRMSPP
                     LASTLWREQRSQDSGNIVVDGHMIPRGTRVGVNTYSLHHNPTYFPEPFKFWPERWLASR
                     DENRTSREAFAPFSTGSRGCAGKAMAYLEISLVMATTLWDFDFEEAPVKGAMEGGIYQR
                     FSYQTSPEFQLHDVFVSSHDGPYLIFRPRTHSVT"
     PFAM_domain     complement(join(11264..11775,11843..11897))
                     /aSDomain="p450"
                     /aSTool="clusterhmmer"
                     /database="35.0"
                     /db_xref="PF00067.25"
                     /db_xref="GO:0004497"
                     /db_xref="GO:0005506"
                     /db_xref="GO:0016705"
                     /db_xref="GO:0020037"
                     /description="Cytochrome P450"
                     /detection="hmmscan"
                     /domain_id="clusterhmmer_JN550_012877_0003"
                     /evalue="4.20E-50"
                     /gene_ontologies="GO:0004497: monooxygenase activity"
                     /gene_ontologies="GO:0005506: iron ion binding"
                     /gene_ontologies="GO:0016705: oxidoreductase activity,
                     acting on paired donors, with incorporation or reduction of
                     molecular oxygen"
                     /gene_ontologies="GO:0020037: heme binding"
                     /label="JN550_012877"
                     /locus_tag="JN550_012877"
                     /protein_end="210"
                     /protein_start="21"
                     /score="171.0"
                     /tool="antismash"
                     /translation="DQLSQEDIWSEAAVFLIGGGDTVATAMTALFFYMARNRECYRKLA
                     EEIRSSFKMRTQIKGGAKLTSCKYLRACIDECLRMSPPLASTLWREQRSQDSGNIVVDG
                     HMIPRGTRVGVNTYSLHHNPTYFPEPFKFWPERWLASRDENRTSREAFAPFSTGSRGCA
                     GKAMAYLEISLVMATTLWDFDFEEAP"
     gene            complement(14723..16484)
                     /locus_tag="JN550_012878"
     mRNA            complement(join(14723..15426,15480..16109,16156..16366,
                     16422..16484))
                     /locus_tag="JN550_012878"
                     /product="hypothetical protein"
     CDS             complement(join(14723..15426,15480..16109,16156..16366,
                     16422..16484))
                     /codon_start=1
                     /gene_functions="biosynthetic-additional
                     (rule-based-clusters) p450"
                     /gene_functions="biosynthetic-additional (smcogs)
                     SMCOG1034:cytochrome P450 (Score: 278.6; E-value: 1.7e-84)"
                     /gene_kind="biosynthetic-additional"
                     /locus_tag="JN550_012878"
                     /product="hypothetical protein"
                     /protein_id="KAI1858056.1"
                     /sec_met_domain="p450 (E-value: 1.3e-61, bitscore: 199.7,
                     seeds: 50, tool: rule-based-clusters)"
                     /transl_table=1
                     /translation="MAFFDILKCTALYTFYSVTFFAIGVFSYRLLLHPLRGYPGPFVAK
                     ISDAHNGFFAINKRLHIVTREDHIKYGSVMRHGPNKLVFNTVQALHDIYGNERFIKSHI
                     YNATTQTPGVYNTFNVIDKDAHRSKLKIVGKVVNERGMRFFEPTMQEQINIFLRTLGES
                     SSESSASPVNMTDNIRNLACDIIGLLAFGYPLELQTTATNHFMVKGMALANWLVNTRMQ
                     WFRIQQSRINDLLILLDTGVREQYKRLLERMIKGRLSEDKHIRHDLYSIASEANEDLAN
                     PGGSIRLSDIWAEAAAFFPAGAFSTSGALSALFFYLVRYPECYDRLASEIRSTFSNRAE
                     IKSGPQLSSCLYLRACIDESLRISPPVPGTLWRERASSDNDPRPIIVEGHEIPKGIHVG
                     VNSYALHHNDAYFPEPFRFMPERWLPSESSEEQRKIMNAAFSPFSIGYRTCAGKSMAYL
                     ESSLVIALTLWYFDFEAAPGKLAMVGGGTPGSLDGRAHTNEYQLYDTFNGAHDGPYLVF
                     RPREDYIKDFRLRGQGSS"
     PFAM_domain     complement(join(14897..15426,15480..16109,16156..16261))
                     /ASF="active site cysteine inconclusive"
                     /aSDomain="p450"
                     /aSTool="clusterhmmer"
                     /database="35.0"
                     /db_xref="PF00067.25"
                     /db_xref="GO:0004497"
                     /db_xref="GO:0005506"
                     /db_xref="GO:0016705"
                     /db_xref="GO:0020037"
                     /description="Cytochrome P450"
                     /detection="hmmscan"
                     /domain_id="clusterhmmer_JN550_012878_0004"
                     /evalue="8.10E-59"
                     /gene_ontologies="GO:0004497: monooxygenase activity"
                     /gene_ontologies="GO:0005506: iron ion binding"
                     /gene_ontologies="GO:0016705: oxidoreductase activity,
                     acting on paired donors, with incorporation or reduction of
                     molecular oxygen"
                     /gene_ontologies="GO:0020037: heme binding"
                     /label="JN550_012878"
                     /locus_tag="JN550_012878"
                     /protein_end="478"
                     /protein_start="56"
                     /score="199.7"
                     /tool="antismash"
                     /translation="NKRLHIVTREDHIKYGSVMRHGPNKLVFNTVQALHDIYGNERFIK
                     SHIYNATTQTPGVYNTFNVIDKDAHRSKLKIVGKVVNERGMRFFEPTMQEQINIFLRTL
                     GESSSESSASPVNMTDNIRNLACDIIGLLAFGYPLELQTTATNHFMVKGMALANWLVNT
                     RMQWFRIQQSRINDLLILLDTGVREQYKRLLERMIKGRLSEDKHIRHDLYSIASEANED
                     LANPGGSIRLSDIWAEAAAFFPAGAFSTSGALSALFFYLVRYPECYDRLASEIRSTFSN
                     RAEIKSGPQLSSCLYLRACIDESLRISPPVPGTLWRERASSDNDPRPIIVEGHEIPKGI
                     HVGVNSYALHHNDAYFPEPFRFMPERWLPSESSEEQRKIMNAAFSPFSIGYRTCAGKSM
                     AYLESSLVIALTLWYFDFEAAPG"
     gene            complement(17327..18785)
                     /locus_tag="JN550_012879"
     mRNA            complement(join(17327..17810,17868..18253,18312..18419,
                     18482..18501,18563..18785))
                     /locus_tag="JN550_012879"
                     /product="hypothetical protein"
     CDS             complement(join(17327..17810,17868..18253,18312..18419,
                     18482..18501,18563..18785))
                     /codon_start=1
                     /locus_tag="JN550_012879"
                     /product="hypothetical protein"
                     /protein_id="KAI1858057.1"
                     /transl_table=1
                     /translation="MADFSKLTPAQLQAVLNGPALKPPEDVTPNFDNPPNDNALAYTAL
                     SVCLAVATITMGIRLYSRVVKVRKLRIEDYLACIGFVAYVGYLTTTYMRAAQFGIFVHQ
                     WNIRLKDMSIILLRSHVAQNMYPIVMMTMKTAILREWIRIFVPHGQRNAFFWLCTVVLV
                     INLLYYASAIVAVNLTCIPIQATWDFTVKGKCFNGKALASSGVSVNLVSDVIILVLPQK
                     TIWNLNMPRRKKIGVSIVFAVGLFACIAAICRLAASVIYSESSDVTYYGSAAGLWVIAE
                     MTCAFLVFALPAVPRAFTGDGVATQILVSLRAWASISGSRNQSRDGVSSFRSESGSRRG
                     NFSKLNDQGIPLEDHPSTRSNRSQEQPGSVRQTTKIELSSSQYTDVDRTMGHQLHHPWE
                     TKQPRTA"
     gene            20001..28476
                     /locus_tag="JN550_012880"
     mRNA            join(20001..20177,20233..20377,20426..20694,20746..21088,
                     21147..21196,21498..22281,22338..22488,22546..23515,
                     23565..27110,27160..27477,27533..27955,28069..28476)
                     /locus_tag="JN550_012880"
                     /product="hypothetical protein"
     CDS             join(20001..20177,20233..20377,20426..20694,20746..21088,
                     21147..21196,21498..22281,22338..22488,22546..23515,
                     23565..27110,27160..27477,27533..27955,28069..28476)
                     /NRPS_PKS="Domain: PKS_KS(Iterative-KS) (5-363). E-value:
                     4.5e-124. Score: 406.4. Matches aSDomain:
                     nrpspksdomains_JN550_012880_PKS_KS.1"
                     /NRPS_PKS="Domain: PKS_AT (546-858). E-value: 8.4e-84.
                     Score: 273.3. Matches aSDomain:
                     nrpspksdomains_JN550_012880_PKS_AT.1"
                     /NRPS_PKS="Domain: PKS_DH (931-1119). E-value: 1.2e-21.
                     Score: 69.6. Matches aSDomain:
                     nrpspksdomains_JN550_012880_PKS_DH.1"
                     /NRPS_PKS="Domain: cMT (1409-1594). E-value: 5.5e-65.
                     Score: 210.9. Matches aSDomain:
                     nrpspksdomains_JN550_012880_cMT.1"
                     /NRPS_PKS="Domain: PKS_ER (1820-2136). E-value: 9.4e-110.
                     Score: 358.4. Matches aSDomain:
                     nrpspksdomains_JN550_012880_PKS_ER.1"
                     /NRPS_PKS="Domain: PKS_KR (2160-2335). E-value: 1.8e-45.
                     Score: 146.9. Matches aSDomain:
                     nrpspksdomains_JN550_012880_PKS_KR.1"
                     /NRPS_PKS="Domain: PKS_PP (2444-2522). E-value: 1.7e-12.
                     Score: 39.4. Matches aSDomain:
                     nrpspksdomains_JN550_012880_PKS_PP.1"
                     /codon_start=1
                     /gene_functions="biosynthetic (rule-based-clusters) T1PKS:
                     PKS_KS"
                     /gene_functions="biosynthetic (rule-based-clusters) T1PKS:
                     PKS_AT"
                     /gene_functions="biosynthetic-additional
                     (rule-based-clusters) ADH_zinc_N"
                     /gene_functions="biosynthetic-additional
                     (rule-based-clusters) adh_short"
                     /gene_functions="biosynthetic-additional
                     (rule-based-clusters) PP-binding"
                     /gene_functions="biosynthetic-additional (smcogs)
                     SMCOG1021:malonyl CoA-acyl carrier protein transacylase
                     (Score: 144.8; E-value: 6.6e-44)"
                     /gene_kind="biosynthetic"
                     /locus_tag="JN550_012880"
                     /product="hypothetical protein"
                     /protein_id="KAI1858058.1"
                     /sec_met_domain="PKS_KS (E-value: 2.6e-124, bitscore:
                     406.4, seeds: 2284, tool: rule-based-clusters)"
                     /sec_met_domain="PKS_AT (E-value: 5e-84, bitscore: 273.3,
                     seeds: 1682, tool: rule-based-clusters)"
                     /sec_met_domain="ADH_zinc_N (E-value: 1.3e-17, bitscore:
                     55.2, seeds: 86, tool: rule-based-clusters)"
                     /sec_met_domain="adh_short (E-value: 3.4e-42, bitscore:
                     135.5, seeds: 230, tool: rule-based-clusters)"
                     /sec_met_domain="PP-binding (E-value: 3.2e-09, bitscore:
                     28.4, seeds: 164, tool: rule-based-clusters)"
                     /transl_table=1
                     /translation="MTKDDIAIVGLSYRFPAEVEDEFQFWDILENRRSMMSEWPKHRSN
                     VGAFYDANLNPSNKLGSRGAHFLSQDPAIFDAPFFSITRNEAIAMDPQQRYALEASYRA
                     FENAGLPLESLSGSRTAVFSSSMLDDYARLFAKDPDDMPRMAVTGCASSAAANRLSWYF
                     DLLGPSVHVDTACSSSLVAIDLACQSIHNSGATAALVTGTNLILGPESSILLSNQNFLS
                     PDSLCYSFDYRANGYSRGEGVVAVVLKPVSAAISNGDMIRAVIRSTGSNQDGRTSHLTQ
                     PNVNSQEALIREVYQKAGLGLEQTRYVEAHGTGTPVGDPVELEAIGRIPTGRIPWPQDG
                     VRRISVNSFGFGGTNTHIILDDACSYMQMQKLNGHHCTSSPVLTDEASHAMTQAAGFIQ
                     NSHEDYHIPLSPTATNETCLRLEENPQSVRTTGLSTNGAGHQFEGSRSGAASLKSTVDP
                     VSLTRLLVWTAPNKKALKRVTEGYNIYLQSKLVSNPKIIDELVYTLAKRRSHMPWRTFA
                     VVDARKYKQEDCLSPAIAVRASNEAGLAWVFTGQGAQYERMGYELLQYQTFSKTIKNID
                     SIYQNLGCTWSIFDEIKCGKNIDKPQYSQPLSTALQIALTDLLFSFGICPMAVIGHSSG
                     EIAAAYAVGSLSLKSACKVSYFRGQLAGKLQALGLRRGAMLSANLRASQVPDYLSKFKP
                     SIQGSVHVACINSAYNCTLSGDEAAINIVMKQLHRDGTFCQILKTGVAYHSPAMEELTL
                     DYLRLMGPLESWMPRKNIDTVMISSVTAEAISASSLVDPNYWVENMVSPVKFSDALSCL
                     LSKPASLQSGIRLVSDIAEIGPHSALRRPIQDNLDQTRQVQYSSVLYRFKPAHEALLEF
                     LGNLFCRGHQVSIPIGYEQTPPKGIAPLVDCPQYPFDRSERYWAESRLSRDYRLREAGG
                     ELLGWRFHDWNPLEPRWRNFLSTESSPWIGDHVVSGAVVFPGAGMILMALEAVNQMSHS
                     ERIVSGFYIKSAHFSEAIMLSESSTQKTETMVHLIPTMNQYEKEALWSNVKIFSFYNDR
                     WHKCFQAMIQIQYNDTAQQVDNGLERRLANLKISDEMKLALQDCTKPVERDAFYKYCSD
                     HGINYGKSFRLLDQIRWDGHETAVADVDVSGDHHHTSSIVHPVILDTAFQLMIAPGSKG
                     LLDHTATNVPYRLSDAWFSASGWKPPNTTSLRYLTKVEDEARGFRGEIQVVSDNGSPLC
                     LIKKLRMRVVAERKPDQHAADCLLHRVEWAPALGLLNEPGLKYACDAQTYMTDQTAMQK
                     YRINLDSVLDMVIHRTHAQLSEQDRQNVPGFLQGYLRWIDHYVHHTPAATALEKLSDES
                     LELQLRNVEELRPAWRLIPVVARNLISILRGDIDPLQIAFDTKLAEIFYADFFDMMCDH
                     RLRSLMHLISHENPCSRFLEVGAGTGGVTSRLLSILKQSEKSSGGVRFSQYTYTDISPV
                     FFEDARVKFSEFGDRMIYKAFDIDQPAGDQGIDTDAKYDIIIAGSVLHATRDLTVTIQN
                     LRQLLSPGGYLIILEITKNLDIAMNFTFGVLPGWWSFRDEWRVLSPTVDEPIWDELLKQ
                     NGFSGIDVSIRDFEDESCHLASIMLSKAIELCSDISSNGEALLIINPQSTGQVDLATHV
                     QHRLHSLYNYKVDVTSIQKTADRNLDAHTIVICLVEIEAPLLACLSEESFQSVNDLVTR
                     TKKLLWITSTDLCSPNYSFYGFIQGFLRAISTESPEKHIVQLAIESSRVTTEVATEYII
                     QVFKAAFHMNCSESEYIVRDGLIATGRLVEDVSTDERMRSLTYPRARTEPLHTGPPTKL
                     VVGARGDLETLRFIEDDEFRLALAPSEIEVEPKAWGLSFRDLFFALGRLKGDEWGLGSD
                     CAGIVTRVGASCKSTIQPGDRVCLAHFGSMRTLLQTPPTLITKIPDSMSFEEAASILTP
                     GITAYYALVKVARLQKNDKILIHSAAGSTGQMAVWIAKMIGVEVFATVGFDDKKQLLVE
                     QFGIPETHILYSRNSTFKQGIMRMTNGYGVDVVLNSLSGDGLIASWECIAPGGRFLEIG
                     KADIGANSSLPMAQFAKNVTFSGIDLAQIATSNKQLLAKLQQETLDLLTKGAIRSPTPL
                     NLFSASNIEDAFRLMQSGRNTGRIIVSPRPSDVVQKYSAQKSNWRLSEHRSYLVAGGWG
                     GLGREILKWLVEKGAMYLIVPSRSGGSSKEASEVMTELLARGVTIVAPTCDASSTESLS
                     NALKECSKMPPISGCINAAMVLQDAIFSNMKFEQWNLTIRSKAYTSWNLHKLLPQSLDF
                     FVQLSSLSGITGGIAQSNYAAGCTFQDALARYRTSCGAKAVSLDLGWMQDIGIIAENEA
                     YKRQRENAADMRQIQTAEFLSILDVFCNPGLPVLPVAECQVLIGLMLPTHRLTEGLAPV
                     PTMQKPLYAGFSQFKSGSLLPNQSAPDQENSTLLFKQASSTEERITVVIAALATKLGRA
                     LSISTDDVDSSKPLSSYGVDSLMAVELRNYIGKTFQAEVAVFEITGGTAIQSIGRLVVD
                     RSLA"
     PFAM_domain     join(20010..20177,20233..20377,20426..20694,20746..20913)
                     /aSDomain="ketoacyl-synt"
                     /aSTool="clusterhmmer"
                     /database="35.0"
                     /db_xref="PF00109.29"
                     /description="Beta-ketoacyl synthase, N-terminal domain"
                     /detection="hmmscan"
                     /domain_id="clusterhmmer_JN550_012880_0005"
                     /evalue="3.60E-61"
                     /label="JN550_012880"
                     /locus_tag="JN550_012880"
                     /protein_end="253"
                     /protein_start="3"
                     /score="207.0"
                     /tool="antismash"
                     /translation="DDIAIVGLSYRFPAEVEDEFQFWDILENRRSMMSEWPKHRSNVGA
                     FYDANLNPSNKLGSRGAHFLSQDPAIFDAPFFSITRNEAIAMDPQQRYALEASYRAFEN
                     AGLPLESLSGSRTAVFSSSMLDDYARLFAKDPDDMPRMAVTGCASSAAANRLSWYFDLL
                     GPSVHVDTACSSSLVAIDLACQSIHNSGATAALVTGTNLILGPESSILLSNQNFLSPDS
                     LCYSFDYRANGYSRGEGVVAVVLKPVSA"
     aSDomain        join(20016..20177,20233..20377,20426..20694,20746..21088,
                     21147..21196,21498..21602)
                     /ASF="found active site cysteine: True, scaffold matched
                     GSSS: True"
                     /ASF="found active site histidines: False"
                     /aSDomain="PKS_KS"
                     /aSTool="nrps_pks_domains"
                     /database="nrpspksdomains.hmm"
                     /detection="hmmscan"
                     /domain_id="nrpspksdomains_JN550_012880_PKS_KS.1"
                     /domain_subtypes="Iterative-KS"
                     /evalue="4.50E-124"
                     /label="JN550_012880_PKS_KS.1"
                     /locus_tag="JN550_012880"
                     /protein_end="363"
                     /protein_start="5"
                     /score="406.4"
                     /tool="antismash"
                     /translation="IAIVGLSYRFPAEVEDEFQFWDILENRRSMMSEWPKHRSNVGAFY
                     DANLNPSNKLGSRGAHFLSQDPAIFDAPFFSITRNEAIAMDPQQRYALEASYRAFENAG
                     LPLESLSGSRTAVFSSSMLDDYARLFAKDPDDMPRMAVTGCASSAAANRLSWYFDLLGP
                     SVHVDTACSSSLVAIDLACQSIHNSGATAALVTGTNLILGPESSILLSNQNFLSPDSLC
                     YSFDYRANGYSRGEGVVAVVLKPVSAAISNGDMIRAVIRSTGSNQDGRTSHLTQPNVNS
                     QEALIREVYQKAGLGLEQTRYVEAHGTGTPVGDPVELEAIGRIPTGRIPWPQDGVRRIS
                     VNSFGFGGTNTHIILDDA"
     aSModule        20016..28458
                     /complete
                     /domains="nrpspksdomains_JN550_012880_PKS_KS.1"
                     /domains="nrpspksdomains_JN550_012880_PKS_AT.1"
                     /domains="nrpspksdomains_JN550_012880_PKS_DH.1"
                     /domains="nrpspksdomains_JN550_012880_cMT.1"
                     /domains="nrpspksdomains_JN550_012880_PKS_ER.1"
                     /domains="nrpspksdomains_JN550_012880_PKS_KR.1"
                     /domains="nrpspksdomains_JN550_012880_PKS_PP.1"
                     /iterative
                     /locus_tags="JN550_012880"
                     /monomer_pairings="pk -> Me-pk"
                     /tool="antismash"
                     /type="pks"
     CDS_motif       20545..20571
                     /aSTool="nrps_pks_domains"
                     /database="abmotifs"
                     /detection="hmmscan"
                     /domain_id="nrpspksmotif_JN550_012880_0001"
                     /evalue="6.10E+00"
                     /label="PKSI-KS_m3"
                     /locus_tag="JN550_012880"
                     /protein_end="156"
                     /protein_start="147"
                     /score="0.6"
                     /tool="antismash"
                     /translation="TGCASSAAA"
     CDS_motif       20602..20649
                     /aSTool="nrps_pks_domains"
                     /database="abmotifs"
                     /detection="hmmscan"
                     /domain_id="nrpspksmotif_JN550_012880_0002"
                     /evalue="1.50E-06"
                     /label="PKSI-KS_m3"
                     /locus_tag="JN550_012880"
                     /protein_end="182"
                     /protein_start="166"
                     /score="20.1"
                     /tool="antismash"
                     /translation="GPSVHVDTACSSSLVA"
     PFAM_domain     join(20941..21088,21147..21196,21498..21500)
                     /aSDomain="Ketoacyl-synt_C"
                     /aSTool="clusterhmmer"
                     /database="35.0"
                     /db_xref="PF02801.25"
                     /description="Beta-ketoacyl synthase, C-terminal domain"
                     /detection="hmmscan"
                     /domain_id="clusterhmmer_JN550_012880_0006"
                     /evalue="7.00E-17"
                     /label="JN550_012880"
                     /locus_tag="JN550_012880"
                     /protein_end="329"
                     /protein_start="262"
                     /score="61.6"
                     /tool="antismash"
                     /translation="AVIRSTGSNQDGRTSHLTQPNVNSQEALIREVYQKAGLGLEQTRY
                     VEAHGTGTPVGDPVELEAIGRI"
     CDS_motif       join(21073..21088,21147..21178)
                     /aSTool="nrps_pks_domains"
                     /database="abmotifs"
                     /detection="hmmscan"
                     /domain_id="nrpspksmotif_JN550_012880_0003"
                     /evalue="2.10E-04"
                     /label="PKSI-KS_m5"
                     /locus_tag="JN550_012880"
                     /protein_end="322"
                     /protein_start="306"
                     /score="13.3"
                     /tool="antismash"
                     /translation="YVEAHGTGTPVGDPVE"
     PFAM_domain     21498..21692
                     /aSDomain="KAsynt_C_assoc"
                     /aSTool="clusterhmmer"
                     /database="35.0"
                     /db_xref="PF16197.8"
                     /description="Ketoacyl-synthetase C-terminal extension"
                     /detection="hmmscan"
                     /domain_id="clusterhmmer_JN550_012880_0007"
                     /evalue="4.20E-08"
                     /label="JN550_012880"
                     /locus_tag="JN550_012880"
                     /protein_end="393"
                     /protein_start="328"
                     /score="33.8"
                     /tool="antismash"
                     /translation="IPTGRIPWPQDGVRRISVNSFGFGGTNTHIILDDACSYMQMQKLN
                     GHHCTSSPVLTDEASHAMTQ"
     CDS_motif       22149..22202
                     /aSTool="nrps_pks_domains"
                     /database="abmotifs"
                     /detection="hmmscan"
                     /domain_id="nrpspksmotif_JN550_012880_0004"
                     /evalue="3.20E-04"
                     /label="PKSI-AT-mM_m1"
                     /locus_tag="JN550_012880"
                     /protein_end="563"
                     /protein_start="545"
                     /score="13.4"
                     /tool="antismash"
                     /translation="WVFTGQGAQYERMGYELL"
     PFAM_domain     join(22149..22281,22338..22488,22546..23242)
                     /aSDomain="Acyl_transf_1"
                     /aSTool="clusterhmmer"
                     /database="35.0"
                     /db_xref="PF00698.24"
                     /description="Acyl transferase domain"
                     /detection="hmmscan"
                     /domain_id="clusterhmmer_JN550_012880_0008"
                     /evalue="3.20E-38"
                     /label="JN550_012880"
                     /locus_tag="JN550_012880"
                     /protein_end="872"
                     /protein_start="545"
                     /score="132.2"
                     /tool="antismash"
                     /translation="WVFTGQGAQYERMGYELLQYQTFSKTIKNIDSIYQNLGCTWSIFD
                     EIKCGKNIDKPQYSQPLSTALQIALTDLLFSFGICPMAVIGHSSGEIAAAYAVGSLSLK
                     SACKVSYFRGQLAGKLQALGLRRGAMLSANLRASQVPDYLSKFKPSIQGSVHVACINSA
                     YNCTLSGDEAAINIVMKQLHRDGTFCQILKTGVAYHSPAMEELTLDYLRLMGPLESWMP
                     RKNIDTVMISSVTAEAISASSLVDPNYWVENMVSPVKFSDALSCLLSKPASLQSGIRLV
                     SDIAEIGPHSALRRPIQDNLDQTRQVQYSSVLYRFKPAHEALLEFL"
     aSDomain        join(22152..22281,22338..22488,22546..23200)
                     /ASF="Neither malonyl-CoA or methylmalonyl-CoA specific"
                     /ASF="found active site serine: True, scaffold matched
                     GHGE: True"
                     /aSDomain="PKS_AT"
                     /aSTool="nrps_pks_domains"
                     /database="nrpspksdomains.hmm"
                     /detection="hmmscan"
                     /domain_id="nrpspksdomains_JN550_012880_PKS_AT.1"
                     /evalue="8.40E-84"
                     /label="JN550_012880_PKS_AT.1"
                     /locus_tag="JN550_012880"
                     /protein_end="858"
                     /protein_start="546"
                     /score="273.3"
                     /specificity="substrate consensus: pk"
                     /specificity="PKS signature: Malonyl-CoA"
                     /specificity="Minowa: mxmal"
                     /tool="antismash"
                     /translation="VFTGQGAQYERMGYELLQYQTFSKTIKNIDSIYQNLGCTWSIFDE
                     IKCGKNIDKPQYSQPLSTALQIALTDLLFSFGICPMAVIGHSSGEIAAAYAVGSLSLKS
                     ACKVSYFRGQLAGKLQALGLRRGAMLSANLRASQVPDYLSKFKPSIQGSVHVACINSAY
                     NCTLSGDEAAINIVMKQLHRDGTFCQILKTGVAYHSPAMEELTLDYLRLMGPLESWMPR
                     KNIDTVMISSVTAEAISASSLVDPNYWVENMVSPVKFSDALSCLLSKPASLQSGIRLVS
                     DIAEIGPHSALRRPIQDNLDQTRQVQYSSVL"
     CDS_motif       join(22436..22488,22546..22588)
                     /aSTool="nrps_pks_domains"
                     /database="abmotifs"
                     /detection="hmmscan"
                     /domain_id="nrpspksmotif_JN550_012880_0005"
                     /evalue="4.50E-11"
                     /label="PKSI-AT-mM_m3"
                     /locus_tag="JN550_012880"
                     /protein_end="654"
                     /protein_start="622"
                     /score="35.1"
                     /tool="antismash"
                     /translation="GICPMAVIGHSSGEIAAAYAVGSLSLKSACKV"
     PFAM_domain     join(23417..23515,23565..24395)
                     /aSDomain="PS-DH"
                     /aSTool="clusterhmmer"
                     /database="35.0"
                     /db_xref="PF14765.9"
                     /description="Polyketide synthase dehydratase"
                     /detection="hmmscan"
                     /domain_id="clusterhmmer_JN550_012880_0009"
                     /evalue="5.80E-44"
                     /label="JN550_012880"
                     /locus_tag="JN550_012880"
                     /protein_end="1240"
                     /protein_start="930"
                     /score="150.7"
                     /tool="antismash"
                     /translation="ELLGWRFHDWNPLEPRWRNFLSTESSPWIGDHVVSGAVVFPGAGM
                     ILMALEAVNQMSHSERIVSGFYIKSAHFSEAIMLSESSTQKTETMVHLIPTMNQYEKEA
                     LWSNVKIFSFYNDRWHKCFQAMIQIQYNDTAQQVDNGLERRLANLKISDEMKLALQDCT
                     KPVERDAFYKYCSDHGINYGKSFRLLDQIRWDGHETAVADVDVSGDHHHTSSIVHPVIL
                     DTAFQLMIAPGSKGLLDHTATNVPYRLSDAWFSASGWKPPNTTSLRYLTKVEDEARGFR
                     GEIQVVSDNGSPLCLIKKLRMRVVAERKP"
     aSDomain        join(23420..23515,23565..24032)
                     /ASF="catalytic triad H,G,P inconclusive"
                     /aSDomain="PKS_DH"
                     /aSTool="nrps_pks_domains"
                     /database="nrpspksdomains.hmm"
                     /detection="hmmscan"
                     /domain_id="nrpspksdomains_JN550_012880_PKS_DH.1"
                     /evalue="1.20E-21"
                     /label="JN550_012880_PKS_DH.1"
                     /locus_tag="JN550_012880"
                     /protein_end="1119"
                     /protein_start="931"
                     /score="69.6"
                     /tool="antismash"
                     /translation="LLGWRFHDWNPLEPRWRNFLSTESSPWIGDHVVSGAVVFPGAGMI
                     LMALEAVNQMSHSERIVSGFYIKSAHFSEAIMLSESSTQKTETMVHLIPTMNQYEKEAL
                     WSNVKIFSFYNDRWHKCFQAMIQIQYNDTAQQVDNGLERRLANLKISDEMKLALQDCTK
                     PVERDAFYKYCSDHGINYGKSFRLL"
     CDS_motif       join(23498..23515,23565..23624)
                     /aSTool="nrps_pks_domains"
                     /database="abmotifs"
                     /detection="hmmscan"
                     /domain_id="nrpspksmotif_JN550_012880_0006"
                     /evalue="1.30E-11"
                     /label="PKSI-DH_m2"
                     /locus_tag="JN550_012880"
                     /protein_end="983"
                     /protein_start="957"
                     /score="36.9"
                     /tool="antismash"
                     /translation="WIGDHVVSGAVVFPGAGMILMALEAV"
     aSDomain        24903..25457
                     /aSDomain="MT"
                     /aSTool="nrps_pks_domains"
                     /database="nrpspksdomains.hmm"
                     /detection="hmmscan"
                     /domain_id="nrpspksdomains_JN550_012880_cMT.1"
                     /domain_subtypes="cMT"
                     /evalue="5.50E-65"
                     /label="JN550_012880_cMT.1"
                     /locus_tag="JN550_012880"
                     /protein_end="1594"
                     /protein_start="1409"
                     /score="210.9"
                     /tool="antismash"
                     /translation="LISHENPCSRFLEVGAGTGGVTSRLLSILKQSEKSSGGVRFSQYT
                     YTDISPVFFEDARVKFSEFGDRMIYKAFDIDQPAGDQGIDTDAKYDIIIAGSVLHATRD
                     LTVTIQNLRQLLSPGGYLIILEITKNLDIAMNFTFGVLPGWWSFRDEWRVLSPTVDEPI
                     WDELLKQNGFSGIDVSIRDFED"
     PFAM_domain     24936..25268
                     /aSDomain="Methyltransf_12"
                     /aSTool="clusterhmmer"
                     /database="35.0"
                     /db_xref="PF08242.15"
                     /description="Methyltransferase domain"
                     /detection="hmmscan"
                     /domain_id="clusterhmmer_JN550_012880_0010"
                     /evalue="2.10E-16"
                     /label="JN550_012880"
                     /locus_tag="JN550_012880"
                     /protein_end="1531"
                     /protein_start="1420"
                     /score="60.6"
                     /tool="antismash"
                     /translation="LEVGAGTGGVTSRLLSILKQSEKSSGGVRFSQYTYTDISPVFFED
                     ARVKFSEFGDRMIYKAFDIDQPAGDQGIDTDAKYDIIIAGSVLHATRDLTVTIQNLRQL
                     LSPGGYL"
     aSDomain        26136..27083
                     /ASF="ER configuration inconclusive"
                     /aSDomain="PKS_ER"
                     /aSTool="nrps_pks_domains"
                     /database="nrpspksdomains.hmm"
                     /detection="hmmscan"
                     /domain_id="nrpspksdomains_JN550_012880_PKS_ER.1"
                     /evalue="9.40E-110"
                     /label="JN550_012880_PKS_ER.1"
                     /locus_tag="JN550_012880"
                     /protein_end="2136"
                     /protein_start="1820"
                     /score="358.4"
                     /tool="antismash"
                     /translation="GDLETLRFIEDDEFRLALAPSEIEVEPKAWGLSFRDLFFALGRLK
                     GDEWGLGSDCAGIVTRVGASCKSTIQPGDRVCLAHFGSMRTLLQTPPTLITKIPDSMSF
                     EEAASILTPGITAYYALVKVARLQKNDKILIHSAAGSTGQMAVWIAKMIGVEVFATVGF
                     DDKKQLLVEQFGIPETHILYSRNSTFKQGIMRMTNGYGVDVVLNSLSGDGLIASWECIA
                     PGGRFLEIGKADIGANSSLPMAQFAKNVTFSGIDLAQIATSNKQLLAKLQQETLDLLTK
                     GAIRSPTPLNLFSASNIEDAFRLMQSGRNTGRIIV"
     CDS_motif       26286..26324
                     /aSTool="nrps_pks_domains"
                     /database="abmotifs"
                     /detection="hmmscan"
                     /domain_id="nrpspksmotif_JN550_012880_0007"
                     /evalue="1.10E-04"
                     /label="PKSI-ER_m2"
                     /locus_tag="JN550_012880"
                     /protein_end="1883"
                     /protein_start="1870"
                     /score="14.9"
                     /tool="antismash"
                     /translation="LGSDCAGIVTRVG"
     CDS_motif       26523..26585
                     /aSTool="nrps_pks_domains"
                     /database="abmotifs"
                     /detection="hmmscan"
                     /domain_id="nrpspksmotif_JN550_012880_0008"
                     /evalue="3.50E-07"
                     /label="PKSI-ER_m5"
                     /locus_tag="JN550_012880"
                     /protein_end="1970"
                     /protein_start="1949"
                     /score="22.7"
                     /tool="antismash"
                     /translation="NDKILIHSAAGSTGQMAVWIA"
     CDS_motif       26595..26645
                     /aSTool="nrps_pks_domains"
                     /database="abmotifs"
                     /detection="hmmscan"
                     /domain_id="nrpspksmotif_JN550_012880_0009"
                     /evalue="4.60E-04"
                     /label="PKSI-ER_m6"
                     /locus_tag="JN550_012880"
                     /protein_end="1990"
                     /protein_start="1973"
                     /score="13.1"
                     /tool="antismash"
                     /translation="GVEVFATVGFDDKKQLL"
     PFAM_domain     26676..27083
                     /aSDomain="ADH_zinc_N_2"
                     /aSTool="clusterhmmer"
                     /database="35.0"
                     /db_xref="PF13602.9"
                     /description="Zinc-binding dehydrogenase"
                     /detection="hmmscan"
                     /domain_id="clusterhmmer_JN550_012880_0011"
                     /evalue="1.50E-13"
                     /label="JN550_012880"
                     /locus_tag="JN550_012880"
                     /protein_end="2136"
                     /protein_start="2000"
                     /score="52.0"
                     /tool="antismash"
                     /translation="ILYSRNSTFKQGIMRMTNGYGVDVVLNSLSGDGLIASWECIAPGG
                     RFLEIGKADIGANSSLPMAQFAKNVTFSGIDLAQIATSNKQLLAKLQQETLDLLTKGAI
                     RSPTPLNLFSASNIEDAFRLMQSGRNTGRIIV"
     CDS_motif       26724..26762
                     /aSTool="nrps_pks_domains"
                     /database="abmotifs"
                     /detection="hmmscan"
                     /domain_id="nrpspksmotif_JN550_012880_0010"
                     /evalue="3.20E-05"
                     /label="PKSI-ER_m7"
                     /locus_tag="JN550_012880"
                     /protein_end="2029"
                     /protein_start="2016"
                     /score="16.3"
                     /tool="antismash"
                     /translation="TNGYGVDVVLNSL"
     CDS_motif       27036..27083
                     /aSTool="nrps_pks_domains"
                     /database="abmotifs"
                     /detection="hmmscan"
                     /domain_id="nrpspksmotif_JN550_012880_0011"
                     /evalue="2.90E-04"
                     /label="PKSI-ER_m9"
                     /locus_tag="JN550_012880"
                     /protein_end="2136"
                     /protein_start="2120"
                     /score="14.0"
                     /tool="antismash"
                     /translation="AFRLMQSGRNTGRIIV"
     CDS_motif       27205..27303
                     /aSTool="nrps_pks_domains"
                     /database="abmotifs"
                     /detection="hmmscan"
                     /domain_id="nrpspksmotif_JN550_012880_0012"
                     /evalue="2.70E-12"
                     /label="PKSI-KR_m1"
                     /locus_tag="JN550_012880"
                     /protein_end="2193"
                     /protein_start="2160"
                     /score="39.2"
                     /tool="antismash"
                     /translation="SYLVAGGWGGLGREILKWLVEKGAMYLIVPSRS"
     aSDomain        join(27205..27477,27533..27784)
                     /ASF="KR domain putatively catalyzing D-configuration
                     product formation"
                     /ASF="catalytic triad S,Y,N found: False"
                     /aSDomain="PKS_KR"
                     /aSTool="nrps_pks_domains"
                     /database="nrpspksdomains.hmm"
                     /detection="hmmscan"
                     /domain_id="nrpspksdomains_JN550_012880_PKS_KR.1"
                     /evalue="1.80E-45"
                     /label="JN550_012880_PKS_KR.1"
                     /locus_tag="JN550_012880"
                     /protein_end="2335"
                     /protein_start="2160"
                     /score="146.9"
                     /specificity="KR activity: inactive"
                     /specificity="KR stereochemistry: C2"
                     /tool="antismash"
                     /translation="SYLVAGGWGGLGREILKWLVEKGAMYLIVPSRSGGSSKEASEVMT
                     ELLARGVTIVAPTCDASSTESLSNALKECSKMPPISGCINAAMVLQDAIFSNMKFEQWN
                     LTIRSKAYTSWNLHKLLPQSLDFFVQLSSLSGITGGIAQSNYAAGCTFQDALARYRTSC
                     GAKAVSLDLGWM"
     PFAM_domain     join(27205..27477,27533..27787)
                     /aSDomain="KR"
                     /aSTool="clusterhmmer"
                     /database="35.0"
                     /db_xref="PF08659.13"
                     /description="KR domain"
                     /detection="hmmscan"
                     /domain_id="clusterhmmer_JN550_012880_0012"
                     /evalue="4.10E-54"
                     /label="JN550_012880"
                     /locus_tag="JN550_012880"
                     /protein_end="2336"
                     /protein_start="2160"
                     /score="183.3"
                     /tool="antismash"
                     /translation="SYLVAGGWGGLGREILKWLVEKGAMYLIVPSRSGGSSKEASEVMT
                     ELLARGVTIVAPTCDASSTESLSNALKECSKMPPISGCINAAMVLQDAIFSNMKFEQWN
                     LTIRSKAYTSWNLHKLLPQSLDFFVQLSSLSGITGGIAQSNYAAGCTFQDALARYRTSC
                     GAKAVSLDLGWMQ"
     CDS_motif       27632..27739
                     /aSTool="nrps_pks_domains"
                     /database="abmotifs"
                     /detection="hmmscan"
                     /domain_id="nrpspksmotif_JN550_012880_0013"
                     /evalue="1.50E-17"
                     /label="PKSI-KR_m4"
                     /locus_tag="JN550_012880"
                     /protein_end="2320"
                     /protein_start="2284"
                     /score="56.1"
                     /tool="antismash"
                     /translation="LDFFVQLSSLSGITGGIAQSNYAAGCTFQDALARYR"
     aSDomain        28225..28458
                     /aSDomain="PKS_PP"
                     /aSTool="nrps_pks_domains"
                     /database="nrpspksdomains.hmm"
                     /detection="hmmscan"
                     /domain_id="nrpspksdomains_JN550_012880_PKS_PP.1"
                     /evalue="1.70E-12"
                     /label="JN550_012880_PKS_PP.1"
                     /locus_tag="JN550_012880"
                     /protein_end="2522"
                     /protein_start="2444"
                     /score="39.4"
                     /tool="antismash"
                     /translation="STEERITVVIAALATKLGRALSISTDDVDSSKPLSSYGVDSLMAV
                     ELRNYIGKTFQAEVAVFEITGGTAIQSIGRLVV"
     PFAM_domain     28258..28410
                     /aSDomain="PP-binding"
                     /aSTool="clusterhmmer"
                     /database="35.0"
                     /db_xref="PF00550.28"
                     /description="Phosphopantetheine attachment site"
                     /detection="hmmscan"
                     /domain_id="clusterhmmer_JN550_012880_0013"
                     /evalue="3.80E-07"
                     /label="JN550_012880"
                     /locus_tag="JN550_012880"
                     /protein_end="2506"
                     /protein_start="2455"
                     /score="30.4"
                     /tool="antismash"
                     /translation="ALATKLGRALSISTDDVDSSKPLSSYGVDSLMAVELRNYIGKTFQ
                     AEVAVF"
     gene            30053..30587
                     /locus_tag="JN550_012881"
     mRNA            join(30053..30514,30585..30587)
                     /locus_tag="JN550_012881"
                     /product="hypothetical protein"
     CDS             join(30053..30514,30585..30587)
                     /codon_start=1
                     /locus_tag="JN550_012881"
                     /product="hypothetical protein"
                     /protein_id="KAI1858059.1"
                     /transl_table=1
                     /translation="MLISQILLGLVATVSAIDIRLYTNGNNCGGANFFCQNANPDFCCS
                     GVDINVYPSVGFHAIPTDWVLQCHGHANGRCNDLRQVLTARNTQDVCLTSGPFSGGGYG
                     FTSRKRLDGATEACATTEGCTKHVKPDMLELEDGTLYRIAGIDDASLTEL"
     gene            31682..32406
                     /locus_tag="JN550_012882"
     mRNA            join(31682..31700,31760..32406)
                     /locus_tag="JN550_012882"
                     /product="hypothetical protein"
     CDS             join(31682..31700,31760..32406)
                     /codon_start=1
                     /locus_tag="JN550_012882"
                     /product="hypothetical protein"
                     /protein_id="KAI1858060.1"
                     /transl_table=1
                     /translation="MAPNSDLPKSFGLLVYPGFEALDAFGPMEVVNTLSCTHDMTLAVI
                     AATRDPVSTQSKGVHAVGQSVVPTHTFADAPPLDVLFIPGGWGGFNTGPETLEFLRRVV
                     PKTGHLITVCNGSAVAAQAGLLDGKRATTNKAFWKDCVAYGPKTEWVAQARWVQDGNIW
                     TSSGVSAGIDAALAWVGSIFGEEKATDIANNMEFVRTTSSTSDPFSSMFKCEDVPRQS"
     PFAM_domain     31777..32271
                     /aSDomain="DJ-1_PfpI"
                     /aSTool="clusterhmmer"
                     /database="35.0"
                     /db_xref="PF01965.27"
                     /description="DJ-1/PfpI family"
                     /detection="hmmscan"
                     /domain_id="clusterhmmer_JN550_012882_0014"
                     /evalue="1.40E-18"
                     /label="JN550_012882"
                     /locus_tag="JN550_012882"
                     /protein_end="177"
                     /protein_start="12"
                     /score="67.4"
                     /tool="antismash"
                     /translation="LLVYPGFEALDAFGPMEVVNTLSCTHDMTLAVIAATRDPVSTQSK
                     GVHAVGQSVVPTHTFADAPPLDVLFIPGGWGGFNTGPETLEFLRRVVPKTGHLITVCNG
                     SAVAAQAGLLDGKRATTNKAFWKDCVAYGPKTEWVAQARWVQDGNIWTSSGVSAGIDAA
                     LA"
     gene            33032..34669
                     /locus_tag="JN550_012883"
     mRNA            join(33032..33494,33554..33684,33739..33755,33817..34669)
                     /locus_tag="JN550_012883"
                     /product="hypothetical protein"
     CDS             join(33032..33494,33554..33684,33739..33755,33817..34669)
                     /codon_start=1
                     /gene_functions="transport (smcogs) SMCOG1106:major
                     facilitator transporter (Score: 73.7; E-value: 1.8e-22)"
                     /gene_kind="transport"
                     /locus_tag="JN550_012883"
                     /product="hypothetical protein"
                     /protein_id="KAI1858061.1"
                     /transl_table=1
                     /translation="MERQTAQMFEGLVPKNTDPEEAAVQAEPLQITLDPEEIPTNWPAR
                     KKWSSTMVVVFMTATVTFCSSVHTAAIAGVAASYQCSKTVATLGVTTFLLGFATGPLLF
                     APLSEVWGRSLVFRITFLLFFCFNIGCATAPNISALLVLRFLAGFFGSPTVTNSGGSLA
                     DIWPQSQRSVPFALFITGSSLGPVVAPIVGGFISQHLVWRWNYGVVSILAGIVYVAMLL
                     LLPETYVVVLLQQKKVKTGFRPACQSFKEQYATNLTRPWLMLFTEPILFTLGLYSAFVW
                     GILYLDFTAYPVVFQQSRQWSQGIAGLSFLGIGLGMAIATASSPWINDIHAAFVKKLGG
                     PKPEARLPHLIVLAWLIPVALFWFGWTANPPTHWAAPIAAGTPFGIGFVTLFLGTNAYL
                     TDCYGRFSASALAANAVLRSLFSAGFPLFAAQMYVRLGTPWASSLLGFIALAMAPVPWA
                     LYTYGPWLRSKSKYHLWTVELEENSKGSM"
     PFAM_domain     join(33194..33494,33554..33684,33739..33755,33817..34474)
                     /aSDomain="MFS_1"
                     /aSTool="clusterhmmer"
                     /database="35.0"
                     /db_xref="PF07690.19"
                     /db_xref="GO:0022857"
                     /db_xref="GO:0055085"
                     /description="Major Facilitator Superfamily"
                     /detection="hmmscan"
                     /domain_id="clusterhmmer_JN550_012883_0015"
                     /evalue="2.90E-35"
                     /gene_ontologies="GO:0022857: transmembrane transporter
                     activity"
                     /gene_ontologies="GO:0055085: transmembrane transport"
                     /label="JN550_012883"
                     /locus_tag="JN550_012883"
                     /protein_end="423"
                     /protein_start="54"
                     /score="122.0"
                     /tool="antismash"
                     /translation="VFMTATVTFCSSVHTAAIAGVAASYQCSKTVATLGVTTFLLGFAT
                     GPLLFAPLSEVWGRSLVFRITFLLFFCFNIGCATAPNISALLVLRFLAGFFGSPTVTNS
                     GGSLADIWPQSQRSVPFALFITGSSLGPVVAPIVGGFISQHLVWRWNYGVVSILAGIVY
                     VAMLLLLPETYVVVLLQQKKVKTGFRPACQSFKEQYATNLTRPWLMLFTEPILFTLGLY
                     SAFVWGILYLDFTAYPVVFQQSRQWSQGIAGLSFLGIGLGMAIATASSPWINDIHAAFV
                     KKLGGPKPEARLPHLIVLAWLIPVALFWFGWTANPPTHWAAPIAAGTPFGIGFVTLFLG
                     TNAYLTDCYGRFSASALAANAVLRSLFSA"
     gene            36700..37372
                     /locus_tag="JN550_012884"
     mRNA            join(36700..36754,36831..37372)
                     /locus_tag="JN550_012884"
                     /product="hypothetical protein"
     CDS             join(36700..36754,36831..37372)
                     /codon_start=1
                     /locus_tag="JN550_012884"
                     /product="hypothetical protein"
                     /protein_id="KAI1858062.1"
                     /transl_table=1
                     /translation="MPAPSKQRKVAIVGSRSVVADIISGPPPPGKSSLAVQFVDGHFVE
                     SYYPTIENTFSKVIRFKGQDYATEIVDTAGQDEYSILNSKHFIGIHGYMLVYSVASLSS
                     FEMVQVIREKILNHLGTDWVPIVIVGNKSDLRPEQRQVSADDGRKLAEKFNCGWTEASA
                     RYNENVGKAFEVLIAQIEKSQNPNEAPDGGKCQMM"
     aSDomain        36848..37300
                     /aSDomain="TIGR00231"
                     /aSTool="tigrfam"
                     /description="small_GTP: small GTP-binding protein domain"
                     /detection="hmmscan"
                     /domain_id="TIGRFam_JN550_012884_0002"
                     /evalue="1.70E-19"
                     /identifier="TIGR00231"
                     /label="JN550_012884"
                     /locus_tag="JN550_012884"
                     /protein_end="175"
                     /protein_start="24"
                     /score="68.2"
                     /tool="antismash"
                     /translation="GPPPPGKSSLAVQFVDGHFVESYYPTIENTFSKVIRFKGQDYATE
                     IVDTAGQDEYSILNSKHFIGIHGYMLVYSVASLSSFEMVQVIREKILNHLGTDWVPIVI
                     VGNKSDLRPEQRQVSADDGRKLAEKFNCGWTEASARYNENVGKAFEV"
     PFAM_domain     36854..37318
                     /aSDomain="Ras"
                     /aSTool="clusterhmmer"
                     /database="35.0"
                     /db_xref="PF00071.25"
                     /db_xref="GO:0003924"
                     /db_xref="GO:0005525"
                     /description="Ras family"
                     /detection="hmmscan"
                     /domain_id="clusterhmmer_JN550_012884_0016"
                     /evalue="1.00E-40"
                     /gene_ontologies="GO:0003924: GTPase activity"
                     /gene_ontologies="GO:0005525: GTP binding"
                     /label="JN550_012884"
                     /locus_tag="JN550_012884"
                     /protein_end="181"
                     /protein_start="26"
                     /score="139.1"
                     /tool="antismash"
                     /translation="PPPGKSSLAVQFVDGHFVESYYPTIENTFSKVIRFKGQDYATEIV
                     DTAGQDEYSILNSKHFIGIHGYMLVYSVASLSSFEMVQVIREKILNHLGTDWVPIVIVG
                     NKSDLRPEQRQVSADDGRKLAEKFNCGWTEASARYNENVGKAFEVLIAQIE"
     PFAM_domain     join(38476..38679,38766..38894)
                     /aSDomain="Seryl_tRNA_N"
                     /aSTool="clusterhmmer"
                     /database="35.0"
                     /db_xref="PF02403.25"
                     /description="Seryl-tRNA synthetase N-terminal domain"
                     /detection="hmmscan"
                     /domain_id="clusterhmmer_JN550_012885_0017"
                     /evalue="3.80E-17"
                     /label="JN550_012885"
                     /locus_tag="JN550_012885"
                     /protein_end="111"
                     /protein_start="0"
                     /score="62.6"
                     /tool="antismash"
                     /translation="MLDVTDFIKERGGDPEKIRESQRRRFAKVEVVDEVIEKWEDHRKT
                     NYAAMQVNTKINDTQKQIGAKKKAKEDASELLAQKAEFEKEKKALLDLAAEKDVALKKL
                     VKTIGNY"
     aSDomain        join(38476..38679,38766..38905,38986..39886,39940..39975)
                     /aSDomain="TIGR00414"
                     /aSTool="tigrfam"
                     /description="serS: serine--tRNA ligase"
                     /detection="hmmscan"
                     /domain_id="TIGRFam_JN550_012885_0003"
                     /evalue="5.30E-141"
                     /identifier="TIGR00414"
                     /label="JN550_012885"
                     /locus_tag="JN550_012885"
                     /protein_end="427"
                     /protein_start="0"
                     /score="468.3"
                     /tool="antismash"
                     /translation="MLDVTDFIKERGGDPEKIRESQRRRFAKVEVVDEVIEKWEDHRKT
                     NYAAMQVNTKINDTQKQIGAKKKAKEDASELLAQKAEFEKEKKALLDLAAEKDVALKKL
                     VKTIGNYVHDSVPVSNNEDNNAVLRTWAPEGVTPEKKDVLSHHEVLTRLDGYDPERGVK
                     VVGHRGYFLKQWGVFLNQAMINYGLQFLAEKGYTPLQCPQFMNKDYMGKTAQLDAFDDE
                     LYKVVDGEPQNDKYLIATSEQPISAFHADEWLQARDLPIQYAGYSSCYRREAGAHGRDA
                     WGIFRVHQFEKVEQFCLTDPEKSWEMFDIMFANSEEFYKSLGLPYRVVAIVSGALNNAA
                     SKKYDLEAWFPFQGEYKELVSCSNCTDYQSRGLEIRFGTKTQTDAKKKYVHALNSTLCA
                     TERALCCVLENYQTEDGFNVPEVLRKFL"
     gene            38476..40131
                     /locus_tag="JN550_012885"
     mRNA            join(38476..38679,38766..38905,38986..39886,39940..40131)
                     /locus_tag="JN550_012885"
                     /product="hypothetical protein"
     CDS             join(38476..38679,38766..38905,38986..39886,39940..40131)
                     /codon_start=1
                     /locus_tag="JN550_012885"
                     /product="hypothetical protein"
                     /protein_id="KAI1858063.1"
                     /transl_table=1
                     /translation="MLDVTDFIKERGGDPEKIRESQRRRFAKVEVVDEVIEKWEDHRKT
                     NYAAMQVNTKINDTQKQIGAKKKAKEDASELLAQKAEFEKEKKALLDLAAEKDVALKKL
                     VKTIGNYVHDSVPVSNNEDNNAVLRTWAPEGVTPEKKDVLSHHEVLTRLDGYDPERGVK
                     VVGHRGYFLKQWGVFLNQAMINYGLQFLAEKGYTPLQCPQFMNKDYMGKTAQLDAFDDE
                     LYKVVDGEPQNDKYLIATSEQPISAFHADEWLQARDLPIQYAGYSSCYRREAGAHGRDA
                     WGIFRVHQFEKVEQFCLTDPEKSWEMFDIMFANSEEFYKSLGLPYRVVAIVSGALNNAA
                     SKKYDLEAWFPFQGEYKELVSCSNCTDYQSRGLEIRFGTKTQTDAKKKYVHALNSTLCA
                     TERALCCVLENYQTEDGFNVPEVLRKFLPGAPEFIPFSKELPKDTTSAKAKAKADKGGA
                     KAKVAAAVEQAGEKLKNVTV"
     PFAM_domain     39311..39874
                     /aSDomain="tRNA-synt_2b"
                     /aSTool="clusterhmmer"
                     /database="35.0"
                     /db_xref="PF00587.28"
                     /db_xref="GO:0000166"
                     /db_xref="GO:0004812"
                     /db_xref="GO:0005524"
                     /db_xref="GO:0006418"
                     /description="tRNA synthetase class II core domain (G, H,
                     P, S and T)"
                     /detection="hmmscan"
                     /domain_id="clusterhmmer_JN550_012885_0018"
                     /evalue="3.30E-35"
                     /gene_ontologies="GO:0000166: nucleotide binding"
                     /gene_ontologies="GO:0004812: aminoacyl-tRNA ligase
                     activity"
                     /gene_ontologies="GO:0005524: ATP binding"
                     /gene_ontologies="GO:0006418: tRNA aminoacylation for
                     protein translation"
                     /label="JN550_012885"
                     /locus_tag="JN550_012885"
                     /protein_end="411"
                     /protein_start="223"
                     /score="121.8"
                     /tool="antismash"
                     /translation="YKVVDGEPQNDKYLIATSEQPISAFHADEWLQARDLPIQYAGYSS
                     CYRREAGAHGRDAWGIFRVHQFEKVEQFCLTDPEKSWEMFDIMFANSEEFYKSLGLPYR
                     VVAIVSGALNNAASKKYDLEAWFPFQGEYKELVSCSNCTDYQSRGLEIRFGTKTQTDAK
                     KKYVHALNSTLCATERALCCVLENY"
     gene            41036..44550
                     /locus_tag="JN550_012886"
     mRNA            join(41036..41466,41523..44550)
                     /locus_tag="JN550_012886"
                     /product="hypothetical protein"
     CDS             join(41036..41466,41523..44550)
                     /codon_start=1
                     /locus_tag="JN550_012886"
                     /product="hypothetical protein"
                     /protein_id="KAI1858064.1"
                     /transl_table=1
                     /translation="MEPLSALGIACNLMQVISFTGEVIHLCKQVYKRGSQDPSLEGNAK
                     ALSSVITSLHDSLTSPESRSPCNEATRELQDLARKCLDATSRLSAELDKIGASRSQGHL
                     GKTMVSVCKHLAKSGDLRNLEKEIHGYQKVLESGLLVRLCTAREAADLQSREGFKQLNG
                     ALQHFIISISKQELQLSQLLQAVDQRIEKGFFAIQDEATRARILGSLKYEGMNRRKNDI
                     KENHRKTFEWIFKSDLSQMTCAREELNLDSDSESDSISSISDSIHSSSTASETQELKAD
                     LQQPGDVRPSLGDSFVTWLLSNDTTYWISGKPGSGKSTLMLFLLKDPRTQGLLNMRSPD
                     TLIIGHFLLSSGHPMQRNTKGILCSLLHQILQDDDRHERLLLPSLAQRLPLILSKDSPD
                     DWTPQELKQAIRDVLKTADRATCIFIDGLDELAPSEIEDDLRSLLRTLGRIPCVKLCVS
                     SRPEPTFQALFDKIPKLRVQSLTDGDIRRYAWDFLKSAVNLDERTRNLPEIQHFVDLVS
                     ERSDGVFLWVYLVLKRLHRGLTNKDSITELIQRLEQTPKELQDLFSDMWGRLGEDAQIS
                     EYLSTAAKYFHFVKTSLIRPWSCAMGEAQAINVAELMLATNYTLRHQLLNGSNISPKYI
                     EERCDAVIRNLDTRCAGLLECKEHRMKFSPAEESKYNSQFRFHSLRVEFVHRSALDYIF
                     SSSEGSNILVHDDSTPEEQLAMLNHVDLTVAKMWELCDEVKDFQPCLTLGSYLFPLFGH
                     PFGSYSHFLSETHRHSLLSLGGSVYTRARIDNQAFFPFFRGPNFWSWSPDNSPDFIMVL
                     SQSPWLGLVPQYMNYFDQKLPPAYAGYIMICICTLLGGLGYHYDEPEARAIEDLCSDVE
                     STTRYLLDSGADIHMEGLSSIDLDQISIDTMHFTHSQLQSSVSTLALGLFDPCSCCIHP
                     LLRVIHTFLDNKASLNRIMVFHYAESNHGTPESVRSGIFEPVYEAEGTHVQLVVFKTTP
                     GHLLRLALYGIQNWPNLLKNLSKEAIETLLQHTALTETPAVLEPLAFRTTMIDPPRLHF
                     FHKLRTHSQKQMFETLVSRNLTSMAWWRAKNEGCMPLPEILAQIAAECETVSSADFAAE
                     LEQEGYLVRVQDYLKQIPRLEKEQELALLDKLQREAFDGKHFPMT"
     PFAM_domain     42007..42573
                     /aSDomain="NACHT"
                     /aSTool="clusterhmmer"
                     /database="35.0"
                     /db_xref="PF05729.15"
                     /description="NACHT domain"
                     /detection="hmmscan"
                     /domain_id="clusterhmmer_JN550_012886_0019"
                     /evalue="2.20E-07"
                     /label="JN550_012886"
                     /locus_tag="JN550_012886"
                     /protein_end="494"
                     /protein_start="305"
                     /score="31.1"
                     /tool="antismash"
                     /translation="TYWISGKPGSGKSTLMLFLLKDPRTQGLLNMRSPDTLIIGHFLLS
                     SGHPMQRNTKGILCSLLHQILQDDDRHERLLLPSLAQRLPLILSKDSPDDWTPQELKQA
                     IRDVLKTADRATCIFIDGLDELAPSEIEDDLRSLLRTLGRIPCVKLCVSSRPEPTFQAL
                     FDKIPKLRVQSLTDGDIRRYAWDFLK"
     gene            complement(44794..46360)
                     /locus_tag="JN550_012887"
     mRNA            complement(join(44794..45031,45093..45849,45908..46118,
                     46175..46360))
                     /locus_tag="JN550_012887"
                     /product="hypothetical protein"
     CDS             complement(join(44794..45031,45093..45849,45908..46118,
                     46175..46360))
                     /codon_start=1
                     /gene_functions="biosynthetic-additional (smcogs)
                     SMCOG1138:FAD linked oxidase domain protein (Score: 183.8;
                     E-value: 1.3e-55)"
                     /gene_kind="biosynthetic-additional"
                     /locus_tag="JN550_012887"
                     /product="hypothetical protein"
                     /protein_id="KAI1858065.1"
                     /transl_table=1
                     /translation="MAERLSPSLLQNLQVRVGPELEVLTDQSSARFQEFAQGWTNIGRQ
                     IPGAIVLPETEQQIQETVRWAVQSSVPFVTKSGGHSEWSSINERGIVINLKKFSGIDVD
                     APGKKAILRGSILSKDVAVALAAAGSFTALGNGNTVGAIPYFLGGGVSVTSSITGFGSD
                     QILAARIIDAKGSLVQVTGEKEPDLLYAIRGAGQFFGLVTELTIKITPLSELGNDQGVI
                     WVGAFVFPLERAREVAETMKPLMDDSKYATSGLIMIMAPPPARNKTLVISARYTGNPNH
                     AKIAYKPLYDLKPLMANGGPVPVQNTSDAREMLCTKGDFKRFGVVGLRRFNVDSFLETV
                     KVWQTLVEACPDAINTAFNFQWDSRPPKTPQFESAMSLHDIRYWQNNLIWHTAVNKRQL
                     VDEFNDKSIKIMRGPDKSEYADFQNGTRSGPIELRYRGPGKLDKLKALKKKWDPTGVFT
                     TQLLD"
     PFAM_domain     complement(join(45707..45849,45908..46118,46175..46222))
                     /aSDomain="FAD_binding_4"
                     /aSTool="clusterhmmer"
                     /database="35.0"
                     /db_xref="PF01565.26"
                     /db_xref="GO:0050660"
                     /description="FAD binding domain"
                     /detection="hmmscan"
                     /domain_id="clusterhmmer_JN550_012887_0020"
                     /evalue="1.90E-18"
                     /gene_ontologies="GO:0050660: flavin adenine dinucleotide
                     binding"
                     /label="JN550_012887"
                     /locus_tag="JN550_012887"
                     /protein_end="180"
                     /protein_start="46"
                     /score="66.6"
                     /tool="antismash"
                     /translation="PGAIVLPETEQQIQETVRWAVQSSVPFVTKSGGHSEWSSINERGI
                     VINLKKFSGIDVDAPGKKAILRGSILSKDVAVALAAAGSFTALGNGNTVGAIPYFLGGG
                     VSVTSSITGFGSDQILAARIIDAKGSLVQV"
ORIGIN
        1 atggaggggg tcagttctgg gatactctgg gccaaggctc ggccagcgca tcacgtacgg
       61 cgtcccctgg gttcccctcg agcggggctg gaataggggc ccagaacggg cagaagaaag
      121 ccgacgacga cgaggatctg tttgctgctt tcaacaagaa cacaaaagtc gacaactcga
      181 gccactaccc accaccacta caaccatctt caggaaagag tactccagcc agcgctgcaa
      241 ggttggatct gagcaacgcg agtgcgtgga acgcaccacc gacgtccggc agcaatgact
      301 tcggggacga cgacgatccg ttcggactca atcagctaaa accgaagcct tcacaacaag
      361 ttggaacctc gtctggtgca gctgatgatg atgacttcct gggtgacctt gccaaacccg
      421 tcgaagaagt ccgccggcgg acacaagcca cacagccgaa gccggagccg ggcaaaccta
      481 tcgaagggtc ggactcggac tcggaggcag agcccgagag gccgcgcagg acaggcggag
      541 atgatccgtt cgataaggca gtcgccgagt tggtggatat ggggttcacc ccagagaatg
      601 ctcggcgggg cctcactgag agcggtgccg gcctgaacgt gcaagctgcc gttggctggt
      661 tacttgatga tgcacacaag aactcgtcac gcccgaagca gggtgcacga gactctcctg
      721 ccgaccgcat gagaagtcaa ggcgacgcgg gacggtcaag gaacaacgca agcccggcat
      781 ggatgggtga gggcggctca gatttaccac cccgaagaga taacaggtcg cccgccgttg
      841 gcgatctttc tcagaaggcg gcagcggtgg gatccagctt cttcaagacg gcaaactcat
      901 tgtggaagca aggtcaaaag caagtccaaa aggctgtggc tgatttcaat caagaaggcg
      961 gaggagaccc aaatcagccc aaatggatga ggtctgctca gcaagacagg caatacggtg
     1021 gagaatcaca accctctgca gcaaccgacg aggctgcaat gcttgattct gacagacgag
     1081 ccgagagatc ctcctccaga ccggcaagag agccacagtc tacaggctct tcgagatacg
     1141 gcccatctcg tgatgcttct cccggtttgc ctataagacc acaggcgcaa tcatctgcaa
     1201 caccaagatg gcaacagtcc cacccatcac ttgatcctcg tgcgcgcctt aataagcaag
     1261 ctatcgaaga gcagagcgcc caggcctatg tcagcccagc gagaagaaag aaaacaacac
     1321 cgcagccaca tccgcaacct gagcctgaag ttgatctgtt taacaccacg gctccctcgt
     1381 cttctcgacc acagccccag cgggcgcctt cgtcatccgc tgccgtcagt aagccgtcta
     1441 gtcagcaagc ttcgcgcacc atcaccccaa ggccccccgt tccggcaaga caaataccca
     1501 acgtttctcc cgccgtcttg caggcatccg ccaaacatcg cctggaggga acagcccatt
     1561 tcaagcgcgg cgacttcgat gcagcgcata cagcctactc caactcattg gctggcattc
     1621 ctcagatgca cccgatctgc attgttctgc tcaccaaccg gtctctcacc gcattgaaga
     1681 ctggaagtcc aaagcaggcc gtagacgatg ccgatgcagc gatcaagatt attggaccat
     1741 cccggggtga gggtgaaaag gtagcaatag gcgacggaga acaccgtgat atgaaggacc
     1801 tctatggcaa agcactgagc cgaaaggcag aggcattgga acaaatggag aaatggaccg
     1861 atgccggcgc cgtatggcag ctctgcgttg aggcaggggt tggcggtgcc aatgccacag
     1921 ccgggcgtca gcggtgtcag aaagcacttg ctccaaaacc aaagccggcc gccagaccag
     1981 tgcaaacctc tcggccacgg cccaaaccat ctgcggtctc agacttggct ccgcaaaaga
     2041 gctcggaggc tgtacaaagg ctgagagaag ccaacaaggc agccgaggcc gcggacgacg
     2101 agaagtttgc actcggtgag aaggtcgacg atcgtatttc agcctggcgc gatggcaaga
     2161 gagacaacct tcgggcgttg attggcagcc tggaccaagt gctgtgggag aattctgggt
     2221 ggaagaaagt tggtcttcat gagctggtca tggccaacaa agtcaagatt cactacatga
     2281 aggctattgc gaagacccat ccagacaagg taagttgttc cagagtaccc tcaccattgc
     2341 gagcattttt ttaggctgac catatactag cttccccaag atgccagcac cgaggtcaaa
     2401 ctcatcgcgg cgaccgtctt tgccaccttg aacgagagct gggacaagtt taaggctgac
     2461 aatggtctgt gagtaaaggt atttgacgga ttccggcgca agtgatgctt ggtcgggttt
     2521 agtaaagcga ccgcatcagc actgtctgca tcgcctcggc agtggtttag aataaagata
     2581 gactttgaaa agactcgcaa gcatatactg ttagcatgcc atgaaatctc tgctaggaag
     2641 aaacctggcg agtatagtgt cgtacttgtc aatttccagc gcccttcttc gaaactctgc
     2701 taccactcgg acggccgtgt gaacccgccc gggaatgaat ccaagaccat cgccgaacca
     2761 ttggcggtca tactcttcag taaccatctc caaaaatcct gaccctactc gtccgctcgg
     2821 ctgtttgcgg cggcccaata ttgttccccc ggagccccaa gcacgcgctg aaggatcggg
     2881 cgtcgcgtga aatgcgggcg agttgcgccg atataacacc gcgtccggcc ccagagcctc
     2941 cccgcaagac ggcggtccat cattcgcggg tgccccaaag cccccaaaac ccaaaccctt
     3001 gccgagtccc catcagctaa tgacaagacg tttagcgacg agagattttc tgggacccgg
     3061 ccgtgcatga cgtcagggcc gctcttagcc ctcgattccc cggcagatgt cgtgcgcgca
     3121 attcctatgt agccccccca gactcgcccc agagcctcca gcccaactcg acgccctcgc
     3181 cgccggcttg cccgtttagg aaattccggc gaccgcaacg ttcccacact cctgggcccg
     3241 cagctttttg ccatatggag tttgcgagac tgctggaggt ggccgggcgg ccggggttgc
     3301 gcaacgacgg atcctgtctc taaaacttta gcttcccaat tccatgcaat ttcatggctc
     3361 aatgacctga tcaaatctgg gagacgagtt ttactggttg gcttgggttg gttgctcttc
     3421 cgtggccgcc tctgggccgt attcgcctct ggaactcgcc cggtggtcag ctaagcaacg
     3481 ctgccggcat cgacaacgac agccgggggg cttcttggcg cgcaggtcca tcggcacatc
     3541 gtagccgtga ggatggatgt tttttttttt ttttatgctc acttgcggtg gccgttgaaa
     3601 tccaaccatg aaccgcaacc aagcaaggcc gcgactcgcg tcgaatgtct gtgcaaaaat
     3661 aggcggtagg ttgccccgga cttcatgtgg agaaggcggc ctacagtcca tgcatgtgcc
     3721 tgtgtgccat gctccaaggc acgagcccga cgaggcaagt tgcgcacaac cgttctaatt
     3781 gtggattcga tgtgatcatc ggccccgttg caggtaagat ggtaacccga tatcacgcta
     3841 ggattcgagg gatcggcacc tgcattacca aatcctcgcg tgcgtcgtgc tatactggac
     3901 agacggtcga ggccttggca gtcagccgtg cagcgataca aatactcccg tttgtccctc
     3961 tcgggcgcgc cgcttgtggg ctgatctcca tcccgtctct tttcctcatc tggtattcta
     4021 ccttatgagg caacgctaga ttgatttcgt gagcataggg acgcctgatg accgattcat
     4081 ctcatccttt tccataagct gatctgccac cgccgccacc atgaagcgat acttcggcct
     4141 gaggggcaag tcgctcaact atgccgttgg tattattgcg ggatgcgact tccttctgtt
     4201 cggatacggt acgcacccct atggtggtca agaagaaccg tcacgactga cacagtaaca
     4261 gatcagggtg tcatgggagg tatcctgacc atgagccagt tcctgggcga cttccccgac
     4321 atcaacccag aagaggacgg catttcggat tctctgaagt ctctccgatc agagacccaa
     4381 ggcattgccg tggcctcgta caacctggga tgtttcctcg gtgctgtgat tagcatcttc
     4441 atcagtaacc ctcttggtcg aaagaacatg atcatcctcg gcacgagcat catgatcgtc
     4501 ggggccatcc tccaagcttc tgctacaaca cttcctcacc tgattgtcgg tcgaattatc
     4561 accggtctgg gcaacggcgg caacacgtcg acaatcccca cgtggcaatc cgagacgtct
     4621 cgagcgcaca agcgaggaaa gcttgtcatg atcgagggcg ccctcatcac ctgcggtatc
     4681 atgatctcgt attggatcga tctgggcttc agctttgccg atggcagcgt tgcgtggagg
     4741 actcccttgg ccttccagat tgtcttctgc attttcatac tggctttcat ctggggtctg
     4801 cccgagtctc cgcgttggct gattctcaag ggcagggagg acgaggcccg cgaggtcctc
     4861 gctgccctcg ctgaccaaga ggtcaattcc aaggaagtca acaacgaatt catcgctatc
     4921 aaggacaccg tcattgagat gagcaaggga acgttcagtg atctcttcac cagtggcaag
     4981 gacaggtttg tttccccaca gatatacagc gagggataag aggctaatca tgacatagaa
     5041 acttccaccg cactgttctt ggattcacca atcagatgtt ccagcagatt aggttagtac
     5101 aaactgagtt tggtagcgag aaaggcaaaa gctgacctgg tcctatagcg gaatcaacct
     5161 catcacgtac tatgcacctg tcatctacgc gggcctggga atgtccagct tcatgtcgag
     5221 acttttggca gcgctgaacg gaacggaata tttcctcgca tcctggccgg cggtcttcct
     5281 tgtcgagcgc gtcggccgcc gcaagctcat gttgtttggt gccgtgggcc aggctgcgac
     5341 gatggctgtc ctcgcgggcg tcaactctgc gccagacaac tctgcctgcc aggttgccgc
     5401 catcgtgttc ctctttgtgt tcaacacctt ctttgccgtc ggatggctgg gcatgacctg
     5461 gctgtacccg gccgagatcg tgccgctgag gatccgcgcc cccgccaacg ccctgtcgac
     5521 gtcgagcaac tggatcttca acttcctggt cgtcatgatc acacccgtcg ccttcaactc
     5581 catcaagaac cacacataca ccatctttgc cgtcatcaat gccttcatgg tcccctgcgt
     5641 ctacttcttc taccctgaga ctgcataccg atcgctcgag gagatggaca ccatcttcca
     5701 caaggcgccc ggcgccaagg gctggttcag cgtcgtcaag gtggcccgcg aggagccccg
     5761 acgctacggc aagaacggcg agttgcttat cgcctacgag gagacagacg aggccaaggc
     5821 gcacacccac cacggcgagt acgagaccag ctctcctagc gaggccgaga atggacgggg
     5881 tggtgtgctt ggtggtgccg cctagacggt atttggtgca cactgagaca ggcgtcagat
     5941 gagccaggca aagaagactg gcgagatatg aagtaaagga cagttgagat gatggtctag
     6001 aaccattgaa cgccttgcta tgcatctgat aaatgtcatg aatgaatata tacccctttc
     6061 tgcgttccac catcatgtcc aatgtcagga atcataaccg taatcatgtc ccctgtttgc
     6121 gtgaccaatg tgcttggctc gatgaatgcc gctccttgca accgatcggc acaagctctg
     6181 tgtggacgta acatgtagca ccgtatcgag ctcgacccct tgctcttgat aacgttccga
     6241 acatcgcaag cgtgactccc ccatttccgc ctttcacagc cccagcatcc tacgcacact
     6301 gtcgcgcacc ttcttctcgt actcgggccg gcgctcgcgc cacatcttgg cggcctcgac
     6361 gttggccggg ctctcgtcgt tcggctccgc cagcatgctc ataaccgaga tcaggatctt
     6421 ctcgaccgac tggatggggc tccaccgctc cgaggcctgc tcgtagtggt tcgggtcgtc
     6481 gccggccggg tgcaggatcg agatgcagac caggccgctg gggtatacta gataagaaga
     6541 accccggatc agtatgtggt ttcccttcca tttcgaagcc ctcaactgga ttcccgcctc
     6601 ctcaggcgat agagaatagt acgaagagca cgatggtact caccattcgg gtggaagatc
     6661 tcgcccagga acttcatgct cggcggcgac agcgggtagt ccttggggaa cttgagctcg
     6721 gcggggaaga cgccgccctc gaacggcgtg ccctcggggc cctcgatcag cgcctcccac
     6781 tgcagcatgt cgtcctcgga cacggggccg gcggtgatgc cgtccggggg gttgttggtc
     6841 agggcgcgat actccatgag cagccggcgg tgggcggtcg attgggccat ggcgggcggc
     6901 agggtagcgt acctctttcc gtgggtgatt ccaagaggtg agaagcagtt gcaagtccag
     6961 aggaaggtct gagggctcga agtatcgggt ttgtggaggc cggggatcgg gtaaatgaga
     7021 tgagatatca gaaataatgg tctgacgagg ccacggtgat ggatggacat ggatgcgccg
     7081 tggtccgccg tcgccgggtt cgcccccacc atccatggat gtgccagact gccatccccc
     7141 acactcgtca ctcgggtccg tgcgcgctac tgatagtcca gtcttcccct gcgtgaaccc
     7201 cctttccccc cataattttt tgacttttgc atcagcatta tacagttacg cttttgttga
     7261 tacctcgcta tacaatttta ctatgctgca gggtgcgatg cctattctga agtaaatgca
     7321 tcagtctctg tatcaaatct tagagatcgc ttgccatgcc tcatgcgtga gtggttatgg
     7381 ctgcagtatt ctaatggttc tacgcgtagg cattagacaa tcaataccgt atgtgtgacc
     7441 acaagctgct aatcacgaca cattacaaac ggctgggctt gtgtgctgtg gtttccacac
     7501 gctctctaat ctcagcttct cttctcgggt tgtctgctgc ctcggtctca aaaagtcgag
     7561 caacttgctc ctctgccttg agacagaaga atacgatggg cctgtctagc actgccatgt
     7621 actatatggc gctcgggact cttgcggagt cattgccttt gatctaaaac tgcgggacat
     7681 tcccctcgag ttatgaatca ctctaaatta ctcttgtggt gcacgctcta ctgccatttg
     7741 tacggggctg caagtctcct gagttcttgc cgttatgtca gagtgagtgg tcaaggtgta
     7801 cgttgcaatg ctaagctcgt tcagcgaagt ctttggaccc atgactgcct ttcactgtat
     7861 gcataacctt cctacattgc ttggggctgg gttccaccgg ctgccttgtc tactggagtt
     7921 ctaaagttgg tcgccactcc tgtccagaag tgtgctccct caaattgcat ggtatcccgt
     7981 tcagctatgg ctttcacagt gaaacgtttc acagcttgct tccaatgaat ctacctgctg
     8041 attataagct catgccaacc acagtttggt cgggcacaag aaaaggatta cctactttgg
     8101 atggtgatta ccaagcactt agcccagtac cacgcgatgg tctcacggtt aagaccatca
     8161 cgaagccctt cggctgcacg aagttgctct attatagaat ggccctcctg aagtctcttc
     8221 tccacgagaa tctggcactg tatcaccagc gcagtgttgg agcaccagtc taccggtttc
     8281 aggtcagcga tgtactagat ctattgtaag ggattaccta cctctatcaa agacgaagat
     8341 cctaattaag aaagtaacat tagtaaggga ttcacaaaga ggattggtga agtctcttac
     8401 gagtggtcgt ttgccatctc gctagaatcc tcttctaggg ttgtgtcagg ttcgtgttgg
     8461 ttcgtatccc aagtaaggat gtggcctggc tagaggaaga gggtttccta tttgcgaaag
     8521 cattattaaa gagagaagat ttttcaatct agtgcgggcc agaaatcatc tcttatgtag
     8581 ctcgcgttga ccaattgtcc cacgaagttc actaattgat tgtccttagg ttttcacatt
     8641 aggtgtttta caatccactt tctcgtcatt gatgattgtg cgggctctgt gccattgacg
     8701 cacaattttt ggcatagttt gattttgctg gttcaagaaa acgcgttgtt atcattaaca
     8761 gtgcatggta ggagagtttc tcgtgaaaat gcatcagtct ccgcataatg tttattaccc
     8821 tcgctatttc cccctttgac gccgaggcaa gatagtattc acttgacaag ctttcctgtc
     8881 cagaacttat cattggtcaa ggatggcttg tggcacgtcg tgcctgcgtg cttatgactg
     8941 cagtatcctc ggagtcctac gcgtaaacat tataccatca actatgtcga ctccgaggcc
     9001 aatcgcaaca tttggagttg ttgccacggg ctctccgcgt gtgaggccac acgatttaga
     9061 aaatggagat cacgattaag ccactctgca tgaatgtttt gcaacacaag aggacatacc
     9121 tagaagtagc tacttctatg cgagtcagat gtctgtctcc atgttgaccg tcttcctccg
     9181 cctctccaac gtcactcctg tccaccagat gagtccaaac tgtagggcgt gccatgccat
     9241 ccagctatga tctacttaga gagtagaaat catagtttac ttccgcgcat cctgtctatt
     9301 cactgtcagt tcatatcaac tgacgttctt ggccaaggac caaaaaatgc cggcgatgta
     9361 ccattgatgg tgaggaccaa gcaattggcc cagtaccatg ctatggtacc atggctgtag
     9421 ccacgtcgta gtcgttctgc ttcacggagc tgttcttgta ggggaaatcc ttctcgtgtt
     9481 ctggcctcta ccagaatttg ggactgtgta ataagcgcag tgctggcgca ccagtctgtc
     9541 ggtatcaggt cagtgagagg ccaagtctca tagtgtgtag cggcttaccg ccgtcgaagg
     9601 caaagatcct gaattattaa aaagtgcatt agcgaacggt ttaataacat aatcggttgg
     9661 agagacttac ttcttacctt cggtcatgcc gactgtatgg tctcaacttg tgtatgattg
     9721 cgatggttgg gatattaggt gagaacagat catcaacttt caaacaagct tcaggttggt
     9781 tagataaacc tagtgagggg aggagttttt caatttaaag ttgggctgat atcatattta
     9841 tgttgttggg gtgacctatt gttctcgtga aatttgcgag ttgattgtcc tgaggtatcc
     9901 aaattggcgg ttttactatt catttgtcaa caatgattgt gcgttccatc caaatgtccc
     9961 atagtcttta ccataaagtc aatcgggcta tgttaggtgg aacacctatt agagttatta
    10021 aattgttttg cctacaaaag cttttataaa tgtgggaaaa ctggtgcaag tgccaagttc
    10081 cttccatccg ccatcatata tatgtaaaga ctactgctat tgcctttatt aatgacaact
    10141 gaacaagtgg ttaggggcgt aaggtttacg cgtatctcta tataaggatg catggcccat
    10201 gaggattcgt tgttttaagt agccgattca agccgaccca gcccttaaat cattgctact
    10261 cattttacct gctcatgcta ctttatgtca tgagactctc tacccagctg atcataagcc
    10321 actaagaatt gtgaccacta cttattaagg tcatcataaa gttttcaaac cacgccatga
    10381 gacactctaa aggcgcaagg cctgcctggt tggcgcaaag ttagcatagt gtgcactcac
    10441 gtatggttta atcaagggtg tgtgatgtaa gagacatgaa ttgcgtacgc tatataggct
    10501 gcattcagcc ttatctgccc atattctacg gcgatgcaca actgtcaatg ttgtgtaggt
    10561 acacaatgcc atcctggttg gggtggtcta aagaactgct gtgcacgttg ccattttact
    10621 gtgcatcaca ttcaaaagcc gctgggtcct tcaaacctga gcaacctatt ctatactcta
    10681 ctttagactt tcaccccgcg actattgtac tcctgtttat attgccgtct ctgcgtatag
    10741 tatgagagcg aaacatctaa ccacatccat acacgttcta gccatacaac tatttatgat
    10801 ggacaattgt cgggcctgta gcggacacga gaaaatgggt gcggtcctgt atgtttaaaa
    10861 atgacgcata aatgttgagg gcgtgatgtt tgtgtggaat tagcaatggg acttttcaat
    10921 cacgtaagcc ttcattataa aagtcaacca taccacaact ctcttatgag gatttcacgt
    10981 cacagagtta gtacgcaata tgactgcata ccctgacaag tctataggtc gaaatgctga
    11041 catctaaatc gactgtagaa gcctcttata cacacaaact tggaggtgtt atcgttttat
    11101 ggtgtatgac aaccaatcaa gttcatgtaa cagaatgagt gcgtggccgg aaaattaagt
    11161 atgggccgtc atgagaggag acaaatacgt catgcagctg aaactcgggt gacgtctgat
    11221 agctgaaccg ttgataaatt ccaccttcca tagcaccctt gactggcgcc tcctcaaaat
    11281 caaaatccca cagagttgta gccatgacaa gacttatctc gagataagcc atcgcctttc
    11341 ccgcgcaacc acgagaccca gtcgaaaagg gggcgaatgc ttctcggcta gttctgttct
    11401 cgtcacgaga tgctagccat ctttcaggcc agaatttgaa gggctcgggg aagtaagttg
    11461 gattgtgatg aagagagtaa gtgttgacgc caacccttgt acctcgcgga atcatgtggc
    11521 catcgacgac aatgtttcca ctgtcctgtg atctctgctc cctccagaga gttgacgcca
    11581 gcggtggtga cattctcaag cattcgtcaa tacatgcccg caggtacttg cagctcgtga
    11641 gcttagctcc accttttatc tgtgtcctca ttttgaagct ggatcttatt tcttcggcca
    11701 gcttacggta gcattctcgg ttgcgtgcca tataaaagaa aagagccgtc atggctgtag
    11761 ccactgtgtc gcctcctacg ctgtattagc cgtctgccct gggaccgttt ggttctgatg
    11821 tggctttgga ttgtagacca acctccaatc aggaatactg ctgcttctga ccaaatatct
    11881 tcttggctga gctgatctgc cgcaaatgag tacaaatcat gcttggccga cctcggttcg
    11941 gccagtcgat gcttgatcat ttcttttaga atacgccaat aattacccaa ggttgagata
    12001 gaaaaatgtg ccagtaaaaa atgtagttta agcttcagaa gaagagggaa ctgcataaaa
    12061 atgttgaact gaaaattcgc aagttctact gcgtccagta tggctcgatt gatagggcta
    12121 gtctggaggc tcagtggata accaaatgcc atatgtccta tgacatccat ccccaaacgt
    12181 ttgcatctct gagtcatgtt tacaggctca ggatcgagtc catcaatatt gcaagaggag
    12241 aacaactgct gattgaatat atcgacctgc tctgccatcg ttggttcgaa tgtccgcatg
    12301 gatcggtcgt tgactacctg gccaatgagc ttgcgcttgc ttcggtgcag gtcataatca
    12361 agcacattga atatgttgta cgtgtcagga gctgtttgga aggccagata tccacgatcc
    12421 ttggtaatcc tattgttctc atatatatct gatcacggtt agactatcaa cacaagcgat
    12481 gggcacatat atataccatg taaagctgtc acggaattga ataccaattt gtttggccct
    12541 tgtctcacaa ctgagcctgg ctcacatatc agttgagtca cgctgctagg acgatggcaa
    12601 agtagtaccg tattgcatat gatcctggtg agttctgaga tggagaatct tcttgaacgc
    12661 aaagaatcct ccataacagt ctgaaatttt agcaagccac ggtcctgggt agctccttag
    12721 tggatgcgtg aaaattttat aacagcatat caatgtgtac taaaagcacc gttgtcaatg
    12781 cctacctgtt ccaatcacaa tagacatact tacaaatagg ggaatcatgt aagcaacact
    12841 tgtcatccat gaggggatcg tctctgcgga ttccatgttg tcgaagttga tagctatgtt
    12901 gcagtttgga ggcacgcaga actgtactga ctaggcttcg ttgtgtcgtc gtttaggtgg
    12961 ttgttacccg tatgcttaat aggacttgct atggattttg aacgaattgc tgcgcaaatt
    13021 ggcgagccta gacctcccac catatcttgg cttttcttga gcccaaccca tgactctcgc
    13081 acggcaacac taaacagcag caccgccagt ttctggggcc cagtgagtcg gctcacccaa
    13141 gtctagcggt gaatgtgcct tgccaaccaa cgttacctcg ctagcaaaag tgcctgcggg
    13201 cgggtggcgc cgcaactcca tcttgccgcc cccaggcaca cccgcgccta ccgctcgatc
    13261 gtgctaagca cgctagtctg gttacgaaac ctctgtatgc actttgaggg atgtgcaatt
    13321 gtgaaggtcg catattccct cttgatacaa ccttgcgacg cagcctctga tccttcgtcg
    13381 gatttcatgg tctacaattg gtctcaatac gacttgcaca tgcattattc gtagaagacg
    13441 agatccataa gcgatgtcca tgaccggtca ctgccccatg ccatgcagcg tcggcagcaa
    13501 ggccggagaa ggcatcttcg gaagcgcacc cgactgacaa tttcagtttg atgcatgctt
    13561 atcatacaca ttacgatatg attatcatgt actcaaatga agaggcacac caatttattc
    13621 ctgttgatca ctagggtaga atctagtgtc tgctccaata gcctccctat tctttcccct
    13681 gtctcttcgg agctagtctg gtttcccctt tcccgggcca aatactgcac ctctgatagg
    13741 cgttgtaacg catcggagag ggacacagtc ttgagtcgtg tccatcaatg catgcaaggg
    13801 agagttctga tactacctag gtacaccgta caaagcagat ctgcactggt gtcacttcca
    13861 acttttatat aggtcttgcg gaagtgaaac gagctaagta tgactactca tagtcaacat
    13921 cggtagtgtt ctgactgaga tgatggcggc gaaacagcct caacgacttc cgctccgcac
    13981 agctatttac acaggactcg tcttttcccc tgcgtaccag tatctggtac tgcaattcaa
    14041 tttgagatat gtgtggcttt gccccgtcca atcagttctg cttccatttt ttattcaaaa
    14101 tttcactgac aggcatctcg actgtggcgt ggcagacggc tacttccccg ctgctgcgct
    14161 acaccaccac aaatcaggtt ctggggtggc caaattgact ttgcttgacc tcaatgtcaa
    14221 ttgtctgaag gaggccaaga atcgtatact gctgcaattt cctgatgcca tacttcagtg
    14281 cgtggctgca gacgttaccg caccaatacc cgaggcgctt cgtggtgctc aattcgagtc
    14341 aatctccatg ttcaacttgt ttcattgtat acctggcggc ccagagagat ttaatggaat
    14401 cagcatttac aaagaacttc tcacggatgg tggaacatta tttggttgta cagtacttgg
    14461 acacaaacac tccacctctg tacttgctac actatgcttg aacttcttta actgggtcca
    14521 agtgttcttt aatcgcgacg ataccaagga agaaatagag aaaattcttt ggcaggaatt
    14581 tgacgatgta gaatgtacaa ttgttggaat ggtactccta tttaaagcta gtaagccccg
    14641 aaggctccat agatagtgga tcatttgacc tcaaccgata ttgtctcaat ggaagcacca
    14701 gtagactctt aacgtcagct atttatgaag aaccctgccc tcttagacga aaatctttga
    14761 tgtagtcttc gcggggtcgg aacaccaaat atggcccatc atgcgcccca ttaaaggtgt
    14821 cgtacagctg gtactcgttc gtatgtgccc tgccatctaa acttcctggt gtacctccac
    14881 ctaccatggc gagctttcca ggggcagctt caaaatcgaa ataccaaagt gttaaagcta
    14941 ttacaaggct actttccaga tatgccattg actttccggc acatgtgcga tagccgattg
    15001 agaaagggct aaaagcggcg ttcatgatct ttcgctgctc ctccgatgac tctgacggta
    15061 gccaccgttc aggcataaat ctgaatggct cggggaagta ggcgtcgttg tggtggaggg
    15121 cgtagctgtt cacaccgaca tgtatgccct tcggtatctc atgaccttca actataattg
    15181 gtctggggtc attatcagag cttgcacgtt cccgccacag cgttcccggc accggaggcg
    15241 agattctcaa agattcatcg atgcaagcgc ggagatagag acaacttgag agttgtggac
    15301 cactcttgat ttcagctctg ttggagaaag tgctgcgaat ttccgaagcc aatctatcgt
    15361 aacattccgg atatcgcacc aagtagaaaa agagggcact aagagctccc gacgtagaaa
    15421 aagcacctgt tcaaatattt tagtatcgat tataaccaaa tctcggagag tcagcatacc
    15481 tgctgggaag aatgcggctg cttctgccca tatatcactc agacggatgc tgcctccagg
    15541 gttggccagg tcttcgttgg cttcagaagc aatcgagtac aaatcatgtc gaatatgctt
    15601 atcttcgctt aaccggccct taatcattct ctccaatagg cgcttgtact gctctcgaac
    15661 gccggtgtca agaaggataa gaagatcgtt gattctggac tgctggattc gaaaccactg
    15721 catgcgggta ttcactaacc agttcgcaag agccatccct ttgaccatga aatgattcgt
    15781 cgccgtcgtt tgaagttcca acggatagcc aaaggcaaga agaccaatga tgtcgcatgc
    15841 taaattccgg atgttgtctg tcatattgac tggactggcg ctggactcac tgctagattc
    15901 cccaagcgtc ctaagaaata tattgatttg ctcttgcatt gtcggctcga aaaatcgcat
    15961 tccccgctca ttgaccacct tgccgacaat tttcaatttg gaacgatgag cgtccttatc
    16021 tatgacgttg aacgtgttgt aaacgccagg tgtctgtgtc gttgcgttgt agatatggga
    16081 cttgatgaat ctttcattgc catagatgtc tggtccgtta gctatattat gcagtcgaat
    16141 gacgaaagat cataccgtga agtgcctgaa ctgtgttgaa aacgagcttg ttgggtccat
    16201 gacgcataac cgagccatat ttaatatggt cttctcgtgt aacgatatgc agacgcttat
    16261 ttatggcgaa aaagccattg tgagcgtcac taattttggc cacgaagggc ccgggatatc
    16321 ctcgcaaagg atggaggagg agtcggtagc tgaagacgcc gatggcctgc tcaagtgtca
    16381 ggaaaatacc gtacgcgtga tttgatctcg aaacgactta caaagaaggt gacggagtag
    16441 aacgtataca atgcggtgca tttgagaatg tcgaagaaag ccatatttca tccaatgata
    16501 ggtaagcagt gtggcgtggg tgtcgagggc ctttcgaggc ggcgtgacgc caacgggttg
    16561 acggttgtcc tggaatcaaa atgtctttca aatttgagca atctcgatgt aaaggtatga
    16621 tgggtgacct agtcatttgc ggtgttggga agaatagcaa gatggcttgg tcgaagcagg
    16681 gttggggcca cggcccgcag gcatgacttg ctgctttacc tagccaaggc ttgtgatgca
    16741 ctgtaccaaa ggtaccctgc ccaaccctgc tacattcagc accaactgca gtggctgcgc
    16801 aaaaagtccg ggcatgatgc acatgggcgg cggtttgcag gaagctgcat cacatagatt
    16861 agagccaaca aagccgttac cttgcatccg gtcgacgaaa ctgatgcagc caacgaacca
    16921 acggacgcac gatagaccca acaacactgg gctccgacgc accttcacgt cgatcaagct
    16981 aagcatgcct cttcgctcta catccgaagc tgaacttgga gagaatacgc agaaagcacc
    17041 cacggcttat ggtatttgcg ttgcgaccac aattgattaa gcttggtcca gataaaacgt
    17101 tcttcaacta tattcactca ggctaccact taagtaatat tgaaacagaa tgattttgat
    17161 gacaggtgaa aaataaaaag cgttaaaaac cattacgggg tcggccttgt ctgcgccatg
    17221 ctactgatcg tctctcatac atacatatct cacccagtgc cgaccattct tggtgttcaa
    17281 agtgaaagac tagtcgatta atagataatg ctgataaatt gtggatctat gccgtgcgag
    17341 gttgctttgt ttcccaagga tggtgtaact ggtgacccat tgttcggtct acgtcggtgt
    17401 actgggagct gctgagttca atcttggtcg tttgacgaac acttccgggt tgctcttggg
    17461 acctattgga tctagtcgaa gggtggtctt cgagaggtat accttgatca ttgagtttgg
    17521 aaaagtttcc cctgcgagat cccgattcag agcggaatga ggagaccccg tctctcgact
    17581 gattgcgtga tccggatatg gacgcccatg ccctgaggga cacgagtatc tgcgtagcaa
    17641 cgccatcccc cgtaaaagct ctggggacag caggcaaggc gaagactaag aaggcgcaag
    17701 tcatctccgc aatgacccag agcccggccg cagacccgta gtaggttaca tcgctggact
    17761 cgctgtagat cactgaagct gcaagcctgc aaatggctgc aatgcaagca ctatttgact
    17821 gttcgtcagt ataagcgaag agctacttta caagacgata cacttacaac agtccaacag
    17881 caaaaacgat ggagacacca atcttcttgc gtcgcggcat attcagattc cagattgtct
    17941 tttgcggaag aactaatatg atcacgtcgg agaccaaatt tacggaaact ccggatgatg
    18001 ctaaggcttt gccgttgaaa catttccctt ttaccgtgaa atcccacgtt gcttggatgg
    18061 gaatacaggt gaggttgaca gcaacaatgg cagaagcgta gtataagaga ttgatcacca
    18121 acacgactgt gcaaagccag aaaaaagcgt tccgctggcc gtgagggaca aatattcgaa
    18181 tccactctct cagaatagct gtcttcatgg tcatcatcac gatcgggtac atgttctgag
    18241 caacgtgtga tctctgaaca cgggacaagt cagcgtggga tccaagtttg tgttttgttc
    18301 acctgactaa ccagcagtat tatagacata tccttgaggc ggatattcca ttgatgtacg
    18361 aagattccga actgagccgc ccgcatgtag gtagtcgtca agtaccccac ataagccacc
    18421 taaccatcga tgattaatat gaaagcccaa aacgaattga ttaaatcgat ggtatactaa
    18481 caaaaccaat gcacgcgagg tctgtttgac ccgagaatgt cagtgtttag tgccaaacgc
    18541 gcaatggagc tgtagtactt acagtcttcg atccggagct tcctgacctt aacgacccta
    18601 ctatacaaac gaattcccat agtaattgtt gctacagcaa gacatacgct taacgccgta
    18661 tacgctaagg cattgtcgtt gggcggattg tcaaaattag gcgtcacatc ctcaggtggt
    18721 ttcagcgcgg ggccattgag cactgcctgc agctgagcag gcgttagttt agaaaaatca
    18781 gccattgtga gagggtcagg acaactgtca tggtagagaa caagaggaaa gtgctatctg
    18841 cgacgagaga aagggtttga gcacatgctg acaggtctat aaacgctggt gcacgtctgg
    18901 tctgacctac agcatacgaa tcgagaacac aatgatctga gataaggaat gcagtaagcg
    18961 aattaaagga ttggataggg ccttagagtg ggaagaaaaa accacatcgc taagggctaa
    19021 tttttgaatc ctccctcttg gccgtcgccc tcggcggagc gataggtgct tcagtgtggt
    19081 aatacaaggc aaaagcactt gaacttggcg cctggcagga ttccaactcc tccgctcgcc
    19141 cctgctgaat cctatctcgg agaagactct gcacctggtt tggtacaagg ctgggctgcg
    19201 agaacgatcg aaaatgatct ggaacggctt tatggtgttc aatcttgatg gagcatgggc
    19261 agccaaacca gcagtctttc gtagcttttc agactctgga tcctcctcga cagtgcatcc
    19321 ggtaggatca tacgagaagt gcatccggct gtcggttggg tagtaatggg gggagacagc
    19381 tacacacgct gtgcgacaca cggcacaggt gtaccactac attggaatac gttttgaatg
    19441 ctcgatatat tggctgtcgc tcgatttgta ctagcgccac cgaacgccgc ttttattcgg
    19501 tctcaaacag gggtgtgtcc cattttgtgc ctttcgtgtg caggaatcgg tctaacggcc
    19561 tatatggtat cttgctacgg agtaattgcc agttcaaatc aatagccatt gatagcaagt
    19621 ggtctgcggc atccgcaaca aacgggtcga gattagcgtt gcatgcagat gaggttttgg
    19681 acaggtgcat cgacaggacg tacttcgcgt cagtgcaacg acaagtggcg atggtccagg
    19741 acacatgctg cgcaactcaa cgtcattaca tcttcaaccc acgtcgagac ccactgctgg
    19801 aaggcagaaa tcaacatgtc tctcacagcg cgtacattca aacaaggctt gatatattag
    19861 gtactgatag aattataaca agcaaagggg atcgaatgtt tccgtcatct tgccccttcg
    19921 atagacctac acgtttagtc acggccttgt cgggacttct caccgacgta ttgtaaattt
    19981 gcacagacag cacaaacacc atgacaaaag acgacattgc aatcgtaggt ctatcctata
    20041 gatttcctgc agaggtcgaa gatgagtttc aattctggga cattcttgaa aatcgtagaa
    20101 gcatgatgtc agaatggcca aaacatcgca gcaatgtcgg cgccttctat gatgcgaatc
    20161 ttaacccaag caacaaagtt agttatcaaa ccaggacaat cctcaacgca gcattaacta
    20221 atattactga agcttggctc tcgaggcgct cattttctga gtcaagaccc ggccattttc
    20281 gatgctccgt tcttttcgat tacaaggaac gaggccatcg cgatggatcc tcaacaaaga
    20341 tatgcgctgg aggcttcata ccgagcattt gaaaatggtc agcggtctat caagttgact
    20401 tatcgattga ctaaccttgt ccaagccggc ttgcccttgg agtccctaag cggatcacgc
    20461 actgcagtat tcagctcctc tatgttagac gactatgcaa gattattcgc taaggatcca
    20521 gatgacatgc cgcggatggc tgttacgggg tgcgcgtcct cagcagctgc caatagacta
    20581 agctggtatt tcgatctgtt gggacctagc gtacatgtcg acactgcctg ctctagcagc
    20641 ctcgtagcga ttgacttggc atgccagtct atacataata gcggcgcaac tgcggtatgg
    20701 tgattatgtc aatgccacct tttatgttgc ttatagtggc tctaggcttt agtgaccgga
    20761 accaacttga ttctaggacc agaaagctca atacttcttt ccaaccaaaa cttcctctcc
    20821 ccagatagtc tctgctacag ctttgactac cgcgcaaatg gctattctcg gggtgaagga
    20881 gtcgtggcag ttgttttgaa gcctgtatca gctgctatat cgaacggcga catgattcgc
    20941 gcggttatcc gctctacagg ttccaaccag gatggacgaa cttcgcacct gacgcaacca
    21001 aacgtgaact ctcaagaagc actaattcgc gaagtgtatc aaaaggctgg tcttggtttg
    21061 gagcaaacgc gttacgtcga agcccacggt acagacatcg aaagagataa atatcgtaga
    21121 taagaaagcg ctaatcgctg tcgcaggaac tgggacaccg gttggcgatc cagttgaact
    21181 ggaggctatt ggaagggtat ttggcccagt gcgttccgca gtggaacccc tctacgtgtt
    21241 cggactccaa atctcagttt tgtggggttc tgtactaaac tcaatatagg ggatccatca
    21301 agtccaatat tggccattta gaggcatgca gtgggttggc gagtattgtc aaatcgatag
    21361 cgatcttgga gaaaggcgtc attcctccga acgcattgtt tgagaaattt aacccaaaca
    21421 ttatgttaag cgatcataat actcgggtgt gcaaacaata ccaacttttg atatgaacaa
    21481 atctaacacc aatccagata ccaactggga ggatcccctg gcctcaagat ggagttcggc
    21541 gtatttccgt caactcgttc ggtttcggcg gtacgaatac tcatataatc ctagatgatg
    21601 cttgcagcta tatgcaaatg cagaaactga acggccatca ttgcacatcc tctccagtcc
    21661 taactgatga agcaagtcac gcaatgaccc aggcggcagg attcatccaa aattcgcacg
    21721 aagactatca catccctttg tcacccactg caacaaatga aacgtgtctc aggctcgaag
    21781 agaatcccca atcggttcgt accacaggtc tgtcgacaaa cggcgcgggt catcaattcg
    21841 aaggcagccg gagcggagca gcatcgctta agagtactgt agatcccgta tctcttactc
    21901 ggctccttgt ttggacagca ccgaacaaga aagcacttaa gagagtcaca gagggttaca
    21961 acatctacct tcaaagtaag ctagtatcaa accccaagat cattgatgag ttggtataca
    22021 cgttggcgaa acgccggagt cacatgccgt ggcgcacttt cgccgttgta gacgccagga
    22081 aatacaagca agaggattgc ctatctccag ccatcgcagt tcgggcctct aacgaagcgg
    22141 gactggcctg ggtcttcacg ggtcaggggg ctcagtatga aaggatgggc tacgaacttc
    22201 tccaatatca gacgttcagc aaaacaatca agaacattga tagtatttac cagaatctcg
    22261 gctgcacatg gtcgatattt ggtgagtatg agcggcggaa acgatagttc cttacggccg
    22321 ttttgacaag tcattagatg aaatcaaatg tggaaagaat atcgacaaac ctcaatacag
    22381 ccagcctcta tccacagcac tgcagattgc tttgaccgat ttattattca gctttggcat
    22441 ttgccctatg gctgtcattg gccattcctc tggagaaatt gcagctgcgt tagtgaagca
    22501 aaagtatgtt aatatcaaga gcaaagataa actaacattc tatagatatg cggtgggaag
    22561 cttatcactg aaatcagctt gcaaggtatc atacttcaga ggccaattag cgggcaaact
    22621 ccaagcttta ggtttacgac gaggagccat gctatcagcc aacttgagag cgagccaggt
    22681 cccagattat ctctccaagt tcaagccgag catacaaggt tcagtacatg tcgcatgcat
    22741 taacagtgct tataattgca cgttatcagg agatgaagca gcgattaata ttgtcatgaa
    22801 acagctgcac cgagacggta cattttgcca aatcctcaag accggtgtcg cctatcattc
    22861 gccagccatg gaggagctaa cgctagacta tctgcggttg atgggtccgt tggaatcatg
    22921 gatgccgcgt aagaacatcg acaccgtcat gatatcttct gttactgcgg aggccatttc
    22981 tgccagctca ctagttgacc ctaattactg ggttgagaat atggtctctc ctgtcaaatt
    23041 ttctgacgct ctgagctgcc ttttgtcaaa gccagcgtca ctacagtcag gtatccgatt
    23101 ggtctcagac attgctgaaa taggaccaca ctctgcactg cgccgcccaa ttcaggacaa
    23161 tctggatcaa acacgtcagg tacaatattc atcagttctg tacaggttca agcctgcaca
    23221 cgaagctttg ttggaattct tggggaactt gttttgccgg gggcatcaag tgtcgattcc
    23281 tataggatat gaacaaactc cgcccaaagg tattgcacct ctggttgact gtcctcagta
    23341 tccatttgac cgctcggaaa gatattgggc tgagtctcga ctaagccgcg attaccggct
    23401 tcgagaagcg ggaggcgagt tgctgggttg gcgtttccat gattggaacc ctctagagcc
    23461 tagatggaga aacttcttga gtaccgagtc ttctccctgg attggcgacc atgtggtggg
    23521 tatcttttac atctgctgaa caatggtgtc tgactatgta ttaggtatcc ggtgctgttg
    23581 ttttcccggg cgctggcatg attttgatgg cacttgaagc tgtcaaccag atgtctcatt
    23641 ctgagcgcat agtctcgggg ttttacatca aaagcgccca cttctctgaa gcaataatgc
    23701 taagcgaaag ttcaacacag aaaacagaaa ccatggttca tctgataccc acgatgaatc
    23761 aatacgaaaa agaagcgctc tggtctaatg ttaagatatt ctcattctac aatgatcggt
    23821 ggcacaaatg cttccaagca atgatccaga tccaatacaa tgatacagcg caacaagttg
    23881 acaatggctt ggaaagacgc ctggctaact tgaagatttc tgacgagatg aagcttgcat
    23941 tacaagactg tacaaaacct gtggagcgag atgccttcta caaatattgt tcggatcatg
    24001 gtattaacta tgggaaatca ttcagactcc tggaccaaat cagatgggac gggcatgaga
    24061 cggccgtcgc tgacgtcgat gtatctggag atcaccatca tacttccagc atagtgcatc
    24121 cagtgattct tgacacagcg tttcaactca tgatagcacc tggttcgaaa ggcctactgg
    24181 atcacactgc cacgaatgtg ccatatcgcc tctctgatgc ttggttctct gcttctggct
    24241 ggaaacctcc taacacaacg tcactccgct acttgaccaa agtagaggat gaagctagag
    24301 gtttccgagg agaaatccag gttgtttctg ataacggttc gccactttgt ttaatcaaaa
    24361 agctgagaat gagagttgtg gcagaaagaa agccggatca gcatgcagcg gattgccttc
    24421 tacaccgtgt tgagtgggca cccgccctgg ggttgctcaa cgagccaggg ttgaagtacg
    24481 cttgcgacgc acaaacttac atgacagacc aaacggcaat gcaaaaatac cgcatcaatc
    24541 ttgattcggt cctcgacatg gtcatccacc ggactcatgc gcagctttct gagcaggatc
    24601 gacaaaatgt gccaggcttt ctgcagggat atctaaggtg gatagaccac tatgttcatc
    24661 atacccctgc agcaacagcc ttggagaaac ttagtgatga atcactagaa cttcagcttc
    24721 gaaatgttga ggagttaaga cctgcctgga ggctcatccc tgtggttgct cgcaatttga
    24781 tctccattct tcgtggagac atagaccctt tgcagattgc tttcgacaca aagctagcag
    24841 agatatttta cgcggacttc tttgatatga tgtgcgacca cagactacga tcgcttatgc
    24901 acctgatctc acacgaaaat ccatgctcgc gttttctaga ggttggtgcc ggcacaggag
    24961 gcgttacgtc tcgtctcttg tcgatcttga agcagtcaga gaagagctca ggaggcgtcc
    25021 gattttccca atacacatat accgacattt cccctgtgtt cttcgaagat gcccgagtga
    25081 agttttcgga atttggggat cggatgatct acaaggcctt cgatatcgat caaccggccg
    25141 gtgatcaagg cattgacaca gatgcgaagt acgacattat cattgctgga agtgtcttgc
    25201 atgcaacaag agatctaaca gttacaattc agaacctccg gcagcttctt agccccggtg
    25261 gctatctcat tattcttgag attacgaaga atttagacat tgctatgaac ttcacctttg
    25321 gcgtgcttcc cggatggtgg tctttccgag acgagtggag agttctctcg ccgacggttg
    25381 atgagcccat ctgggatgag ctactgaagc agaatggatt ctctggaatt gatgtttcca
    25441 ttagagattt cgaagatgag agttgccact tagcaagtat tatgctgtca aaggcgatag
    25501 agctgtgctc agacatatcc tccaatgggg aggccttgct cattattaat ccacaatcca
    25561 cagggcaagt tgacctagca acccatgttc aacatcggtt gcacagtcta tacaactaca
    25621 aggtagatgt cacctcaatc caaaagacag cggatcgcaa tctagatgcg cataccattg
    25681 ttatatgtct ggttgagatc gaggcgcctt tattggcatg tctttctgag gaatcattcc
    25741 agtctgtcaa cgatctcgtc acacgcacga aaaagttgct ttggatcacg tcaacagact
    25801 tgtgcagccc gaattactcg ttctatggtt tcattcaggg attcctaaga gctatatcga
    25861 cagagtcacc tgagaaacat atcgttcagc ttgccatcga atctagcaga gtcaccacgg
    25921 aggtcgccac tgaatacata attcaggtgt tcaaagccgc cttccacatg aattgttcag
    25981 agtctgagta tattgttcga gacggcctga tagcgactgg tagactggta gaagatgtct
    26041 ctacagatga gcggatgcga tctctcacct acccacgggc aaggactgag cctttgcata
    26101 ccgggccacc aacaaagctc gtcgtcggag ctcgtggtga tctggaaact ttgcgattta
    26161 tcgaggacga tgagttccgg ctcgcgctag ctccaagtga gatagaagtg gaaccgaaag
    26221 catggggctt gagcttcaga gacttgtttt ttgcacttgg cagattgaaa ggagatgagt
    26281 gggggctggg atctgactgt gctggtatcg tgacacgtgt gggcgcttcc tgcaagtcta
    26341 ctatacaacc tggagatcgg gtatgtctgg cccattttgg tagcatgcgc accttgttac
    26401 agacaccgcc gactctgatc accaaaattc ccgactcgat gtcattcgag gaggcagcct
    26461 cgattctgac gcctggtatt acggcatact acgccttggt caaggtggct cgactgcaga
    26521 aaaacgacaa gattttgata cattccgccg ccggcagtac tgggcaaatg gcggtatgga
    26581 ttgccaaaat gattggtgtc gaagtgttcg ctactgtcgg atttgatgac aagaagcagc
    26641 tcctagttga gcaattcggc atcccggaaa cgcatatact ttacagccga aactcaacgt
    26701 tcaagcaggg tatcatgcgg atgactaacg ggtatggcgt cgatgtagtt ctgaactctt
    26761 tatcggggga tggactgata gcgtcatggg agtgcattgc cccgggagga cgattccttg
    26821 aaattggtaa agccgacatt ggagcaaatt cgtcactacc gatggctcag tttgccaaaa
    26881 acgttacttt ttcaggtatt gaccttgctc aaatcgccac gtctaataag cagctactgg
    26941 caaagttgca gcaggaaacg ctagatctct tgacaaaagg cgctatacgt agtcctaccc
    27001 cgctgaactt gttctcagca tcgaatatag aggacgcatt ccgattgatg cagagtggac
    27061 ggaatacagg acgcatcatc gtttcaccgc gaccttctga tgtggttcag gtgaggacac
    27121 ttattactat tacatgactc ctgctaatcg attcatcaga aatactcggc ccagaagagc
    27181 aactggcgat tgagcgaaca cagatcctat cttgtagctg gcggatgggg cggtcttggc
    27241 cgcgaaatcc tgaagtggct ggtggagaag ggcgcaatgt atctaattgt gccttcgaga
    27301 tctggaggtt catcaaagga ggcctcagag gttatgactg aactcctcgc tcggggtgtt
    27361 actattgtgg ctccaacatg cgatgcatcg tcaactgagt ctttatcgaa tgccctgaaa
    27421 gaatgtagca aaatgcctcc catatcagga tgcatcaatg cggcaatggt attacaggtt
    27481 cgttgcgtct agcacacaca ggttacaaga aatgttctaa tcgacatatt aggacgccat
    27541 tttcagcaac atgaaattcg agcaatggaa tctcacaatc aggtcgaagg cttatacgtc
    27601 ttggaatcta cataaactgc tgccgcaatc actcgacttt tttgtacagc tatcatcact
    27661 ttccggcatc acaggaggta tcgcgcagtc caattatgcc gcaggctgca cctttcaaga
    27721 cgcactggct cgctatcgta cttcttgtgg cgccaaagct gtatcattgg accttggatg
    27781 gatgcaagac attggcatca tcgcagagaa tgaagcttat aaaaggcagc gtgagaatgc
    27841 cgcggacatg cgacagatcc agacagccga gttcctctca atactcgacg tcttttgcaa
    27901 cccaggacta ccagtgcttc cggtcgctga atgccaggta ttaatcggtc tcatggtagg
    27961 tactccgcca cctctagttc aataccgtgt cttggctggg tgtcaaggcc ccccgacttg
    28021 acacctataa cttcattcct gatcacttgt tgactctgta cacgatagtt gccgacacat
    28081 cgacttactg aaggacttgc ccctgtcccg acgatgcaga agccattgta tgcaggattt
    28141 tcacaattca aaagcggatc tctcttgccc aatcaatcgg cgccagatca agagaattca
    28201 accctgttgt tcaaacaggc atctagcacc gaagagcgta taacagttgt cattgcggcc
    28261 ctagccacga aactaggaag ggctttgtca atatctacag atgatgtgga ctccagcaaa
    28321 cctctttcaa gttatggtgt cgactcactg atggcggtcg agctacgcaa ttatatcggc
    28381 aagaccttcc aagccgaagt tgctgtgttc gaaattacgg gtggcacagc tattcagagt
    28441 attggtcgtt tggttgtaga taggagtcta gcctaattgg atttgcaggg ccacgtccaa
    28501 gacagcgttc ggaattagag aagaaggatg agagtagaag ggaaagaaag gccccggaaa
    28561 gatctgtgta tctatgaact tcgatttgaa tcgactcctc cacagcagta tgtgagcatt
    28621 gcaatgcatc gtgaacattc ctatagaatc gactcaagta agtttgccta attaccgtca
    28681 attgaaatat aagttttgat tgatagtctt ctttgattca ttagaaactc atgcaacgca
    28741 ccgcaggaat ctcgctgtat gcttctatgt gatgatggta agcataagaa aataggctgg
    28801 tagcagaccg aggtaaccac ggcttggcca ccattcacga aaagaaagca ggttagtatg
    28861 gagagattgg tgtcagtgcc aggtaggtga cgttaaattc ttcaagacaa taacacttga
    28921 taaaccatcc ttccgcacaa agccgagagc ttacggcttt gatagtcaga aatagattta
    28981 tgaaagagct gtagttagga tggtacaagg ggacatttgc cagtccagaa cgagatacaa
    29041 caatcaacag caggctgact gccaacgaat gcaggcaacg cgaatttctg ccgctttgcc
    29101 tggccagggc tgtcaatgat atgattcaag ctgcaacatc tcgcttagag ccagcaaaac
    29161 tgtttcactt gcatgcaaat gggctgatgc agccagcgaa tcagccacac aatcaatggt
    29221 ccactaacac taacccctta gagtgttttt acaccgattg agctggaata tcctatttat
    29281 tctatatgac acgctggact tggcttcaaa acataacaat tgacgaagtc ttgttatggc
    29341 acatgtaacc caacgattat tgccgtatgg tgagtattta atgtacttga actgcatttc
    29401 ttcatgttag ctaggaccaa tcacatatcg tgaaccgaca atggataaag ccttattaaa
    29461 gtgcagttta agaaccctca gatagcaacc caggcaaaat gacgatttca tattgcgctt
    29521 gaagcatacc agacgggttg cgcatagtag gcgtaagctg acatgcaagt ctgaagtggt
    29581 ctaaattggc tatacttgtg gtcagccaca ccaggaagta attgtagaat cgtaacactc
    29641 gaggtatact atacgtgccg cgcataatat tggcttacat gtaacacctg gttgctgtta
    29701 atcgccatct gattggccta gatgatcact gtttctgtta ccaatgtacg cagtgagcat
    29761 ggaaagatct cacacgctaa ggttcaacat gttacgtgac ttgcgacata ttttatcccc
    29821 gttctgggat gtcgctcgtt attggctaac gtggatgaag aatctagacc atagatctac
    29881 cgacgtagaa gtaggtattt tgagttggct catcgtcatg tctctcgtgt cgagaagttg
    29941 tcaagacgtc tataaaaggc cactcgtcat cactttcaag ttctcatcca tctcttcctc
    30001 catcacacca tcaatctatc aattacgacg tcattatcac atcttagcca atatgcttat
    30061 ctcccagatc ctcctcggcc ttgtggccac tgtctctgcc atcgacatcc gcctctacac
    30121 caacgggaac aattgcggcg gtgccaactt cttttgccag aacgccaacc ccgacttctg
    30181 ttgcagtggt gtcgacatca acgtctaccc cagcgtcggc ttccacgcca tcccgacgga
    30241 ctgggttctc caatgccatg gccatgctaa tggcaggtgc aacgacctta gacaggttct
    30301 gactgcccgt aacacacaag atgtgtgtct cacatccggc ccattctcgg gcggcggcta
    30361 cggcttcacc tccaggaagc gcctcgatgg tgcgaccgag gcctgcgcca ccactgaagg
    30421 ctgtaccaag cacgtgaagc cggacatgtt ggagctagaa gatggcacct tataccgcat
    30481 tgccggcatt gatgatgcta gtctaaccga actggtatgt atacatacga atgaatcccg
    30541 aactcgtttg aagtctatgt actgacactt tgattttctc gtagtaagcc aaaagcccct
    30601 caacatgaaa acaattttca tttcctacgg atatttcacc cccctttcat gaccttcttt
    30661 actaactctc tggttaattg tagtgcaacg atcgtgggta atggtgggaa tgctaccgat
    30721 atcccggcca gctacgatgt atacaaggtt gttcagtaga gagagtagcc agcagtccgg
    30781 gtcgtgcgag gatttcatac ttctagtagt ggaggtcccc aaatggcaag tcactcgcat
    30841 ccctgggtgt accatattct acctagcccc cccccccccg gcacactatt tgtcttcttc
    30901 cgttgaacct tccttactgt tgtcggtctc cggatcccgc tttagataga cactcaatag
    30961 ccagctagtc atttcaacaa tgtactctct gcctattcat gactacttca cagctaaatc
    31021 tatttcactg gtgtactata ttgtagctct tgttatgaat gaatgaagcg ttggatataa
    31081 tgcatttaag gtagctagtt cgccaccgtt ttaggataac aggagccccg tgcttgccga
    31141 aaccgggccc agaacagcgc tttctctttc agatattctc tgtaagaaag acctgcttga
    31201 tctgtgcaca taatttatag gcggcatatt ccagatgtgc gaattcgttt caacatgcaa
    31261 tagtcccggg atatgaaagg cagtgcttgt agcatggtgc taggatggct tcagcctatg
    31321 aagtcaaaca gaaaggttcg tggcctccgt acagctagct cgcagcgatc aaatcgattg
    31381 gatagctttt gtcccaaatg cattgcttct tgccttgcaa atccaagaga ttcgttgctt
    31441 aattaaaatc tgtatgcggg gaggtggtga gctacctata agaattaaac cccggctgac
    31501 gctaagccac agccgccaca agctctacgc cgccccgtaa gttttcccta ttcgagcaaa
    31561 ctccgagacc ttacggcatt aatagtcggg actagaccta tataaaacgg tattgcctcg
    31621 gcctagtcaa ctattctagc aacactagtc tacaacattg tccataggca atctttatac
    31681 aatggctccc aactcagacc gtaagctggg ctctctcata ccgaatttgg cacagtccgc
    31741 catggctaat actcacaagt ccccaagagc ttcgggctcc tcgtctaccc cggcttcgaa
    31801 gccctcgatg cttttggccc catggaggtg gtcaatacct tgtcctgcac ccacgacatg
    31861 actctggccg ttattgcggc gacgcgtgac ccggtgtcga cgcaaagcaa gggcgtgcac
    31921 gccgtgggac agagtgtggt ccccacgcac acctttgccg atgccccgcc tcttgacgtg
    31981 ctcttcatcc ctggcggctg gggcggcttc aataccggcc ctgagacgct cgagttcctc
    32041 cgccgcgtcg tcccaaagac cggccacctc atcaccgtct gcaacggctc ggcggtcgcg
    32101 gcccaggcgg gcctcctgga cggcaagcgc gccacgacca acaaggcctt ctggaaggat
    32161 tgtgtggcct acggccccaa gacggagtgg gtcgcgcagg cccggtgggt gcaggacggg
    32221 aacatctgga cctcgtcggg ggtcagcgcc ggcatcgatg cggccctggc ctgggtgggg
    32281 tcaatatttg gagaagaaaa ggcgacggac attgcgaaca acatggagtt tgtccgcact
    32341 acctcttcga ccagtgaccc cttttcatcc atgttcaagt gtgaagatgt ccctagacag
    32401 tcctagctgc gcgcaatgga agacggtgag atcatgtgtc atccgtccat atgggagcta
    32461 aatatatatt atactgtctg caaataactt cctttggctt ggagtccatc atgattagct
    32521 ggactctaca caaagtgaat ggtgtctgga gtgtacagca ataggattga gtgcttcgtt
    32581 gattttgctg gagatccgca aaagtcatgg caactgctat gtgcgttcca cgaagaaaaa
    32641 attattctta agagcaacac acagccagaa gttcatacga gagctgttgc atacaccttt
    32701 caccgatttt cagtcgcgga agattttttt tgtgaacttg acaaactcgt aaggcgatag
    32761 actacgctga cccctgcaga gtcgcacgcc tgaaccggcc gatgtgccca ttacatgatc
    32821 tgacaaccag ggtaccaggt ttcgcatggg taaacattag tatatatttc gcttatgtct
    32881 cgagctcggc gtttagctcg gttcagcgtc ccattgggca atgctgcgga cgtatataag
    32941 ctgccaagga acactggatt ctggtgtctc ttttgcagtt cccttctcac cgaattatcc
    33001 cgtaatcagg ctttcagggt cttgattcag catggagaga cagactgctc agatgtttga
    33061 gggccttgtg cctaagaata cagaccccga ggaagcagct gtgcaagccg agccactgca
    33121 gatcacgctc gaccctgaag agatccctac aaactggcca gctcgtaaga agtggtcttc
    33181 gaccatggtc gtggtgttca tgacggccac cgtgaccttc tgctccagtg tccacactgc
    33241 ggcgattgca ggcgtcgccg cgtcctacca gtgctccaag accgtagcaa cgttaggagt
    33301 aacaaccttc ctgctcggat tcgccacggg gccgttgctg ttcgcaccgc tttccgaggt
    33361 gtgggggaga agcttggtgt tccgcatcac gttcttgctg ttcttctgtt tcaacatcgg
    33421 ctgtgcaacg gcgcccaaca tctcggctct tctggtgctg cgtttcttgg ctggcttctt
    33481 tggatcgccg acgggtattt tgcttcaaat atttcaccct cacaagagct ctgtgttttc
    33541 tgactgtcgg tagtaacgaa cagtggaggc tcgcttgctg acatctggcc gcaaagccaa
    33601 cgctcggtgc catttgccct ctttatcacg ggaagctcac tcggaccggt cgttgccccg
    33661 atagtgggag gtttcatctc acaggtaagc tcaagcagtc tcatccgatg ccatccaacc
    33721 tgctgaattt tcgtgaagca tttagtatgg aggtggtaag ttaggacaat cccatagccc
    33781 ggatgaaatg gtggttgaca ctaacacata gagtaggaat tatggggtag tgagcatcct
    33841 agctggaata gtctatgtgg ccatgttact cctgcttcca gagacatatg tcgtggtctt
    33901 acttcagcag aagaaggtga agaccggatt ccggccagcg tgccaatcgt tcaaggagca
    33961 gtacgcgacc aaccttacac gaccatggct gatgctcttc acggagccca tcctattcac
    34021 tctcggcctg tattcggcgt tcgtctgggg tatcttgtac ctcgacttta cggcgtaccc
    34081 ggtggtgttt caacagtctc ggcaatggag tcagggtatc gcgggtctgt cattcctcgg
    34141 gatcggacta gggatggcca ttgccactgc aagctcgccg tggatcaatg acatccacgc
    34201 tgctttcgtg aagaaactcg gagggccaaa gcccgaagcc cgcctgccgc acctcattgt
    34261 cctcgcgtgg ctgatccccg ttgctctctt ctggttcgga tggacggcga acccgcccac
    34321 gcactgggcc gcgcccattg cggcgggcac accgttcggc attggcttcg tgacgctgtt
    34381 cctggggacc aatgcctatc tcacagattg ctacggccgc ttctcggcga gtgcgcttgc
    34441 ggcgaacgcg gtgctgaggt cgctgttcag cgccggattc ccgttgttcg cggcgcagat
    34501 gtatgtgagg ttagggacgc cgtgggcgag tagtctgttg gggttcatag ccttggcaat
    34561 ggcgccggtc ccatgggcgc tctacacgta cgggccgtgg cttcgctcca agtcaaagta
    34621 tcacttgtgg acggtggagt tggaagaaaa tagcaagggt agtatgtgag gataaatggt
    34681 tgataaaact agagtatgtt gcttactagc tctccgagaa aagcacggaa ggcttatacg
    34741 gaaggtcagc caaactcgct tttcttccac ccaacttctc aatccataat tgtcttgact
    34801 aatatctagc gagcgggaat accgccacac cggcgcgttt tcgagactaa atcaaattat
    34861 cacagtctca atagtgctcc atccaccaaa ttcaacggca atattatctc tggtcgaagt
    34921 agaaccatcg gtagttgtga agcgtgcacg ggagccatct cgcctccgtc aaatgggcac
    34981 ctgcagggcg tcatctaccg gtggccattg tttgtggttg cagcgtcagg cagggcggga
    35041 attatcacca gatagacata tttggtggct tctcagacac acgagtcgca gtagaaaagc
    35101 aaagttcata tcggaggagc acccgggccc ccctcggcca cagtcccaaa cgacttatta
    35161 atagaagcag atgctccgaa agaaaactga aaaccgacat gctctgacct cttgctgccc
    35221 agcccatccc cgtcgtccaa gctcaataga atccaagcat cgaccgtgtc aaacgatggt
    35281 tgctttcgag tctcagaatc cctcagctga tctgtagatc aaggagagca acccgtcagc
    35341 agtgtctatc ggacggttgg gcgcgccgag cccaatcccc ctcgactcag cgcccacagt
    35401 ataatagcag gtataaggac cccacagaga acggcgatgt acgttgatta ccatacgtac
    35461 atgcggaggg agcaagccca ttggacggga gctggctcct cccttgtcag ggcgagacag
    35521 gctagagctt gtaaaaagca agcaataggg cagatcctgg ggcttagtag ctcgaggtag
    35581 aggggggcgc ctgggggtca gcacgtgggt tctgcataca actcgagagt cctcacgccc
    35641 tttacccggt ttgcctgcca caataatgcc gcatggctat caaacaaaag tgacaggtaa
    35701 cacaaccatc caaaccttga caggatcctt gccctgctag ccgcgcgttt ttggagagaa
    35761 gagagaagag ggcccttgga ggggtggcat gtgaatgttc gcgaggggct cgcttatcgc
    35821 cctggatgga ttctcttcca cctcgctgag acacaccatc gcgcggggct ctgggccaca
    35881 gatgcagcag caggctccag gtctccaggt ctccaggtct ccaggtctcc aggtctccag
    35941 gtctccaggt ctccagtacc gacgtgaatt taggtaccta gggtaccctt ttcaaggcca
    36001 aaagagcttc tagctagcag cgggctaggc ctcagtcgca ccccacaatc tgcatgtcga
    36061 gcggcgggac cccccctggc cacccctatc cacctgcatc catcccttgc tggacctggc
    36121 ttgctcactc aggatacggg agatccgcga ggagctatgc tatgtgcagg actgtaccta
    36181 agttagggtc ttagtagtag cactagttag aaacccgtga gaatttctat cccccagaga
    36241 ccagcttcgt cgagcacacg ccgattccct cgggagggca tcacttcttt gcaacaaccc
    36301 tggtgaacac gacactctca ataggctaaa accgagacct gcgctttttt tttctatccc
    36361 ttctcgccat tgcaacatat ttgggcatcg ctggctgcta tctcgacctt gggcaacatt
    36421 cctacgtcat ccgtactatt aattcgagac ttgtcccagg tcgatttccc cggacggcgg
    36481 cgttcgtttt ggcccatccc acatctcgcc aatcccacat cttacatctc acatctcgca
    36541 tcgcatatct cagctccccc ccgctcgtcg tctcgtgcct ctcccgctcg gggactttgc
    36601 ctgaaaacca gataaccccc acgtccgcgg ccaacgcccc tggtgctcct gcccaaccca
    36661 cgaaaaccag aagatcgccc ccccatcctc gacctttaaa tgcctgcgcc ttccaagcag
    36721 cggaaagtcg ccattgtcgg cagtcgatcc gtcggtcagt agccaacgcc cccctctggt
    36781 gcgagttttg cgggcgcagg gcaaggcgca tcacaaatcg ggtgcgcaag ttgctgacat
    36841 tatctcgggg ccccctcctc caggcaaatc ctcgctcgcc gtccagttcg tcgatggcca
    36901 ctttgtcgag agctactacc cgacgatcga gaacacgttc agcaaggtga tccggttcaa
    36961 gggccaggac tacgcgaccg agatcgtcga cacggccggg caggatgagt acagcatcct
    37021 gaactcgaag cacttcatcg gcatccacgg ctacatgctg gtgtactcgg tggcgtcgct
    37081 gtcgtcgttc gagatggtgc aggtgatccg cgagaagatc ctcaaccacc tgggcacgga
    37141 ctgggtgccc atcgtcatcg tgggcaacaa gagcgacctg cggcccgagc agcgccaggt
    37201 cagcgccgac gacggccgca agctggccga gaagttcaac tgcggctgga ccgaggccag
    37261 cgcccgctac aacgagaacg tcggcaaggc cttcgaggtg ctgatcgccc agatcgagaa
    37321 gagccagaac cccaacgagg caccggacgg gggcaagtgc cagatgatgt agggggaaga
    37381 ggagcggagt gtttgtatgc ttctcgtctt tctaggcctg tttttatctt acagggttgc
    37441 tccaagacat ggctggttag gggacgtcga ttgggcatag acgcgtggaa tctcgcactg
    37501 ctggatatgc tgggattata tgggatcagg tgttggttta cagggcaggt cagacaaggc
    37561 atatgttgct gggtttcgcg gtgggcttcc tgtgtctact tgagatgcgc tttggccggc
    37621 tgaggcagga gaagattcgc ggccggcctg tatatatgtt ccgggcacca gagaaatcat
    37681 tttcctgttt ggacgataca gtacacagct ggatgatata cttgtttttc tacaagggtt
    37741 cctcgaaagt ggcctctttg agaccagacg gacgtgttgg taccgtctgc ccgcgcgtct
    37801 gatctctggt gggctgtcta atgaatgcca atgccaatgc caataccaat accaatacca
    37861 atgagactcg cacgaaatct accgacaccg gacaggtaga gagcagcgat gaagatggcg
    37921 agaatagcat gagtcaagcc gacgaacgag gggcggccaa tagctttggg tgactcaagg
    37981 cttgactgag acagcctccc ctacccgact gcccaattgc ccccccgggc cccgggggct
    38041 gccctggata aaatgccccg ccaaacccct ccaagcccaa gcccaagccc cagcccgtcg
    38101 agaactaaag ccgccgagtc tccccttgcc cctaattttt ccagtcctag tgtcccaaat
    38161 aactaaatcc aatcgataag gtacggaaaa gcaatctgcc cactctttcg tcgtcgtgcc
    38221 cctcagcccg tccagaaacc cctccgagcc cctcgcctcg agaaaacaac cccaccacaa
    38281 tttgactgtc cacgtttgcg ccgcccagac cgtaaactat atctgataaa taaacaccat
    38341 tgttgacatt agacccgacg acaggcctgc gacccgagca actacccgca cccgcccggt
    38401 ccagccagac agacagacag acggacagac caacatttcg cgacaccggc aaaccgcgcc
    38461 tcggaccagc ccaacatgct cgacgtgacc gacttcatca aggagagggg cggcgacccg
    38521 gagaagatca gggagtcgca gcgccgccgc ttcgccaaag tcgaggtcgt cgacgaggtc
    38581 attgagaagt gggaggacca ccgcaagaca aactatgccg ccatgcaggt caacaccaag
    38641 atcaacgata cccagaagca gattggcgcc aagaaaaagg tcagcccacc aaccccggcg
    38701 acagacagcc agagagagag agagaggcct cgtgtgacta acggggcagc cgatcctgta
    38761 tacaggcaaa ggaagatgcc tccgaactcc tcgcccagaa ggccgagttc gagaaggaga
    38821 agaaggccct gcttgacctg gccgccgaga aggacgttgc gctcaagaag ctggtcaaga
    38881 cgataggcaa ctacgtccac gacaggtaca ttcaccccga gagaggagga ggagaaaggc
    38941 agactgtcgg ccaccgggga cccccatgct gacaacagaa cctagcgtcc ccgtcagcaa
    39001 caacgaagac aacaacgccg tgctgaggac ttgggcaccc gagggcgtca ccccggagaa
    39061 gaaggatgtg ctcagccacc acgaggtcct gacacgcctg gacggctacg acccggagcg
    39121 cggcgtcaag gtggtcggcc accgcggtta cttcttgaag cagtggggtg tcttcctcaa
    39181 ccaggccatg atcaactacg gcctgcagtt cctggccgag aagggctaca cccccctgca
    39241 gtgcccccag ttcatgaaca aggactacat gggcaagacc gcacagctcg acgccttcga
    39301 cgacgagctg tacaaggtgg tcgacggcga gccccagaac gacaagtacc tgattgccac
    39361 ctcggaacag cccatctcgg ccttccacgc cgacgagtgg ctgcaggccc gagacctccc
    39421 catccaatac gctggctact ccagctgtta ccgacgagag gccggcgccc acgggcgcga
    39481 cgcttggggt atcttccgtg tccaccagtt cgagaaggtt gagcagttct gcctgacgga
    39541 cccggagaag tcgtgggaga tgttcgacat catgtttgcc aactcggagg agttctacaa
    39601 gtctctgggc ctgccctacc gcgtcgtcgc catcgtgtcc ggcgccctga acaacgccgc
    39661 ctccaagaag tacgacctgg aggcctggtt ccccttccag ggcgaataca aggagctggt
    39721 ctcgtgctca aactgcaccg actaccagtc ccgcgggctc gagatcaggt tcggcaccaa
    39781 gacccagacc gacgccaaga agaagtacgt ccacgccctg aactcgactc tgtgcgccac
    39841 cgagcgagcg ctgtgctgtg tccttgagaa ctaccagacc gaagatgtaa gtcgagtcca
    39901 ttcaatctgt tccacaaggt cagctactaa cccgtacagg gattcaacgt gcccgaggtt
    39961 ctgcggaaat tcctccccgg cgcccccgag ttcatcccct tcagcaagga gctgcccaag
    40021 gacaccacct cggccaaggc caaggcgaag gcggacaagg gtggtgctaa ggctaaggtc
    40081 gccgcggccg tcgagcaggc cggcgagaag ctgaagaacg tcactgtgta aagcggtggg
    40141 aggggagcca gatttgattc acatgtcaga ttttgcttgc tgaagaacac ggtcgacacc
    40201 tgctttttat gacgactacc caaatagatg agcaatgatg aacaatgact ttgttgccat
    40261 gcatttttga actgtatagg ttgactactg gaggttgtgg gtaatcagga gaatcacacc
    40321 cagcttatcc gtcaggtgat tacaggaatg tctgctgagt gtgaagtagt cttaagatca
    40381 gcggttgcag cgctccgatc tgggcaactc aagtgtggga ataacaccca cacacttgtc
    40441 aatgaatcac tggctattat tgataatggt acagaaaaac aaaaggggag gaaatgggcg
    40501 cagtttaata aatccgcaac tagtatgggg cttgtggtcg tcgtatatgc ataatcgctt
    40561 gtcggtatat tttttaccag acgaaggagg ccggcagggt cttctaaagg gctctctcat
    40621 catctttggc ggaaaaaaaa aaaaaaaaaa aaaaaaaaaa aaaaaaaaaa aaaaaaaaaa
    40681 aaaacccctg acggtcacgg ttataattcg ggactgatat tagagaaatt tataggtttt
    40741 tctaatgttc cactatgggg tgggaatcac gcccacctga atcgtgggag cgaccctctc
    40801 gtctcctata tcatttgctg gcgcatactt atctcaacca gtgaacgcag tgaatgcagc
    40861 tgctgatatc tccgatcttc ggcacaagtc ccaaggctgt tgtaccacct cactctgcag
    40921 cctgataccc cctccccgca ccaaggcttc gtcctgccag gaaggtgaca ttatcgacag
    40981 cccaaaggtc aattgtgcca tccagtcgct tcgtttgcta tcgtaactca tcacaatgga
    41041 gccgctgtca gcgttgggaa ttgcttgcaa tctaatgcaa gtcatcagtt tcactggcga
    41101 agtcatccat ttatgcaagc aggtctacaa gcgcgggtcg caagacccca gcctcgaagg
    41161 gaatgcgaag gctttgtcca gtgtcatcac gtcgctccac gactccttga cgtctccaga
    41221 atcccgctcg ccatgcaatg aggccaccag agaactccag gacttggcgc gcaagtgctt
    41281 ggacgcaact tccagactct ccgccgagct ggacaaaatc ggagcctcaa ggagccaggg
    41341 acacctcggc aagacaatgg tctccgtctg caagcatctg gcgaagtctg gcgacttgcg
    41401 caacctcgaa aaagagatac atggctatca gaaggtacta gaatctggac ttctcgtcag
    41461 actgtggtga ggctcctcac gatctatgaa atcaaactcc cctaatagaa ttccttttcc
    41521 agcacggcga gggaagctgc cgatcttcag agtcgagaag gcttcaaaca actgaatgga
    41581 gcgttgcaac acttcatcat ctcgatatcc aaacaagagt tgcagctgtc acagttgtta
    41641 caggctgttg atcaacgaat cgaaaagggt ttcttcgcca ttcaagatga agcaacacga
    41701 gcgcgaatcc tcggcagtct gaagtatgaa gggatgaatc gtcgaaaaaa cgacatcaaa
    41761 gaaaaccatc gcaaaacttt cgagtggata ttcaagagcg acctttcgca gatgacgtgt
    41821 gctcgggaag aattaaatct ggattctgac tccgaatccg actccatatc gtctatttca
    41881 gactcaatac atagctcatc gacagcaagc gagactcaag aattgaaggc agatttacag
    41941 cagccaggag atgttagacc gtccctagga gacagctttg tcacctggct gctctctaat
    42001 gatacgacct actggatatc tggaaaacca ggctctggga aaagcactct gatgctattc
    42061 ttactcaagg atcctcgaac gcagggtctc cttaatatga gaagcccgga caccctcata
    42121 atcggacatt ttctgctgag ttctgggcat ccgatgcagc gaaacaccaa gggcatactc
    42181 tgctcacttc ttcaccagat actacaggat gatgacagac acgaacggct gttgctacca
    42241 tctttggctc aaagactccc tctgatactt tcaaaggata gtccggatga ctggacccct
    42301 caagagctaa aacaggccat acgagatgtt ctaaagaccg cagacagagc gacttgcata
    42361 ttcatcgacg gcttggatga gcttgcaccc tccgagatcg aagacgatct ccggtccctt
    42421 cttcggaccc ttgggcgtat tccatgtgtc aaactatgcg tatcaagtcg gccagaacct
    42481 actttccaag cgctatttga caagatacct aaactacgtg ttcaatctct gacagacggc
    42541 gacatccgga gatacgcctg ggacttcctc aaatcagctg tcaatctgga tgagagaacg
    42601 agaaatcttc cagaaattca acactttgtg gatcttgtta gtgaaaggtc tgacggtgtt
    42661 tttctctggg tctacctggt cctgaaaagg ctccacagag gactgacgaa caaagatagc
    42721 atcacggagc ttattcaacg actagagcaa acaccgaaag aacttcagga cctgttcagt
    42781 gatatgtggg gtcgcctggg agaggacgcc caaatctcgg agtacctttc tacagccgcc
    42841 aagtacttcc acttcgtcaa aacatcccta atccgcccat ggtcttgtgc gatgggcgaa
    42901 gcccaggcga tcaatgttgc agagttgatg ctcgcaacaa attacacgct acgacatcaa
    42961 ctcctcaatg gaagtaacat cagtcctaaa tatatcgagg aaagatgtga tgccgtgata
    43021 cgaaatctcg atactcgctg tgcaggcctt ctagagtgta aagagcacag gatgaaattc
    43081 tcgcctgccg aggaaagcaa gtacaatagc caatttaggt ttcacagcct tcgtgtcgaa
    43141 tttgttcaca ggtcggcgct ggactacata ttctcaagtt cggaaggaag caacatcctg
    43201 gtacatgatg actcaacacc ggaagaacaa ttggctatgc taaaccatgt tgacttgact
    43261 gtggccaaga tgtgggagtt gtgcgatgaa gtcaaagatt ttcaaccctg tctcacgctc
    43321 ggatcctact tgtttccatt atttggacat ccatttggca gctactcgca ttttctttcc
    43381 gaaacacatc gtcattccct actttcgctc ggaggttctg tctacactcg tgccagaatc
    43441 gataaccagg cgttctttcc atttttcagg ggacccaact tctggtcctg gtcgccagat
    43501 aattctccgg actttatcat ggtgctatca caaagcccct ggctggggct ggtgccgcaa
    43561 tacatgaact atttcgatca aaagctgcca cccgcttatg ctggatatat catgatatgc
    43621 atttgcacgc ttttaggagg ccttggatat cattatgacg agcctgaggc acgagcgatt
    43681 gaagatctat gctccgacgt agagtcaacc acacggtatc tcttggacag tggcgcagac
    43741 atccacatgg aaggcctttc cagcattgat ttagaccaaa tatcgataga caccatgcat
    43801 ttcacgcact cgcagcttca gtcatctgtt tcaacactag cgttgggcct atttgatcca
    43861 tgttcttgtt gcatacatcc cctactccga gtcatacata cttttctgga caacaaagcc
    43921 agtctaaacc gcataatggt cttccattac gccgaatcta atcacggcac cccagaatcc
    43981 gtgaggtcgg gaatattcga acccgtatac gaggcggagg gcactcacgt tcagctcgtt
    44041 gtttttaaga caacaccggg tcatcttctt cgattggcgt tgtatggaat acaaaattgg
    44101 cccaacttgc tgaaaaatct ttccaaggaa gcgattgaga cgctcttgca gcacacagca
    44161 ttgaccgaga cgccagcagt cctagagccc ttggcatttc gaacaactat gatagacccc
    44221 ccgagacttc atttctttca caaacttcgt acacattccc agaaacaaat gtttgaaacc
    44281 ttagtcagcc gcaatcttac aagtatggca tggtggcgcg ctaagaacga gggatgcatg
    44341 ccacttccgg aaattttggc acagattgcg gccgaatgcg aaacagtgtc ctcggcagat
    44401 tttgcagccg agcttgaaca agagggctat cttgttcgag ttcaggacta cctgaagcag
    44461 ataccacgat tggagaagga gcaggagtta gctctgctgg ataagttgca gcgagaagcg
    44521 tttgatggga aacattttcc catgacatag gtaagaattg atggcaattt gccctccgtg
    44581 tgatgagcat ttgaagtaga cacacgcagt tctaggttgg agtgttctcc atctgtgata
    44641 tggttggtga aaaacaagcc agctttataa cacataatcg atgctctaca catttcccaa
    44701 cgctacagtt ttcgtgaagc aagcggaaag gggatgtcac agctgagacc accctccgtc
    44761 gcctccggca taggatcggc caagcatgct cttctagtcc agaagctgtg ttgtgaagac
    44821 tcctgtggga tcccatttct tctttagcgc cttcaacttg tcaagcttac cagggccccg
    44881 atagcgcaac tcgatcggcc ccgaacgagt gccattctga aagtcggcat actcagactt
    44941 gtcagggccg cgcatgatct tgatggactt gtcattgaac tcgtcaacca gttgccgttt
    45001 gttcacggcg gtatgccata taagattgtt cctgctcgaa ttatgtgatt agcgatgtgg
    45061 agccgaggct cgaagtttag acgaccactt actgccagta ccttatatcg tgcagtgaca
    45121 ttgctgactc aaattggggt gtcttggggg gtctagaatc ccattggaag ttgaaagccg
    45181 tgttgatagc atcaggacac gcctccacca gagtctgcca aactttgacg gtttcaagaa
    45241 agctgtcaac attaaaccgc ctcagtccga cgacgccgaa tcgcttgaag tcgcctttgg
    45301 tacaaagcat ttcgcgggcg tcactagtgt tctggacagg gactggccca ccgtttgcca
    45361 ttaggggctt caagtcatac aggggcttgt aagcaatctt ggcgtggttt gggttcccag
    45421 tgtatcttgc cgagatgact agagttttat ttcgtgcagg tggaggggcc atgatcatga
    45481 tgagaccgga cgttgcatat ttactgtcat ccatcaacgg tttcatggtt tcggcgactt
    45541 cccttgcgcg ctcgagagga aacacgaagg ctcccaccca tataacgcct tggtcgttac
    45601 caagctcgga tagaggcgtg atcttgatag tgagctccgt gacgagccca aagaactggc
    45661 cagcacctcg aatagcatag agaagatccg gttccttctc ccctgtgact tgtacaaggc
    45721 taccctttgc atcaatgatg cgagctgcca agatctggtc tgatccaaac ccagtgattg
    45781 agctagtgac cgacactccc ccgcctagaa aatagggaat ggccccaaca gtgttgccgt
    45841 tgcccaatgc ttgagatctc cagggtcagt ttggttggta gtatttgggt ttatcggatt
    45901 gcctcaccgg taaagctacc cgccgcagcc agagctacgg cgacatcttt tgacaagatg
    45961 ctccctctca gtatagcctt cttgcccgga gcgtcaacgt cgatgccaga gaactttttc
    46021 aggttgatga cgataccgcg ttcattgatg cttgaccact cgctgtgacc gccacttttg
    46081 gtgacaaatg gcaccgacga ctgaacagcc catcgtacct gcataaggaa gatgttagga
    46141 acggcagtat agttggggag ccggggtgtc gaaccgtctc ctgaatctgc tgctcagtct
    46201 ccggaaggac aatagcacca ggtatctgac ggccaatatt ggtccatccc tgagcgaact
    46261 cctggaagcg ggcgctgctc tggtcggtca atacctcaag ctccgggcct acccgcacct
    46321 ggaggttttg aagtagtgat ggggacagcc tttctgccat gttgcgttgt ggcgtccacg
    46381 atagacagtt cagtgagagg cctgaaagga gaggattgtg gtttcggcgg aagttgactt
    46441 agcctgcctt tcatctcaca accaaccaac gaccaacgtg catcaacgct tcacgtgaca
    46501 cagcaagggg gagggacccc tggttcaatc agaggagtgc tcctttcgtt ttacttacta
    46561 cccaagtgac agaaacgccg cacaggacaa ggccaaagac tatggatgcg ctcgctgata
    46621 tattttcttt tcctaattgg cccccgagcc tgaatgttcc caagaacttg cctgcctcgg
    46681 gctcgaatag tcaaatgtgg ccacaaaatg aggttttatg gctaccctca tgtgcatggg
    46741 cttttggtta tggcaaagtc atgggcggaa agttgaagac aaacccgaac atttaggaga
    46801 tatcatgtgg gcattcttga caagtgtcgt tctgcgcatg tgacaattat tgtgcatcac
    46861 tgcagttcca tgcccgtaaa tcgccggaga ccgggacaat cgccgagtgt ttgcccgcca
    46921 agtcatgtat ttcaggacga ggcttccaat agacgaaccc gaaagatgtg ttttgtagcc
    46981 tacaaggaat cagcggttca atgattgtcg ttgcttatag cacgacacac gtcactcgcc
    47041 gatgaatcct gtgactcctt caccacctac ttgacctttc gaatatttct tgagcttgaa
    47101 cagattccca tggacatagc cgttctccgc taaagaacaa attcttctac gattctctgg
    47161 cataggccac cggtcggctg ggttgcaggg atttctattt ttggtcccga gctttgttgg
    47221 caacgaagtt actaaagaga tttttttttg aataggacgt tccggcaatg tcggtaggaa
    47281 ctcaccctga gaccctgcta gataatcggc atactgcaat gtgacgagcc taccttctgg
    47341 atactatact atatctttgg tcaagacaaa tacgctatcg gctgccaacc acttctgact
    47401 ttaattaaga cattgcacaa gcagtcgtat ataagctgaa gtcaaaatta gggctgcttg
    47461 agttttgaaa tgcttggtct gccccacatc atagattaca gaatggtgaa agcacggcaa
    47521 tgtagtcgaa gtatgtaaat tatgtattac taaaggacgg gggatctaat acacctccgt
    47581 gacttcacat ttgcctaggt ggtttggcaa cgcacctcca agcaccagca attcgcacta
    47641 accaggggcc gccgaactct gcgctgtact agtgagctcc tagtattgta tgtgataggc
    47701 aactgttgta ttttacaccc tgaaagcttg tcgtgtcgac atgcccaggc tatggtagac
    47761 gcgtccagaa actcttaaac agccaaatct cagcttgtgc ttgttatcta tccttgttgt
    47821 cagcaccggg tactctgggg agggacgttg atatctacga gtctaactgt gcgctctggc
    47881 taattgttta ttgttctacg ccgtagagaa ataatctcag tttagagtaa tcaagaacaa
    47941 caagggagaa gggtacgata taaggttact aatacaacat caggccctac catttaaacc
    48001 catctttccc ttttatatat aagtcgaata agatgatggt atcgttttag agcgtttcga
    48061 ggctctttcc agttatccgg ctcgaggttc gctcgccaac tgggtactga ccttacagtg
    48121 gcttacgtct cgtgaagata tcagacttag agctagccct caagggttta gcgggatcag
    48181 cagcgtaatt tacacatggc atcgctgaaa gaatagtgtg tttgagttac ctcacaccat
    48241 ctgatagatc attagaccac gtgcgcatgg aagtgtaggt gatgtgtgtg aattgcgtag
    48301 tagtgaaaga gagggcagtg taccttactc ctatggctag tcatatagtt gccgatatgt
    48361 gctccagaca cgcggtctcc catgacgcaa ttcagattac tcgcacctgt ttaagcatcc
    48421 tcgccattga ctccagtccc atcttcttgg ccgtccacca ggcttgggtc ctaact
//
