# Supplementary material for: Genome sequencing and physiological characterization of three Neoarthrinium moseri strains
Source: BMC Microbiol. 2025 Aug 21;25:526. doi: 10.1186/s12866-025-04274-z (PMC12369201; doi:10.1186/s12866-025-04274-z)
Supplement: Supplementary file 16 — Supplementary Material 16. [file 12866_2025_4274_MOESM16_ESM.zip › BiGSLICE/input/Nmoseri/CBS16480/JAFEVA010000103.1.region001.gbk]

LOCUS       JAFEVA010000103        21677 bp    DNA     linear   PLN 06-APR-2022
DEFINITION  Neoarthrinium moseri strain CBS 164.80
            scaffold103_Wmoseri_CBS_16480, whole genome shotgun sequence.
ACCESSION   JAFEVA010000103
VERSION     JAFEVA010000103.1
KEYWORDS    .
SOURCE      Neoarthrinium moseri
  ORGANISM  Neoarthrinium moseri
            Eukaryota; Fungi; Dikarya; Ascomycota; Pezizomycotina;
            Sordariomycetes; Xylariomycetidae; Xylariomycetidae incertae sedis;
            Neoarthrinium.
COMMENT     ##antiSMASH-Data-START##
            Version      :: 7.1.0
            Run date     :: 2023-12-04 12:18:39
            NOTE: This is a single region extracted from a larger record!
            Orig. start  :: 50305
            Orig. end    :: 71982
            ##antiSMASH-Data-END##
FEATURES             Location/Qualifiers
     protocluster    1..21677
                     /aStool="rule-based-clusters"
                     /category="terpene"
                     /contig_edge="False"
                     /core_location="[10000:11677]"
                     /cutoff="20000"
                     /detection_rule="(Terpene_synth or Terpene_synth_C or
                     phytoene_synt or Lycopene_cycl or terpene_cyclase or NapT7
                     or fung_ggpps or fung_ggpps2 or trichodiene_synth or TRI5)"
                     /neighbourhood="10000"
                     /product="terpene"
                     /protocluster_number="1"
                     /tool="antismash"
     proto_core      10001..11677
                     /aStool="rule-based-clusters"
                     /tool="antismash"
                     /cutoff="20000"
                     /detection_rule="(Terpene_synth or Terpene_synth_C or
                     phytoene_synt or Lycopene_cycl or terpene_cyclase or NapT7
                     or fung_ggpps or fung_ggpps2 or trichodiene_synth or TRI5)"
                     /neighbourhood="10000"
                     /product="terpene"
                     /protocluster_number="1"
     cand_cluster    1..21677
                     /candidate_cluster_number="1"
                     /contig_edge="False"
                     /detection_rules="(Terpene_synth or Terpene_synth_C or
                     phytoene_synt or Lycopene_cycl or terpene_cyclase or NapT7
                     or fung_ggpps or fung_ggpps2 or trichodiene_synth or TRI5)"
                     /kind="single"
                     /product="terpene"
                     /protoclusters="1"
                     /tool="antismash"
     region          1..21677
                     /candidate_cluster_numbers="1"
                     /contig_edge="False"
                     /product="terpene"
                     /region_number="1"
                     /rules="(Terpene_synth or Terpene_synth_C or phytoene_synt
                     or Lycopene_cycl or terpene_cyclase or NapT7 or fung_ggpps
                     or fung_ggpps2 or trichodiene_synth or TRI5)"
                     /tool="antismash"
     gene            1985..3990
                     /locus_tag="JN550_013087"
     mRNA            join(1985..3916,3967..3990)
                     /locus_tag="JN550_013087"
                     /product="hypothetical protein"
     CDS             join(1985..3916,3967..3990)
                     /codon_start=1
                     /gene_functions="transport (smcogs) SMCOG1106:major
                     facilitator transporter (Score: 66.9; E-value: 2.1e-20)"
                     /gene_kind="transport"
                     /locus_tag="JN550_013087"
                     /product="hypothetical protein"
                     /protein_id="KAI1857751.1"
                     /transl_table=1
                     /translation="MEPLDAGAGFASAHRPTRRAEMVGIAGYPDGDKSDQSSDNDTPMS
                     IGLVSDGSERNLNSCPGEKTATPSLSADTPITNVYLTFDTAVPAVNMTSSSCVDQLPAR
                     PDLSRYGNPTKMRNARKNTMLFLSCVATCLTAYTAGAYSPPADLLAAEFGVSRTAVLTG
                     ITLFTVGFAIAPMILAPFSEVNGRYPVFVVSGIVFVIFQAVCGIVSNLGGMLFARFMCG
                     VGGSVFSTMIGGVIADLWEKEERNTPMALYSGAVLIGTGLGPLDSSLMLHRWGHDGVVG
                     ITAKWRWVFWHQVIADAVLVIALTVMFHESRGSVLLSRKATKLNKWYTALEEKGVFGVW
                     VRADAKPGEVAFDLRPLVPEDEEKTSSTPFFFNDQNRAYHGFRLQRIRWLVREDEQRAS
                     LVTMITVSLFRPFHLLFTEPAVFFFSLWVSFAWAVLYLTFGSIPLVFSRQYGFNQQESG
                     YVFIAMIIGSILATAMGVYQERLLKYHKWQREATSDNPPSKFWSFMRRRFPVEAPESRL
                     YFTCITSILLPAGLYLFGLSAAPDIHWIAPTIAISLATVGIYTIYLATFNYLADSYQTY
                     ASSALAAQSFCRNMLGGAFPLVVTPLFVNLGEKTAGGLLGAIATVLTLVPWALAIYGET
                     IRGRSKFAVALQRTGS"
     PFAM_domain     2372..3766
                     /aSDomain="MFS_1"
                     /aSTool="clusterhmmer"
                     /database="35.0"
                     /db_xref="PF07690.19"
                     /db_xref="GO:0022857"
                     /db_xref="GO:0055085"
                     /description="Major Facilitator Superfamily"
                     /detection="hmmscan"
                     /domain_id="clusterhmmer_JN550_013087_0001"
                     /evalue="1.60E-34"
                     /gene_ontologies="GO:0022857: transmembrane transporter
                     activity"
                     /gene_ontologies="GO:0055085: transmembrane transport"
                     /label="JN550_013087"
                     /locus_tag="JN550_013087"
                     /protein_end="594"
                     /protein_start="129"
                     /score="119.5"
                     /tool="antismash"
                     /translation="VATCLTAYTAGAYSPPADLLAAEFGVSRTAVLTGITLFTVGFAIA
                     PMILAPFSEVNGRYPVFVVSGIVFVIFQAVCGIVSNLGGMLFARFMCGVGGSVFSTMIG
                     GVIADLWEKEERNTPMALYSGAVLIGTGLGPLDSSLMLHRWGHDGVVGITAKWRWVFWH
                     QVIADAVLVIALTVMFHESRGSVLLSRKATKLNKWYTALEEKGVFGVWVRADAKPGEVA
                     FDLRPLVPEDEEKTSSTPFFFNDQNRAYHGFRLQRIRWLVREDEQRASLVTMITVSLFR
                     PFHLLFTEPAVFFFSLWVSFAWAVLYLTFGSIPLVFSRQYGFNQQESGYVFIAMIIGSI
                     LATAMGVYQERLLKYHKWQREATSDNPPSKFWSFMRRRFPVEAPESRLYFTCITSILLP
                     AGLYLFGLSAAPDIHWIAPTIAISLATVGIYTIYLATFNYLADSYQTYASSALAAQSFC
                     RNMLGGA"
     gene            complement(4511..5461)
                     /locus_tag="JN550_013088"
     mRNA            complement(4511..5461)
                     /locus_tag="JN550_013088"
                     /product="hypothetical protein"
     CDS             complement(4511..5461)
                     /codon_start=1
                     /locus_tag="JN550_013088"
                     /product="hypothetical protein"
                     /protein_id="KAI1857752.1"
                     /transl_table=1
                     /translation="MSSTIRVKLGPPHVLLKGLVWFLGITTLLSALTNNQICRHVRLHT
                     PHHPDGHRLTDEKVLSIRRNSLRRVQDSNTELRVRMDDGHGPLIKYVSVDANVLAAFRS
                     TDEILSMLPPGNWNKAYIFEGKDKQPGVTVKVERLLAVEGAWSPLNIDYFDLIPIRSLK
                     TESAVQGTSESDFIQVVSHPLFSVPIVMKIASFPNTHNIVGIEAEIVAYRLLEGAGVAP
                     RYLGQVTENGRVIGFLTEYIANGRTAQYSDRKACLASLSKVHSRGIVHRDPHLGNCIIG
                     KNGEAYIVDYETSRTTNDYVAFQVDYDLMWQSRGG"
     gene            6499..8062
                     /locus_tag="JN550_013089"
     mRNA            join(6499..6522,6579..7543,7606..8062)
                     /locus_tag="JN550_013089"
                     /product="hypothetical protein"
     CDS             join(6499..6522,6579..7543,7606..8062)
                     /codon_start=1
                     /gene_functions="biosynthetic-additional
                     (rule-based-clusters) Aldedh"
                     /gene_functions="biosynthetic-additional (smcogs)
                     SMCOG1017:aldehyde dehydrogenase (Score: 411.3; E-value:
                     6.6e-125)"
                     /gene_kind="biosynthetic-additional"
                     /locus_tag="JN550_013089"
                     /product="hypothetical protein"
                     /protein_id="KAI1857753.1"
                     /sec_met_domain="Aldedh (E-value: 7.8e-143, bitscore:
                     467.5, seeds: 89, tool: rule-based-clusters)"
                     /transl_table=1
                     /translation="MAPIIDFENFPGNIVNNEFLPTSTTRHSINPSTGEPLYEVPVATK
                     DDLDASVVHAQVAFKTWSRTSFAERSALLLKFADAIEADRREIERLDTLESGKTISLSG
                     VELTMTIAWLRTFATMEIKDELLDENDERTIYSTFPPIGVCAAIVPWNWPVLLGLGKVG
                     PALITGNCIIVKPSPYTPYCDLKLGEIGMSIFPPGVFQVLSGNDDLGPWITEHPSIGMV
                     SFTGSIPTGKRVATSCAKTLKRYVLELGGNDAAIICDDVEIDKCLPKITQLSFLHSGQI
                     CMDVKRLYIHEKIYEQFRDAMVDYVRKNLQTGNPLEEGTFIGPVQNGMQFELVKDMYAQ
                     IEKQGWKAALEGKVRETSKGFFVEPAIIDNPPEDSRIVTEEPFGPIVPLLKWSAEDDVI
                     ERANALETGLGASVWSKDLGRAERLARQLSAGSVWINSHFDTAPNVPFGGHKQSGAGME
                     WGVEGLKHYTNSRSLWVWKKVFE"
     PFAM_domain     join(6624..7543,7606..8032)
                     /aSDomain="Aldedh"
                     /aSTool="clusterhmmer"
                     /database="35.0"
                     /db_xref="PF00171.25"
                     /db_xref="GO:0016491"
                     /description="Aldehyde dehydrogenase family"
                     /detection="hmmscan"
                     /domain_id="clusterhmmer_JN550_013089_0002"
                     /evalue="4.00E-140"
                     /gene_ontologies="GO:0016491: oxidoreductase activity"
                     /label="JN550_013089"
                     /locus_tag="JN550_013089"
                     /protein_end="472"
                     /protein_start="23"
                     /score="467.5"
                     /tool="antismash"
                     /translation="TTRHSINPSTGEPLYEVPVATKDDLDASVVHAQVAFKTWSRTSFA
                     ERSALLLKFADAIEADRREIERLDTLESGKTISLSGVELTMTIAWLRTFATMEIKDELL
                     DENDERTIYSTFPPIGVCAAIVPWNWPVLLGLGKVGPALITGNCIIVKPSPYTPYCDLK
                     LGEIGMSIFPPGVFQVLSGNDDLGPWITEHPSIGMVSFTGSIPTGKRVATSCAKTLKRY
                     VLELGGNDAAIICDDVEIDKCLPKITQLSFLHSGQICMDVKRLYIHEKIYEQFRDAMVD
                     YVRKNLQTGNPLEEGTFIGPVQNGMQFELVKDMYAQIEKQGWKAALEGKVRETSKGFFV
                     EPAIIDNPPEDSRIVTEEPFGPIVPLLKWSAEDDVIERANALETGLGASVWSKDLGRAE
                     RLARQLSAGSVWINSHFDTAPNVPFGGHKQSGAGMEWGVEGLKHYTNSRS"
     gene            8428..9740
                     /locus_tag="JN550_013090"
     mRNA            join(8428..8521,8584..8641,8712..9161,9231..9581,
                     9635..9740)
                     /locus_tag="JN550_013090"
                     /product="hypothetical protein"
     CDS             join(8428..8521,8584..8641,8712..9161,9231..9581,
                     9635..9740)
                     /codon_start=1
                     /locus_tag="JN550_013090"
                     /product="hypothetical protein"
                     /protein_id="KAI1857754.1"
                     /transl_table=1
                     /translation="MPSSASGETLAERARRILGLDLDGWLSAELRQSDDVPSQGNRSKQ
                     VADAQRKHRQRTQSYIQALEQEVLRLRKAELTLKEEIKEAYRDAHHAMHQSQDAPAVME
                     VDESATATVSVEQNLAIDWNAILNTTPEPACCISAAESTPVVGDQFNAGDQYQMPTWPW
                     ALSFDKGVGSLDQPLPIGGLQVRKTPLDPQMGLDLILLLERPCLGHLHNSSTTDSRREG
                     YVAAHVPYNWGTRHAYNLSTRLVHNLGPAESISHNQITNTDLDKLLEASERLYLPDELT
                     PVQVWALVRKLDEVIRMDPDLVSAMFTDLSKYSYCNSFGSAISKSTVKAAFAFYLGCNP
                     PDWRFKVPAHLD"
     gene            complement(10001..11677)
                     /locus_tag="JN550_013091"
     mRNA            complement(join(10001..10073,10126..10377,10434..10523,
                     10770..11094,11242..11387,11454..11677))
                     /locus_tag="JN550_013091"
                     /product="hypothetical protein"
     CDS             complement(join(10001..10073,10126..10377,10434..10523,
                     10770..11094,11242..11387,11454..11677))
                     /codon_start=1
                     /gene_functions="biosynthetic (rule-based-clusters)
                     terpene: Terpene_synth_C"
                     /gene_functions="biosynthetic-additional (smcogs)
                     SMCOG1052:Terpene synthase/cyclase metal-binding domain
                     protein (Score: 204.1; E-value: 5.8e-62)"
                     /gene_kind="biosynthetic"
                     /locus_tag="JN550_013091"
                     /product="hypothetical protein"
                     /protein_id="KAI1857755.1"
                     /sec_met_domain="Terpene_synth_C (E-value: 9.6e-16,
                     bitscore: 49.3, seeds: 87, tool: rule-based-clusters)"
                     /transl_table=1
                     /translation="MEACAVIVAPSSAYSDSALGRIDTANNEDAVMSQDEGSRWIKLPE
                     ALFSSIMSVDPQFNPQYQASKVLSDDWLQKVMKMDEETATVWRRLDISYMSAICAPHAD
                     LETLKLMNDWNGWVFAFDDPFDEGDYTSNHMKATEEVLWTLSILDNVHPIISAEDHPIR
                     HVLQSCWLRFQQRASPALQYRWKQYLTLYCLGVLEQVDFQQRATRPTVDEYMNLRARCV
                     GALPCIGLMEYAEGIDLPRHVVEDVSLQAITRITCDLVTLQNDVFSYRKDLIKGEDSNI
                     IFIFKDQGLTDQEAVERIGEMLYDCYNKWRDAVANVPSWGDEIDEEVKKFIGGCQNLAL
                     GNLHWSFYTPRYLGTDGEQVKQTRMIKLP"
     PFAM_domain     complement(join(10239..10377,10434..10523,10770..11094,
                     11242..11275))
                     /aSDomain="Terpene_syn_C_2"
                     /aSTool="clusterhmmer"
                     /database="35.0"
                     /db_xref="PF19086.3"
                     /description="Terpene synthase family 2, C-terminal metal
                     binding"
                     /detection="hmmscan"
                     /domain_id="clusterhmmer_JN550_013091_0003"
                     /evalue="6.50E-43"
                     /label="JN550_013091"
                     /locus_tag="JN550_013091"
                     /protein_end="308"
                     /protein_start="112"
                     /score="147.0"
                     /tool="antismash"
                     /translation="DWNGWVFAFDDPFDEGDYTSNHMKATEEVLWTLSILDNVHPIISA
                     EDHPIRHVLQSCWLRFQQRASPALQYRWKQYLTLYCLGVLEQVDFQQRATRPTVDEYMN
                     LRARCVGALPCIGLMEYAEGIDLPRHVVEDVSLQAITRITCDLVTLQNDVFSYRKDLIK
                     GEDSNIIFIFKDQGLTDQEAVERIGEMLYDCYN"
     gene            12352..13398
                     /locus_tag="JN550_013092"
     mRNA            12352..13398
                     /locus_tag="JN550_013092"
                     /product="hypothetical protein"
     CDS             12352..13398
                     /codon_start=1
                     /locus_tag="JN550_013092"
                     /product="hypothetical protein"
                     /protein_id="KAI1857756.1"
                     /transl_table=1
                     /translation="MSSTPRQRIHYKKLSTSRDEARFLEIEPAGNIEDPVVCRLVTLPL
                     RGDVDFLAVSSLLGDPTQQERIFVDRSSIPVPKHVSLGLKHVRAVFYPAIQKASQESLE
                     RRREHKSPSWLRNLLKHFDGGSQNVRGPKLRVWIDCICINPQDASENAKHRVLMYHVYQ
                     RANAVVGWVGLKIPQTDLGIQLIQAFDQAMPENWQEPDDKQAHPENYSPYHEWAIPVIG
                     LFDPTSDAAIGTADFLNRDFFLRRWILEEMAMSRVPVFLIGDSIVSWKQILRLNLAMEE
                     FKDYESNVCPAATRPLIHEFPLGTIHELLDEFEKRKNMGKVELLNSSESMSVRTESVHS
                     KGSYGQRQ"
     PFAM_domain     12670..13104
                     /aSDomain="HET"
                     /aSTool="clusterhmmer"
                     /database="35.0"
                     /db_xref="PF06985.14"
                     /description="Heterokaryon incompatibility protein (HET)"
                     /detection="hmmscan"
                     /domain_id="clusterhmmer_JN550_013092_0004"
                     /evalue="1.20E-12"
                     /label="JN550_013092"
                     /locus_tag="JN550_013092"
                     /protein_end="251"
                     /protein_start="106"
                     /score="48.5"
                     /tool="antismash"
                     /translation="REHKSPSWLRNLLKHFDGGSQNVRGPKLRVWIDCICINPQDASEN
                     AKHRVLMYHVYQRANAVVGWVGLKIPQTDLGIQLIQAFDQAMPENWQEPDDKQAHPENY
                     SPYHEWAIPVIGLFDPTSDAAIGTADFLNRDFFLRRWILEE"
     gene            complement(14984..16350)
                     /locus_tag="JN550_013093"
     mRNA            complement(join(14984..15189,15249..16350))
                     /locus_tag="JN550_013093"
                     /product="hypothetical protein"
     CDS             complement(join(14984..15189,15249..16350))
                     /codon_start=1
                     /locus_tag="JN550_013093"
                     /product="hypothetical protein"
                     /protein_id="KAI1857757.1"
                     /transl_table=1
                     /translation="MTALTAFVLGPITFWPPADITLCLKALLASCPSESETSGSEDGLS
                     KIRVECLLAYYEFHHLPGSAAWMRVSRLTRKAHGLGLNQIENPDLCSAFDADTTSHDTV
                     EDWRLVWWCIYCLDSYSNISSGSPFVVDPESINTALPSRLVNGDLPVAPSDSQPQRIFL
                     ADDLNDLWETVQQIVKGHHAVDLNLHLVATTVLRRAGHLLRIRSEKGPGSVQARLDGLK
                     RSLALLRLALPSRYFHPSRLVINGESKKQHHMRLTNLLLMHMAFLIVALPGDRAEDGAG
                     WTDCLQSAFHPAQDIASVVENWNNNFNSQTDPAICLIIYAALQVLYLHRRSGIGSTPSS
                     HTMQSENLLHLFLTQFGGIWSLPRKLAQLYCVARETDAGPLSSAEIDILLKRARTPLHP
                     KFANSHLMVTEHPSSTTFPDLTLDFIDPVELLSFVL"
     PFAM_domain     complement(15925..16197)
                     /aSDomain="Fungal_trans"
                     /aSTool="clusterhmmer"
                     /database="35.0"
                     /db_xref="PF04082.21"
                     /db_xref="GO:0003677"
                     /db_xref="GO:0006351"
                     /db_xref="GO:0008270"
                     /description="Fungal specific transcription factor domain"
                     /detection="hmmscan"
                     /domain_id="clusterhmmer_JN550_013093_0005"
                     /evalue="9.50E-08"
                     /gene_ontologies="GO:0003677: DNA binding"
                     /gene_ontologies="GO:0006351: DNA-templated transcription"
                     /gene_ontologies="GO:0008270: zinc ion binding"
                     /label="JN550_013093"
                     /locus_tag="JN550_013093"
                     /protein_end="142"
                     /protein_start="51"
                     /score="31.5"
                     /tool="antismash"
                     /translation="LLAYYEFHHLPGSAAWMRVSRLTRKAHGLGLNQIENPDLCSAFDA
                     DTTSHDTVEDWRLVWWCIYCLDSYSNISSGSPFVVDPESINTALPS"
     gene            16593..17203
                     /locus_tag="JN550_013094"
     mRNA            join(16593..16685,16738..16918,16983..17203)
                     /locus_tag="JN550_013094"
                     /product="hypothetical protein"
     CDS             join(16593..16685,16738..16918,16983..17203)
                     /codon_start=1
                     /locus_tag="JN550_013094"
                     /product="hypothetical protein"
                     /protein_id="KAI1857758.1"
                     /transl_table=1
                     /translation="MIEPRIEWGIIVCDGDDLGFAEGRQQIIQATRTEYFAASRQTLHR
                     LFEHRIVDVSTLSVGRASASLSRSRILPWLLSNENIAGAANRLRSPGNLLALAPLVQLG
                     LPSSDTAGTYLMHRSQTRTTEYRFTDDMSTRKSRDHDVIFGATSAYIPSQPLYLDFSRT
                     A"
     gene            18659..20313
                     /locus_tag="JN550_013095"
     mRNA            join(18659..18773,18824..20313)
                     /locus_tag="JN550_013095"
                     /product="hypothetical protein"
     CDS             join(18659..18773,18824..20313)
                     /codon_start=1
                     /gene_functions="biosynthetic-additional (smcogs)
                     SMCOG1050:monooxygenase FAD-binding (Score: 113.4; E-value:
                     2.3e-34)"
                     /gene_kind="biosynthetic-additional"
                     /locus_tag="JN550_013095"
                     /product="hypothetical protein"
                     /protein_id="KAI1857759.1"
                     /transl_table=1
                     /translation="MNFHTSHMENEPFYSVPTDGDAVQQALPNTLIQIQPGLERAFRAK
                     LQESPYCDLRCGCEVIAREATGSGIVATYRTQDNVCKGITGQWLVGADGKRGVVRKHFL
                     EDAAGIRQVNGSYQYDGTWIAANLKITLPTPSSHPELPLWPLGYTPEDVFDLFWPKGWH
                     FCSPPGKATAGGRFGPYKERLWRHEFEQGNWDDSMDAEKLLWEQLEIMFTRQRDGRYQP
                     LPFGTVSFPKDCIEILRCHQFRFTHKVVNKWFHDRIILIGDAAHVFPPFGGQGIACGLR
                     DAHQLAWRLFLLTRLPSVDRPLGDTLLATWERERTWGVKEAATITKINGQLCNEGDTYS
                     FWIFRLVKWISQQLPFIPSEPDLFLKWEQRGYRSVDGFHLKQYGGGGKIAQVYVDSDGD
                     GPMLSDQLIAHTSIVTLLVISNIPQDLILQAKEVIQSFNFPKQIINDQCIRAFSSSRPP
                     DVEIATETCFPTPIPDIGEDVREGYNESNFIERLLPNACFVLVRPDFYIFAQARTTEEL
                     VASLQKLKEIFILQVSD"
     PFAM_domain     join(18728..18773,18824..19593)
                     /aSDomain="FAD_binding_3"
                     /aSTool="clusterhmmer"
                     /database="35.0"
                     /db_xref="PF01494.22"
                     /db_xref="GO:0071949"
                     /description="FAD binding domain"
                     /detection="hmmscan"
                     /domain_id="clusterhmmer_JN550_013095_0006"
                     /evalue="5.00E-22"
                     /gene_ontologies="GO:0071949: FAD binding"
                     /label="JN550_013095"
                     /locus_tag="JN550_013095"
                     /protein_end="295"
                     /protein_start="23"
                     /score="78.8"
                     /tool="antismash"
                     /translation="QQALPNTLIQIQPGLERAFRAKLQESPYCDLRCGCEVIAREATGS
                     GIVATYRTQDNVCKGITGQWLVGADGKRGVVRKHFLEDAAGIRQVNGSYQYDGTWIAAN
                     LKITLPTPSSHPELPLWPLGYTPEDVFDLFWPKGWHFCSPPGKATAGGRFGPYKERLWR
                     HEFEQGNWDDSMDAEKLLWEQLEIMFTRQRDGRYQPLPFGTVSFPKDCIEILRCHQFRF
                     THKVVNKWFHDRIILIGDAAHVFPPFGGQGIACGLRDAHQLAWRLFLLTR"
ORIGIN
        1 aacgatatgg aagagcagcg gcggactagt atgaacaaag cagcaaccac accggcttca
       61 ctaagcaaga acattgcgcc caacgctgat cacgcgagcc agagcacggc gaggggttcc
      121 tggtcgaagc cactcaatct ggcaagcgca ggcagcttgg gaagcctcga gagtctgggc
      181 agtatcagac ggcgcagtcg tcccggcagt cggcacaagc ttcaaagcga agcgacccgc
      241 ggaagcgtcc cgagcacaag ccgaagctcc aacattgcgc atcgggtgga tagccggccg
      301 gggtatgatg agggggtcaa acaggacaac cggcaaagcg tatatagcct gcagggtgga
      361 ccggcccgga atgcaggtca aggttgggcg gctgaacaag cggaatcgct ggggtcggga
      421 gaaacaccgc gctcgcagac tccgagaacc atggggaaga cgaggagcct cactgacttg
      481 attcggcgta ctcctagatc gccggcttgt gcgagcttca agagcccgag gacccatggg
      541 tcacctgagc ggacaacaaa cgccgtacac tttcagtagg ttattggggc caatgtcacg
      601 gcggtctccg ctggccaagt gcgactgcgt tgggtgccta tcacgaacat tgcatccccg
      661 cacgtcaaga gcggcagctt cgattttgag atgacgccga ttatgtcatg ccgcctggcg
      721 atgattgctt ttcgtgctgt catgtgtcag tctgtccgca agggttccgc cgcatgtccc
      781 agcagcttgg gacaccagtc agcgcatcga cgactaggta gccaactgcc aagccacgca
      841 ctccgtcagt gtgcccggtt gttagccacc accagggcag tgtgttgtgt ccccccgagt
      901 tgcagagcta cgcatcttgg cggttgtctg ccaattggtt agcctcggtt ccagcacagc
      961 gttgcacggc agttctgtca ccaatgtttt aatatatcgt gcacccatgc caaaaatgcc
     1021 aaaaggtcca gaccgcggcc cattctgcag ccacgatctt ggctgtcgcc ttgcttgaga
     1081 gcaaatatca agtttctctc accctatggc ggcagatggg ggaagagacg ctgtgatggg
     1141 ctgacatggc agacgcgcga acaggctggt cctgggccct gttatgcacc atagtaaggc
     1201 cgagggagga gcaaggcaaa cgggtggagg aagcctacca ggcctacacc tatgaagcta
     1261 tacctagcac tacttgcggt atgtgcttcc gtatctgcgg agctagctgc ttacggcgga
     1321 aatcggactc tgcccgcggg aaacttgttc atccatcgcg atttgcatct tctccggtcg
     1381 cccacctgcc gccctgggtt acaacttacg ggtctggaaa taaccgggaa cgtcgtccgc
     1441 cccgagacaa gctttcatta gcgccctctc cacgcctgga aaggggtcgt tacccgctgg
     1501 cggaggcatt ccatttcgtc aatccgttgc gaattcccca gcatcccaac tgccccagac
     1561 tgcaggccgc tttgccgcaa tgccgccatg gcacgatgca gcaagctggc tggcgtctcg
     1621 tctccgccgg gaaaggactg caaggacgat cgttagatcg gtcgggcctg gctgggcatc
     1681 cttaaagcct ccgtattccc ggcttgtcgg tgtaggaact ccctgcccat tgtaggacct
     1741 tggaacctag attaatgctg cgatgaaacc cgaggatggg agagcgatcc gtggtcttca
     1801 ccccttctcc cttgtaccgg gtatctccct cctgattacc taggcaatta tcaattttct
     1861 ccatggattt acactcgacc tgggaccttc ctggagcagc tctgacattt tctggactcg
     1921 cacccgccgg gctcccggtc ctcagcgacc acgtcccgtg tcgccaacgg gctgggtcct
     1981 cagtatggaa ccgctcgacg ccggagccgg gttcgcctcg gcccatcgcc ctacccgacg
     2041 tgctgagatg gttggcatcg ctggctaccc agacggcgac aagagcgacc agtcttccga
     2101 taatgacact ccaatgtcca ttggcctggt tagcgacggc tccgaacgca atctgaacag
     2161 ctgtcccggc gagaagacgg caacgccctc actcagcgcc gatacgccca tcaccaatgt
     2221 ctacttgaca tttgataccg cggttcctgc ggtcaacatg acttcgtcct cttgcgtcga
     2281 ccaactaccg gcacgaccag atctcagccg ctatggcaac cctacgaaga tgcgcaatgc
     2341 tagaaaaaac accatgctct ttctatcatg tgtcgcgaca tgcctgaccg cctacaccgc
     2401 tggcgcgtat tcacccccag cagacctctt ggcagcagag tttggtgtat ccaggaccgc
     2461 agtcctcact ggcatcactc tcttcaccgt cggctttgct attgctccca tgattttggc
     2521 acccttctcc gaggtcaacg gacgatatcc ggttttcgtg gtttctggga tcgtcttcgt
     2581 gatcttccag gctgtctgtg ggattgtctc caaccttggc ggtatgctgt ttgcgcggtt
     2641 catgtgcggc gtgggcggca gtgttttcag caccatgatt ggtggggtca ttgctgacct
     2701 ttgggaaaag gaagagagaa ataccccgat ggctttgtac agtggtgctg tgctcatcgg
     2761 caccggactt ggccccctgg attctagtct gatgctgcac agatggggcc acgacggcgt
     2821 tgtaggaatc acggctaagt ggagatgggt cttctggcac caagtcatcg ctgacgctgt
     2881 tctcgtcatc gccctaacgg tcatgttcca cgaaagcagg ggcagtgtcc ttctgagtag
     2941 gaaagcaacg aaactaaata agtggtacac cgctctagaa gagaaggggg tgtttggtgt
     3001 ctgggtgcgt gctgatgcga aacccggtga agtggcattc gatcttcgac ccttagtgcc
     3061 cgaggatgag gagaagacca gttccacacc tttcttcttc aacgaccaaa atcgagcgta
     3121 ccacggcttc cgactgcagc gtatacgttg gctggtaaga gaggacgaac agcgcgcttc
     3181 gctggtgacc atgatcacag tatcgctgtt ccgaccattc catctcctat tcactgagcc
     3241 cgctgttttc ttcttctccc tgtgggtgtc gttcgcctgg gcggttctgt acctcacttt
     3301 tggttcgatc ccgctggtgt tctcgcgcca gtatgggttc aaccagcagg agtcgggata
     3361 tgtcttcatt gcaatgatta ttggctccat tcttgcgact gccatgggag tctatcagga
     3421 acgtttgctc aagtatcaca aatggcaacg cgaggcaacg tctgacaatc cacccagcaa
     3481 attctggtca ttcatgcggc gtcgtttccc tgtggaagct cctgaatccc gcctgtactt
     3541 cacctgcata acctccattc tacttcctgc cggactatat ctctttggcc tctcggctgc
     3601 gccagatatc cactggatag cacctaccat agccatctcg ttggctactg tgggcatcta
     3661 caccatatac ctggctacgt tcaactacct agccgacagc taccaaacct acgcatcctc
     3721 agccctggct gctcagtcct tctgccgaaa tatgcttgga ggcgctttcc ccctggtggt
     3781 aacccccttg tttgtcaacc taggcgaaaa gactgccggt ggccttctgg gtgccatcgc
     3841 cacagttttg actctcgtac cttgggctct ggcaatctac ggggagacaa tcagggggag
     3901 gagcaaattc gcggtagtag gtctatgaaa aatttcacct gtacgcatat gctaacatag
     3961 tcacaggctc tccaacgcac tggatcgtag aatgtcacat ggtagataaa cgaaaataaa
     4021 aatagctagg caaagataca tgattcctca gcctcataga tatacccacc ctcactgaaa
     4081 ctgggacaga aacggctgcg taatggtcac aatattccag catcatccaa ctttaacctt
     4141 cgagtgagtg gtctacccaa tagatgaggt tactgttatt atcaatcaga atggggccac
     4201 aaagactctc tttaccccta ccaatctgtg agacaaaact aaatgtgcgt tctggccgca
     4261 tcgactctta cagtccttct atcgcccttt actgctgtat acgcagaatc atacagaaga
     4321 caaccaccta atatctcaat caatttgcac atgttgaagt aatcatatga atcatgagca
     4381 tttcgtcgat gctttattaa tgctaacaag ggtgtgtatg ctaataaggt cggggccggt
     4441 gcagggaaca atgttctccc tctacgagta gacatcgcag aagcaagaaa actccagaat
     4501 cacgatgcga tcacccaccc cgagactgcc acatgaggtc atagtctact tgaaaagcca
     4561 cgtagtcatt cgtcgtccga gaggtttcat aatccacaat ataagcctca ccatttttgc
     4621 caattataca atttccgaga tggggatctc gatgcacaat gcctctggaa tgtacctttg
     4681 acaatgacgc cagacaggct ttgcggtctg aatattgtgc ggtccggcca ttagcgatat
     4741 actcggtgag gaaccctatt acacgtccat tctcggttac ctgtccaaga taccttggcg
     4801 cgacccctgc gccctcaagc agacggtacg ccactatctc agcctctatg cccacaatat
     4861 tgtgggtatt gggaaagctg gcgatcttca taacaatggg cactgagaac aaagggtgag
     4921 atacgacctg gatgaagtcg gactctgagg taccttgaac ggcagactcc gtcttgagcg
     4981 accgtatggg tatgagatca aagtagtcga tgtttagggg agaccatgcc ccctcgacag
     5041 ccagcagcct ctccacctta accgttacac caggctgctt atccttgcct tcgaaaatat
     5101 aagccttgtt ccagtttcca ggtggaagca tggatagaat ttcatcagtg ctgcgaaagg
     5161 cagcaagcac gtttgcgtcg acggacacgt acttgatcaa tggaccatgt ccgtcgtcca
     5221 ttcgtacccg tagttcggta ttgctgtctt ggacccgccg taaggagttg cgccgaatgg
     5281 aaagaacctt ctcatccgtg agtctgtgcc catcaggatg atgtggagta tggaggcgaa
     5341 catgtctgca tatttggttg ttggtaagtg ctgaaaggag tgttgtgatg cccaggaacc
     5401 aaacaaggcc ctttaggagt acgtgtggag gtccgagttt gacacgaatg gttgaactca
     5461 tggcgaggaa tcagatcaat tcgccagcgt acactccaag aaggtggtaa gctcctaata
     5521 tctgtaggag gtccaggtgt atttatctgc aaggttcgct cgaaccgaat ggtcgagaca
     5581 aggaggatgc gttgaagtga ctaaacgagc agtcataaag gaacaaagca ttgagaatgg
     5641 cattgtagta ccaatgtcat tcactgtaac aagcacttat cgggatggtg taaataatgc
     5701 atgcatggtc gaaaagttgc taaagagctt tatcaagagt gagccaacat cctaaagccc
     5761 atgacgatgt atggttatgc aatgcacatg aaaggaacta tgttgaagca ctatgaaccc
     5821 gacgtgaatt gacttcatta atatcataca agtgagccta cgaggtaacg tgaaaagaca
     5881 gatataaccc actattttac cgcctttccc ccctgcctta gcagagagac ttccttgtca
     5941 tgtttagtaa gccctacaaa ggcagtactc tggcactgtt ttggaccata gaggcaacgg
     6001 ccaccgggat taatactgat ccccaatggt tactcttggg cgtgctgggt ttactgaaat
     6061 ggctgatcca atcctaaagg ccaatagtag ctgcattaga ggcttgggct acataccggc
     6121 ttatcaaatg cagcggggga acttggcgca gcctgagata ggcatgaagc cgtccaattg
     6181 gaatcctagt gacgatatct tgcatatcaa gtacataata gattgcagag cagggcgggt
     6241 gtcattcggt atcagaatct tgccaagacg atattgggac aagtgctgac acttgacttc
     6301 tgttccccac ctaccgtaca ctaagagacc accggcatag cgtaacccag ctttggaacg
     6361 actctctctg ccaaggacga ttattgggtt ccttaggaat tgctgtgaca tttaagtcgg
     6421 actactgcaa cctcttcagc gtgccggaag ttgaaacata taagcgactc gtcaatattt
     6481 atatatataa tcagcatcat ggccccaata attgatttcg aagtgagttc ttgcccgatg
     6541 aggtgcacct cttctcattt gttttgacac ttccccagaa ctttcctgga aacattgtga
     6601 acaatgagtt cctcccaaca tccactacca ggcactcgat caatccatcc accggcgagc
     6661 cgctgtatga agttcccgtg gcgaccaagg atgacctcga tgcgtcagtg gtacatgccc
     6721 aggttgcatt caaaacctgg tccaggacgt ccttcgcaga gcgttctgca cttctgctca
     6781 agtttgcgga cgccattgag gcggatagac gtgagataga gaggctagac accctcgaat
     6841 cgggaaagac gataagcctg tccggcgtcg agctcaccat gacaatcgca tggcttcgaa
     6901 cctttgctac aatggaaata aaggacgagc tgttagacga aaatgatgag cggactatct
     6961 attcgacgtt ccctcctatt ggagtttgcg ctgcaatcgt tccctggaat tggccggtac
     7021 tactaggtct gggtaaggtt ggccctgcgc taataacagg caattgcatc atcgtgaaac
     7081 catcgccgta tacgccgtat tgcgatctaa aactgggcga aatcgggatg tccatattcc
     7141 cgccaggcgt cttccaagtg ctcagcggaa atgacgacct cggcccttgg atcactgagc
     7201 acccaagtat tggcatggtg tcgttcacgg ggtccatccc cacgggcaaa cgcgtggcca
     7261 caagctgcgc aaagaccctg aagcgctacg ttctagagct cggcggaaat gacgctgcca
     7321 tcatctgcga cgacgttgag atcgacaagt gcttgccaaa gatcacacaa ttgtccttct
     7381 tgcactctgg ccagatatgc atggatgtaa aacgactata catccatgaa aagatatatg
     7441 agcagtttcg agatgccatg gtcgactatg tcaggaagaa ccttcagact ggcaatcccc
     7501 tcgaggaggg taccttcatt ggccctgtac agaatgggat gcagtacgta cacagccctt
     7561 acttctacac tatatgttgt acatatgaac tcattgaata tacagatttg aactagtgaa
     7621 ggacatgtat gcacaaattg agaagcaagg ctggaaggct gcgctcgagg gcaaagtccg
     7681 tgagacgtcg aagggctttt tcgttgagcc agcaatcatc gacaaccccc ctgaagactc
     7741 ccgcatagtg acggaggagc cgtttggccc catagttcca ttgctgaagt ggtcagccga
     7801 agacgatgtc atcgagcgtg caaatgcgct ggagaccggt ctcggagcct cggtttggag
     7861 caaggatctc ggtcgcgcag aacgactggc cagacaattg agtgctggca gcgtctggat
     7921 taactcgcat tttgatactg cgccaaacgt gccttttggg ggccacaagc agagtggtgc
     7981 tgggatggag tggggggttg aagggctcaa acactatacg aattctcgaa gcttgtgggt
     8041 gtggaaaaag gtgttcgaat gattaggtaa gtcgcaaagg tagtgatcag atggatgggt
     8101 gtgtagttac cgtgcagccg tccaaagcta gatgtgatgg tgctcggcgt tgaagaagag
     8161 ccaaaatata cacactgttc acgttctctt cacatccagt tctgctggtg gagtatttcc
     8221 attggaacac tgtgaaggat ttgcccttgg tgagtgagcc ctaccagcca gcacccatgt
     8281 tcatatgtaa ctatgtactg aggggcaaag gttaatttgg ttctccatgt acaaggatat
     8341 tagcacggct tcctgactag ttattccatc actgattttg gtgctgcttg agctgtttaa
     8401 gtagatacaa gagttgaatc aatcagaatg ccttcttcag catcaggaga gaccttagcc
     8461 gagcgcgctc ggcgtattct tggcttggat ctggatggtt ggctctcagc cgaattgcga
     8521 cgtgagttag ggagaggcga caaccccgct gtctaggcct agtggactaa agaccttggg
     8581 cagaatcgga cgacgttccg agtcaaggga accgaagcaa gcaggttgcc gacgcacagc
     8641 ggtaagctat gtccactaaa gacggctggc ggtgtacgtt tcgaatactg atcagttgca
     8701 tacatatgta ggaagcatcg ccagagaacc cagagctata tacaggccct ggaacaagaa
     8761 gtcttgcgac tacgcaaggc tgagcttacc ttgaaggaag agatcaagga agcctataga
     8821 gatgcccatc acgctatgca ccaatcacaa gatgctccag ctgtcatgga agtcgatgaa
     8881 agtgctacag cgactgtttc agttgagcag aacttagcaa ttgattggaa cgcaattctg
     8941 aatactactc cagaacctgc atgctgcatc tcggcggctg aaagcacacc tgtagttgga
     9001 gatcagttta atgctggaga ccagtaccaa atgcccactt ggccgtgggc cttgtctttt
     9061 gataaagggg tcggttcctt agaccagccg ttgcccattg ggggacttca agtacgcaaa
     9121 acgcccctag acccgcagat gggccttgac cttattttac tgtatgtgtc ttcgatgtct
     9181 acttgattgg tgatttgaga ttggcccgtc actttactga cccaagtcag gcttgaaaga
     9241 ccttgtctcg gtcatttgca caactcgtct actaccgatt cgcggcggga gggatatgtc
     9301 gcagctcacg tgccatataa ttggggcaca agacatgctt acaacctatc tactaggctt
     9361 gttcataacc ttgggcctgc agaatcgatc tcccacaacc agattacgaa cactgacctt
     9421 gacaagttac ttgaagctag tgagcgacta tatttaccgg atgagctcac ccccgttcag
     9481 gtctgggcct tggttcgcaa gctagacgaa gtaattcgaa tggatcctga tttggtctcg
     9541 gccatgttca cagatctttc taagtacagc tattgcaata ggtaaccgga ttggctccta
     9601 tttgtagaca agattgctga tcaggggcct gtagtttcgg ttcagctatc agtaaaagca
     9661 ccgtcaaggc agctttcgca ttctatctcg gatgcaatcc tccggattgg cgattcaaag
     9721 tgccggctca tcttgattag cgatagacca gtaatggtga tcagctatac tgtgccaatt
     9781 tgagactgga ctcccctttg gtcggaacaa acaccaagat cgcttcatat gagtaaagaa
     9841 gatcaacaaa tgtcttcaag agacaggatt tactctcaca ctcaagcttg aattcgccgt
     9901 gaggtatttc taagaatcct ttttattctc tctctgaagg ttggtgccat cctaatagac
     9961 tgtctaacgt gatggtgact tgtcgtgcca accgtaacac ttatggcagc tttatcatac
    10021 gcgtttgctt gacctgttcg ccatctgttc ccagatatct tggtgtataa aagctgtgcc
    10081 cacacgttag cagacgccgt cattatagga accctgtgag cttacctcca atggagattg
    10141 ccaagagcaa gattttggca gccgccgatg aacttcttga cttcttcgtc aatttcatca
    10201 ccccaagaag gtacattcgc cactgcatcg cgccatttgt tgtagcaatc ataaagcatt
    10261 tcgccaattc gttctacagc ctcttgatcg gtcaaccctt gatctttaaa gataaagatt
    10321 atgttgctat cctcgccctt aataagatcc tttcgatatg agaacacatc gttttgcctg
    10381 agctccacgt aattagatga atgaaaactg cgaggaatta tggagtaaca tacaatgtaa
    10441 ccagatcaca cgtgatccgc gtaatcgcct gtaacgatac atcttccaca acatgccggg
    10501 gcaggtcaat tccttccgca tacctgttgt tccgtttcgt tagcattggc ttgggataga
    10561 aagagacagg acaaaaaagg cactgccgaa agtctcgtag ccactcgagt gaaactgtcc
    10621 accaggggtc gcagcacccc gacctttggt taaatgggag ggatgacgca cgatgccgct
    10681 gtaccagaac cacagtcata cagactgtat tctgaggcgg tattcaaact tcaggcgtcg
    10741 cacttgctaa acatgtctcg ataacttact ccatgagacc aatgcacggc aaggctccga
    10801 cgcaacgcgc gcgaaggttc atatattcgt caactgttgg tctagtcgct ctttgctgaa
    10861 aatcaacctg ttcaagtaca ccaagacaat ataacgtcaa gtattgcttc cagcggtact
    10921 gcagcgcggg acttgcccgc tgctggaatc gcagccaaca tgactgcagt acgtgtctga
    10981 tcggatggtc ttctgcggag attatgggat ggacattatc taaaatcgac agggtccaca
    11041 aaacttcctc tgttgctttc atgtggttac ttgtatagtc accttcatca aaagctgtga
    11101 atgatacata cttcgttagc gaatttgtaa atggagatgc gtggtacgac aggggtaagc
    11161 ccacatgctt cagtcgtctc acagttagag cagtggtgag gccgcacagt gccatgtttc
    11221 gaaggagcag aaaggactca cggtcgtcga aagcaaatac ccaaccattc cagtcattca
    11281 ttaacttcaa tgtttcgaga tcggcgtgcg gggcgcatat ggcactcatg taagagatgt
    11341 ccaatctccg ccaaaccgtt gctgtctcct cgtccatctt catcacccta tttaatatct
    11401 agttagcagc cgtcttcttc gcaccagagc atgatcagtc tgaatatcct tacttctgta
    11461 gccaatcatc cgaaagaact tttgaggctt ggtactgggg gttgaactgg gggtctaccg
    11521 acatgataga tgagaacaag gcttcaggaa gtttgatcca gcggctaccc tcatcttgcg
    11581 acataacggc atcttcattg ttggctgtat cgatacggcc taatgcagag tcactataag
    11641 cgctcgaagg cgcaactatg acggcgcagg cttccatggg cgatgggcga cacattaacc
    11701 acttgtgtgc gaaaacttgt gcgaagaggt ggtgtttcgc tagagcatca cagcaactga
    11761 caggcgaata aagacggtga tatattactt tgagacgacg agaagcatgg cattctgacc
    11821 attgatagag ccaaaacgac aaggaacact ccctatcagt atgcagggac acaattacac
    11881 tggggaccaa attacatagt gctctgcgga taatacgaac ggataggtgt tccgtcacct
    11941 ccactcagta tagcgtcgtt agagaaaaca caccagcgaa atctaatcca agtgggtcaa
    12001 agtagcaagc ccaggatttg ggaatgttgt aaccggatcg agcaagcagc cgcgaatctc
    12061 gcccccgggt aggtttcatt agtgcggtac ttagactccc ctgataatat ttcgaccctc
    12121 ttcgacaccc gttggcgtac cgccaagaag gcaagacgcc aggacttggc cgcagtggat
    12181 ccgtccgggg acctggtagg ggcaaagacg tcggatgggg cctgcctctt ctttcgtcag
    12241 tgacacgggc aaagccgttg aaaagactgg gagccaaatc ttgcatcgtc ccacattgta
    12301 ctccttgcat gataacgtgc tgagcaagcg acggggttca tgcatgatac gatgtcgtct
    12361 actccacggc aaagaatcca ttacaagaag ttgagcacat cacgcgatga ggcacgattt
    12421 ctggagattg aaccggcggg aaacatcgaa gacccagtcg tctgccgcct agtgaccttg
    12481 ccgctacgcg gtgatgtcga ttttctggct gtctcttcat tgctaggcga tccgacgcaa
    12541 caagagagga ttttcgtgga ccggtcatct attcctgtac cgaaacatgt ctctctgggc
    12601 ctgaaacatg tgcgggctgt cttctatcca gccattcaaa aagcaagcca ggaaagtctg
    12661 gaacgcagaa gagagcacaa gtcgccgtcg tggctcagga acttgctgaa gcacttcgat
    12721 ggaggatcac agaatgtcag gggccccaag cttcgggtat ggattgactg catctgcatt
    12781 aacccacaag atgcgagcga gaacgcaaag cacagggtct tgatgtatca cgtctaccag
    12841 agggcaaacg cggtagtagg atgggtcgga ctcaagatac cccaaacaga cctcggtatc
    12901 cagctcatcc aagcattcga ccaagccatg ccagaaaatt ggcaagagcc cgacgacaaa
    12961 caggcacacc ctgaaaacta ctcaccgtac cacgaatggg ccataccagt cattggctta
    13021 ttcgatccta cttctgatgc agccattgga acggccgatt tcttgaatcg cgacttcttc
    13081 ctgcgacgtt ggatcttgga ggagatggcc atgtcaagag taccggtttt tcttatcggt
    13141 gacagtatcg tttcttggaa gcagatactg cggctgaacc ttgccatgga agagttcaaa
    13201 gactacgaat cgaacgtgtg ccctgccgca acgcggccgc tcatacatga gttcccattg
    13261 ggtacgattc acgagttgct ggacgaattc gaaaagcgga aaaacatggg caaagtggag
    13321 ttgctaaata gcagcgaatc catgtcggtg cgcactgaga gtgtacattc gaagggatcc
    13381 tacggacaac gacagtgatg tgaggcagtc gctttgaacg gttcgaacaa gactaagtta
    13441 tctttttggt caatcaaact tgcatcctct ctcacgcttc acatagcatt tgaacttaaa
    13501 caaaaggatt acgcaaactc atgcgtgatc cttcaacctc gagcccgcta ccgtcctcac
    13561 cgctatatat gtgccgatcc cactatttcc cggctgactg gagctcatgg agaggcttac
    13621 ccgctcttgg taagagtagt tttctagact ctggactacg tgaaatgact gccggtagtc
    13681 cttggcgtag tgaggcatgt gtgggagacc cttgctcacg ggctaccttg gtgattgaag
    13741 cgcacccaag tcctcgaccc ttccagaatt gttcgtcaga aaaatggaca gcacttataa
    13801 tagtgaagta ctcaattatc cttctcccat ttctttcatg gatatgatgc catcgcaaat
    13861 ggcgaattca aagaacggcc ttgagccttt tggtagtcat aagatttagt ggaacgttag
    13921 tgtggtgtaa cgtgttctag cgccattgcc aggtggctgc gtccgcagct tgcacgtgtc
    13981 tgtcggctcc cttgagatga ggacaattct ccgagaaaat tatggaggca atggggcaat
    14041 taagaggcgg ttactggtag cactcgccaa tcttcatccg gaatagtttt tagcaaggtg
    14101 gttcacgatg atgattaatc atggttcgac gttgcttact aactgggctc aatcacagca
    14161 tcggcaggtc taggctcgct aaattccccg aagagtcctg caatctttca agtccgccta
    14221 gacaggatgc tcgccccgtt catcaatgta tctcactact agacatttgt gccttacaat
    14281 agttcttatg gtttggcgtt cgactgagta ccccaagaca atgaaaataa tgataataga
    14341 ggtccaccct cattaccacc cgcattttcg gcgatcttac agggggccca tagttccatc
    14401 gatcttgcag ggaacccctg tagtgagaag atatcgtccc ttgatctgac tttgccgcgg
    14461 taatggattc gacccatccc gctcaggagc caaagatgtc ggaccggatt tccaagtcaa
    14521 caggagggta gccgtgggta ccggcccttg acggcgatgt attctggctc gcagcttggc
    14581 ctggacagtt ctgaatactt gtgcgatggc gagggcataa ccttggtaga gacgcatggg
    14641 ttaactcatt cgtgtaaaac tcatggcatg ctcttggtat tgtcatttct cgggtaaggg
    14701 cggagacctc ggttccgaac cgacctgccg gatgtggacg tggtgattgg gtacatccca
    14761 tgggatagaa acttgtggcc atacacgccc tcctagtgga agcacatgaa caaatttctc
    14821 gctgcacctt gcatcaggta gcaagatatt ccccgcccca tgaaggccgt ggttgctctg
    14881 gttgctctgg ttgctctggt tgctctggtt gcttgagtgc gtggtgatta tgtgctccgc
    14941 gaggccaact tcattcgcca taatattccg cgtccagaag aggttacaag acaaaagaca
    15001 gcaattccac gggatctata aagtcaagtg tcaaatctgg gaaagtagtc gaggaagggt
    15061 gctctgtcac catcaaatga gagtttgcaa acttgggatg caatggcgtc cgggcgcgtt
    15121 tgagcagaat gtcgatttct gccgatgata acgggccagc gtcggtctct cgagcgacac
    15181 agtaaagttc tgtaagttgt ttagcaatag cctgtgtcta gatgcaatcc atgtctgcgg
    15241 gctcatacgt gctaattttc ttggcagcga ccagataccg ccgaattgtg tcagaaagag
    15301 gtggagcaga ttctcgctct gcatcgtatg ggatgaaggc gtgctgccaa tgccagatct
    15361 gcgatgaaga tacagaacct gaagcgccgc gtagataata agacagatcg caggatctgt
    15421 ctgagagttg aaattgttat tccagttttc gacaacggac gcgatatctt gtgcaggatg
    15481 aaatgcggat tgaagacaat cggtccagcc agctccatct tccgcacgat cacccggtag
    15541 agctacaatg agaaaggcca tatgcataag caaaaggttg gtgagcctca tgtggtgctg
    15601 tttttttgac tccccgttga taaccaggcg cgacggatgg aaataccgtg agggaagtgc
    15661 gagccgcaat aatgccaggc tacgtttgag accatctaga cgagcctgga cactcccggg
    15721 acccttctca gatctgattc tcagcaggtg tcccgcccgc cgcaaaactg tggttgccac
    15781 taaatggagg ttcaaatcga ctgcatggtg gcctttgact atttgctgaa ccgtttccca
    15841 aagatcgttc aggtcatcgg caaggaagat tctctgaggt tgtgaatctg acggagccac
    15901 gggcaaatca ccgttgacaa ggcgactggg gagagcagtg tttatgctct cgggatcgac
    15961 gacgaagggt gaccctgagg atatgttgga atacgagtct aagcaatata tacaccacca
    16021 gaccaggcgc caatcttcga ctgtatcgtg gcttgtagta tccgcgtcaa atgctgagca
    16081 caaatcgggg ttctcaattt gattgagacc cagaccgtgg gctttgcgtg tcagtctgct
    16141 tactctcatc caagcggcgg atccggggag gtggtgaaac tcatagtaag ccagcaagca
    16201 ttcaactctg attttgctca agccgtcttc gcttcccgat gtctcacttt cagacggaca
    16261 cgatgccagg agtgctttca aacacaaagt aatgtctgca ggtggccaaa aggttatcgg
    16321 cccgaggaca aaggcagtaa gtgcagtcat ggatgcgatg agttgttgat agactaaacc
    16381 ctggcggtgt aggtccaaaa aatgggactc attgaatagg ggtatagctg tgtgtatttc
    16441 ccgaaagaaa tgttccaacc tgggggatta tcagcagaat tggttggatg gagaaaatca
    16501 gtgacaactt gcagttctgt ttcctgagct ctatcaagct tataccctgg gatcgcaaca
    16561 tacccggtag atggtttcag gtggcagtct ccatgattga gcctagaatc gaatggggca
    16621 ttattgtctg cgacggcgac gacctcggat tcgcagaagg gcggcagcaa atcattcaag
    16681 ccacagttag ggggttctag ctggctatca gaatatgctt actacttgtt gctgaagcgg
    16741 actgaatact ttgctgcaag tcgccaaacc ctccatcggc ttttcgagca tcggatcgtc
    16801 gacgtttcaa ccctctcggt gggccgggct tccgcttctc tgtcgcgtag tcgcattctg
    16861 ccttggcttc taagcaacga gaacattgcg ggcgctgcaa atcgcctaag aagccctggt
    16921 aagtctggtg tcatttggat atgccatatc tttgcagtgt acattttact ttcttccttg
    16981 aggtaacctg ttagccctcg caccgctggt tcagttgggc ttgcccagct cagatactgc
    17041 aggcacctac ttaatgcaca gatcgcagac acgcaccacc gagtaccggt tcacagacga
    17101 catgtcgacg cgcaaatcga gggaccatga cgtgatattc ggtgcaacta gtgcgtatat
    17161 accgtcacaa ccactgtacc tggacttcag taggaccgcc tgagtgagtc tttggcaaat
    17221 gaattttgat cccgggccta ctccgggcgg ggttagcaaa agtgccgatt gccgcggagg
    17281 gagtaacggt tgcgcattgg ctgttcgcgt ccgccttggc aactttctag actaggggca
    17341 ctacccctga cctgatcttt cgtgcaacaa aaatggtgct ctctccttta taaaacgaat
    17401 cgcaggacat agagaacccc tggagaagca ggatgtttcc agtcgcttgt tctgctttaa
    17461 aacagaattc gctgtaaacc ttggacagct ctgccctcac accgatccgg cacgatgact
    17521 atccattaac acaatcttac atctaggcta atccgccaag gttaggttca gatgctaaag
    17581 tcgcaacttc cgagaaccaa tcttatgatc cctcgaacct cctttccact tgtcttggct
    17641 aatgatccag agctaattgt ttaagtgtgg acattggcag tagtgtttaa taaatggtgt
    17701 aaatgcttct cacctgcact tagcgatgtt agcgacggaa aacggccgag attgatgtat
    17761 acaaacgcga cgacgttttc attaaaaaat atacaataaa gaacaaacat atataacaaa
    17821 ttaacaaatc tatcgagccg gtgaattaca cgacatcctt ttaaaaaagt tttttttaaa
    17881 gaaagccttt tattaaaata tataaatata ttttaatatt aattatattt ataaattaaa
    17941 taataataat aataataaat aaataaatcc gtttttaata aaaataaaaa ctaacgatta
    18001 attctttttt attttaataa tgtttttatt tttcttatcg agattcgccg tgaccgtacg
    18061 tagttatttc gttttgaatc cacgccacct aataagattc ggagggaaat ttcgatgtgg
    18121 gtctttccgc ggaggaactt cccggaggaa cacagcgatc gcaccaaact ataaagacac
    18181 gcgcaaaaca aagagctcca tcggtgcttt ccacaatact attcccgata ttaattactc
    18241 agcgaaccat tatcaggggt tgggtactgt ataatatccc tttccgtcaa actcgcgact
    18301 cccagagcag caactgcacc gaagcatgga agaaaccgaa gtgatcattg ttggtgcagg
    18361 cccttcaggt ctagcattgg cactctcttt agcgaaatat aagatcaagg tacttgcttt
    18421 acaactgttc atagaagtga acctaaagtt gcatttactg atcctagtag actgttattc
    18481 tggaaagaaa tatggacatt gtccaagatc ctagaggcgt ctatcttccg catgatgcaa
    18541 tccgcattct ttgggatctt ggactcgcgg gtcaagtgtt gcaatttggt catggtatgc
    18601 tgttagtctt cttccatctg tatcattctg tgctaaaatt cgcggagtcc cgccctcaat
    18661 gaactttcac acttctcaca tggaaaatga gccattctat agtgtgccca ccgatggtga
    18721 tgcagtccaa caggctcttc cgaataccct tattcagatt cagccaggtt taggtaagaa
    18781 gttctaacat ctaccatagg attatatctg acgtagctcc aagaacgcgc ctttcgagct
    18841 aagctccagg aatctccata ttgcgatcta cgttgcggtt gcgaggtgat tgccagagaa
    18901 gccaccggct caggaattgt ggcaacgtat cgtactcaag acaacgtctg taaagggatc
    18961 accgggcaat ggcttgtagg tgcggatggg aagcgaggtg tagtacggaa acactttttg
    19021 gaagatgcag caggcatacg gcaagtcaat ggttcttacc agtatgacgg aacttggatc
    19081 gccgcaaatc taaagatcac cctaccaacg ccttcgagtc acccggaatt gcctttatgg
    19141 ccactcggat acaccccaga agacgtattc gacttgttct ggcccaaagg ctggcatttc
    19201 tgcagccctc ccgggaaagc taccgccggc ggccgatttg gcccatacaa ggagcgcctg
    19261 tggcgacacg agtttgagca aggaaactgg gatgactcaa tggatgctga gaagctgctt
    19321 tgggaacaac ttgaaatcat gttcactcgt caacgggatg ggcgctacca accactgcct
    19381 tttggcaccg tttcatttcc aaaggactgc attgagatac tccgctgtca ccaattccgc
    19441 ttcacacaca aagtcgtcaa caaatggttc catgatcgca tcatcttgat cggcgatgcc
    19501 gcacatgttt tcccaccatt tggcggtcaa ggaattgcat gtggactgag agatgcacat
    19561 cagcttgcat ggcgtctctt cttgctcaca cgtctcccaa gtgtcgaccg acccttgggt
    19621 gatacgttac ttgcaacatg ggaaagggag cgaacttggg gtgtaaagga agctgcaacc
    19681 atcaccaaga taaatggaca actctgcaac gaaggtgata cctacagttt ctggattttt
    19741 cggcttgtca agtggatttc acagcaactg ccttttattc cctctgagcc tgacctattc
    19801 ctcaaatggg aacagagagg ataccggtca gtcgatgggt tccatctcaa gcaatatggg
    19861 ggtggtggta aaattgcaca agtgtatgtt gactccgacg gcgacggccc catgctatct
    19921 gatcagctga tagcccatac gtctatcgta actcttctgg tcatcagcaa cattccccaa
    19981 gacctcattc ttcaggctaa agaagtgatt caatcattca actttccgaa gcagattatc
    20041 aacgaccagt gcatcagagc tttctcttca tcaagacctc ctgatgtgga aattgcaacc
    20101 gaaacgtgtt ttccaacgcc aataccggac attggagaag acgttcgcga gggctataat
    20161 gagtcaaact tcatagagcg cttgcttccc aatgcttgct ttgtgcttgt tcggcccgat
    20221 ttttacatat ttgctcaagc aaggacgacg gaagagctgg tggccagtct ccagaagctc
    20281 aaggaaattt tcatccttca ggtatcagat taggaaaaga gattccatgg aggaacatca
    20341 tatgaggatg aaacttttgc caactgtttg agaccacaca gtctccactg cagactcctt
    20401 ttgaatccct cgctaggtga attatgaagt ggagcgtttc tgaaatcttt tctcgacagt
    20461 ggaaatggcg aataagttgt tgcacagcga ccttcgcaag cattccacag aagcacttca
    20521 ggaatgtgct tcatggatgc agcagatgca cacgctttag gacaatggtt gctttgtagt
    20581 ataggctagt gactaggctg cattcaacat tgcacaaaga aacaattgac acataccgaa
    20641 tgcctgctca ggcgcgcaat cataaggtgt agccgttggt gatgcaggct gctccaacga
    20701 aagtggccat ttacattctc cattattact ttagtcgctc ggcctgatga tccacatcca
    20761 actcaggctt tccaaccaaa caccctttgc attgactggc tcaatgctgg agagctcata
    20821 attggccgtg caaaggaaga gccagctgtg aaagtcttga aataatcgaa ctgtcgcaga
    20881 ggcacattta caaaaatgga ggaccaatac gtgggatttc cctttgatac gcggctggac
    20941 ccggatatct cggattttga cagcagcact gacgatgagg acaactacca gctcgagatg
    21001 accaacgcgt ggattctaca tgatgacaca tgggcgcaca ttccgtatga ttatcgaaca
    21061 cccgaaaacg tgccccaacc gatgaagccg caacttttac accaggcgca caatggactg
    21121 tcgaatcttc agcttggtca caaccatacc atttgccccg tagcaatgct ctgggccaca
    21181 agactcctct ggagtaagat gcagcctcca gagatggcaa aagacccgca attgtctgtt
    21241 ttcatgatgc ctcccactgg accagagcca tggagtcagg atcgcaagat ccagaacgat
    21301 ttctggcatg ccgagtccga cgaatatagg gctaaggcgt ctgttgaaat atgccgtgga
    21361 cgcatctata tttggcccat atttgtggtg gacgacttcg ggagtgattg ggtgacttta
    21421 tggtggaaac agaaggaatg gtccaaggag gtcgctgaag cggatagaca tggctgccaa
    21481 ggctttgtgg attgtttggc gattatcgac ccacggctgg atagtaagtg gtctagtgat
    21541 gccaaacctg cagcgagcag gttcaaagaa cgacgtgacc gcatccgctt gactctccat
    21601 gagtaccttg atgattatgg agtctacctc gggccagagg atagcacctt ggacaaattt
    21661 atctatatcg cttcgat
//
