# Supplementary material for: Genome sequencing and physiological characterization of three Neoarthrinium moseri strains
Source: BMC Microbiol. 2025 Aug 21;25:526. doi: 10.1186/s12866-025-04274-z (PMC12369201; doi:10.1186/s12866-025-04274-z)
Supplement: Supplementary file 16 — Supplementary Material 16. [file 12866_2025_4274_MOESM16_ESM.zip › BiGSLICE/input/Nmoseri/CBS16480/JAFEVA010000110.1.region001.gbk]

LOCUS       JAFEVA010000110        45346 bp    DNA     linear   PLN 06-APR-2022
DEFINITION  Neoarthrinium moseri strain CBS 164.80
            scaffold110_Wmoseri_CBS_16480, whole genome shotgun sequence.
ACCESSION   JAFEVA010000110
VERSION     JAFEVA010000110.1
KEYWORDS    .
SOURCE      Neoarthrinium moseri
  ORGANISM  Neoarthrinium moseri
            Eukaryota; Fungi; Dikarya; Ascomycota; Pezizomycotina;
            Sordariomycetes; Xylariomycetidae; Xylariomycetidae incertae sedis;
            Neoarthrinium.
COMMENT     ##antiSMASH-Data-START##
            Version      :: 7.1.0
            Run date     :: 2023-12-04 12:18:39
            NOTE: This is a single region extracted from a larger record!
            Orig. start  :: 982
            Orig. end    :: 46328
            ##antiSMASH-Data-END##
FEATURES             Location/Qualifiers
     protocluster    1..45346
                     /aStool="rule-based-clusters"
                     /category="NRPS"
                     /contig_edge="False"
                     /core_location="[20000:25346]"
                     /cutoff="20000"
                     /detection_rule="cds(Condensation and (AMP-binding or
                     A-OX))"
                     /neighbourhood="20000"
                     /product="NRPS"
                     /protocluster_number="1"
                     /tool="antismash"
     proto_core      20001..25346
                     /aStool="rule-based-clusters"
                     /tool="antismash"
                     /cutoff="20000"
                     /detection_rule="cds(Condensation and (AMP-binding or
                     A-OX))"
                     /neighbourhood="20000"
                     /product="NRPS"
                     /protocluster_number="1"
     cand_cluster    1..45346
                     /SMILES="NC([*])C(=O)O"
                     /candidate_cluster_number="1"
                     /contig_edge="False"
                     /detection_rules="cds(Condensation and (AMP-binding or
                     A-OX))"
                     /kind="single"
                     /product="NRPS"
                     /protoclusters="1"
                     /tool="antismash"
     region          1..45346
                     /candidate_cluster_numbers="1"
                     /contig_edge="False"
                     /product="NRPS"
                     /region_number="1"
                     /rules="cds(Condensation and (AMP-binding or A-OX))"
                     /tool="antismash"
     gene            176..1282
                     /locus_tag="JN550_013287"
     mRNA            176..1282
                     /locus_tag="JN550_013287"
                     /product="hypothetical protein"
     CDS             176..1282
                     /codon_start=1
                     /locus_tag="JN550_013287"
                     /product="hypothetical protein"
                     /protein_id="KAI1857307.1"
                     /transl_table=1
                     /translation="MPLRIPHPDAPLHLYRHILREASYLPPLARPWAVDRIKARFRDCR
                     HARHPDRHVRHAHHHLRFLRAANAGHVDRMLRICYMATGRLGKRRRLLADAYLTTAPPP
                     DSPALALATPQSPGKRPGGDRLLHPTWLDSWDLPKIKALAKSQYDQQSNATLPKEVRRT
                     LNVSPTQNCWGLPVGPRGLTNKTKKLYASVFASLLPPVPRGEWQALQSLALGEADDASW
                     QIPSRRPVAASTTTTTANTATGTAHVDRPWDWEKYATTPIRVLERPNARRRKALSGSLD
                     QDPRGQGAPIGLRAYKPRSLRRNLYGRIWAASPLVTTKNTSWDITWGGANPKVSKPASR
                     DMQFFRGVDTKGSIMPSSPGHGLNVSQV"
     PFAM_domain     206..328
                     /aSDomain="Complex1_LYR"
                     /aSTool="clusterhmmer"
                     /database="35.0"
                     /db_xref="PF05347.18"
                     /description="Complex 1 protein (LYR family)"
                     /detection="hmmscan"
                     /domain_id="clusterhmmer_JN550_013287_0001"
                     /evalue="1.80E-07"
                     /label="JN550_013287"
                     /locus_tag="JN550_013287"
                     /protein_end="51"
                     /protein_start="10"
                     /score="31.2"
                     /tool="antismash"
                     /translation="PLHLYRHILREASYLPPLARPWAVDRIKARFRDCRHARHPD"
     gene            complement(1297..1976)
                     /locus_tag="JN550_013288"
     mRNA            complement(join(1297..1432,1483..1861,1943..1976))
                     /locus_tag="JN550_013288"
                     /product="hypothetical protein"
     CDS             complement(join(1297..1432,1483..1861,1943..1976))
                     /codon_start=1
                     /locus_tag="JN550_013288"
                     /product="hypothetical protein"
                     /protein_id="KAI1857308.1"
                     /transl_table=1
                     /translation="MAPAACTVRHAHVPTIIELVRELADYEHELDAVEATDSKLLATIA
                     FAPDGVESTSTARNTEPTSPERPARCLLLFNESGAPCGMALYFYNYSTWRAKPGIYLED
                     LFVRPSERKKGYGKKLLVELAKEVVSMDGGRLEWGDGHERVGGDARRPRRPDEAGQAAR
                     LEYTIPYQIRPGQTRPEEL"
     PFAM_domain     complement(join(1432,1483..1700))
                     /aSDomain="Acetyltransf_1"
                     /aSTool="clusterhmmer"
                     /database="35.0"
                     /db_xref="PF00583.28"
                     /db_xref="GO:0016747"
                     /description="Acetyltransferase (GNAT) family"
                     /detection="hmmscan"
                     /domain_id="clusterhmmer_JN550_013288_0002"
                     /evalue="7.10E-10"
                     /gene_ontologies="GO:0016747: acyltransferase activity,
                     transferring groups other than amino-acyl groups"
                     /label="JN550_013288"
                     /locus_tag="JN550_013288"
                     /protein_end="138"
                     /protein_start="65"
                     /score="39.3"
                     /tool="antismash"
                     /translation="ERPARCLLLFNESGAPCGMALYFYNYSTWRAKPGIYLEDLFVRPS
                     ERKKGYGKKLLVELAKEVVSMDGGRLEW"
     gene            2868..4307
                     /locus_tag="JN550_013289"
     mRNA            join(2868..3121,3173..4307)
                     /locus_tag="JN550_013289"
                     /product="hypothetical protein"
     CDS             join(2868..3121,3173..4307)
                     /codon_start=1
                     /gene_functions="other (smcogs) SMCOG1087:hypothetical
                     protein (Score: 213.2; E-value: 1.2e-64)"
                     /gene_kind="other"
                     /locus_tag="JN550_013289"
                     /product="hypothetical protein"
                     /protein_id="KAI1857309.1"
                     /transl_table=1
                     /translation="MGSSSNVRVAIIGAGIAGLAAAIALKDNPSIEVQVYERAPELREI
                     GASIALGPNGMRTLDRLRVYNALHDSVAFRNKSGLPMIYRHYKTNEVVSVDKHKGAVSQ
                     RHQTARYYRVHLQAALAEHIPATQIHFSKAFQSVSFDAGTQSLRIRFADGSTAEADVLL
                     GADGIHSAVRRHFVPSSQTRWTGWTTFRSVFPVDPHLAHIADLPDEAVHIWGPDRTLFL
                     SHLGRGLFTVVGSTQSDPQAPSAPYQDATWNEEGDVAVLRGFYKEWSPLVRQIVDAVPF
                     TRVYPNATAHALDSWALGGGQADDRDEGSGSGARTSSGKRVTLAGDAAHAHGGAFAAGG
                     SLALDDAWAFAMAIKHAFPAHQLQARDRGSVGENIERALRLYERTRKGHTDRVMRVVAQ
                     NNAKTVDRHREAGGGWRETDDELRVRMQNRADTSWIHEHDVVEAFAEALADEDPSQGEL
                     QAQL"
     PFAM_domain     join(2886..3121,3173..3446)
                     /aSDomain="FAD_binding_3"
                     /aSTool="clusterhmmer"
                     /database="35.0"
                     /db_xref="PF01494.22"
                     /db_xref="GO:0071949"
                     /description="FAD binding domain"
                     /detection="hmmscan"
                     /domain_id="clusterhmmer_JN550_013289_0003"
                     /evalue="6.60E-10"
                     /gene_ontologies="GO:0071949: FAD binding"
                     /label="JN550_013289"
                     /locus_tag="JN550_013289"
                     /protein_end="176"
                     /protein_start="6"
                     /score="38.9"
                     /tool="antismash"
                     /translation="VRVAIIGAGIAGLAAAIALKDNPSIEVQVYERAPELREIGASIAL
                     GPNGMRTLDRLRVYNALHDSVAFRNKSGLPMIYRHYKTNEVVSVDKHKGAVSQRHQTAR
                     YYRVHLQAALAEHIPATQIHFSKAFQSVSFDAGTQSLRIRFADGSTAEADVLLGADGIH
                     SAVRRHF"
     gene            5183..7759
                     /locus_tag="JN550_013290"
     mRNA            join(5183..5740,5811..5970,6025..6083,6146..6253,
                     6312..6381,6431..6572,6629..6741,6802..6998,7054..7149,
                     7211..7457,7539..7759)
                     /locus_tag="JN550_013290"
                     /product="hypothetical protein"
     CDS             join(5183..5740,5811..5970,6025..6083,6146..6253,
                     6312..6381,6431..6572,6629..6741,6802..6998,7054..7149,
                     7211..7457,7539..7759)
                     /codon_start=1
                     /locus_tag="JN550_013290"
                     /product="hypothetical protein"
                     /protein_id="KAI1857310.1"
                     /transl_table=1
                     /translation="MWSRGMSAVGGSLYLASLAVASFDGNLNYNSPSRRHSNLGIDVTL
                     VNRRSFKRGAIPWSPEQLNFTHGVASGDPYPDSVVLWTRVAPGMESDTSNVTVEGTAPL
                     YNTDRDPYIEADPNPVCVEWKVFETQASTSSTCSWSWPFCLVNPDCSSCCKPFSTCSAT
                     ATNAHGRVVSSGTAYTTSDIDYTIEATSLQPFTTYNYQFTICGSDRVSPLGRTKTAPRA
                     EDDLAQVKFAIFSCSNFPLGYFNAYGNAARKDEHDYVIHLGDYIYESAGAGQRAHKPEK
                     YVFSLPEYRTRHGQYRTDPDLLLNAQNFAWIPTWDDHEVANNVYRDGMSALFNTENSFL
                     KNGASISVDQRKMNAVRAYWEWMPIRQVDLDDNLRIWRSFQMGKLLDLIMLDTRNYDRS
                     ITDLGNTFTEYIDLIKDDGGRSLMGSHQEHWFYRQLSESAKRGATWRIIGNQVIFSRLE
                     FSQGLGLDTWSGYASNRNRTLKHLYDNNIHNNIFLAGDSHQSWVSDLAWRGDKPYDENT
                     GLGAIGVEFAGTAVTSPGGEVGSIATLEAQSQVDVDANPELQWAEGYYRGYFILTVTPA
                     EVNAQFYGSPSVATRNPWDLSLANFTVVVNDNHLARPVAGGSVEAGHVQGGEVNPTNVT
                     LNTETGEWDIVGYETMYLSIK"
     PFAM_domain     join(5381..5740,5811..5906)
                     /aSDomain="PhoD_N"
                     /aSTool="clusterhmmer"
                     /database="35.0"
                     /db_xref="PF16655.8"
                     /description="PhoD-like phosphatase, N-terminal domain"
                     /detection="hmmscan"
                     /domain_id="clusterhmmer_JN550_013290_0004"
                     /evalue="6.60E-24"
                     /label="JN550_013290"
                     /locus_tag="JN550_013290"
                     /protein_end="218"
                     /protein_start="66"
                     /score="84.4"
                     /tool="antismash"
                     /translation="HGVASGDPYPDSVVLWTRVAPGMESDTSNVTVEGTAPLYNTDRDP
                     YIEADPNPVCVEWKVFETQASTSSTCSWSWPFCLVNPDCSSCCKPFSTCSATATNAHGR
                     VVSSGTAYTTSDIDYTIEATSLQPFTTYNYQFTICGSDRVSPLGRTKT"
     PFAM_domain     join(5943..5970,6025..6083,6146..6253,6312..6381,
                     6431..6572,6629..6741,6802..6998,7054..7149,7211..7453)
                     /aSDomain="PhoD"
                     /aSTool="clusterhmmer"
                     /database="35.0"
                     /db_xref="PF09423.13"
                     /description="PhoD-like phosphatase"
                     /detection="hmmscan"
                     /domain_id="clusterhmmer_JN550_013290_0005"
                     /evalue="9.90E-108"
                     /label="JN550_013290"
                     /locus_tag="JN550_013290"
                     /protein_end="582"
                     /protein_start="230"
                     /score="360.4"
                     /tool="antismash"
                     /translation="FAIFSCSNFPLGYFNAYGNAARKDEHDYVIHLGDYIYESAGAGQR
                     AHKPEKYVFSLPEYRTRHGQYRTDPDLLLNAQNFAWIPTWDDHEVANNVYRDGMSALFN
                     TENSFLKNGASISVDQRKMNAVRAYWEWMPIRQVDLDDNLRIWRSFQMGKLLDLIMLDT
                     RNYDRSITDLGNTFTEYIDLIKDDGGRSLMGSHQEHWFYRQLSESAKRGATWRIIGNQV
                     IFSRLEFSQGLGLDTWSGYASNRNRTLKHLYDNNIHNNIFLAGDSHQSWVSDLAWRGDK
                     PYDENTGLGAIGVEFAGTAVTSPGGEVGSIATLEAQSQVDVDANPELQWAEGYYRGYFI
                     LTVTPAEVNAQF"
     gene            complement(8030..8971)
                     /locus_tag="JN550_013291"
     mRNA            complement(8030..8971)
                     /locus_tag="JN550_013291"
                     /product="hypothetical protein"
     CDS             complement(8030..8971)
                     /codon_start=1
                     /locus_tag="JN550_013291"
                     /product="hypothetical protein"
                     /protein_id="KAI1857311.1"
                     /transl_table=1
                     /translation="MAFAPHWFAGPDGDPVNGRGRVTNTSLTSLGKPGYMYPWAFKIYV
                     LAYKFETDESEVGFKATFIDVEMKDYLHVVDWFLNHPLNPCISDTGRTSVDMLPAIKIN
                     SLTDCYAFELGKYNEVNVRSAVYRREYQWPSPLAFMVGLPWICRMTASTNELFRAHHNT
                     IFDQKLLENPEARVLAALYYDSAVDSEGEPILRAVPPNRCLSNIKFQANPGTVMIMHIN
                     GACILIEHVKVFTDFMDLIMNLSAGFNHVNKAMFQFHWDTRKRLNDVKGLDLTNIPSPY
                     KMSTSILGRGNPVFGPDVEMWRKGFEKLNSET"
     gene            12294..13288
                     /locus_tag="JN550_013292"
     mRNA            join(12294..12850,12907..13288)
                     /locus_tag="JN550_013292"
                     /product="hypothetical protein"
     CDS             join(12294..12850,12907..13288)
                     /codon_start=1
                     /locus_tag="JN550_013292"
                     /product="hypothetical protein"
                     /protein_id="KAI1857312.1"
                     /transl_table=1
                     /translation="MFWSTTITASLMVAGASAGVGRMGAMAPRSMMEARMEDDAAPTLQ
                     ARQSNSINLTPDSSSMNLTQWNTETSALCTTALSQLAVASNPSGTAVCYNIPSLDTNTG
                     TFMADLRLFQVSTPSGEFSSVPQQNIQVELQYNGATVSAVNVSTSSVAPRGLEARAVNP
                     TPLQTYMFVGQIDQKQLAQPMTMGVLEALVMPTVTLKGVNTGGNTVATNVSSNEAAFVN
                     GVFSKETIMSDLALAQLAVNEVVAGLKNGTVAFILPGVNILIFPVGLVVTGFWTIAGLA
                     VYGFGTFQRISYRESYRQRKARAGKGMTGRI"
     gene            complement(13840..14181)
                     /locus_tag="JN550_013293"
     mRNA            complement(13840..14181)
                     /locus_tag="JN550_013293"
                     /product="hypothetical protein"
     CDS             complement(13840..14181)
                     /codon_start=1
                     /locus_tag="JN550_013293"
                     /product="hypothetical protein"
                     /protein_id="KAI1857313.1"
                     /transl_table=1
                     /translation="MSSLTAETAVWNQHSSEAKSHSVAVRVWGSWTILQSPQPHGHQLA
                     GRQLLTLPSAAGCVDKQRQLPGLVIPESTSSVSRRWNTTKRGEGRKMKARHRIMRWPWP
                     VPAVQLAGR"
     gene            14673..19268
                     /locus_tag="JN550_013294"
     mRNA            join(14673..15113,15177..19268)
                     /locus_tag="JN550_013294"
                     /product="hypothetical protein"
     CDS             join(14673..15113,15177..19268)
                     /codon_start=1
                     /locus_tag="JN550_013294"
                     /product="hypothetical protein"
                     /protein_id="KAI1857314.1"
                     /transl_table=1
                     /translation="MDVATLVKQMHDNLSEIHTTITGVSTESHHAQLDELEKKRNDLLD
                     SLRAAFDQEKQELDSKRRTEREEIAEQRRKEDEEREARRRREDEELQGRNDTEDLQRHE
                     KLDENLKQVDEDTDQRMDEIEEAARRTVDQGRKRLDELEEKRREINRLIDEQLQMPLPS
                     VPTRKRARGEKSVNGTKHGAPVSMPSPSKLEVGLLGNSDKTPETVPTPTVESGESSALV
                     SDEVLKKDGQHEDVRTELRDSVAPEESQARTEAPEVTKSPSLAPHQDQADSQEEGVEGL
                     EGRLAPQTEDSAIGLDPAVEADKTYSRHASLSGSESHSLDPTEESHPPKDEFEKEESGG
                     IQVVTEIHQVPRSSVGPILTSESAGDTNEVLNSSWSNSSIGISDDEPLLLGTKAEPLRT
                     DTSIQTSASGEAAMPSRAIRGSSDSPKGVELDTPKPNSIHSIPREEYDLAKGYAKEDTE
                     DSTGAQCEFGSKDDSSDRPDEDAGNIRPNPGQPKAIEERLRTSNTASHEQDADDCDITP
                     GSPTILNVGDGFEKSHDEAHDSALAWADIPQDNLSSPMKSRPETPTEAGTDTTRGLTTT
                     PDTKQQNPPVELAESLPDSNSDVGGCEAYVATGPGLYRGRNQDLGDHEPSQPVPTAVIE
                     EQSANTGAIASDLDRINENTSLGSPPNDDEGGSAPGGDGESRGESTTAPERHSEPAGVP
                     FREANHTHERESQGGNVVEDAGCDQGAVEVVHTAGKPVDSHSECAITEGTDIPISRPHY
                     GDGQPRLPVEPGSGSLGLDRLEQPSGMGDVTEPNASDEGQYQHEVPEAVGEMACPGHDV
                     DMVDDCDAEKARYMAGDLPSRNLDVDGSHDNLPVPDEDRDKFNPLLGKRIGKEAPEPAV
                     TSPDDTRSSTCGSTDRQPFALSTSTDLPHSQSSPQETDDHLGMDNERRGHLVDFGTAEA
                     ESPSLGHDQVRSSNEPHPHMDDEPRPNEILGVKWGQEPAGEPEEPNECPASLAKQDPGN
                     YLSQDNGVDRQQEANSNPAQRHGSLEETPVNSELHVEPSTKSHSESVISEQVNQGPLQM
                     PGSAVGSLSSVVTQVVPTLMFGKVPKDEATSDQSTNEIYDDRTERLASDNTIDLGASEE
                     AAGTTTMLVTDGNGDNHLSVDPPTRQTTSSPLPVENDTVHGHEDLFDDDNTSSYQDIET
                     DQDDDSAAEIATHHTVSQQNTVHAARDSDGITDSLTSGEGIWKHGQDTVRPSNQSTDDQ
                     GTEYLSKGASKLGYPESHDIAKTPNIVPISHQSVPEISPLVLQSDTPTTPKRGGLAASR
                     HAPWNSPQTPPHQTETNAESETSPAAFTPRDVTNVPWHERNDSIPQSLHSQSTLSSAPS
                     SPVHSALPIDKHEPVIRDSWHGPLGNGMRSRAGTQLTDRNDTGDFDPFKYDSGSSFSYN
                     ANSPIRNVEMQQPQPQSSRSSLAGSPMFQKLRNMFEVPTGVESSSPPSRSASGNFQPVG
                     RDRSSSLHKSFNLSDTDDSPRRAGFLNEHEDEVDEHSALLQSSNGFDRN"
     gene            complement(20001..25346)
                     /locus_tag="JN550_013295"
     mRNA            complement(20001..25346)
                     /locus_tag="JN550_013295"
                     /product="hypothetical protein"
     CDS             complement(20001..25346)
                     /NRPS_PKS="Domain: AMP-binding (77-480). E-value: 2e-85.
                     Score: 278.7. Matches aSDomain:
                     nrpspksdomains_JN550_013295_AMP-binding.1"
                     /NRPS_PKS="Domain: PCP (616-683). E-value: 1.8e-17. Score:
                     55.2. Matches aSDomain: nrpspksdomains_JN550_013295_PCP.1"
                     /NRPS_PKS="Domain: Condensation_DCL (723-996). E-value:
                     2.1e-48. Score: 156.8. Matches aSDomain:
                     nrpspksdomains_JN550_013295_Condensation_DCL.1"
                     /NRPS_PKS="Domain: PCP (1268-1335). E-value: 1.7e-16.
                     Score: 52.1. Matches aSDomain:
                     nrpspksdomains_JN550_013295_PCP.2"
                     /NRPS_PKS="Domain: Condensation_DCL (1375-1649). E-value:
                     8.5e-34. Score: 108.8. Matches aSDomain:
                     nrpspksdomains_JN550_013295_Condensation_DCL.2"
                     /codon_start=1
                     /gene_functions="biosynthetic (rule-based-clusters) NRPS:
                     AMP-binding"
                     /gene_functions="biosynthetic (rule-based-clusters) NRPS:
                     Condensation"
                     /gene_functions="biosynthetic-additional
                     (rule-based-clusters) PP-binding"
                     /gene_functions="biosynthetic-additional (smcogs)
                     SMCOG1002:AMP-dependent synthetase and ligase (Score: -0.1;
                     E-value: 4.0)"
                     /gene_kind="biosynthetic"
                     /locus_tag="JN550_013295"
                     /product="hypothetical protein"
                     /protein_id="KAI1857315.1"
                     /sec_met_domain="AMP-binding (E-value: 1.2e-96, bitscore:
                     314.1, seeds: 400, tool: rule-based-clusters)"
                     /sec_met_domain="Condensation (E-value: 1.4e-40, bitscore:
                     129.6, seeds: 42, tool: rule-based-clusters)"
                     /sec_met_domain="PP-binding (E-value: 6.3e-16, bitscore:
                     49.2, seeds: 164, tool: rule-based-clusters)"
                     /transl_table=1
                     /translation="MSQESPSSKVGLSCKAQDDHAGDNDSVHSGDDGVHTPNSTPPTEL
                     HETALTAKGLGQIWRWNSPVPPTLTTCMHELVTQQARKNPGRPAVESWDGNFTYHEVDE
                     YSNRLAARLQATGVGIGGNVPVLFEKSRWTCIAVLAIMKAGGTFALMDPSQPEGRLRTI
                     VEQTGARHIVTSKTQELLGRRAAPNAALIVVAEDCFDSKDGSPDATQFPPVPPETNLYI
                     QFTSGSTGRPKGCLVTHGNYTSGAVPRADLVGYREHSRVLDFASYAFDVCIDCMLCTLA
                     NGGCLCIPTEADRVNDLSGAIRKMNVNMAHMTPSVARVLEPDIIPSLEVLGLGGEAISN
                     GDALKWSQTTQVVNAYGPSECTVGCTINNQVGRDGKKQITIGKGCGGSIWIVDPTDHNH
                     LVPLGAVGELLVEGAIVGPGYLGDAEKTSAVFINDPEFLVAGCNEYPGRRGRLYKTGDL
                     VKYDTDGSIIFVGRGDQQVKLRGQRIELAEIEHHMRDKLPSETRVAAEVIKPGSASGEP
                     MLVAFVSDKAGLVSGVDSLLGSFSPEVLACLADMNKNLSEYLPIYMLPAAYIPLHTMPL
                     LVSAKTDRKQLREIGTSMNRRDIAAFAAALVQRREPSSDVECRLADVWGEVLGPDGDFS
                     ATDNFFSVGGDSLRAMRLVAAARRRDISLSVAAIFANPVLEDMALMAQPTSSVADLAVA
                     TFSLLNKTWPEDTAREGTAVLCGLSPDLVEDVYPCTPLQEALMALSAKVTEAYVAQRVV
                     QMRDLDTAKRLADAFQTAAKDCPILRTRIVQIPGQGLMQVVVRDDFACPIFEGLGLTEL
                     LAKDRDDPVELGKPLVRYAIVTDEAQTGKTHFVLTMHHALYDGWSMPLVVERVNRAYQG
                     LSTERPANFKNFIKYLCEMDREESQKYWRERLEGADGEQFPTLPYPGYQQQADSLLEHY
                     VSLGRRAGGTTIATAIRGAWALLVASYMASNDVVFGETLTGRNAPIPGVEQIEGPMIAT
                     IPVRVTVNTELTVSEYLQDVHNQSVLGIPHEHFGLQHIRRLSPDAREACELRTGFVLHP
                     STEEDGAGPSEDQPANGFVPAGDEEAAQEALKFNTYALMLVCSLDPKGFLIMASFDSQT
                     VSSPQMQKMLSQLGRLTQQFCENPNQRLAELNLLDATEMAELHRLSRLSAASATCRSLF
                     SSDVEVTDAWIVDPSDTERLSPVGALGELVVHCLGSSTFETIECPKWLPDTLVGKVYRT
                     RKLARYSPVGSIILVDKSTEKKEPKATTKRSTKISVSSTKQQGLRCAWSRILGIPEDEI
                     GLDDSFFLLGGDSIGAMKLVSETRLEGFELTVKEIFKHRTLYEMANILKEARSVTQEKV
                     EAAPKPFSLMKFDDFHQFLDIQRSLARPEWVIKDIYPTRPLQEVAVYGTVKMPRYSARY
                     ELFHLDGEVDRERLLKSCQELVASNEILRTVFVESNGRCLGVVLDSLTVTIDEYNIEGD
                     IKSFAHKLCGMDVHTKMPLGSAFVKFMLARGESGKSCLIIRISHAQYDEICLVTLLRQL
                     GALYDGLPTKNNSPFSAFVYHTVNRSIPQSIPYWRELLKGSEMSILRSDLPLSSRIPGD
                     VTRTVSIAARLRDVTVATLPTAAWAICLARRLNRRDVVFGEVVSGRNTDLPNVDSVMGP
                     TWQYVPVRVKFEQDWTGLDLLNYVQHQHIASAQHEGMGLREIVPQCTDWPATVDWFDTV
                     VHQDVYHVEEMKFGKASCTMETVYPHWEPLREWKIQAFVKGDELMFEVVTFADWLPMAR
                     ELLDELEEIMDMLVRTPKNPLPWKL"
     PFAM_domain     complement(20019..21215)
                     /aSDomain="Condensation"
                     /aSTool="clusterhmmer"
                     /database="35.0"
                     /db_xref="PF00668.23"
                     /db_xref="GO:0003824"
                     /description="Condensation domain"
                     /detection="hmmscan"
                     /domain_id="clusterhmmer_JN550_013295_0010"
                     /evalue="7.00E-28"
                     /gene_ontologies="GO:0003824: catalytic activity"
                     /label="JN550_013295"
                     /locus_tag="JN550_013295"
                     /protein_end="1776"
                     /protein_start="1377"
                     /score="97.6"
                     /tool="antismash"
                     /translation="IYPTRPLQEVAVYGTVKMPRYSARYELFHLDGEVDRERLLKSCQE
                     LVASNEILRTVFVESNGRCLGVVLDSLTVTIDEYNIEGDIKSFAHKLCGMDVHTKMPLG
                     SAFVKFMLARGESGKSCLIIRISHAQYDEICLVTLLRQLGALYDGLPTKNNSPFSAFVY
                     HTVNRSIPQSIPYWRELLKGSEMSILRSDLPLSSRIPGDVTRTVSIAARLRDVTVATLP
                     TAAWAICLARRLNRRDVVFGEVVSGRNTDLPNVDSVMGPTWQYVPVRVKFEQDWTGLDL
                     LNYVQHQHIASAQHEGMGLREIVPQCTDWPATVDWFDTVVHQDVYHVEEMKFGKASCTM
                     ETVYPHWEPLREWKIQAFVKGDELMFEVVTFADWLPMARELLDELEEIMDMLVRTPKNP
                     "
     aSDomain        complement(20400..21221)
                     /aSDomain="Condensation"
                     /aSTool="nrps_pks_domains"
                     /database="nrpspksdomains.hmm"
                     /detection="hmmscan"
                     /domain_id="nrpspksdomains_JN550_013295_Condensation_DCL.2"
                     /domain_subtypes="Condensation_DCL"
                     /evalue="8.50E-34"
                     /label="JN550_013295_Condensation_DCL.2"
                     /locus_tag="JN550_013295"
                     /protein_end="1649"
                     /protein_start="1375"
                     /score="108.8"
                     /tool="antismash"
                     /translation="KDIYPTRPLQEVAVYGTVKMPRYSARYELFHLDGEVDRERLLKSC
                     QELVASNEILRTVFVESNGRCLGVVLDSLTVTIDEYNIEGDIKSFAHKLCGMDVHTKMP
                     LGSAFVKFMLARGESGKSCLIIRISHAQYDEICLVTLLRQLGALYDGLPTKNNSPFSAF
                     VYHTVNRSIPQSIPYWRELLKGSEMSILRSDLPLSSRIPGDVTRTVSIAARLRDVTVAT
                     LPTAAWAICLARRLNRRDVVFGEVVSGRNTDLPNVDSVMGPTWQYVPVRVKF"
     CDS_motif       complement(20409..20504)
                     /aSTool="nrps_pks_domains"
                     /database="abmotifs"
                     /detection="hmmscan"
                     /domain_id="nrpspksmotif_JN550_013295_0011"
                     /evalue="2.20E-09"
                     /label="C5_DCL_263-294"
                     /locus_tag="JN550_013295"
                     /protein_end="1646"
                     /protein_start="1614"
                     /score="29.8"
                     /tool="antismash"
                     /translation="DVVFGEVVSGRNTDLPNVDSVMGPTWQYVPVR"
     CDS_motif       complement(20775..20825)
                     /aSTool="nrps_pks_domains"
                     /database="abmotifs"
                     /detection="hmmscan"
                     /domain_id="nrpspksmotif_JN550_013295_0010"
                     /evalue="2.60E+00"
                     /label="C3_LCL_132-143"
                     /locus_tag="JN550_013295"
                     /protein_end="1524"
                     /protein_start="1507"
                     /score="1.1"
                     /tool="antismash"
                     /translation="YDEICLVTLLRQLGALY"
     CDS_motif       complement(21042..21134)
                     /aSTool="nrps_pks_domains"
                     /database="abmotifs"
                     /detection="hmmscan"
                     /domain_id="nrpspksmotif_JN550_013295_0009"
                     /evalue="4.40E-10"
                     /label="C2_LCL_024-062"
                     /locus_tag="JN550_013295"
                     /protein_end="1435"
                     /protein_start="1404"
                     /score="32.0"
                     /tool="antismash"
                     /translation="FHLDGEVDRERLLKSCQELVASNEILRTVFV"
     aSDomain        complement(21342..21542)
                     /aSDomain="PCP"
                     /aSTool="nrps_pks_domains"
                     /database="nrpspksdomains.hmm"
                     /detection="hmmscan"
                     /domain_id="nrpspksdomains_JN550_013295_PCP.2"
                     /evalue="1.70E-16"
                     /label="JN550_013295_PCP.2"
                     /locus_tag="JN550_013295"
                     /protein_end="1335"
                     /protein_start="1268"
                     /score="52.1"
                     /tool="antismash"
                     /translation="LRCAWSRILGIPEDEIGLDDSFFLLGGDSIGAMKLVSETRLEGFE
                     LTVKEIFKHRTLYEMANILKEA"
     aSModule        complement(21342..23177)
                     /domains="nrpspksdomains_JN550_013295_Condensation_DCL.1"
                     /domains="nrpspksdomains_JN550_013295_PCP.2"
                     /incomplete
                     /locus_tags="JN550_013295"
                     /tool="antismash"
                     /type="nrps"
     PFAM_domain     complement(21357..21542)
                     /aSDomain="PP-binding"
                     /aSTool="clusterhmmer"
                     /database="35.0"
                     /db_xref="PF00550.28"
                     /description="Phosphopantetheine attachment site"
                     /detection="hmmscan"
                     /domain_id="clusterhmmer_JN550_013295_0009"
                     /evalue="9.60E-13"
                     /label="JN550_013295"
                     /locus_tag="JN550_013295"
                     /protein_end="1330"
                     /protein_start="1268"
                     /score="48.4"
                     /tool="antismash"
                     /translation="LRCAWSRILGIPEDEIGLDDSFFLLGGDSIGAMKLVSETRLEGFE
                     LTVKEIFKHRTLYEMAN"
     CDS_motif       complement(21453..21482)
                     /aSTool="nrps_pks_domains"
                     /database="abmotifs"
                     /detection="hmmscan"
                     /domain_id="nrpspksmotif_JN550_013295_0008"
                     /evalue="6.80E-01"
                     /label="PCP_mE"
                     /locus_tag="JN550_013295"
                     /protein_end="1298"
                     /protein_start="1288"
                     /score="3.8"
                     /tool="antismash"
                     /translation="SFFLLGGDSI"
     PFAM_domain     complement(21900..23180)
                     /aSDomain="Condensation"
                     /aSTool="clusterhmmer"
                     /database="35.0"
                     /db_xref="PF00668.23"
                     /db_xref="GO:0003824"
                     /description="Condensation domain"
                     /detection="hmmscan"
                     /domain_id="clusterhmmer_JN550_013295_0008"
                     /evalue="1.50E-39"
                     /gene_ontologies="GO:0003824: catalytic activity"
                     /label="JN550_013295"
                     /locus_tag="JN550_013295"
                     /protein_end="1149"
                     /protein_start="722"
                     /score="136.1"
                     /tool="antismash"
                     /translation="VEDVYPCTPLQEALMALSAKVTEAYVAQRVVQMRDLDTAKRLADA
                     FQTAAKDCPILRTRIVQIPGQGLMQVVVRDDFACPIFEGLGLTELLAKDRDDPVELGKP
                     LVRYAIVTDEAQTGKTHFVLTMHHALYDGWSMPLVVERVNRAYQGLSTERPANFKNFIK
                     YLCEMDREESQKYWRERLEGADGEQFPTLPYPGYQQQADSLLEHYVSLGRRAGGTTIAT
                     AIRGAWALLVASYMASNDVVFGETLTGRNAPIPGVEQIEGPMIATIPVRVTVNTELTVS
                     EYLQDVHNQSVLGIPHEHFGLQHIRRLSPDAREACELRTGFVLHPSTEEDGAGPSEDQP
                     ANGFVPAGDEEAAQEALKFNTYALMLVCSLDPKGFLIMASFDSQTVSSPQMQKMLSQLG
                     RLTQQFCENPNQRLAELNLLDATEMAEL"
     aSDomain        complement(22359..23177)
                     /aSDomain="Condensation"
                     /aSTool="nrps_pks_domains"
                     /database="nrpspksdomains.hmm"
                     /detection="hmmscan"
                     /domain_id="nrpspksdomains_JN550_013295_Condensation_DCL.1"
                     /domain_subtypes="Condensation_DCL"
                     /evalue="2.10E-48"
                     /label="JN550_013295_Condensation_DCL.1"
                     /locus_tag="JN550_013295"
                     /protein_end="996"
                     /protein_start="723"
                     /score="156.8"
                     /tool="antismash"
                     /translation="EDVYPCTPLQEALMALSAKVTEAYVAQRVVQMRDLDTAKRLADAF
                     QTAAKDCPILRTRIVQIPGQGLMQVVVRDDFACPIFEGLGLTELLAKDRDDPVELGKPL
                     VRYAIVTDEAQTGKTHFVLTMHHALYDGWSMPLVVERVNRAYQGLSTERPANFKNFIKY
                     LCEMDREESQKYWRERLEGADGEQFPTLPYPGYQQQADSLLEHYVSLGRRAGGTTIATA
                     IRGAWALLVASYMASNDVVFGETLTGRNAPIPGVEQIEGPMIATIPVRVTV"
     CDS_motif       complement(22368..22463)
                     /aSTool="nrps_pks_domains"
                     /database="abmotifs"
                     /detection="hmmscan"
                     /domain_id="nrpspksmotif_JN550_013295_0007"
                     /evalue="1.90E-12"
                     /label="C5_DCL_263-294"
                     /locus_tag="JN550_013295"
                     /protein_end="993"
                     /protein_start="961"
                     /score="39.6"
                     /tool="antismash"
                     /translation="DVVFGETLTGRNAPIPGVEQIEGPMIATIPVR"
     CDS_motif       complement(22740..22805)
                     /aSTool="nrps_pks_domains"
                     /database="abmotifs"
                     /detection="hmmscan"
                     /domain_id="nrpspksmotif_JN550_013295_0006"
                     /evalue="4.70E-08"
                     /label="C3_DCL_135-156"
                     /locus_tag="JN550_013295"
                     /protein_end="869"
                     /protein_start="847"
                     /score="25.5"
                     /tool="antismash"
                     /translation="MHHALYDGWSMPLVVERVNRAY"
     CDS_motif       complement(22995..23111)
                     /aSTool="nrps_pks_domains"
                     /database="abmotifs"
                     /detection="hmmscan"
                     /domain_id="nrpspksmotif_JN550_013295_0005"
                     /evalue="4.70E-02"
                     /label="C2_DCL_024-062"
                     /locus_tag="JN550_013295"
                     /protein_end="784"
                     /protein_start="745"
                     /score="6.0"
                     /tool="antismash"
                     /translation="AYVAQRVVQMRDLDTAKRLADAFQTAAKDCPILRTRIVQ"
     aSDomain        complement(23298..23498)
                     /aSDomain="PCP"
                     /aSTool="nrps_pks_domains"
                     /database="nrpspksdomains.hmm"
                     /detection="hmmscan"
                     /domain_id="nrpspksdomains_JN550_013295_PCP.1"
                     /evalue="1.80E-17"
                     /label="JN550_013295_PCP.1"
                     /locus_tag="JN550_013295"
                     /protein_end="683"
                     /protein_start="616"
                     /score="55.2"
                     /tool="antismash"
                     /translation="ECRLADVWGEVLGPDGDFSATDNFFSVGGDSLRAMRLVAAARRRD
                     ISLSVAAIFANPVLEDMALMAQ"
     aSModule        complement(23298..25115)
                     /complete
                     /domains="nrpspksdomains_JN550_013295_AMP-binding.1"
                     /domains="nrpspksdomains_JN550_013295_PCP.1"
                     /locus_tags="JN550_013295"
                     /monomer_pairings="X -> X"
                     /starter_module
                     /tool="antismash"
                     /type="nrps"
     PFAM_domain     complement(23310..23492)
                     /aSDomain="PP-binding"
                     /aSTool="clusterhmmer"
                     /database="35.0"
                     /db_xref="PF00550.28"
                     /description="Phosphopantetheine attachment site"
                     /detection="hmmscan"
                     /domain_id="clusterhmmer_JN550_013295_0007"
                     /evalue="6.30E-11"
                     /label="JN550_013295"
                     /locus_tag="JN550_013295"
                     /protein_end="679"
                     /protein_start="618"
                     /score="42.5"
                     /tool="antismash"
                     /translation="RLADVWGEVLGPDGDFSATDNFFSVGGDSLRAMRLVAAARRRDIS
                     LSVAAIFANPVLEDMA"
     CDS_motif       complement(23403..23432)
                     /aSTool="nrps_pks_domains"
                     /database="abmotifs"
                     /detection="hmmscan"
                     /domain_id="nrpspksmotif_JN550_013295_0004"
                     /evalue="5.30E-01"
                     /label="PCP_mE"
                     /locus_tag="JN550_013295"
                     /protein_end="648"
                     /protein_start="638"
                     /score="4.1"
                     /tool="antismash"
                     /translation="NFFSVGGDSL"
     aSDomain        complement(23856..25055)
                     /aSDomain="TIGR01733"
                     /aSTool="tigrfam"
                     /description="AA-adenyl-dom: amino acid adenylation domain"
                     /detection="hmmscan"
                     /domain_id="TIGRFam_JN550_013295_0001"
                     /evalue="2.70E-101"
                     /identifier="TIGR01733"
                     /label="JN550_013295"
                     /locus_tag="JN550_013295"
                     /protein_end="497"
                     /protein_start="97"
                     /score="337.3"
                     /tool="antismash"
                     /translation="TYHEVDEYSNRLAARLQATGVGIGGNVPVLFEKSRWTCIAVLAIM
                     KAGGTFALMDPSQPEGRLRTIVEQTGARHIVTSKTQELLGRRAAPNAALIVVAEDCFDS
                     KDGSPDATQFPPVPPETNLYIQFTSGSTGRPKGCLVTHGNYTSGAVPRADLVGYREHSR
                     VLDFASYAFDVCIDCMLCTLANGGCLCIPTEADRVNDLSGAIRKMNVNMAHMTPSVARV
                     LEPDIIPSLEVLGLGGEAISNGDALKWSQTTQVVNAYGPSECTVGCTINNQVGRDGKKQ
                     ITIGKGCGGSIWIVDPTDHNHLVPLGAVGELLVEGAIVGPGYLGDAEKTSAVFINDPEF
                     LVAGCNEYPGRRGRLYKTGDLVKYDTDGSIIFVGRGDQQVKLRGQRIELAEIEHHMRDK
                     L"
     CDS_motif       complement(23877..23942)
                     /aSTool="nrps_pks_domains"
                     /database="abmotifs"
                     /detection="hmmscan"
                     /domain_id="nrpspksmotif_JN550_013295_0003"
                     /evalue="6.20E-11"
                     /label="NRPS-A_a8"
                     /locus_tag="JN550_013295"
                     /protein_end="490"
                     /protein_start="468"
                     /score="34.3"
                     /tool="antismash"
                     /translation="FVGRGDQQVKLRGQRIELAEIE"
     aSDomain        complement(23907..25115)
                     /aSDomain="AMP-binding"
                     /aSTool="nrps_pks_domains"
                     /database="nrpspksdomains.hmm"
                     /detection="hmmscan"
                     /domain_id="nrpspksdomains_JN550_013295_AMP-binding.1"
                     /evalue="2.00E-85"
                     /label="JN550_013295_AMP-binding.1"
                     /locus_tag="JN550_013295"
                     /protein_end="480"
                     /protein_start="77"
                     /score="278.7"
                     /specificity="substrate consensus: X"
                     /tool="antismash"
                     /translation="TQQARKNPGRPAVESWDGNFTYHEVDEYSNRLAARLQATGVGIGG
                     NVPVLFEKSRWTCIAVLAIMKAGGTFALMDPSQPEGRLRTIVEQTGARHIVTSKTQELL
                     GRRAAPNAALIVVAEDCFDSKDGSPDATQFPPVPPETNLYIQFTSGSTGRPKGCLVTHG
                     NYTSGAVPRADLVGYREHSRVLDFASYAFDVCIDCMLCTLANGGCLCIPTEADRVNDLS
                     GAIRKMNVNMAHMTPSVARVLEPDIIPSLEVLGLGGEAISNGDALKWSQTTQVVNAYGP
                     SECTVGCTINNQVGRDGKKQITIGKGCGGSIWIVDPTDHNHLVPLGAVGELLVEGAIVG
                     PGYLGDAEKTSAVFINDPEFLVAGCNEYPGRRGRLYKTGDLVKYDTDGSIIFVGRGDQQ
                     VKLR"
     PFAM_domain     complement(23907..25115)
                     /aSDomain="AMP-binding"
                     /aSTool="clusterhmmer"
                     /database="35.0"
                     /db_xref="PF00501.31"
                     /description="AMP-binding enzyme"
                     /detection="hmmscan"
                     /domain_id="clusterhmmer_JN550_013295_0006"
                     /evalue="4.70E-74"
                     /label="JN550_013295"
                     /locus_tag="JN550_013295"
                     /protein_end="480"
                     /protein_start="77"
                     /score="249.6"
                     /tool="antismash"
                     /translation="TQQARKNPGRPAVESWDGNFTYHEVDEYSNRLAARLQATGVGIGG
                     NVPVLFEKSRWTCIAVLAIMKAGGTFALMDPSQPEGRLRTIVEQTGARHIVTSKTQELL
                     GRRAAPNAALIVVAEDCFDSKDGSPDATQFPPVPPETNLYIQFTSGSTGRPKGCLVTHG
                     NYTSGAVPRADLVGYREHSRVLDFASYAFDVCIDCMLCTLANGGCLCIPTEADRVNDLS
                     GAIRKMNVNMAHMTPSVARVLEPDIIPSLEVLGLGGEAISNGDALKWSQTTQVVNAYGP
                     SECTVGCTINNQVGRDGKKQITIGKGCGGSIWIVDPTDHNHLVPLGAVGELLVEGAIVG
                     PGYLGDAEKTSAVFINDPEFLVAGCNEYPGRRGRLYKTGDLVKYDTDGSIIFVGRGDQQ
                     VKLR"
     CDS_motif       complement(24054..24143)
                     /aSTool="nrps_pks_domains"
                     /database="abmotifs"
                     /detection="hmmscan"
                     /domain_id="nrpspksmotif_JN550_013295_0002"
                     /evalue="3.80E-11"
                     /label="NRPS-A_a6"
                     /locus_tag="JN550_013295"
                     /protein_end="431"
                     /protein_start="401"
                     /score="35.2"
                     /tool="antismash"
                     /translation="PLGAVGELLVEGAIVGPGYLGDAEKTSAVF"
     CDS_motif       complement(24630..24686)
                     /aSTool="nrps_pks_domains"
                     /database="abmotifs"
                     /detection="hmmscan"
                     /domain_id="nrpspksmotif_JN550_013295_0001"
                     /evalue="2.20E-08"
                     /label="NRPS-A_a3"
                     /locus_tag="JN550_013295"
                     /protein_end="239"
                     /protein_start="220"
                     /score="26.3"
                     /tool="antismash"
                     /translation="YIQFTSGSTGRPKGCLVTH"
     gene            complement(27673..29038)
                     /locus_tag="JN550_013296"
     mRNA            complement(join(27673..28632,28700..29038))
                     /locus_tag="JN550_013296"
                     /product="hypothetical protein"
     CDS             complement(join(27673..28632,28700..29038))
                     /codon_start=1
                     /locus_tag="JN550_013296"
                     /product="hypothetical protein"
                     /protein_id="KAI1857316.1"
                     /transl_table=1
                     /translation="MSEDGSRNADRRTPRFSWNLAYEATFFRSLCESIQLGFKENHSFK
                     AGAWERAAIALRDKHVAYPEKSHLINKADNARKKFRMWRGLREDPEFLYNPNTRMVTAS
                     EEAWQRHFEKEPLSKALRGRPFDHEEYMEILFPDVIGSGGAPKRIMKKRKGPDGTPLAA
                     DASGTSNPGQQVMDLTIEPSLYTQTPTHSSTQQISQTPASAQSVSHQQQQQQQQQQQQQ
                     QQHQHQQHQHQQHQQTQPHPQPHPPSQPHHHPTAAGIPPPSTVPTSSALTPPDETPNAA
                     NPRKRFAPDTDKRRGRPSRFSSNIYSGSPAASSSASLPAAAPATTPLRAQPIHPSFNTT
                     ALFEDGLYMLAEALRSRAPAKWPEQAMEILFRDFSDEDADLQLKIAEKALTDENKAMMF
                     VKSTPELRRHWVGRLREVHLRGLGLGRVGEEAS"
     PFAM_domain     complement(28706..28990)
                     /aSDomain="Myb_DNA-bind_3"
                     /aSTool="clusterhmmer"
                     /database="35.0"
                     /db_xref="PF12776.10"
                     /description="Myb/SANT-like DNA-binding domain"
                     /detection="hmmscan"
                     /domain_id="clusterhmmer_JN550_013296_0011"
                     /evalue="1.30E-22"
                     /label="JN550_013296"
                     /locus_tag="JN550_013296"
                     /protein_end="111"
                     /protein_start="16"
                     /score="80.7"
                     /tool="antismash"
                     /translation="SWNLAYEATFFRSLCESIQLGFKENHSFKAGAWERAAIALRDKHV
                     AYPEKSHLINKADNARKKFRMWRGLREDPEFLYNPNTRMVTASEEAWQRH"
     gene            32767..34142
                     /locus_tag="JN550_013297"
     mRNA            join(32767..33961,34018..34142)
                     /locus_tag="JN550_013297"
                     /product="hypothetical protein"
     CDS             join(32767..33961,34018..34142)
                     /codon_start=1
                     /locus_tag="JN550_013297"
                     /product="hypothetical protein"
                     /protein_id="KAI1857317.1"
                     /transl_table=1
                     /translation="MQSFMNVILFLGLVALVAASPAHIQKRGIYKVERVPNPNYTGKNG
                     PRALLKTLRKYRMPIPAGLMESVESNEMITKRQQGKKKGGKKGGKNGGATANNSTAVAA
                     AANNTAAAAGTGLVTATPETNDVEYLSPVKIGGQTLNLDFDSGSSDLWVFNTQLSTAAT
                     TGHTTFDPTKSKTFALMKGASFQISYGDGSGAAGNVGTDTVDIGGATVTAQAVELATAV
                     SKSFVQDTNNNGLLGLAFSELNTVQPQGQKTFFDNVKASLAEPLFTADLRANATGAYEF
                     GRVDNTKFTGAMTWVPVNTTQGFWQFTSEKFAVNGGAPQASTAGGQAIADTGTTLILAD
                     PAVATAYYAQVKGAVNDQQAGGFVFPCNTQMPDLQLDVGGTMATVKGSDINFAQVDAQN
                     CFGGVQASPANLQIFGDIFFKSQFVAFNGGNNSLGFAQHV"
     PFAM_domain     join(33148..33961,34018..34133)
                     /aSDomain="Asp"
                     /aSTool="clusterhmmer"
                     /database="35.0"
                     /db_xref="PF00026.26"
                     /description="Eukaryotic aspartyl protease"
                     /detection="hmmscan"
                     /domain_id="clusterhmmer_JN550_013297_0012"
                     /evalue="3.20E-69"
                     /label="JN550_013297"
                     /locus_tag="JN550_013297"
                     /protein_end="437"
                     /protein_start="127"
                     /score="233.9"
                     /tool="antismash"
                     /translation="EYLSPVKIGGQTLNLDFDSGSSDLWVFNTQLSTAATTGHTTFDPT
                     KSKTFALMKGASFQISYGDGSGAAGNVGTDTVDIGGATVTAQAVELATAVSKSFVQDTN
                     NNGLLGLAFSELNTVQPQGQKTFFDNVKASLAEPLFTADLRANATGAYEFGRVDNTKFT
                     GAMTWVPVNTTQGFWQFTSEKFAVNGGAPQASTAGGQAIADTGTTLILADPAVATAYYA
                     QVKGAVNDQQAGGFVFPCNTQMPDLQLDVGGTMATVKGSDINFAQVDAQNCFGGVQASP
                     ANLQIFGDIFFKSQFVAFNGGNNSLGFAQ"
     gene            37027..37808
                     /locus_tag="JN550_013298"
     mRNA            join(37027..37425,37494..37664,37740..37808)
                     /locus_tag="JN550_013298"
                     /product="hypothetical protein"
     CDS             join(37027..37425,37494..37664,37740..37808)
                     /codon_start=1
                     /locus_tag="JN550_013298"
                     /product="hypothetical protein"
                     /protein_id="KAI1857318.1"
                     /transl_table=1
                     /translation="MLFKGLLLAALPTAFAAPSGSINVPTGAVPPTGVVIEGISYAGSG
                     CNAGTVAGAISKDLSTITLLYDSFVAQAGSGIKPAEARKNCQLNLQLRLPQGWQFSVFK
                     ADYRGYGFLQKGDKGVVKSTYYFSGDSSQVSSTQTLTGPYDDNYLKTDQFGLQSTVWSP
                     CGEEGLLNVNSEVRVTPLNTNNSALLTVDSTDFKFTQIHYLQWQQCVRK"
     PFAM_domain     join(37126..37425,37494..37664,37740..37796)
                     /aSDomain="DUF4360"
                     /aSTool="clusterhmmer"
                     /database="35.0"
                     /db_xref="PF14273.9"
                     /description="Domain of unknown function (DUF4360)"
                     /detection="hmmscan"
                     /domain_id="clusterhmmer_JN550_013298_0013"
                     /evalue="1.80E-66"
                     /label="JN550_013298"
                     /locus_tag="JN550_013298"
                     /protein_end="209"
                     /protein_start="33"
                     /score="223.5"
                     /tool="antismash"
                     /translation="VVIEGISYAGSGCNAGTVAGAISKDLSTITLLYDSFVAQAGSGIK
                     PAEARKNCQLNLQLRLPQGWQFSVFKADYRGYGFLQKGDKGVVKSTYYFSGDSSQVSST
                     QTLTGPYDDNYLKTDQFGLQSTVWSPCGEEGLLNVNSEVRVTPLNTNNSALLTVDSTDF
                     KFTQIHYLQWQQC"
     gene            39548..42181
                     /locus_tag="JN550_013299"
     mRNA            39548..42181
                     /locus_tag="JN550_013299"
                     /product="hypothetical protein"
     CDS             39548..42181
                     /codon_start=1
                     /locus_tag="JN550_013299"
                     /product="hypothetical protein"
                     /protein_id="KAI1857319.1"
                     /transl_table=1
                     /translation="MAPHLTKKRQPDEQRRPTIWRFISSRRFAQRGRRDSADNADEVQP
                     RGIDSPFFQDSDRSESILINDDDDDDDADARSACSESQYSDAHSTWEHPITNREDAISL
                     AFSELLHADARDSLSNHVVPSASQPGVSGNARNANTGTTADGTRDDNDVVSVEGLSHHL
                     DTYLAQNPDMKSITRIERMDGIDPFSTSYLASQQSNLERPRETAGGSSWTHGKGKSVDK
                     GSEWSSARNPWAVLESNEAWHDERHELLEENARLREQIEEMKATMSPPSRHNGPYHTEM
                     PTPEQSPSARPASRLRRSRQKKRQDVTLFETTTLRDLVLKRLFTPHVIVDGIIHDQEQP
                     VTLDTPLTPAQVHDFTRIMNDIITSGSHLKQPIALCAVCHLPKFKGVKGSLQSSYVSEV
                     LAQLPTVSSSAFEDFDPIWGTSRCCRRFVCKTCLSAAIISGIGTQWWFDLSNLAGNWLK
                     CPVPCCGRSLPLYSSPEVAGALQKLGVHPTISHVERFEHAAKLRAALQNLDQLPSKDEL
                     RRAKALHDRLERHNRMRPLLDEDPSDAGGGGGEVPTPDCFAVDTADGRGTLTVPIFTHL
                     LRGRTPRTCLVCDERYEEFDTGHTQAWMRAIRGFDGEWTWRVLRFPAASILPACHHDLD
                     ICRKCLCQYIATQIETQGHSVVDNIACPTPECTHKYTHPEVRHLASPEAFATYDRYTVL
                     NSISSLPNFRWCLREGCTSGSLYDEPAPYSLSQVAEIDTNCIECSDCGFTMCYACQSPW
                     HAGLTCAQYTSQREASFTETQTWLQEHTKPCPGESCGVQVQKGDGCFHMTCSRCRHEFC
                     WECLADWQGIFVPDDDGGFLTTDGHREGCFFRGEGAPLPTQVMGQDIETGLRRLEQRAA
                     DAAPVV"
     PFAM_domain     41606..41824
                     /aSDomain="IBR"
                     /aSTool="clusterhmmer"
                     /database="35.0"
                     /db_xref="PF01485.24"
                     /db_xref="GO:0008270"
                     /description="IBR domain, a half RING-finger domain"
                     /detection="hmmscan"
                     /domain_id="clusterhmmer_JN550_013299_0014"
                     /evalue="6.20E-11"
                     /gene_ontologies="GO:0008270: zinc ion binding"
                     /label="JN550_013299"
                     /locus_tag="JN550_013299"
                     /protein_end="759"
                     /protein_start="686"
                     /score="42.4"
                     /tool="antismash"
                     /translation="TYDRYTVLNSISSLPNFRWCLREGCTSGSLYDEPAPYSLSQVAEI
                     DTNCIECSDCGFTMCYACQSPWHAGLTC"
     PFAM_domain     41873..42007
                     /aSDomain="IBR"
                     /aSTool="clusterhmmer"
                     /database="35.0"
                     /db_xref="PF01485.24"
                     /db_xref="GO:0008270"
                     /description="IBR domain, a half RING-finger domain"
                     /detection="hmmscan"
                     /domain_id="clusterhmmer_JN550_013299_0015"
                     /evalue="5.30E-09"
                     /gene_ontologies="GO:0008270: zinc ion binding"
                     /label="JN550_013299"
                     /locus_tag="JN550_013299"
                     /protein_end="820"
                     /protein_start="775"
                     /score="36.2"
                     /tool="antismash"
                     /translation="WLQEHTKPCPGESCGVQVQKGDGCFHMTCSRCRHEFCWECLADWQ
                     "
ORIGIN
        1 tatattctat agattgtatc attcgtcccg tctggctact gcccctccct ctgaagctcc
       61 agcagcgcaa agcaccctca ttcatggtct gctgcgaggg attggatcca agccgtgact
      121 gaatgatacg tacggcctcc cgctgtccaa gcttgtcccc gaaactccct ccaccatgcc
      181 tctgcgcatc ccccatcccg atgcgcctct ccacctgtac cgacacatcc tccgggaggc
      241 ttcctacctg ccgcccctgg cccgcccctg ggccgtcgac cgcatcaagg cccgcttccg
      301 cgactgccgc cacgcccgac acccagatcg ccatgtgcgc cacgcccacc accacctgcg
      361 cttcctccgc gccgccaacg ctggccacgt cgaccgcatg ctgcgcatct gctacatggc
      421 cacggggagg ctgggcaagc gccgccgcct gctggctgac gcctatctga ccaccgcccc
      481 gcccccggac tcgcccgccc tcgccctcgc aaccccccag agccccggga agaggcccgg
      541 cggggaccgc ctgctccatc ccacttggct cgacagctgg gatctgccca agatcaaggc
      601 cctggccaag tctcagtacg accagcagag caacgccaca ctgcccaagg aggttcgccg
      661 caccttgaac gtctccccca cccagaactg ctggggtctg cccgtcgggc cccggggcct
      721 caccaacaag acaaagaagc tctacgcctc cgtctttgcc tccctcctgc cccccgtccc
      781 ccggggagaa tggcaggccc tgcagtccct cgccctgggc gaagccgacg atgcctcttg
      841 gcagatccca tcccggaggc cggttgccgc gagcaccacc accaccaccg ctaacaccgc
      901 taccggtaca gcccacgtgg atcggccctg ggactgggaa aagtacgcaa ccacgcccat
      961 acgcgtcctc gagaggccca acgcgcgcag gagaaaggcg ctctcgggca gcctggacca
     1021 ggatccgcgc ggccaaggtg cccccatcgg cctgcgcgca tataagccaa ggtcgctccg
     1081 ccgcaacctc tacggtcgca tctgggccgc ctcgcccctc gtcacgacca agaacacctc
     1141 gtgggacatc acctggggcg gagcaaatcc caaggtctcc aagccggcct ctcgcgatat
     1201 gcagttcttc cgcggcgtcg acaccaaggg aagcatcatg ccctcgagcc ccggccacgg
     1261 tttgaacgtc tcgcaggtct gaggcactgt gttccatcac aattcttctg gtctagtctg
     1321 gcctggtctg atctggtatg gtatggtata ttctagtcta gcagcctggc cagcttcgtc
     1381 aggccgtcgc ggtcgacgcg catccccacc cactcgttca tggccgtcgc ccctatcgat
     1441 tcatagaacc tgatgctggg ctcgttccac ttcaacaccg accactcgag cctgccgccg
     1501 tccatcgaca ccacctcctt ggccagctcg accagcagct tcttgccgta gcccttcttg
     1561 cgctcgctcg gcctcacaaa caggtcctcg aggtagatgc ccggcttcgc ccgccacgtg
     1621 ctgtagttgt agaaatacaa cgccatgcca catggtgcgc ccgactcgtt gaagaggagg
     1681 aggcagcggg ccggtctctc gggggacgtc ggttccgtgt tgcgtgcggt cgacgtggac
     1741 tctacgccat ccggtgcaaa ggcaatagta gccaggagtt tgctgtcggt cgcttcgacg
     1801 gcgtcgagct cgtgctcata gtcggcgagt tcgcgaacaa gctcaatgat ggttgggaca
     1861 tctgtgttgc gtcaggagag ctcattgggg ccgggttggg gtcgggctgg ggtcgggctg
     1921 gggctcgagc taccttctcg acgtgcatgt cggacggtgc aagccgctgg tgccattttc
     1981 ggaccgttgt caccggacag gggatcggga ggttctgggg aaacaggcag gaatgcagcg
     2041 agcagaaagc cacccagcca gccgtgttat actcgaggcg tcggtgggta tgcgggcgcc
     2101 cttctgtcaa ttgaccttcc tatggcgggg tcatcagtgg cagaatgaca tacagacttg
     2161 gcggccagcc aacgggagga gctgttgtgg agagccctga ctaaccctct gataaagtca
     2221 cgtttttcgc gccaggcgtt accgcatggg ctactaacca tggctgcacg tccaggaaca
     2281 gtaccaagga acgctaccaa ggaacgcaag tccttattta tgcaggttgt aaatgaatta
     2341 attgactgcc caaaactatc acggactcta ggggtgtgtc atttatagtg gcgccgactc
     2401 tctaacatcg agaaagaacc caagcctcga ctacgctcca ccagtttttc ccccctcctc
     2461 cgcagtgtgc tcttagatat aacgtacctg ttaacggatt ctacgcctgt cgcgcgatag
     2521 tcagttgcgt gcatttgagt ctgaaacctt acggcgctag gtatgatgga ttctagttct
     2581 gtgttggggc gataactcgt attatattat tcccagagtc gtagtatggc atgagaggag
     2641 gtatacaaag caaccattgg gagtcttaac tccacagcta cttgatgcag gtcggcatgg
     2701 ggaagggttg cgtggattga cgtcgccatt ctgactggct cttgcgccat cgcataatca
     2761 agaagtatcc ccagagccat atcaccatcc atgttcgcct gacggcaacc gcgtaccttg
     2821 ctctacaaga ttttgtcatt cacaggggca ctcccacgtc ttcccatatg gggagttctt
     2881 ccaacgtacg ggttgccatc attggcgcgg gcatcgccgg cctcgctgcc gccattgcgc
     2941 tcaaggacaa cccctccatc gaggtgcagg tatacgagcg ggctcctgaa ctcagagaaa
     3001 taggggcgtc aatagcgctc gggcccaatg gtatgaggac cctcgacaga ctgcgcgtct
     3061 ataacgctct gcacgactcg gtggcattcc gcaacaagtc cgggctgccc atgatatatc
     3121 ggtccgctga atcattcatg gttccaatac ggtaggctaa cgacagtcac agtcactaca
     3181 agaccaatga ggtagtctct gtcgacaagc acaaaggtgc cgtctcccaa cgacaccaga
     3241 ccgctcgcta ctatagggtt cacctccaag ctgcccttgc cgagcacatc ccagcaaccc
     3301 agattcactt ctccaaggcg ttccaatccg tctcctttga cgctggaacc cagagcctcc
     3361 ggatccgctt cgccgacggc tcaacggccg aggcggatgt cctcctaggt gccgacggca
     3421 tccactcggc cgtgcggcgg cacttcgtgc cgtcctcgca gacccgatgg acgggctgga
     3481 ctacctttcg ctccgtcttc cccgtggatc cacacctggc acacatcgcg gacctcccgg
     3541 acgaggccgt gcacatttgg ggccccgacc gcaccctgtt cctcagccac ctcggccgcg
     3601 ggctcttcac cgtcgtcggc tccacgcaat cggaccccca ggcgcccagt gccccgtacc
     3661 aggacgcaac gtggaacgag gagggcgatg tagcggtgtt gagagggttt tataaggagt
     3721 ggagccccct cgtgagacag atcgtagatg cggtgccatt tacgagggtc tacccgaatg
     3781 cgacggcgca tgcgctggac tcgtgggcct taggtggagg gcaggccgac gacagagacg
     3841 aaggctctgg atcaggtgcg agaacgagca gtgggaagag ggtcacgttg gctggagatg
     3901 cggcacacgc acacggcggg gcctttgcgg ccggcggaag tctagcactg gatgacgcgt
     3961 gggcattcgc gatggccatc aagcacgcct tccctgcgca ccaactgcaa gcgagagacc
     4021 ggggatccgt gggggagaac atcgagagag ctttgcggct atacgagcgg acgaggaagg
     4081 gacatacgga ccgtgttatg cgcgtcgtgg ctcagaacaa cgccaagacc gtcgacaggc
     4141 acagggaggc gggtggcggg tggcgcgaga cggacgacga gctgagggtt aggatgcaga
     4201 atcgagcaga caccagctgg atccatgagc atgatgtcgt ggaggccttt gcggaggcgc
     4261 tggcggacga ggatccctca cagggagaac tgcaagcgca gctatgactc ctttgggttg
     4321 gtcagaagtt ttgaggtcca gtacatgcct tttgggaccc ataagctgtt tcttttgcat
     4381 ttttgatgag aatagtagat tgtggcttga gtttcctcag ccaatcacga tacaagccca
     4441 cagagtcatg aacgagacat gacgtgcctt tccagccaat ccgaatatca tttgggagcc
     4501 agccgaaata catcgatact gctgtcattg actttccctt cttcagctac gtatctaggc
     4561 gtgtatgtgg aagaccgtac atagcgacca acggaactac aaacatgtag tgctatctgg
     4621 cacagctgag acggagacat ttcaactcac aaagacatgg atccataacg gtagcacaac
     4681 tttgtgccag tagtgagccc tgcctgtctc agcaaaagac acataatttt aaaattcact
     4741 acctaagtaa ataggcactc cggatcatgt cgccctctac tcactaccac ttctggcaag
     4801 ccccactccc tgggtacgat cgccagtagt gcgccggtac tcaccaatga gagactcaat
     4861 gtcttgcacg ttgcgactag gcagtattga agatcaccat ctgcggtcga tagaagcacc
     4921 catcagcttc aagctctatt caccaagagt ggacatggca ctgctacagc agcctagcgg
     4981 tgccaagttg cgcagttggc cccggttctt agttactcgc tactagttgg catgtagctt
     5041 ttgatcacaa ggacaaaagc atagcttgaa ataaggcgca agatcggaac catttcctgc
     5101 tttcctattc tctggctgta aggcttctaa gaatttgact atcagagcca gagtccagtg
     5161 ctgcacagca aggatccgcg tcatgtggtc tagaggcatg tctgccgttg gcggcagtct
     5221 atatctagcc tcgctggctg ttgcatcatt tgatggcaac ctgaactaca acagtccatc
     5281 ccgacgccac agcaatctcg gcattgatgt cactctcgtc aaccgtcgta gtttcaagcg
     5341 aggggctatc ccctggtcgc cggagcagct caacttcaca catggtgtgg cctcgggtga
     5401 cccatacccg gacagcgtcg ttctatggac ccgtgtcgcg ccaggtatgg agtccgacac
     5461 cagcaatgtc acggtggaag gcaccgcacc gctatacaac accgacaggg acccgtacat
     5521 cgaggctgac cccaaccccg tctgtgtgga atggaaggtc ttcgagacac aggcatctac
     5581 atcgagtaca tgctcgtggt catggccttt ctgtctcgtg aaccctgact gcagctcatg
     5641 ctgcaagcca ttttctactt gttctgctac tgcgaccaat gcgcatgggc gggtggtttc
     5701 gagtgggacg gcgtacacca cgagcgacat tgactacact gttaaggcaa gccaagttga
     5761 tgaaacatca atggttaaat gtacaagctg gtattaactg tatatcatag atcgaagcta
     5821 ctagtctgca accatttacg acctacaact accaattcac aatatgcggc tctgatagag
     5881 tgagtccttt gggacgcacg aagacagctc ctagagctga agacgacttg gctcaggtca
     5941 aattcgccat cttctcctgt tctaatttcc gtaagtcaaa actctgaaag gtggtggctc
     6001 ggaactactt accaattttc acagcattgg ggtatttcaa tgcatacgga aatgcggctc
     6061 gcaaagatga acatgattac gtggtttgta tcaccttaga tgagctcgag tcgatgtaga
     6121 atgattggtg ctaaggcgcg gacagatcca ccttggggac tacatttatg aatctgcagg
     6181 cgctggccaa cgggcgcaca agccggagaa atatgtcttc agcttgcctg agtacagaac
     6241 ccgtcacggt caagtaggag ctctctcgcc gtaaccctag atctctctga aactgacgtg
     6301 gactcgaata gtaccgcacc gacccggatc tgctcctaaa cgcgcagaat tttgcctgga
     6361 ttccaacctg ggacgaccac ggtacgccag cacttactta tctcgaattt ttctaatggg
     6421 ggaattgtag aggtggcgaa caatgtgtac cgagatggaa tgagtgctct gttcaacaca
     6481 gagaactctt tcctcaagaa tggagcttca atcagcgtag atcaacgcaa gatgaacgcc
     6541 gtgcgagcgt actgggaatg gatgccgatt cggtattttc taaattcatc cagatatggt
     6601 gttccacagg tcactgacac ttctgtagac aagtcgacct ggacgataac ctgcgcattt
     6661 ggcgatcttt ccagatgggt aagctgctag atctcattat gctggacacg cgaaattatg
     6721 acagaagcat cacggacttg ggtaggctcg aaatgtaccc aacataggag agtttaaaga
     6781 ggtactaaca ctcattggca ggtaacactt tcaccgaata catcgacctt atcaaggatg
     6841 atggtgggag gtccctaatg ggctcccacc aggagcactg gttctaccga caattatctg
     6901 agtcggccaa gcgaggcgca acatggcgca tcattgggaa ccaggtcata ttttcaagac
     6961 tggagttctc gcaagggctc ggtcttgata cctggagtgt acgcattcag ctgtcccgga
     7021 attataggac tagtcctgac atttatcatt tagggctatg cctccaatcg caaccggaca
     7081 ctgaaacacc tctacgacaa taacatccac aacaatatct tcctcgcggg tgatagtcat
     7141 cagagctggg ttggttactc tgagtgcccc tattttggtt cctagttgcc tcgatctaac
     7201 agaagctcag gtatcggatc ttgcgtggcg aggcgataag ccgtacgacg agaacacagg
     7261 cctgggcgca atcggcgtcg agttcgcagg cacggccgtc acgtcgccag ggggggaggt
     7321 cggaagtata gcaacgctcg aggcgcaatc gcaagtcgac gtcgatgcca acccagaact
     7381 acagtgggcg gagggttatt accggggata cttcatcctc acggtcacgc ccgcggaagt
     7441 caatgctcaa ttctatggta cgtaactctg atagattcgt ggctttggta gtcctgtttc
     7501 tggagcccaa cgatacttgc gctgatgact ccgcgcagga tcacccagcg tcgcaacacg
     7561 gaatccttgg gacctgtcat tggccaactt tacagttgta gtaaatgata atcatctggc
     7621 gcggccagtc gcaggggggt cggttgaggc tggtcatgta cagggcggcg aggtcaatcc
     7681 tacgaatgtt acactgaata ccgaaacagg cgagtgggat attgttggat acgagaccat
     7741 gtatcttagc atcaagtaag agtgagcgac ggatgggcca tcacatatgt tacggttcta
     7801 tactaggttg tagtcatgta tacatgatca acatgatcaa tagtatagat ataagtcggt
     7861 gcgtcgagtg gccgagccgc aagttttgaa tctatacaag tgaatataag caactatgag
     7921 aatcgaccaa gttttagtag aaaaaaattt acagcatatc ttgatagaac tcgatagtcg
     7981 ttatcactaa aactgagggg aaggcgggct tggcctgctc ggtttcaacc taagtctcac
     8041 tattgagttt ctcgaaaccc ttcctccaca tctccacgtc aggaccaaac actgggttcc
     8101 cacgacctag gatggaagtg ctcatcttgt acggggaagg aatattagtc aggtctaacc
     8161 ccttcacgtc attcaacctc ttcctagtgt cccagtggaa ctggaacatt gccttgttca
     8221 catggttgaa cccggcgctc aggttcatga taaggtccat aaagtctgtg aaaaccttga
     8281 cgtgctcgat aagaatgcac gcgccgttga tatgcatgat catcactgtc cccggattgg
     8341 cctggaactt gatgttcgag aggcatctgt taggaggtac ggcgcgaagg ataggttcac
     8401 cttcggaatc tacggcggaa tcgtagtaca atgctgcaag cacccgcgct tcgggatttt
     8461 cgagtaactt ttggtcgaag attgtgttat ggtgagcccg gaacagctca ttcgtcgagg
     8521 cagtcatacg acaaatccaa ggaagcccaa ccatgaaggc tagaggtgaa ggccattggt
     8581 actctctccg atagacagct gatctcacat tgacttcgtt gtatttcccc agttcaaagg
     8641 cgtaacaatc tgttaaactg ttgattttga ttgcaggtag catgtcgact gaagttcgcc
     8701 cggtatcgct gatgcatgga ttgagaggat ggttcaggaa ccagtcgacg acatggaggt
     8761 agtctttcat ctcaacgtct atgaaagtgg ccttgaaccc aacttcagat tcgtccgtct
     8821 cgaatttgta tgcgagcaca tatatcttga acgcccatgg gtacatgtac cccggcttcc
     8881 ccaagcttgt caaactggtg ttcgtaacac gtccgcggcc attcacggga tcgccgtcgg
     8941 gtcccgcaaa ccagtgtggt gcgaaagcca tcaaagaacg gccagtattc tctgctacct
     9001 catcgaggaa ttgcagagac tgtctgaatt gcgggctgtg cggatccgag agccattcag
     9061 gaaccccagg aagctgaatc gccccgggtt ccgaacagtg cagctagcac caggtaggat
     9121 cttgctgccc gcctggtacg gggtcccgaa agacctgatc ttcggcagga tatgggaaca
     9181 agaggccacg aacgtggcgt gtcgaggggc ggctgttctc ggagaagctg ttgagctgac
     9241 tgcagagggc tttgtggcag ggccagtcct ccttctggca aatgcgagag cagtaaaacg
     9301 ttccgcatct ttggcacttc gatcctgttg gcatctcaca catgcaacac agagtcgtcg
     9361 acggaggctc tgccacgctt gcggaaactc gctcccacgc ctgcctggac agcgaaaccc
     9421 cgaatgttac ggatgcttca taataaggat ccatgcctgg attttctatt ttcttctgga
     9481 tgtcaattat gtcgaaatcg agtgcagctg gatttaaagc gatgcggcga gggtggattg
     9541 acaggtgatg tcgcggattc aagtagctca aggagagctt cctaggagca tcttggtgtc
     9601 atgaaggaaa gtcaacacaa ggaaactggt atgacggagt gcctagcccc tgcctcttaa
     9661 aattgttact acatacaggt acatacctag gtagtgtaga gacaatgcgt gatgaggaaa
     9721 ttacgactgg actatgttgg ctcatttgtt ggctgccatt taccggacag tcagaacttg
     9781 acccgaggtt gtcaggtggg cctgacaccg gatcgggatc aattatactg agcgttgtaa
     9841 tccgggccct ccctttctga ctagccaatg agctctttga gcctactaag ttgccgttca
     9901 ctgcccaggt ggttacttac ctgaggtacc tgcttaagtt aggtacttat aggcatgtgt
     9961 cactaacggc tgctgtgggc acccgtccat tgtcggctcc gtggtcactg agcgtatcgc
    10021 tcaaggaatg ctgtcgagtg tgttgcactg agactgtcat ctggcgcctg tatgacggct
    10081 gcagaatcgc atgatggatc aacctccaat ggggaagaga cacttttgcg agcctggcaa
    10141 cctggaactg gccatgaccg gtccaccaca gttcgttcgg tctcaatctc caagcgccag
    10201 tgtggtgggg gggggggggg ggggtgggga atggggggtt tgtagggtgg tacgcgcgac
    10261 ggtgggagac gacagcacat gtggttcaaa acgtcttgcc cgagttgcca cagcaaagga
    10321 ctcctccaaa acctgggtcg tgagcccgcg catacttcgt aggcaatctg gcgtgcgcgg
    10381 atcatcaccg tgtaaccatc actcaaggga tcgaagtcga atacgtatgt ggtgtgcgat
    10441 ggtagatacg tatagtaggt gggtacgtag ttacttgcac ggcggccacg tctcgatcat
    10501 gaaacccgtt cgagctgtca gccatgggcc atgtactatg tggtggagat cgtcaggcat
    10561 ccctcaccac ttgagcgaga caggctgcaa tacttaactt atgtaatcat tgcggctcca
    10621 gcagcaatag gtaccgtgcg gtgtacccaa tctgacgtgg ggtggaacgg ctttggtgcc
    10681 gtagttattg acttgcacgc atggaggcat gcacatggca ttggatcatg gtattgatac
    10741 ctgccaggcg cttcaagtgt ggctggcact cgccttgccg ccatgccgcc attgccagcc
    10801 accgagcaga aacctctgag cgtgtccaca ggcagctgtc gggtgtctga ccttggtcag
    10861 cgatgcaacg accttctgcg gcatgcccag tgggtgccag tgcattgttg aagaattgcg
    10921 caaagagatc ggttggacct cgcgagccca atgggagaga aaccctccac tgacgcagcc
    10981 cttggccagg agtcctgcct gggccgagag gtctcagtgg ctgcagcccc gggactttgc
    11041 gacaggggtc cccaaggggg tccgtccagg ggaggccggt acctaacgcg acgtacctgg
    11101 gaaaaaagac tgcgctccag cggagcgggc gccacgattg gccagccgct ggcacgttcc
    11161 gtgcgtcaaa cccgcccaaa caggcaccgc cccaggtccg ccctgacgac cccgggaccc
    11221 cgtcgcctcg tgccatctcc tcagactgga gtcgttacat cgccagtcga tccgacagtc
    11281 ccagacaatg ctggagcact ggcatctccg tccagcccgt gccaacgtgc tgctctgctg
    11341 ccttccttgc ctttggctcg cgctcgtggg cgcccccccc aagtccccct cgggttggcg
    11401 gcaccagcag cgtctcacct ctgctcttcg ctcgcagcca ttggctggct gccgatgctt
    11461 gttgaccccc ttgtcgctct ggtctggccc ctctgctgag cttaaccaca cgtccgccgc
    11521 cgccctggaa gcttagcact ctccaccgtg caatcattgg cctgcgttcg ctcgatgccc
    11581 ttcgcgacgt cgtggctcgc tgccgttcgt cttgagcctc atggcctctc aagttacata
    11641 gtacatacgg agcggagtac tatgctattc atcccccgta accgtatcca tacacgtgcc
    11701 cgggccatgc ccatgcccat gcccatgccc actacacgtc cagcttgtca caggttgctt
    11761 gcttggggtt cctcagcctc cctccctaaa cccatcctcg atccaccatg acatgacacc
    11821 atttgtgacc ttcagagacc tgcatgagga agcgtgacgt tgcctgattc ctacccgtcg
    11881 tctcttgttc gccaagacat cttttttttt tttaggtcaa gttcccaggg ttgcggctcg
    11941 tcctgtttga tccttggatc tgctctccct cttctaaccc tcctgttcct atcatactat
    12001 tcttttctgt atagccgcct gaaactaaac aaccatatcc ctcctgcggg caggtccctt
    12061 tttcttccct ttcttctcct ttttttcccg ttgggcttct tgatcgacag tcacccctcc
    12121 gtccaagggc acgcgctcaa ccgccacgtt catttcacat cgcctttctg ttcatgacga
    12181 ccgccggccg gctattcttc tagagaaccc ttatatttga cattaatcat tggtttctgc
    12241 ttcgtgtttg gtcctgtcca ctcgtagaaa gtgatacgac ataaaccgcc aacatgtttt
    12301 ggagcacaac aatcacggcg tcgttgatgg tagcaggggc gtctgctggc gttggaagaa
    12361 tgggcgccat ggcaccgagg agcatgatgg aggcaagaat ggaggatgac gctgctccaa
    12421 ccctgcaagc aagacagagc aactcgatca acttgacgcc ggactcgtcg tcgatgaacc
    12481 tcacgcagtg gaatacggaa acatcggcac tatgcacaac agccctatcg caactggccg
    12541 ttgcctcgaa cccatcggga acagccgtgt gttacaatat accaagtctg gacacgaaca
    12601 ccggcacatt catggcagac ctgcgcctgt tccaggtgtc cacgccgtcg ggcgagttct
    12661 cgagcgttcc tcagcagaat atccaggtcg agctacagta caacggtgcg acggtatcgg
    12721 cggttaatgt ttccacatca tcagtggcac ctcgcggcct ggaggcacgt gccgtgaacc
    12781 caacaccact tcagacgtac atgtttgtcg gccagattga ccagaagcag ctcgctcagc
    12841 ccatgacaat gtgagttagc cacagtcgag aatgcatcga cgcggggttg ctaatgttga
    12901 gaacaggggc gtcctcgagg cactggttat gcctacggta acgctcaagg gggtcaacac
    12961 gggcggcaat actgtcgcca ctaatgtctc gtccaatgag gcagcctttg taaatggagt
    13021 cttttccaag gagaccatca tgtcggatct ggcccttgct caactggccg tcaacgaggt
    13081 tgtcgctggg ctcaagaacg ggactgtggc attcatcctc cccggcgtca atatcctcat
    13141 tttccccgtc ggtttggtag tcaccggttt ctggactata gcaggtctcg cagtctacgg
    13201 tttcggcacg ttccagcgaa tcagctaccg ggagtcatac agacaaagga aggcgagggc
    13261 tggcaagggc atgactggaa ggatatagac ggtctcgctt ttgggaaaag agcactccgt
    13321 agcggacagg gcctttttat tttactttat ttggttgggc ctgccgatat aatcatatgg
    13381 gcgcgcactg ctttctgttg gcggcaagag atcattttgc ttttcttttc ctcgtcaacc
    13441 ccattggcgg gttggatggc ttgacatcct ccacagtaca atacctaagt tagacaagta
    13501 ctccatacat agattctaaa caggggacag atcaatatga gtcactcgac tattttgacc
    13561 taccctttgc gcgaaagatt tatgacgtgg ccatctcgag ccctgcagaa agacgcgttt
    13621 gttcgtagcc tgtctttcat gataacggta gtaacaggac gtatgaattt gatcgactgc
    13681 agggatcttg ggtcaggtcc tattttgtga gacaaccaat tgcagcaagc caggctgaaa
    13741 gcattaaatt gacccatgtc ggcagtggtg gaatttcatg cggcgaatgt ggtcgaatta
    13801 gaagctcgcc aggctcgagg agagacggct tccaacgacc taccggcccg ctaactggac
    13861 agcaggcaca ggccatggcc agcgcataat gcggtgacgt gccttcatct tccgaccctc
    13921 acccctcttg gtcgtgttcc atctgcgcga caccgaagat gtggattcgg gaataacgag
    13981 accgggaagc tggcgctgct tatcgacgca accggcagca ctgggcaggg tgagaagttg
    14041 tcgaccagca agttggtgac cgtgtggctg aggtgactgg aggatagtcc aggatcccca
    14101 gactcggacg gcgacactgt gagactttgc ctctgagctg tgctggttcc agacggcagt
    14161 ctctgcagtc aacgatgaca tccgcgcctg tgccgcgtcg ccggtgtaga caagttccag
    14221 tggaacaact gtttcatcaa gttaatctaa gtagaaatcg accagtgctt actagaggcc
    14281 aataagactc caaagcgagc ctctgttccg cctggggtgt catggggatc gactttgccc
    14341 ttctatctgt gtcagaaaac ttgacgcata aacaatagaa caaggctctg tagatcctga
    14401 atctccttcc tggaaaccaa cctaacccac ccttctttct cacttctcgc agtgtcctca
    14461 atttgttcaa atactttccg tgtttcacat ctcatagtta cgtctggtat tccctcgtta
    14521 ttctcttccc gtggtctagt ttcgcaagaa actagggagc tggtactgcc tatctactta
    14581 caacatccca caaggtccgg ctcccaaggt gcaagcaaac gagttctcct gtgtgtgtgt
    14641 attaagtgca actcactgct acataaccga agatggacgt cgctactctc gtcaagcaga
    14701 tgcacgacaa cctgtccgag atacacacaa ctattactgg cgtctcaact gaaagccatc
    14761 acgcccaatt ggatgaacta gagaagaagc ggaacgattt gctggactct ctacgagccg
    14821 cctttgacca ggaaaagcag gagctggatt ccaagagaag aacagaacgt gaggagattg
    14881 cagaacaacg gaggaaggaa gatgaagaac gagaggcacg tcggcgtcgg gaagatgagg
    14941 aacttcaggg gagaaatgat accgaagacc ttcaaaggca cgagaagctt gatgaaaacc
    15001 tcaaacaggt agatgaagat acagatcaga gaatggatga gattgaggaa gccgccagac
    15061 gaacggtcga tcagggcaga aaaagactgg atgagttgga ggagaagaga cgagtaagca
    15121 cgttatgcag aacgtggtat tcctattttg attttgctga ctttggaaat ctctaggaaa
    15181 tcaaccgcct cattgacgag caactccaaa tgccgcttcc aagcgttcca acaaggaaga
    15241 gggcgcgtgg cgaaaagtcg gtcaatggta ctaaacatgg tgctccagtc agtatgccaa
    15301 gcccttccaa gttggaagta ggactcctcg gtaacagtga caagacgcct gaaacggtac
    15361 cgactcccac cgtagagtca ggagagtcat cggctttagt ttcagacgag gtccttaaga
    15421 aggacggcca acacgaagat gtccgtacag agctaagaga ctcagttgct cccgaggaaa
    15481 gtcaagcccg aacagaagct ccggaagtta caaaatcacc ttcactagcc ccacaccaag
    15541 accaagccga ctctcaggaa gaaggagtgg aagggttgga gggacgattg gcacctcaaa
    15601 cggaagattc agctatcggc ctagatccag cagtggaggc agacaagaca tattcgcggc
    15661 acgcctcgct ttctgggagc gagtctcaca gtctggatcc aactgaagag tcgcaccccc
    15721 ccaaagatga attcgagaag gaggaaagcg ggggcatcca agtagtcact gaaatccatc
    15781 aagtgcctcg atcctccgtg ggaccgatcc ttacctcaga gtctgcgggc gacaccaatg
    15841 aagtattgaa cagctcctgg tcaaattcat ccatcggcat aagtgatgat gagccactgt
    15901 tgttaggcac caaggcggaa ccactgagga ctgacacatc catccaaaca tcagcttctg
    15961 gggaggcggc aatgccttct cgcgcaatac ggggttcaag tgactctccc aaaggagtag
    16021 agttggatac tccaaaaccc aactccatcc actccattcc aagagaggaa tatgatcttg
    16081 ctaagggtta tgctaaagaa gacactgaag actcaacagg ggcccaatgt gagtttggat
    16141 ccaaggatga ctcatccgat cgccctgatg aggatgctgg caatatacgc cctaatccag
    16201 gccagcccaa agctattgaa gagagactga ggacgtcgaa cacggcgtca catgagcagg
    16261 atgccgatga ttgcgacatc actcctggtt cacctactat cctaaatgtc ggcgacggat
    16321 ttgagaaaag ccatgatgaa gcacacgatt cggccctggc ttgggcagat attcctcaag
    16381 ataaccttag ctccccaatg aaaagtcgac cagaaactcc aaccgaagcc ggcacagata
    16441 caaccagagg tctaacgact accccagaca cgaagcaaca gaatcccccg gttgaactcg
    16501 ccgaaagtct acctgacagc aattcagacg tgggtggttg cgaagcgtat gttgcgacgg
    16561 gccctggatt gtatcgggga agaaatcagg accttggaga ccatgaacct tcccagccag
    16621 ttccaaccgc cgtcatcgaa gaacagtcag caaatacggg ggcgattgcc tcagatttgg
    16681 accgaataaa cgaaaacaca agtctgggct caccacccaa cgacgatgaa ggtggatcag
    16741 cgccaggtgg tgacggagaa agcagaggag aaagcaccac tgctccggaa cggcactcag
    16801 aacctgcagg tgtgcccttt cgtgaagcta atcacacgca tgagcgagaa tcccaagggg
    16861 gtaacgttgt ggaagatgct ggctgcgacc aaggcgccgt tgaagtggtt cacacagcag
    16921 ggaaaccggt cgacagtcac agcgaatgtg caatcaccga gggcactgac atccctattt
    16981 cacgacccca ttatggagac ggccagccga gactcccagt cgagcccgga agcggtagct
    17041 tgggcctcga tagattggaa caacccagcg gcatgggcga tgtgacagaa ccaaacgcat
    17101 cagatgaggg tcaataccag catgaagttc ccgaagctgt cggcgagatg gcttgcccgg
    17161 gacacgacgt cgatatggta gatgactgtg atgctgagaa ggctagatat atggcggggg
    17221 acttaccgag ccgcaacctg gacgtcgatg ggtcacacga taatctccca gtcccggatg
    17281 aagacaggga caagttcaac ccgctactgg gtaaacggat tgggaaagag gctccagaac
    17341 cagcggtcac cagtccagac gacacaagat caagtacctg cgggtcgact gatcgccaac
    17401 ccttcgccct aagcacaagc acagatcttc cacattcaca atcgagtcct caggaaacag
    17461 atgaccacct cggaatggat aacgagaggc gaggccattt ggttgacttt ggaactgctg
    17521 aagctgaaag tccgagttta ggacacgatc aagttcgtag ctccaacgaa cctcatccgc
    17581 acatggatga tgagccacgt cctaatgaga tcctaggcgt caaatgggga caagagccag
    17641 ccggagagcc cgaggagccc aacgagtgtc cggcttcact tgcaaagcag gaccccggaa
    17701 actacctcag ccaggacaat ggagtggacc gccagcagga agcgaattcg aatccagctc
    17761 agaggcacgg ctctttagaa gagactccgg tgaacagtga actgcatgtt gagcccagca
    17821 ccaaatcaca ttcagagagc gttatatccg agcaagtaaa tcaaggacct cttcaaatgc
    17881 ccggttcagc agttggaagc ctttcgtcgg tagtcacaca ggttgtaccg acgctaatgt
    17941 ttggaaaggt gccgaaagat gaagccacct cagatcagtc aactaatgag atatatgatg
    18001 accgcacaga acgacttgct tctgataata caatagacct cggagcctcg gaagaagcag
    18061 caggcactac taccatgttg gtaaccgatg gaaacgggga taaccacctt tcggttgatc
    18121 ctcccacgag acagacaaca agctcgccat tacctgtaga aaatgacacc gttcacggcc
    18181 atgaggatct gtttgacgac gacaatactt cgtcctacca agacatcgag acagaccaag
    18241 acgatgactc cgcagctgaa attgcaacgc atcataccgt ttcgcaacag aacacggtgc
    18301 atgctgcgag agatagtgat ggcatcacag acagtctcac ctctggggaa gggatctgga
    18361 agcatggtca agacacagtt agaccgtcaa atcagagcac cgatgatcaa gggacagaat
    18421 acttgtcaaa gggagcctcc aaattgggat atccagaatc gcatgatatc gccaagacgc
    18481 caaatattgt gcctataagc catcaaagcg tcccggagat cagtcctttg gtgcttcaga
    18541 gcgatacacc cacgacgcct aagcgaggag ggctcgcagc gagcaggcat gctccgtgga
    18601 acagtcctca gaccccacct caccagaccg agacgaatgc agagtcagaa acctctcctg
    18661 cagcgtttac tcctcgagat gttactaatg ttccctggca tgagcgaaat gattcgattc
    18721 ctcagtccct acacagtcag agcacgctct catcagcacc ctcttctcct gtacactccg
    18781 ctctgccgat tgataaacac gagccggtga tccgagactc gtggcatggc ccgctaggca
    18841 atggtatgcg ttctcgcgct ggcacgcaac ttaccgatcg aaacgacact ggggattttg
    18901 atcctttcaa atacgactca gggagctcgt tttcttacaa cgcgaattct ccaattcgta
    18961 atgtagagat gcagcaacct caaccgcagt cgagccgcag ttcgcttgcc gggtcgccca
    19021 tgtttcagaa gctgcgcaat atgttcgagg ttccaaccgg cgtagagtct agttctcccc
    19081 cctcacggtc tgcttctggt aactttcagc cggttgggcg ggatagaagt tcatcattgc
    19141 acaagtcttt caatttatcg gacacagacg actccccgcg aagggcagga ttcctcaacg
    19201 agcacgagga tgaggttgat gagcacagtg cattacttca aagttccaat gggttcgacc
    19261 gaaattgacc acgctcggtg acggcgggtg ctggacatta cgttggaaat gaaaataatt
    19321 atagtgatgg cgggcagtgt gatgactctg atctaaaccc aggtgcgaag ggcgactttc
    19381 ggcttgcttg gatgtttgtg aaaggttggc gaacgcgctt gaaaactgcc agtgacataa
    19441 tagagaggaa aaggtgggaa tggcacatgg aggacatgct tgatactccg agattgtctc
    19501 ttgctacatc ctcggtgggt gctttaggag aagtttctaa ggccaggccg gctataggac
    19561 gagcgaagaa gaagaagtca gttcattggg ccttgtgaca atcaatagaa cgcgcacggt
    19621 ttcgctcctg accgatatcg gtcttgcttg gattgaaacc tagtagctgg tgacaattct
    19681 ttgcgctgct tgtggtattc aaacaaagat gcttcgacac tactcaatag cagccatgcg
    19741 gcaccaaaat atgatctcgt gtagaaacta tcctcgtgcc tatctctata cggtcgtgca
    19801 cgtaattctc caggtctgct gatcgcatta gggttatatt atttaaagac agcgacaaat
    19861 gtaggcttta tatagtgttc taattacgta actccaagtg cacaagagaa atctaatatt
    19921 tataacttgg gcaccactta cagctgaaac atgtacacat aaaaaccatt attcccttcc
    19981 caacctcaat atctcaagcg ctacaacttc catggtaaag ggttcttcgg tgtgcgcacc
    20041 agcatgtcca tgatctcctc aagctcgtcc agcagctctc gggccatagg tagccagtcg
    20101 gcgaacgtga cgacctcgaa catcagctcg tcacccttca caaatgcctg gatcttccac
    20161 tctctcaatg gttcccaatg cgggtaaact gtttccatcg tacagctcgc cttgccaaac
    20221 ttcatctcct cgacgtgata cacgtcctgg tggacgacgg tgtcgaacca gtcgacagtt
    20281 gcgggccagt cagtgcactg cggcacgatc tcacgcaggc ccataccctc atgttgagca
    20341 ctggcgatgt gctggtgctg gacatagttg agcagatcga ggccagtcca gtcttgctcg
    20401 aacttgacgc ggacggggac gtattgccaa gtcgggccca taacagagtc gacgttgggc
    20461 aggtcagtgt ttcgaccgct gaccacttcg ccaaaaacta catcgcgccg gttcagccgt
    20521 cgcgcgagac aaatcgccca agctgcagtg gggagggtcg cgactgtgac atcccttagg
    20581 cgggcagcaa tgctgactgt ccgtgtaaca tcacccggta ttcgggagct cagcggcaga
    20641 tcggagcgaa gaatagacat ttccgagccc ttcaggagct ccctccaata cgggatgctc
    20701 tgtggtatgc tcctgtttac cgtgtggtac acgaaagccg aaaaaggcga attattcttc
    20761 gtgggcagtc catcatacag agcaccgagt tgacggagaa gcgtaactag gcagatttcg
    20821 tcatactggg cgtgcgatat tctgatgatg agacagctct tacccgactc cccgcgggca
    20881 agcatgaatt tgacgaatgc cgagcccaat ggcatcttgg tgtggacatc catcccgcac
    20941 agcttgtgcg cgaaagattt gatatctccc tcaatgttgt actcatcaat ggtgacggtc
    21001 agcgaatcaa gaacaacacc aagacatcgc ccgttgctct caacaaagac cgtgcgaagt
    21061 atctcattgc tagcaacaag ttcctggcaa ctcttcagga gacgctcgcg gtctacctcc
    21121 ccatccaggt ggaaaagctc atatcgtgcg gagtaccgtg gcatttttac agtcccgtat
    21181 actgcaactt cttggagtgg tctcgtgggg tagatgtcct tgatgaccca ttcgggccta
    21241 gcgagtgacc gctggatgtc gaggaactga tggaaatcat cgaatttcat cagggagaac
    21301 ggctttgggg ccgcttcaac cttttcctgc gtcacgcttc gagcctcttt gagaatattt
    21361 gccatttcat aaagcgttcg atgcttaaat atttctttga cggtgagctc gaacccttcc
    21421 agtcgggttt ccgacaccag cttcattgcg ccgattgagt cgccacccag caagaagaag
    21481 ctatcatcga ggccgatctc gtcttcggga atgcccaaga tacggctcca cgcacaacgt
    21541 agtccttgct gcttggtcga ggacacggaa atcttggtag aacgtttcgt cgtggctttc
    21601 ggttccttct tctcggttga cttatccact agaatgatcg accccaccgg actatatctg
    21661 gcaagcttcc gcgttcgata cacctttccg acgagcgtgt ctggcaacca cttagggcat
    21721 tcgatcgtct cgaaggtcga gctgcccagg cagtgcacaa caagctcgcc gagggcccca
    21781 acaggagaaa gtcgttcagt atcggatggg tcgacgatcc aggcatctgt cacctcgacg
    21841 tcactcgaga acaacgagcg gcaagtagca ctggcggcac tgagccgact cagtcgatgc
    21901 aactcggcca tttcagttgc atcaagcaag ttcaactcgg ccaggcgctg gttgggattc
    21961 tcacagaact gttgggtcag ccgcccaagc tgcgagagca tcttctgcat ctgagggctt
    22021 gacaccgtct gtgaatcgaa actagccatg atcaggaacc ctttggggtc aagcgagcac
    22081 acaagcatga gcgcgtaggt gttgaacttg agggcttctt gggctgcttc ttcatcgcca
    22141 gctgggacga aaccgttcgc aggttgatct tctgatggcc cggccccgtc ctcttcggtg
    22201 ctagggtgca atacgaagcc agttcggagc tcgcacgctt ctctcgcatc ggggctgaga
    22261 cgacgaatat gctgcaggcc gaaatgttcg tggggaattc ccaacactga ctgattgtgg
    22321 acatcctgca agtactcgga aacagttaat tcagtgttta cggtcacccg cactgggatt
    22381 gtcgcaatca tcggcccttc aatctgctca actccgggaa tcggagcgtt gcgaccagtc
    22441 aaggtctctc cgaacacaac atcattcgac gccatgtagg acgctacaag aagtgcccat
    22501 gcgcctcgta ttgcggttgc tatagtcgtg ccaccagccc gcctcccgag cgagacgtag
    22561 tgttcgagca gagagtcagc ctgctgctgg tatccagggt acggtaatgt cgggaactgt
    22621 tcaccatctg caccctccaa gcgttctctc cagtactttt gcgactcttc gcggtccatc
    22681 tcacagaggt atttaatgaa gttcttaaag tttgccggtc gctcagtcga aagcccttgg
    22741 taagctctat tgactcgctc gacgaccagg ggcatggacc agccgtcgta cagcgcatgg
    22801 tgcatggtaa ggacaaagtg agtcttgcca gtctgtgctt cgtctgtaac aattgcatat
    22861 cgcacaagtg gcttacccaa ttccaccgga tcatccctat cctttgccag gagttcggtc
    22921 aagcctaaac cttcaaaaat tggacatgca aagtcatccc tgaccactac ttgcatcaag
    22981 ccttgtcctg gtatttgcac aatccttgtt cgcaggatcg ggcagtcctt ggctgcagtt
    23041 tggaaagcgt ctgcaagtct ctttgcagtg tcaagatctc gcatctgcac gactctctgg
    23101 gcaacatatg cctctgtcac ctttgctgag agggccatca aagcttcctg tagcggagtg
    23161 catgggtaaa catcctcgac aagatccgga ctcaggccgc agagtaccgc tgtaccttct
    23221 ctcgctgtgt cttccggcca tgtcttgttg agaagggaga aagtagctac ggcgagatcc
    23281 gctactgaag aagtgggctg agccatcaga gccatatcct cgagcaccgg gttggcaaag
    23341 atggcggcca ctgacaaaga aatgtcacgg cgccgagcag cagcgactaa gcgcattgcc
    23401 ctcaaagagt caccgcccac agaaaagaag ttatcagttg cactgaaatc gccatctgga
    23461 cccagtacct caccccatac gtcggccaga cgacactcca catcgctcga cggttctctc
    23521 ctctgcacca atgcagctgc gaaagcagcg atgtctcttc tgttcatcga tgtgcctatc
    23581 tcgcgtagct gcttgcggtc cgttttcgcc gagaccagca gtggcatggt atgcaacggt
    23641 atatacgccg ctggcagcat gtatattggt aggtactctg acaggttttt gttcatgtcc
    23701 gcgagacagg ccaaaacttc gggggaaaag gatccaagaa gactgtccac tcctgacacg
    23761 agtcccgcct tgtctgatac gaacgccacg agcattggtt cgccagaagc gctgccaggt
    23821 ttgatgactt cagcggcaac tcgggtctcg gagggtaact tatcgcgcat gtgatgctcg
    23881 atctctgcca gctcgatgcg ctggcctctt agcttgactt gctgatcgcc acgaccgacg
    23941 aagataatgg atccgtccgt gtcgtatttc accaaatcgc ctgtcttgta taatctacca
    24001 cggcgtccag ggtactcgtt gcatccagcc accagaaatt cgggatcgtt gatgaagacg
    24061 gccgatgtct tctctgcatc cccgaggtag ccaggaccaa caatggctcc ctcaacgaga
    24121 agttccccaa cagcacccag tggtacaaga tggttgtgat cggtcgggtc gacgatccag
    24181 attgatccac cacacccctt tccgatggta atctgcttct ttccgtctcg gccaacctgg
    24241 ttgttgatag tgcagccgac agtgcactcc gatggcccgt aggcgttcac aacttgagtt
    24301 gtctggctcc atttcagtgc atctccattc gatatcgctt cgccacccag ccctaaaacc
    24361 tccaaagagg ggatgatatc aggttccaag acacgggcaa ccgaaggtgt catgtgcgcc
    24421 atgttgacat tcatctttcg tatggcaccg ctaaggtcgt tgacccggtc tgcttcggtc
    24481 gggatgcaga ggcaaccgcc attggcaagc gtgcacagca tgcagtcaat gcagacgtcg
    24541 aatgcatagg acgcgaaatc gagaacacgt gaatgctccc tataccctac gaggtctgcg
    24601 cgtggcactg cgccgctggt atagtttcca tgggtgacca aacatccctt cggtctacca
    24661 gtactacccg aagtgaactg gatataaaga ttggtctccg ggggtactgg tggaaactgc
    24721 gtggcatcag gtgagccatc ctttgagtcg aagcagtctt ccgcgacgac aattagggcg
    24781 gcgttcgggg cagctctgcg accgaggagc tcctgggtct tcgaggtcac gatatgcctt
    24841 gcgccagtct gttcaacaat ggtgcgcaat cgtccttccg gttggctcgg atccatcaag
    24901 gcaaatgtac ctcctgcctt cattatagcc aatacggcaa tacaggtcca tcttgatttt
    24961 tcaaaaagaa ctgggacgtt gccgccaatg ccgacaccgg tcgcctgcag gcgcgccgcg
    25021 agacgattcg agtattcatc gacctcgtgg taggtgaagt tgccgtccca tgattctaca
    25081 gctgggcgac ctggattctt cctggcctgt tgtgtaacca gctcatgcat acatgtcgtc
    25141 aacgtcggag ggactggcga gttccaacgc catatctgtc ccaagccctt cgcagtcaag
    25201 gcagtctcgt gtaattcggt cggcggtgtt gagttgggtg tgtgcacgcc atcgtctccc
    25261 gagtggacag agtcattgtc gccggcatgg tcgtcttgcg ccttgcaaga cagacctacc
    25321 ttggacgacg gggactcttg ggacatcgag gtatttcttg ggatgcagcg tttctccact
    25381 cggatatagc cttctttcct gtcaacctgc gcaagagagg gagacacaga aagagacggc
    25441 ctgtacttca aggaggacca gaaacgatgg gaaacactgc acctggatgt ggaatcctgc
    25501 aactttgcgg atcaacagta ctattatcca actacattca acgatgcctg cgaaagcgac
    25561 gggggaaatt tgccatcatc gccctggcct gggccctgcc gacagcggca ctcttctgag
    25621 gcgatcaacc gggggccact gcgagcgaag tggccccgtc caaccatcgt ctccgagagg
    25681 tccattgttg catagtacat acagtcgcag tggtacttgg gtacatgcat gctaagctgc
    25741 taactacgca atgcagtggg aaaacatggg cagggcgttt ggaacgtgct ggtggcagat
    25801 gcatgtccag gggtgccaac gggctcggat cagataactt taagcggatc tgataaccaa
    25861 agggggaaag acggcctcgg ggccaagccg cgattccctc gcttctgcgc cgtggagccg
    25921 gcgcgatgcg tcattagacg gacctcgcca gcgaggcttt accatgctta gaagctccgg
    25981 gtcctcaggg tctctgagcg aatttgtggg tgctacggcg aaagtcgggg aaacgagaag
    26041 gtcacattct ccagcgcatg gcatgaagcc aagcctggcc atccatggtg atcacgggca
    26101 gcggcgttgc catcaaggtc aaaagagccg acggttcatg agttggtccg acaaaatggc
    26161 gtgccacttt gaagcgtgtg atcacatatg gaagaaggtt gctggatgag ctggttacct
    26221 gttcgggtct tctggaagga tataatgcct ttgcattcat agcagacagc caacagtaag
    26281 cggagttgca tgacccccac agctcgcgtt agtagctggg atcgaaggtt tccttgagcg
    26341 acgaatggcg tacgctttgc ctcgtggtag caaagaagcg aacagactaa ttaacctgtg
    26401 aaaattttcg tcctcatgga tcattacgcg gtggagtttt cccagggtca catctggagg
    26461 gaggccggga tatgattggt gatacgaagc tctagggcgg ccaggagatg gggtcactcg
    26521 gatcagataa gataatgtgc cgaggcgccc ggggttgtgt ccggcttctg aatttccgat
    26581 ctcggcactc gaccgttctc gtctgcaaac acgttacgtt tgccttttgc taggttggct
    26641 ggcgacatcg tgccctcccg gccagctggg aattctgggc agcgtgcgtg aaacatgcgt
    26701 tgcgtgatcg aggcccttta ccaactacat ggatcaagat tttaaatggt acccaacctg
    26761 gtcatgcaaa gactcagcac gcgtccccct tgcaggaatc ttggcttctc gccctcgacg
    26821 tggtcctgca gtgcagaatc taggtgatag aagaaacact gtctgggtaa ctcgtgcata
    26881 gattgctggc gaacaagcct gcgcccgtag accaagggaa acaggacata agggggtacc
    26941 ggaatcagac ccagacagag acggtcagag cgaacttttc cattctattt ggggagaaca
    27001 attcgcaccg cccagctatc atatttgctg gacgtttccg ctgcgctgcc gtgcttctgc
    27061 tgcctcggcg accaaccaag gactatttcg cacggccatg catcgcgctt gtccatagcg
    27121 tgtcccatgc cgatggacac ctgtttacag tgggctgatg agtgggcaat gctgttgcgt
    27181 tctttctcct acggcaccgc gaatgatgtg tatctatgat tacctaggta gttcaaggac
    27241 cagggatagt gaaaacatga gctgacacag gactatcatg agtcgccagt cgcgacagaa
    27301 gcagccatcc atgctatttg gatgttgcgg acgttgtggt aggccaacgg atgtgatggc
    27361 cttgggtttc atctattctt tgaatggtgc gaccggaact cgaaaacccc ctatttctcg
    27421 tgaagcgctg cgtcgtaacg tcgttgccgg tttggcccag ccttatatga tgcatcggcg
    27481 tgcccttcac tgggaacgca gacgccgtcg tgatatatac atgcagacat cctggatcct
    27541 ttgccaacgt tttggtgcca tcagcatacg cgaatccact tgactacaaa tgggatgctt
    27601 gctgcaagac agaaaaacac ctagcggttg agcacacgtc ttcaacgtga tggtccctct
    27661 ttctacacct gcctatgagg cttcctcgcc gactcttccc aggccaaggc cgcgcaggtg
    27721 gacctctcgc aatcttccga cccagtgtct tctcagttcc ggggttgact tgacaaacat
    27781 catagccttg ttctcatcgg tcaaagcctt ctcggcaatc ttgagctgca gatctgcgtc
    27841 ctcgtccgag aagtcgcgga acagtatctc cattgcctgc tcgggccact tggcgggggc
    27901 gcgagacctc agggcctcgg ccagcatgta caagccgtcc tcgaagaggg cagtggtgtt
    27961 gaaggacgga tggatgggtt gggcccgcaa gggagttgta gcaggagccg ccgcagggag
    28021 tgatgcggag cttgaagcag ctggagagcc actatagatg ttggaagaga accttgacgg
    28081 tcggccgcga cgtttgtctg tatcgggggc aaagcgcttt cgcggatttg cagcgttggg
    28141 ggtctcgtcg gggggcgtga gggcgctaga ggtcgggacc gtagacgggg gcgggatgcc
    28201 agcagcggtt gggtggtggt gaggctggga tggtgggtgc ggttgtggat gcggctgtgt
    28261 ttgctggtgc tgctgatgtt gatgctgttg atgttgatgt tgctgttgct gctgttgctg
    28321 ctgctgttgc tgctgttgct gctgatgaga aactgactgc gccgatgcgg gcgtctgtga
    28381 gatctgttga gtagagctgt gtgtaggggt ctgcgtgtac agactgggct cgatggtcag
    28441 gtccatgacc tgctggccgg gattgctggt gccggaggcg tcggcagcga gaggcgtgcc
    28501 atcggggccc ttgcgcttct tcatgatgcg cttcggggcg ccgccggagc cgatgacgtc
    28561 ggggaacagg atctccatgt actcctcgtg gtcgaaaggg cgacccctga gggccttgga
    28621 gagcggctct ttctgtagac gcagagagcg acggttagtg gtgggagcaa ggacgggcga
    28681 tacgctggtt ccaaggtacc tcgaagtgtc tctgccatgc ctcctcgctc gccgtcacca
    28741 tgcgcgtgtt ggggttgtac aggaactcgg gatcctccct caagcccctc cacatgcgga
    28801 acttcttgcg ggcattgtcg gccttgttga tcaggtggct cttctcgggg taggcgacgt
    28861 gcttgtcgcg cagggcgatg gcggcgcgct cccaggcgcc ggccttgaag ctgtggttct
    28921 ccttgaagcc cagctggatg gactcgcaca gcgaccggaa gaaggtggcc tcgtaggcca
    28981 ggttccagct gaagcgcggc gtgcgcctgt cggcattgcg actgccgtct tcagacatgg
    29041 cgatagcggc caccagcaat ggcaagcccc cgaggaccga gggccgcgga cggggcgcgc
    29101 ttccgcggca ggaggagggc tcccggaggg gctcccgggg gagggctctt ggtcgcaaca
    29161 gccagagcca ggaaatccga ttgacctgat ctttcttgcc gttgccgcgc gcccgggggt
    29221 agggaaggga tcgcaaatag gaatgcaatt tatggatcca ggtatatgcc gccgtgcccg
    29281 tccacgtcac gtcacgtcac atccaatcca cttatcggcg gcgcgacttt acttatcgtg
    29341 tcccgtcgtg aggaaaggct agcgccgatg gaggttggca aggttgggac cggtctcagc
    29401 ggccagacgg gagcggccag acgggggcgg gcagggcggg cagggcgggc agagtccaca
    29461 cacctttctg ctctgagtct tgataccgat cagatcaggg tcctccaatc catgccgttc
    29521 tctgaccctt gaagccttga gcaccagcca gaaatgtgag cggcggggcg gctgccaagg
    29581 agccacgtga tccgatgttt gtcgcctatt ctggagtacc tgcgttacct agtaggccac
    29641 ggtaatccat ggatgtaggt acctactatg tatgtctact ataggtagta tacctactat
    29701 acctacctac ctacctacct acctacctag gtacctaagg tgcccacacc caacacctac
    29761 atagataccc tcgggaaggg ccgtagcttg ctaaccaatc taatccccac taaaagctgt
    29821 accacttccc aaactcatag gcacgtacat cagtcatcgg tcatgcatcc ggtcttccat
    29881 ctatcgacaa ggatcaaggt ggccagagtt tggattttga agtaaactca cagggtcaca
    29941 gccaaggcat ccgcatctga tgtgccagat acacgttgct cgtctccaag gccggtgggc
    30001 atcgcggtcg aaccaatggc agacacatgt accgaacttg ggtgccagga caccgacttg
    30061 gcttgccgcc gaggaacggt gctcttaccg catctctgtt gcatgtcaga gcctcgagaa
    30121 tagccggtgc ggttgcatgc gaaaagaggg acttcctgct tgaacgacaa caggattcac
    30181 cctcgcctgt agttatccca gtcacgttgt caaggctctc aagctgccga tccccgtctg
    30241 gtgtattttc tggactgcgt atagtaatga gcggcgcgca aacaagctca ggtcctcttc
    30301 gaccgccagg caaaagcctc ggcttggacg acaaaacggg cgctcaagaa cagacacgag
    30361 ggaaaggtcc gtaagttatt agtgtgtgtc aggccaggtt catgtaccct tgtagcagtc
    30421 tgctggtgtc aaatcgatca agcaaatcaa gcctttcggt caccaaagcc gtctatccac
    30481 tggcagagga acccatctcc acggcgggtg gcctcgggaa agcgatgaaa agtggatggc
    30541 ttcataagac agaaatgctt gttcgcatca agcttcatct catttccaaa gctcggaagg
    30601 ccgagtggag tcactggctt cgagcgaggc gggctttctc ttgaaacgga gcccggccaa
    30661 gatggttaac agagatcata tgggaatctc gcccactgtc atctccctcc aaggttctgg
    30721 aaagagaaga tgcccatttg gtagcagtca attggtggac gggatccctt tgaaacgact
    30781 gcttcaccgt tgttgggggg caagctgggg gcgctgtttc agcgatggcc cgactgcccg
    30841 tctaagaacg gcccccaaga cgaagacgaa gccaagctcc aactgccgac gcgccgacgc
    30901 ctactcactg cccagttagt tacctagccc gttaactgag ctaccgcgga ccagttaggc
    30961 gctcgatcta gccaagggcc cgtggaatgc cggccaaccc aagagtcaga aaggcttgtt
    31021 tcctgcagtg tgcccactcc ccaccgtcca cccgtcgcaa agggtttgat gtttggtagc
    31081 ggctggcatg tcattactcg taattcgttg ctggtttggc cattgggaag tctgctgcaa
    31141 gggcaccgta tcggaatgca ttggaatggg tcttttctcc cctcatctcc ttcaccatca
    31201 caagagcgaa acagccctga ggcaggacag aatcattgga ctgcgacgct gccaggctgc
    31261 tacatttgac ccgacttcca ccatctcaac ttttcccccg tcactctcgc tgcaatgggc
    31321 accagccagg ccagccttca agagtgtgtc aacccatttt gtcgatctcc ccaaggtgca
    31381 tccaatttct gcagggcccc tgctgccgcc tgcctccctg cgccgttctt cgcttcgaaa
    31441 catgcaaaca cctcccgttt cctcagtagt tgctatgtat catggcacag atgtctttcc
    31501 ccgagccacc gtcgtagtct acgcctcaat ttccttgaag gatgatttgt cacacgcatt
    31561 tgcctctttg tcaaggttac acgaattggt actcttgtcc agcaagacca aggctggttt
    31621 ctataggacg acgtgtaccc agcctgggtc atgaaatcct cgcgaggcga gcttggaaat
    31681 aatccagtcg ctgttgcatt cgccgcgcag gtcgcaggtc gcaggagctc aatactgccc
    31741 tccgtgctgt tactacacag tacatgtatt cgtgcgtgtt tgggcgccgc agatgatgtg
    31801 agcggattga ggctctgaca gctaatgcca agaagatgat cgcagcgccc gtggagcaag
    31861 gatgcgattg gccctggggt ggcggtccag gaacatatcc gagatatggc gggcaccgca
    31921 acacgagccc ctgcgctagc ctgacgagct tcctgggatc cccctgagac cggtgcagct
    31981 gctacctttc tcttcatgtg gtggtggtgg tggtggtaag acccgacggg accgccctcc
    32041 atgcgcgttg cagaccctcc ctcccccgtt tctgactacc gccgccgctg ttgctacaaa
    32101 ctacaacgtg ccctgcgtgc tggtcagatt cgtgattcac cccaccatct tggcgcactc
    32161 tgtgtctggg aactgcctgg gtggtggatc gacgtagcct gtgcgtgttt ggcgatcatc
    32221 caagcagatc cggatcgaga cagtggtacg caactcgtgt gccagcgctc ggcatgacgt
    32281 gcaacagctt tcacgatctc cgtcgcccgt cttggctagc ttggctagag cttgtattat
    32341 ctgcggtccc gacaggatgt gaaccccggc tcatccatag acatcgagcc tgtccccctt
    32401 gtaggtgcca aaatctctga gtcccagtgg gccgatcctc gacttctgtt tttgtgaacg
    32461 cacttccttg atgggtctgg catcctgcga gccttgcctc tttaaagcat ggatgggtcc
    32521 gttggtttcg agtcttggct ctgtctcttc tcgtccatct tgtccgtctc gtccttctcg
    32581 ttgcctttct tcgagccttc actttaccga ttccgttctt tgtattgtta tagattgttt
    32641 ccttagggga gacgttgggt gacttattca accagaggag tcgagctcct tctgttcacg
    32701 ctccttgttc ctctctccac ctggtgtggg attttccagc ttgtatctgt tattccttcc
    32761 gtcacgatgc agtcttttat gaatgtcatc ttgttcttgg gcttagtagc ccttgttgct
    32821 gcttcgccag cacatatcca gaagcgaggc atctacaagg tggaacgtgt gccaaaccca
    32881 aactacaccg gcaagaatgg tcccagggct ttgttgaaga cacttcgaaa gtaccgcatg
    32941 ccgatcccgg ccggcctgat ggagtcggtc gagtcgaatg agatgatcac caagagacaa
    33001 cagggcaaga agaagggagg caagaagggc ggcaagaacg ggggtgccac ggcaaacaac
    33061 tcgactgccg ttgctgccgc tgccaataac acggcggctg ctgcgggcac tggcttggtg
    33121 acagccaccc cggagacaaa tgacgtcgag tacctctcgc ccgtcaagat tggaggtcaa
    33181 acgttgaatc tagactttga ctcgggctcc tctgacttgt gggttttcaa cacccagcta
    33241 agcacagcag caacgactgg acatacgaca ttcgatccga caaagtccaa gactttcgcg
    33301 ctcatgaaag gggcctcctt ccagatcagc tatggtgacg gctctggagc tgctgggaat
    33361 gtcggcacag acaccgttga cattggtggc gctacagtta ctgcgcaggc tgttgagttg
    33421 gcaactgccg tttccaagtc cttcgtacag gacaccaaca acaacggtct tctgggtctt
    33481 gccttctccg agcttaacac ggtgcagccg cagggccaga agaccttctt cgacaatgtg
    33541 aaggcttcac tcgcagagcc actgttcacc gctgaccttc gcgccaatgc caccggtgct
    33601 tacgaattcg gtcgcgtcga taacaccaag ttcactggtg cgatgacttg ggttcctgtc
    33661 aataccaccc aggggttctg gcaattcacc agcgagaaat ttgccgtcaa cggtggggcc
    33721 cctcaagcat cgactgctgg cggtcaggcc atcgctgaca ctggcaccac cctcatcctc
    33781 gcggacccag ccgttgcgac cgcatactat gctcaggtca agggagccgt gaatgaccag
    33841 caggccggag gctttgtgtt cccgtgcaac acccagatgc ctgacctgca gctcgatgtt
    33901 ggtggtacca tggcgacagt caaggggtct gatatcaact ttgcccaggt cgacgcacag
    33961 agtgagtttc acctactata cacggtggtt ttactatact aacagctcaa aactcagatt
    34021 gctttggcgg tgttcaggcc tctcccgcca atctgcagat cttcggtgat atcttcttca
    34081 agagtcaatt cgttgctttt aacggtggca acaactccct cggattcgcc cagcatgttt
    34141 agaaagtcag ccgggcgtac gtaatatagc ggcacaaaag attgaggttg ctggatcata
    34201 ccatgcattg gaaggaaaaa cttcaagggc cagtatagag ctcaggtgcc cttgagtgta
    34261 caaagcgtta ctatctgtta tatatcatgc aaggagaata aacctaccat tggatcaaat
    34321 atacggccta ctgttttcag tcatgtcact accggtgtac tgtagctgac cacaatctcg
    34381 atcatcaaat tgaggcgggt agtaaaccac aacccggttg aaaaaccccc cgaaaggaaa
    34441 aaaaatttat gccgcgactg gtccgcaaat cggacaattc acggaaacta ttggacgccg
    34501 cacagtctca aatttgactt cgtcgtttca tctgaccccg ctcgtcatcg gaattctatt
    34561 cgtacgttga gtttcattga gcttctacat tactagagta acgtagagta aaaactagtg
    34621 ggttatcgag caacaaacca tggtgatact agtcgtgcag gctaggccag aatttgatat
    34681 aacagtcttg gtcgttctgc taacctcaat ttgcgaagtt ccgaaagaac tctgcgtgat
    34741 catctcgcgt ttccgatcca ccttgttgta aattctattg ttttcaaagg ctcacatgcg
    34801 gcccgatcaa gctcatttgt ggaaaaaatc aatccaaagc attgattgac acagatcgtt
    34861 gagcgccagt cagttccttt ttcctccaag ccgaagtatg ttcgcataca gccacaaaac
    34921 tgtaaacaat tcagtttacc ccggaaaagg tgcaacttgc gacaactgga taaatccata
    34981 caagactgta gtaaactcaa tgattaatgc acgctataca tgatttatta cacacggaaa
    35041 ttgaaaagtc gcgactacat ggacctgcct aggtactttc atatgggacc tcggccaata
    35101 tttgcccatg tcttggtcca ccatgactgc catatcaaag attaccatag cacaggtgtc
    35161 cgctgttcaa gtgctagtgc aaaccctgct tgttttgttc cattgcctgg aatgcttctg
    35221 ttttcgtact gtagcaagcc gaatggagca gcccaatgag tcaaccggcc gaatcgcatc
    35281 ctgtgcatga ggggtctggg ttctgacctt taagcttaat tctaaaaata aagttcctca
    35341 ggtaggctcg ctccgacttt ggcgccaata acacacgcca ttgagctggg ttcggaccgc
    35401 tgagctggca gccgtggagt ttgctatgct ggcactgaac tcttgcgaga tgttctagac
    35461 actgagatcc gtgcggagct gaacgcatta atctatcgcg ggaccacctg atctgcatat
    35521 aaactgctat tttcggccta gtgtcgacta tgcgagattc acctgcattg tcaacttccg
    35581 gaaattttcc gatttgactg tccagctgtg ggtgccagcc gtgggacttg gcttcattgg
    35641 gcagctccgg tttgcctcgc cgcaggcata tattaatcgg atttcataag aagctgattt
    35701 atagcctcac agtccggccc tggcgaatgg catacgatca aacttagttg ccagaaaact
    35761 ttatgtctca ctgtgctcat gtcagtcgaa gtagtctggg aacgcatgtt tggcgcacat
    35821 caaatctatt attagttttc aggcaaagcc aagaaaccac gaatagtacc atacatactt
    35881 ttaataatga tgttacatcg tttcccgcaa gtcagagcag ggctaacccc gcgtcgaagt
    35941 gaagacacca aaggttgcga acgtatctta ggacccctat tattatatgc ctacagaagt
    36001 aaagggccac ctagcttcgt gggcatgtgt taacacaata tctacagccc gaatccgatc
    36061 ctttagttca gtcttgcgaa aaaaaaaaaa aaaaaaaaaa aaaaaaaaaa aaaaaaaaag
    36121 aacgtcgtac ttctcgtatt ggtgggtgcg tttctactta tcggaccatc gaattgtcca
    36181 gaggttggcg attgtcccaa ccccgcagaa tgaacacgaa ggaaagctag agttgcatat
    36241 ccatggaagg gtaaaaattg taacctacca ggatcagagg catgcagatg gcactcggct
    36301 ggacctggac tattgtgtta catggtctta gctgcatagg gccatcggcc gagttatgaa
    36361 gaattgtagg gcaactatga tactcggccc tttttctctt actttactta tttcctcttt
    36421 ttgggggggc tgcccctatc gctgttttcg aagtggtctc ttgccgctta tgggccatac
    36481 ctcaagcaag aagtgtcaaa catagagcta aattcaaaca aatagaaagt aaaatattgt
    36541 gacatatact catgctatgg gtggtaccca aactgaccag cctctagcta gaagatcttg
    36601 ccttccgccc aacggaaagc acaacggtct agactcagcc aaaaacacaa cgttcatcac
    36661 cctagccgct tggcaggtcc tggtgtccaa gttttactat attgctcgct tttctctgga
    36721 tgcatcacaa ccagaatcaa ctctacggtg ggtgatccag actcacgatg tacgccacag
    36781 ggtgtgattc aacccctcag gcaggagagt acaccccgat taccattccc ggccaaggct
    36841 aggttatcta ggtcatgagg ttctagtgag agcagttact ccattccaac gggtgagata
    36901 cgaatataaa agggacaatc cgctcgctgt ttgcagtctg ccatcaccaa aagcgccaaa
    36961 gttatctagc cgccagttac catctaagtc ttctcatccc ctataattag cctccatata
    37021 gtcagaatgc tcttcaaggg acttctcctc gccgcgctcc ctactgcgtt cgctgcgccg
    37081 tcgggctcta tcaacgtccc cacaggtgcg gtccctccca ccggggtcgt catcgaggga
    37141 atttcctacg cgggctctgg ctgcaacgcc ggtactgtgg ctggcgccat ctccaaagat
    37201 ctcagtacaa tcactctctt gtacgacagc ttcgttgccc aggcaggctc tggaatcaaa
    37261 cctgccgagg cccggaagaa ctgccaactc aacctccagc tcagacttcc tcagggctgg
    37321 cagttcagcg tattcaaagc cgactaccgt ggttacggtt tccttcaaaa aggtgacaaa
    37381 ggcgtcgtca agtcgactta ctacttcagc ggtgattcca gtcaggtaac taccccttcc
    37441 gaagtcgatt tccgtggtct caggatgatt gctcatatat ctccactcta caggtatcct
    37501 caacgcagac actcacaggc ccgtatgatg acaactacct gaagacggat caattcggtc
    37561 tgcagagtac cgtatggtcg ccttgtggag aggaaggcct cctgaacgtc aattcggaag
    37621 tccgcgtcac acccttgaat accaataact cggctctttt gacggtaaga ccaacccact
    37681 acagaaaaat tacctcgtca agtagtgtaa gtacaatgtt gctgacaaaa gtcccgcagg
    37741 ttgactcgac tgacttcaag ttcacccaga ttcactattt gcagtggcag cagtgtgttc
    37801 ggaagtaggc cgggcttcct gaggtatccc tggatgtagt ggcaaatgcc acgtttggtg
    37861 agggtgatgt gagaggctgc ttgttttctc gacgatatgg gcaaggcatg actttatgtt
    37921 ccacctttgt tgagtaggcc catggaggcc gtcttgtact ttgtcagtcc gtgccagttc
    37981 cacaagaaat accacttcgc cagagggcac ataacatata cgagagcgaa atcttgactt
    38041 cctcgcaact tcttgcaacc tgccgtaccc cgccgtaaac ctaagcgcgg cgaaagcttt
    38101 aaaccgcgag atacttctaa actatgtctc gagttcgtac cacactgtag ggcatgtaag
    38161 tttatacaag cattgttgtg cgtataacga gtatagcagc agtaggcata caacatatat
    38221 gaggaaacga tccttgtccc attcggctga accaaggtgg gacctaggac agtcataccg
    38281 attcagaata atcgctatcg ctaaaaaggg agacccatat gggtgaccca gccaaccacg
    38341 gccagagatc acatggtacc aacattttgt acatcaaatc ataccagaac ttcccgatga
    38401 actcatggcc cattgagttt gaagtactaa acttgataat gggatcggtc aatggccaga
    38461 ctaagcctag ggcaggcaag aaggtcattt cgatgtgaca agagccgttg agactatgtg
    38521 accctcgcaa ggaatgcttt aatatctagt aaatacgtgc acgggcaaac cagaggggca
    38581 gcctgactgg agacccttct gaaagcttgg tgtcagctgg tgctcataac gtgcactttg
    38641 gaaatgtagt taaatgaagg catggactcg acagccataa acagaacaaa acgagcggct
    38701 gtgaccaagg ttggcacata tgcgaggcct tcggctatat attggtcatc accctgagca
    38761 ctcgtgtccg ccgctgacat cttcgcaagt cgcatcaccc tctccgaacc gtagcaattc
    38821 ccgcaacgct gcccgtgggg gatgttcttt ggatgcgact ttatagtttt gcagatagag
    38881 cgcagttacc accagggaga tcaggcgtct ataaagtggt ctggattatc ttagctcaat
    38941 ttgctgatag aggagcggta gcgggcgtca tgggacctat tttctactgt atcccttgaa
    39001 ccctcccacg gaggatcggc ccaggtcaga ctttcgggac ccaagactgc ggatcactca
    39061 aaccttgtcc aatccctggg ggaaatctgg gcaggcgaca cctgaagacc tgtcagggag
    39121 aggatgggtc agctaatgat gcggctagca tgaatcgacg gccgggatgg tgtgtcagat
    39181 gcccctctcg gcggagggct tgtttgccac cgtttcagtg tgggcgacac ggcgattcga
    39241 caatcggcat gcgacatgtg tgcttccgcg gccatgtcaa tcaagcctgc ccaacggtgc
    39301 attaccctta aaacctagtg tgataaggga tggcgagcgt ctgtagttgt tgggcgtagg
    39361 acagacagac atctcttccg attcacaccc gtggagacac gtcgccaaat aaataactaa
    39421 cttaccattt cctcacacga ctgcctggag gaacacaaga agatcgagtt tggtaatgtt
    39481 tgccaaagta tctgggatct gcgtcgagta ttaagcgtct gcgcggcgct cgggattggc
    39541 tgtcgtcatg gcccctcact tgaccaagaa gcgtcagccc gatgaacaac gacgcccgac
    39601 catctggcga ttcatctcat cccgtcgctt tgcgcagcgt ggaagacggg actctgcaga
    39661 taatgcggat gaggtgcaac ctcgcggcat tgacagcccc ttctttcagg actcggacag
    39721 atctgagtcc atcctcatca acgatgacga tgacgatgac gatgcagatg cgaggtcggc
    39781 gtgctccgag tctcagtact cagatgccca ttccacctgg gagcacccca tcacgaaccg
    39841 tgaggacgcc atttcgctgg catttagcga actgctccac gcggacgcgc gcgacagtct
    39901 gtcaaaccat gtcgtgccct ccgcgtccca gccaggggtg tcgggcaacg cccgtaacgc
    39961 aaacacaggt acgacggcag acgggacaag ggatgacaac gacgtcgtca gtgtcgaggg
    40021 tctttctcat caccttgaca cctacttggc gcagaacccg gacatgaaat caatcaccag
    40081 gattgagcgg atggatggaa ttgacccctt ttctacaagc tatcttgcat cccagcagag
    40141 caacctggaa cggccacggg aaaccgccgg tggaagcagt tggactcatg gcaaggggaa
    40201 aagtgtcgac aaaggatccg agtggagttc ggccagaaac ccttgggcag tgctcgagag
    40261 taacgaagcc tggcacgacg agcggcacga gctgctggag gaaaatgccc gtctccggga
    40321 gcaaatcgag gaaatgaagg ctacaatgtc gccgccatcc aggcataatg gaccatatca
    40381 tacagagatg cccactcctg agcaatcacc ctctgcccga ccagcgagta ggctgaggcg
    40441 ctctaggcag aagaaacgcc aagatgtgac tctgttcgag accacaacat tgcgagatct
    40501 ggtcctcaag cgactattta caccacacgt catagtcgat gggatcattc acgaccaaga
    40561 acagcccgta accctcgata cgcccttgac accagcacag gtccacgact tcaccaggat
    40621 catgaacgat atcatcacgt cgggaagcca cctcaaacaa ccaatagccc tgtgtgctgt
    40681 ttgccacctt ccaaagttca aaggcgtaaa aggctcgctt cagagctctt atgtctcaga
    40741 ggtcctggca cagttaccaa ccgtctcttc ttcggccttt gaagactttg acccgatatg
    40801 gggcacctct agatgctgcc gaaggtttgt atgtaagacg tgtctcagtg cagccattat
    40861 ctcaggaatc ggcacccagt ggtggtttga cctgtcaaac ctcgcgggca attggctcaa
    40921 atgtcctgtg ccatgctgcg ggcgaagctt gcctctttat tcaagtcccg aagtcgcagg
    40981 cgcgctgcag aagctaggag tgcatcctac gatctcacat gttgagcgct tcgagcatgc
    41041 cgccaagctt cgcgcggcac tccagaacct agatcagttg cccagcaagg acgaactccg
    41101 acgagccaag gctttacacg atcgacttga gcgccacaat cgaatgcggc cgctgctaga
    41161 cgaagacccc agtgacgccg gtggtggtgg tggggaggtg cccacgcctg actgctttgc
    41221 cgtggacacg gctgacggac gaggcactct gacagtaccg atcttcacac acttacttcg
    41281 gggccgcacc cctcgaacct gcctggtgtg cgatgagagg tacgaggagt ttgacacagg
    41341 tcatactcag gcctggatgc gggcaataag gggcttcgat ggcgagtgga cctggcgcgt
    41401 gctgcgtttc ccggcagcct ctattctacc cgcttgtcat catgatctcg atatttgcag
    41461 gaagtgcttg tgccagtaca tcgcgacgca aatagagaca caaggacata gtgtggtaga
    41521 taatatcgcc tgcccaactc ctgaatgcac ccacaagtat acgcaccccg aggtgcggca
    41581 ccttgcaagc cccgaggctt tcgctaccta tgatcgctac acggttctca actccatctc
    41641 atcgctgccg aactttcgct ggtgcttacg agaggggtgc acctcgggaa gtttatacga
    41701 cgagccggct ccctattccc tttcccaggt tgccgagatc gacacaaact gtatagagtg
    41761 ctccgactgc ggctttacaa tgtgctacgc ctgccagagc ccctggcatg ccggcttgac
    41821 gtgtgcacag tatacctcac agcgtgaggc ttcgtttacc gagacacaaa catggctaca
    41881 ggagcatacg aaaccatgtc ccggggaaag ttgtggtgtg caggttcaaa aaggcgatgg
    41941 atgcttccac atgacttgtt ctcggtgtcg acatgagttc tgctgggagt gtcttgcaga
    42001 ctggcagggt atattcgtac cggatgatga tggtgggttt cttacaacag acggacaccg
    42061 tgaggggtgt tttttcagag gcgagggtgc tcctctgccg acgcaagtca tgggtcagga
    42121 tatcgagaca gggctcagga ggttggagca gcgtgctgca gatgcagccc ctgtggtata
    42181 gcatggactg catacgataa cggtttatcc atatgggaca ttggttttca cgaggtcatg
    42241 attttcgtcg cctatccagg acagcatttt caggtggctg tttcttactt gcaacttagc
    42301 gcttcaggtt acaagacaaa tttgcaaaaa ccaggcccgt attgtacact gcttgcattg
    42361 atataccaaa catgattgtc attgtcattc ccgacgaaga acgttgcaca ttaggtagcc
    42421 atcgggttag cttgtacgcc atgtcatttg gcaatgtatc acgaacctgt tcgtctagac
    42481 tagggtccgt atgcagatat ggtagaatcc cgtgtacttg gacacagtgg ctctcgagac
    42541 catcgagtgt aaaggggccg ccggctgacc taggcaagga ccgagttgag ttgaagggac
    42601 tggtgcgacc cctcacgatc cacggccagc tatcttcggt gttcgtgggc cgccggccgc
    42661 ctccccagtc ttggcgccgc cgttgcgtgt aatattttat gtggggagac ggccaaccag
    42721 attggatccg gcccgtacct acgtgcttgt cggagggaat atgcgagagt caccagttga
    42781 ttttgtggat agctggtgcc gttcgatgcg gtctcacccg tctgccgatt tggtcctcca
    42841 agaaggagtc atgcttggcc agctgtactg tgactcacgc gcctttcgcg cctcgtccac
    42901 gcatagccac tgtccaacag cctgcctagc ccagccgtac tgcgccctca gttcccccaa
    42961 gtcgatctaa acagaagctt tatccttgtt gcggatacct cgagacccga tctcgtccac
    43021 tatcatatca ccatggcctc gctatccgaa tgccccttcg atgttatccg gatggtgctg
    43081 gacctcctca ccgaggttgg cgacctgtgg agtctcgcac tcacagaccg ccggctctat
    43141 cgcatgacaa acccggagct ctacgggagg aaaactctgg agagcaggcg tggtcttcac
    43201 tgggcagcct tcctgggccg gcccgagacc gtggagctgt ttctcaagaa cggcgccgat
    43261 cccaactggt actggtgtac ggtacgcggc ggcccgtggt ccaacgactt ttacggcgga
    43321 accaggtcaa cacccctggc ctgtggagag tgcaaagatc catcttttga cactcttcag
    43381 gaccggtacg gaagagtcct gaactcgcga tggcgagagt acgtaaagac gcagaacccc
    43441 catgtgcgtt tcatgctggg gaaaagcacc gacgagatcg atgggggtaa tcgacaggcc
    43501 gggtcttcca cctggactcc tttacatctc gcagcacggg agggccacgc aaaaatcgtc
    43561 aagctcctcc tggggcacgg ggcagaccca agcttgtcct cttacaatgt ttgtgcgtgc
    43621 cgtgacccca agcgtcttgc cgtgcacgaa aggccccttg ttggtggtcg cgcccaggac
    43681 gtcatcccct atctcccgtg gtctgccctc cacctggcga tctgccacgg acatgacaac
    43741 gtggcatcta tcctcatgga tgctggcgca tccagaattg tggatggacc aaagttgccg
    43801 tttagaggtg gccgcctatt tcgaggcact actgcattgc atactgcttg ccagcatggc
    43861 cgccttgata ctgtgcgata catagtagag aactccttcc agactgatct ggacgttgag
    43921 gatgccctcg gcgagacagc gctggactat gcgtatcttt acggccaatg gccgtgtctc
    43981 gagtacctgc tgcagagagg agccaggcgg gacggccgtt atgacttgct cgcacacccg
    44041 atacacggcc actcgttcaa gagcgcgtcc cgactgttgg gtaacggcct ccggtcaggc
    44101 accaccaaga ccggcgcagg agaacttcac aatgatttgc ctaccgctcc cttgatccac
    44161 gcaagtttat cgcggccttg ggggtccccc ccgcgcggcc gccgcgccga attcaactcg
    44221 cgacggtacg ccagggcgaa acgttacgag acaccacctg aagcctccat actaaaagat
    44281 ggactggagt gtttgagata tctcctgcaa agcggggaag acgtgaacgg gcgtggcatg
    44341 gaggacgcga cgcctctggc cgttgccgtc cgccacgccc cgattgaggt tcttaagatg
    44401 ctgctggaag caggggcctc ggtaaacgcc actgacgtta aaggtcgtac ggctttgttc
    44461 ctggcctgcg tttggacccg aagttcagaa gtcattgaat tgctgctcaa gtacggagcc
    44521 aaccctgaac gtcaaggcca gtcctatggg ccgataggta aggcttgcca aacgtatctt
    44581 gggccgaggg cggatcaatc caagcacgag atggggctcg aggtggtcaa aattctgctc
    44641 cgtcatggcc ccaggccaac cgtgaagtca cttggcgatg acctgtatct ggcaatggga
    44701 tattctaacc tagccattgc cagactgcta ctctccaggt tggacctcga gatcagcaac
    44761 gcggccgact accagaggct tttccgatct gtctggacgg tggacaccac ttgtctcaga
    44821 acggttctcg acctggacaa ggagaatggc atagtcaagg gtgacctttc gcttttgcgt
    44881 cttgtccgct acaaggcgag cagcacagag gcggcatcgc tactgttgga ccgcggcgcg
    44941 caatgtgtct attggtctga gaaagacggt agtgccttgt actgggcagt cgcccatcgc
    45001 cgcgacacag ctttcgctcg gagactcctc gacgctggtg cgaaccccaa ccagctatat
    45061 gtgtccgggc aacagcgatc gtgcgccctc ctggaagcgg tgcggtacag agaacacgac
    45121 tacgtcaagt tgctgcttga aaagggaagc gatgtcaacc tgatggtcca cgagccgtgt
    45181 gccggccagg ccgagtctac gccgctgctc cgggcagttc aacaacggct gcaccgcgac
    45241 agagataccc ccgggtgggc gcgcaacgga aaagggccca ttgagcgaat gcgcgacaac
    45301 agcagaggga ttattgaaac attattggcc gccccttctg ttctca
//
