# Supplementary material for: Genome sequencing and physiological characterization of three Neoarthrinium moseri strains
Source: BMC Microbiol. 2025 Aug 21;25:526. doi: 10.1186/s12866-025-04274-z (PMC12369201; doi:10.1186/s12866-025-04274-z)
Supplement: Supplementary file 16 — Supplementary Material 16. [file 12866_2025_4274_MOESM16_ESM.zip › BiGSLICE/input/Nmoseri/CBS16480/JAFEVA010000115.1.region001.gbk]

LOCUS       JAFEVA010000115        43120 bp    DNA     linear   PLN 06-APR-2022
DEFINITION  Neoarthrinium moseri strain CBS 164.80
            scaffold115_Wmoseri_CBS_16480, whole genome shotgun sequence.
ACCESSION   JAFEVA010000115
VERSION     JAFEVA010000115.1
KEYWORDS    .
SOURCE      Neoarthrinium moseri
  ORGANISM  Neoarthrinium moseri
            Eukaryota; Fungi; Dikarya; Ascomycota; Pezizomycotina;
            Sordariomycetes; Xylariomycetidae; Xylariomycetidae incertae sedis;
            Neoarthrinium.
COMMENT     ##antiSMASH-Data-START##
            Version      :: 7.1.0
            Run date     :: 2023-12-04 12:18:39
            NOTE: This is a single region extracted from a larger record!
            Orig. start  :: 0
            Orig. end    :: 43120
            ##antiSMASH-Data-END##
FEATURES             Location/Qualifiers
     protocluster    1..43120
                     /aStool="rule-based-clusters"
                     /category="RiPP"
                     /contig_edge="True"
                     /core_location="[6833:13120]"
                     /cutoff="20000"
                     /detection_rule="DUF3328"
                     /neighbourhood="30000"
                     /product="fungal-RiPP-like"
                     /protocluster_number="1"
                     /tool="antismash"
     proto_core      6834..13120
                     /aStool="rule-based-clusters"
                     /tool="antismash"
                     /cutoff="20000"
                     /detection_rule="DUF3328"
                     /neighbourhood="30000"
                     /product="fungal-RiPP-like"
                     /protocluster_number="1"
     cand_cluster    1..43120
                     /candidate_cluster_number="1"
                     /contig_edge="True"
                     /detection_rules="DUF3328"
                     /kind="single"
                     /product="fungal-RiPP-like"
                     /protoclusters="1"
                     /tool="antismash"
     region          1..43120
                     /candidate_cluster_numbers="1"
                     /contig_edge="True"
                     /product="fungal-RiPP-like"
                     /region_number="1"
                     /rules="DUF3328"
                     /tool="antismash"
     gene            complement(293..5610)
                     /locus_tag="JN550_013412"
     mRNA            complement(join(293..923,997..1080,1138..1756,1818..1933,
                     1986..2057,2115..2229,2301..2645,2707..2869,2924..3480,
                     3638..3847,3926..4159,4212..4491,4544..4770,4828..5359,
                     5422..5610))
                     /locus_tag="JN550_013412"
                     /product="hypothetical protein"
     CDS             complement(join(293..923,997..1080,1138..1756,1818..1933,
                     1986..2057,2115..2229,2301..2645,2707..2869,2924..3480,
                     3638..3847,3926..4159,4212..4491,4544..4770,4828..5359,
                     5422..5610))
                     /codon_start=1
                     /gene_functions="transport (smcogs) SMCOG1000:ABC
                     transporter ATP-binding protein (Score: 141.8; E-value:
                     4.7e-43)"
                     /gene_kind="transport"
                     /locus_tag="JN550_013412"
                     /product="hypothetical protein"
                     /protein_id="KAI1857175.1"
                     /transl_table=1
                     /translation="MNASDDTFGPRLEGEFDFTLLFEQSILSILPSVLLICVAAVRIGW
                     LCRRQVQVPTGTLLGAKLGIAGLLMCLQLAALVLWSLSSSLPTRTSIPAATLCLIASGV
                     ISALIYVEHRRSVGPSKILSGYLFLTTLLDIAQARTLFRRAEVQPLAGVFAASLLCRLV
                     LLFLEEIPKRSLLPPILKNITSLEKASGPLNRTVFWWLNGLFRQGFGGLLSLGNLSIIH
                     AKFASRPLQESLNRAWQECSKRQKHCLTIATFYTFRSTCALVVLPRLCLSGLRFAQPFL
                     IKRVVEFVSESSTDETRGVAGGLIGATALVYVGMAVMRAYYQHLNFQLTTMIRGGLVAL
                     IFEKTLRVDAAKAREGDAISLMSADIEGIEPGIGIVHEVWAAMVELGIALYLLEIQVGA
                     ACFFVVIPATTAWLITSRLMKAMRPARMIWGKAIKERVSASSAMLAQIKSLKMMGLTHY
                     ISRSIQNLRVHELDVSRKFRLALIRILTTGRLADQMTPVIVIAGAVFWTKRTEEEEFTV
                     AEVFAALAIISLVSSPISQLISCLPNIMASVGCFDRIQEYLLEEDVDDSGSHLSSLQYS
                     TGPGNATCLPLDTPVELIGLKPQEFLGTSNPIAVIVKDGTFTPSDADSPILHKLDLSIH
                     RSSCTMIIGAVGSGKTTLLKVILGEKTLSEGCIRIDRNQLAYCDQTPWLRNVSVRKNII
                     GPYADDDSWLATVVRACALEKDLALLPNGDQTLVGSGGVALSGGQKHRVALARAVYSRK
                     PILVLDDMLSALDNATAALILKRLLGKDGLLCSMGVTVILATHSVHHLPVSDLIIVLAK
                     PGHIAQKGSFAELQSQNGYVRDLALDQSSQARCEDDESIENEAKSVPQAEPAREDPELL
                     DLKRQTGDVSLYAFYLKSVSATIALCWLGLAVLYTGLSKVPDVWVRIWAEQGMNHNSGY
                     YFGSYFALAFSCVLASALSVSFFMLVIVPKSSQHLHWLFLNSVMKAPLWFFTTTDSGVT
                     LNRFAQDMTLLDNRLPVAAYHTLYDILFVLLSTALIAAGAQYVAAVIPISVIVLYFLAR
                     YYLRTSRQIRYLDLEAKTPLFTLFAEAIDGLTTIRAFGWKQPFLEENLRLLDESQKPYY
                     LLFCIQRWLAVVLDLFVAAIAIVLVAFAVEFRNTTTRGAIGVAMINILGLNTELSELVN
                     NWADLETSLGAIARLRSFLQHTPKEDKPGRDGRVDAAWPSRGLIELKGVSAAYRANDNL
                     VLHNLSLTVLPGQKIGICGRTGSGKSSFILMLLSLLELESGSVHIDGQDLSKVSRDLLR
                     TRIATLPQDSIKLSGSVRQNLMAAEASLSCQTAGRCNENARLTLALTKVGMWDLIQERG
                     GLDADFSAMDLSQGQLQLFCLARAILHGNKRSIVLLDESTSNTDRETDQRIMHVIREEF
                     KHCTVITVAHRLETIVDSDLVVVMNAGRIQEVGEPKVLLGQKESKFRILWDSRNA"
     PFAM_domain     complement(join(515..923,997..1061))
                     /aSDomain="ABC_tran"
                     /aSTool="clusterhmmer"
                     /database="35.0"
                     /db_xref="PF00005.30"
                     /db_xref="GO:0005524"
                     /description="ABC transporter"
                     /detection="hmmscan"
                     /domain_id="clusterhmmer_JN550_013412_0004"
                     /evalue="3.90E-24"
                     /gene_ontologies="GO:0005524: ATP binding"
                     /label="JN550_013412"
                     /locus_tag="JN550_013412"
                     /protein_end="1384"
                     /protein_start="1226"
                     /score="85.8"
                     /tool="antismash"
                     /translation="LHNLSLTVLPGQKIGICGRTGSGKSSFILMLLSLLELESGSVHID
                     GQDLSKVSRDLLRTRIATLPQDSIKLSGSVRQNLMAAEASLSCQTAGRCNENARLTLAL
                     TKVGMWDLIQERGGLDADFSAMDLSQGQLQLFCLARAILHGNKRSIVLLDESTS"
     PFAM_domain     complement(join(1389..1756,1818..1933,1986..2057,
                     2115..2224))
                     /aSDomain="ABC_membrane"
                     /aSTool="clusterhmmer"
                     /database="35.0"
                     /db_xref="PF00664.26"
                     /db_xref="GO:0005524"
                     /db_xref="GO:0016020"
                     /db_xref="GO:0055085"
                     /db_xref="GO:0140359"
                     /description="ABC transporter transmembrane region"
                     /detection="hmmscan"
                     /domain_id="clusterhmmer_JN550_013412_0003"
                     /evalue="9.00E-24"
                     /gene_ontologies="GO:0005524: ATP binding"
                     /gene_ontologies="GO:0016020: membrane"
                     /gene_ontologies="GO:0055085: transmembrane transport"
                     /gene_ontologies="GO:0140359: ABC-type transporter
                     activity"
                     /label="JN550_013412"
                     /locus_tag="JN550_013412"
                     /protein_end="1136"
                     /protein_start="914"
                     /score="84.7"
                     /tool="antismash"
                     /translation="WVRIWAEQGMNHNSGYYFGSYFALAFSCVLASALSVSFFMLVIVP
                     KSSQHLHWLFLNSVMKAPLWFFTTTDSGVTLNRFAQDMTLLDNRLPVAAYHTLYDILFV
                     LLSTALIAAGAQYVAAVIPISVIVLYFLARYYLRTSRQIRYLDLEAKTPLFTLFAEAID
                     GLTTIRAFGWKQPFLEENLRLLDESQKPYYLLFCIQRWLAVVLDLFVAAIAIVLVAFAV
                     "
     PFAM_domain     complement(join(2816..2869,2924..3274))
                     /aSDomain="ABC_tran"
                     /aSTool="clusterhmmer"
                     /database="35.0"
                     /db_xref="PF00005.30"
                     /db_xref="GO:0005524"
                     /description="ABC transporter"
                     /detection="hmmscan"
                     /domain_id="clusterhmmer_JN550_013412_0002"
                     /evalue="8.00E-19"
                     /gene_ontologies="GO:0005524: ATP binding"
                     /label="JN550_013412"
                     /locus_tag="JN550_013412"
                     /protein_end="761"
                     /protein_start="626"
                     /score="68.6"
                     /tool="antismash"
                     /translation="LHKLDLSIHRSSCTMIIGAVGSGKTTLLKVILGEKTLSEGCIRID
                     RNQLAYCDQTPWLRNVSVRKNIIGPYADDDSWLATVVRACALEKDLALLPNGDQTLVGS
                     GGVALSGGQKHRVALARAVYSRKPILVLDDM"
     PFAM_domain     complement(join(3711..3847,3926..4159,4212..4491,
                     4544..4699))
                     /aSDomain="ABC_membrane"
                     /aSTool="clusterhmmer"
                     /database="35.0"
                     /db_xref="PF00664.26"
                     /db_xref="GO:0005524"
                     /db_xref="GO:0016020"
                     /db_xref="GO:0055085"
                     /db_xref="GO:0140359"
                     /description="ABC transporter transmembrane region"
                     /detection="hmmscan"
                     /domain_id="clusterhmmer_JN550_013412_0001"
                     /evalue="1.20E-04"
                     /gene_ontologies="GO:0005524: ATP binding"
                     /gene_ontologies="GO:0016020: membrane"
                     /gene_ontologies="GO:0055085: transmembrane transport"
                     /gene_ontologies="GO:0140359: ABC-type transporter
                     activity"
                     /label="JN550_013412"
                     /locus_tag="JN550_013412"
                     /protein_end="533"
                     /protein_start="264"
                     /score="22.0"
                     /tool="antismash"
                     /translation="VLPRLCLSGLRFAQPFLIKRVVEFVSESSTDETRGVAGGLIGATA
                     LVYVGMAVMRAYYQHLNFQLTTMIRGGLVALIFEKTLRVDAAKAREGDAISLMSADIEG
                     IEPGIGIVHEVWAAMVELGIALYLLEIQVGAACFFVVIPATTAWLITSRLMKAMRPARM
                     IWGKAIKERVSASSAMLAQIKSLKMMGLTHYISRSIQNLRVHELDVSRKFRLALIRILT
                     TGRLADQMTPVIVIAGAVFWTKRTEEEEFTVAEVFAALAIISLVSSP"
     gene            complement(6834..9133)
                     /locus_tag="JN550_013413"
     mRNA            complement(join(6834..7075,7131..7217,7607..7855,
                     8108..8135,8193..8459,8524..8645,8706..8798,8866..9133))
                     /locus_tag="JN550_013413"
                     /product="hypothetical protein"
     CDS             complement(join(6834..7075,7131..7217,7607..7855,
                     8108..8135,8193..8459,8524..8645,8706..8798,8866..9133))
                     /codon_start=1
                     /gene_functions="biosynthetic (rule-based-clusters)
                     fungal-RiPP-like: DUF3328"
                     /gene_kind="biosynthetic"
                     /locus_tag="JN550_013413"
                     /product="hypothetical protein"
                     /protein_id="KAI1857176.1"
                     /sec_met_domain="DUF3328 (E-value: 1.6e-32, bitscore:
                     103.8, seeds: 45, tool: rule-based-clusters)"
                     /transl_table=1
                     /translation="MVGKFPWSAASCSFSWSKPAYYPIGSNYADDQLTQTSKESDISPL
                     VKQKRLRIWVIVCLMLTIVIPAVVLGSKLPLDTRTGRKEPFVPSFETHSVTFDLQELFA
                     APPSKDSNAAWDNLIPDGHGYVLVPEAAERYGLAPGIQTDEGIDRYSVTVYHQLHCLGM
                     IRILFYQMVAIANHTTPRHFYHGTDKDNHDPTPFPDHVNHCFDYIRQSLMCSGDMTLEH
                     SREPPLGEKRTDTDGWGVEHQCKDWDALVLEIGAGSSSLRLIPAYTVRHHPAWGVQLVR
                     LWKGTRMLRTVLLCRSIFKDVCIGDGQIYWTQCYHRQVLSTDSDNVKAENSRLTSTSHY
                     ICRLNAGAILLIYLLLRSKISGPPFPSPFPSVDYEIRSFSEEYSRDGSVPEVWDTKADY
                     PPGEGYTFIENAGAYALPPGVVVNGKANLYGTAWTHQYHCLVCEGADIPWIT"
     PFAM_domain     complement(join(8193..8459,8524..8645,8706..8798,
                     8866..8977))
                     /aSDomain="UstYa"
                     /aSTool="clusterhmmer"
                     /database="35.0"
                     /db_xref="PF11807.11"
                     /db_xref="GO:0043386"
                     /description="Mycotoxin biosynthesis protein UstYa"
                     /detection="hmmscan"
                     /domain_id="clusterhmmer_JN550_013413_0005"
                     /evalue="1.20E-29"
                     /gene_ontologies="GO:0043386: mycotoxin biosynthetic
                     process"
                     /label="JN550_013413"
                     /locus_tag="JN550_013413"
                     /protein_end="250"
                     /protein_start="52"
                     /score="103.8"
                     /tool="antismash"
                     /translation="IWVIVCLMLTIVIPAVVLGSKLPLDTRTGRKEPFVPSFETHSVTF
                     DLQELFAAPPSKDSNAAWDNLIPDGHGYVLVPEAAERYGLAPGIQTDEGIDRYSVTVYH
                     QLHCLGMIRILFYQMVAIANHTTPRHFYHGTDKDNHDPTPFPDHVNHCFDYIRQSLMCS
                     GDMTLEHSREPPLGEKRTDTDGWGVEHQCKDWDAL"
     gene            complement(11966..13120)
                     /locus_tag="JN550_013414"
     mRNA            complement(join(11966..12079,12152..12361,12444..12601,
                     12676..12801,12868..13120))
                     /locus_tag="JN550_013414"
                     /product="hypothetical protein"
     CDS             complement(join(11966..12079,12152..12361,12444..12601,
                     12676..12801,12868..13120))
                     /codon_start=1
                     /gene_functions="biosynthetic (rule-based-clusters)
                     fungal-RiPP-like: DUF3328"
                     /gene_kind="biosynthetic"
                     /locus_tag="JN550_013414"
                     /product="hypothetical protein"
                     /protein_id="KAI1857177.1"
                     /sec_met_domain="DUF3328 (E-value: 7.9e-50, bitscore:
                     160.4, seeds: 45, tool: rule-based-clusters)"
                     /transl_table=1
                     /translation="MLSSIDTRSSARYQEVCQGDSLSTVIRQSDGTGEQVLFAKKPMWR
                     SLFLSLLWLATLATAFLTGHILAKNSIGACHYKDSDLAWRPSRKLARRHWHRYEGSINI
                     TNIFKGAPRAEIDAAWDRFTQSKWIDGTSVVLTATDQEMKDSGNANFPATVADLGAENG
                     GGAMATLEMFHQLHCLNLLRKWTYVDYYSTRDHAWTFDRADSLRRHTDHCIDILRQVLM
                     CNGDMGLVMFHWVKNVGPAPYPDFSTLHRCRDPVAILETAERHAAPIVRPVTKTSVAHE
                     LPTFP"
     PFAM_domain     complement(join(12041..12079,12152..12361,12444..12601,
                     12676..12801,12868..13003))
                     /aSDomain="UstYa"
                     /aSTool="clusterhmmer"
                     /database="35.0"
                     /db_xref="PF11807.11"
                     /db_xref="GO:0043386"
                     /description="Mycotoxin biosynthesis protein UstYa"
                     /detection="hmmscan"
                     /domain_id="clusterhmmer_JN550_013414_0006"
                     /evalue="5.80E-47"
                     /gene_ontologies="GO:0043386: mycotoxin biosynthetic
                     process"
                     /label="JN550_013414"
                     /locus_tag="JN550_013414"
                     /protein_end="262"
                     /protein_start="39"
                     /score="160.4"
                     /tool="antismash"
                     /translation="KKPMWRSLFLSLLWLATLATAFLTGHILAKNSIGACHYKDSDLAW
                     RPSRKLARRHWHRYEGSINITNIFKGAPRAEIDAAWDRFTQSKWIDGTSVVLTATDQEM
                     KDSGNANFPATVADLGAENGGGAMATLEMFHQLHCLNLLRKWTYVDYYSTRDHAWTFDR
                     ADSLRRHTDHCIDILRQVLMCNGDMGLVMFHWVKNVGPAPYPDFSTLHRCRDPVAILET
                     A"
     gene            14182..14459
                     /locus_tag="JN550_013415"
     mRNA            join(14182..14277,14328..14459)
                     /locus_tag="JN550_013415"
                     /product="hypothetical protein"
     CDS             join(14182..14277,14328..14459)
                     /codon_start=1
                     /locus_tag="JN550_013415"
                     /product="hypothetical protein"
                     /protein_id="KAI1857178.1"
                     /transl_table=1
                     /translation="MASLSQLLVLLAAIQPILAAPVVQAVGSVQARGLSPDNDVDAAEL
                     RSYWPRNAAPENDVDAAELRSYWPREVSTE"
     gene            complement(15202..16377)
                     /locus_tag="JN550_013416"
     mRNA            complement(15202..16377)
                     /locus_tag="JN550_013416"
                     /product="hypothetical protein"
     CDS             complement(15202..16377)
                     /codon_start=1
                     /locus_tag="JN550_013416"
                     /product="hypothetical protein"
                     /protein_id="KAI1857179.1"
                     /transl_table=1
                     /translation="MRSHQAYTKLAGLVAFIPIVKAHGYVKNIVINGVSYQGYDPTTFP
                     YQSNPPVVVGWTTSQTDLGYVEPAAFGSADIICHRSARPAGGHVRVAAGDSIAITWNTW
                     PDSHHGPIIDYLAPCNGPCENVEKTSLKFFKIDGAGKADAGATTSPGYWADDVMMSNGL
                     TWLVRIPPNIYPGNYVLRHEIIALHGANQVNGAQAYPQCFNLEVVGSGTDAPSGVLGTQ
                     LYKTTDPGILYNLYTTPQPSYTVPGPALIPGASSSASQSSSVITASGSATVGYTSATST
                     LAASSQAGPTRSGVGSSTPSMSSASDSPTSNTKGTQASSSAATSSAALFTSRTTTVAGS
                     TSTAAMANPDLVPLYGQCGGQNYQGSTACAQQKVACNKVNDYYSQCVLVPA"
     PFAM_domain     complement(15229..15318)
                     /aSDomain="CBM_1"
                     /aSTool="clusterhmmer"
                     /database="35.0"
                     /db_xref="PF00734.21"
                     /db_xref="GO:0005576"
                     /db_xref="GO:0005975"
                     /db_xref="GO:0030248"
                     /description="Fungal cellulose binding domain"
                     /detection="hmmscan"
                     /domain_id="clusterhmmer_JN550_013416_0008"
                     /evalue="2.80E-08"
                     /gene_ontologies="GO:0005576: extracellular region"
                     /gene_ontologies="GO:0005975: carbohydrate metabolic
                     process"
                     /gene_ontologies="GO:0030248: cellulose binding"
                     /label="JN550_013416"
                     /locus_tag="JN550_013416"
                     /protein_end="383"
                     /protein_start="353"
                     /score="33.7"
                     /tool="antismash"
                     /translation="LYGQCGGQNYQGSTACAQQKVACNKVNDYY"
     PFAM_domain     complement(15652..16311)
                     /aSDomain="AA9"
                     /aSTool="clusterhmmer"
                     /database="35.0"
                     /db_xref="PF03443.17"
                     /description="Auxiliary Activity family 9 (formerly GH61)"
                     /detection="hmmscan"
                     /domain_id="clusterhmmer_JN550_013416_0007"
                     /evalue="7.40E-64"
                     /label="JN550_013416"
                     /locus_tag="JN550_013416"
                     /protein_end="242"
                     /protein_start="22"
                     /score="215.6"
                     /tool="antismash"
                     /translation="HGYVKNIVINGVSYQGYDPTTFPYQSNPPVVVGWTTSQTDLGYVE
                     PAAFGSADIICHRSARPAGGHVRVAAGDSIAITWNTWPDSHHGPIIDYLAPCNGPCENV
                     EKTSLKFFKIDGAGKADAGATTSPGYWADDVMMSNGLTWLVRIPPNIYPGNYVLRHEII
                     ALHGANQVNGAQAYPQCFNLEVVGSGTDAPSGVLGTQLYKTTDPGILYNLYTTPQPS"
     gene            complement(17402..18760)
                     /locus_tag="JN550_013417"
     mRNA            complement(join(17402..17705,17813..18353,18404..18440,
                     18488..18507,18568..18760))
                     /locus_tag="JN550_013417"
                     /product="hypothetical protein"
     CDS             complement(join(17402..17705,17813..18353,18404..18440,
                     18488..18507,18568..18760))
                     /codon_start=1
                     /locus_tag="JN550_013417"
                     /product="hypothetical protein"
                     /protein_id="KAI1857180.1"
                     /transl_table=1
                     /translation="MDTIYPGAAAPPEGMSVNLDSPQDVLRTVNFVTQGLTLAFVSIFV
                     ALRSYAKLKVLGGSFGFEDYATLIAYLMMIGYCICGIFLSVHGGGLNQWEVRKGELEPF
                     LKSAYAVTIHYAPMALFCKLALLLLIARVFGSVYKKTIQGIYVFMGMLVAYYVAGLVIK
                     IRICSPISAYWHSEYGKCLDQSAIITADSILSVISDLAILLLPTPLTWSLNMPNKKKLR
                     VIGVLCAGGLATAFSIYRLGVIIAEGKSSNQTIVFVKVVLSGNAEAGIGIICACLPAVN
                     ALIIRRKQRYMYSATHTRNYGPSRANETAAGTRIYVKHDFHLESTPRVEKEVGDNAFEL
                     HSDDSQLVANAQADPKDSWSTKSA"
     gene            21018..22319
                     /locus_tag="JN550_013418"
     mRNA            join(21018..21281,21333..22319)
                     /locus_tag="JN550_013418"
                     /product="hypothetical protein"
     CDS             join(21018..21281,21333..22319)
                     /codon_start=1
                     /gene_functions="biosynthetic-additional (smcogs)
                     SMCOG1217:NADH:flavin oxidoreductase/NADH oxidase (Score:
                     252.8; E-value: 7.9e-77)"
                     /gene_kind="biosynthetic-additional"
                     /locus_tag="JN550_013418"
                     /product="hypothetical protein"
                     /protein_id="KAI1857181.1"
                     /transl_table=1
                     /translation="MGSLETFGGRADSLLFHPLSIANGRIKLKHRVILAPLTRNRGTPL
                     NAESTAENPNRVWVPNDLMVEYYSQRATDGGLIISEGLPPSLEGNGMPGVPGMFIAEQA
                     EGWRKVVDAVHAQGGYIYAQLWHSGRANIPQMTGTPIVAPSAIPWDDPNECFMYPPPHA
                     TTLVKYVEHQPTELSVRRIQETIADYCRAAQMAMEFGFDGIELHGGNGYLAEQFLSSNS
                     NRRNDEYGGTDEKRCKFVLELMDELSKTVGQENLAIRLSPFGLFNQMRSEHRLETWGYL
                     CRQLKQKHPRLSYVSFIEPRYEQIFSESEKKEFLDSWDLPQVDLSLFRAIFGEIPFFSA
                     GGFDDQNSWGVLESGRYDALIYGRLFISNPDLVERLKNGLALTPYDRSRFYGPFQDNSI
                     GYTDYLRTGEMDKASAS"
     PFAM_domain     join(21060..21281,21333..22211)
                     /aSDomain="Oxidored_FMN"
                     /aSTool="clusterhmmer"
                     /database="35.0"
                     /db_xref="PF00724.23"
                     /db_xref="GO:0010181"
                     /db_xref="GO:0016491"
                     /description="NADH:flavin oxidoreductase / NADH oxidase
                     family"
                     /detection="hmmscan"
                     /domain_id="clusterhmmer_JN550_013418_0009"
                     /evalue="1.60E-68"
                     /gene_ontologies="GO:0010181: FMN binding"
                     /gene_ontologies="GO:0016491: oxidoreductase activity"
                     /label="JN550_013418"
                     /locus_tag="JN550_013418"
                     /protein_end="381"
                     /protein_start="14"
                     /score="231.6"
                     /tool="antismash"
                     /translation="LFHPLSIANGRIKLKHRVILAPLTRNRGTPLNAESTAENPNRVWV
                     PNDLMVEYYSQRATDGGLIISEGLPPSLEGNGMPGVPGMFIAEQAEGWRKVVDAVHAQG
                     GYIYAQLWHSGRANIPQMTGTPIVAPSAIPWDDPNECFMYPPPHATTLVKYVEHQPTEL
                     SVRRIQETIADYCRAAQMAMEFGFDGIELHGGNGYLAEQFLSSNSNRRNDEYGGTDEKR
                     CKFVLELMDELSKTVGQENLAIRLSPFGLFNQMRSEHRLETWGYLCRQLKQKHPRLSYV
                     SFIEPRYEQIFSESEKKEFLDSWDLPQVDLSLFRAIFGEIPFFSAGGFDDQNSWGVLES
                     GRYDALIYGRLFISNPDLVERLKNGLA"
     gene            complement(22455..24498)
                     /locus_tag="JN550_013419"
     mRNA            complement(join(22455..23623,23691..24498))
                     /locus_tag="JN550_013419"
                     /product="hypothetical protein"
     CDS             complement(join(22455..23623,23691..24498))
                     /codon_start=1
                     /locus_tag="JN550_013419"
                     /product="hypothetical protein"
                     /protein_id="KAI1857182.1"
                     /transl_table=1
                     /translation="MSLCSIYFGFLVLACAAFASSQLTGPSQTLSASPAAFTYNNDSFL
                     LKGEPYTIIGGQMDPQRIPYQYWRDRLSKARAMGLNTIFSYIFWNNLEPNQGAWVSEDP
                     QNEVAEYFKIAQEEGLYVVLRPGPYICGEHEWGGFPAWLSEIPGMEVRTNNTPFLEETK
                     KYIANLANKSHLAELQVSRGGPILMVQVENEYGSFGENHNYTAALRDIIRESFDIPLYT
                     NDGGVDWTLEGGHIPHVLAAVDGGSWALPARDLYITDPTELGPLLDGEYYTWAPDQWGS
                     HNPHNTTVGNADSVSSILSDIDYHLGNYSASISFYMVHGGTNFGFQNGAMWQNRTTVFT
                     TSYDYGAPLDETGRTTDLYFKMREAILPYVPDGSVPDPPTNLPRATVPQFELCPSTSLF
                     EAATSRRNAASPLTMEALGQSYGFTLYEHTVVSTIEGLLAVGDRPRDRVLIYVNDRIQG
                     VMDSQYQHPLTVSVSLQAGDKLQLLVENLGRVDYYSRGNPYRNYLQDPWKGVKGDISID
                     GSILSGWNMYPLQLDSVPVQRCSNTSVGNKSLSDLPRFFHGSFIGPSTSHNSSMTLDTF
                     ITVPNGIKGNVWVNNFHLGRYWLVGPQQSLYLPGTVVKPDETNDVVILELEPWQMNSTS
                     MVVYGSPERFWGNNPDPDCLKCI"
     PFAM_domain     complement(join(23334..23623,23691..24372))
                     /aSDomain="Glyco_hydro_35"
                     /aSTool="clusterhmmer"
                     /database="35.0"
                     /db_xref="PF01301.22"
                     /description="Glycosyl hydrolases family 35"
                     /detection="hmmscan"
                     /domain_id="clusterhmmer_JN550_013419_0010"
                     /evalue="9.50E-84"
                     /label="JN550_013419"
                     /locus_tag="JN550_013419"
                     /protein_end="366"
                     /protein_start="42"
                     /score="281.8"
                     /tool="antismash"
                     /translation="SFLLKGEPYTIIGGQMDPQRIPYQYWRDRLSKARAMGLNTIFSYI
                     FWNNLEPNQGAWVSEDPQNEVAEYFKIAQEEGLYVVLRPGPYICGEHEWGGFPAWLSEI
                     PGMEVRTNNTPFLEETKKYIANLANKSHLAELQVSRGGPILMVQVENEYGSFGENHNYT
                     AALRDIIRESFDIPLYTNDGGVDWTLEGGHIPHVLAAVDGGSWALPARDLYITDPTELG
                     PLLDGEYYTWAPDQWGSHNPHNTTVGNADSVSSILSDIDYHLGNYSASISFYMVHGGTN
                     FGFQNGAMWQNRTTVFTTSYDYGAPLDETGRTTDLYFKMREAI"
     gene            26375..28809
                     /locus_tag="JN550_013420"
     mRNA            join(26375..26411,26465..27542,27601..27640,27793..28809)
                     /locus_tag="JN550_013420"
                     /product="hypothetical protein"
     CDS             join(26375..26411,26465..27542,27601..27640,27793..28809)
                     /codon_start=1
                     /locus_tag="JN550_013420"
                     /product="hypothetical protein"
                     /protein_id="KAI1857183.1"
                     /transl_table=1
                     /translation="MKCTQAFLGAIIGHAHASVFLPGIPTVPFQSNKTENFTIANVKSI
                     IVDTRFADLVDKNGQTLIPPSLFAFAVVFANDLHDVFNISAEVSNGTSCSMSSIFLTIG
                     VADEYIDAGGRQTSEGYSLEVSPSCTIITGASPLGAWWGTRSILQQAILSLADSGSASV
                     PTGSGLDVPGWSTRGMMLDAGRHYYPPGFLTELCSYMSFFKQNTLHLHLSDNLYNNPNY
                     TIDQSLELYARFRLWSEESAVAGLNLFANESYDRLTFDEIQSSCASRGITVVPEIEAPG
                     HALVIAQWKPQLGLDGDISLLNISHPGTIPTMKDIWATFLPWFHTKVVSIGADEYTGPE
                     ADYNTFVNAMNSFIGTTSGKSIRIWGTFPPRCEYRLCTSRAACSSSVQHWEYFEDNPFY
                     DYILNNYSVVNSNDDFYIVNKYAPPGGYLNTINLTKTFHGSPDGEYWRPNIFDQRNVTN
                     NPPASNAYVLGSIVPLWNDYGYNATVYSEAYYAWREGIPALADKQWGGNLSEASFTSAF
                     DVLHPHVPGQNLDRVIPSLSDTIVNYTLAEPTGLVAGAIADASGNSYTAYTDCVEFDAT
                     PGTPALSISGGCSVSTPLESKGRNYTLTVSLRIDSLEAPNNATLISGRDSVLMLTPNIT
                     MFAGGNHFRLNATVPQTEWFELKLIGRGNRTFAAVNNGEEMEFLAKMGINGVYFHWAEI
                     ALEAPLRIVGGRGIGWTGSFGGMSLTSIA"
     PFAM_domain     26956..27471
                     /aSDomain="Glyco_hydro_20"
                     /aSTool="clusterhmmer"
                     /database="35.0"
                     /db_xref="PF00728.25"
                     /db_xref="GO:0004553"
                     /db_xref="GO:0005975"
                     /description="Glycosyl hydrolase family 20, catalytic
                     domain"
                     /detection="hmmscan"
                     /domain_id="clusterhmmer_JN550_013420_0011"
                     /evalue="9.20E-19"
                     /gene_ontologies="GO:0004553: hydrolase activity,
                     hydrolyzing O-glycosyl compounds"
                     /gene_ontologies="GO:0005975: carbohydrate metabolic
                     process"
                     /label="JN550_013420"
                     /locus_tag="JN550_013420"
                     /protein_end="348"
                     /protein_start="176"
                     /score="68.1"
                     /tool="antismash"
                     /translation="RGMMLDAGRHYYPPGFLTELCSYMSFFKQNTLHLHLSDNLYNNPN
                     YTIDQSLELYARFRLWSEESAVAGLNLFANESYDRLTFDEIQSSCASRGITVVPEIEAP
                     GHALVIAQWKPQLGLDGDISLLNISHPGTIPTMKDIWATFLPWFHTKVVSIGADEYTGP
                     EADYNTFVN"
     gene            30984..32430
                     /locus_tag="JN550_013421"
     mRNA            join(30984..31151,31205..31241,31306..31350,31458..31486,
                     31555..32430)
                     /locus_tag="JN550_013421"
                     /product="hypothetical protein"
     CDS             join(30984..31151,31205..31241,31306..31350,31458..31486,
                     31555..32430)
                     /codon_start=1
                     /locus_tag="JN550_013421"
                     /product="hypothetical protein"
                     /protein_id="KAI1857184.1"
                     /transl_table=1
                     /translation="MAVPEVFLPLLGFVRAELIINCVVVFLVLLVVILRVVGRIIGPGL
                     GWDDALVVFCTPLGVAMLVCQGLFSVVGNGYNLSEHPELAANISYILEVTFCMQIVYVT
                     LLAAVKASMLCFFIRVFVTPSVQTTAKITLGFVAAWMIAYLCGCIFICTPVSAQWTGLG
                     KCGAYISMIQSLIVTNAVGDIIIMAIPMQTIWGLQTRRTDKIGITASFALGLAYSLLNP
                     FILDKFTNPFISCVVCAVFRLVYISTVDLNSNVTGTMPTTVFLFTLEPNLAILCVSVPM
                     LRPFYHMYKKRTSNSRLHEYPSDFEASRYREKSRSGKDSRVRTVGEANSWEMNDYRPQD
                     RAKHNAVVMADGDESGSEKSLTASSQPFPLQGIEVESKWTVTRS"
     gene            34524..34821
                     /locus_tag="JN550_013422"
     mRNA            join(34524..34572,34640..34821)
                     /locus_tag="JN550_013422"
                     /product="hypothetical protein"
     CDS             join(34524..34572,34640..34821)
                     /codon_start=1
                     /locus_tag="JN550_013422"
                     /product="hypothetical protein"
                     /protein_id="KAI1857185.1"
                     /transl_table=1
                     /translation="MLTIRRVPAAVATVGIGYGIAKYKQAQIDQQHAQFSQSAAQRQAE
                     SDAMMNAYGDRSSLAELEAAMKAYEERRSQR"
     gene            complement(35336..35887)
                     /locus_tag="JN550_013423"
     mRNA            complement(35336..35887)
                     /locus_tag="JN550_013423"
                     /product="hypothetical protein"
     CDS             complement(35336..35887)
                     /codon_start=1
                     /locus_tag="JN550_013423"
                     /product="hypothetical protein"
                     /protein_id="KAI1857186.1"
                     /transl_table=1
                     /translation="MTGISLRYRVATPEDIGLLLPLINSAYRGEESRAGWTTEADLLIS
                     ERIDASGLLDKIQSPDTVILLAADGNDVLASCCELVWRPEKGIAYFGLFAVNPKRQGGG
                     IGRQVLLYAEDYASRQWGAYKMEMTVIWLREEIIAWYARRGYRKTGETRPFPYADIGNG
                     KALRGDLYFEVLVKDIQERN"
     PFAM_domain     complement(35450..35698)
                     /aSDomain="Acetyltransf_1"
                     /aSTool="clusterhmmer"
                     /database="35.0"
                     /db_xref="PF00583.28"
                     /db_xref="GO:0016747"
                     /description="Acetyltransferase (GNAT) family"
                     /detection="hmmscan"
                     /domain_id="clusterhmmer_JN550_013423_0012"
                     /evalue="9.00E-08"
                     /gene_ontologies="GO:0016747: acyltransferase activity,
                     transferring groups other than amino-acyl groups"
                     /label="JN550_013423"
                     /locus_tag="JN550_013423"
                     /protein_end="146"
                     /protein_start="63"
                     /score="32.5"
                     /tool="antismash"
                     /translation="ILLAADGNDVLASCCELVWRPEKGIAYFGLFAVNPKRQGGGIGRQ
                     VLLYAEDYASRQWGAYKMEMTVIWLREEIIAWYARRGY"
     gene            36938..37909
                     /locus_tag="JN550_013424"
     mRNA            join(36938..37441,37520..37909)
                     /locus_tag="JN550_013424"
                     /product="hypothetical protein"
     CDS             join(36938..37441,37520..37909)
                     /codon_start=1
                     /gene_functions="biosynthetic-additional (smcogs)
                     SMCOG1039:aldo/keto reductase family oxidoreductase (Score:
                     194.4; E-value: 4e-59)"
                     /gene_kind="biosynthetic-additional"
                     /locus_tag="JN550_013424"
                     /product="hypothetical protein"
                     /protein_id="KAI1857187.1"
                     /transl_table=1
                     /translation="MAPEHTKKTYTLASGDKMPAIGLGTWQSPQNATATAVEAAIRAGY
                     RYIDTAFAYGNESEVGAGVRASGVPREQLWITTKLDNPWHKRVAEGIDTSLKNLGMDYV
                     DLYLMHWPSSTRPDDLKKHYDDWNFVDTWRELQKLVGTGKVRNIGVSNFGITNLEKLLN
                     DPSCKIVPAVNQVELHPNNPSPKLVQYCKDKGIHLTGYSCLGSTNSPLYKDETLLSLAK
                     AKGKTPQQCLLQWGIQNGWDVIPKSVTKERIEGNFDLDGWELTEEELKKLSSLPDRFKV
                     CGDDWLPVKVFFGDDE"
     PFAM_domain     join(36998..37441,37520..37840)
                     /aSDomain="Aldo_ket_red"
                     /aSTool="clusterhmmer"
                     /database="35.0"
                     /db_xref="PF00248.24"
                     /description="Aldo/keto reductase family"
                     /detection="hmmscan"
                     /domain_id="clusterhmmer_JN550_013424_0013"
                     /evalue="2.30E-41"
                     /label="JN550_013424"
                     /locus_tag="JN550_013424"
                     /protein_end="275"
                     /protein_start="20"
                     /score="141.9"
                     /tool="antismash"
                     /translation="IGLGTWQSPQNATATAVEAAIRAGYRYIDTAFAYGNESEVGAGVR
                     ASGVPREQLWITTKLDNPWHKRVAEGIDTSLKNLGMDYVDLYLMHWPSSTRPDDLKKHY
                     DDWNFVDTWRELQKLVGTGKVRNIGVSNFGITNLEKLLNDPSCKIVPAVNQVELHPNNP
                     SPKLVQYCKDKGIHLTGYSCLGSTNSPLYKDETLLSLAKAKGKTPQQCLLQWGIQNGWD
                     VIPKSVTKERIEGNFDLDGWELTEEELKKLSSL"
     gene            complement(38128..38709)
                     /locus_tag="JN550_013425"
     mRNA            complement(38128..38709)
                     /locus_tag="JN550_013425"
                     /product="hypothetical protein"
     CDS             complement(38128..38709)
                     /codon_start=1
                     /locus_tag="JN550_013425"
                     /product="hypothetical protein"
                     /protein_id="KAI1857188.1"
                     /transl_table=1
                     /translation="MASHAFDPTILPPAAPCPFCNIASAYASYDPSAPPAADSPVLDPE
                     NVSPLSFIVLSTPTLLAFLDILPLSRGHLLLCPRRHASKLTDVSTSEAAELGAYLRILS
                     KALVRTTGVADWNVVQNNGAAAAQVVDHVHYHLIPRPEIRASGKLRESFTMFGRGQREE
                     LDDDEAVELAARIRQNIQLVLDEEAGKGKL"
     PFAM_domain     complement(38287..38556)
                     /aSDomain="HIT"
                     /aSTool="clusterhmmer"
                     /database="35.0"
                     /db_xref="PF01230.26"
                     /db_xref="GO:0003824"
                     /description="HIT domain"
                     /detection="hmmscan"
                     /domain_id="clusterhmmer_JN550_013425_0014"
                     /evalue="1.10E-16"
                     /gene_ontologies="GO:0003824: catalytic activity"
                     /label="JN550_013425"
                     /locus_tag="JN550_013425"
                     /protein_end="141"
                     /protein_start="51"
                     /score="61.5"
                     /tool="antismash"
                     /translation="FIVLSTPTLLAFLDILPLSRGHLLLCPRRHASKLTDVSTSEAAEL
                     GAYLRILSKALVRTTGVADWNVVQNNGAAAAQVVDHVHYHLIPRP"
     gene            39521..39833
                     /locus_tag="JN550_013426"
     mRNA            join(39521..39735,39809..39833)
                     /locus_tag="JN550_013426"
                     /product="hypothetical protein"
     CDS             join(39521..39735,39809..39833)
                     /codon_start=1
                     /locus_tag="JN550_013426"
                     /product="hypothetical protein"
                     /protein_id="KAI1857189.1"
                     /transl_table=1
                     /translation="MSREAYQIPTSQGAGGPGAGNAAVAGRAVDNEGLPMLYICGDCGT
                     KFPLKRGDTIRCIECGCRVLYKERTRRMVQFEAR"
     PFAM_domain     39632..39727
                     /aSDomain="DNA_RNApol_7kD"
                     /aSTool="clusterhmmer"
                     /database="35.0"
                     /db_xref="PF03604.16"
                     /db_xref="GO:0003677"
                     /db_xref="GO:0003899"
                     /db_xref="GO:0006351"
                     /description="DNA directed RNA polymerase, 7 kDa subunit"
                     /detection="hmmscan"
                     /domain_id="clusterhmmer_JN550_013426_0015"
                     /evalue="5.60E-15"
                     /gene_ontologies="GO:0003677: DNA binding"
                     /gene_ontologies="GO:0003899: DNA-directed 5'-3' RNA
                     polymerase activity"
                     /gene_ontologies="GO:0006351: DNA-templated transcription"
                     /label="JN550_013426"
                     /locus_tag="JN550_013426"
                     /protein_end="69"
                     /protein_start="37"
                     /score="54.9"
                     /tool="antismash"
                     /translation="YICGDCGTKFPLKRGDTIRCIECGCRVLYKER"
     gene            complement(40247..41492)
                     /locus_tag="JN550_013427"
     mRNA            complement(join(40247..41046,41120..41492))
                     /locus_tag="JN550_013427"
                     /product="hypothetical protein"
     CDS             complement(join(40247..41046,41120..41492))
                     /codon_start=1
                     /locus_tag="JN550_013427"
                     /product="hypothetical protein"
                     /protein_id="KAI1857190.1"
                     /transl_table=1
                     /translation="MASSSSTPPVAPKPTAIVCVGMAGSGKTTFMQRINAHLHGQKEPP
                     YVINLDPAVLNVPFESNIDIRDSVNYKEVMKQYNLGPNGGILTSLNLFATKVDQIVGLL
                     DKRAAPEDGKKPIQNILVDTPGQIEVFVWSASGQILLESLASSFPTVIAYIIDTPRTAS
                     TSTFMSNMLYACSILYKTKLPMILVFNKADVKDPSFAKDWMTDYDAFSEALQADEASNA
                     FGGVEGEGGGSGYMSSLLNSMSLMLEEFYTHLSVVGVSSMTGQGVNDFFSAVREKADEF
                     NRDYLPELERKRAEREDVKRKTREKELEKMMKGMGMDSDKAGSSRDMVQDPTDNDDVEV
                     PSDDEEDDYPDDDEMDREGLQARYEAAMEGNADSTMADASFAKFLHTQRQ"
     PFAM_domain     complement(join(40586..41046,41120..41438))
                     /aSDomain="ATP_bind_1"
                     /aSTool="clusterhmmer"
                     /database="35.0"
                     /db_xref="PF03029.20"
                     /description="Conserved hypothetical ATP binding protein"
                     /detection="hmmscan"
                     /domain_id="clusterhmmer_JN550_013427_0016"
                     /evalue="1.70E-71"
                     /label="JN550_013427"
                     /locus_tag="JN550_013427"
                     /protein_end="278"
                     /protein_start="18"
                     /score="240.9"
                     /tool="antismash"
                     /translation="CVGMAGSGKTTFMQRINAHLHGQKEPPYVINLDPAVLNVPFESNI
                     DIRDSVNYKEVMKQYNLGPNGGILTSLNLFATKVDQIVGLLDKRAAPEDGKKPIQNILV
                     DTPGQIEVFVWSASGQILLESLASSFPTVIAYIIDTPRTASTSTFMSNMLYACSILYKT
                     KLPMILVFNKADVKDPSFAKDWMTDYDAFSEALQADEASNAFGGVEGEGGGSGYMSSLL
                     NSMSLMLEEFYTHLSVVGVSSMTGQGVNDFFSAVREKA"
     gene            complement(42113..43052)
                     /locus_tag="JN550_013428"
     mRNA            complement(join(42113..42157,42245..42896,42988..43052))
                     /locus_tag="JN550_013428"
                     /product="hypothetical protein"
     CDS             complement(join(42113..42157,42245..42896,42988..43052))
                     /codon_start=1
                     /locus_tag="JN550_013428"
                     /product="hypothetical protein"
                     /protein_id="KAI1857191.1"
                     /transl_table=1
                     /translation="MGQAPSSPGPLGTKFRVIGAGMSRTGTKTLNQALTILLDGPVHDS
                     GIQSLGGSIHEMKTWLEIMNLAPKAKTFAERKKLDWLFSSILEGYVATMDCPAATLVPE
                     IMRVYPDAIVIATTRDHKSWWRSMEYMNSMMSTWYLPILVLWLHKAQVYGLWAERFQSI
                     MLWRYGDEQIVEGTIQKHEDHLRREVPAEKLFWYEVSEGWEPLCRILNVPIPNQPFPHN
                     NSKDDARKVFQEHVIAGNLRGVFFGYPTKSY"
     PFAM_domain     complement(join(42284..42896,42988..43007))
                     /aSDomain="Sulfotransfer_4"
                     /aSTool="clusterhmmer"
                     /database="35.0"
                     /db_xref="PF17784.4"
                     /description="Sulfotransferase domain"
                     /detection="hmmscan"
                     /domain_id="clusterhmmer_JN550_013428_0017"
                     /evalue="3.40E-55"
                     /label="JN550_013428"
                     /locus_tag="JN550_013428"
                     /protein_end="226"
                     /protein_start="15"
                     /score="187.4"
                     /tool="antismash"
                     /translation="RVIGAGMSRTGTKTLNQALTILLDGPVHDSGIQSLGGSIHEMKTW
                     LEIMNLAPKAKTFAERKKLDWLFSSILEGYVATMDCPAATLVPEIMRVYPDAIVIATTR
                     DHKSWWRSMEYMNSMMSTWYLPILVLWLHKAQVYGLWAERFQSIMLWRYGDEQIVEGTI
                     QKHEDHLRREVPAEKLFWYEVSEGWEPLCRILNVPIPNQPFPHNNSKD"
ORIGIN
        1 tctaacccta accctaaccc taaccctaac cctaacccta accctaaccc taaccctaac
       61 cctaacccta accctaaccc taaccctttt taatttaatt ttcgtaaata aaaatattat
      121 atattataat attattttta tatttattct cgcttttata attaaaatta tttatattaa
      181 cttatttatt tatatatatt aaagtataaa taaaaattaa ttaagggttt aaatattaac
      241 ggttaattta aacgttaatt atcttccctt ttaataattc ggcactcggt tattaagcgt
      301 ttcgactatc ccacagtatc ctaaacttag actccttttg gcctaatagc acctttggtt
      361 ccccaacctc ctggatcctg cctgcgttca tgacaacgac aaggtcacta tccacgatag
      421 tctctagcct atgtgcaacg gtaatgacag tgcagtgctt gaactcctcg cgtataacat
      481 gcattatccg ctggtccgtc tcccggtcgg tgttgctcgt cgattcatcc aaaagtacga
      541 tagaacgctt gttgccgtgg agtatggcgc gcgcaagaca gaacaattgc agttggcctt
      601 gcgacaggtc catggcgctg aagtctgcat cgaggccgcc gcgctcctgg atcaagtccc
      661 acataccgac ttttgtcagg gccagtgtca ggcgcgcgtt ctcgttgcat ctgccggcgg
      721 tttggcacga gagactcgcc tcagcagcca tgagattttg acgcacgctg ccagataact
      781 tgatggaatc ttgaggcagg gtggctatgc gggttcgtag caagtccctg gatactttgg
      841 agagatcttg accatcaata tggacggagc ctgattctag ctcgaggaga gagaggagca
      901 ttaatatgaa ggaactcttc ccactgcaat gctgattagt tcggatgtgc cctgcatgta
      961 ttatgcttac cctcgtccag tactgtggat gcttaccttc cggtacgacc gcagattcca
     1021 atcttctgtc caggtagcac agtgagggac aaattatgaa gcacaaggtt gtcattagcc
     1081 ctattgggat gaattagtcg cagtattcat cttggaggac ttcatatagt cacaaaccta
     1141 taagctgccg agacaccctt cagctctatg agccctcggg aaggccaggc cgcgtccacg
     1201 cgcccgtctc tgccaggctt gtcctctttt ggcgtatgtt gcaagaagga acgcaatcta
     1261 gcaatagcac ccagggaggt ttccagatca gcccaattat taacgagctc ggacagctct
     1321 gtattgagcc cgaggatatt gatcatggca acgccaatgg cacctcgtgt tgttgtgttg
     1381 cggaattcca cggcgaaggc aaccaggacg atcgcaatag cagccacgaa cagatcgagg
     1441 acgacggcga gccaacgctg gatgcagaac aagaggtaat aaggtttctg cgattcgtcg
     1501 agaagtctca agttctcctc gaggaatggc tgcttccagc cgaaagccct gatagtagtc
     1561 aggccatcga tcgcttcggc gaacagggta aacaaaggtg ttttggcttc aagatcaaga
     1621 tatcgtatct gtcgggatgt gcgcaggtag taccttgcga ggaagtatag gacaatgacg
     1681 ctgataggta ttactgctgc cacgtactgt gcaccagcag caatcaaggc agtactgagt
     1741 aggacaaaca ggatgtcttg atggatagca tgtcagctct ttcaatcgga tatttcgctg
     1801 gaggcaggat aacagaccgt atagagtgtg gtatgcggct acgggcagtc gattgtcaag
     1861 gagcgtcatg tcttgagcga acctgtttag ggtcacgccg ctatccgtag tggtgaagaa
     1921 ccacagtggt gccctaagaa tacttatgag tcaacggggc ttggaatcgc agtgaggcta
     1981 cttacttcat caccgagttg aggaacaacc aatgaaggtg ctgagacgac tttggtacaa
     2041 tgactagcat aaagaaactt ctcaacacat cagctctggg cacttgcttg ggatataggg
     2101 taacaagatc tcacctaacg ctcagggccg atgccaatac acacgaaaag gccaaagcaa
     2161 agtaggatcc gaagtagtag ccggaattgt ggttcatccc ctgttcagcc catattcgaa
     2221 cccatacgtc taaaagtttg gttgggggtt tagaaagttt tagagaacat agtcgtacat
     2281 ggggtttcat agacacttac caggtacctt ggagaggccc gtgtagagaa cggctagacc
     2341 tagccagcaa agtgcaatgg tagcgctgac ggacttaaga tagaacgcat acagactcac
     2401 gtctcctgtc tgccgtttga gatccaacaa ttcaggatct tctcttgcag gctcggcctg
     2461 tggtacagat ttcgcttcgt tctcgatgct ttcatcatct tcacatctgg cttgagagct
     2521 ctgatctaga gctagatctc gaacatagcc attctgactt tgcaattcgg cgaaactgcc
     2581 tttttgagcg atgtggccag gtttggctaa aacgatgatc aagtcagaga caggcaggtg
     2641 gtggactgtt tcaagacaag ttaatacgtc acattccctg caacaccatt ggcgttatca
     2701 acttacctga gtgtgttgcg aggatgactg taacccccat tgagcacaga agcccatcct
     2761 ttcctagaag tctctttaga attaatgcgg cggtcgcgtt atctaaggcg cttaacatat
     2821 cgtccaggac gagaataggt ttgcgtgaat atacggcccg tgctaaagcc tgcttgaggt
     2881 aagtatctgc tatatttatc ttgagattag tgtaagcact cactacgcga tgcttttgac
     2941 cgccactcaa ggcaactccc ccgcttccga ctagggtttg atcaccattg gggagcagag
     3001 caagatcctt ctcaagcgca caagctcgga cgacggtggc aagccacgaa tcgtcatcag
     3061 cgtaggggcc aataatgttt ttccgcaccg atacgttccg aagccacggg gtttggtcac
     3121 aatacgcaag ttgattgcga tcgatccgaa tacagccttc cgacaaagtc ttttctccaa
     3181 gtatgacttt gagtaaggtt gttttgcccg agccaactgc accaatgatc atcgtacaag
     3241 acgaccgatg aatagatagg tcaagcttgt gcagaatggg tgagtctgca tcggaaggcg
     3301 tgaatgttcc atctttgaca ataaccgcaa ttggattcga tgtcccaaga aactcctgcg
     3361 gcttcagccc gatcagttca acaggggtat ccaacgggag acaggtcgcg tttccggggc
     3421 ccgtgctgta ctgcaaagat gatagatgag agccagaatc atcaacgtcc tcttccaata
     3481 ctgcaccatc gggagtcagt tattttcttt ctgggaccaa ttgtaggaat cttcagctca
     3541 tgaaacactt gtttctatgt cgaactcctg tgacacttgt ctcttaaacc ataaagttaa
     3601 ggcaaggggg aggaagatgt ctcgcaatta tgcttacggt attcttggat gcgatcgaag
     3661 cagccaacgg aggccattat attgggaaga caagagatga gctgtgagat gggcgaagaa
     3721 accaatgaga tgatggctag ggcagcaaaa acttcggcta cggtgaactc ctcttcctcg
     3781 gtgcgtttcg tccagaaaac tgcgcctgcg atcacaataa cgggtgtcat ctgatccgcg
     3841 agtcgtccta gtgaaaaatt agcttcttta tattctggtg catgcttttg ttcaagtcat
     3901 gatccgacat tggatactcc ctcacctgtt gtaagaatgc gtataagtgc cagccgaaac
     3961 ttcctcgaca catctaattc atgaacgcgg agattttgga tggaccttga gatataatgg
     4021 gttaaaccca tcatctttag cgacttgatc tgtgcgagca tcgccgatga agcagaaacc
     4081 cgttccttaa ttgctttgcc ccaaatcatt ctcgcggggc gcattgcttt catcagtctg
     4141 gacgttatca accaagcggc ttcgatgtgt cagtcccata tggctcataa tattctgagt
     4201 atagtactta ctagtagcgg gaatgaccac gaagaagcat gcagctccga cctgtatctc
     4261 aagcaagtaa agggcaattc caagctcaac catggccgcc cagacttcat gaacgattcc
     4321 aattccaggt tcaattcctt caatatcagc actcataagg ctaatggcgt cgccttcccg
     4381 cgctttcgct gcatcgactc tcaaagtctt ctcaaatatc aaggcaacaa ggccgccacg
     4441 aatcattgtc gtgagctgga agttgagatg ctgatagtaa gcacgcatga cctagtattg
     4501 cgtgagtagt ttgtatgaac agcccagtaa atgagtatct tacggccatt ccaacgtata
     4561 ccagcgctgt agcgccaatc agccctccag ctacccccct cgtctcatct gtagatgatt
     4621 cgctgacaaa ttcaacaact ctcttaataa gaaatggctg ggcaaaccgt aaccccgaaa
     4681 gacataatcg aggcagcaca accaatgcac acgtcgacct gaaagtgtag aaagtggcaa
     4741 tggtaagaca atgcttttgt cgcttgctgc ctgtagcatc gatatattag caacgtacac
     4801 ataatcaact aagattgaga gctttacatt cttgccatgc ccgattcaga ctttcttgaa
     4861 gcggccgtga tgcgaacttg gcgtggatga tggacaggtt tcccagagac agcaatcctc
     4921 cgaacccctg gcggaaaaga ccgttcagcc accaaaatac ggttcggttt agtggaccac
     4981 ttgctttctc gagagacgta atgtttttga gtatgggcgg taacaatgat ctcttaggaa
     5041 tctcttccaa gaacagtaag acgagtctgc acaataggct ggccgcgaag accccagcta
     5101 gaggctggac ttcggctcgt cggaacaggg tccgggcctg agcgatatcg agtagggttg
     5161 ttagaaacaa ataacccgag agaatcttcg agggaccaac tgagcgtctg tgctcgacat
     5221 agattagggc gctaatgacg ccggatgcga tcaagcacaa cgtggcggcg ggaatggatg
     5281 tacgtgttgg taggctgctt gatagagacc ataggactag ggcagcaagc tgcaagcaca
     5341 tcagaagacc tgcgatgccc tggagagccc cgtcagtatt gatgtgacca gggcgtgcac
     5401 tcgagccgag tctgaacata ccaactttgc tcccagaagc gttccagtcg gaacttgaac
     5461 ttgtctgcga cataaccatc caatgcgcac cgcagcgaca caaattagca acacggaggg
     5521 gaggatggac aatatgcttt gttcaaacag caaagtgaag tcgaattcgc cctcgaggcg
     5581 aggcccaaag gtgtcgtcgc tcgcgttcat tctgaacaga acctctcaca gggggcaatc
     5641 acgtaaagct ggcaaattga gtacaggctc taagaagtat gggattttga gcatcacatg
     5701 agagtgaaac tgtggtctaa aagctccccc aacggcaacg tatctgctgc gacgcgtgaa
     5761 gttagagaga ggacgcatgg gtcgggtaag gggtgcagcc ccggatgagg tgatctaaca
     5821 agcaatatga accttgttct tatcgactgg gcatgttaca tgattggtgc agttcctggc
     5881 acctggctgc aggtatggca ggtcgttgtg gtctgccaag atctcagctg tcattgatac
     5941 cccaaggcaa gccgccaaga cttggaagag atcgttccga gattacgcgc cctgaaatcg
     6001 gatcaatggg tgctctttgc cagggtccga tcaattgagg accagaggcc tcagagccga
     6061 atcaattcag ctgcagattc aatgtacact caattctacg gggagcgatg gagtcgcgat
     6121 cgccaacggt agcgcccgcg agaatccata gattaagggc tatcacgtga ctacgtcctc
     6181 ctgggtaatg aaattaccaa aacccgaaaa cttaagtact tcagctctga ggtacatcat
     6241 ggatctttat ttggtaccct tctttttttt tttttttttt tttttttttt ggctctaacg
     6301 acagtgcctg ttgcctcccc gagatgatgg tgactgcgct cgattcttcg ctattgacat
     6361 caggtgtgaa actcacatcc ccacacttgg gcaggctgct cacgacctag ctaagctatc
     6421 cgcggcaaaa tcaaaggtca ggggctcttg acctcacggg gaagattttg ccccatgtac
     6481 ttgtccaaag gctcctataa acccaatcag cttcaccact gtagcggcgc tacggtcgcg
     6541 tgattcgtga gtattagaaa catttcctca ccctcttcac gcacttccta ggaatagcgt
     6601 atccattgat tcctctcggg tttgtggttg gatactccag cctcatgtcc atcgtgcaaa
     6661 taatatgctg tcgcaggtag tcaaagcagt gtcttatgtg atgaattccc cgatctgcct
     6721 ctgtttcgtc ttcgtcgcca tgcgggctgc gtatttcgag tgtggtgttg tggacagtag
     6781 cttcgtacat cgcgtgaata tattcctttg caacaactat attagctcta gaattacgtg
     6841 atccagggga tatctgctcc ttcacaaacc aggcagtggt attggtgagt ccaagcggtg
     6901 ccgtacagat tggcctttcc attgaccaca acaccaggag gaagtgcata tgctcccgca
     6961 ttctcaataa acgtgtaacc ttcacctggc ggatagtctg ctttcgtgtc ccatacttct
     7021 ggtactgagc cgtctctgct atactcttcg gaaaacgacc gaatttcata gtccactacg
     7081 aagatcagct agtcaaggcc tgaagcttcc cggatgaggg caatacgaac cggagggaaa
     7141 cggactgggg aaaggcggtc cggagatttt tgatcttagt agtaagtaaa tcaagagaat
     7201 ggcaccagcg tttagtccta taaaaatgcg atgagtccat gatgttgtaa tgaaactttt
     7261 ggtttccgag tgtcagactg aggcaaaaac aattctgctt cgacagtact cgcatcgttg
     7321 gtcgtgtcct ccacttcgaa acagtgcttc atgatgttca tggtatcagt attgtgactc
     7381 agacttgttg tataactggt gggtcgaccc agctctttga tgccccgagt atttcgcaaa
     7441 gagcgagttg catcgcaggt agttaccacc gaccacattg tacccccttc ccacagatta
     7501 tattgttaag ccaagaagtg atttggcgcc cagacaactc tattcctctt tcatactcgc
     7561 caagaaagtt cagccaacgg gacccataca tatcgtacga taaaactgca tatgtaatgc
     7621 gacgtcgaag tgagcctaga attctcggcc ttcacattat cactatctgt actaagcacc
     7681 tgcctgtgat agcattgcgt ccaatagatc tggccgtcgc caatgcaaac atccttgaag
     7741 atcgagcggc acagcaggac ggtgcgcagc atgcgtgtac ctttccagag tcgcactagc
     7801 tgaactcccc aagcggggtg atgtctgacg gtatatgctg gtatcaagcg taaggctaca
     7861 tcaagaattc agtgattgcg catggtccag gctcttgcgt cgggggtcct ctagggtata
     7921 ctcctacaag atgaggtttg cggttctacg ggataacctt gccaacttga ttccagcaca
     7981 gagagaaaca tgcaaaacaa ttacgagtaa aacaagtgtt taattacgtt cgggtatacg
     8041 gtttgtctgt caatcggctc tagccaatcg cattctgaga gcgcagcccc gtcatagtca
     8101 ttcttacagc tgcttccggc acctatttcc aacacctatc caagaatgcc tgtcaaatta
     8161 tgtttcgctt tgtgctccaa agtccatcct accaaagcat cccaatcttt acactgatgc
     8221 tcgacacccc atccatccgt gtcagtacgt ttctccccga gtggtggctc cctcgagtgt
     8281 tcgagtgtca tatctccaga gcacattaga gattgcctga tatagtcgaa acagtgattc
     8341 acatgatcag gaaagggcgt cggatcatga ttatccttgt cagtaccgtg gtaaaaatgg
     8401 cgaggggtag tatggttggc aatcgctacc atctgataga aaaggatacg gatcatgccc
     8461 tgtgattatc cagacttagt cacagtacac agctgcatca agaaagcctt ggaataggct
     8521 taccaagcag tgaagttgat ggtacacagt cactgaatag cgatctattc cctcgtcagt
     8581 ttgaatccca ggtgcaagac catatcgttc ggcagcttcg ggaacgagga catagccatg
     8641 accgtctgct gatagttcag cgacacaact tgagggaaaa gaagaacgaa acagtaatcg
     8701 ctcaccgggg atcaagttgt cccaggccgc attgctatct ttcgaggggg gtgctgcgaa
     8761 caactcctga aggtcaaatg tgacgctatg ggtctcgact acatatactt tagtggggat
     8821 gttattcgga acattaagtc aagtcggtat tgaaatggtg ctcacaacta ggaacaaatg
     8881 gctccttcct ccctgttctg gtatccagtg gaagtttgga ccccaacaca acggccggaa
     8941 taacaatcgt cagcatgaga cagacgatga cccagatcct cagtcgtttc tgtttcacca
     9001 atggtgatat gtctgactct ttgctggtct gggtgagttg atcatcggca taattagatc
     9061 ctatagggta ataggcaggt ttcgaccacg agaatgagca agaagctgct gaccaaggga
     9121 attttccgac catgttgaca gactgggaag ctgtggcttg cagatgactg acgtgggaga
     9181 gcagtgggat tatttgaagt tgcaagtgaa atctgggcga tctatctttc agacgtggga
     9241 atgacgaaga ccctgaaaag aaacttgggt cgcaaagaca tgcgttcagt tatatgatgt
     9301 ctcgtaaaga caagggcctg gccatgatcg aaatgctcgg cttctggcat tgcgttttag
     9361 gcaccacggg ctgattgaag ttgtacggga tcgtgagccg caggttgcca agatatggac
     9421 ggcccgactg gtccaatcgc tttcagactc ctggcacatg ggatatgggg tacttagtca
     9481 gggccgctat cggttgcatg ccgactaaaa ctctaatggc cggatgcgtc tcccagtatg
     9541 ggccaacacc ggagccttct tgtttggatg ttcctccggg agaaagatgc atgcgttgtc
     9601 ctttgccata tcatcgaccc atgattgcgt tttgtcgtta ccagtcgttc gagatgctta
     9661 caaaaatcca acgccaccac catgcagggt gtcagtcccc tcacggaatc cttttggcgc
     9721 atgccattga gtcatatatg cctggtcacc aaatgtcaac cctaccatgg catccaacca
     9781 ggggacgtgc tcgcggccaa gaaaatggct tcggagccgt ggcagattga gttaggccat
     9841 ggaaacgatc tggcaactga ctatgatgga tccgcattca atccaacaga acacatacat
     9901 tatatcatgt aatgaaaatt gaattgtcgg cgtaacttaa cctactccct aacggtgaca
     9961 gaacagcacg cccaccatat caagaataat gatgtgaaca gcgcatgaga cctcagtctg
    10021 atcctgtttg caatctttct accgttttac gtttgaattc aaatcaacct ctattaccac
    10081 tgcctcttta ttcttcatga cagctttaga tatggtcgac atggacgaag aaaagaacac
    10141 tcttcttgga tattcttcgt ctgaaaacat gatatggact agtgtgcaga gatgtcgatc
    10201 tcttagccat agccaatccc gagggtgtca cattggttta ttgtatctga cgaacgtgat
    10261 gtccatgatt tgtatcgtgg tattgtttat aagcaaagac cactgtcgcg atccgagtct
    10321 acagacgtat tgtgagcatt gttattccat tcattgtcag ccaacaattg accaggaact
    10381 ccactaacga tttgtaagcc ccagcaattg ccgctgtcga gtacgaagaa gtagttttca
    10441 acgatttgcc aggagaatgg tctccatact ttggaaagcc aacggatgag aaagatcgac
    10501 tctgggatga gctttactcg ggtaatgcct aatacccgtc aacttttgat gtccctaata
    10561 aagtgcaggt actggctatc tattattcac accagaggaa acaaagaaaa tgccgaatca
    10621 aacagtggca gtcccaggtc ctgatggcga tagtgggatt tataaccttg aagtgttcca
    10681 ccagcttcac tgcctggtat gctcccatga tttttctgga gatacattct caacctcact
    10741 gacgactggc aagaatgcta tgaggaagac attattctca gaacgcttcc ctgagtatgc
    10801 cctctaccat acaaatggta ctcgagacga gttttgggaa gtccaccgca gtacgtccca
    10861 accgcctttg ttcaagtact taggaacaga cccagagttc tgactagcat acaggccact
    10921 gcatcgagcg cctgcgtcaa aacgttcaat gtgcaggaaa tataggcgcg aactactact
    10981 attggaatgg agacattgat gacagtaggt ggatgatgaa tatgcagtct acgcagacat
    11041 gccgcaagtt tgagaactta cagaaatggg ccaggtcgag agactacaaa gagtggaatg
    11101 aaagagagag aagccacttg actaacagtg gcaacttcta agcccatgat cccagggcag
    11161 gcataccccg tgaacttgat atgtcgtagg tcgatgaaca ttgtagtatg ggatggttca
    11221 attgtatggt taatttagag caacatttcc taagagttac attatggctt tcttctagta
    11281 tctccatacg tgcataatat gtggcactaa cggtggcaaa actttttttc acatagtgtt
    11341 ggctacactg cctctacttg gagctggttg attcctttgc ttggggtctc gtgatcagcc
    11401 gcaaatggtg aattgccgcc tatgttcggg ccgctcggct cctgtgtcga tccggaagag
    11461 gccagctgtt ccggcggaaa tgctccatta tggcaagcga gaactttaag attgatgata
    11521 gcctggtgtt gttgtaacag accatgcatg gtagctgaaa aatcgtcttg gcttttgaat
    11581 gcattgcagg gggtcgggcc aataaattgt ggcacagatg cagccaagtc aaaatcgtga
    11641 aggcctagat ccctacgcgc gtaagaacaa gtgtacatca aatgtactca cagagtagtt
    11701 gcagtacatg ccaaaaatct gtgcagggat ggctgaactt ataatgaaaa atcctcacgg
    11761 gctgacagtg tcaaggccag aactaccaat cgggacgcga cctgaccaaa tccttgcgtt
    11821 tcaactcata cgcaggtggc aactgatcct gattatgcga aactcactga taggtcaaat
    11881 taggacgacg ctagtagtca aggatataga cgttgtatat tcaaggcaac ggcactccac
    11941 acctgcgcca attggtgctg ccgaattaag ggaaagttgg cagctcatgc gccacggatg
    12001 tcttggtcac gggtctgaca atcggggcag catgtctctc agctgtttcc aagatcgcca
    12061 caggatcacg acatcggtgc ttttcattga tcagtgatca gtgatccgtc ctctgggcaa
    12121 gagcatatga aaccaggatt tgactactca caagggtgct gaaatcggga tatggtgccg
    12181 gcccaacatt ctttacccaa tggaacatca cgagccccat atcaccatta cacataagta
    12241 cttgccgcaa tatatcaatg caatggtctg tatgtctccg tagcgagtcg gcgcggtcaa
    12301 atgtccacgc atggtcccgg gtgctatagt agtccacata tgtccatttt cgaagcaagt
    12361 tctgcggggg gaaatgaact tgcgtcaaca agtttcttcg atggagagcc agagacatgc
    12421 ttagagctgt ataactaact taccaggcag tggagctgat gaaacatctc cagcgtagcc
    12481 atggccccac cgccattctc tgcacccaga tcggctacgg ttgccgggaa gttggcgttg
    12541 cccgaatctt tcatttcttg gtcggtggcg gtaagtacaa ctgaagtacc atcaatccat
    12601 tctgcagacg atagttagta gatttgacgt gacatgatat gatatgatat gatatgcaag
    12661 tctatcggca cgtactgctt tgagtgaaac gatcccacgc cgcgtcaatc tcggcgcgtg
    12721 gtgcaccctt gaagatgttg gtgatgttga tggaaccttc gtagcgatgc cagtgccgac
    12781 gggcaagttt tctcgagggg cctattgtta agcagcatgg ttagctgtgg aggctcagac
    12841 cgcccggaat gtgaagggaa ttcctacgcc atgcaagatc ggagtcttta tagtggcagg
    12901 cgccgatgga attcttggct aagatgtgtc ctgttagaaa ggcagtggcc agggttgcaa
    12961 gccagagaag cgataaaaac agtgacctcc acataggttt cttggcaaaa agaacttgtt
    13021 ccccagttcc atcggattgt ctgatgacag tcgatagtga gtcgccctga cagacttcct
    13081 ggtacctcgc agaggaccta gtatcaatgg aggagagcat ggtataaagt cggcgtggtt
    13141 caagcaatag agaacgatat gagccaagaa tagaggagaa taacagggta cagaagcctc
    13201 atatctgagc aatgtgaaac agaggagaat taaagggccg cgcatgtgca aaagaaatac
    13261 ctactagtgg ctgattgaat cgagatcaac acgtgttagg ctagattgtg gcacggtcaa
    13321 tggcattgga atgagtcata ttccggtgcg agttgattac tacaagtaga agatccggtg
    13381 caagttgatt gctacaagta ggaaatccga ggttccactc atgttatatt aagcaaagcg
    13441 cggtgatgga ctacataggt cttgccaagt atactgagaa cgaaaatggc gccagggtaa
    13501 catgtagtat acaaggatat acgcacgatc tacatgcgag ccaccaggag ccaacagctt
    13561 ctactctgcc cctgtccacg tttgatccac gttgggcata tatcagccgg ggttctttgc
    13621 aattatctcg gtagaatcgc gtcggcatac aggttccatc tatcgtgacc agttgcatgc
    13681 acacggctat catccatgtg acgagtttac caatctgcat atgcaatgca atgctgacca
    13741 acaccgattt aggaagctct accttccatg aattgcgtct tcgccttatt ctcatatgac
    13801 cgttgatctg tactgagccg cgctcatacc ttggtagatt tgccgttcaa accgggccaa
    13861 tcctatgctt agggaccctg cctgttcatg aacgtttccc tttgtatgcc cggaatgaag
    13921 gaactggagt gaaaggcgta agaccttcga aacgaggaat atgctccctt ccggtttgtg
    13981 caccgcgatt ctaagcgagc acggatctta ctacgttagc taagtccatt tctccacgcg
    14041 gtggaatttg acccctggtt gtagtataaa ggctcaatgt cgcgccactt ggatcagccc
    14101 ttaaaacaag tgagactcga cgtctgcata ggtctgacca atatacgtta tatctgaaaa
    14161 ccaacaagcc tatctttcaa catggcttcc ctctctcaac tcttggtttt gctcgcagcc
    14221 attcagccca tcttggctgc gcctgtcgtc caagctgtcg gcagtgtcca ggcacgagta
    14281 tgagaactga tctccgtctt tgagagtgaa agctaagtat cttgcagggc ctgtcacccg
    14341 acaacgacgt cgatgccgcg gagctgcgct catactggcc tcgcaatgcg gctcctgaaa
    14401 acgatgtcga tgccgccgag ctacgatcct actggccgcg tgaggtatcc acggaataaa
    14461 gctacaccac gcccaactca tattttgatg cgccgcagca agcgacacta tgctcttata
    14521 ttcggtcgtt attattcaac tccttcgctc atttcttaat tgcttaatgc cctcatttag
    14581 ccggaggtga ttatgggaac tgagacctgc gttcggccgg tcggcggttt taaattaaga
    14641 tatcgtaata aataacaatt agtttattta tgaaaaccta cttgtttatg aaagttaatc
    14701 aagcgcagta tccggaccga catatgtagc cgccaataat ggacagaagg aatcttgtgt
    14761 tttgatatct actcgttaag tgtaattagg acatttcgta agttatcaaa acaacagctt
    14821 atgaaaatcg gaccagtatc gtttgtgaca cacgaagatg cagttccaaa ctgaatcgct
    14881 cactaataag acgataagat tgagcagaca gctggaaatc tcgacagaga ccccgtgtat
    14941 atcacagcgc aagagtgccc tcgttgcttt actggctgca gaaatgggtg cacgcgtaga
    15001 cgtctatata agctgagagc gctgaatgct tatgcaaagt tgatgcatgc acaaaaacaa
    15061 gggtgtaggt ccaaacttgc aattttaaaa tgcaacaggt agcttacaat ttgaactaaa
    15121 atattcaaga aggtagtgaa tttatatggg gtagttttgt ggttagaata aaaagccggc
    15181 accaccttcc taaagtccgc cttacgctgg aaccaaaaca cattgagagt agtaatcgtt
    15241 caccttatta caggccacct tctgctgcgc acatgccgtt gagccttggt agttctgacc
    15301 cccacactgg ccatacaagg gcacaaggtc tgggtttgcc attgcagcag tacttgtgct
    15361 gcctgcaacg gttgttgttc tagaagtgaa cagtgcagca ctagacgtgg cagcactaga
    15421 cgacgcttga gtccctttgg tgttcgatgt tggactatca ctcgcagaag acattgacgg
    15481 tgtggatgag cctacaccgg atctcgttgg accagcttgt gagctagccg ccaatgtcga
    15541 tgtggccgaa gtgtacccta cagtcgcgct tccactcgca gttatgactg agctcgattg
    15601 ggaagcactc gaacttgcac ccgggataag agcagggcct ggtaccgtgt acgacggctg
    15661 gggtgtagtg tataagttgt ataggatgcc aggatctgtg gtcttgtata actgcgtacc
    15721 caggacgccc gatggcgcat ccgtaccgga acccacaact tcgaggttga agcactgggg
    15781 gtaggcttgt gctccattaa cctgattcgc gccatgtagt gcaatgatct cgtgacgcaa
    15841 gacatagttg cctgggtata tattcggcgg gattcgaaca agccatgtca agccattcga
    15901 catcatgaca tcgtcagccc agtatccggg gctggttgtg gcaccagcat ctgccttccc
    15961 ggcgccgtct atcttgaaga acttcagact ggtcttctcc acgttttcac acggaccatt
    16021 acagggcgca agatagtcta tgattggacc atggtgtgag tctggccagg tattccaagt
    16081 gatggcgatc gagtcgccag ctgccactcg aacatggccc ccagcaggcc ttgcgcttct
    16141 gtggcaaatt atatctgctg atccgaaggc cgcaggttcc acgtatccaa gatcggtctg
    16201 ggatgtcgtc cagccgacca caacaggcgg gtttgactgg taggggaacg tggttgggtc
    16261 gtagccctgg taagacacgc cgttaatgac tatgttcttc acgtagccgt gggctttgac
    16321 aattgggatg aaggctacta ggccagctag ctttgtatat gcttggtgag agcgcatctt
    16381 gtcggtttaa tgaaggaaca aactttagta tatctcgtaa ctagtcagtg actttgattg
    16441 aagaactgag gtaagatatc cttgtcgcaa aggacgcttc ccctatatat ttgtccaacg
    16501 cgacttacgg aattttaaag cggacagcgc tctcagacgc tattttccat ccctcatggt
    16561 acttccttgg catcgaggca gctgttcaag ggaattcatc gtgaatgcaa ggtaagtggc
    16621 cctgtgtcag ccataatcct tactgaatcg gcgaggcgtt cgtatgtttc aattattcca
    16681 tggctagact gtaccacgtg gcgcattatt caaagagtca cgccacacta agacaccagc
    16741 gatgaaccgg cttgaccggc tagaccgaag ttcacgtaaa gtctcagtta gtctccttgc
    16801 cagcctttct tggcctaggt attaactgat ccagccctca taacgtgaga cacgcttaga
    16861 tgccaccaag agacggcacc ggcactactt tcctcttgta tccaatatat gattgcattc
    16921 gcccatacta ccgcgagtcc cttctttgga aagaccgatc actccttaac atacaatatt
    16981 ttagctcgat acaatgagaa ctacatgtat aggtgatacc tgtcagttct ctcctttgtc
    17041 ttttcagaca gaatccgtat catcgactgc ccagactcta gatgttgcca catcaagaac
    17101 ccttcggaga ctccgccctg taatggcgcg tacttattcg tagcgaatat ttcctggcgt
    17161 caacataggc ggttcagcgc ttgaaatctc tccaatcctc ggtcacacag cacgtcgata
    17221 attgcggcct caaccacctc cgcacaggtc ccacttgtga tgcaatgagc agtactgcgt
    17281 cgcaaggttt ctatcagcta agttgacatg gctttgttct tactcagcca tcttattcac
    17341 gcactttcaa catagatagg taggaaagga taatatcata ttcaatatct cgagaagtcg
    17401 gttatgcaga ctttgtcgac cagctatcct tggggtctgc ttgggcgttt gccacaagtt
    17461 ggctatcatc actgtgcagt tcaaaagcgt tatccccgac ctctttctcc acccttggcg
    17521 tactctccag atggaagtca tgtttgacgt agattcgagt tcctgcggcc gtctcgttcg
    17581 ctctggatgg tccgtaattt cgcgtgtggg ttgctgagta catatatcgc tgcttgcgtc
    17641 ggataatcag agcgtttaca gcgggcagac aggcacaaat gataccaatg ccagcttcgg
    17701 cattcctagg atgcgcagta tatcatcagc attagctctt tgttggcacc tgtatctttg
    17761 caacacccct ccaacgtttc tgaggcctta tgactggtga attcttacat accctgataa
    17821 gacaactttt acaaaaacga ttgtctggtt cgatgacttt ccctcggcta tgataacacc
    17881 cagtcgataa atactgaagg cggtggccag ccctcctgca cagagaacgc cgatcacgcg
    17941 tagtttcttt ttattcggca tgttcagtga ccaggtgagt ggtgtgggca gcagcagaat
    18001 ggcaaggtcg ctgatgacgc tcagaattga atcggcagtg ataatggcag actggtcgag
    18061 acactttccg tattcgctgt gccagtaggc tgagatcggc gagcagatgc gaatcttgat
    18121 aacgaggcca gctacatagt atgccaccag catgcccatg aaaacgtaga tcccctgtat
    18181 cgtcttcttg tatactgatc caaacactcg agcgataagc agtagcaggg cgagtttgca
    18241 gaagagtgcc atcggcgcgt agtgtatcgt gactgcatag gctgacttta aaaatggttc
    18301 cagttcaccc ttgcggactt cccattgatt caagccaccc ccatggacgc tcactaaacc
    18361 atgtgtgtta gtatgccgtc cctcactggg acttataacc tacgaaagat gccacatatg
    18421 caatacccta tcatcataag ctatgacgag attaatatac gactgaaaga tggccataga
    18481 tcctcacata agcgatcaac gtagcgtcta gaagataata gcattagtca ttgtatttaa
    18541 taccaatatt gtgaaaaggc cacttacagt cttcaaagcc gaaactgcct cccaggacct
    18601 tcaacttcgc ataggaccta agagcgacaa agatagacac gaatgcaagc gtgaggcctt
    18661 gggtgacaaa gttgacggtt cgtagaacat cctgagggct gtccaaattc actgacatcc
    18721 cttcaggcgg cgctgctgcg cctgggtaga tagtatccat tgcaaatttg acaggtgcct
    18781 ggtcttaggt acagaccgag atacagtgta tagcgatgct ttcgccgaag acggggaaac
    18841 ttgacagcag tttgaatgct tgtcgattgg gaggccgctc ttatgtccgc tctgatggac
    18901 ctggagcgga tgtcaactcc cgcaaatcac attgggcaaa cctttgcttc tggcatcatt
    18961 agacaacaag ggtgaccctt tccgctatga gttctggcat ttagactaga ttgtcgcaac
    19021 agatctactg tgctcccccc ttagattcat gggaactgcg ccaggccaac ttagtatgcc
    19081 cggcgtgtcg ggtcaattag catggggctg tgctcatagt aaaaggagac gtcatgattg
    19141 gaaatgatta acggtaaaca cgaagaagcc tccaggtcaa cgtcgggaac atcacacttc
    19201 cagaagctga tcgccaatgt tgtggagata tgataagact agacatgggg caatcgccat
    19261 tatcgtcttg cctcacactc taatccagtc cttgtgccag ttccgatcgg cttacctatc
    19321 tggcgcatta gatcgaccaa ttatgcttac gaagcagggc agcatcattg aaactaactc
    19381 ggacctgaaa ttcccctgca tggatgccag ggtactcggg gtccagcaac tcgcaatttg
    19441 agtctagaga ccgatcgacg agcattgatt tatgcatcat gattttagta aaggagctac
    19501 tcccaaaatg gacaatcaat gcgtctatca tactcgattg gtgttcgtga gatacgtttc
    19561 acaacgttgc gcgaagaagc aacgccattg aagctattag cctttctaat gccatccacg
    19621 tggtatctat ataggtactc tgcaataaaa tcactacggc aacttttaga agaccaaact
    19681 cgggactaat atgcgcaggc tcgggaagac ctatcccaca acgccagact tacattgctc
    19741 attgacacga aaacttatta gtcgctgctg gctttctgtg gatagacttt gcgaataaga
    19801 ccaacgatgc caaataatag tatgtgcagg tgaagaaata cctcgcctcg agagttgggc
    19861 accttagggt tatagtgcac gcagttggct ttcgcatcgc agacccgagg tgccaagatg
    19921 gggagttccg ttccacacgc tcgggatttt ctagatgtga acgagccaag aaacaatacc
    19981 cgcaggaatg gttctgacag ggtaatagag tttgcataaa acatttttga cttcacttgg
    20041 tgtattaagt ctcgaattag cttcggcagt tcatcgctaa aggtggagca aaaggcgagg
    20101 gccaatccac tccctcgcta cctatatgaa aaaaaaaaag ttttcaacat gatcctcgta
    20161 tcttgggttg tgggcgattg aggccataca ttagaactta tcaaggttga tttatcttaa
    20221 tttcccgctc accttgtgag tagggaaatg gtatggaagg acgaaaacca ttattcaagg
    20281 aagtgaggta tgcgaagcag aagattgagc gctctggtca gccatcaacg tcaaaaattt
    20341 agtcgatcgc cctcgttcgg tacatagacc gagtggtcta cttggcccga tggtgcaggg
    20401 tctaatacca aacgccaagt cgatttggaa ggtaaggtaa tctgatattg ttctgccgct
    20461 ggatactcaa ctttgagtgg cgccaagcag agacaagaag cccgaatcac taatcaagaa
    20521 gatagttcgg tcttcagggt tgcttggacg ataagatgga aaccccacca ctgtccgatg
    20581 aacgtggaaa atgattgtcg gagctcccgt cgtcgacacg ggtaccctac ttacacgcgc
    20641 accttagagg tgacagcccc ggtacgtttg gagaatcggt gataatcggg gccccctttc
    20701 gctattaaga gtgcacaagt cttgctgacg ctcatatctc agttccttta gacatgtgct
    20761 gctgtccgcc ttctcgacgc aggatctgat cgaacaacac tgtgactggc cagaagaacg
    20821 ctgtcacggc agtgccttag gtttacagaa ggtccgatga gataccgaac agtatccgct
    20881 atataatcca tatctgatcc ctcttccttg aaaggggaca agattcaaac tcttaatgaa
    20941 ttgaaccata cgtttggact tctgattata cctgacctca caaccccttt gacaaacgcc
    21001 tagagcagcg acttagcatg ggatcattgg agacctttgg gggtcgtgcc gattcattgc
    21061 tcttccatcc gttgagcatt gcaaatggga gaatcaaact aaagcatcgt gtcattctgg
    21121 cacctctaac caggaatcga ggcacgccct taaatgctga gtcgactgca gagaacccca
    21181 accgtgtctg ggtaccaaat gaccttatgg tggaatatta ctcccagcgg gcgaccgatg
    21241 gaggattgat aatatcagaa ggtcttccgc cttctctcga ggtatgaata tacgccaaga
    21301 acccatcatg gccaaaggct caaagaaagc aggggaacgg catgccaggc gtaccgggca
    21361 tgtttattgc ggaacaggcc gagggctgga gaaaggtagt cgacgctgtt cacgcacaag
    21421 gtggttatat ctatgcacag ttgtggcatt ctggtcgcgc aaacatacca cagatgactg
    21481 gtacacctat cgtcgcaccg tccgccattc catgggatga ccctaatgaa tgcttcatgt
    21541 acccgccgcc ccacgctaca acacttgtga aatacgttga acatcaaccg actgagctat
    21601 cagttcgacg aattcaggaa accattgcgg attactgtag ggcggcacag atggccatgg
    21661 aattcggttt tgatgggatt gagctccatg gcggcaacgg gtaccttgca gagcaatttc
    21721 tcagttccaa cagcaacagg cgaaacgacg aatacggcgg tacggacgaa aaacgatgca
    21781 aattcgtgct tgagctcatg gatgaactct caaagacggt cggccaagag aaccttgcga
    21841 ttagactgag tccatttggg ttgttcaacc agatgcgcag tgagcaccgg ctggagacat
    21901 ggggctatct atgtcgccaa ttgaagcaga agcacccacg tctgtcatac gtcagtttca
    21961 ttgagccgcg ttatgagcag atcttctctg agtctgagaa gaaggagttt ctagactcat
    22021 gggatctgcc gcaagttgat ctttctttgt tccgggctat ctttggagaa atacctttct
    22081 tttcggctgg cggctttgac gaccagaatt cttggggcgt gcttgagagt ggccgatatg
    22141 atgccttgat ttatgggcgt ttgttcataa gcaatcccga tcttgttgag cgactaaaga
    22201 acggcctggc tctgacgcct tatgatcgct caaggtttta cggacctttc caagacaaca
    22261 gcataggata tacggactat cttcgtacag gagagatgga caaagcttct gctagctaga
    22321 acgaatcaga gttgtctcga accttgcata tatacatata tgttcataac acattagtaa
    22381 cagagccaga aatcaataac cacaagagta tattaaacag gcaagctaac agaactgaga
    22441 gcgtggtttt catcttatat gcattttaag cagtcgggat ccggattgtt accccagaac
    22501 ctctcagggg agccgtatac aaccatcgac gttgagttca tctgccaggg ctctagttct
    22561 aggatcacca cgtcattcgt ctcatccggc ttcacaactg tacctggtag gtatagagac
    22621 tgttgagggc caacaagcca gtatcttcct aaatgaaaat tattcaccca aacgtttccc
    22681 ttgattccgt tcggtacggt gatgaaagtg tcgagagtca ttgatgagtt gtgtgacgtt
    22741 gagggaccta tgaatgatcc gtggaagaaa cgtggcaagt ctgataagga cttgtttccc
    22801 accgatgtat tgctgcatct ctgtaccggt acagagtcta gctgcagagg atacatgttc
    22861 catccactta aaatggatcc gtcaatggat atgtcaccct ttactccttt ccagggatct
    22921 tgtaaataat ttctgtatgg attacctcgc gagtaataat cgactcggcc aagattctca
    22981 acgagcagct gcaacttgtc gcctgcttgg agtgagacac tgactgttag gggatgttgg
    23041 tactggctat ccatcactcc ctggattcta tcgttgacgt aaatgagtac ccgatctcgt
    23101 ggtcgatcac cgaccgccag aagtccttcg atggtagaaa cgacagtatg ctcatacaag
    23161 gtgaacccgt atgattgtcc aagggcctcc attgtgagag gcgaagcagc gtttcttcta
    23221 cttgtggcgg cctcaaataa gctagtactc ggacagagtt cgaattgggg tactgtggcc
    23281 cttggcaagt tggtcggtgg gtccggcaca ctgccatcag gcacatatgg caggattgcc
    23341 tcacgcatct tgaagtacaa gtccgtggtc cggccggtct catctagtgg agctccgtag
    23401 tcgtaagaag ttgtgaagac ggtagtacgg ttttgccaca tggcaccgtt ttgaaagccg
    23461 aagtttgtac ctccgtgtac catgtaaaag ctaatggagg cggagtagtt ccccagatgg
    23521 tagtcaatgt cgcttagaat gcttgacacg gagtcggcgt tgcctacagt ggtgttatga
    23581 ggattgtggg agccccattg atcaggtgcc caagtgtagt attcttcaat agatagcaag
    23641 gggtcagcag attgcattta gaaatagcat agtggggaag taagactaac caccatccaa
    23701 gagtggccca agttcagtag ggtcggtgat ataaagatca cgagccggca acgcccaaga
    23761 cccaccgtca accgctgcaa gaacatgggg aatatggcca ccttcgagcg tccagtcaac
    23821 gcctccatca tttgtgtaca gagggatatc gaagctctcg cgtataatat cccgcagggc
    23881 cgccgtataa ttatggtttt cgccaaacga tccatactca ttctcgactt gtaccataag
    23941 tatcggcccc cctcgcgaga cttgaagctc agcaaggtgc gatttgttcg caagattcgc
    24001 aatgtatttc ttggtttcct ccagaaatgg cgtattattg gtacggacct ccattccagg
    24061 tatctcactt agccatgccg ggaagcctcc ccactcgtgt tcaccgcaaa tataggggcc
    24121 aggccgcaaa acaacatata atccttcttc ttgtgcaatt ttgaagtatt ctgccacctc
    24181 attctgagga tcttcggaca cccaggctcc ttgattcggc tccaggttgt tccaaaagat
    24241 ataggagaag attgtgttca agcccatggc ccttgccttg gatagtctat ccctccagta
    24301 ctggtaagga atgcgttgag ggtccatctg gccgccaatg atggtatatg gctctccttt
    24361 gaggagaaaa ctgtcattgt tgtacgtaaa agctgctggt gaagcagaca gcgtctgaga
    24421 cggacctgtg agttgtgagg atgcgaacgc agcacatgct agtaccaaga aaccgaagta
    24481 aatgctgcaa agtgacatgg tgggcgaaca gtcacttatg ggtttcaagg aattgctata
    24541 tggtactgat atggcaaacc ctctgcatca aagtttggtc aggcgggggg cggcaggagg
    24601 ccgacttaaa ttgcaatgtt gaccacggaa atagccaggc ttgcgttcga gattcgcatc
    24661 gggggattca ttcaacaaaa atccacaagt aagactggga gtttatgtac ttagtgccgc
    24721 tcatttgata gacagaccat ccatgcgctg caataataat tggttaaggc tatcaataca
    24781 ataccgaggg atctagccgc cccgtcttgt tcttgccaaa gcccacttgt ggctctcttg
    24841 accgaccata cttgaaccct ttgccccgcg gtgtcaccat agggtcggct tgaaagagga
    24901 ggggtagtta tgtaggacat gactggtccg tgtggtgagg ggaatgacgt tgcacgagat
    24961 ttccgttcgc tgcaacgatg ctcgccaacc aaggacgtgt gattggagct gatcttcact
    25021 tcccttagta aggtagtgag ggggcttgtc aattttacaa agtacagtta gtagtgccgg
    25081 gaactgggat atggcatgag ttgcacggaa caatgagagc gtgcacagaa gattgctgtc
    25141 cctagcggag taagcaagag gcaattacat ccgatattac gttacagtat tgcggaatta
    25201 atgtcattgc aatatagatg gccttttcgc agggatcgca gggatcgcag ggataaactc
    25261 taagggaatg caatcggaac tttgcaaacc cctcagtaat gctacgaaga acataaaagt
    25321 cgcatgggct ttgcagacaa tggcttccaa caacgtggct tggcatatat cttaggtagc
    25381 ttcacagact tctatgacct tgtcaaccta ccatcttcca gttaggctta agttcagcgc
    25441 cccttatata cttaagttaa ctatacacgg gttacagcct agtgcagcgt ataggaattg
    25501 agggttccca taacaagcaa agtttccaga tggggagagg ggcctaggat catgatggca
    25561 tcgagaagaa tgtgtcgaat acttggcgct ttcccctgct gagcaatgta taatgggcaa
    25621 ttggagccat tgtgctgtct ctataaagaa cctagcacat ctggcagtat tcctgctttt
    25681 gcttagggtc cgtctgtgta tatccatagc attggaccta atgcacttgt atcagcagag
    25741 acttcattcg aaggtgggta attgaacgaa catcgtgcca gtggatgaca tcctgttcga
    25801 gaagtctctc actcaccttg ttgtcttgag catatccgtt gggtggtact tgggttcatc
    25861 gtaaagtcaa aaatgagaag taacggttcg taacatcagc gaaaataata gctcatgaca
    25921 agttctgcga cggtgaagcc gggtttcaat aaatgactcc gttctagaga caaggttcgc
    25981 aattaggcgc tggtagacaa gagaaaagct tgggtcaaga ccctgaaagc attgcggaga
    26041 aacgttgagg ttgtattcag actactggta gacagataag aaatccccac ctgcccgcta
    26101 caaaccagtg gatccatcta ccaggcacat gatgagccaa tcaattgaga tcaggaatga
    26161 tcggtcagta acgttaccaa aggagcgagc aaagtggagg ctggccatcg tcacagctgt
    26221 tcgtatacgt tcccgatgcg gctcgatcat gcttgatatt gctacatttc ctcgcgcttg
    26281 ttttggtcgt gcgctgaaag ttattttgac aacgcatgta aggcttcctc tgtcattaga
    26341 aacttcccag cgacgagaac agtgcacgtt cataatgaag tgcacgcagg catttcttgg
    26401 tgccataatt ggtacgtaca cgaggcaaac gtttacaccc aatctttgct aattatatga
    26461 tcagggcacg cccatgcaag cgtcttcttg cccggtatcc ctactgtacc gttccagagt
    26521 aataaaaccg aaaactttac cattgccaat gtcaaatcta taattgtaga cacacggttt
    26581 gcggatttgg tggacaaaaa cggccaaacg ctcataccgc cgtcactttt tgcatttgcc
    26641 gtggtttttg ctaatgactt gcacgatgtc ttcaacatat cagcagaggt atcaaacggg
    26701 actagttgct caatgagtag catattcctg accattggtg tggctgatga gtatatcgat
    26761 gcgggtggtc gtcagacttc tgaaggttat agcctggaag tcagtccgtc gtgtacaatc
    26821 atcacgggtg cctcgcctct tggggcgtgg tggggtactc ggagtatcct tcagcaagcc
    26881 atactatcac ttgccgactc gggatcagct tctgtgccca ctggctctgg cctcgatgtc
    26941 cctggctggt cgacacgagg catgatgctt gatgctggcc gccactatta cccgcctggt
    27001 ttcttaacag agctctgcag ctacatgtcg ttctttaaac agaatactct gcatctccat
    27061 ctgagtgaca atctttataa taaccccaat tacacgatcg accagtctct tgagctttac
    27121 gcgcggttcc gtttgtggag cgaggagtcg gctgtagccg ggctcaatct tttcgccaat
    27181 gagtcttacg accgactgac atttgacgag atccagtcga gctgtgcttc acgtggcatc
    27241 acggtggtcc ctgagatcga agcacctggg cacgcccttg tgatagctca gtggaaaccg
    27301 cagctaggtc tcgacggcga cattagctta cttaatattt ctcaccccgg gacgattccc
    27361 acgatgaagg atatatgggc caccttcctc ccctggttcc ataccaaggt agtttcgata
    27421 ggtgctgacg agtacacggg acctgaagct gactacaata cgtttgtgaa tgctatgaat
    27481 tctttcatag gcacgacaag tggaaagtct atacgtattt ggggaacctt tcctcctaga
    27541 tggtatgcga atccgcaagt ctcattgtct cgaggtccaa tacaactaac gaatcagcag
    27601 tgagtaccgc ctgtgcacca gccgggctgc ctgcagctcg gtaacttatg gtggacagtg
    27661 aactcacgag tgacagataa ctctacctgg acaaatgtgc atcctaatgt ggtatgtaca
    27721 aaacttccct tgccgaagct tcgtctccca gggcccaaat ttcgttgaga ctctactgac
    27781 tcggacttgt agtcggtcca acactgggaa tactttgaag acaatccgtt ttatgactat
    27841 attttgaata actactcggt ggtcaattca aatgacgatt tctacatcgt gaacaaatat
    27901 gcaccacctg gtggatatct caacacgata aacctgacca agactttcca cggctcgcct
    27961 gacggagaat actggaggcc caacattttc gatcagcgta atgtaaccaa caacccgcct
    28021 gcatcaaacg catacgtact tggatccatc gtaccccttt ggaacgacta cggctacaat
    28081 gccacggtct actcggaggc gtactacgcc tggcgtgaag gcatacctgc cttggcagat
    28141 aagcagtggg gcggtaatct tagtgaggca tcgttcacca gcgccttcga tgtgctgcac
    28201 cctcatgttc cgggacaaaa tcttgaccgg gtaatacctt ccctgtccga cactattgtc
    28261 aactacacgc ttgcggaacc aacaggcttg gttgccggcg ctattgctga cgcatcgggc
    28321 aattcgtaca cggcctatac ggactgcgtg gagtttgatg ccactccagg aacaccagcg
    28381 ctgtcgatct caggtggctg cagcgtgagc actccactgg agtccaaggg acgtaactat
    28441 accttgactg tctcgttgcg tatcgactca cttgaggcac ctaacaatgc aacgctcatc
    28501 agcggtcgag attcggtcct tatgttaact cccaacatca ccatgtttgc tggcggcaat
    28561 cacttccgtc tcaacgcaac agtgccacag acggagtggt ttgaattgaa acttatcggc
    28621 cgaggcaacc gtacatttgc tgcagtcaat aacggtgaag agatggagtt cctcgccaag
    28681 atggggatca atggggttta ctttcactgg gcagaaatag ctcttgaagc acccctgagg
    28741 atagttggtg gacgaggcat cgggtggacc ggctcattcg gaggcatgtc cctaacgtct
    28801 attgcctgaa cgctaacatc gggcgataga agacatattc ttcataggct tgtactcctt
    28861 agttcagaga cagagcttga acaaacaagt tacttcgaga caacttggta atttatcctt
    28921 cagtgttgtt atggggaagg tgtatcgaag ggtccgggcc tgccgggctt ctttggcatg
    28981 caggagcctg ggggcctggc agggcgtgtc tatcaccttg aagtgatctg ccgatctcgt
    29041 ctcttcaagc gacagcgcgg aaaatgcact agggtttatg gcctggtgat ctatcgtact
    29101 agaaccaaac aagggccata atgtaactcg ttctccctgc tagtctgggc atgccaaaac
    29161 ccctggccgg caggcctagg ctatcaaatc acagggtcct cgcgagagag cccttgtagc
    29221 aagaccggca accaggcgtc attctgtcgg atatcgaact ggcttcaaac ttgttaagat
    29281 cgaaaacaga cagcaaagtg ctgttgaagt attttacgca acatgccact gagaaatctc
    29341 gctgtctatc attagaattc agcatcatcc actagaggca gggaaatgca attcaacatg
    29401 gtcttcgttt ggagaaaact tacacaacct tgggagcgac ggcatctgaa accgtaaccc
    29461 cttattccca tggacgatca gcattggagg ccatcggtat cgatgccaat gtcctagacg
    29521 tatgttatct ttcatagcga ttttttcaac ctgacgcctt gccaggcttg tctgtgacac
    29581 ccaagcacca cgccacttta gtggatgcat gcacccacat ggcgctggat ccctcccttt
    29641 gggtctcaag tttgtaaccc agaaaaatgg ttgccaagac tcccactagc agggaagcct
    29701 tgcattccga gccctgcagg ttatcctcta aagatcaaga tcttggactc ctgaattttc
    29761 agctgatcag taatcgatct ttgtgatcag agatctggaa tttcatctac acgaactgtg
    29821 agacctagtt taccggagct ttgggagcat gactcagcct tgcgttctgc aaacgctgta
    29881 gtttaaaagt gtgagttttc gttgaaaatc tagttagata atcggactct cttaagagtg
    29941 gtttcaatct gtgatctact gcgatcgttg gtttgataac taggaaggag gggtattctt
    30001 ttagtggtac acgccggtga cagattttgg ctgatagagg atgcttcggt gcgtattgag
    30061 tggtgtaaat catgtatctc agaatttgga ttgataagat tgctgataag atgtgaggga
    30121 gtccgagcga gtcagaggga agcacggcgc agtcgggata ggtgaaacaa atgatataaa
    30181 gttttccccg aggtagcaaa tgcctataat aagtgttgat gcttggggtt ggcaatgtta
    30241 tcagctccaa gccctcacgt ctgtatttgc aacgaaagaa acccgattgt gacggcctac
    30301 gacgcaccca ataccgatga ccagtcgtcc agccctctat tgagtccagt ctgtgcccat
    30361 cctatccaca gactccatcg caaagagcta agagaaccct tcccttacga tcatttccgc
    30421 cccatgtgcg gcgtccgcac tccttcaagg aatgatcgat tggccgttcg ttagcgttgt
    30481 ggagtgacac cgctctagcg tatcccctat tcataagcct cgaacacaag ggcgggttgc
    30541 aattagtaac gagcgcccgt attcgccttt aagccctacc caccacacaa tgccgccgtc
    30601 ggcgattcgc ctccggttct agcgcccgtt acgaggggcc caaaacggcc acgacggtat
    30661 tgccgcatct gttgctttcc cgcccactag acacgcccaa gtgggctgac acgcccaagt
    30721 gggctggcaa gccccaacca aaacagcgga acagcttcga ttaactattc taggcaaaga
    30781 tgacccaatt acatggttgt ccaagtctct gctggaacta gagccatcgg gattcccctg
    30841 cccggatctg ggcgaactgc aggatttgtg aaagcattcc gtgggcctca ggggtagtgc
    30901 ttgataaata gagagaattg gcctcctcca aatcaccctc gtcgcgtgca ctggtaccgt
    30961 catcacgctc ctagatttct gccatggcgg tccccgaggt ctttcttcca cttctgggct
    31021 tcgtacgggc cgaactcatt attaattgcg tcgttgtctt tctcgttctg ctcgtcgtta
    31081 tactccgagt cgtcggccgt atcattggcc cgggactagg ttgggatgat gcactggttg
    31141 tattctgcac tgtatgttca gtctctaatc catccatgac gttggtgctg acctaagtcc
    31201 aaagcctcta ggagttgcaa tgctggtttg ccagggcctc tgtaagtctt tcgaaccctc
    31261 gaaagactgg aagattttta gtaaatactg acaagtccac ccaagtttcc gtcgtgggaa
    31321 atgggtataa cttatccgaa cacccagagc gtaagcatcc cctaagtatt gaggagtgaa
    31381 caaatatgcc gaaaggatca tgctcctctt ccatacttgc gagtttagaa ggtcctgcta
    31441 acttcttcat gatgtagttg ccgccaatat ttcttacatt ttagaggtgc gtgcatcgta
    31501 aaaccctgaa ggtgcctttg gaactggagg tgactgattg acgtggttga acaggtgaca
    31561 ttctgcatgc agattgtgta tgtaaccctg ctcgccgcgg taaaagccag catgctttgc
    31621 ttcttcattc gtgtatttgt cactccatcg gtacagacaa cagccaagat cactttgggc
    31681 tttgtggcag cctggatgat cgcatatctc tgcggatgca tcttcatctg tacgccagtg
    31741 tcagcgcaat ggactggtct cggcaaatgt ggcgcttaca tctccatgat tcagtccttg
    31801 atcgtgacaa acgctgttgg agatataatc attatggcga tacctatgca gactatctgg
    31861 ggacttcaga cacgacggac cgacaagatt ggcatcacag cctccttcgc actgggtcta
    31921 gcgtacagtc tcctaaaccc attcatacta gacaagttta ctaatccttt catcagctgc
    31981 gtggtgtgcg ccgtattccg tctggtttac atctcgaccg tcgatctgaa cagcaacgtc
    32041 accggcacta tgccaaccac ggttttcctc ttcactctag agcccaatct agcgatcctc
    32101 tgcgttagcg tgcccatgtt gcgacctttt tatcacatgt acaaaaagcg cacctcgaac
    32161 tcacggctcc atgaatatcc gagcgacttc gaagcaagca ggtaccgaga aaagagccgt
    32221 tctggcaaag atagccgagt gaggactgtc ggagaagcga attcgtggga aatgaacgat
    32281 tatcgccctc aggatagggc caagcataat gccgtcgtga tggcggatgg cgatgaatca
    32341 gggtccgaga agagcttgac cgcatcttca cagccattcc ctttgcaggg aatcgaagtg
    32401 gaatcgaaat ggacagtgac acgcagctag catattcaca agccactgaa gaattccaaa
    32461 tgcccggcgc tggatgcgcg tacaaatgta tctattctca tacgcaagca gcacacagcg
    32521 caaaagtcga tagtcaaaat attatatcct aaaattacgg ttaagtatcc ttttcaaaca
    32581 atcattcctc gctgtcaacg ggaagagacc cttcaagacg gacgaactgt caagagtgta
    32641 tagtccttga aattcgaggg catgcacttg ccaatcccaa tcccgaactg gcttatgcct
    32701 cgatattaaa aaaataatga atcgctagct acttgaacta gggacgtgat tctccacact
    32761 gctgactgga ttcccagata tctagcgcga attacagacc taatctggat gaccaagacc
    32821 caatccgtta ccaccatcct ttccctgaag gcagggagct tatagtgatg attgagtcac
    32881 atggtttaca tgtacatttt catcacctct ataatgacca ctcttattct tatgatagcc
    32941 agccttgaga aaagcaccag ctctttcccc ctcttgatga ataaaagtac tagagagtca
    33001 gttgaagtgg gggaatcgtg cgtgtattga atgaaatgcg ctggcagcct atactgtata
    33061 catgagtctc atgaatctcc aagtcatatt acgcttgtgc gcatcaattc gagtagtact
    33121 ttcgaaaagc tgtcacctta tcaaacttta ctaaggctgc agcagtcacg cactcagact
    33181 cagatgtcgc agttctctca gcgtgctcaa atcgtacaga agctgagaag tataatactt
    33241 cgtttcgaat acggtgtctc atttatcact cggttgtagc tgtttctaat tagagccaca
    33301 acacgaatat tacttcgtag gcacttgaga ctctttgcat gacctaccag tcgacgtcgt
    33361 gttgttgacg ttgtcaatct tctcatgaga aagggcacat tacgcatctt agctttggta
    33421 ccaatcagcg tcttctattc tcggcccatc ctcgagtctc cgaacagcga taaagccgca
    33481 tagacatgtg tttggtgagt ctcaaagttg caaccagggt cggtgaatgg cagcgtttta
    33541 ggactgccag attttgggcg gtttgaatct aaattgcgct atggcgggac atacccgcct
    33601 agcaggcggt agtattaata gattcgcgtt gaggtgatgc gcggggactg tttcgcatgt
    33661 ttctaccaag cgtgtcaaca ttggcgtgtg gataggtcct atcccatcag tttggttgca
    33721 atacatggct ggttccagat attgccgccc cgcggctgtt gcaagtccaa gagcagtcaa
    33781 gccgtttcaa gcccagccaa aacatgtaca gcatcagcac atgggaatta tgtggacctc
    33841 ggcgctacgc tcccgaccag cttttggcgg tgcctgaact accgcaaggt agtttccggc
    33901 tgcccgcatc caaccccacg atcagacgac agatgcagca agggcgatct tccccgctaa
    33961 gattgggggc gtccccagcc aagcaaaaac aggccggcca caccactctg ccgcctgttg
    34021 cataccgggc tgctcactag catcccctaa gctgggcccg tggcggaaca attaggaacg
    34081 tttcgggtat cactgggtaa gtctccagca ttagctcgac tcctctagcc aagaatatca
    34141 caggccttcc ggcaagctcg tcttgagatc tgacggttgt tgggtctcat gatcgtgggc
    34201 ttttgctgcg agggttggtg ctggttgcat tcataagtct gcgcatcctc gtgcgagtct
    34261 gcacttccca gctcttgtcg tgacatgtcg tggcgtgttg tattctccaa gatccaagcc
    34321 gcgtacgtag ctcgctcaac ctccaaattg acacaggccg tccgccatta tgtcccaacg
    34381 aacagcgcgg cctttctcca ctacttcggg agttcatccg gcatatctcc caagcttaca
    34441 caaggccagc cgtgtggaaa agaagctgta tgccatttcc cccatatgag ccgacgatca
    34501 gaatgcgctt gcgtcgcaca aaaatgttaa ctatcagaag ggtaccggct gcagttgcta
    34561 cggtcggcat tggtgagttg tttgtgccat cccgggcctt tctcgacggc ggagcgctga
    34621 cctcataacc tcggctcagg ctacggaatc gccaaataca agcaggccca gatcgaccaa
    34681 cagcacgctc agttctcgca gtcagcagcg caacgccaag cagagtctga tgctatgatg
    34741 aatgcgtatg gagaccgatc gagtctcgcg gagctcgagg ctgccatgaa agcctatgag
    34801 gaacgccgct cgcaacggtg accgtactgt ctcggcaggc ttgagaatca tcgctctctc
    34861 tcgtgcttcc ctgaaggcac gacgtgatag catagaagga gttcaggtgt actttggtgg
    34921 tttgggaggt catcaaaagc gtgttcgctg gttttatgca ttgaatggct gcatcattat
    34981 ccgctgattc catggtgctc ggtgattttc aacgcgggca tcgtggccca aggggcgttc
    35041 gactaccatt tcgcatcaag cagacagaat cagacgtgta agaggccaca ttttgcttcg
    35101 ggccaagttg ccagcagctt ggtccactta cgatgtgcaa gcatgcctcc cggaacgcaa
    35161 ccactgcgtc ttcagtcctg gttttatgga ctctgtattt cgataaggtt accatcaact
    35221 ttccaaattc gggggctctg ccactcaaac cttacttgta tatacacatt gatatacatc
    35281 attccaccag tctgttttca tataaccatc cgtttgtgtc gttctatact ctcagctagt
    35341 tacgctcttg aatgtccttc accaacacct caaagtaaag atcaccccgt agggctttcc
    35401 cgttcccaat atcagcatac gggaacggac gtgtctcgcc agtctttcgg tatcccctcc
    35461 tggcatacca cgcaataatc tcctctctca gccagatgac agtcatttcc atcttatacg
    35521 caccccattg tcgcgatgcg tagtcctcgg catataacaa gacttgacgc ccgatgccgc
    35581 ctccttgacg tttagggttc acggcgaaga gaccaaaata tgcaatgccc ttctcaggac
    35641 gccagaccag ctcacagcaa gatgccagga catcatttcc gtctgcagcc aggaggatca
    35701 cggtgtctgg gctttgaatc ttgtccaaca ggccagaagc atcgatgcgt tcacttatca
    35761 agaggtcggc ctccgtcgtc cagccggcgc gactttcttc tccgcgataa gctgagttga
    35821 tcaagggaag aagaagccca atatcttctg gtgttgcaac gcgatatcga aggctgatcc
    35881 ctgtcatgtt gcgcctcgaa cactcgggtt gctgctgttt tgtgtaactc gacgggcttg
    35941 tctattgtga ccagctcaga agcagcaatg agtttgtggg atagattggt ggccgtcgga
    36001 gctgaatgtg tctgccagtt acaatttcac tgtctgaaaa ctaacacata catcagatag
    36061 ttgctcgttt ggctataaca aaaaatttat gggtggttta tggctgacgg cgattgagca
    36121 acataactcg gcggcttgca cggccaagta ttttgggcaa tatgtactga tcgacaaaat
    36181 caattccaat cctatagcca tgcctcacga tggtggtttg cacttgttga acacgtcagc
    36241 gacaccggct gaaccgacta aagggcgcac gaacgtcaaa gacacgccct gtgtcaacaa
    36301 gagagcaaca tatcgtaagg cgtagagaca cgtgacgggt gaccaagcgc gaccttgctt
    36361 aggttattac ctggttgtga gtcggtatct ctctatccac ttatggacgg acgacaacgc
    36421 atggctccca ggctgatgca gtcggcttgc tgatggccgg gtgcccaatg ctatgcgatt
    36481 tgcgaatgac cctcatttgg ccccaccgtc gtcgacgcca tcgcgcctta ggttcgcggg
    36541 gggttgatga tacaagctca ttggcgcgca tggagagttt gagaatcgca aagtaaggtc
    36601 cagccgggtg gccgatggat ttccaactgt taaaggacca gttcggtccg aattgacagg
    36661 cctcagcagg tctaggagac atcgcggcaa gggcaattgg acagcgaaga aaattcatag
    36721 gctcaatgcc ctgagctgga ggtggggggt taggagacac cagccgcgac ccgcagcaat
    36781 gacgatgaga aacaatgcga catcccaccc tgctggcccg cctgcgtcat atggcggtct
    36841 tggatgatcc tcaaaagtct ggcgattccc cagtcgctct tcagatcatt ttctcttttc
    36901 tctctcctac tctatagcaa ctgcagaaac atccaccatg gctcctgaac acacgaagaa
    36961 gacatacacc ctcgcctcgg gtgacaagat gcccgccatt gggctgggaa catggcaatc
    37021 tccccaaaat gccacggcta ctgccgtcga ggcagcaatc cgggctggct accggtacat
    37081 cgacaccgct tttgcctacg gaaacgagtc tgaggtcgga gccggcgttc gtgcctctgg
    37141 agttccccgc gagcaactct ggatcacgac caagctcgac aacccgtggc acaagcgcgt
    37201 tgctgagggc atcgacactt cgctcaagaa tctgggcatg gactacgttg acttgtatct
    37261 catgcactgg cccagcagta ctcgaccgga tgatctaaag aagcactatg acgattggaa
    37321 tttcgtcgac acctggcgtg agctgcagaa gctcgtagga actgggaaag tgcgcaacat
    37381 cggtgtctcc aactttggaa tcaccaacct ggagaagctg ttgaacgacc catcctgcaa
    37441 ggtatgaggt cccagaagca catcgaagct cggtgtagcc gacctcggtc tgtttcgtga
    37501 acactaacat caggcacaga ttgtcccggc cgtcaaccag gtcgagttgc accctaataa
    37561 cccgtctccc aagctggttc agtactgcaa agacaagggc atccacctga caggctactc
    37621 ctgcctgggc agcaccaact cgccgctcta caaggacgaa acgcttctgt ctctcgccaa
    37681 ggccaagggc aagacgccgc aacaatgtct cctccagtgg ggcatccaaa acggctggga
    37741 cgtcattccc aagtcggtaa ccaaggagcg tattgagggc aacttcgatc tcgatgggtg
    37801 ggagttgacg gaggaggagc tcaagaagct ctcgagcttg ccggatcgat ttaaggtctg
    37861 cggagacgat tggctgcctg tcaaggtctt cttcggtgac gatgagtaga gcatgatgct
    37921 attggggagt aacgactttg acgctggttg gtagcgacgc atagtcgtga ccggacggtt
    37981 gccagacagt ctcagctatg aaatagagac ggcccccggg aagagtacca caatctccaa
    38041 atcgaatggt acgataggtt ccgtggccag gcttccgtga tgcaaggtgt tgccggtgcc
    38101 ggccgagttc gcataaagtg tgtcctttca aagcttccct ttgcctgcct cctcgtccag
    38161 gactagttgt atgttttgcc gtatccttgc cgccagttcg acggcctcgt cgtcgtcaag
    38221 ctcctcccgc tgtcctctcc caaacatggt aaaactttct cgcagcttgc cactcgctct
    38281 gatctcgggg cgcgggatca ggtgatagtg gacgtggtcg acaacttgag ccgcagcggc
    38341 accgttgttc tgcacgacat tccagtccgc gaccccggtc gttcgcacta gagccttgct
    38401 gaggattctc aagtacgcgc ccagctcggc ggcctcgctt gtcgagacat cggtcaactt
    38461 ggaggcgtgg cggcgggggc agagcagcaa atgacctcga gacaagggca ggatgtcgag
    38521 gaaagcgagc aaggtgggcg ttgagagaac gatgaagctc agaggggaga cgttttcggg
    38581 atcgaggacg ggagagtcgg cagccggtgg tgcgcttggg tcgtacgagg cgtatgcaga
    38641 tgcaatgttg cagaaggggc aaggagctgc agggggaaga atagtcggat caaaggcgtg
    38701 tgaagccatg gtgtagtatg ctaggatgaa ataaatataa ttatatgaaa acgacagaag
    38761 atggcggtga atccagctgg gctgagttgc tgcgattgta cgcagatatg cgggcggtgg
    38821 gtagctggct agctggctcg gtccgttggt agggatcacg cacacggtaa gagggtgcag
    38881 tccctgatct accagactcg catacccttg aagatcggtc tggggtggcg gaggagaggg
    38941 atatcagctg gtctggcggc aaggcccaat ggaagggaat gcgaaaacgc gggcgatatt
    39001 tgagtgttac tcaacgtcga cttcgagtgg tgaatgtcga acccgacacg ctccctagat
    39061 ctggaggtac ctggggttac tgttactgta ggcaggtagt ctcgggtgtg attttggcgg
    39121 aggagttagt taccgaggtc cccaaaccca gtcgatcccc cctacctgta gtacctaccc
    39181 tttggtcagt tactcaggtt agttaagcac ttccaggcta atgtaaacta cctggcttac
    39241 aggtacttcc gcgcctgaaa agctccccgg aggctttgat taggtaacgc cctccgctgg
    39301 aattctgccg cttgggcccc tccttcaccg cctgaatttc tttgaatcca tcggttctac
    39361 atcgcatcgc atcgcatcac atcgcatcac gctgatagca ctgcccgttc acactccacc
    39421 caaaacccca aacgccacag ctacgcatct gtgctctcgt cgcggcctcg ctcggcagca
    39481 cgtccaatag acgcccaacg cctagacaca gtcatccacc atgtcccgag aagcctacca
    39541 gattcccacc tctcaaggcg ccggcggccc tggcgctggc aacgccgccg tcgcgggccg
    39601 tgccgttgac aacgaaggac tccccatgct gtacatctgc ggagattgcg gaaccaagtt
    39661 tcccttgaag cgcggcgaca ctatccgttg catcgagtgc ggctgtcgag tcctctacaa
    39721 ggaaagaacc agaaggtatg tcacgtcgta tgggcacgct gggccccgaa ccacacccca
    39781 tgctgcacca actgacccct cgcggtagaa tggtccagtt cgaggcgcgg tgatatggca
    39841 acaaggcgat tctacgactt tgcaagcatg agggggatag cgtaaggccg aggtcgaggg
    39901 agcttcatgc tagtgctccg ggcaagtcta ctcaatacaa gtatgactac ctagggagct
    39961 ggctacgtct gcaaggcacg agtaagaagc tggcaagtag aaactggcga aagtcccaga
    40021 cgttcgacga tagggggtgt gactcccatt gtgcgccagg atttgtgtcg agggtccggt
    40081 ggagtttttg gagttggtca gaccattgcg ttcttctgtt agatgccttg aaatcaaaat
    40141 ggtatcaatt acgccgaccc gatccaaccg aacgaccatc tatgctatat atccttcttc
    40201 tccgtctgca atctttccac cacccatgcc aatgtgccgc ggtaacctat tgcctctgtg
    40261 tgtgtaggaa cttagcaaag ctcgcatctg ccatggtcga atctgcattg ccctccatgg
    40321 ctgcctcgta tctcgcctgg aggccctcac gatccatctc gtcgtcgtcg gggtaatcat
    40381 cctcttcatc atcactcggg acctcgacgt catcattgtc ggtcggatcc tgcaccatat
    40441 ctcggctgct gcctgccttg tccgagtcca tgcccatccc cttcatcatc ttttcaagct
    40501 ccttctcccg cgtcttgcgc tttacatcct cgcgctccgc cctcttcctc tccaactcgg
    40561 ggaggtagtc gcggttgaac tcatctgcct tctctcggac tgcggaaaag aagtcgttca
    40621 cgccctgacc cgtcatggac gacacgccaa ccacgctcag atgggtgtag aactcctcca
    40681 gcatcaagct catcgagttc aacaggctgc tcatatatcc actgcctccg ccctcgcctt
    40741 cgacgccgcc aaaagcattg ctggcctcgt ccgcttggag cgcttcggag aatgcgtcgt
    40801 aatctgtcat ccagtccttg gcgaacgatg ggtccttcac atcggccttg ttgaagacca
    40861 agatcatcgg gagctttgtc ttgtagagga tggagcaggc atagagcatg ttcgacatga
    40921 aggtgctcgt cgaggctgtg cggggcgtgt cgatgatgta cgcgatgaca gtggggaatg
    40981 acgaggcgag ggactccagc aggatctggc ccgaggcgga ccagacgaaa acctcgatct
    41041 gcccggctgt cgcccgcaga tgtgtaagca gatagtgttg acgccctggg gaagccggcg
    41101 ggccggggca agaacttacg tgtatctacc aatatattct gaataggttt cttcccgtcc
    41161 tctggggccg ctctcttgtc cagcaaaccc acgatctggt cgaccttggt cgcgaacagg
    41221 ttcagactcg tcaagattcc gccattgggt ccaaggttgt actgcttcat gacctccttg
    41281 tagttgaccg agtcgcggat gtcaatgttg gactcgaacg gcacattcag cactgccggg
    41341 tccaggttga tgacatacgg cggttccttc tggccgtgaa gatgggcgtt gatgcgttgc
    41401 ataaaggttg tcttgcccga tcccgccatg ccgacgcaga cgatggccgt cggcttaggt
    41461 gccaccggcg gcgtgctact gctggacgcc atgactcttg aagggtaagg aggtcctgcc
    41521 agtgaatgtc tatgatcgcc cacttaaact ttcttgggag gctgccgcga tccgatgtgc
    41581 ttgcgcagac agtttcgagg aacgggacgg aggtcgatgt aaggtaggtg ggtaggtaac
    41641 tctgtagctc cccagcgcgg ggctcgggca gtttgggtga agaaaaatac aagcagggcg
    41701 gctcagttcc gcccatgacg aaagtggggc acgccatgtc gtcgtgccta tgtactcaag
    41761 tacatagtat tcatcttcag ccatggtgta ctctcggcct ctgggttttg atacagtata
    41821 tggatttgga caatcgtcat aggacattgt ccaccctggg catccggcat agtctgcctt
    41881 gcctctgcgg gtttcaggtg cggaaatctc cccgacagag aggaacacgg tcaggaaatg
    41941 ccttgtaaca ttgatattcc acctcgcgcc agagtctttt atatcagtcc tttagggaaa
    42001 atcatgatag ggacgctggc actgccagca ctattcaaac cctggtatat tgtgaccact
    42061 tggcttcgta ggcagtgttg gctgtgaaat gatacatttt gtgtttgaca atttagtaac
    42121 tcttcgtagg atacccgaaa aagacacccc tcagattcta ccgatgaaga tatctatgat
    42181 accagcccac aagataccag atacccaccc cacataaagt tagcatgaat atccatgaac
    42241 tcaccccagc tatgacgtgt tcctggaata ccttcctcgc gtcgtccttg ctgttgttat
    42301 gcggaaacgg ctggttggga atgggtacgt taagaatccg gcacagcggc tcccagccct
    42361 cgcttacttc ataccagaac agcttctctg ccggcacctc gcgtctcagg tggtcctcgt
    42421 gcttttgtat ggtaccttcg acgatctgct cgtctccgta acgccatagc atgatggatt
    42481 ggaaccgctc cgcccatagc ccgtagactt gggccttgtg caaccaaagc acaaggatgg
    42541 gtaagtacca cgtcgacatc atactgttca tatattccat gcttctccac caggacttgt
    42601 ggtccctcgt tgtcgcgatc acgatggcgt ccggatagac cctcatgatt tcgggcacga
    42661 gagtcgcagc tgggcaatcc atggtggcaa catagccttc cagtattgag gagaacaacc
    42721 aatccagctt tttacgctcg gcaaatgtct tggcctttgg ggcaaggttc atgatctcca
    42781 accaggtttt catttcgtgt attgagcctc cgagtgattg gatgcccgaa tcgtggactg
    42841 gtccatcgag aagaatcgta agcgcctggt tcagagtttt ggtgcctgtc ctagacctgt
    42901 ccattcttag tgatgttcag gaggggttca agtcccaaag aggctgggca ggagtatgaa
    42961 gcactacgcc agcacgatgg tacatacatt ccagctccga taacccggaa cttcgtaccc
    43021 aatggtccgg gtgaggatgg tgcctgaccc atcttgagat cgatatcgcc cgctttattt
    43081 ctcgcgcatg caaagctttc ccagccgtct gcgaggcgac
//
