# Supplementary material for: Genome sequencing and physiological characterization of three Neoarthrinium moseri strains
Source: BMC Microbiol. 2025 Aug 21;25:526. doi: 10.1186/s12866-025-04274-z (PMC12369201; doi:10.1186/s12866-025-04274-z)
Supplement: Supplementary file 16 — Supplementary Material 16. [file 12866_2025_4274_MOESM16_ESM.zip › BiGSLICE/input/Nmoseri/CBS16480/JAFEVA010000125.1.region001.gbk]

LOCUS       JAFEVA010000125        18837 bp    DNA     linear   PLN 06-APR-2022
DEFINITION  Neoarthrinium moseri strain CBS 164.80
            scaffold125_Wmoseri_CBS_16480, whole genome shotgun sequence.
ACCESSION   JAFEVA010000125
VERSION     JAFEVA010000125.1
KEYWORDS    .
SOURCE      Neoarthrinium moseri
  ORGANISM  Neoarthrinium moseri
            Eukaryota; Fungi; Dikarya; Ascomycota; Pezizomycotina;
            Sordariomycetes; Xylariomycetidae; Xylariomycetidae incertae sedis;
            Neoarthrinium.
COMMENT     ##antiSMASH-Data-START##
            Version      :: 7.1.0
            Run date     :: 2023-12-04 12:18:39
            NOTE: This is a single region extracted from a larger record!
            Orig. start  :: 34665
            Orig. end    :: 53502
            ##antiSMASH-Data-END##
FEATURES             Location/Qualifiers
     protocluster    1..18837
                     /aStool="rule-based-clusters"
                     /category="terpene"
                     /contig_edge="True"
                     /core_location="[10000:10719]"
                     /cutoff="20000"
                     /detection_rule="(Terpene_synth or Terpene_synth_C or
                     phytoene_synt or Lycopene_cycl or terpene_cyclase or NapT7
                     or fung_ggpps or fung_ggpps2 or trichodiene_synth or TRI5)"
                     /neighbourhood="10000"
                     /product="terpene"
                     /protocluster_number="1"
                     /tool="antismash"
     proto_core      10001..10719
                     /aStool="rule-based-clusters"
                     /tool="antismash"
                     /cutoff="20000"
                     /detection_rule="(Terpene_synth or Terpene_synth_C or
                     phytoene_synt or Lycopene_cycl or terpene_cyclase or NapT7
                     or fung_ggpps or fung_ggpps2 or trichodiene_synth or TRI5)"
                     /neighbourhood="10000"
                     /product="terpene"
                     /protocluster_number="1"
     cand_cluster    1..18837
                     /candidate_cluster_number="1"
                     /contig_edge="True"
                     /detection_rules="(Terpene_synth or Terpene_synth_C or
                     phytoene_synt or Lycopene_cycl or terpene_cyclase or NapT7
                     or fung_ggpps or fung_ggpps2 or trichodiene_synth or TRI5)"
                     /kind="single"
                     /product="terpene"
                     /protoclusters="1"
                     /tool="antismash"
     region          1..18837
                     /candidate_cluster_numbers="1"
                     /contig_edge="True"
                     /product="terpene"
                     /region_number="1"
                     /rules="(Terpene_synth or Terpene_synth_C or phytoene_synt
                     or Lycopene_cycl or terpene_cyclase or NapT7 or fung_ggpps
                     or fung_ggpps2 or trichodiene_synth or TRI5)"
                     /tool="antismash"
     gene            886..2853
                     /locus_tag="JN550_013628"
     mRNA            join(886..1281,1401..1676,1806..2022,2074..2717,2770..2853)
                     /locus_tag="JN550_013628"
                     /product="hypothetical protein"
     CDS             join(886..1281,1401..1676,1806..2022,2074..2717,2770..2853)
                     /codon_start=1
                     /locus_tag="JN550_013628"
                     /product="hypothetical protein"
                     /protein_id="KAI1856883.1"
                     /transl_table=1
                     /translation="MGLFSKKPKPPKSAGKALPGDTHSTTSFSDHEALKSPISATARNI
                     NRASGGTATSSVPSTPLTPFSPMVPRVDMPKAPDPNLDPAAYLRSLGSVRERSKLVTEK
                     ALKNSLAHFDVDMDRFPDVVSFVCGIIKRDYDAPFSSIPSHGRYQHFSVGGRDRIQNLM
                     STFSDSIDTTEKCRRLIDLFLVSVLLDAGAGTSWSFKSAENGRVYKRSEGLAIASLEMF
                     KAGLFSGNSSNKFQVDKNGLRSLTVAQLAKGVQSRPGSELAGLEGRAELLVKLGHALDQ
                     KKEYFGDNGRPGNMIDYLLSHPTTQASSMPIVVLPVLWNLLMTGLAPIWPSSRTAIDGV
                     SLGDAWPCSSMPQPATLPSSPSFSPFPNSQPPTAPWESILPFHKLTQWLTYSLMQPMQS
                     LLKIHFAGAEMLTGLPEYRNGGLFVDLGVLTLKKDDLDRGLQYYKDYCVRKETKGVEVA
                     PMFEPSDDVIVEWRGVTVGFLDKLLVDVNRALHKELNGGELTLPQLLEAGSWKGGREIA
                     EVSRPNTKEPPILLDSDGTVF"
     PFAM_domain     join(1144..1281,1401..1676,1806..2022,2074..2717,
                     2770..2850)
                     /aSDomain="DUF1688"
                     /aSTool="clusterhmmer"
                     /database="35.0"
                     /db_xref="PF07958.14"
                     /description="Protein of unknown function (DUF1688)"
                     /detection="hmmscan"
                     /domain_id="clusterhmmer_JN550_013628_0001"
                     /evalue="1.00E-177"
                     /label="JN550_013628"
                     /locus_tag="JN550_013628"
                     /protein_end="538"
                     /protein_start="86"
                     /score="591.2"
                     /tool="antismash"
                     /translation="YLRSLGSVRERSKLVTEKALKNSLAHFDVDMDRFPDVVSFVCGII
                     KRDYDAPFSSIPSHGRYQHFSVGGRDRIQNLMSTFSDSIDTTEKCRRLIDLFLVSVLLD
                     AGAGTSWSFKSAENGRVYKRSEGLAIASLEMFKAGLFSGNSSNKFQVDKNGLRSLTVAQ
                     LAKGVQSRPGSELAGLEGRAELLVKLGHALDQKKEYFGDNGRPGNMIDYLLSHPTTQAS
                     SMPIVVLPVLWNLLMTGLAPIWPSSRTAIDGVSLGDAWPCSSMPQPATLPSSPSFSPFP
                     NSQPPTAPWESILPFHKLTQWLTYSLMQPMQSLLKIHFAGAEMLTGLPEYRNGGLFVDL
                     GVLTLKKDDLDRGLQYYKDYCVRKETKGVEVAPMFEPSDDVIVEWRGVTVGFLDKLLVD
                     VNRALHKELNGGELTLPQLLEAGSWKGGREIAEVSRPNTKEPPILLDSDGTVF"
     gene            complement(5421..6554)
                     /locus_tag="JN550_013629"
     mRNA            complement(join(5421..6343,6404..6554))
                     /locus_tag="JN550_013629"
                     /product="hypothetical protein"
     CDS             complement(join(5421..6343,6404..6554))
                     /codon_start=1
                     /gene_functions="biosynthetic-additional (smcogs)
                     SMCOG1001:short-chain dehydrogenase/reductase SDR (Score:
                     94.6; E-value: 1.1e-28)"
                     /gene_kind="biosynthetic-additional"
                     /locus_tag="JN550_013629"
                     /product="hypothetical protein"
                     /protein_id="KAI1856884.1"
                     /transl_table=1
                     /translation="MTGTTHAEFNDKTEALEVAQALAESVRGKTIVVTGVNQGGIGFTT
                     AEAFVTHLIVASRTPLKMQESINALKSKFPDVDYRALEIDLCSQQSVRKAAAELLSWED
                     VPAVDILVNSAAIMNIPERTINDDGIEIQFATNHIGHFLFTNLILPKLIKAANASRVKG
                     ATRVINVASASPTMATMRWSDLNFEKLNKDLPAYEQPNYDMLRHWGFKDPEDQSYLPLE
                     GYNQSKIANVLFGIGLTERLFSRYGILGLALHPGVIQTELGRSAPPHVMAAIMNMAEEG
                     TYTWKSQAAGASTTLVAALDPKLGPPESREGKKENFGAFLWDCQISDLALPPAVSSAEA
                     DKMWKISEGLVKETFVW"
     PFAM_domain     complement(join(5958..6343,6404..6470))
                     /aSDomain="adh_short"
                     /aSTool="clusterhmmer"
                     /database="35.0"
                     /db_xref="PF00106.28"
                     /description="short chain dehydrogenase"
                     /detection="hmmscan"
                     /domain_id="clusterhmmer_JN550_013629_0002"
                     /evalue="2.10E-13"
                     /label="JN550_013629"
                     /locus_tag="JN550_013629"
                     /protein_end="179"
                     /protein_start="28"
                     /score="50.3"
                     /tool="antismash"
                     /translation="KTIVVTGVNQGGIGFTTAEAFVTHLIVASRTPLKMQESINALKSK
                     FPDVDYRALEIDLCSQQSVRKAAAELLSWEDVPAVDILVNSAAIMNIPERTINDDGIEI
                     QFATNHIGHFLFTNLILPKLIKAANASRVKGATRVINVASASPTMAT"
     gene            complement(7599..9066)
                     /locus_tag="JN550_013630"
     mRNA            complement(join(7599..8010,8060..8240,8296..8691,
                     8741..8810,8867..8959,9010..9066))
                     /locus_tag="JN550_013630"
                     /product="hypothetical protein"
     CDS             complement(join(7599..8010,8060..8240,8296..8691,
                     8741..8810,8867..8959,9010..9066))
                     /codon_start=1
                     /gene_functions="biosynthetic-additional
                     (rule-based-clusters) p450"
                     /gene_functions="biosynthetic-additional (smcogs)
                     SMCOG1034:cytochrome P450 (Score: 216.3; E-value: 1.3e-65)"
                     /gene_kind="biosynthetic-additional"
                     /locus_tag="JN550_013630"
                     /product="hypothetical protein"
                     /protein_id="KAI1856885.1"
                     /sec_met_domain="p450 (E-value: 4.3e-40, bitscore: 127.8,
                     seeds: 50, tool: rule-based-clusters)"
                     /transl_table=1
                     /translation="MFVISMSLLRSLTWAVVGSIIIYCAYRVIYNAWIHPLSKFPGPIL
                     CKVTNVPYAAWFLGGRQPYKMTELHAQYGPIVRVSPDELSFNSAQSWQDIYGHRADRKI
                     LVKGRFYDGGSYAGIGTKSIVSERDPSIHRQMRSYLAGAFSDRSFKEQQGLISMNVDRF
                     IELAGLKSELPAGFDVVALLEMLTFDITGDLAFGQSFNCLRDDQYHPWISISLGALAQG
                     ALVEVFNRFPTIAKLCKVVLRHKIEMMTADTRKNEYLALDIIKRRILADGTRSDFLTRI
                     LDERDKSAISDRQIAAHASDLVVAGSDTSATALATCLHYLLRDDAVMAKLTTEVRQSFA
                     QYDEISNTATVPLKYLGAVIEEALRIYPPLPLGLPRIVPEGGAIIDGCFIPQGARIYRQ
                     LVP"
     PFAM_domain     complement(join(7617..8010,8060..8240,8296..8691,
                     8741..8795))
                     /aSDomain="p450"
                     /aSTool="clusterhmmer"
                     /database="35.0"
                     /db_xref="PF00067.25"
                     /db_xref="GO:0004497"
                     /db_xref="GO:0005506"
                     /db_xref="GO:0016705"
                     /db_xref="GO:0020037"
                     /description="Cytochrome P450"
                     /detection="hmmscan"
                     /domain_id="clusterhmmer_JN550_013630_0003"
                     /evalue="5.20E-37"
                     /gene_ontologies="GO:0004497: monooxygenase activity"
                     /gene_ontologies="GO:0005506: iron ion binding"
                     /gene_ontologies="GO:0016705: oxidoreductase activity,
                     acting on paired donors, with incorporation or reduction of
                     molecular oxygen"
                     /gene_ontologies="GO:0020037: heme binding"
                     /label="JN550_013630"
                     /locus_tag="JN550_013630"
                     /protein_end="397"
                     /protein_start="55"
                     /score="127.8"
                     /tool="antismash"
                     /translation="WFLGGRQPYKMTELHAQYGPIVRVSPDELSFNSAQSWQDIYGHRA
                     DRKILVKGRFYDGGSYAGIGTKSIVSERDPSIHRQMRSYLAGAFSDRSFKEQQGLISMN
                     VDRFIELAGLKSELPAGFDVVALLEMLTFDITGDLAFGQSFNCLRDDQYHPWISISLGA
                     LAQGALVEVFNRFPTIAKLCKVVLRHKIEMMTADTRKNEYLALDIIKRRILADGTRSDF
                     LTRILDERDKSAISDRQIAAHASDLVVAGSDTSATALATCLHYLLRDDAVMAKLTTEVR
                     QSFAQYDEISNTATVPLKYLGAVIEEALRIYPPLPLGLPRIVPEGGAIIDGCFIPQGAR
                     IY"
     gene            10001..10719
                     /locus_tag="JN550_013631"
     mRNA            join(10001..10260,10314..10719)
                     /locus_tag="JN550_013631"
                     /product="hypothetical protein"
     CDS             join(10001..10260,10314..10719)
                     /codon_start=1
                     /gene_functions="biosynthetic (rule-based-clusters)
                     terpene: Terpene_synth_C"
                     /gene_functions="biosynthetic-additional (smcogs)
                     SMCOG1052:Terpene synthase/cyclase metal-binding domain
                     protein (Score: 59.8; E-value: 5e-18)"
                     /gene_kind="biosynthetic"
                     /locus_tag="JN550_013631"
                     /product="hypothetical protein"
                     /protein_id="KAI1856886.1"
                     /sec_met_domain="Terpene_synth_C (E-value: 1.7e-12,
                     bitscore: 37.4, seeds: 87, tool: rule-based-clusters)"
                     /transl_table=1
                     /translation="MSFAEGAAYNERLMPLARGTTLPDQSSPVEVMMYELWQSMRNVDK
                     TLADEVLDPMFDFMRAQTNKVRATNMGLGQYLKYREDDVGQGLLSALMRFCMHLQLSPS
                     ESELLRQVESNCSKHLAVVNDIWSFEKERAAAKAGHREGGVLCSSVSIVAQEASVSAAA
                     AKRTLYCLCREWEHYHMELTSSILKEAQSPHVKAYIQGLEYQMSGNEAWSNSTSRYNG"
     PFAM_domain     join(10025..10260,10314..10578)
                     /aSDomain="Terpene_syn_C_2"
                     /aSTool="clusterhmmer"
                     /database="35.0"
                     /db_xref="PF19086.3"
                     /description="Terpene synthase family 2, C-terminal metal
                     binding"
                     /detection="hmmscan"
                     /domain_id="clusterhmmer_JN550_013631_0004"
                     /evalue="4.80E-18"
                     /label="JN550_013631"
                     /locus_tag="JN550_013631"
                     /protein_end="175"
                     /protein_start="8"
                     /score="65.9"
                     /tool="antismash"
                     /translation="YNERLMPLARGTTLPDQSSPVEVMMYELWQSMRNVDKTLADEVLD
                     PMFDFMRAQTNKVRATNMGLGQYLKYREDDVGQGLLSALMRFCMHLQLSPSESELLRQV
                     ESNCSKHLAVVNDIWSFEKERAAAKAGHREGGVLCSSVSIVAQEASVSAAAAKRTLYCL
                     CREW"
     gene            complement(12121..14904)
                     /locus_tag="JN550_013632"
     mRNA            complement(join(12121..12190,12272..13057,13108..13138,
                     13863..14904))
                     /locus_tag="JN550_013632"
                     /product="hypothetical protein"
     CDS             complement(join(12121..12190,12272..13057,13108..13138,
                     13863..14904))
                     /codon_start=1
                     /locus_tag="JN550_013632"
                     /product="hypothetical protein"
                     /protein_id="KAI1856887.1"
                     /transl_table=1
                     /translation="MAGFVAYWAAAVAAIAAVLLPLTAAFPTHVCATNAPPQPDLPLNN
                     SVLGVESRPWGLIYLNEKIAFAAVNFSIGVIDTSELTPKMKYMLPLPPWCLIGNTNITE
                     DGYGLRGLALTNDKRNLYAATGYGAVILDVNRALAGRSDSYVGVLSKDGYVGQSAIEVT
                     VSADDKFVFISQEFGSNNTWGLGALEVYNVTRLANGTVASTWRGFIALGYATIGQQFSQ
                     DHSRLFVTSEMNNSATSLNDTTGIVNVLDVATLRRTPGKSLVKKIVAGCHPVRAQMSLD
                     GRHLWVTTRESNHVLAFDAAKLADNTTMDAQVAQINTGTSPIGITAIRGHILTADSNRF
                     GYSNASTASAPVCTAENLASPGTKQPVPSPRGCLVSDLGLIQDPALQYTDNQLLQPQNN
                     HDKLTVDVNFHIASTEAEADLITDTIVDAQWQVLHETYARYSIELVLNSTTRIVDNLTG
                     SAFLVNEGPERGWMYHEAEYNAYLAASRRGGYDTLNLYFFSSYSPGATGYCQFPTTSAV
                     PGTPVFYKDSCQISAKTMPGITAEQGAFADWNQGHIAVHETGHWFGLNHTFAGGCSDTV
                     GDYVTDTPAQGTTVYGCPANSDSCPSLPGTDPIHNFMGYTSDDCTNEFTPGQKDRMFKM
                     FYGYRRI"
     PFAM_domain     complement(join(12148..12190,12272..12474))
                     /aSDomain="Peptidase_M43"
                     /aSTool="clusterhmmer"
                     /database="35.0"
                     /db_xref="PF05572.16"
                     /description="Pregnancy-associated plasma protein-A"
                     /detection="hmmscan"
                     /domain_id="clusterhmmer_JN550_013632_0005"
                     /evalue="1.30E-12"
                     /label="JN550_013632"
                     /locus_tag="JN550_013632"
                     /protein_end="634"
                     /protein_start="552"
                     /score="48.1"
                     /tool="antismash"
                     /translation="IAVHETGHWFGLNHTFAGGCSDTVGDYVTDTPAQGTTVYGCPANS
                     DSCPSLPGTDPIHNFMGYTSDDCTNEFTPGQKDRMFK"
ORIGIN
        1 caggggccct gacatcccgg caaggcggtt cctggagatc aagagatcgc ttcgacatcc
       61 cgtagttggc tttccctgag ccccagggat cttgagtcgg gaccacgatg gggcaccact
      121 gcccaaccac acttggtcga aaggggtgag gtgctcccta ggacaggggc cggtcaattg
      181 aaattaaaaa agactttcaa accgattgcc cggattccta gcgccgagtt ggtagactat
      241 tcaaatattg catggccagc tacgaagctc gaccgggctc gatcgtctct gttccctctt
      301 tcctgccggc actgctgtct atacgtctgt ttgcttggtg ttgatgtcca acggccgcct
      361 ctgctccccg tgatcttcag cgactgcgac tgccagcccc ctccagcgca gaaggcggac
      421 tgacgacgtc tcctcgaaag ggaacaggga acgacagttt atgacctaca gccgacggtc
      481 ccagccagcc agtggacgct gccatcgtgt gctgctcgac gtagcattac ccagccgact
      541 gcgtctccgg gctcggtact gcgacagacg aacgcggccc gtcaggtctc cttctgcatc
      601 acttctcgag tcttcccggc cagcagaggt cccctgaaat tttcatcttc agagcaccac
      661 ccatagcagc acccgggtca cccgactcgc gcgctactgt aaccacccac accactttta
      721 ccccacatcc cctcacaggc agctcgagct tgtcgctgca tcgggccatt cggatcactg
      781 gcacgaccct tccgccttca ggctcccaac gaatcaaagc agaccgagta ggccgacgag
      841 caagtcagta cgccaggggg tgctgcaaca gagccaaagc gaaccatggg cctcttctcc
      901 aagaagccaa agccacccaa gtcggccggc aaagcgctgc ccggcgacac tcactccacc
      961 accagcttct ccgatcatga ggctctcaag tcgcccatca gcgctacggc gcgcaacatc
     1021 aaccgcgcct ccggaggcac ggccaccagc agcgtcccgt ccaccccgct gacccccttc
     1081 tcgcccatgg tcccgcgagt cgacatgcca aaggccccag acccgaacct cgatcccgcc
     1141 gcctatctgc gaagtctggg ttctgtccga gagagatcca agcttgtgac ggagaaggcg
     1201 ctgaagaact cccttgccca ctttgatgtg gacatggata gatttccaga cgtggtgtct
     1261 tttgtctgcg ggataatcaa ggtgagcttc cgcgcgggtg ttctctctct ccctctgtct
     1321 cttcctcact ctgtgtgcct cttctcgggg gagctaccca atcattcggg tgtgcctcag
     1381 actaacccgt tggcctacag agagactatg acgccccctt ttcctcaatt ccttcgcatg
     1441 gacgctacca gcatttttcc gtcgggggac gggaccggat tcagaatttg atgtcgacat
     1501 tcagcgattc tattgacaca accgagaagt gtcgcaggct gattgacctc ttcctcgtta
     1561 gtgtacttct cgatgctggc gcagggacct catggagttt caagagtgcc gagaacggca
     1621 gggtgtataa gagatctgag ggtctcgcaa ttgcaagtct agagatgttc aaagccgtaa
     1681 gtctttctta aattataatt cctttttctt ttttaggggg cttctggttg atggagttta
     1741 ctgcatctgg tagatccttg tcagaggtgc cttttggcta atattttctt tttcccacct
     1801 tgaagggtct tttctcaggc aactcgagta acaaatttca agtcgacaag aatggtctcc
     1861 gtagtttgac tgtcgcccaa ctagccaaag gcgtgcagtc tcgtccgggg agcgagcttg
     1921 cgggtctgga gggacgggcc gaattattgg tcaaattggg ccatgccttg gaccaaaaga
     1981 aagaatattt cggtgacaac gggagacccg ggaacatgat cggtaagcaa cccaagctgt
     2041 agactcgtgg attcttagct tacaaggaaa cagattacct gctatcacat ccgacaaccc
     2101 aggcctcctc aatgcccatc gttgttcttc ccgtcctttg gaacctgctt atgactggcc
     2161 ttgctcccat ctggccatcc tcgcggacag ccatcgacgg cgtttccctt ggcgatgcct
     2221 ggccctgttc ctctatgcca cagcctgcca cattgccttc ttccccaagt ttttcaccat
     2281 tccccaactc acagccacct acagcgccgt gggaatccat actccctttt cataaactga
     2341 cccaatggct cacttattca ctcatgcagc cgatgcagtc actgctcaag atccactttg
     2401 ccggggcaga gatgctgact gggctgcccg agtatcgcaa cggaggcctc tttgtcgatc
     2461 tcggcgtgtt gaccttgaag aaagatgatc tcgaccgagg attacagtac tataaagact
     2521 actgcgtgcg caaggaaaca aaaggtgtcg aagtggctcc aatgtttgag cccagtgacg
     2581 acgtcattgt cgagtggcgt ggtgtcacgg ttgggttctt ggacaagctt ctagtagacg
     2641 tgaacagagc gctccataag gaactgaacg gcggcgaact cactctccca cagctactgg
     2701 aggctgggag ctggaaggta cgtcttggtt aatgtggtga ttggacctgg atactaacac
     2761 agatcacagg gtggtcgaga aatcgccgaa gtaagccggc cgaatacgaa agagcccccc
     2821 attctgttgg attccgacgg gactgtgttt tagacgtcgc cgtatcgccg tctcacggag
     2881 acaagtgttt tcaagccttc ttacatgatt gatgacggga aaattcagtt gatactcaaa
     2941 taccacaggt gtaaatttgg ttggatatta tctatctgcc gggtctaatg tatacacatg
     3001 cgaatctact gcgataacag gtgaacatac gtgccattag cgtagtggtc tgtgactcca
     3061 tagagagcta gccccccgag cttggtgacg tgttcggttt ctggttaaat ctcctggtca
     3121 tggactgtac acgaaaagtg atacaaggct tacaagaata gctaaaaggc tttgccaagt
     3181 ctccgactgg tgaccgaagc tgtccatgta cacatatata tccatttcct ttcgcgtgct
     3241 gactgaagca tcgtcgaggt gttctttgcc tatgactatg caattaagga cagataactt
     3301 gcagttcttt ccagccagaa tgagcttgac tattcaatta tacagtctcc gccaacgcct
     3361 accacggaat gaccttgccc acggggagtg tgtggggtaa aacaacacac caattgcctc
     3421 agatcaaagt gccaatacga aaagactcgc aaaagctact gttcggttga caaccatcac
     3481 accccgtgct gtagactgtc tttcattcta cagcctgcca aagtccaatt cggacatttc
     3541 atcaatcgag tgaacatcat gttctagctt taacacgaaa catctgcttt catgtgcgag
     3601 ctattcttag aatgtgaggt ccctacgtag tgcaggagca ggaatgcggg ttgttcggtt
     3661 agccacggac ccggtgttca gttcaagtta tgtccgctta accccgtgca tgtcatcttc
     3721 agattgttga tcacaaggtc aggagcgata tcagttcagg agctttcagc ctcgcccacg
     3781 tctccaacct tcgaagctca tttaccatgg attttcgatt cgtgaacggc ctaaatcctg
     3841 ataagaccac tagaaggtcg atacgcagtc atgcaatgaa aggcaagaac gcggggagga
     3901 cgctgcgccg tccgtctaga actgggctac ccataagacg ctgtatacgt gtatacccga
     3961 cgagtcgaaa agttactgca gcttccaatc agcccgcgga cctggaagaa cgccttcttg
     4021 cgcaaggccc aagcaacttt ggcaatgcac tagtggcttg ctccttgcca gtagagctca
     4081 ctacagtttc cctacaggtg atcaatcaat gtaagcctcc attgcgtgaa ggccatgccg
     4141 agcataagaa actcagaatt acgcgacaca gttttcagct acgttgtgga gaagatgtat
     4201 ccttcgcgac ttggcttgat acccgaagag gccaaatatc tttggctgcg tgtgatgttt
     4261 acagatgaga cttgtatgcg acctccttga gcttctataa cttcacctga cgtgcgaaaa
     4321 agctttcaag ggcagtgttg ctctgatgga cgcttgcaac gaattctttc tggacggtag
     4381 tcctcgctcg cccaatggcc tgcaccatct ttcgctagct ttagggcttg tcaggcagag
     4441 aataggaagt gaccaagcgc tatcagactc tacaatatcc ctggtggtgt caattattat
     4501 ccaggaagag attcggaatg agtttgcagg ggctgaagtt cattttgcgg gactgagaag
     4561 gataattcag cttcgcggtg gcttaagtcg actcgaagga aacttgcctc tactattgaa
     4621 aatttgcaag tgagttgtta ctctccacgg ctcaaagggc cgcaaaataa tggcgttcta
     4681 ctgtaggtta gacatctgcc actcgctcca caacggaaat caggtgactt tcttccggaa
     4741 ctgtctccct cgaatgcagt catggcctct ccatgatact gtgggccaca gaaaccttga
     4801 ctcataccta cacaagattc tgttggatat cttacatttc gcgacagaac ttaacattcg
     4861 accaaacacg ccggtgtatg acttgatttc cttccaagag atggttgtat cgttttgtag
     4921 tcgattgatt cggtttcaac ccctaggagc tccttctcag gcctcccgtc gagactctat
     4981 ctaccacatt gggcttgtga tatttatgat gactgtactt cttcagtacg acaatcgccg
     5041 cgtctggtat tacccgcttg ttactcagcg tcttcagaat ttgataacaa acaagcctcc
     5101 agagagaatg ggagcccatg acgaggacct actactttgg gcaatgttta ttgggggtat
     5161 ttggattttg gttaagggcg atgaacattg gctcctttca gaactgcgag gcttagttat
     5221 cgcgctggat attaagtctt tccacgaggt tctccaccag attcaaaggt ttccttggat
     5281 tagagcactg cacgataatg caggacaggc agtatgggag ttagttcaat agggactcaa
     5341 attgtcatac aatttcccaa gatttaggca gttcaccatg ccctggctgg ttctccctga
     5401 actatcccga tgtcccgtag ctaccacaca aatgtctctt tcacaagacc ctccgagatc
     5461 ttccacatct tgtcggcctc agcacttgag actgccggtg ggagggccag gtcgctgatc
     5521 tggcagtccc acaggaatgc tccaaaattc tccttctttc cttctctgct ttcgggcgga
     5581 ccgagcttgg ggtcgagtgc tgcaactaga gtggttgagg ctccagccgc ttgactcttc
     5641 caggtgtatg tcccttcttc tgccatgttc ataattgcag ccatgacatg cggtggtgca
     5701 gatcgaccca gctcagtctg tattacccca gggtgcaacg ctaggccgag gatgccgtat
     5761 ctgctgaaca acctctcggt gagtcctatt ccaaagagaa catttgctat cttgctttgg
     5821 ttatacccct cgagcgggag atatgactga tcttctgggt ccttgaaccc ccaatgccgt
     5881 agcatatcgt aattgggctg ctcatacgca ggcaagtcct tgttcagctt ctcaaagttc
     5941 agatcgctcc aacgcatggt tgccatcgtg ggggaggcag aagccacgtt gatcacgcgt
     6001 gttgccccct ttactctact ggcatttgca gctttaatta acttaggcaa gattagattg
     6061 gtgaacaaga agtggccaat atggttcgtg gcaaactgta tctcaatgcc gtcatcgttg
     6121 atggttcgct cggggatgtt catgatagca gcgctgttga caagaatatc aactgccgga
     6181 acatcttccc aggatagaag ctcggcagcc gccttgcgaa cagactgctg actgcaaagg
     6241 tcgatctcca gggcacgata gtccacgtca gggaacttgg atttgagagc attgatgctt
     6301 tcttgcatct ttaatggagt acgactggcc actatgagat gggctggaga ttgggaagcc
     6361 tgaaaagtta gttcaaattg caagcgatct aagtttaacg tacttacaaa cgcctcggca
     6421 gtcgtgaacc cgatgccacc ttgattgaca cctgtgacaa cgattgtttt gccccgaacg
     6481 gactctgcaa gggcctgagc aacctcgaga gcctcggtct tgtcattgaa ttcggcgtgg
     6541 gtagtaccag tcattttgag gtattcctat cgggtatgat ggatattaag tgagtttgta
     6601 gtgtcgttga tttgtttgat gattgaacca tgcagatttg ttaagcacgc aaatttggtc
     6661 tccgggaaat gccattttta tacttgggcg gctccatact tgaataggta tcattcggcc
     6721 accaacggcc aaaccaagag cccgatctct gcaagggacg atggaaattg gagttaccat
     6781 tacggacttt actgacttgg aggggcgcca cgtgaacctg ctgagtctaa gcctccggcc
     6841 aaccaataag agacttggta cctcttccgg tatagcgcgg ttcgtcggct atggggtcct
     6901 ggccaatgga agacttacta ccaaatgcgg taaagtttga gggaactgcc gcacgtcttg
     6961 tatggccacc gctttgtcat tatgcttcct ctgcatttgt tttgtgactt gcccttctat
     7021 atgtgcctcg actagtgcaa acagattaca ctgagatgta gatgattgtc gggccggtca
     7081 aaatctagct cagttgcttt catgtgtgtg gtcatatctt ctgacgaata ccgcccacta
     7141 tttaaaataa aacacgccag taggaaattg acaaggattc aaatacaatc ttccgtgcgt
     7201 cgtgtagctc gaatcatgag atgcggcttt ctccataacg tatgcattcg ggaatcccct
     7261 tgccagtcca ccgatttgtt taccagctca aaatcataca tccataccat tttagccagg
     7321 gttgtgcgca tttccatcca cgcaaggctg caatgaccgt cagcagcaac tttcaggagg
     7381 aatggttgaa ggcaactcac ttgcggccaa tacatgccct agagccaaga ctaaagggct
     7441 ggcttgctgc tcgattgtca atggaatcct tttctagcca tctctcaggt ttgaagtcga
     7501 atggttgatg aaagttggtt ggtgagagac atgctgcgag ggggtttgtg gacacagtag
     7561 cctaaaaccg ggttagatag atcttctcct tcaaagggtc atggaaccag ttggcggtat
     7621 atacgtgccc cttgcggtat gaagcaaccg tcaatgatag caccgccttc tggaactatc
     7681 cttggaagtc cgagaggcag cggaggatag atcctcaatg cctcttcgat cacagcccct
     7741 agatacttca atggcacagt tgcggtattg ctgatttcat catactgtgc aaaggattgt
     7801 ctaacctctg tggtcagctt tgccattacc gcgtcatctc tcaagagata atgtaggcat
     7861 gttgcgagcg cagttgcact ggtgtcactt ccagccacta ccaggtctga tgcatgggca
     7921 gcaatctgtc tgtctgagat ggcagacttg tctctttcgt ccagtatacg tgtcaagaag
     7981 tcacttctgg taccgtcggc aaggattcgc ctactgattg tcactagtga aaagttacga
     8041 atgaatgcag aagtcttacc ttttgattat atccagggcg agatattcat ttttgcgcgt
     8101 atccgcagtc atcatttcga tcttgtggcg tagcacaacc ttgcaaagtt tggcaatggt
     8161 gggaaagcga ttgaacactt caactagtgc gccttgggcc aatgcaccga gcgaaatcga
     8221 aatccagggg tggtactgat ctgccaagat agtcatttca gtatagagca gtaacgtttt
     8281 ggaaattcag cttaccgtct ctgaggcaat tgaaactttg accaaaggcc agatcgccgg
     8341 ttatatcaaa ggtcaacatc tcaagcaaag cgacaacatc aaaaccagca ggcagttcgc
     8401 tcttaagccc tgcaagctca atgaaacgat ctacgttcat ggagatgagg ccttgctgtt
     8461 ctttgaaaga cctatcagaa aaggcacccg caagataaga tcgcatctga cggtggatgg
     8521 aaggatcccg ctcgctgact atcgatttag ttcctatgcc agcatagctg ccaccgtcgt
     8581 agaacctccc tttgacgaga atctttcggt cggcacgatg gccatatatg tcctgccatg
     8641 attgagcaga gttgaacgac agttcgtccg gactgactct cacgattggt cctggtactg
     8701 tataagtgaa ggtattaagc ccaatgaatg gttatctcac catactgggc gtgaagctct
     8761 gtcatcttgt agggctgtct cccacctagg aaccatgcag catatggcac ctgccgaggt
     8821 attagcgata ctttgagatt aatttgagat gcgtgaaatc actcacattc gtgaccttgc
     8881 acaagattgg ccccggaaat tttgaaagag gatgaatcca ggcattgtag atgactcggt
     8941 acgcacaata gatgataatc tggtagagcc ttagttgggg acttctcaac gaaacagaat
     9001 tgaacgtaca ctgccgacca ccgcccaagt aagcgaacgt agtagagaca tactgatgac
     9061 gaacatttcg atggctttcc cctggaaatg tgaagtttag aaattaagag tagagaaaga
     9121 cctagtggag acagaatgac ggacttttgt tctcatgtgg aggcactctc agcttagagt
     9181 gagtggcgtc tttggtagat tccttccacg aaatattgga cttaagaaga aacctaagac
     9241 agactgggct agggtcctgg agggctgtga agagaatctg atctcttggc atgtgccacg
     9301 ccactactgg cgcctcattc gtttggcctc caagtgtgcc taagggcagg aaccgggtgt
     9361 gctcacccat ccacaaggag taggcgcttc attggacctt gtcatatgca ctgtgatcac
     9421 ctcagctgaa ccgctcaatg aaaatgccta gtggagttct atgttggtca ctggccccca
     9481 tcatagtgtg ctgtggacat gccgcaactc ggatggagag cagatataaa aggtatgaag
     9541 acccacgtca atgacctacc taatgcatta gatttcaagt ctgaaaacat agtcaaggta
     9601 cgatttaggt cggtcttcat accataatcc gtgctggatc tctcattgaa tacctaaatt
     9661 gccttcttca acatggtcgg ccgacgcagc atacggttgg gttccactca tccaccagag
     9721 agtttgttcg actctcgctg ccatccattg gtagacagag tatcccaact ggtcgatgaa
     9781 tactttctag gacgttggcc gttccccgac ccagccagtc gaatacgttt tgtgaagtct
     9841 ggtttttcca gagttacttg tctctacttc ccgttgtctt tggatgatag aatcgaatac
     9901 gcttgccgac tgctcacatt gctgttcttg atcgacggtt cgtattacct accaaaccac
     9961 atgaccaact attgacactt ctcaagatct tcttgaggat atgtcatttg cggaaggcgc
    10021 agcatacaat gaacgactga tgccattggc gaggggtacc acacttccgg atcagtcatc
    10081 gcccgttgaa gtcatgatgt atgaactgtg gcaatccatg aggaatgtgg acaaaacctt
    10141 ggccgatgaa gtcctagatc ccatgttcga cttcatgaga gcgcagacga ataaggtacg
    10201 ggccacgaac atgggtcttg gtcaatacct caagtacagg gaagatgatg tgggacaagg
    10261 gtatgtcacc cgcccaacct ctcgggtccc tagggctgac agcgcttatg caggttatta
    10321 agtgcattaa tgcggttctg catgcacctc cagctctcac cttcagaatc cgagcttctt
    10381 agacaggttg agtcaaactg ttctaaacac ctcgctgttg tgaatgatat ttggagtttt
    10441 gagaaggaac gtgcggccgc gaaagctggc catagagaag ggggagtttt gtgttccagc
    10501 gtctccattg tcgctcaaga ggcgtcggtg tctgctgccg ctgcaaagcg aactctgtat
    10561 tgtctgtgcc gtgaatggga gcattatcat atggaactaa cgtcgtcaat actcaaagaa
    10621 gcccaaagcc cacacgtcaa ggcatacatt caagggctcg aataccagat gagcggtaac
    10681 gaagcatgga gcaactcaac ttctcgctac aacggctaac ttagatcggg agccttacct
    10741 atgctcgcac gaaggaaggc cccgcaacta gcactagact aagatagtgt agcacgccct
    10801 ttcccacccc cccccccccc ccaaaaaaaa aaaggaaaaa aagaaaaaaa accaaactag
    10861 actgagatca gtaacaatgt actatttgaa ttgcatgcgt tgacgggcaa gccaatctca
    10921 aacccaaagg gaataatgtg atacgatggc aagtttcgta agctgcaata gagcctggtg
    10981 gggagcccca agaaggaatc tagtgcctgc ctaaatatcc ttgcctttct ccgcgaataa
    11041 gcatggtcac taggatcatc acgaatcacg ggtgtgccaa gtcaatgtga tgtagcacat
    11101 tcggagcacg attggctgtc acctacaacc ggagtcacct gatgatgagc caagctgatt
    11161 ctttttctca acatatacga atgcatcgac caatcgcggc aactgaaggc acacaacggg
    11221 ttatatgtaa cctgctactc agatgcaatg tctcgagacg gcttgcagtg taggcattcg
    11281 ccgcacaatg gctgataggg ctgacgtcag tgtgacctta gtgtccaggg ctgtgatagc
    11341 ttccgagagt tcgggtcgca acttcattgg gtcatggatt tcatgtggat actgatgcga
    11401 taggaaggaa cagagtcata acactgtatc atgatcgtat tcacatgatg cccccaatgt
    11461 ggcttcaatc atggggcgaa aggatttcct aggatcctgc aggttctttt tgtggaatgt
    11521 tgctcaggtc acacggcctt attcaatagt tcaggaaata ggtttgaaat aggaatcgcg
    11581 tgtgaggata ggcatccact acgaaaagca tccactgatc cttattggca ccatcttgtg
    11641 tgcctcagaa cttggacgaa aaccctggca ttgcgaatga tgcaaccctt ccaatcccct
    11701 gggcgatagg ctgagtttgc tggccggctt accgcgatac aaattaagta cgcatattgt
    11761 gcaattcctt gatttgtact atcgaaggac cacggctccg cctgcaaccg ccaggtttcc
    11821 ggctgcggcc taaagatgcc attggatcct aatggtaagc ttactgggag agattcgcac
    11881 ggcaattgtg tttgaacttg attcaaaacg cggatgagag aatataaatg aatcgatatt
    11941 gcctcgactc aaaagggctg accgcgagcg gagattcaga cgctggcgca accattccat
    12001 aacactgtaa atgcaatcga agattaaggt cttgacattc atcctataca ccaagtaatt
    12061 ccccactcta tataccgcag tcaagtaagt ccaactcgtg agaacattgc atctgacatc
    12121 ttatatcctc ctgtaaccat aaaacatctt gaacatccgg tctttctgcc caggagtgaa
    12181 ctcgttcgta ctgtcacaga ttcgttagca ggcgccatac tccattttgc gggcgtatca
    12241 aatcccgcat gatgaacgaa tgtaaacata ccagtcatca ctagtgtaac ccatgaagtt
    12301 gtggatcgga tccgtgccag gcaaactcgg gcatgaatcc gaattggcgg gacagccata
    12361 cacagtcgtt ccttgtgcgg gggtatcagt gacatagtca cccacggtgt ctgaacagcc
    12421 tccagcaaaa gtatggttca aaccgaacca gtgtcctgtt tcatggactg cgatatggcc
    12481 ctgattccaa tccgcgaatg cgccctgctc ggccgtgatg ccgggcattg tcttcgcgct
    12541 gatttggcag gagtctttgt agaataccgg agtaccaggt accgcagaag tggtaggaaa
    12601 ctggcaatat ccagttgcac cgggcgaata gctgctgaag aagtacaagt tcagagtgtc
    12661 atacccgcct cggcgcgacg ctgccagata tgcattgtat tccgcctcgt gatacatcca
    12721 tcccctttcc gggccctcat ttaccaagaa cgctgaccca gtcaagttgt caacgatacg
    12781 tgttgttgaa ttaagcacaa gttcgataga atatcttgca tacgtctcat gcagtacctg
    12841 ccactgagca tccacgatag tgtcggtgat gaggtccgcc tccgcctcgg tactggcgat
    12901 gtggaagttt acatccacag taagcttgtc atggttgttt tgaggttgaa gaagctggtt
    12961 gtcggtgtac tggagcgccg gatcttgaat gaggcctaag tcggagacta gacatcctcg
    13021 agggctcggc actggctgct ttgtcccggg tgatgcgcta caaagaccca acggcgttaa
    13081 aataagtagt attctcctca tacttacagg ttctcggctg tacaaacggg tgctgaagct
    13141 gttacatggt cgacaagatt ggaaagagca ggcgttgatt tatgtattga tgtttgtgtt
    13201 atgtctaccc ggtaggcatg ctgcatgcag ttttcctcct cgtatttctg ctgtttccac
    13261 tcgttttgat atgattggct gaattatcgg ctcatgcagc agttttcagt cgctatttcc
    13321 gcgatccttg caagctacca gaaaaatagg acttggcact agtttcccat gtagtactaa
    13381 gcgagaatgt ctttagactg gtatatgcag catcgtttgc acattcgttc atactgtttc
    13441 catgggaagc gtacttcagt cagaggttac tactgcaact gagcctacga cttgaggttg
    13501 gaatacttag atgcttgatg gtagtcatct ccattatggg tactgtccac ataagtaagt
    13561 cgtcgtagcg cgcagtggca tggttgttga atactgattg caaacgatct attgcataat
    13621 attctttcta gattttgagg gaaatgtgag gatggtgttg tgtacagttt gtcccctcta
    13681 gtcatccgtg ttcaaagagc tcacatcaat tgctcgtatt gaacttgcgt caaactctga
    13741 aactagaagc atgtttccac ttggactcgc tgcaagcgct cgaggaaacg cccccgtgga
    13801 tatctggggg aagttcacac ggcctctccc caaagctgcc cttgtgttaa cagcagtaat
    13861 acctgtactt gcgttgctat atccaaaccg attggagtca gctgtgagaa tatgaccacg
    13921 aattgctgtg attcctattg gagacgtccc cgtgttgatt tgggcaacct gtgcatccat
    13981 tgtagtgttg tcagcgagct tcgccgcgtc gaaggctagt acatgattgg attctcgcgt
    14041 cgtcacccac aaatgcctcc catccaagga catttgcgcg cgcacagggt ggcatccagc
    14101 tacaatcttt ttgaccaacg atttcccggg agttcgcctc aacgtggcga cgtcaagaac
    14161 gttgacaatg cccgttgtat cattcaagga tgttgccgaa ttattcatct cacttgtaac
    14221 gaagagccga gaatgatcct gtgagaactg ttgaccgatg gtggcgtaac ccaaggcaat
    14281 aaaccccctc catgtgctgg ctactgttcc attggccaaa cgggtgacgt tgtatacttc
    14341 gagagctcca agaccccagg tgttattgct accaaactct tggctgataa acacgaactt
    14401 atcatcagcg ctgaccgtca cctcaatggc gctttggcct acatagccgt ccttacttaa
    14461 cacccccacg tacgagtcac ttctgccggc gagagctcgg ttgacgtcaa ggatcacagc
    14521 cccatagccc gtggcggcgt aaaggttacg tttgtcgttc gttagggcga gcccgcgcaa
    14581 tccataccca tcctccgtga tgttggtatt cccaatcaaa caccatggag gaagcggaag
    14641 catgtatttc atcttcggag tgagctcaga cgtgtcaatt acaccgattg agaagttgac
    14701 agccgcaaaa gcaatcttct cgttgagata tatcaatccc catgggcgcg actctacgcc
    14761 aagaaccgaa ttgttgaggg ggaggtcagg ctgcggaggg gcattggttg cgcatacgtg
    14821 tgtcgggaac gctgccgtga gtggaagtaa tactgcggcg atagcagcta cggccgcagc
    14881 ccagtaggcg acgaaacctg ccattgctgc aagtctggca agattgtagc tcacccaagg
    14941 tgatcaacag gctatagcaa ggtatttgat ggagaataat atccagggcc cgccaaacca
    15001 tggaccttag cctgcatatt aatagggctg cccctgaaag atcagtgtta ggcttggcaa
    15061 atcgatctga taccccatcc ccgcaatgca catgcgacag cccagacatc ccaggcaaat
    15121 gccaaataaa gatataatcg cttggctggg agcctttgtc gatacaacgt ggacatcacc
    15181 ttcccgtctc ggggaattga gcgcttggcg ttccgctcgg catgcggtcg tgaattgagg
    15241 gagtcaagct ctcgggtttc cgaatagctt caagcataca gtgacgagtt ggatactaag
    15301 ttcagttgtg cgtctcttct tggcttgcaa gcttgtgaca cttcatcatc taacattgcc
    15361 aatgccaagt tttggcgatt ggcttgggtg ccagtgccta gactgttatc acaagacccg
    15421 ctccagttat gttcccgaga ccgtatgatc catagaagac aatacgcggg tccgtaaagc
    15481 actttgaatg aagggcttcg catgctaatt gctgagtgga tttatccgtt aacagcttat
    15541 aacgaaaggg atcatttctt ggcgatggcc aaagaaggca acggagttag aatcgtttcg
    15601 gatgtcggca gtgagccgcg atgactaaag acaccgttat ccgtagacga cgatgagtct
    15661 atccacttca aggccctggt ccacttcgtc gccgattggg attgaaacaa atgcaacaca
    15721 cctattgggc aatcactgca cgtgtcacgg agtgattacc gaagttttag tatatttgcg
    15781 atagatacac ccccactagc ctggaatcaa atagacaaaa gggaatgctc ccaacgttac
    15841 aacgctctta agcaaacttt ctataaagaa gatgatatta aaacgatatc ctggatttgc
    15901 aactggacta agccccgtgg taaggcatga cggtgatagt ctagtggatt aagtgttaca
    15961 agagtcaaga ctttacctgt gctttatgat cgctacattt caggcaatca tcatcattcg
    16021 gagataatac ctgcccgact cagtgggagt tgacttgcat cgtatcaaac atcctgagta
    16081 gtgtcgcagt caaattggga gtctttaact taagtgatag gggccatttc tcaaacgggt
    16141 aggtgtaagg gctggtgcat cggcagggac aaccttagaa agaccccagc cccaccgtcc
    16201 acaagccctg tggggactta acgatagcca gttacatccg gcacgaaggg tttttataat
    16261 aaagaaatat attataaaca tcgatttata aagtaattta aataaatcgg tacgtttaat
    16321 ttataaataa gtttttattt atttaatata tttaaattat atttaaaaat ttaaaatata
    16381 atattaaaat ataaattaat aaatttattt cggttaaaat tatataaaac tttaactttt
    16441 ttatttaaat tattatatta aaatatttaa taaaaattta attaaaattt atataatttt
    16501 atataaataa atttttaaaa ttttataaaa ttaaatattt tatttataaa taaaaaaaaa
    16561 tttaaaaatt tttttaaaaa gaattttaaa atattattat attttttttt atttaattaa
    16621 aataaatata attttttatt attttcttaa aatttttttt taaaaaaacg ttttattttt
    16681 ataattaata attaaatttt tattttaaaa aaataaatat tataaaattt aaacccgcgt
    16741 ttttttaatt aaaaaaacgt tttattatta aattaaatat ttctttttat tttttttatt
    16801 ataaatttat ttattataat tttatatatt attttattat tttataatat taaaattata
    16861 atattatatt ttttaatttt atattatatt aaaattgttt tttaaaaaag atttttaaaa
    16921 tattatttta ttttttaatt taattataat aaatactttt ttttttcgtt ttattaaaaa
    16981 gacttttaaa atattacccc gtttttttaa ttaataatta aatatattat aataaatatt
    17041 tttttctttt cgtttttttt aaaaagattt ttaaaatatt atattatttt tttaattaat
    17101 aattaaatat atcataataa atttattttt tttatttttt ttaaaacgat ttttaaaata
    17161 ttatcccgtt ttttaattta aatataataa atatcttttt ttttcttttt tttaaaagat
    17221 ttttaaaaaa gcgttttatt tttttaaata ataatttaat ttttaaaaaa aaacgaatat
    17281 ttattataaa tataaattta taagttttaa tttttttaaa aaaaagttaa aatttattaa
    17341 ataattaacg tttaattatt aaaataaaaa aattataaaa ttaataaata aaaataatta
    17401 tataatataa attataattt taataaataa attaaaataa aaaattataa taaattaaaa
    17461 taatttaaaa taaaaaatta ttataattat aataatttaa ttaatattaa taaaaaaata
    17521 aaagaatata taaaataaaa tttattttaa aataaaagaa tatataaaat aaaatttatt
    17581 ttaaaataaa atcgatataa aataaattta atattttatt tataaattaa atgttacgaa
    17641 tataacctta cgaaccccga ttttaaaaag gaagaattaa aacccattaa ataattaacg
    17701 cgtaaccgtt aagataaaaa gaccacggga ttaataaaat aaaaaaggtt acgtaatata
    17761 aatcacggtt ttaataaatg agttaaaata aaggattacc ggaattaaag taatttaaat
    17821 aatttaaaat aaaggattat tataattata ataatttaat taatattaat aaaaaaataa
    17881 ataaatatat aataaaaggg attttttaat tatataaata gttattactt taataattaa
    17941 tttaaatatc tattttattt ataaataaac cttattaaac cttaataatt atatttataa
    18001 cttcgtttat aaatcttttt attatatttt atttaatata taagttataa attataaccg
    18061 tcctcgaaat taactattat aaacataacc tcacgaaccc cgactttaaa aaggaacaat
    18121 taaaacccat taaacggtta gcgcgtaacc gccaggataa aaagaccacg gaattaataa
    18181 aacagaaaaa atcacgtaat ataaatcacg gttttaacag gtaaaccaag acaaaggatc
    18241 acgacgagcc acgaataaac ttaaaaaaag gatcaccttt aaattaaagt aatttaaaat
    18301 aaaggattat tataattata ataatccaat taatattaat aaaaaataaa tagatatata
    18361 ataaaaagga ctttttaatt atataaataa ttattacctt aataattaat ttaaatattt
    18421 atcttattta taaataaagc ctattaaatt ttaacgatta tatttataac tttatttata
    18481 aaccctttta ttatatttta tttaatatat aagttataaa ttataaccgt ttttaaaatt
    18541 aacgtctttt attaatataa acctatatat ttatattttt ttacaattta ttttaaaaag
    18601 tatattcgtt acattttaat tacttttatt taaatacgtt attttcgaat taattaaata
    18661 atatctttat taaataaaat ggtattatcc acctttaata aaaactccgt aaataaccct
    18721 acgggaggac ttaacgtctt taaaataata taataattat aaaaaaccct cgataccgtt
    18781 aaaaataaca ataaacaatt tattatataa ctcgttatta ttaataatac gtaacga
//
