# Supplementary material for: Genome sequencing and physiological characterization of three Neoarthrinium moseri strains
Source: BMC Microbiol. 2025 Aug 21;25:526. doi: 10.1186/s12866-025-04274-z (PMC12369201; doi:10.1186/s12866-025-04274-z)
Supplement: Supplementary file 16 — Supplementary Material 16. [file 12866_2025_4274_MOESM16_ESM.zip › BiGSLICE/input/Nmoseri/TUCIM5799/JAFIMR010000001.1.region001.gbk]

LOCUS       JAFIMR010000001        43567 bp    DNA     linear   PLN 06-APR-2022
DEFINITION  Neoarthrinium moseri strain TUCIM 5799 scaffold1_Wmoseri_TUCIM_5799,
            whole genome shotgun sequence.
ACCESSION   JAFIMR010000001
VERSION     JAFIMR010000001.1
KEYWORDS    .
SOURCE      Neoarthrinium moseri
  ORGANISM  Neoarthrinium moseri
            Eukaryota; Fungi; Dikarya; Ascomycota; Pezizomycotina;
            Sordariomycetes; Xylariomycetidae; Xylariomycetidae incertae sedis;
            Neoarthrinium.
COMMENT     ##antiSMASH-Data-START##
            Version      :: 7.1.0
            Run date     :: 2023-12-04 11:58:05
            NOTE: This is a single region extracted from a larger record!
            Orig. start  :: 1583992
            Orig. end    :: 1627559
            ##antiSMASH-Data-END##
FEATURES             Location/Qualifiers
     protocluster    1..43567
                     /aStool="rule-based-clusters"
                     /category="NRPS"
                     /contig_edge="False"
                     /core_location="[20000:23567]"
                     /cutoff="0"
                     /detection_rule="cds((PP-binding or NAD_binding_4) and
                     (AMP-binding or A-OX))"
                     /neighbourhood="20000"
                     /product="NRPS-like"
                     /protocluster_number="1"
                     /tool="antismash"
     proto_core      20001..23567
                     /aStool="rule-based-clusters"
                     /tool="antismash"
                     /cutoff="0"
                     /detection_rule="cds((PP-binding or NAD_binding_4) and
                     (AMP-binding or A-OX))"
                     /neighbourhood="20000"
                     /product="NRPS-like"
                     /protocluster_number="1"
     cand_cluster    1..43567
                     /SMILES="NC(CCCC(=O)O)C(=O)O"
                     /candidate_cluster_number="1"
                     /contig_edge="False"
                     /detection_rules="cds((PP-binding or NAD_binding_4) and
                     (AMP-binding or A-OX))"
                     /kind="single"
                     /product="NRPS-like"
                     /protoclusters="1"
                     /tool="antismash"
     region          1..43567
                     /candidate_cluster_numbers="1"
                     /contig_edge="False"
                     /product="NRPS-like"
                     /region_number="1"
                     /rules="cds((PP-binding or NAD_binding_4) and (AMP-binding
                     or A-OX))"
                     /tool="antismash"
     gene            486..1210
                     /locus_tag="JX265_000498"
     mRNA            join(486..741,882..1210)
                     /locus_tag="JX265_000498"
                     /product="hypothetical protein"
     CDS             join(486..741,882..1210)
                     /codon_start=1
                     /locus_tag="JX265_000498"
                     /product="hypothetical protein"
                     /protein_id="KAI1881672.1"
                     /transl_table=1
                     /translation="MKSIVALGAFVGAAVAQNCAAVAITAIPACAQSCFLSGAPSIGCG
                     GTDFACQCDKEAALYAAVEGCVSSGCPEPSFQAVIDGASSVCACASGIVVATTTDTKGA
                     VTTATSTPSTAVGSTVISYTTSATGTTVAPTATTGSTGATYNTSPTTSAPTGGASTSRT
                     AVTSVSTAGAVPTYRAALGLVGGVAAAAMLM"
     PFAM_domain     join(555..741,882..889)
                     /aSDomain="CFEM"
                     /aSTool="clusterhmmer"
                     /database="35.0"
                     /db_xref="PF05730.14"
                     /description="CFEM domain"
                     /detection="hmmscan"
                     /domain_id="clusterhmmer_JX265_000498_0001"
                     /evalue="2.90E-13"
                     /label="JX265_000498"
                     /locus_tag="JX265_000498"
                     /protein_end="88"
                     /protein_start="23"
                     /score="49.8"
                     /tool="antismash"
                     /translation="ITAIPACAQSCFLSGAPSIGCGGTDFACQCDKEAALYAAVEGCVS
                     SGCPEPSFQAVIDGASSVCA"
     gene            4931..5881
                     /locus_tag="JX265_000499"
     mRNA            join(4931..5379,5437..5881)
                     /locus_tag="JX265_000499"
                     /product="hypothetical protein"
     CDS             join(4931..5379,5437..5881)
                     /codon_start=1
                     /locus_tag="JX265_000499"
                     /product="hypothetical protein"
                     /protein_id="KAI1881673.1"
                     /transl_table=1
                     /translation="MHPTEASSYEAYFYSAEDSPSNQRSPPCSSQGQGMSRGFSSDSHS
                     SASTYGNVSPATPGLTEGMSSYYYSSYGNTNMSAEDSYYLESSEYSGEYSEYQSPEGSN
                     TWCATNDFATPTGYYSQDCNYQDQSTSYVVSSDPATMTYVTAGDEVPRTPTTSGLATGC
                     EPPSGYHVCLVSGCDTQIMFKRKADLQRHYEHKHKPDNQKDQFFCDYSKCQRSSEAFHR
                     MDHFRDHYRDFHNEDLPRKNGEKSDWYQNRKGKVSKNWWRCTKCLRRIRIDEHGWDCTS
                     CNSHCDTARRNIRGYA"
     gene            8272..9922
                     /locus_tag="JX265_000500"
     mRNA            join(8272..8689,8901..9437,9498..9922)
                     /locus_tag="JX265_000500"
                     /product="hypothetical protein"
     CDS             join(8272..8689,8901..9437,9498..9922)
                     /codon_start=1
                     /locus_tag="JX265_000500"
                     /product="hypothetical protein"
                     /protein_id="KAI1881674.1"
                     /transl_table=1
                     /translation="MNTFAASAARSIRPTTFSRSARPALRPAFSAATRPAAPVAFFHHT
                     RQNMAQKIKVKNPVVELDGDEMTRVIWQDIKDKFITPYLDIDLKYYDLGLPYRDETNDQ
                     VTLDAAEAIKKYSVGVKCATITPDEARVEEFKLKQMWLSPNGTIRNALGGTVFREPIVI
                     PRIPRLVQGWKKPIIIGRHAFGDQYRAKDKVIPGPGKLSMVYTPEGGKPEEIEVFQFKN
                     GGGVAQTQYNTDESIEGFAHASFKLALDKSLPLYMSTKNTILKKYDGRFKDIFQELYDT
                     TYKKEFEAKNIWYEHRLIDDMVAQMIKSSGGYIMALKNYDGDVQSDIVAQGFGSLGLMT
                     SVLITPDGKTFESEAAHGTVTRHFREHQKGNETSTNPIASIFAWTRGLIQRGKLDETPE
                     LVAFAESLEQACIDTVDQDGIMTKDLALACGKTGREDYVTTTEYLNAVERRMKSILKEK
                     L"
     aSDomain        join(8422..8689,8901..9437,9498..9907)
                     /aSDomain="TIGR00127"
                     /aSTool="tigrfam"
                     /description="nadp_idh_euk: isocitrate dehydrogenase,
                     NADP-dependent"
                     /detection="hmmscan"
                     /domain_id="TIGRFam_JX265_000500_0001"
                     /evalue="1.00E-229"
                     /identifier="TIGR00127"
                     /label="JX265_000500"
                     /locus_tag="JX265_000500"
                     /protein_end="455"
                     /protein_start="50"
                     /score="760.0"
                     /tool="antismash"
                     /translation="QKIKVKNPVVELDGDEMTRVIWQDIKDKFITPYLDIDLKYYDLGL
                     PYRDETNDQVTLDAAEAIKKYSVGVKCATITPDEARVEEFKLKQMWLSPNGTIRNALGG
                     TVFREPIVIPRIPRLVQGWKKPIIIGRHAFGDQYRAKDKVIPGPGKLSMVYTPEGGKPE
                     EIEVFQFKNGGGVAQTQYNTDESIEGFAHASFKLALDKSLPLYMSTKNTILKKYDGRFK
                     DIFQELYDTTYKKEFEAKNIWYEHRLIDDMVAQMIKSSGGYIMALKNYDGDVQSDIVAQ
                     GFGSLGLMTSVLITPDGKTFESEAAHGTVTRHFREHQKGNETSTNPIASIFAWTRGLIQ
                     RGKLDETPELVAFAESLEQACIDTVDQDGIMTKDLALACGKTGREDYVTTTEYLNAVER
                     RMKSIL"
     PFAM_domain     join(8431..8689,8901..9437,9498..9883)
                     /aSDomain="Iso_dh"
                     /aSTool="clusterhmmer"
                     /database="35.0"
                     /db_xref="PF00180.23"
                     /description="Isocitrate/isopropylmalate dehydrogenase"
                     /detection="hmmscan"
                     /domain_id="clusterhmmer_JX265_000500_0002"
                     /evalue="9.70E-76"
                     /label="JX265_000500"
                     /locus_tag="JX265_000500"
                     /protein_end="447"
                     /protein_start="53"
                     /score="255.3"
                     /tool="antismash"
                     /translation="KVKNPVVELDGDEMTRVIWQDIKDKFITPYLDIDLKYYDLGLPYR
                     DETNDQVTLDAAEAIKKYSVGVKCATITPDEARVEEFKLKQMWLSPNGTIRNALGGTVF
                     REPIVIPRIPRLVQGWKKPIIIGRHAFGDQYRAKDKVIPGPGKLSMVYTPEGGKPEEIE
                     VFQFKNGGGVAQTQYNTDESIEGFAHASFKLALDKSLPLYMSTKNTILKKYDGRFKDIF
                     QELYDTTYKKEFEAKNIWYEHRLIDDMVAQMIKSSGGYIMALKNYDGDVQSDIVAQGFG
                     SLGLMTSVLITPDGKTFESEAAHGTVTRHFREHQKGNETSTNPIASIFAWTRGLIQRGK
                     LDETPELVAFAESLEQACIDTVDQDGIMTKDLALACGKTGREDYVTTTEYLNAV"
     gene            complement(13618..14642)
                     /locus_tag="JX265_000501"
     mRNA            complement(join(13618..14291,14342..14642))
                     /locus_tag="JX265_000501"
                     /product="hypothetical protein"
     CDS             complement(join(13618..14291,14342..14642))
                     /codon_start=1
                     /locus_tag="JX265_000501"
                     /product="hypothetical protein"
                     /protein_id="KAI1881675.1"
                     /transl_table=1
                     /translation="MKFTAAAALLATLAAASPTNIRNAIASRAATDACSIGYCTQNGGT
                     TGGAAGETVTVKDLASLTKYAESKDPYTIIVSGAISGAAKIRVGSDKTIYGESGSSIEG
                     VGLYVKGVNNVILRNLKLTKVLAENGDAIGIQAAKNVWVDHCDLSSDLDHDKDYYDGLL
                     DVTHAAEWVTISNTHLHDHFKASLVGHSDSNADEDTGTLHVTYANNYFSNINSRQPSVR
                     FGNVHIINQLWEGAKGTGVNTRMGAQVFIQSSAFVNCATKAVESADSDTTGYAVLDDVD
                     LGSSENSAPKGTLSASSFPYDTIKALGSGSIASTIPKTAGQTL"
     PFAM_domain     complement(join(13825..14291,14342..14393))
                     /aSDomain="Pectate_lyase_4"
                     /aSTool="clusterhmmer"
                     /database="35.0"
                     /db_xref="PF00544.22"
                     /description="Pectate lyase"
                     /detection="hmmscan"
                     /domain_id="clusterhmmer_JX265_000501_0003"
                     /evalue="6.50E-40"
                     /label="JX265_000501"
                     /locus_tag="JX265_000501"
                     /protein_end="256"
                     /protein_start="83"
                     /score="137.1"
                     /tool="antismash"
                     /translation="AKIRVGSDKTIYGESGSSIEGVGLYVKGVNNVILRNLKLTKVLAE
                     NGDAIGIQAAKNVWVDHCDLSSDLDHDKDYYDGLLDVTHAAEWVTISNTHLHDHFKASL
                     VGHSDSNADEDTGTLHVTYANNYFSNINSRQPSVRFGNVHIINQLWEGAKGTGVNTRMG
                     AQVFIQSSAF"
     gene            complement(15803..17352)
                     /locus_tag="JX265_000502"
     mRNA            complement(join(15803..16205,16320..16336,16388..17003,
                     17066..17352))
                     /locus_tag="JX265_000502"
                     /product="hypothetical protein"
     CDS             complement(join(15803..16205,16320..16336,16388..17003,
                     17066..17352))
                     /codon_start=1
                     /gene_functions="other (smcogs) SMCOG1087:hypothetical
                     protein (Score: 217.5; E-value: 5.6e-66)"
                     /gene_kind="other"
                     /locus_tag="JX265_000502"
                     /product="hypothetical protein"
                     /protein_id="KAI1881676.1"
                     /transl_table=1
                     /translation="MAKFKAIIIGGGPVGLVMAHALALADIDYTLYERRQSIVDREGAG
                     IAVMPHVVRILHQLGVLEEACKIGEPMLGTAHVVGGNKGWRDNASEILSQKFGYNILLF
                     ERFRLMKLLLDSIPDREEHIRTGMTLKSIKEHDQGVSVAFEDGTVDEGSIVIGADGVHS
                     TVRHLLSDVSAGEVEAMPFTTVIQGLYGHGPRIDGMRNGEVVENHHDGWAVQTLTGRDR
                     TFYFIYAKLKQPTKDRRRFTTADTQEFMQLYSHEKVFGEVTFADLWERRDLGELRYLEQ
                     GVAKTWSRGRVVLVGDSVHKVTPNLGIGGNIGIESAASLANHLHALLKQESAPDSRALG
                     EAFAAYQNQRFDVVESWYRRGYWHVKFLTFETKRHREMFEKQALKSGLDHISKFKFAKD
                     YLDTVSQGIKLDYVPIESELSGTYPWAASTSVLESKLHPKL"
     PFAM_domain     complement(join(16124..16205,16320..16336,16388..17003,
                     17066..17340))
                     /aSDomain="FAD_binding_3"
                     /aSTool="clusterhmmer"
                     /database="35.0"
                     /db_xref="PF01494.22"
                     /db_xref="GO:0071949"
                     /description="FAD binding domain"
                     /detection="hmmscan"
                     /domain_id="clusterhmmer_JX265_000502_0004"
                     /evalue="7.10E-30"
                     /gene_ontologies="GO:0071949: FAD binding"
                     /label="JX265_000502"
                     /locus_tag="JX265_000502"
                     /protein_end="334"
                     /protein_start="4"
                     /score="104.6"
                     /tool="antismash"
                     /translation="KAIIIGGGPVGLVMAHALALADIDYTLYERRQSIVDREGAGIAVM
                     PHVVRILHQLGVLEEACKIGEPMLGTAHVVGGNKGWRDNASEILSQKFGYNILLFERFR
                     LMKLLLDSIPDREEHIRTGMTLKSIKEHDQGVSVAFEDGTVDEGSIVIGADGVHSTVRH
                     LLSDVSAGEVEAMPFTTVIQGLYGHGPRIDGMRNGEVVENHHDGWAVQTLTGRDRTFYF
                     IYAKLKQPTKDRRRFTTADTQEFMQLYSHEKVFGEVTFADLWERRDLGELRYLEQGVAK
                     TWSRGRVVLVGDSVHKVTPNLGIGGNIGIESAASLANHLHALLKQESAP"
     gene            complement(18019..18995)
                     /locus_tag="JX265_000503"
     mRNA            complement(join(18019..18505,18916..18995))
                     /locus_tag="JX265_000503"
                     /product="hypothetical protein"
     CDS             complement(join(18019..18505,18916..18995))
                     /codon_start=1
                     /locus_tag="JX265_000503"
                     /product="hypothetical protein"
                     /protein_id="KAI1881677.1"
                     /transl_table=1
                     /translation="MDGTSPDALETRLADVARLRRLDRQLRRVAQYTSHPQICAYVCQQ
                     GPGCLLRHPRTSLPGCTDTHLGWLAAGIKPQAVGVVGAGAMSTSSLPYYQRVFYKNAED
                     LKAKEPSCDFDKCCFYMLNVCEVCGHSLDGQPLPAKSGKAKFSIATATTEYTRHDARNC
                     DKRFCKKYIVGAYAHYGMRCCYCGV"
     gene            complement(20001..23567)
                     /locus_tag="JX265_000504"
     mRNA            complement(join(20001..23225,23283..23567))
                     /locus_tag="JX265_000504"
                     /product="hypothetical protein"
     CDS             complement(join(20001..23225,23283..23567))
                     /NRPS_PKS="Domain: AMP-binding (23-490). E-value: 1.4e-79.
                     Score: 259.5. Matches aSDomain:
                     nrpspksdomains_JX265_000504_AMP-binding.1"
                     /NRPS_PKS="Domain: PCP (635-706). E-value: 1.4e-14. Score:
                     45.9. Matches aSDomain: nrpspksdomains_JX265_000504_PCP.1"
                     /NRPS_PKS="Domain: NAD_binding_4 (758-1008). E-value:
                     1.4e-70. Score: 229.1. Matches aSDomain:
                     nrpspksdomains_JX265_000504_NAD_binding_4.1"
                     /codon_start=1
                     /gene_functions="biosynthetic (rule-based-clusters)
                     NRPS-like: PP-binding"
                     /gene_functions="biosynthetic (rule-based-clusters)
                     NRPS-like: AMP-binding"
                     /gene_functions="biosynthetic (rule-based-clusters)
                     NRPS-like: NAD_binding_4"
                     /gene_functions="biosynthetic-additional (smcogs)
                     SMCOG1002:AMP-dependent synthetase and ligase (Score:
                     270.2; E-value: 4.6e-82)"
                     /gene_kind="biosynthetic"
                     /locus_tag="JX265_000504"
                     /product="hypothetical protein"
                     /protein_id="KAI1881678.1"
                     /sec_met_domain="AMP-binding (E-value: 1.1e-95, bitscore:
                     316.0, seeds: 400, tool: rule-based-clusters)"
                     /sec_met_domain="PP-binding (E-value: 3.8e-13, bitscore:
                     45.3, seeds: 164, tool: rule-based-clusters)"
                     /sec_met_domain="NAD_binding_4 (E-value: 1.8e-69, bitscore:
                     229.1, seeds: 102, tool: rule-based-clusters)"
                     /transl_table=1
                     /translation="MAQLPDPTADLNWSGYAGAIHEIFRRQAEANPDRICVVETKSSTT
                     PERRFTYREVSEAVNTLAHYLHDAGITNGDVVMIWAHRSVDLVVSLMGTLAAGATMTVL
                     DPAYPPARQKIYLEVSQPRALIRIGRATDENGTLAPLVQKYIDEELQLKAEVPELRLHD
                     GGLLTGGEVDGKDVFEKARQSATTAPPVIVGPDSNPTLSFTSGSEGRPKGVLGRHDSLA
                     RYFPWMSKRFNLTSESRFTMLSGLAHDPIQRDIFTPLFLGARLLVPAEEDIQHEKLAEW
                     FREFEPTVTHLTPAMGQILVGGATAEFPSLEQVFFVGDVLTTRDCRTLRRLAINATIQN
                     MFGSTETQRAVSYFEVPSRAKDADFLDRLGKDAIPAGQGMEGAQILIVNREDPTKLCGV
                     GETGEIYVRAAGLAEGYLGDPTLNEKKFVTNWFVDANKWVEADKQSAKDEPWRKYYKGP
                     RDRMYRTGDLGRYLESGDAECTGRADDQVKIRGFRIELNEIDSNLSQNALIRDCKTLVR
                     RDRNEEQTLVSYIVPEAAEWRRYLAAKGLEDIEDEGMEMGSVTIYLKKYRMVQKEVRDH
                     LKTRLPAYAVPTIYIVLNKLPLNPNGKVDKPNLPFPDVAERVEDASEEDLKNWESFTDT
                     ERAVAQKWADIVPGLNPKTIRAQDNFFDLGGHSLLAQQLLLNVRKELGADITINKLYEA
                     STLGGFSAEIEKRKQQANGVEVKDVEEGDPAYAKSLDELTGRLAAKYQTADLEAISASE
                     QLTIFLTGATGFLGSYLVKDILDRTRRGVKVIAHVRGAKDSTAALDRLKRSLAAYGLWK
                     DEWSSRLSCVIGDLAKPKLGLDDETWKTLSKEADAVIHNGATVHWVKRYQDMMTANVIS
                     TLDAMELCNEGKPKTFTFVSSTSALDTDHYIKLSDEQTSTGQGAVYESDDMQGSRRGLG
                     TGYGQTKWVSEQLVREAGKRGLLGSVVRPGYILGDMLTGVCNTDDFLIRILKGCVQLSA
                     RPRIINTVNSVPVNHVARVVVAAALNPIPNGVHVVHVTAHPRLRMNEYLSILEFYGFKA
                     PEISYDAWKSELEKFVSAGAVEKDQEQHALMPLFHFCMNDLPANTRAPELDDRNAAAVL
                     KADAEKWTGLDESFGYGISREDVGKYLGYLTKIKFIPPPTEKGRPLPEITVNAQAAGGR
                     GAA"
     aSDomain        complement(join(20025..23225,23283..23564))
                     /aSDomain="TIGR03443"
                     /aSTool="tigrfam"
                     /description="alpha_am_amid: L-aminoadipate-semialdehyde
                     dehydrogenase"
                     /detection="hmmscan"
                     /domain_id="TIGRFam_JX265_000504_0002"
                     /evalue="0.00E+00"
                     /identifier="TIGR03443"
                     /label="JX265_000504"
                     /locus_tag="JX265_000504"
                     /protein_end="1162"
                     /protein_start="1"
                     /score="1646.2"
                     /tool="antismash"
                     /translation="AQLPDPTADLNWSGYAGAIHEIFRRQAEANPDRICVVETKSSTTP
                     ERRFTYREVSEAVNTLAHYLHDAGITNGDVVMIWAHRSVDLVVSLMGTLAAGATMTVLD
                     PAYPPARQKIYLEVSQPRALIRIGRATDENGTLAPLVQKYIDEELQLKAEVPELRLHDG
                     GLLTGGEVDGKDVFEKARQSATTAPPVIVGPDSNPTLSFTSGSEGRPKGVLGRHDSLAR
                     YFPWMSKRFNLTSESRFTMLSGLAHDPIQRDIFTPLFLGARLLVPAEEDIQHEKLAEWF
                     REFEPTVTHLTPAMGQILVGGATAEFPSLEQVFFVGDVLTTRDCRTLRRLAINATIQNM
                     FGSTETQRAVSYFEVPSRAKDADFLDRLGKDAIPAGQGMEGAQILIVNREDPTKLCGVG
                     ETGEIYVRAAGLAEGYLGDPTLNEKKFVTNWFVDANKWVEADKQSAKDEPWRKYYKGPR
                     DRMYRTGDLGRYLESGDAECTGRADDQVKIRGFRIELNEIDSNLSQNALIRDCKTLVRR
                     DRNEEQTLVSYIVPEAAEWRRYLAAKGLEDIEDEGMEMGSVTIYLKKYRMVQKEVRDHL
                     KTRLPAYAVPTIYIVLNKLPLNPNGKVDKPNLPFPDVAERVEDASEEDLKNWESFTDTE
                     RAVAQKWADIVPGLNPKTIRAQDNFFDLGGHSLLAQQLLLNVRKELGADITINKLYEAS
                     TLGGFSAEIEKRKQQANGVEVKDVEEGDPAYAKSLDELTGRLAAKYQTADLEAISASEQ
                     LTIFLTGATGFLGSYLVKDILDRTRRGVKVIAHVRGAKDSTAALDRLKRSLAAYGLWKD
                     EWSSRLSCVIGDLAKPKLGLDDETWKTLSKEADAVIHNGATVHWVKRYQDMMTANVIST
                     LDAMELCNEGKPKTFTFVSSTSALDTDHYIKLSDEQTSTGQGAVYESDDMQGSRRGLGT
                     GYGQTKWVSEQLVREAGKRGLLGSVVRPGYILGDMLTGVCNTDDFLIRILKGCVQLSAR
                     PRIINTVNSVPVNHVARVVVAAALNPIPNGVHVVHVTAHPRLRMNEYLSILEFYGFKAP
                     EISYDAWKSELEKFVSAGAVEKDQEQHALMPLFHFCMNDLPANTRAPELDDRNAAAVLK
                     ADAEKWTGLDESFGYGISREDVGKYLGYLTKIKFIPPPTEKGRPLPEITVNAQA"
     aSDomain        complement(20082..21245)
                     /aSDomain="TIGR01746"
                     /aSTool="tigrfam"
                     /description="Thioester-redct: thioester reductase domain"
                     /detection="hmmscan"
                     /domain_id="TIGRFam_JX265_000504_0004"
                     /evalue="1.60E-97"
                     /identifier="TIGR01746"
                     /label="JX265_000504"
                     /locus_tag="JX265_000504"
                     /protein_end="1143"
                     /protein_start="755"
                     /score="325.1"
                     /tool="antismash"
                     /translation="TIFLTGATGFLGSYLVKDILDRTRRGVKVIAHVRGAKDSTAALDR
                     LKRSLAAYGLWKDEWSSRLSCVIGDLAKPKLGLDDETWKTLSKEADAVIHNGATVHWVK
                     RYQDMMTANVISTLDAMELCNEGKPKTFTFVSSTSALDTDHYIKLSDEQTSTGQGAVYE
                     SDDMQGSRRGLGTGYGQTKWVSEQLVREAGKRGLLGSVVRPGYILGDMLTGVCNTDDFL
                     IRILKGCVQLSARPRIINTVNSVPVNHVARVVVAAALNPIPNGVHVVHVTAHPRLRMNE
                     YLSILEFYGFKAPEISYDAWKSELEKFVSAGAVEKDQEQHALMPLFHFCMNDLPANTRA
                     PELDDRNAAAVLKADAEKWTGLDESFGYGISREDVGKYLGYLTKIKFI"
     aSDomain        complement(20487..21236)
                     /aSDomain="NAD_binding_4"
                     /aSTool="nrps_pks_domains"
                     /database="nrpspksdomains.hmm"
                     /detection="hmmscan"
                     /domain_id="nrpspksdomains_JX265_000504_NAD_binding_4.1"
                     /evalue="1.40E-70"
                     /label="JX265_000504_NAD_binding_4.1"
                     /locus_tag="JX265_000504"
                     /protein_end="1008"
                     /protein_start="758"
                     /score="229.1"
                     /tool="antismash"
                     /translation="LTGATGFLGSYLVKDILDRTRRGVKVIAHVRGAKDSTAALDRLKR
                     SLAAYGLWKDEWSSRLSCVIGDLAKPKLGLDDETWKTLSKEADAVIHNGATVHWVKRYQ
                     DMMTANVISTLDAMELCNEGKPKTFTFVSSTSALDTDHYIKLSDEQTSTGQGAVYESDD
                     MQGSRRGLGTGYGQTKWVSEQLVREAGKRGLLGSVVRPGYILGDMLTGVCNTDDFLIRI
                     LKGCVQLSARPRIINTVNSVPVNHVARV"
     PFAM_domain     complement(20487..21236)
                     /aSDomain="NAD_binding_4"
                     /aSTool="clusterhmmer"
                     /database="35.0"
                     /db_xref="PF07993.15"
                     /description="Male sterility protein"
                     /detection="hmmscan"
                     /domain_id="clusterhmmer_JX265_000504_0007"
                     /evalue="5.40E-70"
                     /label="JX265_000504"
                     /locus_tag="JX265_000504"
                     /protein_end="1008"
                     /protein_start="758"
                     /score="235.6"
                     /tool="antismash"
                     /translation="LTGATGFLGSYLVKDILDRTRRGVKVIAHVRGAKDSTAALDRLKR
                     SLAAYGLWKDEWSSRLSCVIGDLAKPKLGLDDETWKTLSKEADAVIHNGATVHWVKRYQ
                     DMMTANVISTLDAMELCNEGKPKTFTFVSSTSALDTDHYIKLSDEQTSTGQGAVYESDD
                     MQGSRRGLGTGYGQTKWVSEQLVREAGKRGLLGSVVRPGYILGDMLTGVCNTDDFLIRI
                     LKGCVQLSARPRIINTVNSVPVNHVARV"
     aSModule        complement(20487..23498)
                     /complete
                     /domains="nrpspksdomains_JX265_000504_AMP-binding.1"
                     /domains="nrpspksdomains_JX265_000504_PCP.1"
                     /domains="nrpspksdomains_JX265_000504_NAD_binding_4.1"
                     /locus_tags="JX265_000504"
                     /monomer_pairings="Aad -> Aad"
                     /starter_module
                     /tool="antismash"
                     /type="nrps"
     aSDomain        complement(21393..21605)
                     /aSDomain="PCP"
                     /aSTool="nrps_pks_domains"
                     /database="nrpspksdomains.hmm"
                     /detection="hmmscan"
                     /domain_id="nrpspksdomains_JX265_000504_PCP.1"
                     /evalue="1.40E-14"
                     /label="JX265_000504_PCP.1"
                     /locus_tag="JX265_000504"
                     /protein_end="706"
                     /protein_start="635"
                     /score="45.9"
                     /tool="antismash"
                     /translation="ERAVAQKWADIVPGLNPKTIRAQDNFFDLGGHSLLAQQLLLNVRK
                     ELGADITINKLYEASTLGGFSAEIEK"
     PFAM_domain     complement(21402..21596)
                     /aSDomain="PP-binding"
                     /aSTool="clusterhmmer"
                     /database="35.0"
                     /db_xref="PF00550.28"
                     /description="Phosphopantetheine attachment site"
                     /detection="hmmscan"
                     /domain_id="clusterhmmer_JX265_000504_0006"
                     /evalue="1.00E-09"
                     /label="JX265_000504"
                     /locus_tag="JX265_000504"
                     /protein_end="703"
                     /protein_start="638"
                     /score="38.7"
                     /tool="antismash"
                     /translation="VAQKWADIVPGLNPKTIRAQDNFFDLGGHSLLAQQLLLNVRKELG
                     ADITINKLYEASTLGGFSAE"
     aSDomain        complement(join(21975..23225,23283..23417))
                     /aSDomain="TIGR01733"
                     /aSTool="tigrfam"
                     /description="AA-adenyl-dom: amino acid adenylation domain"
                     /detection="hmmscan"
                     /domain_id="TIGRFam_JX265_000504_0003"
                     /evalue="6.70E-108"
                     /identifier="TIGR01733"
                     /label="JX265_000504"
                     /locus_tag="JX265_000504"
                     /protein_end="512"
                     /protein_start="50"
                     /score="359.0"
                     /tool="antismash"
                     /translation="TYREVSEAVNTLAHYLHDAGITNGDVVMIWAHRSVDLVVSLMGTL
                     AAGATMTVLDPAYPPARQKIYLEVSQPRALIRIGRATDENGTLAPLVQKYIDEELQLKA
                     EVPELRLHDGGLLTGGEVDGKDVFEKARQSATTAPPVIVGPDSNPTLSFTSGSEGRPKG
                     VLGRHDSLARYFPWMSKRFNLTSESRFTMLSGLAHDPIQRDIFTPLFLGARLLVPAEED
                     IQHEKLAEWFREFEPTVTHLTPAMGQILVGGATAEFPSLEQVFFVGDVLTTRDCRTLRR
                     LAINATIQNMFGSTETQRAVSYFEVPSRAKDADFLDRLGKDAIPAGQGMEGAQILIVNR
                     EDPTKLCGVGETGEIYVRAAGLAEGYLGDPTLNEKKFVTNWFVDANKWVEADKQSAKDE
                     PWRKYYKGPRDRMYRTGDLGRYLESGDAECTGRADDQVKIRGFRIELNEIDSNLSQNAL
                     IRDC"
     CDS_motif       complement(22014..22076)
                     /aSTool="nrps_pks_domains"
                     /database="abmotifs"
                     /detection="hmmscan"
                     /domain_id="nrpspksmotif_JX265_000504_0003"
                     /evalue="4.20E-11"
                     /label="NRPS-A_a8"
                     /locus_tag="JX265_000504"
                     /protein_end="499"
                     /protein_start="478"
                     /score="34.8"
                     /tool="antismash"
                     /translation="CTGRADDQVKIRGFRIELNEI"
     aSDomain        complement(join(22041..23225,23283..23498))
                     /aSDomain="AMP-binding"
                     /aSTool="nrps_pks_domains"
                     /database="nrpspksdomains.hmm"
                     /detection="hmmscan"
                     /domain_id="nrpspksdomains_JX265_000504_AMP-binding.1"
                     /evalue="1.40E-79"
                     /label="JX265_000504_AMP-binding.1"
                     /locus_tag="JX265_000504"
                     /protein_end="490"
                     /protein_start="23"
                     /score="259.5"
                     /specificity="substrate consensus: Aad"
                     /tool="antismash"
                     /translation="FRRQAEANPDRICVVETKSSTTPERRFTYREVSEAVNTLAHYLHD
                     AGITNGDVVMIWAHRSVDLVVSLMGTLAAGATMTVLDPAYPPARQKIYLEVSQPRALIR
                     IGRATDENGTLAPLVQKYIDEELQLKAEVPELRLHDGGLLTGGEVDGKDVFEKARQSAT
                     TAPPVIVGPDSNPTLSFTSGSEGRPKGVLGRHDSLARYFPWMSKRFNLTSESRFTMLSG
                     LAHDPIQRDIFTPLFLGARLLVPAEEDIQHEKLAEWFREFEPTVTHLTPAMGQILVGGA
                     TAEFPSLEQVFFVGDVLTTRDCRTLRRLAINATIQNMFGSTETQRAVSYFEVPSRAKDA
                     DFLDRLGKDAIPAGQGMEGAQILIVNREDPTKLCGVGETGEIYVRAAGLAEGYLGDPTL
                     NEKKFVTNWFVDANKWVEADKQSAKDEPWRKYYKGPRDRMYRTGDLGRYLESGDAECTG
                     RADDQVKIR"
     PFAM_domain     complement(join(22041..23225,23283..23498))
                     /aSDomain="AMP-binding"
                     /aSTool="clusterhmmer"
                     /database="35.0"
                     /db_xref="PF00501.31"
                     /description="AMP-binding enzyme"
                     /detection="hmmscan"
                     /domain_id="clusterhmmer_JX265_000504_0005"
                     /evalue="2.30E-72"
                     /label="JX265_000504"
                     /locus_tag="JX265_000504"
                     /protein_end="490"
                     /protein_start="23"
                     /score="244.1"
                     /tool="antismash"
                     /translation="FRRQAEANPDRICVVETKSSTTPERRFTYREVSEAVNTLAHYLHD
                     AGITNGDVVMIWAHRSVDLVVSLMGTLAAGATMTVLDPAYPPARQKIYLEVSQPRALIR
                     IGRATDENGTLAPLVQKYIDEELQLKAEVPELRLHDGGLLTGGEVDGKDVFEKARQSAT
                     TAPPVIVGPDSNPTLSFTSGSEGRPKGVLGRHDSLARYFPWMSKRFNLTSESRFTMLSG
                     LAHDPIQRDIFTPLFLGARLLVPAEEDIQHEKLAEWFREFEPTVTHLTPAMGQILVGGA
                     TAEFPSLEQVFFVGDVLTTRDCRTLRRLAINATIQNMFGSTETQRAVSYFEVPSRAKDA
                     DFLDRLGKDAIPAGQGMEGAQILIVNREDPTKLCGVGETGEIYVRAAGLAEGYLGDPTL
                     NEKKFVTNWFVDANKWVEADKQSAKDEPWRKYYKGPRDRMYRTGDLGRYLESGDAECTG
                     RADDQVKIR"
     CDS_motif       complement(22230..22316)
                     /aSTool="nrps_pks_domains"
                     /database="abmotifs"
                     /detection="hmmscan"
                     /domain_id="nrpspksmotif_JX265_000504_0002"
                     /evalue="1.40E-08"
                     /label="NRPS-A_a6"
                     /locus_tag="JX265_000504"
                     /protein_end="427"
                     /protein_start="398"
                     /score="27.0"
                     /tool="antismash"
                     /translation="VGETGEIYVRAAGLAEGYLGDPTLNEKKF"
     CDS_motif       complement(22857..22904)
                     /aSTool="nrps_pks_domains"
                     /database="abmotifs"
                     /detection="hmmscan"
                     /domain_id="nrpspksmotif_JX265_000504_0001"
                     /evalue="8.00E-05"
                     /label="NRPS-A_a3"
                     /locus_tag="JX265_000504"
                     /protein_end="218"
                     /protein_start="202"
                     /score="15.5"
                     /tool="antismash"
                     /translation="FTSGSEGRPKGVLGRH"
     gene            complement(25755..26171)
                     /locus_tag="JX265_000505"
     mRNA            complement(25755..26171)
                     /locus_tag="JX265_000505"
                     /product="hypothetical protein"
     CDS             complement(25755..26171)
                     /codon_start=1
                     /locus_tag="JX265_000505"
                     /product="hypothetical protein"
                     /protein_id="KAI1881679.1"
                     /transl_table=1
                     /translation="MPSSHPEPSQPVRLAKGSSLTVSGGQTEGMQRANAIAGVCDGICA
                     SRMVAAPHTASAVHHHGAQDTVVFCAAGSGGAIVSEGGRRRAGLEPGDFCLIPAYMEHQ
                     EVNDGDDELVLCVVRSGRSPCVVNLDGWDGDVVE"
     PFAM_domain     complement(25818..26030)
                     /aSDomain="Cupin_2"
                     /aSTool="clusterhmmer"
                     /database="35.0"
                     /db_xref="PF07883.14"
                     /description="Cupin domain"
                     /detection="hmmscan"
                     /domain_id="clusterhmmer_JX265_000505_0008"
                     /evalue="5.10E-09"
                     /label="JX265_000505"
                     /locus_tag="JX265_000505"
                     /protein_end="118"
                     /protein_start="47"
                     /score="35.8"
                     /tool="antismash"
                     /translation="MVAAPHTASAVHHHGAQDTVVFCAAGSGGAIVSEGGRRRAGLEPG
                     DFCLIPAYMEHQEVNDGDDELVLCVV"
     gene            29435..30153
                     /locus_tag="JX265_000506"
     mRNA            join(29435..29470,29722..30153)
                     /locus_tag="JX265_000506"
                     /product="hypothetical protein"
     CDS             join(29435..29470,29722..30153)
                     /codon_start=1
                     /locus_tag="JX265_000506"
                     /product="hypothetical protein"
                     /protein_id="KAI1881680.1"
                     /transl_table=1
                     /translation="MNPHQKNKIDVKSLSPDEQRLFRLYGKLPSKSDHFAKHLKDRKYF
                     DSGDYAMSKAGKGDSVDTGSVGSQHPVPENIPHLSSPNGASSTSGLNGGHHGSISAASG
                     VGVGPAGSPVKESSFLNRETSADDAEEKTENNAAPAADGQAAEGQAIPIRR"
     PFAM_domain     join(29462..29470,29722..29943)
                     /aSDomain="Endosulfine"
                     /aSTool="clusterhmmer"
                     /database="35.0"
                     /db_xref="PF04667.20"
                     /description="cAMP-regulated phosphoprotein/endosulfine
                     conserved region"
                     /detection="hmmscan"
                     /domain_id="clusterhmmer_JX265_000506_0009"
                     /evalue="2.40E-27"
                     /label="JX265_000506"
                     /locus_tag="JX265_000506"
                     /protein_end="86"
                     /protein_start="9"
                     /score="95.0"
                     /tool="antismash"
                     /translation="DVKSLSPDEQRLFRLYGKLPSKSDHFAKHLKDRKYFDSGDYAMSK
                     AGKGDSVDTGSVGSQHPVPENIPHLSSPNGAS"
     gene            complement(30895..31950)
                     /locus_tag="JX265_000507"
     mRNA            complement(30895..31950)
                     /locus_tag="JX265_000507"
                     /product="hypothetical protein"
     CDS             complement(30895..31950)
                     /codon_start=1
                     /locus_tag="JX265_000507"
                     /product="hypothetical protein"
                     /protein_id="KAI1881681.1"
                     /transl_table=1
                     /translation="MAESASKRLKTDGGITIGTHNGHFHADEALAVYMLRQLPTYADAA
                     LVRTRDPALLATCHTVVDVGGEYDAAANRYDHHQRTFATTFPGRPTKLSSAGLVYLHFG
                     RSLVAQKLQKPEDSDEVGLLWNKIYESFVEALDAHDNGISAYDAKGLEAAGLEKRFSEG
                     GFTLGAMVGRLNPNWNDPVPSDPQEAQAAEDERFVAASARIGEEFTRDLEYYAQAWLPA
                     REIVRQAYQKRLEYDPEGRIMVLEGQSVPWKDHLYTLEEQEGTDKKVLYVLYAEKPVPD
                     AKWRIQAVPVTKDSFQSRKPLPEPWRGARDEQLDGITGIPGGVFIHASGFIGGNKTFEG
                     AKAMAVKALTL"
     PFAM_domain     complement(30904..31905)
                     /aSDomain="UPF0160"
                     /aSTool="clusterhmmer"
                     /database="35.0"
                     /db_xref="PF03690.16"
                     /description="Uncharacterised protein family (UPF0160)"
                     /detection="hmmscan"
                     /domain_id="clusterhmmer_JX265_000507_0010"
                     /evalue="7.00E-134"
                     /label="JX265_000507"
                     /locus_tag="JX265_000507"
                     /protein_end="349"
                     /protein_start="15"
                     /score="446.6"
                     /tool="antismash"
                     /translation="TIGTHNGHFHADEALAVYMLRQLPTYADAALVRTRDPALLATCHT
                     VVDVGGEYDAAANRYDHHQRTFATTFPGRPTKLSSAGLVYLHFGRSLVAQKLQKPEDSD
                     EVGLLWNKIYESFVEALDAHDNGISAYDAKGLEAAGLEKRFSEGGFTLGAMVGRLNPNW
                     NDPVPSDPQEAQAAEDERFVAASARIGEEFTRDLEYYAQAWLPAREIVRQAYQKRLEYD
                     PEGRIMVLEGQSVPWKDHLYTLEEQEGTDKKVLYVLYAEKPVPDAKWRIQAVPVTKDSF
                     QSRKPLPEPWRGARDEQLDGITGIPGGVFIHASGFIGGNKTFEGAKAMAVKAL"
     gene            32682..34339
                     /locus_tag="JX265_000508"
     mRNA            join(32682..32896,32951..33670,34032..34095,34166..34339)
                     /locus_tag="JX265_000508"
                     /product="hypothetical protein"
     CDS             join(32682..32896,32951..33670,34032..34095,34166..34339)
                     /codon_start=1
                     /locus_tag="JX265_000508"
                     /product="hypothetical protein"
                     /protein_id="KAI1881682.1"
                     /transl_table=1
                     /translation="MDDRQIKAEPGLRDHSNEDARVAESKPPYKSYKKKYRKMRLQFDQ
                     RVGEGEDLHKMEQKAMRTIKRLAIENDRLMEVLLDINESPQIPPERRVVLDADNDDDTE
                     DEADASEKPSKSLKRLLKEVPHQSFAETAERYPETLEQLQPQDPDLYPTAFLSADDIDN
                     YLAEVDMRLGLKAKPAILPAPTPQKAAANFALRNPTSVYNWLRRHAPKTFLQDLEKEKD
                     KDKDKDRDHDDKEGGGGHKRKSGATRGNKRQSAASRREAGESMDWEEEANYDDQPFGSV
                     RGKRKRDDDGGYRPKGGSSRPTKRRARKSGPDDLKILDFPTPTLLPTENTELILTPVSP
                     VGSRYSSSSFTCNKTSLETDAPSQKPSRERTVQLAIQPNSKGSPYKIRNI"
     PFAM_domain     join(32769..32896,32951..33050)
                     /aSDomain="Ino80_Iec3"
                     /aSTool="clusterhmmer"
                     /database="35.0"
                     /db_xref="PF14612.9"
                     /db_xref="GO:0005634"
                     /db_xref="GO:0006338"
                     /db_xref="GO:0031011"
                     /description="IEC3 subunit of the Ino80 complex, chromatin
                     re-modelling"
                     /detection="hmmscan"
                     /domain_id="clusterhmmer_JX265_000508_0011"
                     /evalue="1.90E-25"
                     /gene_ontologies="GO:0005634: nucleus"
                     /gene_ontologies="GO:0006338: chromatin remodeling"
                     /gene_ontologies="GO:0031011: Ino80 complex"
                     /label="JX265_000508"
                     /locus_tag="JX265_000508"
                     /protein_end="105"
                     /protein_start="29"
                     /score="90.9"
                     /tool="antismash"
                     /translation="KSYKKKYRKMRLQFDQRVGEGEDLHKMEQKAMRTIKRLAIENDRL
                     MEVLLDINESPQIPPERRVVLDADNDDDTED"
     PFAM_domain     33060..33389
                     /aSDomain="Ino80_Iec3"
                     /aSTool="clusterhmmer"
                     /database="35.0"
                     /db_xref="PF14612.9"
                     /db_xref="GO:0005634"
                     /db_xref="GO:0006338"
                     /db_xref="GO:0031011"
                     /description="IEC3 subunit of the Ino80 complex, chromatin
                     re-modelling"
                     /detection="hmmscan"
                     /domain_id="clusterhmmer_JX265_000508_0012"
                     /evalue="4.90E-24"
                     /gene_ontologies="GO:0005634: nucleus"
                     /gene_ontologies="GO:0006338: chromatin remodeling"
                     /gene_ontologies="GO:0031011: Ino80 complex"
                     /label="JX265_000508"
                     /locus_tag="JX265_000508"
                     /protein_end="218"
                     /protein_start="108"
                     /score="86.3"
                     /tool="antismash"
                     /translation="ASEKPSKSLKRLLKEVPHQSFAETAERYPETLEQLQPQDPDLYPT
                     AFLSADDIDNYLAEVDMRLGLKAKPAILPAPTPQKAAANFALRNPTSVYNWLRRHAPKT
                     FLQDLE"
     gene            34406..35329
                     /locus_tag="JX265_000509"
     mRNA            join(34406..34727,34803..34820,34887..34997,35074..35192,
                     35273..35329)
                     /locus_tag="JX265_000509"
                     /product="hypothetical protein"
     CDS             join(34406..34727,34803..34820,34887..34997,35074..35192,
                     35273..35329)
                     /codon_start=1
                     /locus_tag="JX265_000509"
                     /product="hypothetical protein"
                     /protein_id="KAI1881683.1"
                     /transl_table=1
                     /translation="MPISKTYIVEHLDPELGPWSELEYIAIAKETGEAKSTFVLSSLPA
                     DFQVPDQLAAQPAFKAEHRGVEEMYPAGNGKERVCLLDPAAEKDLNPDDRAEFDVFLFG
                     GILGDDPPRDRTSELRKKGFTGRRLGPVQMTTDTAVRVTRMVIEEQYTLSKVPFVDHPD
                     LKFSEHESTQMPFRYVTDKDGKPIMPEGMVDLIKKDADKSIDDLF"
     PFAM_domain     join(34421..34727,34803..34820,34887..34997,35074..35192,
                     35273..35308)
                     /aSDomain="RNA_Me_trans"
                     /aSTool="clusterhmmer"
                     /database="35.0"
                     /db_xref="PF04252.16"
                     /db_xref="GO:0008168"
                     /description="Predicted SAM-dependent RNA
                     methyltransferase"
                     /detection="hmmscan"
                     /domain_id="clusterhmmer_JX265_000509_0013"
                     /evalue="1.20E-83"
                     /gene_ontologies="GO:0008168: methyltransferase activity"
                     /label="JX265_000509"
                     /locus_tag="JX265_000509"
                     /protein_end="202"
                     /protein_start="5"
                     /score="279.7"
                     /tool="antismash"
                     /translation="TYIVEHLDPELGPWSELEYIAIAKETGEAKSTFVLSSLPADFQVP
                     DQLAAQPAFKAEHRGVEEMYPAGNGKERVCLLDPAAEKDLNPDDRAEFDVFLFGGILGD
                     DPPRDRTSELRKKGFTGRRLGPVQMTTDTAVRVTRMVIEEQYTLSKVPFVDHPDLKFSE
                     HESTQMPFRYVTDKDGKPIMPEGMVDLIKKDADK"
     gene            37363..40929
                     /locus_tag="JX265_000510"
     mRNA            37363..40929
                     /locus_tag="JX265_000510"
                     /product="hypothetical protein"
     CDS             37363..40929
                     /codon_start=1
                     /gene_functions="biosynthetic-additional
                     (rule-based-clusters) Pkinase"
                     /gene_functions="regulatory (smcogs)
                     SMCOG1030:serine/threonine protein kinase (Score: 47.5;
                     E-value: 2.9e-14)"
                     /gene_kind="regulatory"
                     /locus_tag="JX265_000510"
                     /product="hypothetical protein"
                     /protein_id="KAI1881684.1"
                     /sec_met_domain="Pkinase (E-value: 7.8e-24, bitscore: 79.9,
                     seeds: 54, tool: rule-based-clusters)"
                     /transl_table=1
                     /translation="MQDLRESSPKSTDSAEGPWEEHPRSKTLEEPESDEHDFLRGPMYY
                     EMEGTNFEDTEQYKPGGLHPIHLGDILGGRFEVITKLGQGGFSTVWLCFDTQNHAWRAV
                     KILASRFSNENAPDLKIVELLEKSGAQPADWEMAHIQLPKEHFWLQGPNGRHLCLVLPL
                     LGRPIKCRKELGLSGAALDIVKDLLLQVAKSLQFLHQNNIVHGDLRPDNILLQLEDTGK
                     ISKEEMIQIIGTPSVEEVGRRIDELPGPYAPEYLVEPADLSSLPHKNEVAIVDFGISFH
                     VDNPPKCVGIPSTYASPEASLGHPPGIGTDLWAYACTILDMRRSLTFFGGLYIWEYLQN
                     LERILGPLPEPFRTCCRTRWENDAIFRQQKPRLFDGTDPSIQVDGIEPLLFDSLEKLQY
                     SRDYEAKDSQYSEPLMVHIGKDKGRHVIAETEDGDLDFSNSVWVPDTIDREEVIILADL
                     ARKVFRYAPEQRIGIDEIMQHEWFKFNDAQLNDSDSEDIAVNKFPMPEQEKISDEYEDT
                     PLRADVGGFGAALGSVASDDPDNQEAFPSSRYAADIELAPTIASLDEMFSYDKGTETEE
                     TSAADRESIYHFITTEEQERDAADNRPRFEDVEEYREGGFHPIRPNDVLGNRFEVIAKL
                     GHGRFGTVWLCINTEKIIWRAIKVLAARYSMEGTADIRIREWLEDAGAQPTDWEASHLQ
                     LPREHFWIEGINGRHLALVLPLFGPRLSTIRTAEPATIKKLLLQASLGLQFLHHHGVGH
                     GDFRADNLLLHLEDTSSLSMDQMQDLLGLLNTEDVRRLDGAPPGPRAPAFLVEPVDLSK
                     LPVKNEIAIVGFELSYHAKQPRKYLDIPFKIAAPEAILGCYPGLSSDVWALICTFGDML
                     ADTLTFEDFASYVLSLEVALGPLPHPYRRECLKKWRTDVDLQSAWRHLCREDETLPERE
                     VRPLSCSYRQLVQYKENFAEESGYIDSFAVKISEGEVADRLSRDEVLMFANLCSKVLRY
                     DPDERLTIDGVIRHDLFRGIDIHNTLRVRPSPVENRSIVEQSINQVEGPHSEKVPALKA
                     TGISTSGHQVQQGIRGSKGTLHAKETGQSLTPDPKSADDLPAVQTTNMIKLLFVGFAAS
                     TAMCALLAALFFFAAKAHKTSSAQNACAPGFVYAQTRKLTDQTTFFEGAVTFPGQETLD
                     DGTQCPVFRDLNIDSEVKIFKG"
     PFAM_domain     37588..38808
                     /aSDomain="Pkinase"
                     /aSTool="clusterhmmer"
                     /database="35.0"
                     /db_xref="PF00069.28"
                     /db_xref="GO:0004672"
                     /db_xref="GO:0005524"
                     /db_xref="GO:0006468"
                     /description="Protein kinase domain"
                     /detection="hmmscan"
                     /domain_id="clusterhmmer_JX265_000510_0014"
                     /evalue="6.20E-19"
                     /gene_ontologies="GO:0004672: protein kinase activity"
                     /gene_ontologies="GO:0005524: ATP binding"
                     /gene_ontologies="GO:0006468: protein phosphorylation"
                     /label="JX265_000510"
                     /locus_tag="JX265_000510"
                     /protein_end="482"
                     /protein_start="75"
                     /score="68.5"
                     /tool="antismash"
                     /translation="FEVITKLGQGGFSTVWLCFDTQNHAWRAVKILASRFSNENAPDLK
                     IVELLEKSGAQPADWEMAHIQLPKEHFWLQGPNGRHLCLVLPLLGRPIKCRKELGLSGA
                     ALDIVKDLLLQVAKSLQFLHQNNIVHGDLRPDNILLQLEDTGKISKEEMIQIIGTPSVE
                     EVGRRIDELPGPYAPEYLVEPADLSSLPHKNEVAIVDFGISFHVDNPPKCVGIPSTYAS
                     PEASLGHPPGIGTDLWAYACTILDMRRSLTFFGGLYIWEYLQNLERILGPLPEPFRTCC
                     RTRWENDAIFRQQKPRLFDGTDPSIQVDGIEPLLFDSLEKLQYSRDYEAKDSQYSEPLM
                     VHIGKDKGRHVIAETEDGDLDFSNSVWVPDTIDREEVIILADLARKVFRYAPEQRIGID
                     EIMQHEWF"
     PFAM_domain     39247..40380
                     /aSDomain="Pkinase"
                     /aSTool="clusterhmmer"
                     /database="35.0"
                     /db_xref="PF00069.28"
                     /db_xref="GO:0004672"
                     /db_xref="GO:0005524"
                     /db_xref="GO:0006468"
                     /description="Protein kinase domain"
                     /detection="hmmscan"
                     /domain_id="clusterhmmer_JX265_000510_0015"
                     /evalue="9.10E-11"
                     /gene_ontologies="GO:0004672: protein kinase activity"
                     /gene_ontologies="GO:0005524: ATP binding"
                     /gene_ontologies="GO:0006468: protein phosphorylation"
                     /label="JX265_000510"
                     /locus_tag="JX265_000510"
                     /protein_end="1006"
                     /protein_start="628"
                     /score="41.8"
                     /tool="antismash"
                     /translation="FEVIAKLGHGRFGTVWLCINTEKIIWRAIKVLAARYSMEGTADIR
                     IREWLEDAGAQPTDWEASHLQLPREHFWIEGINGRHLALVLPLFGPRLSTIRTAEPATI
                     KKLLLQASLGLQFLHHHGVGHGDFRADNLLLHLEDTSSLSMDQMQDLLGLLNTEDVRRL
                     DGAPPGPRAPAFLVEPVDLSKLPVKNEIAIVGFELSYHAKQPRKYLDIPFKIAAPEAIL
                     GCYPGLSSDVWALICTFGDMLADTLTFEDFASYVLSLEVALGPLPHPYRRECLKKWRTD
                     VDLQSAWRHLCREDETLPEREVRPLSCSYRQLVQYKENFAEESGYIDSFAVKISEGEVA
                     DRLSRDEVLMFANLCSKVLRYDPDERLTIDGVIRHDLF"
     gene            complement(41138..42822)
                     /locus_tag="JX265_000511"
     mRNA            complement(join(41138..41648,41718..42196,42258..42692,
                     42796..42822))
                     /locus_tag="JX265_000511"
                     /product="hypothetical protein"
     CDS             complement(join(41138..41648,41718..42196,42258..42692,
                     42796..42822))
                     /codon_start=1
                     /gene_functions="biosynthetic-additional (smcogs)
                     SMCOG1138:FAD linked oxidase domain protein (Score: 194.7;
                     E-value: 6.9e-59)"
                     /gene_kind="biosynthetic-additional"
                     /locus_tag="JX265_000511"
                     /product="hypothetical protein"
                     /protein_id="KAI1881685.1"
                     /transl_table=1
                     /translation="MSLDARLDAIEKLTSAGLGSLIVHPGDALYDGRIASYWSKSQHVR
                     PWFIVRPKTSDEVSRLLTALISCPDCKFAVRSGGHTVWTGGSNIADGVTVDLGAMNEIV
                     YNQDTKIASIQPGARWIQVYEELDKHGVVVAGGRDGNVGVGGYLTGGGISWFLPRFGFS
                     CNQVVNFEVVLAGGGIVQANREKNPDLYQVLKGASGNFGIVTRVDLLTFVEPLIWGGTR
                     LTNKSTTAIHIKALIDFTANLQRQPENHCGVGWSYQPDFNDIVCLQFMSNTKGVERPAA
                     FEQWLRLPAMVDTTERVTVAVRAKHAEEPDGYYTTWLTSLIKNNEATVAEIVVKHNEMV
                     EKLKSKFPSSSDFWTLALFQPMPGFIGKLGRELGGNIMGLDRIEDDALLVLTGVHVKEA
                     SMFEIGDALCKELHYQIDSLTRKNGTTLDWVYVNYADASQDPFRYVGHENVAKIKAAAQ
                     KYDPSGVFQTRCLGGFKISQSKASG"
     PFAM_domain     complement(join(42116..42196,42258..42578))
                     /aSDomain="FAD_binding_4"
                     /aSTool="clusterhmmer"
                     /database="35.0"
                     /db_xref="PF01565.26"
                     /db_xref="GO:0050660"
                     /description="FAD binding domain"
                     /detection="hmmscan"
                     /domain_id="clusterhmmer_JX265_000511_0016"
                     /evalue="3.90E-22"
                     /gene_ontologies="GO:0050660: flavin adenine dinucleotide
                     binding"
                     /label="JX265_000511"
                     /locus_tag="JX265_000511"
                     /protein_end="181"
                     /protein_start="47"
                     /score="78.6"
                     /tool="antismash"
                     /translation="FIVRPKTSDEVSRLLTALISCPDCKFAVRSGGHTVWTGGSNIADG
                     VTVDLGAMNEIVYNQDTKIASIQPGARWIQVYEELDKHGVVVAGGRDGNVGVGGYLTGG
                     GISWFLPRFGFSCNQVVNFEVVLAGGGIVQ"
ORIGIN
        1 acaagatcga cacattgtca gccaatcata ttcttaaatg gccaggaacg attgcttctt
       61 taggggcgcc atgttaccat ccttcccacg ctccaatcag agcacgacgc tttcgttaac
      121 gggcgtcccg gggggcctca aggatatcta tgcggggaga gccacaagtc tggggtatta
      181 aggtgatctc atcccgagaa ccgtacacat gtgaaagccc ttctcggctg ggaatggagg
      241 gtaataaaac acttgcatca ggccctgtca tcccagcgag ctgacgtctc cgttgttgtt
      301 actccccggt tctgtcctct ctctccgtgt gctgttgtat caagctttat caaccgttcc
      361 gtgtggacca ttctgctctg tgcggctctc ttagcatcaa aggaagacct acacgtggca
      421 ggtctgcagt gactattgag gaagtctcac aatttcgatt caagaaggca acagcaaacg
      481 ttacaatgaa gtcgatagta gcactcggtg ccttcgttgg cgccgctgtt gctcaaaact
      541 gcgctgcagt ggccatcacg gcgattccgg cttgtgccca aagctgtttc ttgagcggtg
      601 cgccgtcaat tgggtgcggc ggcacagact tcgcctgtca gtgcgacaaa gaagctgctt
      661 tatacgctgc tgtcgaagga tgcgtgtcat cagggtgtcc agaaccaagt ttccaagccg
      721 tgatcgatgg tgcttcatcg ggtaggtgac tttcaacctg gcacggaagg agatggaggg
      781 gtggtacttg atcaaacatc atgccatttc gaagaaattg agaccagctg cctgtttcta
      841 catcattgct aggctcatca cttactaact ccgtcgtgca gtctgtgcct gcgcctcggg
      901 catcgttgtt gccaccacca cggacaccaa gggcgccgtt acgacagcaa catcaacgcc
      961 ttcgacggca gtcggcagca cggtcatcag ttataccacc tctgccaccg gtactactgt
     1021 agccccaacc gcaaccactg gcagcacggg ggctacgtac aacacctccc caacaacttc
     1081 ggcaccaacc ggcggcgcct ccacctcccg aacggcggtg acttctgtct ccaccgccgg
     1141 tgcagtccca acatataggg ctgctctcgg acttgttgga ggagttgccg ccgcagccat
     1201 gttgatgtaa ctcaatgata tttcccttat agacatggtg ggtgggtgtc agtgaaggat
     1261 aacccaagac aagccagttc taactcttaa taatggaacg atattggacc aaactttcaa
     1321 ttctataata gatagttgat ttgagctcaa tgtggggcta tttcgcgttg gtcgtcgtgg
     1381 cgaccttact gttgttctac atgtttagct tcaaaagacg tctcaccgag ttaggtgcca
     1441 gcgacccgga gacttcacct gctacgggcc acgcgaagtc aagacaagca gtccacacaa
     1501 gcgaagcctg gtgtttacgt cggtcgggga tgacgggagg gcatttcgct ttattgccaa
     1561 agggaaacaa tatcaaggag gggaatcggg gtcctaccaa gtctgtccaa cgcactggat
     1621 taggaggaaa ctgggaactg aaccgaattg atgaaacata tctctctgga ttggatctgc
     1681 tacctcacga gtcttggagg tcatcaaata ataggaatag agaagaagag aaaggttaat
     1741 ccccgtttac cgttccacag tggcacaaga ggctttacgc tgcggacagt ctacaatcct
     1801 tctggacgtc catgctcaca gacactccag tgaagcgtct cttatgaata ataaaggcta
     1861 gttctctctg ctaggaggat gaatcagtct gttgggatcc cgcattttcc catcgtcgca
     1921 atcatggcat ctcgactccg ccgttgagca cacagatcgg gctcccaggc aacgacgagg
     1981 caatacttgg ctcaagcact gtccgtaaac gttatacaac tcctaacttc cagaaaacac
     2041 accaacgcgg gaaagcaccc ctcactacgt gatttctgtg gtatgaatta ggggctttca
     2101 tgaagttgtg aactgatcac gtgcgagata caatttaaga tacgagcgcg atagtacgtg
     2161 tgatgtgttt tgataactga gggttcagta cacagactgc aagtcagaga gccccaaact
     2221 ggttctcgtg tatctttggg atattcggca ttgagtggac tggaatcgaa agaatgcacg
     2281 cctccttcgc aaggctcctt ttcaggctta atcacttccc tgcccccatg ttcaaggcag
     2341 tttctcacgg gagaaaccgc cataagaact caaatgtatc caaaggcagt acttggacag
     2401 gaatggagca caaaggggct tactggtgat aggtacaacc ggagcgtctt ctggacctgg
     2461 gtttgggggg cggccaaccc cgagaagagt atccaagctt taagacgatt ggatgaagac
     2521 aaaccaatta gcagcgaccg tgattggttt gagagagact ttgctaggat cgtgtaactg
     2581 cgcaagtatg taaagcgact acgactattt ggcccccacc ctaagatata gacaatcact
     2641 atgcagcagc tgcatcttgt cttccttgca ccatgaaatt gcatgcctaa gaaaacgtgg
     2701 caccagtctc atgtggttgt tcctggccaa tgaatatata tgaagcggct gcatggctgc
     2761 ccaacgagcg acgtcaagag tatatgtatt ggctgtatac tgagtcgcca aaacgtgaga
     2821 tagcgtttaa atctcaccga atctccagat ctacatcata tccgcaggtc tattgagtca
     2881 tcctcttact tggcggttgt cggcgttgcg gctttgcaag ctcagtctta cacagccatg
     2941 atcttggcag cctcgagctc gtctactttc aaaggtgggc cggtgggttt ccacgcaatc
     3001 gagcgatcgt gctcagactg agaccgcgcg gcagatggaa tcagactgtg gaaactaagc
     3061 acatttatta cgttcccagc gagtggtcac accagttcct ggggatgttc ctggggatga
     3121 atccgcgccg cagggcggat ttccgccaaa gagaggccgc tgaagggctg tgattactat
     3181 ggtacccaag tcgtcgaaga ccagtgccgg gacgaaccgc atgcatcctc atcgtattac
     3241 aaaaagtgga gggcaccacc tgtcgcaaat aacctttgga actcctgcat cgaggcggat
     3301 caaggtttcc ttccttccgc gttctcgagc gtaagcaaca aacaggcaaa cacgtggtgt
     3361 gctggcaagg cgtctcgcgg ggcgaactgg tttgcccgtc cgaacacctg gagcacagac
     3421 tccgctccag ggaatgacag acgtctcttg ccgcgatgtg actttgtcgt gcgatttgac
     3481 gatgccagga ctggggctgg ccagagagct gccgcaccgc acagcaagcg cagggggggg
     3541 ctgagagcgc tgtgtttagg cagcgaccca atcacagcgt accatgcgtg tgcacggcct
     3601 gggtcatgac gagtagtatc gcgaagctgg cagtgcggaa ccggcgcatt tggacgtccc
     3661 aagacgctgc ctatgcatat ctgcctcaaa atcccttgca tgcactcgcg actgggtctc
     3721 acagccgtga cgtcttgcaa taaggcgcag catcccgggt ggctatctgc tgagaccttt
     3781 tgccgggagg atcccgcact cggagcgaca tcaaggttat ccaacggcag ctcgccaatg
     3841 cggaggcgca tagtccctcc accctctcaa gcttactgtc ctccgcaacc tgtcgttaac
     3901 ctaccaacag taagccagcc ctattttcca accgatgagc cgggacccat gagatcttct
     3961 ctctggcatg tgcgtcttcc tggttgtgac aggactcttc taaggcaggc gaaaaaagac
     4021 ggtgcgtctc gacgccatgt tttcgagttt tttgttatcc tactccgagc gctcgaggct
     4081 caccgaacag gcctaatctg gcgaaccgga gctctggcat gcgcctgaat acgtatgtag
     4141 gcattttgag cccctaatcg caatcggcat ggtctggcgc tcgatctcgg atctgatagg
     4201 tggtctcggt gaggcagtgt tatagtctac cctaaaagcc caagcatctc ggtgtacgct
     4261 actagtctgg agccttttgt aactcgtgga tgcttgaacc ctggacgcac gtttcaataa
     4321 acgtccacac aggctcggct cgtctgaaac tgacgggctt cctgcatcag catacccgcc
     4381 tcagcaaggt tcttgttgat catatcttat aatcagccat gccatatcag aaaaacatgt
     4441 aaacgcctct gatgcatctc cgcctcgttt aaagagaaaa ctgcactttc agccttgctt
     4501 ttccttatct gtacggagct aaatgccgga gtgacactta taacagcatc tccaagccct
     4561 gtttgtttga ctctggatga cccccttctc gaagcaagga agttgctttt agattctgca
     4621 agaactgtca gtcaccgggc ttcactgcta ttttgtccta ccacaccgca accacgtcaa
     4681 cccacgcgag tgggcatata tgttcctgtc cgaaagggcg gtttgcttct catacacgtg
     4741 ctgcttagta ctacaccggg catcgggcaa aagataggct gctcctagca gcataatcag
     4801 ctctataact gtgcgtgttc accttctttc acgataaaac cgggttacca acaccggtgc
     4861 gcaatacgcc agtcgaactg aacagctcag cccgtcccag tcgggctagc catccggtca
     4921 atcattagac atgcatccca ctgaggcttc ttcttatgag gcttacttct actctgcaga
     4981 agatagcccc agcaaccaaa ggtcgccacc gtgctcaagt caaggccagg gcatgagccg
     5041 gggcttttcc agtgattcgc acagctcggc atcaacgtac ggaaacgtgt cgcccgcaac
     5101 ccctggacta acggaaggca tgtcgagtta ctactactcc tcatacggaa ataccaacat
     5161 gagtgcagag gacagttact acctggagtc ttctgaatac tctggcgaat actcagaata
     5221 tcaatcccct gagggttcca atacctggtg cgctacaaac gacttcgcca cgccgactgg
     5281 atattacagc caggattgca actatcaaga ccagagcacc agctatgttg tttcatccga
     5341 tcccgcaacc atgacttatg taaccgcggg tgacgaagtg tgagtatctt agaagatgcc
     5401 cggcaaccac agatgatcct aacagcctcc ctctaggcct cgaaccccaa caacatctgg
     5461 ccttgccacc ggttgcgagc ccccgagcgg ataccatgta tgtcttgtat ctggatgcga
     5521 cacccagatc atgttcaagc gcaaagcaga cctgcagcgg cactacgagc acaagcacaa
     5581 accggacaat cagaaggacc aattcttttg tgactattcc aaatgccaac gcagcagcga
     5641 ggctttccac cggatggacc atttccggga tcactaccgt gatttccaca acgaggacct
     5701 gccccgcaag aacggcgaga agtcggattg gtatcagaac cgcaagggca aggtctccaa
     5761 gaactggtgg cgatgtacca agtgcctacg ccgcatccgc atcgatgagc acggatggga
     5821 ctgcacctct tgcaactcgc actgcgacac tgcaagacga aacattcgag gatacgctta
     5881 agccgacctt tggggattga cgatgcactc ggctcttaca cgtcatttgg ggtccaggcc
     5941 agcatgcatg acgctcgagg gccacaaccg tcaggccttt tctactctcc gggccatctt
     6001 cccccccttt tctcttacct cccagggctc cagaagcact ggatatctat tgccatcatc
     6061 ggtgttgatt gctatgatat ttcatttcgt tcatcgcctt tcaccgccca tccccatgac
     6121 agagacgagg ctccggcccc agcaaaaaaa agatcacagc ccttctgttc ttctgttcag
     6181 ctctcgcagg ctatctcatt atttcacgtg gagttttctg gtgtaaatgg ttggttggtc
     6241 gtccgttggt ccgcacgatt ctgtgcaact ctgcaccttg ggtcacacca cagtgaggcc
     6301 cgctcaggtg cttcttggcg tattttgatt accagccttc cctaggggct gtgtgcatgt
     6361 tcaacgacgc tttggattct ggaaaggtta cactctgcac gcatgatttt tggggaaagg
     6421 tggcgcaggg ctagacggtc gttcagcaag cggcaggcat tctaataatc tggaaaaacc
     6481 ccaaccccaa ccccctggca aaatccctct gattcgccaa agcgcactgc tatacgccta
     6541 cggctaggac tgcgcattgg cgatatatcg agtactcaca gaggaagccg gcaccgcgcg
     6601 attcgaggga gtgcatcgtc gctcgttctc ttccttggag gtgccgctac gttggttgag
     6661 ctcctacgct gcattgcgcg tacgtgggcg tggatggaca agacggaccc gcgactggca
     6721 ggcccaatgg cctgagcgga aatggctggg gatgaagggg ggaagagaga gagactaatg
     6781 catgctgctg cactgctcta catttgtaag aattattgtt gacaggaggt aacgctcctc
     6841 gcatcctcgt atgatgggat gcaactgagc gcctgcaggc caagttgggg gctttgccgc
     6901 gcgccagagt tcagttgagc aaaagttggg aggttttctg ttagaatgat tcagatagct
     6961 cacagctgat ttgcttgcca gtttagaaat caaatcacgt caaacttata gtcagactgt
     7021 gcccggctct tacataatta agagcgttcg caactgaata cccactggag cacccacaga
     7081 gccgattagc ttccggaatg cggactgcat agtcggcaat ccacccagca gggactcact
     7141 aggtaattac tgtgtactcc acagagtttc ccattcccaa accctgcgct tgtgacagcg
     7201 tgggctcggg ccgttgaagc acgtccaccg cgcattcact ggcgccaacc ttggaggcgg
     7261 cattttttgc ttcttctaac acgagaccga cgtatgaatc tttgacgcac ctgtcacatg
     7321 cttggcatga ttcaggcaca gtacatgctt ccgctgaaga atcacctgaa gtcatcgagc
     7381 tgtcataaaa gcatgtcccg taactaatca cgggcgactg agcggaataa gttccagcga
     7441 cagtcttctc gggggtcgac agtgtcaccg aggcttcggc cgagcacccg ttccggctag
     7501 accacaaccc cacaagccgt catgccattg tcgtcgtgct ctgcgactcg ctctcgaatt
     7561 cccccgtcag acccttggac tggccaccca tcccattggc atgccatcct cctggcctct
     7621 cgctaacagc agcttgcttg gctggctcgc atcatccggg ccttctgctc tccgcaaatc
     7681 ggcagaatgt ggggagatag agatccctgg cggcgcgtgc tgctcccctc ttttagcctc
     7741 gaagattctg ccatttctaa ccgcgaggac ggactcatcg ccaggtcttg cattgactgt
     7801 gactgtcgac ccttgaacgc ctgcatcacc ccctcagacc ctcgtgtgac gcagttcctg
     7861 gcctgccata taaccatata accgtctggg gaaagccaca cgggcgcgcc aaaagggacc
     7921 ttgtgttacc ctgatctcac ttgccgccag tgtcctgaac acttcctttt ccacgatccc
     7981 ttgggacgca gcgtcatttt tttgtccaca taactggagt cgtcaattgg tttcatcgcg
     8041 ccgcactcga gctgccctcc gacagctcct caagtcccgt cacagcttac cgaagtggtg
     8101 agccgcttat ctaataggca gctctccgcg cccaatctgc acacataccc cgaaactagc
     8161 tacccggttt ctccctcggc actcaggctg tcgtctgccc cgagtatacc tttttagctt
     8221 cctttcggta taagagagcc ccggtgccct tcccgacccg taccgcccaa catgaacacc
     8281 tttgccgcct ccgccgcccg ctccattcgg ccaacgactt tctcacgatc tgcacggcca
     8341 gccctccgtc ctgccttcag cgccgctact agacctgccg ccccggtcgc attcttccac
     8401 cacaccagac agaacatggc gcagaagatc aaggtcaaga atcccgtcgt ggagctcgac
     8461 ggcgatgaga tgacccgtgt catctggcag gacatcaagg acaagttcat caccccctac
     8521 ctcgacatcg acctcaagta ctatgatctc ggcctgccct accgtgacga gaccaacgac
     8581 caggtcaccc tcgacgctgc cgaggctatc aagaagtact ccgtaggtgt caagtgcgcc
     8641 accatcaccc ctgacgaggc gcgtgtggag gagttcaaac tgaagcagag taagcagtcc
     8701 tttttgttca atctcctcag cgtatatcca tcttctttca tcatgcgttg ccgtcttacg
     8761 tgcatccgtg ttcctgcgcc tcgcccaatg gcccaaagcg ccttgcagta gtcccgcgtg
     8821 tagctcatgc agtcccgaac ccacggcgtc gcattgcttt tcggcctaca acttgactga
     8881 cgcctctccc tcctgcatag tgtggttgtc tcccaacggc accatccgta acgccctggg
     8941 cggcactgtg ttccgcgagc caatcgtcat tccccgcatc cctcgtctgg tacagggatg
     9001 gaagaagccc atcatcatcg gcagacacgc ctttggtgac cagtaccgtg ccaaggacaa
     9061 ggtcatcccc ggccccggca agctgtccat ggtctacacc cccgagggtg gcaagcccga
     9121 ggagatcgag gtcttccagt tcaagaacgg cggcggcgtc gcccagaccc agtacaacac
     9181 cgacgagagc atcgagggtt tcgcccacgc cagcttcaag ctggctctcg acaagagcct
     9241 gcccctgtac atgagcacca agaacaccat ccttaagaag tacgatggcc gcttcaagga
     9301 catcttccag gagctctacg acaccaccta caagaaggag ttcgaggcca agaacatctg
     9361 gtacgagcac cgcctcatcg atgatatggt tgcccagatg atcaagagca gcggtggtta
     9421 catcatggct ctcaagagta agttgtgctc atctcacaga agaaattcct gaaaatgcta
     9481 acacctcgcc cccaaagact acgacggtga tgtccagtcc gacattgtcg ctcaaggttt
     9541 cggttctctt ggtctcatga cctcggtcct cattactcct gacggcaaga ccttcgagtc
     9601 cgaggccgcc cacggaaccg tcacccgcca cttccgtgag caccagaagg gcaacgagac
     9661 ctcgaccaac cccatcgctt ccatcttcgc ctggacccgc ggtctgatcc agcgtggcaa
     9721 gctcgacgag acccccgagc tggttgcctt cgccgagagc ctcgagcagg cctgtatcga
     9781 cactgtggac caggacggca tcatgaccaa ggatctggcc ctcgcctgcg gcaagaccgg
     9841 ccgtgaggac tacgtcacca ccaccgagta cctgaacgcc gtcgagaggc ggatgaagag
     9901 catcctgaag gagaagttgt aagagagaga acgtagttgt acgatgatac catgcgtaga
     9961 gtgatgtaga gcgagagaag agaaagggaa agtccttggt ccattttggg tagttcattg
    10021 tctgactggt ctctgcataa cctcgtaaaa cgttgcattc tcggttgact ccaagaactg
    10081 tagatagatc ccttacattg gcaaatatga gccctaaact ctacgcattc catgaacttg
    10141 gcgcgatgca aattttgtgc ggtttgttga aggctcaaag cggggtttta acacgcactg
    10201 aaaccttgca actctgcttc agtcattgac atgattccag tattgacaaa attccaagaa
    10261 caattatgag ctggtctatc tgaacaggct gctggacctt tgtgtacgat ctgatcgtcg
    10321 tcccatttcc caacctcgaa gagctctgat attgggagct gtactgtgca aagcacttgg
    10381 ctacaccagg cgcgctagtg aagtatacag acaaaatgga gcggttgttg aagaataaag
    10441 catggcttgt aaactgtggt gtgtcgaggt tgcgatgcat atggtggaag gctagaaacc
    10501 tgtccgcttt gtgtaggtta tttacttaga cactttagac aacatagcta tcgcatatgg
    10561 tagaaggttt ccatatcatc gttattctct attattgaaa aagcctcctc tccgggcagc
    10621 ctccggtagc tcggttggcc ggttcttacc ttcgccgctc gatttccaca ggagctgtgc
    10681 ctgttcacac cagcgaaaat gttttagaaa accatcccgc gcatatactt tgtcgcgagc
    10741 ctcgaatgcc ctgtcgtcgc acctagagct gatgatctcc ttttcgagag caagttgaca
    10801 cccagcacac gatatgccgt attcaactct gccggttcgt ttatcgtgat atggaagcgc
    10861 gcacgacccc agaaagttat actttttatc tcgatccgag ttcactggct gggcctgcgc
    10921 tagtgtatct ggttgctgtc cgaaaagcaa ttgggcctga tgaagagaaa cgacggtaac
    10981 gcgagatttg catacagatt cgttcatcga atatattcca ggtaaagtct taaatgacct
    11041 cagttggttt gattcggtct tgatcaaatg gaattgcttt cggacagcgg caagagttcg
    11101 cacttgagtt tccggagcgc cttggaggca taaaaaacag caccgattcc aggtaagaag
    11161 ggatataaac ccaccgaagt cgccgcaaag agtgcaagcc ttggtacata gtgcgtcgta
    11221 gaaatcgaac aaagaaacgc caatagcaag tcgtgttcgt agcaaggcgc agaagaggtt
    11281 cagaccatat gagacggcca tctgatattg cttgagagaa tcaaccgttt gtcgtgatag
    11341 aacatttgtt tgtcgaaagt tgaataaaga acgcatgtct agacgtaaca atacgccatg
    11401 caagagctcg agtggtaggc gatcgagggg gccgagtccc gcaatggaaa ttctccagga
    11461 ggtcgctgtt gaaggacgca tgtcaacgtg tttgcgaggc gagaaccaca ccacggagcg
    11521 acagtagtct ttccgatggt aggcagcggt ccgaacaatg gcttcggcct cttcctcgcg
    11581 ataatggtat tcggtcacgg aacgacttcc gcgaggcata aggtcagcca ttgtcgaatt
    11641 ttatcggctc ttgcattatg atgcgcacaa ctcgtcgaac tcggcaacgg cagcggctgt
    11701 ccgagatatg gatattcaat gcaacactct ctctaggcgg cgctgcattt agcttgtctc
    11761 cacagtcagg actcgccttg gactgatgaa cagagaagcc agcgacactg cgagctcggc
    11821 tgttgtttgg taattcatga attgaaagct gaaattcgca gcagcaaagc ggagggtcag
    11881 gagtagatag acgaccaagg gtactggacg cgacgcgctg atccgcgttt aggcgtggtt
    11941 tctgccgccc ctgaccgtct gcaatgtcca ccctcaccga agcgatcccg atttcctgcc
    12001 atagcaaatg aagatgacgg aagctgcgga ttctctgttc tcgggacatc ggagaggaaa
    12061 gagaagcata caattgcttc ttcgcatcat ctgcacatgg aattaatagc tttcctggag
    12121 ttctgtgctg ctcttcttgc cagtgtaaca cgtattgacc tagtcacata tttggtcttc
    12181 gaggagagaa agtataacat aattccgtgc tcgttttccg aagagttatt cgaatataag
    12241 gctttccgcg tcgtgcaggc gcatgatagc aaggcacccc actctaccac agtgtcatag
    12301 ggatgggaag cgaccccaag agcaagaaaa ttacgagagt ctcttgagtg acttcagatt
    12361 tagacctcac aggatatttc tttccatcgc taggcaagca ggagagatcg gtaacgctcg
    12421 atgtctgtcg actgggcgag tctcgctacg aggaggtgac ccctcatcaa tatgccgttg
    12481 gcccaacagc atgcacacct ctacgaagac gggagttcga acaacacatc tgaccctgca
    12541 cctccgtgaa caattgatcc aatacttgca gaggttatag cagagctctt tctgaaagtc
    12601 ggacagttcc ccacaaattc tcaatcactg ccgatgacat caggcacgca tagttggctg
    12661 accggacaag aagtagagaa aacggcgacc tgacctgaaa gtgacttata ataaacgtac
    12721 accatgggaa aggtgtgtcg attggccatc agcaagacta cttaaaggct acggaatatg
    12781 agcttcgtct tgaaaagagg cacttaaggg tcgctggctg tttaactaca tagaaacctg
    12841 cgtgccgtca cacctcaatg gttgctttca gaaatttgtg cacatgtagt agtcgttctt
    12901 ggcctgttca atcttgacat tgagtatatc tcaaatgctc gacaagtaat acgcgatgat
    12961 gtataacatc gatcgagact gtccatgtgt gtgtcacgaa ctcattcgaa tcgcagagtc
    13021 tcccttactt cgacgtctag gacaacctgt ctcagaccaa ggatccccgc catcctggtc
    13081 ttgacttctt ttgcggccgt ggcaacaact caaagggcaa ctatcaacat ttgggctgca
    13141 acgagtgtcc tcgtgccgtc ggccactgag atgagtgcgc gatccacctc ccgccgcggg
    13201 cgcagccgca tgatatgctg tacgccagac aactcgtcaa ttctagctca tctcacctgt
    13261 aattacaggg ccttcgaagg cgtaaaaatt gctacaacca aaagaaacca ccatcctcag
    13321 atgaacttgc ttgtcgcttg tcacggcact gggtacaaat ggccaactaa tggaagccaa
    13381 acatcaagag cttttccaat gtcaatgacg gccgcagtta acctgttcaa gggagacgtt
    13441 caaacattca tgagcaagct gaatttatgt ggataaggtc cggcttatat acaatatgaa
    13501 gttgcccttc gaccgcacag catcgcacta cggccttcgc agccgataag cttccgcgag
    13561 agaggcctga gcctcctaac aaagatattt acaagaagtg ccaagtggcg ggatcgctta
    13621 gagagtctga ccagcggtct tggggatggt gctggcaatg gagccagagc cgagagcctt
    13681 aatggtgtcg taagggaacg agctggcgga cagggtaccc ttgggggccg agttctcaga
    13741 actgccgagg tcgacatcgt caaggacagc gtagccggtg gtgtcagagt cggcagattc
    13801 cacggccttg gtggcgcagt tgacgaaggc agagctctgg atgaagacct gggcgcccat
    13861 gcgggtgttg acaccggtgc ccttggcacc ctcccagagc tggttgatga tgtggacgtt
    13921 tccgaagcgg acagagggct gacggctgtt gatgttggag aagtagttgt tggcgtaggt
    13981 aacgtgcagg gtgccggtgt cctcatccgc gttgctgtcg gagtggccga ccagggaggc
    14041 cttgaagtgg tcgtgcaggt gggtgttaga gatggttacc cactcagcag cgtgagtgac
    14101 atccaggaga ccgtcgtagt agtccttgtc gtggtcaagg tccgaggaca ggtcgcagtg
    14161 gtcgacccaa acgttcttgg cggcttggat accaatagcg tcaccgttct cagcgaggac
    14221 cttggtcaac ttcaggttac ggaggatgac gttgttaaca cccttaacgt agagaccgac
    14281 accctcgata gcttttccat gttagatttg gtccctactt taatatcatc cctaaactta
    14341 cagctgccag attcaccgta gatggtcttg tcagagccaa cacggatctt ggcggcacca
    14401 gagatagcgc cggagacaat gatggtgtaa gggtccttgc tctcggcgta cttggttaag
    14461 ctggcgagat ccttgacggt gacggtctca ccggctgcac caccagtagt accgccgttt
    14521 tgagtgcagt atccaatgga gcaggcatcg gtggcagcac ggctggcgat ggcattgcga
    14581 atgttggtag gagaggcggc ggcaagggtt gccagaagcg cagcagcggc ggtaaacttc
    14641 attttgaaaa gcttggtcaa ataactcgcg acttgcgctg agtgttaagg aatgtgatta
    14701 atgacttgga aaaagcaaaa agaaggaatg aaggtcaact gtgagttagt ccaagaaacc
    14761 acatacagta ggtggccggt caagaacgtc ttatagatat catgaagatg acattgatcc
    14821 atagccgaga agctctagcc ccagaaaatc cgccatttta ggcacattgt tccaccactc
    14881 aggacgtttg cggggatcac agcagggccc tcaccatctt tgatgagcgt aagggtataa
    14941 cgtggatctg ccaagatctc agagatatac ttataacgtc cgcaaaaggc aaggctcact
    15001 aaaacagcat gatgtggaaa catgcgccag taaaaagctc gaaacggatg acctgttgac
    15061 gagtgaccat gcagtgattc accttagcgc cggccaggtg tacgaatgca ccccctttgc
    15121 ggctgatgcg cgcggaaata tgtgtagact gccgggccac ttgatggaaa tagcgtcttc
    15181 aggtagatga gcttaccagg tttttgggtg aaatgtcagg aaagtctgcc gagaagtcta
    15241 ggatttagag tcttggcatc cagtcttagt gagctgagac ccctgcctta cctgcatgca
    15301 gacaacattg tggaatatgg acccattata acgggtaggg ggatgtttct gaaaccattc
    15361 tcattagtct ccgtcaatag gtacgtcggt gcgatccgag tttgccgtgc tgagagttcg
    15421 gacgatggcg aacgaaaaat ggagttaagc ctcaagttgg atggcgttta agttaggtgc
    15481 tgggctggga agttctcgtt tcattttact gtgaactctt ggtggatcta caatagtgat
    15541 tcccagtcaa gccagccttc tgaaccctct cgatgatcta ttccgaatac gtgctgcagg
    15601 cgttctcgac gaagacaggt ggaatatcac gcaccggccg atcttcatga gccccggaac
    15661 aattcgtgtt aaccaggagc agcagaccat gtcatgtcta gtcctcaaat gctgtaatta
    15721 actcttgtga ctatatggtt tgcaccaggt gtaaactctt gcgctatggt aaaatacttt
    15781 ggatagacct ctatatccca cttcacaact ttgggtgtaa tttcgattcc aggacggacg
    15841 tgctggcggc ccacgggtat gtgccgctca actcggactc aatcggaaca taatcaagtt
    15901 tgataccttg actgacagtg tcaagatagt cctttgcgaa cttgaactta ctaatgtgat
    15961 ccagtcctga cttaagtgct tgcttctcaa acatctctct atgtcgtttt gtctcaaacg
    16021 tcaggaactt gacatgccaa taacctcgac ggtaccaaga ttcaacaacg tcaaaacgtt
    16081 ggttttgata tgctgcaaac gcctcgccta gagctctgga gtctggagct gattcttgtt
    16141 tcagaagggc atgtagatga ttggcaagac ttgcagccga ttcgatgcca atattgcccc
    16201 caatgctgtg aggaataacg ttagtggcgg cccataaatg gcagcatcat acaaaactag
    16261 acattgtcta cttaatgtac catgttgtct tggcataggt ggtgtatgta aaatcttacc
    16321 ctagattcgg tgtaacctag acatgtgagc aatgaatcag ataacagtac aggctctttc
    16381 aactcacctt atgcacggag tctccaacaa gaacaacccg acctctgctc caagtcttcg
    16441 caacaccttg ttcaagatat cgtagctcac ccaggtcgcg acgctcccaa agatccgcaa
    16501 aggtgacctc gccaaagacc ttctcgtgtg agtacagctg catgaactct tgagtatcgg
    16561 cagtcgtgaa acgtcgccgg tcttttgttg gctgttttag tttggcatat atgaagtaga
    16621 acgtcctgtc tcgacctgtg agggtctgaa cggcccatcc gtcatggtgg ttctcaacaa
    16681 cttctccatt tctcatcccg tcgatccgtg ggccatggcc gtacagaccc tggatgactg
    16741 tcgtgaaggg cattgcctct acttctccgg cgctcacatc actaaggagg tgtcggacag
    16801 tgctgtgcac accatcggct ccaatgacaa ttgaaccctc gtcgacggta ccatcttcaa
    16861 aggccactga caccccttga tcgtgctcct tgattgactt caatgtcatt ccagtgcgaa
    16921 tatgttcctc acgatcaggg atcgagtcta gcaagagctt catcaagcgg aatcgctcaa
    16981 agagcagtat attatatcca aacctacgac aggcatttgt atcagtattt gggtcagtac
    17041 aggcaggtca gtaccttgga ctcacttttg ggacaagatt tcgcttgcat tgtcgcgcca
    17101 gcccttgttt ccgcctacca catgcgcagt gcccagcatt ggttccccaa tcttgcatgc
    17161 ttcctcaagt actccgagct gatgcaggat acgcacaaca tgaggcatga cagcaattcc
    17221 tgcaccttcc ctgtcgacta tagattgacg acgctcgtag agggtgtagt caatgtccgc
    17281 caaagccaac gcatgcgcca tgaccaagcc cacgggccct ccgccgatga tgatggcctt
    17341 gaacttcgcc atgctgttca agccttgaat ctcgttccca cggtgcgtta atagaatatc
    17401 aagttctgca catactaggt agaaaggatc tcaaagggag agtctgcttc tatgctcacg
    17461 agccatgcgg ctgaacatgt gagcgctaat cgtgttggca attagcgagt tgttgactgc
    17521 ggagtttacc ggtgagtacc cgctattagc cggggttgag tacggcctcg gcaagatgct
    17581 atatacaagt cagattgagt tgtctaacaa actctattct acgcttcgtt cctaaacttg
    17641 tcattgagtc tgcatcgcaa aacctgggga tccccaaggc atgcaaatgc tgtgtcaaaa
    17701 agctgataac catagagatt ggaagtaccg cagctagtac ctcaagccct tgcaggttca
    17761 cagttccagt tgcagttact atcgcgaatt gacactttgt tacgtgtgag tgaatttgtc
    17821 cattgattgt ttgtaaacct ctgtgaatac ctcaccgtgt tattttacct ccgcacccaa
    17881 tacgaactgg gatcaagcac actcagcaat ggcagaagtc atgtactaga taactccggc
    17941 gccatctctc cccttcgact acgcaactac tcacaggacg ctgccacttc aaaggtaatc
    18001 cgctgcctgt aagaacatct acaccccgca gtagcaacac cgcatgccgt agtgggcata
    18061 agccccaaca atgtacttct tgcagaagcg cttgtcgcag ttgcgggcat catggcgtgt
    18121 gtactcggtg gtggcggtcg cgatgctgaa tttggcctta ccgcttttgg ccgggagcgg
    18181 ctggccgtcg agggaatgcc cgcacacctc gcacacgttg agcatgtaga agcagcactt
    18241 gtcgaagtcg cacgacggct ccttggcctt gagatcctcg gcgttcttgt agaagacacg
    18301 ctggtagtag ggcagcgagc ttgtcgacat ggcaccagca ccgacgacac ccactgcctg
    18361 gggttttatc ccagcagcca accaacccag atgcgtatct gtacagccag ggagggatgt
    18421 gcggggatgc cgtagtaggc agccagggcc ctgttgacaa acgtaagcgc agatctgtgg
    18481 atgtgatgta tactgcgcaa ctcgcctgta aggtatgttg ttatgtaagt gcactgctag
    18541 tgtaaggcaa agcagggaag cctaattggc aggtatatcg cacccgtact catcttcact
    18601 gcggctctca tgtttgcaac catctatacg cagctcctgg gcgcgaaaca tctcttctaa
    18661 tacatgatgc cttgagagac gactcggttg gacgcgcctc tgaccggtcc aaacatcaac
    18721 gggggcttcg atcgctattg ggcttgccgg ggatacgtca tgtcccctcc cttgagacct
    18781 cgcggtcact ggccatgact ttgacgtcga aagaaattcc cgcgttacgg tgaagctcgc
    18841 catagcctgg ctggccaatg agagctggcc cgaggctctt attgggccag agctctgcac
    18901 gtcgacgtta cataccgaag ctgtcggtcg aggcgccgca gccgggccac atctgccagt
    18961 cgtgtctcca atgcatcggg cgaggtgcca tccatgcagt tcaaataaca tgccgcgggt
    19021 tgggcatcgt ccaccgggcg gcctgggctg tggtgcggag tacaacttga ttggggatcc
    19081 agggttgcgg cggctggttc agtaccgtgt ggtccattgc ctacctagag atgcacgaag
    19141 aatgcgggga tatgcatgaa cattcttgga ggagacgtga tagatgccgt aaccgatgcc
    19201 gcagaagctt tacacactat tggcccgacc tcgttttgac gtggctatag ccacccgcat
    19261 ttgcccaacc ctggtcggtg ctttggtgtc gggttgtctt tttttgacct tcaagggcgt
    19321 gtcacaacgt tacaaggcac agtgcgcaag attctgcaat ggcctgacat ttgtagtttg
    19381 tgttacacct ggtacgatgc atcatgatgg ccccacgtca ctggcaatgt cagtacggtt
    19441 ttctcgaacc atagggagat gaggatcatg ccataaggcc aatctcggta ctctctttgt
    19501 ggcaattaga cctaatacaa gcagtcggcg ctctaagagg agattttggt aagtgtatcc
    19561 catgaagtac gggctggtat gaaacaacaa gaaacggaca cgcgtatatt agtgtccaat
    19621 cagactggat agatccacga attgagaatg gacacaagtc tgggcaaagc gggctcggtt
    19681 gttttcatga gcccaagtct agttagctac cgctcacctt cgttgacgtt atgaacgacg
    19741 gataatctac tgaatccggc tctttaaata gcaatgtggc actataattg gcggaagtaa
    19801 tatacccgat atttcagttc tctcttgtct ccttttgttt ctagaaacct attctgtttt
    19861 ttcttgactc cgcatctacc tataagtgga gcctctcacg gacaagtgcc aaacaaaatc
    19921 ctcgaaagta taataaagaa ccctggcgca cctttttata gaccgttact acccaaaaga
    19981 aatgatctaa acccctcttt ttaagcggca cctcgtccac cagctgcctg tgcattgacc
    20041 gtgatctcgg gcaggggcct tcccttctcc gtaggtgggg ggatgaactt gatcttggtc
    20101 aagtagccca gatactttcc tacatcctcc ctgctgatac cgtaaccgaa gctttcgtct
    20161 aacccggtcc acttctcggc atcggccttc aacaccgccg cggcgtttct gtcgtccagc
    20221 tcgggagcgc gagtgtttgc tggcaggtca ttcatgcaga aatggaacag tggcatgaga
    20281 gcatgctgtt cttgatcctt ctccacggca ccggcagaaa caaacttctc cagctcggac
    20341 ttccaggcat cgtagctgat ttcaggggcc ttgaagccat agaactccag aatggacaag
    20401 tattcgttca tgcgaagccg ggggtgcgca gtcacgtgga cgacatgaac gccgttggga
    20461 atagggttca gagcagcggc gacaacaaca cgagcgacgt ggttaaccgg aacagagttc
    20521 actgtgttga tgatgcgtgg gcgtgccgac agttgcacgc aacccttcag aattcggatc
    20581 aggaaatcat cggtgttgca gacaccagtg agcatgtcgc caagaatgta tccgggtcgc
    20641 acaacggatc cgagaagacc tcgcttgcct gcttcccgaa caagctgttc tgatacccac
    20701 ttggtttggc cgtagcccgt tccaagccct ctgcggcttc cttgcatgtc atcactctcg
    20761 tagacggcac cttgaccagt gctggtctgc tcatcggaca gtttgatgta gtgatccgta
    20821 tccaatgcac ttgtggagct gacaaacgtg aaagtcttgg gctttccttc gttacagagc
    20881 tccatagcat cgagggttga gataacgttg gcagtcatca tatcctggta tctcttgacc
    20941 caatgcacag tagcaccgtt gtgaatgacc gcatctgctt ccttgctcag agtcttccaa
    21001 gtctcgtcat cgaggccgag cttgggcttg gctagatcac caataacaca gctcagtctc
    21061 gacgaccact catccttcca taggccatat gctgcgaggg agcgcttgag acggtcaagc
    21121 gcagctgtcg agtcctttgc acctcgcacg tgtgcaatga ccttgacgcc gcggcgtgta
    21181 cggtccaaga tatccttgac aagatacgaa cccaggaaac cagtggcgcc agtcaagaag
    21241 atggtgagct gctccgaagc agagatcgcc tccaagtctg ctgtctggta tttcgcagct
    21301 aggcggccag tcaattcatc tagcgatttg gcgtaagccg ggtcaccctc ttcgacgtcc
    21361 ttgacttcaa cgccattggc ctgctgcttg cgcttctcga tctcggcact gaaaccaccc
    21421 agtgtcgagg cctcgtagag cttgttgata gtaatatccg cgcccaactc ctttcggaca
    21481 ttcaacaata attgctgcgc cagaagactg tggccaccga gatcgaagaa gttgtcctgt
    21541 gctcggatag tcttggggtt caaaccaggc acaatatcgg cccatttctg tgccacagct
    21601 cgctctgtat cggtgaagga ctcccagttc ttcaggtctt cctctgaagc atcctcgaca
    21661 cgctcagcaa catcagggaa aggaaggttt ggcttgtcga ccttgccatt gggattgagt
    21721 ggcagcttgt tgagtacgat ataaatcgtt gggacagcat aggccggaag acgggtcttc
    21781 agatggtctc gcacctcctt ctgcaccatt ctgtacttct tcaggtagat ggtcacggag
    21841 cccatttcca tgccctcatc ttcgatatcc tcgaggcctt tggcggcgag ataacggcgc
    21901 cattcggctg cctcggggac aatgtagctc accagtgtct gctcttcgtt acgatctctc
    21961 cggacaagag tcttacagtc tctgatgagc gcgttttggc tcaggttgct gtcgatctca
    22021 ttgagctcga ttctgaagcc acgaatcttg acttggtcgt cggccctccc agtgcactcg
    22081 gcatctccag actccaggta ccgtccaaga tctcctgtgc ggtacattcg atctctaggt
    22141 cccttgtagt actttctcca cggttcatcc ttggcgctct gcttgtccgc ttccacccac
    22201 ttgttcgcgt cgacgaacca gttcgtaacg aacttcttct cgttcaaagt gggatccccc
    22261 aagtagcctt cagcgaggcc agcggcacgg acatagatct ctcccgtctc gccaacgcca
    22321 cacagcttgg tcggatcctc gcggttgacg atcagaatct gagcaccctc cataccctga
    22381 ccagctggga tcgcatcctt acccagtctg tccaggaagt cggcatcctt tgctctgctg
    22441 gggacttcga agtaactgac ggctctctgc gtctcggtcg agccaaacat gttctggatc
    22501 gtggcattga tagcaagccg cctaagagtt cgacagtctc tggttgtaag aacatcgccg
    22561 acgaagaaaa cttgctccag acttgggaac tcagcggtag caccgccgac gaggatttga
    22621 cccatggcag gggtcaagtg agtaacagtc ggctcaaact cgcggaacca ctcagcaagc
    22681 ttctcgtgtt ggatatcctc ctcggcagga actagcaacc tagcaccgag gaagagaggc
    22741 gtaaagatat ctctctggat ggggtcgtgt gccagtccgg aaagcatggt gaacctgctt
    22801 tccgacgtga ggttgaagcg cttggacatc caagggaagt atctcgccaa gctgtcgtgg
    22861 cggcccaaga cgcccttggg tcgaccttcg ctcccggaag tgaaagagag agtggggttc
    22921 gaatcaggac cgacaatgac gggcggtgca gtggtcgcgg actgtctggc cttctcgaac
    22981 acatccttgc cgtcgacttc gcctcccgtg agcaagcccc cgtcatgaag acgtagctcg
    23041 ggtacttcgg ccttgagctg tagttcctcg tcgatgtact tctgcaccaa cggggcgagc
    23101 gtgccgttct cgtcggttgc tcggccgatt cggatcagcg cgcgaggttg cgacacctcg
    23161 aggtagatct tttgtcttgc tggaggatat gcagggtcga ggacggtcat ggtagctcca
    23221 gccgcctaca agcaaggtca attagttctc tgcggtgcca accattgtgt aagctgcctt
    23281 accagggttc ccatcaagct gacgacgagg tcgaccgagc gatgcgccca gatcatgacc
    23341 acgtccccgt tcgtaatacc cgcatcgtgg aggtagtgag cgagcgtgtt gacagcctcg
    23401 gagacctcgc ggtaggtgaa gcgcctctcg ggcgtggtgg acgacttggt ctcgacgacg
    23461 cagatgcggt cagggttggc ctccgcttgt cggcggaaaa tctcgtgaat cgctccagcg
    23521 tagccagacc agttaaggtc ggcagtcggg tcgggtaatt gagccattgc gagatctgtg
    23581 tgacacttcc tgcctctcaa ttggaacaag gaggcagaag atcgtgtgtt gtggtgttag
    23641 aagaatcacg accaacagat ttggtgcatg acgaaatttt ggagctccga cagcgggggc
    23701 cgagagtgac tcttctcttc caggaggaac tcggtagtgg gggcggggca cactatagaa
    23761 taataggtcg gcaggtcggg ttccaaaaaa agactgcatc ggagcagggg ctgcagtcta
    23821 actatgtaaa caggttaccg aacttagcca cagcggatca cttaatcagc ttacagagga
    23881 cgacatacct ggggctatac tttccctgcc ttaagtattc aaacgctccg acacttcctc
    23941 cgacgcacgc cattgatcct ccaaaccacg gccatccatg atcctgactc ttcaattaca
    24001 cgtgtcatgt tttcaggatc caagaagaag ccacttcaat ttgtgaggtt tgacgttagg
    24061 ttcacgatgc ccccggccaa aggaactagg tgccacgcgt atgtttcgag tccactataa
    24121 atgtacccga ttcacttagc tatacgacga taaggcagag ccattgtcac tattatgaat
    24181 atatgagacc cggaataacc aagtaagtag agagcgtatg tctttgcaac ttcaacgaag
    24241 acgctggaac cagggagagg agtcgtgggg gccgctgatt tcttccgctc tttgtgcgat
    24301 ccctattttt taggtgtgtg aggggagctg ttccacattt cctccattat atcgatccgc
    24361 ccagcacagg ctgccagatc ataggcaaat ctgcaatagg ggtggcgacg accactcaat
    24421 cgatgcgtcg cgccatatct aagagcacac gaacgacttc tctgtgcccc cgttgaattg
    24481 cctttctccc caatcaatgt cgattacacg ctttccgctt ctgatgccag tgatgtagtc
    24541 gaacatccat tggatatata atttctcgct cgatcggaca cccagccttg tgcaattaac
    24601 tcccagacag gcgacaaatg aacctccaat cgttgcgtta gtctattcca gatgacctcc
    24661 tcgacatcat cgctgtatgt ggcattattg ttaatggaac tcaggaattt gtaaaacaat
    24721 aaaaaccgcc gcgccacttt ccagctcctc atagctcccg acgctctttc agctggtggc
    24781 aagtgcaata gttcgcgaat tatttctttt tcacatgatc ttggtttcat attgaaatgc
    24841 taacaatact cctgttgcat cgaaagcagt ttgggtcgct aaaaagttct tgtcgccggg
    24901 aaccttcggt atgatgagct tttaggggag cctgagcgca ccttgggtct ttcggttaat
    24961 actggtgccc caggtttgat aggtgacggt ccggagctaa gtacggcccg aacccggcat
    25021 agggcactgc aacgacctcg ggagtctatg gtgactgcat cgaccgccta agaagccctt
    25081 catagtattg attattctca gccttggagc agcattgtcg gcctcgaata tagtgttcta
    25141 cagagttgca gtgggaacgt cttcgttgga tcgccgccgt ccagacgacg gtctggaggc
    25201 atgcctcctc agaggtgact ccatcttcat gcgtattgat aaccatactc acaataatta
    25261 cagctggcat ctgctgtgcg tgatatctcg gcttgatgat atgttgccgc aggctatctt
    25321 cagctataac gcaacaaggt ggtcaacatc tagggagagt gtgattttaa taatatcatt
    25381 cgtagtggat ggattatcac agatgggatc gactgccctg ctttaccagg ttgctcatgc
    25441 ttgtaatatg tcataatata gacctgcatg agaattaaac attgcacaac tggacacagg
    25501 ctcgaaccag tccttccgaa ttattgcaac tgatattttg ctatgcctta ggattcgagg
    25561 ctctcgagat ttttgaggct ttcgagacta caagatgtct tgagaaagat gggcctcttc
    25621 ttcggtcacc tgtatgggga attcttgcaa ttgtcgcact ggcatgatca tatcctcgcc
    25681 agtctctctc ccaagaaaac caattgctga atgataatat cgctaaaccc gaaccgccac
    25741 gttcactcgg tcgatcactc aaccacatca ccatcccacc catccagatt aaccacacac
    25801 ggcgacctcc cactcctcac cacacaaagc accagctcat cgtcgccgtc gttgacctcc
    25861 tggtgctcca tgtaagcagg gatgaggcag aagtcgccgg gctcgaggcc ggccctccgc
    25921 cggccgccct cggacacgat ggcgccgcca gagccggccg cgcagaagac gaccgtgtcc
    25981 tgggcgccat ggtggtggac cgcagacgcc gtgtgagggg cagccaccat gcggctggcg
    26041 cagataccgt cgcagacgcc ggcgatggcg ttggcgcgct gcatgccctc tgtctggccg
    26101 ccggatacgg tcagcgagct gcccttggcg aggcggacgg gctgggatgg ctctgggtgt
    26161 gaggaaggca ttatcgaagg gcggtggtta agaaaggggg ttgagtatag gtgcacgcct
    26221 gattggatac cactgctgcg ggtatacagt ttcgagctgt gaaatccgtg tttctatatg
    26281 cattcatgta tgttcgtggt gatagctcca ggatacctct cttcagggaa acagcaggtc
    26341 agacatgatt gggtactggg catctagcta tgatgtcagt ggtacgacta cagagatgtg
    26401 actgctagcc caaggcgctt tctggccgta tatagaacaa ttgatggaca acattccggc
    26461 tcaagaacac ataatatcca ggccgcttgc aagtgatacc acttcaggct caacataggc
    26521 aacattggtt cttctccctg gtctgcgagg aaattggata agcagcataa ttagcggata
    26581 atgtatgtga actctgagta atactttctg cttttagttt tcaagtaata cacagcatac
    26641 ctgtccattt gttgttatgg gagagcctag cgggccagca tcgcggaggt ctgatatgca
    26701 gaaatggaca ggagccagta tggcctcgct tggtcgagtg aattcatcta gctagaagta
    26761 cacatggagc acaattggct accactgtat acgcctgact cgcaatctta ccaagcagat
    26821 agcaagactg acgaatccac gaaggtgaga agccgcatgg taggctgtca gcttaccagg
    26881 cttgctctcc acggtacgcc cagttcatct aggcgtcgtg tagcatcacg cctgtgaatc
    26941 ctctagcttc attgacggta gtgtcacgtg gtgtatggat tctgccagag tatgggtgcc
    27001 cgtagaacca ctgtcctcct ggggctggct aaggtgagac tatactaaca ggactagtat
    27061 agatctgaac tctaccccac acgacgaagc tggccaaagc cagttatcaa gcctctcccc
    27121 aaacatatga tcagctgagc aggtgaagca gactatccgg ccatcgagct agtggacacg
    27181 gactgagctc cgttaggtcg tccggtcgtc tccaaccccg tttgagacga aaggtttgcg
    27241 gacgcagatg cggttgggga tggtcgtcca atgatgacac acttacgata ccccgggaat
    27301 aaaggaatgc gtcccgacca gtcgttctgt cggatagctg cgtgttgcca tctgccgtgt
    27361 ctcttagcaa cgcgctaccc tcctgcagta gggcggtagg cttcgtcggt ggatggcagc
    27421 caagagggat atctaccaga caggacccaa ggtgtaactg gaggcttcaa ttgactttga
    27481 ctgggcgctg atagcagcac caccagctcc ttggaggctg ctggtgcatc gtcattagat
    27541 agctatctga tcttcttcgt atcagcgcat ttgaggaacc tagaatgtgc gttgtcgagt
    27601 gctggcagcc cccagcagat agccatcgcc ggcgttgggt tgggcaatgg cgtaggacga
    27661 cgtcacaaat ccctgccagc acccggggcg tgacctctcg ggatacctcc cgtttcaagg
    27721 tgagttgttt cgataccgac agcaaggatc gccagggccc cccaggtcaa agacgcatac
    27781 tccaaacttt ggcagatcgc agcacatatc gagattgtct tggtacccca gaggtattca
    27841 atgtctcgaa tctagagtgt aaatcgcttc ctgacttggg ggcgtggaac gtaggacccg
    27901 tttgctgctt tcgaccgagg atagcacagc aaaggccagg aaagccaagg gacttccttg
    27961 agccatccct tggatgatta ttcatcccaa tgccatagtt ccatgcactg ctgctacaca
    28021 atgctagatt tgtgtgggac caacgaaggg acgctgcacc ggtatcaaac tcgggcgcac
    28081 acacctacaa tgggcagtct catggttctc agtccgaaat tgccatcgat ggacttgcat
    28141 tgacgtaggc gtgggagtct cttcctcggg attgatccat gctgtgatgc tgtggaaacg
    28201 aacagacggc gtggagcatg ctgggggttc gtacacggag cgagagtgcg cagttggtgt
    28261 ttcaatgcta gcgcgtgacg ctacgaactt ctccaaagct tccattgttc gtcgggcccg
    28321 tcaatccaaa gccgacccaa gccaaggcag gccgaagagc aggcaggcct gacaggggag
    28381 ggaggcccgt acccacggcg acaatgctta agacgggcgt taagggcgag ggatgggcat
    28441 caacgactgg cccagctggt ccgtaggccc tgggctgatt atcaaaactt cacgggcggc
    28501 catggcaaca aggacaaggg acaaggagag cgagggagaa gagtcatcgc tgcccagctt
    28561 ccccaccaac ggcataacat caacatgcaa gtgcattttg cctttggcag atctcggcag
    28621 cagcgagaga ttactggggc catctgatgg aggaccctga taatcttccg tattgccagc
    28681 ttttaataag cagggagaag ccttggtttc gagcaataat attttttttg ttccctctcc
    28741 ccctctgttc acaagtagac cgaaacaaac tcacgcattg tccaaaggca ttgaagctcg
    28801 ctcgtccctc atattcacat tcacctccct ttgagtcagg cgggataagc aggtcacttg
    28861 gacagctaag aattccacaa ggtcgatcaa gtgtctgtcg atcaaaggag ccaatcaagc
    28921 cccgatcgtg gcccccagct tgcccggcaa tccaagagcg gtacaagccg tctactcgac
    28981 cttgcctgca gtaggtacct ctcttttacc caggtagtca ctggcactta gttacccaca
    29041 tgctccctgg ctcgctagct actgcttccg cagtacctac ttatcagcta gctgcgccat
    29101 tggtcccctc cagggacttg ggcaccgcgc tgcaccacgc tgcaccacac tgcacccagg
    29161 gccacccctt ctagactgaa cctggaactg actgacctca agttgcccat cccattcccc
    29221 gccctcctcc aagccaaacg ggcagcacct ctccaacacc cccccgactg accaccacca
    29281 cgactggccc tttttctgac ctcgcgaaat cgcctgacaa ccacacgaca cacagagcca
    29341 acccccgact tgcacagcga cgacaacgac agccgctcca actcgcctcg gccaactccg
    29401 tcagactcgt gcgagagtcc ccgccgcagc caacatgaac cctcaccaga agaacaagat
    29461 cgatgtcaag gttggttgtc cttcctcact gccgcttatt cactgcatgc cgcatatggc
    29521 ctgccccacg tcgcttccct ccctccgagc attgctgtat ctatatacac gtacatggac
    29581 aggccctctc ctagggctca aacagaggag agattagaac cccttctctc ttgccccata
    29641 ttcctgcccg ccagaaacca ttggcacaat tccaagcaca ccaccatcac cgtcatgctg
    29701 aagctaaacc tcaacctcca gtccctcagc ccggacgagc agcgcctctt ccgcctgtac
    29761 ggcaagctgc ccagcaagtc ggaccacttc gccaagcacc tgaaggaccg caagtacttt
    29821 gacagcggcg actacgccat gtccaaggcc ggcaagggcg acagcgtcga cacgggctcc
    29881 gtcggctccc agcacccggt ccccgagaac atcccccacc tgtcctcccc caacggcgcc
    29941 tcgtccacct cgggcctcaa cggcggccac cacggcagca tctcggccgc cagcggcgtc
    30001 ggcgtcggcc ccgccggctc ccccgtcaag gagagcagct tcctcaaccg cgagacgagc
    30061 gccgacgacg ccgaggagaa gacggagaac aacgccgccc ccgctgcaga cggccaggcc
    30121 gctgagggcc aggccatccc catccgcaga taaaaggcgg ccacgtcgcc ggacgcaaag
    30181 gattgcgtca tggccaaatg gaatgaatga acgaaacgaa ttggttgggt ggtttagtga
    30241 acaaagcctt tggaaaggga ggaccaggaa gcaaatcaag tcaagccgag cgcataggcc
    30301 aggaaacatg gctggacgcc gaatctatgt gctctatatc cagccagctc ccggggtctg
    30361 taacgcttgt cgctcgccat ggggaaacgt tgtgccgcag cggtgctgta gacgacggct
    30421 tccggggtgg cacgtttgcg gtggtttctt acgatgatga ctatgaaggg atcagttgtt
    30481 cacggcgttt taaaggtggc tttctgttgt tgcctgggaa ccaggagacg ggggtagttg
    30541 tcctctatca aacaccccct gtccctcgtc atcgcgtctg ttccggctat tctgtcgact
    30601 tttccaaccg agtcgctttt tatttttttt attttttgac ttgcggggat ctactttcgt
    30661 cgtacatgtt tactacctgc tagccagatt gctagagtga ggatatgata taccgttcaa
    30721 agtcacagct tgggattctc caaagtatgc gacaagtgat gtgatgtgct catgattgat
    30781 ctcgtgtcat tcattcccct tttttgtcta aaccatatat acccaggccc agtgtatcaa
    30841 cttggctctg ccaggttgtc ggcttgcttg tacccttctc tatacagagt cgatctacag
    30901 agtcaaggcc ttgacggcca tggccttggc accctcgaag gtcttgttac ccccaatgaa
    30961 gcccgaggcg tggatgaaga caccgccggg gatgccggtg atgccgtcga gctgctcgtc
    31021 acgggcgccc ctccacggct ccggcagcgg cttccggctc tggaacgagt ccttggtgac
    31081 ggggacggcc tgtatcctcc acttggcgtc gggcacgggc ttctcggcgt agagcacgta
    31141 cagcaccttc ttgtcggtgc cctcctgctc ctccagcgtg tacaggtggt ccttccacgg
    31201 cacgctctgg ccctcgagca ccatgatgcg gccctccggg tcgtactcga gccgcttctg
    31261 gtacgcctgg cgcacgatct cgcgcgccgg cagccaggcc tgggcgtagt actcgaggtc
    31321 gcgggtgaac tcctcgccga tgcgggcgct ggcggcgacg aagcgctcgt cctcggcggc
    31381 ctgggcctcc tgggggtcgc tggggacggg gtcgttccag ttggggttca ggcggccgac
    31441 catggcgccc agggtgaagc cgccctcgct gaagcgcttc tccaggccgg cggcctcgag
    31501 gcccttggcg tcgtaggccg agatgccgtt gtcgtgggcg tcgagggcct cgacgaagga
    31561 ctcgtagatc ttgttccaca ggagcccgac ctcgtcgctg tcctcgggct tctgcagctt
    31621 ctgggcgacc aggctgcggc cgaagtgcag gtagaccagg ccggcgctgc tcagcttggt
    31681 ggggcggccg gggaaggtgg tggcaaaggt gcgctggtgg tggtcgtagc ggttggcggc
    31741 ggcgtcgtac tcgccgccga cgtcgacgac ggtgtggcag gtggccagca gggccgggtc
    31801 gcgggtgcgc accagggcgg cgtcggcgta ggtgggcagc tggcgcagca tgtagacggc
    31861 cagggcctcg tcggcgtgga agtggccgtt gtgcgtgccg atggtgatgc cgccgtcggt
    31921 cttgaggcgt ttggacgcgc tttcggccat tctggtcagg gtgcgcagca tgcgatgtgg
    31981 gaacaaggtc gggggggagg ctgcgaaggg tctggctatg tataccaggc cgattgtgtt
    32041 gttcagtgct gttccgtcgg aggggctgag gtgggcaggc ttgtaaagta ggctatgggt
    32101 ctaggttgat tataacatga ggctatcgct atctgatttc tcttctttcg gtcaatccat
    32161 tcgccgcggg gttgattggt tcctgggagc cagagccgca aaacggcagc ttagggggtt
    32221 tccttagggg gtgtcggcgt gtggttagcg tcgtgcccgg ccgaccataa cgctggactt
    32281 gggggccagg tctctggaac gcgacgcctg cggtaactac agtgcaggtt ggcggccatg
    32341 gctgggcatt ggcttgggtc aggtcaggtc agcctggcca tagccagagc caccgccagc
    32401 agcgaatggc ctcgaaaagt gaacgcggca acaaggctct tcatcaaccc gctcacctgt
    32461 cttttgtagt ttttcaacgg ccggcgcaat ctttccatat tcctcccagc tttcttgggt
    32521 tctcatcctc cattgaccaa gcacacgtca gcgataaatg accgcgacct cgtttctgca
    32581 ctgttgagct gcacatcgcc gacttgcgcc agttgcccca acacggacgc agcaagctcg
    32641 cctcagcacg cacgcgcacg cgaagcacgc cctccatcgc aatggatgac cggcagatca
    32701 aggcagagcc cggtctgcgg gaccacagca atgaggatgc acgcgtcgca gagtcgaagc
    32761 cgccctacaa gtcctacaag aagaagtacc ggaagatgcg ccttcagttc gaccagaggg
    32821 tcggagaggg cgaggacctg cacaagatgg aacagaaggc catgcgcacc atcaagcgtc
    32881 ttgccatcga gaatgagtac gtagacaccc gcgatcggat accaaaagcc cattactgat
    32941 cgagagctag tcgtttgatg gaggtcctgc tggacatcaa cgaatcgccc cagatccccc
    33001 cggaacgacg ggtggtactg gatgcggaca acgacgatga caccgaagat gaggcagacg
    33061 cttcagagaa gccgtccaag tccctgaagc gcctcctgaa ggaggttcct caccagtctt
    33121 tcgccgagac ggccgagcgc taccccgaga ccctggaaca gctccagccc caggacccag
    33181 atctgtaccc aacagccttt ctcagcgccg atgacatcga caactacctt gccgaagtcg
    33241 acatgcgcct tggtctgaag gccaaacctg ccatcctgcc agccccgacc ccacagaagg
    33301 ccgcggccaa ctttgctctg cgcaacccga ccagcgtcta caattggctg cgcagacatg
    33361 cgcccaagac attccttcaa gatcttgaga aggaaaagga caaggataag gacaaggacc
    33421 gtgatcacga cgacaaggag ggcggcggcg gccacaaacg caagagcggt gccacacgcg
    33481 gcaacaagag acagtctgct gcgagccgta gggaggctgg cgagtctatg gactgggagg
    33541 aggaggccaa ctacgacgac cagcctttcg gcagtgtcag aggcaagagg aagcgtgacg
    33601 atgacggcgg ctaccgcccc aagggaggct caagtcgccc aacgaagaga agggcgcgca
    33661 agtcgggccc gtgagttgac ggcaatggaa tatgtaagat ttgggctcca atatcggcag
    33721 ggcaaggggc gtacggcgtt cacggctaga gaagtctgta aaacacatcg agcagcatgt
    33781 aatcattggc gtttggccac cattatttca gtgcgatgga cctggtttca gcattcagaa
    33841 gaagcctact cggtcttctc gcccatttga tttcgtaatg actatttctc gtgactagat
    33901 aaaaaaaata aaaaataaaa acacctagtc ctggccgctg ttggtgttgt gcacgacctt
    33961 ggatacatac ggacacgcat acgcagagct tcacctcaat agcacatcca caagccgcgc
    34021 taaaaatgta gcgacgacct caaaattctc gacttcccaa cacctacctt gctgcccacc
    34081 gagaacacag aattggtgag tcaacgtgat tgacatctca ctcaatccat cttataagaa
    34141 agctccatac tcacaagaca ttcagatttt gaccccagta tcccctgttg gctctcgata
    34201 tagttcgtcc agcttcacct gcaacaagac gtcactggag actgacgcac ctagccagaa
    34261 gccctctcgt gaacgcaccg ttcagctggc aattcaaccc aactcaaaag gctcacccta
    34321 caaaatcagg aacatctgag gcagactttg gatcacgctt caccattaca agcctcatcc
    34381 gtctagatat agctagccag ccacaatgcc catctccaag acctacatag tcgagcacct
    34441 ggacccggag ctgggcccgt ggtccgagct ggagtacatc gccatcgcca aggagacggg
    34501 cgaggccaag agcaccttcg tgctgtcgtc gctgcccgcc gacttccagg tccccgacca
    34561 gctggccgcc cagcccgcct tcaaggccga gcaccgcggc gtcgaggaga tgtaccccgc
    34621 tggtaacggc aaggagcgcg tctgcctgct cgacccggcc gccgagaagg acctcaaccc
    34681 ggacgaccgc gccgagttcg acgtctttct gttcggtggc atcctcggtg agtgaaagtc
    34741 cacagcccga ccttgggggt cggaagtatg ggagaaggat catgttgcta acgaatatgc
    34801 aggagatgac ccgcctcgtg gtgcgtagtt ttcagtctat agtgtctgaa gacgttgact
    34861 cttatactaa gtgtgaccgc tggcagatcg cacctcggaa ctccgcaaga agggcttcac
    34921 cggccgcaga ctgggcccgg tgcaaatgac gaccgatacc gccgtccgcg tgacacgcat
    34981 ggttatcgaa gagcagtgtg agttttattc ttgccatcat tctgcccctt gtaccctcgg
    35041 taaagtgctg cgcatgctga tctggtctcc cagatactct gagcaaggtc cccttcgtcg
    35101 accacccgga tctcaagttt agcgagcacg agagcacgca gatgccgttc cggtatgtga
    35161 cggacaagga cgggaagcca attatgcctg aggtatgtgt tgtgtcttgg gccccctcat
    35221 ttcaacaatg tgcatgctct ggaatggtga aggtgctgat agtcataaac agggcatggt
    35281 ggatctcatc aagaaggacg cggataagag cattgatgat ttgttttagt tgccgtacct
    35341 atatcagact ggtagcgttt ataatatgtc agctgcgaat tgtgacatgt accaactccc
    35401 tcaggaaaag tctagagcca gtcgttaatg gggatgataa gattagtcaa agatgttctg
    35461 cggtgcatat gcagtaaagc tggttcgcgg ttagagccga cacagttcat ggctatggcc
    35521 tgagtcactt tgtgaggttt caggatttga tttcatttat tcatttaatt tattaggaaa
    35581 gaagtgatcg agaactttcg acaccactcg agtccaacat aggcctttgt cgtgcaggga
    35641 gtcgaaggcc ttttgtttgt tcaagactag ttggcgtatc agccgcctcg agcagccact
    35701 atgaagctga atcgggcctg agtttcagat ttgggaagag gattcagccg atgcctttaa
    35761 ggctttcttc ttctcggatt gagacaattt ctgcttaaac tcgacttgat acctattttc
    35821 aggccgttct tcgtatgtcg ttactgcgcc agcctcccgg gccttttgta gcggataatt
    35881 gccccatata aataactctg gattggtagg tacatctggg agcgtagaaa cgtctgttaa
    35941 ttcgtcaccg gacatgtaca ggtggactga aacattgatc gtcatcatct ttcttccgag
    36001 acggaaagta atatgtgggt gcgatattgt ttccaacttt tccccagtcc aagtaaatgt
    36061 acgaccaagg atgtggacgg gagccctgat tcagttcagc ctggtttccc ctattcccca
    36121 gaaaatatgc atgcaactta cattatccag atataaccgc attcgtagtc acgagcaacc
    36181 gacttcgccc gttcctcgat agcctcgagt tgctgcacag tccagtctcc gaagtcccaa
    36241 agccaaataa tctacgtaga gctgtaagcg ccaataattt acccaagata tcagctacat
    36301 gatctgcaca ccttaggatt ctggatagat ccatccccga taaccctctt ggattggcgt
    36361 gctccagatt tcataccttc gctcacgggt cccccccacg ggaagtccat ccctgggagc
    36421 agccgcaggg tatccctggg cctcttatcc ttcacggttt tccgaatcat attgcaaagc
    36481 ttcagctggg gtttcgtcca aagttgatct aacattgact gtttttacta gtcaaactta
    36541 cagagtatat aggtctatat aatactgttg tagctcgttg gggcttcatt cacgcactct
    36601 tccagtcaaa gctctttctt ccatatagag caaagcctac gtgtatctca aggagattct
    36661 ttcactgaaa taagctcctt taatgggggc ggtcattctt cccttttttc cgcgtgaaag
    36721 acaactttgc atcttattga tgagtcgcgc catcgtcgta gcggtggctg ttatttgagc
    36781 acaagggcgt gccgctgata tctcatctgg aactcgtcat tggggacaat atgaacttga
    36841 tatatggagc ataattatta catgcgggag gataacgctg gcaagcacat gagtatcttt
    36901 ttggaaatca ttatgttgga ttcatcctag attgcattat acctgatatc aaaggtccat
    36961 cagcaacaaa ttgtagtacc atctctggga tctttctatt agccatactg gcagccatgc
    37021 caggcttatt cctttgttca atcgagttgc ggcagagggt gtatcacact gatgccaagc
    37081 aataccctgc tttctttgtc aacatttcta gacaaccgtt tctaaggcta tcaataccgt
    37141 aaacagttcc tttgtccgtt caattcccag tggctgtggt cttttccctc gtgattctgc
    37201 tacttaagcg attacctact gaacttcctg atattggaat ggttggctgg ggtcgtaaca
    37261 acaatcgcat agagccatat catccgattt tacatgtttt atatatttca gccctgagat
    37321 ctgttagatt cctccaagcc gcgactgaac acaacattag agatgcagga cttgagagaa
    37381 tcttcgccga aatcgacgga ctctgcggag ggtccgtggg aggaacatcc cagatcaaaa
    37441 acgcttgagg aacctgagtc tgatgaacat gactttttga gaggtccaat gtattatgag
    37501 atggaaggga ctaattttga ggacacagag caatacaaac caggaggtct ccatccgata
    37561 cacttgggtg acattctcgg tggtcgcttt gaggtcatca ctaagctggg ccaaggaggg
    37621 ttcagcaccg tgtggctctg cttcgacaca caaaatcacg cttggagagc cgtgaagatt
    37681 ctggcaagcc gcttttcaaa cgaaaatgca ccagacctga agatcgtgga attacttgaa
    37741 aaaagtggtg ctcagcctgc cgattgggaa atggcccata ttcagcttcc aaaggagcac
    37801 ttctggttac aaggcccaaa tggtcgacat ttatgtcttg tcctgcccct tcttggtcgg
    37861 cctattaaat gcaggaagga gcttggtctg tcaggtgctg ctcttgatat cgtcaaagat
    37921 ctgcttcttc aagtcgctaa aagtctgcag ttcctgcacc aaaacaatat cgtgcacggc
    37981 gacctccgac ctgataacat ccttctacaa ctagaggaca ctggtaaaat cagcaaagag
    38041 gagatgattc aaatcatcgg gacacctagc gtagaggaag ttggtaggcg catagatgaa
    38101 ctgccaggcc cttacgctcc agagtatctt gttgagcctg ctgatctttc atctcttcca
    38161 cacaagaacg aggtagccat cgtggatttt ggtatatctt tccacgttga caaccctccc
    38221 aaatgcgttg ggataccctc gacatatgca tctccagagg cgtccctcgg tcatccccca
    38281 ggaataggga ccgacttgtg ggcttatgct tgcacaatac tggacatgcg gcgaagcttg
    38341 acgttctttg gaggtctcta catatgggaa tatctgcaaa acttggagcg cattcttggc
    38401 cccttgcccg aaccgtttcg aacttgctgc agaacaagat gggaaaatga tgcgatattt
    38461 cgccaacaaa aaccacgcct cttcgacggc actgatccca gcatacaagt tgacggaatc
    38521 gaacctttgt tatttgattc tctcgaaaaa ctgcaatatt ctagggacta tgaagctaag
    38581 gatagtcagt attcagagcc actgatggtc cacatcggaa aggacaaagg ccgacatgtt
    38641 atcgcagaga ctgaggacgg tgacctggat ttttctaact cagtctgggt gcccgatacc
    38701 atcgaccgtg aagaagtcat catcctggca gaccttgcca ggaaagtctt tagatacgct
    38761 cccgaacaga ggattgggat tgatgagatc atgcaacacg aatggttcaa gttcaatgat
    38821 gcgcagctga acgattccga ttccgaggac attgcggtca acaaattccc catgccggaa
    38881 caagagaaaa tcagtgatga gtatgaggat accccactaa gagctgatgt cgggggcttt
    38941 ggtgctgcgt tgggatccgt ggcttcagat gatcctgaca atcaagaagc attcccttct
    39001 agccgctatg cggcagatat tgagttggcc ccaaccatcg ccagtcttga cgaaatgttt
    39061 tcctatgaca aggggacaga gactgaagag acgtctgcgg ctgatagaga aagcatttat
    39121 cattttataa ccacagagga gcaagaaaga gacgcagcgg ataatcgacc gagattcgag
    39181 gacgtagaag agtatcggga gggtggtttt catccgatcc gtcctaatga cgtacttggt
    39241 aaccgtttcg aagtcattgc gaagctcggg catggccgat tcggcaccgt ttggctttgc
    39301 ataaatacag agaaaattat atggagagca atcaaagtcc tagccgcacg gtattccatg
    39361 gaaggcactg cagatatcag gataagagag tggctcgagg atgctggtgc ccaacctaca
    39421 gactgggaag catcacattt acaattgccg agggaacatt tctggatcga agggatcaac
    39481 ggccgccacc tggccctcgt tctccccctt ttcggtccaa gactcagtac catcagaact
    39541 gcagagccgg cgactattaa gaagctactt ctccaggctt cacttggact tcaatttcta
    39601 caccaccatg gggtcggcca cggagacttc agagctgata atctccttct acaccttgaa
    39661 gatacaagca gcctcagtat ggaccaaatg caagatctac tcggtctact caacacagaa
    39721 gatgttagga gacttgacgg tgcacccccg ggaccgcgcg ctccagcatt ccttgttgaa
    39781 ccagtagact tatccaagct acctgttaag aatgagattg caatagtcgg cttcgagttg
    39841 tcgtaccacg ccaaacagcc ccgcaagtac ttagatatcc ccttcaagat tgcagccccg
    39901 gaagccattc tcgggtgtta tccgggcctc agcagcgatg tgtgggcact gatatgtact
    39961 ttcggggata tgttggctga tacgctgaca tttgaagact tcgcgtcata tgtgctttcg
    40021 ttggaggtag ctttagggcc cctacctcac ccgtaccgga gagagtgtct aaagaagtgg
    40081 agaaccgatg ttgatctaca gtcagcatgg cgccatcttt gcagagaaga tgaaacgttg
    40141 ccggagcggg aggtgcggcc actgtcgtgt tcatatcgac aactggttca atacaaggaa
    40201 aacttcgccg aggagagcgg gtacatcgac tcctttgcag tgaagatcag cgaaggagag
    40261 gtagctgaca gattatctcg ggacgaagtt ctcatgttcg caaatctttg cagcaaagtg
    40321 ctgagatatg acccggatga aaggttaacg atagacgggg ttattcgaca cgatttgttt
    40381 agagggatcg atatccacaa cacgctacga gttaggcctt cgcctgttga gaacaggtct
    40441 atcgtagagc agtctatcaa tcaagtagaa ggcccgcatt cggagaaagt gccggcgcta
    40501 aaagcaaccg gtatctcaac atccgggcac caagtccaac aagggatcag aggctcgaag
    40561 ggtactttgc acgcgaagga gacgggacaa tccctcacgc ccgacccaaa atctgcggac
    40621 gacttgcctg cagttcaaac taccaatatg atcaaactgt tattcgtagg atttgcggct
    40681 tccacggcca tgtgcgcgct gcttgccgcc ctgttcttct ttgctgcgaa agcacacaag
    40741 acctcatcgg cacagaacgc atgtgcgcct ggcttcgtat atgcacagac caggaaattg
    40801 acagaccaga cgactttttt cgaaggcgct gtgacatttc ccggacagga aacgctagat
    40861 gatggaactc aatgccccgt gtttagagat ttgaacattg actctgaggt gaagatcttt
    40921 aaaggatgat gggatatttc tggctgcggt gcgctgccgt acatagtatt attgaacagg
    40981 gtctatatag atttggggat gtacataagc atcttaagta ttgatattcc aaaagccatg
    41041 aaatatgaat caacacaata ctcaagaagt acataactac ctcgtcaagc ccccatttcc
    41101 atccacaccg aacaacctgg tattgccctg agtcttgcta ccccgaagct ttcgattgcg
    41161 atatcttgaa gccccccaag cagcgggtct ggaaaacacc ggaggggtcg tacttttgtg
    41221 cagcagcctt gatctttgcc acattttcgt gacctacata tctgaaagga tcctggctgg
    41281 catctgcgta gttgacgtat acccagtcga gggtcgtacc gttcttccgg gtcaaagagt
    41341 caatctggta atgcaattcc ttgcacagcg catctccaat ctcaaacatt gatgcttctt
    41401 tcacatgaac accggtcaaa acgagcagcg cgtcgtcctc gatccggtcg agacccatga
    41461 tgttacctcc aagctcgcga ccaagtttgc cgatgaagcc aggcataggt tggaagagtg
    41521 ccagtgtcca aaagtcgctg ctgctgggga attttgactt gagcttttcc accatctcat
    41581 tgtgctttac tactatttct gcaactgtgg cctcgttatt cttgataagc gaagtcagcc
    41641 aagtagtgct accactcgaa ttagcaagta ttgggagtgg aaattttgga taacggggag
    41701 aaatcatgat tacatactaa tatccatcag gttcttctgc atgtttagca cggacggcta
    41761 ctgtaaccct ctcggtcgtg tctaccatgg cgggcaatcg gagccattgc tcgaatgccg
    41821 ccggcctctc gactccctta gtgttagaca tgaattgaag gcagacaata tcattaaagt
    41881 ctggttgata agaccaccct acgccacagt gattttcggg ttggcgttgg agattggctg
    41941 tgaagtctat cagagccttt atatggatag ccgtagttga cttgttcgtg agacgcgtgc
    42001 cgccccaaat gagtggctcg acaaaggtga gcaagtcaac cctcgtcacg ataccgaagt
    42061 tgccagatgc ccctttgagg acttgataga gatccgggtt cttctccctg ttggcttgta
    42121 caatccctcc accagcaagc acgacttcga agttgacgac ttgattacaa gagaatccaa
    42181 agcgtggaag aaaccactgc gaaatttaga agtcagccag cttcttgcaa caaaggtaat
    42241 gcacagtctt gacctacaga tatgccgcca ccggttaggt agcccccgac accgacgttg
    42301 ccatcccggc cacctgctac tacaacacca tgcttatcga gttcttcata tacttgaatc
    42361 catcgcgctc ccggttgaat tgaagctatc ttcgtatctt ggttgtagac gatctcattc
    42421 atggcaccga ggtcaaccgt cacaccatcg gcaatattgc tgccacctgt ccagacagta
    42481 tgaccgccgc tgcggacagc gaatttacag tctgggcaac taataagagc tgtcaaaagc
    42541 ctggacacct cgtccgaagt ctttggccgg actatgaacc atggacggac gtgctggctc
    42601 ttagaccagt aacttgcgat ccgcccatca tacagagcgt cgcctggatg cacaatgagg
    42661 ctcccgaggc cagcagaagt gagcttttca atctatatat ggttgttaca ttagcggctt
    42721 ctcttaggtt caacctgtag tccgaatcaa gaaaagaaac aagggcgctc gaggagaacg
    42781 tatggtcaga ctcactgcat ctaatcttgc gtctaaagac atttttgacg tgattcaata
    42841 agacttcaaa ctgatctttc ggtgctaaac ttttatctac ataatgaact tgaccgatgg
    42901 atatggtctt tgctgcctgt tgcctgttgc ttggtttgtg tgctgttgga cttcccctca
    42961 catccctaag aggataagac gatggtggct caggggtcaa tgtgggtccc tcatcctgct
    43021 ttcaagcctg ccgcagcatc aaactgctcg tactaaactc atttcttcca ataacctaag
    43081 agtctttcat aggctccttg gaggaatatc atgagaaata acaagcgcgg cctatttttc
    43141 gacacttgga gcgcgatcaa accaggcaag tacggtatca tgatctcccg aggccgtgtt
    43201 attgggcagg caacaaagac cacccaacac ctcgtagtgt ggtttttgag aaatttctat
    43261 atgcaattgg agttttgcca gtgctgatat caccaatgga gtatgttgtt ccatcgctag
    43321 agcagcctcc aaactatcta tttttgtttt ctagatgtat gcctacgctc agtagcggac
    43381 tcacttacac catagccgtt gatacgatag tgtccgctat ggggagtgaa gcacatccag
    43441 atagtgaggt gatcatgttt gactatatca ccgagatttt tcttgaattc gagaattcac
    43501 agaggagggg gatctaccca gcagtcggtg attttgtgac agcgagactg caaatacgtg
    43561 caatatt
//
