# Supplementary material for: Genome sequencing and physiological characterization of three Neoarthrinium moseri strains
Source: BMC Microbiol. 2025 Aug 21;25:526. doi: 10.1186/s12866-025-04274-z (PMC12369201; doi:10.1186/s12866-025-04274-z)
Supplement: Supplementary file 16 — Supplementary Material 16. [file 12866_2025_4274_MOESM16_ESM.zip › BiGSLICE/input/Nmoseri/TUCIM5799/JAFIMR010000001.1.region002.gbk]

LOCUS       JAFIMR010000001        21923 bp    DNA     linear   PLN 06-APR-2022
DEFINITION  Neoarthrinium moseri strain TUCIM 5799 scaffold1_Wmoseri_TUCIM_5799,
            whole genome shotgun sequence.
ACCESSION   JAFIMR010000001
VERSION     JAFIMR010000001.1
KEYWORDS    .
SOURCE      Neoarthrinium moseri
  ORGANISM  Neoarthrinium moseri
            Eukaryota; Fungi; Dikarya; Ascomycota; Pezizomycotina;
            Sordariomycetes; Xylariomycetidae; Xylariomycetidae incertae sedis;
            Neoarthrinium.
COMMENT     ##antiSMASH-Data-START##
            Version      :: 7.1.0
            Run date     :: 2023-12-04 11:58:05
            NOTE: This is a single region extracted from a larger record!
            Orig. start  :: 1803119
            Orig. end    :: 1825042
            ##antiSMASH-Data-END##
FEATURES             Location/Qualifiers
     protocluster    1..21923
                     /aStool="rule-based-clusters"
                     /category="terpene"
                     /contig_edge="False"
                     /core_location="[10000:11923]"
                     /cutoff="20000"
                     /detection_rule="(Terpene_synth or Terpene_synth_C or
                     phytoene_synt or Lycopene_cycl or terpene_cyclase or NapT7
                     or fung_ggpps or fung_ggpps2 or trichodiene_synth or TRI5)"
                     /neighbourhood="10000"
                     /product="terpene"
                     /protocluster_number="1"
                     /tool="antismash"
     proto_core      10001..11923
                     /aStool="rule-based-clusters"
                     /tool="antismash"
                     /cutoff="20000"
                     /detection_rule="(Terpene_synth or Terpene_synth_C or
                     phytoene_synt or Lycopene_cycl or terpene_cyclase or NapT7
                     or fung_ggpps or fung_ggpps2 or trichodiene_synth or TRI5)"
                     /neighbourhood="10000"
                     /product="terpene"
                     /protocluster_number="1"
     cand_cluster    1..21923
                     /candidate_cluster_number="1"
                     /contig_edge="False"
                     /detection_rules="(Terpene_synth or Terpene_synth_C or
                     phytoene_synt or Lycopene_cycl or terpene_cyclase or NapT7
                     or fung_ggpps or fung_ggpps2 or trichodiene_synth or TRI5)"
                     /kind="single"
                     /product="terpene"
                     /protoclusters="1"
                     /tool="antismash"
     region          1..21923
                     /candidate_cluster_numbers="1"
                     /contig_edge="False"
                     /product="terpene"
                     /region_number="2"
                     /rules="(Terpene_synth or Terpene_synth_C or phytoene_synt
                     or Lycopene_cycl or terpene_cyclase or NapT7 or fung_ggpps
                     or fung_ggpps2 or trichodiene_synth or TRI5)"
                     /tool="antismash"
     gene            2867..3847
                     /locus_tag="JX265_000567"
     mRNA            2867..3847
                     /locus_tag="JX265_000567"
                     /product="hypothetical protein"
     CDS             2867..3847
                     /codon_start=1
                     /locus_tag="JX265_000567"
                     /product="hypothetical protein"
                     /protein_id="KAI1881741.1"
                     /transl_table=1
                     /translation="MRGAMFRPQRQLSRLVAAGPSPSRLSSLAGPRCCCCSGSFARRAS
                     PPRPLTTRAFATAPALQDKQPVGAHDAPEAATEAPSAPQPQLPPSKTPKRRRRGVVAAL
                     VFLFVGTGIGSLFRLSVSPPPLPAPGTREDELLLPSIHDKAAKLPIVQLLSSDPSWESW
                     SAYESRSERSPSITSGPMSGSRGLAYQRIFYKQETGEMTSVIYFGGALSGFPGVVHGGA
                     LATVLDETLGRCAIVRFPARTGVTATLDLTYRKPTLTNAFYVIKTRPVVLEADEVVGND
                     GTKKSDRKLWVEGNIQTLDGKVCVEAKALFVVPKGVKPGPISGKW"
     gene            7003..9086
                     /locus_tag="JX265_000568"
     mRNA            join(7003..7508,7562..9086)
                     /locus_tag="JX265_000568"
                     /product="hypothetical protein"
     CDS             join(7003..7508,7562..9086)
                     /codon_start=1
                     /locus_tag="JX265_000568"
                     /product="hypothetical protein"
                     /protein_id="KAI1881742.1"
                     /transl_table=1
                     /translation="MSASNVLIYFVRRDLRVSDNPILHHLASSSDHGFTHILPVYVFVS
                     NQIEVSGFIKDGSKSPYPEAKSQVAGFWRCGPHRAKIIAASVWDMKESLQSLGSDLIIR
                     VGQYDDTLKSLLEGFKENDQNVGAVWITSDEGVEERRDERKLASICSGSGVDFKAWVDE
                     KYFIDDRDLKLASPQELPDVFTTYRKMMEPLRERPRDALPRPSKSSLPQLPSTSSISPQ
                     ARPFEISATLEDLKEAVLSPIKTILSDAPPFPEDAVSAHPFEGGETRARTRLDTIINNG
                     TVYSYKSSRNGLIGADFSTKLSAYLALGSITARQVHDALLRYEDGTDEAYKEAPGYGEG
                     ENEGSKGVRFELLWRDYMRLCTRKFTYRLFRREGFRDDSSIKWKSPKKEEAPTDDSQSE
                     EIDRILARIFAGTTGMGLIDASQRELLHTGYTSNRARQNVASFLAKHLGIDWRYGAEWY
                     EMILVDYDVSSNWSNWQYVSGVGNDPRGEARIFNPVKQAFDYDKEGEYVKMWVPELRAV
                     EKLENIFQACTTPKEDWERFGLTGLAMVEDPIKRIDFSVEGKPNKHVKRPFDRRRKDGR
                     IRSSANLSNHHVTNGNAQENSYAGGEQRGQYPQFDAPRYPRGDFRGGRGGGRGGPRGGY
                     RGRGYGPPRGGGYRGGRGNFQAYGTVPGGFGAWPPTQQSGV"
     aSDomain        join(7018..7508,7562..8597)
                     /aSDomain="TIGR02765"
                     /aSTool="tigrfam"
                     /description="crypto_DASH: cryptochrome, DASH family"
                     /detection="hmmscan"
                     /domain_id="TIGRFam_JX265_000568_0005"
                     /evalue="7.50E-153"
                     /identifier="TIGR02765"
                     /label="JX265_000568"
                     /locus_tag="JX265_000568"
                     /protein_end="514"
                     /protein_start="5"
                     /score="507.4"
                     /tool="antismash"
                     /translation="VLIYFVRRDLRVSDNPILHHLASSSDHGFTHILPVYVFVSNQIEV
                     SGFIKDGSKSPYPEAKSQVAGFWRCGPHRAKIIAASVWDMKESLQSLGSDLIIRVGQYD
                     DTLKSLLEGFKENDQNVGAVWITSDEGVEERRDERKLASICSGSGVDFKAWVDEKYFID
                     DRDLKLASPQELPDVFTTYRKMMEPLRERPRDALPRPSKSSLPQLPSTSSISPQARPFE
                     ISATLEDLKEAVLSPIKTILSDAPPFPEDAVSAHPFEGGETRARTRLDTIINNGTVYSY
                     KSSRNGLIGADFSTKLSAYLALGSITARQVHDALLRYEDGTDEAYKEAPGYGEGENEGS
                     KGVRFELLWRDYMRLCTRKFTYRLFRREGFRDDSSIKWKSPKKEEAPTDDSQSEEIDRI
                     LARIFAGTTGMGLIDASQRELLHTGYTSNRARQNVASFLAKHLGIDWRYGAEWYEMILV
                     DYDVSSNWSNWQYVSGVGNDPRGEARIFNPVKQAFDYDKEGEYVKMWVPEL"
     PFAM_domain     join(7024..7508,7562..7637)
                     /aSDomain="DNA_photolyase"
                     /aSTool="clusterhmmer"
                     /database="35.0"
                     /db_xref="PF00875.21"
                     /description="DNA photolyase"
                     /detection="hmmscan"
                     /domain_id="clusterhmmer_JX265_000568_0017"
                     /evalue="1.30E-17"
                     /label="JX265_000568"
                     /locus_tag="JX265_000568"
                     /protein_end="194"
                     /protein_start="7"
                     /score="64.3"
                     /tool="antismash"
                     /translation="IYFVRRDLRVSDNPILHHLASSSDHGFTHILPVYVFVSNQIEVSG
                     FIKDGSKSPYPEAKSQVAGFWRCGPHRAKIIAASVWDMKESLQSLGSDLIIRVGQYDDT
                     LKSLLEGFKENDQNVGAVWITSDEGVEERRDERKLASICSGSGVDFKAWVDEKYFIDDR
                     DLKLASPQELPDVFTTYRKMMEPL"
     PFAM_domain     8106..8663
                     /aSDomain="FAD_binding_7"
                     /aSTool="clusterhmmer"
                     /database="35.0"
                     /db_xref="PF03441.17"
                     /description="FAD binding domain of DNA photolyase"
                     /detection="hmmscan"
                     /domain_id="clusterhmmer_JX265_000568_0018"
                     /evalue="1.60E-46"
                     /label="JX265_000568"
                     /locus_tag="JX265_000568"
                     /protein_end="536"
                     /protein_start="350"
                     /score="158.5"
                     /tool="antismash"
                     /translation="ELLWRDYMRLCTRKFTYRLFRREGFRDDSSIKWKSPKKEEAPTDD
                     SQSEEIDRILARIFAGTTGMGLIDASQRELLHTGYTSNRARQNVASFLAKHLGIDWRYG
                     AEWYEMILVDYDVSSNWSNWQYVSGVGNDPRGEARIFNPVKQAFDYDKEGEYVKMWVPE
                     LRAVEKLENIFQACTTPKEDWER"
     gene            10001..11923
                     /locus_tag="JX265_000569"
     mRNA            join(10001..10023,10090..11016,11068..11923)
                     /locus_tag="JX265_000569"
                     /product="hypothetical protein"
     CDS             join(10001..10023,10090..11016,11068..11923)
                     /codon_start=1
                     /gene_functions="biosynthetic (rule-based-clusters)
                     terpene: phytoene_synt"
                     /gene_kind="biosynthetic"
                     /locus_tag="JX265_000569"
                     /product="hypothetical protein"
                     /protein_id="KAI1881743.1"
                     /sec_met_domain="phytoene_synt (E-value: 1.4e-26, bitscore:
                     88.8, seeds: 8, tool: rule-based-clusters)"
                     /transl_table=1
                     /translation="MAYDYALVHLKFTIPLAGVLTFILRPLLTRLDLYKTLALIVIVFT
                     ATLPWDSFLIHNGVWTYPPDAIAGPRLFLVPAEELFFFVIQTYITSMLYILFNKPILHA
                     QYLTTKEDSAPAARSIRTLGQAFLGGCIAVGALLVKKGGDGFYLGLILVWACPFALLTW
                     TFSGYFLIQLPLVCVAAPILLPTLYLWVVDELALGRGTWSIESGTKLGWCLWGSLELEE
                     AIFFLMTNALIVFGLVAFDRGMAVLNTFPHLFPKVPATPSPLLLLKGVLTDPSKYDMKR
                     VHGIREAVQRLRRKSRSFYLASSVFPGRVRIDLVLLYSFCRVADDLIDDAKTEAEALDW
                     IQKLTGYLDLVYSTTFTVSPSENTAVQTFIRDNFPKSDQSALQLLPTNLLPREPLYELL
                     EGFKMDLAFSHTGGKGEPHLPANFPIRNEQDLELYAHRVASTVGELCLWLVFEHGHRRL
                     SKDKEDSLVQAAQTMGHALQYVNIARDIAVDADMERVYLPTNWLKEEGVTPRDIIKAPR
                     QAVVQRLRERLLKVAFAEYERSRAPMEMLPSDVRGPLIVAVESYMEIGRVLRENKGVRS
                     SKNPKRATVSRSRRIWVAWKNLASQ"
     aSDomain        join(10007..10023,10090..10345)
                     /aSDomain="TIGR03462"
                     /aSTool="tigrfam"
                     /description="CarR_dom_SF: lycopene cyclase domain"
                     /detection="hmmscan"
                     /domain_id="TIGRFam_JX265_000569_0006"
                     /evalue="4.20E-19"
                     /identifier="TIGR03462"
                     /label="JX265_000569"
                     /locus_tag="JX265_000569"
                     /protein_end="93"
                     /protein_start="2"
                     /score="66.8"
                     /tool="antismash"
                     /translation="YDYALVHLKFTIPLAGVLTFILRPLLTRLDLYKTLALIVIVFTAT
                     LPWDSFLIHNGVWTYPPDAIAGPRLFLVPAEELFFFVIQTYITSML"
     PFAM_domain     10112..10348
                     /aSDomain="Lycopene_cyc"
                     /aSTool="clusterhmmer"
                     /database="35.0"
                     /db_xref="PF18916.3"
                     /db_xref="GO:0016872"
                     /description="Lycopene cyclase"
                     /detection="hmmscan"
                     /domain_id="clusterhmmer_JX265_000569_0019"
                     /evalue="2.30E-06"
                     /gene_ontologies="GO:0016872: intramolecular lyase
                     activity"
                     /label="JX265_000569"
                     /locus_tag="JX265_000569"
                     /protein_end="94"
                     /protein_start="15"
                     /score="28.1"
                     /tool="antismash"
                     /translation="LAGVLTFILRPLLTRLDLYKTLALIVIVFTATLPWDSFLIHNGVW
                     TYPPDAIAGPRLFLVPAEELFFFVIQTYITSMLY"
     aSDomain        10502..10774
                     /aSDomain="TIGR03462"
                     /aSTool="tigrfam"
                     /description="CarR_dom_SF: lycopene cyclase domain"
                     /detection="hmmscan"
                     /domain_id="TIGRFam_JX265_000569_0007"
                     /evalue="2.30E-18"
                     /identifier="TIGR03462"
                     /label="JX265_000569"
                     /locus_tag="JX265_000569"
                     /protein_end="236"
                     /protein_start="145"
                     /score="64.5"
                     /tool="antismash"
                     /translation="FYLGLILVWACPFALLTWTFSGYFLIQLPLVCVAAPILLPTLYLW
                     VVDELALGRGTWSIESGTKLGWCLWGSLELEEAIFFLMTNALIVFG"
     PFAM_domain     join(10940..11016,11068..11878)
                     /aSDomain="SQS_PSY"
                     /aSTool="clusterhmmer"
                     /database="35.0"
                     /db_xref="PF00494.22"
                     /db_xref="GO:0009058"
                     /description="Squalene/phytoene synthase"
                     /detection="hmmscan"
                     /domain_id="clusterhmmer_JX265_000569_0020"
                     /evalue="1.10E-64"
                     /gene_ontologies="GO:0009058: biosynthetic process"
                     /label="JX265_000569"
                     /locus_tag="JX265_000569"
                     /protein_end="587"
                     /protein_start="291"
                     /score="218.6"
                     /tool="antismash"
                     /translation="LRRKSRSFYLASSVFPGRVRIDLVLLYSFCRVADDLIDDAKTEAE
                     ALDWIQKLTGYLDLVYSTTFTVSPSENTAVQTFIRDNFPKSDQSALQLLPTNLLPREPL
                     YELLEGFKMDLAFSHTGGKGEPHLPANFPIRNEQDLELYAHRVASTVGELCLWLVFEHG
                     HRRLSKDKEDSLVQAAQTMGHALQYVNIARDIAVDADMERVYLPTNWLKEEGVTPRDII
                     KAPRQAVVQRLRERLLKVAFAEYERSRAPMEMLPSDVRGPLIVAVESYMEIGRVLRENK
                     GVRSSKNPKRATVSR"
     gene            12862..14641
                     /locus_tag="JX265_000570"
     mRNA            join(12862..12898,12951..14641)
                     /locus_tag="JX265_000570"
                     /product="hypothetical protein"
     CDS             join(12862..12898,12951..14641)
                     /codon_start=1
                     /gene_functions="biosynthetic-additional
                     (rule-based-clusters) Pyr_redox_2"
                     /gene_functions="biosynthetic-additional
                     (rule-based-clusters) DAO"
                     /gene_functions="biosynthetic-additional (smcogs)
                     SMCOG1222:dehydrogenase (Score: 368.5; E-value: 1.1e-111)"
                     /gene_kind="biosynthetic-additional"
                     /locus_tag="JX265_000570"
                     /product="hypothetical protein"
                     /protein_id="KAI1881744.1"
                     /sec_met_domain="Pyr_redox_2 (E-value: 1.8e-07, bitscore:
                     26.1, seeds: 64, tool: rule-based-clusters)"
                     /sec_met_domain="DAO (E-value: 1.8e-11, bitscore: 39.7,
                     seeds: 521, tool: rule-based-clusters)"
                     /transl_table=1
                     /translation="MEKIRQKKAIVIGAGAGGIATAARLAKSGFQVTVLEKNSFTGGRC
                     SLIHHEGYRFDQGPSLLLLPKLFREAFYDLDTSLEAEGVELLQCPSNYNVWFSDGESFE
                     LSTDLSRMKTQIERWEGKDGFERYLAWLREAHQHYELSVSDVLHKNFTKWWDLANPGFI
                     RTGLKLHPLHSIWSRASKYFWTERLRRVFTFATMYMGMSPFDAPATYSLLQYTELAEGI
                     WYPRGGFHVVLQALVDVGKRLGVEYRLSTPVKQVLTSPDGKTANGVLLESGERLEADVV
                     VVNADLVYAYSNLFPQTPSMESYSRSLRERDGSCSSISFYWSLNRKVPELKTHNIFLAE
                     EYRESFDAIFDRQSLPKEPSFYINVPSRMDEAAAPNGCDAVIALVPTGHLLQSKGFMKS
                     DAGIPRDQDWPTLVNQARRTVLSTISARTGCESLGNLITNEIINDPFTWESKFNLDKGS
                     ILGLSHSFFNVLKFRPSTKARGLDNAYFVGASTHPGTGVPIVLAGAKITTEQILEDFGM
                     PVTWQTHPSQLKDQGVPQTKSTSQLDKVHAPVSGTILYMISLSIWLVFFMYFWRPTGF"
     aSDomain        join(12886..12898,12951..14464)
                     /aSDomain="TIGR02734"
                     /aSTool="tigrfam"
                     /description="crtI_fam: phytoene desaturase"
                     /detection="hmmscan"
                     /domain_id="TIGRFam_JX265_000570_0008"
                     /evalue="3.20E-124"
                     /identifier="TIGR02734"
                     /label="JX265_000570"
                     /locus_tag="JX265_000570"
                     /protein_end="517"
                     /protein_start="8"
                     /score="413.3"
                     /tool="antismash"
                     /translation="AIVIGAGAGGIATAARLAKSGFQVTVLEKNSFTGGRCSLIHHEGY
                     RFDQGPSLLLLPKLFREAFYDLDTSLEAEGVELLQCPSNYNVWFSDGESFELSTDLSRM
                     KTQIERWEGKDGFERYLAWLREAHQHYELSVSDVLHKNFTKWWDLANPGFIRTGLKLHP
                     LHSIWSRASKYFWTERLRRVFTFATMYMGMSPFDAPATYSLLQYTELAEGIWYPRGGFH
                     VVLQALVDVGKRLGVEYRLSTPVKQVLTSPDGKTANGVLLESGERLEADVVVVNADLVY
                     AYSNLFPQTPSMESYSRSLRERDGSCSSISFYWSLNRKVPELKTHNIFLAEEYRESFDA
                     IFDRQSLPKEPSFYINVPSRMDEAAAPNGCDAVIALVPTGHLLQSKGFMKSDAGIPRDQ
                     DWPTLVNQARRTVLSTISARTGCESLGNLITNEIINDPFTWESKFNLDKGSILGLSHSF
                     FNVLKFRPSTKARGLDNAYFVGASTHPGTGVPIVLAGAKITTEQILEDFGM"
     PFAM_domain     12962..13774
                     /aSDomain="Amino_oxidase"
                     /aSTool="clusterhmmer"
                     /database="35.0"
                     /db_xref="PF01593.27"
                     /db_xref="GO:0016491"
                     /description="Flavin containing amine oxidoreductase"
                     /detection="hmmscan"
                     /domain_id="clusterhmmer_JX265_000570_0021"
                     /evalue="1.60E-20"
                     /gene_ontologies="GO:0016491: oxidoreductase activity"
                     /label="JX265_000570"
                     /locus_tag="JX265_000570"
                     /protein_end="287"
                     /protein_start="16"
                     /score="74.0"
                     /tool="antismash"
                     /translation="GGIATAARLAKSGFQVTVLEKNSFTGGRCSLIHHEGYRFDQGPSL
                     LLLPKLFREAFYDLDTSLEAEGVELLQCPSNYNVWFSDGESFELSTDLSRMKTQIERWE
                     GKDGFERYLAWLREAHQHYELSVSDVLHKNFTKWWDLANPGFIRTGLKLHPLHSIWSRA
                     SKYFWTERLRRVFTFATMYMGMSPFDAPATYSLLQYTELAEGIWYPRGGFHVVLQALVD
                     VGKRLGVEYRLSTPVKQVLTSPDGKTANGVLLESGERLEADVVVVNADL"
     gene            complement(14959..15984)
                     /locus_tag="JX265_000571"
     mRNA            complement(14959..15984)
                     /locus_tag="JX265_000571"
                     /product="hypothetical protein"
     CDS             complement(14959..15984)
                     /codon_start=1
                     /locus_tag="JX265_000571"
                     /product="hypothetical protein"
                     /protein_id="KAI1881745.1"
                     /transl_table=1
                     /translation="MEVITASIAAHRGFQRFSDLPKELRERIWDSVIRTDKPSVQIFQL
                     HSCLSSKQRVRGYPFLRAWSYQLYVPRHQERCDPLCEDPLPLCNHSAYLVDSGLWTACK
                     ESRGRMMWHYHQTDKDTKIQRSSRRNIAVSRHRHTTANYRFERDGKPQFFFIRPHTDLV
                     LVTVPKGFFESWVSRILFRTLMVTNHLSCDSFFCIPIKHLAIEYQSSWTLSTYVDTVLD
                     NLTTIVAALCNPPRHIERFWLVAPLTAPKKSPHVFQGVGCMYVEVSGSNYVPAYMFART
                     WDEFYRESILNIHPIRFTRLLRERVNRELAPSRSTSVYSTTMAISATCVPIGVLTCVYD
                     G"
     PFAM_domain     complement(15577..15945)
                     /aSDomain="2EXR"
                     /aSTool="clusterhmmer"
                     /database="35.0"
                     /db_xref="PF20150.2"
                     /description="2EXR family"
                     /detection="hmmscan"
                     /domain_id="clusterhmmer_JX265_000571_0022"
                     /evalue="4.60E-06"
                     /label="JX265_000571"
                     /locus_tag="JX265_000571"
                     /protein_end="136"
                     /protein_start="13"
                     /score="27.6"
                     /tool="antismash"
                     /translation="FQRFSDLPKELRERIWDSVIRTDKPSVQIFQLHSCLSSKQRVRGY
                     PFLRAWSYQLYVPRHQERCDPLCEDPLPLCNHSAYLVDSGLWTACKESRGRMMWHYHQT
                     DKDTKIQRSSRRNIAVSRH"
     gene            17332..18405
                     /locus_tag="JX265_000572"
     mRNA            join(17332..17440,17525..18405)
                     /locus_tag="JX265_000572"
                     /product="hypothetical protein"
     CDS             join(17332..17440,17525..18405)
                     /codon_start=1
                     /locus_tag="JX265_000572"
                     /product="hypothetical protein"
                     /protein_id="KAI1881746.1"
                     /transl_table=1
                     /translation="MAAAGMVDPTKVGRYPVILSDALLGKKSSEVYTGVRYNHKPDTPP
                     EHARLKPSASSKAFDLTYQEQGGNGAYKYRGSRTSDNGKYVLIFDPRREAFVLHKVDST
                     FNMNLTQTPDNKDAESLKREYPHLKNSGTESSTGKPKSNAKSQGAKESKTSRKKKEESP
                     PAPVSKKRTPASDVEESSDDDGGLDIEFPGGDPSGANRDFSPAFPPRRFSEFVAQADGE
                     DDDADGEDDDDDMSEEHFKLPSPLNYQATTTKAPEPINDIQNQTISLTFDDDSESEEDE
                     EPQPPPQPQQEAEPAEELEQDDMDVDELEAELAAEFGAQSESDVSEED"
     PFAM_domain     join(17374..17440,17525..17754)
                     /aSDomain="EAF"
                     /aSTool="clusterhmmer"
                     /database="35.0"
                     /db_xref="PF09816.12"
                     /description="RNA polymerase II transcription elongation
                     factor"
                     /detection="hmmscan"
                     /domain_id="clusterhmmer_JX265_000572_0023"
                     /evalue="3.50E-20"
                     /label="JX265_000572"
                     /locus_tag="JX265_000572"
                     /protein_end="113"
                     /protein_start="14"
                     /score="72.4"
                     /tool="antismash"
                     /translation="YPVILSDALLGKKSSEVYTGVRYNHKPDTPPEHARLKPSASSKAF
                     DLTYQEQGGNGAYKYRGSRTSDNGKYVLIFDPRREAFVLHKVDSTFNMNLTQTP"
     gene            19515..20394
                     /locus_tag="JX265_000573"
     mRNA            join(19515..19568,19627..20394)
                     /locus_tag="JX265_000573"
                     /product="hypothetical protein"
     CDS             join(19515..19568,19627..20394)
                     /codon_start=1
                     /locus_tag="JX265_000573"
                     /product="hypothetical protein"
                     /protein_id="KAI1881747.1"
                     /transl_table=1
                     /translation="MDRQEIIATNKSLRLIKNELEHLLEKGIVNDDVFDNIMRILPAES
                     SLSGATPSSRQPSVASPVPSANPISPPPTSGLANLAISQNPSPSPAPPAYNSTGPPSLP
                     QRNGPPPPPPSKPVIAHAKALYKYTAADDRDLSFERDDRVAVFEYMNDDWWMGKNQRTG
                     LEGIFPKNYVEIDHSAGAGGFPGEKAGFYAPSQPTYASPAPGGYPAPPPQQNPYNANVP
                     PMAVAEGSNGQQASAGGKGGEMGKKFGKKLGNAAIFGAGATLGGNLVNSIF"
     PFAM_domain     19939..20082
                     /aSDomain="SH3_1"
                     /aSTool="clusterhmmer"
                     /database="35.0"
                     /db_xref="PF00018.31"
                     /db_xref="GO:0005515"
                     /description="SH3 domain"
                     /detection="hmmscan"
                     /domain_id="clusterhmmer_JX265_000573_0024"
                     /evalue="1.90E-13"
                     /gene_ontologies="GO:0005515: protein binding"
                     /label="JX265_000573"
                     /locus_tag="JX265_000573"
                     /protein_end="170"
                     /protein_start="122"
                     /score="49.9"
                     /tool="antismash"
                     /translation="KALYKYTAADDRDLSFERDDRVAVFEYMNDDWWMGKNQRTGLEGI
                     FPK"
ORIGIN
        1 caagctgttg tccggtctca gcattccatc attcaagggc actccattgc taaaaggtgc
       61 cggcgatggt gagggggtta ttctcgtgtc tggggttctt ccactggaag ggtttgtcga
      121 ggtctggccc gctggagtgg accagtccga tggtccgtca aacgaaggcc tgttatagga
      181 tggctccgta atatctggga ttcctgcgtc gaagtggctc tcgctgggtt cctcttcttc
      241 ttcttcttct tcctccaatt cggacttgtc agcttcgtct tcgtcgtcct ctggattcgt
      301 ttgcccttcc tgcgaggggg ccatgggggg aggagaatat gtattgggcg gcgaggttgg
      361 cggagaagca gacgctattc gtataagctc tgcatcgttg aaagctgcct tctccgcagg
      421 attcgtaggc ttcatgaggt cctttgggtc ggcaaagccc tgtggaggct ctaagggcgg
      481 agagtgagag cctcggatca tggtgggact gccttcactg atgtaatcgg ctgtttctat
      541 ctccatcggt tctggcagtt cagggctctt aaacctcgtc atttgccgcg ctgcagtcgt
      601 gtcgccggga ccttgtttct gacggaacac tgccgaagga agctgagggt caagcggtga
      661 tcccatgggc atcgagtcga gcctgtgagg taaatctccg ttcgcgtcgc tcgcgggacc
      721 atgccgcttt gctttcttgc tggcatgaag atctgtgcgg cttccgtcgc tcatctcctg
      781 aggttcgtcg aacagctgca tgtctggtgg gtatccacga ggctgtcccg gcgccctgtc
      841 attggatctt tctacggagg gcatgggaac gtcttggcta ccatgagaca gtgatggttg
      901 gggttggcct tcctccatgg tgatttctga gagacgagtt gaacgttttc tcttgatgaa
      961 cctgtccgtg aggcgactcc aggtcgagcc cttgctgttc ttccggcttg cacgggctct
     1021 ccggagttgc tcctcgtaca actcggtcat ttgtctggtt gggggtaccg gggcctgttc
     1081 tggctccgag tccatagcaa tattggtatc gtagtagctg gctgcaccac caccaacgtc
     1141 catcacagga gctgcggcat actggtctga cacaacgccg tcctgggcgt cctttggcca
     1201 aggcggcgga taagactgga aatcgaagtt ctgcccaaag ttctgctgct gtggaggggc
     1261 gaagttatcg ggagcaccag caaagttggg ctcgttggtc gagatgggat actgctggaa
     1321 ggcggctctg tcatgagcag caggacctcc ctgcgagatc tggccgtctc ccgtgtatgt
     1381 ggaataatac tgcgattggg acgtctgctg gctgctggcg gcctggtccg ggccgggaaa
     1441 ggacaacctg cgttcagctt ccggaggctt ggtcaggtcg ctttcttcca ggcgccgggc
     1501 ccttcgccgg tagcggaaat agacgaagcc taatacaagg gagatgagaa agacgccgac
     1561 gatggagccc acaacagcgc cggcaatacc gcctgggctc atggatgagc gtgccacaag
     1621 ggcacgcgtg gagatgagat gcaaggccat ggttcctggg tttgagccgt caggcgcgcg
     1681 acgggatgga tggtagaaag aactgtccgg gtgctattcc ttgtagccca cagacatgag
     1741 caacaggcaa ggtccggcaa ggcgcgaatt ggctgggcgg gcagatgggg ttggcgcctg
     1801 cgagacgtgg cacgccggtg agatgagggc ggtggtgaga cggggtggtc gagacttgta
     1861 ggccagcggg agggtcagca cgagctgccc gagaaggcgg cctcgggaag ccgatgttag
     1921 caaatggcgt cgactgagat ggatgggcaa ttgatgcgtt cccccagcat atttgaaagc
     1981 gcggcggacg agaggacgtc aaaggcgacc ctgttttcca aggaaggtgt tcagcctcat
     2041 cgacatggga agacgccagc cagaaaaggc cccgagagag gacgttggct ggttggctgc
     2101 caagtggtgg gtgagcgagt agaaaggacc cccctggacg ttttggctgc tggttggagt
     2161 cctcccgagt ttgcaggtag acggtagacg gtagaccaac ggtgacccca cagggaggtg
     2221 gacatgaggg gtggggagcc gtgggcaggg cccaactgag ggaggcagag ggcacgctga
     2281 gacgcgagaa cttcgtcagc tagcgcacca tcccgaccgc agccctttgc catgggaaaa
     2341 cacgcgagac tgaggaatcc tgtactagcc gcctaacacg tggggcctcc cggtgctcag
     2401 ttgctcgagg tcccctcctg gtcgcaccgc atccgcggcc aatggcgcca atgggatcac
     2461 cagcgccgag tctccccctg ccgtaccaca gtactgcgcc acgagcagac caccccaaag
     2521 gtccgcaagg cgctgcggct agacgcaaga catgggagcg ttaccctaaa ggtgctatgg
     2581 gggtcgtttg attagtgcac cactacacac cattgcagag tgggttggca ccgcccgcct
     2641 gcccgctatc gaccttcggc gcgcctttaa gcttttcgcg cctctacgcc ggtcccgtag
     2701 tcaggggcac tctcgatcat gatttgacgg gccctcggcg ggcgcgatat caattccagc
     2761 tgccactgtt ctgagacgcg gccattccgg gtggcatgag caagctacca gcaaaaccaa
     2821 caaccaccag cagtcggcac tccaggagtc gaggtctaga ctcaccatgc gaggggccat
     2881 gtttcgaccg cagcgccagc tctccaggct cgttgcagca ggaccgagtc cctcccggct
     2941 ctcgtcgctt gcgggaccga gatgctgctg ctgctccggt agcttcgcca gacgggcctc
     3001 accaccacgg ccactgacga cgagagcctt cgcgacagcg ccagctctcc aagacaagca
     3061 gcccgtgggt gcgcacgatg cgccagaagc agccactgag gcgccatcgg cgccgcaacc
     3121 acagctcccc ccgtccaaga cgccgaagcg ccggcgacgg ggcgtcgtcg cagccctcgt
     3181 ttttctgttc gttggcaccg gcataggctc cttgttccga ctctccgtct cgccgccgcc
     3241 tctgccagcg ccgggaacga gggaagacga gctgctgctg ccctcgatcc acgacaaggc
     3301 cgccaagctg cccatcgtcc agctcctctc gtccgacccg tcgtgggagt catggagtgc
     3361 ctacgaaagc aggagcgagc ggagccccag cataacctcg gggcccatgt ccggctctag
     3421 aggtcttgcc taccagcgca tattctacaa gcaggagact ggcgagatga cgagcgtcat
     3481 ctactttggt ggcgccctca gtggcttccc cggtgtcgtc cacggcggcg cgctggcgac
     3541 agttctggac gagactctcg gacgctgtgc catcgtgagg tttcccgcga ggacaggcgt
     3601 caccgcgacg cttgatctta cctataggaa acccaccttg accaatgctt tctatgtgat
     3661 caagaccagg cctgttgtgc tagaggcaga cgaagtagtt ggcaatgatg ggacaaagaa
     3721 gagcgaccgg aaactatggg tcgagggcaa catacagacg ttggacggga aggtctgcgt
     3781 cgaagccaag gctctgtttg tggtgcccaa gggggtcaag cccggtccca tcagtggtaa
     3841 atggtgaatg ggaaagcgaa ctgtagattt cctagaatgc tacgaacatg cgagcgctga
     3901 atgtttgaag gaatgtttga agcatggttt gtcacctgga gagatagact ccattgtatt
     3961 atagagaact gacgttgatg tgagacaata gatattactc gcaagagatc atacaatctt
     4021 taaaggagcc actttgattt ggatatagtt acgtgatcag cgctcatcga gcgtcttaga
     4081 tgctacatat attctgcggg atcttgccaa aacatcccac atgttgacat tgttattact
     4141 agcaccatcg tgtgccggcc ggcgaagtca acactagtcc gacaaagcca tatcctcaac
     4201 actgttatgt cgagcttaat atacgtatca cagccccggg acacgcctct agttctagac
     4261 cgaggtggcc aattcttact ttcccttggc ccacggtaac gggccaatga gttgatatcg
     4321 accggcactc atctgagaca ctgaagcgat ctgacgagat cggggccact gagacaccaa
     4381 cgtcgcagcg ccagtggctt gctggcttgc tggcttgcgg gcatgcgaga aaacctgggg
     4441 ttggaaacca attcacgtac ctctttgctg gaccttgcag tcgtggccag cagctgtcat
     4501 attctggagg gcaaattatc tctgttccgt cgaatcctgg ttcagctgaa agctggtgta
     4561 cgactcacgc gtgaccttat gcttcatggt tgcgggttta cccaatgcaa ctaactctat
     4621 ggctacgtgg gccctggttc attaggatac tctgttataa tccacctgtg attggtgacc
     4681 ttgtattcgc ctaccagtct aatgggtttg caatctcgaa acattgtgtc cgctcgtagc
     4741 tttgcagctc agtgcagaag gcctgggctg ccggtagtcg aggtgtgcct atcaacaacc
     4801 ttgcatgacg ccaaagagaa atatttgcaa atcaattcaa tctgtagcgc caatgactaa
     4861 ggtgaacctt ccatcatgct tcgataagta actagtcgcc atggtttttt tttttttttt
     4921 ttttttttca cgatttcgga actggatgga gcaaggatta ttttctttca gatgagatag
     4981 gctagatagg gttgtgtgac tagttactgt agatccggcc gcctgtctga ttagtcggcc
     5041 tgcataaggg cgcttcggcg ctccggagat gggacggaaa cacaccgcat cattgatggc
     5101 attagtgcaa agaccctgtc ctgtccgggg ttgtcgatgg gaattcttca agaccacggc
     5161 gtagatcgat tgtcgggatt tgaatcagcc gccagattgg agaggctacg taatgctcgg
     5221 ggttcaagac cttgggaaga tctgtgtctc actgggggcg gccagtggat cacgaagtgg
     5281 tgcaagctac gaggctggag gcaagtcatg ttgggttttc tcgccgttgc gtctgcggat
     5341 gaagagctca gcgactgggt gacgagaagc cagtaaacat cacctcatga ctcgttggag
     5401 taccggaaat gccatctaga atccggtgac gcagcattgg ggtctgagga aaatccaggg
     5461 ttcagtagca tgcccaatcc ggcaaggtgt cagctcgggt agatggtgcg aaccttgccc
     5521 ctgatggcgc cgaggatctg attgacttgc agatgcgaaa tctcgctcca taacgagatc
     5581 ttagaagccc tctatgtgca gcggcatatc ggagtcgtac ccggatcgtc gtaccgagcg
     5641 gactttgggg tttgtttagc tgcactttgt ggtatagtca gttgcacgag agcctatcat
     5701 gatccggttc tactttcgct gccttcttat cccatcgtta ctatctggtg caccgcaatg
     5761 atcgcgttcc agctttcctc ttttgaacgc tgccgtcttg ttgttccttt ttcttctttt
     5821 aagagtactg tggcgttgga ttggtctatg agggcaagat gcctgttggc caaatactgt
     5881 tccatacttg ccaggttgtt gtactcaaac cgcgcctccg tattgaatag gcgagctcga
     5941 tgctcacggc attggaaagg gccatacaga tcgcaggggt cagaggttgc ccaactaggt
     6001 acacagctct tggagcacac gatctttgga gcacggtgca ctctcgtgtg cttcattcct
     6061 aacgcaagaa acatgagggc gatgaattgc ttatactcca ctgcacttga taacgtgcgg
     6121 tttctgcagt gaaacatgtc atgcagccag aacagaagtc ggatctataa ccacggcatg
     6181 ctgcccatct cttgaggcgt ccaaacacgt gcgattggtc gccggtggta cggtgctggc
     6241 tccggccatg gaccagttgg gatcgtcccc ccggcaagtg cgtcattagt gcggatagtt
     6301 gtggggcacc gcgtaaaccg catatgggat ttctcgatgg tcgtctccga tctggaactt
     6361 cagcatcgcc ggtttggcag ctttccaaat cgaatttgca atttgacccc aaagacccca
     6421 tgatggccgt tggctttagt tgtcttttct cgctcgccat ggaccgtcta gccatccatt
     6481 actggcagtc gggcaaggtg tcactgcaca tctcggccag gcgtggcgga aactctaccc
     6541 tgctctagcg gcatacttca ggttccctca gagagagctg ggattgcccc ttggttttcc
     6601 attacccttt gagttcatca tagactgcgg ctgcccctta ttacgacctt caacgataca
     6661 ccacgatagc caggcccgtg tacggttgta atttcctcga gcctcttcct ccatgcctcc
     6721 gacactagca gcgcaattca catagcttcg atttctattg tcccctcgtc acttaccaga
     6781 cgtaaaatct caaatcactc gcggaagtcg gtttctggac tatcgtttct ctttctctgc
     6841 acacatccaa caacaagaag ttgggccacg taccgtgtct cgctccacag actctcgaac
     6901 cagtaaccga cgtgtcccaa cagagcttat gtctggttcg ctggcctaaa ccctcaggaa
     6961 cgtaccacag acgtttattt gttgtcacgt ctcccgacca cgatgtcggc gagtaatgtt
     7021 ctgatatatt ttgtccgccg agatctgagg gtctcagaca acccaatcct ccatcacctc
     7081 gcttcgtcct ccgatcatgg ctttacacat atcctgccgg tctacgtgtt cgtgtctaat
     7141 cagatagagg tatcagggtt catcaaagat ggcagcaagt ccccatatcc agaagccaag
     7201 agccaagttg ccgggttctg gagatgcggt ccacacaggg ctaagatcat tgctgcctcg
     7261 gtgtgggata tgaaagagtc tttgcagagt ttgggcagcg atctgatcat tcgcgttggt
     7321 caatatgacg atacgttgaa gtccctcttg gaaggcttca aagaaaacga tcaaaatgtc
     7381 ggagctgtat ggataacgtc cgatgagggt gtcgaagaaa ggcgtgacga acgaaagctg
     7441 gcatccatat gttctggttc cggtgtcgac tttaaagcgt gggtggatga gaagtacttc
     7501 attgatgagt atgttcactc ctttcttgag gttccttgct gtctggctga cgaatggaca
     7561 gtcgagattt gaaacttgct tccccccagg agcttccaga tgttttcaca acctaccgca
     7621 agatgatgga gccactccga gaaagaccta gggatgccct tccaaggcca tccaagtctt
     7681 ctctacccca acttccttca acgtcaagca tctcaccaca agcacgaccc tttgaaattt
     7741 ccgcgacact cgaggatctt aaagaagctg ttctaagtcc gatcaagacg attttgtcag
     7801 atgcgccccc atttcctgag gatgccgtat cggcccatcc ctttgaaggg ggtgaaacac
     7861 gtgctcggac acgtcttgac acgatcatca acaacggtac cgtgtacagc tataagagtt
     7921 ctcgtaatgg tctgatcggg gccgatttta gcacaaagtt gtcagcatac ctcgcactcg
     7981 gttccattac ggcacgccag gtacatgacg ctttactgag atacgaggat ggtacagatg
     8041 aggcatataa ggaagctccg ggttatggtg agggtgaaaa tgagggttca aagggtgttc
     8101 gattcgagct cttgtggcgc gattatatga ggctttgtac gaggaagttc acctacaggt
     8161 tgttccgccg cgaaggattt cgggatgata gcagtatcaa gtggaagtca cctaagaagg
     8221 aagaagcccc cactgacgac tcgcaatcgg aagagattga caggatactg gcccgcatat
     8281 tcgctggaac aacgggcatg gggctcattg atgcgtccca acgcgagctg ctgcatacgg
     8341 ggtacacttc aaatcgagct cgtcaaaacg ttgccagttt cttagccaaa caccttggca
     8401 tagactggcg ttacggcgcc gagtggtatg agatgatact cgtcgattat gatgtttctt
     8461 ccaactggtc gaattggcag tacgtgtctg gcgttggtaa cgatccccgg ggagaagccc
     8521 gaattttcaa cccagtcaag caagctttcg actacgacaa ggagggcgaa tacgtcaaga
     8581 tgtgggtgcc agaacttcgg gccgtcgaaa agctcgagaa tatcttccaa gcctgtacca
     8641 cgccgaagga ggactgggaa cgctttggcc ttacaggcct cgctatggta gaggacccta
     8701 ttaagcggat tgatttctcc gtcgaaggaa aacctaacaa acatgtcaaa cgaccgtttg
     8761 accgacgccg gaaggatgga agaatccgta gcagcgcaaa tctatcaaat catcacgtca
     8821 ccaacggcaa tgcgcaagag aacagttacg ctggcggtga gcagagaggc cagtaccccc
     8881 agttcgatgc cccgaggtat ccgcgcggtg atttcagagg aggccgaggg ggtgggcgcg
     8941 gtggtccccg aggtggttat cgaggacgag gttatggtcc gccaaggggt ggaggatatc
     9001 gaggcggacg gggtaacttt caggcctatg gaactgttcc aggtggtttt ggggcatggc
     9061 ctccaacgca acagtcaggt gtatagcgtg tctacggtgt ctatcataga cggtgcgact
     9121 tgcatcagaa gcattggtca tatcagcgct tcaaagaata tgtcatagac aagaccgccg
     9181 tgggatatca agcggactgg aacccaagtc aacggatgtc tttggaatca gcatcgatat
     9241 gttaactatg tatattttgc ttgtattaca tggtgtctac tccgctggcg tgcttaagca
     9301 gacctgaacg tgcacagctt gaacatgccg atctgacgtg aacatgtatt acaagactga
     9361 atatggtggt aagcttcaaa cgtcaatggt cagttggctt cgctaggttg aatagctaca
     9421 ctgtcttcaa attctatggt attggaaaag tgaaacgagt agtagactgc agggtactgc
     9481 aattgcacgc acgaggtagt atagtggttc cctagatcga aagtccgagt tttacaatac
     9541 attactgtcc ataatattac ttttcttcgt gaattgaatg ccatcctgca ctgttgcacc
     9601 aagatgacag cttacccgat tttgctggca gctgctgtcc actaaagttc gcgggcggac
     9661 tattgaagtc tatgatctca tcattttggc ggaatggcaa ccaaagccac cgttgggctc
     9721 ccccaacacg ctagggctac ctgcatactc cccttgacgg cgcgcctggc ctcccgaagc
     9781 caagtcactc cgagctgtca tgcatttcgt ggccggactt tttcggacag cgatatgaaa
     9841 cgaccacgcc ggatcacatt aagttataag tcgtgtggca tacacatgca aacgcacaca
     9901 tcccgcaccg gtgctctcct gttagccgtc tgttaaggtt gcaacctgcc gaggcgccat
     9961 tgatctgcta ggatctcccc ctctgggata agtcgtagca atggcctacg actatgcgct
    10021 tgtgtcagtc gctgcttttc gaaattcctg aataggcttg attgcgccca gtgctaacat
    10081 tggctacagg cacctgaagt tcaccatccc attggctggc gtcttgacct ttatactgag
    10141 gccgctcctc accaggctgg atctatacaa gaccttggcc ctgatagtca tcgtattcac
    10201 agcaactctg ccatgggatt cctttctcat tcacaatggc gtctggacgt atcccccgga
    10261 cgcgattgca ggtccgcggt tgttcctggt cccagcggaa gagttattct tcttcgtgat
    10321 tcaaacttat attacatcca tgctctacat ccttttcaat aagccgatct tgcatgccca
    10381 gtatctgact actaaagaag attctgctcc tgccgcaagg tcgataagga cactcggaca
    10441 ggcttttcta ggtggctgta tcgctgttgg ggcacttcta gtcaagaaag gaggcgatgg
    10501 attctacctg ggactaatcc tagtgtgggc atgcccattc gccctactta cctggacgtt
    10561 ctctgggtac tttttaattc aactcccgtt ggtatgtgtt gcagccccga tactgttgcc
    10621 cacactttac ctatgggttg tggatgagtt ggcattagga aggggcactt ggtcgataga
    10681 gtccgggaca aagttggggt ggtgcctatg gggaagctta gagctcgagg aggccatctt
    10741 tttcctgatg accaacgctc tcatcgtctt tgggctcgtg gcattcgacc gcgggatggc
    10801 ggtcttgaat acgttccctc accttttccc aaaagtgcca gcaacgccat ctcctctatt
    10861 actcttgaaa ggggtcctta cagacccctc gaagtacgat atgaagcgtg tacacggcat
    10921 tcgggaagcg gttcagagat tgaggcgaaa aagccggagt ttctaccttg ctagttctgt
    10981 cttccccggc cgggtgcgta tcgaccttgt ccttctgtga gtccagacca aaccctcgcc
    11041 gtggtgtatt ggagctgaca gacccaggta ctccttctgt cgggtggcag atgacctgat
    11101 agacgatgcc aaaactgagg cggaagcact ggattggatc cagaagctga ctggctatct
    11161 tgacctggtt tactcgacga cgtttacagt gtcaccttcg gagaatacgg cggttcagac
    11221 atttatcaga gacaacttcc ccaagtcgga tcagtcggct ctccaacttc ttccaactaa
    11281 tctattaccc cgcgaaccct tatatgagct gctggaaggc ttcaagatgg atctggcctt
    11341 ctcgcataca ggcggcaaag gggagccgca cttaccagca aacttcccaa ttcgaaatga
    11401 gcaggacctt gagttgtatg cgcaccgtgt tgcaagtaca gttggggagc tctgcctgtg
    11461 gctagttttc gagcatggcc accgccggct gtcaaaggac aaggaggaca gcttggtaca
    11521 agcagcacag actatgggac atgcactaca gtatgtcaac atagcccgcg acattgccgt
    11581 cgatgcggac atggagcgcg tctacctccc cacaaactgg ttaaaggagg aaggcgtcac
    11641 tcctcgggac atcatcaaag caccgagaca agccgtggtg caaaggctca gggaacggct
    11701 tctgaaggtc gcttttgctg agtacgagcg atcacgcgct cccatggaga tgctacctag
    11761 tgatgtgcgc gggccgctca ttgtggcagt tgagagctac atggagattg gccgtgtcct
    11821 acgagaaaat aaaggagtac gatcctcgaa gaacccgaaa agagccacag tctctcggtc
    11881 caggaggatc tgggttgcgt ggaagaatct tgcatctcaa taaggcgttg cattgcattg
    11941 catttcattt cagctttttc taattatttc tttaccttat tagactttca aggcagatca
    12001 gctctcgact cagttactga atgatcatcc caaaatagta ctgaattatc gaaccccatg
    12061 tacgacatgt gggataattg ttccgtctgt gcagagaaga gtgcatattg tacctctggt
    12121 atagagacgt tcgtacttgc tactgtttta ttggggctag taccccatcc acagacagtc
    12181 gcactctcta tatcgtgcag tcaacgacca agtgacaatt tcagggtatt agtcaactgg
    12241 atttcaattt tacacgtcct atggtcgtga caccgtaatt acgccaatat tgatcattcg
    12301 acgtggcgca gtaccaccgt tccagcacac tggttccttc ggtcttggcc tgtaacccac
    12361 cgtccctgga gtgatgattc attgagtctc ggactcggac aacttagcaa cagcgcaatc
    12421 cttccgaact gccccttgga ttgctgtccc aaattgtcgc gaacaatgat gaatcaagac
    12481 tttccaggtt acttggaatt gtatgtagtc cacgcatgtg tcatcatcat ttgattggct
    12541 tgcacgtggg ctttcccttg cgctgtccaa gaaggtttgc tcttgcatgg cggccgagca
    12601 cactagtcga gatctgcccg tcgtgtaagt ccgcaatggg tccgggctat tgagtctagt
    12661 accctgtcac cacaaccgga catcggcccg tagatatcaa caggccatcg cctcgactgt
    12721 cggcatatgg tgtcctctcg aagtcggtta cactagagcc gtcgctttca ctgaatacgt
    12781 gtctctcgta gccagcgttg cacgtcaagc ctacgttgcc cgcgcagtac actccaattc
    12841 tttcccggcc gagccataga gatggagaaa atacggcaaa agaaagccat tgtcattggt
    12901 cagaccgaaa ggaccctcat cctatgcgat catactgact ataatatcag gcgccggcgc
    12961 cggtggcatt gcgaccgcag cgcggcttgc caagtcgggc ttccaagtaa cggtattaga
    13021 gaagaactcc ttcacgggtg gtcgctgctc tctcattcat cacgagggat atcgatttga
    13081 ccaagggcca tcattactat tactccccaa actctttagg gaggcatttt acgacctgga
    13141 cacatccctc gaggccgaag gtgtggagct attacagtgt ccgtctaact acaatgtctg
    13201 gttttcggat ggggagtcct tcgagctgtc aacggatctg tcgcgcatga agacgcagat
    13261 tgagcgctgg gaaggtaagg acgggttcga acggtacctg gcgtggttgc gagaggcgca
    13321 ccagcattac gagctcagcg tcagcgatgt gctgcacaag aacttcacca aatggtggga
    13381 cctcgcaaac cccgggttca tacggacagg gctgaagcta cacccgctgc atagtatatg
    13441 gagccgggcg agcaaatatt tctggaccga gagactcagg agggtgttca cctttgcgac
    13501 catgtacatg ggcatgagcc cgtttgatgc gccggcaact tactcgttac tacagtatac
    13561 ggagttggcg gagggtatct ggtatccaag aggcggtttt catgtggtct tgcaagctct
    13621 agtcgatgtc ggaaagagac tcggcgtaga gtaccgcctg agcacgccag tgaagcaagt
    13681 cttgacctcg ccagacggaa agacagccaa tggcgtctta ctagagtcag gagagaggct
    13741 cgaggccgat gttgttgtgg tgaatgccga tctggtttac gcttacagca acttgtttcc
    13801 ccagacgccg agcatggaaa gttacagcag gtcgttaaga gaaagggacg gttcgtgcag
    13861 ttctatatca ttctactgga gtctgaaccg gaaggtacca gagcttaaaa cccacaacat
    13921 cttcctggcg gaagaataca gggagtcgtt cgatgccatc ttcgatcgcc agtcgctacc
    13981 taaagaaccc agcttctata ttaatgtacc gagccgcatg gacgaagctg cggcaccgaa
    14041 cggctgtgat gctgtcatcg ctctagtacc cactggccac ttgttgcaat caaaaggttt
    14101 catgaagtcg gacgccggca tccccaggga ccaagactgg ccgacattgg ttaaccaggc
    14161 gcgccggacc gttttgtcca cgatctcggc acggacgggc tgcgaatcat tgggcaacct
    14221 gatcaccaac gaaatcatca acgacccgtt tacttgggag tccaagttca acctcgacaa
    14281 ggggtcgatc ctcggcctga gccacagctt ctttaacgtg ctcaagttcc gtccgagtac
    14341 caaggccagg gggcttgata acgcatactt tgtgggcgcc agtacgcacc ccggcaccgg
    14401 cgtgccgatt gtactggcgg gtgcgaaaat cacgacggag cagatcctag aggatttcgg
    14461 catgccggtc acctggcaga cacatccctc gcaactcaag gaccaagggg tcccgcagac
    14521 gaaatcaacg agccaactag acaaggttca tgcccccgtg tcagggacga tcttatatat
    14581 gatatctttg tccatctggc tggtgttctt catgtacttt tggcggccta ctggcttcta
    14641 ggacgttgaa ttgaaatttg tagatacaga aatcttcatt ctgatttagt cacattgtaa
    14701 tagccaagca ttggttcatt ggcagtccgt cttctctgtt atataccata gcagttagaa
    14761 aagactaagc gcgctggcac aaggctatgc tgaagaaatg caacgctaga cgcttcagaa
    14821 tttgcaaaat gtcaagctta cagcctccct cgtgtagttt cttcccctgc aaccctaagc
    14881 cagtaggaag ctccagacca cggatggtag gtggcaaaac atctgtctcg ttattgataa
    14941 cttcctgaga atattgacct aaccatcgta gacacaagtc agaaccccta ttggtacgca
    15001 tgtagctgat attgccattg tcgtgctgta caccgaggta ctccgtgatg gagcaagttc
    15061 gcggttgaca cgctcgcgca ataatctagt aaatctgata ggatgtatgt tcaggataga
    15121 ctccctgtag aactcgtccc aggtgcgcgc aaacatatat gcaggaacgt agttggaacc
    15181 actgacttca acgtacatgc acccaacgcc ttggaagaca tgtggtgact tcttcggggc
    15241 cgtcaacggc gcgaccagcc agaagcgctc tatatgccgt ggggggttgc acaatgcagc
    15301 gacgatggtg gttaagttat ccaaaacggt atcgacgtag gtgcttaagg tccaactgga
    15361 ctggtattcg atagccaggt gctttatggg aatgcaaaag aaactatcgc aagagaggtg
    15421 atttgtaacc atcaaagttc ggaagagaat gcggctgacc caggactcga agaacccttt
    15481 gggaactgtg accagcacca ggtccgtgtg tggccggata aaaaagaatt gtggtttgcc
    15541 atcccgttcg aaacggtagt ttgccgtcgt atgacgatgc ctgcttacgg caatgttgcg
    15601 tcgactgctc ctctggattt tcgtgtcctt gtcggtttga tgatagtgcc acatcatgcg
    15661 ccctcgagac tccttgcagg ccgtccacag tccagagtcg accaggtagg ctgaatgatt
    15721 gcaaaggggg agcggatcct cacacaatgg gtcgcagcgc tcctgatggc gcgggacgta
    15781 tagttgatag gaccatgctc tgagaaacgg atagccgcgc actcgctgct tgctcgacag
    15841 gcacgaatgc agctggaaaa tttggactga aggcttgtct gtccgtatta cagagtccca
    15901 tatccgctct cgtaactcct ttggcaggtc agaaaatcgt tggaaccctc tgtgtgcggc
    15961 aatgctggcg gtgataacct ccatgctgca gactcttctg agggtactgt tctgccccgg
    16021 ttattggctg gctctaggct tgatagaata taacgaatta tatctgattt ccaatcgttt
    16081 ctcagtaacc caactttctt ttcgaggacc ccaaatcgtt atggctgatg cttggaacgg
    16141 taaattgcga atcgtcggag aatggcaaga cataggaacc tatgtaaatc cagctcgttc
    16201 atggctccta tttagaattg gagttgcagc gtcctcctgg tcccttccaa gaaaataaaa
    16261 tttgtagact gtgagtctct ctttgtcgcg gctgccctga aagacacttg gggggatgta
    16321 atcagagaca ctgagcctac cttgacaata cacaacgaag gacttgccca tattacgtgg
    16381 ttgtatcaca aatacttcaa agtggaaatt acataggtct gttgatgtct tttttgttgt
    16441 gaaaattgga ccctcctgcc atggttgcct catgctgaga atatgagagg cttgacatat
    16501 catccattgt gtaagcacct tcgtgttaca tgttcatgtt cataatgcct gagaattcac
    16561 tgctggtggt tatgagatgc tgcatcaatg caagcatctt aggtgtgcaa taatgctgtg
    16621 atccatttct ctgctgtctg tttgtctagg acacaggatc atggcaggcc attcacagca
    16681 gactgtgagg tcttggcacc tgcaatcaat gggacgggcc atgacagaca tgtccaacca
    16741 ggcccttgca gcaaatcgcg caacccggca tgaacaaagg aatggccaaa tatgttgccg
    16801 tacctgattc gtacgacaca accattgcat acaaggaaga gacgccgcag gtactctgat
    16861 ctgaaggcca cgcagcaccc acaaggaaca aatcagcgca cctcgcaact ttgcttgatg
    16921 ggcaattttg aatcccatca acatcggaat tccggcatca acggcggcgg cggggaatat
    16981 gagggtagac tgttgggcgt tctggggcta tttttggggc caccacccac tcagattccg
    17041 gggttctagt tagcctggtt agtgagcgcc gggcaccctg cagcagggga ggtcaatccc
    17101 agtccgcccg cctggcccgc cccaagtgcc ccaacccaac cacaaagagc ggatcggcgt
    17161 tatgttccgc agcactttag ccttccagtc cagctgcgcc tggccctttt aacttccagg
    17221 aacattcctc ttctcttgct aagacatcgc tcctggttcc ccatctttgc cctttgcttc
    17281 agcgatcgag cacgaatagc agagtatacc tagaacagcg cccacagcat catggccgcc
    17341 gcgggcatgg tcgatcccac aaaggtcggc aggtatcccg tcatacttag cgatgcgcta
    17401 ttgggcaaga agtcgagcga ggtctacacg ggcgtcagat gtaagccatc ctggagccgt
    17461 ctcgcgatgg ctgcctgcca cgtttctggc cacgcgaatc tgcgctgacg gtgctgctgc
    17521 acagataatc acaagccgga tacaccgccc gagcatgcga gattaaagcc gagtgcatcg
    17581 tccaaggcat tcgacctcac atatcaggaa caaggtggca acggcgctta caagtaccgg
    17641 ggcagccgga caagcgacaa cggcaaatat gtcctcattt tcgacccgcg gagagaggcc
    17701 ttcgtgctgc acaaggtcga ctcgacgttc aatatgaacc tcacccagac gccagacaac
    17761 aaggatgccg agagcttgaa acgagaatac ccgcacctca agaacagcgg caccgagtcc
    17821 tccaccggca aacccaagag caacgccaag tcgcaaggtg ccaaagagtc caagacatcg
    17881 aggaagaaga aggaggagtc cccaccggcg ccggtatcga agaagcgcac tccggcatcg
    17941 gacgtggagg agagcagcga cgacgatggg ggtctggata tcgagttccc cggcggcgat
    18001 ccgtcgggcg caaatcggga cttctctcct gccttcccac cgaggcgctt ctccgagttc
    18061 gtggcgcagg cggatgggga ggatgacgac gccgatggcg aggacgacga cgatgacatg
    18121 agcgaggagc acttcaagct gccgtcgccc ttgaactacc aggccacaac aaccaaggcg
    18181 ccagaaccaa taaatgacat acagaaccaa accatctccc tgacgttcga cgatgactcg
    18241 gaatcagagg aggatgagga gccgcagcca ccaccccagc cgcaacaaga agccgaacca
    18301 gcagaagagc tggaacaaga cgacatggac gtagatgagc ttgaggcaga actggcagct
    18361 gaattcggag cgcaatccga gagcgacgtc agtgaggagg actagtgaag caaccgaatg
    18421 tggcccagcg gaattgcagc aaggcaagag gacgacagcg cgggcataac gagccagccc
    18481 cgcgacctca aatgccagag ccagacaact atggaaagac agtgcgtgat gttgattgag
    18541 gatttctcca attttgtttc ccaccttttg gcacggagtt ttggcatgtc attgcgatta
    18601 cctttggtag tagttggggt gggcaggcgc ttcataggtt tggcgctttg gatcatatat
    18661 accatcatca gtcgcgcacc acggcgagtg aaagggcagc cagttattgg tggcttaccc
    18721 aagtacggct ataggacatt gactactttc acgatatgtc ttcctcgtca atttatcact
    18781 gtttctctac aagccagcag ttacgcgaat gcaagatctg gcgtgatgct cgacttgaag
    18841 tagtgcagca taccataatc ttgttagcat cgtcactacc acaagtttgc ctactgcggc
    18901 cttgatgccc ataatcgtag gtacctacgg gagtgtcggc gatgggcaca caaccactga
    18961 gcccaggagc cagagcccag tccagtccag tggacgggcg agtatcacat gctgcgtatc
    19021 acggttagag ttttggacga ccagggctgg aaagggctgg caaaatggat aaggcggcat
    19081 agcgcagtcc ctgaaaggcg gccatgccac caggcaggcc aggggccctg gggggtctct
    19141 ggatcgccaa gaggaactaa gagcgagccc gtccccaagg ttgccagcgg ggctacgggc
    19201 cttgaagcgg gggctcgttt cactgctacc ctgctacgcc actccccaaa cgaccgcctc
    19261 agtttcaatc caccaacaat cgatacgaga aacaacatct gactctgacc tgcctgcagg
    19321 tctattgaga atacactcgc ttcctatttg catcttctcc ccggctctcg ctactcaact
    19381 tccgggagta tcgtcacggc cagctcgccc ttggtgcttc aagcctgccg acgaaaccga
    19441 cgtcgcagct tcgagagtct ttccaggcgt attgaataat tctgtcttca agatacgcta
    19501 gtacatcatt cgccatggac cgacaagaaa tcatcgcgac gaacaagtcg ctgcgcttga
    19561 tcaagaatgt gagacctccc gcgattgcct tgctgtcttg gtctatggat actgactgtc
    19621 ccccaggaac tcgagcacct cttggagaag ggcattgtga atgacgacgt cttcgacaac
    19681 atcatgcgca ttctgcccgc cgagtcctcc ctatccggcg caacaccctc gtctcgccag
    19741 ccctccgttg cgtctccggt gccctctgcc aaccccatct cgccgccgcc cacctccggc
    19801 ctggcgaacc tggccatctc gcagaacccg tccccgtccc cggcaccgcc ggcgtacaac
    19861 tccacaggcc cgccatcgct accccagcgc aacggcccgc cgccgccgcc gccgtccaag
    19921 cccgtcatcg cacacgccaa ggcgctttac aagtacacgg cggccgatga ccgcgacctc
    19981 agcttcgagc gcgacgaccg cgtcgccgtc ttcgagtaca tgaacgacga ctggtggatg
    20041 ggcaagaacc agcgcacggg gctcgagggc atctttccca agaactacgt cgagatcgac
    20101 cactcggccg gcgccggcgg cttccccggc gagaaggccg gcttctacgc ccccagccag
    20161 cccacctacg ccagcccggc acccggcgga tacccggcgc cgccgcccca gcagaacccc
    20221 tacaacgcaa atgtcccgcc catggccgtc gccgagggca gcaacggcca gcaggcatcc
    20281 gccggcggaa agggcgggga gatgggcaag aagtttggca agaagctcgg aaacgccgct
    20341 atcttcggcg ccggcgcgac gctgggtgga aacttggtca acagtatctt ctagagggcg
    20401 tgagaagatg ttgtttttct ttatatgttg gctttcttgc atgaggcaag gtctcctagc
    20461 tcctgcagat gggcttggtg agatgatctc gaaggcaaaa actggggacg ccccaggaac
    20521 agcccgtaga atattggcat taatgatgtt tcctgggcta ggattgcagt cggcgttatg
    20581 acttgaatcg tacactttat cattatgttt ctgttacttg cactagtgaa tgttctacac
    20641 tcacaatgtc atgaaatgtt attcccgagg tttcataacc ttggactgat atacgtcggg
    20701 gttgcattta tatttcggcc tgtagttcgc cttttagaag tcgtgaagta ggatactctc
    20761 acttgtcgca tcatgtccag caattctggg tgcttctcga ggtttagtca aggagctggg
    20821 cgaccaaaga gccgtctaga aggtatagga tggataaaag gggacgaagt ggacaaaaga
    20881 aagaaactcc aaaacgggtt gaaatggagg atgctgcttt taagtggaat cgtatccagc
    20941 cttgatggca tgcccttgtg cctcttacct gccttcatgc tgacctttcc ctttccacgt
    21001 ctttgcccca agagtcaagg taggaatgta catataaccc gatgttggag ctatgacagc
    21061 tcccaagttc agatatggtt ctgttgagtc aaagattcgg gcacgtcctt ggaaactcga
    21121 aggattcact tattgataga tcatatcaat cgaactcagt gggcagctgt accatcggca
    21181 gtgcaataag gtctacaaac cccccttcac tgctgttaac tccgtaaggg atagatctga
    21241 cgaaatcaaa tgcgtaattt gaagtctggt cgtggttaaa gagtaattat tcttggtaaa
    21301 cccaccatac gccagtcatc acgcaccttc tttcactgaa ctctgcccat gaacggtggt
    21361 cctttttacc ttggctatta gctaagcagg taggttgagg tcagccaagc tcacagatcg
    21421 gcaaagacaa tacagttttg cctaagtgac cccaatgatg cggcgctgcg tgactgacat
    21481 caacgggcat tagggtttga ggggtacccc aacgtcaatc aactcctcgg gacgacgttc
    21541 gagctgtttg tgacaacttg tgtgtctcca tccccgcatt gatcaatcgg taacgctctg
    21601 tcatggcgtc tcaagttgtc cgtgacctga ttgacagagt tgctgagagg cgaaaggggg
    21661 atgatctctg gtactgtgag ctagtaagcg tcttccgatg agcaacggaa ctggggcaat
    21721 ctctcgagga ttcatcgcta acaagccgct gtcagatcat cggttttgca gcttgcaacc
    21781 atggcgagct ggccggcctg gtctatcaga aggccctcca gaatgcggtt gatgatgtag
    21841 agaagaagga gatatggagc cgcatccgcg aggctattct caaggccatg gtatatcttg
    21901 gacaagctag gctgctcgca gca
//
