# Supplementary material for: Genome sequencing and physiological characterization of three Neoarthrinium moseri strains
Source: BMC Microbiol. 2025 Aug 21;25:526. doi: 10.1186/s12866-025-04274-z (PMC12369201; doi:10.1186/s12866-025-04274-z)
Supplement: Supplementary file 16 — Supplementary Material 16. [file 12866_2025_4274_MOESM16_ESM.zip › BiGSLICE/input/Nmoseri/TUCIM5799/JAFIMR010000001.1.region003.gbk]

LOCUS       JAFIMR010000001        47988 bp    DNA     linear   PLN 06-APR-2022
DEFINITION  Neoarthrinium moseri strain TUCIM 5799 scaffold1_Wmoseri_TUCIM_5799,
            whole genome shotgun sequence.
ACCESSION   JAFIMR010000001
VERSION     JAFIMR010000001.1
KEYWORDS    .
SOURCE      Neoarthrinium moseri
  ORGANISM  Neoarthrinium moseri
            Eukaryota; Fungi; Dikarya; Ascomycota; Pezizomycotina;
            Sordariomycetes; Xylariomycetidae; Xylariomycetidae incertae sedis;
            Neoarthrinium.
COMMENT     ##antiSMASH-Data-START##
            Version      :: 7.1.0
            Run date     :: 2023-12-04 11:58:05
            NOTE: This is a single region extracted from a larger record!
            Orig. start  :: 1913622
            Orig. end    :: 1961610
            ##antiSMASH-Data-END##
FEATURES             Location/Qualifiers
     protocluster    1..47988
                     /aStool="rule-based-clusters"
                     /category="PKS"
                     /contig_edge="False"
                     /core_location="[20000:27988]"
                     /cutoff="20000"
                     /detection_rule="cds(PKS_AT and (PKS_KS or ene_KS or mod_KS
                     or hyb_KS or itr_KS or tra_KS))"
                     /neighbourhood="20000"
                     /product="T1PKS"
                     /protocluster_number="1"
                     /tool="antismash"
     proto_core      20001..27988
                     /aStool="rule-based-clusters"
                     /tool="antismash"
                     /cutoff="20000"
                     /detection_rule="cds(PKS_AT and (PKS_KS or ene_KS or mod_KS
                     or hyb_KS or itr_KS or tra_KS))"
                     /neighbourhood="20000"
                     /product="T1PKS"
                     /protocluster_number="1"
     cand_cluster    1..47988
                     /SMILES="C([*])C(-O)"
                     /candidate_cluster_number="1"
                     /contig_edge="False"
                     /detection_rules="cds(PKS_AT and (PKS_KS or ene_KS or
                     mod_KS or hyb_KS or itr_KS or tra_KS))"
                     /kind="single"
                     /product="T1PKS"
                     /protoclusters="1"
                     /tool="antismash"
     region          1..47988
                     /candidate_cluster_numbers="1"
                     /contig_edge="False"
                     /product="T1PKS"
                     /region_number="3"
                     /rules="cds(PKS_AT and (PKS_KS or ene_KS or mod_KS or
                     hyb_KS or itr_KS or tra_KS))"
                     /tool="antismash"
     gene            complement(5064..6374)
                     /locus_tag="JX265_000605"
     mRNA            complement(join(5064..6139,6197..6374))
                     /locus_tag="JX265_000605"
                     /product="hypothetical protein"
     CDS             complement(join(5064..6139,6197..6374))
                     /codon_start=1
                     /locus_tag="JX265_000605"
                     /product="hypothetical protein"
                     /protein_id="KAI1881779.1"
                     /transl_table=1
                     /translation="MAELDPLVLSYSHLKDLPRAKDALHTLQKIASLVKPIMRARGWKV
                     RQITEFYPSEQNLLGLNVNRGQKICLRLRYPSDRNQFLPIEQVVDTMLHELSHIVHGPH
                     NAKFHALWDQLRDEHEALLMKGYTGEGFLSEGQRLGGRGGVPMHEARRLARAAAEKRRT
                     LAAGSGQRLGGMAPRPGQDIRKVIVDAVERRNKTLQGCASTTHNEAEIQEIADTATRNG
                     FSTKAEEDAANEAAIAQALWELVQEDEKAKHGASYAPPTSGNPAGSASQGLHVSRADHM
                     KDKPSAQLGNKREGLPEVDKNDPASTSWTCHVCTLENPLEYLCCDACGTERAEEVTKDL
                     AERGVKRQRIATIDLTTNSPNGTRSVPSAGQFNSNSATSALGAKPVAPRTWTCSVCGRL
                     RDWNFWSCDLCGKIKETS"
     PFAM_domain     complement(join(5733..6139,6197..6353))
                     /aSDomain="WLM"
                     /aSTool="clusterhmmer"
                     /database="35.0"
                     /db_xref="PF08325.13"
                     /description="WLM domain"
                     /detection="hmmscan"
                     /domain_id="clusterhmmer_JX265_000605_0025"
                     /evalue="2.70E-65"
                     /label="JX265_000605"
                     /locus_tag="JX265_000605"
                     /protein_end="195"
                     /protein_start="7"
                     /score="220.2"
                     /tool="antismash"
                     /translation="VLSYSHLKDLPRAKDALHTLQKIASLVKPIMRARGWKVRQITEFY
                     PSEQNLLGLNVNRGQKICLRLRYPSDRNQFLPIEQVVDTMLHELSHIVHGPHNAKFHAL
                     WDQLRDEHEALLMKGYTGEGFLSEGQRLGGRGGVPMHEARRLARAAAEKRRTLAAGSGQ
                     RLGGMAPRPGQDIRKVIVDAVERRN"
     gene            complement(7649..10566)
                     /locus_tag="JX265_000606"
     mRNA            complement(join(7649..7886,8105..8168,8230..9910,
                     9964..10566))
                     /locus_tag="JX265_000606"
                     /product="hypothetical protein"
     CDS             complement(join(7649..7886,8105..8168,8230..9910,
                     9964..10566))
                     /codon_start=1
                     /locus_tag="JX265_000606"
                     /product="hypothetical protein"
                     /protein_id="KAI1881780.1"
                     /transl_table=1
                     /translation="MSTALSDKDSGFGNQGVYWPRDLLPGYVPSARILTYGYDTRIKHW
                     LGGPKIKTTIYDISHDFLVSLEAYRRESDGEDPLRPIVFIAHSLGGIVVKELLRQSKAF
                     EGQQMHLHDVYQSTQGIVFFGTPHGGADPRGFVHHVVEKVLKCMGFSANAKIVESLLPT
                     SERLKELRDEFGSMARLQKWSVHCFQEQLGVASLGGHKVVKDVSSCLNDSSIETTEHIG
                     RNHMDMCRFSRGGIIGDPEFLKVARAIERIVAPIVSQDRLRYMEGCRGILLKSLEFPRM
                     DSRYFSIEDPETRTCRWLLETPEYRSWRDPSMLEDHHGFLWIRGKPGAGKSTLAKFAAD
                     QANKEGGRMIARFFFNARGNDLEKSTAGMYRSLLLQIMVAEPKLMTALDILVPKYDRTA
                     RAPSDFAIYWNIQTLKTIFERAILRLNGRRLECFIDALDECDEDQIRDMVHFLEDIGHG
                     TRPRPIFYAWFTSRHYPHISLRHGLSFTLEHQGGHSQDIATYLQHRLRLGHSTLDEDIR
                     SQILHKASGVFMWVVLVVSILNTEYDRGRIHALQRRLSQLPENLHTLFRDILSRDKCNQ
                     DELLLCMQWTLFSSRPLTPTEVYFAILAGVEPGLSFEWFWGDLNEQIIERFISDCSKGL
                     VEITGQPGHRVVQFIHESVRTFFLNGNGFREAGLNQGENFEGYSHEQLKRCCEQYVQSD
                     GIPMDQRSRRHTFLRYSVENILYHSNEAQRCGVSQREFLSRFRYGNGACSCIFGPAEPI
                     PNLDHFISGVEWPAPFNGLWQRENQTSYVHEGFTPLTAAVQQQRTDSLAVLLDSGRVDV
                     NQRDALGRIALREAARMGYVAAVNLLLARGASDAPSTSPTNSSRMVTLQ"
     PFAM_domain     complement(7718..7876)
                     /aSDomain="Ank_4"
                     /aSTool="clusterhmmer"
                     /database="35.0"
                     /db_xref="PF13637.9"
                     /db_xref="GO:0005515"
                     /description="Ankyrin repeats (many copies)"
                     /detection="hmmscan"
                     /domain_id="clusterhmmer_JX265_000606_0026"
                     /evalue="5.00E-06"
                     /gene_ontologies="GO:0005515: protein binding"
                     /label="JX265_000606"
                     /locus_tag="JX265_000606"
                     /protein_end="839"
                     /protein_start="786"
                     /score="27.1"
                     /tool="antismash"
                     /translation="TPLTAAVQQQRTDSLAVLLDSGRVDVNQRDALGRIALREAARMGY
                     VAAVNLLL"
     gene            complement(12163..14067)
                     /locus_tag="JX265_000607"
     mRNA            complement(join(12163..12855,12946..14067))
                     /locus_tag="JX265_000607"
                     /product="hypothetical protein"
     CDS             complement(join(12163..12855,12946..14067))
                     /codon_start=1
                     /gene_functions="biosynthetic-additional
                     (rule-based-clusters) p450"
                     /gene_functions="biosynthetic-additional (smcogs)
                     SMCOG1034:cytochrome P450 (Score: 104; E-value: 1.5e-31)"
                     /gene_kind="biosynthetic-additional"
                     /locus_tag="JX265_000607"
                     /product="hypothetical protein"
                     /protein_id="KAI1881781.1"
                     /sec_met_domain="p450 (E-value: 4e-30, bitscore: 100.4,
                     seeds: 50, tool: rule-based-clusters)"
                     /transl_table=1
                     /translation="MRPRFFCPQALSHPARFYAPTPSHETYTEYTQAMPYFDILGIVGN
                     FQLLTVYFAFGSFVVLYGLHRWLLPKPLPDIPYNEDSAKSIFGDWLNLRNDPGGLAKWS
                     SKQLEKHGSPICQALMGPLSKPVVLVGDLREVREVMTRSDYDRSAYIIDRFPLLGEFHL
                     NMMTDNDWRTSRNWLKDLLDKPHMHNVVGPSVHTSMVRIIDLWEHKARLGNGRCFSMVD
                     DLKYLALDTIMIFHFGDDFADSALARQVEFIKGLKKTEVKFGAHGEAIFPQAKLHSFQE
                     ALTYLGDRVTAIYATKWPVALVSWWLRWGTSHCRKLFSYKDSFIRRHIDIGVKRSIHDE
                     EAKTGIDSMVFREQKAAMKAGRPTVLGKSIFVDEAWGNLVAGQHTTSAALVWILKLLAD
                     YPGVQETLLSELQSALTEAVQENRLPTCAEIINTKIPYLDAVLEEMLRLRAGMIVPRDT
                     VRDTELLGHHIPKGTVVLMILQGPDFSKAPSTKYWRELKTDATRVKQYPGNGNEDLEVF
                     DPERWLVRGEKGEIIEFDGSTNAQLAFGLGIRACWGRRLAMLETRIMTAMMVWKFNFGQ
                     VPEALASHAATYDISYRAKQGFVNIESR"
     PFAM_domain     complement(12253..12435)
                     /aSDomain="p450"
                     /aSTool="clusterhmmer"
                     /database="35.0"
                     /db_xref="PF00067.25"
                     /db_xref="GO:0004497"
                     /db_xref="GO:0005506"
                     /db_xref="GO:0016705"
                     /db_xref="GO:0020037"
                     /description="Cytochrome P450"
                     /detection="hmmscan"
                     /domain_id="clusterhmmer_JX265_000607_0028"
                     /evalue="9.30E-10"
                     /gene_ontologies="GO:0004497: monooxygenase activity"
                     /gene_ontologies="GO:0005506: iron ion binding"
                     /gene_ontologies="GO:0016705: oxidoreductase activity,
                     acting on paired donors, with incorporation or reduction of
                     molecular oxygen"
                     /gene_ontologies="GO:0020037: heme binding"
                     /label="JX265_000607"
                     /locus_tag="JX265_000607"
                     /protein_end="575"
                     /protein_start="514"
                     /score="38.0"
                     /tool="antismash"
                     /translation="EVFDPERWLVRGEKGEIIEFDGSTNAQLAFGLGIRACWGRRLAML
                     ETRIMTAMMVWKFNFG"
     PFAM_domain     complement(join(12538..12855,12946..13812))
                     /aSDomain="p450"
                     /aSTool="clusterhmmer"
                     /database="35.0"
                     /db_xref="PF00067.25"
                     /db_xref="GO:0004497"
                     /db_xref="GO:0005506"
                     /db_xref="GO:0016705"
                     /db_xref="GO:0020037"
                     /description="Cytochrome P450"
                     /detection="hmmscan"
                     /domain_id="clusterhmmer_JX265_000607_0027"
                     /evalue="1.10E-28"
                     /gene_ontologies="GO:0004497: monooxygenase activity"
                     /gene_ontologies="GO:0005506: iron ion binding"
                     /gene_ontologies="GO:0016705: oxidoreductase activity,
                     acting on paired donors, with incorporation or reduction of
                     molecular oxygen"
                     /gene_ontologies="GO:0020037: heme binding"
                     /label="JX265_000607"
                     /locus_tag="JX265_000607"
                     /protein_end="480"
                     /protein_start="85"
                     /score="100.4"
                     /tool="antismash"
                     /translation="IFGDWLNLRNDPGGLAKWSSKQLEKHGSPICQALMGPLSKPVVLV
                     GDLREVREVMTRSDYDRSAYIIDRFPLLGEFHLNMMTDNDWRTSRNWLKDLLDKPHMHN
                     VVGPSVHTSMVRIIDLWEHKARLGNGRCFSMVDDLKYLALDTIMIFHFGDDFADSALAR
                     QVEFIKGLKKTEVKFGAHGEAIFPQAKLHSFQEALTYLGDRVTAIYATKWPVALVSWWL
                     RWGTSHCRKLFSYKDSFIRRHIDIGVKRSIHDEEAKTGIDSMVFREQKAAMKAGRPTVL
                     GKSIFVDEAWGNLVAGQHTTSAALVWILKLLADYPGVQETLLSELQSALTEAVQENRLP
                     TCAEIINTKIPYLDAVLEEMLRLRAGMIVPRDTVRDTELLGHHIPKGTVVLMILQ"
     gene            complement(14828..17537)
                     /locus_tag="JX265_000608"
     mRNA            complement(join(14828..15872,15933..16406,16470..16621,
                     16699..16907,17369..17537))
                     /locus_tag="JX265_000608"
                     /product="hypothetical protein"
     CDS             complement(join(14828..15872,15933..16406,16470..16621,
                     16699..16907,17369..17537))
                     /codon_start=1
                     /locus_tag="JX265_000608"
                     /product="hypothetical protein"
                     /protein_id="KAI1881782.1"
                     /transl_table=1
                     /translation="MRIPANVSTVEATSDPPEMAYFASFASRSVFGPFLLRLRTLIVVS
                     ERNLEHLPACLAQNLSSDKTGDAMTSGSLEKTYGSSTTNLEAQELLKARPGGIISPNRH
                     LKFECFGYFEDSNSNTMALLKKWGLSGDGNVVEALSDGPSASTSSVVKLVQERMPPPEV
                     IDFLVQYFVSDLNWMKQVVHGPSFLTLYHQWRAKSDGLSATDLELLVLVLRMCSYAAQF
                     LPSPSYTIDSVRGVALSEIRSTCSDLADGLAKECLTIGKRGSLIRVQHVILHALKLQCE
                     GRTDKFWEGIAHASHAAQKAGIHTNSTSPGDYGDTMVEKEMRQRTLCVLYAIDSQLSRQ
                     LDRLPFLPDNLLSEISPQLNLESRLGGMGLDHEAPNIFTERLMQAQLGRFWRSLQLTWS
                     SHVVSDPADAERRYEKFCAEFLSTLSPAFALQPDTKWDRHIPELAMQRQLLYIAIFDSI
                     CWNFRPLMMLDSSHTATFPPYKKVLHQSQKRRMAIAALKVLEAVSSLHSLFSGSYTRMS
                     AIIFNTFEPTVLLLCLTLDDDFPFNQEDDSSDILGLRMDRLTRHETIQAAEKALHRLQK
                     LAEVSEQASTGAQIIAQLLAKAANENKVLESPFPPNPTRRSQWSRTFLGPGVYDNPASW
                     QSSNQPSEESSSMSRSNAEMMQEDLSYNGLQIDELLFPITDSDVHNI"
     PFAM_domain     complement(join(15824..15872,15933..16399))
                     /aSDomain="Fungal_trans"
                     /aSTool="clusterhmmer"
                     /database="35.0"
                     /db_xref="PF04082.21"
                     /db_xref="GO:0003677"
                     /db_xref="GO:0006351"
                     /db_xref="GO:0008270"
                     /description="Fungal specific transcription factor domain"
                     /detection="hmmscan"
                     /domain_id="clusterhmmer_JX265_000608_0029"
                     /evalue="9.50E-06"
                     /gene_ontologies="GO:0003677: DNA binding"
                     /gene_ontologies="GO:0006351: DNA-templated transcription"
                     /gene_ontologies="GO:0008270: zinc ion binding"
                     /label="JX265_000608"
                     /locus_tag="JX265_000608"
                     /protein_end="351"
                     /protein_start="179"
                     /score="25.0"
                     /tool="antismash"
                     /translation="QVVHGPSFLTLYHQWRAKSDGLSATDLELLVLVLRMCSYAAQFLP
                     SPSYTIDSVRGVALSEIRSTCSDLADGLAKECLTIGKRGSLIRVQHVILHALKLQCEGR
                     TDKFWEGIAHASHAAQKAGIHTNSTSPGDYGDTMVEKEMRQRTLCVLYAIDSQLSRQLD
                     RLPFLPDNL"
     gene            20001..27988
                     /locus_tag="JX265_000609"
     mRNA            join(20001..20052,20105..20444,20542..20777,20880..21150,
                     21210..21925,21996..25630,25715..27988)
                     /locus_tag="JX265_000609"
                     /product="hypothetical protein"
     CDS             join(20001..20052,20105..20444,20542..20777,20880..21150,
                     21210..21925,21996..25630,25715..27988)
                     /NRPS_PKS="Domain: PKS_KS(Iterative-KS) (11-437). E-value:
                     4.8e-147. Score: 482.1. Matches aSDomain:
                     nrpspksdomains_JX265_000609_PKS_KS.1"
                     /NRPS_PKS="Domain: PKS_AT (611-929). E-value: 9.1e-82.
                     Score: 266.6. Matches aSDomain:
                     nrpspksdomains_JX265_000609_PKS_AT.1"
                     /NRPS_PKS="Domain: PKS_DH (1001-1178). E-value: 5.1e-29.
                     Score: 93.6. Matches aSDomain:
                     nrpspksdomains_JX265_000609_PKS_DH.1"
                     /NRPS_PKS="Domain: PKS_ER (1749-2060). E-value: 8.7e-86.
                     Score: 279.7. Matches aSDomain:
                     nrpspksdomains_JX265_000609_PKS_ER.1"
                     /NRPS_PKS="Domain: PKS_KR (2085-2263). E-value: 2.6e-44.
                     Score: 143.2. Matches aSDomain:
                     nrpspksdomains_JX265_000609_PKS_KR.1"
                     /NRPS_PKS="Domain: PP-binding (2433-2497). E-value:
                     2.4e-09. Score: 29.5. Matches aSDomain:
                     nrpspksdomains_JX265_000609_PP-binding.1"
                     /codon_start=1
                     /gene_functions="biosynthetic (rule-based-clusters) T1PKS:
                     PKS_AT"
                     /gene_functions="biosynthetic (rule-based-clusters) T1PKS:
                     itr_KS"
                     /gene_functions="biosynthetic-additional
                     (rule-based-clusters) ADH_zinc_N"
                     /gene_functions="biosynthetic-additional
                     (rule-based-clusters) adh_short"
                     /gene_functions="biosynthetic-additional
                     (rule-based-clusters) PP-binding"
                     /gene_functions="biosynthetic-additional (smcogs)
                     SMCOG1022:Beta-ketoacyl synthase (Score: 222.4; E-value:
                     1.8e-67)"
                     /gene_kind="biosynthetic"
                     /locus_tag="JX265_000609"
                     /product="hypothetical protein"
                     /protein_id="KAI1881783.1"
                     /sec_met_domain="itr_KS (E-value: 6.2e-148, bitscore:
                     488.5, seeds: 96, tool: rule-based-clusters)"
                     /sec_met_domain="PKS_AT (E-value: 1.2e-80, bitscore: 266.6,
                     seeds: 1682, tool: rule-based-clusters)"
                     /sec_met_domain="ADH_zinc_N (E-value: 2.5e-12, bitscore:
                     42.4, seeds: 86, tool: rule-based-clusters)"
                     /sec_met_domain="adh_short (E-value: 1.4e-38, bitscore:
                     128.1, seeds: 230, tool: rule-based-clusters)"
                     /sec_met_domain="PP-binding (E-value: 3.1e-08, bitscore:
                     29.5, seeds: 164, tool: rule-based-clusters)"
                     /transl_table=1
                     /translation="MTVKDSGSGEPIAIVGIGCHMPGGVRDIPALWEFLREQKDVHREF
                     EEPRFPAKGFYHPNRERPGTAVASGGFVLDEDPRLFDPAFFGITDLEAETMDASQRKLL
                     EVTYEAFENAGDTWETVSGSRMGVFVGDLNLDNYVSQTRDWDYGGKYSATGAFPNMLAN
                     RIHYVFNLKGPSLLVNSACTSAMYALHLAVTAIRNGDCDSAIVAGCNWIMDPNIHLSMS
                     KLGALSASSRSHAFDASADGYARGEGFAALYLKPVSRAVLDKSPVRGVIMGTAVNANGR
                     TNGVTNPSGPAQEIVIRAAYKNAGDLDPSETMLLECHGTGTRVGDPTEVKAAGNVFGPG
                     RSSNYADRLMVGSVKTNVGHLEGACALPGILKVVAALENGEIPPTLHIKTPNPLIDFDT
                     AKARVVTDVEPWPQAKVKRASVTSAGFGGTNGHCVIDHVNNVLPNYIKPGVIKQHINEA
                     KGTNGTNGAHGANGINGTNGLNGLNGVNGVNGTNGSNGHGMNGNVFAVETPHYFPVVDE
                     PTLIRKSDAATRQLVVLPFSAHNPASLKANLQALSNVVHQHSLADVAYTLSNKRSRFTH
                     RAFAIVDRDQVAQKGLSLNEEPRIFSSPQHVRTAFVFTGQGAQWHGMGAQLFEYAVFRK
                     SISYLDYVLSLLPTPPEWKIADILSGSELYDHRFIQTPAVSQTVCSGLQIGLVDLLASW
                     SVRPAGVVGHSSGEMAAAYAAGRLTAAEAITAAYYRGYAVSSNTAKGAMIAVGLGHEKG
                     QEYITSAGLDGQVKVAAINSPDSITMSGDVEAIEKLASKLTTEGIFNRLLKTGGLAYHS
                     HHMLALGDYYAKLLDDGFMSLKELISTAGKYHQIPWVSSVTPNKKMPGDHVAESYWRAN
                     LESPVCFSEAASKLLDTADLNIGSVIEIGPHTALKNPLGQIIKALNKNIPYVASVKRGE
                     DAHRSMVELAGTLFSINTDVNLAAVNSVDEDGALAHGCMAIDLPPYKYTYGPINYLESR
                     LSKEYRLRKVPRHDLLGSKVAGTTRLRPQWRNFLRIKDLPWLDDHRVPPHVLHPGAAHV
                     VMAMVAAEHSYLEFPDALPIVGFTLRNLSIKKTLVVPQDDYGVEIVMSMELDDSATAKT
                     PGWSSFSVSSVVRDTDQWTEHCSGLVKVEVASFELPTLVDSTNMDGRAVNAQSWYTRFS
                     NMGLHFGPSFQGYSDIRADPAINVASAKLALNTTAGLFPGGESSYPIHPASFDLLVRLG
                     LMACNGGQADTLSVQLPIHLDEMRFKHGFLDGRDWVRGISRAEKRGLRSAYGDLQMMDE
                     SGNVFLSVQNMKFTNLNNDFGDAALSAKAYSSPFTRLTWRPDIRAMSKGQRLVLLPPTP
                     EEVTKPFPQLSKIFSLIGHANPNIRVLQLNSGSDIGASSAVLKTLTGPNGIKAYQKYAI
                     TDPSPVEFTSLRELTSEYQDINYFALDIQKDPLQQGAQQGAYDVILWPNAVDASESSYE
                     ALEHCKALLKPGGTLVLVDISGADSDAKSWNPALEQTGFEAGTELAETFSLDTNHHGTV
                     ILTTAIDKDKEVNKGSPVVHLLHGANGAPTLLAHLAQALEKRGLSTKTFPLDEARETVA
                     PNSRVVAFLEGENLLLDADQNRISLFQHLAANTATMVWVTSCGLPKAVNPDGAFITGLL
                     RTLGTENPSAQFLSVDLDANNFEVGDDEVHELVRCIIDEEAALQGLGDSVECEVNRDCA
                     WQNGCLWVSRVVPDEALQEYAEPTFTPSDKDMELKVMDSQGPVRAVFGTPGILTSLYFR
                     TYTELWQPLPKDWIEIKVEAVGLNWKDLGLCSGRFDQNNLSNEYVGIVTQKGPNVAHVA
                     VGDRVYGMGKGHFGNYTRVPAIIAQKLGPEIDPIEAATMPLVYMTAVYALEHVTRVKRG
                     QRVLIQSGSGGLGIAAIQLARSKGADVFATVGTADKARFLAEELGVPSSRIFSSRDIAD
                     LPRMVTATNNNGFDVILSTSQGDLLFESIRALAPMGTLVDVGRLDVTNSKTIALELFQK
                     SAGFVSFDLSIVVDRNPALGGELMRAVDDYRRAGHIHPIKPYTVMDISQLDQALLRFSK
                     GTHIGKMVISYQRPDSMVKVQQSVPAAKFDPQSRYVLVGGLTGLGRAIVRWMSDRGARD
                     LMIWSRSGAKNLSAESIALIDGLAAKGVRVRPISCDVSNREQVLQAMKEANDGREVRGV
                     FNFAVAYHDISFDKMTAEQFHAGMAAKVIGNKHLHEATASLPLDFFVMISTFGTFFAFP
                     TQSTYLAANNYMDYFARYRHRLGLPATTVAIGLISDVGPLTQGTITSNLFVRAKGQTVT
                     AAQLLRLLEPAFESKRARDRSQKHWLGYSEDPLSEANIFTCVDPAVGAKIKLDEVQAKK
                     ASATDVPRWHRDPRVSMMMRATDDAYRYQSGEGGARGAQGHDDASDMSPAAQLRRQFDL
                     ATSKIRLNAADGGDSKELHTELVELVTQGIKASVAEMLFLDPSAVNAASGVAEQGIDSL
                     LAAEFRNWLTVAFAKNISMLDLMDARNTINALALDIVDNAVAR"
     PFAM_domain     join(20028..20052,20105..20444,20542..20777,20880..21028)
                     /aSDomain="ketoacyl-synt"
                     /aSTool="clusterhmmer"
                     /database="35.0"
                     /db_xref="PF00109.29"
                     /description="Beta-ketoacyl synthase, N-terminal domain"
                     /detection="hmmscan"
                     /domain_id="clusterhmmer_JX265_000609_0030"
                     /evalue="7.20E-64"
                     /label="JX265_000609"
                     /locus_tag="JX265_000609"
                     /protein_end="259"
                     /protein_start="9"
                     /score="215.9"
                     /tool="antismash"
                     /translation="EPIAIVGIGCHMPGGVRDIPALWEFLREQKDVHREFEEPRFPAKG
                     FYHPNRERPGTAVASGGFVLDEDPRLFDPAFFGITDLEAETMDASQRKLLEVTYEAFEN
                     AGDTWETVSGSRMGVFVGDLNLDNYVSQTRDWDYGGKYSATGAFPNMLANRIHYVFNLK
                     GPSLLVNSACTSAMYALHLAVTAIRNGDCDSAIVAGCNWIMDPNIHLSMSKLGALSASS
                     RSHAFDASADGYARGEGFAALYLKPVSR"
     aSDomain        join(20034..20052,20105..20444,20542..20777,20880..21150,
                     21210..21621)
                     /ASF="found active site cysteine: True, scaffold matched
                     GSSS: False"
                     /ASF="found active site histidines: True"
                     /aSDomain="PKS_KS"
                     /aSTool="nrps_pks_domains"
                     /database="nrpspksdomains.hmm"
                     /detection="hmmscan"
                     /domain_id="nrpspksdomains_JX265_000609_PKS_KS.1"
                     /domain_subtypes="Iterative-KS"
                     /evalue="4.80E-147"
                     /label="JX265_000609_PKS_KS.1"
                     /locus_tag="JX265_000609"
                     /protein_end="437"
                     /protein_start="11"
                     /score="482.1"
                     /tool="antismash"
                     /translation="IAIVGIGCHMPGGVRDIPALWEFLREQKDVHREFEEPRFPAKGFY
                     HPNRERPGTAVASGGFVLDEDPRLFDPAFFGITDLEAETMDASQRKLLEVTYEAFENAG
                     DTWETVSGSRMGVFVGDLNLDNYVSQTRDWDYGGKYSATGAFPNMLANRIHYVFNLKGP
                     SLLVNSACTSAMYALHLAVTAIRNGDCDSAIVAGCNWIMDPNIHLSMSKLGALSASSRS
                     HAFDASADGYARGEGFAALYLKPVSRAVLDKSPVRGVIMGTAVNANGRTNGVTNPSGPA
                     QEIVIRAAYKNAGDLDPSETMLLECHGTGTRVGDPTEVKAAGNVFGPGRSSNYADRLMV
                     GSVKTNVGHLEGACALPGILKVVAALENGEIPPTLHIKTPNPLIDFDTAKARVVTDVEP
                     WPQAKVKRASVTSAGFGGTNGHCVIDH"
     aSModule        20034..27955
                     /complete
                     /domains="nrpspksdomains_JX265_000609_PKS_KS.1"
                     /domains="nrpspksdomains_JX265_000609_PKS_AT.1"
                     /domains="nrpspksdomains_JX265_000609_PKS_DH.1"
                     /domains="nrpspksdomains_JX265_000609_PKS_ER.1"
                     /domains="nrpspksdomains_JX265_000609_PKS_KR.1"
                     /domains="nrpspksdomains_JX265_000609_PP-binding.1"
                     /iterative
                     /locus_tags="JX265_000609"
                     /monomer_pairings="pk -> pk"
                     /tool="antismash"
                     /type="pks"
     CDS_motif       20957..20995
                     /aSTool="nrps_pks_domains"
                     /database="abmotifs"
                     /detection="hmmscan"
                     /domain_id="nrpspksmotif_JX265_000609_0001"
                     /evalue="2.90E-04"
                     /label="PKSI-KS_m4"
                     /locus_tag="JX265_000609"
                     /protein_end="248"
                     /protein_start="235"
                     /score="13.9"
                     /tool="antismash"
                     /translation="FDASADGYARGEG"
     PFAM_domain     join(21056..21150,21210..21474)
                     /aSDomain="Ketoacyl-synt_C"
                     /aSTool="clusterhmmer"
                     /database="35.0"
                     /db_xref="PF02801.25"
                     /description="Beta-ketoacyl synthase, C-terminal domain"
                     /detection="hmmscan"
                     /domain_id="clusterhmmer_JX265_000609_0031"
                     /evalue="6.20E-31"
                     /label="JX265_000609"
                     /locus_tag="JX265_000609"
                     /protein_end="388"
                     /protein_start="268"
                     /score="107.0"
                     /tool="antismash"
                     /translation="GVIMGTAVNANGRTNGVTNPSGPAQEIVIRAAYKNAGDLDPSETM
                     LLECHGTGTRVGDPTEVKAAGNVFGPGRSSNYADRLMVGSVKTNVGHLEGACALPGILK
                     VVAALENGEIPPTLHI"
     CDS_motif       21253..21297
                     /aSTool="nrps_pks_domains"
                     /database="abmotifs"
                     /detection="hmmscan"
                     /domain_id="nrpspksmotif_JX265_000609_0002"
                     /evalue="1.10E-03"
                     /label="PKSI-KS_m5"
                     /locus_tag="JX265_000609"
                     /protein_end="329"
                     /protein_start="314"
                     /score="11.4"
                     /tool="antismash"
                     /translation="LECHGTGTRVGDPTE"
     PFAM_domain     21481..21630
                     /aSDomain="KAsynt_C_assoc"
                     /aSTool="clusterhmmer"
                     /database="35.0"
                     /db_xref="PF16197.8"
                     /description="Ketoacyl-synthetase C-terminal extension"
                     /detection="hmmscan"
                     /domain_id="clusterhmmer_JX265_000609_0032"
                     /evalue="7.40E-09"
                     /label="JX265_000609"
                     /locus_tag="JX265_000609"
                     /protein_end="440"
                     /protein_start="390"
                     /score="36.2"
                     /tool="antismash"
                     /translation="PNPLIDFDTAKARVVTDVEPWPQAKVKRASVTSAGFGGTNGHCVI
                     DHVNN"
     CDS_motif       22211..22261
                     /aSTool="nrps_pks_domains"
                     /database="abmotifs"
                     /detection="hmmscan"
                     /domain_id="nrpspksmotif_JX265_000609_0003"
                     /evalue="1.70E-06"
                     /label="PKSI-AT-mM_m1"
                     /locus_tag="JX265_000609"
                     /protein_end="627"
                     /protein_start="610"
                     /score="20.3"
                     /tool="antismash"
                     /translation="FVFTGQGAQWHGMGAQL"
     PFAM_domain     22211..23125
                     /aSDomain="Acyl_transf_1"
                     /aSTool="clusterhmmer"
                     /database="35.0"
                     /db_xref="PF00698.24"
                     /description="Acyl transferase domain"
                     /detection="hmmscan"
                     /domain_id="clusterhmmer_JX265_000609_0033"
                     /evalue="2.00E-47"
                     /label="JX265_000609"
                     /locus_tag="JX265_000609"
                     /protein_end="915"
                     /protein_start="610"
                     /score="162.4"
                     /tool="antismash"
                     /translation="FVFTGQGAQWHGMGAQLFEYAVFRKSISYLDYVLSLLPTPPEWKI
                     ADILSGSELYDHRFIQTPAVSQTVCSGLQIGLVDLLASWSVRPAGVVGHSSGEMAAAYA
                     AGRLTAAEAITAAYYRGYAVSSNTAKGAMIAVGLGHEKGQEYITSAGLDGQVKVAAINS
                     PDSITMSGDVEAIEKLASKLTTEGIFNRLLKTGGLAYHSHHMLALGDYYAKLLDDGFMS
                     LKELISTAGKYHQIPWVSSVTPNKKMPGDHVAESYWRANLESPVCFSEAASKLLDTADL
                     NIGSVIEIGPHTALKNPLGQIIKA"
     aSDomain        22214..23167
                     /ASF="Neither malonyl-CoA or methylmalonyl-CoA specific"
                     /ASF="found active site serine: True, scaffold matched
                     GHGE: True"
                     /aSDomain="PKS_AT"
                     /aSTool="nrps_pks_domains"
                     /database="nrpspksdomains.hmm"
                     /detection="hmmscan"
                     /domain_id="nrpspksdomains_JX265_000609_PKS_AT.1"
                     /evalue="9.10E-82"
                     /label="JX265_000609_PKS_AT.1"
                     /locus_tag="JX265_000609"
                     /protein_end="929"
                     /protein_start="611"
                     /score="266.6"
                     /specificity="substrate consensus: pk"
                     /specificity="PKS signature: Malonyl-CoA"
                     /specificity="Minowa: mxmal"
                     /tool="antismash"
                     /translation="VFTGQGAQWHGMGAQLFEYAVFRKSISYLDYVLSLLPTPPEWKIA
                     DILSGSELYDHRFIQTPAVSQTVCSGLQIGLVDLLASWSVRPAGVVGHSSGEMAAAYAA
                     GRLTAAEAITAAYYRGYAVSSNTAKGAMIAVGLGHEKGQEYITSAGLDGQVKVAAINSP
                     DSITMSGDVEAIEKLASKLTTEGIFNRLLKTGGLAYHSHHMLALGDYYAKLLDDGFMSL
                     KELISTAGKYHQIPWVSSVTPNKKMPGDHVAESYWRANLESPVCFSEAASKLLDTADLN
                     IGSVIEIGPHTALKNPLGQIIKALNKNIPYVASVKRG"
     CDS_motif       22466..22555
                     /aSTool="nrps_pks_domains"
                     /database="abmotifs"
                     /detection="hmmscan"
                     /domain_id="nrpspksmotif_JX265_000609_0004"
                     /evalue="2.90E-08"
                     /label="PKSI-AT-mM_m3"
                     /locus_tag="JX265_000609"
                     /protein_end="725"
                     /protein_start="695"
                     /score="26.3"
                     /tool="antismash"
                     /translation="VRPAGVVGHSSGEMAAAYAAGRLTAAEAIT"
     aSDomain        23384..23914
                     /ASF="catalytic triad H,G,P found: False"
                     /aSDomain="PKS_DH"
                     /aSTool="nrps_pks_domains"
                     /database="nrpspksdomains.hmm"
                     /detection="hmmscan"
                     /domain_id="nrpspksdomains_JX265_000609_PKS_DH.1"
                     /evalue="5.10E-29"
                     /label="JX265_000609_PKS_DH.1"
                     /locus_tag="JX265_000609"
                     /protein_end="1178"
                     /protein_start="1001"
                     /score="93.6"
                     /tool="antismash"
                     /translation="HDLLGSKVAGTTRLRPQWRNFLRIKDLPWLDDHRVPPHVLHPGAA
                     HVVMAMVAAEHSYLEFPDALPIVGFTLRNLSIKKTLVVPQDDYGVEIVMSMELDDSATA
                     KTPGWSSFSVSSVVRDTDQWTEHCSGLVKVEVASFELPTLVDSTNMDGRAVNAQSWYTR
                     FSNMGLHFGPSFQG"
     PFAM_domain     23384..24286
                     /aSDomain="PS-DH"
                     /aSTool="clusterhmmer"
                     /database="35.0"
                     /db_xref="PF14765.9"
                     /description="Polyketide synthase dehydratase"
                     /detection="hmmscan"
                     /domain_id="clusterhmmer_JX265_000609_0034"
                     /evalue="4.50E-65"
                     /label="JX265_000609"
                     /locus_tag="JX265_000609"
                     /protein_end="1302"
                     /protein_start="1001"
                     /score="219.9"
                     /tool="antismash"
                     /translation="HDLLGSKVAGTTRLRPQWRNFLRIKDLPWLDDHRVPPHVLHPGAA
                     HVVMAMVAAEHSYLEFPDALPIVGFTLRNLSIKKTLVVPQDDYGVEIVMSMELDDSATA
                     KTPGWSSFSVSSVVRDTDQWTEHCSGLVKVEVASFELPTLVDSTNMDGRAVNAQSWYTR
                     FSNMGLHFGPSFQGYSDIRADPAINVASAKLALNTTAGLFPGGESSYPIHPASFDLLVR
                     LGLMACNGGQADTLSVQLPIHLDEMRFKHGFLDGRDWVRGISRAEKRGLRSAYGDLQMM
                     DESGNVFLSVQNMKFTNLNN"
     CDS_motif       23468..23545
                     /aSTool="nrps_pks_domains"
                     /database="abmotifs"
                     /detection="hmmscan"
                     /domain_id="nrpspksmotif_JX265_000609_0005"
                     /evalue="2.00E-05"
                     /label="PKSI-DH_m2"
                     /locus_tag="JX265_000609"
                     /protein_end="1055"
                     /protein_start="1029"
                     /score="17.2"
                     /tool="antismash"
                     /translation="WLDDHRVPPHVLHPGAAHVVMAMVAA"
     aSDomain        join(25628..25630,25715..26644)
                     /ASF="ER configuration inconclusive"
                     /aSDomain="PKS_ER"
                     /aSTool="nrps_pks_domains"
                     /database="nrpspksdomains.hmm"
                     /detection="hmmscan"
                     /domain_id="nrpspksdomains_JX265_000609_PKS_ER.1"
                     /evalue="8.70E-86"
                     /label="JX265_000609_PKS_ER.1"
                     /locus_tag="JX265_000609"
                     /protein_end="2060"
                     /protein_start="1749"
                     /score="279.7"
                     /tool="antismash"
                     /translation="LTSLYFRTYTELWQPLPKDWIEIKVEAVGLNWKDLGLCSGRFDQN
                     NLSNEYVGIVTQKGPNVAHVAVGDRVYGMGKGHFGNYTRVPAIIAQKLGPEIDPIEAAT
                     MPLVYMTAVYALEHVTRVKRGQRVLIQSGSGGLGIAAIQLARSKGADVFATVGTADKAR
                     FLAEELGVPSSRIFSSRDIADLPRMVTATNNNGFDVILSTSQGDLLFESIRALAPMGTL
                     VDVGRLDVTNSKTIALELFQKSAGFVSFDLSIVVDRNPALGGELMRAVDDYRRAGHIHP
                     IKPYTVMDISQLDQALLRFSKGTHIGKMVI"
     CDS_motif       26015..26059
                     /aSTool="nrps_pks_domains"
                     /database="abmotifs"
                     /detection="hmmscan"
                     /domain_id="nrpspksmotif_JX265_000609_0006"
                     /evalue="6.50E-04"
                     /label="PKSI-ER_m4"
                     /locus_tag="JX265_000609"
                     /protein_end="1865"
                     /protein_start="1850"
                     /score="13.2"
                     /tool="antismash"
                     /translation="AATMPLVYMTAVYAL"
     CDS_motif       26084..26146
                     /aSTool="nrps_pks_domains"
                     /database="abmotifs"
                     /detection="hmmscan"
                     /domain_id="nrpspksmotif_JX265_000609_0007"
                     /evalue="1.30E-08"
                     /label="PKSI-ER_m5"
                     /locus_tag="JX265_000609"
                     /protein_end="1894"
                     /protein_start="1873"
                     /score="27.2"
                     /tool="antismash"
                     /translation="GQRVLIQSGSGGLGIAAIQLA"
     PFAM_domain     26117..26404
                     /aSDomain="ADH_zinc_N"
                     /aSTool="clusterhmmer"
                     /database="35.0"
                     /db_xref="PF00107.29"
                     /description="Zinc-binding dehydrogenase"
                     /detection="hmmscan"
                     /domain_id="clusterhmmer_JX265_000609_0035"
                     /evalue="6.80E-11"
                     /label="JX265_000609"
                     /locus_tag="JX265_000609"
                     /protein_end="1980"
                     /protein_start="1884"
                     /score="42.4"
                     /tool="antismash"
                     /translation="GLGIAAIQLARSKGADVFATVGTADKARFLAEELGVPSSRIFSSR
                     DIADLPRMVTATNNNGFDVILSTSQGDLLFESIRALAPMGTLVDVGRLDVT"
     CDS_motif       26156..26206
                     /aSTool="nrps_pks_domains"
                     /database="abmotifs"
                     /detection="hmmscan"
                     /domain_id="nrpspksmotif_JX265_000609_0008"
                     /evalue="4.60E-06"
                     /label="PKSI-ER_m6"
                     /locus_tag="JX265_000609"
                     /protein_end="1914"
                     /protein_start="1897"
                     /score="19.2"
                     /tool="antismash"
                     /translation="GADVFATVGTADKARFL"
     PFAM_domain     26717..27253
                     /aSDomain="KR"
                     /aSTool="clusterhmmer"
                     /database="35.0"
                     /db_xref="PF08659.13"
                     /description="KR domain"
                     /detection="hmmscan"
                     /domain_id="clusterhmmer_JX265_000609_0036"
                     /evalue="6.90E-50"
                     /label="JX265_000609"
                     /locus_tag="JX265_000609"
                     /protein_end="2263"
                     /protein_start="2084"
                     /score="169.6"
                     /tool="antismash"
                     /translation="RYVLVGGLTGLGRAIVRWMSDRGARDLMIWSRSGAKNLSAESIAL
                     IDGLAAKGVRVRPISCDVSNREQVLQAMKEANDGREVRGVFNFAVAYHDISFDKMTAEQ
                     FHAGMAAKVIGNKHLHEATASLPLDFFVMISTFGTFFAFPTQSTYLAANNYMDYFARYR
                     HRLGLPATTVAIGLIS"
     CDS_motif       26720..26815
                     /aSTool="nrps_pks_domains"
                     /database="abmotifs"
                     /detection="hmmscan"
                     /domain_id="nrpspksmotif_JX265_000609_0009"
                     /evalue="2.00E-11"
                     /label="PKSI-KR_m1"
                     /locus_tag="JX265_000609"
                     /protein_end="2117"
                     /protein_start="2085"
                     /score="36.5"
                     /tool="antismash"
                     /translation="YVLVGGLTGLGRAIVRWMSDRGARDLMIWSRS"
     aSDomain        26720..27253
                     /ASF="KR domain putatively catalyzing D-configuration
                     product formation"
                     /ASF="catalytic triad S,Y,N found: False"
                     /aSDomain="PKS_KR"
                     /aSTool="nrps_pks_domains"
                     /database="nrpspksdomains.hmm"
                     /detection="hmmscan"
                     /domain_id="nrpspksdomains_JX265_000609_PKS_KR.1"
                     /evalue="2.60E-44"
                     /label="JX265_000609_PKS_KR.1"
                     /locus_tag="JX265_000609"
                     /protein_end="2263"
                     /protein_start="2085"
                     /score="143.2"
                     /specificity="KR activity: inactive"
                     /specificity="KR stereochemistry: (unknown)"
                     /tool="antismash"
                     /translation="YVLVGGLTGLGRAIVRWMSDRGARDLMIWSRSGAKNLSAESIALI
                     DGLAAKGVRVRPISCDVSNREQVLQAMKEANDGREVRGVFNFAVAYHDISFDKMTAEQF
                     HAGMAAKVIGNKHLHEATASLPLDFFVMISTFGTFFAFPTQSTYLAANNYMDYFARYRH
                     RLGLPATTVAIGLIS"
     CDS_motif       27098..27208
                     /aSTool="nrps_pks_domains"
                     /database="abmotifs"
                     /detection="hmmscan"
                     /domain_id="nrpspksmotif_JX265_000609_0010"
                     /evalue="9.40E-12"
                     /label="PKSI-KR_m4"
                     /locus_tag="JX265_000609"
                     /protein_end="2248"
                     /protein_start="2211"
                     /score="37.5"
                     /tool="antismash"
                     /translation="LDFFVMISTFGTFFAFPTQSTYLAANNYMDYFARYRH"
     aSDomain        27764..27955
                     /aSDomain="PP-binding"
                     /aSTool="nrps_pks_domains"
                     /database="nrpspksdomains.hmm"
                     /detection="hmmscan"
                     /domain_id="nrpspksdomains_JX265_000609_PP-binding.1"
                     /evalue="2.40E-09"
                     /label="JX265_000609_PP-binding.1"
                     /locus_tag="JX265_000609"
                     /protein_end="2497"
                     /protein_start="2433"
                     /score="29.5"
                     /tool="antismash"
                     /translation="GIKASVAEMLFLDPSAVNAASGVAEQGIDSLLAAEFRNWLTVAFA
                     KNISMLDLMDARNTINALA"
     PFAM_domain     27767..27955
                     /aSDomain="PP-binding"
                     /aSTool="clusterhmmer"
                     /database="35.0"
                     /db_xref="PF00550.28"
                     /description="Phosphopantetheine attachment site"
                     /detection="hmmscan"
                     /domain_id="clusterhmmer_JX265_000609_0037"
                     /evalue="1.30E-06"
                     /label="JX265_000609"
                     /locus_tag="JX265_000609"
                     /protein_end="2497"
                     /protein_start="2434"
                     /score="28.8"
                     /tool="antismash"
                     /translation="IKASVAEMLFLDPSAVNAASGVAEQGIDSLLAAEFRNWLTVAFAK
                     NISMLDLMDARNTINALA"
     gene            29263..31214
                     /locus_tag="JX265_000610"
     mRNA            join(29263..29768,29834..30420,30526..30784,30842..31214)
                     /locus_tag="JX265_000610"
                     /product="hypothetical protein"
     CDS             join(29263..29768,29834..30420,30526..30784,30842..31214)
                     /codon_start=1
                     /gene_functions="transport (smcogs) SMCOG1005:Drug
                     resistance transporter, EmrB/QacA (Score: 247.5; E-value:
                     3.1e-75)"
                     /gene_kind="transport"
                     /locus_tag="JX265_000610"
                     /product="hypothetical protein"
                     /protein_id="KAI1881784.1"
                     /transl_table=1
                     /translation="MSPEHTTEPKTSIANEESHRTDSDDHTSPQETTPISGNTMGSNDK
                     EKMAATDTPSADATANGDKRDITGTRWILICAALYLSSLMYGLDTTIAADIQGAVIETF
                     GSVPQLSWIGAGFPLGSVAVILPYGFLYTAFNMKWLYIAGIVLFQAGSALCGAAPTMNA
                     LIVGRVFAGAGGTGIYLGGLNHFSALTTRQERGTYLTGIGFIWGVGCILGPVVGGGFSV
                     SSATWRWGFYINLVIGALSAPIYLFCLPAIHPASDKSLRERIVSLDYVGFVLSASMWVF
                     FTVGFIFTGAVWAWNDAGTIVMIVLFGVCLILYTIQQYFCLFTSRTTRSFPGQLLLSRT
                     QILMYITTTCANASMFFTMFYIPIYFQFVQNDSSLVAAVRLLPFVIVLITCNLASGWAL
                     PKVKYYFAMCLVSGLIMTLASALFFAYLSTSAPTSQIYGFSILMGFGAGTTMQLGYAVA
                     SLKAPQPSDVFHAINLQNIAQIGATVISLVISGQVFQSTAVRNLNGVLAGLDFSEAEIK
                     SLVAGNQSTVFQSLDLGLREAVINAIITAMQRAFIIPLVAGIVSTFSALFMHRERIF"
     PFAM_domain     join(29509..29768,29834..30420,30526..30784,30842..30881)
                     /aSDomain="MFS_1"
                     /aSTool="clusterhmmer"
                     /database="35.0"
                     /db_xref="PF07690.19"
                     /db_xref="GO:0022857"
                     /db_xref="GO:0055085"
                     /description="Major Facilitator Superfamily"
                     /detection="hmmscan"
                     /domain_id="clusterhmmer_JX265_000610_0038"
                     /evalue="2.50E-27"
                     /gene_ontologies="GO:0022857: transmembrane transporter
                     activity"
                     /gene_ontologies="GO:0055085: transmembrane transport"
                     /label="JX265_000610"
                     /locus_tag="JX265_000610"
                     /protein_end="464"
                     /protein_start="82"
                     /score="95.8"
                     /tool="antismash"
                     /translation="SLMYGLDTTIAADIQGAVIETFGSVPQLSWIGAGFPLGSVAVILP
                     YGFLYTAFNMKWLYIAGIVLFQAGSALCGAAPTMNALIVGRVFAGAGGTGIYLGGLNHF
                     SALTTRQERGTYLTGIGFIWGVGCILGPVVGGGFSVSSATWRWGFYINLVIGALSAPIY
                     LFCLPAIHPASDKSLRERIVSLDYVGFVLSASMWVFFTVGFIFTGAVWAWNDAGTIVMI
                     VLFGVCLILYTIQQYFCLFTSRTTRSFPGQLLLSRTQILMYITTTCANASMFFTMFYIP
                     IYFQFVQNDSSLVAAVRLLPFVIVLITCNLASGWALPKVKYYFAMCLVSGLIMTLASAL
                     FFAYLSTSAPTSQIYGFSILMGFGAGTTMQLGYAVASLKAPQ"
     gene            complement(32222..33280)
                     /locus_tag="JX265_000611"
     mRNA            complement(32222..33280)
                     /locus_tag="JX265_000611"
                     /product="hypothetical protein"
     CDS             complement(32222..33280)
                     /codon_start=1
                     /locus_tag="JX265_000611"
                     /product="hypothetical protein"
                     /protein_id="KAI1881785.1"
                     /transl_table=1
                     /translation="MPFWDIIQKSKISMTTPAASVSPPETARLDTYIQKAWKTDEQLHP
                     FGVASDESTATNPAIAPPTLRRGKTNRIIYYIGSFNPPHLGHQALMDHVLEHSRHEADP
                     DFNAVAIIAITHGERWVQRKLARESRTTPASPQGGGLYLPFDQRKALLEQGLPASLRRR
                     GVWVFPRPLDDWFGFLWRLMQACQDDGFALEMHELLGPDYVEWWRPQKSGLHGVVTSDV
                     CRAADFVVPGSPELEDMVGFAPWERVITRDGGEGDEDGVGSSSSQGQGQEQTGELEAKK
                     GEVWVCRESGRRSYTIRFVKCEERALDPNLSSTKLRQIIAGADTDELLDKVRGAAMSPE
                     MLVEMVRERRKN"
     gene            complement(34148..41629)
                     /locus_tag="JX265_000612"
     mRNA            complement(34148..41629)
                     /locus_tag="JX265_000612"
                     /product="hypothetical protein"
     CDS             complement(34148..41629)
                     /codon_start=1
                     /locus_tag="JX265_000612"
                     /product="hypothetical protein"
                     /protein_id="KAI1881786.1"
                     /transl_table=1
                     /translation="MKHLVTNISCRHEGALKTSPPRTPSSPSAAARDSIGASPSRALHS
                     PRSPAFSTSSTVDGSDDGISSSPVLPSLPAPKLPDRAREHLRRVDSPQSESEPEDRSAQ
                     YVTASWGSPYPPNARRHLRRQSFSSEPSDDSPIHQLEIATPFLRAVPGVSPTGQVQSQQ
                     SRLSDSAAVLLNRARRPLGGITEEWIRAHTTNDLTSEHRHWLSDGDFSEHSSLSGSVSG
                     DDAGWFEETDPRTPRPKAIQAQRLLQQPRRTSRRHPRSRSSSETLKQAVSNSVNTATAA
                     MDSFTLELGHAAQDAASIHTVESTSEAAKVETPRFERKTSVNGSIQLPATPTKPTKPVS
                     AQTPRLKKKVPWKGKNIMVHLPRDEERGYGTQRPIPLTAEKTAEMFRSWDELGYNTRGF
                     DLDAAFEVEDTSLDPLEAYSQSRNLWPNLDDIARDRSNGKYKVTLPDLNAWKDYVNELN
                     EAKLRALGVSFGDEEPAEQPSISPAPSNMMPNQYPPLPFSPPIPTGSAASAGPQGFPFP
                     GAFHGTSATQSPTVPSVASPLSFNGLPGKFNPRASISISPNELPFHFSGQPSPHGWSPQ
                     SMLLQQQFGRSGSPSAMNLGSIKSPTSPFQHEGIPSPLGLHQRHQSLQFPMLPHQQLQR
                     QDSARASPRLQELREVDEETQSNPYENKSPSKTPEAGQFIKHNASASLQKEIDDAEYHL
                     EEQFREQLEHEDYSPHQENEKTEAGNAPIDPANVPLPLHTRGPSVHFGNFGTDSDEGPV
                     LHHPRPHSRGHSLTQKPFFDNDEVRDSTDEGSMNKPQTFSQQKNDESYEIETNPSNLGT
                     PVSNFGMSNAFHDRSFSNTSNPWAEVQSFNGSKPPSRRTSHASKPSLSKLNANATEFKF
                     NPTSSFTPGQFSFGQSSFEPTASSFQPAAFQTSFSSMPPQSATSSHFSVPSLSSSKGRI
                     NAAAPVFSPNQSEFSFPPKSDFTVPGKSDFSFSASGPKFNPDAPTFQPLSSFSASVTSA
                     AASGNESGDTRPGSIFGSINLNLADVVKPAKKSKAIPIVRPASRHSKSPTPGPAPAPED
                     EVDKDGRLTDAARRGKKFREDVDDGEDIPLFAEPTPEPEPLMATQTKAPAKEPVVEESQ
                     DEEDENAAIGDTTLASTVLSESTDGKLQSESNTKATTSPSATSPDQDKANWLPFEFKND
                     AEVHDFNNARPFGDFDPFQKGHKKSLSATAKPFVPVAGSFTFGAPNPLAAPFEPILKTQ
                     PQQMVDPSESEDDRAASPTPGPEPRPVADAKVREPSPEPPKPARSGLAASRFAAPRQGL
                     GASRFAPSEPEPEPEPVKSFPSPKFAASPSPETDRAISEGHGTDDDKAREPLALHSFNE
                     SIPMPVSPPSVPGDDKTEKTEHELTFEEIDAVMQHLNENDPTMGVNRTLESPKWRQTSP
                     AKHISLAAVKDSSPLYLPPHDKLRSDGPSPSPREYRTLPQEMAPPMLSTELEDPFVDPP
                     RSALTQSFDVEGPVHDLGSGDATESEEWDKAFSADEQDKLEQRAHYFDGHVQGLVGDIL
                     ADRLDPLEKTLGTIQHALLAMSRRTPSSRPERRSVSAEVQESDADDEDDDMPVARRSIS
                     PQRNKRMEQMRFAVLEALNQHHASRALQSVVEQTEPVSALDHSSVLKELQEMREQFSQS
                     LHLDFRAEDLRNVVEEAVQNRLPPTPPPVVKDDDEATLKMAEMQARIHELEQRLKDQEA
                     HVEKETTTRRSAEDRSFELQRQLDQAETKVEVEIMNRSVYDQRIHDLEERLQHQEAKTD
                     AELHGRREAEDRLSEIQRLLRISSEEEDRLRSVLEERDQKVKAVEQAAGKSTMRLALLE
                     AAQSNADKNQIDLTNRLNATDEELRGARQEARHWRSEAEHARESNRRQTDDLVGAVEEA
                     KHLRKVIDTLSTQLSETERIRENWRAKFVSMQDDMAHAAREISEENSRRTKKEQALIAR
                     QEVLDARLQAESRTRERLEAELERLEGGERAGMRAVAECKRLEGLLGELRSENHKIQTT
                     ALHFQREAKEAKESAATEVQRTRTSVQSELDAANEQVNIARAQFEEEADKIRAELTQAH
                     LANEALKEAHEVALEEELNKLRAQIEQVNMDADTAKAHHEMMLEEAQTTRTKDLDEVIQ
                     KHQNELEDLQTRFERELNNKTEDAQRAESLLLERLSLSTSKTEHLQDRVTHLEERVQIA
                     QEAARAAAQAAKAAGASESVVQVASTAAKPAVTQAMQLPEKISPQALRESIMVLQEQLQ
                     AREQHIEELEQTVSKLDPDAPTKITKRDDEITWLRELLAVRHSDLQDIITALSSDSYNR
                     EAVKDATIRLKANLQMEQQERERAMNGGSAINLPELAAAIKGAATPRVAQAVGPLAAAW
                     GNWRKANQPSLNNLSSVLSSPGAGRNQTPSKSNPSPASQSSFLSGLMTPPASGLRNTPP
                     ALAEQSQPQPTAFGNTGRRYTAEQFANRSRGPSVTARQAEKMPMPGTPPRRISDQRGGP
                     VTPPMVRSSGYDSDANHIEDFDDAGFFDD"
     gene            46562..47398
                     /locus_tag="JX265_000613"
     mRNA            46562..47398
                     /locus_tag="JX265_000613"
                     /product="hypothetical protein"
     CDS             46562..47398
                     /codon_start=1
                     /locus_tag="JX265_000613"
                     /product="hypothetical protein"
                     /protein_id="KAI1881787.1"
                     /transl_table=1
                     /translation="MYSSRLIHLLLVALSVFSAAEATWLKFGFIGKATNEVGNAVIARQ
                     DSSGSSSSAPQTTTRRTTTTAPTTTSEADPTTTDPTTTSVPTTKPTTTVPTTSQGTTTV
                     PTTTQGPATTSSGNGPTTDAPTTTSDGSASATDATTSAASPFTTTFVSTVTASDGQVST
                     ISSSAVVTPTGSLAQTGDSNANAAMSNQTRNTIIGVCVGVGGAIILAVAGVLFWRLRRR
                     RSQDGEDLVNYGAGTSQFNSGPEKSEASGSMSGRSPFQSTLESYHAPTQSNTGTNF"
     PFAM_domain     47033..47212
                     /aSDomain="Mid2"
                     /aSTool="clusterhmmer"
                     /database="35.0"
                     /db_xref="PF04478.15"
                     /description="Mid2 like cell wall stress sensor"
                     /detection="hmmscan"
                     /domain_id="clusterhmmer_JX265_000613_0039"
                     /evalue="1.70E-05"
                     /label="JX265_000613"
                     /locus_tag="JX265_000613"
                     /protein_end="217"
                     /protein_start="157"
                     /score="24.7"
                     /tool="antismash"
                     /translation="DGQVSTISSSAVVTPTGSLAQTGDSNANAAMSNQTRNTIIGVCVG
                     VGGAIILAVAGVLFW"
     aSDomain        47159..47230
                     /aSDomain="TIGR03382"
                     /aSTool="tigrfam"
                     /description="GC_trans_RRR: Myxococcales GC_trans_RRR
                     domain"
                     /detection="hmmscan"
                     /domain_id="TIGRFam_JX265_000613_0009"
                     /evalue="3.40E-03"
                     /identifier="TIGR03382"
                     /label="JX265_000613"
                     /locus_tag="JX265_000613"
                     /protein_end="223"
                     /protein_start="199"
                     /score="16.0"
                     /tool="antismash"
                     /translation="CVGVGGAIILAVAGVLFWRLRRRR"
ORIGIN
        1 ctttccgccg caaagctcaa catcttggag acgtcctgta ccacgacaga gagagaaaat
       61 tggacctctt ctatgtccag ccgcccggat tcaaccttgg aaaaatcaag gatgtcgttg
      121 atcacggtca ggagagcatt ggccgatctg acaatatttt gagcaaactc cctctgctca
      181 tcgcccagag gcatgtcgag aagcaattca gccatgccaa tcacacctgt gatgggcgtc
      241 ctaatctcgt gagacatctt gacggaatag tcagcaagaa ttctatcaca agttggggcg
      301 agactcacgt ttgccaggaa ctggctcttc aatcggctag cctctttcgc ggccgcttcg
      361 ttcgctacca gttgtctctt ttctttcgct tgcgccttca ggtcaagttc tctctccttg
      421 agctccgtta catccatgat gacccctatg accccatcaa cgacggattc gctcgtaatg
      481 ccgtcacgag actgctttcc aaaagtgggt ataaaccgag ttcggaaaaa gtgatcatct
      541 aaagacatgt taatcggccg cagattgtcg cattgaagca agaggcttac ccaactcgtg
      601 ttccgtaacc atatcccgcc tccgtttacc atggaacatt tcgtgaattg gagccaaaaa
      661 ggcaggaatc tcgccatgtg gcattcgtga gttcaggtcg ttgaaaacct catctacatc
      721 tctcccgaca tagtgcagtg cgtaaagatc gtcgtcgcta ctctcatctt cacgacctcg
      781 agcctctttc ctccgatccc agataatggc cccttcgagc atagtaacct tccgattcct
      841 gtcgacggag aaaattgtcg tctgcgcgtg agagaggaca ctgagcagct gctgtctcat
      901 tctcctagct gcagcctttg tctcgagact ctcatgcaca tctgtacatg taccgaacca
      961 cttctcaatc tttccagtgt gcttgtttct caacggcagt gctcgtccca gcatccacct
     1021 ccactcgcca tgtttgctca gacacctata ctcggtgtag taagggtctc cggttgccag
     1081 acagtgcttc catttccgta cagtcgaggg catgtcgtct gggtgaaatg gattcttcca
     1141 gccgaggccg agggattcct cgggggtcaa gcccgtgtag tcgtaccacc gggagttaaa
     1201 gaaatcatgc atcccgtcag gtgtggtggt ccagaccatc tgtggcatgg tatcacagat
     1261 gagtttgaac ctctcttcgt cttgttcctt gatggttgtg atctcctgag ccatctgtgt
     1321 gacatcccga caagtgacga caccggcgac catctctccc gtcagcgggt ctttgatgat
     1381 ctctcccagc acatcgtaga tgaccttcgt cttctctgac ctgtgaaaca tgccaattcg
     1441 cataccagta aatggtacgc cggtcctcag cagcacggcg atggggaact cgctggagtc
     1501 gtattggcgg gtgaagtctt catcgtaaac aatccattcg ctgagaagat ccaatccctg
     1561 gacatcagta atttctgcgg cctcgggatc aaagaagaga tcccgcgcag cagcattcat
     1621 gaccggactg ctgccgtctt tccacatcgc caagatgggc atttgtgtgt tatccaacag
     1681 cgcatccttg attctagtca tcttctggaa aagcgacggc gtttgcgacg tcgtactacg
     1741 tgacggcggg cccatgggtg ggaagggact tgaagatagt gacacagcgc tggggctgat
     1801 cctgaatgat ggagaattag aatcatggct tgagccgact gagggcgggt tggagctgga
     1861 gatcgacttc ttctcggcag cctcgagaat tgttgtcgaa gaccttggca acgaccttct
     1921 gggagcaatc ggcaccgacg gcgtttctgt attggtgaaa gtaagagtga agtacgtctg
     1981 atgctcttcg acctcgaaga cggtgattat catttttgct aggacctggt tgtccaactt
     2041 tttcgtcttg gaggctggcc tgtaaatttt aggagagacc acgacctcga taactgagtt
     2101 gctgcatgac ttgcttgcag tcccatcgtt gtcagataat ggagcaccga cgggtgttag
     2161 cggctcggag gtcgtcggtg tcgcgtcctg agcagatgcg acattggtag actgtggttg
     2221 agatggctct cctacttgat cggctgcgcc atcggtgacc aaggaatcca gtaggtcgtc
     2281 ccacgaaacc caaacgggtc gcccgtcttg cagcatgtca acgccgacct gagacaaggt
     2341 ctgacctcga agctgatcca gcacggtaag gccgttctgg tgtgcaggcg cgtcgaccgg
     2401 aagacctagg aggcggccca tggcttcgtt tgccaacacg actgttttta ggctattgag
     2461 gacaagaacg gggacgggca agaactgcat cgcggagaag gcgagctggc ccggagatag
     2521 atagggcatc gcgagccgaa aagggcttgc cgactgcgac ctcctactct ttggggacac
     2581 ggcagaagca tgatcgctga gcatccggtt ggggcttgac tgagaaagag gaccatcctg
     2641 tttcagcgtc aagtcggggt tccgccacga tcgcggtgag ttttcggggg ccgtccggct
     2701 cgggagcgga ggtttgtcga gagctgaggg agcttccggg ggcatggcgg gtaagtcacg
     2761 gtgagatcgg gtatggtcat cgttgcgtgt aatgggaaca ggagatgatg aggacaccat
     2821 agcgccggcc cctaccacgc aacaccaagg tcagggcgtc ccatgaaccg cgagaatgtt
     2881 atgggttgat ttggcacgag ctcgctgagt gaagcagggc aggacttgtg acgtggaaac
     2941 tgagtttgcg cacgacacag gagctcaggc gtccaagtcg acgagagaaa gcagcggcag
     3001 catccagttc tgactaactt aaggtagttg gtgtggagat caacaccaga tggattggcc
     3061 cgaagccgat ggggtgcaaa tgtggcgggc gggtggtcaa gtcgcgattg gggagcccga
     3121 agtctgtcct ggaccctggt cagctagagc agtcggagcg agctcatggt gagcttccat
     3181 ggaattgtgt aaatggcatg ggacgcgagt cgggtttccc gcctcgcatg ctgagcggct
     3241 ttgcccactg caatctgcgg gttgcagccc agcgcagttg caagttgcca gcccacagac
     3301 ggagtccaca agtgaggcgg ggaagcgtcc actgcttcca ggttgctttg ggaaacacac
     3361 ttgcatcacg gtacatacct acatggacca gggtggtggt gggtattggg agaattaggg
     3421 gtcttgtcac gtcacaccag agcgccgtgc ctggcgatga gcagcagtag tagcaccaca
     3481 gtaagtccag tgtcgtgcgc cgacgataac gccgcaaaga cccgaggaag gatatgccag
     3541 ttgttgtggg caggccgagc aactgggacg gacagcctgc agaagctggt gttgcggttg
     3601 actagttact gcgtgtcact acagtgggcg gcgggttgcc ttaccctaaa ggatgtagat
     3661 cagcgcctga agaagttttc actcaaacag agtttaagcc accaggggac ctcccgacgt
     3721 cagtctcagg aagacgttgg gaacgtggcc aatggcagcg cctgctggtg gctagcaaag
     3781 gagacgggcg agtctcgcca ggaactgcaa gagctcgaga tgatgatagg tcttcgcctc
     3841 cgcagacggt ggtgacgcag ggagccaggc tggataggca cgaccccgat tccatagtca
     3901 ctgcaggtgg ccactgggtc ggtggccagt tctgtcagtc gggcgcgtcc agttgaggat
     3961 ctttagcttt gcgcttgtct gaaaggaagg ccaaatcccg acgaagcgtc ggcggggctc
     4021 gtggaacccg gcaagatgga atgctagatc aggaatggga tgggcggaat gcggtgttgg
     4081 gattgggcaa tctgctctcc gcctttgaga gcccatccca ggaggagcca acaccaacag
     4141 agaggagtct cattgccaat tgggacttgg gagggcctgg aggggtactg gcagcatggg
     4201 catggtgcag gcattcgggc aagggcaatt gggtgtggac gctgacgatc gtcgataggc
     4261 gggtctagac tagcctgcgc aggggccagg cgctctagcg gcagcccgca aaccttagtc
     4321 cccaaggcgg ttctgcctcc gtagctaggt ggccactggc aagccggccc tgtgggatca
     4381 tgacgtattg caggtcccat ctgccgctcc aaggtcccaa ataatgggtc tgcatgggac
     4441 agaaagccca ccaccacttt cagccatacg atagctagat gccgggacag gcaattggca
     4501 gatcagcaac agttgagcct ttggcctgtc tctgcctata cactgcactc ccgtttggtc
     4561 gcgttatgag ctttccttgc ctgtcacaag gaagcaagca gcgattccga ttgcgacgcg
     4621 ggcgcaatcc gctgggagtt cttcggatat ctaggtactg tagttagcac gcctgaacca
     4681 cttacacata cacaggtggc tctgtctata gtgtggcgca tcgcatgcag ccccgactcg
     4741 tcaaattaac cgagacgcag aacacctata ctcgcatctt ctacagtaaa tagactttcg
     4801 gtgcactatg gatatcacgc accacgcgat atgatgtcat atgagtaaca acagaccgac
     4861 caaacaggac gtatcttgta ctatcgccca gccgggcctg ctagtggcac cccattagac
     4921 gttcggcgtt ccaggccgaa gcaggagtgg gtaccgattt atcgtgacat tcattatcat
     4981 caaagcctta catcagccct gacagtacgc cagctgcact gctctcacat gcaaccttca
     5041 accttggaag tatgcacgca tattcatgaa gtctccttga tctttccgca gaggtcgcag
     5101 ctccagaaat tccagtccct cagccgtcca cacacggagc aggtccaagt tcttggcgcc
     5161 acgggcttcg ctcccagggc tgacgtcgcc gaattagagt tgaactgtcc cgctgacggg
     5221 acgcttcggg tgccgttggg ggagttcgta gtcaagtcaa tggtggctat tcgctgacgc
     5281 ttaactcctc gctccgccag atccttggtc acctcctcgg ctctctccgt tccgcatgca
     5341 tcacaacaga gatactccag gggattctcg agggtgcaca cgtggcaggt ccacgatgtc
     5401 gatgctgggt cgttcttgtc tacctcaggc aagccttcac gcttgtttcc tagttgcgcg
     5461 ctaggcttgt ctttcatgtg atccgctctc gaaacgtgca gtccttgact tgcgcttcca
     5521 gcaggattac cagaagtagg cggtgcgtac gatgcgccgt gcttggcttt ctcatcttct
     5581 tggactagtt cccacaaggc ctgggcgatt gcagcctcgt tcgcagcatc ctcttcggcc
     5641 ttggtgctga agccattcct cgtggctgtg tcggcaatct cctggatctc tgcctcgttg
     5701 tgtgtagtgc ttgcacaacc ttggagtgtc ttgttccgcc tctcgacggc atcgacgatg
     5761 actttgcgta tgtcttgacc tggccggggg gccatgccgc ctaatcgttg gccggaacca
     5821 gctgcgagcg tgcgacgctt ctctgccgct gctcgggcga gccgccgagc ctcgtgcatg
     5881 ggaacacctc ctcgccctcc aaggcgctgg ccttccgaca agaacccttc accagtgtat
     5941 cccttcatta ggagcgcctc gtgctcgtct cggagctgat cccacaaagc atggaacttc
     6001 gcgttgtgcg gaccatgcac aatgtgggat agctcatgga gcatagtgtc cacgacttgt
     6061 tctatgggga ggaactggtt gcggtcagaa gggtatcgca gccggaggca gatcttctgc
     6121 ccacggttca cattaagacc taatagttaa catgtaagtc gatttctaga ataggcgagt
     6181 ttctgggggt gcgcaccaag aagattttgt tcgctgggat agaattctgt gatctgtcgt
     6241 actttccacc cgcgggctct catgataggc ttcaccagcg aagcgatctt ctgcagcgta
     6301 tgcagcgcat ctttggcccg ggggaggtcc ttcagatggg agtacgaaag gacaagagga
     6361 tctagctctg ccatgatgct tgacgacaga gccttcgttt gaactccaaa agacgacgat
     6421 ttggttgaac gttggggaga gtgaatgaaa agaaaaggat agaagacggc gaagctagca
     6481 gtccaccacc agtctagccg tcacctcgaa gactgcattc cagtgactcg cccgaggtca
     6541 tcacataagc tggcattggg tcgaaggcgt caggcttcga ggttgcaaga gtcgattggt
     6601 gcctccaaac gcgcacgcca cctgactggg agaaacgcgt aaagtggttg ctgcctcgtc
     6661 cgctcgccag cgtgattaat aaggaggggc gacgcagttg acagcgggat ttggggctac
     6721 tgagttgcac ctggcaacgg agccaactgc gagcgggacc tattcggtga tcccggtgca
     6781 agaacttggt cggaatataa tccatcctct aacacaccac tcttctaatc cctagcattc
     6841 gtacaccatc gtaaaaacac aattcatatg cgtcgcgtat aggtatgcaa gttgtacaaa
     6901 gtaacacatt ctccgccttg cagcttggct gagcctaatt aacctcagct tatgccgtgc
     6961 cacaggaagg ccgcagctcc ctagatattt tactccaccc atccatccat ccattcaatc
     7021 acgttccaaa atacgatgaa caatgatcaa ttatgtaagg cttgttccag gtcacggtag
     7081 atgcggactc gtggcggggg tccagcataa tggaagctcc atccgcctca gcgtagggcg
     7141 gcttgccctt cacccggacg atactatccg acatcataac tcgtagatac atacgcccgt
     7201 tccgaaggag cctgttgtgt cggccatttc attgccctat ttttcacgcg cagctcagta
     7261 ctcgcctgct cgaagattat gcccaatggt cagtattaca ggacgatttg gtagtcggca
     7321 caagtagata ggctatcaag cagcgcccac gccctgtacg aatagaagga cagagtggag
     7381 ttcaatgttc gaaggaacta tatacctctt accacctcaa gttcccccat ccttcgccac
     7441 gtgaccaccg accactgacg cggctactgc ccatcacaat gctgtgcgtc catcgctgtc
     7501 cgcaacagtt gacatttacc attgcagagt caagcagcag acaaacaaca tggacacgac
     7561 cgtgtcggca agcctacgat agaggagtgg acccatttcc gtcatgtaca ttcagaccag
     7621 gccccagaag ccaaccaaca gatggatctt attgcagtgt aaccatgcga gaggaatttg
     7681 taggcgaagt cgaaggagca tcagaagctc cacgtgctaa aaggaggttc acagcggcaa
     7741 cataccccat gcgggcagcc tcgcgcaaag ctatccgccc aagagcgtcc cgctgattta
     7801 cgtcgacacg ccctgagtct agtaggacgg cgagggaatc ggtcctctgc tgctgcaccg
     7861 ctgcagtcaa gggagtgaag ccctcactat ttgttgtgga tgtgtcaaat tgattcgtgc
     7921 taagcaaaaa tctcagcagc cggggatcgc tcattgtatc aaagagcata gattgcaagg
     7981 tatagtggca tgtgttgtgc gccattcgat atacagtgcg tttcgtcgcc tcgtgacgaa
     8041 acgcctcata agaagcctgg actcctggta ggtggctata tcgagctgct tctatcataa
     8101 gtactgcaca tatgacgtct gattttctcg ttgccatagc ccgttgaaag gggctggcca
     8161 ctccactcct aagaggggaa aatatagatg tctgccatac tttacactcg atcagatgac
     8221 agtactgacc actgatgaag tgatctaagt ttggaattgg ttcagcgggt ccaaagatgc
     8281 aggagcaggc accattccca taacgaaacc gggacaggaa ttccctctga gaaacaccac
     8341 atctttgggc ctcattggaa tggtaaagga tgttttccac ggagtatcgt agaaaggtat
     8401 gccttcgaga cctctggtcc atcgggatgc cgtctgattg tacgtactgc tcacagcagc
     8461 gcttcagctg ttcgtggctg tatccttcga agttctcgcc ttgattcaag cccgcttcgc
     8521 gaaatccatt gccattcaaa aagaatgtcc ttacggactc gtggatgaac tgtaccaccc
     8581 tatgcccagg ctgtccagtt atctccacaa gccctttgga acaatccgaa atgaatctct
     8641 caatgatttg ctcgttaaga tcaccccaaa accattcaaa cgacaagcca ggttccactc
     8701 cagctagaat cgcgaagtaa acctcagtgg gagtcagtgg cctcgaagag aataatgtcc
     8761 actgcatgca gagcaataat tcgtcctggt tgcatttgtc tctcgagaga atatcacgga
     8821 acagtgtatg caggttttct ggcaactggc ttaaacgtct ctgcagggcg tgtatccggc
     8881 ctctgtcgta ctctgtgttt agtattgata ctactaacac aacccacatg aatacccccg
     8941 aggctttgtg tagaatttgc gatcggatgt cttcgtcaag ggtgctgtgt cccagccgta
     9001 gtcggtgctg gaggtaggtg gctatgtcct gactatggcc tccctgatgc tccagggtga
     9061 aactgagtcc atgacgcagg gaaatgtgcg ggtaatgccg gctggtgaac caggcgtaga
     9121 aaatagggcg aggtcgggtg ccatgcccaa tatcttccag aaaatgcacc atgtcacgaa
     9181 tctgatcttc gtcgcactcg tcgagggcat cgatgaagca ttcgagcctc cgaccgttga
     9241 gtctcaggat agcccgctca aaaattgttt taagggtttg aatgttccag tagatggcaa
     9301 agtcagaggg cgccctggca gtgcgatcgt attttggtac taaaatatcg agagccgtca
     9361 tgagtttggg ctccgctacc attatttgaa gcagcagcga tcgatacatg ccggcagtgg
     9421 atttctccaa atcgtttccc cgagcgttga agaagaatct agcaatcatc cttcctcctt
     9481 ctttattggc ttgatccgcc gcgaacttgg caagggtaga cttcccggca ccgggcttcc
     9541 ctctaatcca aagaaacccg tgatggtctt caagcatgct cgggtcgcgc cagcttctgt
     9601 attctggggt ttcaaggagc cagcgacatg tccttgtctc tggatcttcg atggagaaat
     9661 accggctgtc catacgaggg aattccagcg acttcaacaa aatccctcta cacccctcca
     9721 tgtatctcaa gcgatcctga gatacgattg gagccacaat tctttcgatt gcgcgggcaa
     9781 ccttaagaaa ttcgggatca ccaataatac ctcctcggct gaaacgacac atgtccatat
     9841 ggtttcggcc gatgtgttcc gttgtttcga tggatgagtc attcaggcac gaggagacat
     9901 ccttgaccac ctgtttaggt tagcatgatg tgagtcggca acatgaaatg cagttgtatt
     9961 caccttgtgt cctccaaggg atgcaacgcc aagttgttct tggaaacaat ggacgctcca
    10021 tttctggagt cttgccatag acccaaattc atcccgtagc tctttcagtc gttctgacgt
    10081 cgggagtaat gattcgacga tcttggcatt tgctgagaag cccatacact tgaggacttt
    10141 ctctacgacg tggtggacaa agcctcgcgg gtctgctcct ccgtgaggtg ttccgaagaa
    10201 cacgatgccc tgtgtggact ggtacacgtc gtggagatgc atctgctgtc cttcgaatgc
    10261 cttgctttgc cgaagcaact ccttaactac tatgccaccg aggctgtgtg ctatgaagac
    10321 gatcggtctc agcgggtctt ctccgtcgga ctcacgccga tatgcttcca gggaaaccag
    10381 gaagtcgtgc gagatgtcgt agattgtagt tttgatcttc gggccgccga gccagtgctt
    10441 tatgcgagta tcgtacccgt atgttaaaat acgggccgat ggaacataac cgggcagaag
    10501 atcacggggc cagtatacgc cctggtttcc aaatccacta tctttgtctg agagcgcggt
    10561 agacatcttc cttttggaag attgggatgt ggggttttct agactgcctt gcgtctcctt
    10621 tgatttcctt tcctggccat ccttgtggag ccatgtgcgc tctgggtgac ccgtaaaacc
    10681 gtgcacgaat acgatgctac acgaatcagt ggcctgaaga tctaccgagt ctcgactact
    10741 tgctctatct gtgggttgtc tggcttctcg acgatagaca tcccaaccgg atggatgata
    10801 gtgttggtag acctagcccg cagcgccatc ttggtcaagg ctttgagtcc gcttcatgtg
    10861 ggaaagactg ccaactcaag tgagcttcgt tcggcagacg aaaatcctat cgtaactttt
    10921 aagaaatcga atgatccatg tgttgcatga ggtcgtgctt gcgaatgcga ataaggtcag
    10981 caaggctggg gctatgctgg gctgtgccgt gactacatag gtactgagct gcatctgcgg
    11041 ttattctagg caccacttgt aatctgatag gctgctaaca atcctacgaa tggccgccgc
    11101 gggcacaccc ggctaggctg tatttagtcg tggatgccta cctctgtcag cttgagtcaa
    11161 tcgtcatctt tcgcaggtct tgcctgtaag tgaaggttgg atttggtata taagctatac
    11221 aggaaagagg ccgagctttt tagatagata gtaaatacat cgctatggca cacctacacc
    11281 tatacgccga aatgaacgag cggcgcccaa cgcagtgaca ttcactaagc cctctgtcga
    11341 ccaggctctg gctattggtg acgctcttgc tatgcttacg caaaagctgc aaacaggaaa
    11401 cgaagaaaat gctgacccgc cgtaccgatt ggaatatgct tgggggtgta cggcgttcca
    11461 ggatcatcgc taccgacaaa gatggctgct cttgggaaga gaagataagc gagataccta
    11521 ctaatgtgca agaggtggtg gcccaaggcc atcaagaaaa attggtgaag tctagattga
    11581 ggattcaaaa tgatgatgtt ctctactggc tttaccttct catgctgata gatgttactg
    11641 tttctatttt ctccagaatg gcgttatgac agaatcaacg caaagttcgg cccatttaat
    11701 ttgccctgct ggagatatcc agagttaagt gttcatggca aggctggcgc tcatttttcg
    11761 catcgaggtg aacttgatca tgctgctatg aggtgttttc gctaccctcg aataagatcc
    11821 actgcaactt tggggaaccc tcacttgctc gacgtggatt atgatagcaa ccgtgtttga
    11881 ttctacgtgt ttgtatcgaa tttccctctt tgcaatcgct ttagtagtcg tgtgtgtgtg
    11941 tgtgtgtgtg tgtgtgttcg gctggcagcc gtcacagcca cctcgaccct cccagatcat
    12001 gtgtctcctc ttactcaaca tcaaatattg aactgttcaa ctcgtctaac gtcctgggtc
    12061 tttgttgacc gatcctacat gttgactggc tgcattaaac gaaaggaaat gttgaaaggt
    12121 gtattcggta gtctgagtga acattctcga attaccatat tcctagcgac tttcgatatt
    12181 cacaaatcct tgtttcgctc ggtatgaaat atcgtatgtt gctgcgtgag aagcgagagc
    12241 ctctggtacc tgcccgaagt tgaacttcca caccatcata gccgtcatga ttcgcgtttc
    12301 tagcattgcc agccgccggc cccagcatgc ccggatgccg aggccaaagg ccagttgtgc
    12361 gttcgttgaa ccatcaaact cgataatctc tcccttctca ccccgcacca gccagcgctc
    12421 aggatcgaaa acctcaaggt cctcgtttcc attaccaggg tactgcttta ctcgcgtcgc
    12481 atccgtcttc aattcccgcc agtatttggt agacggtgct ttggagaagt ccggcccctg
    12541 aaggatcata agtacaaccg tacccttagg gatgtggtga ccgagaagct ccgtgtcgcg
    12601 gaccgtgtct cgaggcacga tcatgccagc acggagcctc agcatctcct cgagcacggc
    12661 atcgaggtat gggattttgg tgttaataat ctcggcacag gttggcaatc tattctcctg
    12721 taccgcctca gtaagagccg actgcaactc gctgagaagc gtctcctgga cgcctggata
    12781 gtcggctaac agcttcagga tccagacgag ggctgcgctt gtggtatgct gcccagcaac
    12841 gaggtttccc caggcctagg aaattttgat cagttgtcaa tgaaacattc ctttttacat
    12901 ataaatagtc attagacgga taggcatgga ttatgttcgt cttacctcgt ctacaaatat
    12961 agacttgccc agcactgttg gccggccagc cttcatggct gccttctgct cgcggaagac
    13021 catagagtcg atgccggtct tcgcctcctc atcatggatt gaacgtttga cccctatatc
    13081 aatgtgtctg cgaatgaagc tgtccttgta actgaaaagc ttcctgcagt gcgatgtccc
    13141 ccagcgcaac caccaggaaa caagcgcaac gggccatttg gtggcatata tagctgtgac
    13201 tctgtcaccg agataggtca gagcctcctg aaagctgtgt agtttagctt gggggaaaat
    13261 agcctcgcca tgagctccga actttacttc ggtctttttc agccctttta tgaactctac
    13321 ctgccttgct agagctgaat ctgcaaagtc gtcgccgaag tgaaagatca tgatcgtgtc
    13381 aagagccagg tacttcaaat cgtcgaccat gctgaagcat ctaccattgc caaggcgggc
    13441 tttgtgctcc caaagatcta tgatcctaac catcgaggtg tggacagagg gcccaaccac
    13501 attatgcatg tggggtttat ctaggaggtc tttcagccag tttctagatg ttctccagtc
    13561 gttgtctgtc atcatattca ggtgaaactc gcccagaagc ggaaaacggt caatgatgta
    13621 ggcggagcgg tcgtagtcgc tccgagtcat cacctcacgg acttcacgaa gatcgccgac
    13681 cagaacgaca ggtttggaaa gaggccccat tagcgcttgg cagatgggag aaccatgctt
    13741 ctcaagttgt ttgctgctcc atttcgccag tccaccaggg tcattgcgaa gattcagcca
    13801 gtcgccaaag atggacttgg ctgagtcctc attgtaaggg atgtctggaa gaggtttggg
    13861 aagtagccat ctgtgcaagc catacaatac cacaaaagat ccgaaggcaa aatagaccgt
    13921 aagtagttgg aaattgccaa caatccctaa tatgtcaaag tatggcatgg cttgtgtata
    13981 ttctgtgtac gtctcgtgtg aaggagtagg agcatagaaa cgagcagggt gggacaatgc
    14041 ctgaggacaa aagaacctcg gcctcatggt tcatgggagc cacatctatc gagattgtat
    14101 gaccgttaag taggtgagaa tcgaatagta gacgttagta ataatacaag caagtggcat
    14161 agttcttgat tctgtttcgt gcgcattcgt gtcgtggcgc agtgttccat gaaagtcatg
    14221 tacctgtggc agcacctcgc ccgacgaatt tcggccgatg gaatgcatat gcagatttta
    14281 atcgcggctc aacctgcagg ttgcccagta aacaaatgtc cagtagatgt agggccctca
    14341 cgcatgctct ctaacatcac cgataggata tttttcgagg atgtcgtcga cgcgagcggc
    14401 ccctgggcat ctgttaagtt gaagcagact gtcacctacg ttatcagcgc cacttttctg
    14461 cagagctgac ccgaatgccc cttctactcc gatgcccctt tggtctatac ttatcagaga
    14521 tctaccatat cgtcatgaga ttacaatccc tgaaggagtt actcaggctt aagtccgaat
    14581 tacaattcac aaactcaaag cttcaaagct cttgctttgt gctataccga catccacaca
    14641 agtgtgtaga aacgtgatct tcaagtcacc agtaggtagt acggcagctc ctcattgctt
    14701 ttattctatc gttacacggc gattaacgca tttggctttg ccttcgcccc acctgatctc
    14761 atcgtgacta gctgtgttct ttgcctttca gcagtccatg atctaatgaa acttttgact
    14821 acacgttcta aatattatga acatcgctat cagtaatggg aaataataat tcgtctatct
    14881 gtagcccgtt gtatgacaaa tcttcctgca tcatctcagc atttgatcta ctcatcgagc
    14941 tggactcttc acttggctgg tttgacgact gccagcttgc tggattgtca tagactcccg
    15001 ggcctaagaa cgtgcgtgac cattgagagc ggcgagtcgg atttggagga aatggtgatt
    15061 cgagaacttt attctcgttg gctgccttag ctaggagctg tgcgataatc tgggctccgg
    15121 tagaagcctg ttcgctaacc tcagcgagct tctgaaggcg gtgaagagct ttctcggccg
    15181 cttgtattgt ctcatgccgg gtcagtctat ccatcctcag gccaaggatg tccgaactgt
    15241 catcttcttg attgaaagga aaatcatcat ccaaagtcag acataataga agaacagtag
    15301 gctcaaaagt gttaaagata atggcggaca tgcgtgtgta agagccagag aacagagagt
    15361 gtagtgacga aacagcttct aaaaccttga gtgccgctat cgccatcctt cttttctgcg
    15421 actgatgcaa cactttctta tagggaggaa aggttgcggt atgacttgaa tcgagcatca
    15481 tgagaggccg gaagttccag caaatggaat cgaaaatggc aatgtatagc aattgcctct
    15541 gcatagccaa ttctggaatg tggcgatccc atttggtgtc tggttgcagg gcaaaagccg
    15601 gtgatagggt agaaagaaat tcggcgcaaa atttctcgta tcttcgctca gcatcagccg
    15661 ggtcagacac cacgtgtgaa ctccaagtca actggaggct tctccagaac ctgcctaatt
    15721 gtgcctgcat tagacgttcc gtaaatatat tgggcgcttc atggtctagg cccattcctc
    15781 caaggcggct ttcaaggttt agttgaggcg atatctctga gagtaagttg tctggtaaga
    15841 atggaagccg atcaagctgc ctggacagtt ggctattgaa ttcaagtttg gtcagccagg
    15901 cgctttcgag gatgaatctt gccaagaccc acctatctat ggcatagaga acgcagagag
    15961 ttctctggcg catttctttc tccaccatcg tatcaccata gtccccagga ctcgtggaat
    16021 tggtgtgaat accagccttc tgagcggcgt ggctggcatg agcaatgcct tcccaaaatt
    16081 tgtcggttcg cccctcgcac tgtagcttta gtgcatgtag tataacatgc tgcacgcgga
    16141 ttaatgatcc tctcttgccg atagtaagac attctttggc aaggccgtcc gcaaggtcac
    16201 tacaggtact ccgtatctcg gaaagagcca ctccgcgcac actatcaata gtgtaggatg
    16261 gtgacgggag gaactgagcc gcgtaggagc acattcgtaa aactagtaca agaagctcca
    16321 aatcagttgc cgataatccg tcacttttgg cccgccattg gtgatagagc gtcaaaaagc
    16381 taggcccatg gacgacctgc ttcatcctaa cccactgacc gtcagctatc tatggggcag
    16441 atcgcacaac tggtcgtaag cacacctacc aattcaaatc gctgacgaag tactgtacga
    16501 ggaagtcaat aacttcgggc ggtggcattc gttcctggac aagcttgacc acactagagg
    16561 tgctggccga tggtccatca ctaagagcct caacgacatt gccgtcgccg ctcaagcccc
    16621 actaggcagt ccagtccgag tcagcaaatg gaacaagctc gaagccgaat attaagattg
    16681 gtgttgtcaa atgattacct tcttcagcaa tgccattgta ttggagttac tatcctcgaa
    16741 gtagccaaaa cattcgaatt tcaaatgccg gttaggggat ataatgcccc ctggtctagc
    16801 cttgagcaat tcttgcgcct caaggttggt ggtcgatgac ccataagtct tctcgagact
    16861 gccagatgtc attgcatctc ccgtcttgtc cgacgacaaa ttttgcgcta aatcatgaga
    16921 ttgagaatca tccaatgcaa aattgtaaga gcattcttcg ggccgccgcc gtcgagtgca
    16981 atgatcacat ggatactgac ggttacacta tattggaaga cttgttacaa tcctgccttc
    17041 tgactcagca atgtagccgc gagcgtggaa cctactttct gcttccgtgt gtagcacggc
    17101 atacatgtca agatctgacg cttccggccg acacgatgca ttgtgtgacg gtgaagggga
    17161 caggccaaat gatcgaccca ataggagcag catatggacg gatcgggccc gaagctttag
    17221 aaccatccac atgaagattg attgctttac atattttctc aagggcgcca cttatttata
    17281 tatctatgta tgcaacacgt aatttcgcga aagataagca tgaaaatgca ggccaagagt
    17341 cagaccggaa cgatccccag caccgtaccg aggcaggcag gcagatgttc aagattgcgc
    17401 tcactgacca caatcagggt cctcagccgc agcaagaaag ggccaaaaac cgagcgggag
    17461 gcaaatgatg caaagtacgc catctcggga ggatccgatg tggcttcaac cgtcgaaacg
    17521 tttgcaggga tgcgcatgtt ctgcatatct tcaaaacttc tcctcacaaa aatagttgat
    17581 cagaacataa aatcactgac cagtacttat ttgtatgagt tgtccgggaa aagcgaggga
    17641 aataggttcc attttaggga tagtaggcaa ttttctccat ccgatcggac atgctgaatt
    17701 atttggtgcc tgtagacccc gttccgggat atcgagttta acggtaccgt tacgttcgtt
    17761 tcttcaaaac aggttggcgg ggagttgaaa ccgagggcac tattggctag gaccagactt
    17821 atcgcggaaa ggatttgccg ggaaggatct taggagctag tccagcgggt aaacagtcgt
    17881 ggacaggggg cctgcttgca agctgattcg cctgaatatt gaactatgcg atgctattac
    17941 gactattttg actttcgacc ctatcattgc ctttccttgt catcaagaaa cagaaagtgc
    18001 ctccgttcct gactgtgtaa cctgtacctc gtacatctct tctagagaat acttatcaga
    18061 gtaaagaaag cgtcctgatt ggaccacgta accaaccgtt accgacgtcg ttaagctctg
    18121 ccggtctcag caggaggcct gtgattgaaa gtctcttgca gccgctatcc tacccgttcg
    18181 ggttctacta agcgaggtta tgcaagactt actgcagatc gaagtttatt gcacatggca
    18241 tggggactaa aagctctgta gttacatctc cgatccacat ctgcgactca gcttcctatt
    18301 tcctgtggaa aaaatggctg cttctcctgc caacgccagg tagatcgctc atccaacctc
    18361 cgttgttggg gcgttgttgg ggacagctct acatcaaaga gggagaaaat gcatgccgac
    18421 gcgaacctcg cctgttgcaa ggccaagttt cgcacattca agagtctgag cctagataga
    18481 tggattgaaa cgtcatatga gattcttatc gtcttcctca atgtatccga tgtttctgtc
    18541 cactatttac cgccccaaat gaaggtatgc ggccggtcga ggtatttggg gttacggaaa
    18601 attataagtg agggaccgat acccagagcc cggctgggac ctcaccatct acaaccatgt
    18661 ttgcacgcct gatatactac acgagggatg ctcgatggca ccgaagcaca taggcgcacg
    18721 gcttcgtcga gataggcact caagtgttta cagctccctg ttgcgttggg atggacatct
    18781 gcgcgcgtag caaatttttt tttctgcaaa gctcgcttgt gtgacgcacg gatgatcgat
    18841 caactgaatt ggtggccgtc tttgacgggt tagatcctca aaccggagtg ttacctagat
    18901 ttgacactgt acattcagca gggaagtcca ctacttgtca aagctgattt cgacttccga
    18961 ccaccctcaa tcctcagggg ctaggatcag caagcgccaa gcaaagccga caagtggcaa
    19021 aatactcaca acgctttgca ttgcatttct aattagacta gactgtacaa gtaatggaat
    19081 tcgttttcaa accccgttgc cgtcttcctc tcatgtagct ttaggcgtta aatcgctatc
    19141 agtcacaaac gcagccgctc gtggcgcttg cggggttgga agctgaaata tacttatgca
    19201 agtcagcatg cggggcaccg gggatgcggg aatccatgtc gatttcagcg cctcaattga
    19261 tcagtctacg ggtagatcag cccatctccg cccaggaaaa tgaatcaacc aatcacagca
    19321 ttccacacaa gaagcttggt gagcttagca ggcgcgcagg gcttggactt ttgggtagca
    19381 cctgtctctt gaccctcgtc gtctccccac gacgtcggat catgattata tcgacagttc
    19441 gcttctcact gactactgtg cagcccggat agtctatctt tgtctcccga ccacgcatgt
    19501 aggcgccgtg aagtcggccg atactgtcgg acatttcaag cccgcccact gggatatggt
    19561 tggggtgggt tcatactact atacgtagtc attataccaa ttgttgccaa cacgtctatg
    19621 gtgggcgacg gccgagatct gtcggtgatc ttcagccgtt attcctgaag cccttgcacc
    19681 tgaggctgga gagttgatgt agatacgatt tatcatcgcg gtcgaggcga catcgcatgg
    19741 tgaagggagt acaaatgcgt ggagacaaga tttatctaaa tagaagacaa gtcaccatct
    19801 gtttcgtggc atttaaatgt gaatttactg aatgatagag ccatctaatg gtctaattct
    19861 ctcggtttca tcctggtcat agaagtgtca tagtgaagtt caagtgtcac gaacggctct
    19921 cacgacgata gaggtcgaca atttcatctt gcctatcata atctatccct gtgtctattg
    19981 aagtcttagt agcagcaact atgacggtca aagacagtgg atccggtgag cccattgcaa
    20041 ttgttggaat tggtcagtcg ttgaacctcc ttgcgtcaat acaacattca ttgacatgca
    20101 ccagggtgcc acatgccggg aggtgttcgg gatattccag ccctgtggga gttcctcaga
    20161 gagcaaaaag atgtgcaccg tgaatttgag gaaccacgat tccccgccaa aggtttttat
    20221 catccaaacc gcgagcggcc aggtactgcc gtcgccagtg gtggcttcgt cctcgatgag
    20281 gatccacgtc tgtttgaccc ggcgttcttt gggatcacag acctcgaggc agagaccatg
    20341 gacgcctcgc aacgcaaact tctcgaggtc acgtacgagg cttttgaaaa cgctggagac
    20401 acctgggaga ctgtgtccgg ttcccgcatg ggagtcttcg tagggtacgt ctatattgct
    20461 tacttcccgg ctttgcctgc gtggccctag aaggttctgc ttctaagttg tcgttatatt
    20521 ctaacactaa aactacacaa gtgaccttaa cctggacaat tacgtatctc agacgcgcga
    20581 ctgggattac ggaggcaaat actcggccac cggtgccttt ccgaacatgc tggccaacag
    20641 gattcactac gtcttcaacc ttaagggtcc aagcctccta gtgaatagcg catgcacttc
    20701 tgcgatgtat gctctgcact tggcagttac ggcgattaga aacggtgatt gtgactcggc
    20761 tattgtcgca ggatgcagta cgttgatatc cagctttgca attgcctcct ttcaaacctt
    20821 tcccccgccc accaagacaa atattcgaat gactgcatac taacgcatga aataaaaaga
    20881 ctggatcatg gaccccaata ttcacctctc aatgagtaaa ctaggggcct tgtccgcaag
    20941 ttctcggagt catgcctttg atgcttctgc tgacggctac gctcgtggtg agggcttcgc
    21001 agctctgtat ctgaagccgg tttcccgtgc agtcctagac aagtctcctg tccgcggcgt
    21061 catcatgggt accgccgtca atgccaatgg ccgtaccaac ggagttacca acccaagcgg
    21121 ccccgcgcag gaaattgtca tacgggcagc gtaggttgct tgtgaaacct cactttatct
    21181 ctagatcact gactgtggct taaaaacagg tacaagaatg caggtgatct agacccttca
    21241 gaaacaatgc ttctcgaatg ccatgggacc ggcacgcgcg tgggtgatcc aactgaggtg
    21301 aaggctgcgg gcaatgtctt tgggcccgga agatctagca actatgccga ccgcttgatg
    21361 gttggatcgg tcaaaacaaa cgttggccac ttggaaggtg catgtgcact accaggtatt
    21421 ctcaaggttg tggcggctct cgaaaatggc gagatccctc ctactcttca cataaagacg
    21481 ccaaatccac tcatcgattt cgacacagcc aaggcccggg ttgtaactga tgttgaacca
    21541 tggcctcaag ccaaagtgaa acgcgccagt gtcacttccg ccgggtttgg tggaaccaac
    21601 ggccactgcg ttatagatca tgtgaacaat gttcttccca actatatcaa gcccggtgtc
    21661 atcaaacaac acatcaacga ggcgaaaggc accaatggga ccaatggagc ccacggcgcc
    21721 aacggaatca acgggaccaa cgggctcaac gggctcaacg gggtcaatgg ggtcaacgga
    21781 accaacggaa gcaatggtca cggcatgaat ggaaatgtct tcgcagttga aaccccgcac
    21841 tatttccctg tagttgatga gccgaccttg atcaggaagt ctgatgcagc cactcgtcag
    21901 cttgtggttc ttcctttctc agcacgtatg tcaagctcaa catgccgagg catggaacaa
    21961 tttgaattag ttacaatact gatacgatac cacagacaat cctgcttcac ttaaagcgaa
    22021 cctgcaagca ctgtcaaacg tagtccacca gcattcgctt gctgacgtgg cctacaccct
    22081 ctccaataag cgttcacgct ttacccaccg agcctttgct attgtcgaca gagaccaagt
    22141 agctcaaaaa ggtctgagcc tcaatgagga gccgcggatt ttttcctcac ctcaacatgt
    22201 ccgcaccgca tttgtattta ccggacaggg tgctcagtgg catggaatgg gagcacagct
    22261 ttttgagtac gccgttttcc gcaaatcaat ctcatatctg gactacgtcc tctctctctt
    22321 gccaacacct cctgaatgga agattgcgga tattctctct ggatctgaac tgtatgacca
    22381 ccggtttatt cagacacctg ccgtctcgca gactgtgtgt tctggactgc agattggtct
    22441 tgttgacctt ctcgcttcgt ggtcggttcg tcctgccggc gtggtgggac actcctctgg
    22501 agaaatggcc gctgcgtatg cagccggccg cctgactgct gctgaagcga tcacggctgc
    22561 atattaccgt ggttatgctg tttcttccaa cacggcgaaa ggagccatga tagcggtagg
    22621 gcttggccat gaaaaggggc aagagtatat tacaagtgct ggtttggatg gccaagtcaa
    22681 agttgcagcg attaactccc cagacagcat tacaatgtcc ggggatgttg aagctatcga
    22741 gaaactggcc tctaagctca ctacagaagg catattcaac agattgctga agacaggtgg
    22801 tcttgcctat cactctcacc acatgcttgc attgggtgac tattacgcta agctgcttga
    22861 tgatgggttc atgagcctga aagagcttat atctacggct ggcaaatacc accagattcc
    22921 atgggtgtca tcagtcacgc cgaacaaaaa gatgcccgga gatcacgtgg cagagtctta
    22981 ttggagggca aacttggaat ccccggtatg cttttctgag gctgcgtcca agttacttga
    23041 cacagcggac ttgaacatcg gctcagtaat agaaattggt ccgcatacgg cgctcaagaa
    23101 ccccctggga cagatcatca aggcactgaa taagaacatt ccatatgtcg catccgtaaa
    23161 gaggggcgaa gatgctcaca gatcgatggt tgaactcgcg ggaacactat tttccatcaa
    23221 caccgatgtg aatctagctg cggtcaattc cgttgatgag gatggtgcac tagcacatgg
    23281 ttgcatggcc atcgatctcc ctccgtacaa gtatacctat gggcctatca attaccttga
    23341 gagtcgactg agcaaagaat accgtctccg caaggtccct cgccacgatc ttctgggtag
    23401 caaggtggcc ggaactacaa gacttcgtcc gcaatggcgc aactttctac gcataaagga
    23461 tctcccttgg cttgatgacc accgcgtccc accacacgtc ctacacccgg gagccgcgca
    23521 tgttgtcatg gcaatggtag ctgctgagca ttcttattta gagtttcccg acgctctccc
    23581 tattgtaggg tttaccctcc gcaacctctc gattaaaaag acgctcgtcg ttccccagga
    23641 cgattatggt gtcgaaattg tgatgagcat ggagcttgac gacagtgcaa cagccaagac
    23701 gccaggttgg tcgagcttct ctgtttcctc tgtagttcga gatacagatc aatggacgga
    23761 gcattgctct ggtctcgtga aggtcgaggt tgcttctttt gagctaccca ccctagtaga
    23821 ctcgaccaac atggatggac gggccgtaaa tgcccaatcc tggtacacac gtttctctaa
    23881 catggggctc catttcggtc catcgttcca aggttactcg gacattcgtg cggatccagc
    23941 gatcaatgtc gcatcggcga agttggcttt gaatacgact gcagggctat tccctggcgg
    24001 cgaatcgagc tatcccatcc atccagcatc atttgatctc ctcgtacgcc ttgggctcat
    24061 ggcctgtaat ggcggccagg ctgatactct cagtgtgcaa ctccctatcc atttggatga
    24121 gatgcgcttc aagcatgggt tcctggatgg tcgtgactgg gtaaggggca tctccagggc
    24181 agagaaacgt ggactgcgca gcgcctacgg cgacctacag atgatggacg aaagcggcaa
    24241 cgtatttcta tctgtacaaa acatgaagtt caccaatttg aacaacgatt tcggcgacgc
    24301 ggctctttcc gccaaggctt attctagccc attcactcgc cttacttgga ggccagatat
    24361 ccgtgccatg agcaagggcc aacgccttgt gttgttacct cccaccccag aagaggtcac
    24421 caagccgttc cctcaactat ccaagatatt tagcctcatt ggccacgcca accctaatat
    24481 acgtgttctg cagctcaata gtggcagtga cataggggcg tcttcagcgg ttctgaagac
    24541 attaacaggc cctaatggga tcaaagcata ccaaaaatac gccataaccg acccttcccc
    24601 tgttgaattt acatccctac gcgagctgac gtccgagtac caagatataa actattttgc
    24661 cctagacatt cagaaggacc cgctacagca gggagcgcag caaggtgcat acgacgttat
    24721 tctgtggcca aatgcggtag atgcctctga gagtagttac gaagctttgg aacactgcaa
    24781 ggcgcttctt aaacctggtg gcacattagt tctagtggat atcagcggag cagattcgga
    24841 tgccaagtca tggaatccgg cgttggaaca aaccggattc gaggccggta cagagcttgc
    24901 agagacgttc tcacttgata cgaaccacca tggcactgtc atactcacta ccgccattga
    24961 taaggacaag gaggtcaata aaggcagtcc agttgtacac ctccttcacg gtgctaacgg
    25021 cgcacccacg cttctcgccc acttggctca ggccctggag aagcgcggtc tctccaccaa
    25081 aacatttcca cttgacgagg cgcgagagac agtagctcct aactctcgtg tggtggcatt
    25141 tcttgaagga gaaaacctct tactcgacgc cgatcagaac cgaatcagcc tattccaaca
    25201 cctcgcggcg aacactgcca caatggtctg ggttacgtcg tgcggcctgc ctaaggccgt
    25261 gaatcccgat ggggcattca tcactggact attgcggact ctgggaaccg agaatccctc
    25321 cgctcaattc ctttctgttg acctagatgc caataacttt gaggtcggcg atgacgaagt
    25381 tcatgaactg gtccgctgca tcattgatga agaggcagca ctgcaagggc ttggggacag
    25441 cgttgagtgt gaggtgaacc gcgactgtgc ctggcaaaat ggctgcttgt gggtgagtcg
    25501 ggtcgtgccc gatgaggctc tacaagagta tgcagagcca acatttacgc cgagcgacaa
    25561 agatatggag ttgaaggtaa tggacagcca agggcccgtt cgtgcagtat ttgggacacc
    25621 gggcattctg gtgcgtaccc atgacccaca gggaacgact tttccctggc ccctttcact
    25681 gagagagcaa ttgctaacag ccagacatgt aaagacttca ctgtatttcc gaacctatac
    25741 agagctctgg caacctctgc caaaggattg gatcgagatt aaggtagagg cagtgggcct
    25801 caactggaag gatcttggtc tgtgttccgg ccgctttgat cagaataacc tctcaaatga
    25861 gtacgttggc atcgtcacgc agaaaggtcc gaacgtagcc catgtcgccg taggcgatcg
    25921 agtctacgga atgggtaagg gccactttgg aaactatacg cgtgttccgg caatcatcgc
    25981 gcagaagctt ggcccagaaa tcgacccaat cgaggccgct accatgcctc tggtctatat
    26041 gacggctgtc tatgcccttg aacatgtcac ccgagtgaag aggggccaga gggtactgat
    26101 ccagtccggg tctggaggtc ttggtattgc cgccatccaa cttgcgcgct ccaagggtgc
    26161 cgacgtcttt gctactgtcg gcactgcaga taaagcccgt ttcctggccg aggaattggg
    26221 tgttccttct agccgtatct tttcatcccg cgatattgca gacctgccac gcatggttac
    26281 cgccacgaat aacaatggtt tcgatgtaat cctcagcacg tctcagggtg acctactctt
    26341 cgaatctata agagcgctgg cacctatggg tactctcgtt gatgtcggcc gcttggatgt
    26401 tacaaattct aagactatag ccctagagct cttccaaaag agcgcgggat ttgtgtcgtt
    26461 cgatcttagt atcgtggtgg accgcaatcc tgcgcttggt ggagagctga tgcgtgcggt
    26521 ggatgattat cgccgtgctg gacacatcca tcctataaag ccatatacag ttatggacat
    26581 ttctcaactc gaccaagcat tgctccggtt ctccaaaggc acgcacattg ggaaaatggt
    26641 gatatcatac cagaggcccg attctatggt caaagtgcag caatcggtgc cggctgccaa
    26701 atttgaccct cagtcacgct atgtgcttgt gggtggtcta actgggcttg gtcgagccat
    26761 tgttaggtgg atgagtgacc gtggcgcgcg agacttaatg atctggtcga gaagcggtgc
    26821 caaaaaccta agtgcggagt ctattgcttt gatagatgga ctggccgcta aaggtgtacg
    26881 cgtccgaccg atctcctgtg acgtgagcaa tcgagaacag gttctccagg ctatgaagga
    26941 agcgaacgac ggccgcgagg tacgcggtgt cttcaacttt gccgttgcgt atcacgatat
    27001 ctcgtttgat aagatgacag cagagcaatt tcacgcgggc atggcagcca aggtcatcgg
    27061 aaacaaacac cttcacgaag caactgcgtc tttgcccctc gatttctttg ttatgatctc
    27121 aaccttcggt accttcttcg ctttccctac gcagagcact tacctggcgg ccaataacta
    27181 catggattac tttgcacggt accgccaccg gctggggctg ccggccacga cggtggccat
    27241 tggtctgatc agcgacgtgg gaccgctgac acagggcacc atcacttcca atctgtttgt
    27301 gcgtgccaag ggtcaaacag tcacggcagc gcagctcttg agactattgg agccggcctt
    27361 tgagagtaag agggcccgtg acaggtcgca aaaacactgg cttgggtact ctgaagatcc
    27421 tctgtccgaa gcaaacatct tcacgtgtgt cgaccctgct gtcggagcca agataaagct
    27481 ggatgaggtt caggccaaaa aggcgtcggc caccgacgtg cctcgctggc accgcgatcc
    27541 gcgggtttca atgatgatgc gtgcgacgga tgatgcatat cgctaccaga gcggggaggg
    27601 tggtgccagg ggtgcccaag ggcacgatga cgcgagtgac atgtcgccag cagcacagct
    27661 gcggaggcag ttcgaccttg ctaccagcaa gatcagattg aatgccgcag atggggggga
    27721 tagcaaggag ctccacactg aactcgtaga gctcgtgaca cagggcatca aggcgtctgt
    27781 ggctgagatg ctgttcctgg acccttcggc cgtcaacgcg gcgagtggag tagcagagca
    27841 gggcattgac agtttgctgg ctgctgagtt tcggaattgg ctgacggtgg catttgctaa
    27901 gaacattagc atgctcgacc ttatggatgc gaggaacacg atcaacgcac tcgcactcga
    27961 cattgttgac aatgcagttg ctaggtagat tggtttggga gaagtctctt aaggtattct
    28021 tggatttttt gggttcttcg tccgtgtcca ctcctctgct tttctacata attttttctg
    28081 ttgggctctt ttctcatcac ctatttggga cagtgatagg gcttcatcga actgaaagca
    28141 tatagtagga cttatcttta tgggaacttc gcaacaccag gcataaatag ttcactacga
    28201 tctagcgtag tctagcgtct ttttcaaact aagccaattc cattatacac aaaattacac
    28261 atttacgtag tcatagctga gtacgagcca cctttcacgc cggccttgca actctaactc
    28321 tgacttttcg ctacacttcg taatggggca cactccttca gagttagcca gacttttaat
    28381 acttctatcc tctcccgatt aattacagca cttctggata cccagttgat gttactagtc
    28441 ggtatgggtg gtagaatact ccactttcat aggacatgca gtagcacgga tctcgcgccg
    28501 tgccgggtta gattaggttc gaaggttatt attactagtg catcaacttg catccataca
    28561 tgagcattgc cttttgtagc tcgcaagttg gcgacaatgc cgcaataacg ggggaataag
    28621 cagcggtgcg ttttgagccg cctattttgt gggcctaaca gggtacccga accttgtgtc
    28681 aataccgcct gaatcaagag aacatgaaca ggtcgaacag gaaaggtgta gcccgcgccg
    28741 aaccgagtgc atgccacagt tgcggccgaa aaatttcggc cgacatgctg catacgcccc
    28801 gccgtccctg gtactccatt gggttttaag gttgctctca catgtatatc cgtctattcc
    28861 cgtaagccaa caagcatcga agctcaatgc gggcgtgcac caatccctcc ctcccctgcc
    28921 ctcaccgggg aaccttccgc gtcggctatg gtacgtagtc acattgatga taccagggtc
    28981 tgcagccaac ctaaaattct gttttgtggc gtctagtaca tagtatttgg ctgatatgcg
    29041 gtgatagcgg acataagaaa tcataagccc atgttggggg cttgtgttgt ttgcaaacgc
    29101 gaagttgaag tggcatcttc ccctacaagt tgttcgagag cacaaaacca tctctagccc
    29161 aggttcctca ttgtaaagtg gccataacaa atagcgtcac ggttcttcgt gccgaatgac
    29221 aaagccacct actgggtgcc ctgcagggat caaccaatca tcatgtcacc tgaacataca
    29281 acagaaccga agacgagcat cgccaacgag gagagccatc gcacagatag cgacgaccat
    29341 acctctccgc aagagacgac tcctatatcc ggcaacacga tgggcagcaa cgacaaggag
    29401 aaaatggccg caacggatac gccctctgct gacgcaacgg cgaatggcga caaacgcgac
    29461 atcactggca cgcgctggat cctaatatgc gccgccctct atctgtcatc tctaatgtat
    29521 ggcctcgaca ccaccatcgc cgccgacatt caaggggccg tcattgagac gtttggaagt
    29581 gtgccccagc tgtcctggat cggtgccgga tttccccttg gctccgtggc cgtcatcctg
    29641 ccttacggtt tcctgtatac cgcatttaac atgaagtggt tatacatcgc aggcattgtg
    29701 ttgtttcagg ccggctctgc tctctgtggt gcagcaccca ctatgaatgc cctcatcgtg
    29761 ggccgagtgt acgattggaa cccgcggtcc gcaccaccac aagtattatc gctaaccctc
    29821 aggttccaaa caggttcgct ggcgctggcg gaacagggat ctacctcggt ggcctgaacc
    29881 acttctctgc cttgaccacc agacaagagc gaggcaccta ccttaccggc attggcttca
    29941 tctggggcgt tggctgcatt cttggccctg ttgtgggtgg aggcttctcg gtctcgtcgg
    30001 cgacgtggcg ttggggcttc tatatcaacc tcgttatcgg tgctctcagt gcccctatct
    30061 acttattctg cctgcccgct attcacccag catccgacaa gtcgttacgt gaacgaattg
    30121 tcagtctgga ttacgttggt ttcgtgctat ccgcctcaat gtgggttttc tttacagtgg
    30181 gcttcatctt cactggagcg gtctgggcgt ggaacgatgc cggcactatc gtcatgatcg
    30241 tgctttttgg tgtctgctta attctttaca cgatacaaca gtatttctgc ctcttcacga
    30301 gccgaacgac gcgctccttc ccgggccaac tgctactctc gcgcacccaa atcctcatgt
    30361 acatcacgac gacatgcgcc aatgccagca tgtttttcac catgttctac atacccatct
    30421 gtaagcggtc actgcgagac aacctaggcg tcattccccc aaaagcctga atatgacccg
    30481 tgtagcattc acgaaaacaa ttactaaccc ataaatcatc cccagacttc cagttcgtac
    30541 agaacgacag ctcacttgta gctgcggttc gactgctgcc tttcgttata gtgctcatca
    30601 cttgcaacct cgcttcaggc tgggcgctgc caaaggtcaa atattatttt gcgatgtgcc
    30661 tcgtctcggg cctcatcatg accctggctt cggcgctctt ctttgcctat ctatcgacct
    30721 cggcgccgac tagtcaaatc tatggcttca gcatcttgat gggctttggt gctggcacga
    30781 ccatgtaagt ccccaatctg gtacccagtt gtggtgatta tactgacatc gatggaatta
    30841 ggcaactggg atacgccgta gcgagcttga aggccccgca accgtcagat gtctttcatg
    30901 caatcaacct acagaacatc gcgcaaattg gggccaccgt catctccctc gtcatctcgg
    30961 gtcaggtctt ccagtcgaca gctgttcgaa atctcaatgg cgtcttagca ggcttggatt
    31021 ttagcgaggc agagatcaag agtcttgtcg ccgggaacca gagcacggtg ttccaatccc
    31081 ttgatctcgg tctgcgtgag gcagtcatca acgccatcat cacggccatg caaagggcct
    31141 tcattatacc ccttgtcgct ggtattgtca gcactttttc tgccctcttc atgcacagag
    31201 agaggatttt ttgagtaatt acaagccttt cttgcattat gaatatagat atatgtgtat
    31261 atatatgata ttttaatccc tcttacgttc atcaagtaca atgtgctatc attaggtata
    31321 gaccttgtag atcttcgacc aacctttaat cccgatttag tgtttggtgt gagccactgt
    31381 gctgctctat gagaatattg ccatcctttc cagcggccta gcaataagct acaccgcatc
    31441 atcttgcatt gcgatcgctt ctcggagcct aaggtcatgt ttccagatca ctggtgacat
    31501 gttcgccgcc gcgtgcaacg acgtatcccc atttcgtttg ggacgtcggt tgctgcgccc
    31561 aatgtcaaga gtcccagaaa caacggcctt tcttggggac caccatcgcc gcaaggtaca
    31621 gcaaagcatt gccatcgcta ttattctcgt gcgcggagtc atcatgacgt gacagcaatc
    31681 taagcagctg cattccattt tatcatcgtc tgcaccaacg ttgacgggct cgcgatggca
    31741 attatatggg cgctagtcct gcagccaggt gatttcaaat cgagatcaag cgctgtgttc
    31801 gaccaggagt gtcaccatgc tggtgtgaag tgtacgcctg gttttcccat catccgcgtc
    31861 aaacccaaat agtataacaa gctgcagggt tgtgtagttg cttccgtatc gtgtatgacc
    31921 atgtctgccg tggaacagga cacaaggaag gaaagtgtgg tgaaagcttg agcagcgact
    31981 cgtttccagg aggattaggg cactctcctt tttggacgcc taatgcaaag gtgtcctgcc
    32041 atagaaatcg cagcgctcaa tcatgtaatt aaaacagatg ctccaacaga tttaatgtaa
    32101 tacagaaacg tgataataca tagggtatcg tatttgatta actccaatat gtttaatatg
    32161 ttttgatagt tctgaatctg ttcccacttc actatcgaag gaccaaagaa catgcctttc
    32221 attaattctt cctccgctca cgcaccatct caaccaacat ctccggactc atggccgccc
    32281 cgcgaacctt gtccaggagc tcatccgtgt cggcgcccgc gataatctgc cgtaatttcg
    32341 tcgagctgag gttgggatcc agcgcccgct cctcgcactt gacgaaccga attgtgtagg
    32401 atctccgtcc gctctcccga cagacccaga cttcgccctt cttagcctcg agctctcccg
    32461 tctgttcttg cccctgcccc tgggaagaac tactaccaac accatcctca tcaccctcac
    32521 caccgtcgcg agttatcacc cgctcccacg gcgcgaaccc gaccatgtcc tccagctccg
    32581 gcgacccggg caccacgaag tcggcggcgc ggcacacgtc ggacgtgacg acgccgtgga
    32641 gcccggattt ctgcgggcgc caccactcga cgtagtccgg gccgagcagc tcgtgcatct
    32701 cgagcgcgaa cccgtcgtcc tggcacgcct gcatcagccg ccacaggaag ccgaaccagt
    32761 cgtccagggg ccgggggaag acccagacgc ccctgcgccg cagcgacgcc ggcagcccct
    32821 gctccagcaa ggccttgcgc tggtcgaacg gcaggtacag gccgccacct tgcggcgagg
    32881 ccggcgtcgt cctcgactcc ctggcgagct tgcgctgcac ccagcgctcg ccgtgcgtga
    32941 tggcgatgat ggccaccgcg ttgaagtccg ggtcagcctc gtgccggctg tgctctagga
    33001 catgatccat cagtgcctgg tggccgaggt gtggcgggtt gaagctgccg atgtagtaga
    33061 tgatgcggtt tgtcttgcct ctcctcaagg tgggcggggc gatggctggg ttcgtcgctg
    33121 tgctttcatc actggcaacc ccgaaaggat gcagctgttc gtctgttttc catgctttct
    33181 ggatgtaggt gtccagccgc gctgtttcag ggggagagac agatgctgcc ggggtcgtca
    33241 tgcttatctt gctcttttgg ataatgtccc aaaatggcat gttgtattct gttctggaag
    33301 gtatcgttct aagtatacag gcttttatgg ccttcatatg ttgcaactcc tcatccaatg
    33361 tcacgcgtag tctcttctag tcagctctgg atagaaacaa ttatccaagc tggtttatgt
    33421 tgtgaaacaa ttccattgtc aaagtccagc gctgccaatg tctgcctggg gcgcaggcac
    33481 ctgtgtgggt ggccaatgag gcttcgcgca ggcagcaacc cctgatccat gaattagtta
    33541 cctacatcat cacaacatga tgccattatg gtacagtcat cgcggttctg gacacgtttt
    33601 gatgataaaa tattaattat ttacaaactg caccgtaaat tccgcgtctt aattttcccc
    33661 gttcatcacc aaatcagcta gcttattgct ccccaagctg ggaagaagcc tggcttctct
    33721 tgtttcgcgc gaattgaaat aacgaaagcc gctttcctca tgcccggcta cgtaaagtac
    33781 agaaaacaaa ggaaaatgaa ctatcaaccc cccatgaaaa tcatcattct cgaagtagcg
    33841 tgaatggccg atctgttgtg cgttgatagt ggtgcaaagg agtgtgtgcg tatgtgcgtg
    33901 attatttctg cttcttgttg cgcgtgaaaa gcaagtatag gtggcgtaca gggtatcaat
    33961 ctagagtcgc aaagatatag ccaaccatgg gaaatttttg aggcaacggg taggaggcag
    34021 ccactatata gcgcccgcct caactcccag aagccttggt atcattcggt acaaatgaaa
    34081 taggtttgag aaccaggggt tgcccagggt tcgtcaaacc tccgacgacc gcgcactgat
    34141 gtgctgttta gtcgtcgaag aatccagcgt cgtcaaagtc ttcgatatga tttgcatcgg
    34201 aatcgtatcc gctggagcgc accatcggag gggtcacagg tcctcccctc tggtcagata
    34261 tccgccgtgg tggcgttcca ggcataggca tcttctctgc ttgtcgagcg gtcacagaag
    34321 gaccacgaga tcggttggca aactgctccg ccgtgtaacg acgtccagtg ttgccgaaag
    34381 ctgttggctg tggctggctc tgctcagcga gcgccggtgg tgtgttacgc agacctgagg
    34441 ctggcggagt catgagaccc gacagaaagc tgctctgcga agcaggactt gggttactct
    34501 tggaaggggt ctggttcctc ccggcgccgg gggacgacag aacgctcgag aggttgttga
    34561 gacttggttg attggctttg cgccaattgc cccaagctgc ggcgagagga ccgacagctt
    34621 gagcaactcg cggagtagca gcacccttga tagcagcagc aagttcgggc aggttaatgg
    34681 cggagccacc attcatcgcc ctctcccttt cctgttgctc catttggagg ttggctttca
    34741 agcggatcgt tgcatccttg acagcttctc tgttgtagct gtcggaggac aaagcagtga
    34801 tgatatcctg cagatcgcta tgccggacag ccaatagctc acgcagccaa gtgatctcgt
    34861 cgtcacgctt ggtgatcttc gtaggagcat ccgggtcaag cttggacacg gtctgctcaa
    34921 gttcttcaat gtgttgctcg cgagcttgaa gttgctcttg gagaaccatg atggattccc
    34981 ggagggcctg tggcgaaatc ttctctggca gctgcatcgc ctgtgtaact gcgggcttcg
    35041 cagccgtgga tgcaacttgc acaactgact cggaagcgcc tgctgcctta gcagcctggg
    35101 ccgccgctct agcagcttct tgtgcaatct gcactctctc ttccagatgt gttacgcgat
    35161 cctgtaggtg ttccgtctta gatgtagata ggctcaaccg ttcaagcaac agagactctg
    35221 cgcgctgtgc atcctccgtc ttgttgttca gctcacgctc gaagcgagtt tgcaggtctt
    35281 cgagttcgtt ctggtgcttc tgaatgacct cgtcaagatc ctttgtgcgc gtggtctgcg
    35341 cctcctcaag catcatctcg tgatgggcct tggcagtatc agcgtccatg ttgacctgct
    35401 cgatctgggc gcggagcttg ttgagttcct cctcaagcgc tacctcgtgg gcctccttca
    35461 gagcttcgtt ggctaggtgg gcttgagtaa gctcagcgcg gatcttgtca gcctcttcct
    35521 cgaattgggc gcgagcgatg ttgacctgct cattggcagc atcaagctcg ctttgcacgg
    35581 acgtgcgcgt acgctggacc tcggtggctg cggattcctt ggcctccttg gcctcgcgtt
    35641 ggaagtgaag cgctgtggtc tggatcttgt ggttctcgct gcgcagttct ccgagcagtc
    35701 cttccaggcg cttgcattca gcaacagctc gcatacccgc tcgctcgccg ccttcaagcc
    35761 tctcgagttc ggcctcgagg cgctcacgag tcctcgattc agcttggagt ctagcatcaa
    35821 gaacctcttg gcgtgcgatg agagcttgtt ccttcttggt acgtctgctg ttctcttcgg
    35881 agatctcacg ggcggcatgg gccatgtcat cttgcatgga gacaaacttg gcgcgccagt
    35941 tctcccggat cctctcggtc tcggatagtt gagtgctgag agtgtcgatg accttgcgga
    36001 ggtgcttagc ctcctccaca gcgccgacaa gatcatcggt ctgtcgtcgg ttggactccc
    36061 gtgcatgttc agcctcagat cgccagtggc gagcttcttg cctagctccg cgcagctcct
    36121 cgtcggtagc attgagacgg ttggtaagat caatctggtt cttgtcggca ttggactgag
    36181 ccgcctcaag cagagcgagt cgcatagtgc tcttgccagc tgcttgttct acggccttga
    36241 ccttctggtc tcgttcttcg agaacagagc gcaggcggtc ctcttcctcc gaagagatac
    36301 gaagaaggcg ttggatctct gaaagtctat cttcagcctc tctccgaccg tgcaattcag
    36361 catcggtctt tgcttcttga tgctggagtc tttcttcaag atcatggatg cgctgatcat
    36421 atacgctcct gttcatgatc tcaacctcta ctttggtttc tgcttggtcg agttggcgtt
    36481 gcaattcaaa ggagcggtct tcagcacttc gtcgagtagt ggtctccttc tcgacgtgtg
    36541 cctcctggtc cttgagtcgc tgctcaagct cgtgaatcct tgcttgcatt tctgccatct
    36601 tcaatgtcgc ctcatcatca tctttgacga ccgggggcgg agtgggaggc aggcggttct
    36661 gcacagcttc ttcaacaacg ttgcggagat cctctgcgcg gaagtcgaga tgcagcgatt
    36721 ggctgaattg ctctctcatc tcctgcaact ccttcagaac ggagctgtgg tcaagtgcag
    36781 aaactggctc ggtttgttcg acaacgctct gcaatgcacg gctagcgtgg tgttggttca
    36841 gcgcctcaag cacagcgaaa cgcatctgtt ccatgcgctt gtttctttga gggctgatgg
    36901 accgacgagc aacgggcatg tcgtcatcct cgtcatctgc atcgctttcc tggacctcag
    36961 cggagacgct gcgtctctct gggcggctgg acggtgttcg gcgagacata gcaagaaggg
    37021 cgtgctgaat agttcctagt gtcttttcaa gcggatcgag gcgatcagcc aagatatctc
    37081 caaccaagcc ttggacatgg ccatcgaagt agtgagcacg ctgctcaagt ttatcctgct
    37141 cgtcggcact gaaggcttta tcccactcct cgctttctgt agcatcgccg ctgcccaggt
    37201 catgcactgg accttcaaca tcgaacgact gagtgagtgc acttcgcgga ggatcgacga
    37261 acggatcctc aagttcagtc gataacatgg gtggtgccat ttcttgaggc aaagtcctgt
    37321 attcgcgtgg gctggggctg gggccgtcgc ttctgagctt gtcgtgcggt ggtagataaa
    37381 gaggtgatga atccttaact gcagcgagag aaatgtgttt ggcaggactg gtttggcgcc
    37441 atttgggaga ctccagggtc ctgttaacac ccatggtcgg atcattctcg ttcaggtgtt
    37501 gcatcactgc gtcaatctcc tcgaaagtga gttcatgttc cgtcttctcg gtcttgtcat
    37561 cacccggtac agacggtggg ctgacaggca tcgggattga ctcattgaag ctgtgaagcg
    37621 ccaaaggttc gcgagcctta tcgtcgtcgg ttccatgtcc ctctgaaatc gctctatctg
    37681 tttcaggaga aggtgaagca gcaaatttag ggctagggaa gctcttcaca ggctccggct
    37741 ccggctcagg ctccgatgga gcaaaccgtg atgcacccaa tccttgacgc ggtgcagcga
    37801 aacgagaagc agccaatccg gatcgagctg gcttgggagg ctcgggagac ggttcgcgta
    37861 ctttagcatc tgccactggc cggggctctg ggcctggagt tggcgaggca gctctgtcat
    37921 cttcgctttc actgggatca accatctgct gaggctgggt tttcagaata ggctcgaagg
    37981 gagcagccag agggtttggt gcaccaaatg taaacgaacc agcaacaggc acaaaaggct
    38041 tggcagttgc ggaaagactc ttcttgtggc ctttctggaa aggatcgaaa tcaccaaagg
    38101 gcctagcgtt gttgaagtcg tgaacctcgg catcgttctt gaactcgaat ggaagccagt
    38161 tggccttgtc ttggtcggga gacgtcgcag acggactggt tgtagcctta gtgttggatt
    38221 ccgactgcaa cttcccatca gtagattcgg acagcacagt cgaggccagc gtagtgtcgc
    38281 caattgcagc gttctcgtct tcctcgtctt gactttcttc aacgactggc tcctttgcgg
    38341 gtgctttcgt ctgcgtggcc atcaaaggct cgggttccgg tgtaggctcc gcaaagagtg
    38401 gaatatcctc accatcgtcg acatcctcgc ggaacttctt accgcggcgg gctgcatctg
    38461 tcaaacgacc atccttatcg acttcgtcct caggagccgg cgctggacca ggtgtaggag
    38521 actttgagtg gcgactagcc ggtcggacga tggggatggc cttgcttttc ttcgctggct
    38581 taacaacatc tgcgagattg aggttgatgc tgccgaagat ggagcccggg cgggtgtccc
    38641 cgctttcgtt gccggaagcc gcagcgcttg tgacggacgc agaaaaggag ctgagtggct
    38701 ggaaagtagg cgcatcaggg ttgaacttgg gcccggaagc cgagaagctg aagtcgcttt
    38761 tcccgggaac agtgaagtcg ctcttgggag ggaaactgaa ttcactttga ttcggagaga
    38821 acaccggtgc cgcagcgtta atcctgccct tcgatgagga aagcgacgga acgctaaaat
    38881 ggctcgaggt agctgactga ggtggcatcg acgagaaaga ggtctggaaa gcagcaggct
    38941 ggaaactact ggccgtgggt tcgaaactgc tttgtccaaa gctaaactgg cctggcgtga
    39001 atgagctggt ggggttgaac ttgaattcgg ttgcgttggc attcagcttc gacagagacg
    39061 gcttgctggc atggctggtg cggcgtgaag gtggtttgct accgttgaag gactgaactt
    39121 cggcccacgg gttgctagtg ttcgagaatg agcggtcgtg gaaagcgttc gacatgccga
    39181 agttggacac tggtgttccc aagttgctag ggttggtctc aatctcgtaa gattcatcgt
    39241 tcttctgctg gctgaaggtt tgcggcttgt tcatgctacc ctcgtcggtg ctgtcccgta
    39301 cctcgtcatt gtcaaagaag ggtttctggg taagagagtg accacggctg tgcggtcgag
    39361 ggtggtgcag gacagggcct tcatcggaat ccgtaccgaa gtttccaaaa tgaacggatg
    39421 ggcctctcgt gtgtagcggc aagggaacat tagcagggtc tataggcgcg ttgccggctt
    39481 ccgtcttctc attctcttga tgaggactat aatcttcatg ttcaagctgc tctcggaact
    39541 gctcctccaa gtggtactcg gcatcatcaa tctctttctg cagactagca ctggcgttgt
    39601 gcttgatgaa ttggccagct tcgggcgtct tggaggggct cttgttctcg tatgggttgc
    39661 tctgagtctc ttcgtccacc tcacgcagtt cctgcaagcg cggagatgcc cttgcggaat
    39721 cctggcgctg gagctgttgg tgtggaagca ttgggaattg taaggactgg tgtcgctggt
    39781 gcagcccaag tggcgaaggt atcccctcgt gctggaaggg cgatgttggg gacttgatcg
    39841 agcccagatt catggctgag ggagaaccac tgcggccaaa ctgctgttgc agcagcatcg
    39901 actggggaga ccagccgtgc ggggacggtt gaccagagaa gtggaatgga agctcattag
    39961 gcgagattga gatagaggca cgtgggttga atttgcctgg caagccgttg aaggatagcg
    40021 gcgaagccac cgagggaact gtagggctct gtgtagcgga agtaccgtgg aaagcgccag
    40081 gaaaagggaa gccttggggg ccagcgctcg ctgcggaccc agtcggaata gggggcgaaa
    40141 acggtaatgg aggatattgg tttggcatca tgttcgaagg cgcaggggag attgagggct
    40201 gctctgcggg ttcttcatct ccaaaggaca caccaagcgc cctaagcttg gcctcattca
    40261 gctcattaac gtagtccttc caggcgttga gatccggtaa cgtgaccttg tacttgccat
    40321 tggaccggtc tctagcaatg tcatccaaat ttggccatag atttcggctt tgcgagtaag
    40381 cttccaaagg gtcgagggac gtgtcttcga cctcgaaggc ggcatccaag tcgaagcctc
    40441 gcgtgttgta gcccagctcg tcccatgaac ggaacatttc tgcggtcttt tccgcagtca
    40501 gtgggatggg cctctgggta ccatagcccc tctcttcatc ccgaggaaga tgaaccataa
    40561 tgttcttgcc cttccatggt accttcttct tgagccgggg cgtctgagcc gaaactggct
    40621 tggtaggttt tgtgggagta gcgggaagct gaatcgagcc attaacgctc gtcttccgct
    40681 caaaacgggg ggtttccacc ttggccgctt ctgacgtaga ttcgacagtg tgaatgctgg
    40741 cggcatcctg ggcagcatgg cccagttcta gagtaaaact gtccatggct gcggtggcag
    40801 tgttgacact attcgacact gcttgcttga gggtctcgct gctagaacgg gatctggggt
    40861 ggcgacgtga agtccggcgg ggctgctgaa gcagtcgttg ggcttgtatc gcctttggtc
    40921 gtggcgtgcg agggtcggtc tcctcaaacc aaccagcgtc gtcgccagaa acagagccgc
    40981 tcaatgaaga gtgctcgctg aaatcaccgt cgctcagcca atggcggtgc tccgaggtga
    41041 gatcgttggt tgtgtgggca cgaatccact cctcagtgat gccaccaagg ggtcttcgag
    41101 cacggttcag aagcacggct gcgctgtctg acagacgaga ttgctgcgac tggacctgac
    41161 cagttggcga aactccgggg actgctctta ggaagggagt cgcaatctcg agctgatgga
    41221 ttggcgagtc gtccgagggc tcgctactga agctctgccg tcgaagatga cgccgggcgt
    41281 tgggtggata cggagaaccc cagctcgcgg tcacgtactg agcactgcga tcctcgggct
    41341 cggattcgga ctgaggcgag tcgactcttc gtagatgctc ccgtgctcga tccggcagtt
    41401 tcggggcggg cagcgacggt agcacggggg aggacgagat gccgtcgtca gagccgtcga
    41461 cggtcgagct ggtggagaag gcaggagatc tcggcgaatg tagggctcga gatggcgagg
    41521 ctcctatgct gtcccgtgcg gcagcactag gagagctcgg ggtccttggg ggagacgtct
    41581 tcaaggcgcc ttcatgccga caagagatgt tagtgacgag atgcttcata ggctgcgacg
    41641 cgcatcacga ctaggcactc cgatacggga ggctctggat gatggccagg tgaggcgggt
    41701 cgccgggatg ttgcctgcgg cgggagcgta ccaatgtgag atcagcgcag acgaagggaa
    41761 tatcgcctgc tactgagtct caaaattctt ctctggcgtc gccaatcaac acctctgcag
    41821 cccaagagtc atgcggacaa ctctaggcta tcagggggct tctcgggacg tgtcgttcgc
    41881 gacgcgtttt tttctttggg ctggatggaa aatgagtggt ataagaccca ggggtccggg
    41941 tggccgaaag aataaagagg cagcgctgga gaagaggcgg aagagaatat taaaggagcg
    42001 ggaaaggagc acgactctga gcgattgtcg aatgcatcgg atcgcagtcg cttgtcggct
    42061 tggaagctga gggtcgagtc ggcgggttgg gcagtcgaaa ctgatgaact cgagtcgacg
    42121 gacggacaac ggacgacaag caaacaaacg acgatacgta ggccagacgc gggagacgtg
    42181 tgtggagagc gcggagagag acacacacac ataggtcaga ccttgttagc agcactggac
    42241 tggacgtacg ggagtgcagc acactggact ttctgccggg actggacgcg atgatttggc
    42301 cagggattgc cacgccttgc tgtgcgccaa tgcaggacca ggagctggga agagctgtcg
    42361 aaattaaatg ccgcctttcc tgttctggcc cccccggtgc cccattggtg atgagctgcg
    42421 cgtcgactgt tgcgaggtac ctgggcgccg gggcctcgcc caccggggac aatgcgggat
    42481 tgtcccaccg cccgcgtatt tcccaacaac ccccttttat cccggcccat ttcagaattg
    42541 acaggcgggc ccctccatga gcacatgggc agaccctgac ccatttctct aatgaggtct
    42601 ggccgttttt gattcgctcg tctccctcca aaatgttctg ccaacacagc caaagacgcg
    42661 attgcgctgt ctgcaacaac ttgggatact ctgctatact gtcataatgg actctttctc
    42721 tgctcacaac aagagattct gcggtgtatt cctccgtgac agtagggggg cccgcctggc
    42781 ctcttgccgc tgcgaaattg cacggatccc gagacaattg cggctcaaat tagagtggac
    42841 acctgctagc tgctacctta ttccggggct cggaaaggtg caagccgtcc acccacacat
    42901 gcctgtgctt atccttcttt atacgcgtgg cttcttgcga tgggctcaac tgtgatgtgt
    42961 gctgtgagaa cgaaccgttt gggccgcggt gatgctaaag aaccagcatt gagccctttg
    43021 aacgcgagtg tcttcatatg cctttttaca acttgcttta ctttacatgt aaacaaccat
    43081 ctcaccgtta gactcgagtg agacgtcggc atcgctgcaa ataaggtgtt ggtgaattct
    43141 gctagatttt gtgctcaaaa gataagatcc gccccgtcca ggccatggaa catcgaatca
    43201 gaaacaagtc agaatatata taagtgccaa attttgtcac tcgtcctgat aacaagatat
    43261 ctaccacaac cctgctcttg ttctctcaac agactgcctt ggcaagtccg attcgaaagt
    43321 gcgagtgacg cggttcagaa ggtgatatca tctatcgcct agaagaattc caagagccat
    43381 ttgttcccac ttggtgtgcg ctccgctcaa tgagcaggaa gttctaccac atagcatcct
    43441 gcgtcacata tcattacgca ttgcgggcaa cccattaata ccaaaggacc agacatggca
    43501 gtggattctg gtgaactcca tattgcttct tgggagtgca tattgcttct tgcatagtgg
    43561 aatatatgag tcccggcaga ctaataccgt cacaagctcg gcaacctatg aaagtcgggt
    43621 tgatagcttg accctgccgt caacattggc tatgtcaagc ctgtacatga acccagcctt
    43681 tcgagtcttt tgttcatcgt cgagccccgt gaaggtttca atccccgcga gatgactctt
    43741 gttatcaggc ggcaagtccc tggatcaccg gatgtctatt ccataagaca cttctgttga
    43801 ccttcaaata gctgttttgt tgtaatcgct tacgacctga gccacttttg aacaatatga
    43861 actgacatac gtgtcgcggt gtcgggcagc acaaacacag tcgctagtct tgagcttcac
    43921 taacatggag ttcaaattcg aatgacaact tgtacgatgg taactgcttg tgggctcctt
    43981 ccgcttatgc actgaactca ttcattgctg tcacatcaag cacgtatccc ccatcttcga
    44041 acagcatgac tcgtgctcat taccaaggca ataggctggc cgacggtgtc tgtcgcctgc
    44101 agggcatcag caccatatag aactatccgg tatcgtcatg agagcagttc agttcaagac
    44161 ctaggtggat ctcggtgagg atgatcaaga ggcctatatc ttcaacatgg ctgcacaaag
    44221 tgacacagga ggactttata ctaagactct gtgaatgact aatcagcgcg gggtggagtc
    44281 aacgcgaatg gcgtctcagt gtatccatag catgtcagtg tcagtggtct gcagaagtct
    44341 agcaaaccac catgtaatac gcgtgcaaag atgaaaccac tgaaaacgca gtatcggggt
    44401 cgacaagtac ataggaacga tgcgagacgc aagcttgggg gccaacgggg ctggtttgtg
    44461 ttgaggtgct gctggattcc cagcaaaagg atgtcatggc acgctcgaga ccgcaagagg
    44521 aaggttgagg ccgctgcaag gcttggtcgg ttaccggatt cgggctgggg ctcagccagt
    44581 cagcagcaca ggaacagcgc cgggcagcgc gagagcgaag aaaaaagacg tttatgatgc
    44641 actgtgagat gcattgcatg gaagcgaccc ggctcctgcg cctgcttctt cgccacccgc
    44701 cgaaccctag tcggtcggtc ggtcggtcga tcacaaaggg ctgaagggtc gcggggcgag
    44761 caatgacgat gttctgcccc agaccccgag cctgccaagc aagcacaaga agcgcgagaa
    44821 gccgccagat atagcaaagc atgccgtgcc gtgacgtgcg aaggtagtgt caaaccaggt
    44881 tttgcagagg ggtccaatag tacaagcagt tattgatcaa gcactctatc cgaagccaag
    44941 aacgacacag ggacccgggt ggcatcggcg gtggatctgc tctatatccg gacacccgaa
    45001 atagtcgctt taaatggtga tgttctgtct gagcagcagt cgttgactcg gtacgataat
    45061 gcaagatacg tttatgtaca tgtcatattc gagtggacaa caaactggtc gtcaagacta
    45121 cctacggtag ggatgtaagt tatgtgtgtg agttgcggct aagtcgtcga caacaaccac
    45181 ccatatttgg tcgggtgaga ccatcctggg ggattccaga cagtcggatg gcaccagcga
    45241 agtttgtttc ctgcactggc gcaagggggg tgtggcccca ggtgggcgat atgcgccttg
    45301 tcagcccatc agctcgtgta aaaacagact gcaagcacgt tggaaaagcc cgatgctgcc
    45361 ttgagtcgtt acacagtcag acaacggggg atgcatcgct agttgcgcaa agcaatgcgt
    45421 cgcatgtgac gggctggagt gcaggaccag tgtttagtgt gctgcgtttt gctctggtcg
    45481 tctggctgcc gaacgacaca cgcgctcgcc gcgacgacac tggtctcgct ctgttactaa
    45541 cttgccctta gcgctcccat aaccaatgca ctggctgcgc tgtgtgggct agcagcaaac
    45601 ggggtgggcc ggttagtgga cggcgttgcc ctgtcaagac ggccctggac cccttatggg
    45661 ggggtgttgg gggtcgggct atcatccatg gatgccggcg ccgtgaaaga aatgcagatg
    45721 ggcaacgtaa tacgagctgg gcccacacaa ttggggcgcg gtgagtggcc agaagggggg
    45781 gcggccccag cgagcccatt gcgtgtaacg aacccatcaa ataatctcgt cggggtgggc
    45841 agacgagctt gacgaggcct agcaaatggc agagaggtct gagatgggga tttgcccggg
    45901 ggtcccaaga gggtctctgg gtctctgggt ctctgggtct cactgggcct gctggggttc
    45961 tctcggcctc gctctctcac accacacacc accacgacca gtccacacgc cctttctctc
    46021 tccttcccat tgtccctgtg gcccccgttg cattgctgct cgtttactac atacaaaccc
    46081 gccgccaacg cccgctcgtt gaacacccac actcgtttct cctttcgttc agccaaagta
    46141 cacacgaaca gtcataagaa aaatacttcg tcccttttcc cttgtttccg acttgttctc
    46201 gccttttccg accttctcgc catcgttcgc acgaccagtt gacgcaccac cttgttttcc
    46261 ttcctctcgt tccatcacca cacacccaca cgtgttcgtc ccatccgacc aaagccaaac
    46321 caaaagcact cccacgtcca aagccaagag gggccgctcg tgtttccgac agattcgcgt
    46381 gctcgacacc gcctgcttca gattagggac tccgtcactg cgcaccgccc gcctgtgatt
    46441 ggcaacgggc caccgcgcgt ggactttgca taatctaacc tgaccctctt cgaccacttc
    46501 tctatcctcg tccttctcgc gacacctttc cctcggctgg acctcatcca tcgccgccat
    46561 catgtactcg tcgcgcctta tccacctcct gctggtggcc ctgtcggtct tcagcgccgc
    46621 cgaggctacc tggctcaagt tcggcttcat cggcaaggcc accaacgagg tcggcaacgc
    46681 cgtcatcgcc agacaggact cgtcgggctc ctcgtcgtca gcaccccaga ccaccaccag
    46741 gcgcaccact actaccgctc ccaccactac ctccgaggcg gaccctacca ctaccgaccc
    46801 tacgactaca agtgtgccga ccaccaagcc gaccaccacc gtgcccacga cttctcaggg
    46861 cacgaccact gttccaacta ccacacaggg cccggccacg acgagcagcg gaaatggacc
    46921 caccactgat gcgcccacaa ccacgtcgga cggctcagcc tctgccactg acgccactac
    46981 atccgctgcc tcgcctttca caaccacctt tgtttccacc gtaaccgcct ctgacggcca
    47041 ggtgtccacc atctctagtt cggccgttgt cacccccacc ggctcgctgg cccagacggg
    47101 agactcgaac gccaacgccg ccatgtcgaa ccagactcgc aacaccatca tcggtgtctg
    47161 cgttggtgtc ggtggagcca tcatcttggc tgtcgccggt gtcctgttct ggcgcctgcg
    47221 ccgcagaaga tcgcaggatg gcgaggactt ggtcaactac ggcgccggta cttcgcagtt
    47281 caacagtggc ccggagaaga gcgaggccag cggtagtatg tctggccgca gcccgttcca
    47341 gagcacccta gagtcgtatc acgccccgac ccagagcaac actggtacca acttctaagc
    47401 tccgaccatt cacgacgcat gtacacacac aaaacacccc acctacctct cgtggcccga
    47461 ttttccacgt ctcgatttgg cctgtcattt tttcaaccgg cgtatctagg agttgcggga
    47521 acttgcatca gtttgtcccc taagaggcaa ctgtcttatg gatagaaaat ctcggatcat
    47581 ctgactggaa cttctcaaag aagacgatca cggcgcgtat gcatacgact gcgaggcagg
    47641 cttgatttga gcaatcagat gggtttgttg gtagcagcat tcaggcataa ggatttcacg
    47701 gtcccaactc tagggatggg ttgatcgatc gattgaaggc attgccggaa aatgtatact
    47761 gcttaataat actgaacccc tttacattct catagatcgt atataggaac cccttcgccc
    47821 ctgacaacct gtggtggtcc caaactcaaa ttttcgccct acttcttagg tcccagagca
    47881 ctgggaagag caacatgact cggtatgcag gtacagagtc aaaacccaga cggcgggcca
    47941 ccggcgccgt cttctagaca tggatgcgac gtcttgtcaa agttgtag
//
