# Supplementary material for: Genome sequencing and physiological characterization of three Neoarthrinium moseri strains
Source: BMC Microbiol. 2025 Aug 21;25:526. doi: 10.1186/s12866-025-04274-z (PMC12369201; doi:10.1186/s12866-025-04274-z)
Supplement: Supplementary file 16 — Supplementary Material 16. [file 12866_2025_4274_MOESM16_ESM.zip › BiGSLICE/input/Nmoseri/TUCIM5799/JAFIMR010000002.1.region001.gbk]

LOCUS       JAFIMR010000002        41433 bp    DNA     linear   PLN 06-APR-2022
DEFINITION  Neoarthrinium moseri strain TUCIM 5799 scaffold2_Wmoseri_TUCIM_5799,
            whole genome shotgun sequence.
ACCESSION   JAFIMR010000002
VERSION     JAFIMR010000002.1
KEYWORDS    .
SOURCE      Neoarthrinium moseri
  ORGANISM  Neoarthrinium moseri
            Eukaryota; Fungi; Dikarya; Ascomycota; Pezizomycotina;
            Sordariomycetes; Xylariomycetidae; Xylariomycetidae incertae sedis;
            Neoarthrinium.
COMMENT     ##antiSMASH-Data-START##
            Version      :: 7.1.0
            Run date     :: 2023-12-04 11:58:05
            NOTE: This is a single region extracted from a larger record!
            Orig. start  :: 1132511
            Orig. end    :: 1173944
            ##antiSMASH-Data-END##
FEATURES             Location/Qualifiers
     protocluster    1..41433
                     /aStool="rule-based-clusters"
                     /category="PKS"
                     /contig_edge="False"
                     /core_location="[20000:21433]"
                     /cutoff="20000"
                     /detection_rule="(Chal_sti_synt_C or Chal_sti_synt_N)"
                     /neighbourhood="20000"
                     /product="T3PKS"
                     /protocluster_number="1"
                     /tool="antismash"
     proto_core      20001..21433
                     /aStool="rule-based-clusters"
                     /tool="antismash"
                     /cutoff="20000"
                     /detection_rule="(Chal_sti_synt_C or Chal_sti_synt_N)"
                     /neighbourhood="20000"
                     /product="T3PKS"
                     /protocluster_number="1"
     cand_cluster    1..41433
                     /SMILES=""
                     /candidate_cluster_number="1"
                     /contig_edge="False"
                     /detection_rules="(Chal_sti_synt_C or Chal_sti_synt_N)"
                     /kind="single"
                     /product="T3PKS"
                     /protoclusters="1"
                     /tool="antismash"
     region          1..41433
                     /candidate_cluster_numbers="1"
                     /contig_edge="False"
                     /product="T3PKS"
                     /region_number="1"
                     /rules="(Chal_sti_synt_C or Chal_sti_synt_N)"
                     /tool="antismash"
     gene            951..2979
                     /locus_tag="JX265_001078"
     mRNA            join(951..954,1047..2294,2360..2979)
                     /locus_tag="JX265_001078"
                     /product="hypothetical protein"
     CDS             join(951..954,1047..2294,2360..2979)
                     /codon_start=1
                     /locus_tag="JX265_001078"
                     /product="hypothetical protein"
                     /protein_id="KAI1880838.1"
                     /transl_table=1
                     /translation="MADAGTTIATIPASVGAIGEKSRASYDATAQAAIEAEVKNISSAD
                     KTEHDTFHGLVIPTEEEKSTLRRVAGKMPASCYYLCAVEFAERASYYGCNQVYKNFIRA
                     PLPPGSTTGASGYSEYTAGALGRGSVTATAMTEAFKFLAYALPVYFGWLADTKYGRFKM
                     ICWGVAICGVAHVIMIISALPPVLVSGHAIGPFALSLYMLSIGAAQFKPNISPTVMDQS
                     PHKIAHVITDKNGEKVIVDPEESINSVMLWFYLLINVGACTGIATTYLAKLVGYWAAYL
                     IPTILYLMLPPLLWYLNPRLVKQPPGGSDLGNVFKVLGDIFANGGLKRIGRKGFWELGK
                     PSVLTAAGSTKTFAYDDEFVEDVRRTFQACGIFLFQPIFQINDGGLGAAGNALTAGMDT
                     NGVPNDLLDNLNSVSIVLAVPIMNHLVYPLLRRYGIQWGAISRMTFGFALCTIGSIGYS
                     ILQYNVYQTSPCGYNATTCAEIVPEGETAVSTVSYALYSIPVILTALSEIFINVTAYGI
                     AYSRSPKNMKGLVASINLFMTAISAAIGLATSAAVADPYLIWVFAGPTIAGAVLTVLFW
                     FTFRNMDKDEFVINTGFGDMKRDSDVESDAERTNTGVLPDEKAAVKA"
     PFAM_domain     join(1523..2294,2360..2772)
                     /aSDomain="PTR2"
                     /aSTool="clusterhmmer"
                     /database="35.0"
                     /db_xref="PF00854.24"
                     /db_xref="GO:0016020"
                     /db_xref="GO:0022857"
                     /db_xref="GO:0055085"
                     /description="POT family"
                     /detection="hmmscan"
                     /domain_id="clusterhmmer_JX265_001078_0001"
                     /evalue="9.60E-43"
                     /gene_ontologies="GO:0016020: membrane"
                     /gene_ontologies="GO:0022857: transmembrane transporter
                     activity"
                     /gene_ontologies="GO:0055085: transmembrane transport"
                     /label="JX265_001078"
                     /locus_tag="JX265_001078"
                     /protein_end="555"
                     /protein_start="160"
                     /score="146.6"
                     /tool="antismash"
                     /translation="FKMICWGVAICGVAHVIMIISALPPVLVSGHAIGPFALSLYMLSI
                     GAAQFKPNISPTVMDQSPHKIAHVITDKNGEKVIVDPEESINSVMLWFYLLINVGACTG
                     IATTYLAKLVGYWAAYLIPTILYLMLPPLLWYLNPRLVKQPPGGSDLGNVFKVLGDIFA
                     NGGLKRIGRKGFWELGKPSVLTAAGSTKTFAYDDEFVEDVRRTFQACGIFLFQPIFQIN
                     DGGLGAAGNALTAGMDTNGVPNDLLDNLNSVSIVLAVPIMNHLVYPLLRRYGIQWGAIS
                     RMTFGFALCTIGSIGYSILQYNVYQTSPCGYNATTCAEIVPEGETAVSTVSYALYSIPV
                     ILTALSEIFINVTAYGIAYSRSPKNMKGLVASINLFMTAISAAIGLATSAAVADP"
     gene            4037..4578
                     /locus_tag="JX265_001079"
     mRNA            join(4037..4202,4295..4578)
                     /locus_tag="JX265_001079"
                     /product="hypothetical protein"
     CDS             join(4037..4202,4295..4578)
                     /codon_start=1
                     /locus_tag="JX265_001079"
                     /product="hypothetical protein"
                     /protein_id="KAI1880839.1"
                     /transl_table=1
                     /translation="MKFTLFAALSLGVTANSNATPLDARDGVQTVHLTFHGGPASYSLT
                     IPADGKIHQTNNGISVNIIDTPDYNAISQCTFYTAGQKTLVSGITDKGLQQVIVGPPQP
                     ITAVSCQGMCVGIYGDCYDHNGQFVGPCCNGFCAADKCRPWVTTF"
     gene            complement(4802..5437)
                     /locus_tag="JX265_001080"
     mRNA            complement(4802..5437)
                     /locus_tag="JX265_001080"
                     /product="hypothetical protein"
     CDS             complement(4802..5437)
                     /codon_start=1
                     /locus_tag="JX265_001080"
                     /product="hypothetical protein"
                     /protein_id="KAI1880840.1"
                     /transl_table=1
                     /translation="MTLTVIFAIAIALGLGAALPQTQHPTCKDVAQVEGVSCLDFTGSD
                     GVPTAVFMNAGSFTPHRERDLVAANWGYTNNDEHLCQDDYLYFDRHDKNSPSADECARV
                     RDWLRANKGRFYVNDGMQQIQTWTPLVWTDGCAFVTNSPGNPSANGYYLGNKDVGDVVD
                     DAVTNHAKDGKVEGRGDRHCTDGGNNYVLVKFWLLATDSIPNTHQPGT"
     PFAM_domain     complement(4889..5197)
                     /aSDomain="Hce2"
                     /aSTool="clusterhmmer"
                     /database="35.0"
                     /db_xref="PF14856.9"
                     /description="Pathogen effector; putative necrosis-inducing
                     factor"
                     /detection="hmmscan"
                     /domain_id="clusterhmmer_JX265_001080_0002"
                     /evalue="2.90E-16"
                     /label="JX265_001080"
                     /locus_tag="JX265_001080"
                     /protein_end="183"
                     /protein_start="80"
                     /score="59.7"
                     /tool="antismash"
                     /translation="CQDDYLYFDRHDKNSPSADECARVRDWLRANKGRFYVNDGMQQIQ
                     TWTPLVWTDGCAFVTNSPGNPSANGYYLGNKDVGDVVDDAVTNHAKDGKVEGRGDRHC"
     gene            complement(6047..7233)
                     /locus_tag="JX265_001081"
     mRNA            complement(join(6047..6087,6148..6542,6592..6764,
                     6823..7233))
                     /locus_tag="JX265_001081"
                     /product="hypothetical protein"
     CDS             complement(join(6047..6087,6148..6542,6592..6764,
                     6823..7233))
                     /codon_start=1
                     /locus_tag="JX265_001081"
                     /product="hypothetical protein"
                     /protein_id="KAI1880841.1"
                     /transl_table=1
                     /translation="MKSLLFALAFAAPSQAGLRFGCSTLSIQRLDPVVEPGNVPSGHVH
                     QIVGGNAFNATMQGDIAEQATCTTCPFSEDFSNYWTAVMYFKHENGSYHRVPIYPNAQI
                     GDNTAAVQGGMTIYYTQKDFNSNGNEKITAFKPGFRMTVGSPTTSTLDAAKGHHGLRYV
                     CLDNALTRFPELPDFPTKKCPGGIMTVHHFPSCWDGKNLDSPDHQSHMYNTVKEAFTPA
                     GPCPASHPVKMPQLAYETLWNTTMFANMWPKDGSQPFVWSYDDRKGYGTHGDYIFGWKG
                     DSLQKAMDSSCMFQACGNGRPLKSQTAAQQNKCSIKNTVTEETQGWLKELPGQKMSMQ"
     PFAM_domain     complement(join(6290..6542,6592..6764,6823..7143))
                     /aSDomain="DUF1996"
                     /aSTool="clusterhmmer"
                     /database="35.0"
                     /db_xref="PF09362.13"
                     /description="Domain of unknown function (DUF1996)"
                     /detection="hmmscan"
                     /domain_id="clusterhmmer_JX265_001081_0003"
                     /evalue="2.60E-81"
                     /label="JX265_001081"
                     /locus_tag="JX265_001081"
                     /protein_end="279"
                     /protein_start="30"
                     /score="273.2"
                     /tool="antismash"
                     /translation="DPVVEPGNVPSGHVHQIVGGNAFNATMQGDIAEQATCTTCPFSED
                     FSNYWTAVMYFKHENGSYHRVPIYPNAQIGDNTAAVQGGMTIYYTQKDFNSNGNEKITA
                     FKPGFRMTVGSPTTSTLDAAKGHHGLRYVCLDNALTRFPELPDFPTKKCPGGIMTVHHF
                     PSCWDGKNLDSPDHQSHMYNTVKEAFTPAGPCPASHPVKMPQLAYETLWNTTMFANMWP
                     KDGSQPFVWSYDDRKGYGTHGDYIFGW"
     gene            complement(8844..9950)
                     /locus_tag="JX265_001082"
     mRNA            complement(join(8844..9740,9792..9950))
                     /locus_tag="JX265_001082"
                     /product="hypothetical protein"
     CDS             complement(join(8844..9740,9792..9950))
                     /codon_start=1
                     /locus_tag="JX265_001082"
                     /product="hypothetical protein"
                     /protein_id="KAI1880842.1"
                     /transl_table=1
                     /translation="MQHLKLAALIARASLEPSGIIKRGQEDANGTRQVLFMILGALTIA
                     SIVPAILYTTYTLSALFPVLTVVESHSDYVPLKQAENDESGKEKSSSIEEPSASHQQQL
                     TSGIRALHRVLYSLSGFRSLFRAINIMMYYNSVTALIVIVLSLIPYMPVPVASLVADLI
                     AVPIHVSWVHWAITTPGRHRAWYRTPEFKSTLKATAIPTMILAFANQVAVELPGVVLQL
                     LRIEVDEPLGMGYKVPKVTGVDSGYHLALFYTIFLGVVATCYIPAQAALIRIEASLLPA
                     EEETIVSVDRTFGMNNVERDGALSFLNAIKSMKGSWGRLYKLYIKIFFMTFAIESILVA
                     LVTLCVVATSH"
     gene            11210..12103
                     /locus_tag="JX265_001083"
     mRNA            11210..12103
                     /locus_tag="JX265_001083"
                     /product="hypothetical protein"
     CDS             11210..12103
                     /codon_start=1
                     /locus_tag="JX265_001083"
                     /product="hypothetical protein"
                     /protein_id="KAI1880843.1"
                     /transl_table=1
                     /translation="MDENIDASLDGPMDPSLGNMQMPSEMPAYQPRQLSGSRRAGIRYK
                     AYSTEDFERAIKAVKEEGISLRKASMTYNVPKTTLAEKLGDSCPNLPPLQASRKNRIAT
                     RYTWTEADMEQAVAAVHAGTHASEAARQFGVPYSNLNSRTRGRPPRELKAELARLSLKQ
                     ESLMVDWAHAQCELGFPPTKDQVYDLAQKVLAKSGTDQKLGRQWVGHWLRRHPHIKVLE
                     WAPKQKADKKLPPPFVASTFAPQTLAQAPVTEDSFIHETGHLGDDTLGHSVAGSNADMV
                     GLDQGMGEVASLIIQT"
     PFAM_domain     11357..11452
                     /aSDomain="HTH_psq"
                     /aSTool="clusterhmmer"
                     /database="35.0"
                     /db_xref="PF05225.19"
                     /db_xref="GO:0003677"
                     /description="helix-turn-helix, Psq domain"
                     /detection="hmmscan"
                     /domain_id="clusterhmmer_JX265_001083_0004"
                     /evalue="7.70E-08"
                     /gene_ontologies="GO:0003677: DNA binding"
                     /label="JX265_001083"
                     /locus_tag="JX265_001083"
                     /protein_end="81"
                     /protein_start="49"
                     /score="32.1"
                     /tool="antismash"
                     /translation="EDFERAIKAVKEEGISLRKASMTYNVPKTTLA"
     PFAM_domain     11534..11659
                     /aSDomain="HTH_psq"
                     /aSTool="clusterhmmer"
                     /database="35.0"
                     /db_xref="PF05225.19"
                     /db_xref="GO:0003677"
                     /description="helix-turn-helix, Psq domain"
                     /detection="hmmscan"
                     /domain_id="clusterhmmer_JX265_001083_0005"
                     /evalue="5.80E-06"
                     /gene_ontologies="GO:0003677: DNA binding"
                     /label="JX265_001083"
                     /locus_tag="JX265_001083"
                     /protein_end="150"
                     /protein_start="108"
                     /score="26.1"
                     /tool="antismash"
                     /translation="TEADMEQAVAAVHAGTHASEAARQFGVPYSNLNSRTRGRPPR"
     PFAM_domain     11693..11866
                     /aSDomain="HTH_Tnp_Tc5"
                     /aSTool="clusterhmmer"
                     /database="35.0"
                     /db_xref="PF03221.19"
                     /description="Tc5 transposase DNA-binding domain"
                     /detection="hmmscan"
                     /domain_id="clusterhmmer_JX265_001083_0006"
                     /evalue="2.80E-07"
                     /label="JX265_001083"
                     /locus_tag="JX265_001083"
                     /protein_end="219"
                     /protein_start="161"
                     /score="30.6"
                     /tool="antismash"
                     /translation="KQESLMVDWAHAQCELGFPPTKDQVYDLAQKVLAKSGTDQKLGRQ
                     WVGHWLRRHPHIK"
     gene            13075..14836
                     /locus_tag="JX265_001084"
     mRNA            join(13075..13196,13261..13388,13441..13735,13828..14836)
                     /locus_tag="JX265_001084"
                     /product="hypothetical protein"
     CDS             join(13075..13196,13261..13388,13441..13735,13828..14836)
                     /codon_start=1
                     /gene_functions="transport (smcogs) SMCOG1106:major
                     facilitator transporter (Score: 274.2; E-value: 2.4e-83)"
                     /gene_kind="transport"
                     /locus_tag="JX265_001084"
                     /product="hypothetical protein"
                     /protein_id="KAI1880844.1"
                     /transl_table=1
                     /translation="MDIKNHDPRLLSYQHGSPSVAQVELKDLHTVAERGFAATDRYGTS
                     IVVIDEDAEARLRKKIDKMIIPIISALYLFCFIDRANLGNAKIVGLQKDLNMTGIYDYN
                     QLASVFYISYILFEIPSGLACKWIGPGWFIPFLTMGFGVMSLAFAYVQNLSQACAVRFL
                     LGIFESGVMPAMTYYLSRWYRRSEFTFRVATFIVMAPVAGAFGGLLASAITSLSNIGEL
                     HTWRMIFLVEGIITICLSLLGFAVLTDRPETARWLTQDEKDLATARVKSERIAPVAVLD
                     NFSKNKLWLGFWNPVVLVTSWVFLLDNITVQGLAFFMPTIIANIFPSTSGYTSIHQQLL
                     TVPPYIFGALFTLLLPYLGWKMDKRQIFFIIAAIPVILGFIICLATRNHVAHYVATFIV
                     AATTFSLGPLTNAQAACQVSSDTSRSVAVSVNMFFGNIGGLISTWSYLDWDKPDFLIGN
                     GLNLAASTLILLSSIAALVWMNHDNKKRNGRNVDEELRALAEEQIEDLEWKHPAWRWKP
                     "
     PFAM_domain     join(13352..13388,13441..13735,13828..14608)
                     /aSDomain="MFS_1"
                     /aSTool="clusterhmmer"
                     /database="35.0"
                     /db_xref="PF07690.19"
                     /db_xref="GO:0022857"
                     /db_xref="GO:0055085"
                     /description="Major Facilitator Superfamily"
                     /detection="hmmscan"
                     /domain_id="clusterhmmer_JX265_001084_0007"
                     /evalue="3.20E-32"
                     /gene_ontologies="GO:0022857: transmembrane transporter
                     activity"
                     /gene_ontologies="GO:0055085: transmembrane transport"
                     /label="JX265_001084"
                     /locus_tag="JX265_001084"
                     /protein_end="442"
                     /protein_start="71"
                     /score="111.9"
                     /tool="antismash"
                     /translation="LYLFCFIDRANLGNAKIVGLQKDLNMTGIYDYNQLASVFYISYIL
                     FEIPSGLACKWIGPGWFIPFLTMGFGVMSLAFAYVQNLSQACAVRFLLGIFESGVMPAM
                     TYYLSRWYRRSEFTFRVATFIVMAPVAGAFGGLLASAITSLSNIGELHTWRMIFLVEGI
                     ITICLSLLGFAVLTDRPETARWLTQDEKDLATARVKSERIAPVAVLDNFSKNKLWLGFW
                     NPVVLVTSWVFLLDNITVQGLAFFMPTIIANIFPSTSGYTSIHQQLLTVPPYIFGALFT
                     LLLPYLGWKMDKRQIFFIIAAIPVILGFIICLATRNHVAHYVATFIVAATTFSLGPLTN
                     AQAACQVSSDTSRSVAVSVNMFFGNIGGLIS"
     gene            15893..16696
                     /locus_tag="JX265_001085"
     mRNA            join(15893..15958,16019..16696)
                     /locus_tag="JX265_001085"
                     /product="hypothetical protein"
     CDS             join(15893..15958,16019..16696)
                     /codon_start=1
                     /locus_tag="JX265_001085"
                     /product="hypothetical protein"
                     /protein_id="KAI1880845.1"
                     /transl_table=1
                     /translation="MKFSVAVALAFRLSAEAHCIFQKVSVNGADQGSLVGLRAPRDNNP
                     VYDVTGSDIICQKSGSTSDKVITIAAGDKVGAWFQHVIGGAQFSGDADNPIAKSHKGPV
                     TAWLAKVDNAATASKEGLKWFKIWEDTFNTGSKKWGVDNMISNNGWVNFNMPTCIAPGE
                     YLMRVEILALHSAKNRMGAQFYMSCAQIKVTGSGSFSPSSTVSFPGAYKQDDPSILINI
                     YGAQGQPDNGGKAYNAPGNVPVIQC"
     PFAM_domain     join(15944..15958,16019..16627)
                     /aSDomain="AA9"
                     /aSTool="clusterhmmer"
                     /database="35.0"
                     /db_xref="PF03443.17"
                     /description="Auxiliary Activity family 9 (formerly GH61)"
                     /detection="hmmscan"
                     /domain_id="clusterhmmer_JX265_001085_0008"
                     /evalue="7.10E-61"
                     /label="JX265_001085"
                     /locus_tag="JX265_001085"
                     /protein_end="225"
                     /protein_start="17"
                     /score="205.9"
                     /tool="antismash"
                     /translation="HCIFQKVSVNGADQGSLVGLRAPRDNNPVYDVTGSDIICQKSGST
                     SDKVITIAAGDKVGAWFQHVIGGAQFSGDADNPIAKSHKGPVTAWLAKVDNAATASKEG
                     LKWFKIWEDTFNTGSKKWGVDNMISNNGWVNFNMPTCIAPGEYLMRVEILALHSAKNRM
                     GAQFYMSCAQIKVTGSGSFSPSSTVSFPGAYKQDDPSILINIYGA"
     gene            17688..18411
                     /locus_tag="JX265_001086"
     mRNA            join(17688..17867,17931..18209,18277..18411)
                     /locus_tag="JX265_001086"
                     /product="hypothetical protein"
     CDS             join(17688..17867,17931..18209,18277..18411)
                     /codon_start=1
                     /locus_tag="JX265_001086"
                     /product="hypothetical protein"
                     /protein_id="KAI1880846.1"
                     /transl_table=1
                     /translation="MRLLGTLLLFLGAAHAASQPADIITTIKSFEEDAIKLHKPAREVN
                     CETSRLFVIKKGPLYECIKGLEAAVEKGKAVGSSLEGTEPYGPNKQAHETHKAYVNFSR
                     SHIRLFDLLSEGADTFNISANGHEDRSHAQPKIGKPTYDVLRKVQETIDDLSAFLINTV
                     DVAPYDFDRFVGTLNHSLNTCIGKWKHVCGKKCS"
     gene            20001..21433
                     /locus_tag="JX265_001087"
     mRNA            join(20001..20131,20191..21433)
                     /locus_tag="JX265_001087"
                     /product="hypothetical protein"
     CDS             join(20001..20131,20191..21433)
                     /codon_start=1
                     /gene_functions="biosynthetic (rule-based-clusters) T3PKS:
                     Chal_sti_synt_N"
                     /gene_functions="biosynthetic (rule-based-clusters) T3PKS:
                     Chal_sti_synt_C"
                     /gene_functions="biosynthetic-additional (smcogs)
                     SMCOG1024:chalcone and stilbene synthase domain protein
                     (Score: 243; E-value: 6.6e-74)"
                     /gene_kind="biosynthetic"
                     /locus_tag="JX265_001087"
                     /product="hypothetical protein"
                     /protein_id="KAI1880847.1"
                     /sec_met_domain="Chal_sti_synt_N (E-value: 1.8e-23,
                     bitscore: 78.6, seeds: 21, tool: rule-based-clusters)"
                     /sec_met_domain="Chal_sti_synt_C (E-value: 4.8e-22,
                     bitscore: 74.1, seeds: 21, tool: rule-based-clusters)"
                     /transl_table=1
                     /translation="MASTNSFGELGLSILGVASQYPPYGLKPNEVDALAEKYYPDSPAM
                     KKVLSINRYTGIDTRASIGTSTHPLVNADQAPSIAELHRTFMSDGVPLAVDASRKAIAE
                     AGVDLSEITHVVATTCTDSANPGFDHFVVKALGITHQVEKVLLHGVGCSGGLATLRTAA
                     NLALGHTARRKPARILCVALEVSTTMVRSELNSINELQETRIGVCLFSDCGSAVVLSNG
                     IGKPTAPPVYDLLGWEHKVIPDSEEDLGFDVDPVGWKVVLSPRVPKLAAGVLVPTFAEL
                     MRDVPDMGPEYQEAADFDWAMHPGGATILTGAEKSMSISPEHMRASYDTYINHGNSSSA
                     TIFSVMDRLRSKDMDAIAVGGRVRDYVVGCAFGPGITVEMCMLKRNLGACGISGLQTPP
                     ESDSDGGRSEPDESSDWASIDPKESVPDSPKSEYAGSSASASGSEEFIAEALASVELD"
     PFAM_domain     20255..20719
                     /aSDomain="Chal_sti_synt_N"
                     /aSTool="clusterhmmer"
                     /database="35.0"
                     /db_xref="PF00195.22"
                     /description="Chalcone and stilbene synthases, N-terminal
                     domain"
                     /detection="hmmscan"
                     /domain_id="clusterhmmer_JX265_001087_0009"
                     /evalue="1.90E-20"
                     /label="JX265_001087"
                     /locus_tag="JX265_001087"
                     /protein_end="220"
                     /protein_start="65"
                     /score="73.4"
                     /tool="antismash"
                     /translation="STHPLVNADQAPSIAELHRTFMSDGVPLAVDASRKAIAEAGVDLS
                     EITHVVATTCTDSANPGFDHFVVKALGITHQVEKVLLHGVGCSGGLATLRTAANLALGH
                     TARRKPARILCVALEVSTTMVRSELNSINELQETRIGVCLFSDCGSAVVLS"
     PFAM_domain     20777..21211
                     /aSDomain="Chal_sti_synt_C"
                     /aSTool="clusterhmmer"
                     /database="35.0"
                     /db_xref="PF02797.18"
                     /description="Chalcone and stilbene synthases, C-terminal
                     domain"
                     /detection="hmmscan"
                     /domain_id="clusterhmmer_JX265_001087_0010"
                     /evalue="2.60E-21"
                     /label="JX265_001087"
                     /locus_tag="JX265_001087"
                     /protein_end="384"
                     /protein_start="239"
                     /score="76.3"
                     /tool="antismash"
                     /translation="KVIPDSEEDLGFDVDPVGWKVVLSPRVPKLAAGVLVPTFAELMRD
                     VPDMGPEYQEAADFDWAMHPGGATILTGAEKSMSISPEHMRASYDTYINHGNSSSATIF
                     SVMDRLRSKDMDAIAVGGRVRDYVVGCAFGPGITVEMCMLK"
     gene            complement(21658..23468)
                     /locus_tag="JX265_001088"
     mRNA            complement(join(21658..22496,22621..22730,22781..23206,
                     23263..23468))
                     /locus_tag="JX265_001088"
                     /product="hypothetical protein"
     CDS             complement(join(21658..22496,22621..22730,22781..23206,
                     23263..23468))
                     /codon_start=1
                     /gene_functions="biosynthetic-additional
                     (rule-based-clusters) p450"
                     /gene_functions="biosynthetic-additional (smcogs)
                     SMCOG1034:cytochrome P450 (Score: 86.3; E-value: 3.6e-26)"
                     /gene_kind="biosynthetic-additional"
                     /locus_tag="JX265_001088"
                     /product="hypothetical protein"
                     /protein_id="KAI1880848.1"
                     /sec_met_domain="p450 (E-value: 1.8e-23, bitscore: 78.4,
                     seeds: 50, tool: rule-based-clusters)"
                     /transl_table=1
                     /translation="MALSEVLRNSLDGFTLSLILALSVAALFWRLFTLRLDPREPAALK
                     PDVPVIGHIIGMLKESHRYWAILYKQNPMPACTLPMLNGKMYIINSPELVSAAFKARTL
                     SFDPYLIKTLKHMIPISNKAMDMFAKDDFFHPWVNIVYSKMTGTDLLKMNVNALTDIYN
                     NINNLPQNMEIEDTFIWWRHLLTVATITTLLGRDNPWKKDRSMVAKFWEYETSVHHFVV
                     GPAPRVTAPAAYRARAEMHKALMQCNFETRGYEAPDTSGMIKTTSKVEEEHGWSTSDKA
                     AMAIGILQGSVNNTVPISYWYFMHIVSNPKLVKKLRVEAEHLVTAGQTLPNGKREMLVD
                     IRGLEERAPLLVAAFRENQRVVGVGVINRWVLDDTVLSDGQRSYLLKKDTPLLMSSMVN
                     HTLEAHWGESVDEFDAERFLRTDPRTGAEREFHGDAPVPRGAFIPFGGGKHLCPGRSFA
                     SAENWGTMIAFLLGFDITTPQGTPLVVPERTMPLPTHGTGRPVAGSDLSSSFRRRKGWE
                     NVVWKVAEL"
     PFAM_domain     complement(21781..22440)
                     /aSDomain="p450"
                     /aSTool="clusterhmmer"
                     /database="35.0"
                     /db_xref="PF00067.25"
                     /db_xref="GO:0004497"
                     /db_xref="GO:0005506"
                     /db_xref="GO:0016705"
                     /db_xref="GO:0020037"
                     /description="Cytochrome P450"
                     /detection="hmmscan"
                     /domain_id="clusterhmmer_JX265_001088_0011"
                     /evalue="5.30E-22"
                     /gene_ontologies="GO:0004497: monooxygenase activity"
                     /gene_ontologies="GO:0005506: iron ion binding"
                     /gene_ontologies="GO:0016705: oxidoreductase activity,
                     acting on paired donors, with incorporation or reduction of
                     molecular oxygen"
                     /gene_ontologies="GO:0020037: heme binding"
                     /label="JX265_001088"
                     /locus_tag="JX265_001088"
                     /protein_end="486"
                     /protein_start="266"
                     /score="78.3"
                     /tool="antismash"
                     /translation="SKVEEEHGWSTSDKAAMAIGILQGSVNNTVPISYWYFMHIVSNPK
                     LVKKLRVEAEHLVTAGQTLPNGKREMLVDIRGLEERAPLLVAAFRENQRVVGVGVINRW
                     VLDDTVLSDGQRSYLLKKDTPLLMSSMVNHTLEAHWGESVDEFDAERFLRTDPRTGAER
                     EFHGDAPVPRGAFIPFGGGKHLCPGRSFASAENWGTMIAFLLGFDITTPQGTPLVVP"
     gene            25190..26510
                     /locus_tag="JX265_001089"
     mRNA            join(25190..25272,25344..25806,25883..26252,26395..26510)
                     /locus_tag="JX265_001089"
                     /product="hypothetical protein"
     CDS             join(25190..25272,25344..25806,25883..26252,26395..26510)
                     /codon_start=1
                     /locus_tag="JX265_001089"
                     /product="hypothetical protein"
                     /protein_id="KAI1880849.1"
                     /transl_table=1
                     /translation="MAPNLTVHVKNISASTDDKEIKDFFSFCGKITDLKVTSAADNTKE
                     ATVVFEKETAAKTAQLLNNTQLSGNQITVTPEQDSEDTGPTTNAERDSDEITQEEKPRS
                     RILAEYLAHGYVVGDVALQRAIELDQKHGVTNRFVTTLQGLDSKYHATDRAKAADQSYG
                     ITQRAGTMFGGLSSYFEKATNTPTGKKLVNFYTQGQRQVQDIHAEARRLAELKKDEHGG
                     SAYKASGLERVFGKEKEQEKSAGLDGASEYTPTTTQDGTQTCGCNGQSKVCGCSEGKCA
                     CGSCAKAKQNVQTCDCSGDKAQCKSSASGVPQPGPKAGTTESTPIAPTGDAIPSKAPGS
                     EKS"
     PFAM_domain     join(25211..25272,25344..25476)
                     /aSDomain="RRM_1"
                     /aSTool="clusterhmmer"
                     /database="35.0"
                     /db_xref="PF00076.25"
                     /db_xref="GO:0003723"
                     /description="RNA recognition motif. (a.k.a. RRM, RBD, or
                     RNP domain)"
                     /detection="hmmscan"
                     /domain_id="clusterhmmer_JX265_001089_0012"
                     /evalue="9.10E-09"
                     /gene_ontologies="GO:0003723: RNA binding"
                     /label="JX265_001089"
                     /locus_tag="JX265_001089"
                     /protein_end="72"
                     /protein_start="7"
                     /score="35.2"
                     /tool="antismash"
                     /translation="HVKNISASTDDKEIKDFFSFCGKITDLKVTSAADNTKEATVVFEK
                     ETAAKTAQLLNNTQLSGNQI"
     gene            complement(27006..27286)
                     /locus_tag="JX265_001090"
     mRNA            complement(join(27006..27077,27143..27286))
                     /locus_tag="JX265_001090"
                     /product="hypothetical protein"
     CDS             complement(join(27006..27077,27143..27286))
                     /codon_start=1
                     /locus_tag="JX265_001090"
                     /product="hypothetical protein"
                     /protein_id="KAI1880850.1"
                     /transl_table=1
                     /translation="MSSSNQGRQSPPPEQQSGPQLKDTPGSGKGVEDVNSGDKKQEQQD
                     QLKNLSSNSKGVLDDAVEAKFAKTAK"
     gene            28727..30100
                     /locus_tag="JX265_001091"
     mRNA            join(28727..29074,29147..30100)
                     /locus_tag="JX265_001091"
                     /product="hypothetical protein"
     CDS             join(28727..29074,29147..30100)
                     /codon_start=1
                     /locus_tag="JX265_001091"
                     /product="hypothetical protein"
                     /protein_id="KAI1880851.1"
                     /transl_table=1
                     /translation="MPDINSIPASPSTTRRPSANLSSQAQPGAAPPPPSSAPALNILPS
                     NQQSYHQSVAASLPSPSLPSAPAPASMPPPPPPAPGHDNTGVGAGPGPIRHPRPLTAAE
                     LHHQLEAEQELLVNRLTRDLQTLRAAHNSSVASNGSSASASTSADQQSSFVDTHLLSGP
                     GFPLPSTSADRRHHRTSSSTSARSFSQAATAGSTPSAIATNHPPSGNAGSVLEAARNPR
                     GSMSMSRQNSTTSHRSASRSRNRSPHPTGSGSYSQSHGFPYAEHGSGPGYFPRSHPTST
                     PHSTAATPGSELSPGLMPATLRYEETAYYRQELDTAKRENDALKRRIKELEKMVRERRE
                     SDASQRSAGGARIRSESVSTTASVSVSGAAGVGGGGTGIAGGRREPSGRAGAGMERAFS
                     TLSVAGSVGVGVPEEELQVGESAASAGLGAPEGK"
     gene            complement(30586..32788)
                     /locus_tag="JX265_001092"
     mRNA            complement(join(30586..32075,32167..32788))
                     /locus_tag="JX265_001092"
                     /product="hypothetical protein"
     CDS             complement(join(30586..32075,32167..32788))
                     /codon_start=1
                     /gene_functions="transport (smcogs) SMCOG1005:Drug
                     resistance transporter, EmrB/QacA (Score: 211.7; E-value:
                     2.2e-64)"
                     /gene_kind="transport"
                     /locus_tag="JX265_001092"
                     /product="hypothetical protein"
                     /protein_id="KAI1880852.1"
                     /transl_table=1
                     /translation="MCNYAGCSSCVQLKARRDSDPFTMASLHPNSGMSPLQPNHPNLQP
                     HHSHQHEHGHEHHHHHNHAPPRRNSRWSFSSNEIVLNRLSEILAPFDATRGEASISEYP
                     EDDLEHGPEMDTIPIAPPVPIKDEALYKAARDQHNQRNANPAATAAAGRIWRLPDELKG
                     PARLRPLEQDEESSPTSEDSAADGMSRTREAVFVSTICMAQLCTQAGLGQTLAIIHVVG
                     DTYGISNPRDLSWLIAGYTLTIGTFILIAGRLGDAYGYKRVFLAGFAWSALWAAVAGTA
                     VWSTHVLFTVCRVLQGLGAAMCLPNAIALLGATYPPGKRKSMIFAIFAATAPCGSILGA
                     AGGGVFALVWWPVAYWAFALVLCVVATVGYYVIPAVGHRYETPASFPAAIRDLDIPGAV
                     LGVSALALVSFAFNQGPIAGWSEPYIWMALVVGALLMCIFIMVECHYAANPIIPLNALK
                     PNVSFILGAVACGWGCFGIWSFYTWQFLQVIRRLSPLLTTAWFSPVVIVGILASLTTGL
                     MLHRLGPPVVMTISMLAFTIGTLLIATCPDTQTYWGQTFVCMLVISWGMDMSFPAATLL
                     LSDSVSRRHQGIAASLVSTVINYSISVGIGIGGTVEQQVTNGAVSYDAVLSGYRAALWT
                     GVALASLGVIICLGFLFKMFLDNRPWTTWNWEWEFKRRNKKEVCCTCHGVLDGTTVGSH
                     SPGHQMTSI"
     PFAM_domain     complement(join(30886..32075,32167..32182))
                     /aSDomain="MFS_1"
                     /aSTool="clusterhmmer"
                     /database="35.0"
                     /db_xref="PF07690.19"
                     /db_xref="GO:0022857"
                     /db_xref="GO:0055085"
                     /description="Major Facilitator Superfamily"
                     /detection="hmmscan"
                     /domain_id="clusterhmmer_JX265_001092_0013"
                     /evalue="2.00E-39"
                     /gene_ontologies="GO:0022857: transmembrane transporter
                     activity"
                     /gene_ontologies="GO:0055085: transmembrane transport"
                     /label="JX265_001092"
                     /locus_tag="JX265_001092"
                     /protein_end="604"
                     /protein_start="202"
                     /score="135.6"
                     /tool="antismash"
                     /translation="AQLCTQAGLGQTLAIIHVVGDTYGISNPRDLSWLIAGYTLTIGTF
                     ILIAGRLGDAYGYKRVFLAGFAWSALWAAVAGTAVWSTHVLFTVCRVLQGLGAAMCLPN
                     AIALLGATYPPGKRKSMIFAIFAATAPCGSILGAAGGGVFALVWWPVAYWAFALVLCVV
                     ATVGYYVIPAVGHRYETPASFPAAIRDLDIPGAVLGVSALALVSFAFNQGPIAGWSEPY
                     IWMALVVGALLMCIFIMVECHYAANPIIPLNALKPNVSFILGAVACGWGCFGIWSFYTW
                     QFLQVIRRLSPLLTTAWFSPVVIVGILASLTTGLMLHRLGPPVVMTISMLAFTIGTLLI
                     ATCPDTQTYWGQTFVCMLVISWGMDMSFPAATLLLSDSVSRRHQGIAASLVSTVINYSI
                     SVG"
     gene            35680..36670
                     /locus_tag="JX265_001093"
     mRNA            join(35680..36211,36279..36670)
                     /locus_tag="JX265_001093"
                     /product="hypothetical protein"
     CDS             join(35680..36211,36279..36670)
                     /codon_start=1
                     /locus_tag="JX265_001093"
                     /product="hypothetical protein"
                     /protein_id="KAI1880853.1"
                     /transl_table=1
                     /translation="MSIKTTATIFAGLLACQTVSAYDFTISSGNRNYTKDSGPYRVSGK
                     DMKAALANPFASHNWTAAGPNGTSDYTYTITVADINLNDTAVYKNKTMATADAIISLSA
                     PAGANLTDWKVNHKIYIPEYNQTWIDLFKPSDNGDCKTALSDACLAKLTSKPRNGSNWP
                     EECPPTNSMSSFAWNSTASSVVNADAWVNYYSRPHDASNKTLVEKLSKQVFPILLEWNH
                     AKTNQSVRSMRCVRATVPSPSPNPGTTTSSTSGPTSSATAPPTTTATSAPASTTSPAAG
                     IAGLNAAVRKDYLLGAAALVAGYMAC"
     gene            complement(38210..38765)
                     /locus_tag="JX265_001094"
     mRNA            complement(join(38210..38380,38520..38598,38650..38765))
                     /locus_tag="JX265_001094"
                     /product="hypothetical protein"
     CDS             complement(join(38210..38380,38520..38598,38650..38765))
                     /codon_start=1
                     /locus_tag="JX265_001094"
                     /product="hypothetical protein"
                     /protein_id="KAI1880854.1"
                     /transl_table=1
                     /translation="MPLTLLVCPPRVNIIFANFPGAFIWNAVLFNTRAFLALAKAPYLQ
                     GMLLISATEYGIRLITTGATNALPAYMARLVTDNGHESGRKDEIMERVLESVEQAAKLN
                     SSVLEQVVRSYEAALYS"
     gene            39836..40757
                     /locus_tag="JX265_001095"
     mRNA            join(39836..40128,40187..40757)
                     /locus_tag="JX265_001095"
                     /product="hypothetical protein"
     CDS             join(39836..40128,40187..40757)
                     /NRPS_PKS="Domain: PKS_KR (3-175). E-value: 2.4e-09. Score:
                     29.2. Matches aSDomain:
                     nrpspksdomains_JX265_001095_PKS_KR.1"
                     /codon_start=1
                     /gene_functions="biosynthetic-additional
                     (rule-based-clusters) adh_short"
                     /gene_functions="biosynthetic-additional (smcogs)
                     SMCOG1001:short-chain dehydrogenase/reductase SDR (Score:
                     192.8; E-value: 1.2e-58)"
                     /gene_kind="biosynthetic-additional"
                     /locus_tag="JX265_001095"
                     /product="hypothetical protein"
                     /protein_id="KAI1880855.1"
                     /sec_met_domain="adh_short (E-value: 8.4e-31, bitscore:
                     102.7, seeds: 230, tool: rule-based-clusters)"
                     /transl_table=1
                     /translation="MPPVWFITGASNGFGLSLCLRALKAGHNVIGTMRKKSKAAQALKS
                     IEDAGGKVFELDMTEPQASVAKKVQDAEAIYGKIDVLVNNAGYSLLGPIELFTEEEANR
                     QIQTNLFGPLYAIQAVLPGMRSRRSGTIVNISSVAGQDGLATCGLYAASKFALEGLSES
                     LAREGAEFGISVLIVEPGGFRTNFLNAMVVNEKGLGEKNEYQGTQVDKTIQNFAAYNGK
                     QQGDPEKGAERIWGAVTGEGQGGQVKGKVLRLPLGKDCFERISQKVDQVKKDLEMTQSL
                     AFSTDI"
     aSDomain        join(39845..40128,40187..40418)
                     /aSDomain="PKS_KR"
                     /aSTool="nrps_pks_domains"
                     /database="nrpspksdomains.hmm"
                     /detection="hmmscan"
                     /domain_id="nrpspksdomains_JX265_001095_PKS_KR.1"
                     /evalue="2.40E-09"
                     /label="JX265_001095_PKS_KR.1"
                     /locus_tag="JX265_001095"
                     /protein_end="175"
                     /protein_start="3"
                     /score="29.2"
                     /specificity="KR activity: inactive"
                     /specificity="KR stereochemistry: C2"
                     /tool="antismash"
                     /translation="VWFITGASNGFGLSLCLRALKAGHNVIGTMRKKSKAAQALKSIED
                     AGGKVFELDMTEPQASVAKKVQDAEAIYGKIDVLVNNAGYSLLGPIELFTEEEANRQIQ
                     TNLFGPLYAIQAVLPGMRSRRSGTIVNISSVAGQDGLATCGLYAASKFALEGLSESLAR
                     EGAEFGISV"
     PFAM_domain     join(39851..40128,40187..40463)
                     /aSDomain="adh_short"
                     /aSTool="clusterhmmer"
                     /database="35.0"
                     /db_xref="PF00106.28"
                     /description="short chain dehydrogenase"
                     /detection="hmmscan"
                     /domain_id="clusterhmmer_JX265_001095_0014"
                     /evalue="4.10E-49"
                     /label="JX265_001095"
                     /locus_tag="JX265_001095"
                     /protein_end="190"
                     /protein_start="5"
                     /score="166.8"
                     /tool="antismash"
                     /translation="FITGASNGFGLSLCLRALKAGHNVIGTMRKKSKAAQALKSIEDAG
                     GKVFELDMTEPQASVAKKVQDAEAIYGKIDVLVNNAGYSLLGPIELFTEEEANRQIQTN
                     LFGPLYAIQAVLPGMRSRRSGTIVNISSVAGQDGLATCGLYAASKFALEGLSESLAREG
                     AEFGISVLIVEPGGFRTNFLNA"
ORIGIN
        1 gatgaatttg gcgtagatca ttgggtgttc gcatccccgc gtgctaacgt gagctggctt
       61 ctagccctcc ttctagaagc aaatgcgacc accacccagt attcccgtcg ttttcctcgc
      121 ctatgcgcat ccggccaaga gagcgtgggc tgtttcccgg ccatgcgact tgatccctcg
      181 ggcggaagcg tgccgaaagg accagtccca agacattttt taccttgtct aagcagacat
      241 cacagaggtg atcatgaact tgcccagcct tgtccgtcag ccttggcagt ccactgtggt
      301 gcacagctcc ctaaaaagga ctactcgcta tcgccatatc tcgcgccatt cattgtgcca
      361 aggtcttggg tcaattgacg accatggggg taacggccga tgatacctaa tgcagcatcc
      421 ttgccggcat caacccgtcg agtgggagag ctttgtatgg ctcctctcgg cggaaattat
      481 cttcgcggga ctcgccattg gccgtatctg caatttgtgt ctggggtcga gcgaagtcat
      541 ggccggctgg agacgagggt tgatgcagcc gagacttata ccatagtacg cagccatggg
      601 tccactggtc gagagctccc tgtccagaac ggcccagtag aatattcagg gtcgcggtcg
      661 ccgcgatgtg tgttcccatc ccgtaagttc ccagcgccac gggactgggc gctggagtta
      721 gtcttgaagt tgcccgcttc tggaagctcg aatgtatttt cgacagtttt gtcgacaccc
      781 ccggtgcctt agggcaatcc atgaatgtaa cattgatcct tctgcttggc accgtagaga
      841 atacataact agaacgttgg gaccgttccc agagagttgc gtcctcgttc ctctctcgca
      901 ggccgtctcc tccacctctc cggttacttg aacctcaaac gatcgtcaag atgggtaaga
      961 atatttctct tccttttcag cacatgtcga tacctactct ggtcccccta tatgcgattc
     1021 aatgatagac tgattcctta tcatagctga cgctggtact accatcgcca ctatccccgc
     1081 gtccgtgggt gcaattggtg aaaagagtcg cgcgtcttac gatgcaactg cccaggcggc
     1141 cattgaggcc gaagtcaaga acatctcaag cgcagacaag actgagcacg acaccttcca
     1201 tggcttggtc attcccaccg aggaggagaa gtcgaccttg aggcgtgtgg ccggaaagat
     1261 gcctgccagt tgctactatc tctgtgctgt ggagtttgcc gagcgtgctt cctactatgg
     1321 ctgcaaccag gtgtacaaga acttcatccg tgctcctcta ccgcctggca gtaccacggg
     1381 agcctctggt tattccgagt acaccgctgg tgctctaggc agaggttctg tcactgccac
     1441 cgccatgacg gaggccttca agttcctcgc atatgccctt cctgtctact tcggttggct
     1501 cgccgatacc aagtacggtc ggttcaagat gatctgctgg ggtgtggcca tttgtggtgt
     1561 tgcacacgta atcatgatca tctcggctct cccgcccgtg ttggtctccg gacacgctat
     1621 cggcccgttc gcgttgtctc tgtacatgct gtccatcggt gctgctcagt tcaagccgaa
     1681 catctctcca actgtcatgg accagtcccc ccacaagata gcccacgtca ttaccgacaa
     1741 gaacggcgag aaggtcattg tggatcccga ggagtccatc aacagtgtca tgctctggtt
     1801 ctatctgctg atcaacgttg gtgcctgtac tggtattgca acaacttacc tggccaagct
     1861 ggtcggttac tgggcggcct acttgatccc aacaattcta tatctcatgc tgccccctct
     1921 cttgtggtac ctcaaccctc gcttggtcaa gcagccccct ggcggatccg atttgggcaa
     1981 cgtcttcaag gttttaggcg acatcttcgc caacggaggt ctcaagcgca ttggacgaaa
     2041 gggattctgg gaactcggca agccaagcgt cctgactgcc gccggcagca ccaagacttt
     2101 cgcatacgat gatgagtttg ttgaagatgt caggcgcact ttccaggctt gtggtatctt
     2161 cctcttccag cctatcttcc aaatcaacga tggtggtctg ggtgctgctg gtaacgcctt
     2221 gacggcgggt atggacacca acggcgtccc gaacgacctt ctggacaacc ttaattccgt
     2281 ctctattgtc ctaggtaagt tttcaaccat tttagatgag aagtctgtcc aagcatgata
     2341 tgctgactcc ctaatctagc ggtgcccatt atgaaccacc tcgtttatcc tctcctgcgc
     2401 agatatggta ttcagtgggg cgccatctcc cgcatgacct ttggatttgc tctctgcaca
     2461 atcggttcaa ttggatattc tatcctgcag tataatgtgt atcaaacatc gccctgtggt
     2521 tacaacgcca caacatgcgc tgagattgtc ccggagggtg agactgcagt ttcgaccgtc
     2581 tcatacgcac tctactcaat tcccgtcatc ctgacggctc tgtcggagat cttcatcaac
     2641 gtcactgcct acggtattgc ctactcgcgt tcccccaaga acatgaaggg tctcgtcgcc
     2701 tcgatcaacc tgttcatgac agccatctcg gccgcaattg gtttggccac ttcagccgct
     2761 gtggctgacc cttaccttat ctgggtgttt gctggcccta ccattgcagg cgctgtcttg
     2821 actgttcttt tctggttcac cttccgcaac atggacaagg atgagttcgt catcaacaca
     2881 ggctttggtg atatgaagcg cgactccgac gtcgagagtg acgcagagcg taccaacacc
     2941 ggcgtcctcc ctgatgagaa ggccgctgtc aaggcataaa ttcgtaccgg cataggtgtt
     3001 ggcttagtgg agtttatggc tcaggatgat acccgttgta gtgaattgta atggtcacct
     3061 gtcatgcatt tcagtgaggc atccgtaagc gggcgcaaga cggcattact atatgcagct
     3121 ttatataaaa caaatccaag acttcaagct tgtgaaataa cgctatgcga aaaaagaaat
     3181 cagctgctcc gacactgagt ttatagttgt ggtcgtatat tttcgtctgc gagttacttt
     3241 ggcccatgcg gcatgactgt tcaggacatg aggtcgcaca acgtgaaacg taagcaagaa
     3301 aagaaattgt agtgactgac aagttttcag ccaacgagat ctgtgtgctg gttatagagc
     3361 tgcaaaatca gaatgctgac gtgatcagga tgactgcatc ctgattggca gccactcagc
     3421 ctacacttta caacgagatt acacttcata taatccgtgg tgcggtattt agtctcctca
     3481 aggttattat tagcaccatc accatacata tccttaatga actgcacata agtctcaaac
     3541 ctgatgctcg gcagatgtaa cttgctcttt atgcttaacg tctaccgagg tggtgagcgc
     3601 ttgcgtgaga cccctcctca gacacgaggt tcaattaagc atagacttca gcttcacagc
     3661 catcgtgacg cacatttctc aacgttggtg tcagcctccg ctcagtggag ccaatggcgg
     3721 cgagtggcgt ccgcgatccg gcgatccatt agcccttgtg cgggctagtc agttcagctg
     3781 gatcagtaca ggacttcgta ttcctggaaa gagtgatcgt cgttaggtaa gctagacgcc
     3841 agccatggca acacatagtc agactgaaca gaacgatgtt ggagggacca gcggttcgtg
     3901 tggtgcctga cgtcgtccgc ccttgaaaga ttggcgtata aaaggcgatg cctggcctgc
     3961 ggaaaaaaaa aatcgagaaa tccgcattca ccacaataac tcacttcggg caaatagtcg
     4021 aagaaataac acaaacatga agttcacttt gttcgctgct ctgagccttg gtgtcactgc
     4081 caattccaat gccacaccac tggatgctcg cgatggcgtc cagacggttc acctgacctt
     4141 tcatggcggg ccagcttcat attccctaac catacctgcg gacggcaaga tacaccagac
     4201 aagtacgtgc aatcttgagt tccgggttgc ctccattgca atagagtagc attcgatgcg
     4261 caaaccatgt aatactgacc cgatgcttgg atagacaacg gcatttccgt caacatcatc
     4321 gacacccctg actataatgc tatatcccag tgcacattct acacggctgg ccagaagaca
     4381 ttggtcagcg gcatcaccga taaaggactt cagcaggtca tcgtcgggcc acctcaacct
     4441 atcactgccg taagctgcca aggcatgtgt gttggcatct acggagattg ctacgaccat
     4501 aatggtcagt ttgttgggcc gtgctgtaat ggcttctgtg cggctgacaa gtgtcgtcca
     4561 tgggtcacta ctttctagta atttggcacg tccctagggc gggattggaa gctcggaagc
     4621 tcgggtttgg gataaggcga tgattaaaaa gaatcaatct ggattagtct ggctggtaga
     4681 gaagtcaaat ttattggggt tgctatctca gaccttgacc gccattctgt cttttccggt
     4741 gatttgcttt cctccttgga ttgatcaaat cccacagccg aatctgaaca tcagcgatgg
     4801 cctatgtacc aggttggtgt gtgttgggga tggagtcagt ggccaagagc cagaacttga
     4861 cgagcacgta gttatttccg ccatccgtgc aatgccgatc accacgtcct tcaaccttgc
     4921 catcctttgc gtgattggtg acagcatcgt cgacaacgtc gccgacgtcc ttgtttccga
     4981 ggtagtatcc gttcgcgctg gggttaccgg gcgagttagt aacgaaagcg caaccatccg
     5041 tccagactag cggggtccag gtctgaatct gttgcatgcc atcattaacg tagaatcgcc
     5101 ctttattggc tcgaagccag tcgcggacac gagcgcactc gtcagcactt ggagagttct
     5161 tgtcgtgacg gtcgaaatag aggtagtcgt cctggcatag atgctcatcg ttgttggtgt
     5221 agccccaatt agcagccacc aggtcccttt ccctgtgggg agtgaaagag ccagcattca
     5281 tgaacacggc agtgggaaca ccatcagatc cagtgaagtc gagacagcta acgccctcca
     5341 cctgtgcaac gtctttgcat gttgggtgct gggtttgagg aagggcggca ccaaggccca
     5401 gagcgatggc gatggcaaag atgacggtga gggtcatttt cactgtttgg caggaaaatc
     5461 tgtgttgttc caggcagacc aggatgcact gcctacagct taatgcgtgt tcgaatatca
     5521 atttgaggtg caggcgagat gttttcgacg aggccgtagg tgttgcaata gagtgggagg
     5581 cttcgaacat tcaggcgttt taagtagttg ctacgaggta tcaagtacga tctttactgg
     5641 cagaagctcc ttccccgaaa ttctttgttg atattgaacc tctgtagatg tgtgggcttg
     5701 atcacgcctt ccgcatctat ggacgtcaat taactctcag gtgacacaag tgaatacatg
     5761 cacgtcaatc cactaatgac attgctcctt tttcacaagg tagagacatt ggacatggta
     5821 tcacttagaa attgcatcat cttcggggtt tctgatactc cagcagtgag gtatatactc
     5881 ttcaatttgg gtggctcggt tatccgagtc gccagataat tcaatgaccg gacagcacga
     5941 gaaacgcgcc aagcgagttt gcaatctggt gaacgcaacc aataaattaa aacaagagaa
     6001 tcgtcccagg ctcgtttttc tctacaagac cagcaatgcc ggatcattac tgcatgctca
     6061 ttttctggcc aggaagctct ttgagccctt ttgaatgaat tgtcagtcag gtttccttgc
     6121 tactttataa aggaatgtgg atcttacagc cttgggtctc ctcagttact gtgttcttga
     6181 tgctgcattt gttctgctga gctgccgtct gcgacttgag agggcgcccg ttcccgcagg
     6241 cctggaacat gcaggatgag tccatggctt tctgcaacga atcacccttc caaccgaaga
     6301 tgtagtcgcc atgggtcccg tatccctttc tgtcatcgta gctccaaacg aaaggttgcg
     6361 agccatcctt tggccacata ttggcgaaca ttgtcgtgtt ccagagggtt tcataagcga
     6421 gctggggcat tttcacgggg tgggatgctg ggcaaggacc agcgggtgta aatgcttctt
     6481 tgactgtatt gtacatgtgc gattggtggt ctggactgtc gaggttcttg ccgtcccagc
     6541 aactagccaa agtcagaaca gcgtatgatt cttcttcatg tggccactca cgatgggaaa
     6601 tggtggacag tcatgatccc accaggacac ttcttcgttg gaaagtcggg aagttcaggg
     6661 aatctggtca gtgcattgtc aaggcagaca tagcgaagac catggtggcc cttggctgcg
     6721 tctaatgtac tggtggttgg actgcccaca gtcatacgga aaccctggac acgatcagtt
     6781 atgtggtcat atcatagttt ctttgccttg gttgcaacct actggcttga aggcggtgat
     6841 cttttcattc ccgtttgagt tgaaatcttt ctgtgtgtag tagattgtca ttcctccctg
     6901 gacagcagcc gtgttatcgc ctatctgggc atttggatat attgggacac gatgatatga
     6961 gccgttctcg tgtttaaagt acatgaccgc ggtccagtag ttcgagaagt cctcagaaaa
     7021 gggacacgtc gtgcaggtgg cttgctcagc gatatcgcct tgcattgtcg cgttgaaagc
     7081 atttccccct acaatctgat ggacatggcc agagggcacg ttaccaggtt ccaccacagg
     7141 gtctagacgc tgaatgctca atgtcgaaca tccaaatcga agtccggcct gagaaggcgc
     7201 agcaaacgcc agtgcaaaga gtaaagattt catctcagtg attcagactc tggaacaaac
     7261 tgatagcaca agccaaccga atgcaacagc aaaattcagg aagctgctgc gaacgtcatg
     7321 gtggttcggg gtatatcgaa ttaaatagac tcccgttgtc gctgaaactt gagattactt
     7381 ggccctccaa cttattgcca agcagtcaga tcctcggtgc acgcctgtca tgtggcagta
     7441 gcccgacaaa ctgaggctag agcttgaaat tctgacatta tcctaaatgc atagcttgcc
     7501 aatctaggaa aaggccgagc ctcagaacat cacaatcctt cgagtgtcaa ttgcctacca
     7561 tcggcatatg tggaaaccgg tctgtgctaa ttctgcgaca tccccagttg ttgtgttgcc
     7621 aagatgcacc gaggtaaggt tggttaggat gaatttcagt tgaaataagc tgcccaaagg
     7681 tgcatgtatg ttctggtttg atgtcactgt tgactatgac tttgaaactg ccggccgcaa
     7741 cataagggat aatgtcatat gtttaaattg atcttgcgct caggttgtta atggcccttg
     7801 gtggattggc tgaaaattcg ggaactccag caagcatatg cagttacttt caataaagcc
     7861 gcgggtatac cctccaaaag cgtgcttctt cgccagaagc tcgcggcact tagggacaac
     7921 gttgataggc attttccaaa agatcaccgc cgcattggga atttaagcta aaaaaaacga
     7981 tacacacatg gttaagccac ttccaaaaac catgaccgtt tggatagggc gacaataaaa
     8041 tgaaacttac cagcaacatg atgggttcag atgacgaccc cacaacttta cctgcatagt
     8101 tggtcctgaa cggctcttga catatgcttt tctccaatgt atccctattt cggctctaag
     8161 ccgcgcaggc tgctggagca ttcttctagg tattacaaaa attggccgtg gaccaagggc
     8221 gctcccacct ttttacaggc agtttcgcgc tccatttcaa ttacgaactt tacggcaggg
     8281 cttttttttt attctttggg gagggggggg agggcggcgt gtttagggta attcatctca
     8341 gtcatgcact ctagagctat gtcttccttg atactctttt ctatggtgct attcaaggct
     8401 cagtaatgct agtccatatg ggccatctat cgggcgtcta tctccactca atagctttga
     8461 aacatgacag tgagttcatt attagagcga tgtagtctct tgggcatgac aaggcttcat
     8521 ggttgtctga gaagcagcag agaaattgca tgtgaaagga gagattgtaa aaatatacct
     8581 aagtcttggc tgactatgaa ttaagccgac gccgactatc cctcgaaacc cacccgtggg
     8641 tacctttgta aaaggtcgaa aactagagca cgcacgagct acgcatgcag atgcgaaatg
     8701 accctacaac tcttgcggcg caagtccatc agtgtctcat acagctccat ggctgacaag
     8761 tcaagcatgt ttcaaaagag tggacaacca gtgctgtgag tccggccgct cagtatgaaa
     8821 cccacaaatg acagagaccg tgctcagtga ctggtggcca ctacacaaag agtgaccagc
     8881 gcaacaagga tactctcgat agcaaaggtc atgaagaaga ttttgatgta aagcttgtac
     8941 aagcgacccc aagatccctt catagatttg atagcattca ggaatgagag cgcgccatcc
     9001 ctctcgacat tgttcatgcc aaaagtccgg tcaactgaca caattgtctc ttcctcggcg
     9061 gggagaagtg aggcttcgat gcggatcaag gcagcttggg cggggatata gcatgtggca
     9121 acaactccta ggaaaattgt atagaagagt gccaaatggt atccggagtc tacccctgtc
     9181 accttgggca ccttataacc catgccgagg ggttcatcga cctcgatcct gagaagctgg
     9241 agaacgacac cgggtagttc gaccgcaacc tggtttgcga aggcaagaat catagttgga
     9301 atggcagtcg ctttcaaagt cgacttgaac tccggtgtac ggtaccaggc tcggtgcctg
     9361 cctggcgtgg tgatcgccca gtgaacccac gagacgtgaa tgggcacggc gatcagatcg
     9421 gcaacgagcg aagcgaccgg cacaggcata taggggatta agctgaggac tatgactatc
     9481 aaggcggtga ctgagttgta gtacatcatg atgttgattg cacggaaaag cgatctgaat
     9541 ccagagagag aatagagcac gcggtgcagt gcccgaatgc cggaagtcaa ctgttgctga
     9601 tgtgatgcac tgggttcctc gatggacgag ctcttctcct tgccgctttc gtcattttcg
     9661 gcttgcttga gggggacgta gtccgagtgg ctttccacaa cggttaagac gggaaagaga
     9721 gcagatagag tgtatgtggt ctacctcgat gagcaaattc acttgactga tgatgtacct
     9781 gagcaactca cgtaaagaat ggctggcact atggatgcga tcgtcaaagc accaagtatc
     9841 atgaatagaa cttggcgagt tccattcgcg tcttcttggc cccgtttgat gatgcctgag
     9901 ggctcaagac tcgccctcgc gatcagggct gcaagcttga gatgctgcat attgcacggc
     9961 aaaggaagtg tgctactcaa gaagggtttt tgggaggccc ctaaaacaga ggagagaata
    10021 tggtcaaata agatctggat ggcaaagaaa ggaaagaaag acgagctgtt ttggattcgg
    10081 atgggctgaa gtgctatcgt tggctcaatc ctttggggct gagccaggca gagtggggtc
    10141 atgagtgcct gggcgcacca ctacggcgca gtagtacagg ccacctgtga tttccccaac
    10201 acagggcaaa caaactgatc gacaggcaag aggaggttaa tcgttaggtt taatatcagc
    10261 ttctggctgg gtcccatagc tttggtgtaa gtgtacatgg tccagccagg tgatatcaac
    10321 catgacgagt acttgagaag agccgcattg agaagagccg cattgagaag agccgcattg
    10381 agattcgcac gggatgaaca gttgtaaagc aacttggatg gaccaaatca gatctcattg
    10441 gtttcgaagc ctcccctcga aaagaagctg actttgaagt ttcggtctag agggtgtatc
    10501 atgacgcggc ttgctccttt tcagccatcc atggagcact tttgcgtgac ttacattggc
    10561 catcaacacg aagggcgagt tgggtcctgc ttgtatgacc acctcccgag gcgtcctaaa
    10621 tctcacgact tctatgttag atgcagggtg tcaaatgcta aggaagaagt atatcttccc
    10681 agacgcgtat tggacggtta taatgagtcc tgcgcactgc aataagcgag ttgaacctta
    10741 ggttttcaac tgatgattct acctggctca acaaggccct tcggctttca cccgagcata
    10801 tgtgtactac atgatgcgcc tcgatgtcga aaagtcaaat agtccttcat agtacatatg
    10861 gagtgatctt cgcagtctgt ttgcaaaaat caccacagtc gcagcacaga actacaacgt
    10921 tgtagatggt tcgtcatggt cgcaaaaaca gccgcaagtg agaaccgcct tatcgaaagt
    10981 gttccttggt caggcagcta agagattcga agccctatcg ataaaggcgg ggttattctt
    11041 gtttctgcgg caatggttgg ccagcccccc caggttttgc tgactaaaac tgggccgcct
    11101 cttcgcgtga ttttggacac cgccaggcca cgtcgacttg accgaaacct caatatcaat
    11161 accgcccgcc agcaagcaca cactacgtga caacaaagtc ccagccagca tggatgaaaa
    11221 cattgacgcc agcttggatg gtcccatgga tccttcgctg ggcaacatgc agatgccctc
    11281 cgagatgcca gcttaccagc cgcgtcaact ctcaggcagt cgacgtgcag gcatcaggta
    11341 caaggcatac agcactgagg acttcgagcg tgctatcaaa gcagtgaagg aggaagggat
    11401 ctctctcaga aaggcatcca tgacgtataa cgtgcccaag acgactctcg ccgagaaact
    11461 gggagactcc tgccccaacc ttcccccgct gcaggcatca aggaaaaaca ggattgccac
    11521 ccgctatacc tggaccgaag ccgacatgga gcaagctgta gctgctgtgc acgcgggcac
    11581 ccatgcatcg gaagctgcaa gacaattcgg tgttccgtac agcaatctaa actcgagaac
    11641 acgcggccgc ccgccgcggg agctcaaggc tgagctcgcg cgcctgtcat tgaaacagga
    11701 gagcttgatg gtggactggg cacatgcgca gtgcgagctg ggctttcctc cgacgaagga
    11761 tcaggtctac gacctggccc aaaaggtcct ggcgaagagc ggtactgatc agaagctggg
    11821 aagacagtgg gttggccact ggctacgcag acacccgcac atcaaggtac tcgaatgggc
    11881 tccgaaacag aaggcagaca agaagctccc accccctttc gtggcgagca cgtttgcacc
    11941 tcaaaccctt gcgcaagccc ctgtcaccga agactcgttc atccatgaga caggtcacct
    12001 gggcgacgat actcttggtc acagtgtcgc cggatcgaat gcggacatgg ttggtcttga
    12061 tcaagggatg ggcgaagttg ccagtttgat catacagact tgatctcagt agtccctgtc
    12121 actcgtaaca gattggcttg actacgatcg ctacagcctg cctcggcctc gagtgttctt
    12181 caccagaata cactcaacgt caaccgcagt agatctcgag cgtttgaaat gggtctggac
    12241 cgtggacaga gttcgcgcgg ccataatgct gcttcgcgct agcgtctctg cctgataagt
    12301 tcaaatcagg ggtatggcct gtcgtcttga ccgccgcgct gagatcacgg gcaattgcct
    12361 atcccccaca gaggccgccc atagcgcttc ctgccctcct atcgtgtcaa ggagacatga
    12421 tgcgaagata ttggtcgcgg ccagttcaag tatcatttag acttcatact tgcgccttac
    12481 ccacacctgt gcaagagaat cagaaggggg tctcgaaagg tgtcatcagc atgtcgccgc
    12541 tatttactgt gcgtggccga cgcagggagt ctacacgagc aattcgatga acttgtagtg
    12601 caggtttcat taacaatcgg caacacctgc aggtccagag gcttggcgga agccttattt
    12661 ccatttactg gtatgtgtcg ggtcagaagt ggggcacgga tgtcgacgtt gaggctcgta
    12721 ctgcattcga tttggcctgc gcgtgggaaa ttgtcaacct catacaacaa gtatattggt
    12781 aaaagaagag ctggcccttt ttgatggtga atcaaaagga tatttgagat gaccatgaac
    12841 aattcattct gacatccacg aggttgaagg cctgcatctc tgattcctag ttatgtgagc
    12901 aaacaaagtt ttcatgcacc cccttctgat tggatcacca ccccagtgaa cttcctttca
    12961 gaatcacaga gattgactca attacaagtg tctcaataca taaaatcctt tctcgacact
    13021 gatcaagttt gagctatctt ttgaactcgc gagcctgcac ctcacccacg taaaatggat
    13081 ataaaaaatc atgaccccag actcctttca tatcaacatg gcagtcctag cgtagcccaa
    13141 gttgagctaa aagaccttca tactgttgct gaaagaggct tcgcggccac cgatcggtaa
    13201 gaattttagc ggctcaccgt aaacagtcga cgatatgtcg cagctgacag tatggtttag
    13261 gtacgggacg tctatagtgg ttatcgacga ggatgcggag gccagacttc gaaagaagat
    13321 cgataagatg atcattccta ttatctcggc actctacctg ttttgcttca tagatcgtgc
    13381 taacctaggt atgtccagta acggttctcc ttctgcgttg tgatattaat gcttagacag
    13441 gaaacgcgaa aattgtcggg ctccagaaag atctgaatat gacgggtatc tatgactaca
    13501 accagttggc atctgtcttt tacatctctt atattctatt tgagattccg agcggccttg
    13561 catgcaagtg gataggaccc ggatggttca tccctttcct cactatgggc tttggagtta
    13621 tgtccttggc tttcgcatac gtccagaacc tttctcaggc atgtgctgtc cgctttctcc
    13681 ttggcatctt cgaatctggc gtcatgcccg caatgaccta ctacctgtct cgatggtgag
    13741 cataagcatt attcttaaca ctgcagttta ctgcgacaat ctcgaatttc ctgccgggga
    13801 gttgaaatag agctcacctt gttctaggta tcggagatct gagttcacat tcagagtcgc
    13861 taccttcatc gtaatggcgc ctgttgctgg tgcttttggc ggcttactcg cttcagccat
    13921 cacgagtctg tcgaacatag gtgaactaca cacctggcga atgatctttc tggttgaggg
    13981 aatcataacg atctgtcttt ccctcctggg atttgcggtt ctcaccgacc ggcccgagac
    14041 tgctcggtgg ttaacgcagg atgagaaaga tctcgctact gctagggtga agtcagaacg
    14101 catcgccccg gtcgctgtcc ttgataactt tagcaaaaac aagctttggc tgggcttttg
    14161 gaacccggtg gtgcttgtca catcctgggt gttcttgctt gacaacatca cggtgcaagg
    14221 cctggctttc ttcatgccaa cgattattgc gaatatcttt ccgtcaacta gtggctacac
    14281 cagcatccac caacaactgt tgaccgttcc gccatatata ttcggggcat tattcacact
    14341 attgctgccc tatctgggct ggaaaatgga caagcgccag atattcttta tcatcgctgc
    14401 aatccctgtc atactcggct tcatcatctg tctagccacc agaaatcacg ttgcccatta
    14461 cgtcgctacc ttcattgtgg cagctactac gtttagtctt ggtccgctca ccaacgcgca
    14521 agcagcatgt caagtgtcca gcgacacgtc tcggagcgta gctgtctcgg tgaacatgtt
    14581 ctttggcaac attggagggc tcatatccac ttggagctat cttgactggg acaagcccga
    14641 cttcttgatt gggaacggtc tcaatcttgc tgcatcaaca ctgatactcc tatctagtat
    14701 cgcggctctg gtttggatga accacgacaa taaaaagaga aatggcagga acgtagacga
    14761 agaacttaga gccttggcgg aagaacagat cgaggatctc gagtggaagc accccgcctg
    14821 gaggtggaag ccatgaatat caggatatta gtagcacttt ctctccatca gacgagtcct
    14881 ggatgtattg gcttgtatcc aagcaggaaa attcgcaggg aatctgatta tatcaatcta
    14941 ggaatcattt tagcaatcag tccttactgt ctcaatttcc agttccttgc agaagcttcc
    15001 taggtctggt ctctttggac cacttctctg tgacttgaat gtgttattcg tctacaaggt
    15061 gaagataaga cttctcgcaa tcatgacaag atcaagtgag tctataatac aagatcgtgc
    15121 gcaaactctg aacctagtac cgcaggctgg aaaattggcc gacatccgcg gtttaccgta
    15181 gcaagatcga caccatctcg cagtcacttt aaatcggccc aacacatgat caaaagaggt
    15241 caccttggca ccggaatttc agcaaaaccc tgccgctgtg atacaatgca ccccggattc
    15301 cgacaacaca tagatgaagg ctaccgtgtg cgactcagcc aatcggcaca acagtggaca
    15361 gcatgatggt tacacgccaa cccaagtggg cacgcgtgga agcatgcggc ctatcaggag
    15421 ccgcatggaa gaagtccgca atgcctgttc catatctgcc tccgttaacg cactttaccg
    15481 gttgattaga tccagatccg caaaacggcc gaaccaacca ctgatggcag actcgtatac
    15541 acgagtaaat tgaaaagact acgaccagcc cgtcccatga actatcggcg caacgcgcga
    15601 agatgccgaa tgaatatctt accagcgaaa aacgtccgat gagaagcagg tagagggtgc
    15661 agctcccgtg ttgactatgg ctcctacaca ttgcccggca cttagatgaa ctatactcat
    15721 gcatcttgcc cctgtccaga ggtgcacacc aacgccaaga agataatacc atatctatat
    15781 aagcatcaac aaggcatctc gcaatcattt tcattctttg gtcagacttt catgagccgc
    15841 aattcgccat aatacctgtc aaccgtcatt cactccatag caaagcagca agatgaagtt
    15901 ttccgtggca gtagcattgg cttttcgcct ctccgccgaa gcgcactgca tcttccaagt
    15961 acgtcgtctc atcgcacgta ttcaatatca tttcacacat ccgctaactc ttagctagaa
    16021 agtctccgtc aacggtgctg accaaggctc tctcgtgggg ctgcgcgcac cgagagacaa
    16081 caacccggtc tacgatgtga cgggctccga catcatctgc caaaagtcgg gtagcacctc
    16141 cgacaaagtc atcacgatag cagctggtga caaggtcggg gcctggttcc agcacgtcat
    16201 cggcggcgca cagttctcag gcgacgctga caatccgatc gccaagtccc acaagggccc
    16261 cgtgacggca tggctcgcta aggttgacaa cgcggctacg gcgagcaagg aaggtctgaa
    16321 atggttcaag atctgggaag acacgttcaa cacggggagc aagaagtggg gcgttgacaa
    16381 catgatctcc aacaacggct gggttaactt caacatgccg acctgcatcg cgcccggcga
    16441 atacctcatg cgtgtggaga tcctggccct gcattcggcc aagaacagga tgggtgccca
    16501 gttctacatg agctgtgcgc agatcaaggt caccggcagt gggagcttca gcccgagctc
    16561 gactgttagc ttccccggtg catacaagca ggacgacccg agcatcctga tcaacatcta
    16621 cggtgctcag ggacagcccg acaacggggg caaggcatac aacgctcctg gaaacgttcc
    16681 ggtcatccag tgctgaaaag ggaatgtcat ggggaatagc gaaggagggt tagcatagtc
    16741 ggtgacttga aaacaccccg atggatgcca catacactga atgagacaat tactgtcata
    16801 ccatggaatg tgctcatgca cgcggttgaa tcaatgcccc aaagcagccc tcattgtttg
    16861 ggctgtcatt ttgccacttt atcctgaaaa cacaatacga ggtgctctag tctgttttgt
    16921 atttgttgag aagagatcag aaaaatagca gcccgaagac ccagctactt acgatgactg
    16981 cagacctgag catgttatag cctttgttga gacgaggctt acagtacctg cattagcagc
    17041 gtgtggagaa tagccgcttg ctaccagtgc ctgctacgga agtatgacac atttgggccc
    17101 cagaggcgct accatgtttt taagtctcag agtcgtacag ctttccagac gccggcggaa
    17161 aagaagtcgt caaatcgatt cattcttgtc aatgctgact gtagggtatt gcggcccgga
    17221 tccgaaatct caagtttgta gtccgtagac tggttcaatc aatgtaaatg ttgctgaata
    17281 ccggccaagt caaaaggggg agtcacggct gagatttacg tgaacctctt tagtcttgag
    17341 cggggtttcc ctctagtcaa tactagcaat gctttactag gagctacatg cagaatttcc
    17401 acgaacctca atgcaattga gttacatcgg accgtggaat gcaactctac gctttggcat
    17461 gggcatatgg ctgagtgcac agaatttctg caaatgtctc cctttgcaga tagttagcca
    17521 aagtcaagat ggccatatat ttaaacccgg ttatagagct ggtctgagaa gctggagttg
    17581 tccattacag caacatatca tagcagacag tcctgctcga ctcaccttca acttcccacc
    17641 tcccgaacta acagcccacc agaacagtta accgcgacga aagtatcatg agacttctgg
    17701 gaacgctcct tctattcctg ggagcagcac atgctgcatc tcaacctgcg gacatcatca
    17761 ccaccatcaa aagtttcgaa gaagatgcta ttaagctgca caaacctgcg agagaggtga
    17821 actgcgagac atcacggctg ttcgtgatca agaagggccc tctatacgtg cgtttgacac
    17881 ccaatataca cgcatttcgt caagaggcta atattgttgc cttttgatag gaatgcatca
    17941 agggacttga ggcggcagtg gagaaaggca aggcggttgg ctcgtctctt gaaggaacgg
    18001 aaccctatgg tccaaacaag caagcgcacg agacgcacaa ggcatacgtc aacttctcac
    18061 gttcgcacat ccgccttttc gacctcctgt ccgagggtgc agacactttc aacatatcag
    18121 ccaatggcca cgaagaccga tcccatgcac agccaaagat aggcaagcca acgtacgacg
    18181 tgctccgaaa ggtccaagag accattgacg tgagtccttg cgcctcgatg ttttagtgcc
    18241 agcctctgta ggcacagtca ttgacctttc cactaggacc tatcggcatt cttgatcaac
    18301 actgttgatg tcgcaccgta cgactttgac cgctttgttg gtactctgaa ccactcgttg
    18361 aatacttgca ttggcaagtg gaagcatgtg tgtgggaaaa agtgctcttg aggtgctcta
    18421 tggactgagg atagctcctc ggagattgcg aaagtcgact gttctgtctt gtgagaatgg
    18481 gacaggattc cgccataaaa aatgtacacg atacatgact tgaaaatgtt gaattgagtc
    18541 taaaccatat tcctgctgcc tcgtattatc cagcacacgt aggttgccat gatcgttgag
    18601 cacgtgtcat tatattgggc agaactactt gggaagacgg atccacttcg cgcgtttctc
    18661 actgtccatt ttgggtaatt cctgcaggta ccgaggcttg cttacgtaca ggcgcggcga
    18721 gatgtcgggc ttagctccca gtgtcatggc tacgcaaccg tgaccgacgt gtttgttacg
    18781 tcctggtcgt gccgttgatt acctacacgc gccaaatcag ggcaatgata atggtgaatc
    18841 atcattctag gcgacacggt cacactgcca tattgctcct ggcctgcaga gatatggtag
    18901 caaggagttt tacaggaaca gaagaggctg tggccagtgc gagctaacgg atagacaggc
    18961 aagaacttgg ggtaaaatga agcagagtcc ctacactata caagatactc tagtcgagac
    19021 aacctttttc ggtggtgagg cttcccactt ggactgcaga tgccagagag ggaatagggc
    19081 ggggaactca gaacacgcag gacaggggat ctggagccct gggagccctt ggagccgctc
    19141 agcggggctt aggctcagct accctggcac ggtagccagg tagtgggctc ccaagctctg
    19201 ggagctttca tgggattggc ggggcctcgc tgcgaagccc ccgtcttggt aacctccccg
    19261 ccgtccgcgg gccgcctatc tcggacgatc acacaccttg gtttcaagcg cgactcaacc
    19321 tcatcccatc ttgcttcacc tggcacgcct gggtcggaca gcgggagcga ttgcgctggc
    19381 gccacgcccg gaccgacctc tgtgctgacg ttttgagact ggaagcccag cccgtcggcc
    19441 aatgaggccc tcgactcgtc ggaatgacgg cacttgtaac gcatctagca gcgctcttac
    19501 tgcttgctgt tctagtgcgg tgagctgcag ctcggctagg taggatacgc tcagtttccc
    19561 acaccgggaa tcttgttgcc acgaggggcc tcactgccct ctcttgttcc ccttcgtttt
    19621 cctattccat tttattgtca tcttcttgcg gcccggtagt ccttgtcgat ctctcttgct
    19681 cgcgccctca tcttctgtta gagtacatgt cgtgaaccca aagtcaattc gtcgattacc
    19741 tagaacggac agtgtttctt tcggctacac cccacgatac acgtgccaag gcattttgac
    19801 gtgtctcaac tttatatata ccggtactcc agcgatatcg tgcaactttg atcagctctc
    19861 gtcgggaaat cagagcctcc caagcgtcaa aggttggcga agctgttcaa caagagggct
    19921 gagtaagagc cggtacccta cacccgcaac gaagtcgtct gctggataca gagcgctggt
    19981 cagatcgaga tacagccgcg atggcatcaa cgaacagctt tggggagctg ggtctctcca
    20041 ttctcggggt ggcgtcacag taccccccat atgggctgaa gcccaacgag gtcgatgccc
    20101 tggctgagaa gtactatcca gatagtccgg cgtaagctct gtctcaacac tcacgttctg
    20161 tcgcgtgcgc tgactgatgg catactcaag catgaagaaa gtcctctcta tcaaccggta
    20221 cacgggaatc gacacacgag cctcgatcgg cacatccacg cacccgctcg tcaatgccga
    20281 ccaagccccc tccatcgccg agcttcaccg cacattcatg tccgacgggg tgccattggc
    20341 cgtggacgcg tcgaggaaag ccatcgccga ggctggcgta gacctctccg agatcacgca
    20401 tgtggttgcg accacttgca cagacagcgc aaacccgggg ttcgaccact tcgtggtgaa
    20461 ggcactcggc atcacacacc aggttgagaa agtcctgtta cacggtgtcg gatgcagtgg
    20521 gggcctggcg actctgcgca cagcggcaaa tctggccttg ggccacactg caaggcggaa
    20581 accggccagg atcctgtgtg tcgcgctcga agtcagcacc accatggtgc gcagcgagct
    20641 taacagcatc aacgaattac aagagacgcg cataggggta tgcttattct cagactgcgg
    20701 tagcgcagtg gtgctcagca acggtattgg caagccaaca gcaccgcccg tctatgatct
    20761 tcttggctgg gagcacaagg ttatacccga ttccgaggag gacttgggat tcgatgtaga
    20821 tccagtgggt tggaaggtgg tcctatctcc ccgcgtgcca aaactggcgg caggcgttct
    20881 tgtgccgacc tttgcagagc tcatgcgcga tgtaccagac atggggcctg agtaccagga
    20941 agctgccgac ttcgactggg ccatgcaccc tggaggtgcg accatcttga cgggtgccga
    21001 gaagtccatg tccataagcc ctgagcacat gcgtgccagc tacgatacct acatcaacca
    21061 cggcaattcc agctctgcca cgattttcag cgtcatggat cgattacggt ccaaagacat
    21121 ggatgcgatc gcagtaggtg gccgtgtgag agattacgtg gttggctgcg cattcggtcc
    21181 gggtatcacg gttgaaatgt gcatgctgaa gcggaaccta ggcgcatgcg ggatcagtgg
    21241 tcttcaaact cccccggaga gtgatagcga cgggggcaga agcgagccgg acgaatcatc
    21301 agattgggcc agcatcgacc cgaaggagtc ggtacctgac tccccaaagt ccgagtacgc
    21361 aggcagttca gcctcggcct cgggctctga agaattcata gctgaggcac tggccagcgt
    21421 ggagctcgac tgattccggc aaccgcaaac cagtagcgtc aactaggcct gctcagagat
    21481 gcggaagtga agagtatgtg ctttttcagc atggcgttaa gaggtagata caataggagc
    21541 aatataccta ctcatatttg attctatgaa gccaaatcga ccttaaaagg catgatttgc
    21601 ttggtttttg caaatacatc cattctcgct gaggcgcaag ccttgcttcg atgcgaccta
    21661 taattcggca accttccaga ccacgttctc ccatcccttc cttctgcgga aggacgagct
    21721 caggtctgag cccgccactg gccgtccagt tccatgcgtc ggcaatggca tcgtccgttc
    21781 cggcacgacc aggggcgtgc cctgtggcgt cgtgatgtcg aatcccagga ggaatgcgat
    21841 catcgtgccc cagttctcgg cactggcaaa gctgcgcccg ggacacaggt gcttgccgcc
    21901 gccgaacggg atgaaggcgc ccctgggcac cggggcgtcg ccgtggaact ccctctcggc
    21961 cccggtccgg gggtccgtcc gcaggaagcg ctccgcgtcg aactcgtcca cgctttcgcc
    22021 ccagtgcgcc tccagcgtgt ggttgaccat gctcgacatc agcagcggcg tgtccttctt
    22081 gagcaggtag ctgcgctgcc cgtccgacag caccgtgtcg tccaggaccc agcggttgat
    22141 gacgccgacg ccgacgacgc gctggttctc gcggaacgcc gccaccagca gcggcgcgcg
    22201 ctcctcgagt ccgcggatgt cgaccagcat ctcgcgcttg ccgttgggca gcgtctggcc
    22261 cgccgtgacg aggtgctcgg cctccacgcg cagcttcttg accagcttcg ggttgctgac
    22321 gatgtgcata aagtaccagt acgatatcgg gacggtgttg ttcacagaac cctgaaggat
    22381 gccgatcgcc atggcggcct tgtctgaggt gctccaaccg tgttcctctt cgactttgct
    22441 ggtggtcttg atcattccgg atgtgtctgg cgcttcatag cctcgagtct cgaagtctgc
    22501 tctcggtcag tacattgatg ggctgttggg tcgaaagagg agccgccata gaaaccctgt
    22561 tgaaagttgt cagcataagc gagttgaaga aaacagcgcg gagaccgcag gaatacatac
    22621 tacattgcat gagagccttg tgcatctcag cgcgcgctct gtatgctgcg ggtgctgtca
    22681 cgcgcggagc tgggccaacc acaaagtggt ggacggaagt ctcgtattcc cttatccccg
    22741 ttaagatgcc atctggtttt gtgccatata gttgacctac cagaatttcg ctaccatgga
    22801 tcgatccttc ttccacggat tatcccgtcc tagaagcgtt gttatcgtcg ctacggtgag
    22861 aaggtgtctc caccagatga atgtgtcctc gatttccatg ttctgcggca gattgttaat
    22921 gttgttgtag atatctgtca gcgcattgac attcatcttg agcagatccg ttccggtcat
    22981 cttgctgtag acgatgttga cccaggggtg gaagaagtcg tctttcgcga acatgtccat
    23041 ggccttgttg gagatgggga tcatgtgctt gagcgtcttg atcaggtacg ggtcgaagct
    23101 caaggtgcgg gctttgaatg ccgcactgac gagttcggga gagttgatga tgtacatctt
    23161 cccgttcagc atgggcagcg tgcatgccgg catagggttc tgcttgctgg tcgatagtaa
    23221 gtctcctgta tgcccgcaaa acccgctttt cgtaagacat actacaatat ggcccaatat
    23281 cgatgagact ccttcagcat cccgatgatg tgcccaatga ctgggacatc gggtttgaga
    23341 gcggccggct cccttgggtc caggcgaaga gtgaacaggc gccaaaagag ggcggccacg
    23401 gacagagcca gaataagaga caaggtgaag ccatcaaggc tgttcctgag cacttcagat
    23461 aaagccatga tgaagtcgaa agctgaaaag cataacttcc gcagaggcga aggtcggtaa
    23521 gtcggtagat acgatattta ttttatatat gaatgcccag taagctgaac ccgatggtcc
    23581 cctggtggga tgtattctgg taatttggaa ctcacctgat tggcccgctc gcactattgt
    23641 agggtcgtgg ctccaggagg atccataaag taagcactaa gtgaaccaga caagcagcta
    23701 ggattcccat tcgtctgtac tgcacaggtt gcacagcttg cacttggatg catttgttta
    23761 tcacccagct cccacctcga taaggaaagg cacaaaccac atttgcccac ttttcagcgc
    23821 caggtaggct agggtggaat ggttcaggtc aaaaatagca gacgctgaaa tgaaatgcag
    23881 tatatattct tgaggagagc cgtaatgttg tggaatacag acttgttgtt tatcgccaca
    23941 gagtatgact tttctttatg aattcactgc ctggatgact tgtggctgta gatttgcaac
    24001 atatttctca caatcaaagg cagaatgcaa aaggcatact tttctacccg tttagaaaca
    24061 acttggaggt agaagggaac ccaaggaggc ttgtgtgact ctgactacca acccgggtag
    24121 gcgactactg gcagcgcgcg cgcgcgcgaa agaacggggt caaataccta ggtacgcatg
    24181 taacaccaaa atggaactgc tataagccat aacggtatgc gcgatgataa ctcgtgtcta
    24241 catcagcctg tgcagagagt atgccgtcac tgaaattatg ggatataggc cacctgttac
    24301 atagctgaac cgacccaagc aaaaggagat gacagagaca agaaggaaat aacaagacac
    24361 aatcttcatc tatcaatatg cacctgacag cgagatgcag ctttcttggc attaggtgga
    24421 agactagtct cgcagcatcg gtgctagttc actttgtggg taaacgtaca acaacgctgg
    24481 cgtctacaat gtccgacaca attcgcaacc atcgccaacg cgatgacacg aatcgggatg
    24541 gaaagcaatc gaagtccatc tcggtgtcac atgcagtgca aataaacaac tttgcttctg
    24601 agaagcaccg gcgagactcg tttctgacgg cgaatgcaga ttggcctaga atgccggcgg
    24661 cctgcacagc ctcagacccc atgtcgtaat ggccacgcca cagctgcggc gccaggagct
    24721 tgcaagcaat gacgtgtttg ttgcccctcg tttctggggc ccggggcccg ccaagcatca
    24781 cagcttccca ccacaaccac cgcccatcgc ccgccgcagg agactgcggg cggcaggcgg
    24841 gcgggcgaga gctgggcagc tggatccagg cagggcccca gagaaaacgc gtcaggagga
    24901 aagctggagt gtgtccaagg cattccattc caccaagcgg gcaggcctcc cttcctccat
    24961 tatttggacc ctgatcttag ataaaacact tgtgacaacc accggtcccg cagctttcca
    25021 gttcctctgc ccaacacacc catacccttc acattccatt cacagacaga cagactccat
    25081 cgtccgtcta cactgccatc ccacaagcaa ccacaagcaa cctactctgt ataccccgca
    25141 atcgctccaa gcaccaccac caccaccacc actacccccc gctctcatca tggctcccaa
    25201 cttgaccgtc cacgtcaaga acatctcggc tagcaccgat gacaaggaga tcaaggactt
    25261 cttcagcttc tggtatgttt tgaccccacc caccctgtcc catgcaggcg cccaagttta
    25321 gcccgtacta acagggtttg aagcggcaag atcacagatc tcaaggtcac cagcgctgcc
    25381 gacaacacca aggaggccac tgtcgtcttc gagaaggaga cagccgccaa gacagctcag
    25441 ctgttgaaca acacccagct ttccggcaac cagatcactg tcacgcccga gcaggactcg
    25501 gaagacaccg gccctactac caacgccgag cgagactctg atgagatcac ccaggaggag
    25561 aagccccgca gccgcatcct cgccgagtat cttgcccatg gctacgtagt tggcgacgtc
    25621 gctctgcaac gcgccattga gctggaccag aagcacggcg tgacaaatcg cttcgtcacc
    25681 accctgcagg gcctggacag caagtaccac gccaccgaca gggccaaggc cgccgaccag
    25741 tcgtatggca tcacccagcg cgccggcacc atgttcggcg gactcagctc ctacttcgag
    25801 aaggcggtat gtgtcccccc attgcattta ttcccaacta cccaccatcc gagccatgtt
    25861 tactgactgc tactctctgc agactaacac ccctaccggc aagaagctgg tcaactttta
    25921 cactcagggc cagcgccagg tccaggacat ccacgctgag gcccgccgcc tggcagagct
    25981 gaagaaggac gagcacggtg gaagcgcata caaggcatct gggcttgagc gcgtcttcgg
    26041 caaggagaag gagcaggaga agtctgccgg cctcgacggc gccagtgagt acacccctac
    26101 taccacacaa gacggcaccc aaacgtgcgg ctgcaacggc cagagcaagg tttgcggctg
    26161 ttcagaaggc aagtgtgcct gcggcagctg tgccaaagcc aagcaaaacg ttcaaacttg
    26221 cgactgctct ggcgataagg ctcagtgcaa gtgtgaggct ggaaagtgcg gatgcaacaa
    26281 aggctcctgt taaagcatcg gtcccgaacc agcgtctcgg aaggtgttgc aacagaagct
    26341 ttcatatgga ggatctctgg cagagaattt gatagctgac ctgccttgcc ccagcttccg
    26401 cttctggtgt tccccaaccc ggtcccaagg ccggaaccac agaatccacc cccattgcac
    26461 caacgggcga tgctatccct tccaaagccc ctggttccga gaagtcataa tggtcaagag
    26521 aggaggagaa aggtcgctgg aacgacggat gatgagtaat gaacgcgtta tgatactcct
    26581 gtagtttagt taccctaaaa tgacaaaatt tgtcatttaa aagtcaattt caattactgt
    26641 gagctgagtt atgttgactg atagaagacc gtgaatcaga gcaactcgcg ccaggttacc
    26701 aataccttga gtatacggct cccatttcaa gattatgtta cggatgtaaa atgttgacat
    26761 ggttactggt tctaatgaaa gatcttcggc aaagcttttg gcgtttatgg taggcgacaa
    26821 tgatagttat atagtaatgg caggcacatt aaatctaaat atttggcttt gcttcaattc
    26881 cattcattcc attggaggga tctaggatcc cccccttgcc tgtgtccggt tctattcata
    26941 catgtgggta atgtcattcc atcgtaacag tttcatatcg cccgtgttat gtacagtctg
    27001 gacgtttatt tggccgtctt ggcgaacttg gcctcgacgg catcgtctag aacgcccttg
    27061 gagtttgacg agaggttctg tttccagtaa gtgtcagcaa ttcgtgcgct gcgcagactc
    27121 cttgggtccg ggacatccat accttcagct gatcttgctg ctcttgcttc ttatcgcccg
    27181 agttgacgtc ctcgactccc ttaccggatc cgggggtgtc cttgagctga gggcccgact
    27241 gctgctccgg gggaggggac tggcggcctt ggttggagga agacatgttg tgttgtgtgt
    27301 tttgtgggtt gggggacgtt tgctgtagat tcacagagtc agtaatcgaa atcgtaacac
    27361 atctcggggc acctgtgagg tggttgacat acttgtgtag ttgaggatta gtcgtgattc
    27421 gtttggtgat gttggtacga ctattagggg acgggaagct ctgaggacca agtatttgta
    27481 tcgaaagtca cagaccagcc cctctccgac agctgcttat tcatctgaca ctggcctgcc
    27541 cctctgtcac agcggctgct gtcagaattg ccaattgaca tcagaacgcg gcttgatgaa
    27601 gtcatggccc atattaacga attcctacgt catatgatcg cgatttggcg ataggggata
    27661 gcaacggcgg gacaagaggc cgtggatagg agctacatgg atgctcacct accgcggcgg
    27721 ggcacgctgc agccctgcag gcgcccgccg ccccaaaggt ataccttagc tcatgtgggg
    27781 gctttggggg gccttcgcgg agctctttgg ccgggcgtgg gcgctgcaag tccccgagcc
    27841 tcctatgtac acaatgtaca gtgcctaggt aagtaagccg ccgcgggagt ctaacagctt
    27901 ctttaggtaa agaaggagtc gtgtaaggct gaaggggcgg ccaccgcgca ccgggtcgac
    27961 cccatcgtta tccatggatc agtgctcgag ccagacttcg ccaaagttgc cctgatagtc
    28021 gcccggatag ttgcttgcag gttcggtgtc cccctacgca gcgccagagc caacagaaac
    28081 tgccagcgag cggtggccgg tgaacggccg ctattctttg tcgagaggtg ctggtccaat
    28141 ggaagtccca aagcatctgc agccggcgtg gacctacccc ttgtagtacc caaatgacct
    28201 aggtatagtt atgtaggtac ccaagcaggc ccaaggttac ctagctagca ctggactcct
    28261 tggggcaggc agctgtcggc cagtcgagcc agccagcctg gggccaacga tgcgaccact
    28321 aaacgcgacc tcgtctgtcg ccccgtgaaa cacgggctcc cttcgacgcg gggtgccatt
    28381 cattcattcg ttcattcgtt cattcattca cccattccag acagacagcc gcgaccatcg
    28441 cctttctgcg acgataccca gatagattgg acttctgcaa caaagagtcg ctccttgcac
    28501 ctcactgcgc ctgcttcccc aaacgtcctg tgtctgcctg tccttcgtac ttgaaactag
    28561 agtgcctgca accccatacc catacacgct acgctgcgcc ttgtggcctg acctccctcc
    28621 atttcgggcg ggcgcgcgtt tgagggcttc ccaagacgcc agccagaccg tccttgcgat
    28681 ccaccgccca ttcgagaccg agaaaacgta cgatagcccg tgagccatgc ccgacatcaa
    28741 ctccattcca gcgtcgccat ccacgacgcg ccgcccgtcg gccaacctct cgtcacaagc
    28801 acagccagga gccgctccgc ctccgccctc ctccgccccg gcactgaaca tcctcccctc
    28861 gaaccagcag tcctatcacc agagtgtcgc cgcctctctt ccttccccgt cgttgccatc
    28921 cgcgcccgcc ccagcaagca tgccgccgcc gccgccgccc gctcccggcc atgacaacac
    28981 gggcgtcgga gccggccccg gccctataag gcatccgcgc cccttgaccg ctgccgagct
    29041 gcaccatcag ctagaggccg agcaggagtt gctggtaagg cgatccgatg cgtcccggcg
    29101 agagggatac cgggcggttc gacagtacgg gctaactcac tcctaggtaa accgacttac
    29161 acgcgatctg caaacactcc gcgctgccca caactcgtcc gttgcatcca acggctcttc
    29221 ggcgtctgcc tcgacatccg cagaccagca gtcgtccttc gtagatacac acctgctctc
    29281 cggcccgggc ttccctctgc ccagcacaag tgccgaccgt cgacaccacc gaaccagttc
    29341 gagcaccagt gcgaggagtt tcagccaggc cgccaccgca ggctcaacac cttccgccat
    29401 cgccaccaac cacccaccgt caggaaatgc tgggtcggta ttggaggccg cacgtaaccc
    29461 tcgaggcagc atgtccatgt cacgacagaa tagcaccact tctcaccgca gcgccagcag
    29521 gtctcgaaac cgctcgccgc accctaccgg ttctggttca tactcccagt ctcatggctt
    29581 tccctacgcg gaacatggct ccggtcctgg ctacttcccc cgcagccatc ccacctcgac
    29641 tccccacagt acggctgcca caccgggctc agaactttct cctggtctga tgcctgcaac
    29701 gttgagatac gaggaaaccg catattatcg ccaggagctc gacactgcca agagggaaaa
    29761 tgacgccctc aagcgacgca tcaaggagct ggagaagatg gtacgggaga ggcgcgagag
    29821 cgatgcctca cagcgaagcg ccggtggcgc caggatccga agcgagagtg taagcacgac
    29881 ggccagtgtg agcgtcagcg gcgctgccgg cgtcgggggc ggtggcaccg gcatagccgg
    29941 cggccgaaga gaacccagtg gcagggcggg cgccggcatg gagcgcgcgt tcagtacgct
    30001 cagtgtcgca ggcagcgtgg gtgttggtgt gcccgaagaa gagttgcagg tcggagagag
    30061 tgctgccagt gccgggttgg gggctccaga gggcaaatga ggtctgggcc tatgaggaac
    30121 caccctgagc cggtatcacc tggaatgagt agtctcttcc atgttcgaac acctggcaat
    30181 ggctacatgt cggatgccat gattagatgg gattggagta ttgtcgtggt ggtctgggcc
    30241 gataggtcgt ttccgcctca attctgtcag cgggtttatt acagataaag cgtagttggc
    30301 gttatggtaa gcgcgttcat gagcattttg tgtcgataga ctcttatgaa tgaaacgatt
    30361 ttcagacaca ggtcaaggcc attcatctaa tacaggtatc gacgtgaagt aaccgctgga
    30421 tcgcgggcat atatataagt gagttggacc ttccaaggtt tgtaagtaaa agggggatca
    30481 attaatatgt acagtcgaag agaaaagaaa cccaaaaaca cccttgactg ggcttcaact
    30541 caacaatgcc tctgtgagcc ggcagccaga aggccagcca attatttata tcgaggtcat
    30601 ttgatggccc ggcgagtggc ttccaacagt ggtcccatcc aggacgccgt ggcaagtgca
    30661 gcacacctcc ttcttgttgc gccgcttgaa ctcccactcc caattccaag tggtccacgg
    30721 gcggttatcc aggaacatct tgaacaagaa ccccaggcag attatgactc cgagcgaagc
    30781 cagcgctacg cctgtccaca gagcagcccg atacccactc agcactgcat cgtacgagac
    30841 tgcgccgttg gtcacctgct gctccacggt ccctccgatg ccaatcccca ccgagatgct
    30901 gtagttgatg acggtgctga cgagacttgc agcgatgccc tggtgtctcc tgctcacgga
    30961 atcagaaagc aacagcgtcg ccgccgggaa gctcatgtcc atgccccacg agatgactag
    31021 catgcagaca aacgtctggc cccagtaggt ctgggtgtcc gggcacgtgg caatgagcag
    31081 cgtccctatg gtgaacgcca gcatggatat cgtcatgacg accggcggcc cgagccggtg
    31141 aagcatgagc cccgtggtca gcgacgccag tatgccgaca atgaccacag ggctgaacca
    31201 ggccgtcgtc agcagcggcg acaggcgtcg gatcacctgc aggaactgcc acgtgtagaa
    31261 ggaccagatg ccgaagcagc cccagccgca ggccacggcg cccaggatga aggagacgtt
    31321 gggcttgagc gcgttgagcg ggatgatggg gttggccgcg tagtggcact cgaccatgat
    31381 gaagatgcac atgagcagcg cgcccacgac cagcgccatc cagatgtacg gctcgctcca
    31441 gcccgcgatc ggcccctggt tgaaggcgaa gctgaccaac gccagcgctg acacccccag
    31501 caccgccccg gggatgtcga ggtcgcggat cgccgccggg aagctggccg gcgtctcgta
    31561 ccggtggccc acggccggga tcacgtaata cccaacggtc gccaccacgc acagcaccag
    31621 cgcgaacgcc cagtacgcca cgggccacca gacgagggcg aagacgccac cgccggccgc
    31681 cccgaggatg gagccgcagg gcgccgtggc ggcgaagatg gcgaagatca tggacttgcg
    31741 cttgccgggc gggtaggtgg cgcccagcag ggcaatggcg ttgggcaggc acatggcagc
    31801 gcccagcccc tgcagcacgc ggcacacggt gaagagcacg tgggtagacc agacggcggt
    31861 gcccgccacg gccgcccaca gcgccgacca tgcgaacccg gccaggaaca cgcgcttgta
    31921 cccgtacgcg tcgcccagcc ggcccgcgat caggatgaag gtcccgatcg tcagtgtgta
    31981 ccccgcgatc agccagctca ggtcccgcgg gttgctaatc ccgtacgtat cgcccaccac
    32041 gtggatgata gccagcgtct ggccgaggcc cgcctctgaa attggccgtg tcagcttggt
    32101 tcattcgtct tgggcgtact gcaagatcag gggggggacc gggcaccgct agagagtggc
    32161 acttacgggt gcacagctgc gccatgcaga tggtgctgac gaagacggcc tcgcgggtgc
    32221 gcgacatgcc gtccgccgcc gaatcctccg acgtgggact ggactcctca tcctgctcca
    32281 ggggccgcag ccgggcggga cctttcagct catccggcag cctccagatt cggccggcag
    32341 cggcggtcgc cgccgggttg gcattcctct ggttgtgctg gtcgcgcgct gccttgtaca
    32401 gagcctcgtc tttgatgggc actggtggcg caatcgggat cgtgtccatc tccggtccgt
    32461 gttccaggtc gtcctccggg tactcgctga tgctggcctc gccgcgggtg gcgtcaaagg
    32521 gggccaggat ctcgctcagg cggttcagca cgatctcgtt gctgctgaag ctccatctcg
    32581 agttccggcg gggcggggcg tggttgtggt ggtggtggtg ctcatgcccg tgctcgtgct
    32641 gatgagagtg gtgcggctgg aggtttgggt ggttgggctg gagaggagac atgccgctgt
    32701 tagggtgaag tgacgccatg gtgaaggggt cgctgtctcg ccgcgccttg agctgcacgc
    32761 aggaagaaca tccggcgtag ttgcacatgg gtgcagacgg ggggtaagtc ctggtctcgc
    32821 aacttcagca atcgaaaggc ccgacgccgc aaggactcta cttctggagc ctttatagac
    32881 aagagttcta tgctcggtcg aacaagactt ggccaggatg cgcctgcgga cttccgctgg
    32941 agatgaggct cgctcgtcgc tttgcgccat tgggacggag gatcgatcct ctttgaatag
    33001 ggaagtagag gcagaaagat cgggtcaagg ttgcggtttg gcttcatgcc tcctgggaac
    33061 acgggattct gagctctgat gaactagtct gattcttctt ggcattggaa ataatcccat
    33121 cgcaatcagc aaagcgcgag ggtgcagatg cctgcccggt cctggtatta gagtccggac
    33181 gtgacacttt gcgtgtgcaa agtcagagca tattgaacga ggaaccaagc atggacggat
    33241 gaatcctcta gattcatggg tgaatggatg agcgttggag cctgaagctc ctcgtggtgt
    33301 cgttgcggaa gggcccggtg cagaacctta agttcactcc ctgattggcc gaccacagtc
    33361 cttgatatcc cgatgaggaa atgtacgcca accatcacaa tgttgatccc cgcaatcgtg
    33421 tatcctaccc aagccactgt acctatgttg ctcactggat ctcctcgaga cttgtcgcca
    33481 ttttcaatat attttcaatt ttctcttctt tctatctcgg ttgagaagca aagccgacct
    33541 gagagcagtt gcttgggtgc ttttgtcgca agggtccctg cgccgagctg gtcccaactc
    33601 actccatcct gaattatgtc aaataatctg accagacgag cgagagcttg agccctgaga
    33661 tcaggacctg aagtttaatt attacttgaa acatcttgtg cattattgcc acactaaagc
    33721 acgtcccatc gtgacaacta actataacct gcacgctaat ggatctttag caagaacaat
    33781 ggcctggtct aataaattag taaccagtaa ccagcattca gctacaaccc cgtgtggctc
    33841 aataacgccc gtcggaatat actctgcgat gaagaccagt acgtcctgcc ccttttcatc
    33901 tgcaacatgt gagccgctaa tgaatgacta ccggctttgg tttaaagtag gctgcctttc
    33961 tctaaggtcc atgcgcatcg agcagcgggc gcgtggaacg ccactcgcat ttcaaggtgg
    34021 tggcgtcaga gccgtgaacg agactgtctc agcctccgca gattcgcacc cgcggtgttc
    34081 actccctcct gaagctttgt gcaatcccga gccagaccgg tcttggcaaa gatcatgtcg
    34141 atttctcgca gcgactgctt gtgtggcgca acagagacgc ttgccagact ctacgttctc
    34201 tgtctcgtaa gtcactagat agattcatct ttgattttag aaaccctgag atcatggagc
    34261 accgaatagt ccttcggact ccaaattcag gtgctacatc attgctcaat acccattgtg
    34321 cctcaaggag caagaaacct cgcttgcaga cggcagaatc gatgcataaa tctgcagtag
    34381 ttgtgtgttc ataagtctca gaaaggttat atctgtcgat gccgtgcatg atattgcggt
    34441 cggctttagt gaacggagca aagggtatgt agatacatgt attcaaagaa acgattgtga
    34501 cttggcttcg tgctgaaccg gccgttcatg acctagatgc caacagtttg gcccaatatc
    34561 ttttcgtgtc gctctgaccg tagatattgc caagactact gtgtgatcct tcatttgcta
    34621 aattcaagac cagcgaatgg gaacggctaa caaaatgacc actaagcgac ctctcgacga
    34681 tgcgagcaga ccgtcatttg aatgatcaag tcatgtttcc catgacgtgc gctgtgtgct
    34741 gaggggacct ctcaaatgtg tgtttggtat aatggagtag aagattggta tggacggtga
    34801 agaggattct gtcatcaaag gagccctttc gtcgtagaac tcagtctcgc ttcgacaacc
    34861 taagggttgc ctagctaggt tggcagagag ggggattatc atgtatttca actgatcatg
    34921 aagtcttagc tgtgaacgtt ccattcgcgg gtccagttcg cagtcatgag atttatgata
    34981 tctaaacttg ggtgcattgc agcactgtcg cttcttggca ttcctccaga gcactgcgta
    35041 ctacctccaa gtagaattgg tgcctgggaa gcatcatggc gcatgttagc gcactcttcg
    35101 aagcggggca gattctaact gcaagtcagc aaattggttg tctacattgc gatatcttct
    35161 gccctacgat gggcttatgg tgtttgctga cagatcctca ggggggctcg ttctaccaag
    35221 atctggcact gttacccaag ttagccaggc gagttcgggg ctgaacattg agggattcgg
    35281 ggcttgtagg gctcccctgg cgtgagctgg cgcaggtgat tcgccaataa gccctgccgc
    35341 ggtgtagaca ccaatcacaa ccctttccca ctaggcgtta gtgcctcgcc tacgcccgct
    35401 aaatttctat ttacggagcg caagccgcta acacatcagt gcgccaggat ggtatacaac
    35461 actgcgcctc gaaggctttc acgacgattc tcatgaggat ggtatctata agatctccgg
    35521 gcgggcgtcc cattcgtttg attttaattt gtacgacagc ttaatctctg caatcaattt
    35581 ctcaattaca attatatttc ctttgtatct cttcagagcg aatatacccg actagaaccc
    35641 ccagcgtgtt gagtgttcag ttcctgaata attcccacca tgtcgataaa aaccaccgca
    35701 acgatatttg caggcctttt ggcctgccag acggtttccg cgtacgattt caccatttcg
    35761 tcagggaacc gtaattacac caaggacagc ggtccttacc gtgtgtccgg caaggacatg
    35821 aaggcagctt tggcaaaccc cttcgcaagt cacaactgga ccgcggcggg tcccaatggc
    35881 acatcggact atacctacac catcaccgta gccgacataa acctgaacga cacggctgtg
    35941 tacaagaaca agaccatggc taccgccgac gctatcatct ctctctctgc accagcagga
    36001 gcaaacctca cggactggaa agtcaaccac aaaatctaca ttcctgagta caaccagacc
    36061 tggatcgacc tgttcaagcc ttcggacaac ggtgattgca agacagcgct ctctgatgcg
    36121 tgcctggcca agctcacaag caagccgcgc aacggctcca attggcccga ggagtgcccg
    36181 cctactaaca gcatgtcgtc gtttgcatgg agtaagtctt ccactcatcg taccgctttc
    36241 gtgtccatcc gagtgatgat gctgacattg caccctagac agcactgcaa gttcggtggt
    36301 caatgccgat gcctgggtga actactacag ccgaccccac gatgctagca acaagacgct
    36361 ggtggagaag ctgtcgaagc aggtcttccc aatcctgctg gaatggaacc atgccaagac
    36421 caaccagtcc gtccggtcga tgcgatgtgt gcgtgcgact gtgccttcgc caagcccgaa
    36481 cccgggcacc accaccagct caacttctgg tcccacttcg tctgcaaccg cgccgcctac
    36541 aacgacagca acgagtgctc ccgcttccac tacatcgccc gccgctggca ttgctggctt
    36601 gaatgcagca gtcaggaagg actacttgct cggtgcagca gctttggtgg ctgggtacat
    36661 ggcgtgttag gttgaaaagt tgtgagcggc gatgctttcc aagggaagat tattatgatt
    36721 agaaaaatag aatcaagttc aagttcattt gttcgtattg actgtacacg tgttgaacat
    36781 aggtcggcaa tttccttcag gaagcttgga tgctttgcat gccagcaaac gtgccagtgc
    36841 ttggagaaag aattccgggt cgctacgaag ggcgcaaaac ctcgctttca acgatgccga
    36901 atgttggcta gctgttgaag atcgtgtgat aagaactcct gcacctgcag atgtaactgg
    36961 catgtcgtat tttgatacca cacattgcgc tcccacgaat ctaggattcc tagagatagg
    37021 gtcttggtga cgttttctag tacttctgct ttcttctcca tacttgcagt ggctttggat
    37081 ggcaccagcg tcaacagatc aaatgagaca cgatccagat tgacgtgtgc tctggctcgc
    37141 tgccacaagc gatttgaaca ctcagacgtg aacaaacact atagcttcgg agacaggaag
    37201 gcgccagagt acgtcttctt ttgccgcaaa gtacacaata ccgactgctg cccaggcatg
    37261 cgcctagggc agcgtaccta caatactcag gggaggagag cgcgaagtgg gcggggttgg
    37321 tggagggcgt ggtctggacc aacaaagaca tcgacaatag agtatacttc ctctcactct
    37381 ccaagtataa tttggcaaac catatacaat catcatttcc gtgcattgta cgcgtacagg
    37441 accgttactc tacgtagagg tgtacttgag agcgtttgaa ctgcctatat cccaaccact
    37501 tccaatagtc atttaatagc aacccgaggc ttcccacaaa atatttgtgg aattaaggct
    37561 ggcacggtta gccttggctt atggttaaca aatagaacgt ttctattttc gcgaatggtg
    37621 agtaatcata tttatattct gtgtcacgaa ttcaccatat ggtggcaatc agcaactatc
    37681 ggttaaaccg ggaaaccagt aagcagttag cagagcgcac cacaagcatg catcaaacga
    37741 aaatggcgat gtcccacgtg agaaataagt tgctcagcga gaagcataaa atgtggttag
    37801 ccggacaagg ttgatactag aggcgtggaa gtccttggtt gaaaatttca tccatctgat
    37861 accacttgtc tctctatgaa ttagttgatt catctgtcat tgtccgcatg aatatattaa
    37921 ttagaattac accaaagtgc gctgtggaca tggttcatac agatgttgac gggatacgac
    37981 ttagaaggca gtgtccatct ccatgtatga atccacagca gcacagagta agccatgaat
    38041 gctgccgctt tcgcttatca tcctcgttcc aatatgccga aaacaatgcc cattttaaaa
    38101 tgaatatctg gtgtcgtctt tccttcactc cttcactcct agtctcccta atctgatagg
    38161 caagataacg aaaaactcgt gaaccaaaaa ctaacacagc acagaaaagt tagctatata
    38221 gtgccgcctc gtagctccga accacttgct cgagcacgga gctgttgagc ttggcagcct
    38281 gttcgacgct ctcgaggacc ctctccatta tctcatcctt cctaccggac tcatggccat
    38341 tgtcggtcac gagtcgagcc atatacgccg gtaatgcatt ctgcagaaca ggatgagcac
    38401 gctactccca gcactgagat ccgcgccgcg ttgcctacga gtctcgggga agtaccggtc
    38461 accagcggct acttgggccg cttgctccag gtgatcagga ggccagttga aatgccgacg
    38521 gtagcaccag tcgtgatcag acgtatgcca tactcggttg cgcttatcag tagcatgcct
    38581 tggaggtacg gtgcctttct gagtgccaat gagtcagtac cggtgaatat agctctcaaa
    38641 aggacatacg caagagcaag gaatgctcgt gtgttgaaaa gaaccgcgtt ccaaatgaat
    38701 gctcctggaa agttggcgaa gatgatgttc accctcggcg ggcaaaccag aagggtcaac
    38761 ggcataatcg ggtgtttggc ttttgatttg gcccacagac agctcagcac gcagatggag
    38821 acgatgacga atgaggaaat gatataagga tgggaccatg agaggatgtt ccttccgaga
    38881 ttctggatag cacaaagtgt tgagtggcat gccgcatagt ttcctattac agtgtatgtg
    38941 aaatttgtct cttcgcagga ccatcataaa aggcgttatg gatattgtca gtagaataga
    39001 gcctttggtg tctaagccgg tcatcgcctc catgagtgta tctctatttc cctgggttcc
    39061 aaggtagcgg ggtaccaagg caatcgccgc gacgagacgt attaggatcg cttgcacctg
    39121 aatgccggct tcccgtctcc agccgagcgt gtcggccata ctcacgatag cgccaacgct
    39181 gttaggtgtg aatgagttag ttatctcggc tcaagggctg atcaactctg tatgggagca
    39241 gtcagggccg tgcggccgcc gaccagaaaa atactgctac tgcttctgta ggtcgttctt
    39301 ctgccaattg gtgaattact tttgtgtttc acccctgccg tcttgtcgct gttgtagtca
    39361 ttccaagcat ctgttgcctc gccgccggcg tccaccataa ttgtacgtgt cgcctggtgc
    39421 tcccgggttt tatagtatac ccgatgcagt gtattggcga taggtgataa tgaagtcaac
    39481 cggtgtatcg gcgataggtg ataattaagt caaccagtgt atcggtgagt attaagactg
    39541 atcgcggtgg agaagtggtg gactggccaa ttggcttaga ttagccaggt ccgttgatgc
    39601 aaacacagag tgttgaattg acgaggattt gatcaggcgg ccgactactg aaggagggga
    39661 ggttggcagc tgcagactgt tctggcagtc cgtctagaag ggattggata gagcgcctat
    39721 gttgaaccct caaaccgaga atcttcaatc cagagcactt gattacccct tgacttctac
    39781 ggtctctcag ttctaccaat cccagaaatt gttcatcaaa ccccccaaca ccaacatgcc
    39841 tcctgtttgg ttcatcaccg gagcttccaa cggttttggc ctgtcccttt gcctacgcgc
    39901 cttgaaggct gggcacaatg tcatcggcac gatgcgcaaa aaatcaaagg cagcgcaagc
    39961 acttaagagt atcgaagatg ctggtggcaa agtcttcgag ctagacatga ctgagcccca
    40021 ggctagcgta gccaagaaag tccaagacgc cgaggctatc tacggcaaga tcgatgttct
    40081 cgtaaataat gccggttact ctcttcttgg ccctatcgag ctcttcacgt aagtcagcat
    40141 gcccatgcac gagatacttc ttcggcacta aaggatgtac ctgtagtgag gaagaggcca
    40201 atcgccaaat ccagaccaat ttgtttggcc cgctgtacgc tatccaggct gtccttccgg
    40261 gcatgcgctc tcgccggtcc ggcactatcg tcaacatcag tagcgtggct gggcaggacg
    40321 ggctggctac ttgtggtctg tacgcagcta gcaagtttgc tctcgagggt ctttccgagt
    40381 ccctggcgag ggagggagcc gagtttggca tctcagtcct gatcgtcgag ccgggcggtt
    40441 tccgcaccaa cttcctaaat gccatggtgg tgaatgaaaa aggcctgggc gagaaaaacg
    40501 agtatcaggg cactcaggtg gacaagacga ttcagaactt tgctgcctat aatgggaagc
    40561 agcagggtga tccggaaaag ggcgccgaga gaatctgggg ggcggtcact ggggaaggtc
    40621 aaggcggcca agtgaaggga aaagtcctta gactgccgct tgggaaggac tgtttcgaaa
    40681 gaatctccca aaaagtcgat caggtgaaga aagacctcga gatgacgcag agtctggctt
    40741 tttcgacgga tatttaaggt gtaaagagcc gaggaagcga tactttgagc aaattggtgg
    40801 ccagccagag gatgttggca gtgcttggat ttataccatg tgatagaggc tggttgtgtc
    40861 tccaagaaag aaaaactttt aacggaaatt aagtgaagcc gcatacttgc ttcgtgcaag
    40921 acagcatagt tatacgaaat ctgagttgaa gttcattaat gtaaatatgt tgccttgttt
    40981 aataataagc ctcctttaaa acgccgagtc ctatgtattt ttactaacta agcgtattag
    41041 aagtgaggac accataaata caaaacggcc gcaaatccgt cgaatctgcc tctctggtag
    41101 agacttgaga cggattcaat ctgttcaatt taatgcatct gattcttttc ctttggaaag
    41161 agaattccca ttttattcac ctgttcgtct attggagtag gcgactaacc agagagaata
    41221 gatattaaga cagtagatgt ggaagaacag agaagatagt ttatatagaa aggttatggt
    41281 attgtataaa cttgaagtgt taacgaatac ctcaggtaga tatatacgat accagccatc
    41341 tcactctctt gctgcatctc acccgtgaaa tcaagctgtt gatactaaaa accacttaag
    41401 ctggtatcat tcagggaaac attcacgcct cca
//
