# Supplementary material for: Genome sequencing and physiological characterization of three Neoarthrinium moseri strains
Source: BMC Microbiol. 2025 Aug 21;25:526. doi: 10.1186/s12866-025-04274-z (PMC12369201; doi:10.1186/s12866-025-04274-z)
Supplement: Supplementary file 16 — Supplementary Material 16. [file 12866_2025_4274_MOESM16_ESM.zip › BiGSLICE/input/Nmoseri/TUCIM5799/JAFIMR010000002.1.region002.gbk]

LOCUS       JAFIMR010000002        54979 bp    DNA     linear   PLN 06-APR-2022
DEFINITION  Neoarthrinium moseri strain TUCIM 5799 scaffold2_Wmoseri_TUCIM_5799,
            whole genome shotgun sequence.
ACCESSION   JAFIMR010000002
VERSION     JAFIMR010000002.1
KEYWORDS    .
SOURCE      Neoarthrinium moseri
  ORGANISM  Neoarthrinium moseri
            Eukaryota; Fungi; Dikarya; Ascomycota; Pezizomycotina;
            Sordariomycetes; Xylariomycetidae; Xylariomycetidae incertae sedis;
            Neoarthrinium.
COMMENT     ##antiSMASH-Data-START##
            Version      :: 7.1.0
            Run date     :: 2023-12-04 11:58:05
            NOTE: This is a single region extracted from a larger record!
            Orig. start  :: 1434381
            Orig. end    :: 1489360
            ##antiSMASH-Data-END##
FEATURES             Location/Qualifiers
     protocluster    1..54979
                     /aStool="rule-based-clusters"
                     /category="NRPS"
                     /contig_edge="False"
                     /core_location="[20000:34979]"
                     /cutoff="20000"
                     /detection_rule="cds(Condensation and (AMP-binding or
                     A-OX))"
                     /neighbourhood="20000"
                     /product="NRPS"
                     /protocluster_number="1"
                     /tool="antismash"
     proto_core      20001..34979
                     /aStool="rule-based-clusters"
                     /tool="antismash"
                     /cutoff="20000"
                     /detection_rule="cds(Condensation and (AMP-binding or
                     A-OX))"
                     /neighbourhood="20000"
                     /product="NRPS"
                     /protocluster_number="1"
     cand_cluster    1..54979
                     /SMILES="NC([*])C(=O)NC([*])C(=O)NC([*])C(=O)O"
                     /candidate_cluster_number="1"
                     /contig_edge="False"
                     /detection_rules="cds(Condensation and (AMP-binding or
                     A-OX))"
                     /kind="single"
                     /product="NRPS"
                     /protoclusters="1"
                     /tool="antismash"
     region          1..54979
                     /candidate_cluster_numbers="1"
                     /contig_edge="False"
                     /product="NRPS"
                     /region_number="2"
                     /rules="cds(Condensation and (AMP-binding or A-OX))"
                     /tool="antismash"
     gene            complement(1409..3766)
                     /locus_tag="JX265_001174"
     mRNA            complement(join(1409..1743,1875..2587,2641..3512,
                     3602..3766))
                     /locus_tag="JX265_001174"
                     /product="hypothetical protein"
     CDS             complement(join(1409..1743,1875..2587,2641..3512,
                     3602..3766))
                     /codon_start=1
                     /locus_tag="JX265_001174"
                     /product="hypothetical protein"
                     /protein_id="KAI1880934.1"
                     /transl_table=1
                     /translation="MNVAGRETSSPSRLSSGIIETYGKPLSFHLGREKPSKTIDIGNNG
                     SSAALEPLGSILQLSTHHPDHGIVLASPYAQFDGSRFYDQRYVRSYRRHMLDSVRDGTP
                     GFGLRFISPTEQVDINLRTANLATVTFPLAEGISVALSLRVESSGELVQSAVLSSAATS
                     TVKVEYSLGLGISVNRASYGQLTEGGPIPIPRSENRFAVHGNGEFFSVVNPHLGARLEG
                     CLEANGETIMVGHLRDQVTQGVPITSEAHDWIELEPGMEQTIVARFRLYPDVEIRGDFK
                     PHLHHTGISANHQHLWFDGATLGTFIIRRNLEYILGCLAVPVSEHHVALMTDHVALPLG
                     WNRDNYWQLWFILNVRRNLTSLVLPEAVQEYRKAIDRISQGHLMWVFRRAHRPHAFWHR
                     SYLVDGKPKDGPTFQLDQQCYPLLELCDFYDNYPEKMELVQKILAEGVLTEVLELLWSK
                     QDSSTGLFPTDETPGDDEVEYPFHFSSHVLLWFTLSRVAQLVQEAGPVPSLSVSTLQKR
                     AQELKAAVLHHFVAPRQSDGQPIFAYLCDGNGNHRLYHDANDMPTLFAVKWDFIEAAGE
                     LGVWKNTMDWGLSPANDSGYFQGGPFGGLGSVHTPDPWALGYFQEFMYAHMIGDREAQS
                     SAWRRIRAVMLFDGSFPEAVDAETGVITSKAWFNWPGCMIGSAFIPALKEKERIVVNDG
                     "
     PFAM_domain     complement(join(1463..1743,1875..2244))
                     /aSDomain="Glyco_hydro_125"
                     /aSTool="clusterhmmer"
                     /database="35.0"
                     /db_xref="PF06824.14"
                     /description="Metal-independent alpha-mannosidase (GH125)"
                     /detection="hmmscan"
                     /domain_id="clusterhmmer_JX265_001174_0015"
                     /evalue="1.10E-14"
                     /label="JX265_001174"
                     /locus_tag="JX265_001174"
                     /protein_end="677"
                     /protein_start="460"
                     /score="54.3"
                     /tool="antismash"
                     /translation="SSTGLFPTDETPGDDEVEYPFHFSSHVLLWFTLSRVAQLVQEAGP
                     VPSLSVSTLQKRAQELKAAVLHHFVAPRQSDGQPIFAYLCDGNGNHRLYHDANDMPTLF
                     AVKWDFIEAAGELGVWKNTMDWGLSPANDSGYFQGGPFGGLGSVHTPDPWALGYFQEFM
                     YAHMIGDREAQSSAWRRIRAVMLFDGSFPEAVDAETGVITSKAWFNWPGCMIGS"
     gene            4448..6408
                     /locus_tag="JX265_001175"
     mRNA            join(4448..4709,4787..4895,4963..4994,5127..5261,
                     5311..5705,5758..5825,5875..6047,6110..6408)
                     /locus_tag="JX265_001175"
                     /product="hypothetical protein"
     CDS             join(4448..4709,4787..4895,4963..4994,5127..5261,
                     5311..5705,5758..5825,5875..6047,6110..6408)
                     /codon_start=1
                     /gene_functions="transport (smcogs) SMCOG1106:major
                     facilitator transporter (Score: 165; E-value: 3.6e-50)"
                     /gene_kind="transport"
                     /locus_tag="JX265_001175"
                     /product="hypothetical protein"
                     /protein_id="KAI1880935.1"
                     /transl_table=1
                     /translation="MSPDTSKIVTPTHAASGIAVARSQPDSATTTVTSDVSTGNEACGS
                     MRGRTLERALNRKLDIALLPLLAVLYLFNGLDRGNIGNAQTQGFTDDIGAAQDDLNLAV
                     SMFFITFILFQPPSAAFGRWDLALGADSIIRGFEAGFYPTAVAYLSSFYPRFDIAVRLA
                     VFYGQYAVAGAFSGSIAYAVFHIQNGFMVDWQYLFIIEGAATCVFALIAWCWLPAGPGT
                     AWVLGKDEQIHAVTRIHFENALYVEHEYARNGIERDRLSRRDVVETMKDWKLWYVLVCN
                     ICTSVPNQAFSVFLPLVVQGLGYSSIQANLMSVPPYVCGAVGLYSFALSSDRRMERGYH
                     IVIGILIGMIGLVTVFLANSSRAKYAGLCVFLFGSYISTPLTAAWLIDNTPEPGKRSLV
                     LGMNGFGNLAGVIGAQIFRREYAPDYQLPFRITLGFVAAALAGYLSYRSTLASMNRGRA
                     RIRQLKTSSEVDRERTDPTRYADKKWTFTYGL"
     PFAM_domain     join(5129..5261,5311..5705,5758..5825,5875..6047,
                     6110..6174)
                     /aSDomain="MFS_1"
                     /aSTool="clusterhmmer"
                     /database="35.0"
                     /db_xref="PF07690.19"
                     /db_xref="GO:0022857"
                     /db_xref="GO:0055085"
                     /description="Major Facilitator Superfamily"
                     /detection="hmmscan"
                     /domain_id="clusterhmmer_JX265_001175_0016"
                     /evalue="2.20E-18"
                     /gene_ontologies="GO:0022857: transmembrane transporter
                     activity"
                     /gene_ontologies="GO:0055085: transmembrane transport"
                     /label="JX265_001175"
                     /locus_tag="JX265_001175"
                     /protein_end="413"
                     /protein_start="135"
                     /score="66.4"
                     /tool="antismash"
                     /translation="GFEAGFYPTAVAYLSSFYPRFDIAVRLAVFYGQYAVAGAFSGSIA
                     YAVFHIQNGFMVDWQYLFIIEGAATCVFALIAWCWLPAGPGTAWVLGKDEQIHAVTRIH
                     FENALYVEHEYARNGIERDRLSRRDVVETMKDWKLWYVLVCNICTSVPNQAFSVFLPLV
                     VQGLGYSSIQANLMSVPPYVCGAVGLYSFALSSDRRMERGYHIVIGILIGMIGLVTVFL
                     ANSSRAKYAGLCVFLFGSYISTPLTAAWLIDNTPEPGKRSLVLGMNGFGNLAGVIG"
     gene            complement(6429..8697)
                     /locus_tag="JX265_001176"
     mRNA            complement(join(6429..7058,7114..7360,7410..8459,
                     8585..8697))
                     /locus_tag="JX265_001176"
                     /product="hypothetical protein"
     CDS             complement(join(6429..7058,7114..7360,7410..8459,
                     8585..8697))
                     /codon_start=1
                     /locus_tag="JX265_001176"
                     /product="hypothetical protein"
                     /protein_id="KAI1880936.1"
                     /transl_table=1
                     /translation="MRRASSSSATSTPTSHRLPVNSRRHRVAPEQRRRVATAQCSNSSR
                     ECIYPPVVEKVTIPKDELDQLRAKCAQLERCLEQLVPDDTHRQALMSQSGAGPMSAASS
                     TTATLDASDDADTDNEGRVLRDSAGVGRFHGATSGATFLDLLKEFITAVFPIADPDLEQ
                     RGMTFLSSLGHYQTFDSQPLMIDNTSQSFWPPQKTEMAMMMANLRYLIQDGSGDFISGG
                     IYYWGDLDISLYDPTSECVSYPSAQRLALFYAASAIACQLESPSAQRHSTQHGESFFAE
                     ARRLLGNPLDPALCNISGATVLAVMSIYLVEMNRRDTAYIYVTLGMHILTTRGVHRGWI
                     EGEGAEAECCKRVFWTLYVLDRWLSVLMGRPPTLMDEAIKLALPCDTPGLPSAAGLEAH
                     VKLARIAGYIVCHTYRISSSEHYTLGTTERIEKAMRSLASWSNDLPPAMRIVGDQVSND
                     RACCELHMAAGQLTIIVVRPIFFSAIKEAVAERFASPNWNLEAHPRVTQIRSCCDAARR
                     NLRLGRFVRSSTPSHKLMSHILHYIFNAAVTLLLNQLLVDSLESDRADILFATDCFKTE
                     TQGDSNYVRDCAGVLSQLTMVVDQCNLSMNQAQLLLPGRQTSTAFHVPQVQAQSESYHV
                     GFIVRHSEQPLDDTPQGVMPMELINSMAAWRPDDFFQLYNNNPM"
     PFAM_domain     complement(7412..7828)
                     /aSDomain="Fungal_trans"
                     /aSTool="clusterhmmer"
                     /database="35.0"
                     /db_xref="PF04082.21"
                     /db_xref="GO:0003677"
                     /db_xref="GO:0006351"
                     /db_xref="GO:0008270"
                     /description="Fungal specific transcription factor domain"
                     /detection="hmmscan"
                     /domain_id="clusterhmmer_JX265_001176_0017"
                     /evalue="6.50E-13"
                     /gene_ontologies="GO:0003677: DNA binding"
                     /gene_ontologies="GO:0006351: DNA-templated transcription"
                     /gene_ontologies="GO:0008270: zinc ion binding"
                     /label="JX265_001176"
                     /locus_tag="JX265_001176"
                     /protein_end="387"
                     /protein_start="248"
                     /score="48.4"
                     /tool="antismash"
                     /translation="LALFYAASAIACQLESPSAQRHSTQHGESFFAEARRLLGNPLDPA
                     LCNISGATVLAVMSIYLVEMNRRDTAYIYVTLGMHILTTRGVHRGWIEGEGAEAECCKR
                     VFWTLYVLDRWLSVLMGRPPTLMDEAIKLALPCDT"
     gene            complement(12548..14161)
                     /locus_tag="JX265_001177"
     mRNA            complement(join(12548..13979,14034..14161))
                     /locus_tag="JX265_001177"
                     /product="hypothetical protein"
     CDS             complement(join(12548..13979,14034..14161))
                     /codon_start=1
                     /locus_tag="JX265_001177"
                     /product="hypothetical protein"
                     /protein_id="KAI1880937.1"
                     /transl_table=1
                     /translation="MASGQPIKKRAVAGTFLFRYPEGDPTRAEVALFRRSGKVRTYQHK
                     LAPISGSVEEEDANPLATALREIKEETTLDLTSIELLRKGKPYSFTDDSIGREWTINPF
                     AFRLKSIEEGGKGDGGITIDWEHEGWEWYDPFKINDSEEFGGVPKLLNSLRRVWPEFDL
                     GSDAGNALTEGIESLRNDHESGARQLAAKSVLILRDVISKTDSTHLDDAWRTKIHMSAW
                     HLWKNGRESMGAAIISALVTALDMVESIVQAGGTDQEKLTAVLKMLDEYLSQREGAVIR
                     MRDSFVDYVRSSVLSSEKPPKSLSILTLSSSSTISSSLLASAAALDVDLDLRILESRPL
                     CEGVTMAAKLLQEADLNDRVNVTLYSDASAALASLDVDILLFGADRISSEGDVSNKTGT
                     LPAVLSTRHVSPQARVIVLSETEKIAGPGAMDEHIVEENDTAELTNTWKQTVKGADVIA
                     RHAAETEKAQRSVRVKNIYFEWVPAHLISAYITDEGPWSINDIRSKSEWVGKETVRFFD
                     GL"
     PFAM_domain     complement(12623..13558)
                     /aSDomain="IF-2B"
                     /aSTool="clusterhmmer"
                     /database="35.0"
                     /db_xref="PF01008.20"
                     /db_xref="GO:0044237"
                     /description="Initiation factor 2 subunit family"
                     /detection="hmmscan"
                     /domain_id="clusterhmmer_JX265_001177_0019"
                     /evalue="5.10E-26"
                     /gene_ontologies="GO:0044237: cellular metabolic process"
                     /label="JX265_001177"
                     /locus_tag="JX265_001177"
                     /protein_end="495"
                     /protein_start="183"
                     /score="91.6"
                     /tool="antismash"
                     /translation="SGARQLAAKSVLILRDVISKTDSTHLDDAWRTKIHMSAWHLWKNG
                     RESMGAAIISALVTALDMVESIVQAGGTDQEKLTAVLKMLDEYLSQREGAVIRMRDSFV
                     DYVRSSVLSSEKPPKSLSILTLSSSSTISSSLLASAAALDVDLDLRILESRPLCEGVTM
                     AAKLLQEADLNDRVNVTLYSDASAALASLDVDILLFGADRISSEGDVSNKTGTLPAVLS
                     TRHVSPQARVIVLSETEKIAGPGAMDEHIVEENDTAELTNTWKQTVKGADVIARHAAET
                     EKAQRSVRVKNIYFEWVPAHLISAYITDEGP"
     PFAM_domain     complement(join(13694..13979,14034..14083))
                     /aSDomain="NUDIX"
                     /aSTool="clusterhmmer"
                     /database="35.0"
                     /db_xref="PF00293.31"
                     /description="NUDIX domain"
                     /detection="hmmscan"
                     /domain_id="clusterhmmer_JX265_001177_0018"
                     /evalue="7.20E-09"
                     /label="JX265_001177"
                     /locus_tag="JX265_001177"
                     /protein_end="138"
                     /protein_start="26"
                     /score="35.9"
                     /tool="antismash"
                     /translation="RAEVALFRRSGKVRTYQHKLAPISGSVEEEDANPLATALREIKEE
                     TTLDLTSIELLRKGKPYSFTDDSIGREWTINPFAFRLKSIEEGGKGDGGITIDWEHEGW
                     EWYDPFKI"
     gene            complement(14815..16805)
                     /locus_tag="JX265_001178"
     mRNA            complement(join(14815..15001,15079..16805))
                     /locus_tag="JX265_001178"
                     /product="hypothetical protein"
     CDS             complement(join(14815..15001,15079..16805))
                     /codon_start=1
                     /locus_tag="JX265_001178"
                     /product="hypothetical protein"
                     /protein_id="KAI1880938.1"
                     /transl_table=1
                     /translation="MRYALLASLVIGATITVSAHPAHQHNTAYKNGLNKRSVDLNQYRT
                     NANSVYKSSNATSTNESLTALKRSDYVQTATELVKSVHAGAEFRVANSYIGTNGVGHVY
                     FKQTIHGLDVDNSDFNVNIAKDGSVFSYGNNFYTGEIPAESPLRKRDFVDPAAALTGAT
                     SILSLPVTGEATAEALEAPESYVLKGTSGAEKDPEARLMYFVKQDGTLALTWRVETDIL
                     DNWLLTYVDAATNEAVHGVVDYVAEATYQVFPWGCNDPNDCSRTTVTNPWDTDESPLGW
                     LSDGTSTYHTTRGNNAIAQVNPDGGNQYLNNFRPANAQDNFSYQWTAALTPPSTYRNAS
                     VTQLFYTGNEYHDLLYTLGFTEEAGNFQNTNQNKGGKGSDFAILNAQDGSGTNNANFAT
                     PPDGQPGRMRMYIWTTATPNRDCSFEAGVVIHEYTHGLSTRLTGGPANSNCLNALESGG
                     MGEGWGDFMATAIRLKASDTRNTNYPMGAWVYNNPKGIRSVLFSTSLTTNPNTYTTLNS
                     KNEVHDIGETWTTMLYEVMWNLIDKHGKNTGARPTFDANGVPTDGKFLTMKLVVDAMAL
                     QPCNPNFIDARDAILDADKALTGGDNACEIWTAFAKRGLGQGAKYASKSRTGSTVIPSG
                     VC"
     PFAM_domain     complement(join(14872..15001,15079..16061))
                     /aSDomain="Peptidase_M36"
                     /aSTool="clusterhmmer"
                     /database="35.0"
                     /db_xref="PF02128.18"
                     /db_xref="GO:0004222"
                     /db_xref="GO:0005615"
                     /db_xref="GO:0008270"
                     /description="Fungalysin metallopeptidase (M36)"
                     /detection="hmmscan"
                     /domain_id="clusterhmmer_JX265_001178_0021"
                     /evalue="7.10E-157"
                     /gene_ontologies="GO:0004222: metalloendopeptidase
                     activity"
                     /gene_ontologies="GO:0005615: extracellular space"
                     /gene_ontologies="GO:0008270: zinc ion binding"
                     /label="JX265_001178"
                     /locus_tag="JX265_001178"
                     /protein_end="619"
                     /protein_start="248"
                     /score="522.5"
                     /tool="antismash"
                     /translation="TYQVFPWGCNDPNDCSRTTVTNPWDTDESPLGWLSDGTSTYHTTR
                     GNNAIAQVNPDGGNQYLNNFRPANAQDNFSYQWTAALTPPSTYRNASVTQLFYTGNEYH
                     DLLYTLGFTEEAGNFQNTNQNKGGKGSDFAILNAQDGSGTNNANFATPPDGQPGRMRMY
                     IWTTATPNRDCSFEAGVVIHEYTHGLSTRLTGGPANSNCLNALESGGMGEGWGDFMATA
                     IRLKASDTRNTNYPMGAWVYNNPKGIRSVLFSTSLTTNPNTYTTLNSKNEVHDIGETWT
                     TMLYEVMWNLIDKHGKNTGARPTFDANGVPTDGKFLTMKLVVDAMALQPCNPNFIDARD
                     AILDADKALTGGDNACEIWTAFAKRGLGQGA"
     PFAM_domain     complement(16398..16550)
                     /aSDomain="FTP"
                     /aSTool="clusterhmmer"
                     /database="35.0"
                     /db_xref="PF07504.16"
                     /description="Fungalysin/Thermolysin Propeptide Motif"
                     /detection="hmmscan"
                     /domain_id="clusterhmmer_JX265_001178_0020"
                     /evalue="1.20E-16"
                     /label="JX265_001178"
                     /locus_tag="JX265_001178"
                     /protein_end="136"
                     /protein_start="85"
                     /score="60.4"
                     /tool="antismash"
                     /translation="AEFRVANSYIGTNGVGHVYFKQTIHGLDVDNSDFNVNIAKDGSVF
                     SYGNNF"
     gene            complement(20001..34979)
                     /locus_tag="JX265_001179"
     mRNA            complement(join(20001..20135,20188..28465,28521..28591,
                     28647..30766,30828..33922,33976..34979))
                     /locus_tag="JX265_001179"
                     /product="hypothetical protein"
     CDS             complement(join(20001..20135,20188..28465,28521..28591,
                     28647..30766,30828..33922,33976..34979))
                     /NRPS_PKS="Domain: AMP-binding (47-438). E-value: 2.4e-72.
                     Score: 235.6. Matches aSDomain:
                     nrpspksdomains_JX265_001179_AMP-binding.1"
                     /NRPS_PKS="Domain: PP-binding (551-613). E-value: 4.4e-09.
                     Score: 28.7. Matches aSDomain:
                     nrpspksdomains_JX265_001179_PP-binding.1"
                     /NRPS_PKS="Domain: Condensation_DCL (661-930). E-value:
                     4.1e-24. Score: 77.0. Matches aSDomain:
                     nrpspksdomains_JX265_001179_Condensation_DCL.1"
                     /NRPS_PKS="Domain: AMP-binding (1089-1478). E-value:
                     2.1e-85. Score: 278.6. Matches aSDomain:
                     nrpspksdomains_JX265_001179_AMP-binding.2"
                     /NRPS_PKS="Domain: PKS_PP (1611-1682). E-value: 4.2e-11.
                     Score: 35.0. Matches aSDomain:
                     nrpspksdomains_JX265_001179_PKS_PP.1"
                     /NRPS_PKS="Domain: Condensation_DCL (1717-2001). E-value:
                     2.8e-32. Score: 103.9. Matches aSDomain:
                     nrpspksdomains_JX265_001179_Condensation_DCL.2"
                     /NRPS_PKS="Domain: PP-binding (2174-2235). E-value:
                     3.7e-08. Score: 25.7. Matches aSDomain:
                     nrpspksdomains_JX265_001179_PP-binding.2"
                     /NRPS_PKS="Domain: Condensation_DCL (2277-2564). E-value:
                     1.8e-35. Score: 114.4. Matches aSDomain:
                     nrpspksdomains_JX265_001179_Condensation_DCL.3"
                     /NRPS_PKS="Domain: AMP-binding (2720-3120). E-value: 3e-89.
                     Score: 291.3. Matches aSDomain:
                     nrpspksdomains_JX265_001179_AMP-binding.3"
                     /NRPS_PKS="Domain: PP-binding (3256-3320). E-value:
                     3.3e-10. Score: 32.3. Matches aSDomain:
                     nrpspksdomains_JX265_001179_PP-binding.3"
                     /NRPS_PKS="Domain: Condensation_DCL (3365-3641). E-value:
                     3.5e-34. Score: 110.1. Matches aSDomain:
                     nrpspksdomains_JX265_001179_Condensation_DCL.4"
                     /NRPS_PKS="Domain: PP-binding (3806-3868). E-value: 6e-12.
                     Score: 37.8. Matches aSDomain:
                     nrpspksdomains_JX265_001179_PP-binding.4"
                     /NRPS_PKS="Domain: Condensation_DCL (3908-4192). E-value:
                     8.2e-28. Score: 89.2. Matches aSDomain:
                     nrpspksdomains_JX265_001179_Condensation_DCL.5"
                     /NRPS_PKS="Domain: PP-binding (4366-4428). E-value:
                     2.7e-07. Score: 23.0. Matches aSDomain:
                     nrpspksdomains_JX265_001179_PP-binding.5"
                     /NRPS_PKS="Domain: Condensation_DCL (4470-4753). E-value:
                     3.9e-14. Score: 44.3. Matches aSDomain:
                     nrpspksdomains_JX265_001179_Condensation_DCL.6"
                     /codon_start=1
                     /gene_functions="biosynthetic (rule-based-clusters) NRPS:
                     Condensation"
                     /gene_functions="biosynthetic (rule-based-clusters) NRPS:
                     AMP-binding"
                     /gene_functions="biosynthetic-additional
                     (rule-based-clusters) PP-binding"
                     /gene_functions="biosynthetic-additional (smcogs)
                     SMCOG1002:AMP-dependent synthetase and ligase (Score:
                     246.8; E-value: 5.7e-75)"
                     /gene_kind="biosynthetic"
                     /locus_tag="JX265_001179"
                     /product="hypothetical protein"
                     /protein_id="KAI1880939.1"
                     /sec_met_domain="AMP-binding (E-value: 1.5e-89, bitscore:
                     295.8, seeds: 400, tool: rule-based-clusters)"
                     /sec_met_domain="Condensation (E-value: 4.7e-35, bitscore:
                     116.5, seeds: 42, tool: rule-based-clusters)"
                     /sec_met_domain="PP-binding (E-value: 7.4e-11, bitscore:
                     37.8, seeds: 164, tool: rule-based-clusters)"
                     /transl_table=1
                     /translation="MGQLSQAEGLSIINPNPRTLPGPTLLHELICRSSVKNGPAIDYVD
                     TKGERVAYSYEEFGILSDQLSRRISRELATLETKIPGRRLIIPLMIPQSPQLYIAMVAI
                     LKSGAAFCALNLDAPVERIKFILGDISAHLVLATPELKDKISTTDPGLRILTIDDDHAT
                     VTVKVKESPSSSNFRTPHGQDLAYVMYTSGSTGTPKGVGVSHLAVTQSLLAHDAHIPEF
                     SRFLQFAAPTFDVSVFEIFFPLFRGSTLICCSRADLLADLPGVLGKMEVDACELTPSVA
                     GSLLRTRENAPHLRLLLTIGEMLTLPVVSEFGGKKEMPSILWGMYGPTEAAIHCTLQTA
                     FGKETSPRCIGVPLETVSAFVIGIHDDEGKEKHFDLVPIGEIGELVVGGHQLADGYLNR
                     PDQTAAAFIDTEYGRVYKTGDKARITADGTIECFGRVAEGQIKLNGQRLELGEIEHAVL
                     RTPGCHSAFVCVLTNVLIAFAAVENVDGMKDRVAKTCKDWLPSFMVPADFIITNSFPRL
                     PSGKIDRVRLKQDYINLQSDMTEPPMENVDETEKALCEALHDVLAVSIRKSTRLHSVGL
                     DSLSAIQVAAQLKQKNFSVSALDVLAAATVSELLDRIKSRGANRTQAMLSIDQPHEADQ
                     PNLFTTLQGNPAHAQKADSIERFTEPTALQSAMLAETLKDQRLYVNTMEVQFTQTVTHE
                     EVRSWFFQLAHRNEILRSGFIHLGTDLVQVIWKQLSTSQIVTVDEFSQEAFMNIELFLE
                     RPLQVEMKSDTRTARITIHHAVYDGWTFDLILDDLSSLARGGNLPQRPQFSEIASSVSR
                     ATSDVGKAASNEFWADFLRGFSGSLLPNFRTTSVPTPQILTASFTLSIRPQVVRTLALE
                     SGVSPQAIFQGCISWLWAAINGIEDVSTGTVFSGRTSPVSGIERVMGPCLSTFPIRVNL
                     AESSTVHDVVHSIHTTNRHVMNLASLSLAEIKRAAGMTPNSKLFDILLVYQETLSSRRA
                     RARAVSEVSHKDNLETKLLLEIEPRGDNFNCQWTWHSDAYSECQVKTFATHFEALSRTF
                     AQNLTLPIASLRHAFDNLNLSSYTSGLRSVETCSSLAEAVEITAERQPQAMALSFVHST
                     TAAKGCESITYEQLNKTSNQIARYLMASGVTPGGIVAIIMEKSPALYCGILGILKTGCA
                     YLPLLPTTPANRVRLIFERAQPQLCITDHNIQWKSLPLPCGIINVNVDELKCFGTSNVD
                     VPRDSSQTAYVIFTSGTTGAPKGVAVTNKNMLSNIEVLSRIYPYDQRSRMLQACSQAFD
                     VSVFEIFFAWITGMTLCGATNDTLFNNLEGFIRQHRITHLSMTVTVASLLDPRNVPLVT
                     FLVTSGEPMTDEVLNRWASFLYQGYGPSETTNICTVRKVSPGDSSQYLGWSFENTSSFV
                     LYPNSDSLVPIGCLGELCFGGDQVASGYLNMPELTSSKFFDHPKFGRIYRSGDLGRMLP
                     DRSLIILGRLDSQVKLRGQRIELHEIQSLAMETGVAKACSCVVLNHQNAKSQQLVLFYV
                     PAQEGSHTFEFLPLATSRKDEMRIIGEKLEESLPSYMIPSLVFPISCLPMTSSGKTDGE
                     QLRCSTSALSQETLDQCSLLTQPEDASTEWSDAEKMIADALVAVLRVSRSLVGRWSSFT
                     TLGLDSITAMPLSRKLQEKFHRRIPLSQILQNPSVSRLARSVAESQTQSNKKGRQSDLL
                     PADLAEILQAQLAKQGKNAETLLPCTPLQSAMLASSMTTGDGPAYRNQMLFRLHIAPDD
                     IMAHWDHMRLRHEILRTCFMSTNHILYPFVQAVLPRQPFRWRRLSTTDLDECALRHLDS
                     LPGAVNTLEPPLDLAIISTSTGDNYISFVCHHALYDGMAVSILLSEIEDLAVGQKLLPA
                     PCLKPFLQESLSTSDNTDEFWMEHLDGFQLSCIPQDVSIHANGANGFSSSTPNSFDLTL
                     SSIETRLREIGVSLLSLCQAAWAETLATVSGTPDVCFGNVYNGRSIPVDDVERLVAPCF
                     NTIPIRIRISDVNSNRELMRRCQSLSATMLPFQFTPLRRIQSLMHQLGDTSLFDTLLLL
                     QPPAQSLNKDIWILEQDHGTMDVPVVCEAIPSAENDKLTINIHRDPDSISTAMCNLLSE
                     VFSHALQFCLQYPASHASLEWILPNGLHSHIQAINSLKPRRSTSVGENNASQDALSEPW
                     SEKETQVRTLIGTLAAVPISRIGKHTSIHRLGLDSISAVQLSNLLRESGINITPAGVLM
                     NPTCAGIVSCSTSFAPGLHNPRPSYDFEAFHQAVTGQLDESTLLSDLELVLPCTPTQQG
                     MISQFILSEGNSYFNFVSWRLESNLDCQRLKDAWVQLADRHQILRTGFAPVSHPDAAFS
                     MMVYRNPRASAQVKHLTVEQAEAFDVNTWQTKCTVEALSNLTKPPWEVVLLESSGSKSM
                     HLGMHHALYDAFSLQRLLIELFQLFTNVEVGSPVPMKTAISSILEHVSSQDKEAIEFWK
                     NISPGIVVNSFPTMTPLRISSRERNRVTRKSGALLQQLRDSAMALGVTVQAALQAAWTR
                     VLSSYHGEHTVTFGIVLSGRSANDLEQALIPCITTLPIVAQNHATNRQLLQSMMDFNAT
                     LRRYEHVPLTKIQKWIGYTETLIFDTILVYQQGALDADGRFPWKVVSEKATIDYPISIE
                     VEEELTGSLDFSIDFRVDLLATEQAELLLAQFDASLLHLLKAPDSQAKDLVAGCPELHS
                     ILPAKCSELPTRAAFLHQFVEHTAANSPDALALEFVDDIAGDVHSQRWSYQDLDQIGNR
                     VARLLIANGITAGGIVATCFDKCPEAYFTILGVLKAGCAFVALDPSAPASRHEFILHDS
                     QALALMIKEGTSSDLTFNPPCPVLEVSATDLSIYAGDTLDLTQIEPDDTCYCLYTSGTT
                     GTPKGCLITHDNAVQAILAFQGLFAGHWDESSRWLQFASFHFDVSVLEQYWPWSVGIPV
                     ISAPRDLILSDLIATISKLEITHIDLTPSLARLVHPDEVPSLCRGVFITGGEQLRQDVL
                     DVWGSKGVIYNAYGPTEATIGVTMYCRVPQNGRATNIGRQFPNVGSYVLQPGSDVPVLR
                     GGIGELCVSGKLVGKGYLNREDLSKERFPLLERFNERVYRTGDLVRVLHDGCFDFLGRA
                     DDQVKLRGQRLEIGEVNHAIKSGVPRIMDVATLVTKHQGHDRDVMVSFIVIDSNSDRAH
                     NLEVLGDRESHRLSSEAQDACRAKLPGYMVPTYVLCVPYIPLSANNKAQTGILKQIFNS
                     LSADQLRAIASSSGNGSALLHQVEPKLAEVISNVTNIEIHSISSFSTIFELGVDSITVI
                     ELARRLGAAGFLGVAPSMILQHPRLNDLATILKNDMATKDEGEALRINQKISGYYHRYL
                     GMACRALKTTPPEVQYIAPCTPLQEGMLIRSAKSEGRSTYYNSFRFKLSPDASIARLKE
                     AWQSLVDHHPILRTSFLETTESYIQVALKGQQIKWHHTAVEERELEEHIEQRYDSWVRS
                     NDEKLSIALEVDCIQHGGMNLMVVRVFHGIYDARSFDLIIKQLSAAYNQVELPMGPPFI
                     EALPHGPLCDYSHSKPFWTALFSGFTLEPVLKALGTGAGDSQVFTSYSIADLERKRIAL
                     GVTQQTIVQAAWLSTLRQHFGIWPSMGIVISGRSLLLQGAENIVGPLFNTIPFRLRHTS
                     IETWTSLLHEIHRFNAKALDFAHVPLRQVQKWCSNGQPLFDNLFTFDRDDGPSRDTDNT
                     PWTDVTSTSTADFPLAFEGVVTKHHKLNITIAARRDIADDSLLNSLLETLGRTLAGMES
                     EDELPQPHNTQRPPSKPYTNGIGIRAALSNTQMGDFVWSPKAREIQGEIAALSDVPCDD
                     VTEDTTLLEIGLDSIDVIRLVARLRRIEVNVTTSQLMKQPSIRGIVACSETERSVNGHA
                     LPGAERLLSVQDHLRRYLGDNGHELQAIEDVLPPTPLQDSMVAEMVLSDFSRYFNHDVL
                     EISESVDLVALRSAIRLVIKNCPILRTGFVQVDHPALNFAYCQVIFNDVNPFKEKILLE
                     DLKDVGLAIESTRQRALNSGGRLELLQLTPVEVAERQYLVLSIAHALYDGASLDMFHRD
                     VQEAYYRQYGPQKPCHPALARIISSASDDADGFWADYLRDAQPTTLPEDTEHHYGHIPL
                     VHKSEAPSRVSSREIREFCMRRHITAQTLGQACSAAVLATLVKSLNVILGVVISGRDNE
                     DTQDLRFPTMNTVPVRAILHGTAAEYLQYMWENLTNINEFQHFPLRKAQALVNRSGSPL
                     FNALFTMQASTSLNGSDGSDHAIWKSVRSASEVEYPLCIEMELVSGKLIWRLAADERYI
                     SMENIQAITDQLDHVLLHLMSDGKAEMLQFTPDGTSVSVCGLPFFALTAKGQHVETESY
                     SSQLKTPAWSSRESKVVDVLAEVSGVERSMILPSQTIYHLGLDSISAIKASSLLRRHGI
                     LVSVRDMVKAASIRHIALENNRSEPDEASRQTTTLENPLEDVDITALLAKSGIDSKSVE
                     RVLPALPVQVYMLSTWINSRGNLFFNEFSYDLHGKISQETIQASWATLVSELPILRTSF
                     VATGSPEMPFVQIIQSAEYVCSTDNCIVTNNQIQFNSSPFVSLCVSTASEGMNMLTLKI
                     HHALYDGVSLPSITNRLKVLCKPKPPPAGFSCSIWEKFVSDHYGNTTSRKREIFWKAYL
                     DGFASQKHLARNTSDEMSRTAVFRPSVVDITKLKDAVSANGIGLQALFFAAYAKVLVNI
                     SQASLDSESQYRDVIFGIYLANRASFDESLQDLPFPTLNIVPLRVRYRDEDTVIQVAKQ
                     IQVDLLDINSFENASAGLWEIARWTGVKVDSFVNFLSLPEQTLDDEASDIQLRDTTSTV
                     PKDSQDNLIEWRKLAHPGDTWLAENSTADAYIDAVDIEAAAHGQAIDIGVFASPSLLTR
                     AGASAVIEGIAGVLREI"
     PFAM_domain     complement(20398..21348)
                     /aSDomain="Condensation"
                     /aSTool="clusterhmmer"
                     /database="35.0"
                     /db_xref="PF00668.23"
                     /db_xref="GO:0003824"
                     /description="Condensation domain"
                     /detection="hmmscan"
                     /domain_id="clusterhmmer_JX265_001179_0036"
                     /evalue="1.00E-20"
                     /gene_ontologies="GO:0003824: catalytic activity"
                     /label="JX265_001179"
                     /locus_tag="JX265_001179"
                     /protein_end="4786"
                     /protein_start="4469"
                     /score="74.0"
                     /tool="antismash"
                     /translation="ERVLPALPVQVYMLSTWINSRGNLFFNEFSYDLHGKISQETIQAS
                     WATLVSELPILRTSFVATGSPEMPFVQIIQSAEYVCSTDNCIVTNNQIQFNSSPFVSLC
                     VSTASEGMNMLTLKIHHALYDGVSLPSITNRLKVLCKPKPPPAGFSCSIWEKFVSDHYG
                     NTTSRKREIFWKAYLDGFASQKHLARNTSDEMSRTAVFRPSVVDITKLKDAVSANGIGL
                     QALFFAAYAKVLVNISQASLDSESQYRDVIFGIYLANRASFDESLQDLPFPTLNIVPLR
                     VRYRDEDTVIQVAKQIQVDLLDINSFENASAGLWEI"
     aSDomain        complement(20497..21345)
                     /aSDomain="Condensation"
                     /aSTool="nrps_pks_domains"
                     /database="nrpspksdomains.hmm"
                     /detection="hmmscan"
                     /domain_id="nrpspksdomains_JX265_001179_Condensation_DCL.6"
                     /domain_subtypes="Condensation_DCL"
                     /evalue="3.90E-14"
                     /label="JX265_001179_Condensation_DCL.6"
                     /locus_tag="JX265_001179"
                     /protein_end="4753"
                     /protein_start="4470"
                     /score="44.3"
                     /tool="antismash"
                     /translation="RVLPALPVQVYMLSTWINSRGNLFFNEFSYDLHGKISQETIQASW
                     ATLVSELPILRTSFVATGSPEMPFVQIIQSAEYVCSTDNCIVTNNQIQFNSSPFVSLCV
                     STASEGMNMLTLKIHHALYDGVSLPSITNRLKVLCKPKPPPAGFSCSIWEKFVSDHYGN
                     TTSRKREIFWKAYLDGFASQKHLARNTSDEMSRTAVFRPSVVDITKLKDAVSANGIGLQ
                     ALFFAAYAKVLVNISQASLDSESQYRDVIFGIYLANRASFDESLQDLPFPTLNIVPLRV
                     RY"
     CDS_motif       complement(20506..20601)
                     /aSTool="nrps_pks_domains"
                     /database="abmotifs"
                     /detection="hmmscan"
                     /domain_id="nrpspksmotif_JX265_001179_0036"
                     /evalue="2.60E+00"
                     /label="C5_DCL_263-294"
                     /locus_tag="JX265_001179"
                     /protein_end="4750"
                     /protein_start="4718"
                     /score="0.7"
                     /tool="antismash"
                     /translation="DVIFGIYLANRASFDESLQDLPFPTLNIVPLR"
     CDS_motif       complement(20941..20994)
                     /aSTool="nrps_pks_domains"
                     /database="abmotifs"
                     /detection="hmmscan"
                     /domain_id="nrpspksmotif_JX265_001179_0035"
                     /evalue="6.50E-03"
                     /label="C3_DCL_135-156"
                     /locus_tag="JX265_001179"
                     /protein_end="4605"
                     /protein_start="4587"
                     /score="9.3"
                     /tool="antismash"
                     /translation="IHHALYDGVSLPSITNRL"
     CDS_motif       complement(21166..21273)
                     /aSTool="nrps_pks_domains"
                     /database="abmotifs"
                     /detection="hmmscan"
                     /domain_id="nrpspksmotif_JX265_001179_0034"
                     /evalue="2.60E-04"
                     /label="C2_DCL_024-062"
                     /locus_tag="JX265_001179"
                     /protein_end="4530"
                     /protein_start="4494"
                     /score="13.3"
                     /tool="antismash"
                     /translation="FNEFSYDLHGKISQETIQASWATLVSELPILRTSFV"
     aSDomain        complement(21472..21657)
                     /aSDomain="PP-binding"
                     /aSTool="nrps_pks_domains"
                     /database="nrpspksdomains.hmm"
                     /detection="hmmscan"
                     /domain_id="nrpspksdomains_JX265_001179_PP-binding.5"
                     /evalue="2.70E-07"
                     /label="JX265_001179_PP-binding.5"
                     /locus_tag="JX265_001179"
                     /protein_end="4428"
                     /protein_start="4366"
                     /score="23.0"
                     /tool="antismash"
                     /translation="KVVDVLAEVSGVERSMILPSQTIYHLGLDSISAIKASSLLRRHGI
                     LVSVRDMVKAASIRHIA"
     PFAM_domain     complement(21472..21657)
                     /aSDomain="PP-binding"
                     /aSTool="clusterhmmer"
                     /database="35.0"
                     /db_xref="PF00550.28"
                     /description="Phosphopantetheine attachment site"
                     /detection="hmmscan"
                     /domain_id="clusterhmmer_JX265_001179_0035"
                     /evalue="2.60E-06"
                     /label="JX265_001179"
                     /locus_tag="JX265_001179"
                     /protein_end="4428"
                     /protein_start="4366"
                     /score="27.8"
                     /tool="antismash"
                     /translation="KVVDVLAEVSGVERSMILPSQTIYHLGLDSISAIKASSLLRRHGI
                     LVSVRDMVKAASIRHIA"
     aSModule        complement(21472..23031)
                     /domains="nrpspksdomains_JX265_001179_Condensation_DCL.5"
                     /domains="nrpspksdomains_JX265_001179_PP-binding.5"
                     /incomplete
                     /locus_tags="JX265_001179"
                     /tool="antismash"
                     /type="nrps"
     PFAM_domain     complement(21802..23031)
                     /aSDomain="Condensation"
                     /aSTool="clusterhmmer"
                     /database="35.0"
                     /db_xref="PF00668.23"
                     /db_xref="GO:0003824"
                     /description="Condensation domain"
                     /detection="hmmscan"
                     /domain_id="clusterhmmer_JX265_001179_0034"
                     /evalue="2.40E-25"
                     /gene_ontologies="GO:0003824: catalytic activity"
                     /label="JX265_001179"
                     /locus_tag="JX265_001179"
                     /protein_end="4318"
                     /protein_start="3908"
                     /score="89.3"
                     /tool="antismash"
                     /translation="EDVLPPTPLQDSMVAEMVLSDFSRYFNHDVLEISESVDLVALRSA
                     IRLVIKNCPILRTGFVQVDHPALNFAYCQVIFNDVNPFKEKILLEDLKDVGLAIESTRQ
                     RALNSGGRLELLQLTPVEVAERQYLVLSIAHALYDGASLDMFHRDVQEAYYRQYGPQKP
                     CHPALARIISSASDDADGFWADYLRDAQPTTLPEDTEHHYGHIPLVHKSEAPSRVSSRE
                     IREFCMRRHITAQTLGQACSAAVLATLVKSLNVILGVVISGRDNEDTQDLRFPTMNTVP
                     VRAILHGTAAEYLQYMWENLTNINEFQHFPLRKAQALVNRSGSPLFNALFTMQASTSLN
                     GSDGSDHAIWKSVRSASEVEYPLCIEMELVSGKLIWRLAADERYISMENIQAITDQLDH
                     VLLHLMSDGKA"
     CDS_motif       complement(22042..22116)
                     /aSTool="nrps_pks_domains"
                     /database="abmotifs"
                     /detection="hmmscan"
                     /domain_id="nrpspksmotif_JX265_001179_0033"
                     /evalue="2.90E+00"
                     /label="C67_DCL_14fromHMM"
                     /locus_tag="JX265_001179"
                     /protein_end="4238"
                     /protein_start="4213"
                     /score="0.3"
                     /tool="antismash"
                     /translation="EFQHFPLRKAQALVNRSGSPLFNAL"
     aSDomain        complement(22180..23031)
                     /aSDomain="Condensation"
                     /aSTool="nrps_pks_domains"
                     /database="nrpspksdomains.hmm"
                     /detection="hmmscan"
                     /domain_id="nrpspksdomains_JX265_001179_Condensation_DCL.5"
                     /domain_subtypes="Condensation_DCL"
                     /evalue="8.20E-28"
                     /label="JX265_001179_Condensation_DCL.5"
                     /locus_tag="JX265_001179"
                     /protein_end="4192"
                     /protein_start="3908"
                     /score="89.2"
                     /tool="antismash"
                     /translation="EDVLPPTPLQDSMVAEMVLSDFSRYFNHDVLEISESVDLVALRSA
                     IRLVIKNCPILRTGFVQVDHPALNFAYCQVIFNDVNPFKEKILLEDLKDVGLAIESTRQ
                     RALNSGGRLELLQLTPVEVAERQYLVLSIAHALYDGASLDMFHRDVQEAYYRQYGPQKP
                     CHPALARIISSASDDADGFWADYLRDAQPTTLPEDTEHHYGHIPLVHKSEAPSRVSSRE
                     IREFCMRRHITAQTLGQACSAAVLATLVKSLNVILGVVISGRDNEDTQDLRFPTMNTVP
                     VRA"
     CDS_motif       complement(22183..22272)
                     /aSTool="nrps_pks_domains"
                     /database="abmotifs"
                     /detection="hmmscan"
                     /domain_id="nrpspksmotif_JX265_001179_0032"
                     /evalue="5.90E-04"
                     /label="C5_DCL_263-294"
                     /locus_tag="JX265_001179"
                     /protein_end="4191"
                     /protein_start="4161"
                     /score="12.4"
                     /tool="antismash"
                     /translation="NVILGVVISGRDNEDTQDLRFPTMNTVPVR"
     CDS_motif       complement(22570..22629)
                     /aSTool="nrps_pks_domains"
                     /database="abmotifs"
                     /detection="hmmscan"
                     /domain_id="nrpspksmotif_JX265_001179_0031"
                     /evalue="1.60E-02"
                     /label="C3_DCL_135-156"
                     /locus_tag="JX265_001179"
                     /protein_end="4062"
                     /protein_start="4042"
                     /score="8.0"
                     /tool="antismash"
                     /translation="HALYDGASLDMFHRDVQEAY"
     CDS_motif       complement(22846..22944)
                     /aSTool="nrps_pks_domains"
                     /database="abmotifs"
                     /detection="hmmscan"
                     /domain_id="nrpspksmotif_JX265_001179_0030"
                     /evalue="6.20E-07"
                     /label="C2_DCL_024-062"
                     /locus_tag="JX265_001179"
                     /protein_end="3970"
                     /protein_start="3937"
                     /score="21.7"
                     /tool="antismash"
                     /translation="VLEISESVDLVALRSAIRLVIKNCPILRTGFVQ"
     aSDomain        complement(23152..23337)
                     /aSDomain="PP-binding"
                     /aSTool="nrps_pks_domains"
                     /database="nrpspksdomains.hmm"
                     /detection="hmmscan"
                     /domain_id="nrpspksdomains_JX265_001179_PP-binding.4"
                     /evalue="6.00E-12"
                     /label="JX265_001179_PP-binding.4"
                     /locus_tag="JX265_001179"
                     /protein_end="3868"
                     /protein_start="3806"
                     /score="37.8"
                     /tool="antismash"
                     /translation="IQGEIAALSDVPCDDVTEDTTLLEIGLDSIDVIRLVARLRRIEVN
                     VTTSQLMKQPSIRGIVA"
     PFAM_domain     complement(23152..23340)
                     /aSDomain="PP-binding"
                     /aSTool="clusterhmmer"
                     /database="35.0"
                     /db_xref="PF00550.28"
                     /description="Phosphopantetheine attachment site"
                     /detection="hmmscan"
                     /domain_id="clusterhmmer_JX265_001179_0033"
                     /evalue="2.10E-09"
                     /label="JX265_001179"
                     /locus_tag="JX265_001179"
                     /protein_end="3868"
                     /protein_start="3805"
                     /score="37.7"
                     /tool="antismash"
                     /translation="EIQGEIAALSDVPCDDVTEDTTLLEIGLDSIDVIRLVARLRRIEV
                     NVTTSQLMKQPSIRGIVA"
     aSModule        complement(23152..24660)
                     /domains="nrpspksdomains_JX265_001179_Condensation_DCL.4"
                     /domains="nrpspksdomains_JX265_001179_PP-binding.4"
                     /incomplete
                     /locus_tags="JX265_001179"
                     /tool="antismash"
                     /type="nrps"
     PFAM_domain     complement(23482..24666)
                     /aSDomain="Condensation"
                     /aSTool="clusterhmmer"
                     /database="35.0"
                     /db_xref="PF00668.23"
                     /db_xref="GO:0003824"
                     /description="Condensation domain"
                     /detection="hmmscan"
                     /domain_id="clusterhmmer_JX265_001179_0032"
                     /evalue="6.40E-30"
                     /gene_ontologies="GO:0003824: catalytic activity"
                     /label="JX265_001179"
                     /locus_tag="JX265_001179"
                     /protein_end="3758"
                     /protein_start="3363"
                     /score="104.4"
                     /tool="antismash"
                     /translation="QYIAPCTPLQEGMLIRSAKSEGRSTYYNSFRFKLSPDASIARLKE
                     AWQSLVDHHPILRTSFLETTESYIQVALKGQQIKWHHTAVEERELEEHIEQRYDSWVRS
                     NDEKLSIALEVDCIQHGGMNLMVVRVFHGIYDARSFDLIIKQLSAAYNQVELPMGPPFI
                     EALPHGPLCDYSHSKPFWTALFSGFTLEPVLKALGTGAGDSQVFTSYSIADLERKRIAL
                     GVTQQTIVQAAWLSTLRQHFGIWPSMGIVISGRSLLLQGAENIVGPLFNTIPFRLRHTS
                     IETWTSLLHEIHRFNAKALDFAHVPLRQVQKWCSNGQPLFDNLFTFDRDDGPSRDTDNT
                     PWTDVTSTSTADFPLAFEGVVTKHHKLNITIAARRDIADDSLLNSLLETLGRTLA"
     CDS_motif       complement(23686..23778)
                     /aSTool="nrps_pks_domains"
                     /database="abmotifs"
                     /detection="hmmscan"
                     /domain_id="nrpspksmotif_JX265_001179_0029"
                     /evalue="7.70E-05"
                     /label="C67_DCL_14fromHMM"
                     /locus_tag="JX265_001179"
                     /protein_end="3690"
                     /protein_start="3659"
                     /score="15.0"
                     /tool="antismash"
                     /translation="AKALDFAHVPLRQVQKWCSNGQPLFDNLFTF"
     aSDomain        complement(23833..24660)
                     /aSDomain="Condensation"
                     /aSTool="nrps_pks_domains"
                     /database="nrpspksdomains.hmm"
                     /detection="hmmscan"
                     /domain_id="nrpspksdomains_JX265_001179_Condensation_DCL.4"
                     /domain_subtypes="Condensation_DCL"
                     /evalue="3.50E-34"
                     /label="JX265_001179_Condensation_DCL.4"
                     /locus_tag="JX265_001179"
                     /protein_end="3641"
                     /protein_start="3365"
                     /score="110.1"
                     /tool="antismash"
                     /translation="IAPCTPLQEGMLIRSAKSEGRSTYYNSFRFKLSPDASIARLKEAW
                     QSLVDHHPILRTSFLETTESYIQVALKGQQIKWHHTAVEERELEEHIEQRYDSWVRSND
                     EKLSIALEVDCIQHGGMNLMVVRVFHGIYDARSFDLIIKQLSAAYNQVELPMGPPFIEA
                     LPHGPLCDYSHSKPFWTALFSGFTLEPVLKALGTGAGDSQVFTSYSIADLERKRIALGV
                     TQQTIVQAAWLSTLRQHFGIWPSMGIVISGRSLLLQGAENIVGPLFNTIPFRLR"
     CDS_motif       complement(23839..23922)
                     /aSTool="nrps_pks_domains"
                     /database="abmotifs"
                     /detection="hmmscan"
                     /domain_id="nrpspksmotif_JX265_001179_0028"
                     /evalue="1.00E-07"
                     /label="C5_DCL_263-294"
                     /locus_tag="JX265_001179"
                     /protein_end="3639"
                     /protein_start="3611"
                     /score="24.5"
                     /tool="antismash"
                     /translation="GIVISGRSLLLQGAENIVGPLFNTIPFR"
     CDS_motif       complement(24214..24267)
                     /aSTool="nrps_pks_domains"
                     /database="abmotifs"
                     /detection="hmmscan"
                     /domain_id="nrpspksmotif_JX265_001179_0027"
                     /evalue="3.10E-01"
                     /label="C3_LCL_132-143"
                     /locus_tag="JX265_001179"
                     /protein_end="3514"
                     /protein_start="3496"
                     /score="4.0"
                     /tool="antismash"
                     /translation="IYDARSFDLIIKQLSAAY"
     CDS_motif       complement(24481..24579)
                     /aSTool="nrps_pks_domains"
                     /database="abmotifs"
                     /detection="hmmscan"
                     /domain_id="nrpspksmotif_JX265_001179_0026"
                     /evalue="6.90E-09"
                     /label="C2_DCL_024-062"
                     /locus_tag="JX265_001179"
                     /protein_end="3425"
                     /protein_start="3392"
                     /score="28.0"
                     /tool="antismash"
                     /translation="FRFKLSPDASIARLKEAWQSLVDHHPILRTSFL"
     aSDomain        complement(24796..24987)
                     /aSDomain="PP-binding"
                     /aSTool="nrps_pks_domains"
                     /database="nrpspksdomains.hmm"
                     /detection="hmmscan"
                     /domain_id="nrpspksdomains_JX265_001179_PP-binding.3"
                     /evalue="3.30E-10"
                     /label="JX265_001179_PP-binding.3"
                     /locus_tag="JX265_001179"
                     /protein_end="3320"
                     /protein_start="3256"
                     /score="32.3"
                     /tool="antismash"
                     /translation="KLAEVISNVTNIEIHSISSFSTIFELGVDSITVIELARRLGAAGF
                     LGVAPSMILQHPRLNDLAT"
     PFAM_domain     complement(24796..24987)
                     /aSDomain="PP-binding"
                     /aSTool="clusterhmmer"
                     /database="35.0"
                     /db_xref="PF00550.28"
                     /description="Phosphopantetheine attachment site"
                     /detection="hmmscan"
                     /domain_id="clusterhmmer_JX265_001179_0031"
                     /evalue="1.20E-07"
                     /label="JX265_001179"
                     /locus_tag="JX265_001179"
                     /protein_end="3320"
                     /protein_start="3256"
                     /score="32.1"
                     /tool="antismash"
                     /translation="KLAEVISNVTNIEIHSISSFSTIFELGVDSITVIELARRLGAAGF
                     LGVAPSMILQHPRLNDLAT"
     aSModule        complement(24796..27924)
                     /complete
                     /domains="nrpspksdomains_JX265_001179_Condensation_DCL.3"
                     /domains="nrpspksdomains_JX265_001179_AMP-binding.3"
                     /domains="nrpspksdomains_JX265_001179_PP-binding.3"
                     /locus_tags="JX265_001179"
                     /monomer_pairings="X -> X"
                     /tool="antismash"
                     /type="nrps"
     aSDomain        complement(25351..26511)
                     /aSDomain="TIGR01733"
                     /aSTool="tigrfam"
                     /description="AA-adenyl-dom: amino acid adenylation domain"
                     /detection="hmmscan"
                     /domain_id="TIGRFam_JX265_001179_0002"
                     /evalue="8.40E-103"
                     /identifier="TIGR01733"
                     /label="JX265_001179"
                     /locus_tag="JX265_001179"
                     /protein_end="3135"
                     /protein_start="2748"
                     /score="342.3"
                     /tool="antismash"
                     /translation="SYQDLDQIGNRVARLLIANGITAGGIVATCFDKCPEAYFTILGVL
                     KAGCAFVALDPSAPASRHEFILHDSQALALMIKEGTSSDLTFNPPCPVLEVSATDLSIY
                     AGDTLDLTQIEPDDTCYCLYTSGTTGTPKGCLITHDNAVQAILAFQGLFAGHWDESSRW
                     LQFASFHFDVSVLEQYWPWSVGIPVISAPRDLILSDLIATISKLEITHIDLTPSLARLV
                     HPDEVPSLCRGVFITGGEQLRQDVLDVWGSKGVIYNAYGPTEATIGVTMYCRVPQNGRA
                     TNIGRQFPNVGSYVLQPGSDVPVLRGGIGELCVSGKLVGKGYLNREDLSKERFPLLERF
                     NERVYRTGDLVRVLHDGCFDFLGRADDQVKLRGQRLEIGEVNHAIKS"
     CDS_motif       complement(25369..25431)
                     /aSTool="nrps_pks_domains"
                     /database="abmotifs"
                     /detection="hmmscan"
                     /domain_id="nrpspksmotif_JX265_001179_0025"
                     /evalue="3.30E-09"
                     /label="NRPS-A_a8"
                     /locus_tag="JX265_001179"
                     /protein_end="3129"
                     /protein_start="3108"
                     /score="29.0"
                     /tool="antismash"
                     /translation="FLGRADDQVKLRGQRLEIGEV"
     aSDomain        complement(25396..26595)
                     /aSDomain="AMP-binding"
                     /aSTool="nrps_pks_domains"
                     /database="nrpspksdomains.hmm"
                     /detection="hmmscan"
                     /domain_id="nrpspksdomains_JX265_001179_AMP-binding.3"
                     /evalue="3.00E-89"
                     /label="JX265_001179_AMP-binding.3"
                     /locus_tag="JX265_001179"
                     /protein_end="3120"
                     /protein_start="2720"
                     /score="291.3"
                     /specificity="substrate consensus: X"
                     /tool="antismash"
                     /translation="EHTAANSPDALALEFVDDIAGDVHSQRWSYQDLDQIGNRVARLLI
                     ANGITAGGIVATCFDKCPEAYFTILGVLKAGCAFVALDPSAPASRHEFILHDSQALALM
                     IKEGTSSDLTFNPPCPVLEVSATDLSIYAGDTLDLTQIEPDDTCYCLYTSGTTGTPKGC
                     LITHDNAVQAILAFQGLFAGHWDESSRWLQFASFHFDVSVLEQYWPWSVGIPVISAPRD
                     LILSDLIATISKLEITHIDLTPSLARLVHPDEVPSLCRGVFITGGEQLRQDVLDVWGSK
                     GVIYNAYGPTEATIGVTMYCRVPQNGRATNIGRQFPNVGSYVLQPGSDVPVLRGGIGEL
                     CVSGKLVGKGYLNREDLSKERFPLLERFNERVYRTGDLVRVLHDGCFDFLGRADDQVKL
                     R"
     PFAM_domain     complement(25396..26595)
                     /aSDomain="AMP-binding"
                     /aSTool="clusterhmmer"
                     /database="35.0"
                     /db_xref="PF00501.31"
                     /description="AMP-binding enzyme"
                     /detection="hmmscan"
                     /domain_id="clusterhmmer_JX265_001179_0030"
                     /evalue="4.70E-76"
                     /label="JX265_001179"
                     /locus_tag="JX265_001179"
                     /protein_end="3120"
                     /protein_start="2720"
                     /score="256.2"
                     /tool="antismash"
                     /translation="EHTAANSPDALALEFVDDIAGDVHSQRWSYQDLDQIGNRVARLLI
                     ANGITAGGIVATCFDKCPEAYFTILGVLKAGCAFVALDPSAPASRHEFILHDSQALALM
                     IKEGTSSDLTFNPPCPVLEVSATDLSIYAGDTLDLTQIEPDDTCYCLYTSGTTGTPKGC
                     LITHDNAVQAILAFQGLFAGHWDESSRWLQFASFHFDVSVLEQYWPWSVGIPVISAPRD
                     LILSDLIATISKLEITHIDLTPSLARLVHPDEVPSLCRGVFITGGEQLRQDVLDVWGSK
                     GVIYNAYGPTEATIGVTMYCRVPQNGRATNIGRQFPNVGSYVLQPGSDVPVLRGGIGEL
                     CVSGKLVGKGYLNREDLSKERFPLLERFNERVYRTGDLVRVLHDGCFDFLGRADDQVKL
                     R"
     CDS_motif       complement(25510..25593)
                     /aSTool="nrps_pks_domains"
                     /database="abmotifs"
                     /detection="hmmscan"
                     /domain_id="nrpspksmotif_JX265_001179_0024"
                     /evalue="1.30E-09"
                     /label="NRPS-A_a6"
                     /locus_tag="JX265_001179"
                     /protein_end="3082"
                     /protein_start="3054"
                     /score="30.3"
                     /tool="antismash"
                     /translation="GGIGELCVSGKLVGKGYLNREDLSKERF"
     CDS_motif       complement(25711..25734)
                     /aSTool="nrps_pks_domains"
                     /database="abmotifs"
                     /detection="hmmscan"
                     /domain_id="nrpspksmotif_JX265_001179_0023"
                     /evalue="2.40E-01"
                     /label="NRPS-A_a5"
                     /locus_tag="JX265_001179"
                     /protein_end="3015"
                     /protein_start="3007"
                     /score="4.9"
                     /tool="antismash"
                     /translation="YGPTEATI"
     CDS_motif       complement(26095..26151)
                     /aSTool="nrps_pks_domains"
                     /database="abmotifs"
                     /detection="hmmscan"
                     /domain_id="nrpspksmotif_JX265_001179_0022"
                     /evalue="8.20E-08"
                     /label="NRPS-A_a3"
                     /locus_tag="JX265_001179"
                     /protein_end="2887"
                     /protein_start="2868"
                     /score="24.6"
                     /tool="antismash"
                     /translation="YCLYTSGTTGTPKGCLITH"
     CDS_motif       complement(26347..26388)
                     /aSTool="nrps_pks_domains"
                     /database="abmotifs"
                     /detection="hmmscan"
                     /domain_id="nrpspksmotif_JX265_001179_0021"
                     /evalue="2.90E-03"
                     /label="NRPS-A_a2"
                     /locus_tag="JX265_001179"
                     /protein_end="2803"
                     /protein_start="2789"
                     /score="11.3"
                     /tool="antismash"
                     /translation="LGVLKAGCAFVALD"
     PFAM_domain     complement(26683..27921)
                     /aSDomain="Condensation"
                     /aSTool="clusterhmmer"
                     /database="35.0"
                     /db_xref="PF00668.23"
                     /db_xref="GO:0003824"
                     /description="Condensation domain"
                     /detection="hmmscan"
                     /domain_id="clusterhmmer_JX265_001179_0029"
                     /evalue="3.80E-35"
                     /gene_ontologies="GO:0003824: catalytic activity"
                     /label="JX265_001179"
                     /locus_tag="JX265_001179"
                     /protein_end="2691"
                     /protein_start="2278"
                     /score="121.6"
                     /tool="antismash"
                     /translation="LPCTPTQQGMISQFILSEGNSYFNFVSWRLESNLDCQRLKDAWVQ
                     LADRHQILRTGFAPVSHPDAAFSMMVYRNPRASAQVKHLTVEQAEAFDVNTWQTKCTVE
                     ALSNLTKPPWEVVLLESSGSKSMHLGMHHALYDAFSLQRLLIELFQLFTNVEVGSPVPM
                     KTAISSILEHVSSQDKEAIEFWKNISPGIVVNSFPTMTPLRISSRERNRVTRKSGALLQ
                     QLRDSAMALGVTVQAALQAAWTRVLSSYHGEHTVTFGIVLSGRSANDLEQALIPCITTL
                     PIVAQNHATNRQLLQSMMDFNATLRRYEHVPLTKIQKWIGYTETLIFDTILVYQQGALD
                     ADGRFPWKVVSEKATIDYPISIEVEEELTGSLDFSIDFRVDLLATEQAELLLAQFDASL
                     LHLLKAPDSQAKDL"
     CDS_motif       complement(26920..27012)
                     /aSTool="nrps_pks_domains"
                     /database="abmotifs"
                     /detection="hmmscan"
                     /domain_id="nrpspksmotif_JX265_001179_0020"
                     /evalue="5.00E-07"
                     /label="C67_DCL_14fromHMM"
                     /locus_tag="JX265_001179"
                     /protein_end="2612"
                     /protein_start="2581"
                     /score="22.1"
                     /tool="antismash"
                     /translation="TLRRYEHVPLTKIQKWIGYTETLIFDTILVY"
     aSDomain        complement(27064..27924)
                     /aSDomain="Condensation"
                     /aSTool="nrps_pks_domains"
                     /database="nrpspksdomains.hmm"
                     /detection="hmmscan"
                     /domain_id="nrpspksdomains_JX265_001179_Condensation_DCL.3"
                     /domain_subtypes="Condensation_DCL"
                     /evalue="1.80E-35"
                     /label="JX265_001179_Condensation_DCL.3"
                     /locus_tag="JX265_001179"
                     /protein_end="2564"
                     /protein_start="2277"
                     /score="114.4"
                     /tool="antismash"
                     /translation="VLPCTPTQQGMISQFILSEGNSYFNFVSWRLESNLDCQRLKDAWV
                     QLADRHQILRTGFAPVSHPDAAFSMMVYRNPRASAQVKHLTVEQAEAFDVNTWQTKCTV
                     EALSNLTKPPWEVVLLESSGSKSMHLGMHHALYDAFSLQRLLIELFQLFTNVEVGSPVP
                     MKTAISSILEHVSSQDKEAIEFWKNISPGIVVNSFPTMTPLRISSRERNRVTRKSGALL
                     QQLRDSAMALGVTVQAALQAAWTRVLSSYHGEHTVTFGIVLSGRSANDLEQALIPCITT
                     LPIVAQ"
     CDS_motif       complement(27073..27156)
                     /aSTool="nrps_pks_domains"
                     /database="abmotifs"
                     /detection="hmmscan"
                     /domain_id="nrpspksmotif_JX265_001179_0019"
                     /evalue="8.90E-05"
                     /label="C5_DCL_263-294"
                     /locus_tag="JX265_001179"
                     /protein_end="2561"
                     /protein_start="2533"
                     /score="15.0"
                     /tool="antismash"
                     /translation="VTFGIVLSGRSANDLEQALIPCITTLPI"
     CDS_motif       complement(27469..27531)
                     /aSTool="nrps_pks_domains"
                     /database="abmotifs"
                     /detection="hmmscan"
                     /domain_id="nrpspksmotif_JX265_001179_0018"
                     /evalue="2.60E-03"
                     /label="C3_DCL_135-156"
                     /locus_tag="JX265_001179"
                     /protein_end="2429"
                     /protein_start="2408"
                     /score="10.5"
                     /tool="antismash"
                     /translation="MHHALYDAFSLQRLLIELFQL"
     CDS_motif       complement(27748..27858)
                     /aSTool="nrps_pks_domains"
                     /database="abmotifs"
                     /detection="hmmscan"
                     /domain_id="nrpspksmotif_JX265_001179_0017"
                     /evalue="1.20E-09"
                     /label="C2_DCL_024-062"
                     /locus_tag="JX265_001179"
                     /protein_end="2336"
                     /protein_start="2299"
                     /score="30.5"
                     /tool="antismash"
                     /translation="YFNFVSWRLESNLDCQRLKDAWVQLADRHQILRTGFA"
     PFAM_domain     complement(28048..28233)
                     /aSDomain="PP-binding"
                     /aSTool="clusterhmmer"
                     /database="35.0"
                     /db_xref="PF00550.28"
                     /description="Phosphopantetheine attachment site"
                     /detection="hmmscan"
                     /domain_id="clusterhmmer_JX265_001179_0028"
                     /evalue="9.90E-06"
                     /label="JX265_001179"
                     /locus_tag="JX265_001179"
                     /protein_end="2236"
                     /protein_start="2174"
                     /score="25.9"
                     /tool="antismash"
                     /translation="QVRTLIGTLAAVPISRIGKHTSIHRLGLDSISAVQLSNLLRESGI
                     NITPAGVLMNPTCAGIV"
     aSDomain        complement(28051..28233)
                     /aSDomain="PP-binding"
                     /aSTool="nrps_pks_domains"
                     /database="nrpspksdomains.hmm"
                     /detection="hmmscan"
                     /domain_id="nrpspksdomains_JX265_001179_PP-binding.2"
                     /evalue="3.70E-08"
                     /label="JX265_001179_PP-binding.2"
                     /locus_tag="JX265_001179"
                     /protein_end="2235"
                     /protein_start="2174"
                     /score="25.7"
                     /tool="antismash"
                     /translation="QVRTLIGTLAAVPISRIGKHTSIHRLGLDSISAVQLSNLLRESGI
                     NITPAGVLMNPTCAGI"
     aSModule        complement(28051..29714)
                     /domains="nrpspksdomains_JX265_001179_Condensation_DCL.2"
                     /domains="nrpspksdomains_JX265_001179_PP-binding.2"
                     /incomplete
                     /locus_tags="JX265_001179"
                     /tool="antismash"
                     /type="nrps"
     PFAM_domain     complement(join(28354..28465,28521..28591,28647..29714))
                     /aSDomain="Condensation"
                     /aSTool="clusterhmmer"
                     /database="35.0"
                     /db_xref="PF00668.23"
                     /db_xref="GO:0003824"
                     /description="Condensation domain"
                     /detection="hmmscan"
                     /domain_id="clusterhmmer_JX265_001179_0027"
                     /evalue="2.70E-28"
                     /gene_ontologies="GO:0003824: catalytic activity"
                     /label="JX265_001179"
                     /locus_tag="JX265_001179"
                     /protein_end="2134"
                     /protein_start="1717"
                     /score="99.0"
                     /tool="antismash"
                     /translation="TLLPCTPLQSAMLASSMTTGDGPAYRNQMLFRLHIAPDDIMAHWD
                     HMRLRHEILRTCFMSTNHILYPFVQAVLPRQPFRWRRLSTTDLDECALRHLDSLPGAVN
                     TLEPPLDLAIISTSTGDNYISFVCHHALYDGMAVSILLSEIEDLAVGQKLLPAPCLKPF
                     LQESLSTSDNTDEFWMEHLDGFQLSCIPQDVSIHANGANGFSSSTPNSFDLTLSSIETR
                     LREIGVSLLSLCQAAWAETLATVSGTPDVCFGNVYNGRSIPVDDVERLVAPCFNTIPIR
                     IRISDVNSNRELMRRCQSLSATMLPFQFTPLRRIQSLMHQLGDTSLFDTLLLLQPPAQS
                     LNKDIWILEQDHGTMDVPVVCEAIPSAENDKLTINIHRDPDSISTAMCNLLSEVFSHAL
                     QFCLQYPASHASLEWILP"
     CDS_motif       complement(28719..28808)
                     /aSTool="nrps_pks_domains"
                     /database="abmotifs"
                     /detection="hmmscan"
                     /domain_id="nrpspksmotif_JX265_001179_0016"
                     /evalue="4.20E-04"
                     /label="C67_DCL_14fromHMM"
                     /locus_tag="JX265_001179"
                     /protein_end="2049"
                     /protein_start="2019"
                     /score="12.6"
                     /tool="antismash"
                     /translation="TMLPFQFTPLRRIQSLMHQLGDTSLFDTLL"
     aSDomain        complement(28863..29714)
                     /aSDomain="Condensation"
                     /aSTool="nrps_pks_domains"
                     /database="nrpspksdomains.hmm"
                     /detection="hmmscan"
                     /domain_id="nrpspksdomains_JX265_001179_Condensation_DCL.2"
                     /domain_subtypes="Condensation_DCL"
                     /evalue="2.80E-32"
                     /label="JX265_001179_Condensation_DCL.2"
                     /locus_tag="JX265_001179"
                     /protein_end="2001"
                     /protein_start="1717"
                     /score="103.9"
                     /tool="antismash"
                     /translation="TLLPCTPLQSAMLASSMTTGDGPAYRNQMLFRLHIAPDDIMAHWD
                     HMRLRHEILRTCFMSTNHILYPFVQAVLPRQPFRWRRLSTTDLDECALRHLDSLPGAVN
                     TLEPPLDLAIISTSTGDNYISFVCHHALYDGMAVSILLSEIEDLAVGQKLLPAPCLKPF
                     LQESLSTSDNTDEFWMEHLDGFQLSCIPQDVSIHANGANGFSSSTPNSFDLTLSSIETR
                     LREIGVSLLSLCQAAWAETLATVSGTPDVCFGNVYNGRSIPVDDVERLVAPCFNTIPIR
                     IRI"
     CDS_motif       complement(28872..28967)
                     /aSTool="nrps_pks_domains"
                     /database="abmotifs"
                     /detection="hmmscan"
                     /domain_id="nrpspksmotif_JX265_001179_0015"
                     /evalue="2.30E-08"
                     /label="C5_DCL_263-294"
                     /locus_tag="JX265_001179"
                     /protein_end="1998"
                     /protein_start="1966"
                     /score="26.5"
                     /tool="antismash"
                     /translation="DVCFGNVYNGRSIPVDDVERLVAPCFNTIPIR"
     CDS_motif       complement(29280..29333)
                     /aSTool="nrps_pks_domains"
                     /database="abmotifs"
                     /detection="hmmscan"
                     /domain_id="nrpspksmotif_JX265_001179_0014"
                     /evalue="4.90E-03"
                     /label="C3_DCL_135-156"
                     /locus_tag="JX265_001179"
                     /protein_end="1862"
                     /protein_start="1844"
                     /score="9.6"
                     /tool="antismash"
                     /translation="CHHALYDGMAVSILLSEI"
     aSDomain        complement(29820..30032)
                     /aSDomain="PKS_PP"
                     /aSTool="nrps_pks_domains"
                     /database="nrpspksdomains.hmm"
                     /detection="hmmscan"
                     /domain_id="nrpspksdomains_JX265_001179_PKS_PP.1"
                     /evalue="4.20E-11"
                     /label="JX265_001179_PKS_PP.1"
                     /locus_tag="JX265_001179"
                     /protein_end="1682"
                     /protein_start="1611"
                     /score="35.0"
                     /tool="antismash"
                     /translation="AEKMIADALVAVLRVSRSLVGRWSSFTTLGLDSITAMPLSRKLQE
                     KFHRRIPLSQILQNPSVSRLARSVAE"
     aSModule        complement(29820..32943)
                     /complete
                     /domains="nrpspksdomains_JX265_001179_Condensation_DCL.1"
                     /domains="nrpspksdomains_JX265_001179_AMP-binding.2"
                     /domains="nrpspksdomains_JX265_001179_PKS_PP.1"
                     /locus_tags="JX265_001179"
                     /monomer_pairings="X -> X"
                     /tool="antismash"
                     /type="nrps"
     PFAM_domain     complement(29832..29963)
                     /aSDomain="PP-binding"
                     /aSTool="clusterhmmer"
                     /database="35.0"
                     /db_xref="PF00550.28"
                     /description="Phosphopantetheine attachment site"
                     /detection="hmmscan"
                     /domain_id="clusterhmmer_JX265_001179_0026"
                     /evalue="1.80E-07"
                     /label="JX265_001179"
                     /locus_tag="JX265_001179"
                     /protein_end="1678"
                     /protein_start="1634"
                     /score="31.5"
                     /tool="antismash"
                     /translation="SSFTTLGLDSITAMPLSRKLQEKFHRRIPLSQILQNPSVSRLAR"
     aSDomain        complement(join(30375..30766,30828..31578))
                     /aSDomain="TIGR01733"
                     /aSTool="tigrfam"
                     /description="AA-adenyl-dom: amino acid adenylation domain"
                     /detection="hmmscan"
                     /domain_id="TIGRFam_JX265_001179_0001"
                     /evalue="4.90E-104"
                     /identifier="TIGR01733"
                     /label="JX265_001179"
                     /locus_tag="JX265_001179"
                     /protein_end="1497"
                     /protein_start="1116"
                     /score="346.3"
                     /tool="antismash"
                     /translation="TYEQLNKTSNQIARYLMASGVTPGGIVAIIMEKSPALYCGILGIL
                     KTGCAYLPLLPTTPANRVRLIFERAQPQLCITDHNIQWKSLPLPCGIINVNVDELKCFG
                     TSNVDVPRDSSQTAYVIFTSGTTGAPKGVAVTNKNMLSNIEVLSRIYPYDQRSRMLQAC
                     SQAFDVSVFEIFFAWITGMTLCGATNDTLFNNLEGFIRQHRITHLSMTVTVASLLDPRN
                     VPLVTFLVTSGEPMTDEVLNRWASFLYQGYGPSETTNICTVRKVSPGDSSQYLGWSFEN
                     TSSFVLYPNSDSLVPIGCLGELCFGGDQVASGYLNMPELTSSKFFDHPKFGRIYRSGDL
                     GRMLPDRSLIILGRLDSQVKLRGQRIELHEIQSLAMETGVA"
     CDS_motif       complement(30402..30464)
                     /aSTool="nrps_pks_domains"
                     /database="abmotifs"
                     /detection="hmmscan"
                     /domain_id="nrpspksmotif_JX265_001179_0013"
                     /evalue="2.50E-09"
                     /label="NRPS-A_a8"
                     /locus_tag="JX265_001179"
                     /protein_end="1488"
                     /protein_start="1467"
                     /score="29.4"
                     /tool="antismash"
                     /translation="LGRLDSQVKLRGQRIELHEIQ"
     aSDomain        complement(join(30432..30766,30828..31659))
                     /aSDomain="AMP-binding"
                     /aSTool="nrps_pks_domains"
                     /database="nrpspksdomains.hmm"
                     /detection="hmmscan"
                     /domain_id="nrpspksdomains_JX265_001179_AMP-binding.2"
                     /evalue="2.10E-85"
                     /label="JX265_001179_AMP-binding.2"
                     /locus_tag="JX265_001179"
                     /protein_end="1478"
                     /protein_start="1089"
                     /score="278.6"
                     /specificity="substrate consensus: X"
                     /tool="antismash"
                     /translation="ITAERQPQAMALSFVHSTTAAKGCESITYEQLNKTSNQIARYLMA
                     SGVTPGGIVAIIMEKSPALYCGILGILKTGCAYLPLLPTTPANRVRLIFERAQPQLCIT
                     DHNIQWKSLPLPCGIINVNVDELKCFGTSNVDVPRDSSQTAYVIFTSGTTGAPKGVAVT
                     NKNMLSNIEVLSRIYPYDQRSRMLQACSQAFDVSVFEIFFAWITGMTLCGATNDTLFNN
                     LEGFIRQHRITHLSMTVTVASLLDPRNVPLVTFLVTSGEPMTDEVLNRWASFLYQGYGP
                     SETTNICTVRKVSPGDSSQYLGWSFENTSSFVLYPNSDSLVPIGCLGELCFGGDQVASG
                     YLNMPELTSSKFFDHPKFGRIYRSGDLGRMLPDRSLIILGRLDSQVKLR"
     PFAM_domain     complement(join(30432..30766,30828..31662))
                     /aSDomain="AMP-binding"
                     /aSTool="clusterhmmer"
                     /database="35.0"
                     /db_xref="PF00501.31"
                     /description="AMP-binding enzyme"
                     /detection="hmmscan"
                     /domain_id="clusterhmmer_JX265_001179_0025"
                     /evalue="5.90E-74"
                     /label="JX265_001179"
                     /locus_tag="JX265_001179"
                     /protein_end="1478"
                     /protein_start="1088"
                     /score="249.3"
                     /tool="antismash"
                     /translation="EITAERQPQAMALSFVHSTTAAKGCESITYEQLNKTSNQIARYLM
                     ASGVTPGGIVAIIMEKSPALYCGILGILKTGCAYLPLLPTTPANRVRLIFERAQPQLCI
                     TDHNIQWKSLPLPCGIINVNVDELKCFGTSNVDVPRDSSQTAYVIFTSGTTGAPKGVAV
                     TNKNMLSNIEVLSRIYPYDQRSRMLQACSQAFDVSVFEIFFAWITGMTLCGATNDTLFN
                     NLEGFIRQHRITHLSMTVTVASLLDPRNVPLVTFLVTSGEPMTDEVLNRWASFLYQGYG
                     PSETTNICTVRKVSPGDSSQYLGWSFENTSSFVLYPNSDSLVPIGCLGELCFGGDQVAS
                     GYLNMPELTSSKFFDHPKFGRIYRSGDLGRMLPDRSLIILGRLDSQVKLR"
     CDS_motif       complement(30543..30632)
                     /aSTool="nrps_pks_domains"
                     /database="abmotifs"
                     /detection="hmmscan"
                     /domain_id="nrpspksmotif_JX265_001179_0012"
                     /evalue="7.70E-13"
                     /label="NRPS-A_a6"
                     /locus_tag="JX265_001179"
                     /protein_end="1441"
                     /protein_start="1411"
                     /score="40.6"
                     /tool="antismash"
                     /translation="PIGCLGELCFGGDQVASGYLNMPELTSSKF"
     CDS_motif       complement(30744..30764)
                     /aSTool="nrps_pks_domains"
                     /database="abmotifs"
                     /detection="hmmscan"
                     /domain_id="nrpspksmotif_JX265_001179_0011"
                     /evalue="3.00E+00"
                     /label="NRPS-A_a5"
                     /locus_tag="JX265_001179"
                     /protein_end="1374"
                     /protein_start="1367"
                     /score="1.8"
                     /tool="antismash"
                     /translation="YGPSETT"
     CDS_motif       complement(31171..31227)
                     /aSTool="nrps_pks_domains"
                     /database="abmotifs"
                     /detection="hmmscan"
                     /domain_id="nrpspksmotif_JX265_001179_0010"
                     /evalue="3.20E-08"
                     /label="NRPS-A_a3"
                     /locus_tag="JX265_001179"
                     /protein_end="1252"
                     /protein_start="1233"
                     /score="25.8"
                     /tool="antismash"
                     /translation="AYVIFTSGTTGAPKGVAVT"
     CDS_motif       complement(31417..31455)
                     /aSTool="nrps_pks_domains"
                     /database="abmotifs"
                     /detection="hmmscan"
                     /domain_id="nrpspksmotif_JX265_001179_0009"
                     /evalue="3.30E-03"
                     /label="NRPS-A_a2"
                     /locus_tag="JX265_001179"
                     /protein_end="1170"
                     /protein_start="1157"
                     /score="11.1"
                     /tool="antismash"
                     /translation="LGILKTGCAYLPL"
     PFAM_domain     complement(31750..32937)
                     /aSDomain="Condensation"
                     /aSTool="clusterhmmer"
                     /database="35.0"
                     /db_xref="PF00668.23"
                     /db_xref="GO:0003824"
                     /description="Condensation domain"
                     /detection="hmmscan"
                     /domain_id="clusterhmmer_JX265_001179_0024"
                     /evalue="2.30E-35"
                     /gene_ontologies="GO:0003824: catalytic activity"
                     /label="JX265_001179"
                     /locus_tag="JX265_001179"
                     /protein_end="1059"
                     /protein_start="663"
                     /score="122.3"
                     /tool="antismash"
                     /translation="LQSAMLAETLKDQRLYVNTMEVQFTQTVTHEEVRSWFFQLAHRNE
                     ILRSGFIHLGTDLVQVIWKQLSTSQIVTVDEFSQEAFMNIELFLERPLQVEMKSDTRTA
                     RITIHHAVYDGWTFDLILDDLSSLARGGNLPQRPQFSEIASSVSRATSDVGKAASNEFW
                     ADFLRGFSGSLLPNFRTTSVPTPQILTASFTLSIRPQVVRTLALESGVSPQAIFQGCIS
                     WLWAAINGIEDVSTGTVFSGRTSPVSGIERVMGPCLSTFPIRVNLAESSTVHDVVHSIH
                     TTNRHVMNLASLSLAEIKRAAGMTPNSKLFDILLVYQETLSSRRARARAVSEVSHKDNL
                     ETKLLLEIEPRGDNFNCQWTWHSDAYSECQVKTFATHFEALSRTFAQNLTLPIASL"
     CDS_motif       complement(31987..32061)
                     /aSTool="nrps_pks_domains"
                     /database="abmotifs"
                     /detection="hmmscan"
                     /domain_id="nrpspksmotif_JX265_001179_0008"
                     /evalue="1.70E-03"
                     /label="C67_DCL_14fromHMM"
                     /locus_tag="JX265_001179"
                     /protein_end="980"
                     /protein_start="955"
                     /score="10.7"
                     /tool="antismash"
                     /translation="LSLAEIKRAAGMTPNSKLFDILLVY"
     aSDomain        complement(32137..32943)
                     /aSDomain="Condensation"
                     /aSTool="nrps_pks_domains"
                     /database="nrpspksdomains.hmm"
                     /detection="hmmscan"
                     /domain_id="nrpspksdomains_JX265_001179_Condensation_DCL.1"
                     /domain_subtypes="Condensation_DCL"
                     /evalue="4.10E-24"
                     /label="JX265_001179_Condensation_DCL.1"
                     /locus_tag="JX265_001179"
                     /protein_end="930"
                     /protein_start="661"
                     /score="77.0"
                     /tool="antismash"
                     /translation="TALQSAMLAETLKDQRLYVNTMEVQFTQTVTHEEVRSWFFQLAHR
                     NEILRSGFIHLGTDLVQVIWKQLSTSQIVTVDEFSQEAFMNIELFLERPLQVEMKSDTR
                     TARITIHHAVYDGWTFDLILDDLSSLARGGNLPQRPQFSEIASSVSRATSDVGKAASNE
                     FWADFLRGFSGSLLPNFRTTSVPTPQILTASFTLSIRPQVVRTLALESGVSPQAIFQGC
                     ISWLWAAINGIEDVSTGTVFSGRTSPVSGIERVMGPCLSTFPIRVNL"
     CDS_motif       complement(32146..32241)
                     /aSTool="nrps_pks_domains"
                     /database="abmotifs"
                     /detection="hmmscan"
                     /domain_id="nrpspksmotif_JX265_001179_0007"
                     /evalue="9.30E-08"
                     /label="C5_DCL_263-294"
                     /locus_tag="JX265_001179"
                     /protein_end="927"
                     /protein_start="895"
                     /score="24.6"
                     /tool="antismash"
                     /translation="DVSTGTVFSGRTSPVSGIERVMGPCLSTFPIR"
     CDS_motif       complement(32554..32616)
                     /aSTool="nrps_pks_domains"
                     /database="abmotifs"
                     /detection="hmmscan"
                     /domain_id="nrpspksmotif_JX265_001179_0006"
                     /evalue="8.30E-05"
                     /label="C3_LCL_132-143"
                     /locus_tag="JX265_001179"
                     /protein_end="791"
                     /protein_start="770"
                     /score="15.3"
                     /tool="antismash"
                     /translation="IHHAVYDGWTFDLILDDLSSL"
     aSDomain        complement(33088..33273)
                     /aSDomain="PP-binding"
                     /aSTool="nrps_pks_domains"
                     /database="nrpspksdomains.hmm"
                     /detection="hmmscan"
                     /domain_id="nrpspksdomains_JX265_001179_PP-binding.1"
                     /evalue="4.40E-09"
                     /label="JX265_001179_PP-binding.1"
                     /locus_tag="JX265_001179"
                     /protein_end="613"
                     /protein_start="551"
                     /score="28.7"
                     /tool="antismash"
                     /translation="ALCEALHDVLAVSIRKSTRLHSVGLDSLSAIQVAAQLKQKNFSVS
                     ALDVLAAATVSELLDRI"
     PFAM_domain     complement(33088..33273)
                     /aSDomain="PP-binding"
                     /aSTool="clusterhmmer"
                     /database="35.0"
                     /db_xref="PF00550.28"
                     /description="Phosphopantetheine attachment site"
                     /detection="hmmscan"
                     /domain_id="clusterhmmer_JX265_001179_0023"
                     /evalue="3.90E-07"
                     /label="JX265_001179"
                     /locus_tag="JX265_001179"
                     /protein_end="613"
                     /protein_start="551"
                     /score="30.4"
                     /tool="antismash"
                     /translation="ALCEALHDVLAVSIRKSTRLHSVGLDSLSAIQVAAQLKQKNFSVS
                     ALDVLAAATVSELLDRI"
     aSModule        complement(33088..34838)
                     /complete
                     /domains="nrpspksdomains_JX265_001179_AMP-binding.1"
                     /domains="nrpspksdomains_JX265_001179_PP-binding.1"
                     /locus_tags="JX265_001179"
                     /monomer_pairings="X -> X"
                     /starter_module
                     /tool="antismash"
                     /type="nrps"
     CDS_motif       complement(33565..33612)
                     /aSTool="nrps_pks_domains"
                     /database="abmotifs"
                     /detection="hmmscan"
                     /domain_id="nrpspksmotif_JX265_001179_0005"
                     /evalue="4.00E-05"
                     /label="NRPS-A_a8"
                     /locus_tag="JX265_001179"
                     /protein_end="454"
                     /protein_start="438"
                     /score="16.3"
                     /tool="antismash"
                     /translation="GQIKLNGQRLELGEIE"
     aSDomain        complement(join(33613..33922,33976..34838))
                     /aSDomain="AMP-binding"
                     /aSTool="nrps_pks_domains"
                     /database="nrpspksdomains.hmm"
                     /detection="hmmscan"
                     /domain_id="nrpspksdomains_JX265_001179_AMP-binding.1"
                     /evalue="2.40E-72"
                     /label="JX265_001179_AMP-binding.1"
                     /locus_tag="JX265_001179"
                     /protein_end="438"
                     /protein_start="47"
                     /score="235.6"
                     /specificity="substrate consensus: X"
                     /tool="antismash"
                     /translation="GERVAYSYEEFGILSDQLSRRISRELATLETKIPGRRLIIPLMIP
                     QSPQLYIAMVAILKSGAAFCALNLDAPVERIKFILGDISAHLVLATPELKDKISTTDPG
                     LRILTIDDDHATVTVKVKESPSSSNFRTPHGQDLAYVMYTSGSTGTPKGVGVSHLAVTQ
                     SLLAHDAHIPEFSRFLQFAAPTFDVSVFEIFFPLFRGSTLICCSRADLLADLPGVLGKM
                     EVDACELTPSVAGSLLRTRENAPHLRLLLTIGEMLTLPVVSEFGGKKEMPSILWGMYGP
                     TEAAIHCTLQTAFGKETSPRCIGVPLETVSAFVIGIHDDEGKEKHFDLVPIGEIGELVV
                     GGHQLADGYLNRPDQTAAAFIDTEYGRVYKTGDKARITADGTIECFGRVAE"
     PFAM_domain     complement(join(33613..33922,33976..34847))
                     /aSDomain="AMP-binding"
                     /aSTool="clusterhmmer"
                     /database="35.0"
                     /db_xref="PF00501.31"
                     /description="AMP-binding enzyme"
                     /detection="hmmscan"
                     /domain_id="clusterhmmer_JX265_001179_0022"
                     /evalue="8.80E-62"
                     /label="JX265_001179"
                     /locus_tag="JX265_001179"
                     /protein_end="438"
                     /protein_start="44"
                     /score="209.2"
                     /tool="antismash"
                     /translation="DTKGERVAYSYEEFGILSDQLSRRISRELATLETKIPGRRLIIPL
                     MIPQSPQLYIAMVAILKSGAAFCALNLDAPVERIKFILGDISAHLVLATPELKDKISTT
                     DPGLRILTIDDDHATVTVKVKESPSSSNFRTPHGQDLAYVMYTSGSTGTPKGVGVSHLA
                     VTQSLLAHDAHIPEFSRFLQFAAPTFDVSVFEIFFPLFRGSTLICCSRADLLADLPGVL
                     GKMEVDACELTPSVAGSLLRTRENAPHLRLLLTIGEMLTLPVVSEFGGKKEMPSILWGM
                     YGPTEAAIHCTLQTAFGKETSPRCIGVPLETVSAFVIGIHDDEGKEKHFDLVPIGEIGE
                     LVVGGHQLADGYLNRPDQTAAAFIDTEYGRVYKTGDKARITADGTIECFGRVAE"
     CDS_motif       complement(33706..33795)
                     /aSTool="nrps_pks_domains"
                     /database="abmotifs"
                     /detection="hmmscan"
                     /domain_id="nrpspksmotif_JX265_001179_0004"
                     /evalue="1.70E-14"
                     /label="NRPS-A_a6"
                     /locus_tag="JX265_001179"
                     /protein_end="407"
                     /protein_start="377"
                     /score="45.9"
                     /tool="antismash"
                     /translation="PIGEIGELVVGGHQLADGYLNRPDQTAAAF"
     CDS_motif       complement(33978..34004)
                     /aSTool="nrps_pks_domains"
                     /database="abmotifs"
                     /detection="hmmscan"
                     /domain_id="nrpspksmotif_JX265_001179_0003"
                     /evalue="6.80E-01"
                     /label="NRPS-A_a5"
                     /locus_tag="JX265_001179"
                     /protein_end="334"
                     /protein_start="325"
                     /score="3.6"
                     /tool="antismash"
                     /translation="YGPTEAAIH"
     CDS_motif       complement(34365..34424)
                     /aSTool="nrps_pks_domains"
                     /database="abmotifs"
                     /detection="hmmscan"
                     /domain_id="nrpspksmotif_JX265_001179_0002"
                     /evalue="6.00E-09"
                     /label="NRPS-A_a3"
                     /locus_tag="JX265_001179"
                     /protein_end="205"
                     /protein_start="185"
                     /score="28.0"
                     /tool="antismash"
                     /translation="AYVMYTSGSTGTPKGVGVSH"
     CDS_motif       complement(34638..34673)
                     /aSTool="nrps_pks_domains"
                     /database="abmotifs"
                     /detection="hmmscan"
                     /domain_id="nrpspksmotif_JX265_001179_0001"
                     /evalue="1.70E-01"
                     /label="NRPS-A_a2"
                     /locus_tag="JX265_001179"
                     /protein_end="114"
                     /protein_start="102"
                     /score="5.9"
                     /tool="antismash"
                     /translation="AILKSGAAFCAL"
     gene            36044..36689
                     /locus_tag="JX265_001180"
     mRNA            join(36044..36296,36340..36689)
                     /locus_tag="JX265_001180"
                     /product="hypothetical protein"
     CDS             join(36044..36296,36340..36689)
                     /codon_start=1
                     /locus_tag="JX265_001180"
                     /product="hypothetical protein"
                     /protein_id="KAI1880940.1"
                     /transl_table=1
                     /translation="MYQCQNILLSWPAGLESGTCRSRWVAFAGPIRAGRSSADGTRTFG
                     YHHARVQTGTYESRADFCNSDPEKSEFLPTPPRSIWPRLAHHDNDRCGDHQRQVGPALE
                     LHPWAPRSSLPFTVFCPHCESHAPAFSADELKTVASLNPGEEASYVFLAVDHGEEEFDL
                     PDSETLHDLAGKRGSDLLQDPGMPRRSVAWIRPDNLI"
     gene            38752..40409
                     /locus_tag="JX265_001181"
     mRNA            join(38752..39593,39655..40258,40311..40409)
                     /locus_tag="JX265_001181"
                     /product="hypothetical protein"
     CDS             join(38752..39593,39655..40258,40311..40409)
                     /codon_start=1
                     /gene_functions="biosynthetic-additional (smcogs)
                     SMCOG1080:lysine/ornithine N-monooxygenase (Score: 509;
                     E-value: 1.6e-154)"
                     /gene_kind="biosynthetic-additional"
                     /locus_tag="JX265_001181"
                     /product="hypothetical protein"
                     /protein_id="KAI1880941.1"
                     /transl_table=1
                     /translation="MQPHSLVGSHIDGPPAKAVQQSHLRATPAEEVYDLVCVGFGPASL
                     AIAVALHDAIENGKLSKSRAPKVLFLEKQPQFAWHAGMLLPGAKMQISFIKDMATLRDP
                     RSHFTFLNFLHQRNRLIDFTNLSTFLPARSEYEEYLRWCANHFGDVIHYGQEAVSVSPV
                     PTTQGGNPVSQFTVTSRNIKTSGLSKFRAKNVLLAIGGQPSIPKSLPANHPRVIHSSQY
                     AHLVPKILSKRDASYRVAVIGGGQSAAEIFNNVQTLYPNSRTYLVMRGEFLKPSDDSPF
                     VNSIFNPSFVDSLYPRSTAYRKALIADARATNYGVVRLELIEHLYERMYEQRRELGTDE
                     RKWPHRILGATDIVGAESEGEKLRLRVRSLRDAANKDTVNVVSETAEDTLEVDLIIAAT
                     GYQRKAHLTMMDDGIASLLPKQASDSSSGPAADEVQLDIKTKRSGVEQRNVKVSRDYSV
                     QFASGKVAPGSGIWLQGCNEGTHGLSDTLLSVLANRSDEIVDSVFCAGPQKKLSKL"
     PFAM_domain     join(38842..39593,39655..40021)
                     /aSDomain="Lys_Orn_oxgnase"
                     /aSTool="clusterhmmer"
                     /database="35.0"
                     /db_xref="PF13434.9"
                     /description="L-lysine 6-monooxygenase/L-ornithine
                     5-monooxygenase"
                     /detection="hmmscan"
                     /domain_id="clusterhmmer_JX265_001181_0037"
                     /evalue="4.70E-106"
                     /label="JX265_001181"
                     /locus_tag="JX265_001181"
                     /protein_end="403"
                     /protein_start="30"
                     /score="354.9"
                     /tool="antismash"
                     /translation="EVYDLVCVGFGPASLAIAVALHDAIENGKLSKSRAPKVLFLEKQP
                     QFAWHAGMLLPGAKMQISFIKDMATLRDPRSHFTFLNFLHQRNRLIDFTNLSTFLPARS
                     EYEEYLRWCANHFGDVIHYGQEAVSVSPVPTTQGGNPVSQFTVTSRNIKTSGLSKFRAK
                     NVLLAIGGQPSIPKSLPANHPRVIHSSQYAHLVPKILSKRDASYRVAVIGGGQSAAEIF
                     NNVQTLYPNSRTYLVMRGEFLKPSDDSPFVNSIFNPSFVDSLYPRSTAYRKALIADARA
                     TNYGVVRLELIEHLYERMYEQRRELGTDERKWPHRILGATDIVGAESEGEKLRLRVRSL
                     RDAANKDTVNVVSETAEDTLEVDLIIAATGYQR"
     gene            42895..43542
                     /locus_tag="JX265_001182"
     mRNA            42895..43542
                     /locus_tag="JX265_001182"
                     /product="hypothetical protein"
     CDS             42895..43542
                     /codon_start=1
                     /locus_tag="JX265_001182"
                     /product="hypothetical protein"
                     /protein_id="KAI1880942.1"
                     /transl_table=1
                     /translation="MRDLIPTWACGLLSLQATFSTALSLGPRSVASSSLAQITSSTNGY
                     TELESGVRIYGTWTSNAETTTTTTIKRQSNPSAAAAGWCGASNIFNEGSNNSPLISDCQ
                     VIMDQVYSLAQANNAYFGRSECNPDSKGQFTCYFPVVSYGTCMFGASTIDSGTSIAVRI
                     GWQDVGDLIKDSISQCGNKPSSGKVGTSGEMSCPEEINAATSYATGWGLYHS"
     PFAM_domain     43141..43482
                     /aSDomain="Hce2"
                     /aSTool="clusterhmmer"
                     /database="35.0"
                     /db_xref="PF14856.9"
                     /description="Pathogen effector; putative necrosis-inducing
                     factor"
                     /detection="hmmscan"
                     /domain_id="clusterhmmer_JX265_001182_0038"
                     /evalue="2.10E-16"
                     /label="JX265_001182"
                     /locus_tag="JX265_001182"
                     /protein_end="196"
                     /protein_start="82"
                     /score="60.2"
                     /tool="antismash"
                     /translation="WCGASNIFNEGSNNSPLISDCQVIMDQVYSLAQANNAYFGRSECN
                     PDSKGQFTCYFPVVSYGTCMFGASTIDSGTSIAVRIGWQDVGDLIKDSISQCGNKPSSG
                     KVGTSGEMSC"
     gene            complement(43883..45325)
                     /locus_tag="JX265_001183"
     mRNA            complement(join(43883..45224,45300..45325))
                     /locus_tag="JX265_001183"
                     /product="hypothetical protein"
     CDS             complement(join(43883..45224,45300..45325))
                     /codon_start=1
                     /locus_tag="JX265_001183"
                     /product="hypothetical protein"
                     /protein_id="KAI1880943.1"
                     /transl_table=1
                     /translation="MFVEALCVWCLDRFSIITESTGLEDVDGLVPFWVILETLLKNPVS
                     IPTQLIELLDTIAVLLRQSSGPAGDFVLLRDFLSSHHEVFFGECWPSIVEAALEMPLLF
                     PQGRLPLLQREVSTQHLSLTKKQVSCLVAHQFLCTLPQPQWRDECYDFSIWYSNHQRHP
                     QACRIYLTSLMEYFKTLRDDIVLSLSLSENWEVSYHLHAGASLELPRLDCRLCPVEVAL
                     VNNYDTTPDSLGLPDGAAVVSANKFIGFGQSATQEEIHVGVTPEACPAVLFTPPLEDDQ
                     ILVVKGASAILNVVGQRRDLRIGDILPRQLDASIWQERVMLFMDALELDLASDEDGLPD
                     LRPECIDRELRKAYLSFYSGRYHNVISPFWGCGAFGGDPGVKMLLLWCAASLAQTSLKI
                     VCDEQLHGTGRDLKKAIGILREQCGTVEGVLRMVRSMPKHLKRLETLSWIISEWTS"
     PFAM_domain     complement(44048..45013)
                     /aSDomain="PARG_cat"
                     /aSTool="clusterhmmer"
                     /database="35.0"
                     /db_xref="PF05028.17"
                     /db_xref="GO:0004649"
                     /db_xref="GO:0006282"
                     /description="Poly (ADP-ribose) glycohydrolase (PARG)"
                     /detection="hmmscan"
                     /domain_id="clusterhmmer_JX265_001183_0039"
                     /evalue="4.00E-52"
                     /gene_ontologies="GO:0004649: poly(ADP-ribose)
                     glycohydrolase activity"
                     /gene_ontologies="GO:0006282: regulation of DNA repair"
                     /label="JX265_001183"
                     /locus_tag="JX265_001183"
                     /protein_end="401"
                     /protein_start="79"
                     /score="177.7"
                     /tool="antismash"
                     /translation="SHHEVFFGECWPSIVEAALEMPLLFPQGRLPLLQREVSTQHLSLT
                     KKQVSCLVAHQFLCTLPQPQWRDECYDFSIWYSNHQRHPQACRIYLTSLMEYFKTLRDD
                     IVLSLSLSENWEVSYHLHAGASLELPRLDCRLCPVEVALVNNYDTTPDSLGLPDGAAVV
                     SANKFIGFGQSATQEEIHVGVTPEACPAVLFTPPLEDDQILVVKGASAILNVVGQRRDL
                     RIGDILPRQLDASIWQERVMLFMDALELDLASDEDGLPDLRPECIDRELRKAYLSFYSG
                     RYHNVISPFWGCGAFGGDPGVKMLLLWCAASLAQTSLKIVC"
     gene            48193..49994
                     /locus_tag="JX265_001184"
     mRNA            join(48193..48249,48305..48397,48456..48697,48828..49006,
                     49069..49994)
                     /locus_tag="JX265_001184"
                     /product="hypothetical protein"
     CDS             join(48193..48249,48305..48397,48456..48697,48828..49006,
                     49069..49994)
                     /codon_start=1
                     /gene_functions="biosynthetic-additional
                     (rule-based-clusters) p450"
                     /gene_functions="biosynthetic-additional (smcogs)
                     SMCOG1034:cytochrome P450 (Score: 325.3; E-value: 1.1e-98)"
                     /gene_kind="biosynthetic-additional"
                     /locus_tag="JX265_001184"
                     /product="hypothetical protein"
                     /protein_id="KAI1880944.1"
                     /sec_met_domain="p450 (E-value: 1e-60, bitscore: 201.2,
                     seeds: 50, tool: rule-based-clusters)"
                     /transl_table=1
                     /translation="MLSIASITPLHVVGAAIATSGLYLLGRCIYILYLHPLAKFPGPKL
                     AALSDAWWAWMFTSGRGAQIMLDVHRKYGDVVRIAPNELSFSSVQSYFDIYGHAGSKSR
                     AEGRFLKTEFYDLGAPRINTVRDPVVHARQRKALSHAFSAKALRDQEDVVQQYVDLFVK
                     QLTRLGSAGKKAIEATEAYNWLTFDIIGDLAFGESFNAVADAKTHFWIAQIFDATQYML
                     VQQVIKRVPLLKYVESFLVPKGSGEKLQIHTQLSHDKALKRMQLGPDLRPGKEDFFGHM
                     IRKGTITETEIAAQARVLILAGSETTATALSAITYYLLRNPACLAEVQKEVRGRFKAMD
                     EITGDSAAGLKYVHGVIEEGLRLSPPVGSGLPRHSPGAVVDGHYVPAGVIVTNGNYEMA
                     RDPRYWHDPEAFRPERWIGEGYHDDKRASQPFSTGSRGCLGLNLAYLELRIIVAKIVFA
                     FDFELESKHLGDWNDECKLYALWRKPKLFVKFHPVVSTAN"
     PFAM_domain     join(48486..48697,48828..49006,49069..49895)
                     /ASF="active site cysteine inconclusive"
                     /aSDomain="p450"
                     /aSTool="clusterhmmer"
                     /database="35.0"
                     /db_xref="PF00067.25"
                     /db_xref="GO:0004497"
                     /db_xref="GO:0005506"
                     /db_xref="GO:0016705"
                     /db_xref="GO:0020037"
                     /description="Cytochrome P450"
                     /detection="hmmscan"
                     /domain_id="clusterhmmer_JX265_001184_0040"
                     /evalue="3.00E-59"
                     /gene_ontologies="GO:0004497: monooxygenase activity"
                     /gene_ontologies="GO:0005506: iron ion binding"
                     /gene_ontologies="GO:0016705: oxidoreductase activity,
                     acting on paired donors, with incorporation or reduction of
                     molecular oxygen"
                     /gene_ontologies="GO:0020037: heme binding"
                     /label="JX265_001184"
                     /locus_tag="JX265_001184"
                     /protein_end="466"
                     /protein_start="60"
                     /score="201.1"
                     /tool="antismash"
                     /translation="RGAQIMLDVHRKYGDVVRIAPNELSFSSVQSYFDIYGHAGSKSRA
                     EGRFLKTEFYDLGAPRINTVRDPVVHARQRKALSHAFSAKALRDQEDVVQQYVDLFVKQ
                     LTRLGSAGKKAIEATEAYNWLTFDIIGDLAFGESFNAVADAKTHFWIAQIFDATQYMLV
                     QQVIKRVPLLKYVESFLVPKGSGEKLQIHTQLSHDKALKRMQLGPDLRPGKEDFFGHMI
                     RKGTITETEIAAQARVLILAGSETTATALSAITYYLLRNPACLAEVQKEVRGRFKAMDE
                     ITGDSAAGLKYVHGVIEEGLRLSPPVGSGLPRHSPGAVVDGHYVPAGVIVTNGNYEMAR
                     DPRYWHDPEAFRPERWIGEGYHDDKRASQPFSTGSRGCLGLNLAYLELRIIVAKIVFAF
                     DFELESK"
     gene            50748..52230
                     /locus_tag="JX265_001185"
     mRNA            join(50748..51259,51453..52230)
                     /locus_tag="JX265_001185"
                     /product="hypothetical protein"
     CDS             join(50748..51259,51453..52230)
                     /codon_start=1
                     /locus_tag="JX265_001185"
                     /product="hypothetical protein"
                     /protein_id="KAI1880945.1"
                     /transl_table=1
                     /translation="MSLARQAERSLLAPALRRGLVASQQQSSPASTTCPRQPKVAAAPS
                     SQSRRFQTSTRNPLPVSPGGGSSLGGLGGGSLPPSYFQRPSLPANTIIRFVPQQTAWIV
                     ERMGKFNRILEPGLAILVPFIDRIAYVRSLKEVAIEIPSQSAITADNVTLELDGVLYTR
                     VFDAYKASYGVEDAEYAISQLAQTTMRSEIGQLTLDHVLKERAALNTNITAAINEAAQA
                     WGTSCLRYEIRDIHAPAPVVEAMHRQVTAERSKRAEILESEGQRQSAINIAEGKKQSVI
                     LASEAMRAEKINNASGEAEAILLKARASAAGIDAIAGSIQQGGGAAQGAVSLSVAEKYV
                     DAFGKLARESTAVVVPGNVGDLGGMIATGLSVYGKVGEAQSRSMAEKMVNGQQQQQRQG
                     AGENGNGKTGEEDSIVDTVVKEFDNATGRK"
     PFAM_domain     join(51033..51259,51453..51735)
                     /aSDomain="Band_7"
                     /aSTool="clusterhmmer"
                     /database="35.0"
                     /db_xref="PF01145.28"
                     /description="SPFH domain / Band 7 family"
                     /detection="hmmscan"
                     /domain_id="clusterhmmer_JX265_001185_0041"
                     /evalue="1.20E-29"
                     /label="JX265_001185"
                     /locus_tag="JX265_001185"
                     /protein_end="265"
                     /protein_start="95"
                     /score="103.7"
                     /tool="antismash"
                     /translation="VPQQTAWIVERMGKFNRILEPGLAILVPFIDRIAYVRSLKEVAIE
                     IPSQSAITADNVTLELDGVLYTRVFDAYKASYGVEDAEYAISQLAQTTMRSEIGQLTLD
                     HVLKERAALNTNITAAINEAAQAWGTSCLRYEIRDIHAPAPVVEAMHRQVTAERSKRAE
                     ILESEGQ"
     PFAM_domain     51883..52068
                     /aSDomain="Band_7_C"
                     /aSTool="clusterhmmer"
                     /database="35.0"
                     /db_xref="PF16200.8"
                     /description="C-terminal region of band_7"
                     /detection="hmmscan"
                     /domain_id="clusterhmmer_JX265_001185_0042"
                     /evalue="1.20E-22"
                     /label="JX265_001185"
                     /locus_tag="JX265_001185"
                     /protein_end="376"
                     /protein_start="314"
                     /score="79.9"
                     /tool="antismash"
                     /translation="AIAGSIQQGGGAAQGAVSLSVAEKYVDAFGKLARESTAVVVPGNV
                     GDLGGMIATGLSVYGKV"
ORIGIN
        1 tctgccatga gtaatccggg agtgtcaaaa ggaagcatct cggaagtttg acaggagtgt
       61 ggcttgcatg ttcactgggt taggggagaa gagcgcgatc ccaccaaatg ggatgcaaat
      121 gcaagatagg gctgcaggcc gtgggattgc ctttctcagc catgccgtac ttctgcagtc
      181 aactttaccg ccgatgaaat tatagataag gttcacgcca gagtacaaac tgcgtctcgc
      241 ctgccggatc aagcacttat tgtagtcagc agatcagcgc cgtcggtggt gcgtcgtcac
      301 cattgaccga cgttgggcga tgcaagtgat caggcagcgg ggcgccttgt ctgccgttgg
      361 aagtgggtac caagggcgca gcatcgaatg atcacgggta ccatacactg cagacatgtg
      421 gctgactgga gatggatggg acgttgcgga ggctgttatg gcagggcata tagtctcacg
      481 ctggtatagg ccggtgaaag aatcggaccc tttggggttt ccctgcccag cccggtggcg
      541 ctgtcctcga aagacattca cgacggtctc cttaggagac ctaaaatttc gtaaagaagt
      601 gtgcgttggc aggctttcta ccgactggat gcgctctcct cagacaatga aaccggtgac
      661 caggctacgg ctaacagcgg aggcgccggg gttcgggatc ccgaattggg gatctgtcga
      721 ctcttttttt ccaccatatg gaagctgcca ggggaatcaa tacagccaac tgatcggatt
      781 gtattccatg gactgatgtc actctgcttc ggaaagacca ggactcccac gcatcgacga
      841 agaagacata cggcgcggat gcgccatcaa agtgggcttg accaatcatg tcactccagg
      901 ctattatggc cagctgcagt gattgaacac gtcgtatacg attcgagcgc ttcggtcgag
      961 tgttcgccgc atttttggac tctagataat atcgcagcta ggcttcaccc ggtctaccgt
     1021 cgctcattcc gttggtatca ccttgtgact gacaacacag actctcttgc ggtactccaa
     1081 tactcgatgc ctaactgtta ataggccaga ggggatagat acacgcagaa ggcgtactca
     1141 tggggagacc cagcctccga aagttatgtt tagtgacaat caagttgggc atgtgcttag
     1201 cgactggtat ctggatacaa tgttgggcag gcgaaggatg gaaggaagag gtgtgacgaa
     1261 tgaatgatca tgatctcatg tatcgtggcg cccaggcata tcacgtatat catcatatgc
     1321 gtatcgccct aagctgctcc tcatagcatt gtatcctatg ccagtcctcc ctctctattg
     1381 acatatggcg ctatgcaccc cgctctcctc acccatcatt cacgacgata cgctccttct
     1441 ccttcaaggc ggggatgaaa gcgctcccaa tcatacatcc tggccagttg aaccaagcct
     1501 tgctagtaat gacaccggtc tcggcgtcta cagcttctgg aaacgaaccg tcgaataaca
     1561 tgacggcgcg aatgcgtctc caagcactgc tctgtgcctc gcgatctcca atcatgtgcg
     1621 cgtacatgaa ctcctgaaaa taaccaaggg cccatggatc gggggtgtgg acgcttccca
     1681 agccgccgaa tgggccaccc tggaaatagc cactgtcgtt ggccggggac agcccccagt
     1741 ccactgtgag attcatactt agtaacgcct taagcagacc tatttggagg ggcaaaagtc
     1801 atctgagaga cttaatttga gagccccaag tgtgctgaac aaagaggtat agaaccactg
     1861 cggattgtac gtacttgtat tcttccatac tcctagttcg ccggctgcct caataaagtc
     1921 ccacttgacg gcgaaaagag ttggcatatc gtttgcatcg tgatatagtc ggtgattgcc
     1981 gttgccatcg cataagtagg caaagatcgg ctggccatca ctttgccttg gtgcaacaaa
     2041 gtgatgaagg acagcagctt tcagctcctg cgcacgtttc tgtagtgtag agacgctcag
     2101 actgggtaca ggcccagctt cttgcaccaa ctgggcgact cgggatagtg tgaaccaaag
     2161 aagaacatga ctagagaagt ggaaagggta ttccacctcg tcatcaccag gtgtctcgtc
     2221 ggtaggaaac agtcccgtcg atgaatcttg tttcgaccac agtaactcca agacttcagt
     2281 cagcacaccc tctgccagaa tcttttgcac taactccatc ttctcgggat aattgtcata
     2341 gaagtcgcag agctccagca ggggatagca ttgctgatcc agctgaaatg ttgggccgtc
     2401 cttcggttta ccatctacga gatacgacct gtgccaaaat gcatgagggc gatgcgccct
     2461 gcggaatacc cacattagat ggccttgaga tattcgatca atcgctttcc ggtactcctg
     2521 aacagcttcg ggaagtacaa gcgaagtaag gtttcgcctc acattgagta tgaaccataa
     2581 ttgccaactg ccattcacca agtcagtgat gcatagatag ttgaagtaga acgcgcctac
     2641 taattgtccc tgttccagcc cagggggagt gccacatgat cagtcattaa ggcgacatga
     2701 tgttctgaca caggtacagc caagcatcct aggatatact ccaagtttcg tcgtatgatg
     2761 aaggttccta gtgtagcacc gtcgaaccaa agatgctggt ggtttgctga gattccagtg
     2821 tggtgtaaat ggggcttaaa gtcgcccctg atttcgacat cagggtacag ccgaaagcga
     2881 gcaacaatag tctgttccat tccaggttct aattctatcc aatcatgagc ctcggatgtg
     2941 atcggaacgc cttgcgtcac ctggtcccgc aagtgcccga ccattatagt ttcgccattc
     3001 gcctctaagc agccttctag gcgcgcgccc aaatgaggat taaccactga gaagaactcg
     3061 ccattaccgt ggacagcgaa gcggttctca gatcggggaa ttggaatcgg cccgccttca
     3121 gtcagttggc cgtaggatgc tcggttaacg ctgattccta ggccaagcga gtactcgact
     3181 ttaacggttg aagtagctgc agatgacaga acagctgact gcaccagttc gccactggat
     3241 tctacgcgta gcgagagcgc gacggatatg ccttccgcca gaggaaaagt cacagtcgcc
     3301 agattcgccg tccgtaagtt gatgtcgact tgctctgtgg ggctaatgaa gcgcaaccca
     3361 aaacccgggg tgccgtccct gaccgagtct agcatgtgtc gccggtagga tcggacgtac
     3421 cgttgatcat agaacctgga gccgtcgaac tgagcatagg gcgacgctag gacgatcccg
     3481 tggtccgggt gatgggtgct tagctggaga atctggcaac atagcaaaca ttaggattag
     3541 gacttcattt ttaaggtttg ggctcataag ttgctaggag atctcaacgg tggcccccta
     3601 cactcccgag tggttccaag gcagcggaac tcccattgtt gccgatatcg atggttttcg
     3661 acggcttttc gcggccgaga tggaaggaca ggggttttcc ataggtctcg atgatgcctg
     3721 aagacagccg gctcggacta gaggtttctc ttcccgctac attcatgtcg accggatgaa
     3781 tgatcgccct cgtgaagcct ataacgcggt tgatgggaat tcactccgta ggaattaatc
     3841 ccccgtttga tccagacttc cgtctaagcc ggccattctt atctgctctc gtctaggttt
     3901 cggatagttc atcttgttac catctgtgta tgacacgagc tgagatcttg aagatgggta
     3961 caatacccgc gatgccgatc ggcaccgagt tctgtgcagc tgaaaaagga tcccatcatt
     4021 gtccaatgca cctttcacac tgccatgttg taatccactg ccacgtgtac ggtacccgtt
     4081 gcatggtcac aacggtattc atatcgttcc cttgtaagtg gttatttatg attaaaaatt
     4141 gccttcatcc agtctacata taatttctct atctcgaaag gttggtatag agttaaggaa
     4201 atgcgacgag ccatctcaaa gtttacacca actagtcctg ttcagcattg atagcataac
     4261 agcgtggcgt tccgcgttac ccacggatgt gagatcgagc ggtccctaga gtttcacaca
     4321 cggcgatgtg cagcatatta agagcacagt cccctgccac agcattgcct gccggaaggg
     4381 gtactggacc agatacctcg catgcaatta cagcatcccc tagtccataa accaagcgcg
     4441 gcacagaatg tcaccagaca cttccaagat agtcactccg acccatgcgg ccagtggcat
     4501 cgccgtggcg cgatcacagc ctgatagcgc aaccaccacg gtcacttcgg acgtctctac
     4561 aggtaacgag gcttgtggta gcatgcgtgg gcggacgctt gaacgcgcgc taaatcgaaa
     4621 gctcgacatc gcgttacttc ccttgctggc ggtcttgtac ctttttaatg ggctagatcg
     4681 tgggaatatt ggaaatgcgc agacacaggg tgagttggtg gtccaaccgg cacggccaga
     4741 gtacccgtcg aggatcatga gatctgatag ttcatacgtg ctcaaggctt cactgacgac
     4801 attggcgcgg ctcaggatga tctgaacctc gctgtttcca tgttcttcat cactttcatc
     4861 ttgttccagc cgccgtcggc tgcatttgga agatggttag gcgcaaagca ttgaattccg
     4921 gtcacaactg tacgagagtt ccactatacc tcaacgttct agggacttgg cattgggtgc
     4981 tgactccatt attagttctg ctggggtctc ctgacaatct gccaggcgtt cattcgaggc
     5041 agaggtaagc atctgttaaa cagtcacctc agcttgctgg cttatacggt tttaaggagc
     5101 attgattgcc ataagactac ttataggagg cttcgaagcc ggtttctacc ctaccgccgt
     5161 agcataccta tcgtcattct acccacgctt tgacatcgcg gtcaggcttg ccgtattcta
     5221 cgggcaatat gccgtggccg gtgcattctc tggctccatt ggtatgtttc cggtctcacc
     5281 acgcaaggac gcttgctcac tatatcccag cttatgcagt cttccacatt caaaacggat
     5341 tcatggtcga ctggcaatat ttatttatta ttgagggagc tgcgacgtgc gtctttgctc
     5401 ttatcgcttg gtgctggcta ccggctgggc cagggacagc ctgggtcctt ggcaaagatg
     5461 aacaaatcca tgcagtcaca cggatccatt ttgaaaatgc actctacgtt gaacacgagt
     5521 acgcgagaaa tggtatagag agggatcgcc taagcaggcg ggatgttgtg gagacaatga
     5581 aagattggaa gctgtggtat gtacttgtct gtaacatatg caccagtgtg ccaaaccagg
     5641 cattttcagt attcctccct ctagttgtcc aaggactagg ctactcatcc attcaagcaa
     5701 acctagtaag tgtgctcaaa accgcactcg attgatatag atccctcata ttcgcagatg
     5761 tccgtaccac catatgtctg cggcgctgtt ggcctttact cctttgccct cagctccgat
     5821 cgcaggtgca aatggattac cccaagccgt tgcgcatcga ctaactattc ccagaatgga
     5881 gagaggatat catatcgtca ttggaatact tattggcatg atcggcttgg tgacggtgtt
     5941 cttggcaaac tcatctcggg ccaaatacgc cggactgtgt gtttttcttt tcggcagcta
     6001 catatctaca cccctgacgg ctgcttggtt gatcgataac acaccgggta cgcaaccttg
     6061 cttgcgtcat cgaaaagaac agtaaatgag ctgacaatat gcttttcaga gccggggaag
     6121 cgttcacttg tcctcggcat gaatgggttt ggcaatcttg ccggtgtgat tggagctcaa
     6181 atatttcgac gagaatatgc accagactac cagctgccct tccgcattac actcggcttt
     6241 gttgccgctg cgcttgctgg ctacttatcg taccgatcca cactggcatc catgaaccgc
     6301 ggccgggcgc ggattcgaca gctgaagaca agcagcgaag ttgatagaga gcgaaccgac
     6361 ccgaccagat atgctgacaa aaaatggaca ttcacatacg gactgtagct gccatcagtg
     6421 cccttttctc acatgggatt gttgttatag agctggaaga agtcgtcagg cctccaggca
     6481 gccatagagt tgatcagctc catgggcatc acgccttgtg gcgtgtcgtc caacggttgc
     6541 tcggaatgtc tcacaatgaa tccaacatgg tacgattcgg actgcgcttg gacttgaggt
     6601 acatgaaagg cagtcgatgt ttggcggcct ggtagcagta gctgagcttg gttcatgctt
     6661 aggttgcatt gatcaaccac catggtcaac tgacttagga ctcccgcaca gtcccggacg
     6721 tagttgctgt cgccttgtgt ttcggttttg aagcagtcag tcgcaaataa gatatcggct
     6781 cggtcgcttt caagactgtc gacaagaagc tgatttagga gaagtgttac ggcagcattg
     6841 aagatatagt gcagtatgtg ggacataagc ttatgagatg gagttgagct gcggacaaat
     6901 cttccgagcc tcaagtttct ccgagcagcg tcacagcagc tcctgatttg tgtgactcgc
     6961 ggatgtgcct caagattcca gtttggacta gcaaaacgct cggcaactgc ttccttgata
     7021 gcgctaaaga agattgggcg gactactatt atagtgagct ggtgtgcttg tcagtatacg
     7081 caaaaagtgt taactcccaa ccgggtagaa tacctgacca gcagccatgt gtagctcaca
     7141 gcatgctcta tcattgctga cctgatcgcc aacaatacgc attgcggggg gaagatcatt
     7201 ggaccagcta gccagcgatc tcatggcttt ttcgatacgt tctgtcgtcc ctagcgtata
     7261 gtgctctgat gacgaaatcc tgtacgtatg acagacgata taaccggcta tcctcgccag
     7321 ctttacatgc gcctctagac cggctgctga aggaagtcca ctgttcaaga ttagttcatt
     7381 agtctcttca gatcaacggg atgccttacg gggtatcgca tggaagagcg agcttgatcg
     7441 cctcgtccat cagcgtggga ggccggccca tcaaaacact tagccacctg tctaggacgt
     7501 acaaggtcca gaatactcgt ttacaacatt cagcctcagc tccttcaccc tcgatccaac
     7561 ctctatgtac accacgagtc gtaagaatgt gcattccaag ggtaacgtag atgtatgcag
     7621 tatctctccg gttcatttcg accaggtaaa tactcattac tgctagtaca gttgctccag
     7681 atatattaca caacgctggg tcaagcggat tacccaaaag ccgtctagcc tcggcaaaga
     7741 atgactcgcc gtgctgtgta ctgtgtctct gtgctgatgg tgactctaac tggcaagcga
     7801 tggcagaggc ggcgtaaaac agagcaagac gttgggcact cgggtaggat acgcattcgg
     7861 aggtagggtc gtacaatgaa atatcaaggt caccccagta atagattccg ccagagatga
     7921 aatcgccact gccatcctga atgaggtatc gtagattagc catcatcata gccatttctg
     7981 tcttttgagg gggccagaat gactgcgagg tattatctat cataagcggc tgtgagtcga
     8041 atgtctgata gtgtccaagt gagctcagga aagtcattcc ccgttgctct aagtccggat
     8101 cagcgattgg aaagacagct gtgatgaact ctttcaggag atccaagaat gtcgcccctg
     8161 aagtcgcacc atggaagcgt cctacgccgg ctgagtcacg cagaacgcga ccctcgttat
     8221 cagtatctgc atcatcactg gcatccaaag tagctgttgt gctgctggca gcactcatgg
     8281 gaccagcgcc agactgggac atcagagcct gtcggtgagt gtcgtctggt accagttgct
     8341 caagacatcg ttcgagctgt gcacattttg ctctcagctg gtccaattcg tccttcggga
     8401 tggtgacctt ctcaaccact ggtgggtaaa tgcactccct cgaagagtta ctgcactgac
     8461 tgcaaggtcg ctcccccgag caccttaccc ttcttacatt gcagttattg cagctattga
     8521 gaactcagca ggctagcaac tagaccggcc cgactgggct cgactgaagt aacagcgaac
     8581 ttacgctgtg gcgactcttc tcctctgctc tggggcaact ctatggcgcc ttgaattcac
     8641 tggcaggcga tgtgacgtcg gcgtgctcgt cgcagacgaa ctggacgctc tcctcatgtt
     8701 ggccatatgc gacaggatgc tcttgtgagg acgcgagctc gccactgtgg gccaaggatt
     8761 ataatgagcc agataggctt ccgttctgga tcggagctaa tgacggtgca cttaattgag
     8821 tttgaagcta tcgacaatag ttcatcccag cagtttaagt cgaaatcgac gtccagatca
     8881 ataaggctgt ggcctgcggg ggtgcatcgg ctagtcataa cggcgctccg tgacgggcag
     8941 cttgcaggta tggcttggca atctatccca aaatagacga agcccatgca gcaagcgaac
     9001 gagctgaaaa cccagggtct gccgagaagc aattggacgc agtgcttcgg atgataagtc
     9061 agcattgttt tttctccaga agagcccaaa atggcatcag taccccggca gcaagacaac
     9121 ggcgcttcaa accaagatcg agagctagct gttatctaca tacattggaa cggctatggc
     9181 caattaccat agagaagaac agcgccctca agtattgtgt cgacccactt cttgagtacc
     9241 tcaagtttct gcagcatgcc atctctaacc catccccctg gccaatcggc ctaactttaa
     9301 agtgatgacg gttggcatcc agttgaaccc tgctcaataa agacgaggct acgagacaca
     9361 cacaggctct ctgaatagtc atgatcgcaa cctattcgtg ggtcaaccgg ccattataaa
     9421 tcttgctacc cccgtctgat atggtgcatg cgcaaatcgc catgtaagac tgatggacag
     9481 gcaaacgtcg caaccgactt gccagtggtc tggtctgcct ccgtgtaacc tggcaatttg
     9541 atgcaagcct cttcgttgca tcccgtaagc acaatgctct cgccagctcg tcatattgtt
     9601 cattggatag ggtatccggt caggtcaagc gccatctagg ctggacatcg ctttagattg
     9661 taccatcatc tgcttgcata ttggttcaat gatcccctgt tatgtgacca gatggcttac
     9721 ttggcaggta agcactccgg gatagccagc ggtaagcccc gtggtgaggc aaggcttcca
     9781 cgttttccta ttatgatttg tgatcagcaa ataggtctaa gcaactgggc ggcacacctt
     9841 ttgatcaccg tgcccttttg gcacttgctg aatggataaa gccggtcatt tcccgagagt
     9901 ggcgagcccc ctccctggat gctttcaagg tgttacggtg ccgcctcgat tttcgattct
     9961 ttggcatggc aatgatggtc cctcgtacag ttgccattag cagcgagaag agatcccccg
    10021 gtgatgctat tcaggccatt tttgaccgct gtccttcctc cgtatactgc cattgcgaat
    10081 gctggatcac gttgctctgt gcttgggagc agcgccagct catcattgta ggtttctgta
    10141 tcatctccaa gcctctgagc gccattcgta agtttagggg ctcgacgaga aaatgactct
    10201 tcctgacttc gctcataagt actcccggaa gtattggcta aattatgtgt cgaaaagggg
    10261 ttgttcatct tgaagaagat tggcctcaga gctgggaggc atgcgcatat gattccacag
    10321 ttcaattcga ccacagtcca gtatgaggcc gcaacgttat atcacgttga atctgtggtt
    10381 tcgatggcgc cgtagagaaa gaacagacga acaattgata ttatgcacgt gctataccgt
    10441 ggtctcagcg acgttgctgg gtgggaggct aacgacgact cacaggaaac cgaggccgat
    10501 taaggacacc accagaaact tttgcttttt ccgcagctga agtttccgga tcgctggcat
    10561 tgataccaac aacactatga aatcggtgac gatgttcata atgctggtga gataccaaat
    10621 tgtgaggcca tccacacaga ctgcctccca cgcagggttg atcaaggcta ttggattgca
    10681 gctcattccg accagtacat cttgcgcgac accccagaag ctcaacaaga cccttatcca
    10741 cagacatacc cgtctcgtgc gatcgcctgt aaagatgcgg cgatacaacg ccaggaaaga
    10801 gagcttggtg ggtatttgcg acgtattgta gagaatcatg cctgggagaa gggcctaata
    10861 cctagtcagc agtcattatc accagacaat gaacacactc actctgagct gcttgatcaa
    10921 gtcgtcatta tcgacgaccc acacgtggcg acccaatccg aatccagtct ctgtagcgct
    10981 gttaataccg atttctttta tcgcccatct tgagatcaca tacgcagtaa ggttgagatg
    11041 gttacaccta aagaaaacac cttcggtgaa cattagttgc gagcaagctg caagacttca
    11101 tctacctacc aaagagatag tgattaagat atcatccaag ccaagagtag tccttataac
    11161 cgtcctggta tacaagcgca gtccaactgc cagcagcgaa agtgaattga aggctatcga
    11221 tgtaccatac agcacggcta cccgcgtttc agcgtcgagt gccgcttctt cccctgatat
    11281 cgacatcgcg taggtgttta ctcgtaataa gtttcgaact ggaaatacga tccattgcgg
    11341 aatggaatgc tgaaagatac gatctgtgct tttatataaa tagatttgca atggtataag
    11401 acccagttcc aagacttgaa gccaggggat agatgggctc agacctgtgc tcgcaatgca
    11461 ctcgcgtcgg agtcggaggc gactcgttct tatcagaagc atgcagctac tgggtgtcaa
    11521 agcgttccag aaaacatttg aaggcagcca aataccccgc ggatcgacga tgtctcttat
    11581 ctctacgcag catcatgggt cgcgcggtat aagttacaga ccttgtagac ctgctgtacc
    11641 accttactgc tgggtgattg acctggatac ggctagcaga ccaagtagag cacaaactga
    11701 actatctact gcacgtctct cccacatcaa attgatgtat gtcagagagt gcatggaata
    11761 tagcctaaag ccccacgcgc acagacaccg aaaagacagt gatcggctgg atcgtgagag
    11821 atatgaccat gtgatgtcag ctcggcgtac ttgataggcc gcctggctat acctggaccc
    11881 gaatcgcagg gacgcgcatt agcattggta atgatgcttg tattcggata cagtaaagcc
    11941 gccttgcaat tcaaatctgc aggtcgcgta tcaagctgct ggcgcttccc cagagtgacg
    12001 ggttcgccgt cactcacggg cgctatagtg gactatatca cacctgatca gtacaagact
    12061 ggatccacat actccatacc gccggcaggc aaagggtgcc tgggtgcgga caacatgccg
    12121 attaacaatt ttcaatgaag gtgaacgtat gtaaaactct ttattcagca ccgcggggat
    12181 gcgagcatca acctcgcgac cggctttgct tgaccgcctg gactcggaac ctgttcgccg
    12241 cctctcgtag ttgacttccg tgacccatga ttgtcaaaca ccttggcact atcccgaacc
    12301 ctaatacaca tgtaagatgt ttgataacgt cttgtttgcc ttgacagcgg cacttgtaac
    12361 ggatagtatt ctgcagcgct cgccggcgtt ggtgacttgg acggtatcac gctgggtaca
    12421 aaggtagtcc tcggctacgc gttatggaat gtcaatgttg gaacgctact gtaatttgag
    12481 tgccgcttag aatcctttcg ttgactgcaa ggggtcaacg cctaatccta agagagtaag
    12541 acttacttca caagccgtca aagaacctga ccgtctcctt ccccacccat tcagatttgc
    12601 ttcttatatc atttatggac caaggtccct cgtccgtaat gtaagcactg atcaagtggg
    12661 cgggcaccca ctcaaagtag atattcttca ctctgacgct tcgttgggcc ttttctgtct
    12721 ctgcagcgtg cctggctata acatcggcac ctttgacggt ctgtttccaa gtatttgtga
    12781 gctccgcagt gtcgttctcc tcgactatgt gttcatccat cgctcccggt cctgcaatct
    12841 tttccgtttc gctgagaaca attactcttg cctggggaga aacatggcgt gtgctcaaga
    12901 cagcaggaag agttccagtc ttattgctga cgtcgccctc agagcttatc cgatccgcac
    12961 caaacaagag gatgtccaca tccagagaag caagagcggc ggaagcatcg gagtatagtg
    13021 tgacgttcac gcgatcattt agatcagcct cttgtaacag ctttgcagcc atcgtcaccc
    13081 cttcgcatag aggtcgtgac tctagtatcc ggaggtctag atcaacgtct agtgcagcgg
    13141 ccgatgctaa gaggctacta gagatagtcg aacttgacga caaagtgagt atagagagtg
    13201 atttgggtgg tttctcacta ctcaggacgc tggacctaac gtagtcgacg aatgaatcgc
    13261 gcatacgtat gaccgcacct tcgcgctggg aaagatactc atcaagcatc ttcaaaaccg
    13321 ctgtcagctt ttcttggtct gtgcctccag cctggacaat agactcgacc atatcgaggg
    13381 ctgtgaccaa agcgctgatg attgcagctc ccatgctttc gcgaccgttc ttccacagat
    13441 gccaagctga catgtgtatt ttcgtcctcc aggcatcgtc taaatgagta gagtctgtct
    13501 ttgaaatgac atctctcaga atcaacacag atttcgcggc caactgcctc gctccgcttt
    13561 cgtgatcgtt ccggagtgat tcaatccctt cggttaaggc attccccgca tctgatccga
    13621 ggtcgaactc tggccatacc ctgcgcaagc tattcagaag tttcggcaca ccgccaaact
    13681 cctccgagtc gttgatcttg aacggatcgt accattccca tccttcatgc tcccagtcga
    13741 tggtaatgcc accatcccct ttgccaccct cttcgatgga tttgagccgg aatgcaaagg
    13801 ggttgatcgt ccactcccgg ccaatggaat catcggtgaa tgagtacggc ttgccctttc
    13861 gtagtaattc aattgaagtg agatcgagcg ttgtctcctc cttgatctct cgcaaggctg
    13921 ttgctagagg gttggcgtct tcctcctcaa cactccctga gattggagcg agcttgtgcc
    13981 tccattgcaa atcagcaact cgagctcata atcttgcggt acagagtact tactggtaag
    14041 tacggacttt accactcctc cggaatagtg caacctcggc tcttgttggg tcgccctcag
    14101 ggtaccggaa taagaacgtc ccagcgacag ctcttttctt gatgggctga ccagaagcca
    14161 tcgtacgtcg cagtgggtaa aaggagcagt ggttggctag ttgctttcca gagtgagccc
    14221 acgccgattg agagttaacc catggggcgc gcaagaagcg cacggcatga tacatccgga
    14281 tgttgtggtt ttctggtgtc gtcaagcttc tcggcgctgg agttaggcta cactgtagtt
    14341 atgatgtaat gcccacagca gggggccacg ctctataata ccggcctttt gattggctga
    14401 ggtacccagc gatcgtacac gccaccgagc gatgcactgt aagaattgta actgatccta
    14461 tgtctggccc aaccaagacc ctcaattgat atcgcatggg gatatgaaat atcacaaagc
    14521 gcacaactac tcatctttcg ccaagctcgt acgtattgga gtcgagcaca caagtcccat
    14581 tctacgacga ggcagctttg ccttctcaaa agccagccta tcacatcaac acggggacag
    14641 catcaaaggg aaggcttctg ggtttatcat tattctcata atgtgcaagt gaaatgtcgc
    14701 acagaggtgc tatgttgtga atggctatat acatcgatca aggagctcca tgatcgtttc
    14761 agagcagtaa ccaagttatg catcagaaag cagctgaaag ttggttgagg gcatttagca
    14821 gacaccggag gggatgacag tgctgccggt acggctcttg gaggcgtact tggcaccctg
    14881 gccaaggcca cgcttggcga aggcggtcca gatctcacag gcgttgtcac caccggtaag
    14941 agccttgtca gcatcgagga tggcgtcgcg agcgtcgata aagttggggt tgcaaggttg
    15001 cctggtatta tggtcagtca caagtttttt ttttccatct ggatgtcgca tcaccaggtg
    15061 gagtgcaggg caacttacag agccatagcg tcaacaacga gcttcatggt caagaacttg
    15121 ccatcagtgg ggacaccgtt ggcatcgaaa gtcggacggg caccggtgtt cttgccgtgc
    15181 ttgtcgatca ggttccacat gacctcgtac agcatcgtgg tccaggtctc accgatgtcg
    15241 tggacctcgt tcttgctgtt gagggtagtg taggtgttgg ggttggtcgt caagctggtg
    15301 gagaacagga cggaacggat acccttgggg ttgttgtaga cccaggcacc catggggtag
    15361 ttggtgttgc gggtgtcgct agcctttagg cggatggcgg tagccatgaa gtcaccccaa
    15421 ccctcaccca taccaccgga ctcaagggcg ttcaggcagt tggagttagc gggaccacca
    15481 gtgagacggg tcgagagacc gtgggtgtac tcgtggatta caacaccggc ctcgaaagag
    15541 caatctctgt taggagtagc cgtggtccag atgtacatcc tcatgcgacc aggctggcca
    15601 tcgggaggag tggcaaagtt ggcgttattg gtgccggaac cgtcctgagc gttcaagatc
    15661 gcgaagtcgc tacccttacc acccttgttc tggttggtgt tctggaagtt gccagcctcc
    15721 tcagtgaagc ccagggtgta gagaaggtcg tggtactcgt taccagtgta gaaaagctgc
    15781 gtaacggagg cattgcggta agtcgacgga ggagtcaatg ccgcagtcca ctggtacgag
    15841 aagttgtcct gtgcattcgc tgggcggaag ttgttcaggt actggttacc accgtctggg
    15901 ttgacctgag caatggcatt gttaccacgg gtggtgtggt atgtgctggt cccgtctgac
    15961 agccagccca agggagactc atcagtgtcc caggggttgg tgacggtagt acgactgcag
    16021 tcattcgggt cattgcagcc ccaggggaag acctggtagg tggcctcagc gacgtaatcg
    16081 acaacaccgt gaacagcctc gttggtggcg gcatcaacgt aagtgagcag ccagttgtcg
    16141 aggatatcag tctcgactcg ccaggtcaga gccagagtac catcctgctt gacaaagtac
    16201 atcaagcggg cctcggggtc cttctcggca ccagaagtgc ccttcaggac atatgactca
    16261 ggggcctcaa gagcctcggc ggtggcctca ccagtcacag gcagggacag gatgctggtt
    16321 gcaccagtca gggcggcggc agggtccacg aagtcacgct ttctcaaggg gctctcggcc
    16381 gggatctctc cggtgtagaa gttgttaccg tacgagaaaa cggatccgtc cttagcgatg
    16441 ttgacattga agtcagagtt gtccacatca aggccgtgaa tggtttgctt gaagtagacg
    16501 tggccgacgc cgttggtgcc gatatagctg ttggcgacgc ggaactcggc accggcgtgg
    16561 acgctcttga ccaactcggt tgcggtctga acgtagtcag agcgcttcaa ggccgtgaga
    16621 gactcgttgg tcgaggtggc attggacgac ttgtacaccg agttggcgtt ggtacggtac
    16681 tggttcaagt ccacagaacg cttgttgagg ccgttcttgt aggcagtgtt gtgctggtgg
    16741 gcagggtggg cagagaccgt gatggtcgcg ccaatgacga ggctggccaa cagagcgtaa
    16801 cgcatcttga gtggaccgaa gtaaagtagg ccgaaagaga gactgggcaa ccggatggag
    16861 atcaaaccgc aagctgacct gttctctccc gatcttgggc tcctaaccac cctttatata
    16921 tctattcgac ctggtttctc cccaccgtct caacttccta attcgaagat aagctcatca
    16981 tgcagtcttg gtgaatcttg ttctatgtgg gggcgggcta tacccggctc ggcggagttg
    17041 atggtatgcg atggcatagc gaatccatcg tgacgaggtt tacttctaga aggtcagcca
    17101 agggtgcatg tcacgcgagc tcgagccggt ggcgggtcca cggcacctct tcctgacggg
    17161 aaggtgactc cggaaatcga tgtatgacag ggatccgact cacttaacac ttacctgaga
    17221 tgacttctgg tccccagtag cattgaataa gctgtaaaga tctacacgag gtcaaagtgc
    17281 aaatccggca gtctccggtc cgagtgtcgg gatgcaagat agctgcatac actggaccct
    17341 tagaccctta tggtactagc attaccctcc aaactaggga taccatagat ttgactcaca
    17401 cgccgtcgat aaccatcaga tgacaaccgg tcagacgagg cttcgaagca aaccaactcc
    17461 cataccactg actttgtgaa tgtggtagga tttcgcgcaa tagttgccaa cggccatgta
    17521 acggtatagg aacctaccag atgtcagagc gtcatagacc ggggtcattt tcttgaaaga
    17581 cagcctagct agaagtactc ttggttcatg cgtccaaatc agacgatagg tacctttggc
    17641 agctgcagat gcgggctacc aggttgtcga gtattgacga cgggcctttg gacagcggtt
    17701 atgatggtgg acaagagatg gcacattctc ttcgaagctt agctatacgc ttggcatgca
    17761 agacgtgatg tgcttggcac aacggcccag gtgcttaaga caggaacagg caatatatag
    17821 gccttggcac gagacaaact acagccaaat agcggtgttc gttccatacg acgtcgagat
    17881 aaggtggagg cgcttgcagt cgatgtaact cgagatcgag tctaacgatt gagcttatta
    17941 ttagtagtac gaggaaaggg aacagtaggt ggtggtatga gtggaatgat ggagccgttg
    18001 tgtggggtct ggggcataat gacctgccac tttcagcgct ggtaccgaga tgtgcagtac
    18061 ggagtgtcgg gcgcagtgat ttggttaggc atgttgttca cttgggcatg acacccaaat
    18121 cccattcctc tctgttgaca gatactcttg aaatagaaat gactaactat cttgtgccgc
    18181 tatccgatga gcgatatact gcgaaaggaa gtagccctgg agacaccaca tagagttcca
    18241 gtggaatacg agttgactac taatacttgc acaacaaatt gagcgggaac aaaaaaaaaa
    18301 atttccagtc tagtcaaaca tgcagtgatg actggagcag atttactgga aatcatgaaa
    18361 cttttatcaa ataacagatc aggtagagtt cgactatggc tcccccgtca gtgatcgcat
    18421 tcaacctgga gccaaccaga ctcaagagtt acgttagggc gcaacgtgaa ctgttattag
    18481 tgcactagtc agtggtctca ccaatcggag aattttagat aagcttctct catgctgcat
    18541 gcagtgatcc taccgcatcc tgacagcatc tgggggcgca ttctccagcc agggaaccga
    18601 cggcattttg gtgcttggct tcttttacgc cttgagacag tctgatgctg tcattcacgt
    18661 tctgtggttg aagacaagaa cgccaacggt gcgataaccg ccatgtctga ctgcagcagg
    18721 tctgtgccga ttgtcagcaa cttgatacac agtagttgca agtgctgatg atcttgagaa
    18781 tttgcattcc cagaaagacc gagagatgtg aaagtaggca ccctggcggc caccttgatg
    18841 gacacttgaa tagacataaa acccgcaaga tatctcgggc tgtccttacg cttctttctg
    18901 tccttctttc cctcctatgc cgccgttgga acgaaacctt gagaccaaac cccagcagta
    18961 agaccctagt cgcgcctcct gctgttttgg gcatccgtgc ccgtcacctg cagctagagt
    19021 tagtgcactt gagctgccgc cagcacagca tagtaccaca gtaagtgacc taagatacgg
    19081 tagcagccgt ccatggggca ctcttaccaa ggtggacaca agaaagccac cttggtgccg
    19141 agtcaggtcc aatatcctta agcacctacc cgaacgagac gccttttccc cgccttcgcc
    19201 caatcattcc accgaaacgg catcaacgct attgcaagcc gatgtaacgc agctgaagtc
    19261 acctaggagg cttaaacgct gaagactaag gtaaatggag catcactggt ctggccttgg
    19321 tgaaaactaa acctcatcct ttagcgatgt gacgggatgc atacgacaag cggtgacaac
    19381 gagagcagac tatgggtctg gaactcactg atgagaaagc gaaccgtatc cccagaccac
    19441 ttgcgcccaa ggtggtgggc atcatgataa gcctgcatcg aaggaatatg agcagtgtct
    19501 cactttatgc tggttagccg aggagccatg tgttgtatag tggtttccaa gtagacgtat
    19561 catggtttgt tcttgaggca ggcttacaca tcaccgtctg taagtttctg ctgcccccca
    19621 gtgcttgatg cagcccggca cgattgggtc accatcttgg acgaagtttg ataagcaaga
    19681 gacctggaaa tcaatccaat tggaaagaga cgtgtactgt ttttttcttg taagtgttgc
    19741 tcacgtgctt ccctgaatat ggtgttctca gcagcaggga tgaatggtgg aagaccatca
    19801 gtggtcccac gaaactgcac tatgggcgtc cgcattcagt ggaatagccc ctaaagctga
    19861 gcggcacgga gacgctacgc accgatctgt acagagcaat caaacgcacc ccgggtatgg
    19921 ttgtgcactt gaacaaacaa aactatagag cttgtggtat gtcaattaac gagcacatga
    19981 aatgtcaaaa tgcaatgggg ctatatctct cgcaacacac ccgcaatgcc ctcaatcaca
    20041 gcagatgcac ctgcccgggt caacagagaa ggagaagcaa aaacaccaat atcgatggct
    20101 tggccatgcg ctgccgcttc gatgtccacc gcatcctgta gcctctcatc agcttatttc
    20161 tagagaagga cccatcattc aacttacgat gtatgcatct gccgtgctat tttctgccag
    20221 ccacgtatct cccggatgag cgagcttcct ccattcgatc aaattgtcct gactatcctt
    20281 ggggacagta gatgtggtat cgcgaagctg aatatcgctt gcctcatcat ctaaggtctg
    20341 ttctggaaga ctcaagaaat tgacaaaaga gtcgacctta acacctgtcc atcgcgcaat
    20401 ctcccacaaa cccgctgacg cgttctcaaa cgagttgatg tccagtaaat caacctgtat
    20461 ctgcttggct acttgtatca ctgtgtcttc gtctctatat ctgactctaa gcggaacaat
    20521 gttcaaagtt ggaaaaggca ggtcctgcaa ggactcgtcg aaggaagctc ggtttgccaa
    20581 atagatgcca aatatcacat ctcggtattg agattcggaa tctaaagatg cttgagagat
    20641 gttgacaagc acttttgcat aagccgcgaa gaacaatgcc tgtaggccga tgccattggc
    20701 tgacactgca tccttgagct tagtaatgtc aacaaccgaa ggccggaata cggcagtgcg
    20761 tgacatttcg tcagatgtat ttcttgcgag gtgtttctga gaggcgaatc catcgagata
    20821 ggctttccag aagatctctc gctttctact ggtggtgttt ccgtaatggt ccgatacaaa
    20881 cttttcccat atcgagcagc tgaaaccagc gggaggcggc ttgggtttgc acaagacctt
    20941 gaggcggttg gtgatactgg gtaggcttac gccatcatag agtgcgtggt ggatcttgag
    21001 cgtcaacatg ttcataccct cggaggctgt tgaaacacac agcgaaacga aggggctgct
    21061 gttaaactgt atctggttgt tcgttactat gcagttgtcc gttgaacaca cgtactcagc
    21121 actttggatg atctgaacaa atggcatttc aggagacccg gttgcgacaa aagaggtcct
    21181 caggataggg agctcagata ccagtgtggc ccaggaggct tgtatcgttt cttgcgagat
    21241 cttcccatgt aggtcgtagg aaaactcatt gaagaacaga ttgcctcggc tatttatcca
    21301 ggtggacaac atgtaaactt gcactgggag agcagggagc accctttcaa ctgattttga
    21361 gtcaatccca gactttgcta ggagtgctgt aatgtcgaca tcctccagag ggttctccaa
    21421 agtggttgtc tgtcgagaag cctcatctgg ctcacttctg ttgttttcaa gcgcaatatg
    21481 tctgatagat gcggccttaa ccatgtctct tacagaaaca agtatgccat gcctccgaag
    21541 gagggagctt gctttgatgg cgctgatcga gtccaacccg agatggtaga tcgtttgaga
    21601 gggcaaaatc atcgatcgtt ccacgccgga cacttcggct agaacatcaa caaccttcga
    21661 ttctctgcta gaccaagcgg gggtcttaag ttgggacgag taactctcag tctccacatg
    21721 ttggcctttt gctgttaggg caaagaaggg taaaccgcat acagaaacgg aagtgccatc
    21781 aggagtgaac tgaagcattt ctgcctttcc atcgctcata aggtgcagga ggacatggtc
    21841 tagctgatca gtgatcgcct ggatgttttc catgctaatg taacgctcat cggctgcgag
    21901 cctccagatc agcttgcctg agaccaattc catttcgata cacagtggat actccacttc
    21961 cgaggcagac ctcaccgatt tccagatagc atgatcactt ccatcactcc cgttcaagct
    22021 ggtgctggcc tgcatagtga atagagcatt gaagagagga ctgccgctac ggttgacaag
    22081 tgcttgggcc tttcgcagtg ggaagtgttg gaattcgttg atgttagtca agttttccca
    22141 catgtactgc agatattctg cggcagtgcc atgcaagatg gctctgacag gcacggtatt
    22201 cattgtcgga aaacgcagat cttgagtatc ctcgttatcc ctgcccgaga tgacgacgcc
    22261 caagattacg ttgagtgatt tgaccagagt cgccaggaca gctgcagaac aagcttgtcc
    22321 aagagtttgt gctgtaatat ggcgacgcat acagaactct ctaatctccc gtgacgatac
    22381 ccgggatggt gcttctgact tatggaccaa aggaatatgg ccgtaatggt gctcggtgtc
    22441 ttcgggtaaa gtggttggtt gggcatcacg gaggtaatct gcccaaaacc catctgcatc
    22501 gtctgatgca ctggaaatga tcctggccag tgctggatga cacggttttt gagggccgta
    22561 ttgccgatag tacgcctcct gaacatcgcg gtggaacatg tcaagggacg ctccatcata
    22621 caaggcgtgc gcgattgaca agacgaggta ctgacgctct gctacctcga ccggagtaag
    22681 ctgcagaagc tccaagcgac cacctgagtt gagcgccctt tgacgtgtgc tttcaatggc
    22741 cagccccacg tcctttaggt cctcgagtaa tatcttctcc ttgaaagggt tgacgtcgtt
    22801 gaagataact tgacagtacg caaagttgag tgctggatgg tcgacttgaa cgaaacctgt
    22861 tcgcaaaata ggacaattct tgataaccaa acgtatagcc gaccgcagag caaccaaatc
    22921 cacgctttct gaaatctcaa gcacatcgtg gttgaaatac ctagagaaat ctgagaggac
    22981 catctcagct accattgagt cttgcagtgg tgttgggggt aagacatctt caatggcttg
    23041 aagctcatgg ccattgtctc ccaagtatct tcttagatga tcttggacag agaggagtct
    23101 ttcggctcca ggcaatgcat gaccattgac tgatctttct gtttcactgc aagctacgat
    23161 accccggata gatggctgct tcatgagttg actggtggta acattgactt cgatgcggcg
    23221 cagtcgggca acaagtctga tcacatcgat actgtctagc ccaatttcca gaagcgtggt
    23281 atcttctgtg acatcatcgc atgggacgtc ggacagcgca gcgatctctc cttgtatttc
    23341 gcgagctttg ggagaccaca caaaatctcc catctgcgtg ttcgataacg ctgcacggat
    23401 ccctatgcca ttcgtatagg gtttagaagg tgggcgctgg gtgttgtgcg gctgtggaag
    23461 ctcatcttca gactccattc cggccagcgt tcgacccagt gtttcaagca gactattcag
    23521 aagactatca tcggcaatat cccttcgcgc tgcgatagtg atatttagct tatggtgctt
    23581 cgtaacgaca ccctcaaaag caagtggaaa gtctgctgtg gatgttgagg tgacatctgt
    23641 ccagggggta ttgtctgtgt ctcttgaagg gccatcatca cggtcaaacg taaacagatt
    23701 gtcaaacaat ggttgaccgt tggaacacca cttctgcact tgtcgtaaag gtacgtgtgc
    23761 gaagtccaat gctttagcgt tgaatctgtg gatttcgtgg agcaaagatg tccaggtctc
    23821 aatcgaagta tgtctgagcc ggaaaggaat tgtgttgaaa agaggaccaa cgatgttttc
    23881 ggctccctgt agtagtagtg accggccaga gatcactata cccatggaag gccagattcc
    23941 aaagtgttgt ctcaacgtgg acagccacgc agcctgcacg atggtctgct gtgtcacgcc
    24001 aagagcaatt cgtttgcgtt ccaagtcagc tatgctgtag gatgtgaaaa cttgcgagtc
    24061 accagcccca gtcccaaggg cttttaggac aggttctaat gtgaatccac tgaacaaggc
    24121 cgtccaaaaa ggcttggaat ggctgtaatc gcataaaggc ccatgcggta gtgcttcgat
    24181 gaatggaggc cccatcggaa gctcaacttg gttatacgcg gcagagagct gtttgatgat
    24241 caaatcaaag cttctcgcat cgtatatgcc atggaacact cgaactacca tcagattcat
    24301 accaccgtgc tgaatgcagt cgacctcgag agctatgctg agtttctcgt cgttggaccg
    24361 cacccacgaa tcgtaacgtt gctcaatgtg ctcttcgagt tctctttcct caaccgcagt
    24421 gtggtgccat tttatttgtt gtcctttgag agccacttgg atataactct cagtcgtctc
    24481 gaggaatgaa gttcgtaaga taggatggtg atcaaccaga ctttgccaag cctccttgag
    24541 ccgggcgatt gaggcgtctg gtgaaagctt gaatctgaat gagttatagt acgtacttcg
    24601 tccctctgac ttggccgacc taataagcat tccctcctgg agaggcgtgc aaggcgctat
    24661 gtactgcacc tccggcggcg tggtcttcag tgcacgacag gccataccaa ggtaccgatg
    24721 ataatatcct gatattttct ggttgatacg tagggcctcg ccttcgtcct ttgtcgccat
    24781 gtcgttcttc agaattgtgg ccaagtcgtt gaggcgtggg tgctgaagaa tcattgatgg
    24841 ggcaacacca agaaacccgg cagcgccaag tcggcgagcg agctctatta ccgttatcga
    24901 atctactcca agctcgaaaa tggtcgagaa agaagagata gaatgaatct caatattagt
    24961 gacatttgat ataacttcgg caagtttcgg ttctacttgg tggagtagag cacttccatt
    25021 gcccgacgag gatgcgatag ccctaagttg atctgctgaa agactattga aaatctgctt
    25081 aaggatacct gtttgagctt tgttgttcgc ggataacggg atgtatggaa cacagagcac
    25141 ataggtggga accatgtaac ctggcagctt agcacgacat gcatcctggg cctccgagga
    25201 gagcctgtgg ctttcgcggt caccaagtac ctcaagatta tgtgcacggt cgctgttcga
    25261 atcaataaca atgaatgaaa ccatcacatc cctgtcgtga ccctggtgct tggtgaccaa
    25321 ggtagccacg tccattatac gcgggacgcc ggactttatg gcatggttga cctcgccgat
    25381 ctcaagacgc tggccacgaa gtttgacttg gtcgtcagct cggccaagaa agtcaaaaca
    25441 cccgtcgtga aggactctga cgagatcgcc cgtacgataa acacgctcgt taaatctttc
    25501 cagtagggga aatcgttctt tgctgagatc ctcgcggttc aagtagcctt tgccgaccag
    25561 cttccccgaa acgcatagct ccccgatgcc gcctctcaac acagggacat ccgagccggg
    25621 ctgaaggaca taggacccga cgttggggaa ttgtctaccg atgtttgttg cccgtccatt
    25681 ttggggcacc ctgcaataca tcgtaacgcc gatagttgcc tcggtaggcc cataagcatt
    25741 gtaaatgacc cctttcgaac cccagacatc gagaacatct tgccggagct gctcaccacc
    25801 agtaatgaag acgcccctac ataggctagg tacttcgtct ggatgaacaa gacgggcgag
    25861 gctgggtgtc aagtctatgt gggtgatctc gagtttggaa attgtggcta ttaagtcact
    25921 caagatgaga tctcgtggtg ctgagatgac aggaatacca acggaccacg gccagtactg
    25981 ttccagaacc gaaacatcga aatggaaaga cgcaaattgt agccatcgtg aactttcgtc
    26041 ccagtggcca gcaaaaagtc cttgaaacgc gagtattgct tgaacagcat tatcatgtgt
    26101 gataaggcag cccttgggtg tgcccgttgt tccacttgtg tagagacagt agcaagtatc
    26161 gtctggctca atttgagtga ggtccagggt atctccggca tatatgctaa gatccgtggc
    26221 gctcacctcg aggacaggac aaggtgggtt gaaagtcaga tccgaggatg tcccttcttt
    26281 gatcataagc gccagtgcct gggagtcatg caggatgaac tcgtgccgag aagctggagc
    26341 acttggatca agtgcaacga acgcgcaacc cgctttgagg acaccaagaa ttgtgaaata
    26401 cgcttcgggg catttgtcga agcatgtggc aacgatgcca cctgctgtga ttccattcgc
    26461 aatcaacagc cgcgcgaccc gatttccaat ttgatctaaa tcttggtaag accagcgctg
    26521 gctatgaacg tctccggcaa tatcgtccac gaactctaac gccagagcat ccggagagtt
    26581 ggctgcagtg tgctccacaa actggtgtag gaatgccgct cgggtgggca attcactaca
    26641 cttcgctggc agtatagagt gaagttcagg gcatccagct actaggtcct ttgcctgact
    26701 atcaggtgct ttcaacaggt gaagaagcga tgcatcgaat tgtgccaaga gcaactcagc
    26761 ttgctcagta gcaagcaagt caacacggaa gtcgatactg aaatcaagac ttccagtcaa
    26821 ttcttcttcg acttcaatcg agattgggta gtctatggtc gctttttcgc tcacgacttt
    26881 ccatgggaag cggccatcag cgtcaagcgc cccttgctga tagaccaaaa tggtgtcaaa
    26941 tatcaaggtt tctgtgtagc cgatccattt ctgaattttc gtcaatggaa catgttcgta
    27001 tcgcctcaaa gttgcattaa aatccatcat ggactggaga agttgtcggt tcgtggcgtg
    27061 gttttgagcc acgatgggca gggttgtgat gcagggtatt agcgcctgtt ccaagtcatt
    27121 tgcggagcgc cctgatagga ctatgccaaa cgtaacagta tgctccccgt ggtaagacga
    27181 caggactctt gtccaagcag cttgaagagc agcttggacc gtaacaccta atgccattgc
    27241 actatctcgt agttgttgaa gtaaggcacc ggacttcctg gttactcggt tcctctcccg
    27301 cgaggagatg cgtaatggtg tcatggtcgg aaaggagttg acgacaatac caggcgatat
    27361 gtttttccag aattcgatgg cttccttgtc ttggcttgat acatgttcaa ggatagatga
    27421 tattgcagtt ttcatcggaa ctggggaccc aacttctaca tttgtgaaga gttggaacag
    27481 ctcaataagc agcctctgca atgagaatgc atcatacaaa gcatggtgca ttcccaagtg
    27541 catcgacttc gatccgctac tctctagcaa gacaacttcc cagggtggct tagtcaaatt
    27601 agacaatgcc tccacggtac atttggtctg ccacgtattg acgtcaaaag cttctgcttg
    27661 ctccacggtg agatgcttca cctgcgcaga tgctcgtggg tttctataca ccatcatact
    27721 gaatgcagca tctggatgag aaaccggcgc aaagccagtg cggagaatct gatggcggtc
    27781 tgcaagttgc acccacgcat ctttcaaacg ctggcaatcc aagttggatt caagtctcca
    27841 acttacgaag ttgaaatagc tattcccttc tgacagtatg aattgtgaga tcataccctg
    27901 ctgagtcggt gtgcaaggta ggacaagctc caggtcggac aataacgtcg actcgtccag
    27961 ttgtccggtg acagcctggt ggaatgcttc gaaatcgtag ctgggcctgg gattatgcaa
    28021 acctggagcg aagctcgtcg aacaggatac aatgccagcg catgtgggat tcatcagcac
    28081 ccctgccggc gtaatattaa ttccactttc tcgcagaaga ttggaaagtt gaaccgcgct
    28141 aatgctgtcc aagccaagcc ggtgaattga agtatgtttt ccgatcctgc ttataggaac
    28201 agcggctagc gtgccgatga gggtacgaac ttgtgtttct ttctcgctcc acggttcgct
    28261 caaagcatct tgactggcat tgttttcgcc tactgaggtt gatctgcgag gtttgaggga
    28321 atttatagcc tggatatgtg agtgcaaacc attgggcaaa atccattcaa gactagcatg
    28381 cgaggccgga tattgaagac agaattgtaa cgcatgagaa aagacctcac tgaggagatt
    28441 gcacatagcg gtagaaatgg aatcactgta tttaatcagt catcgataga tagaaggcaa
    28501 tcacgttact tttcacttac gggtctcgat ggatgttgat cgtcagctta tcgttttccg
    28561 ccgacggaat cgcttcgcag accacaggga ccttgccagc tattatcagc ctacctgtca
    28621 aagggtaaaa gttgagttgg acttacatcc atggtgccat gatcttgctc aagaatccag
    28681 atgtccttat tcaatgactg cgctggtggt tgcaacagga gcagtgtatc aaacaaactg
    28741 gtgtcgccca attgatgcat cagagactga atcctccgca gtggcgtaaa ctgaaatggt
    28801 aacatagttg cgctgaggct ttgacatctt ctcatgagtt cccggttcga gttgacgtca
    28861 gatatcctga ttctgattgg gatcgtgtta aaacaaggag cgaccagcct ttcgacatca
    28921 tccactggga tggatctccc gttgtagaca ttcccaaaac agacgtcagg tgttcctgag
    28981 acggttgcca gggtttccgc ccacgctgcc tgacataatg acaatagaga caccccaatt
    29041 tcacgcaatc gtgtctcaat tgaggataag gtaagatcga aactgttagg ggttgaagac
    29101 gagaatccat ttgcaccgtt ggcgtgaatt gaaacgtctt ggggtataca actcagctgg
    29161 aatccatcta gatgctccat ccagaattca tcggtgttgt ctgatgttga aagagattct
    29221 tgaagaaatg gtttcaaaca aggagccggg agaagtttct gccctaccgc gagatcctcg
    29281 atttcagata gcaggatgct cacagccatt ccgtcgtata atgcatgatg acatacaaaa
    29341 gagatgtagt tgtcaccagt agaagtactg atgatagcca gatccagagg cggttctagc
    29401 gtgttcacgg caccaggcaa ggaatccaaa tggcgcaaag cacattcatc caaatctgta
    29461 gttgaaagtc gtctccaacg gaagggctgt ctcggaagta ctgcttgtac gaatgggtat
    29521 agaatgtgat ttgtagacat gaagcaggtc cgaagtatct cgtggcggag acgcatgtga
    29581 tcccagtggg ccatgatatc gtcgggggct atgtgaagac ggaataacat ctgattacga
    29641 taagctggcc catctccagt cgtcatagag gatgcaagca tagctgactg caagggtgta
    29701 catggtagca gggtttcagc gttctttccc tgtttagcta gctgtgcttg cagaatctcg
    29761 gccaaatcgg ctggtagcag atccgattga cggcccttct tattgctttg agtctgagat
    29821 tcggcgacag acctagcaag gcggctgaca ctaggattct gaagaatctg tgacaaaggt
    29881 atgcgccggt ggaacttttc ttgaagcttc ctggataggg gcatcgccgt tatcgaatcc
    29941 aagccgagcg tagtaaatga agaccagcgg cccaccaagc ttctgcttac cctgagtacc
    30001 gcaactaggg catctgcgat catcttttcc gcatcgctcc actccgtcga tgcatcttca
    30061 ggttgcgtta acaggctgca ttggtcaagt gtctcttgtg atagggctga ggtagagcat
    30121 cgcagttgct cgccatccgt tttgcctgag gaggtcatag gtaagcatga aatagggaaa
    30181 acaagcgatg ggatcatata gcttggcaag gactcctcga gcttttcacc tataatcctc
    30241 atttcatctt tcctcgacgt ggccaaggga aggaactcga atgtatgact accctcctgg
    30301 gcaggaacgt aaaatagaac aagttgttga gactttgcat tctgatggtt cagcaccaca
    30361 cacgagcagg ccttggccac ccctgtctcc atagccagcg actgtatctc gtgaagctca
    30421 atacgttggc ctctgagctt tacttgagag tccaatcgtc ccaggattat aagtgaccta
    30481 tccggtagca tacggccgag gtcgccggaa cggtatatgc gcccaaactt gggatggtcg
    30541 aagaacttgg agcttgtcag ttcaggcata ttcaagtacc cagatgcgac ttgatctcct
    30601 ccaaaacaga gttcgccgag acatcctatt ggcacaaggg aatctgagtt agggtaaaga
    30661 acgaaagacg atgtgttttc gaaggaccat cctaaatact gagacgaatc gccgggagag
    30721 acttttctca ctgtgcaaat gtttgtcgtc tcagagggac catatcctag ttgacttagc
    30781 caagacagac gcatagaggg acttgaattg agcttgtaga aacacacctt ggtaaaggaa
    30841 cgacgcccac ctattgagca cctcgtcggt catgggttcg ccggaagtga ccaggaaagt
    30901 cacgagtggt acgttcctcg ggtccaacaa cgatgccacg gtgactgtca tgctgaggtg
    30961 cgtaatccgg tgttgccgga tgaaaccttc tagattgttg aagagtgtat cattcgtagc
    31021 gccgcagaga gtcatgccag ttatccaggc gaagaagatc tcaaaaacgg agacatcaaa
    31081 agcctgtgag caggcttgaa gcattcttga tctttggtcg tatgggtaga tacgagacaa
    31141 gacttcaatg ttacttaaca tattcttgtt tgtgacagca actcccttgg gtgctcctgt
    31201 tgtgccactc gtaaatatga cataggctgt ctgacttgag tcccgaggaa catcaacgtt
    31261 cgaagtacca aagcatttca attcgtcgac gttgacattg atgataccgc atggcagcgg
    31321 tagtgatttc cattgtatat tatggtcagt gatgcatagc tgaggctgcg cccgctcgaa
    31381 gatcagccgt actctgtttg cgggtgttgt tgggagaagt ggtaggtagg cgcaaccagt
    31441 tttcagaatg cccaatatcc cacagtatag cgcgggtgac ttttccatga taatcgcaac
    31501 aataccgcca ggagtaactc cggatgccat caggtatcgg gctatttggt tggaagtctt
    31561 gttcagttgc tcgtacgtta ttgactcgca acctttagca gctgttgttg aatgaacgaa
    31621 agacagggcc attgcctgtg gttgccgttc tgctgttatc tcaacagctt cagcaagact
    31681 ggagcacgtt tcaaccgatc ttagccctga tgtatatgat gatagattga ggttgtcgaa
    31741 tgcgtgccgt aaagaagcta ttggcaaggt taaattttga gcaaaagtcc gacttagagc
    31801 ttcaaaatgt gttgcaaacg tcttaacttg gcattcggag taagcatcag agtgccatgt
    31861 ccactggcag ttgaaattgt ccccgcgtgg ctcgatttca agtagtagct tggtctcaag
    31921 attgtcttta tgggatactt cgctgacggc tcgtgccctc gcccgtcgac tggacagtgt
    31981 ttcttggtag accagtaaga tgtcgaagag cttactgtta ggtgtcatcc cggcagctcg
    32041 tttgatctcc gcaaggctaa gagaagccag attcatgacg tgacgatttg tggtatggat
    32101 gctgtgaacg acatcgtgga cagtgcttga ttcggcaaga ttcaccctga ttggaaatgt
    32161 actcagacac ggacccatga ctcgctcgat gcccgagacg ggtgatgttc gcccagagaa
    32221 aacagtgcca gtggagacat cctcgatgcc gttgatggcg gcccaaagcc aggagatgca
    32281 tccttgaaat atcgcttgag ggctcacccc tgactcaagg gctaatgtcc tcacaacttg
    32341 agggcgtata ctcagggtaa aagacgcagt gagaatttgg ggggtcggta ctgatgttgt
    32401 cctaaagttt ggcaacagac ttcctgagaa tcctcgaaga aaatctgccc aaaattcgtt
    32461 ggatgcagcc ttgccgacgt cgctggtagc tctggaaacg gacgaggcga tttcggaaaa
    32521 ttggggtctt tggggaagat tacctcctcg tgccaaagaa gataaatcat cgaggatcaa
    32581 atcaaatgtc cagccatcat acactgcatg atgaatcgtt attcgagcgg tccgtgtatc
    32641 actcttcatt tcgacctgga gagggcgctc gaggaataat tcaatgttca tgaaagcttc
    32701 ctgggaaaat tcatcgacgg tcacaatctg cgacgtggaa agctgtttcc atatgacttg
    32761 aaccagatcg gtacccagat gaatgaagcc cgagcgaagg atttcgtttc gatgggccag
    32821 ttggaaaaac caagacctca cttcttcgtg cgtaacagtt tgcgtaaact gaacctccat
    32881 agtgttcaca tatagtcttt gatctttcag ggtttctgca agcatagcgg attgaagagc
    32941 tgtaggctcc gtgaaccgtt cgatgctatc ggccttctga gcgtgcgccg ggttaccctg
    33001 caaagtagtg aacagatttg gctggtcagc ttcgtggggc tgatcgatgc tcagcatcgc
    33061 ttgcgttctg ttcgctcccc tggacttgat gcgatctagc aattcagaca ccgtagcagc
    33121 tgccaaaaca tccaaggcgc tgactgaaaa gtttttctgc ttcagctgcg ccgccacttg
    33181 aatggccgag agcgagtcaa gcccgactga atgtaatctg gtagacttgc gtattgatac
    33241 tgccagcacg tcatggagag cttcacataa cgccttctca gtctcatcaa cgttttccat
    33301 gggcggttcc gtcatatcag attggaggtt gatgtagtct tgctttaatc tgacgcggtc
    33361 gattttccct gatggtaacc ttggaaacga attcgtgatt atgaagtccg cgggtaccat
    33421 gaaagatggt agccaatcct tgcaggtttt cgcgacacgg tctttcattc cgtcaacatt
    33481 ctcaaccgct gcaaaggcga tcaagacgtt ggttaaaacg catacgaagg cactatggca
    33541 accaggagtg cgtaggacgg catgttcaat ctctcccagc tccagtcgct ggccgttcag
    33601 cttgatctgg ccctcagcaa ctcggccgaa acattcgatg gttccatctg cggttattct
    33661 ggccttatct ccagtcttat agactcttcc gtattccgta tcaatgaaag cagccgccgt
    33721 ctgatctggt ctgttcaggt aaccgtccgc tagttgatgc ccaccaacaa ctagctcgcc
    33781 tatttcacca atagggacca aatcgaaatg tttctctttt ccttcatcgt catggattcc
    33841 gatgacaaat gcagagacgg tttccaatgg aacaccaata catcttggcg atgtttcctt
    33901 tccgaatgct gtttgtagtg tactaagaca tcgagtgagt agtatgtcta taagttcatg
    33961 ctgtcgaata cttaccagtg aattgccgcc tccgttgggc cgtacatccc ccaaaggata
    34021 cttggcatct ccttctttcc gccaaattcg cttaccaccg gcaaagtcaa catctcacct
    34081 atcgttagga gaagtctcaa atggggagca ttttctctag tcctgagtag actaccagca
    34141 acagacggcg tcaattcaca ggcatctact tccatcttcc ccaggacacc agggaggtca
    34201 gccaacaaat cggctctgct gcaacatatt aaggtactgc ctctaaacag gggaaagaat
    34261 atctcgaaca ccgagacatc aaaggttggg gctgcgaact gaagaaagcg tgaaaattcc
    34321 ggaatgtgag catcgtgtgc cagtaaactc tgagttacag caagatgaga gacccctacg
    34381 cccttgggag ttcctgtgga gccagaggta tacatcacat atgccaggtc ctgtccatgg
    34441 ggcgtccgga agttgctcga tgacgggctt tccttgactt tcaccgtcac ggtggcatgg
    34501 tcatcatcga tggtcagtat ccttaagcct ggatccgtag ttgagatttt gtctttcagt
    34561 tcgggcgtgg ccaagacgag gtgggcactg atgtcaccaa ggataaactt gattcgctcg
    34621 actggggcgt caaggttcag tgcgcagaat gcggctccag atttgaggat cgcaaccatg
    34681 gcaatgtaga gttgagggct ttgaggtatc ataaggggaa taatgagacg tcgtccaggg
    34741 attttcgtct cgagcgtcgc cagttcgcgg gaaatgcgtc gcgaaagttg gtctgataat
    34801 atcccgaatt cttcgtacga gtacgcaact cgttctccct tggtgtcgac ataatcgata
    34861 gccgggccgt ttttgacgct cgatcgacag atgagttcat gtagtagcgt tgggccaggg
    34921 agcgtcctgg ggttcgggtt gataatggag agtccctccg cctgtgacag ttgtcccatg
    34981 ttggacagct ggaatccagg gtggtctggg gtgcttccag cttggcgact cggtggcacg
    35041 ccaataattg tgataatctg taatgagaac tggcgtgtga attcatggag tagacccgta
    35101 gaggctcccc aggcaattcg taatccggca aatatgattg ggtggctccg ggcatatcac
    35161 ctatataggc aatcacgctt gtgagcttga ggctgatacc tgcgccgtca gtccaaccgt
    35221 ttgggcctgt cgtgctcgtc caatcaactt agacgtgata tggaaggctc caggaaacag
    35281 tgcagtggtg gtgttattca ctccttgctg atgcttgtaa ccgttggacg tgcagcttcg
    35341 ggtgcggcgc gggctgccga gatatgcagt gccctgcaag tcgagttgag gatagctcgg
    35401 atgcagagcg agcagttgag cacttgggta tacttcaact cgggggttgt aattgatgac
    35461 agtctaagca ggcagccagg aacatgatta tctgtacgtc gcacgtcgca agttcgaagt
    35521 cgcatagcac cgggataagc cacttgaatt aagcccacca gagtgccaac accaacacca
    35581 atgctaagct gttgtctgcc aatgagctgc ttccgtgcag cagacagaag tgccctcaat
    35641 ctggatacct tagtgtgggt gctgggtaga accttatcct gcaagcctgc agcagacgag
    35701 gcacctccga tgccactgca agacatcgtt gatattcttc tgcctgaggt acagtagcgc
    35761 ctcgtcgggc acactgaggc cgcgtgtgac aggctggttg gcgcaaccaa tgtgcgcctt
    35821 tttccgtggt gggttcttca ttgcacatgc caaacgggcc tacctcagac ttcgggtcgc
    35881 cgttacgcag taacgtgggc gggattgctt gctgtttacg tcattgattc agtaagatgt
    35941 gggttggcag cgcgtgggga gcaccgcgag gccgagagcc accggagacg aagaagcgac
    36001 acgctttgtg gccagcctga cttagagcaa tgcgccttta tgcatgtatc agtgccagaa
    36061 catcttgctt tcctggcctg ccggtcttga atctggcacc tgtcgctcga ggtgggttgc
    36121 atttgctggg cccattcgag ctggtcgttc atcagcagac ggcacgcgca cttttggata
    36181 tcaccacgcc agagtccaga caggcacata cgaatcccga gccgactttt gtaactccga
    36241 ccccgaaaag agcgaatttc tgcccacgcc gccgagatcc atctggccca gactaggtat
    36301 gtaggagggc atgcgctgga ggtactaaat cgcttggagc ccatcacgac aatgaccggt
    36361 gcggggatca tcagcgacaa gtcggacccg ccctggagtt gcacccatgg gcacctcgga
    36421 gctctttgcc attcaccgtg ttctgtcccc attgtgagag ccatgcccct gcattctctg
    36481 ccgatgagct gaagactgtt gcgagtctga acccaggaga agaagcctcg tacgtttttc
    36541 tggccgtaga ccacggtgag gaggagttcg accttcccga ttccgaaacg cttcacgatc
    36601 ttgcgggcaa gcggggctcc gatctcctcc aggaccccgg catgccaagg cggtcggtag
    36661 cctggattcg accagataat cttatctgat catcagataa aattctgcat ccaatcgccc
    36721 tgcttattaa tgtggatcgc atcgtcagat gctccaggtt cttgacataa gaggcccatt
    36781 gctagcggct tcttctgcct ttctcacgtt cagtgaaaaa ttttctcccc catcggtgca
    36841 ggatgcagaa tcccattcct gaggcgtccc gggtacgccc gatatgtagg tacacgactc
    36901 tccatgctcc catttcaatc tatgggttga gtgttaccag gccgaagcaa catgccagaa
    36961 gatattaaat tcggagcttg atacattggt actcgggtcg tctagcccat cttggatctc
    37021 caaacatttg ggtcccaggt tcccagggtc gttcttgctg tgctgtgccc tggtcctact
    37081 gcagactcgt tggccaaggc cgtaaacccc tgagcaactg tacgagggtc ctgcagggac
    37141 agaattagaa agctatgggc aaagttgcgt ctcggcaaac taggctgacg tcggtggact
    37201 catagctttc tcgtcacttc tgtgtaatag caccggacta attacaagtc tcaatgttgt
    37261 ccgccagtca tcacaaagcc ttgcctgtag gagcgttcgg gcctattcgt tgtcaagttg
    37321 gcttccttgt tctccggtat caagttgccg tctcgctgtc agtaagcatg ggcataactg
    37381 tatacatctg gcaccgagaa tttgtgatac gagtctgacc caaacctacg ccacctggaa
    37441 ctcgatggcg cccagggaat agtgcatctc ggagaactct attcacaagc aagggatgca
    37501 tgacactagc tctccaagcg agaatgtgtc ggccgtggcc ccaagaccgt gaactctttg
    37561 tggcagtgtg cgctttgcag cctgccctga ccttacctgc ccagcttaat cgctaatatc
    37621 cggctaaggt gaagctatta cctacctgct atgcattgcg atggaggcca ggcacgtaaa
    37681 cccgaggcgt caagcggcaa ttgggtaaat ccttggtcct aaatatcgca aaaaccaagg
    37741 attggccggt tgtccaagca aaagatggca agctccaagg agcacatgcc gttagcctaa
    37801 tgctgctaat gcagatcaat cttatcagat tcatcagata acgccgatgt cgctaagaat
    37861 ggggaccccc aaaccccact tgatgcgttt ctcctgcatg gaagcaaagg caccatctca
    37921 tctcattgcc acatcagccg gccgacgagc gaaagctggc aaatacttct tcggggcttc
    37981 ggttagcgac caaaaccgag cttggctacc gacgaaagag actgactggc gcttgtaccc
    38041 gtcaagaaac catgatgcag ctaagaggag gcggaaactc tcaccaagtt cacaccaagt
    38101 accgcaaggt cggacgcacg ctaattcctc gaccaccgtt caggcgggtt gcccgttcag
    38161 gcctgcccgc agccgtggtt gattggatga ttcattgttc tgccggctct acccaagctg
    38221 ccatctgtcc cagtcggccg aggtagcgat acatttgcta tacttacttg ctcctgtgtt
    38281 caccatgccg cgctatcact ctgagacaag cgttactttc ggcccagctt cactgaaaat
    38341 gcttcccacg ctatgcaggg ttccactggc ccttggacgg ggtgaagcag tcgctgggtc
    38401 gtgttatggc acgtttccta aattgaagac gggtcctcat gaagggtgcc atgtctagtg
    38461 ggacaacctt gaacccaacg tatgcacggc cgtgacctta tttatgggtg gccgtgtcct
    38521 ggtgtattca aaagtgacga ctctcctcct tcactgcctg agacttcatc tggcagaggg
    38581 acaactggcc ctccttaaag ctctcttgcc tttttcacac tccatcttac gctgatatcc
    38641 acctgcggac ctagaaggta aacgtcacca gtaccgcaat atcctcgtta gtgggcctac
    38701 accagtttgc tctatttgcc acgcgcatga ccgggcgagt cgaagtacaa catgcaacct
    38761 catagccttg tcggcagcca cattgacggc ccccccgcaa aagccgttca gcaatcgcac
    38821 ctgcgagcga cgcctgcgga agaagtctac gaccttgtgt gtgtaggatt tggccccgca
    38881 agtcttgcga tcgctgttgc tcttcatgat gcgattgaga acggcaaatt gtccaagtcg
    38941 cgggcaccaa aggtcctgtt cctggagaag caaccacagt tcgcctggca tgcgggtatg
    39001 cttttgccgg gggccaaaat gcaaatatcc ttcatcaagg acatggcaac gttgcgcgac
    39061 cctcgatccc acttcacctt tttgaatttc cttcaccagc gaaatcgcct gattgatttc
    39121 accaacttga gcacattcct tccggccagg tcagaatatg aggaatacct gcggtggtgc
    39181 gcgaaccatt tcggagatgt tatccactac gggcaagagg ctgtctcagt gtcaccggtt
    39241 cctacaactc aaggcggaaa tccggtgtcg caattcaccg tcacgtcaag gaatatcaag
    39301 actagcggcc tatccaaatt ccgagcaaag aacgtcttgc ttgcaatcgg tggccaacca
    39361 agcattccca agtcgctgcc tgcaaaccat ccccgcgtaa tacactcatc tcagtatgcg
    39421 catttggtgc ccaagatact gagcaagcga gatgcttcct accgcgtcgc agtcatcggt
    39481 ggtgggcaga gtgctgctga aatcttcaac aacgttcaaa cgttatatcc caactcgcgc
    39541 acgtacctgg tcatgagagg tgaattcttg aaaccaagtg acgattctcc tttgtaagta
    39601 cataaccatg aagggcgtta ttatcgggta aatggtttgc taacgggcga ctagtgtcaa
    39661 ctcaatcttc aacccatctt ttgtggattc tttataccct agatcaacgg cttataggaa
    39721 agccctgatt gctgatgctc gtgctacaaa ttacggcgtt gtacgactag agcttattga
    39781 gcatttgtat gagcgcatgt atgagcaacg tcgtgagctt ggtaccgacg agcgcaagtg
    39841 gccgcatcgt atcctcggag ccactgacat tgttggagcc gaatcggagg gagagaaact
    39901 ccgcctgcgg gtgcgttctc tgcgtgacgc tgccaacaag gatactgtca acgtcgtctc
    39961 cgagacagct gaggacaccc tggaggtgga tctcatcatc gccgcaaccg gctatcagag
    40021 gaaggcccat ttgactatga tggacgatgg aattgccagc ctgctcccca agcaagcgag
    40081 tgattctagc agcgggccag ctgccgatga ggtgcagctt gatatcaaga ccaagcgatc
    40141 gggcgttgag cagagaaatg tgaaggtttc tcgtgattac agcgtgcagt ttgcatctgg
    40201 gaaagtcgca ccgggttcag gcatttggct gcaaggctgt aatgagggca ctcacggcgt
    40261 aagcatgcat accaacctca attgatgatc attaactaac ctgttaacag ttgagcgata
    40321 cccttctgtc tgtgttggcc aaccgttctg acgagatcgt cgactcggtc ttctgtgctg
    40381 gccctcagaa gaagctgtcc aagttgtaga ttgtgtgcaa aagtatacgc atagtggcat
    40441 ggcggtgaaa aattaccctg gatagcatat tggtgatatt ataaaagcat ttttgtttag
    40501 attatagcac tactcatcgt tgaagctgta atgcttcgct catactaagt gcattcagct
    40561 atgatcactg tcttgtggca tcgggacacg gtaatagaaa gagcacaaat acatactaga
    40621 ttcaatccac tcttgtgtaa taaaatgcgt tcaacaatac gatcccacga tattcgagag
    40681 ctttccttgc cgcaaaggag atgaattcaa aaccggagcc attatagtat tgaatgactt
    40741 accggtaggt caatagccat gcatacggtt aactgtcact acgcataccg ggaccaagcg
    40801 ctgtactcgt aatctgcccc taagaacagc atcagaatac tcggagatac gaccaacatt
    40861 ctgatagcca gagcccggtt gggtattgta atattgaccc gctgactggc ttcgttaata
    40921 tggcattatc ttcggattct tgaacgataa actcatagtc ccagctggac tgaccctgag
    40981 gtatttcaag aggatcggcc agactgcaaa caagtgaagt ctcaggcact ggggtgcgga
    41041 aaacattatg tagcggagat gtggtctaag tatcttctat gcatacttct gatttggctt
    41101 acctttgtcc agtattgcta aatatggccg cgaggtcttc atataaaaac agcaaagcgt
    41161 atgtccagtg ggtatgatac aattgccagt tgcaacctac aaattccaga caatcgtcat
    41221 tatgaggtcg tagcttccga tagagcgagc aaccgttcac atgcgttgtc ttcaaggtgt
    41281 caagtacagt gcattggtct agatttgtcc gaagagattt gttgctaact ccgaggctcc
    41341 aatggtcatg gcagtttgac tcgtgtagtt tcatttgtcg agccggttca ttcgtcacaa
    41401 ctgcataaat ctggggttgg tggctacttg aaataagaca ctgaaacgtt cctactagtc
    41461 tttgcgaatg atgaaagcca caccaggctg accattttta acgcaattca tgtttggaca
    41521 ccattttccg tttttgtcca tggaaaacta tgtagtatac tttcgataat aataagaaag
    41581 aaggcagttg ctgatcaaga ctagcctacc aatatgtttt cgcatcgccc attgtcatag
    41641 cgtgattatc gtccgatata tctagtcgga accattggct tcacacgcga tacaataaaa
    41701 atcgacactc atccaggtcg atatcaaggc tgaaaactgt atcttgacac cagaggataa
    41761 aacctcgcgc ttcctgtgat atgcctacaa catagcccgg ggtaagccga gtaaatatcc
    41821 agtggccaga ttcataccat attcagtatt attggaaaat tgaattgagg cgctaccaaa
    41881 tgtcgccaag ttaacatggg cacatagcta cccgttggcg acagaagtac gacaggatat
    41941 tcgctcccct gttcaatgaa gacgcttgaa cgtaagcatg acaaagcctc gatgatcgat
    42001 attcaaaacc gagcatggcg ctcgatcgtt ggtttaggtc gtatttgtgt gcttagtgta
    42061 tgtgtgatgg gctgcaggtt cttacgctag aatccgttcg gtacgcgaat agcggtgcat
    42121 agtgcctgca aagatttgaa cgaatactac gttgatccct agtcttggtg gctatactgc
    42181 cccaactaat tcctgcatgt tgttcaaaac ggccaggtcc agagtccccc atcagcaatg
    42241 tgcatgaaag ctgaattctg tccccagagg cccggacata tgtaggcaca aggcacatgt
    42301 gctggcgtaa catccgagcc cgctcccctg tcccaaccac tctgtcgctt ctaggtaacc
    42361 gagccttgtc ccaagaccgt agcgcgggac gtaattttgg ccaaagacag agggcttcct
    42421 aattcgaccc gggctgccgg tctgctttgt cctacgggca tttccccaaa ggaaaagaaa
    42481 gtacggtaaa attgccaagt cagctatttt taggctgtgg gctcgctgcg attgggcggg
    42541 ctacaccgtc gatgggcaga ctatcgagat aggcatcgct accccggtca gcggaaatta
    42601 attggcatgt ggggagtcta gatctgggtt cgtggactca cagtccttgg aatgcccagc
    42661 ttggtatctc ttgggagggc caactggttg aatagaaaaa tcatgaagat cgtttactct
    42721 ttcgagttcc caatttgccc attctacttc acacgacatc gctatagtgt ggcagctggt
    42781 atttctgcgc cttttcttgt tttagtgctc gcgcaggctg ttctgcacct gaatactctg
    42841 tcaagtcaat tgaccgcctg tatttgagtg gaagccccag cgcgccccgt aatcatgagg
    42901 gacctgatac caacttgggc ctgcggcctc ctctcgcttc aggccacctt ttcgacagca
    42961 ctctccttag gccctcgctc tgtcgcatcg agcagcttgg ctcaaatcac ctcatccacg
    43021 aatggctata cagaactaga aagcggcgtc aggatatacg ggacttggac gagcaatgca
    43081 gagacaacaa ccaccaccac catcaagcgc cagagcaacc caagtgcagc cgccgctggg
    43141 tggtgcggcg ctagcaacat cttcaatgag ggttccaaca actccccgct cataagcgac
    43201 tgccaggtga ttatggatca ggtgtacagt cttgcccagg ccaacaatgc ctatttcggc
    43261 aggtcggagt gcaaccccga tagcaagggc cagttcacct gctatttccc ggtggtctcg
    43321 tacggaactt gcatgttcgg cgcgagtacc atagacagcg gcaccagcat cgctgtgcgg
    43381 atagggtggc aggacgttgg cgacctcatc aaggacagca tctcgcaatg cggaaacaag
    43441 ccgtcttctg gaaaagtcgg cacgtcaggt gagatgtcct gtcctgagga gattaatgcg
    43501 gcgacaagtt atgcgacggg ctggggactg tatcattcat gattgatcag tgtctgcaaa
    43561 cgacgctgga ctcctgattg cttccgtgcc gatccattac gttgtcaaga ctgggagctc
    43621 gcaatctgcg agcaggtaca cgcactggct gatgtctgtt ggaataatgt tgaactacgt
    43681 acgccaaaag agagagatgt cggggtgagg acgtctggaa gcaaaatttc tttcggatag
    43741 aagatggtca aactcaggtt ttcaatgtat atatttgatc ttcatgtaaa ttataccttc
    43801 tccacggcga tcctatgcag agcctggttt cattgcagtt taatatgcgc gtgacttgaa
    43861 ctgtctcgtt gaatgtgact cgttatgagg tccactcact gatgatccag gagagcgtct
    43921 cgagccgctt tagatgcttt ggcatcgatc ttaccatcct cagcaccccc tctaccgttc
    43981 cacattgctc tcgaaggatc ccaatggcct tcttcaggtc tcttcctgta ccatgtaact
    44041 gctcatcgca tacaatcttt aggctcgttt gcgctaagga tgctgcgcac cataaaagga
    44101 gcattttgac gcctgggtcg ccaccgaaag caccgcagcc ccagaaagga ctgattacat
    44161 tgtggtatcg gccggagtag aacgaaaggt aggccttgcg taactccctg tcgatacact
    44221 caggtctgag atccggcaag ccgtcttcgt ccgacgccaa gtcaagctcc agcgcgtcca
    44281 tgaagagcat taccctctcc tgccatatac tagcgtctag ttgcctaggc aggatatctc
    44341 cgatccgcaa gtctcgacgt tgtcccacta cattcagtat tgcgctcgcc cctttcacaa
    44401 ccagaatctg atcgtcttcc agcggaggag tgaacagaac agcaggacag gcttcaggtg
    44461 tgacaccgac atgaatctct tcttgggttg ccgattgacc gaaaccgatg aacttattag
    44521 ccgaaacaac agcagcgcca tcaggtagac caagagagtc aggagttgtg tcgtagttat
    44581 tcaccagtgc cacctccaca ggacacaacc tgcagtcaag tcgcggcagc tccaacgaag
    44641 ctcctgcatg gaggtgatag gagacttccc agttctcgct caaagataga gataggacta
    44701 tgtcatctcg aagtgtcttg aaatactcca ttagcgacgt caggtagatc ctgcaggcct
    44761 gtgggtgtct ttggtgattg ctgtaccata tactgaaatc gtagcattca tctcgccact
    44821 gaggctgggg tagcgtgcac aggaattggt gcgcaacaag acaagaaact tgtttcttcg
    44881 tcagagacaa gtgttgcgtg gatacttccc tttggagaag tggcaagcga ccttgcggga
    44941 acaggagcgg catctccaga gctgcctcga cgattgacgg ccaacattct ccaaagaaca
    45001 cctcatgatg agaagaaagg aagtccctga ggagcacgaa atctcctgca ggtccagagc
    45061 tttgcctcag taagactgct attgtatcca gcaactcgat caactgagtt gggattgaca
    45121 ccggattttt caacaaggtc tccaagatca cccagaatgg tacgagtccg tccacgtcct
    45181 ctagccccgt agactctgta attatgctga agcggtctag gcacctgtaa gaagcggaag
    45241 atgggagcgt ataagttgcc attggttccg ttgcgtgagc agcgtgaagt gcaagttacc
    45301 agacgcacaa tgcttctacg aacatggtgg aagggtgtat cttccgccag ttagcgtctg
    45361 tgggcatgta ggcttagcgg caatgagtca tgccgacccg ttagacccgt ttcacgcatc
    45421 acttaaacag cttcaactga gtgccaagtg tggacgtaca gaaacaacta ccactaaagt
    45481 gaacctgtat tcgaacagtt ctaactcagt ttcgacatga gctcgagctt caagcctact
    45541 tgtgttagct taagtaggag accaaaatag agtgttagta gctttatata gctgtaaagt
    45601 gtgggattaa agattctgaa aataactatg ggaactatca ataaatatga tatggtttca
    45661 tccatgaaac agggaataca ttcatgcaga agtaggcaga ctgtgctgtg tcgcgtgaac
    45721 atggctctga ttgttcaccg tgatcaccgc caatgagatt ctttactgca aagctgcatt
    45781 tatacaaaac aaaaacggac cttaccataa tacttgtagc gattttcagg atgatgagaa
    45841 atggtgtatc acatgctagc atgcttaact tggcttggga ggtattgggg gttcggactt
    45901 atattgggcc ttgatcaagc ctctagccat cttatgtaat agacgcaact tttaaggtca
    45961 tatctgtaaa ttcacccaaa attctgttga tcaagtcata tgaatcatgc tgtacatgtg
    46021 aaactatgct aatatcatat cccggaacat gtaggccgga accatttcac tgccgaagtt
    46081 ctcagtaaca gagctcttct atactgaacg agccaagaga tctggcactt cacgtacaaa
    46141 gagaagaaca atgctgaaaa ataatatgat atcccgagtc tgggcatgct tttgaaatct
    46201 cggatcctag caaggcgatg cttgcgtcat atgcttattg aacctacagt gttggctggc
    46261 cagcaatgac cacggtgtca agtacgcgtc cgactgccaa gaaatctcct attattggct
    46321 aagtctcgag acgttgacgt gagaaatgat gacccgggtg tactattcgg agggtaagct
    46381 gactggcggc gaaggaaggt cctacgccac aacggcagtc ggagcttgac gaatcgtatt
    46441 aggtagttca atatgtaaag acaatgcctt gaagaattat gtaaagatat acctgaattg
    46501 gcatctgact tgcaacttgt tattccttca atcacctcag atccgaaata aaaatggcga
    46561 tcatgctacc gagtgactat aaaatgcgcc aagactccca gtactcgggt taagccataa
    46621 acacacaacc tgactttatt tatctcgaat tgaacctgcc agcaacgact aacagccttc
    46681 aagatgaagt tcgttattac taccattttt acttttgttg ccttcgccgt ggcagctccc
    46741 ggccagcttg acggcagaga cagtgatgta cgtatctacc tccccataga cagatcatct
    46801 tgatgacacg gtcgctgatg cgagtaatag ttcgtctgcc atccttccgg agagtcatgt
    46861 ggagatgctt caccgttcat ttgctgccct cacctaagat gtaacgatga gaacgtctgt
    46921 gtccctatcc ttgactgagt agtcgttttg ggtcttgcaa gagagtgagc cagcatggca
    46981 agacgacagg ggaggcatga tagtggagtt gactcgctcg taattcccaa agaagtttca
    47041 tcggtctata agatatgtta cacaccacac ccgggttcga ttcggattta tgcatgcgtg
    47101 aatggtgtgg aggtgaatga atctccttaa gcaggtaact cccatgtcgg cctgaggacg
    47161 gcgcaggcta tcgatgatcc cctatcacct gtgaccaatt cctaaggaat gtcgttgcgc
    47221 ccatctctag ccagggcaat tgcattgtga ccctcagggt cttagaaagc cccgagagat
    47281 tggtaaatag tagtgccacg ttgagagctg tcacatatgg ctaggtgaag ttcgaaaaag
    47341 agcttccccg actcgggcag cattggtgta tcaaccaaag tttacgaaag cctattgccg
    47401 gcgatctgcc cctagtcctg aggactgttt gtacatacat acgcgcatca acgcgtgcca
    47461 cgaagcacgg ggacgaatgt gcaccacagg aactggatgt gaccgacttc ttggaaactt
    47521 caatggtacg atagctcgca tgcagactgc cggcatgcgg ggtcatatcg ttacctccca
    47581 cgtcccccac cgcgacgttc caagtactcg acagactcga cagacggcat aggggcaaaa
    47641 ctctgtgtat gtagcacatt ctcacacaaa ccagaggtcg aggcatgtta aacaaggtga
    47701 tatctgtaat tgaaatcagc accctcccat tggcgtccag cagagcatca acgaccggat
    47761 cgtcacttct ttaatcacat catccgtgtc cgtgcgagcc acggattcgg cggcccgttg
    47821 tactatggag ctgccatgct cgtgctgaaa tgcttgacta tgcaatggcc tgtttatgcg
    47881 ggcgagtgga ctcggcccgc atggtactgg ccagtaagag ggttgttcgg gaccccggtt
    47941 gacaccatcc tgtctgctgc aactgctata tgtagtttaa tcaagtgaga ggcaagatcg
    48001 cttaagaact gtggagttcg tcgtggtatt gagccaagga ggggaagatg gagcgctagc
    48061 ggcatggtag caaaaggacg gacttacggt agttcttact tatataaaca gtagtaagaa
    48121 aagccaagaa gtcatgacaa gatcgcgctg actttgggtg cgataatcga tatatacctt
    48181 tgagcaatca cgatgttgag tatcgctagc atcacgcccc tgcacgtggt aggagcagct
    48241 atcgccacag taagccgcca cgccagatga gagtgatgat ccgcgtgcta agaacagact
    48301 ccagtccggc ctctacctct tgggaagatg tatctacata ctttaccttc accctctagc
    48361 caagttcccg ggccctaagc tggctgccct ctcagatgtg agcccccctc ttaccaacct
    48421 atgtctgcgc agactgaccg aagcccggat cccaggcgtg gtgggcatgg atgttcacaa
    48481 gcggtcgcgg cgcccagatc atgctggatg tgcaccgcaa gtacggcgat gtggtgcgta
    48541 ttgcgcccaa tgagctgtcc ttctccagcg tgcagtcgta cttcgacatc tacggccacg
    48601 cggggagcaa gagccgcgcc gaagggcgat ttctcaagac cgagttctac gatctaggtg
    48661 cgccccgcat caatacggtg cgggacccag tggtacagta tgtctacagt tgcgagtcct
    48721 tttctgccct cttcggcgag tttggagctc cagataccgc cctctctgga gccagatgcc
    48781 gctgtagacg gacttggtgg caagaacgct gacatgcaat gttgcagtgc gcgacagcgg
    48841 aaggcgttgt cgcacgcctt cagcgcgaag gcactccgtg accaggaaga tgtcgtgcag
    48901 caatacgttg atttatttgt caaacagctc acgcggctcg gctcggctgg gaagaaggcc
    48961 atcgaggcca cagaggcgta taattggctc acgttcgaca tcattggttt gtctccaaag
    49021 gatatgaaag tccctaggga tccaggtctg gctaatacgc agcgataggg gatcttgcct
    49081 ttggcgagtc gttcaacgcg gttgccgacg ccaaaacgca cttttggatc gcacagatat
    49141 ttgatgctac acagtacatg ctggtacagc aagtgataaa aagagtgccc ctgctcaagt
    49201 atgtcgagtc gttcctggta ccgaaggggt cgggggagaa gttgcagata cacacgcagc
    49261 tctcacacga caaggcgttg aagagaatgc agctgggacc cgatctgcgg cctggtaagg
    49321 aggatttctt cggccacatg atccggaagg gaacgattac ggagaccgag attgcggctc
    49381 aggccagagt cctcatcctg gcgggctccg agacgacagc gacggcgctg agcgcgataa
    49441 cctattatct tctgcgcaac ccagcatgcc tggccgaagt acaaaaggag gttcgcggga
    49501 ggttcaaggc catggatgag atcaccggcg actcggcagc tggcctaaag tatgtgcacg
    49561 gtgtgatcga ggaagggctg agactgtctc cgcctgtcgg gagcggcttg ccacgccatt
    49621 cacctggtgc tgtcgttgat ggacactatg tccctgccgg cgttatcgtg acgaacggca
    49681 actacgaaat ggccagagac cctcgctact ggcacgaccc agaggcattc cggcccgaga
    49741 ggtggattgg cgaaggatat cacgacgaca agagagccag ccagcccttc tcaacgggct
    49801 cccgaggctg cctgggcctc aacttggcct acctcgaatt gaggataatc gtggccaaga
    49861 tcgtgttcgc gttcgacttt gagctcgagt cgaaacacct gggtgactgg aacgacgagt
    49921 gtaagctata cgcgctctgg aggaagccca agctgtttgt caagttccac ccggtggtat
    49981 caacggccaa ctagaatttg tggtctgtct gatcgtgaag gttttgtgaa gactgtggtc
    50041 cagtctgggc cgatacattg gtggaagaaa actatgtgag tatagcagca actgaatagc
    50101 agtttctggc cagatgtagc ccaatgacaa ttggattgtc cggcgtcatc tcgccatttg
    50161 ggccggactc ccctccccgt ggtctttttt tgaagttttg cacgtagtgg atcgtgccgc
    50221 gagaacgaat acccgaagat ctctttggat gatacgggct gatatatgta tatcaataca
    50281 cacaaaaccc gtaggccatg agcaagcaaa tgcgtacgcg gaggaaacca agaggccatg
    50341 gccgtccgat accaattaac cgaggggcag gagggcgtag ggggaccagg gtcagctagc
    50401 tcgctataag ctccgagctt cagttggagc tctcgggtca cgttggagct tcttagtgga
    50461 aagctccccc agcgtctcca ccaaaaagtc cggaaccact gagctccagg ccgagaccaa
    50521 gccaccaggc ggcccacagc gcagtcggta ttcccatcga acgagagaga ccaaagtcac
    50581 acaccacttg acgtcaaccg ctcatcctca ccccccgtgc ccgtcgcgtc gcctcgcctc
    50641 gctacaagtc gaagccctcg atcggccgca agtcgagcgt cgcagccctc cagagaatac
    50701 accggccggc ttcccaaccg cacgcaccaa gcagcaagca gcaagccatg tcgctcgccc
    50761 gccaggccga gcggtctctg ctcgcacccg ccctccggcg tggtctcgtc gcctcacagc
    50821 agcagtcttc tccggcgtcg acgacatgcc cgaggcagcc gaaggtcgcc gccgccccca
    50881 gcagccagag ccgccgcttc cagacctcga cgcgcaaccc gctgcctgtc tcgcccggcg
    50941 gcggctcctc gctcggcggc ctgggcggag gctcgctgcc gccgtcctac ttccagcgcc
    51001 cgtcgctgcc cgccaacacc atcatccgct tcgtgcccca gcagacggcc tggatcgtcg
    51061 agcgcatggg aaagttcaac cgtatcctcg aacccggcct cgccatcctg gtgcccttca
    51121 tcgaccgcat cgcctacgtc cgcagcctga aggaagtcgc catcgagatc cccagccaga
    51181 gcgccatcac agcggacaat gtcaccctgg agctggacgg cgtgctgtac acgcgggtgt
    51241 ttgatgcgta caaggccagg tgagttccaa tgcttcagcg gcactttgct ctcttccttc
    51301 ctcttcgcta cctgcgcccg gctgtctctt gtggaactga gctacacatc ttactgctga
    51361 gagggagcac gacgagcatg ctcaattggc tagccaccat gacgagaggt acccagaggc
    51421 attctcagct aacgtgcaat gtcacccaat agctacggtg tggaagacgc cgagtacgcc
    51481 atctcgcaac tggcgcagac gacgatgcga tccgagatcg gccagctgac gctcgaccac
    51541 gtgctcaagg agcgcgccgc cctcaacacc aacatcacgg ccgccatcaa cgaggccgcc
    51601 caggcctggg gcacctcgtg cctgcgctac gagatccgcg acatccacgc gcccgccccc
    51661 gtcgtcgagg ccatgcaccg ccaggtcacg gccgagcgca gcaagcgcgc cgagatcctc
    51721 gagtccgagg gccagcgcca gagcgccatc aatatcgctg agggaaagaa gcagagtgtt
    51781 attctggcct cggaggccat gcgtgccgag aagatcaaca acgcctcggg tgaggccgag
    51841 gccatcctgc tcaaggcccg cgccagcgcc gccggcatcg acgccattgc cggctccatc
    51901 cagcagggcg gtggtgccgc ccagggtgcc gtcagcctca gcgtcgccga gaagtacgtc
    51961 gacgccttcg gcaagctggc ccgcgagagc accgccgtcg tcgtccccgg caacgtcggc
    52021 gacctcggcg gcatgatcgc caccggcctg agcgtctacg gcaaggtcgg cgaggcccag
    52081 agccgctcca tggccgagaa gatggtcaac ggtcagcaac agcagcagcg ccagggggcg
    52141 ggcgagaacg gcaacggaaa gacgggcgag gaagacagca tcgtcgacac cgtggtcaag
    52201 gagttcgaca acgccaccgg caggaaataa atgagcgagg cgagagagcg tggcacgagg
    52261 gttcaaaagc tcttctgcag ccggcaggga ttcgttcctg ggcgaaggga aatggaagcg
    52321 agcgtgagct ctactgcggt ggacggacga gcccatgtaa gatacaagat gcttttaagg
    52381 ggttttctta ggacgaccgc gagtctggtg tcccctttgt tttgcaacac gaggggagag
    52441 ggtctagatt tggtggtgga ccagcacggc acacgggcat ggcatttcca gaattgtcac
    52501 gtatttcttg catcgcacct cacgggtcat cggctgtatg tatctatgac acaaaaaatg
    52561 ggacagcatt gggacggcga aactcagcga aagaaagctc aactcaaggc ggcgaagcgg
    52621 caagttggta actccttttc tccattctgg ctagtttaaa aaaaaaacag tacaaaaaac
    52681 acagaaagca attgtaacac ttagacgtac attgattgac actgctcctt cgagtctccc
    52741 tggtcgagca gcccatcgct aacgcggtag catgcgtcat gcaggtatag cagcagcact
    52801 tcgataaatt ccggaccgaa gccgtgtaag cataccgtct atgtcgaccc cctttcttgt
    52861 cactccttta aatcccgagc tcgccgccca ccacctccaa gcacttgccg agccggcgtc
    52921 ccatctcgtc atcgccgctc ctgccagcaa cggccactgc gcttacgacg agcgggtaga
    52981 ggcgcatcag gtgttttctc gtctcacttt cgacattcgt gcagtctggg atcgcttcgc
    53041 tctcgctctg gagctcgacc acccgttcaa ggatgtgtcc cagctccttt cgctggctca
    53101 gcggctgcgg cattcgaccc ctcaggggct ggtctgcgat gtaggcccgc agtgtcagag
    53161 cagctcgcag tataagatat ggtgccacca cgcgagccag acgtatacgg agtgcatgcg
    53221 gggcctccga ggggccactg gctgccgagg gcgttccggg aggagggaag cgtggtgtgg
    53281 ggggctggat tgtgatctgg ggcgcctttg cctcgtcgtg ggaagccacg agagcgaaga
    53341 gctcatcgag acatacataa gctatcttct cacgcaggac aggtggtgga tcgatggtac
    53401 gacctgggcg tgatttgtag agtgaagcga ggccgtgcgt ttccgtaccg ttagtattac
    53461 cgtggataag ggacgtatcg gcaggcgccg gagtatgaat gatagacatt cggaagaggg
    53521 attctgcgaa aactttccgt gtcttgtccg gaacgacgtt tgatccaaga gccggaatga
    53581 tgagttcccg aagcttattg aacgagctga catcaaaagc ttggtcgtcc gccaggtgaa
    53641 tgcgctcagg tggtgcatcg cagttcgcat tcgtgatacc atttgcaatg gttacgatca
    53701 tttgccagat atcctgcagc attggccggg gaatgtcaag tgtgagaagg tggtgcagtg
    53761 ttgcctcgag gatagcaaga gctgaagtcg tggcctgctt ccatggtttg actgacttag
    53821 tggtgattgg aaactgatat tttagcacga taggcttcga caacgaggtc aacgcagcta
    53881 agaaggcgcc gtcgctgtaa atatcaaggt ctgctgcatg ctcaacaatc agagtttgca
    53941 gaattcccat actggctttg gacatggcca catatgtgcg cttatctgtt ggctccctgt
    54001 cttgatacct atcctctgca aaggctatac tgatgaactc agatacctga gcaatgatgg
    54061 cagagggggc tcctggtaga tctgtcctga gcattttcag gacgtctaat acctgaccct
    54121 ggagaggtgt gacatagtca atgtcgatca caaaggctcc gggaagggct tgctgtatcg
    54181 cctcccggag aagggtcagc atccgacgca cacggtcaac ggtgagatct gcctggataa
    54241 ggcgataaac gtctcgaaga gctgcaacgt aggccaagag gcagttttgg ttgtccgttg
    54301 gcttctcgcc atccttcttc ctggctatcg ggataccccg agaccacaga tcccatgcca
    54361 agtctaatgt tgtcttgttg aagttctgct tcgctccgtt ctggctttgt gataaaatct
    54421 gcgttaatgc cttgaatgtg gctgtattga tctctaaaac ctgaaaatcg aggagggcgg
    54481 cgaagtggcc aagaagctgc tgccaatatg aattgaatgt aggatgaacg gtgagcacgt
    54541 ctaggtagtt ggcgagcagc ccggatattc cattcagaac aaccacggct gtatcatgcc
    54601 actcgtcacg gatcttgtcg ttggcttcag actgaccaac agagcgaagt tgttcttcca
    54661 cggacgacat gagcttgaat atgactgatt taatgcaaat tgaccaagcc tctgggctga
    54721 gtcgatctcc ataggcatcg aagatgcgca agagggtatg agtggcacct gcaagcttgt
    54781 gagtacaaat caggttctga tccggtgcaa gtttactgac tatttctcaa ttcgagcctg
    54841 tcatcgctcg tcacattcgt cagcctcaag agaagcagca tccagagggc agcatcggat
    54901 gatgcatgct gtgaatctgc cgctttttct gccaaggcgg tctcatcggc atccccaatg
    54961 agtctgtctg ttattggca
//
