# Supplementary material for: Genome sequencing and physiological characterization of three Neoarthrinium moseri strains
Source: BMC Microbiol. 2025 Aug 21;25:526. doi: 10.1186/s12866-025-04274-z (PMC12369201; doi:10.1186/s12866-025-04274-z)
Supplement: Supplementary file 16 — Supplementary Material 16. [file 12866_2025_4274_MOESM16_ESM.zip › BiGSLICE/input/Nmoseri/TUCIM5799/JAFIMR010000003.1.region001.gbk]

LOCUS       JAFIMR010000003        21277 bp    DNA     linear   PLN 06-APR-2022
DEFINITION  Neoarthrinium moseri strain TUCIM 5799 scaffold3_Wmoseri_TUCIM_5799,
            whole genome shotgun sequence.
ACCESSION   JAFIMR010000003
VERSION     JAFIMR010000003.1
KEYWORDS    .
SOURCE      Neoarthrinium moseri
  ORGANISM  Neoarthrinium moseri
            Eukaryota; Fungi; Dikarya; Ascomycota; Pezizomycotina;
            Sordariomycetes; Xylariomycetidae; Xylariomycetidae incertae sedis;
            Neoarthrinium.
COMMENT     ##antiSMASH-Data-START##
            Version      :: 7.1.0
            Run date     :: 2023-12-04 11:58:05
            NOTE: This is a single region extracted from a larger record!
            Orig. start  :: 144990
            Orig. end    :: 166267
            ##antiSMASH-Data-END##
FEATURES             Location/Qualifiers
     protocluster    1..21277
                     /aStool="rule-based-clusters"
                     /category="terpene"
                     /contig_edge="False"
                     /core_location="[10000:11277]"
                     /cutoff="20000"
                     /detection_rule="(Terpene_synth or Terpene_synth_C or
                     phytoene_synt or Lycopene_cycl or terpene_cyclase or NapT7
                     or fung_ggpps or fung_ggpps2 or trichodiene_synth or TRI5)"
                     /neighbourhood="10000"
                     /product="terpene"
                     /protocluster_number="1"
                     /tool="antismash"
     proto_core      10001..11277
                     /aStool="rule-based-clusters"
                     /tool="antismash"
                     /cutoff="20000"
                     /detection_rule="(Terpene_synth or Terpene_synth_C or
                     phytoene_synt or Lycopene_cycl or terpene_cyclase or NapT7
                     or fung_ggpps or fung_ggpps2 or trichodiene_synth or TRI5)"
                     /neighbourhood="10000"
                     /product="terpene"
                     /protocluster_number="1"
     cand_cluster    1..21277
                     /candidate_cluster_number="1"
                     /contig_edge="False"
                     /detection_rules="(Terpene_synth or Terpene_synth_C or
                     phytoene_synt or Lycopene_cycl or terpene_cyclase or NapT7
                     or fung_ggpps or fung_ggpps2 or trichodiene_synth or TRI5)"
                     /kind="single"
                     /product="terpene"
                     /protoclusters="1"
                     /tool="antismash"
     region          1..21277
                     /candidate_cluster_numbers="1"
                     /contig_edge="False"
                     /product="terpene"
                     /region_number="1"
                     /rules="(Terpene_synth or Terpene_synth_C or phytoene_synt
                     or Lycopene_cycl or terpene_cyclase or NapT7 or fung_ggpps
                     or fung_ggpps2 or trichodiene_synth or TRI5)"
                     /tool="antismash"
     gene            3002..5155
                     /locus_tag="JX265_001456"
     mRNA            join(3002..3074,3147..3223,3417..3700,3773..3782,
                     4003..4599,4654..4805,4858..5155)
                     /locus_tag="JX265_001456"
                     /product="hypothetical protein"
     CDS             join(3002..3074,3147..3223,3417..3700,3773..3782,
                     4003..4599,4654..4805,4858..5155)
                     /codon_start=1
                     /locus_tag="JX265_001456"
                     /product="hypothetical protein"
                     /protein_id="KAI1879835.1"
                     /transl_table=1
                     /translation="MTQAPGSRWRTTAGRENREVEKTQAYRLELEMTYRGTDKNDAALQ
                     VLLEELCLLAASDWNVATYYGEALSAPQLPAGQQVTALGHVTAVNQVLSVLVRIEPQRK
                     LVGRLCGETHGFSRRNLGPSSAGVANHAGGLELGPRTLANICVRLVDLSIFGPGFQTIT
                     LEEAKANAEINNAKNTLTNTSSSSSTGAGKDGNVQTAETDAEDGTVTTQAGTCTAPATR
                     IEWRSLSDADKTAFVQAVRCLVDLPASGAFSGAGSQNRYEDLVAVHSQMTGSIHSVAQF
                     LPWHRYYVHVFESLLREECSYAGPMTWWNEALDAGNFASSPVFNAQWFGSGPLKTSDGQ
                     GTCIADGAFGGITLHVGGDRCLSRAIDESATSNCNTDFVNSCNSNNAYSDMESCSEFGP
                     HGYGHNGVGAVMSQVPASPSDPVFFMHHGFVDHSWVLWQNADIPNRLYQVNGCSDTANP
                     CTQLTTNYVLSSQGLRPDATVNDVMDTQGGYLCYVYDS"
     PFAM_domain     join(4333..4599,4654..4805,4858..4981)
                     /aSDomain="Tyrosinase"
                     /aSTool="clusterhmmer"
                     /database="35.0"
                     /db_xref="PF00264.23"
                     /db_xref="GO:0016491"
                     /description="Common central domain of tyrosinase"
                     /detection="hmmscan"
                     /domain_id="clusterhmmer_JX265_001456_0001"
                     /evalue="6.80E-29"
                     /gene_ontologies="GO:0016491: oxidoreductase activity"
                     /label="JX265_001456"
                     /locus_tag="JX265_001456"
                     /protein_end="439"
                     /protein_start="258"
                     /score="101.9"
                     /tool="antismash"
                     /translation="NRYEDLVAVHSQMTGSIHSVAQFLPWHRYYVHVFESLLREECSYA
                     GPMTWWNEALDAGNFASSPVFNAQWFGSGPLKTSDGQGTCIADGAFGGITLHVGGDRCL
                     SRAIDESATSNCNTDFVNSCNSNNAYSDMESCSEFGPHGYGHNGVGAVMSQVPASPSDP
                     VFFMHHGFVDHSWVLWQN"
     gene            10001..11277
                     /locus_tag="JX265_001457"
     mRNA            join(10001..10163,10232..10445,10521..10803,10894..11277)
                     /locus_tag="JX265_001457"
                     /product="hypothetical protein"
     CDS             join(10001..10163,10232..10445,10521..10803,10894..11277)
                     /codon_start=1
                     /gene_functions="biosynthetic (rule-based-clusters)
                     terpene: Terpene_synth_C"
                     /gene_functions="biosynthetic-additional (smcogs)
                     SMCOG1052:Terpene synthase/cyclase metal-binding domain
                     protein (Score: 205.7; E-value: 2e-62)"
                     /gene_kind="biosynthetic"
                     /locus_tag="JX265_001457"
                     /product="hypothetical protein"
                     /protein_id="KAI1879836.1"
                     /sec_met_domain="Terpene_synth_C (E-value: 6.2e-17,
                     bitscore: 57.3, seeds: 87, tool: rule-based-clusters)"
                     /transl_table=1
                     /translation="MAKTVYLPDLEAGWLWPRRLNIHTADIRQESLDWAASFGAFTPQA
                     QKAFDKCNFNLLTGLMYPRLTREQLRCACDVMNLFFIFDEHSDKSEPVDVWNQVHVLMD
                     ALHNPDSPRPAGEWVGGEVARQFWIQTMKISTKSFQRRFLVGWEDYLKGTAQQAEDRSR
                     SYIRNVDSYLEVRRQTIGVLPSLLFFQMDMDLPDEVLAHPTIVALEMLAVDLTIIANDL
                     LSYDKEQASGDDEHNLVTIAMKEFKTDVQGAIDWAAKIHAELVRQFNQLVLTAPRWGGP
                     VDLDVQTYVDGIAQWVVANVQWSFESERYFGKRGQQIKKTRVLQLLPKKVKAHAEVGPV
                     VVDDLLS"
     PFAM_domain     join(10291..10445,10521..10803,10894..11034)
                     /aSDomain="Terpene_syn_C_2"
                     /aSTool="clusterhmmer"
                     /database="35.0"
                     /db_xref="PF19086.3"
                     /description="Terpene synthase family 2, C-terminal metal
                     binding"
                     /detection="hmmscan"
                     /domain_id="clusterhmmer_JX265_001457_0002"
                     /evalue="7.00E-45"
                     /label="JX265_001457"
                     /locus_tag="JX265_001457"
                     /protein_end="267"
                     /protein_start="74"
                     /score="153.4"
                     /tool="antismash"
                     /translation="DVMNLFFIFDEHSDKSEPVDVWNQVHVLMDALHNPDSPRPAGEWV
                     GGEVARQFWIQTMKISTKSFQRRFLVGWEDYLKGTAQQAEDRSRSYIRNVDSYLEVRRQ
                     TIGVLPSLLFFQMDMDLPDEVLAHPTIVALEMLAVDLTIIANDLLSYDKEQASGDDEHN
                     LVTIAMKEFKTDVQGAIDWAAKIHAELVRQ"
     gene            complement(11784..13141)
                     /locus_tag="JX265_001458"
     mRNA            complement(join(11784..12160,12221..12773,12911..13141))
                     /locus_tag="JX265_001458"
                     /product="hypothetical protein"
     CDS             complement(join(11784..12160,12221..12773,12911..13141))
                     /codon_start=1
                     /locus_tag="JX265_001458"
                     /product="hypothetical protein"
                     /protein_id="KAI1879837.1"
                     /transl_table=1
                     /translation="MSSTEPSAIEQGELLQAAAYAEPPITPRNLALSLMVIVLVTATIA
                     TIVVGLRVYVRGWMGRKTHNWGWDDASAVLGYLAFFSSSIFAIKAAHYGLGTPDADLNP
                     YLMVRCAEYLLYSQVLYGVSMPFIKASVVLTLVRITTKRGYRWALYGMQLVASIMAVVG
                     VLASLLYCRPVRAYWNPLLGTCGNYMTVVNIGYAWTAVGIVTDWMCATIPYFIVRNLQM
                     SRRAKTTVMTILGLGAVASAATIVRAPYLQYYLVETDRLYWNGHISIWCQVESGLGLIA
                     TSLPALHQLFRRYLETSRYASGSGSGSRPVGYGSQGDTLNSPTEQSVPMDTFGSRAKTS
                     VIGGKWDSKWERLSDDNSSERHIIQERTISVETESTTFDDKHGSKV"
     gene            15066..16734
                     /locus_tag="JX265_001459"
     mRNA            join(15066..15278,15370..16734)
                     /locus_tag="JX265_001459"
                     /product="hypothetical protein"
     CDS             join(15066..15278,15370..16734)
                     /codon_start=1
                     /gene_functions="biosynthetic-additional
                     (rule-based-clusters) Transferase"
                     /gene_kind="biosynthetic-additional"
                     /locus_tag="JX265_001459"
                     /product="hypothetical protein"
                     /protein_id="KAI1879838.1"
                     /sec_met_domain="Transferase (E-value: 1.5e-07, bitscore:
                     25.8, seeds: 7, tool: rule-based-clusters)"
                     /transl_table=1
                     /translation="MFRRSAPPTRVPTDTVIPFRYFDDTPLWRSFILYSMFVYDEVLDP
                     ERLRNSLEELARRDGWQKIGARLRRNFTTERSAVVYSHTTFDMLSTDHAVASRLPRPSA
                     TPATVCDPDEFRSLFQKDGAPTELNHYLNADVPQIGLHIVSFKDKTLVSLYWPHTLMDA
                     LGKQDFLKAWTLVLQGRADEVVPPLMPDNDPLSDLGKHPSEAHKLEKQRMSMLQLVGYG
                     LGTIPSLFSSKKNRMVCVPAAFVQKLRREAYIDLADERAENCSISLTTGMANHSLSSAD
                     EPLSAPSSPSDGGFSPTSLSPTSSAISYETKASTVASDEDGYFLSDGDILCAWWTKLAV
                     SHLPASSRRTVCINNAYSLRSPLAEDLLPQSNPYISNAVGFINVLLPVADILSQPLGRV
                     ASTFRQTIKALGTRAQVEAFASMWRESSAKLPPFFGDSGMHMVTYSNWCKARLFETDFS
                     AAVPNWEPTEKMQKPLRPTYIQNCQFGLCLPNGFPIIGKDNDGNYWLSGYMNKGHWDQI
                     EEQLARMV"
     PFAM_domain     15559..16548
                     /aSDomain="Transferase"
                     /aSTool="clusterhmmer"
                     /database="35.0"
                     /db_xref="PF02458.18"
                     /description="Transferase family"
                     /detection="hmmscan"
                     /domain_id="clusterhmmer_JX265_001459_0003"
                     /evalue="4.20E-06"
                     /label="JX265_001459"
                     /locus_tag="JX265_001459"
                     /protein_end="464"
                     /protein_start="134"
                     /score="25.8"
                     /tool="antismash"
                     /translation="DVPQIGLHIVSFKDKTLVSLYWPHTLMDALGKQDFLKAWTLVLQG
                     RADEVVPPLMPDNDPLSDLGKHPSEAHKLEKQRMSMLQLVGYGLGTIPSLFSSKKNRMV
                     CVPAAFVQKLRREAYIDLADERAENCSISLTTGMANHSLSSADEPLSAPSSPSDGGFSP
                     TSLSPTSSAISYETKASTVASDEDGYFLSDGDILCAWWTKLAVSHLPASSRRTVCINNA
                     YSLRSPLAEDLLPQSNPYISNAVGFINVLLPVADILSQPLGRVASTFRQTIKALGTRAQ
                     VEAFASMWRESSAKLPPFFGDSGMHMVTYSNWCKARLFETDFSAAVPNW"
     gene            complement(17226..18052)
                     /locus_tag="JX265_001460"
     mRNA            complement(join(17226..17473,17533..18052))
                     /locus_tag="JX265_001460"
                     /product="hypothetical protein"
     CDS             complement(join(17226..17473,17533..18052))
                     /codon_start=1
                     /locus_tag="JX265_001460"
                     /product="hypothetical protein"
                     /protein_id="KAI1879839.1"
                     /transl_table=1
                     /translation="MALPFAAPASLSSSFAISYCTLVDLDALAEVYYEAFKANPGNTHW
                     WSPSRESMMAWMRRRMTPKFRDRNIRHFKITDIESGDLVAWARWDIPKESTHFGEWSGG
                     AGDVSKIVGTEDVATGPIDQADEISASASAVEPAPAPADCPEGADPAVCRRFFDALSGA
                     SDKWYTENMLGLSLICTAPKYHRRGAAKALIAPMLCLADEAGIKAYLEATPEGKPVYEK
                     LGFREVDTLDFDLGEPIGLYQLCVMVREPILSK"
     PFAM_domain     complement(join(17304..17473,17533))
                     /aSDomain="Acetyltransf_10"
                     /aSTool="clusterhmmer"
                     /database="35.0"
                     /db_xref="PF13673.10"
                     /db_xref="GO:0016747"
                     /description="Acetyltransferase (GNAT) domain"
                     /detection="hmmscan"
                     /domain_id="clusterhmmer_JX265_001460_0004"
                     /evalue="3.20E-09"
                     /gene_ontologies="GO:0016747: acyltransferase activity,
                     transferring groups other than amino-acyl groups"
                     /label="JX265_001460"
                     /locus_tag="JX265_001460"
                     /protein_end="230"
                     /protein_start="173"
                     /score="37.0"
                     /tool="antismash"
                     /translation="GLSLICTAPKYHRRGAAKALIAPMLCLADEAGIKAYLEATPEGKP
                     VYEKLGFREVDT"
ORIGIN
        1 ctgtattcat gtaatagaaa gtagtcgcat cgttcttccc ggttggaaac aaaaactgga
       61 gggaatccgc ccgggttact ggtgcccata attgcagaac ccagagcacg acgtgcagcg
      121 agagtctcag gaccgccatt gttgcgcgtg cacacggcct gaggagggaa ggttgaggag
      181 atgaagatgg agcaggagag aatcaggttg atctacaggg cacgaaatgt ccgggaaatc
      241 cgcctgactg tggaccagat gccaaggcat ccctgaccaa taaaacataa attgtttata
      301 tcagccttat tgaagaggta ctgggcggta cagcatccat gctaaatatc catgctgcat
      361 ccgtaagtcg aagcccgcct caccagaatg gtggaacgcg aactgtgggc cataaagtct
      421 ttgacatggc tgagtggctc tttgcgaagt gcttcgaatt tcggtatctc ggcggtacat
      481 acgatgcgct gattgtgacc gaaagtcacg aatcagcaac cttcagcata caggggtttc
      541 cgagatacac caatcccgct cctcctagga gattgcgcaa gccgcagatg aaacaggggt
      601 tattttcttg cagaatatcg ggaaactagc aaatcagatg tgctaaacac acccggcttt
      661 ggcatctgcc gtgaattggc ccccaaattc gtagggtcac tttgttgtcg gagggggatg
      721 ggagggattt tgttgccgag tgggggcgaa aagcagttca acccatccca tgctaggcct
      781 gtcaccggct ggcactgata cagctgtgag ccgtgcattt gttgccaaga ataataacaa
      841 tcgaaagacg ataagcattt aagttaattc gtggatttcg atgcgattag cagagccgca
      901 atctgcactg atcgagacca tgaccgtgct cttgttgtct agcgcgccaa gaatagcatt
      961 cgggtgctat caggccacga tatcctcagt atgcaattac tatacagtga tgtataacgc
     1021 gacatccccc tcccctccct ccccccaaat caatccaggc cttgcctgtc ccgttttgaa
     1081 caagatggcc ctgccgaatt gaaggatact aaaacagccc aaaatcgaga atcccatttc
     1141 cctgtaacaa ttttccgcta aagcagtttg ctgcgtctcg tatttagaat cacttatccc
     1201 attttacttc ggtgcacgac cacctttcct ggccagtttc tcacttatga tactaggttg
     1261 agggattaag cgtcctaaac taatcggcaa acgggaatct gcagttcctt gcgttgcata
     1321 cgctgcaact actccagagc agacaagtag atccataatg tcgggcatcg caggcactag
     1381 cctgtgtcag tgcaatgctg ctcaggttag taatcccacc cagtggcctc tgcaagcgat
     1441 cttgtgttct aattgagctt ggccccttta ggtccaaatg atatctgcct gccgatccag
     1501 tccatacttc ccaagtgctt tagatgttat tgagacacag cgagtgttac agctcgttga
     1561 tggagacgca tcccacgttg gctgacatga cggagacagc gagagtggtg atgggccaga
     1621 aatacttgaa acaattgggt caggatgaat accacggacc aatcgcggat gtcaaagaaa
     1681 gagacaagat ttctccagga tttttgtttt ttgcggggtt ctatttcaat tgtatgccct
     1741 ttcacgtgaa tggagttatg ccatgttacg ctactgaatg gtggtgtcta ccaagtgcgc
     1801 agtctatgga gttcatacta cttgaactgc ataattgaga aagacttggt ttggaatctc
     1861 tgcataactt acaaaccatg gtcgaatctg ataattctcg tgcaaataag attacctgag
     1921 ccgatttgat agggcgtttc tggttgagta ttgagcccga gttgcgtggc ttgtgtgggt
     1981 ggctcagggt ggctttaacg ttctctttac tgtacagtca ttttctgccg agtttgtgtt
     2041 tccaaaagac aacgctcttt tcatctatat ttctgtcttc ttgcgttgtg gtgactgaca
     2101 gcctctacca tacgtcctac gggagatgct agtcctttga tgccgtatgc cattgaacaa
     2161 tgcatgttgg attcgtcgtc ggtaatgacg aagaatgctg tggctgccgt gggcgttctg
     2221 ggatatcact tccctggagc accactgcag cttagtattt caaaatctga tgtaggatgt
     2281 ttatgattca ccttatttta gaaaactctt cccatcatcc aatatatggg accaattgcg
     2341 gaacctgtga caatcaatgc caatgcaagg agtcacccaa ttgtctccat ccgaagacag
     2401 ccatcggcca ggtgcttctt cgagtacact ttaacatgag agtcaaatta cttcatatgg
     2461 tctcggtagt gtgccaggca gtggagcatt tgaaacatcg tagcgacatg ctatgcaatc
     2521 cagacaaata taacctagta ggtgaaattg ttgtaactgg tataaatctc ggaacgggaa
     2581 acccgtgtgc tttcgcaata gtgcagtata gacattctga gaaacaactt ccgaagatgt
     2641 ttttaatgtt aagtcgaaag ctgaaccttc aagtctccgg agttgcgata cactaatgaa
     2701 tttacagaag ttggtggatg agcctcgaca agcttgggtg aatatgacag atagccatct
     2761 tcaaaaggca tggatgatac tgtattaccg agagcgctat cccgttgtgg gtttcctctt
     2821 tgaaaagtct ttttttggat aaaatcgggt tcacagtgct cctgactcaa gaacactcca
     2881 ggcatcatcg tggtcaagtg ccccgccatg cggttgactc cattttaagt cccaaattaa
     2941 cagaattgga gactgtcaag cccacgttaa gtttttactc aatttacgtg gaggggcggc
     3001 catgacacaa gcaccaggat ctcgatggcg gacgacagca ggccgcgaaa accgggaggt
     3061 tgaaaaaacc caaggtcttg gaacccatgg gtcaaggtta cagcgcgatg acagctcaag
     3121 cggaactagc tgctgacacg agacagcata tcgtctggaa ttggagatga cttatcgcgg
     3181 caccgataag aatgacgccg cattgcaggt gcttttggag gaggtcggag aagctgaggc
     3241 tgctaaacct ggagaagcat gtgggttggg gtgatctaca gcgcctagtg ctcgatgcag
     3301 tgcgagccac ccacgaaaac gatctcgtat tccctgcatc cttgtaggcc caagtcttaa
     3361 agggccagcc taagactgca tgatgacttc agcgtcacca attgatcccg tgacagctct
     3421 gcctgctcgc cgccagcgat tggaacgttg cgacatatta cggtgaagcg ctgtcagctc
     3481 cgcagttacc tgcaggccag caggttaccg ccctcggcca tgttacagca gtaaaccagg
     3541 tcttgtccgt attggttcgc atcgagccac aaagaaagct tgtcggccgg ttatgcggcg
     3601 aaacgcatgg gtttagtcga cgaaatctgg gtcctagctc tgccggggtc gcaaatcacg
     3661 ccggcgggtt ggaactaggg ccacgcactc tggcgaacat gtaagtgatc gaccagaatc
     3721 ctttcacagt ctgccaacga tgatgacgat cgccctcatt ctcgttaagt agctgtgtcc
     3781 gcgtgagtgg gctcccctcg tgttcctcgg aatgtcacgc agtgaaatat cttgggtctc
     3841 ccatcgctaa acgctgtgtt tctcatagtg cccaagttat catattttcc taattgtgta
     3901 ggaacggcaa atatgagacc ctcaatcgcc aatcagatcc tttgtagtgc tgctgctgtg
     3961 tcaagcttga cactgcctcg gtcactacta aggagacaac agctcgttga tctatccata
     4021 ttcggccccg gattccagac catcacgctt gaggaggcaa aggccaacgc ggagatcaac
     4081 aacgccaaga ataccttgac gaacacatcc agctcgagtt caacgggcgc tggaaaggac
     4141 ggcaatgtgc aaaccgcgga aacggatgct gaagatggga cggtgactac acaggcgggt
     4201 acctgcacag cgccggccac ccgcatcgaa tggcgatctc tatccgacgc cgacaagact
     4261 gccttcgtac aagctgtgag gtgcctcgtc gatcttcccg cctcgggcgc attctccggc
     4321 gcgggatccc agaaccgata cgaggatctc gtcgcggtcc attcgcagat gactggatcc
     4381 atccacagcg tggcgcagtt ccttccttgg caccgctatt atgttcatgt ctttgagtcc
     4441 ctgctgcgcg aagagtgttc gtatgccggc ccaatgacat ggtggaatga agcacttgat
     4501 gcaggcaatt tcgcatcttc gcctgttttc aatgcacagt ggttcggctc cggtcctttg
     4561 aagacttctg atggccaggg tacctgcatc gcagacggcg taagtgctct gtcttgagac
     4621 cactgctgtg agagttgctg acagatccat taggcatttg gtggaatcac cttgcatgtt
     4681 ggaggagacc gttgcctatc gagagcaata gacgagagtg ccaccagcaa ctgtaacaca
     4741 gacttcgtga atagctgcaa ctcaaacaat gcctattctg atatggagtc ctgttccgag
     4801 tttgggtaag tgatctgcat gaattcaacc aacccgcaat gctgataatt tcaacagccc
     4861 ccatggctac ggacataatg gcgttggcgc ggtcatgtca caggtgcctg catctcccag
     4921 tgaccctgtg ttcttcatgc atcacggttt tgttgatcat agctgggtcc tctggcagaa
     4981 tgccgatatc cccaaccgac tctaccaagt caacggctgc tcagatacag caaacccctg
     5041 cactcagctt accacgaatt acgtcctgag ctcccagggg cttcgtcctg atgcaactgt
     5101 taatgacgtg atggatactc agggtggcta cctatgttac gtgtacgatt cttaagtatg
     5161 tacgcggaca aattggtgta agaaatggat ctacacattg gagttaaggg cgtcccttgg
     5221 aacacgggaa tgactccatc gtaggtggca ttggtttacc cacgattaca atctttatat
     5281 atacccggag ccatgtttag tttaatgaaa taatgatcat ctttgaataa caaatcaggt
     5341 cttattcgat gtacgatcaa acgctgcgcc actggaaact atctcgttgg gaattgttcc
     5401 gcgcagttgt tgaatttttg gtcttgtgtg tgacatagta tagtggagat tgaaataacg
     5461 ccgaagagca gatcatgaaa gcatgcttaa ccctagcatc catgacttca ggccgtgatg
     5521 gctttagtag gcgctacgag actgtttacg aaacacatac caaaatatct gaaaggtaag
     5581 cttctttcca ggctcgcttg aatttcatcc tgataattca gctttctcat ttttagttca
     5641 tctttccgag tttcccaatc atgtgcaatg tacatgagca ctttgaaggc gaaaaatgct
     5701 cgacatcggt gagaaaacgt aatggaggcc tcaagactga acaaagcgca gtcaatgtcc
     5761 tctctagtcg gacgtgtgtc accttccatg catggttgaa tgttcgtatc gctgatctct
     5821 gcgactagta ttatgcagac gttggttata tgattgaaac ctttccattt actctcactg
     5881 tcattagaaa agaaatttat cccaatgtca ggttgttcca gaagaatgag tgtcgcactg
     5941 atggcattgc tcaaggtgag agagccgtct ggtttggtgc agatatgtac tacgcatgag
     6001 agcatcttct ggaatcgtgc tacattcgtc aaagatattc atcaaagtca ttgaattcct
     6061 tgatttgagt gactccatga atagagatgc ggtgtgttta tataggtgag tgacacaggg
     6121 tgttgattac tgagatgaat tcctgtatct attttgagag caaaagatgg ttgatggttg
     6181 ggccattgca cagccaggtc tccatataat cgtaaaaaag ggaaaatttc cgtccactga
     6241 gtctcggaaa tcttttcttt ttttataaag gcgaattgcc ctgtttgatt tgacaacatg
     6301 tttgtgaagc attgccggtg gctaccacct tgtaaggcag tcaccatctc ggactttagc
     6361 cttggataac ctgtcgtaag ctccgtttgg ctatgagata ctctgtatag gtagtaaatg
     6421 actcgttcaa atattctacc actcccgaat ggtcaaggtg taactccaat caagatgtca
     6481 ctgcctcatc agtggccaag ctctggtgaa atcctctttg agattgaaaa ttctgatcag
     6541 ctaagaaaac cacaatgtcc attgcatcaa taactatgtt tgggctggaa gtcatctgtg
     6601 ccacaaaagc ttttgagagt gatgcaagac atcatcgagc cgtacaagcg gtatcagatt
     6661 tagatcctga gcattgggaa accacctgtc actcgcagcc gcacataaga caagatctgc
     6721 cgttgcaatg tgccctgatg tgcggtgttt attcccgcag ccaatgttct tagagctcac
     6781 tcaccgcaat gtactgatcg tcaatccagt cactgtcaat ctcttgtccg tttcctattt
     6841 ccattagggt cgaggagtat gagcagctgt tcgagtccgc aaagcctctt gcaatgaatg
     6901 gcgagttgac gtttgagaat tggcgcccgg agctcgttga gatcctgtga agccaccata
     6961 ttaatcgggc ttgaccactc gtgcatttta ctagctttga ttagaggccg attccagata
     7021 tgacagtaga tgtctcggtc aacccgtacc atcccgagat gtatttgcct ccattgaccc
     7081 tgcagcactg aaagccagcg caaggggcac gcagacgtat tagaaaacct aacacagcgg
     7141 gatcgactag tcgccgcgcc acacactgcg acctacattt ccgtgtcagg ttttctaata
     7201 cctctgcatg gggggttatg atggcccatg taaatagata tcctcgtaat cactagacac
     7261 gcttgatgtt tcgaatccaa ggctaggcaa ggccaaaata ttcatcaccg ccccaaggcc
     7321 aaggccagtg ctgtttttgc cttcttttct tgcatcgcca caatcttacc ctctcggccc
     7381 ccaacttctc gcaccgtccg tcatgggtca ttccatgacg ttcaggctga gtccaagcca
     7441 ctaacgttat ccaggaatag gttatatcga gtttagcgtc agcgtgacac tttgtcatat
     7501 tagaatgaac tgacaggtat gacaagtccc gtattgaggg agttcgttgc cttgtgcatg
     7561 acctcaatgg cgtttccttg tcagttgatc aggctttaca acgctgccgc tatttctaat
     7621 actatgggct ataagtggat aactctaagc ctaagttcgc gtcgcaagtc acctttcaca
     7681 tccatcttga taattgatac ggaaaaagca aaagagggga ccaccaggtg tggagacccc
     7741 gtccgcaatt tgtaaaatta atttcaagca gccggttcta gcctttaagc tttgggaaca
     7801 ttcagggtcg ctagataatt agcaatacgc caggttgctg atcagtatac caaggctcgt
     7861 gaaactgcca gcgccaatgt gacagcaatc gctgaatagc gacaaagctt ctagcttccc
     7921 agcgtgggta gaaactcggt caaggcatcc ttgacgatgc tcagctttcc cccctccccc
     7981 tccccccttt ttttttgcgt ctttcttttt ctttcttttt ttaattcctt aaaatgtgaa
     8041 aggctttcac ggcacaactc agcactataa ataccgtgaa taccctttaa ggaatggttc
     8101 gcaaaaatac cgccccggtc ctgcgtcatt cgcgcttctg tctcagtctt tggcgtacga
     8161 aggaagagag ccacttgcga aggatggcca tacaaagagg acagtgacaa ccaactgaag
     8221 gctgagtgca taaaggattc attatgtgac tttatctggc actatttttg cagagtaatc
     8281 tttgctgagt ggctgtaagt ttgtttaaac tatatgtgca aagcctagtg atgaaaggcc
     8341 cgtgcataga agtgccaggt cgctcagcac gtctcgcttt tcggctccgt acaccggtcc
     8401 acgggtacct gtggccggag tcactagagt gagcaagctt ggattataag cccaccgagt
     8461 taagcggcgt tggcagcagg ccctactccc ttgctgtcgg tacgcctcat acggtatacc
     8521 aggcccgaca gatgctcatg ctgatcgtgg gctgaggggg tcaatcaggt gccgcagacc
     8581 gctttccaca gtggtgtttc atgaatatct tgctgagctt gggatgatga taagaatgag
     8641 actcggcgcc gagttgggct tgcacagtca gcgccgagtc acattgaagc ttgtgcccca
     8701 agatggagtc gtcggccagt aaagtcgccg acttcgtatg agtggaaccc gtggcttcgg
     8761 ccctggcgca tgtgcttcgt ggaactggaa ccaccacaag aggcccccca cattccatgc
     8821 agagtcccag gaatgtgatt gacgaatagg tgtccgccag agacaattgg gtggcttgta
     8881 tatccacccg tcacaagcac acgcgccgcc atgctgtgcc aatctcgaat atccatcagg
     8941 tcaactgcaa tccgctatcc caggccacat agtgtttacc catatgtcgt cctctaagtt
     9001 tcaatgccag ccagtgagat atcacagacc gggtctgagt catcaggatt ggtgagaacc
     9061 ggcggcacag gagaatagtt ctcactcttg tgccgcggga ggattgctca ggtgactctc
     9121 tgcgccccac cggccgtggt tgccgtgtca tgtcttgctg gacccgacaa ttaggatttg
     9181 acagccggag gaaggcgcca agcaaatcac gatgtcttac cagatctcaa actgctgcag
     9241 cgccgcaaca gcctcagagg aaccgtgcag gcggtgtgct aaggcatggc gatccccagt
     9301 tcgacccctg ctcctctttg tttgcttttc gtcattctca cgagtcatcg tatctgaagc
     9361 ctgtagggct ccgagggcga tccaaattct gcctatctga ctaggatact atctaggtac
     9421 tttcaacaca tgccatcgct gtggagcacg gttgtgcaag ttgggatgtc tcggtgcccg
     9481 cgagtaacca aatgctgatt gaacccctgg gtcagccact cggttatcct gcagccttac
     9541 gtgtgcatac cctgcccact gctcctcgaa agcggattcg accccaaatg gtcgacaatc
     9601 tggctgcctt ccatatggct tccttgccag ccctgtgacc tgcatgcaga agtgagacct
     9661 cgaaccgaac ccgggcacgt ggcttgtcaa cagcgaagct acccaacgcc caagtaccca
     9721 atcatgcact atacggcaag tgaattagtc ccccgcagct tcctgtgccc ttcttcgccg
     9781 ctaccaacga agcgaagagt gaggcgagat ggataacacg gacccgagct ccgggctccc
     9841 attcctacat aaacctgagg aacccacggc ggttgcgacc tcctaccccc tcaaccgtac
     9901 gggcctttgg cgaacagaca cctgagcaac aaagttctgt acgacggttg ctgagacttc
     9961 aagtacatac tctcaacccc cgtactcaac accactcaaa atggccaaga ctgtgtacct
    10021 gccagacctg gaggccggtt ggctatggcc tcgtcgtctc aacatccaca cagccgacat
    10081 caggcaggag agtctcgact gggctgccag cttcggagct ttcacaccac aagcacagaa
    10141 ggccttcgat aaatgtaact tcagtgcgta ccacgaagcc tcccccgatt cagtagtggg
    10201 ggcaccatca tgctgacaca agttttcaaa gatctgctga cgggtctgat gtacccgcgt
    10261 ttgacgagag agcagctgag gtgcgcgtgc gatgtcatga atctcttctt catctttgac
    10321 gagcactccg acaagtccga gcccgtcgat gtttggaacc aagtccatgt cctaatggat
    10381 gccctccata acccggacag tccccgacca gctggagagt gggtaggcgg cgaggttgcg
    10441 agacagtaag tcataccctt gccttcggat cgcccacccc catcataaga ctgagcaagc
    10501 ttactgaaga tactgagcag attttggatc caaaccatga agatctcaac caagtcgttt
    10561 cagcgacgct ttcttgtggg ctgggaagat tacctcaagg gtactgcaca acaggccgaa
    10621 gacaggtcgc ggtcatatat ccgcaatgtt gatagctatc tcgaggttcg gcgacagacc
    10681 attggggtat tgccgtctct gctctttttc cagatggata tggacttgcc agatgaggta
    10741 ttggcacacc ctaccatcgt ggcactggag atgctcgcgg ttgatctcac catcattgcc
    10801 aacgtaagtg ctatgccact ccagccagcc acccacaagg tcgcgcaaaa atcttcaaag
    10861 acggcgcaga aacttacgtc atcgatgcct taggatctat tgtcatacga caaagaacaa
    10921 gcctccggcg atgacgagca caacctcgtt acgattgcta tgaaggagtt caagaccgac
    10981 gtgcagggtg caattgactg ggcggccaag atccacgctg agttggttcg acagttcaac
    11041 caactcgttc tcacggcacc acgatggggt ggccccgtcg acttggatgt ccagacatac
    11101 gtggacggta tcgcccaatg ggttgtggcc aacgtccagt ggagtttcga gagcgagagg
    11161 tactttggaa agcgcggtca gcaaatcaag aagacccggg ttctgcagct tcttcccaag
    11221 aaagtaaagg cccatgccga agtcggtccc gtggtggtcg acgatctctt atcgtaaggg
    11281 ctgggagaag ttgttcctag gaacgatgac actgggcgga aatttggacg tttcctttgt
    11341 ctagaaaaga ttcctgcaaa ggaagcccgc aagggccaac atacaatagt agcatgggcc
    11401 ggcgtttctg atatatagca gcaacttgaa ttgctggaac ttcgctcttc tggccgtaat
    11461 tcgttcgaac agactcgaag atactagaat atacgttgct tttgatgttt gttcgcactg
    11521 accgtatcca tattatgata tcttcatatt tgtacctgtt tgatccacct ctggggcatc
    11581 agggacatcg aagtcctgtt gagagctgtt cgcgatttca tccaatgaag ggcagctgct
    11641 cgcttcgcca gttatgtaac agtatagtcg gaaaaggaaa tcaagtctct gtctttttgg
    11701 ctagtgtgac cgaattaggt agagtggttg ctgcagactg gcatcaattc gattgtagca
    11761 atcgccgtcc gtagggtttt aggttacacc ttcgaaccgt gcttgtcgtc gaaggtagta
    11821 ctttctgtct caacagaaat cgtccgctct tggatgatat gcctttcgct ggagttgtcg
    11881 tcggatagcc gttcccactt gctatcccac ttgcccccaa taacagaagt cttggcgcgg
    11941 ctgccgaagg tatccatggg cacactctgt tctgtaggac tgttgagagt gtcgccctga
    12001 gaaccataac cgacgggccg gcttccggac ccggagccgg acgcgtaacg agaggtttcg
    12061 agatatctgc ggaataactg atgaagagcg ggaagggaag ttgcgataag gccaagaccg
    12121 ctctcgacct gacaccagat agaaatgtgg ccgttccaat ctgtgaagtg tcagtttcct
    12181 gcgaagctaa cacaagagcg tcaagaaagt atgtgcttac agagccgatc tgtctcgacg
    12241 agatagtatt gcaaataagg cgcgcgaaca attgtggctg ccgaggcaac tgcacctagg
    12301 cccagaatag tcatgaccgt agtctttgct cgcctggaca tctgcaggtt gcgtacaatg
    12361 aagtaaggga tagtagcgca catccagtca gttactatcc ctactgccgt ccaggcatat
    12421 ccgatgttga ccacggtcat atagttgccg cacgttccca gaagagggtt ccagtatgct
    12481 cgcacgggtc tgcagtaaag tagggaagcc aaaacgccta ccacggccat gatgctagcc
    12541 accagttgca tgccatacaa ggcccagcgg taccctctct tcgtagtgat gcgtactaga
    12601 gtgagcacaa ctgatgcttt tatgaagggc atcgacacgc catatagtac ctgcgagtag
    12661 agcaagtatt cggcgcatcg gaccatcaga taagggttaa ggtcggcgtc cggcgtgccc
    12721 agcccgtagt gggcagcttt aatggcgaaa atactgctgg agaagaaagc gagctaaggg
    12781 cacaaagcag tcgcaggtca gctgggtggc acagaagagg caaagcaggt tcaagtgatg
    12841 tatcacacga cgttttgcac tccaccgtcg ttgacggtaa taacatcata ctaagagaca
    12901 tgttactcac gtagcctaga acagcggaag catcgtccca gccccagttg tgcgtcttcc
    12961 tgcccatcca tcctcgaaca tagactcgta agcccacgac tattgtggct atggtggcag
    13021 tgactaagac aatgaccata aggctcaggg cgaggttcct cggcgtgata ggcggctcag
    13081 catacgcggc ggcctggaga agctcgccct gctcgatggc ggaaggctcg gttgaagaca
    13141 tactgaagac ccgtctggat attagactga gacctccgtg aatgagcatg cggaagtcag
    13201 caagaagact ctttaaagga agtgctcatg ctctgcgtgg cgaccagatg atgggtctga
    13261 cccacggggt tttcttcccc aggagcaggc caaggttatg gtgctctcca tttccctttg
    13321 cgccagacaa tgccgggcac gagctgcagc tagcgaatca ctaacgaata aattaccatg
    13381 catcttcact tgccgagagc tcgaagcgct acacgatcga cgtacccacc agcagaactc
    13441 gcgaatacgg tccctacact ggtgcggatg gctgctggaa atttccgccc tggggtgact
    13501 tgtcggccac cgttgcatcc cggatggaca cagcacgcta ggggttttta gcggccgctg
    13561 acagctcccg cggtcctgtc tccacccatc cgtacctggc gcaaccgcta gtctgtctca
    13621 tgatagtaga gaatatctag ctccgaggat gcagaagtga gacagcagga cagatctggt
    13681 attgtggtaa catgaatgta tcatgccacc tagccagcga cactacttga cagtggcggg
    13741 cagggcttga gaatctacaa cagagagtgg gtctgtccac ttggcccacc gtctaaactc
    13801 tccaccagat tagtgccagc ggcccgatcc tggtgatcca tcttagcaac tgagctagcc
    13861 acctcaggta tcgatgcgct tcgcaacaca tggcccatga acacgacgtg cgtcgattca
    13921 ttgctgtgaa ggacaagacg aatcttgcta ctgtggagga atgtacggta gtgcaaggta
    13981 tctagtctcc ctgccgggcg ggtcctcccg gggttgtact ttgcgagtcc tgtctccccc
    14041 atgtcgcggg gtcttggtat ctcccttgct cccctgaaaa taccactgtg atatgtagtg
    14101 atgtatgtga caagtgggta gcagcgatat gaattggatc atagtaaaga acgggaaggc
    14161 tgtcctccaa aatcaaatat tcaaataacc atcatgatgt ctatacctat tgcgctgccg
    14221 ttcggcaaga gcccaccctt tcaggccaaa tgttgacctg tctggttatg ctgcaagact
    14281 ctccaggaag tagctattac ctgatgtcaa gctctgcctt gggtaatgtt tgcgggatct
    14341 attcaaaaga aagtcatcct tgttctctgg gcgctgcaag aaatcaatac gatgggccga
    14401 ttctcctttg acctgcattt gtatatcatg gccaaaagag agctacaata cgacctcgga
    14461 cgcggaccta gtaaaggtct catgggaaga cccttgtgtt atccaatggg aacgcgacgg
    14521 gttaacatgt ctgtgctcca cataacccgg cgatgctaac ctgctctggc ctcagccgac
    14581 gcggtcagca tgacccccgt gtaactgaga agatcatggc aaggacttct gattccccag
    14641 tggttcattg actggctgac ttctagctga actgtcttcc atgcaagtgt cgtgaacggg
    14701 atattgagat cacgccacat aagctgcagc ctcttgaatg cagcacatct gaacagaaat
    14761 atataatatt atccaatggc ttaaatggac cacttgccaa gcagcacaac ttttgacatt
    14821 gatttaattg gttctagcta ccatgcctgc tgcaacccca agggctagcg atggggcagt
    14881 caacagggtt caagattgcg cgcattatga tggatggatg gatggatgat atgatatcgc
    14941 attgcgctgc gccgcgggcg tatcccccaa ataaaactgt ctcgcagttc acacagcatc
    15001 cggcacccag gtgactcgac ttcccgagac acattcatag aatcaacgaa aaaagcagac
    15061 ccaaaatgtt ccggagatca gctcccccaa ctagggttcc tacggatacc gttatcccct
    15121 tccgttactt tgatgatacc ccgctatggc gatctttcat tttgtattcc atgtttgtgt
    15181 acgacgaggt gcttgaccca gaacggctcc ggaacagcct cgaagagctg gccaggcgag
    15241 acggctggca gaaaatcggg gcccggttgc gtcgtaacgt atgtcacatc accaccacca
    15301 accaattggc cagtacattg atcaactgaa caggaaacag gggggctaga atatcacgtg
    15361 cctatacagt tcacgacaga acgttcagcc gtggtatact cccataccac atttgacatg
    15421 cttagtacgg atcatgctgt cgcatcgcgc ctaccgagac caagtgcaac gcccgcaaca
    15481 gtttgtgacc cggacgagtt tcgcagcctg ttccagaagg atggcgcccc gactgagttg
    15541 aaccattatc taaatgcaga tgtccctcag attggtcttc acattgtgtc gttcaaagat
    15601 aaaaccctag tctcgctata ctggccgcat accttgatgg acgcattagg gaagcaagac
    15661 tttcttaaag catggacgtt ggtattacag ggccgcgctg acgaggtcgt ccctccactt
    15721 atgcccgata atgatcctct ttcggacctt ggaaaacatc caagcgaggc tcataaactc
    15781 gagaaacaac gcatgtcaat gctgcagctt gtgggatacg gactaggcac cattcccagc
    15841 cttttcagta gcaagaagaa ccgcatggtc tgtgtgcctg cggcgtttgt gcaaaagcta
    15901 cgcagagagg cttatatcga cctcgcggat gagagagccg agaattgctc catcagcttg
    15961 acaactggga tggcaaatca ttctctcagc tcagctgacg aaccattatc tgcaccctca
    16021 agcccttcag atggcggatt ttcacccaca agcctttcgc ccacatcgtc tgcaatctca
    16081 tatgagacga aagcctctac tgtggcttcc gacgaggatg ggtacttcct aagcgatggg
    16141 gacatcctct gcgcatggtg gacaaaactt gcagtctcac atctccccgc cagctcacgg
    16201 cggacggttt gcatcaacaa cgcctactcg ctgcgttcgc ccttggctga ggacctgctt
    16261 cctcagagca acccctacat ttctaacgcc gttggattca tcaacgtgtt actgcctgta
    16321 gccgacatcc tcagtcagcc gcttggccgt gtggcgtcta ctttccgcca gaccatcaag
    16381 gcgctgggaa ctcgtgccca ggtagaggcg ttcgcttcga tgtggagaga atcatccgca
    16441 aagttgccac cctttttcgg cgacagcggc atgcacatgg tcacctactc aaattggtgc
    16501 aaggctcgac tctttgagac ggacttttcg gcagcagtgc ccaactggga gccgacagag
    16561 aagatgcaaa agcccctcag gccaacatat atacaaaact gccagtttgg actatgtctt
    16621 ccgaacggat tccccatcat tgggaaggat aacgatggca attactggct gtccggttac
    16681 atgaacaagg gccactggga ccagattgag gagcagcttg cgcgaatggt atagtcttgg
    16741 ccatcgttaa tcaacagcac taagtataag agctcggccg tatcgaggcc tgtactcccg
    16801 attgtaatgt ggccaagatt tacgtctttg acataatcat atgaagcggg acttttcgca
    16861 gtccgcaaaa cccattataa ctctggggta agcctccaga tttccagact ctctaggtac
    16921 cctatccacc aagtccttct acctcgaata catgttaagt tgcggtaatg accacttttc
    16981 atactgagat atgggccctc gccgttgcga taatccgtca ggaaaccgca ggctgctaca
    17041 taagctgggg aaagccggaa acatgtatag tggagcttga cgtttcctta tctgctctgg
    17101 gacttgattt tcaaggtcaa cgaagatttg agggcggtcg tcaggtctgt gccatatgcc
    17161 tactattaac aactcaaccg agcttcggta tggctggatc gctgggtcat agagatgttt
    17221 atctattact tgcttagaat aggttcccta accatgacgc atagctggta gaggccgatg
    17281 ggctctccaa gatcaaagtc tagtgtatct acttcgcgga aacccaattt ctcatacaca
    17341 ggttttcctt ctggtgtagc ttccaaataa gccttgatgc cagcttcatc cgcaagacac
    17401 agcatgggag caattaatgc cttggctgcg ccccgtctgt ggtactttgg tgccgtacat
    17461 atcaacgata gtcctaacgt attcttctgt cagctgatac ttgccggcca gggcttcagg
    17521 gcgttgcctc acctaacatg ttctctgtat accacttgtc cgaagcaccg gatagagcgt
    17581 cgaagaatcg tcgacatacc gccggatctg cgccctcggg acaatccgcg ggcgccggtg
    17641 ccggttctac agctgaggca ctcgccgaga tctcgtcggc ctggtcgatc ggcccagtgg
    17701 ccacatcttc cgttccaacg atcttggaga catcccctgc gccgccagac cattcgccga
    17761 agtgcgtgga ctctttaggg atatcccatc tcgcccacgc caccagatcc ccgctctcga
    17821 tgtccgtgat tttaaagtgg cgtatgttac ggtctctaaa ctttggcgtc attctgcgac
    17881 gcatccaggc catcatagac tctcgactcg gtgaccacca atgggtattt ccaggattcg
    17941 ccttgaaggc ttcataataa acttctgcga gtgcgtctag gtctaccaga gtgcagtagg
    18001 atatagcgaa ggacgacgaa agagaagcgg gggctgcaaa ggggagcgcc atgactgcta
    18061 ctggtgaagt aggatcttgt ttgaccattc ggttcaatct tgaggcacga accccctttt
    18121 cagcagcatc tcagcttgga gattcgaggt agggaaagcc ggctggaagg tccataagca
    18181 ctcgctttaa gtatgtagat tagcgtccat gaggcaggcc cccgtcgcgc cggagcaaaa
    18241 acccgtcttg gcaaagtcgg cgcttgccga ttcggagctc atcaatgcca tggaattccg
    18301 acgccgatga ctcttcgccg gcaaagagca agtcggcggg caaggtcgcc tgccggcaca
    18361 cataggggca tcttcccaga tattattttc tctgcgcttt tccttccgac agacatccca
    18421 cttggccccc tggagaaata cagtacgttg ttccgaagta ctcatcgtgc ccgtgagccg
    18481 tagtcgccct cagagacccc gcgcgctgaa cgcgactagg tgcatgcctt tttatcctcc
    18541 gtgttcaaag gggcatctac tcgtcccggc ctcaccgcaa tcgcatcttg agatcgcctc
    18601 gccaggctga aagctatgag gttggactag acgtgcgttc ttcagggcaa agggacttgg
    18661 ggtcgtctgt ggctggcgtt cgttgctcga ggagatcttt gagaagtcgc catcgagggt
    18721 cgatacatag atctcaatgt ttcaagcgtt tcatgcagtt atctatctac agcagatgcc
    18781 ggtacactac gtacaatcaa gatggacctt gcgggcacct cagcttgaac tgtgcacctc
    18841 ctggactgcc gcgtcgggat gtggccactc aggacgctga actcatcccc cacaaaacgt
    18901 tggttcgggc gctagaacag tagatcaccg gggggggggg gggggggggg gtgcttgagc
    18961 ctgaaactcg tcgcacaagc ctctgccacc ctgcctggcc ttgctgctcg tgcccccagt
    19021 gcattgcgat ctactcgttt tgctcaactg aaacgacatg cggccatgag cgggtgcaag
    19081 gcacaatacc cacccgtact gtcgagaggc tgcacgatcc actggtaccg catctaattt
    19141 tgcaactttt gacgaatgtt gaggtctcga cttttggccg gatgccatgt gacaggtgct
    19201 actgcaaacc agcgcctaca ccaagatagt ggcatatgca agcaacagaa gagcgtgacc
    19261 cgagccctgg aaacttgcct ggaagcagtg ggcgtatggc cgcaaaagcc tcaaaccccg
    19321 ctgcgcctgg ggttagagtt ccgatttgca tcctcgccga gtcaccgcaa ccttggggcg
    19381 tgctactccg gcttcagaga actatgtccc tggccacgac tgggctatgc caacgttatt
    19441 gtccgtgatg tcttcttgcc atccaagtca tgccacccgc ggcgccagac gcaaccccat
    19501 actcagcaaa tgcttgttcg gggaagaagg tagttgttct gcagagcgta gctggaatct
    19561 atgttgtcat gcgcatgtcc tgcatggatg catggcggac actgagggca acgccaacca
    19621 gccaaccacc gatcccgaac ccccaatcac gggcctggca acattgaggc ctgagggtcc
    19681 cctcctgtca gggcgagtcc cctccctgcc tcctggaggt gtcgtctcta ccttaactag
    19741 ccttatcgcg ttcccatcag ctggcacagc tcaaaggagc cccgaggaga tggaggggtg
    19801 ttcccagtcg atcggacgcc agcctcgaga gtcgagaatg ccatcctggg ctgccgcctg
    19861 ggcaggcccc atggaccaca gacgcatcca tggatccata tgcagcatcg tgtgattgac
    19921 gcctgacgtt gactattgca ctccgtatct ccaatagcca gtcgacggct gccctggggc
    19981 tggggctggg gcttgtgggt ttgcgtagcc agcgcagttc tcccgccgcc aagacacaag
    20041 tccaaacaca tgtgtgtgtg tgcatgcacg gcagcgagac gctccccatg ttcatcccgc
    20101 ccgtctccaa ctaataagtc cccttatcga tttgggcaga tcatcatcga ccctccacca
    20161 tctcgcaagc tctccagctc ccacttggac ttgaacccca gtcacccatc ctcatcagtc
    20221 actccaagcc gaactggtca cgcctcagct catggcagcg ttttgcacac tttccaactc
    20281 ggagcacttg tctctctacc ttgctattta cactctgcgt ctgagaccag ccccaacttt
    20341 ggcccggtga agccagcccc catttgcctg gcctctgacc cattttcgct cacgggcggc
    20401 gcggcggcgg cggcggcaca tggcatttga gttgatcgtc atcacctagt tcccttgcac
    20461 acgactcgac tcatcacgta aacctaccga cgacgcccta cctactccca acccgtgatt
    20521 ccttctcacc gtaccttctt ttcgacctcc tgtgacgtgc tcccgacctt ttgctcccgc
    20581 ttttgctttc cttcctcgtg cttgtaactg tttcccctcc atcttcacct gcgctccgct
    20641 ccgttcttcg cctttccgac gtcgtcgact aattgtccat tgctggctgt cgggcggact
    20701 gtgcacccca acacaacact gcgaatggtt caaacccaaa tgcgacaggc tgatctccag
    20761 ctgcatgaat aacgttagac gcgagcagcg aaacggcagc atccttccga tcagcatacc
    20821 acaacttcac cacctccacc acgcctccac cgtttccgtg gtgtttctct agccgcagca
    20881 gcaccagcaa cagctggatc aagtcctcgc tgttggcctc ccaccgcaaa cacaggcgca
    20941 accatgcgtc ctccgagaat cgccattctc gtgctcttct tcgccgcctg cctcttcctg
    21001 ctctgccgct ccatcacggc tgtagggcaa acccctccgg tcatatcggc gcccgcgtcc
    21061 acccagaagt ccggcttcag gtcgctcttc tccttctcgg cgcccttctc gctcttccca
    21121 ccgaatgcca tcattaccat tgccgatgac aacagcacat cattcgccgc gcggccggct
    21181 gctttcgggc ccccgctgcc caccaaaggc ctaaacggcc agctctggat cggcagcggc
    21241 tttaccgagg atactttgca ggacggcgag gagagcg
//
