# Supplementary material for: Genome sequencing and physiological characterization of three Neoarthrinium moseri strains
Source: BMC Microbiol. 2025 Aug 21;25:526. doi: 10.1186/s12866-025-04274-z (PMC12369201; doi:10.1186/s12866-025-04274-z)
Supplement: Supplementary file 16 — Supplementary Material 16. [file 12866_2025_4274_MOESM16_ESM.zip › BiGSLICE/input/Nmoseri/TUCIM5799/JAFIMR010000003.1.region002.gbk]

LOCUS       JAFIMR010000003        60979 bp    DNA     linear   PLN 06-APR-2022
DEFINITION  Neoarthrinium moseri strain TUCIM 5799 scaffold3_Wmoseri_TUCIM_5799,
            whole genome shotgun sequence.
ACCESSION   JAFIMR010000003
VERSION     JAFIMR010000003.1
KEYWORDS    .
SOURCE      Neoarthrinium moseri
  ORGANISM  Neoarthrinium moseri
            Eukaryota; Fungi; Dikarya; Ascomycota; Pezizomycotina;
            Sordariomycetes; Xylariomycetidae; Xylariomycetidae incertae sedis;
            Neoarthrinium.
COMMENT     ##antiSMASH-Data-START##
            Version      :: 7.1.0
            Run date     :: 2023-12-04 11:58:05
            NOTE: This is a single region extracted from a larger record!
            Orig. start  :: 861151
            Orig. end    :: 922130
            ##antiSMASH-Data-END##
FEATURES             Location/Qualifiers
     protocluster    1..60979
                     /aStool="rule-based-clusters"
                     /category="RiPP"
                     /contig_edge="False"
                     /core_location="[30000:30979]"
                     /cutoff="20000"
                     /detection_rule="DUF3328"
                     /neighbourhood="30000"
                     /product="fungal-RiPP-like"
                     /protocluster_number="1"
                     /tool="antismash"
     proto_core      30001..30979
                     /aStool="rule-based-clusters"
                     /tool="antismash"
                     /cutoff="20000"
                     /detection_rule="DUF3328"
                     /neighbourhood="30000"
                     /product="fungal-RiPP-like"
                     /protocluster_number="1"
     cand_cluster    1..60979
                     /candidate_cluster_number="1"
                     /contig_edge="False"
                     /detection_rules="DUF3328"
                     /kind="single"
                     /product="fungal-RiPP-like"
                     /protoclusters="1"
                     /tool="antismash"
     region          1..60979
                     /candidate_cluster_numbers="1"
                     /contig_edge="False"
                     /product="fungal-RiPP-like"
                     /region_number="2"
                     /rules="DUF3328"
                     /tool="antismash"
     gene            complement(76..522)
                     /locus_tag="JX265_001681"
     mRNA            complement(76..522)
                     /locus_tag="JX265_001681"
                     /product="hypothetical protein"
     CDS             complement(76..522)
                     /codon_start=1
                     /locus_tag="JX265_001681"
                     /product="hypothetical protein"
                     /protein_id="KAI1880060.1"
                     /transl_table=1
                     /translation="MSANYSLLAIPAHWFISVVPHAYAMRLIKGATNGRWNNANPTGSA
                     WKTEMQRSVPADVLAQFERAEAAHRNGFENLPLFAAAVLSGHVAGLDRGTLDTHAAAYL
                     ALRVLFTVLYINTSKLKTSYLRSLVWTAGVGICISLFVQAGLKA"
     PFAM_domain     complement(91..402)
                     /aSDomain="MAPEG"
                     /aSTool="clusterhmmer"
                     /database="35.0"
                     /db_xref="PF01124.21"
                     /db_xref="GO:0016020"
                     /description="MAPEG family"
                     /detection="hmmscan"
                     /domain_id="clusterhmmer_JX265_001681_0005"
                     /evalue="1.60E-19"
                     /gene_ontologies="GO:0016020: membrane"
                     /label="JX265_001681"
                     /locus_tag="JX265_001681"
                     /protein_end="144"
                     /protein_start="40"
                     /score="70.2"
                     /tool="antismash"
                     /translation="PTGSAWKTEMQRSVPADVLAQFERAEAAHRNGFENLPLFAAAVLS
                     GHVAGLDRGTLDTHAAAYLALRVLFTVLYINTSKLKTSYLRSLVWTAGVGICISLFVQA
                     "
     gene            2003..3679
                     /locus_tag="JX265_001682"
     mRNA            2003..3679
                     /locus_tag="JX265_001682"
                     /product="hypothetical protein"
     CDS             2003..3679
                     /codon_start=1
                     /locus_tag="JX265_001682"
                     /product="hypothetical protein"
                     /protein_id="KAI1880061.1"
                     /transl_table=1
                     /translation="MQRMFDDEEEDQEEPEKDDVAFEAVAGGLYSDPLTGAFMGAEQNL
                     LGFHPSRDEAMFLWQTHAENVEPLCKVLHIPSVAEMVSGASRQPETVSRADECLLFAIY
                     HFAVYSTTEDDCSKALGQSRATLLRRFRFATRQALVNVSFLKTTNMTVLQALVLFLLSS
                     RHSCDAHTYWILTGVAVRIGQRLGLHRDGELLGLPPFEVQMRRRLFYQILPIDGFAGQM
                     SGTGISAVPDDWDTKKPLNVNDHQIWPGMTEQPESQKGATDMIFCLARSTVGNSFGKAK
                     RSMKRPGTDPSTGFKEAELVIDAAEADVEEMFIRYCDIINPLHFLTVGSARAGIIAMRI
                     QIRLPKIKDRTATDAERREVFHLALKIMDTDTAAYAHESLRRYMWHIKPFFLWGSWDSL
                     ILILTSLCRPGLLSTAETDAAWKRMEEVYNNHDLLNLKRALHIAFGRLALRAWAANPPT
                     RSLPEPNFIISLCSLLKVNLAGRSGVDNTNLVDFSAKMDTMIPVCPVPSGETDPLFVSL
                     SNDFGDGFEHDFNLDSTDWMFWDQLIREDQAQGDQHQPGIS"
     PFAM_domain     2195..2761
                     /aSDomain="Fungal_trans"
                     /aSTool="clusterhmmer"
                     /database="35.0"
                     /db_xref="PF04082.21"
                     /db_xref="GO:0003677"
                     /db_xref="GO:0006351"
                     /db_xref="GO:0008270"
                     /description="Fungal specific transcription factor domain"
                     /detection="hmmscan"
                     /domain_id="clusterhmmer_JX265_001682_0006"
                     /evalue="1.60E-12"
                     /gene_ontologies="GO:0003677: DNA binding"
                     /gene_ontologies="GO:0006351: DNA-templated transcription"
                     /gene_ontologies="GO:0008270: zinc ion binding"
                     /label="JX265_001682"
                     /locus_tag="JX265_001682"
                     /protein_end="253"
                     /protein_start="64"
                     /score="47.2"
                     /tool="antismash"
                     /translation="NVEPLCKVLHIPSVAEMVSGASRQPETVSRADECLLFAIYHFAVY
                     STTEDDCSKALGQSRATLLRRFRFATRQALVNVSFLKTTNMTVLQALVLFLLSSRHSCD
                     AHTYWILTGVAVRIGQRLGLHRDGELLGLPPFEVQMRRRLFYQILPIDGFAGQMSGTGI
                     SAVPDDWDTKKPLNVNDHQIWPGMTE"
     gene            4221..5486
                     /locus_tag="JX265_001683"
     mRNA            4221..5486
                     /locus_tag="JX265_001683"
                     /product="hypothetical protein"
     CDS             4221..5486
                     /codon_start=1
                     /gene_functions="other (smcogs) SMCOG1087:hypothetical
                     protein (Score: 181.6; E-value: 4.6e-55)"
                     /gene_kind="other"
                     /locus_tag="JX265_001683"
                     /product="hypothetical protein"
                     /protein_id="KAI1880062.1"
                     /transl_table=1
                     /translation="MPRLRVLIAGASIAGPTAAYWFAKAGADVTIIERFPAMRTGGQNV
                     DIRSVGVTVMRKMPGMEAAVLAKPAGIDGISFVRADGRSYGTIKPTGNPDQQSLISEYE
                     IYRGDLAQILFDMTKDNQNIKYVFGEQVVSMRQHGQEDGPITVEFANGLPTSEYDLVVA
                     CDGATSRTRALGLGCGVRDHIKPLNGWVAFCSVSKDLAKGNRIGQGYNATGGRMIAIGP
                     GSSGESRVTMMKFYPRTDQDASLPFRQASKRGDTALRQFVAQEYEGVGWKAAEAIQAMM
                     ETDDFYATELVKVKIPSLYQGRFVLVGDAGYAPGSTGTGTSLAMAGAYVLAGEISKHKG
                     DIAAGLKGYEETMRPILEDLQQELGFAKSILAPQTAWGIWLRNHIFAFVVWSRILDFVL
                     KFFAAAFASNDKHKLQDYEWVD"
     PFAM_domain     4230..5297
                     /aSDomain="FAD_binding_3"
                     /aSTool="clusterhmmer"
                     /database="35.0"
                     /db_xref="PF01494.22"
                     /db_xref="GO:0071949"
                     /description="FAD binding domain"
                     /detection="hmmscan"
                     /domain_id="clusterhmmer_JX265_001683_0007"
                     /evalue="7.10E-12"
                     /gene_ontologies="GO:0071949: FAD binding"
                     /label="JX265_001683"
                     /locus_tag="JX265_001683"
                     /protein_end="359"
                     /protein_start="3"
                     /score="45.4"
                     /tool="antismash"
                     /translation="LRVLIAGASIAGPTAAYWFAKAGADVTIIERFPAMRTGGQNVDIR
                     SVGVTVMRKMPGMEAAVLAKPAGIDGISFVRADGRSYGTIKPTGNPDQQSLISEYEIYR
                     GDLAQILFDMTKDNQNIKYVFGEQVVSMRQHGQEDGPITVEFANGLPTSEYDLVVACDG
                     ATSRTRALGLGCGVRDHIKPLNGWVAFCSVSKDLAKGNRIGQGYNATGGRMIAIGPGSS
                     GESRVTMMKFYPRTDQDASLPFRQASKRGDTALRQFVAQEYEGVGWKAAEAIQAMMETD
                     DFYATELVKVKIPSLYQGRFVLVGDAGYAPGSTGTGTSLAMAGAYVLAGEISKHKGDIA
                     AGLKGYEETMRPILED"
     gene            6695..10426
                     /locus_tag="JX265_001684"
     mRNA            join(6695..6871,6928..7092,7145..8312,8364..8846,
                     8902..9079,9134..9593,9659..9783,9862..10265,10329..10426)
                     /locus_tag="JX265_001684"
                     /product="hypothetical protein"
     CDS             join(6695..6871,6928..7092,7145..8312,8364..8846,
                     8902..9079,9134..9593,9659..9783,9862..10265,10329..10426)
                     /codon_start=1
                     /locus_tag="JX265_001684"
                     /product="hypothetical protein"
                     /protein_id="KAI1880063.1"
                     /transl_table=1
                     /translation="MAPTQPASGLGWGSVVNLLTKAKEDLDSQSKRIGPNLNFLRNLGQ
                     TFLDDGLVDDRTYLYEDIIRLAASLPNGSGLRDELSGQFIKTLWGNLEHPPISYLGDQF
                     KYRTADGSYNNIMYPQLGAAGSHYARSVNSQHAHTRALPDPGLVFDTVLAREGAARPHP
                     NKVSSTLFYFATIIIHDIFRTSDIDSTIVKSSSYLDLGPLYGHNQAEQDQVRTFKDGLL
                     KKDVFAEYRILAQPPGVGALLVSFNRFHNWVAGELAVINERGKFSLPAGLKEGDEGYEP
                     ALKKRDNDLFQTARLVTCGLYVNIILNDYLRTILNLNDNTYGSDWRLDPREAFESIFDS
                     QGTPRGIGNQVSAEFNFVYRWHAAVSDRDEVWLQEFITKIFGSDVNPDTLSTKEYLGKL
                     RDWFHNNIPRDPAAWTFGSLKRTEDGGFNDEELVELIKLGTETVAGAFGARNTPKALKA
                     IEVLGIQQGRDWGIATLNEFRQFFKLKPFTSFEEVNSTEAGVAEALEALYGHPDNIELY
                     PGLMAEQAKKVFAPGSGLCPGFTISEAILSDAVALVRGDRFYAHEYGPLSLTSFGFTAA
                     SSDFNVAGGGVMYKLLMRAFPSFYRSNSVYALYPFNTPGKIKEIFNSGASPVQPLTYDP
                     PTSIGAPVPVVSWEGVKQVVREQDKFKDAYGPHVAQLTRDNLKSDPHAANSDSPSLTEV
                     RSLYESLTSKFLQRNSHKLGTSYQVDIVGDIGNLVHSEFIARYIGIPLRPEKSDALVNG
                     SSAHSFTASSLYEALARSFEYVYRDVDTTKSYKNLATAKKEASPLQDAVRKQVRGIKDG
                     EGSLKQLVRAFFNGGAATSDAGSLERFGRDFIKGVAESSRGGNVEGVVWIIILLAAESC
                     ATQAQAWAQLIDLYLSDEYKHHWGEIERLASSEDSKSFDLLKHYVLEGFRLAPPISGAL
                     RVVSATTTPVAVPSAPAPLSPRSTVFANFIAAGRDKSKFPDPEEIKLDRPYESYIHEAW
                     ASHSPFGPAFVETATTAMLRQFARLCSTVTRAPGEAGEMKRKLYNEAFPVFLSENGTDW
                     ETLPVAKKVVFGGFRGAQQNGSAKQNGAANGRRKTSS"
     PFAM_domain     join(7066..7092,7145..7360)
                     /aSDomain="An_peroxidase"
                     /aSTool="clusterhmmer"
                     /database="35.0"
                     /db_xref="PF03098.18"
                     /description="Animal haem peroxidase"
                     /detection="hmmscan"
                     /domain_id="clusterhmmer_JX265_001684_0008"
                     /evalue="5.80E-09"
                     /label="JX265_001684"
                     /locus_tag="JX265_001684"
                     /protein_end="186"
                     /protein_start="105"
                     /score="35.2"
                     /tool="antismash"
                     /translation="YRTADGSYNNIMYPQLGAAGSHYARSVNSQHAHTRALPDPGLVFD
                     TVLAREGAARPHPNKVSSTLFYFATIIIHDIFRTSD"
     PFAM_domain     join(7373..8312,8364..8548)
                     /aSDomain="An_peroxidase"
                     /aSTool="clusterhmmer"
                     /database="35.0"
                     /db_xref="PF03098.18"
                     /description="Animal haem peroxidase"
                     /detection="hmmscan"
                     /domain_id="clusterhmmer_JX265_001684_0009"
                     /evalue="2.40E-32"
                     /label="JX265_001684"
                     /locus_tag="JX265_001684"
                     /protein_end="565"
                     /protein_start="190"
                     /score="112.4"
                     /tool="antismash"
                     /translation="IVKSSSYLDLGPLYGHNQAEQDQVRTFKDGLLKKDVFAEYRILAQ
                     PPGVGALLVSFNRFHNWVAGELAVINERGKFSLPAGLKEGDEGYEPALKKRDNDLFQTA
                     RLVTCGLYVNIILNDYLRTILNLNDNTYGSDWRLDPREAFESIFDSQGTPRGIGNQVSA
                     EFNFVYRWHAAVSDRDEVWLQEFITKIFGSDVNPDTLSTKEYLGKLRDWFHNNIPRDPA
                     AWTFGSLKRTEDGGFNDEELVELIKLGTETVAGAFGARNTPKALKAIEVLGIQQGRDWG
                     IATLNEFRQFFKLKPFTSFEEVNSTEAGVAEALEALYGHPDNIELYPGLMAEQAKKVFA
                     PGSGLCPGFTISEAILSDAVALVRGDRFYAHEYGP"
     gene            11046..13335
                     /locus_tag="JX265_001685"
     mRNA            join(11046..11510,11576..11889,12056..13094,13150..13335)
                     /locus_tag="JX265_001685"
                     /product="hypothetical protein"
     CDS             join(11046..11510,11576..11889,12056..13094,13150..13335)
                     /codon_start=1
                     /gene_functions="biosynthetic-additional
                     (rule-based-clusters) Abhydrolase_6"
                     /gene_functions="biosynthetic-additional
                     (rule-based-clusters) PF00561"
                     /gene_functions="biosynthetic-additional (smcogs)
                     SMCOG1039:aldo/keto reductase family oxidoreductase (Score:
                     177.5; E-value: 5.6e-54)"
                     /gene_kind="biosynthetic-additional"
                     /locus_tag="JX265_001685"
                     /product="hypothetical protein"
                     /protein_id="KAI1880064.1"
                     /sec_met_domain="Abhydrolase_6 (E-value: 5.3e-13, bitscore:
                     45.5, seeds: 455, tool: rule-based-clusters)"
                     /sec_met_domain="PF00561 (E-value: 5.5e-09, bitscore: 31.4,
                     seeds: 48, tool: rule-based-clusters)"
                     /transl_table=1
                     /translation="MPLLGFGVYQIDRSDCTEACLRAISAGYRHLDTAQLYQNEEEVGA
                     ALLQCGLPREEIFVTTKIRYPRLGKGKTYLRALQSVQKIDPRENGYVDLFLIHNPYVLK
                     PKDRKEMWLALEKLHEEGKAKAIGVSSYKPEHLEEMREYATIWPPAVNQILLHPWTQQR
                     ETVDYCNEHGIALQAFSPLARGKKLEDTTVADIAQRLARSPAQVLIRYCLQKGWAPLPK
                     SVNEERIKQNADVFDFDISEGDMTLLEGLDSGKGPSFDWISKGNMPSVTTWLLGVAGLV
                     LPYGLIGGLMSVRSVERGAIYMPAFKTTPLRDLHVPEKFGFGRHQVSAFNVTTPDGLAL
                     HAWHILPISVYLTHQKELLKRTDEIVESRDTPNFRLLRDDPDARLVVHTHGSSGTLASS
                     WRVDCYRALCSAAPDRIHVLTFDYRGFGLSEGSPSEDGVIIDATAIFDWAVNVAGVPPE
                     RIVIYGQSMGSGVAIALVQRLVSRGVYVAGLVTTAGFVDVATIAKTYKVMGAPIFKPLQ
                     LFPGLVDYLASHLESTWKNADRLAALVRRSERYHIELVHAQDDSLVPYDNALQLYSRAL
                     GAMEDDKPQVKETDVGPWGRVSTATTSKGTGWCLPLCVLSVAEMISDDGGDGTGGLVRM
                     LTRPLTRQEDSMGFGCKSKSYRDSDSGVFSSK"
     PFAM_domain     join(11073..11510,11576..11863)
                     /aSDomain="Aldo_ket_red"
                     /aSTool="clusterhmmer"
                     /database="35.0"
                     /db_xref="PF00248.24"
                     /description="Aldo/keto reductase family"
                     /detection="hmmscan"
                     /domain_id="clusterhmmer_JX265_001685_0010"
                     /evalue="1.50E-40"
                     /label="JX265_001685"
                     /locus_tag="JX265_001685"
                     /protein_end="251"
                     /protein_start="9"
                     /score="139.3"
                     /tool="antismash"
                     /translation="QIDRSDCTEACLRAISAGYRHLDTAQLYQNEEEVGAALLQCGLPR
                     EEIFVTTKIRYPRLGKGKTYLRALQSVQKIDPRENGYVDLFLIHNPYVLKPKDRKEMWL
                     ALEKLHEEGKAKAIGVSSYKPEHLEEMREYATIWPPAVNQILLHPWTQQRETVDYCNEH
                     GIALQAFSPLARGKKLEDTTVADIAQRLARSPAQVLIRYCLQKGWAPLPKSVNEERIKQ
                     NADVFDFDISEGDMTLLEGL"
     PFAM_domain     12432..13067
                     /aSDomain="Abhydrolase_6"
                     /aSTool="clusterhmmer"
                     /database="35.0"
                     /db_xref="PF12697.10"
                     /description="Alpha/beta hydrolase family"
                     /detection="hmmscan"
                     /domain_id="clusterhmmer_JX265_001685_0011"
                     /evalue="6.50E-12"
                     /label="JX265_001685"
                     /locus_tag="JX265_001685"
                     /protein_end="597"
                     /protein_start="385"
                     /score="46.7"
                     /tool="antismash"
                     /translation="VVHTHGSSGTLASSWRVDCYRALCSAAPDRIHVLTFDYRGFGLSE
                     GSPSEDGVIIDATAIFDWAVNVAGVPPERIVIYGQSMGSGVAIALVQRLVSRGVYVAGL
                     VTTAGFVDVATIAKTYKVMGAPIFKPLQLFPGLVDYLASHLESTWKNADRLAALVRRSE
                     RYHIELVHAQDDSLVPYDNALQLYSRALGAMEDDKPQVKETDVGPWGRV"
     gene            14058..14354
                     /locus_tag="JX265_001686"
     mRNA            14058..14354
                     /locus_tag="JX265_001686"
                     /product="hypothetical protein"
     CDS             14058..14354
                     /codon_start=1
                     /locus_tag="JX265_001686"
                     /product="hypothetical protein"
                     /protein_id="KAI1880065.1"
                     /transl_table=1
                     /translation="MHVSLVICPLAMIAMPSLVFAVPAAEPEPEAPALAKRPVHIESSV
                     TGFKREAPTLVVQVPHTEKSATGFKREVATLAKRPVHIESSVTGFKREAPTAS"
     gene            complement(17065..17683)
                     /locus_tag="JX265_001687"
     mRNA            complement(join(17065..17070,17133..17461,17569..17683))
                     /locus_tag="JX265_001687"
                     /product="hypothetical protein"
     CDS             complement(join(17065..17070,17133..17461,17569..17683))
                     /codon_start=1
                     /locus_tag="JX265_001687"
                     /product="hypothetical protein"
                     /protein_id="KAI1880066.1"
                     /transl_table=1
                     /translation="MAAARVAATRIASQMATKAARPAMRAQVSTVAAKRTIASSSNAFQ
                     TVKRQQASKIVNATTRQAFQRRAYSSEIAQAMVEFSKNLGMGSAAIGLTGAGIGIGMVF
                     AALLNSVARNPALRGQLFSYAILGFAFVEAIGLFDLMVALMAKFT"
     PFAM_domain     complement(17142..17327)
                     /aSDomain="ATP-synt_C"
                     /aSTool="clusterhmmer"
                     /database="35.0"
                     /db_xref="PF00137.24"
                     /db_xref="GO:0015078"
                     /db_xref="GO:0033177"
                     /db_xref="GO:1902600"
                     /description="ATP synthase subunit C"
                     /detection="hmmscan"
                     /domain_id="clusterhmmer_JX265_001687_0012"
                     /evalue="4.50E-10"
                     /gene_ontologies="GO:0015078: proton transmembrane
                     transporter activity"
                     /gene_ontologies="GO:0033177: proton-transporting
                     two-sector ATPase complex, proton-transporting domain"
                     /gene_ontologies="GO:1902600: proton transmembrane
                     transport"
                     /label="JX265_001687"
                     /locus_tag="JX265_001687"
                     /protein_end="145"
                     /protein_start="83"
                     /score="39.8"
                     /tool="antismash"
                     /translation="LGMGSAAIGLTGAGIGIGMVFAALLNSVARNPALRGQLFSYAILG
                     FAFVEAIGLFDLMVALM"
     gene            complement(20446..21443)
                     /locus_tag="JX265_001688"
     mRNA            complement(join(20446..21132,21267..21443))
                     /locus_tag="JX265_001688"
                     /product="hypothetical protein"
     CDS             complement(join(20446..21132,21267..21443))
                     /codon_start=1
                     /locus_tag="JX265_001688"
                     /product="hypothetical protein"
                     /protein_id="KAI1880067.1"
                     /transl_table=1
                     /translation="MDTATCGSNASAVAPHESTGSDGPDLLVNAGTGGRMSANDEASQF
                     TVFGNLPYELRLMIWEMALAEESSCRTVLFDILPSLGTIKGPGSPWTIYPTKEMASAFL
                     RVNQESRALALKHYPYKLNVYHYNQDAVGSMGSLASFTHKDADKRGALYLRFKDDAFAI
                     DIPILIRHQAYSQDALLSDEPSIPMSFAAFLPHEDLSLVHNIALFTGRARRLMFHLATT
                     IFKDFKTFSTLRRCATKPEASTFLDDPGRFWRRLIVYGTQGTLLSWKRRGYVYCSEERK
                     PGDAFI"
     PFAM_domain     complement(join(20833..21132,21267..21311))
                     /aSDomain="2EXR"
                     /aSTool="clusterhmmer"
                     /database="35.0"
                     /db_xref="PF20150.2"
                     /description="2EXR family"
                     /detection="hmmscan"
                     /domain_id="clusterhmmer_JX265_001688_0013"
                     /evalue="3.70E-11"
                     /label="JX265_001688"
                     /locus_tag="JX265_001688"
                     /protein_end="159"
                     /protein_start="44"
                     /score="44.0"
                     /tool="antismash"
                     /translation="FTVFGNLPYELRLMIWEMALAEESSCRTVLFDILPSLGTIKGPGS
                     PWTIYPTKEMASAFLRVNQESRALALKHYPYKLNVYHYNQDAVGSMGSLASFTHKDADK
                     RGALYLRFKDD"
     gene            complement(22570..23334)
                     /locus_tag="JX265_001689"
     mRNA            complement(22570..23334)
                     /locus_tag="JX265_001689"
                     /product="hypothetical protein"
     CDS             complement(22570..23334)
                     /codon_start=1
                     /locus_tag="JX265_001689"
                     /product="hypothetical protein"
                     /protein_id="KAI1880068.1"
                     /transl_table=1
                     /translation="MPVNTRQSTRLTTAESPQRITTMMWHQAALPSRARRSPKRATAQS
                     FPLFKLLPVELRLMIWEEALRQDLDQRVITYNGDLGFILNSSLCSAMLAMTRESRSCAK
                     KWFNLKLDVLSYGTEINTAGVVYLRIEKELINITLSLAWPQSIHPKPQYTAAASTEVRA
                     KICNIMLDLSAKAPLTNDPSTSRNSTTLEKRARSFVVATAMLSPAVIFANLTLQFPNLG
                     PVVTFVHNTDRHSQALKTVIQNMTKRGRQEHH"
     PFAM_domain     complement(23017..23199)
                     /aSDomain="2EXR"
                     /aSTool="clusterhmmer"
                     /database="35.0"
                     /db_xref="PF20150.2"
                     /description="2EXR family"
                     /detection="hmmscan"
                     /domain_id="clusterhmmer_JX265_001689_0014"
                     /evalue="3.90E-07"
                     /label="JX265_001689"
                     /locus_tag="JX265_001689"
                     /protein_end="106"
                     /protein_start="45"
                     /score="31.1"
                     /tool="antismash"
                     /translation="FPLFKLLPVELRLMIWEEALRQDLDQRVITYNGDLGFILNSSLCS
                     AMLAMTRESRSCAKKW"
     gene            complement(23910..24560)
                     /locus_tag="JX265_001690"
     mRNA            complement(23910..24560)
                     /locus_tag="JX265_001690"
                     /product="hypothetical protein"
     CDS             complement(23910..24560)
                     /codon_start=1
                     /locus_tag="JX265_001690"
                     /product="hypothetical protein"
                     /protein_id="KAI1880069.1"
                     /transl_table=1
                     /translation="MPSTISSFHPFPQLPIELRLAIWEIVLEDEAAKRVTVCFGRRTIA
                     NSVYLLPTSQYCSSILSASKESRICALEWYNVKVEVICNEAPDRRGIAYLRMDRELIVL
                     CEYIPWTRNRYIGRLSQEDTAKARIVLRVAELHHKTKRPYGPNRDNIALFPSLECLILM
                     LQPTCRVLEAFIADVDQMGRDNALLARQEYFMILDPQEDSTRGYTRAVEEIGD"
     PFAM_domain     complement(24324..24539)
                     /aSDomain="2EXR"
                     /aSTool="clusterhmmer"
                     /database="35.0"
                     /db_xref="PF20150.2"
                     /description="2EXR family"
                     /detection="hmmscan"
                     /domain_id="clusterhmmer_JX265_001690_0015"
                     /evalue="3.10E-09"
                     /label="JX265_001690"
                     /locus_tag="JX265_001690"
                     /protein_end="79"
                     /protein_start="7"
                     /score="37.8"
                     /tool="antismash"
                     /translation="FHPFPQLPIELRLAIWEIVLEDEAAKRVTVCFGRRTIANSVYLLP
                     TSQYCSSILSASKESRICALEWYNVKV"
     gene            complement(25246..27068)
                     /locus_tag="JX265_001691"
     mRNA            complement(join(25246..25977,26028..27068))
                     /locus_tag="JX265_001691"
                     /product="hypothetical protein"
     CDS             complement(join(25246..25977,26028..27068))
                     /codon_start=1
                     /locus_tag="JX265_001691"
                     /product="hypothetical protein"
                     /protein_id="KAI1880070.1"
                     /transl_table=1
                     /translation="MAPQKRKRPHDEPPATEPPTRRTTRHSETVATEPEKQLRSRRVRA
                     NTLENPPAAISGSKPAPTTANDASKSKPGKATTTLPRSAPPAPATRRTRGQTADKEEPE
                     TEAPQALADVTNRVEPRVQETRPKQTAVPPPKIPTSPVASRAEPKVQANTSRPRTYIPP
                     PKPPPQSRPQAPASSLVDPAAASVVTPKRRSSSAVALKPPPTPRSDRNIDQVMLGNICF
                     KTWYPSYYSKEILGDGPGSGGAKEHGGAKIGGGKKDKEVMLDRLYVCPCCFKYSKELLS
                     WSEHVRYCEKHALVPGTKVYTHPKGSALANVAGSTSASARAGGRGGHETTTEGEWSVWE
                     IDGEVDVLFCQNLSLFAKLFLDNKSVFFDVTGFNYFLLVYTPPVGSDIPDIPQRPQICG
                     FFSKEKMSWDNNNLACILVFPPWQRKGLGALLMGVSYEISRREGVLGGPEKPISELGRK
                     GYKRFWAGEIARWILSLEPSDSHETRGSAKRETLVDIEDCSKATWIVQEDCLAVLREMG
                     VVEEAGTGPPKPVEAPHEEAEEKEVKDMPRVRLDKEAVRKWVQANKIDLERTCDPAGFT
                     EGYAIKEVEAEEEE"
     PFAM_domain     complement(join(25456..25977,26028..26090))
                     /aSDomain="MOZ_SAS"
                     /aSTool="clusterhmmer"
                     /database="35.0"
                     /db_xref="PF01853.21"
                     /db_xref="GO:0004402"
                     /db_xref="GO:0006355"
                     /db_xref="GO:0016573"
                     /description="MOZ/SAS family"
                     /detection="hmmscan"
                     /domain_id="clusterhmmer_JX265_001691_0016"
                     /evalue="3.80E-56"
                     /gene_ontologies="GO:0004402: histone acetyltransferase
                     activity"
                     /gene_ontologies="GO:0006355: regulation of DNA-templated
                     transcription"
                     /gene_ontologies="GO:0016573: histone acetylation"
                     /label="JX265_001691"
                     /locus_tag="JX265_001691"
                     /protein_end="521"
                     /protein_start="326"
                     /score="189.7"
                     /tool="antismash"
                     /translation="GHETTTEGEWSVWEIDGEVDVLFCQNLSLFAKLFLDNKSVFFDVT
                     GFNYFLLVYTPPVGSDIPDIPQRPQICGFFSKEKMSWDNNNLACILVFPPWQRKGLGAL
                     LMGVSYEISRREGVLGGPEKPISELGRKGYKRFWAGEIARWILSLEPSDSHETRGSAKR
                     ETLVDIEDCSKATWIVQEDCLAVLREMGVVEE"
     gene            complement(27456..29449)
                     /locus_tag="JX265_001692"
     mRNA            complement(join(27456..27875,27980..29260,29333..29449))
                     /locus_tag="JX265_001692"
                     /product="hypothetical protein"
     CDS             complement(join(27456..27875,27980..29260,29333..29449))
                     /codon_start=1
                     /locus_tag="JX265_001692"
                     /product="hypothetical protein"
                     /protein_id="KAI1880071.1"
                     /transl_table=1
                     /translation="MPPRYKGSETQTLTFSRCLLSCKTARAVILLISLHRRSQFDSASV
                     EMWLINTKTLELESVTDHERVEYAILSHTWDEVEVLFEDMCDSAAAARKANSFKKIKTA
                     CRLAEQRGLRYAWVDTCCIDKRSSAELSEAINSMFRWYRDAAICFVYLSDLASDGMAGD
                     SIQHSQDNLASGLVESIDQCRWFSRGWTLQELIAPRHIIFYDREWKERGTKETLRERIS
                     AITSIELRILAHTAPLDSVNIAKRMSWAAKRHTTRREDMAYCLLGIFDINMPMLYGEGK
                     KAFLRLQEEICRRSRDLTLFAWELSPPLECQYHGLFAQHPRNFASVSDLERDATRMPYT
                     SELRLSNKGIWLEGMELGLNPEVGLFMSLGCCRSDGPDVAHIRLIKTMEGYVRVDADRL
                     FFSFPKDLTWRLPEDVYIPASLSSDDLRRLEIQPTHMIKIASSDPTAIQVVGTIPHDFW
                     DPENSAFLLACTLNGVGDYRGLMELSIGKGAVRAKRYLMFQLYADMTRQSKWDGRPHIA
                     MKHKIVDALSTRRRLDIGEWFKKPKMNRQIQEAIVEELEVNDGAPEGEGFFTWDFGTAE
                     IPGSHLSVFVDVRQTSKSKGQAWAFVLSC"
     PFAM_domain     complement(28796..29176)
                     /aSDomain="HET"
                     /aSTool="clusterhmmer"
                     /database="35.0"
                     /db_xref="PF06985.14"
                     /description="Heterokaryon incompatibility protein (HET)"
                     /detection="hmmscan"
                     /domain_id="clusterhmmer_JX265_001692_0017"
                     /evalue="6.70E-11"
                     /label="JX265_001692"
                     /locus_tag="JX265_001692"
                     /protein_end="194"
                     /protein_start="67"
                     /score="42.9"
                     /tool="antismash"
                     /translation="YAILSHTWDEVEVLFEDMCDSAAAARKANSFKKIKTACRLAEQRG
                     LRYAWVDTCCIDKRSSAELSEAINSMFRWYRDAAICFVYLSDLASDGMAGDSIQHSQDN
                     LASGLVESIDQCRWFSRGWTLQE"
     gene            complement(30001..30979)
                     /locus_tag="JX265_001693"
     mRNA            complement(join(30001..30303,30364..30491,30554..30679,
                     30727..30979))
                     /locus_tag="JX265_001693"
                     /product="hypothetical protein"
     CDS             complement(join(30001..30303,30364..30491,30554..30679,
                     30727..30979))
                     /codon_start=1
                     /gene_functions="biosynthetic (rule-based-clusters)
                     fungal-RiPP-like: DUF3328"
                     /gene_kind="biosynthetic"
                     /locus_tag="JX265_001693"
                     /product="hypothetical protein"
                     /protein_id="KAI1880072.1"
                     /sec_met_domain="DUF3328 (E-value: 1.6e-37, bitscore:
                     124.8, seeds: 45, tool: rule-based-clusters)"
                     /transl_table=1
                     /translation="MTSNSGSSSSSYDETREALLIHEKYRAEEGRLAALPSGMQKSRYL
                     RRLSSAFAVVGWVLVITLAFYIITQGKAGCGLGVSQPIWSPVEHLIEYKLVGFYSGLDR
                     STDPYKGDPSQEQDDNWNELYQKVFIPTKEELTSHGFPESGITPNPDDEEKEWWSVYVF
                     HQLHCLNLLRMSLFPDYYNRTNDPLLSVTHLQHCVETLRRSLLCASDTTPFRFRYINST
                     MQTHEWDRAPHVCKNFEKIYAAMVDLPGLGMPSNPGYRPGYNYNPDS"
     PFAM_domain     complement(join(30088..30303,30364..30491,30554..30679,
                     30727..30856))
                     /aSDomain="UstYa"
                     /aSTool="clusterhmmer"
                     /database="35.0"
                     /db_xref="PF11807.11"
                     /db_xref="GO:0043386"
                     /description="Mycotoxin biosynthesis protein UstYa"
                     /detection="hmmscan"
                     /domain_id="clusterhmmer_JX265_001693_0018"
                     /evalue="4.50E-36"
                     /gene_ontologies="GO:0043386: mycotoxin biosynthetic
                     process"
                     /label="JX265_001693"
                     /locus_tag="JX265_001693"
                     /protein_end="241"
                     /protein_start="41"
                     /score="124.8"
                     /tool="antismash"
                     /translation="SRYLRRLSSAFAVVGWVLVITLAFYIITQGKAGCGLGVSQPIWSP
                     VEHLIEYKLVGFYSGLDRSTDPYKGDPSQEQDDNWNELYQKVFIPTKEELTSHGFPESG
                     ITPNPDDEEKEWWSVYVFHQLHCLNLLRMSLFPDYYNRTNDPLLSVTHLQHCVETLRRS
                     LLCASDTTPFRFRYINSTMQTHEWDRAPHVCKNFEKI"
     gene            33085..33966
                     /locus_tag="JX265_001694"
     mRNA            33085..33966
                     /locus_tag="JX265_001694"
                     /product="hypothetical protein"
     CDS             33085..33966
                     /codon_start=1
                     /locus_tag="JX265_001694"
                     /product="hypothetical protein"
                     /protein_id="KAI1880073.1"
                     /transl_table=1
                     /translation="MKFQRFPILTVALATGSMALSSKISETYIGPENGHLVIVGGNLQS
                     DTIWQKIIALAGGPEAPLVVIPTAGGEPTYNDSLSSVASFRRNGAKNVTVVHTYDPAIA
                     DTEEFVAPIREAKGVFFDGGRQWRLVDAYAGTKTEHAFQAVLDRGGVVSGSSAGASIQG
                     SFLARGDTANNQVMVGDHTVGFGYLKNAAIDQHVLVRNRHFDMFDILQAYPGLLGVAVD
                     ENTALVVHQNEAEVYAGTYVLIYDGGFWSREEQSELKNLPPPESRFYFLRPGDKYDLGL
                     RKVIQVEEATEL"
     PFAM_domain     33217..33792
                     /aSDomain="Peptidase_S51"
                     /aSTool="clusterhmmer"
                     /database="35.0"
                     /db_xref="PF03575.20"
                     /db_xref="GO:0006508"
                     /db_xref="GO:0008236"
                     /description="Peptidase family S51"
                     /detection="hmmscan"
                     /domain_id="clusterhmmer_JX265_001694_0019"
                     /evalue="1.40E-15"
                     /gene_ontologies="GO:0006508: proteolysis"
                     /gene_ontologies="GO:0008236: serine-type peptidase
                     activity"
                     /label="JX265_001694"
                     /locus_tag="JX265_001694"
                     /protein_end="236"
                     /protein_start="44"
                     /score="57.6"
                     /tool="antismash"
                     /translation="SDTIWQKIIALAGGPEAPLVVIPTAGGEPTYNDSLSSVASFRRNG
                     AKNVTVVHTYDPAIADTEEFVAPIREAKGVFFDGGRQWRLVDAYAGTKTEHAFQAVLDR
                     GGVVSGSSAGASIQGSFLARGDTANNQVMVGDHTVGFGYLKNAAIDQHVLVRNRHFDMF
                     DILQAYPGLLGVAVDENTALVVHQNEAEV"
     gene            complement(34116..36626)
                     /locus_tag="JX265_001695"
     mRNA            complement(join(34116..34163,34260..35090,35645..36090,
                     36155..36272,36333..36626))
                     /locus_tag="JX265_001695"
                     /product="hypothetical protein"
     CDS             complement(join(34116..34163,34260..35090,35645..36090,
                     36155..36272,36333..36626))
                     /codon_start=1
                     /locus_tag="JX265_001695"
                     /product="hypothetical protein"
                     /protein_id="KAI1880074.1"
                     /transl_table=1
                     /translation="MAQNSPLLRVSQSSSPSVLVGSTSDSSSADHSASTLLQPAPSHHY
                     AVEGFFEPDRTFPEELDRIPSGSSVLDAESVVGDFGRTYHQFKQGRYLLPNDGAEQDRL
                     DFQHAGMTVLLGGEHYLAPVSNPKHAIDIGTGTGIWAIDFAEKHPECQVVGSDLSAIQP
                     PNAPSNCAFVKDDAEEEWLFPWKFDFVHLRFVFTCFNDHRRMMREAFKSMNSGAWIEYQ
                     DFPVTQIGSMDGQMEGSALQRWAFSVMTGMKTVMGRDIDVVANYAMWLQEIGFVDVQEK
                     KLIWPLFATQEMACSGSPAVESQCPLPFEFRQLLQERSRFKERSYMTSRNEQLPLLRDS
                     AVDPYAILLGDSMIERMQTTGQSASLDIWPSETLLSDISLQSLQQSSTTELRRLPRVFN
                     AGVGGDKFENILYRLQGDPERQLPGLVDLLAPYKIRLWIIHAGTNNLHPKRGLSDASIG
                     SLCLLLQIVSHMAGLRSRVLLTGLFHRTDIEERLVNEANAKLEKLARAMSTTMTDTSVV
                     FIKAPQTVMRNVHLVDHVHLNGEGYRLWVETLFPQVIDNLEQVQVSRVDVATARASSIH
                     RT"
     PFAM_domain     complement(join(35666..36090,36155..36191))
                     /aSDomain="Methyltransf_23"
                     /aSTool="clusterhmmer"
                     /database="35.0"
                     /db_xref="PF13489.9"
                     /description="Methyltransferase domain"
                     /detection="hmmscan"
                     /domain_id="clusterhmmer_JX265_001695_0020"
                     /evalue="2.60E-13"
                     /label="JX265_001695"
                     /locus_tag="JX265_001695"
                     /protein_end="279"
                     /protein_start="125"
                     /score="50.2"
                     /tool="antismash"
                     /translation="NPKHAIDIGTGTGIWAIDFAEKHPECQVVGSDLSAIQPPNAPSNC
                     AFVKDDAEEEWLFPWKFDFVHLRFVFTCFNDHRRMMREAFKSMNSGAWIEYQDFPVTQI
                     GSMDGQMEGSALQRWAFSVMTGMKTVMGRDIDVVANYAMWLQEIGFVDVQ"
     gene            complement(37113..38135)
                     /locus_tag="JX265_001696"
     mRNA            complement(join(37113..37737,37793..37940,38009..38135))
                     /locus_tag="JX265_001696"
                     /product="hypothetical protein"
     CDS             complement(join(37113..37737,37793..37940,38009..38135))
                     /codon_start=1
                     /locus_tag="JX265_001696"
                     /product="hypothetical protein"
                     /protein_id="KAI1880075.1"
                     /transl_table=1
                     /translation="MCSHAAALPSDPLITPPPTLELHWRQEGVGPNFIGYTSWSGNYYP
                     QSCVSGSTLSRSSSWAACRPTTASTFIIATDCESSSILLAPNTQFPCGSNLCYTIYVYS
                     DLNTGSAPATVYACDTVSRKVTLYEETTGGAESSSSTQATASSTASSTTSNRIPSATPR
                     STSISSTTTSSSSVIPTDSVTDPNPTSSRNLAWIAGPVVGGIAGAIIIGLGIWIVILLR
                     RRQQSAQGHTYAQELSGPPPMTQYTTYQSPGPSPVWTGPQHVSQQMVPTQDASRELYAN
                     YLPNELHGEHKTGVRVDR"
     gene            44532..44892
                     /locus_tag="JX265_001697"
     mRNA            join(44532..44575,44670..44892)
                     /locus_tag="JX265_001697"
                     /product="hypothetical protein"
     CDS             join(44532..44575,44670..44892)
                     /codon_start=1
                     /locus_tag="JX265_001697"
                     /product="hypothetical protein"
                     /protein_id="KAI1880076.1"
                     /transl_table=1
                     /translation="MSPAQSTVAVQGSTCSLELAGRAEDPSLSHLRTGLLFLDRETSAV
                     ELGIGGNAASGQDREQRRESVLRQVDRQFGGQEAGHSTNAGPP"
     gene            complement(46116..48644)
                     /locus_tag="JX265_001698"
     mRNA            complement(46116..48644)
                     /locus_tag="JX265_001698"
                     /product="hypothetical protein"
     CDS             complement(46116..48644)
                     /codon_start=1
                     /locus_tag="JX265_001698"
                     /product="hypothetical protein"
                     /protein_id="KAI1880077.1"
                     /transl_table=1
                     /translation="MLTLLVFAFLGLAFAENGIDGWLRYASLPRDVAAGARIPGVIIAL
                     NDSVVSPIFTAGRELQKGIAGITGVQLKVSSTTTGNTSSITVGTLDSVASAAGQVANLP
                     ELTGDGFYLDTTGSGARIIGHTERGALYGAFEYLSMLAQGNFSEVSYASNPSAPIRWAN
                     QWDNLDGSIERGYAGPSIFFKNGAVVSDLTRVSQYARLLASVGINGLVVNNVNAALAAN
                     IPLLNSANIAGLGRIADAMRPWGVRLALSLNFDAPRNNGGLATSDPFDSAVIKFWDDKT
                     AELYRSIPDLAGFLVKANSEDQPGPLTYNRTLADGANLFAKALKPHGDGLVMFRAFVYD
                     HHLTEDNWKNDRANAAVDFFKHLDGQFDDNVVIQIKYGPIDFQVREPPSPLFANLLQSN
                     VAIELQVTQEYLGQQNHLVYLPPLWKTILDYDLKVEGQSSVIGRDILTGHRFNRSTNGY
                     ASVINVGTNTTWLGHHLAMSNFYAYGRLAWDPLRDETQIVEEWAHLTFGSDRKVIDTIT
                     DMSLESWPAYENYTGNLGIQTLTDITGPHYGPNPASQDGNGWGQWTRADATTIGMDRTV
                     WNGTGFSGQYPPEIAAKYEKIETTPDDLLLWFHHVPYTQRLKSGKTVIQHFYDAHYAGA
                     ETVQSFPERWASLKGLIDDERFNEVAFRLEYQTGHAIVWRDAINEFYRNMSSIPDDQGR
                     VGNHTWRIEAEKMTLSGYQAVSVTPFETASGRKAITTSSNQTTGTATATLDFPSGVYNI
                     GVNYYDVMGGRAKYEILLNGQTLGKWEGNLEDKLGNTFSSQLNGHSAARVYFKGVNVEK
                     GAVLTIRGTPDGGEPAPLDYVSILPIGRVD"
     PFAM_domain     complement(46563..47231)
                     /aSDomain="Glyco_hydro_67C"
                     /aSTool="clusterhmmer"
                     /database="35.0"
                     /db_xref="PF07477.15"
                     /db_xref="GO:0005576"
                     /db_xref="GO:0045493"
                     /db_xref="GO:0046559"
                     /description="Glycosyl hydrolase family 67 C-terminus"
                     /detection="hmmscan"
                     /domain_id="clusterhmmer_JX265_001698_0023"
                     /evalue="3.90E-94"
                     /gene_ontologies="GO:0005576: extracellular region"
                     /gene_ontologies="GO:0045493: xylan catabolic process"
                     /gene_ontologies="GO:0046559: alpha-glucuronidase activity"
                     /label="JX265_001698"
                     /locus_tag="JX265_001698"
                     /protein_end="694"
                     /protein_start="471"
                     /score="314.5"
                     /tool="antismash"
                     /translation="GHHLAMSNFYAYGRLAWDPLRDETQIVEEWAHLTFGSDRKVIDTI
                     TDMSLESWPAYENYTGNLGIQTLTDITGPHYGPNPASQDGNGWGQWTRADATTIGMDRT
                     VWNGTGFSGQYPPEIAAKYEKIETTPDDLLLWFHHVPYTQRLKSGKTVIQHFYDAHYAG
                     AETVQSFPERWASLKGLIDDERFNEVAFRLEYQTGHAIVWRDAINEFYRNMSSIPDDQG
                     R"
     PFAM_domain     complement(47235..48212)
                     /aSDomain="Glyco_hydro_67M"
                     /aSTool="clusterhmmer"
                     /database="35.0"
                     /db_xref="PF07488.15"
                     /db_xref="GO:0005576"
                     /db_xref="GO:0045493"
                     /db_xref="GO:0046559"
                     /description="Glycosyl hydrolase family 67 middle domain"
                     /detection="hmmscan"
                     /domain_id="clusterhmmer_JX265_001698_0022"
                     /evalue="6.30E-140"
                     /gene_ontologies="GO:0005576: extracellular region"
                     /gene_ontologies="GO:0045493: xylan catabolic process"
                     /gene_ontologies="GO:0046559: alpha-glucuronidase activity"
                     /label="JX265_001698"
                     /locus_tag="JX265_001698"
                     /protein_end="470"
                     /protein_start="144"
                     /score="466.0"
                     /tool="antismash"
                     /translation="NFSEVSYASNPSAPIRWANQWDNLDGSIERGYAGPSIFFKNGAVV
                     SDLTRVSQYARLLASVGINGLVVNNVNAALAANIPLLNSANIAGLGRIADAMRPWGVRL
                     ALSLNFDAPRNNGGLATSDPFDSAVIKFWDDKTAELYRSIPDLAGFLVKANSEDQPGPL
                     TYNRTLADGANLFAKALKPHGDGLVMFRAFVYDHHLTEDNWKNDRANAAVDFFKHLDGQ
                     FDDNVVIQIKYGPIDFQVREPPSPLFANLLQSNVAIELQVTQEYLGQQNHLVYLPPLWK
                     TILDYDLKVEGQSSVIGRDILTGHRFNRSTNGYASVINVGTNTTW"
     PFAM_domain     complement(48234..48584)
                     /aSDomain="Glyco_hydro_67N"
                     /aSTool="clusterhmmer"
                     /database="35.0"
                     /db_xref="PF03648.17"
                     /db_xref="GO:0045493"
                     /db_xref="GO:0046559"
                     /description="Glycosyl hydrolase family 67 N-terminus"
                     /detection="hmmscan"
                     /domain_id="clusterhmmer_JX265_001698_0021"
                     /evalue="5.90E-25"
                     /gene_ontologies="GO:0045493: xylan catabolic process"
                     /gene_ontologies="GO:0046559: alpha-glucuronidase activity"
                     /label="JX265_001698"
                     /locus_tag="JX265_001698"
                     /protein_end="137"
                     /protein_start="20"
                     /score="88.0"
                     /tool="antismash"
                     /translation="GWLRYASLPRDVAAGARIPGVIIALNDSVVSPIFTAGRELQKGIA
                     GITGVQLKVSSTTTGNTSSITVGTLDSVASAAGQVANLPELTGDGFYLDTTGSGARIIG
                     HTERGALYGAFEY"
     gene            complement(49380..51777)
                     /locus_tag="JX265_001699"
     mRNA            complement(join(49380..50114,50181..50461,50516..50806,
                     50878..51429,51495..51574,51629..51777))
                     /locus_tag="JX265_001699"
                     /product="hypothetical protein"
     CDS             complement(join(49380..50114,50181..50461,50516..50806,
                     50878..51429,51495..51574,51629..51777))
                     /codon_start=1
                     /gene_functions="biosynthetic-additional (smcogs)
                     SMCOG1050:monooxygenase FAD-binding (Score: 201.8; E-value:
                     3.5e-61)"
                     /gene_kind="biosynthetic-additional"
                     /locus_tag="JX265_001699"
                     /product="hypothetical protein"
                     /protein_id="KAI1880078.1"
                     /transl_table=1
                     /translation="MTQSDSQVDVLIVGAGPAGLMLALWLSRLGINTRIVDKRTDKVFS
                     GQADGFQVRTLEILDSFGIGERVWKEANHMIEVSFWNPDENGVIRRNNTAPDNVSGLSR
                     FTESVLHQGRMESFFLDAIAASHPHPSGSSAVKVERMVLPTSLSIDEAAADDDDAYPVT
                     VTLRHLTEEEATPTQRLSNLSDGLFRSNLAGDDVGDMLERSKAREGVHEETVKAKFVVG
                     CDGAHSWTRKALGPDFEMQGEMTDYIWGVLDIVPITDFPDVRNRSMIHSASNGSLMIIP
                     RENKLVRLYIQLTEVSVDGGRIDRSKITPEIIFNAARKIISPYKLDYHYCDWWTAYQIG
                     QRVGNHFSKVDRVFLAGDAVHTHSPKAGQGMNVSMQDAYNLGWKLGLVCKKVMQRSILS
                     TYELERKQIADELIAFDHKFSRLFSGRPAKDILDETGVSMEEFSKAFEMSHMFTSGIGV
                     DYSPSALVSKPREAHQLLNEDKAADLKSDQDKPSNGVDSILDLAKNCKPGMRFPSFQVV
                     AQAGARPWQLHHKMPSDGRFRIVVFAGDILSAPRRDLVNALGAWLAEHVLARAPKMDLS
                     PGADPHAGTMRFKTDAAPSAVDVLLLHNSKRLEVEILRDLHETYHPFDSKLGWDYDKVF
                     VDEESYHNGHGEAFKGYGVDPGKGAVVVVRPDGYVGLVSSLEEDGWKAVETWFERVLKM
                     S"
     PFAM_domain     complement(49491..50114)
                     /aSDomain="Phe_hydrox_dim"
                     /aSTool="clusterhmmer"
                     /database="35.0"
                     /db_xref="PF07976.15"
                     /description="Phenol hydroxylase, C-terminal dimerisation
                     domain"
                     /detection="hmmscan"
                     /domain_id="clusterhmmer_JX265_001699_0025"
                     /evalue="6.70E-47"
                     /label="JX265_001699"
                     /locus_tag="JX265_001699"
                     /protein_end="659"
                     /protein_start="451"
                     /score="159.8"
                     /tool="antismash"
                     /translation="FTSGIGVDYSPSALVSKPREAHQLLNEDKAADLKSDQDKPSNGVD
                     SILDLAKNCKPGMRFPSFQVVAQAGARPWQLHHKMPSDGRFRIVVFAGDILSAPRRDLV
                     NALGAWLAEHVLARAPKMDLSPGADPHAGTMRFKTDAAPSAVDVLLLHNSKRLEVEILR
                     DLHETYHPFDSKLGWDYDKVFVDEESYHNGHGEAFKGYGVDPGKG"
     PFAM_domain     complement(join(50289..50461,50516..50806,50878..51429,
                     51495..51574,51629..51756))
                     /aSDomain="FAD_binding_3"
                     /aSTool="clusterhmmer"
                     /database="35.0"
                     /db_xref="PF01494.22"
                     /db_xref="GO:0071949"
                     /description="FAD binding domain"
                     /detection="hmmscan"
                     /domain_id="clusterhmmer_JX265_001699_0024"
                     /evalue="1.40E-86"
                     /gene_ontologies="GO:0071949: FAD binding"
                     /label="JX265_001699"
                     /locus_tag="JX265_001699"
                     /protein_end="415"
                     /protein_start="7"
                     /score="291.0"
                     /tool="antismash"
                     /translation="VDVLIVGAGPAGLMLALWLSRLGINTRIVDKRTDKVFSGQADGFQ
                     VRTLEILDSFGIGERVWKEANHMIEVSFWNPDENGVIRRNNTAPDNVSGLSRFTESVLH
                     QGRMESFFLDAIAASHPHPSGSSAVKVERMVLPTSLSIDEAAADDDDAYPVTVTLRHLT
                     EEEATPTQRLSNLSDGLFRSNLAGDDVGDMLERSKAREGVHEETVKAKFVVGCDGAHSW
                     TRKALGPDFEMQGEMTDYIWGVLDIVPITDFPDVRNRSMIHSASNGSLMIIPRENKLVR
                     LYIQLTEVSVDGGRIDRSKITPEIIFNAARKIISPYKLDYHYCDWWTAYQIGQRVGNHF
                     SKVDRVFLAGDAVHTHSPKAGQGMNVSMQDAYNLGWKLGLVCKKVMQRSILSTYELERK
                     QIADELIAF"
     gene            complement(52605..55219)
                     /locus_tag="JX265_001700"
     mRNA            complement(join(52605..54095,54150..54434,54488..54894,
                     55090..55219))
                     /locus_tag="JX265_001700"
                     /product="hypothetical protein"
     CDS             complement(join(52605..54095,54150..54434,54488..54894,
                     55090..55219))
                     /codon_start=1
                     /locus_tag="JX265_001700"
                     /product="hypothetical protein"
                     /protein_id="KAI1880079.1"
                     /transl_table=1
                     /translation="MSSRPAKKLTLSQAPSATDQTEGGADVLMVREEASVECPGRLRSL
                     SAFARLRQARGQGASLPPESPVASAPREQSTAASASTPEDVQPVAATRKSRRTKASQPI
                     LGPEAPPALDEQSQPPSAGASTPYDSAQNELDGLEGSQTTATQAPVIHFSNFKPNKSTF
                     KKLAGGKLQLKLAQGERLVILGSYGIRVASGEVTLYGATLRPSDKRHWVHAPHCHALPV
                     LRCPEHASVEVESHPGAEPIRGLGTLSPLFRKLWNETSGPQSGKAAVPTFTILFTSADG
                     PKKVLLSDLKSPPEWNREIDSLLVASRSKPVSVVITGPKSSGKSTFGRLLCNQILTDKA
                     GKGRGNGIAVLDLDPGQPEHGSPGQISLVHVIDPVLSPSFCRPLTASQTALGATIARSH
                     TLASMSPASDPELYIAATLDLLNHYRNRYGSLPLLVNTPGWVQGTGLDLLTKFISKARP
                     SHVLYMAPGPVDVIESLQESFKAGTVARLPSQTTQYTTRTAAHLRTMQTMSYFHAEDRS
                     GVPTWTTDPLSTVPPWQVRYTGPRPGVLGIMCYDYQTPTELLAAAINGTILAVVEVENA
                     LAFREIVPGDDNDVQLDKKMEMDRTEVRSSFERLRSKITTLTPEGIPCIANGTTLDPKY
                     SHTIGLALVRGIDQATGMLQVLTPIPEDRMERINETGGATVLVSGKFDAPSWAYTEDLY
                     HQAFGKSGGEEADDQMDIVDEDEAVDPAQSRNETEVASASGPTPWIEVLRGSQKRGIGS
                     QVWRVRRDLGRTANAGD"
     PFAM_domain     complement(53382..53966)
                     /aSDomain="CLP1_P"
                     /aSTool="clusterhmmer"
                     /database="35.0"
                     /db_xref="PF16575.8"
                     /description="mRNA cleavage and polyadenylation factor CLP1
                     P-loop"
                     /detection="hmmscan"
                     /domain_id="clusterhmmer_JX265_001700_0026"
                     /evalue="5.20E-29"
                     /label="JX265_001700"
                     /locus_tag="JX265_001700"
                     /protein_end="512"
                     /protein_start="317"
                     /score="101.5"
                     /tool="antismash"
                     /translation="GPKSSGKSTFGRLLCNQILTDKAGKGRGNGIAVLDLDPGQPEHGS
                     PGQISLVHVIDPVLSPSFCRPLTASQTALGATIARSHTLASMSPASDPELYIAATLDLL
                     NHYRNRYGSLPLLVNTPGWVQGTGLDLLTKFISKARPSHVLYMAPGPVDVIESLQESFK
                     AGTVARLPSQTTQYTTRTAAHLRTMQTMSYFH"
     gene            55507..57431
                     /locus_tag="JX265_001701"
     mRNA            join(55507..56243,56301..56614,56671..57431)
                     /locus_tag="JX265_001701"
                     /product="hypothetical protein"
     CDS             join(55507..56243,56301..56614,56671..57431)
                     /codon_start=1
                     /locus_tag="JX265_001701"
                     /product="hypothetical protein"
                     /protein_id="KAI1880080.1"
                     /transl_table=1
                     /translation="MAPKSSLGSLSQMASSIKAKTAAAKPSSSLPAASAALKGKQPVDD
                     SDSDTSSSDGSSSGSDSDSEDNLAAAKRKLDNQIAAKKQAATATTKAKVNGTTAKASPA
                     TAKAKATAATAKKLAQESSSDTSSESDSDSDSDDEVANPAPKKGAATTKKPSTAAPASD
                     SSDSGSSSSNSSESGSGSDSDSDSESEAGAKVKPATTAQTVAKSAKPALEAEQVAESSS
                     ESESEDEDTSTAVARVNGDSAKGISRPEWLDKSDFTLRKASSENPGKEVSDFLSKSNLE
                     GKQVWYFTAPASLPITVIKDMEIDLAKAQSGGAILNHKGDSYGLDLEPYATSTQVQLLI
                     PSKGGDKYSTVNRAIDSTVHLRRMAEFGGAIKASSTATDQYVRKLKPIREQPKNLKARF
                     TPIGVPSQKPAPIQTSSSASATKKTTKPTPDTSSSSESDSDVEMTNAATLPPSVLSAKT
                     KASTKATAGSKRKQLSDDDSSDDDTSSSDDSDSEKPSAPPAKAPKLAEKSTKRAKTGSS
                     SRTKAKDTATPSSQVKKPTPVPPPTVGRSVSDLPAAKGTPSKEPDSSSGKRNEKKTKNA
                     DTTIKADKKMSKTPIPLPKLPSMSSGS"
     PFAM_domain     join(56401..56614,56671..57035)
                     /aSDomain="RNA_polI_A34"
                     /aSTool="clusterhmmer"
                     /database="35.0"
                     /db_xref="PF08208.14"
                     /db_xref="GO:0006360"
                     /description="DNA-directed RNA polymerase I subunit
                     RPA34.5"
                     /detection="hmmscan"
                     /domain_id="clusterhmmer_JX265_001701_0027"
                     /evalue="2.90E-35"
                     /gene_ontologies="GO:0006360: transcription by RNA
                     polymerase I"
                     /label="JX265_001701"
                     /locus_tag="JX265_001701"
                     /protein_end="472"
                     /protein_start="279"
                     /score="122.4"
                     /tool="antismash"
                     /translation="LEGKQVWYFTAPASLPITVIKDMEIDLAKAQSGGAILNHKGDSYG
                     LDLEPYATSTQVQLLIPSKGGDKYSTVNRAIDSTVHLRRMAEFGGAIKASSTATDQYVR
                     KLKPIREQPKNLKARFTPIGVPSQKPAPIQTSSSASATKKTTKPTPDTSSSSESDSDVE
                     MTNAATLPPSVLSAKTKASTKATAGSKRKQ"
     gene            58215..59241
                     /locus_tag="JX265_001702"
     mRNA            join(58215..58665,58721..59241)
                     /locus_tag="JX265_001702"
                     /product="hypothetical protein"
     CDS             join(58215..58665,58721..59241)
                     /codon_start=1
                     /locus_tag="JX265_001702"
                     /product="hypothetical protein"
                     /protein_id="KAI1880081.1"
                     /transl_table=1
                     /translation="MKESQQTCGAALVVRGDQVQLVSPNTIPAHLCAFASQHRHITLSK
                     ASAILSSSRSVSHAPSASSSSSIQLHAQLTSQRDQSYVMASTSVFIDVLHRVREAAEVC
                     DKGSFAPGVKSTFKDLMGLIAAKDYNHWTPLHKFRIDFCHRLCNYLNVGPFPLDEPDEC
                     DENTATPICLNAFARVESDHRQTAGSIIHAICANREIDPLTDDIAAQTDFDVLFHGIRH
                     DLEWESRSLELQQAFIGALRDLLGKGGVKRTGPDKSMKWFRLRLFAKVYGRLWPEYKFP
                     SYFPGEWSVSAMRTGHERVIDQRMLYNALKYEPDCDDFVSRL"
ORIGIN
        1 cgcgtatgta cgttccttct cagatcagaa tacggacagg gacaacaccc ccaaccgacg
       61 gttcttggga cgccactacg ccttcaatcc cgcctgtacg aacagcgaga tgcagattcc
      121 cacaccggca gtccagacaa gcgacctcag gtagctcgtc ttaagcttgc tggtgttgat
      181 gtagagcacg gtaaacagga cgcggagcgc caggtacgcg gcggcgtgcg tgtccagggt
      241 gccgcggtcc aggccggcga cgtggccgct gaggacggcc gcggcgaaga gcggcaggtt
      301 ctcgaagccg ttgcggtgcg cggcctcggc gcgctcaaac tgggccagga cgtccgccgg
      361 caccgagcgc tgcatctccg tcttccacgc ggacccggtg gggttggcgt tgttccagcg
      421 cccgttggtc gcgcccttga taagccgcat ggcgtaggcg tgggggacga cgctgatgaa
      481 ccagtgcgcc gggatggcga gcagagagta attggcagac atcttgagcg gctgagctat
      541 gtgcagagtg gcggtttagt tgggttggat atggagatgg aaatggaagg aatgtggaca
      601 gttgatactc gccaccttgg agtgtgaatt tttggcgtct acctccttac tcgcctacct
      661 cggcatctag ctcctgcaga cttttagctt cctgagcaca tccactaagg cgttccctcg
      721 gtgacagctg actccatcgc ccaccgaaca tctgccatat acttaagtag atagtcaatc
      781 tttcgtgaac cccctcttac acaggcctca ggctaggtat cactatcaat cgatgagggt
      841 ctgttttggt tttggcgccc ctgcaccaag tctatttgta cacctccaca ggcaacattt
      901 ctggagatac tattaagctc aaccttctgt aaagtcactg cagtcattgg caagtgattt
      961 tcaatgtctg gagaagggct gcgttggcta gcattgacca gcaacagcct tttcagatat
     1021 actatatcat ctccgaagta gtgctcaaaa tattggggtc cttggcagga atccaggtgt
     1081 gaatcgccca aacgctgtcg aatagctttt ccgagcgtct ggcacgagca tgcttcagta
     1141 cagactgagt taggccgcac ctcaaggctt ccatccagag ctcaaccaca tccatggatg
     1201 gattggatgt cagcgacaat ggttcgggcc gtggccgtta ccccagattt caggatcaac
     1261 cttgtcccca gattgaccgg agatctagtt gttccgtacc gataactgcg ccgtaggtcc
     1321 acaggtagca tacagtctga cgcctatcat agctagacgt agcctgtttt tggtgataga
     1381 gcaatgcttg gattgtggga tcatttcttc aagctatcta tattggatag gtagcatgcg
     1441 taattcaact cgcaccgtga tccgctgaag agcattatcg cagcttgatt catgttggac
     1501 acacctagca cctggtatag tttccacgca gcatgcgcaa gccagcagca tgccaagaag
     1561 tattgctcca gccgtgccaa gccatgctgg ctccggtgga ctgggcgcca atggggactc
     1621 ctccccaagt ccaatgccat atagctgtca accctgtgca aagcgcaagg tgaaatgcaa
     1681 caagacgacg ccaacttgtc atagctgccg cagaggcaag ctggaatgca tctaccaagc
     1741 gcctcaacca cgcctgcgga agaggaagct aagcaataac atccacgaga gactggctca
     1801 atatgagcag atcctgcgac aacacggctt gctgccacgg aattccgata catctagtct
     1861 tgcccagaat gaagtgcggg agacgatatc gattcagtgg aatggtcatg aagaaacgtc
     1921 gagagcaggc aagctgttgg ccgggaaggg caagtcgaga tatataagta gtgatctctg
     1981 gcgtagcctt ggagatgacg cgatgcagcg gatgtttgac gacgaggaag aagatcaaga
     2041 agagccggaa aaggatgatg tggcatttga ggccgtcgcc ggcggcctct attcggatcc
     2101 cttgaccgga gcattcatgg gtgctgaaca gaatctactc gggtttcatc ccagcaggga
     2161 tgaagcgatg tttctatggc aaacccatgc cgagaatgta gagccgctct gtaaagttct
     2221 acacatccca tcagtcgccg aaatggttag cggagcttct cgacagcccg aaacggtgtc
     2281 aagagcagac gagtgcctgc tgtttgccat atatcacttt gctgtctact cgacgacgga
     2341 agatgattgc tcaaaagcgc tggggcaatc ccgggctact ttgctgaggc gcttccggtt
     2401 cgccactcgc caagctcttg tcaatgtgtc ttttctcaag acgaccaaca tgacggtcct
     2461 gcaagccctg gttctctttc tcttgtcttc ccgccattcg tgcgatgcac atacgtactg
     2521 gatcttgacc ggagtggcag ttcgcattgg gcaacgccta ggtcttcacc gcgatggaga
     2581 actgctgggc ttgcctcctt ttgaggtgca aatgagacgc agactgtttt accaaattct
     2641 gccgatcgac ggctttgccg gccagatgtc aggcacaggc atttctgctg tgcccgacga
     2701 ctgggatact aaaaaaccac tgaacgtcaa tgaccaccag atctggcctg gaatgaccga
     2761 acaaccggaa tcacagaaag gggccactga catgatattc tgcttggcgc gctccactgt
     2821 cggaaactcc tttggcaagg ccaaaaggtc gatgaaacgg cctggtaccg atccgtcgac
     2881 ggggttcaag gaagctgagc ttgtgatcga cgccgccgag gccgacgtcg aggaaatgtt
     2941 tatccgctat tgtgatatca tcaacccgtt gcattttctg acggtcggct ccgctcgggc
     3001 gggaattatt gccatgcgca ttcagatccg gcttcctaag atcaaggatc gcactgctac
     3061 agatgcagaa aggagagaag tgttccatct ggcactgaag atcatggata cagacaccgc
     3121 agcctatgcc catgaaagcc tgaggagata catgtggcac attaagccgt ttttcttatg
     3181 gggctcgtgg gactccttga ttctgatctt gaccagtcta tgccgacctg gtctactgtc
     3241 gactgcggaa acagatgccg cttggaaacg aatggaggag gtctacaaca accacgacct
     3301 actgaactta aagcgagcac ttcacatagc atttggacgc ctagccctga gggcatgggc
     3361 cgccaatccg ccgactagga gtctgccaga gccgaacttc atcataagct tgtgttcctt
     3421 gctgaaggtg aatctggccg gccgcagtgg agtggataac acaaatttag tcgatttcag
     3481 cgccaagatg gataccatga taccagtctg tccagttcct tctggcgaga cagatccgtt
     3541 gtttgtcagc ctttccaatg acttcggaga tggcttcgag cacgacttca atctagattc
     3601 tacagactgg atgttctggg atcagttgat ccgagaagat caggcacagg gtgatcagca
     3661 tcagcctggg atttcatagt ggatcccagc tctcaaggcg aactgtgtgc cttgttctca
     3721 gtggccgcga agattgcatc gccctggctg gcgttgtggc gaaatgtaga ggcactctac
     3781 ttcgaatcga cttaacgtat cggccaatct gctctccact atactacaac tgggaactaa
     3841 cattgaaaac acgtggatgt gcatccaatt gagtatccta ctgtgttgac agctgcgatg
     3901 gagtcggctg tgattggtca gagcctcggg tctcctctgc ggccgaagtt ctagtgtcat
     3961 ccggccgtac tagagctctg attggttaca gcctcggtcc taatcttgca actcccgggc
     4021 ccgagtatac tttcttcgga gcatcaccgg acatgtcata ttcctacaaa cagcgagctc
     4081 ctttctgact gccgcctgat ggcgtggaat cacacctata taatggtctc tcgcctgccc
     4141 cacagacaca agacatcttc ttccctacag aggagtagtg aacgaaaagc ttattcctag
     4201 taacaaggaa ctcaggtgca atgcctagac tcagagtgct cattgcaggc gcatccatcg
     4261 caggccccac cgcggcctac tggttcgcca aagccggagc agatgtcact atcattgagc
     4321 gctttccagc gatgcgtacg ggtggacaga acgtagacat ccgcagtgtt ggtgtcacgg
     4381 tgatgcgaaa gatgccgggc atggaggcag ctgtcctcgc caagccggcg gggatcgatg
     4441 ggatcagctt tgtccgcgcg gatggaagat cttacggaac catcaaacct accggaaacc
     4501 cggatcagca gtcgctcatc tcggagtacg aaatctaccg cggcgacctg gcacagattc
     4561 ttttcgacat gacaaaggat aatcaaaaca tcaagtatgt ttttggcgag caggtggtgt
     4621 cgatgcgaca gcatggacaa gaggacgggc ccataacggt tgagtttgcg aacggcctgc
     4681 caacctcgga gtacgatctt gtcgttgctt gcgacggtgc aacatcaaga acccgagcgc
     4741 tagggcttgg ctgcggtgta cgagatcaca tcaaaccgtt gaacggctgg gtggcgttct
     4801 gttccgtctc gaaggacctt gcgaagggga acaggatagg acaaggttac aacgcgactg
     4861 gcggccgcat gatcgctatc gggcctgggt catcaggaga gagtcgggtc acgatgatga
     4921 aattctatcc caggacggac caggatgctt cactaccttt ccgccaggcg tctaagcgag
     4981 gagacactgc tctccggcaa tttgtggcgc aggagtatga aggagtcggt tggaaagctg
     5041 ccgaggcgat ccaggccatg atggagacag atgacttcta tgccaccgag ctcgtgaagg
     5101 tcaagatccc aagtttgtat caaggacggt ttgtgttagt tggcgacgcc ggctacgccc
     5161 caggttccac tggaactggc acgagtctcg cgatggccgg tgcctatgtg ttggcaggcg
     5221 agatcagcaa gcacaaggga gacatcgcag caggactaaa gggttacgag gaaacaatga
     5281 ggccgatact tgaagatctg caacaggaac tgggattcgc taagtctatc cttgctccgc
     5341 agacagcttg gggaatctgg ctgcgaaacc atattttcgc atttgtcgtc tggagcagga
     5401 ttctggattt cgttctgaag ttctttgctg ccgcgttcgc cagcaatgac aagcataagc
     5461 tgcaggatta tgagtgggtg gattagctac cagaaggaca gccgcagtgg cgtaaggacg
     5521 ctgtacgctt gtatactcgt tgcgatgtgg acaagaggaa catgtagaga gaaagaactc
     5581 gcctatcaat cccacaatag ttatcccact cagcagtagc catactgatt gcgaatgacg
     5641 agactgtgtc gtggcgcttc aacctgcgaa ccatcaccaa gactgcgctg cctcctagcg
     5701 tcttgttttg tcttgtcttg cctggctcgg ctcgcacgag gtcccacgca gccacttgcc
     5761 gagagcccga agccgatgac agtagctcgt gacgcgatgt acctcgtacg atgcgcagtg
     5821 acgcctacgt aggcacagcg aatgaggggt gggacaattc catcacggca aggctgtgga
     5881 gggaagtacg cttgtggtaa gtcgattgca acccacccat acagactatt attgaatttt
     5941 cttggggcca ccttcagccg ctctggaggg tgttgggtgt tcccgtttga gcaccaatca
     6001 cgataaagcg gatcctgcgg cgcggccttc agctcgcatc agccgggcct attgaacgct
     6061 gatctggccc tggcggcctc ggcaagggcg ctgtgctaag gctctgaacc cgctgggcgt
     6121 tctggctagc ggcaaccacc aggggaccag gaccctgtca accagtcatc cattgcccat
     6181 aacacaaggg aggtatccaa tgccctgagg acccccaacc ccaaccccaa ctccctcccc
     6241 ggtggatcgt catgggggaa tggaagatgg catcagcagc ctgcctcacc agctccccct
     6301 tgcctgcctc cactgcagcc tacagtcatt cagtgctatg taagagctag gtggttaacc
     6361 ctggcttatt gcgcctcttg cgtggagctc accgaagatg gtgtctccga cccagcggaa
     6421 caccctagta aagacacatg cgaagagcga aggggtaaga catgcagggg aataatgcca
     6481 ggtagtgcct ggatggcgtc tctatgagca ggctatgtct ctacactata agatagtgac
     6541 tgctgctcca aagatcacca tttggttccg gcgcatttct tcgcgtatca ttgatcgttc
     6601 agtgcaccgc ctgatttacc cgtccttgcc caacacatag ctaccgaaca gtgtcgacgg
     6661 tagttggtac gatcgtgatt ctatactagt caacatggcc cccacacagc cggcatcagg
     6721 cttaggctgg ggctcggtgg tgaacctcct cacaaaagcc aaagaggacc tggatagcca
     6781 gagtaagagg attgggccaa acctgaattt tcttcgtaat ttgggccaga ccttcttgga
     6841 tgatgggcta gtggacgata gaacatacct ggtaagattt caatggctgc ccctttctcg
     6901 ttgtggtgct gatgcttgac ggtgaagtac gaggatatca ttcgcctagc agcctccctt
     6961 cccaacgggt caggcctgcg agatgagctt tctggtcagt tcatcaagac gctatggggt
     7021 aatctcgagc atccgccaat ctcttacctg ggcgaccaat tcaaatatag aactgcagat
     7081 gggtcttata acgtaagtag cctgcattca tcccgccaat gcagtgccta acgtcgtgct
     7141 atagaatatc atgtatccgc agcttggcgc tgcgggcagc cactacgcaa gaagcgtcaa
     7201 ttcgcaacat gcccatactc gcgcgctccc agaccccggg ttggtgtttg acacggttct
     7261 tgcccgtgaa ggagctgctc gcccacaccc gaacaaggtt tcgtcgactc tcttctactt
     7321 tgctactatt atcatccatg acatcttcag gacgtccgac attgacagca caatcgtcaa
     7381 gtcatcatcg tacttggacc tagggccact gtatggccat aaccaagcag agcaggacca
     7441 agtaaggact ttcaaggacg gactactgaa gaaagatgtc ttcgccgaat acagaatact
     7501 tgcgcagccc cctggggtcg gtgccctgtt ggtatcgttc aaccgattcc acaattgggt
     7561 agccggtgag ctcgcagtga tcaacgagag gggaaaattc agtctccctg ctggattgaa
     7621 ggagggtgat gagggctacg agcctgcact gaagaagaga gataacgacc ttttccaaac
     7681 agcgagactg gtcacctgcg ggctttacgt caatatcatt ctaaacgatt acctccggac
     7741 gatcctcaac ttgaacgaca atacgtacgg atctgattgg aggcttgatc ctcgcgaagc
     7801 ctttgagagc atattcgatt cccaaggtac accgcgaggc attggtaacc aggtttcggc
     7861 cgagtttaac ttcgtgtatc gttggcatgc cgccgtgtca gatcgtgatg aggtatggct
     7921 acaggaattc ataaccaaaa tcttcggtag cgacgtgaat ccggacactc tcagcaccaa
     7981 agaatatctg ggaaaactga gggattggtt ccataacaac atccctagag accccgccgc
     8041 atggacgttt ggtagcttga agagaacaga ggatggtggt ttcaacgacg aggaattggt
     8101 cgagcttatc aaattgggca ctgagaccgt tgccggtgcc tttggcgcca gaaacacccc
     8161 aaaggcgttg aaggcgatcg aagtccttgg catccagcag ggcagagact ggggtatcgc
     8221 caccctcaac gagttccggc aattcttcaa gttgaagcca ttcacctcgt ttgaggaggt
     8281 gaattctacc gaagcaggtg tcgctgaggc ctgtaagtat ggctctcgag ttctttaacg
     8341 tggatgctga ccaagtcttt tagtggaggc attgtatggc caccccgaca acatcgagct
     8401 atacccagga ctcatggcgg agcaggccaa gaaagtgttt gctccaggct ccggcctgtg
     8461 ccctggcttt acaatctcag aagccatcct ttcggatgca gtggcgctcg ttcgaggcga
     8521 tcgattctac gcccacgaat acggtcccct aagtctcaca agcttcggct tcacggctgc
     8581 cagttccgac ttcaacgtcg ccggtggcgg cgtgatgtac aagcttctga tgagggcatt
     8641 cccatcgttt tatcgctcca acagcgttta tgccctttac ccgttcaaca caccgggaaa
     8701 gatcaaggag atattcaact ctggggcatc gcctgtgcaa cccctgactt atgatccacc
     8761 tacctccatt ggcgccccgg tccccgtggt ctcgtgggag ggcgtaaaac aagtcgtgcg
     8821 tgagcaggat aagttcaagg atgcttgtaa gtttgctttc atggtttcca tagttcttca
     8881 cgagcctgac aagaaatcca gatggtccac atgtagccca gcttactcga gacaacctca
     8941 agagcgaccc gcacgcggcg aacagcgata gtcccagttt gactgaagtg cggtctttat
     9001 atgaatcgct gacgtcgaag tttctgcagc gaaattctca caagcttggt acttcttatc
     9061 aagtcgacat tgttggagag tgagtattcc attggctcgc gcggcaaagt cttatatact
     9121 aatcccgttc tagcattggc aacctagtcc attccgagtt cattgctcgt tatattggca
     9181 ttcccctcag gcctgagaaa tcagatgcct tggtaaacgg ctcttcggca cattcattta
     9241 cggctagcag tctgtacgaa gccctggctc ggtcgtttga gtatgtttac cgggatgtcg
     9301 acaccacgaa gtcctacaag aacctagcga ctgccaagaa agaggcttct ccgctccaag
     9361 atgccgttcg taagcaggtg cgcggcataa aagatggtga aggcagcctc aaacagctcg
     9421 tccgcgcatt cttcaacggg ggcgctgcca catctgacgc cggtagccta gagcgcttcg
     9481 gccgagactt tatcaaggga gtggcagaga gctcacgtgg ggggaatgtt gagggggttg
     9541 tctggattat catcttgctg gccgcggaat cttgtgccac acaagctcag gctgtgagta
     9601 cccggcctta tctctcaatc cttcttagtg ggaagcatcg ctaatctttg ccatgtagtg
     9661 ggcacaactt atcgatttgt atctttcgga tgagtacaag caccattggg gtgaaattga
     9721 acgactcgcc tcctctgaag attccaagtc cttcgactta ttgaaacact atgttctaga
     9781 agggtgagta aactgacaac cttcctgatg catcgaaacg tttcgctgta ttttcagaca
     9841 cactaacttc gtcctcacca gcttccgcct tgctcctcca atctctggcg ctttgcgcgt
     9901 ggtgtctgca acgacgacgc ctgtggccgt gccgtcagca cctgccccgc tatcgccgcg
     9961 atccaccgta tttgccaact tcatcgccgc tggaagggat aagagcaaat tccctgaccc
    10021 tgaagaaatc aagctcgacc gtccttacga gtcctacata cacgaagctt gggcctcaca
    10081 ctctcccttt gggccggctt tcgttgaaac ggccacgacg gccatgctac gccaatttgc
    10141 tcgcctctgc tccaccgtga cgcgagcgcc tggcgaggct ggcgagatga agcggaagct
    10201 gtataatgaa gcgttcccag ttttcctatc cgagaatggg accgattggg aaactctgcc
    10261 tgttggtaag taatgctgag atgtttcttc aatcaatgag ctactgctaa cgctggctct
    10321 ctccccagcc aagaaagtcg tcttcggtgg cttccgtggc gcacagcaga atggttccgc
    10381 gaaacagaat ggcgccgcaa atggtcgccg caagaccagt tcttagggtt caactcatgg
    10441 taccaagtag gaccatcgtg gtggtagttt gtgatgatag cgttcagtac ccaaagtcag
    10501 gatgtgtaaa tgtataccaa gacaattgag tgtgaatagg gagtttggga tgcacgttgc
    10561 ttgcctcgtt ttccaatagg ccttagttgg agggttaatt gagttggtga cggtcttaca
    10621 ccctcaggtt gacttggatg acttatgttt caagcctttt gacagagtgc actctttaag
    10681 ttagcccgat ttgcgaattg tcgctggggc atgattgatg cacgatttag gcacagcagc
    10741 cttggtataa tcccaaccaa cagaccaagg taacttaacg aagaccccct cattggccaa
    10801 aaacccacct gaacctgccg ctcttggcct agttcgggct tagcattcag tgccttggta
    10861 ggtaatcgct acgcccacgt ctgtcttggg tctgatcctc tgcacaacgc aactcacaaa
    10921 gatcttctga agacaacacc agtgacacaa gagaaacttc caccatttct tcgcggctaa
    10981 atagaatggc agacactggg ctgtcaatag catctagtat ccctcttcgg gactctgagg
    11041 cgaggatgcc gcttcttggc ttcggcgttt accagatcga caggtcagac tgcacagagg
    11101 catgtcttcg tgccatatct gccggctacc gccacctcga cacagcacaa ctgtatcaga
    11161 acgaagaaga ggttggtgct gcactgctgc agtgcggcct accacgggag gagatctttg
    11221 tcaccaccaa aatccgctat ccacgtctag gaaagggaaa gacgtatctc cgtgccctgc
    11281 agagcgtgca gaagatcgac ccgcgtgaga atggctacgt tgacttgttt ctgatacaca
    11341 acccgtatgt gctgaagccc aaggaccgga aggagatgtg gctcgcgctc gagaagctgc
    11401 acgaggaagg caaggcgaag gcgatcgggg tcagcagcta caagcccgag cacctggagg
    11461 aaatgagaga gtatgcgacg atctggccac cggctgtcaa ccaaattctg gtaagcgttg
    11521 tttcggggtt gtcccttgtt aaacctgtcc atggatccaa ctgaactgcc cttagcttca
    11581 cccctggaca caacaacgcg agacggttga ttactgcaat gagcacggca tagcccttca
    11641 ggcgttcagc ccactggcca gaggaaagaa attggaagac actacggtcg ccgatatcgc
    11701 acagaggttg gccaggtcac cggcgcaagt cctgatccgt tactgcttgc agaaggggtg
    11761 ggcgccgctg ccaaaaagtg tgaatgaaga gcgcataaag cagaatgcgg acgtcttcga
    11821 cttcgacatc tctgaaggtg acatgacatt gcttgaaggc ctcgacagtg gaaaagggcc
    11881 gagctttgag taagccgtga tgctgcgcca cattcagcgg atcgaatgat ccttttagca
    11941 ttcaagtccg ggaccacccg aatcttacct cacttactga tatatgttgc gcgcattcga
    12001 atagattatt tgtcaaaagt ataatttggt ttggtccgga gataaaattc cccagttgga
    12061 tttcaaaggg caatatgccc tcggtaacga catggctgct tggtgttgcg gggttggttc
    12121 tcccttacgg tctcattggg ggcctcatgt ccgtccgttc agtagagagg ggggctatct
    12181 acatgcccgc ctttaagaca actcctctac gagacctaca tgtcccagag aagtttggtt
    12241 tcggccgaca ccaggtctca gcgtttaatg tcaccacgcc tgacgggctg gccttacacg
    12301 cctggcacat actgcccatc agtgtctatc tgacacatca gaaagagctc ctgaagagga
    12361 ctgatgaaat tgtcgaaagc agagatacac ccaacttccg acttcttcgt gacgatccag
    12421 acgcgcgtct cgtggttcac actcatggat cttcggggac gctggcatcc agctggaggg
    12481 tcgactgcta tcgggcgcta tgctcggcag cgccggaccg gatccacgtg cttaccttcg
    12541 actaccgcgg atttgggctc tcggaaggat cgccgagcga ggatggagtt atcatagacg
    12601 caacggctat cttcgattgg gctgtcaatg tcgctggggt gccacccgag cgcatcgtca
    12661 tctacgggca atccatgggc tcgggggtcg caatagctct cgtacagcgt ctggtcagta
    12721 ggggcgtgta tgtggcgggg ctcgtcacta cggctggttt cgtggacgtc gccacgatcg
    12781 cgaagacata taaggttatg ggagccccaa tcttcaaacc gttgcaactg ttccctggtc
    12841 tggtagacta tctggcatcg catttggaga gcacatggaa aaacgcggat cggttggctg
    12901 ccctcgtgcg ccgcagcgag cgatatcata ttgagctggt ccatgctcaa gacgattcct
    12961 tagtccccta tgacaatgca ttgcagctat atagccgtgc cttgggcgcg atggaagacg
    13021 acaagcctca ggtcaaagag accgacgtgg gaccatgggg acgggtctca acagcgacaa
    13081 cgtcaaaagg cactgtcagg cttagcttac ccctgtacgg agaccatgac aaagttatgt
    13141 ctcattcagg ggtggtgtct gccattatgc gtgctttccg tagcagagat gatttctgat
    13201 gatggaggcg acggaactgg tggtcttgtt cggatgctga cccgtcccct gacacgccaa
    13261 gaggactcca tgggttttgg atgcaagtcg aaatcgtacc gagactcgga ctccggcgtg
    13321 ttctcatcca agtaacatct caactcacca ggttcctttc tcatacactt ccaactacga
    13381 caacactttt tctgtgtagg catcgaagag gcatagcgtt ggcaaagagc tgctgcgtct
    13441 cacgtggatc gtgtatgaaa tgcgttgcgg tatttcattc ccatagacaa tcacggttct
    13501 tttatctgta gcatagctat gtaggagtac cgaggtgtgc tcaggaagca ggatcagctt
    13561 gtcattgagt ggtcggaatt gactggactg agtgtctgtg ggtaagcgtg tggctaatca
    13621 atagttcagc atcagtcgct gtccattggt agatggacgt attccggaat cctgctgcgg
    13681 ctctcgtatg tatacacttc acttgtgcta cctcattgga tcgatcgatg tttcaagact
    13741 ccccatcagc acgtcagcac agcgcaactt ctgcaagagg gttatgtttc tgaagtctga
    13801 taagtggaaa gtcattgcca aaggctgacc acgcatgaaa aactcatggg atggtctgag
    13861 gagtgtccga ccggctgcct ctcatgggcg gtaaaggcta ttacggcatt gcttggcata
    13921 ttctcgcagt atataaagta aagcaaagaa gtcggccgat ggagggacga ggctgctaga
    13981 ttagaattca tatagtcaaa tctggccccc gcaactctgc acccaatagc ctttgccttt
    14041 ctataaagtt ctccaatatg cacgtatcat tggtcatctg ccctctggca atgattgcca
    14101 tgccttctct agtatttgca gtcccggctg ccgaacccga gcctgaagca ccggcattag
    14161 cgaagcgccc cgtacacatc gagagcagtg taacaggctt caagcgcgag gcaccaacac
    14221 tggttgtcca agttccacac accgaaaaga gtgctacggg cttcaagcgc gaggtagcga
    14281 cattggcaaa gcggccggtt cacatcgaga gcagcgtcac tggattcaag cgcgaggcac
    14341 ctactgcgag ctaggccgac ttcagtgtgt aataagctgt gctctttgca gtggctactg
    14401 cgtacatggc aacttggagg tcacacatgg ctcaatacgt gaagggagaa ggcaaagtca
    14461 cgcgtactcc ggtacaggtg gtaccaatct acgtatctgg gtacggagag ctattgaagc
    14521 aagtaactca attcaattca aatgtcctcc ggtgagattg agactggtaa caggcacgtg
    14581 agtgctctcc acacacgata atccgcctga gtatggcata gtgcttcgcg tgctcggatc
    14641 caactagatg ctggctacta cgttgcattc ggtaaagagg caacagttga tggtcttgcc
    14701 ggtttgctcg gcgccgagtc caacgtgaag acacagtacc ttcaggtagg cgagcagcgg
    14761 cggcgtgtga aaggtagcaa agcttttaaa aacatcattc attcattcat tcattcttgc
    14821 aaggagcgaa cggccagttg ggaagatgca tgtctcgagc tagttcccac gtagcaataa
    14881 ccttgtactg gcaaattgga agcctgccag cctgcaggcg gcggacggcg gacggccaca
    14941 aatcacagag tggagggaga ggagggagtg agaccccgac gaaaaatgtg ggggagctgc
    15001 tgcaaaatcc ggggtgtgaa tgtctggggt aagtttgggg ttgcagtggt gccaaaatca
    15061 gctgatgcgt gaggggaagc catatgcagg cgagaggagg agcaacgcgg ccggcacaac
    15121 acaaaatccc ccttgcccaa ccagcccagc tttatttcga cttcatctca acctgtccga
    15181 cgtccatccc tcctctcctg ccgtgccctc gccctccaat tgcgcgtcat cgcacaacac
    15241 ccacccgccg agaagctttc cgccggcatg cgagcccccg aaggctcgaa ggctcgacct
    15301 cgacgacgcc cccaaaccat cttgggaccg gcagaccgac cacacagcag ataccccgcg
    15361 tttgactcgc gtgctgcaga gcccagcggc tcctttcgtg tccccaaagt catcctggag
    15421 tgacgccagg cagccagcct gcgcagtcca gacacaaatc agccacggct ggcaggtgct
    15481 ctcagcgagg ctggagagtg atttgctcca attgatcaag atgctggagt cctaggcgat
    15541 aagtactatg accatcgtaa agctacttga ccacggccct aggctgccca ctactagttc
    15601 cagagacagc attctgatgt gacacaggcg gaccagtcac tggcatagac cagtgttcca
    15661 aagcatacta gagagccatt gcagtctcta accggaatcc gggcgctaag agtctacttt
    15721 gcgtggctgt tcgctgctgc cccgtggctg aggacatggt ctcttgccat cgctcagcgc
    15781 cagtattgca tttgaatgcg caggtataca tcctggtagc aataagtgca acgccgcaaa
    15841 gtttggtata gcgggtggtt ccatttgctt gaccatcgag tattacgaaa ggaattacct
    15901 ctttaggcgt gctgctattc cggtctcatt actgtcaacc accgagactt tgcagcgcca
    15961 tagcgatccg gatcgtgcca acccattttc ttctttcttt ctttctttct gtctttcttc
    16021 ttgcggccaa ggctcaacga cgcaggtcca tttccaatgt cttaaggtgt cgtcgagtgg
    16081 actcgggata tgctttgctg cgcgatgctt tcagctcgag tgggcgttac gatattcgcg
    16141 gttggccgca accacacatg aggtacgtta gatttaagaa ctcccggcag cctcagaaga
    16201 tccggggaag tcatggatca aataccagct agccgtggat cttatggtcc aagtcaagcc
    16261 ctgctcttgc cggaaacagc taagcagctg gagagtttta tctttccgca gatccatctt
    16321 gcttccccta gcccagggtc gtgggttgat tcactgccat tcaagtatcc acgagacccg
    16381 aatccagaga cctgattggg aagttgaagc ccacgatgga gacaaagggg agccgtgtgg
    16441 gggcttggga aagatagcgg acggggaagc ggacgatact gggtggtgac cgaggtgttc
    16501 agacacaagt gggtctgcca gaaaagccct caaccggttc ctgcggaagc gtcacggccg
    16561 gcatcgtgaa gtcacgagac tgggcaattg agttctgtta cagaagccaa acgatactgc
    16621 catgtgcact tcgagttgtc aattgaagtc aattgagtgg agaagcatac ggatgagatg
    16681 aacgaaacac gcgcggcccc agatgtgtac acaggcatcg aacgcctgga atttttcgag
    16741 agacaaaaga aatgttccta tcatatccaa gacctgtgag acggctctgg gttgatgatg
    16801 gttatatttt acaggtccca aaagactttt cgacagggtc cacctccaga tcttgactac
    16861 aaaagattca atgctatgca agcccctcct ctaaggtccc cgtccctccc ccagtctaaa
    16921 cctctattag tctatgctgg atttccaatt gaacacagga tgtatcgtga caactgtgtg
    16981 ccacgaggca tcacatttcg atcgctcctc acacagtcaa taccgttgtg tgagcccagc
    17041 ctccgcaagt gtggagtgaa tcgcttaggt ctgtggcaca ggttagagca tgctcccttc
    17101 ggattgaggg attttcggga gggttgacgt acgaacttgg ccatgagggc aaccatcagg
    17161 tcgaaaagac cgatggcctc gacgaaggcg aaacccagaa tggcgtacga gaagagctgg
    17221 ccacggagag cagggttgcg ggcgacggag ttcaggaggg cagcgaagac cataccgata
    17281 ccgataccgg caccagtcag accgatggca gcagaaccca tacccaagtt cttggagaac
    17341 tcgaccatgg cctgagcgat ctcagaggag taagctcggc gctggaaagc ctggcgggtg
    17401 gtggcgttga cgatcttgga ggcctgctgg cgcttgacgg tctggaaagc gttggagctg
    17461 cctgtgggac aattggttag acgatgccgg acgccattga gaccgatgga gctttggatg
    17521 gatgctgtcg gactcgatgg aaaaagtttt tctctacact tcacgtactg gcgatggtgc
    17581 gcttggcagc aacggtgctg acctgggcgc gcatggcagg ccgggcggcc ttggtagcca
    17641 tctgagaggc aatgcgggta gcagcgacac gagcggcggc cattgtgatg gttgtgtgtg
    17701 gtttgagggg agaggtgaga tgagatgggc ttgaggttga tggatgggaa gagacaggaa
    17761 agctgtgtga tctggggaaa agagcttgct cgagagacct ggtgcgcgga agaaagagtg
    17821 gaaagggaga gctcggaaaa acgaaagaat aagtggctcc caggaatccc cgactggtaa
    17881 gggggccaaa ggcaaccggt atcagctggg aaagccggga caccagagga tggatcggat
    17941 cgggcccagc accagagaca gacgaagaga aaaagtgaat ccacaactgt gtggacccga
    18001 cgacgaccaa agctcgtgag aaaatttgct gaagctaccc gaatgagaca aggctggccg
    18061 caattctgat ggttgcgcaa ggcgacaggg tggtcgggca atgccgggtc cgcttccttt
    18121 gccgtcaacg acccgtttac aactggacga gcctgaggct tttttttttt gttccctttc
    18181 tgcattggat tgcatctgcc tgtctaccga agcttgtttc gcaactcgct ttctggcacg
    18241 ggcaacatcc atgaatcatg gccacggtat tccgagatca ctcctacgca atggcaaaag
    18301 cttcaggcca tccccggccg agtcaaggta attgacttcg cccatcgatg ccaattgggt
    18361 tcgcggagct caacgttcat gaatcaggga cgcccagctt ggacgggatt agaatagacc
    18421 aaagaagaaa aggacccccc acgcccccac ttggcggctg gtgtggtcat ctccctttgc
    18481 catcgtgtgg acaacctggc acagccaggt ttggatcctc agggcaaaga atatataaag
    18541 gagtcgaaag tgcacaagaa ttgtagattg ggggaatcga aaggttcttt ggtgtttgag
    18601 ttgctcgaca cgctccaaag ttcgtccgcg tgcatggcaa gcttacgggt tgaaagccca
    18661 acaaggttac gggggccatc agccaacctc gaaaatttcc cgcttactgt ctggccccgt
    18721 gtgtaacaac ccgaagtgac agcaggcgaa aatcctcgcc caaaagccac tgcaagccgg
    18781 ttcgctctgg gcgtcgcaca gcaccccaaa tgcctgggac gggacggtct tgacagtgcg
    18841 cgcgccgacg taggagccag cagttgggag ccgagtgttg caatggaaaa ggagctggtc
    18901 ttccagctgt tgaggaaatg aaagtggggc gtctctcgaa aaacttttct ggccaattgg
    18961 agacgccaga cccgaccggc atttcgggag cctcacggcc tcaggctgca tgacatccag
    19021 ttcacgtggg atccgagctg caatgcaaca gctgtcatcg tgcagctgcg attgactggc
    19081 aagctgtgtg ccgaatggac tcgccccggc cggcattgga ttcttcggat tgtgaaagat
    19141 agcatcatga ccggtttata ggcttggctt agaacgcaac tgctctctgt tgattccctt
    19201 cagctggtgt gcgcacgcgt ttacctccag accagtaggg aaacatgtct ccctcttttc
    19261 ttttccgatc atcccttgct taatcttggc cccctggcgc catgggctgc gctcggtaat
    19321 gtcgtggctt gctctcccga gcttggaccc gctggcccgg cacccgcgca aattgacgcc
    19381 cagagctttt gttttcttca gcgcgcctca cggcgctggg taaatgctcg gcatgctcga
    19441 ggcatccaat gcatcctgcg gcttcgggtt gtctcaattg atctgaggga cacgtcgttt
    19501 ggtgactgcg ctctgttccg ggccctccca cactgctaca aaagctgcga tgcgacgctg
    19561 tttccagctg agattgtcat tcagagctac cctggacccc tggcttgaat cccagcgagc
    19621 tcgacagcct agccggtaag gctatttggg gatcccgaaa ttgacgacgc gcagcgaacg
    19681 cgaccctgcc atgcctccta tgtacttgcc taccatcacc gtgacaatgc gtttcgctca
    19741 gttgccattt gatggtgttc agtgacggca agcccgcact cggtgcaagt tggcacattc
    19801 catcgtagat atgcgccgcc cgaccgaccc gacgcaccca ctgcaatcga caggttaata
    19861 tatacgtctc cggtcctacc aggcctcgaa acgctcctcc ccgtgtccct ttactgcgat
    19921 agctcttggt ggtccaatgt ggcattgtct attctagctg ctagatcaga aattggacat
    19981 ttgtggtgat agctgcagca gctcggcaat cgtgcgatgt gggaaacaca tcgcgagttc
    20041 aagaaagagc aagagtgagc atagtgtcag ggatctagcg aaatggactc ctaccggaat
    20101 ctgcagccac atgctgcaga tgttgatgta agaacaagat gataggtcgc tcgagtacca
    20161 taccagctat gactagggag aacccgcggc gtatcaggat ggtatcacgg gattgcccag
    20221 acacttgcgg gattgtaaca ccgccaggct acgttgaaga acatctattt gcgtctctgg
    20281 tttgccttta cccatacacc cgcaccggct gaaccgtctt acacagcccg ctcagtaaag
    20341 gtgtatacaa ccgctgcgta gtgccgaggc ttttccactg ctcctaccac cacctgcact
    20401 gctgattttc tatcgctatc gccccgtgcc tgcctctacc tccattcata taaacgcatc
    20461 gcccggcttc cgctcttcag aacagtaaac atagcctcgg cgcttccaag acagcaaggt
    20521 tccttgagtt ccatatacta tcaaacgtct ccagaagcgg cccgggtcat ccaggaatgt
    20581 gctggcctcc ggcttggtcg cgcatcgtct gagcgtggag aacgtcttga agtccttgaa
    20641 gattgttgtg gccaaatgga acattaagcg gcgggctcga cccgtgaaca gtgcgatatt
    20701 gtgaacgaga gaaagatcct catggggaag aaaggcagcg aacgacattg gtatactcgg
    20761 ctcatctgac aatagagcat cttgtgaata tgcttggtgt cggatgagga taggaatgtc
    20821 tatggcgaag gcgtcatcct tgaatcgcag gtacaaggcg cctcgtttgt cggcatcttt
    20881 gtgtgtgaac gatgccaagc ttcccatcga cccaactgca tcctggttgt agtgatagac
    20941 attaagctta taggggtagt gcttgagtgc gagggctcga gactcctggt ttactcgcag
    21001 gaatgcagat gccatttctt ttgtgggata tatggtccag ggcgacccgg ggcccttgat
    21061 ggttcccagg gaggggagga tgtcgaagag aacggtgcgg cagctagact cctcggccaa
    21121 tgccatctcc cactgcgatg tttagattag taacttgctg gtccagcatt tctggtaagg
    21181 ggtagctcgt aagacaaggt gtaccacagc tcttcagagc tcttaactcg tttcaaaggg
    21241 tagggaatgg ttctgatgca actcacgatc atcaatcgaa gctcgtaagg caaattgccg
    21301 aacacggtga attgtgatgc ttcgtcgttg gcgctcatgc ggccgccggt tccggcattg
    21361 accagtaggt caggtccgtc agatccagtg ctctcgtgag gcgcaacagc gctggcgttc
    21421 gagccacaag tcgctgtatc catctccgcg gtgagatgat gatgcgggat tgccgaagac
    21481 ggatagggca actcgcgctc tcgatggcta cgatgaggaa tgtacgggaa ggttaacggc
    21541 tttgatggta ccgctgatta ggattgtgat ggcaggtttt ttccctgatg aagccagggt
    21601 tcatctatgt ttgtaatcaa agatggaaac tttcgggtaa ggcccagtga agtgaggata
    21661 agcgaaactg caaacagctt cctcttgatt gttgccccag aggcatcgca cggggaaagt
    21721 agattggact catgtcgacc agtcattatc cacctcttac gtgatgaaat ccagcgatga
    21781 gatgggttcc ttccttaaag cgttcatcga agaccagaga attctgttca tgcccatctg
    21841 ttctactaac aatatactta acctcaaatc tttggtacat atcattaatt taacatgcgc
    21901 aaagaggtat gcgcctaaat tttcttggag aattcattat gtttctgtgc cgcgtatcat
    21961 cgctgtcagc tagcgtgtgt cctttcagta aatcaaaagc ctccgggtgt cgtggcttct
    22021 caatgattct cagcaagcat tcaatactct ttcttcttcg cggttgcact aggtttcaat
    22081 gaccttcact ggaccctgat tacaattgtt tggcagcagc ttcgcaagag gagcatgata
    22141 cgggaacggt ggtgagcgtg gaatcagaat ggaattcaga gttctaccat acacgtcttg
    22201 tattacaaga catcatcatc aatatcgcgc tgttgaaagt ttgggtctca actccctaac
    22261 gtttacatgt gaaacaggtc cttgacacat ggcaatgtcg catgaatgca ggcaaaatcg
    22321 gattgttcta tttgccaggt cgcaaaatac atgatttgaa gtctccagcc cgtctgcgtc
    22381 ttttccacat ttctattctc tggaatacta gtattcgcag acgccctccg aatgtcttgt
    22441 acgccaatgc tccaccgtta ggtagctatg ttgagatatc agagacttag ccttcagcag
    22501 cttctgcaga tcccccgccc tcctgtctca cgcaaattca atcatagatg gatatcccta
    22561 gtattttgct taatgatgct cttgtctgcc gcgctttgtc atgttttgta taacagtttt
    22621 caaagcttgt gagtgcctgt cagtgttatg gacaaatgtg acaaccgggc ccagattcgg
    22681 gaactgcaaa gtcaagtttg cgaatatgac cgctggtgac agcatagcag tggcgacaac
    22741 gaaactccgg gcccgctttt ccagtgtggt cgagtttcta gatgttgagg gatcattggt
    22801 aagaggagcc ttggcactca agtcgagcat gatgttgcaa atcttggcgc gaacctctgt
    22861 ggacgcggcc gccgtatatt gaggcttagg atgaatgctc tggggccaag ccaacgatag
    22921 ggtaatgttg atgagctctt tctcgatgcg caggtagacc acgcctgctg tgttgatttc
    22981 agtgccatat gaaagaacgt caagtttgag gttgaaccac tttttggcac aagaacggct
    23041 ctcccgtgtc atggctagca ttgctgagca cagggaactg ttgagaataa aaccgaggtc
    23101 gccgttgtaa gtgatcactc gctggtcgag atcctgtctg agagcttcct cccaaatcat
    23161 gagtcgaagc tcaacgggaa ggagcttgaa gagggggaag gactgcgcag tggcacgctt
    23221 tggtgatcgc cttgctctac tgggcaacgc ggcctggtgc cacatcattg tggtgattct
    23281 ctggggcgac tctgcagttg tcaagcgtgt tgactgacgt gtattgacgg gcatcgtggt
    23341 gaagtttcct ggcctgatgc gctagtgttg acgatgtgaa gacttgggct acctcaggaa
    23401 tcaatgataa tgatgatggc tgtgttacca ggaatttacg tgattcgtgg atgaagagtg
    23461 ggggaagaag atgcgattct tcaatcacgc aaaagatgat gtgaagaagc gacggctgaa
    23521 aattatcgcg gccaacgttt taatagttga tagtcgtcgg ctgggaagga acgatggcca
    23581 gttcttgaga aggtttgcca tcaggttaaa aaaaaaaaag aagaggaaat aagactccaa
    23641 tcctacaatc gtttaccgca acattggacc atcaccaaac agtcaagacg gttcgcaatg
    23701 catagttctg ctgggttcgg aatcgcttat cattacggtg agttaactga cgggccaaga
    23761 agcactcatt gcattgaaaa catgacaaac gatcatctcc gaacactgtt agtgtataca
    23821 agagaccaag tgacttcaat ttcactagga cagcaagaca ttgttttcat ctagggcaag
    23881 caagctaccg tggcctcttt atctaccatt caatccccaa tctcctcaac tgccctggta
    23941 tacccgcggg tagagtcctc ctgggggtcg agtatcataa agtattcttg ccgggccaac
    24001 aatgcattat ctcggcccat ctgatctacg tctgcaatga acgcctccag cacacggcat
    24061 gtcggctgta gcattagaat gaggcattca agagaaggga aaagggcaat attatcccgg
    24121 ttcggcccgt acggccgttt cgtcttgtga tgcaactcgg cgacccgtaa gacgatccgt
    24181 gccttggctg tgtcctcttg cgaaagtcga cctatgtagc ggtttcgggt ccaggggatg
    24241 tactcgcata ggactatgag ctcccggtcc atacggaggt atgctatgcc acgacggtct
    24301 ggtgcctcat tgcatattac ttccaccttg acattatacc attcgagggc gcatatacgg
    24361 ctctccttcg atgcgctgag aatcgaggag cagtactggc tggtcgggag gaggtagacg
    24421 gagttagcta tggtgcggcg accaaagcat actgttaccc gctttgcagc ttcgtcctca
    24481 agtacaatct cccagatggc aagtcgaagc tcaatgggaa gctgcgggaa aggatgaaat
    24541 gaactgattg tactgggcat cgttgcattt ggtgggggga gcagtggagt aatgacggtg
    24601 ctgatgctgg agggaatttt ttagcacaat ccaggacagt tgggatttga gctcctacag
    24661 aagtattgaa ggatcccgct tcttgaatag caagtaaggg tgttgggttg tgacctgcgt
    24721 tgagttgacg gagggcacta cctcagcctg aatggcggaa cgggagtgac gggtgcttcg
    24781 tgctcgtgcg ggagcaaaca acagagtggc gatttgtgaa agatatgaga ccaacgcgtt
    24841 tgcaggtcaa ggtggaaact tggtacgtgt ctggggatag ccgtgcaggt actatctgcc
    24901 agcctttcac cagcatgcgc tgagcctccc gggcttggct cgctggcaga tgaattccga
    24961 acgatacgag acttcaccac atatttacac cttgctacga gctggcgggc gcagaagggt
    25021 ggtggcggcg gcggtggtgg tgaaaggggg taatgaagaa gggtggtaat gaagaagggt
    25081 ggtgaaaaac tgtagcagag acggttgtcc cagcagcaga cattactgca gatgcttttg
    25141 gaatactgag atagacacac cataatcaag tccctgacat tcggacggca aaccttccac
    25201 gaatgttagg atgcacccgc agaatacttc aattcaggta atacgctatt cctcctcctc
    25261 ggcttcaact tctttgatgg catatccctc tgtgaatcca gccggatcac aggtccgctc
    25321 aaggtcgatc ttgttggctt gcacccactt ccgcacagct tccttgtcga gcctcacacg
    25381 gggcatgtct ttgacctcct tctcctcagc ttcctcatga ggggcttcca ctggcttagg
    25441 aggccctgtg cctgcctcct ccacgacgcc catttcccgg agcactgcca gacaatcttc
    25501 ttggactatc catgttgcct tactgcaatc ctcgatgtct accaacgttt ctctcttggc
    25561 actcccacgg gtctcgtggg aatctgacgg ctcgaggctg agaatccacc tggcgatctc
    25621 acctgcccag aacctcttgt acccctttct gcctagctca gagatgggtt tctctggccc
    25681 accgagtaca ccttcacgcc gtgatatttc atacgacaca cccatgagca gagctcctag
    25741 tcccttccgt tgccagggtg ggaagaccag aatgcacgcc agattgttgt tatcccatga
    25801 catcttctcc ttcgagaaga agccacatat ttgcggtctt tgtgggatat ctgggatgtc
    25861 agagcccacc ggcggtgtgt atactaggag gaagtagttg aagccagtga catcgaagaa
    25921 gaccgacttg ttatcgagga aaagtttcgc gaagagcgaa aggttttgac agaagagctg
    25981 caacgccgtt agtgctggaa gtgacatggt ccgccagcag aacttaccac atcgacttca
    26041 ccatcaatct cccatacact ccattcgcct tcggttgtgg tttcatgacc tccccgaccc
    26101 ccagctctgg cggaagcact tgtcgaaccc gccacattgg ccaatgcaga tcccttggga
    26161 tgggtgtaga ccttggtgcc gggtaccagt gcatgctttt cgcagtatcg aacgtgttcc
    26221 gaccaggaca gcagctcttt tgagtacttg aagcagcagg ggcacacgta aagcctatcc
    26281 agcatgacct ccttgtcctt ctttccacct ccgatcttgg cccctccatg ctccttcgcg
    26341 ccaccactac ctggtccgtc gcccaggatc tctttgctgt agtatgatgg ataccacgtc
    26401 ttgaagcata tgtttccgag catgacctga tcgatattgc ggtctgatcg gggagtcggc
    26461 ggcggtttca aggcgacagc ggatgaggaa cgtcgcttgg gggtgacaac cgaagctgcg
    26521 gccgggtcta cgagagaact cgccggtgct tgcggacgag actgaggagg tggtttcggc
    26581 ggaggaatat atgtccttgg acgcgatgtg ttcgcctgca ctttcggttc tgctctcgag
    26641 gcgactgggg acgtgggtat cttgggaggt ggcacggcgg tctgctttgg ccgcgtctcc
    26701 tgcactcgag gttctaccct attggtgaca tcggccagtg cttggggcgc ctcagtctcc
    26761 ggctcttcct tgtcggcagt ctggcccctc gtccgcctcg tcgcgggcgc cggaggtgct
    26821 gatcgtggta aggtggtcgt agccttgccg ggcttactct tcgacgcgtc atttgcggtc
    26881 gtgggcgccg gtttggagcc tgaaatggcg gcgggagggt tctctaacgt gtttgcgcgt
    26941 acgcgacggc tcctgagctg cttctccggt tctgtggcta cggtctcgct gtgtcgcgtc
    27001 gtccgacggg tggggggttc tgtcgcgggc ggttcatcgt gaggtctctt gcgcttctgg
    27061 ggcgccatgg ctgcagccaa ggcacagggg gattggcagt aagcgttttg tgagagagag
    27121 agacggtctc cgtacctttt cccgttgatt ctttgtttct cgagccgtct tgctgctcat
    27181 cctgtttgct ggtcgcgaag ttgggagacg attacgtaat gccatctcgg aagcaattcc
    27241 gcgcaaagta gcccaaacgc gctcactcgc aattggagtt cagcgactac aagacacaaa
    27301 gcatcaatct tcagttgcgt tatgtttatt ctaagccctg ggatttggtc gccaattgcg
    27361 tggctacgat cttgtgctgg atcgtggcat gtaccatcac ttttgtctct gtaacaactg
    27421 tgtctcagtg gcctcagttg tccgtcaaac cgtcctcagc atgagagaac aaacgcccaa
    27481 gcttgtcctt tggacttgct cgtctgacgg acatccacga acactgacag atgagaacca
    27541 gggatctcgg ctgtcccaaa atcccatgtg aagaagccct cgccctctgg agccccgtca
    27601 ttcacctcca gctcttcaac tatagcctct tggatctgac gattcatctt cggcttcttg
    27661 aaccactcgc caatgtcgag acgccgacgg gttgagagtg catctacaat cttgtgtttc
    27721 atggcaatat ggggacggcc atcccatttt gattggcgag tcatatcagc atatagctgg
    27781 aacattaggt accgcttggc gcggactgca cctttgccta tggagagctc catgagcccg
    27841 cggtagtcgc caacgccgtt gagagtgcat gcaagctacg gaaacccgtg ttagcaggct
    27901 ctcacgtcgc tatacacacc gccccatggg aaactggtgc cctggattca ctgcggcatg
    27961 tgatttggtg tctacttacc agaaacgcag agttctcagg atcccagaag tcgtgcggaa
    28021 ttgttccaac cacctggatc gctgtgggat cagaagatgc tatcttgatc atgtgcgtcg
    28081 gttgaatctc caaccgccgt agatcatccg aggaaaggga ggcggggatg tacacgtcct
    28141 ccggcagacg ccaagtaaga tctttgggaa acgagaagaa gaggcgatct gcatcaactc
    28201 tcacataacc ctccatggtt ttgataagac gaatgtgggc cacatctggc ccgtcgctac
    28261 ggcagcagcc caggctcata aacagtccga cctctggatt gaggcccaac tccatgcctt
    28321 ccaaccatat gcctttattt gacagcctca gctcacttgt atacggcatc cttgtcgcat
    28381 ctcgttccag atccgagaca ctggcaaagt tgcgaggatg ttgagcaaac aggccgtggt
    28441 attgacattc aagtggtggc gacagttccc atgcgaacaa tgtcagatct cgggagcgcc
    28501 ggcagatctc ctcctgcaat cgcaggaatg cctttttgcc ctcgccatag agcatgggca
    28561 tgttgatatc gaatatgccc aacagacagt aggccatgtc ctctcgccta gtggtatgtc
    28621 gtttcgcagc ccacgacatg cgttttgcga tgttcactga gtcgaggggg gcagtatgtg
    28681 ctagaatccg caactcaata gaagtgatgg cagagattcg ttcgcgcagc gtctctttag
    28741 tacctcgctc tttccactct cggtcataga agataatatg cctcggcgca atcagctctt
    28801 gaagtgtcca accgcgagaa aaccatcgac actggtcgat actctccacg agcccagacg
    28861 cgaggttgtc ttgagagtgc tggattgagt cgccagccat tccatcagac gccaaatcag
    28921 ataggtaaac aaaacagatt gccgcatccc tataccagcg gaacatcgag ttaatagctt
    28981 ctgacaactc agcactgctt ctcttatcga tgcagcatgt gtccacccaa gcgtaacgaa
    29041 gccctcgctg ttctgcaagg cggcatgccg tcttgatctt tttgaagcta tttgctttac
    29101 gcgctgccgc tgccgagtca cacatgtcct cgaacagcac ctcgacttcg tcccacgtat
    29161 gtgagagtat agcatattcc accctctcgt gatcggtcac tgactcaagc tccaaggtct
    29221 tcgtatttat gagccacatt tccacagagg cgctgtcgaa ctgtacgtta gatacatttg
    29281 accacgttcc ttgctgagta aaactagaac gaggtaagaa gactcggctt acctggctcc
    29341 ggcggtgcag cgatatcagc agaattactg ctcttgcggt cttgcaggag aggaggcagc
    29401 ggctgaaggt cagagtctga gtctcgctgc ccttgtaacg cgggggcatg ccgattcgcc
    29461 aatcaccgtc gaatcacaag tgatgctgca ggtcagctga aatgtgcagc gggtacatcc
    29521 ggccatttat ctccatcggt ttttaattat gtctgtgttg ggttttccaa gcttagtatg
    29581 ggacaactca aggtcaatcc aagaattctt taatgactca aagtgcataa aagttgtacc
    29641 caaaactaaa caaacgattg tggcaatttt tctcaacgaa cgtgagtctg tctttcacga
    29701 aatttcactt gacctcttag tagcaacctg attggtttga catttacatt tgccggttgc
    29761 tcgtgcccaa tttccaataa tgaagtataa gtgaaatgag ggctggaaaa ctctccaact
    29821 agtcatccac taacacccca acagcagagt atgaataagc tatgaaccgt gtggctaagg
    29881 ctgtctagct caatagcaaa ttcctggatg cccctctcct ccttacctca gccttttaca
    29941 atgacttatc atctgaacat tttgccgccc tttctagctg actacccaat atcactggta
    30001 tcaagagtct ggattataat tatagccagg ccggtatcca gggttagaag gcatcccaag
    30061 accaggaaga tccaccatgg cagcatagat cttctcaaag ttcttgcaca catggggtgc
    30121 tcgatcccac tcgtgcgttt gcatcgtcga gttgatatag cggaacctga atggcgtagt
    30181 atccgatgcg cacagtagcg accgtcgcag ggtctcgaca caatgctgta gatgggtgac
    30241 cgaaagcagc gggtcgtttg ttcggttgta gtaatcggga aataggctca tacgcaagag
    30301 gttctaggtc gatcagtgcc actggtcatg ctgtcacagg taaggtccac gttctctacg
    30361 taccaagcaa tgtagctgat ggaaaacata gacggaccac cactccttct cctcgtcgtc
    30421 tggattgggg gttattccgc tctcggggaa gccatgtgac gtgagctcct ctttcgttgg
    30481 aatgaagact tctattatat tcaatcaggc caaatttgat tcatgctttc agtgcgatga
    30541 gagcagtcca tactttgata gagctcgttc cagttatcgt cctgctcttg gcttgggtca
    30601 cccttgtatg ggtctgtgga tctatcgaga cccgagtaga aaccaacgag cttatactcg
    30661 atgaggtgtt ctaccggtgc ttgatatggg taagctcaaa gcccatcaaa gaatcagctt
    30721 acttacacca tattggctgc gaaactccaa gaccgcaacc agccttcccc tgagtaataa
    30781 tgtaaaaggc caaggtaata acgaggaccc atccgacaac tgcgaatgca ctgctgagtc
    30841 gacgtaaata acgactcttc tgcatgccgg acggtagtgc tgctagtctg ccttcctcgg
    30901 cgcggtactt ctcatggatg agaagtgctt cccgagtttc gtcgtagctg ctgctgctgc
    30961 tgccactgtt ggatgtcata gttacaagta gaagtcggtg agtaaagagg gaattttgga
    31021 gaagtcgact aaagacttcc acacttgatc agagaatttt ggagtacaag agaaaaattc
    31081 agactgacgc gaaataaaga aaccagtttt aaaagggtgt gcctcgtgtt atgcaatctc
    31141 gggacagcga accgtcatca gctacggtaa acctcataaa cggaatacaa acgtatccgt
    31201 cgcatttgcg caatcttcgt ttaaatgcat aacaagaaac cccaatttgt taaaaacgcc
    31261 ttgaatactc aggactgtcg aagtgcttaa ttatatctgt caccaagatt ttcagacttg
    31321 attgaagaag aaaacatgta ttacctaatt gttggtttct ctgtactaac ttttatctat
    31381 ctgcttcttt gcttggttca gagacaccgc aggctcagcc atgttcctgg ccctttcatg
    31441 gcagccttca cagacttgtg gagagctcgg gttcagttct tcaatcctat tgttccgact
    31501 ttgctcgagt tgcaccaaaa gtatggaagt gtggtgagaa tcggcccaaa tatgatcagc
    31561 ctgagcgacc cagggtttgt taagctggta tgctctacca gctagacttc ctgatcaaaa
    31621 tagcatttag cgaaaatgca ggacatcttc gacagggaca ggtcgttatg ggccttgcta
    31681 agctcgggtt caagagagtc tcccactggt actcgtggca gccactattc tgtctcgaga
    31741 ggttcatctt ccaaaatcgc cgttggagtg gtcgtcttgc tggcccatcg aaatgggggg
    31801 tcgcaagggc tgacaggctt taactacgcc agcagcatgc gtaccgggga attgaacgaa
    31861 atgacgatct cctgtagggc tacattagag ccagtgaaaa gtatccggat acgctacgcg
    31921 ctggtaccat cgtcagtctt gtcaactcta ctgtttctgc cggtgcagat accactgctg
    31981 ggaccatgtc gacgattctc tatctcttaa tgaaacactc tcgtgcccga gaatgcttgt
    32041 tgaaagaact gcaagacgca cgcagtcagg gacgaatgtc tgctccaatt cgttacgttg
    32101 aggttgagcg cctgccatat cttgatgctg tggtcaagga atctttaagg cttaacccac
    32161 ctcttgctgt tcccttggcg agagttgtgc cggctcaagg ttgctcgctc aacggtctca
    32221 agataccagg aggtaccatt gtcggttgta ctggaactgt gatccaaagt aatcaggcaa
    32281 ataaaccgca gttctgatgt catgaagtgt taacacaatg agccaactac caaaatcgcg
    32341 gcatttgaaa tagaatgaat actgtaatgg gaagaaaaaa aaagggtagt attaagaact
    32401 tggatacaag catatgaacc tttgcctgag tttatactac tccgttagca actcgcgcat
    32461 aatattacaa tcctcttcta tactcgcggt tatgactaac tgttgcagtt cccgttcgat
    32521 gtaccggcgt ggaacgtcgc gccgcacatt tcgaatatca atccttttct cctaacattg
    32581 ccctggctgt cattatgcca gagatgacag ttgcatacac cgcgtgattc atcaaacaag
    32641 agcctaaatg aaaacgcttc ccgaagtcaa atcctctctc ataggaaaac aaagtccacc
    32701 cctttactca aggtaaacct tgcatactga tccaacttcg ttaaggccat tactcattag
    32761 cgacttgaaa cacttgctgc cttcgatgca tctgcctaag tgtcgacctg tggtagaata
    32821 tctatcgagt ttcattctga aatcaatctt atgttcggtc gtttgatatc ctgctgcata
    32881 atgaagcccg caggtaccat tcggctcctg cgttggcttt tattaccgcg tctggtcttg
    32941 gcttaaagcg ggacttttct accccactat gacgcgatac aagctacaat tgtgcatgac
    33001 gaacatagta tatccctcgt gttgcgtcct tttctcatcc tggacaatta tcaagttggc
    33061 agtgtgagtc gtccaaccat cactatgaag tttcaaagat tccctatctt gactgtggcc
    33121 ttggcgactg gcagtatggc actgtcgagt aaaataagcg agacatacat tggtcctgag
    33181 aacggccatc tggttatagt cggtgggaat ctccaatccg acacgatctg gcaaaagatc
    33241 attgcgctag ctggtgggcc tgaggcgccg cttgtggtta taccgacggc gggcggtgaa
    33301 ccgacatata acgattcctt gtccagtgtt gcctcctttc gccgaaatgg cgcaaagaat
    33361 gtcacagtcg ttcacaccta cgatccagcc atcgcggaca ctgaggaatt tgtagcgccg
    33421 atccgggaag cgaagggagt cttcttcgac ggcggccgcc aatggcgtct ggttgatgca
    33481 tacgctggga ccaagaccga gcatgctttc caagctgtcc tagaccgagg gggtgtcgta
    33541 tctggctcgt ctgctggcgc gagcatccaa ggctctttcc ttgcccgcgg cgacacagca
    33601 aataaccaag tcatggtagg agaccatacg gtcgggttcg gctacctcaa gaatgcggca
    33661 atcgatcaac acgttcttgt gcggaatcga catttcgata tgtttgacat tctgcaagcg
    33721 taccctgggc tgctgggagt ggccgtagat gaaaatactg cgctcgtcgt tcaccagaat
    33781 gaagcagaag tatatgcggg gacgtatgta ttgatctacg acggcggatt ctggtcgcga
    33841 gaagaacaaa gtgaactcaa gaatctgccg ccaccggaga gccggttcta tttcttacga
    33901 ccgggtgaca agtatgattt gggacttagg aaggtaattc aggtggagga ggcaacggaa
    33961 ctatagagtc tagcttagct atcaggtctt tcctgttaac aagagcctat gtattttctt
    34021 actgaccgac gcaaaaccct gcagtttcga ttattgggcc tggaaacttt tgataaggta
    34081 gcactgatag cgtagcgaag aagcgacctc cgtggttaag tgcgatgaat cgagcttgct
    34141 ctcgccgtgg caacatccac gcgctataga atactgttga tggtgctccg gatcaatcac
    34201 ggcaatttca aggtcccgat gggcttgggt agttgagatc attctttcga ttcacatact
    34261 gagacttgga cttgctctaa attgtctatg acttgtggga acagtgtttc gacccatagc
    34321 cgatatcctt caccgttcaa atgaacatga tccaccagat ggacatttct cattacggtt
    34381 tgaggcgctt tgatgaagac aacgctcgta tccgtcatag tggtactcat tgcccttgcc
    34441 agtttctcta atttggcgtt ggcctcgttt accaagcgct cctcgatatc cgttcgatgg
    34501 aacaagccag tgagcagtac tcttgatctg agccctgcca tgtgagagac tatttgcagt
    34561 agtaggcata gcgaccctat actggcatcg gaaagcccgc gcttcgggtg cagattattc
    34621 gttccagcat ggatgatcca gagtcgaatt ttatatggcg caagcagatc caccagcccg
    34681 ggaagttgcc gttctggatc gccctggagg cggtacaata tgttttcgaa cttgtcgccc
    34741 cccactccag cgttgaatac cctggggagt cgtcggagct ccgttgtact agactgttga
    34801 agactttgga gcgagatgtc actcagcaac gtctcagatg gccagatgtc aaggcttgcg
    34861 ctctggcctg tggtctgcat acgctcaatc atagaatcgc cgaggagtat ggcgtagggg
    34921 tccacagccg agtctcgcag gagaggaagt tgctcattcc tggatgtcat gtaggagcgt
    34981 tctttgaacc gtgagcgttc ttgcaacagc tgtcgaaatt caaatggtaa agggcattga
    35041 ctctcaactg ccggggaacc ggaacacgcc atttcttgcg tcgcgaatag ctggcaccaa
    35101 gtcaattgga ttgaatactg gaaatctgcc ttgatcttgt gatctaggtg catcatagat
    35161 tgaaagaatt cgtccatgtt atgtacgaga actatttgca ctttgacctc gtgaggacca
    35221 accaattgcg tgttaaatgc tgcaagtggg tcatttgacg gtgtgactca tgcggacaac
    35281 taagctgacc ctgccagatt tctcgatgca accttttaga aggctgtact tgaggaatct
    35341 ttctgaactt cttgacggcc ccagggataa cgaggggcaa ggatagaagt ctcagtgcaa
    35401 tggagtctct tgctatattt gcttatggct ttctaccata aaccacatat acaaccatgt
    35461 attgtcgatt ggccttattg cagatctctc ttttagcctc atcaataagg ctgtgcgctt
    35521 ctcgttcaga aagcgtgagt ctcagagcct tccaaggggc caacaaaccg ccatcaagca
    35581 agttcttctg catataggct ccagccaact tcagtctgcg atcacctttg gcccaaggac
    35641 ttaccggcca gatcagcttt ttctcttgca cgtcaacgaa accaatctcc tgtagccaca
    35701 tggcataatt ggcgaccacg tctatgtcgc ggcccatgac tgtcttcatt cccgtcatca
    35761 ccgaaaaagc ccacctttga agcgctgaac cttccatctg gccgtccatg ctaccgatct
    35821 gggtcacggg gaaatcttgg tactcaatcc aggcccccga attcatcgac ttgaaagctt
    35881 ctcgcatcat gcgccggtgg tcattgaagc acgtgaacac gaaccgcagg tggacaaagt
    35941 cgaatttcca ggggaacagc cactcttcct cggcatcgtc cttcacaaag gcacagttcg
    36001 acggtgcatt cggcggctgg attgcgctca gatcgctgcc tacgacttga cactctgggt
    36061 gcttctcagc gaagtcgatg gcccagatac ctagtgggta gtatttctta gcccatcgat
    36121 ctttcagtca ccagtggcac agctgaatca ttacctgttc cagtcccaat atcaatggcg
    36181 tgcttcggat ttgatactgg ggcaaggtaa tgctctcctc ccaaaagtac ggtcattccg
    36241 gcatgctgga agtctagacg atcttgctcg gcctaggagt ttggtcaaaa tggtgtgtaa
    36301 gaagaatatg ggcaggcaga aagaaatctc acgccgtcgt tcggcaggag ataacggccc
    36361 tgcttgaact gatgatatgt cctcccaaaa tctcccacga cagattcagc gtcgaggact
    36421 gagcttccag agggaattcg atctagttcc tcggggaacg tgcgatcagg ctcgaagaac
    36481 ccctcaacgg cgtagtgatg gctgggtgca ggttgcaaca gcgtgctcgc gctgtgatct
    36541 gctgacgacg aatcagaggt tgatccgacg aggactgatg gcgatgaaga ttgagagacc
    36601 cgtagtaaag gactgttctg tgccatcgcg attctaccta atgagatagc ttctggacat
    36661 gttttagaaa catcaagaaa caacgtgtaa cgtgcttctt gggtcatgtg tcagggcggg
    36721 gttctgttcc ggtgtaacgt aaaggaaacg attaagcgat ataaccgccg ccatccttga
    36781 ttgcaaagag ggtctgactt tgactcatag atggatcggc ccgaaacctt gtttgaatgg
    36841 caaggcagtt ggtgtattca tttggatctg ttgcattttg acgcgtgccc acggagtcta
    36901 gttccgtcgc ggagatatag gatcatatgc cattggttgg tacacttcca caaaccttcc
    36961 cagtgtctat ggaagatatg ctatccgcgg tcatagtatt ataattacca taataaacaa
    37021 ttgttaatcc ggtctttaca gagtgggcgg caccgccgtc caccttcaga gctgatactt
    37081 tgcagaaagg tttgactatc gcttttccag tgctaacggt ccactctaac tccagttttg
    37141 tgttcaccgt gtaactcatt tggtaggtaa ttggcatata attcacgaga tgcatcttgt
    37201 gtcggcacca tttgctggct tacgtgctgc gggcctgtcc aaacgggcga tggccctggc
    37261 gactgatatg tcgtatattg ggtcatcggt ggcggtccag aaagttcctg cgcataggtg
    37321 tgaccttgcg cagactgctg tcttcttcga aggaggatca cgatccatat acctaggcct
    37381 atgatgatgg cgccagcgat accacccacg actggccctg ctatccaggc aagatttcga
    37441 gaggaagtag ggttagggtc ggtaactgaa tcagtaggga tcacgctgct actactagtc
    37501 gtggtgcttg atatgctagt actcctcggg gttgcgctcg ggatgcggtt gcttgtggtc
    37561 gacgatgcgg tcgacgatgc ggtcgcctgg gttgacgaag acgactctgc accacctgtc
    37621 gtctcttcgt atagagttac ttttcgggag acagtgtcgc atgcgtagac ggtcgctggt
    37681 gcgctgccag tattgagatc gctgtagacg tagatggtgt agcatagatt tgatccactg
    37741 ttaagtgtca gctactccaa agagtaccaa gagtagagga gtcagcactg accatgggaa
    37801 ttgggtgttg ggtgccagaa gtatcgagct actttcacag tctgttgcga tgatgaacgt
    37861 tgaagctgtg gtcggtctgc aagctgccca tgaactcgag cgggacagag tagacccgga
    37921 tacacaggat tgagggtaat ctatgggacg caaactgctg ttagccaaag acgcgagact
    37981 cgcgtttgat tcaaagcagc acacgcacag tttccactcc aggatgtgta ccctatgaag
    38041 tttggtccga caccctcttg tcgccaatgc agttctaagg tcggaggagg agtgatgagg
    38101 ggatcgctag ggagagcagc cgcatgagag cacatttgaa tgaatatgat acagcatatt
    38161 gaaaaagtgc ttagtatgcg gaacatgtga gacattgtat gccagcggtg gcggcgacta
    38221 ggccacagga cgtaatatga tacgcaacta agttgcacaa cactgaccta agtttgagcg
    38281 gtttttgatc aagaaggaca gaggaaatca ctagcgaagt cggcatttag ttccaccgta
    38341 ttattgcttc gggagttcga gcaacacatc aggctcggta tggcatcgca gcgattcgca
    38401 tgccactaaa aacgccacaa cgttcagctc ttggcatcga catcaacctt cttttcgtga
    38461 gtgcttgaat gcaggtatgc cacccaactc ggcatgcacc tttcatgtct ggttcgcaat
    38521 tggaaaatcc tcaaggcgcc tgagttgcac caagcgttga aagcttcgag tacgggtcat
    38581 gttcaatacc ggatgccttg agtccagttg ggtcttgcag caacaaggcc aagaattctt
    38641 tcttattact gtctgacact aggtcaaccg gtgttcgtct aagtgatcat ctgggcggag
    38701 taaatgaatc caaacacgac tgggtcataa aatagtcaag caatgttggg cgtcattggc
    38761 ccatcaaagg aactcttgaa aaacttacac tctcgtgctt cactcaagac ctcgattgct
    38821 gttgcgtagc ccctgctatt tggatttgcc aaggagacgt cacatgaaaa cctccgatag
    38881 gttttgcgct gtgacgttca gtccacgcat tactaatatt gaggctcaaa tcttgacctg
    38941 atgtaaaggc tttgtggtgg cccgtatttg tcatccgtct catccatgtt tttggtgacc
    39001 gtggactcta aggggccaat aacgtggcat atgcagcctg tgtagatcgt atggacgcaa
    39061 cgatgtactg ctagccagag cctgccaggg tgcccaagaa accaggtcat tcactagcat
    39121 tccctggagc tgcagctgct gttcatcgct gtgtcccaca ctaagacgcc aaggtgatac
    39181 aggtgggcat ggatgtagac ttgggggtct tgtactgtgc tgttcagatg aaccagccgg
    39241 ggaagggaca tggccggaaa aggtgtagtc tgtgccattg cgaagaaccg cctcggccgt
    39301 cacgtcgaag ggggaatcgg gctcccacgg tgtcacacaa gacacaaggc acccacggga
    39361 gactcgtcgt acgtaggggc cttggggcct agtaggtcta ggcatgctct gcagcgagaa
    39421 ggctttctcg gccagttcta atccgaaagc tcggaaatag tcatattgag ttgggacagg
    39481 tggtatgatc cctgtcgagc tggccatgga gccgtggacc gctcaaggga tctattttag
    39541 cgcgcctagg cgtcggtagg accagaagtt tgtgctaaat cttgacttgt ggggcgctaa
    39601 agggcactaa atctagtctc aacgacagtg gacacgaaac gaatctgaca acgcaagaat
    39661 tgttgcgcta aatctgcgat cgcccgtccg taatgcattc ttacatgctc gcctagaatc
    39721 aggcgtgtgg catcctaggg cagctgagac atttcagcgt ctgtttctgc tacggcatct
    39781 aacctagccc ggtgttggaa aagtgcaccg ttttgacgtg ggctttgcct caaagtatat
    39841 cgagccttgt gaagccgggt ttccgccatt caaggtcgca atggtggcgc gcgccgtgtt
    39901 tgaaattgat tgaggcaggc cggtgtgatg ccggaggagc tcggctttca accactttga
    39961 gtcgcggcaa gtaggtatca cacgatccaa gatttccgtc atcgaaggga aatcctaagt
    40021 catacagagt gaggacccgt cgaagatgag gacatgttac gtggcataat cagggccttc
    40081 atatggttga aacataagct tttcacatcg atcgtccata caataagact gacggtttct
    40141 cggggtagct aactgctaag cgttctccaa cacgtgctgg actgctactc ttggccggct
    40201 gaggtctaga caccccacct gtgacatcga agccggagtg tctacatttg gccggcagct
    40261 cttcaatcct tgattgagag agcgtgattt gactttgtgc gccaacctca gtgaccacaa
    40321 agatagcctc acttttctcc gcaatgcagg ctctcgatag gggctgagtt tcatcgcatg
    40381 ctgaagacca ccggtggcaa ctatgcaagc ctgaaagccc aactggtggg aatcttcata
    40441 cataggtact tccttaagct gtacgaaatt gcttcgctgg tgtggctccc gtccaagaga
    40501 agcggtgttg cctatcttgg cccaaagcaa gctccgacta actggtgtat ccctgtctta
    40561 tcgccggtgc ccgctttgta tacaagcgat tgataagttc agttacattc gttttaacac
    40621 tgaagagtac tgtaactatg aaagctagat gatcccggct cccgccgaca tgcaaaggcc
    40681 ctgaacgatt ggtgcatgtc attttaaggc aaggatggtt gcattgatct ccgcatggac
    40741 tggagcagtc ttttacgatc aagtcgtcat tgtgttctgt cttggagacg acaaaggtac
    40801 ggaccacaga tcatgaagcc ttaacaccag ctagagggct ggacggtaac gcgacttata
    40861 gcttactgag agcttgaata gaattcggat atatgcctga gaaaggggac gtgggtctgc
    40921 ccatcagctc tccggccact caagccaagt tgattgtaac attttggatc gagccaagct
    40981 cttaatatag gtggaacttc caggcttgcc aaatgcgaac aactacacca gagcgggagc
    41041 aacgtagcga gctctccaca tcaacttgct acctagatcg aattggttta tgatctgtat
    41101 cgagtgccga ctgggcgagg gcgaacccca ccagatcaaa atctcctagc cccttgcaga
    41161 tgcagcctca cggtgccact ggcagatccg gggaccgtga ctcgccactc ggcgcggcgc
    41221 agagcatccg cttttgacac tggagaccat gatagctacc tagcgtgtca aaataatagt
    41281 gacgggtggc gaacaagcct gctggacgcc gcattgcgca ctaggcgttc ccgggcattg
    41341 cgctgaatgc atgtcacccg caatggtacg gcgaagcctt tttcttccgt ccctgtccct
    41401 ggtcctcatg actgttaggt aaagaagaac acgtctgttg cggccacctc cgtgatctgt
    41461 agcgcctctt caatcacgca agcattggtg ttgacggaca gagttgaaag ccccgatgag
    41521 gtctcccctg gttcagatgc ctctccagcc agtgcagtgc gagtggctgg gtcaggctcg
    41581 cccgtcgacg aatatttgag caaaccccac cagggggtaa gaggtaccta tagaagcgcc
    41641 attataattc ggcaagaata aaataatccc caatggtgga ctgatggtac gagcttctca
    41701 acggatgcac ttaagcactg cagttccaat gcggcgactg taccagcccc acctaaggca
    41761 agtacacacc acgtacgaca ccacttatac cctacctagg tgaactgcta gtactagtgc
    41821 ggggattaag agccttggct gcactctagc ctaggaatct agtgcccgct tgcccgggta
    41881 gcagacagcg atacaccggt aagatcgtgg gctaggatat aggatagccc caccactcca
    41941 gacttttact agcgcccgcg caaaatcgac cacacaagct ggacttgatg ccagggtcag
    42001 ttcgctgcgt aatgaccagt ccttcgcctg tcgcgagggc agttattgat gccacagcta
    42061 cgagtactgc acccttgcct gcctgccttc ctggtgcgat cagtgcaccg agaaatcggc
    42121 cttgggttct cgcttgcaag taggttggag tgtctgtcct atttggcatc cacgctccct
    42181 gaggtggtgg caaggcaccc gcaacagaac ccgaaatcca ttcttttgaa ggaagtcgga
    42241 agtctaagga gtttgttcat tggaattcgg tggttcggca ctcgggagaa gtgctcgatt
    42301 agcttgcgcc ccatgcgtgc gctcagctgt ggcccccatg ggaacaacca gctgcgaagc
    42361 cggctcccgc aaatagtgtc cccgtggtgc aaactctggg taagtgcttc atctggcggt
    42421 atgctgccag aatctgccag ccgcttgcgg gcgcggacat gacgtgacgc aggtagtgct
    42481 cctcacacca cattcatgca tatgtagctg tgtagttaag atctagcact ggcgagcgag
    42541 gtatcatact tttggtacct gggcgacggc gatgaacagc aaggattatg cggttgcaga
    42601 aaggttctgc tgtccgagga ctcgtcgtct gaaggtgcca gtaattcgtt gcgagctgct
    42661 gaaaggcgat atgacaggtt ccttcgcacg attcgctgga gtcggggacg tcctgtcccc
    42721 acttcactac ccaggtactt tcaatggacc atcattgctg gatgcgcgcg ttgccgtagc
    42781 tcaagaacaa aatgccaaga aacctgggtt ctgcctctca agactgcccc acgggctttc
    42841 ccaagtacat gattaactgt acccatctgc tgctagtccg cctcgccaac ggagttcgga
    42901 agttttccgg ccgccagagg aagtgggagg agagactgag gtgagggaaa gcgggcttct
    42961 gcatcatgcc tggaaattct cattggatcg agtgcaatct cctaaatgga acatgccctg
    43021 tcccagctgg tgctacagac cctgtgccct cagtcggccg cttggtacct ttgtctaggg
    43081 agatagcccg tccctccgta gatattcaaa tcacgatgcc gcccgcggct tgtttctgaa
    43141 tgacgcatgg cctttggcac gaagtaggat ttgtattgca acgattcttc ataggcagat
    43201 cacctcccac gctaggtcct ggccgtggcg ggttgagcta aagtatgcag ccctacaggc
    43261 acctccagca gctacctaga tacccgggta cctactgtgg gtacatacat agtatgtagg
    43321 tgaggtaaaa ggtaaaaagg cgaaagatgg atggattgcg gggaggccca taagctacta
    43381 gtcatgggta gtaggagttg caatccacac ccagctccac ctaggcatcc agccaaggta
    43441 ccagggccgc cctcctgttg gtccagacgc gaatcatatt cccgagtctg gatagcactg
    43501 gctcgtggcc cagggccagc caattcaacg gtgctatatg tctggtccac gggggtgcca
    43561 agcagcagaa gacccctgca tgcccgcctt gtcaagcact gggcccttgt cctgtttgtt
    43621 tcgccaattc tccgtcccgc agtcgagtct tcggccactg cggcgcgggg cataatggaa
    43681 gggcactgat gacgaagcgc cgccgctgct gcacagtgca tgggcggatt attgatctgt
    43741 gatctatgat ccatggtact tatgtatccg gctgcaatgt cctgcatggg acgaacttcc
    43801 ccaagggacg attgactcgg ccgatgcaca gcagccagtg ggcggcgcag ctcacggctc
    43861 gattgctcgg cttcgtattg cgcagaccat ggggagccgc tgaagagcaa ggccttcccc
    43921 cagcagacgc acgtccagac gcatgtccag ccgcccccca cccccagacg tccccaggac
    43981 ccttgggttg ccggcagtgg acagcttggt tgttaccatg ccggaccagc tacctacctc
    44041 ctacctccta cctcctacct cctatctccc tctgtgctgg cgtggcgccg ggttcctgtc
    44101 ctttgccccc aagactgcgt cacccgctag ctacccagca ctcaccgagt aacccttagt
    44161 ctcgtcttgc cgtcgccata tagacagctc gctcccacat ccattctctt gttcatgtcc
    44221 tcgtgtgctt agctctccga ctgcccgagt gaccgtgttc gttgtatata cacgttcggc
    44281 cccgtgctcg cgcgctcgaa caactctctt gacctgcgtg acaagtcccg tcgggcacca
    44341 cggtttcttg ctcagaacct gctgggcctg gctcacctct tatatatccc catcgctcta
    44401 ttgtctgttg ctacatgatc gcgatcgggt cacagctgaa tcgagatcgt cgcctcccgc
    44461 accgcttccc caacccaacc aagctctgat tgtgcactct gtcgtcgctg tatagtcacg
    44521 ccacagccag catgagcccc gcccagtcga ccgttgcggt acaagggtcc acgtggtacg
    44581 caaatgtctc attcaatatc gcacaagagc tctaggcctc tcctccacgg cccgctgttc
    44641 tactccacga ggcgctgacc tagcaacagt tcgcttgagc tcgcgggcag ggccgaggac
    44701 ccttcgctgt cccacttgag aaccggcttg ctattcctcg atcgtgaaac atcggccgtc
    44761 gagcttggga tcggtggcaa cgccgcaagt gggcaggatc gtgaacagcg tcgtgagagt
    44821 gtccttcggc aagtcgatcg tcagttcggc gggcaggagg caggtcacag caccaatgct
    44881 gggcctccat aaatcgagct gtaggagcgt acggcctggc gtgcgactcg gcagttgatg
    44941 tcagggtgag tcggcctgtt cttaggtcct tcggttcatg cgtgctatgg tcttcccaca
    45001 tgctaactcg cgatgagcag cctcacgagt gtccgggtcg gaggagggcg tatgagcagt
    45061 accattttgg tttgaacccg gtgattgctc cgttgtggtt gttgggaatt tggtacggtc
    45121 ggcgcatctg ggaaaatatt tggattgcat tcgatggata taccccgtgg gactcgatgg
    45181 ctagtgcaat tgagttcaag acaacatacc tttcttatat attggaactc tcagtatctc
    45241 aaagtctatc agtgccaact gtttgacgcg agccgttgac acgtgtgaac tgatccatgc
    45301 cttgaagtat gaacaagaac gaacagcggc tccttgtgtt cacagacgtt ctctccgtgg
    45361 tgggacacgc caaaggtcaa tgggatccag agttgtgtta tatgaacgcc gctggctcac
    45421 cattgagata ggcgcaggtt tcttgccgcg ccgtcttcct cagagcaact caagagctcg
    45481 ttccatgaac attggtggca ctgtgcgatg actcttacgc acgcgacgtg tccgaagtag
    45541 gagtctatcg gatccagaca cacccatggc accttaccag aagaagaggc acggacaata
    45601 tcaggatcag aatgtccttg tgaaaattca gtcctggaat tatggccctg tgacatactt
    45661 tagaagctga atgagatgag tgttgttgat aggaataaga tgtggggagg ctgaggtgtt
    45721 tcgtgttcta cgacgcggat aagatctgtt gttaaccgtt gaaccaatca ggagttgacg
    45781 gtaaaccccc acccgtggtt tccgataccc gagttgccgg ccgagattgc ctccaatttt
    45841 cccagcccat gcaagctgct agtctccagg ttcgtttccg actccaagtc gtgtatgata
    45901 cttcgattgg ttctcatatt taatggacaa ggatgaaccc aaagccacgt ggcaaaggag
    45961 accaatctct gatacggttt cctgctgttt ctgaggaggc ttagaagatt aattggccgg
    46021 tctcatcagg tgtcattcaa ctgtaacaat tgcgtccagt atgttgtgct atattttgca
    46081 ctctcatcgt gccttgctag agtgattcct tgtttctagt caacacgtcc aatcggaagt
    46141 atagatacat aatctaaggg ggcaggttcc ccgccgtccg gagttcccct gatcgtaagc
    46201 acggcgcctt tctcaacatt cacgcccttg aaatagactc gggccgctga atgtccattc
    46261 aattgagacg agaatgtgtt gccaagctta tcctcgagat taccctccca ttttcccaga
    46321 gtctgcccgt tgaggaggat ttcatacttg gcacgaccgc ccatcacgtc atagtaatta
    46381 accccaatgt tatacacacc cgaggggaag tccaaggtgg cagttgcggt accggttgtt
    46441 tggttcgacg atgtcgtgat ggccttccga cccgatgcag tctcaaacgg tgtcaccgag
    46501 acggcctggt agccactcaa cgtcatcttc tcagcctcga tacgccacgt gtggttgcca
    46561 acgcgccctt ggtcatcggg tatcgatgac atgttcctgt agaactcatt gatcgcatct
    46621 cgccagacga tggcgtggcc ggtctgatac tccagacgga aggcaacctc gttgaaacgc
    46681 tcatcatcaa tgagtccctt caacgacgcc cacctctccg gaaaactctg caccgtctca
    46741 gcacctgcgt aatgagcgtc atagaagtgt tggatcacgg tcttgcccga tttaagtcgc
    46801 tgggtgtaag gcacgtggtg gaaccacagc aagaggtcat ccggcgtcgt ctcgatcttt
    46861 tcgtacttcg ctgctatctc tggcggatat tgccccgaga acccagtgcc gttccacact
    46921 gttctatcca tgccaatagt ggtcgcatca gctcgcgtcc actgtcccca gccattgccg
    46981 tcttgcgaag ccggattcgg tccgtaatgg gggcccgtaa tgtcagtcag agtctggatg
    47041 cccaggttgc cagtgtagtt ctcatatgcc ggccaggact ctagggacat gtcggtgatc
    47101 gtatctatga cttttctatc cgagccgaaa gtcaggtgtg cccattcttc tacaatctga
    47161 gtctcatcgc gcaaggggtc ccaagcgagg cgaccgtagg catagaagtt ggacatggca
    47221 aggtgatggc caagccacgt ggtgttagtc ccaacattga ttacagaggc atacccgttt
    47281 gttgaccggt tgaaacgatg gccagtcaag atatcacgcc caatcactga agactgccct
    47341 tcgaccttca agtcataatc cagtatcgtc ttccataatg gtggcaggta gaccagatga
    47401 ttctgctgtc ctaggtactc ttgagtgact tgcaactcta tagccacatt actctgcagc
    47461 aggttggcaa acagtggcga cggcggctcg cggacctgga aatcgatagg tccatatttg
    47521 atctggatga ccacgttgtc gtcgaactgg ccatcgaggt gcttgaagaa atccacagca
    47581 gcattggctc ggtcattctt ccagttgtcc tcagtgagat gatggtcgta cacaaaggca
    47641 cggaacatca cgagaccatc accatggggc ttcaatgcct tggcgaacaa gtttgcccca
    47701 tcggctaacg tgcgattata ggtcaacggc ccgggttgat cttccgaatt ggcctttacc
    47761 aggaaaccag caagatccgg aatgcttcga tagagctccg ccgtcttgtc gtcccagaac
    47821 ttgatgactg cagaatcgaa ggggtccgaa gtggccaacc ccccgttgtt ccgaggcgcg
    47881 tcgaagttga gtgagagcgc aagccgaacg ccccatggtc tcatggcatc cgctatcctg
    47941 ccgagcccgg caatgtttgc cgagttgagc aatgggatgt tcgcggctag agctgcgttc
    48001 acgttgttca ccacgaggcc gttgatacca accgacgcca aaagccgtgc atactgcgag
    48061 acacgagtga gatcactcac gactgcgccg ttcttgaaga agatcgaggg tcccgcatag
    48121 cctctctcta tgctaccgtc tagattgtcc cactggtttg cccaccgaat tggggcacta
    48181 gggttgctgg cataggacac ctcagagaaa tttccctgcg caagcatgga caagtattcg
    48241 aaagccccat acagagctcc gcgttcggta tgaccgatga tccgggcccc ggagcctgtg
    48301 gtatcgaggt agaagccatc tccggtaagc tcgggcagat tggcgacctg gccagcggct
    48361 gatgccaccg agtcgagggt accaacagtt atgcttgacg tgtttccggt cgtagtcgaa
    48421 ctgaccttga gctgaacgcc cgtaatacct gcgatgccct tctgaagctc tcgcccggcc
    48481 gtgaagatcg ggcttaccac tgagtcgttg agcgcaataa taacccctgg gattctagcc
    48541 ccagctgcga catctcgagg caaacttgca tagcgcagcc acccatcaat cccgttctcg
    48601 gcaaaagcca gcccaagaaa ggcgaaaacc agtagtgtta gcatcttgcc gtgtcgaact
    48661 gctaggtctc tctttgatag ccatggtatc aagtgcacct aagtgcgtcg aacttttaag
    48721 gtcagcagtt gctgccaagg cgcagaaact cttacgatgc gctcattcat ggagatatat
    48781 ttgactttag gctaaactaa tatatgcacg acagcgggct gacaggggat ctatggggtt
    48841 gttcacgatg cctgtcaaga cctaccttgc ttggggattg ctgtaaatgg caaggggcag
    48901 aacgatcccc tccccctggt gctgaaattg cggggtagta ttagcatcat caacattgta
    48961 tgaaagaccg ggatgatacc atgtgatgtt gatctatatc agtttcaaat atagttaggt
    49021 aatgttaata tcgaaagccg ttaccaatga cataaactcg tgtaagaaag gcgaagttga
    49081 ttaggatgtt gtacgagagc acacactaaa gtgcaacttt cctcgagctc agctgtttgc
    49141 actgagatgc agctccatag atccaatgtt tccacgatga catctaagat gactcagaag
    49201 agaccttcta ggccaaaaat tagatcaaat cgtattatcg tctgcaatat gggcgcttcc
    49261 gagtaacgcc attcgcaact ctgaagtaaa gtagatcgta cagttgagtg ttgtggtgat
    49321 atgtattctt atatgctcca agtctatgta cacttgtata ggcctggcaa agaaggtcct
    49381 cagctcattt tcagaactct ctcaaaccat gtctccacgg ccttccaccc gtcctcctcc
    49441 aggctggaaa ccaagcctac atagccatcc ggccggacca cgaccacggc cccctttccg
    49501 ggatcgacgc cgtagccctt gaacgcctcg ccgtggccgt tgtgatagct ctcctcgtcg
    49561 acgaagacct tgtcgtagtc ccagcccagc ttggagtcga aggggtggta cgtctcgtgc
    49621 agatcacgga ggatctcaac ctcgagccgc tttgagttgt gcagcagcag aacgtcgacc
    49681 gcgctcggcg ccgcgtccgt cttgaagcgc atcgtgccgg cgtgcggatc ggcccccggc
    49741 gagaggtcca tcttcggcgc gcgggccagc acgtgctctg ccagccaggc accaagcgca
    49801 ttgactaggt ctcgccgcgg cgccgataag atatcgcccg cgaacacgac gatccggaag
    49861 cgtccgtcag acggcatctt gtggtgcagc tgccacgggc gggcgccggc ctgggcgaca
    49921 acctggaacg acgggaagcg catgccgggt ttgcagttct tagccaggtc caggatgctg
    49981 tcgacgccat tcgacggctt gtcctggtca gatttgagat ctgcagcctt gtcctcgttc
    50041 aagagctggt gtgcttcgcg gggcttagaa acgagggcac tgggactgta gtccaccccg
    50101 atgccgctgg taaactgttt caagcacacg cgtattagcg atcagggccg ttgtcagact
    50161 cgacaagggt agctttttac catgtggctc atttcaaaag ccttgctgaa ctcctccatc
    50221 gagacgcccg tctcgtccag gatgtccttg gcagggcggc ccgagaacag ccgcgaaaac
    50281 ttgtggtcga aggcaatgag ctcatcggcg atctgcttcc tctcaagctc gtatgtggac
    50341 agaatgctgc gctgcatgac cttcttgcag accagcccga gcttccaccc caggttatag
    50401 gcgtcctgca tactcacatt cataccctgg ccagccttgg ggctatgggt atgcacggca
    50461 tctgtgccac tgacagttag tagtaggctg actgaggacg cgttgcgtta catacctcca
    50521 gccaagaaaa cccggtctac tttgctgaaa tggttgccca ctcgctgtcc aatctgatac
    50581 gcagtccacc agtcgcagta gtggtagtcc agtttatagg ggctgatgat cttccgggcg
    50641 gcgttgaaga tgatttctgg cgtgatcttg ctgcggtcga tccggccgcc atccaccgac
    50701 acctcggtaa gctgaatgta gagccggacg agcttgttct ctctgggaat gatcatcaag
    50761 ctaccattgg aagcgctgtg gatcatggac cggttgcgca catcagctgc aagttgcgta
    50821 caagtcagca agcccgctcc acacggcacg gtacattcaa actacgtcag gacttacgaa
    50881 aatcggtgat ggggacgatg tccaacacac cccaaatata atcggtcatc tcgccctgca
    50941 tctcgaagtc gggtcctaat gccttgcggg tccagctgtg cgcaccatcg cagccgacga
    51001 caaacttggc tttcaccgtc tcctcgtgga cgccctcgcg tgccttgctc cgctccagca
    51061 tatcgcctac atcgtcgccg gccaagttgc tcctgaatag accgtcactc aggttactga
    51121 gccgctgggt cggggtggcc tcctcctcgg tgaggtggcg tagcgttacc gttacgggat
    51181 aggcgtcatc gtcgtccgcg gcagcctcgt ctatggacaa agaagtcggc aggaccatgc
    51241 gttccacttt gactgcagaa gatcccgaag gatggggatg ggaggccgca atggcgtcga
    51301 gaaagaatga ctccatacgg ccttggtgca gcacagattc cgtgaagcgt gacaggccgc
    51361 tgacattgtc tggtgcagta ttattgcgcc ggatgacgcc attctcatcc ggattccaga
    51421 atgaaacctc tagccaagta taagcctttt gtgtacatcg ttaatgacga aaagaagttg
    51481 agggtatata gtaccaatca tgtggtttgc ctccttccag acccgttcgc ctatgccaaa
    51541 actgtcaagt atctcgaggg tccggacttg gaaactggca gtctgtcagc cgtagtaaat
    51601 attgggtgcg atatgagcta aaccgtaccc atcggcctgg ccagaaaaga ccttgtcggt
    51661 cctcttgtcg actatgcgcg tgttgatacc gagcctcgat agccaaagcg caagcatcag
    51721 gccggccggc ccggcgccca cgatcagcac atcgacttgg gagtcagact gggtcatatt
    51781 gaagtaccag ttgagagaag cgtgctttgg tcttggctta ggaaccgcaa agggcaaaga
    51841 atgaggtggg acaagatcaa gtacacggat gttgatagcc aacgaggccc cccgtctagt
    51901 ttctacgtag agagcgaaat ctctaatacg gcaggatgct tcttcaacag cgatacaccg
    51961 actgcgataa cgcgggagtc ctgatcggca cgcgagaaca aagtgaacag tcacgatact
    52021 gaggaagtac tcgatttccc gactgactcg gcccctcata aagctcacat gcatttaagc
    52081 atagcgttta gcgcatgtgg ggtagttttc ttgttcgtga ctctctaagc atgagaaagc
    52141 atgactaaat gaggagaatt ggagaagggt cctccagggt gtctccagaa agtggggtcg
    52201 gatgacggta cctggtctct gcaacagatc gtggcacggc tatggaatcc ctgaccggca
    52261 catggcactg ggctttgtga aacctgatct caccgttccc atggccacgt gcattggagg
    52321 gacgcaaggg ggtcgcacac gagtgcttgc aggactgaac ggtacagttg gcgggcgtgt
    52381 catcctgggg tgtcgagact tggccagcca atcagtcgac ggaagtagtt gatcaaacag
    52441 ttgaacacat tttactgatt tcttgaatgt caatttggac agaacttgcg atggcggttt
    52501 gcgcgtatag attctgggta ttggttgaga ctgacggtgt tgcgcttgtc taatatgtcc
    52561 tttcgcgcac gtgattgtcc tactaccacc ggcacggccc gatgttagtc gccggcattg
    52621 gctgtccgcc caagatcccg tctaactctc caaacctgag acccaatgcc gcgcttctga
    52681 ctgccccgta gcacctcgat ccacggagtt ggtcccgatg ccgaagctac ttcggtttcg
    52741 ttccggctct gggctggatc aaccgcttcg tcctcgtcga cgatatccat ttgatcatcc
    52801 gcctcctcgc caccggactt accaaaggct tggtggtaca agtcctctgt gtaggcccaa
    52861 cttggtgcat caaacttgcc actaacaagg acggtggcac cacctgtctc attgatccgc
    52921 tccattctgt cctcagggat gggagttagc acttgaagca tgccggttgc ctggtcaatg
    52981 ccacgaacaa gcgcgaggcc gatggtgtga gagtacttgg gatccagggt ggtcccattc
    53041 gcgatacatg ggattccttc gggcgtaagc gtcgtgatct ttgagcgcag ccgttcaaac
    53101 gatgatcgga cttcggtgcg gtccatttcc atcttcttgt ccagctgaac atcgttatca
    53161 tcaccaggga caatctcgcg gaatgccagc gcgttctcaa cctcaacaac tgcgaggatt
    53221 gtcccattga tggctgcagc aagtagctct gtcggtgtct gataatcgta gcacatgatt
    53281 cctaagacac ccgggcgtgg gcccgtatac cgtacttgcc agggaggcac cgtcgataag
    53341 ggatctgtcg tccaagtggg tacccctgat ctgtcttcgg catgaaaata agacatggtc
    53401 tgcatggtgc ggagatgagc tgctgtccga gtcgtatact gagttgtctg agatggaagc
    53461 ctggcaactg ttcctgcctt gaagctttct tgtaggcttt cgatgacatc caccgggccc
    53521 ggagccatgt acagaacatg acttggccgc gctttgctaa tgaatttcgt cagcaagtcc
    53581 aggcccgttc cctgaaccca acctggcgtg ttcactagga gcgggagact gccgtaacgg
    53641 ttgcggtagt ggttcaaaag gtcgagtgtt gcggcaatgt acagctctgg gtctgatgca
    53701 ggagacatgg atgccaaggt atgagaccta gcaatggtag cccccagcgc agtttgtgag
    53761 gctgtcaacg ggcggcagaa ggacgggctc agtactgggt cgatgacatg aacgagagat
    53821 atctgccccg gggagccgtg ttctggctga cctgggtcaa ggtcaagaac cgcgatacca
    53881 ttgccacgtc ctttgcctgc cttgtcggtc aagatttggt tgcagagcaa tctgccaaat
    53941 gttgatttgc ccgacgactt ggggccggtg atgaccacag atacaggctt tgatcgagat
    54001 gcaaccagca gactgtcgat ctcacgattc cattcaggtg gagacttgag atcggagagc
    54061 agcactttct taggtccatc ggcagaagta aacaactaat gcagcagtca gcagacaagt
    54121 agtgcacgaa gagggtttac agaacctaca atagtgaacg ttgggacggc agcctttcca
    54181 ctttgcggtc cagaagtctc attccagagc ttcctaaaca agggagacaa ggtgcccaat
    54241 cccctgatgg gttccgcccc tgggtgagat tcaacctcga cagaagcatg ctcaggacac
    54301 cggagaacgg gtagagcatg acagtgtgga gcgtgaaccc agtgtctctt atccgagggc
    54361 ctcagcgtgg cgccgtagag agtgacttca ccgctggcta cgcgtatgcc gtaactcccc
    54421 agaatgacga gacgctgtat gagtgagtcg gaatgtgatc atgaggcgcg aagggctgtt
    54481 tgcctacctc tccctgtgca agtttaagct gcagtttgcc tccagccaac ttcttgaagg
    54541 tgctcttgtt tggtttgaaa ttggagaagt ggatgactgg agcttgtgtg gccgttgtct
    54601 ggctgccctc cagaccgtcc agttcatttt gagcagagtc gtagggcgtc gaggcgccag
    54661 cggaaggcgg ctgtgactgt tcatccagcg ctggtggtgc ctctgggcct aggatcggct
    54721 gagaagcctt tgtcctcctc gacttccgag tggcagctac cggctgcacg tcttcagggg
    54781 tgctggcgct ggccgcagtg gactgctccc ggggagcaga agcaacgggg ctctcgggag
    54841 gcaggcttgc accctggccc cgcgcctgtc ttagacgggc aaacgcactg agagctgcat
    54901 cagtgtgagc gtcaccgacg acgtagggtg gatatgtatt gacgaggatt caccttgtgg
    54961 ctgctctgca gtatcgatct tcctccgctt attcgttgcc atatccaacc cgaaacgcct
    55021 cgctacggca tgggcacgtc ccaggaggaa tctatgggtt cagaaacgct tgcggacgca
    55081 agaactcaca cctcagtcta ccgggacact cgactgatgc ctcttctctc accatcagga
    55141 catccgcacc accttctgtc tggtctgtcg cactgggagc ttgagacagc gtcaactttt
    55201 tagcggggcg actgctcatt gaccaatggc ggtcccccgt ggctggtcgc ggtcgagagt
    55261 ccagtcgggg cgccagcctg cctggccaat caccatcggc gatgggccgg gacgcgcttg
    55321 tcccaaaaat ttattttatc ccggttcacg ttcacctccg ttcacatcgc aattcacgct
    55381 gagcttcaat tcagctgccc ctccacgccg cctgcgttct tcacctcggc gcctttgctc
    55441 aaatccaccg cccgcgcaat cccgacggcc tttcgagcgc agactcaccc gttgacctcg
    55501 ccgaatatgg ctcccaagag ttcgctgggc tccttgagcc agatggccag cagcatcaag
    55561 gccaagacgg ctgccgctaa gccttcgagc tcgctccctg ccgcatccgc cgccttgaag
    55621 ggcaagcagc ccgtcgacga ctcggacagc gacacgagca gttccgacgg cagcagcagt
    55681 ggcagtgaca gcgactccga ggacaacctc gccgccgcca agaggaaact cgacaaccag
    55741 atcgccgcaa agaagcaagc tgcaacggcg accaccaagg ccaaggtgaa cggcaccact
    55801 gccaaggcgt cacctgccac tgcgaaagcg aaagccacag cagcaaccgc gaagaagctt
    55861 gcccaggagt ccagctcgga tacaagctct gagtcggact cggactcgga ctcggacgac
    55921 gaggtcgcga acccggctcc caagaagggc gcagccacta cgaagaagcc cagcacggca
    55981 gcaccggcca gcgactcgag cgatagcggt agtagcagca gcaacagcag tgagagtggc
    56041 agtggcagtg acagtgacag cgacagcgaa tcggaagctg gcgcaaaggt gaagcccgca
    56101 actacagcac agactgtcgc caaatctgcc aagcctgctc tcgaggccga gcaagttgca
    56161 gaaagcagta gtgagtcgga gtctgaggac gaagacactt caactgccgt tgctagagtc
    56221 aatggcgact cggccaaggg gatgtgagct gcttcccctc caccggcgcc ccatgtgatc
    56281 ttgctgaccc gaatccctag ctcgcgccct gagtggctgg acaagtctga ctttacgctc
    56341 cgcaaggcct cttctgagaa ccctggcaag gaagtctcgg actttttgag caagtcgaac
    56401 ctggaaggca agcaggtctg gtatttcacc gcccctgcgt ccctacctat caccgtcatc
    56461 aaggacatgg agatcgatct ggccaaagcc cagtccgggg gcgctattct gaaccacaag
    56521 ggcgatagct acggcctgga cctcgagccc tatgctacca gcactcaggt ccagctgttg
    56581 ataccctcca agggcggaga caagtacagc actggtaagt aagcccacaa cggacctcgc
    56641 caatcgactg tagctcaccg ccgccgacag tgaaccgtgc catcgactcc accgtccatt
    56701 tgcgccgtat ggctgaattc ggcggtgcca tcaaggccag ctctacagct accgaccagt
    56761 atgtgcgcaa gctgaagccg atccgagagc agccaaagaa cctcaaggca cggttcacac
    56821 ccattggggt gccttcccag aagccggcac ctatccagac atcttcgtca gcttcggcaa
    56881 cgaagaagac taccaagccc accccggaca caagcagctc gtctgagagt gactcagatg
    56941 tcgagatgac caatgctgcc accttgcccc cctcagttct gtccgccaag accaaggcct
    57001 ctaccaaagc aactgctggc tcgaagcgga agcagctctc cgacgatgac agctcggatg
    57061 acgacaccag ctccagtgac gacagtgatt ctgagaaacc ttctgcgcca cccgccaagg
    57121 cacccaagtt ggcagagaag tctaccaaac gcgccaagac tgggtcttca tccaggacca
    57181 aggccaagga cacagcaacc cccagctcac aggtaaagaa gccgacccct gtaccacctc
    57241 ctaccgttgg tcgatcagtg tcggacctcc cggcagccaa gggcactccg tcaaaagaac
    57301 ccgattcctc aagtggcaaa aggaacgaga agaagaccaa aaacgctgac accaccatca
    57361 aggccgacaa gaaaatgtcc aagacgccca ttcctctccc aaaacttcca tcgatgagtt
    57421 ccggcagcta gaaatcgcca tctccgcgga agaagaagaa ggacttcaag gctgattgag
    57481 ctggttggac aatccatatt tgattgctat gggctcctgc ctcgagtgac agctggtctg
    57541 gaagaactcc attcagggta tataattgga tggggctatt accaataaca tcaaggacaa
    57601 gcacaagtcg ttggttagca tttgcatggc gttgggggaa aagaatttgg gcgtttgttg
    57661 ataccataga gccaatgtgc tcatgcttgc attgcgagat aggtctgaat ccagaatcac
    57721 ctgattcgag tgctagtgaa agcgtttgcc atgactggac gaggaaatga tctcgataag
    57781 aaagtccctc gaactcaacc acaatacaag tacctcgcaa tccatagtgt cataatcatt
    57841 agtggcatgt ttatcttgaa ccacgtacac cgcgacctgc ttaatggtcg gttcagacta
    57901 tgtgagagtg gttaagttga tagcgatgag gtaaattgaa caaagctgtc catcattcga
    57961 tggctaccgc cttcaacgct gtcccataca cgagccggcg gtatcataag ggcaaaggta
    58021 caaaacagct taggcactcg actgctgcat agtggaagca aaggccatgc tgattgtgtt
    58081 ctgatatgta gttgtaaatg cggtcaagct gtggaataca tggctttgtt acgggcttct
    58141 cggaagatct tcacgcaagt agtgagtagc tcgtcgttca tgtgtgctat gctcgaggtc
    58201 cgggctgatg agccatgaag gaatctcagc aaacttgtgg tgcagcgctg gtcgtccgtg
    58261 gcgaccaagt ccaacttgtt tctcccaaca ccattccagc tcatctctgt gcattcgcct
    58321 cgcaacaccg tcacatcacg ctttccaagg catcggccat tctatcgtcc tcaagatcgg
    58381 tatcacatgc accatcagcg tcatcgtcat catcgataca actccatgcc caattgacct
    58441 ctcagcgcga tcaatcctac gtgatggcat caacatcagt cttcatcgat gtcttgcatc
    58501 gtgttcgtga ggctgctgag gtctgcgata aaggctcgtt tgcacccggc gtcaagagca
    58561 cattcaaaga tctcatgggg ctcattgcgg ccaaggacta taaccattgg acaccgctcc
    58621 acaaattcag aatcgacttc tgccaccgcc tctgtaacta cttgagtaag ttccgcatga
    58681 atacacgatc cgaactgctt gagctactga cgtaagctag atgttgggcc attccccctt
    58741 gacgagcctg acgaatgcga cgaaaacaca gctacaccca tctgcctcaa tgcttttgct
    58801 cgcgtggaat ccgaccatcg ccagaccgcg ggatccatca tacatgccat ttgtgccaac
    58861 agggagatcg accccctgac ggacgacata gctgctcaga ccgactttga cgtgcttttc
    58921 cacggcatcc gccatgatct ggagtgggag agccgctccc ttgagctaca gcaagccttt
    58981 atcggtgcgc ttcgcgacct gcttggcaaa gggggagtga aacgaaccgg accagacaag
    59041 tcaatgaagt ggtttaggtt gcgtcttttc gctaaggtct acggcaggct atggccagag
    59101 tacaaatttc cttcatactt cccaggtgaa tggagtgtca gcgccatgag gacggggcat
    59161 gagcgagtca tcgaccagcg aatgctgtac aatgcattga aatacgagcc agactgcgac
    59221 gacttcgtca gccgtctcta ggagggatgg ccggaaccaa gtccgggcga gcctttacca
    59281 agcgctccat ctaccacacg gcaaccgatc cgccatcgta gcatggctcc ttcgcctgaa
    59341 caatcaccga tgccagctcc agttcagggt ccagaggtag atgtgagacc accttcacta
    59401 cactccggcc ccgccaatct catcccggcg tcagtatggt atactcaaca ccatacagtt
    59461 acccaggggc cttcaggggt cccgcccaag aatccaacta agcgcaagag ggaggaaaat
    59521 gtcgatgcaa agagggatgc ccgcactgtc aagagaataa tgaacaatgc caaataatca
    59581 aattttcacc acatgaaatt ttcgtcggga agctatgcac catttgcttc ggccgatggg
    59641 tcgagttctc taaaccttaa gaaaatcctc agaagatgag ttcaagaccg cggaaggaaa
    59701 gatattgagt ttttgaagat cgacggccat actccccggt cccgaaatca taggtggata
    59761 agatatggtc cagcgcgagt gcaatcacag aggcagaagc gctgcttcgg aaccaaacgc
    59821 ttgcagagcc aaatctccgt tcaagtattc gcggaatact gggccatcgc tcggtccatg
    59881 gtcaagccac tacaattgac ctctcattcc atccacacag atatattcgc atcatctact
    59941 ccagcgtcat cattggtcac atctttgacc tcacaaacgc acgactattc gagataacgc
    60001 caatcgagtt ttgctgacct ctaggcctgt gcacggcgct ctagtacata catcctagaa
    60061 attgaggccc acgatggcat atgagccgcg acacggggcc ttgacaagca ttataatgca
    60121 cttgcaccaa atttgacgga gacagcggaa tcttacgatc ccaggcagat cattttgaca
    60181 tttgctcagt tccgctgctt atcaagtatc aatgtaccat ttgcttttct ttttatgtac
    60241 ccaagtgtct ttgcgattgc atgtctgcgc gacttgactt tacaatagag tggcatgatc
    60301 tttgttcagt ttattgatcg atgcaccctt atcgacggtc gaaatcgtac catctcctcc
    60361 atagtgaggc gtacatgctc ggcccgaccg gagacaccgt tgagagccca gaacagccgg
    60421 atgaaacgac agccttgagg tattgttaac ggaagccaat catctgaagt accgacactg
    60481 gtctgccaac taactctaat ctcgtaatgt gtatacctaa aacgttctaa ctgagcgatc
    60541 gtcggactta gtgcagaagc tagaggcaat tgcaggtatg cttatttccc taggcggttt
    60601 gaaaacttgt ccgaactggt accgccgctt gtgattaagt ggaaacccat tacttttctt
    60661 ctgtactttc gctagtgcat gctcgaaaga ttgattggac ttatttatgc tgcagcaggg
    60721 tgtttacttt tctgcgttcc gcattaagct cctgtcccag ccttggagaa attaaaatga
    60781 cagtatccga cttctacacg cactaagtat cgcatgatat caactaattg aacttgctat
    60841 ggtgatcttg aaacactgcc aaactatcgc aggtttagaa aggcaataaa acgcatactt
    60901 ttcagtttcg cacattcaac atggatccct ggcactgcaa acacgcccca ttacatcgta
    60961 tctgaccttt tagcaggac
//
