# Supplementary material for: Genome sequencing and physiological characterization of three Neoarthrinium moseri strains
Source: BMC Microbiol. 2025 Aug 21;25:526. doi: 10.1186/s12866-025-04274-z (PMC12369201; doi:10.1186/s12866-025-04274-z)
Supplement: Supplementary file 16 — Supplementary Material 16. [file 12866_2025_4274_MOESM16_ESM.zip › BiGSLICE/input/Nmoseri/TUCIM5799/JAFIMR010000003.1.region003.gbk]

LOCUS       JAFIMR010000003        46684 bp    DNA     linear   PLN 06-APR-2022
DEFINITION  Neoarthrinium moseri strain TUCIM 5799 scaffold3_Wmoseri_TUCIM_5799,
            whole genome shotgun sequence.
ACCESSION   JAFIMR010000003
VERSION     JAFIMR010000003.1
KEYWORDS    .
SOURCE      Neoarthrinium moseri
  ORGANISM  Neoarthrinium moseri
            Eukaryota; Fungi; Dikarya; Ascomycota; Pezizomycotina;
            Sordariomycetes; Xylariomycetidae; Xylariomycetidae incertae sedis;
            Neoarthrinium.
COMMENT     ##antiSMASH-Data-START##
            Version      :: 7.1.0
            Run date     :: 2023-12-04 11:58:05
            NOTE: This is a single region extracted from a larger record!
            Orig. start  :: 1289953
            Orig. end    :: 1336637
            ##antiSMASH-Data-END##
FEATURES             Location/Qualifiers
     protocluster    1..46684
                     /aStool="rule-based-clusters"
                     /category="NRPS"
                     /contig_edge="False"
                     /core_location="[20000:26684]"
                     /cutoff="20000"
                     /detection_rule="cds(Condensation and (AMP-binding or
                     A-OX))"
                     /neighbourhood="20000"
                     /product="NRPS"
                     /protocluster_number="1"
                     /tool="antismash"
     proto_core      20001..26684
                     /aStool="rule-based-clusters"
                     /tool="antismash"
                     /cutoff="20000"
                     /detection_rule="cds(Condensation and (AMP-binding or
                     A-OX))"
                     /neighbourhood="20000"
                     /product="NRPS"
                     /protocluster_number="1"
     cand_cluster    1..46684
                     /SMILES="NC([*])C(=O)NC([*])C(=O)O"
                     /candidate_cluster_number="1"
                     /contig_edge="False"
                     /detection_rules="cds(Condensation and (AMP-binding or
                     A-OX))"
                     /detection_rules="(Terpene_synth or Terpene_synth_C or
                     phytoene_synt or Lycopene_cycl or terpene_cyclase or NapT7
                     or fung_ggpps or fung_ggpps2 or trichodiene_synth or TRI5)"
                     /kind="interleaved"
                     /product="NRPS"
                     /product="terpene"
                     /protoclusters="1"
                     /protoclusters="2"
                     /tool="antismash"
     region          1..46684
                     /candidate_cluster_numbers="1"
                     /contig_edge="False"
                     /product="NRPS"
                     /product="terpene"
                     /region_number="3"
                     /rules="cds(Condensation and (AMP-binding or A-OX))"
                     /rules="(Terpene_synth or Terpene_synth_C or phytoene_synt
                     or Lycopene_cycl or terpene_cyclase or NapT7 or fung_ggpps
                     or fung_ggpps2 or trichodiene_synth or TRI5)"
                     /tool="antismash"
     gene            322..1363
                     /locus_tag="JX265_001827"
     mRNA            join(322..360,428..725,786..1022,1086..1363)
                     /locus_tag="JX265_001827"
                     /product="hypothetical protein"
     CDS             join(322..360,428..725,786..1022,1086..1363)
                     /codon_start=1
                     /gene_functions="biosynthetic-additional (smcogs)
                     SMCOG1001:short-chain dehydrogenase/reductase SDR (Score:
                     146.2; E-value: 2e-44)"
                     /gene_kind="biosynthetic-additional"
                     /locus_tag="JX265_001827"
                     /product="hypothetical protein"
                     /protein_id="KAI1880206.1"
                     /transl_table=1
                     /translation="MASKLTLDGGIALAASGVGKETVLAFAEAGARGVVLADVKIEGIE
                     AAAEESRKCGKHANYRALAIKVDITDPESVQHLVASTVREFGRIDYAVNCAGVSFLNTR
                     RGHWKGADHVFSEVIDTNMAGAVRFVRAAMAAMAQQEPLTFTGRHGLRSLGKGSIDVLG
                     STSSLAGIPGMISYTTSKHVVIGLVKSAAVDALALQSAIRVNAVCPCWVDTPMVQLGIE
                     KNPMLKPVIDNLTPLKRAASVDEVADYIIFLSSPYTSFINGIALSIDAGLTLPTPPSLP
                     LS"
     PFAM_domain     join(428..725,786..1022,1086..1330)
                     /aSDomain="adh_short_C2"
                     /aSTool="clusterhmmer"
                     /database="35.0"
                     /db_xref="PF13561.9"
                     /description="Enoyl-(Acyl carrier protein) reductase"
                     /detection="hmmscan"
                     /domain_id="clusterhmmer_JX265_001827_0028"
                     /evalue="9.20E-46"
                     /label="JX265_001827"
                     /locus_tag="JX265_001827"
                     /protein_end="273"
                     /protein_start="13"
                     /score="156.4"
                     /tool="antismash"
                     /translation="AASGVGKETVLAFAEAGARGVVLADVKIEGIEAAAEESRKCGKHA
                     NYRALAIKVDITDPESVQHLVASTVREFGRIDYAVNCAGVSFLNTRRGHWKGADHVFSE
                     VIDTNMAGAVRFVRAAMAAMAQQEPLTFTGRHGLRSLGKGSIDVLGSTSSLAGIPGMIS
                     YTTSKHVVIGLVKSAAVDALALQSAIRVNAVCPCWVDTPMVQLGIEKNPMLKPVIDNLT
                     PLKRAASVDEVADYIIFLSSPYTSFINGIALSIDAGLT"
     protocluster    845..43169
                     /aStool="rule-based-clusters"
                     /category="terpene"
                     /contig_edge="False"
                     /core_location="[10844:33169]"
                     /cutoff="20000"
                     /detection_rule="(Terpene_synth or Terpene_synth_C or
                     phytoene_synt or Lycopene_cycl or terpene_cyclase or NapT7
                     or fung_ggpps or fung_ggpps2 or trichodiene_synth or TRI5)"
                     /neighbourhood="10000"
                     /product="terpene"
                     /protocluster_number="2"
                     /tool="antismash"
     proto_core      10845..33169
                     /aStool="rule-based-clusters"
                     /tool="antismash"
                     /cutoff="20000"
                     /detection_rule="(Terpene_synth or Terpene_synth_C or
                     phytoene_synt or Lycopene_cycl or terpene_cyclase or NapT7
                     or fung_ggpps or fung_ggpps2 or trichodiene_synth or TRI5)"
                     /neighbourhood="10000"
                     /product="terpene"
                     /protocluster_number="2"
     gene            complement(2044..3892)
                     /locus_tag="JX265_001828"
     mRNA            complement(join(2044..2956,3023..3246,3322..3485,
                     3625..3892))
                     /locus_tag="JX265_001828"
                     /product="hypothetical protein"
     CDS             complement(join(2044..2956,3023..3246,3322..3485,
                     3625..3892))
                     /codon_start=1
                     /locus_tag="JX265_001828"
                     /product="hypothetical protein"
                     /protein_id="KAI1880207.1"
                     /transl_table=1
                     /translation="MKSAEKQSHDIELAGPGEREGVAVDEGGIGIRPSTPPLPVLRNIL
                     SRWNVKIEGLSGLEARGIARVLPEDRNLFRGRSDYKGMFTLWFGTNLCVLTLIPGLLGP
                     LIFSLGWVDSVCIVIFANALSACGPAYMATFGAASGNRTMILSRHFMGYWPSKLTCLLN
                     IVMQIGWGTVGAIVAGQMLSAVSGNGLSVVPGCVIGALGIGVIATLGIGIVHTYERYAW
                     IPQACALFILVGSSGGGWNTGLASVGSSATIAANRCSFFALEFGVVVGFSAVAADLYVY
                     YPPGISKPLVFLSTWSGLWLSSLIAGIIGVGIGTGVPTKPSWAEAYSVSSGALLLECYR
                     GLGGLGGVCVVILALGSIANNAPATYAGANTCQVLGRYAKAIPRWVWCVILVSIELICS
                     VSGRDNLYGIFENLLPIMSYWVCPWLAIVLEEHLLFHSLCGLEFDWTAWEDRDRLPVGL
                     AALVSWLVGWAGALLGMSQVWYQGALAQMIGDSGGDIGAWVAIAFAGITYPPLRYAELR
                     IFTGR"
     PFAM_domain     complement(join(2326..2956,3023..3246,3322..3485,
                     3625..3649))
                     /aSDomain="Transp_cyt_pur"
                     /aSTool="clusterhmmer"
                     /database="35.0"
                     /db_xref="PF02133.18"
                     /db_xref="GO:0016020"
                     /db_xref="GO:0022857"
                     /db_xref="GO:0055085"
                     /description="Permease for cytosine/purines, uracil,
                     thiamine, allantoin"
                     /detection="hmmscan"
                     /domain_id="clusterhmmer_JX265_001828_0029"
                     /evalue="8.00E-15"
                     /gene_ontologies="GO:0016020: membrane"
                     /gene_ontologies="GO:0022857: transmembrane transporter
                     activity"
                     /gene_ontologies="GO:0055085: transmembrane transport"
                     /label="JX265_001828"
                     /locus_tag="JX265_001828"
                     /protein_end="429"
                     /protein_start="81"
                     /score="54.7"
                     /tool="antismash"
                     /translation="GMFTLWFGTNLCVLTLIPGLLGPLIFSLGWVDSVCIVIFANALSA
                     CGPAYMATFGAASGNRTMILSRHFMGYWPSKLTCLLNIVMQIGWGTVGAIVAGQMLSAV
                     SGNGLSVVPGCVIGALGIGVIATLGIGIVHTYERYAWIPQACALFILVGSSGGGWNTGL
                     ASVGSSATIAANRCSFFALEFGVVVGFSAVAADLYVYYPPGISKPLVFLSTWSGLWLSS
                     LIAGIIGVGIGTGVPTKPSWAEAYSVSSGALLLECYRGLGGLGGVCVVILALGSIANNA
                     PATYAGANTCQVLGRYAKAIPRWVWCVILVSIELICSVSGRDNLYGIFENLLPIMSYWV
                     CPWLAIVL"
     gene            4228..5016
                     /locus_tag="JX265_001829"
     mRNA            4228..5016
                     /locus_tag="JX265_001829"
                     /product="hypothetical protein"
     CDS             4228..5016
                     /codon_start=1
                     /gene_functions="biosynthetic-additional (smcogs)
                     SMCOG1248:methyltransferase (Score: 68.4; E-value:
                     1.1e-20)"
                     /gene_kind="biosynthetic-additional"
                     /locus_tag="JX265_001829"
                     /product="hypothetical protein"
                     /protein_id="KAI1880208.1"
                     /transl_table=1
                     /translation="MSTQYDAIQAPYDEIRKTSISFIEQENVHGAIAPWIHGARVLDLA
                     CGSGFYTKEFVGWGARSVLGVDISSAMLAGARRAMDEAGLNASQVSFEQADCTRPAAYR
                     GGPFDVVFGAWLLNYAGGAGALTDAFRNVAANLAEGGRFVGVTTAPTHDPAAFYAAENA
                     ARPRGSGLLMGRPTGPVDDGFAIHMHGDTDRGAVDFDFFHLRQDVYEAAALDAGLRGPL
                     EWRVTAVSDEFLESRRGHDDFEEVESYKVTPNYGVLIIAK"
     PFAM_domain     4348..4650
                     /aSDomain="Methyltransf_25"
                     /aSTool="clusterhmmer"
                     /database="35.0"
                     /db_xref="PF13649.9"
                     /description="Methyltransferase domain"
                     /detection="hmmscan"
                     /domain_id="clusterhmmer_JX265_001829_0030"
                     /evalue="2.00E-15"
                     /label="JX265_001829"
                     /locus_tag="JX265_001829"
                     /protein_end="141"
                     /protein_start="40"
                     /score="57.4"
                     /tool="antismash"
                     /translation="VLDLACGSGFYTKEFVGWGARSVLGVDISSAMLAGARRAMDEAGL
                     NASQVSFEQADCTRPAAYRGGPFDVVFGAWLLNYAGGAGALTDAFRNVAANLAEGG"
     gene            complement(6924..8581)
                     /locus_tag="JX265_001830"
     mRNA            complement(join(6924..7942,8034..8195,8263..8581))
                     /locus_tag="JX265_001830"
                     /product="hypothetical protein"
     CDS             complement(join(6924..7942,8034..8195,8263..8581))
                     /codon_start=1
                     /locus_tag="JX265_001830"
                     /product="hypothetical protein"
                     /protein_id="KAI1880209.1"
                     /transl_table=1
                     /translation="MTTVRYATPRDGNMMNFDSGTAYAESDADDEYERSLHTSSPVLAT
                     DSEISPTDSEGRSSTEHTPTTYGHRSSADRLPETIISEWTADECADFIATIGLQQYSDR
                     FIENEIVGEALIALLHDDLKSMGISSVGHRLTILKSVYDVKKAQDVPIESDHYVPLSAD
                     AEAQYATATLKDIKHLVEQLRLRDERMSLVEQDLQRLTEDYRRLREDMLPALRLAKNAQ
                     QPLPNVSARDNQGYSYESSTISPPAPTPSSIQSGGGGLKRQYSTKKIVLGTTPKNMSPS
                     HLQTTHERPSVEQTLDPASAAERAVLSSSHLAAMNGSASATSPGYSPNIPSPTSPPTMG
                     STTLASRSYRSDQPTPSTRTTFSENDHAYNSKQPAPPRRMQTPAPDTPGSSSASVEIFK
                     SFRVSMDDPCYKVLPAALKKYQINEPWDKYALYIVYGDQERCLGLDEKPLILFKQLDKE
                     GKKPMFMLRKTNTAQVDAETPGSAGLNSGRGGAYDPPGGII"
     PFAM_domain     complement(7014..7235)
                     /aSDomain="RA"
                     /aSTool="clusterhmmer"
                     /database="35.0"
                     /db_xref="PF00788.26"
                     /db_xref="GO:0007165"
                     /description="Ras association (RalGDS/AF-6) domain"
                     /detection="hmmscan"
                     /domain_id="clusterhmmer_JX265_001830_0032"
                     /evalue="1.20E-11"
                     /gene_ontologies="GO:0007165: signal transduction"
                     /label="JX265_001830"
                     /locus_tag="JX265_001830"
                     /protein_end="470"
                     /protein_start="396"
                     /score="45.2"
                     /tool="antismash"
                     /translation="IFKSFRVSMDDPCYKVLPAALKKYQINEPWDKYALYIVYGDQERC
                     LGLDEKPLILFKQLDKEGKKPMFMLRKTN"
     PFAM_domain     complement(join(8083..8195,8263..8335))
                     /aSDomain="SAM_2"
                     /aSTool="clusterhmmer"
                     /database="35.0"
                     /db_xref="PF07647.20"
                     /db_xref="GO:0005515"
                     /description="SAM domain (Sterile alpha motif)"
                     /detection="hmmscan"
                     /domain_id="clusterhmmer_JX265_001830_0031"
                     /evalue="7.10E-15"
                     /gene_ontologies="GO:0005515: protein binding"
                     /label="JX265_001830"
                     /locus_tag="JX265_001830"
                     /protein_end="144"
                     /protein_start="82"
                     /score="55.0"
                     /tool="antismash"
                     /translation="EWTADECADFIATIGLQQYSDRFIENEIVGEALIALLHDDLKSMG
                     ISSVGHRLTILKSVYDV"
     gene            complement(10845..11964)
                     /locus_tag="JX265_001831"
     mRNA            complement(join(10845..11277,11336..11964))
                     /locus_tag="JX265_001831"
                     /product="hypothetical protein"
     CDS             complement(join(10845..11277,11336..11964))
                     /codon_start=1
                     /gene_functions="biosynthetic (rule-based-clusters)
                     terpene: Terpene_synth_C"
                     /gene_functions="biosynthetic-additional (smcogs)
                     SMCOG1052:Terpene synthase/cyclase metal-binding domain
                     protein (Score: 53.7; E-value: 3.5e-16)"
                     /gene_kind="biosynthetic"
                     /locus_tag="JX265_001831"
                     /product="hypothetical protein"
                     /protein_id="KAI1880210.1"
                     /sec_met_domain="Terpene_synth_C (E-value: 2.7e-12,
                     bitscore: 42.1, seeds: 87, tool: rule-based-clusters)"
                     /transl_table=1
                     /translation="MSVLSPFTPINIKEPSYQTFRGKGDRSNTPPPAPKTSAHYPADLR
                     PTILTAQKHPDAVEVVKQVNEFFLQNWPFRTEKHRRRFVDEGFAWFVCLNCPLSLDERM
                     HWGCRLLTIGFLIDDLLDSMSVQEGVAYNSKVIECARGSILPDRDVPGQWIMYDLFEGM
                     RAVDKQLADELLAPTIDFLWAQVDGNRIKPMTLNEYFDYRDADLGKGLLTGIMRFCAGL
                     YMTAEELELVKDIEKNAMKHITFVNDICSFEKEELAAQNGFELGALCSSVPIVMDMYGV
                     NRENTMRIMWETVRVWEVQHFEMVEEIRRQNPSPALAFYCKGLERQTAGNELWSLLTPR
                     YNRSGSVAFTEGR"
     PFAM_domain     complement(join(11022..11277,11336..11637))
                     /aSDomain="Terpene_syn_C_2"
                     /aSTool="clusterhmmer"
                     /database="35.0"
                     /db_xref="PF19086.3"
                     /description="Terpene synthase family 2, C-terminal metal
                     binding"
                     /detection="hmmscan"
                     /domain_id="clusterhmmer_JX265_001831_0033"
                     /evalue="1.20E-15"
                     /label="JX265_001831"
                     /locus_tag="JX265_001831"
                     /protein_end="295"
                     /protein_start="109"
                     /score="58.0"
                     /tool="antismash"
                     /translation="LLTIGFLIDDLLDSMSVQEGVAYNSKVIECARGSILPDRDVPGQW
                     IMYDLFEGMRAVDKQLADELLAPTIDFLWAQVDGNRIKPMTLNEYFDYRDADLGKGLLT
                     GIMRFCAGLYMTAEELELVKDIEKNAMKHITFVNDICSFEKEELAAQNGFELGALCSSV
                     PIVMDMYGVNRENTMRIMWETVR"
     gene            13542..15283
                     /locus_tag="JX265_001832"
     mRNA            join(13542..13670,13721..13883,13942..14340,14398..14569,
                     14619..14729,14792..15056,15119..15283)
                     /locus_tag="JX265_001832"
                     /product="hypothetical protein"
     CDS             join(13542..13670,13721..13883,13942..14340,14398..14569,
                     14619..14729,14792..15056,15119..15283)
                     /codon_start=1
                     /gene_functions="biosynthetic-additional
                     (rule-based-clusters) p450"
                     /gene_functions="biosynthetic-additional (smcogs)
                     SMCOG1034:cytochrome P450 (Score: 258.9; E-value: 1.6e-78)"
                     /gene_kind="biosynthetic-additional"
                     /locus_tag="JX265_001832"
                     /product="hypothetical protein"
                     /protein_id="KAI1880211.1"
                     /sec_met_domain="p450 (E-value: 1.9e-54, bitscore: 180.5,
                     seeds: 50, tool: rule-based-clusters)"
                     /transl_table=1
                     /translation="MDTANVSTVQTTYGSHLLHLVHSWDLELPPLSGSTMWKVFAAFFA
                     AYAVGHVIYNLYFHPLRDYPGPLLARSSLLWRFLRSMDGRWHRHIEECHKNYGNVVRVS
                     PSELSFCTPSAWTDIYGSGSKGAGKVLLKNEFYDVFGSGFEVQSLGTERDPVLAQQKRA
                     LFATALSVKGLAQQEPILHEHIDAFVNKLGKLGGGDDGADMTKWFIFIGFDIMGHMSYG
                     DSFRCVEREASHPWLDLMLGLMHAVTVIDNLRRLPLMVTFAKWIPARFTDSFKDRMIHF
                     VKMKTAARLEKEVGQNDFLEVVSGKTRNGEITVAEMEAHVWNMAMAGAETSGSSMTATL
                     FFILTNPKVHQKMNQEVRSTYASYEDISLVSATQLQYLMAVLKEGLRIFPVAAQGTPRT
                     SPGCTIAGRHVPKGTELYVSPWAITHDERFWDQPYDFRPERWIDPDCKDFKAASQPFSL
                     GPRVCPGKL"
     PFAM_domain     join(13826..13883,13942..14340,14398..14569,14619..14729,
                     14792..15056,15119..15277)
                     /ASF="active site cysteine inconclusive"
                     /aSDomain="p450"
                     /aSTool="clusterhmmer"
                     /database="35.0"
                     /db_xref="PF00067.25"
                     /db_xref="GO:0004497"
                     /db_xref="GO:0005506"
                     /db_xref="GO:0016705"
                     /db_xref="GO:0020037"
                     /description="Cytochrome P450"
                     /detection="hmmscan"
                     /domain_id="clusterhmmer_JX265_001832_0034"
                     /evalue="5.60E-53"
                     /gene_ontologies="GO:0004497: monooxygenase activity"
                     /gene_ontologies="GO:0005506: iron ion binding"
                     /gene_ontologies="GO:0016705: oxidoreductase activity,
                     acting on paired donors, with incorporation or reduction of
                     molecular oxygen"
                     /gene_ontologies="GO:0020037: heme binding"
                     /label="JX265_001832"
                     /locus_tag="JX265_001832"
                     /protein_end="466"
                     /protein_start="78"
                     /score="180.5"
                     /tool="antismash"
                     /translation="LRSMDGRWHRHIEECHKNYGNVVRVSPSELSFCTPSAWTDIYGSG
                     SKGAGKVLLKNEFYDVFGSGFEVQSLGTERDPVLAQQKRALFATALSVKGLAQQEPILH
                     EHIDAFVNKLGKLGGGDDGADMTKWFIFIGFDIMGHMSYGDSFRCVEREASHPWLDLML
                     GLMHAVTVIDNLRRLPLMVTFAKWIPARFTDSFKDRMIHFVKMKTAARLEKEVGQNDFL
                     EVVSGKTRNGEITVAEMEAHVWNMAMAGAETSGSSMTATLFFILTNPKVHQKMNQEVRS
                     TYASYEDISLVSATQLQYLMAVLKEGLRIFPVAAQGTPRTSPGCTIAGRHVPKGTELYV
                     SPWAITHDERFWDQPYDFRPERWIDPDCKDFKAASQPFSLGPRVCPGK"
     gene            complement(15954..16937)
                     /locus_tag="JX265_001833"
     mRNA            complement(15954..16937)
                     /locus_tag="JX265_001833"
                     /product="hypothetical protein"
     CDS             complement(15954..16937)
                     /codon_start=1
                     /gene_functions="biosynthetic-additional (smcogs)
                     SMCOG1066:alpha/beta hydrolase domain-containing protein
                     (Score: 220.7; E-value: 4e-67)"
                     /gene_kind="biosynthetic-additional"
                     /locus_tag="JX265_001833"
                     /product="hypothetical protein"
                     /protein_id="KAI1880212.1"
                     /transl_table=1
                     /translation="MSPARPSYDPELAIVQASFEPFGPITPEFVIKHHLRTDRSLDDPA
                     TSVVGIIGDRNIAHNEYTAPGLGPSDPPVALSVFTPKATPPSGRPRPCIFYMHGGGFVF
                     LHRLVGLTQPLNWAVATGAVLVSVEYRRGPEHPQPAAADDCYAGLLWVRASAKLLDIDL
                     TRILLAGHSAGSALAAGLALRARDEGLQPPIRGQMLPCPALDDRCETVSCGQFDGQEPW
                     DGIKNAAAWEIALGENKGDAVSPYWAPARTTSVAGLPPAFLEAGSAEFCRDEVVAYASR
                     LWAAGVSADLHIWAGAFHGFDEMAPESWLGRRAIAAKLDWVKRTLE"
     PFAM_domain     complement(16035..16658)
                     /aSDomain="Abhydrolase_3"
                     /aSTool="clusterhmmer"
                     /database="35.0"
                     /db_xref="PF07859.16"
                     /db_xref="GO:0016787"
                     /description="alpha/beta hydrolase fold"
                     /detection="hmmscan"
                     /domain_id="clusterhmmer_JX265_001833_0035"
                     /evalue="5.50E-44"
                     /gene_ontologies="GO:0016787: hydrolase activity"
                     /label="JX265_001833"
                     /locus_tag="JX265_001833"
                     /protein_end="301"
                     /protein_start="93"
                     /score="150.7"
                     /tool="antismash"
                     /translation="IFYMHGGGFVFLHRLVGLTQPLNWAVATGAVLVSVEYRRGPEHPQ
                     PAAADDCYAGLLWVRASAKLLDIDLTRILLAGHSAGSALAAGLALRARDEGLQPPIRGQ
                     MLPCPALDDRCETVSCGQFDGQEPWDGIKNAAAWEIALGENKGDAVSPYWAPARTTSVA
                     GLPPAFLEAGSAEFCRDEVVAYASRLWAAGVSADLHIWAGAFHGF"
     gene            17756..19572
                     /locus_tag="JX265_001834"
     mRNA            join(17756..18535,18597..19075,19123..19171,19248..19369,
                     19443..19572)
                     /locus_tag="JX265_001834"
                     /product="hypothetical protein"
     CDS             join(17756..18535,18597..19075,19123..19171,19248..19369,
                     19443..19572)
                     /codon_start=1
                     /locus_tag="JX265_001834"
                     /product="hypothetical protein"
                     /protein_id="KAI1880213.1"
                     /transl_table=1
                     /translation="MTLPSIPRLDPAAFRWQSSPDDPRAVQRLALGTEAWVGLREPNSR
                     GQYDNYLNTTLRVEAPGLSLAHLDRNIVSALTHIRFHHPEVACTAVWNSGDNGPPHIKY
                     IPPTSAAAASQWARDAVTVRITSLTGLQVAAEVARLRYTSTKPRSIPSLTISVVASVSG
                     EEEPLEKGTRVDILCHFNHIFWDGISSRVLMGDLLRRLGEQLNAADNELAASHYAWGTE
                     TAMLSEPVLDACRVDVGTLGDSFEKTRDEFILSLINSGSSWGLPVTNTVGEPRTIWHSF
                     TPEESQTMKATVKSRLGQGFTLTHLGHAAMVLALLQVCPLPLDVPESVALASPLPVNGR
                     RYLRQEHAERRYGSCQAGAFVQFAPLRAWAIDNGDTEAVRTALENLCRHTKDGYDYWLK
                     NEFQLAVDQAKGNFLAAALASFPVRRAPPSFSPSSFPVFASDGIVDQYLPGEVTGTCGM
                     KLFTVESCLFHLDTYQSDVLIRMESFKGVTSLSICFNDGRLNVTLAKEFLKSVAEFMLK
                     FG"
     PFAM_domain     join(17771..18535,18597..19058)
                     /aSDomain="Tri3"
                     /aSTool="clusterhmmer"
                     /database="35.0"
                     /db_xref="PF07428.14"
                     /db_xref="GO:0016407"
                     /db_xref="GO:0043386"
                     /description="15-O-acetyltransferase Tri3"
                     /detection="hmmscan"
                     /domain_id="clusterhmmer_JX265_001834_0036"
                     /evalue="7.50E-99"
                     /gene_ontologies="GO:0016407: acetyltransferase activity"
                     /gene_ontologies="GO:0043386: mycotoxin biosynthetic
                     process"
                     /label="JX265_001834"
                     /locus_tag="JX265_001834"
                     /protein_end="414"
                     /protein_start="5"
                     /score="331.3"
                     /tool="antismash"
                     /translation="IPRLDPAAFRWQSSPDDPRAVQRLALGTEAWVGLREPNSRGQYDN
                     YLNTTLRVEAPGLSLAHLDRNIVSALTHIRFHHPEVACTAVWNSGDNGPPHIKYIPPTS
                     AAAASQWARDAVTVRITSLTGLQVAAEVARLRYTSTKPRSIPSLTISVVASVSGEEEPL
                     EKGTRVDILCHFNHIFWDGISSRVLMGDLLRRLGEQLNAADNELAASHYAWGTETAMLS
                     EPVLDACRVDVGTLGDSFEKTRDEFILSLINSGSSWGLPVTNTVGEPRTIWHSFTPEES
                     QTMKATVKSRLGQGFTLTHLGHAAMVLALLQVCPLPLDVPESVALASPLPVNGRRYLRQ
                     EHAERRYGSCQAGAFVQFAPLRAWAIDNGDTEAVRTALENLCRHTKDGYDYWLKNEFQL
                     AVDQAKGNFL"
     gene            complement(20001..26684)
                     /locus_tag="JX265_001835"
     mRNA            complement(20001..26684)
                     /locus_tag="JX265_001835"
                     /product="hypothetical protein"
     CDS             complement(20001..26684)
                     /NRPS_PKS="Domain: AMP-binding (65-464). E-value: 2.4e-89.
                     Score: 291.6. Matches aSDomain:
                     nrpspksdomains_JX265_001835_AMP-binding.1"
                     /NRPS_PKS="Domain: PCP (614-682). E-value: 3.1e-16. Score:
                     51.2. Matches aSDomain: nrpspksdomains_JX265_001835_PCP.1"
                     /NRPS_PKS="Domain: Condensation_DCL (724-996). E-value:
                     7.7e-46. Score: 148.4. Matches aSDomain:
                     nrpspksdomains_JX265_001835_Condensation_DCL.1"
                     /NRPS_PKS="Domain: AMP-binding (1162-1562). E-value: 3e-79.
                     Score: 258.3. Matches aSDomain:
                     nrpspksdomains_JX265_001835_AMP-binding.2"
                     /NRPS_PKS="Domain: PCP (1695-1764). E-value: 1.1e-16.
                     Score: 52.7. Matches aSDomain:
                     nrpspksdomains_JX265_001835_PCP.2"
                     /NRPS_PKS="Domain: Condensation_DCL (1812-2085). E-value:
                     1.2e-13. Score: 42.7. Matches aSDomain:
                     nrpspksdomains_JX265_001835_Condensation_DCL.2"
                     /codon_start=1
                     /gene_functions="biosynthetic (rule-based-clusters) NRPS:
                     Condensation"
                     /gene_functions="biosynthetic (rule-based-clusters) NRPS:
                     AMP-binding"
                     /gene_functions="biosynthetic-additional
                     (rule-based-clusters) PP-binding"
                     /gene_functions="biosynthetic-additional (smcogs)
                     SMCOG1002:AMP-dependent synthetase and ligase (Score:
                     271.1; E-value: 2.4e-82)"
                     /gene_kind="biosynthetic"
                     /locus_tag="JX265_001835"
                     /product="hypothetical protein"
                     /protein_id="KAI1880214.1"
                     /sec_met_domain="AMP-binding (E-value: 2.5e-90, bitscore:
                     298.4, seeds: 400, tool: rule-based-clusters)"
                     /sec_met_domain="PP-binding (E-value: 6.3e-11, bitscore:
                     38.1, seeds: 164, tool: rule-based-clusters)"
                     /sec_met_domain="Condensation (E-value: 1.7e-37, bitscore:
                     124.5, seeds: 42, tool: rule-based-clusters)"
                     /transl_table=1
                     /translation="MVINSDGVSTRLWPVSHGDIPTTIKTAKATTVTTVTETCSEDDLK
                     KILAWNSTEYASPDECLHWHFEKQAALHPNAPAILSTDRSFTYGELETATASLAANLSQ
                     KCGVGPEDIVPVCFPKSAYAVVAMLAVLRAGGAYTVLDPKYPDGRLQQILRQAKAATIL
                     TTPEDAHRFENLVENVIPVDERELLKLHGMPSTGHNQAQPGNACMVVFTSGSTGMPKGI
                     VLEHRSMCATAYEHSRTFGICQGLRVLQFAAFTFDMANSDIFCTLFHGGTVCMPSEDER
                     MNDLAGFIERFQVQSAKITPSLAGMMSPADVPSLHTVILGGEVASKDLLRRWSEHSRTI
                     ISYGPAECAVTSASYEYVEGTDTGVLGRGFGTRLWIVDPHNHHALLAIGQEGELLIEGP
                     NVGRGYLDKPELTSESFVNAPEWCNPQDSSQGEPRRFYKTGDLVRYDTGGVIHFISRKD
                     SQIKLRGQRLELGEVQHHLTMAFPKPAVVVPAVIAPRALGTTKSLAAFIQMGPEISTAP
                     YNQEEEEEDLIALHVLATKSWQSTIKNAHAQLSEALPPHMMPSQYIPLLRMPKNASWKT
                     DVRRLQCLADALPLEVLSMLGPSSSLFCLSTESVKTTMEVKLQELWCEVLGLDSSQLGV
                     EANFFQVGGSSLEAMRLVRLARMQGLEMTVQHIFQNPRLREQAGLLKISSSPQTVDGTI
                     LPLSLLNPGTDHKGALQYAAKLTSVEPNQIEDIFPCSPLQEGLLAMTAQRAGDYVARSI
                     FRLDANTDLERFRKACEEIVAKTPSLRTRFVSLPDQGLVQVVINEPLQWGSVLNMDSAS
                     SIDSQTPSQSLGGPLSFFALAKSSLDAATYFVWTIHHALYDGWSAPLVLDAIEDMYSNA
                     RSPSFPPFQGFIKHILKQDIKAAEKFWQNHFDGQDGAVAFPTLPDPSRVPLADSIAERH
                     IHLSWPKSDSTAATAVRTAWSILQSQLSGSRDIVFGATLTGRQADVQGVERMAAPTIAT
                     VPVRVMLQNGETVQEMMQKVQQQMVDMFHVEQFGVQNIRRVSSAARDACHAQTLLLIQP
                     AGQNLSLRKQGLLSHVSGFVHETKSYALTLYCYLEADGVHIHAVFDSAVLRKDRVARIL
                     GQFEHMLLQLCDATNLTAKVSDLEVASAQDMTDIWRWNGQVPQTLDTCVHDMIIARARS
                     QPEALAVHAWDGDLTHAQLDTMSSTLARHLIQLGVVPNMIVPLCFEKSVWTPVAVMAVM
                     KAGGCSVLLDGGQPEQRLKTIVQQVAPRVMVASSLRMEEPSRLCDSEDLKIVVLDRQGL
                     AELDSTNFTAPLPEVPSSSLLYLVFTSGSTGLPKGAQVTHSNYASALHYQSTFFGYQTT
                     SRVYDFASYSFDGAWFNMLHTLEAGGCICIPSDEDRKNDLAASINHMGANMLNLNATTH
                     RLLNPASLPAVTNLISLGEPIRKEDVEIWTPGVIKQAYGPAECTPISTALRGASGDQPN
                     VGIGCGLGALTWVVDPETNRLMPPGVTGELWLEGPVVGAGYLNEKEKTAAAFVHDPPWL
                     LRGGGGVAGRHGRLYRTGDLVRQLDDGALVFVGRKDTQVKIRGQRVELEDIEHHLHRVM
                     VGQHENVTLVAEVIRPENQDPTLVAFVAFSSPGKVPLDDILASLVVGTPAKELATVLPA
                     HLVPTAYIPLQKIPLTMTGKTDRKRLREMGVAMTRDQLVALHEAYSGISAREPSTPEEL
                     RLRELWSRVLNQVEISKIGADSNFFVIGGDSIQAMRMVALAHEYDMILTVSDIFRAPRL
                     CDMATKVKPQKGTKSMYREPQPFTLLSDDDLEGQSLEDFLEHTIAPALEFSLENIQDVM
                     PTTATQALCADAAMRDPAQGCFMVHVDVPEHVSLKTLEECCQTVWNHLSILAAVFVTPK
                     ERMLQVIPRNSAAPIERHQAPSSQDMEGFMTTIFNAALQPAMALGSLYTRFYLLHGQGH
                     STRWGLRLSHAHFDRTSLTPILDCFAASLQGKVLPPMARFSGFIQCVRDTESEMLAHWQ
                     EVLQDSKPLALPSTGRASDIVSIKKAIKAPPAADGFTSANMYVAACVQALAKLRNTHDI
                     VTTMTVSGRSMLPPVLANVVGPTVNQVPLRVRLDANRSFAHTLEATRDAQLDVLRFETS
                     TTSSVLASCVPEFTWPPEERRSTFIVQFQNPEPFTVDLMGNGECCQELGWFGPDKVWEH
                     SEEVWLIARPDPENGFWNLWYSANTVNFSLEGLEEFIGELEAVVESIREKVEAYVENG"
     PFAM_domain     complement(20367..21245)
                     /aSDomain="Condensation"
                     /aSTool="clusterhmmer"
                     /database="35.0"
                     /db_xref="PF00668.23"
                     /db_xref="GO:0003824"
                     /description="Condensation domain"
                     /detection="hmmscan"
                     /domain_id="clusterhmmer_JX265_001835_0042"
                     /evalue="1.50E-11"
                     /gene_ontologies="GO:0003824: catalytic activity"
                     /label="JX265_001835"
                     /locus_tag="JX265_001835"
                     /protein_end="2106"
                     /protein_start="1813"
                     /score="43.8"
                     /tool="antismash"
                     /translation="VMPTTATQALCADAAMRDPAQGCFMVHVDVPEHVSLKTLEECCQT
                     VWNHLSILAAVFVTPKERMLQVIPRNSAAPIERHQAPSSQDMEGFMTTIFNAALQPAMA
                     LGSLYTRFYLLHGQGHSTRWGLRLSHAHFDRTSLTPILDCFAASLQGKVLPPMARFSGF
                     IQCVRDTESEMLAHWQEVLQDSKPLALPSTGRASDIVSIKKAIKAPPAADGFTSANMYV
                     AACVQALAKLRNTHDIVTTMTVSGRSMLPPVLANVVGPTVNQVPLRVRLDANRSFAHTL
                     EATRDAQLDVLR"
     aSDomain        complement(20430..21248)
                     /aSDomain="Condensation"
                     /aSTool="nrps_pks_domains"
                     /database="nrpspksdomains.hmm"
                     /detection="hmmscan"
                     /domain_id="nrpspksdomains_JX265_001835_Condensation_DCL.2"
                     /domain_subtypes="Condensation_DCL"
                     /evalue="1.20E-13"
                     /label="JX265_001835_Condensation_DCL.2"
                     /locus_tag="JX265_001835"
                     /protein_end="2085"
                     /protein_start="1812"
                     /score="42.7"
                     /tool="antismash"
                     /translation="DVMPTTATQALCADAAMRDPAQGCFMVHVDVPEHVSLKTLEECCQ
                     TVWNHLSILAAVFVTPKERMLQVIPRNSAAPIERHQAPSSQDMEGFMTTIFNAALQPAM
                     ALGSLYTRFYLLHGQGHSTRWGLRLSHAHFDRTSLTPILDCFAASLQGKVLPPMARFSG
                     FIQCVRDTESEMLAHWQEVLQDSKPLALPSTGRASDIVSIKKAIKAPPAADGFTSANMY
                     VAACVQALAKLRNTHDIVTTMTVSGRSMLPPVLANVVGPTVNQVPLRVRLD"
     CDS_motif       complement(20442..20537)
                     /aSTool="nrps_pks_domains"
                     /database="abmotifs"
                     /detection="hmmscan"
                     /domain_id="nrpspksmotif_JX265_001835_0014"
                     /evalue="1.40E-02"
                     /label="C5_LCL_267-296"
                     /locus_tag="JX265_001835"
                     /protein_end="2081"
                     /protein_start="2049"
                     /score="8.0"
                     /tool="antismash"
                     /translation="DIVTTMTVSGRSMLPPVLANVVGPTVNQVPLR"
     aSDomain        complement(21393..21599)
                     /aSDomain="PCP"
                     /aSTool="nrps_pks_domains"
                     /database="nrpspksdomains.hmm"
                     /detection="hmmscan"
                     /domain_id="nrpspksdomains_JX265_001835_PCP.2"
                     /evalue="1.10E-16"
                     /label="JX265_001835_PCP.2"
                     /locus_tag="JX265_001835"
                     /protein_end="1764"
                     /protein_start="1695"
                     /score="52.7"
                     /tool="antismash"
                     /translation="ELRLRELWSRVLNQVEISKIGADSNFFVIGGDSIQAMRMVALAHE
                     YDMILTVSDIFRAPRLCDMATKVK"
     aSModule        complement(21393..24512)
                     /complete
                     /domains="nrpspksdomains_JX265_001835_Condensation_DCL.1"
                     /domains="nrpspksdomains_JX265_001835_AMP-binding.2"
                     /domains="nrpspksdomains_JX265_001835_PCP.2"
                     /locus_tags="JX265_001835"
                     /monomer_pairings="X -> X"
                     /tool="antismash"
                     /type="nrps"
     PFAM_domain     complement(21405..21593)
                     /aSDomain="PP-binding"
                     /aSTool="clusterhmmer"
                     /database="35.0"
                     /db_xref="PF00550.28"
                     /description="Phosphopantetheine attachment site"
                     /detection="hmmscan"
                     /domain_id="clusterhmmer_JX265_001835_0041"
                     /evalue="2.90E-07"
                     /label="JX265_001835"
                     /locus_tag="JX265_001835"
                     /protein_end="1760"
                     /protein_start="1697"
                     /score="30.8"
                     /tool="antismash"
                     /translation="RLRELWSRVLNQVEISKIGADSNFFVIGGDSIQAMRMVALAHEYD
                     MILTVSDIFRAPRLCDMA"
     CDS_motif       complement(21969..22034)
                     /aSTool="nrps_pks_domains"
                     /database="abmotifs"
                     /detection="hmmscan"
                     /domain_id="nrpspksmotif_JX265_001835_0013"
                     /evalue="3.70E-11"
                     /label="NRPS-A_a8"
                     /locus_tag="JX265_001835"
                     /protein_end="1572"
                     /protein_start="1550"
                     /score="35.0"
                     /tool="antismash"
                     /translation="FVGRKDTQVKIRGQRVELEDIE"
     aSDomain        complement(21999..23198)
                     /aSDomain="AMP-binding"
                     /aSTool="nrps_pks_domains"
                     /database="nrpspksdomains.hmm"
                     /detection="hmmscan"
                     /domain_id="nrpspksdomains_JX265_001835_AMP-binding.2"
                     /evalue="3.00E-79"
                     /label="JX265_001835_AMP-binding.2"
                     /locus_tag="JX265_001835"
                     /protein_end="1562"
                     /protein_start="1162"
                     /score="258.3"
                     /specificity="substrate consensus: X"
                     /tool="antismash"
                     /translation="RARSQPEALAVHAWDGDLTHAQLDTMSSTLARHLIQLGVVPNMIV
                     PLCFEKSVWTPVAVMAVMKAGGCSVLLDGGQPEQRLKTIVQQVAPRVMVASSLRMEEPS
                     RLCDSEDLKIVVLDRQGLAELDSTNFTAPLPEVPSSSLLYLVFTSGSTGLPKGAQVTHS
                     NYASALHYQSTFFGYQTTSRVYDFASYSFDGAWFNMLHTLEAGGCICIPSDEDRKNDLA
                     ASINHMGANMLNLNATTHRLLNPASLPAVTNLISLGEPIRKEDVEIWTPGVIKQAYGPA
                     ECTPISTALRGASGDQPNVGIGCGLGALTWVVDPETNRLMPPGVTGELWLEGPVVGAGY
                     LNEKEKTAAAFVHDPPWLLRGGGGVAGRHGRLYRTGDLVRQLDDGALVFVGRKDTQVKI
                     R"
     PFAM_domain     complement(21999..23198)
                     /aSDomain="AMP-binding"
                     /aSTool="clusterhmmer"
                     /database="35.0"
                     /db_xref="PF00501.31"
                     /description="AMP-binding enzyme"
                     /detection="hmmscan"
                     /domain_id="clusterhmmer_JX265_001835_0040"
                     /evalue="2.80E-67"
                     /label="JX265_001835"
                     /locus_tag="JX265_001835"
                     /protein_end="1562"
                     /protein_start="1162"
                     /score="227.3"
                     /tool="antismash"
                     /translation="RARSQPEALAVHAWDGDLTHAQLDTMSSTLARHLIQLGVVPNMIV
                     PLCFEKSVWTPVAVMAVMKAGGCSVLLDGGQPEQRLKTIVQQVAPRVMVASSLRMEEPS
                     RLCDSEDLKIVVLDRQGLAELDSTNFTAPLPEVPSSSLLYLVFTSGSTGLPKGAQVTHS
                     NYASALHYQSTFFGYQTTSRVYDFASYSFDGAWFNMLHTLEAGGCICIPSDEDRKNDLA
                     ASINHMGANMLNLNATTHRLLNPASLPAVTNLISLGEPIRKEDVEIWTPGVIKQAYGPA
                     ECTPISTALRGASGDQPNVGIGCGLGALTWVVDPETNRLMPPGVTGELWLEGPVVGAGY
                     LNEKEKTAAAFVHDPPWLLRGGGGVAGRHGRLYRTGDLVRQLDDGALVFVGRKDTQVKI
                     R"
     CDS_motif       complement(22146..22235)
                     /aSTool="nrps_pks_domains"
                     /database="abmotifs"
                     /detection="hmmscan"
                     /domain_id="nrpspksmotif_JX265_001835_0012"
                     /evalue="2.50E-12"
                     /label="NRPS-A_a6"
                     /locus_tag="JX265_001835"
                     /protein_end="1513"
                     /protein_start="1483"
                     /score="39.0"
                     /tool="antismash"
                     /translation="PPGVTGELWLEGPVVGAGYLNEKEKTAAAF"
     CDS_motif       complement(22344..22367)
                     /aSTool="nrps_pks_domains"
                     /database="abmotifs"
                     /detection="hmmscan"
                     /domain_id="nrpspksmotif_JX265_001835_0011"
                     /evalue="2.10E-01"
                     /label="NRPS-A_a5"
                     /locus_tag="JX265_001835"
                     /protein_end="1447"
                     /protein_start="1439"
                     /score="5.0"
                     /tool="antismash"
                     /translation="YGPAECTP"
     CDS_motif       complement(22713..22769)
                     /aSTool="nrps_pks_domains"
                     /database="abmotifs"
                     /detection="hmmscan"
                     /domain_id="nrpspksmotif_JX265_001835_0010"
                     /evalue="6.00E-07"
                     /label="NRPS-A_a3"
                     /locus_tag="JX265_001835"
                     /protein_end="1324"
                     /protein_start="1305"
                     /score="21.9"
                     /tool="antismash"
                     /translation="YLVFTSGSTGLPKGAQVTH"
     CDS_motif       complement(22980..23021)
                     /aSTool="nrps_pks_domains"
                     /database="abmotifs"
                     /detection="hmmscan"
                     /domain_id="nrpspksmotif_JX265_001835_0009"
                     /evalue="3.80E-02"
                     /label="NRPS-A_a2"
                     /locus_tag="JX265_001835"
                     /protein_end="1235"
                     /protein_start="1221"
                     /score="7.9"
                     /tool="antismash"
                     /translation="MAVMKAGGCSVLLD"
     PFAM_domain     complement(23265..24512)
                     /aSDomain="Condensation"
                     /aSTool="clusterhmmer"
                     /database="35.0"
                     /db_xref="PF00668.23"
                     /db_xref="GO:0003824"
                     /description="Condensation domain"
                     /detection="hmmscan"
                     /domain_id="clusterhmmer_JX265_001835_0039"
                     /evalue="1.30E-41"
                     /gene_ontologies="GO:0003824: catalytic activity"
                     /label="JX265_001835"
                     /locus_tag="JX265_001835"
                     /protein_end="1140"
                     /protein_start="724"
                     /score="143.0"
                     /tool="antismash"
                     /translation="EDIFPCSPLQEGLLAMTAQRAGDYVARSIFRLDANTDLERFRKAC
                     EEIVAKTPSLRTRFVSLPDQGLVQVVINEPLQWGSVLNMDSASSIDSQTPSQSLGGPLS
                     FFALAKSSLDAATYFVWTIHHALYDGWSAPLVLDAIEDMYSNARSPSFPPFQGFIKHIL
                     KQDIKAAEKFWQNHFDGQDGAVAFPTLPDPSRVPLADSIAERHIHLSWPKSDSTAATAV
                     RTAWSILQSQLSGSRDIVFGATLTGRQADVQGVERMAAPTIATVPVRVMLQNGETVQEM
                     MQKVQQQMVDMFHVEQFGVQNIRRVSSAARDACHAQTLLLIQPAGQNLSLRKQGLLSHV
                     SGFVHETKSYALTLYCYLEADGVHIHAVFDSAVLRKDRVARILGQFEHMLLQLCDATNL
                     TAKVSDLEVASAQDMTD"
     aSDomain        complement(23697..24512)
                     /aSDomain="Condensation"
                     /aSTool="nrps_pks_domains"
                     /database="nrpspksdomains.hmm"
                     /detection="hmmscan"
                     /domain_id="nrpspksdomains_JX265_001835_Condensation_DCL.1"
                     /domain_subtypes="Condensation_DCL"
                     /evalue="7.70E-46"
                     /label="JX265_001835_Condensation_DCL.1"
                     /locus_tag="JX265_001835"
                     /protein_end="996"
                     /protein_start="724"
                     /score="148.4"
                     /tool="antismash"
                     /translation="EDIFPCSPLQEGLLAMTAQRAGDYVARSIFRLDANTDLERFRKAC
                     EEIVAKTPSLRTRFVSLPDQGLVQVVINEPLQWGSVLNMDSASSIDSQTPSQSLGGPLS
                     FFALAKSSLDAATYFVWTIHHALYDGWSAPLVLDAIEDMYSNARSPSFPPFQGFIKHIL
                     KQDIKAAEKFWQNHFDGQDGAVAFPTLPDPSRVPLADSIAERHIHLSWPKSDSTAATAV
                     RTAWSILQSQLSGSRDIVFGATLTGRQADVQGVERMAAPTIATVPVRVML"
     CDS_motif       complement(23706..23801)
                     /aSTool="nrps_pks_domains"
                     /database="abmotifs"
                     /detection="hmmscan"
                     /domain_id="nrpspksmotif_JX265_001835_0008"
                     /evalue="4.50E-12"
                     /label="C5_DCL_263-294"
                     /locus_tag="JX265_001835"
                     /protein_end="993"
                     /protein_start="961"
                     /score="38.4"
                     /tool="antismash"
                     /translation="DIVFGATLTGRQADVQGVERMAAPTIATVPVR"
     CDS_motif       complement(24081..24146)
                     /aSTool="nrps_pks_domains"
                     /database="abmotifs"
                     /detection="hmmscan"
                     /domain_id="nrpspksmotif_JX265_001835_0007"
                     /evalue="4.50E-06"
                     /label="C3_DCL_135-156"
                     /locus_tag="JX265_001835"
                     /protein_end="868"
                     /protein_start="846"
                     /score="19.3"
                     /tool="antismash"
                     /translation="IHHALYDGWSAPLVLDAIEDMY"
     CDS_motif       complement(24333..24443)
                     /aSTool="nrps_pks_domains"
                     /database="abmotifs"
                     /detection="hmmscan"
                     /domain_id="nrpspksmotif_JX265_001835_0006"
                     /evalue="2.50E-10"
                     /label="C2_DCL_024-062"
                     /locus_tag="JX265_001835"
                     /protein_end="784"
                     /protein_start="747"
                     /score="32.7"
                     /tool="antismash"
                     /translation="YVARSIFRLDANTDLERFRKACEEIVAKTPSLRTRFV"
     aSDomain        complement(24639..24842)
                     /aSDomain="PCP"
                     /aSTool="nrps_pks_domains"
                     /database="nrpspksdomains.hmm"
                     /detection="hmmscan"
                     /domain_id="nrpspksdomains_JX265_001835_PCP.1"
                     /evalue="3.10E-16"
                     /label="JX265_001835_PCP.1"
                     /locus_tag="JX265_001835"
                     /protein_end="682"
                     /protein_start="614"
                     /score="51.2"
                     /tool="antismash"
                     /translation="EVKLQELWCEVLGLDSSQLGVEANFFQVGGSSLEAMRLVRLARMQ
                     GLEMTVQHIFQNPRLREQAGLLK"
     aSModule        complement(24639..26489)
                     /complete
                     /domains="nrpspksdomains_JX265_001835_AMP-binding.1"
                     /domains="nrpspksdomains_JX265_001835_PCP.1"
                     /locus_tags="JX265_001835"
                     /monomer_pairings="X -> X"
                     /starter_module
                     /tool="antismash"
                     /type="nrps"
     PFAM_domain     complement(24645..24836)
                     /aSDomain="PP-binding"
                     /aSTool="clusterhmmer"
                     /database="35.0"
                     /db_xref="PF00550.28"
                     /description="Phosphopantetheine attachment site"
                     /detection="hmmscan"
                     /domain_id="clusterhmmer_JX265_001835_0038"
                     /evalue="5.90E-10"
                     /label="JX265_001835"
                     /locus_tag="JX265_001835"
                     /protein_end="680"
                     /protein_start="616"
                     /score="39.4"
                     /tool="antismash"
                     /translation="KLQELWCEVLGLDSSQLGVEANFFQVGGSSLEAMRLVRLARMQGL
                     EMTVQHIFQNPRLREQAGL"
     aSDomain        complement(25251..26426)
                     /aSDomain="TIGR01733"
                     /aSTool="tigrfam"
                     /description="AA-adenyl-dom: amino acid adenylation domain"
                     /detection="hmmscan"
                     /domain_id="TIGRFam_JX265_001835_0001"
                     /evalue="1.80E-108"
                     /identifier="TIGR01733"
                     /label="JX265_001835"
                     /locus_tag="JX265_001835"
                     /protein_end="478"
                     /protein_start="86"
                     /score="360.9"
                     /tool="antismash"
                     /translation="TYGELETATASLAANLSQKCGVGPEDIVPVCFPKSAYAVVAMLAV
                     LRAGGAYTVLDPKYPDGRLQQILRQAKAATILTTPEDAHRFENLVENVIPVDERELLKL
                     HGMPSTGHNQAQPGNACMVVFTSGSTGMPKGIVLEHRSMCATAYEHSRTFGICQGLRVL
                     QFAAFTFDMANSDIFCTLFHGGTVCMPSEDERMNDLAGFIERFQVQSAKITPSLAGMMS
                     PADVPSLHTVILGGEVASKDLLRRWSEHSRTIISYGPAECAVTSASYEYVEGTDTGVLG
                     RGFGTRLWIVDPHNHHALLAIGQEGELLIEGPNVGRGYLDKPELTSESFVNAPEWCNPQ
                     DSSQGEPRRFYKTGDLVRYDTGGVIHFISRKDSQIKLRGQRLELGEVQHHLT"
     CDS_motif       complement(25266..25328)
                     /aSTool="nrps_pks_domains"
                     /database="abmotifs"
                     /detection="hmmscan"
                     /domain_id="nrpspksmotif_JX265_001835_0005"
                     /evalue="9.00E-09"
                     /label="NRPS-A_a8"
                     /locus_tag="JX265_001835"
                     /protein_end="473"
                     /protein_start="452"
                     /score="27.6"
                     /tool="antismash"
                     /translation="FISRKDSQIKLRGQRLELGEV"
     aSDomain        complement(25293..26489)
                     /aSDomain="AMP-binding"
                     /aSTool="nrps_pks_domains"
                     /database="nrpspksdomains.hmm"
                     /detection="hmmscan"
                     /domain_id="nrpspksdomains_JX265_001835_AMP-binding.1"
                     /evalue="2.40E-89"
                     /label="JX265_001835_AMP-binding.1"
                     /locus_tag="JX265_001835"
                     /protein_end="464"
                     /protein_start="65"
                     /score="291.6"
                     /specificity="substrate consensus: X"
                     /tool="antismash"
                     /translation="FEKQAALHPNAPAILSTDRSFTYGELETATASLAANLSQKCGVGP
                     EDIVPVCFPKSAYAVVAMLAVLRAGGAYTVLDPKYPDGRLQQILRQAKAATILTTPEDA
                     HRFENLVENVIPVDERELLKLHGMPSTGHNQAQPGNACMVVFTSGSTGMPKGIVLEHRS
                     MCATAYEHSRTFGICQGLRVLQFAAFTFDMANSDIFCTLFHGGTVCMPSEDERMNDLAG
                     FIERFQVQSAKITPSLAGMMSPADVPSLHTVILGGEVASKDLLRRWSEHSRTIISYGPA
                     ECAVTSASYEYVEGTDTGVLGRGFGTRLWIVDPHNHHALLAIGQEGELLIEGPNVGRGY
                     LDKPELTSESFVNAPEWCNPQDSSQGEPRRFYKTGDLVRYDTGGVIHFISRKDSQIKLR
                     "
     PFAM_domain     complement(25293..26489)
                     /aSDomain="AMP-binding"
                     /aSTool="clusterhmmer"
                     /database="35.0"
                     /db_xref="PF00501.31"
                     /description="AMP-binding enzyme"
                     /detection="hmmscan"
                     /domain_id="clusterhmmer_JX265_001835_0037"
                     /evalue="8.50E-79"
                     /label="JX265_001835"
                     /locus_tag="JX265_001835"
                     /protein_end="464"
                     /protein_start="65"
                     /score="265.3"
                     /tool="antismash"
                     /translation="FEKQAALHPNAPAILSTDRSFTYGELETATASLAANLSQKCGVGP
                     EDIVPVCFPKSAYAVVAMLAVLRAGGAYTVLDPKYPDGRLQQILRQAKAATILTTPEDA
                     HRFENLVENVIPVDERELLKLHGMPSTGHNQAQPGNACMVVFTSGSTGMPKGIVLEHRS
                     MCATAYEHSRTFGICQGLRVLQFAAFTFDMANSDIFCTLFHGGTVCMPSEDERMNDLAG
                     FIERFQVQSAKITPSLAGMMSPADVPSLHTVILGGEVASKDLLRRWSEHSRTIISYGPA
                     ECAVTSASYEYVEGTDTGVLGRGFGTRLWIVDPHNHHALLAIGQEGELLIEGPNVGRGY
                     LDKPELTSESFVNAPEWCNPQDSSQGEPRRFYKTGDLVRYDTGGVIHFISRKDSQIKLR
                     "
     CDS_motif       complement(25437..25523)
                     /aSTool="nrps_pks_domains"
                     /database="abmotifs"
                     /detection="hmmscan"
                     /domain_id="nrpspksmotif_JX265_001835_0004"
                     /evalue="5.10E-12"
                     /label="NRPS-A_a6"
                     /locus_tag="JX265_001835"
                     /protein_end="416"
                     /protein_start="387"
                     /score="38.0"
                     /tool="antismash"
                     /translation="IGQEGELLIEGPNVGRGYLDKPELTSESF"
     CDS_motif       complement(25629..25661)
                     /aSTool="nrps_pks_domains"
                     /database="abmotifs"
                     /detection="hmmscan"
                     /domain_id="nrpspksmotif_JX265_001835_0003"
                     /evalue="8.20E-02"
                     /label="NRPS-A_a5"
                     /locus_tag="JX265_001835"
                     /protein_end="352"
                     /protein_start="341"
                     /score="6.2"
                     /tool="antismash"
                     /translation="SYGPAECAVTS"
     CDS_motif       complement(26007..26063)
                     /aSTool="nrps_pks_domains"
                     /database="abmotifs"
                     /detection="hmmscan"
                     /domain_id="nrpspksmotif_JX265_001835_0002"
                     /evalue="1.20E-07"
                     /label="NRPS-A_a3"
                     /locus_tag="JX265_001835"
                     /protein_end="226"
                     /protein_start="207"
                     /score="24.1"
                     /tool="antismash"
                     /translation="MVVFTSGSTGMPKGIVLEH"
     CDS_motif       complement(26259..26300)
                     /aSTool="nrps_pks_domains"
                     /database="abmotifs"
                     /detection="hmmscan"
                     /domain_id="nrpspksmotif_JX265_001835_0001"
                     /evalue="6.90E-03"
                     /label="NRPS-A_a2"
                     /locus_tag="JX265_001835"
                     /protein_end="142"
                     /protein_start="128"
                     /score="10.1"
                     /tool="antismash"
                     /translation="LAVLRAGGAYTVLD"
     gene            28150..29948
                     /locus_tag="JX265_001836"
     mRNA            join(28150..28395,28462..28569,28631..28802,28857..29459,
                     29530..29948)
                     /locus_tag="JX265_001836"
                     /product="hypothetical protein"
     CDS             join(28150..28395,28462..28569,28631..28802,28857..29459,
                     29530..29948)
                     /codon_start=1
                     /gene_functions="biosynthetic-additional
                     (rule-based-clusters) p450"
                     /gene_functions="biosynthetic-additional (smcogs)
                     SMCOG1034:cytochrome P450 (Score: 140.6; E-value: 1.2e-42)"
                     /gene_kind="biosynthetic-additional"
                     /locus_tag="JX265_001836"
                     /product="hypothetical protein"
                     /protein_id="KAI1880215.1"
                     /sec_met_domain="p450 (E-value: 1.3e-39, bitscore: 131.5,
                     seeds: 50, tool: rule-based-clusters)"
                     /transl_table=1
                     /translation="MMEDALLAGLQRFLSPEGLGVIIALSLSAIVGRLAVLSRNRSNDI
                     SKLPLVNGKKPWQWTAREQREKFCLHAKEIIDDALANVGDKFLLQTENGVELLLSADYA
                     NQIKDDEALDFGKHDMHSYLDGFAPFRQGQSPDRIFHDAIKINLTQDIAKLNLPLSEEA
                     SHALQKHWTDNTEWHEIPLKLLAFKIVSQLSSRVFLGEELCRNDDWLQVTVDYTRDSMQ
                     AAQDLRLWPRFLRVFAYWYLPRCRAIRDELKTSRTIVEPVLEKRRLQIQERKKQGLDPI
                     RHLDAMQWMEDSSNGRPYDPSAAQIMMAIAANFSGSDSLSTLMIFLCQEPQLVEDMRKE
                     IISVMTESKWNKSTLYKLRLMDSVLKESQRMKPAAVAVMRRLALKDTKLHDGTKIPRGT
                     KLMVSTARSWDPEKYPNPERFDGYRFLRMREEQGLETAQFVSTTPDALGFGMGKHACPG
                     RFFASNELKIALSHIILKYDFKLAPGAPTKPEFQALFWSANDNARIVIRRRKEEIQL"
     PFAM_domain     join(28718..28802,28857..29459,29530..29876)
                     /aSDomain="p450"
                     /aSTool="clusterhmmer"
                     /database="35.0"
                     /db_xref="PF00067.25"
                     /db_xref="GO:0004497"
                     /db_xref="GO:0005506"
                     /db_xref="GO:0016705"
                     /db_xref="GO:0020037"
                     /description="Cytochrome P450"
                     /detection="hmmscan"
                     /domain_id="clusterhmmer_JX265_001836_0043"
                     /evalue="3.90E-38"
                     /gene_ontologies="GO:0004497: monooxygenase activity"
                     /gene_ontologies="GO:0005506: iron ion binding"
                     /gene_ontologies="GO:0016705: oxidoreductase activity,
                     acting on paired donors, with incorporation or reduction of
                     molecular oxygen"
                     /gene_ontologies="GO:0020037: heme binding"
                     /label="JX265_001836"
                     /locus_tag="JX265_001836"
                     /protein_end="492"
                     /protein_start="147"
                     /score="131.5"
                     /tool="antismash"
                     /translation="LTQDIAKLNLPLSEEASHALQKHWTDNTEWHEIPLKLLAFKIVSQ
                     LSSRVFLGEELCRNDDWLQVTVDYTRDSMQAAQDLRLWPRFLRVFAYWYLPRCRAIRDE
                     LKTSRTIVEPVLEKRRLQIQERKKQGLDPIRHLDAMQWMEDSSNGRPYDPSAAQIMMAI
                     AANFSGSDSLSTLMIFLCQEPQLVEDMRKEIISVMTESKWNKSTLYKLRLMDSVLKESQ
                     RMKPAAVAVMRRLALKDTKLHDGTKIPRGTKLMVSTARSWDPEKYPNPERFDGYRFLRM
                     REEQGLETAQFVSTTPDALGFGMGKHACPGRFFASNELKIALSHIILKYDFKLAPGAPT
                     KPEFQ"
     gene            31799..33169
                     /locus_tag="JX265_001837"
     mRNA            join(31799..32273,32326..32553,32682..33169)
                     /locus_tag="JX265_001837"
                     /product="hypothetical protein"
     CDS             join(31799..32273,32326..32553,32682..33169)
                     /codon_start=1
                     /gene_functions="biosynthetic (rule-based-clusters)
                     terpene: trichodiene_synth"
                     /gene_kind="biosynthetic"
                     /locus_tag="JX265_001837"
                     /product="hypothetical protein"
                     /protein_id="KAI1880216.1"
                     /sec_met_domain="trichodiene_synth (E-value: 1.1e-183,
                     bitscore: 605.4, seeds: 9, tool: rule-based-clusters)"
                     /transl_table=1
                     /translation="MEAGDFPTDCYLDAVVRFLRIIKYNDDNYTHEERVRNLHYAYTKA
                     AMHFSQPKQQALIKASPRRLQASLQTIVAMVVYAWVRVDPEVMADLSIHYTYMLVLDDS
                     QDDPDATMKSFYEDLLAGRPQQHPWWQMVNEQFPTVLSHYGPYCGLNLVRSTTDFFQGC
                     WIEQHNFQGFPGSSDFPGFLRRMNGLGHCVGGSIFPKAQFDEGALFTEITSVIAQMENW
                     MVWVNDLLSFYKEFDEPRDQTSLVNNYAKCDRLSLAEALDKLTRDTIRSSEQIVEVFAD
                     KDPSIADTLRTFCQGYVTWHLSDPRYRLRELVTNAAGGDSLVAQEFRAHQAAADLVGAV
                     DPKEWAYPRIADMVENAQEVKNVQTTEPFVRKAFLNALPVGTIAQWGKKVWAQEYV"
     PFAM_domain     join(31811..32273,32326..32553,32682..33049)
                     /aSDomain="TRI5"
                     /aSTool="clusterhmmer"
                     /database="35.0"
                     /db_xref="PF06330.14"
                     /db_xref="GO:0016838"
                     /description="Trichodiene synthase (TRI5)"
                     /detection="hmmscan"
                     /domain_id="clusterhmmer_JX265_001837_0044"
                     /evalue="1.60E-162"
                     /gene_ontologies="GO:0016838: carbon-oxygen lyase activity,
                     acting on phosphates"
                     /label="JX265_001837"
                     /locus_tag="JX265_001837"
                     /protein_end="357"
                     /protein_start="4"
                     /score="540.6"
                     /tool="antismash"
                     /translation="DFPTDCYLDAVVRFLRIIKYNDDNYTHEERVRNLHYAYTKAAMHF
                     SQPKQQALIKASPRRLQASLQTIVAMVVYAWVRVDPEVMADLSIHYTYMLVLDDSQDDP
                     DATMKSFYEDLLAGRPQQHPWWQMVNEQFPTVLSHYGPYCGLNLVRSTTDFFQGCWIEQ
                     HNFQGFPGSSDFPGFLRRMNGLGHCVGGSIFPKAQFDEGALFTEITSVIAQMENWMVWV
                     NDLLSFYKEFDEPRDQTSLVNNYAKCDRLSLAEALDKLTRDTIRSSEQIVEVFADKDPS
                     IADTLRTFCQGYVTWHLSDPRYRLRELVTNAAGGDSLVAQEFRAHQAAADLVGAVDPKE
                     WAYPRIADMVENA"
     gene            complement(33914..35809)
                     /locus_tag="JX265_001838"
     mRNA            complement(join(33914..34106,34183..34349,34412..34522,
                     34589..35445,35494..35809))
                     /locus_tag="JX265_001838"
                     /product="hypothetical protein"
     CDS             complement(join(33914..34106,34183..34349,34412..34522,
                     34589..35445,35494..35809))
                     /codon_start=1
                     /gene_functions="biosynthetic-additional
                     (rule-based-clusters) p450"
                     /gene_functions="biosynthetic-additional (smcogs)
                     SMCOG1034:cytochrome P450 (Score: 279.9; E-value: 6.5e-85)"
                     /gene_kind="biosynthetic-additional"
                     /locus_tag="JX265_001838"
                     /product="hypothetical protein"
                     /protein_id="KAI1880217.1"
                     /sec_met_domain="p450 (E-value: 2e-57, bitscore: 190.3,
                     seeds: 50, tool: rule-based-clusters)"
                     /transl_table=1
                     /translation="MDLSILDFVSNDTTPPPVADAPKSSHFAASLGTLEYTKRGQLARN
                     LLVLWGAYLVLRCVYNVYFHPLRKIPGPWMAAMTPFSDFWHDAVKSGNYLWEIRKMHEK
                     YGPIIRINPNEVHIDDPEYYQNVYAGGVHRINKDSSTVAGFGVPASVAATVSHAQHRSR
                     RGYMNPYFAKRSILAMEPEIHERISAMLGRLDGARKEGKMISLDRAFAAMTADIITKRF
                     FGYHYDYLSSPDLVFDVREAFKGVSEIFHFTRFVPWVIKYLKKLPIPIIRLILPPVADL
                     LLLQEDIKKNIKKMLVNKDENPGSSKSVMIEALGDPRIPAEERSLKRLVDEGQVIIFAG
                     TETSSRALATGMFYLLDNKSIIDKVRAELAQLAHIPDEKLTMPQLEPLPYLTGVVKESI
                     RLSYGPITRLPRVFTHETLQYKDYAIPPGTPVSQSTYFVHTNPKIFEDPFTFNPDRWVE
                     AAKQGFPLERYLTSFTKGSRQCLGIGLAHAELYLTLARVLRNFDMDLINTTVEDVQVHN
                     VLIIGQPKIVKGKGPGQGEVEVMVTRKLLS"
     PFAM_domain     complement(join(34007..34106,34183..34349,34412..34522,
                     34589..35445,35494..35533))
                     /ASF="active site cysteine inconclusive"
                     /aSDomain="p450"
                     /aSTool="clusterhmmer"
                     /database="35.0"
                     /db_xref="PF00067.25"
                     /db_xref="GO:0004497"
                     /db_xref="GO:0005506"
                     /db_xref="GO:0016705"
                     /db_xref="GO:0020037"
                     /description="Cytochrome P450"
                     /detection="hmmscan"
                     /domain_id="clusterhmmer_JX265_001838_0045"
                     /evalue="6.00E-56"
                     /gene_ontologies="GO:0004497: monooxygenase activity"
                     /gene_ontologies="GO:0005506: iron ion binding"
                     /gene_ontologies="GO:0016705: oxidoreductase activity,
                     acting on paired donors, with incorporation or reduction of
                     molecular oxygen"
                     /gene_ontologies="GO:0020037: heme binding"
                     /label="JX265_001838"
                     /locus_tag="JX265_001838"
                     /protein_end="517"
                     /protein_start="92"
                     /score="190.2"
                     /tool="antismash"
                     /translation="NYLWEIRKMHEKYGPIIRINPNEVHIDDPEYYQNVYAGGVHRINK
                     DSSTVAGFGVPASVAATVSHAQHRSRRGYMNPYFAKRSILAMEPEIHERISAMLGRLDG
                     ARKEGKMISLDRAFAAMTADIITKRFFGYHYDYLSSPDLVFDVREAFKGVSEIFHFTRF
                     VPWVIKYLKKLPIPIIRLILPPVADLLLLQEDIKKNIKKMLVNKDENPGSSKSVMIEAL
                     GDPRIPAEERSLKRLVDEGQVIIFAGTETSSRALATGMFYLLDNKSIIDKVRAELAQLA
                     HIPDEKLTMPQLEPLPYLTGVVKESIRLSYGPITRLPRVFTHETLQYKDYAIPPGTPVS
                     QSTYFVHTNPKIFEDPFTFNPDRWVEAAKQGFPLERYLTSFTKGSRQCLGIGLAHAELY
                     LTLARVLRNFDMDLINTTVEDVQVHN"
     gene            38193..42278
                     /locus_tag="JX265_001839"
     mRNA            join(38193..38934,38990..41329,41389..42278)
                     /locus_tag="JX265_001839"
                     /product="hypothetical protein"
     CDS             join(38193..38934,38990..41329,41389..42278)
                     /codon_start=1
                     /gene_functions="transport (smcogs) SMCOG1288:ABC
                     transporter related protein (Score: 282.8; E-value:
                     9.5e-86)"
                     /gene_kind="transport"
                     /locus_tag="JX265_001839"
                     /product="hypothetical protein"
                     /protein_id="KAI1880218.1"
                     /transl_table=1
                     /translation="MADLDPKPPLTSTPEATITSANSISDRSGPSPKNNGAGDDDGDGK
                     TKSVAGKEKQSGSLHFFYRVHWSYSTSLDHTLRLIGFVCAVASGVVPPLMTVVFGSSVN
                     QFSSYENGSISGDDLYRNMSQNALWLLYLFIGRFFLVYIHSTCFGLVGIRVTRSFRLDF
                     IRSMIRQDVSFVDLCAAGTVASTISNSADMVENGSTEKVGSLIQNMAMFVAAFVVAFTQ
                     QWKLTLVTATTLPVLFTGFKITFGLDAKIEAKILEIYNRAGGLVEEALGTVRIVTAFNA
                     SGKLSRKYDNYLEAAQKLGFRKGPIIGVQWSVEFFTIYAAYALAWYYGIKLLNSGEIAG
                     GGQIISVLLAVLLGTNAASNVAPGFGDFAKASAAAKGMFEMIDRKSEIDPLADKGERPA
                     QSDGSVELRHASFAYPSRPSVQVLRDVSLKFEAGKVTALVGASGSGKSTIVGLIERWYN
                     PVSGSVHVGGHAVAELNVRWLRQRIGLVQQEPVLFSDTIYNNVVHGLYGTAMNDLPEPE
                     KRELVRQACIQAFADEFIQGLPDKYDTEVGDRGALLSGGQKQRIAIARSVISNPEVLLL
                     DEATSALDPTAEGKVQASLDNVSKSRTTILIAHKLSTVQKADKIVVLSQGEVVEQGTHQ
                     QLLNLRGAYYQLVNAQALHTGQEVLGQALDMASPPIEHLQRPKISEGIEEKALVLSKSS
                     TAHSVQSPNQAADAEEAEDEDSDIARKLSISRCIAIIFKEQRHIWPILLFGIISSAAGG
                     GLFPAQAVLFGSSIPTLQLPRGDQLVERGNFWALMYFVFSLGVFVSYVGVGFFWTVASF
                     HATRFYRREYFDAMLRQDVSFFDSRGHGAAEMTSRLSLHPQRLQNLLSTNLALIIVIFV
                     DIVSCFILAVAMGWRLGLVVIAGGMPPLFGAGFFRLRLEMANEDRLTHMYLECARFASE
                     AVGAIRTVSSLTLEDKVLDGFRQRLAECSSRELRSKMLTMLVHSFAESINLAVTGLAFW
                     YGGKLLSEGSYDMQTFFIVFMAVLMGSQSGGVLFGFSSNVSRAHSAANHILDLRQAQPP
                     INNSTGTKQLPLSGEKSAAIEFRDVAFAYPGRPNHPVLNGLNLKIEKGQSVGIVGASGC
                     GKSTMIALLERFYDISSGQLLVEGQSLQGLDVHSHRSRIGLVSQDTMLFQGTIRENILL
                     GVPDEEAATSEADDRVERACKSANMHDFISSLPDGYATDIGNRGVALSGGQRQRLAIAR
                     ALIREPDLLLFDEATSALDTTNEALVQAAIEAVAREKPGRTTVAVAHRLSTIRRCDRIF
                     VLHQGQVAEEGTHDELVQKRGQYYEMVLAQSLDQEVVEA"
     PFAM_domain     join(38427..38934,38990..39309)
                     /aSDomain="ABC_membrane"
                     /aSTool="clusterhmmer"
                     /database="35.0"
                     /db_xref="PF00664.26"
                     /db_xref="GO:0005524"
                     /db_xref="GO:0016020"
                     /db_xref="GO:0055085"
                     /db_xref="GO:0140359"
                     /description="ABC transporter transmembrane region"
                     /detection="hmmscan"
                     /domain_id="clusterhmmer_JX265_001839_0046"
                     /evalue="5.60E-48"
                     /gene_ontologies="GO:0005524: ATP binding"
                     /gene_ontologies="GO:0016020: membrane"
                     /gene_ontologies="GO:0055085: transmembrane transport"
                     /gene_ontologies="GO:0140359: ABC-type transporter
                     activity"
                     /label="JX265_001839"
                     /locus_tag="JX265_001839"
                     /protein_end="354"
                     /protein_start="78"
                     /score="164.1"
                     /tool="antismash"
                     /translation="LIGFVCAVASGVVPPLMTVVFGSSVNQFSSYENGSISGDDLYRNM
                     SQNALWLLYLFIGRFFLVYIHSTCFGLVGIRVTRSFRLDFIRSMIRQDVSFVDLCAAGT
                     VASTISNSADMVENGSTEKVGSLIQNMAMFVAAFVVAFTQQWKLTLVTATTLPVLFTGF
                     KITFGLDAKIEAKILEIYNRAGGLVEEALGTVRIVTAFNASGKLSRKYDNYLEAAQKLG
                     FRKGPIIGVQWSVEFFTIYAAYALAWYYGIKLLNSGEIAGGGQIISVLLAVLLG"
     PFAM_domain     39514..39990
                     /aSDomain="ABC_tran"
                     /aSTool="clusterhmmer"
                     /database="35.0"
                     /db_xref="PF00005.30"
                     /db_xref="GO:0005524"
                     /description="ABC transporter"
                     /detection="hmmscan"
                     /domain_id="clusterhmmer_JX265_001839_0047"
                     /evalue="8.40E-32"
                     /gene_ontologies="GO:0005524: ATP binding"
                     /label="JX265_001839"
                     /locus_tag="JX265_001839"
                     /protein_end="581"
                     /protein_start="422"
                     /score="110.7"
                     /tool="antismash"
                     /translation="LRDVSLKFEAGKVTALVGASGSGKSTIVGLIERWYNPVSGSVHVG
                     GHAVAELNVRWLRQRIGLVQQEPVLFSDTIYNNVVHGLYGTAMNDLPEPEKRELVRQAC
                     IQAFADEFIQGLPDKYDTEVGDRGALLSGGQKQRIAIARSVISNPEVLLLDEATS"
     PFAM_domain     40471..41295
                     /aSDomain="ABC_membrane"
                     /aSTool="clusterhmmer"
                     /database="35.0"
                     /db_xref="PF00664.26"
                     /db_xref="GO:0005524"
                     /db_xref="GO:0016020"
                     /db_xref="GO:0055085"
                     /db_xref="GO:0140359"
                     /description="ABC transporter transmembrane region"
                     /detection="hmmscan"
                     /domain_id="clusterhmmer_JX265_001839_0048"
                     /evalue="4.10E-41"
                     /gene_ontologies="GO:0005524: ATP binding"
                     /gene_ontologies="GO:0016020: membrane"
                     /gene_ontologies="GO:0055085: transmembrane transport"
                     /gene_ontologies="GO:0140359: ABC-type transporter
                     activity"
                     /label="JX265_001839"
                     /locus_tag="JX265_001839"
                     /protein_end="1016"
                     /protein_start="741"
                     /score="141.6"
                     /tool="antismash"
                     /translation="LLFGIISSAAGGGLFPAQAVLFGSSIPTLQLPRGDQLVERGNFWA
                     LMYFVFSLGVFVSYVGVGFFWTVASFHATRFYRREYFDAMLRQDVSFFDSRGHGAAEMT
                     SRLSLHPQRLQNLLSTNLALIIVIFVDIVSCFILAVAMGWRLGLVVIAGGMPPLFGAGF
                     FRLRLEMANEDRLTHMYLECARFASEAVGAIRTVSSLTLEDKVLDGFRQRLAECSSREL
                     RSKMLTMLVHSFAESINLAVTGLAFWYGGKLLSEGSYDMQTFFIVFMAVLMGS"
     PFAM_domain     41562..42029
                     /aSDomain="ABC_tran"
                     /aSTool="clusterhmmer"
                     /database="35.0"
                     /db_xref="PF00005.30"
                     /db_xref="GO:0005524"
                     /description="ABC transporter"
                     /detection="hmmscan"
                     /domain_id="clusterhmmer_JX265_001839_0049"
                     /evalue="1.90E-32"
                     /gene_ontologies="GO:0005524: ATP binding"
                     /label="JX265_001839"
                     /locus_tag="JX265_001839"
                     /protein_end="1241"
                     /protein_start="1085"
                     /score="112.8"
                     /tool="antismash"
                     /translation="LNGLNLKIEKGQSVGIVGASGCGKSTMIALLERFYDISSGQLLVE
                     GQSLQGLDVHSHRSRIGLVSQDTMLFQGTIRENILLGVPDEEAATSEADDRVERACKSA
                     NMHDFISSLPDGYATDIGNRGVALSGGQRQRLAIARALIREPDLLLFDEATS"
     gene            42688..43659
                     /locus_tag="JX265_001840"
     mRNA            join(42688..42915,42987..43425,43490..43659)
                     /locus_tag="JX265_001840"
                     /product="hypothetical protein"
     CDS             join(42688..42915,42987..43425,43490..43659)
                     /codon_start=1
                     /locus_tag="JX265_001840"
                     /product="hypothetical protein"
                     /protein_id="KAI1880219.1"
                     /transl_table=1
                     /translation="MAKRKQPVQEDPVIHDLSDFVEFNITKVLYDGTKRKRATLYLVKV
                     RAAATSHRGRKATRKSAAPSARESGLYVLKIFPESVANQDDYKRELAANVVLGRSSAPP
                     DAQSACNAMTVASGDFPASRWPRCLGTLRTRKDPTPGTWVRRDANSDHNSALLFEYIPD
                     LELLTRELVTEELSQEYKQVLADLHALQILHRDQILYAAWPEIVFNNLFLRPNKITGKK
                     EIMILDFDKSLVLGNSARDKMLLRNEAQEMAEALDTALSKKDMLQSLPKEVKRLLQ"
     gene            complement(43800..45268)
                     /locus_tag="JX265_001841"
     mRNA            complement(join(43800..44104,44179..45268))
                     /locus_tag="JX265_001841"
                     /product="hypothetical protein"
     CDS             complement(join(43800..44104,44179..45268))
                     /codon_start=1
                     /locus_tag="JX265_001841"
                     /product="hypothetical protein"
                     /protein_id="KAI1880220.1"
                     /transl_table=1
                     /translation="MEKAVGEEPEAALVGPTCLTPPQAQVLSHQTFDYIDPTLLLPSEP
                     QELLVSMELGGLYNTEEQSLLGAFLSPQSQAGSLSARLDLLELHVAAHANSIDRYRNSF
                     DAIAFRRFFSVSNVKEFAMIFCRKRHYQYPVVHWPTFALEQASLPLLMVISLTGATYSY
                     RPGHGSENITDARNFYHLADSYIFHELKIFVDNLPSGGDLSEAVELCQAALLMYALDTL
                     LASDLDMQQLAVTERLPTLISAMRRLHFIGCRHHPSEDWELFLRREHIIRLVSWAFCAD
                     CLATLSCNNPPIFSMLEMSGDLPCDPTLWDIDSVLTFELTKPSPQKTSYCLKELISKLL
                     EENWRADIEWENLPLFHLHMMLCAFQHIIFNLHVAMFLKQQSDKLLQTLDIWRHLWERA
                     LERIPNDHRKWLGVAKNVPDIEYLSRRVIEISASPEASSSRYLQRLPSRGARDIHEFIK
                     DFISKK"
     PFAM_domain     complement(join(43992..44104,44179..44884))
                     /aSDomain="Fungal_trans"
                     /aSTool="clusterhmmer"
                     /database="35.0"
                     /db_xref="PF04082.21"
                     /db_xref="GO:0003677"
                     /db_xref="GO:0006351"
                     /db_xref="GO:0008270"
                     /description="Fungal specific transcription factor domain"
                     /detection="hmmscan"
                     /domain_id="clusterhmmer_JX265_001841_0050"
                     /evalue="4.60E-09"
                     /gene_ontologies="GO:0003677: DNA binding"
                     /gene_ontologies="GO:0006351: DNA-templated transcription"
                     /gene_ontologies="GO:0008270: zinc ion binding"
                     /label="JX265_001841"
                     /locus_tag="JX265_001841"
                     /protein_end="401"
                     /protein_start="128"
                     /score="35.8"
                     /tool="antismash"
                     /translation="RHYQYPVVHWPTFALEQASLPLLMVISLTGATYSYRPGHGSENIT
                     DARNFYHLADSYIFHELKIFVDNLPSGGDLSEAVELCQAALLMYALDTLLASDLDMQQL
                     AVTERLPTLISAMRRLHFIGCRHHPSEDWELFLRREHIIRLVSWAFCADCLATLSCNNP
                     PIFSMLEMSGDLPCDPTLWDIDSVLTFELTKPSPQKTSYCLKELISKLLEENWRADIEW
                     ENLPLFHLHMMLCAFQHIIFNLHVAMFLKQQSDKLLQTLDIWRHLWERALE"
ORIGIN
        1 aagaagtggt aggccaagac gtagcttccc tttcagcaaa gcacgcatgc actgtcaccg
       61 ttggttggcg cattcttgca cagccccaag ctgttggcta tctagagcat tatgcgggga
      121 gacaggtaag tagagggaaa gtagggagtg ttagttttca agaaatctgg ttgaagtgca
      181 gtaaagtaga ccacatgcct ttaaagtcgt cgctaggacg tatttgaaat tctcccatcc
      241 gcaccatttg aacatctcaa aagtttgaac cttcatttcg atattttgaa actgtccgat
      301 caacgtctac tattgttgca aatggcatcc aaattgactc tggacggcgg gatcgccctg
      361 gtaactggaa tgagcgagcg atcgtgattc ttatctctac cgggcctctg ctaattctct
      421 catcaaggcc gcaagtggcg tcggaaaaga aactgtcctt gcttttgcag aagccggtgc
      481 caggggagtt gtactcgcag acgtcaagat tgaaggcatc gaagcagccg ccgaggagag
      541 ccggaagtgt ggtaagcacg cgaactaccg agcacttgcc atcaaagtcg acattaccga
      601 tcccgagagt gtacagcacc tcgtagcctc gacagtgagg gagtttggac gcatcgacta
      661 tgccgtcaac tgtgctggcg taagctttct caatacccgg cgcggtcact ggaagggcgc
      721 tgaccgttgt tgccaattag attgatttgg agaccgatcg ttctttcacg ccacccttgg
      781 attagatgtc ttctctgagg ttatcgacac gaacatggcg ggcgcggtac ggtttgtccg
      841 agctgctatg gcggcaatgg cccagcagga accgctcaca ttcactggtc gtcatgggtt
      901 gcgtagcctt gggaaaggtt ccattgacgt cctgggctcc acaagctcgc tagctgggat
      961 accggggatg atctcgtata caacgtcaaa gcatgtcgtc atcggtctgg taaagtctgc
     1021 cggtaagaag ttgcttgtct ataaggtttt gtgctcgagt gaatactaat tatgcggctt
     1081 aatagctgtc gatgccttgg ccctgcaaag cgccatccgc gtgaatgccg tctgtccctg
     1141 ctgggtcgac acgcccatgg ttcagcttgg cattgaaaag aacccaatgc tcaagcctgt
     1201 cattgacaat cttactccac taaagcgggc tgcctctgtt gacgaagtgg ctgactacat
     1261 catctttctg tccagtccat atacaagctt cattaacggc atcgctttgt ctattgatgc
     1321 tgggctcacc ttacccacgc ctccttcgct tccgctatct tgaagcatag aaacatgtcc
     1381 aaaattattt tatggattta tgttaattga gtactgcact ttttgggata agctacaatt
     1441 gatcgtggat ctacaacagt aaacagtccg aaaaactccg atgagatatt gcaaagtgct
     1501 atcacatatt tattatttat tatccagaat gggattttcc taaatggaag gaaagttgat
     1561 accgcgtctg ataggctttg atgcaagtta cagttggaca aagcctccaa gttcaatcac
     1621 ggctaccaga aacagtcctg gcgccaatct tgtgagcgtt ttcgttcgct atacagagag
     1681 ttttatacca gaaaccggtg gccgatctct gttgaggcag tctcacgttg agacactcgc
     1741 cagcaaggct tgaaaactcg atcagggggc ttgtagcatt agggggcgaa gctgacgcag
     1801 catcgtttcg cccagagtct gttctcgtca acgtgattca acgcaggtct attttggcgg
     1861 cgagaactcg acgaatgata tggcgctcgc cttctccgat atttgacccc cggcataaag
     1921 cgcagaaggc tttggaagtc ccggcagagg aattggaatg gtattaggta gtcgcatagt
     1981 tggctccagc ccctagactt gtaacgtagt aaatggacag gcaagacgtt gagtacatag
     2041 gtcttacctg ccagtgaaaa tcctaagctc ggcatatcga agtggtggat aagtgatacc
     2101 cgcgaacgct attgcaaccc atgcgccaat gtcacctccg ctgtctccaa tcatctgtgc
     2161 gagggctcct tggtaccaga cctgactcat tcccagaagt gcacctgccc aacctacgag
     2221 ccaggacacc agcgcggcca atccgactgg aagtctatct ctgtcttccc acgcagtcca
     2281 gtcaaactcc aaaccacaga gagagtggaa caacaggtgc tcctcaagga caatggccag
     2341 ccatgggcaa acccagtaac tcatgattgg cagtaggttc tcaaatatgc cgtataggtt
     2401 atcgcgacca gagactgagc atatgagctc tattgaaacc agaatcacac accagaccca
     2461 ccgaggaatg gctttggcgt agcgtcccaa gacctggcag gtattcgccc ccgcatatgt
     2521 tgctggtgca ttgttggcta tactcccgag agcgaggatt accacgcaca cgccaccgag
     2581 tccaccgagt cctctgtagc actcgagcag aagggcgccg gacgaaacgg agtaagcttc
     2641 ggcccaggag ggcttggtcg gtacccccgt accgatacca acgccgataa tgccggcaat
     2701 gagcgaagat agccacaggc ccgaccaggt actcaagaaa accagcggct tggatatccc
     2761 aggaggatag tacacgtaca agtcggcggc aacggccgag aagcccacga ccaccccaaa
     2821 ctctagagcg aaaaaggagc atctgttcgc tgcgatagta gcagacgagc caaccgatgc
     2881 caatcctgtg ttccatccgc cacctgagga gccaacaagg ataaataggg cgcaggcttg
     2941 cggtatccaa gcgtatctgg tttggccttt ttcagaactg tgtactatgg taatagaagg
     3001 aactcctctg gagcatacgc acctctcata agtgtggact atgccaattc caagagtggc
     3061 aatgacgcct ataccgagag cgccgatgac acatcccgga acgacagaca agccattgcc
     3121 gctcacagcc gagagcatct gaccggccac aatggcgcca acggtacccc agccaatctg
     3181 cataacgata ttcaagaggc atgttagttt cgagggccag tagcccatga aatggcggct
     3241 cagtatctat catacccata aagtcctgca gtcagcaacc cttccgtacg gtactgtgga
     3301 tagcccgtat ttcgtacata ccatagtcct gttcccgctc gccgctccaa atgtagccat
     3361 gtatgctggt ccacaagcac tcaaggcgtt ggcgaagatg acgatgcaga cactgtcgac
     3421 ccagcccagg ctgaaaatta acgggccgag aagacccgga ataagagtga gaacacacaa
     3481 attcgctacg accatccgtg atcagtattt actgaaaaga acccttgtag agcacctgct
     3541 gtatcgtttt cccgacaagg gatgttcgaa aaacacatct agggtatgta cggggctgct
     3601 gtgagatctt ttgaaaatac atactgccaa accacaacgt gaacattccc ttatagtcgg
     3661 accggcctct gaacagattc ctgtcctcgg gcaggacgcg ggcgatgcca cgagcttcca
     3721 ggcctgagag tccctcgatc tttacattcc agcgcgacaa tatgttcctc aacacgggca
     3781 agggtggggt cgatgggcgt atacctatac cgccttcatc caccgcgacg ccctcgcgtt
     3841 cgcctggtcc cgccaactcg atatcatgag attgtttctc ggcggacttc attctagtga
     3901 tgagcagatt ctgacacaga atggctgttt tgctcgggta agatgagcga tggcgagaag
     3961 tgagaaaacc cccgaagtat caaaatggct tatctcccga tcgcgtcgaa caacctactc
     4021 caagcttacc atacatgcag tgcaacacgc ctcgcatata tgcagcgggg ttgtatggct
     4081 ttctttgtcc acctatgtga cggcgaccag ctgatctcat caacgtgaca aagcacgaat
     4141 accacaaaac tcccctcgag actgaattat accaagtaat aaatcttccg ggttacgcaa
     4201 gtctctcata cgtaattcat cgtgaaaatg tccacgcagt acgacgccat ccaagcgccc
     4261 tacgatgaaa tcagaaagac ctccatctcc ttcatcgagc aggaaaatgt acacggggct
     4321 atcgcgccct ggatccatgg ggcacgcgtg ctagacctag cctgcggctc gggcttctac
     4381 accaaggagt tcgtcggctg gggcgcgcgc agcgtgctgg gcgtcgacat ctcgtcagcc
     4441 atgctggcgg gggcgcggcg ggcgatggac gaggccgggc tgaacgcgtc ccaagtgtcc
     4501 ttcgagcagg ccgactgcac gcggccggcg gcgtaccggg gcgggccgtt cgacgtcgtc
     4561 tttggggcgt ggctgctgaa ctacgcgggc ggggcggggg cgctgacgga cgcgttccgc
     4621 aacgtcgcgg ccaacctggc ggagggcggg cgcttcgtcg gcgtgacgac ggcgccgacg
     4681 cacgacccgg ccgccttcta cgcggccgag aacgccgcgc gcccgcgcgg gtccggcctg
     4741 ctcatggggc ggcccacggg ccccgtcgac gacggcttcg ccatccacat gcacggggac
     4801 acggaccggg gcgcggtcga cttcgacttc ttccacctgc ggcaggacgt ctacgaggcg
     4861 gcggccctcg acgccgggtt gcggggtccg ctggagtgga gggtgacggc ggtgtcggac
     4921 gagttcctcg agtcacggag gggccatgat gatttcgagg aggtcgagag ttacaaggtg
     4981 acgccgaatt acggggtgct tatcatagct aaataggggt gctattgaat atgttcagtc
     5041 ggtctcctcc tcctacttgc atgttgccat ttctatcgaa gccaagtccc gtctgaagag
     5101 tatactgttt cactgtttct ggctagagca cgtttggtag tatagtcgaa tcaagctctt
     5161 ggcgttgact agtactaggg cgggaacgtt ccggtttggc taggaaagat atctttcgtc
     5221 attgacactg tacactgcga ctctactgcc aatatatcag ggaagcgact catgcacagc
     5281 tgggcacgtt tgttcacctc taacctgacc tgtgatcatg cccaaacacc atgatagcta
     5341 tgcgaagctg aaggcgtcca tccagcccac tggtgcacta gtcatgacgt atcaggtagt
     5401 gcattacacc ggcacggccc cctcagtcga tggtgctgtg ataaatcgtt cgcgagcgcg
     5461 accagtcgca cggcatgtgt ttcacacttg caattgataa gttaccagcc agccacctgc
     5521 gacttgtcgt tcgtcgatca ggggtcagag atttggcgac gcacagccaa tgattgtact
     5581 gggggccgca ccatgataag gttcggcaat tcctatattt agaaaagtct gggtagtctt
     5641 cgtcgacagg cccatatcgg atgaggtttg gcattctgca cgaattgagc ctatcgcatg
     5701 gatttgcggc aggggccatg tattttcaac aagagctatc ttcgctatgg ctgagccgca
     5761 ttcaaggacc gcgggccaca tccgtctacc ggctcaagtc cagccgagcc caccggacat
     5821 acacagaaat cttggattac aaaactgggc tgcgagtggg agagattcgt aggtgaatac
     5881 cggatctgcg gaagggaaaa gctgataagt gtgacccatt gaatttgacc cgcactctcc
     5941 gggaagtctc ccttccatcg ttcttgcgaa atctttcgaa agcatgtgac aattatgtct
     6001 gttcgccggt ataggaagtg tggtgcatgg gttgtgggat gcggctacag agctgcaaca
     6061 ggggtccgtc cgtgctactc tgagacacga ttcgaactgc tgccccaaaa atggttcctc
     6121 catcccgtgt cttgctgcac aatgccgaat gacccttaca gggccacata accagatggc
     6181 ctatcacgcg ccacattcga aagacctcac actatcccct tctggggttc cagggggttc
     6241 cagagctaca gcccgagaat aagtggtacc attcgacagt ggcgtagatc tgtagtagta
     6301 ggctccatct tggaagcggc gattaccagg aatggtccct ttctcgttgt ccagacttct
     6361 gctgttgata gccgcaagga gctactggct ggaaaccttt cctgtcacct cggatgcaga
     6421 cgcgaaagac atgcatggct tttacacgcc atgcgccctc tgtccgatcc atgacattca
     6481 acactcatct ggatccaaag aacatgctga cttggagcgc caaaatccga taagttcgtc
     6541 tgaaaaggct cgccatgtct gcgacaagct cccaagacac accctcccgt acctgagtcc
     6601 accgtagagt ttggcttctt gtagaaaacc ttggcgacgt cctgcccgtt gtgatgagcg
     6661 tgaagatcca ccttgacaga atgaaatcgg cggctggtcg cagttgacct gacttctgat
     6721 cccaagcgtt tttcctcgtg cgcacacaca aacacgcacg tagaagcagg caggcagcac
     6781 cagctctctc ccggcccaaa ggctctccct atgcaggtat aaatatatca aactccgggg
     6841 cgaagctgcc caaatgccat caacacgcta gagaaccgtg ggtattcgta cacaaacatg
     6901 agtgcaaaaa gtcatcgtcg tcgtcatatg atgccgcctg gtggatcgta tgcacctccc
     6961 ctgcccgagt tgagaccggc actacccggc gtctcggcat cgacctgggc tgtattcgtc
     7021 tttcgtagca taaacatggg tttcttgccc tccttgtcca attgcttaaa gaggataagc
     7081 ggcttttcgt ccaagcctag gcagcgctcc tggtcgccgt acacaatgta cagggcgtac
     7141 ttgtcccagg gttcgttgat ctggtacttc ttgagcgctg ccgggaggac cttgtagcag
     7201 gggtcgtcca tgctgaccct gaacgacttg aagatctcga cggatgccga gctggagccc
     7261 ggcgtgtcgg gtgctggcgt ctgcatgcgg cgtgggggtg cgggctgctt cgagttgtag
     7321 gcgtggtcgt tttcggagaa ggtcgtgcga gtggatggtg tgggctggtc ggagcggtat
     7381 gatcgcgagg cgagagtcgt gctgcccatg gtgggcggcg acgtcgggga gggaatgttg
     7441 ggggagtagc ccggcgaggt ggccgaggcc gagccgttca tggcggcgag atgtgacgag
     7501 gagaggacgg ccctctcggc ggcactggcg gggtcgaggg tttgctctac cgacggcctc
     7561 tcgtgagtgg tctgcagatg gctaggagac atgtttttgg gagtcgtacc cagaacaatc
     7621 ttctttgtgg aatattgcct cttcaggccg ccgccacccg attggatgga ggaaggcgta
     7681 ggcgcggggg gcgagatggt ggaagactcg tagctgtagc cctggttgtc tctggcggag
     7741 acgttgggca gcggttgttg ggcgttcttg gcgaggcgga gagcgggtag catgtcttcg
     7801 cgcaggcgcc tgtagtcttc ggtcagccgc tgcaagtcct gctccaccag gctcatcctc
     7861 tcatcccgca gccgcagctg ctctacgaga tgcttgatgt ccttcagagt ggcggtggca
     7921 tattgggctt cggcatcggc agctggatac aggggggtcg ccagttagta cgacgggcca
     7981 agagatcaga gaggagagag aggagagaag ggaaggggtg gtgcggtgca tacacagggg
     8041 tacgtagtgg tcgctttcta tagggacgtc ctgggccttc ttgacatcgt agacgctctt
     8101 caggatggtc agacggtggc cgacactaga aatgcccatg gacttcaagt catcgtgaag
     8161 cagggcgatc agggcctcgc cgacgatctc gttctctggc agtatggtca gcgtgcaagc
     8221 ctggggggct gggctaggct gccctggatc ggatcgacca acctatgaag cgatcggagt
     8281 actgctgcag gccaatggtg gcgatgaaat cagcgcattc gtcggcggtc cattcggaga
     8341 tgatggtctc gggcagcctg tcagcgctgc tgcgatggcc gtaggtggtc ggggtgtgct
     8401 cggtcgagga gcggccctcg gagtcggtgg gagagatttc ggagtcggtg gccagcacgg
     8461 gggagctggt gtgcaggctt ctctcgtact cgtcgtcggc gtccgactcg gcataggcgg
     8521 tgccagagtc gaaattcatc atgttgccgt cgcgtggcgt ggcgtagcgc acggttgtca
     8581 tgaagcggag tgcggtcgag aaggcagcag gactgtggat ggacggacgg acggacgaaa
     8641 tgcgtggtcg tcggggtcgg gatcaggcgt ggcgttctgt gtgtcgccgt gtcgtggacg
     8701 tgtcgacgct gggtgcctat cgctgaaccg cgggactgga gtccgggggt ggatcagcga
     8761 cagcgaggtc gattggagtc tgggagcgag agaaggggga ggggaggggg gttgaagctc
     8821 gagatcgacg cgggttggcg gggcagagag aggatggagg aggctatcgc agcactcgag
     8881 ccgatcaggt tggcgatgcg atgcgggcac gggaagcgaa gctgagctga gctgaggccc
     8941 gagcagagca aaggcaggcc aacggggcac agggagccac ggagcgggcc aaagagagag
     9001 cagcagcaac taggcgcaga tctgcagtgg acacgcacga cacgatgtcg gacttgggct
     9061 gggccgtctg cctcgtcttg tcttgtcttg tcgtcgctcg ctcgcccgtg tgtgatatcg
     9121 atgcagcaag caaccaacca agcgctggct gcgacgtttg ttcgttcgct cgttcgtccg
     9181 tctggtgctg ggcgagggct gtgtacgtgt gtgtgagagg ccgtctggtg atggggggag
     9241 gggagggttg tggtcagggt tgggggttgg acgtgagcga gtgcccaggt ggtacccatg
     9301 gacgtcgtcg atgctgcgta gccgctgacc ctcctgcata attagtacct aggtgcctag
     9361 gtaactccgt aggtgctgtc ctgcccgcct cccgcctccc gcctccctaa acctggaagt
     9421 tccaatgctg ctctgctgcc tttcttgctc cccaccactg cccatccact cactgggggc
     9481 caccgcactg cagcactgca gcactgcatt cactgcagca ccagcgaaca atggaccgcc
     9541 cgccgacggc gcaggggcca cgcggcggct cgctcagcgg cctggggcgg atctgctgtg
     9601 cgttttggcc tgggctccca tccatcctga attcaagcag actggctgac tggctgactg
     9661 gcattgccag gggttgcgtg ctacctaacc ttggggcagg taggcaaggt acctgccctg
     9721 gcgactggcc cactactggc agacccctgc aactttggca acgctgcacc gtggcacccg
     9781 tacctgaacc tgaacctgaa cccgaacctg ggaccggaag aagacatcgc gagtctccac
     9841 ctcagcctgt cgtgtcgacc tctcgctcgc aggcaaagac acgacacggc acgacacgac
     9901 acgacacgac cagacacgca cagagtccca gagtcccaga gtccaagagt cgcacatgtt
     9961 taccacaact ggttcctcgt gtcctcatgc gggctggatc gccccaagtc tacccgctcc
    10021 ggggctccaa gtgctgctac cgtagcttag cattgatcta ccattctgtc tgatccactg
    10081 tctccttctc catttgtcca tgatgccatc tctcaacgtt cgatcccgtc tcttcatttt
    10141 ccttctcgcc ttactgggct cagctttttc aagctgagct tagggacgga ccggacttga
    10201 tccattaatc tcatcaggaa cgggggcttt ccaccccatc ctagtatctg tctgcatagc
    10261 gcttaagtag ctgactgtcg tgcacgcccg ctcggcgcct cgacatgttc tgtacctgcg
    10321 ccaggaacag tgtatcatcg ctgcgtcccg atgcaaccct gctgccgctg gctgaccagt
    10381 ctttccgtct gtcatcacga tagcctcgcc cctcttggtc gcttaacggc ccaccgctac
    10441 tgatcctcat caaaaaaatc ttgcgctcat ctcggtacca agggcccatg tgagcctctg
    10501 tggtatccgg agcggatggc gtgggccttc cacggcttct ctcgctgttt ccattgcccg
    10561 cccgcccttg tcacggactg gctggcaggt cgtggctggt gtcaatggct gtggctagtg
    10621 cagatcatct ggtctctgtg gccccactgg cctggtaggg tgagagatgg cccgtgcact
    10681 cgcaggagaa atactatagt accatccctc tgttagttgt agaagcggag cattcaggat
    10741 tcttgcaata ctactactat ctgttacaat tacaggattc gcagccagcc cttcaatccc
    10801 ccgtgatgcc agtggacaca ataccacgtt tcaagtctac atagtcaacg accttcagta
    10861 aaagccacgg acccggacct gttgtagcgc ggtgtcagga gactccacag ctcgtttcca
    10921 gccgtctgcc gctccaggcc tttgcagtag aaggctaggg ccgggcttgg attctgcctc
    10981 cggatctcct ctaccatctc gaaatgttgc acctcccaga cccggaccgt ctcccacatg
    11041 atgcgcatgg tattctccct attcacgccg tacatgtcca tgacgatagg caccgaggag
    11101 cagagcgccc caagttcgaa cccgttctgg gcggcaagct cctctttctc gaagctgcag
    11161 atgtcgttga cgaacgtgat gtgtttcatg gcgttcttct caatgtcctt cacgagttcg
    11221 agctcttctg ccgtcatgta taggcccgca cagaagcgca tgattcccgt cagcaacctg
    11281 ttttgagatc ccatgagtaa gtatatgcat tgtgtggtgg tgatgggcga cctacccttt
    11341 gccaaggtcg gcgtcgcgat agtcaaagta ttcgttcagg gtcattggct tgattcggtt
    11401 tccgtccacc tgcgcccata ggaagtctat ggtcggtgcc aggagctcgt ctgccagttg
    11461 cttgtcgacg gctctcatgc cctcgaagag atcgtacatg atccactggc ccggcacatc
    11521 gcggtcggga agtatgcttc cccgggcgca ttcaatgacc ttggaattgt aggcaactcc
    11581 ctcttgaacc gacattgagt cgagaaggtc atcaatcagg aatccaatgg taaggagccg
    11641 gcagccccag tgcattctct catccaacga taaggggcaa ttcagacaca cgaaccaggc
    11701 gaaaccttca tcgacaaaac gtctccgatg cttctccgtc ctgaatggcc aattctggag
    11761 gaagaattca ttgacctgtt tcacgacttc aacagcatcg gggtgtttct gagcagtcag
    11821 aatagtaggg cgcaggtctg ctggatagtg agcagaagtc ttgggtgctg gaggcggcgt
    11881 gttagagcgg tcgcccttgc ctctaaacgt ctgatatgaa ggttccttga tattaattgg
    11941 agtaaatgga gacaagacag acatgttggc cagttaagat attgtagagt gaggggatga
    12001 atagatttgg tgatatgaga gttgtgtagt tgtatctaag gaagtacgga tgatttcgaa
    12061 attgaatcct cggcgatctt agaggggaga tcgcttgttg tatataatca tggttccttc
    12121 acattctact atagtccatt tagaagagtg gtgatgtcag ttacgtatga cctgagcact
    12181 cccattgccc actttcatca cgtaaagccc agacacctgc cccataccga gcattgtgat
    12241 tccacacctg gtgtttgcgt atgtgttaat ggcgccagtt ggatggcaaa ctttgccgat
    12301 atcgatgtgt catctgctga taagtaatct catattcttc ccgaagcctt ctaagtgata
    12361 gaaatgacga agccaacaca gcccttgcca tcacgacaat actccaggaa aagaaatcga
    12421 ccatgcttgt ttaacccctc tcgcaaatga tctactagca ctaattacct ccgtcagatg
    12481 accaggtaat gagacaatgg gctcaccggc gaccatagcg gactggcccg gactccggca
    12541 cattgctgac ctcaagctta cgataagaga cgactttcca tgtattatgc atggagaccc
    12601 tccatcggaa tagagccact acatccgctg atgaagctat cgcgctgggc gaaaagtcgc
    12661 atcagcaagg gcgctgcact gctcaaccaa gccctcacag aatcacagaa ggagtgtgat
    12721 aatgcagtca tcatgcatta tacgtgactg gtacatccaa gcgccgcatt cttactaggc
    12781 cccgactgtc tttttgcttt gccgcatata cgtgttgttg tttcggcccg ccaatactct
    12841 ccggcggtta caaccagcct agtccaaacg gttagcccaa tcagacatgc ggaaggacat
    12901 aggacttgca tacatcgctt cgagcttgta gccaccggca gctgccactg aaccgcaaca
    12961 atggactatc acggacctaa gtgtttgcta cgggtcggaa ataaaagcaa gtatagccga
    13021 ttcaactccc aatcaccggg ccgaaaccac ccataccgtt catccttgag gccgagccct
    13081 cttatcggaa ccgacgcttg ccccgttctg catacaccta catccatcac atcgagcagt
    13141 ttgcttatct cgttatgtat acgcctccac caagcaccat ttgtgattac gtgaacggtg
    13201 gatttgtggg gagttttaga ctacttttgc aagcaaacat catgatgttt gcctcaccgt
    13261 cagacatggc gtatgtgcag cgaatgagga accctggagg tgattgcgca ttggatcgta
    13321 gcgtttcgat agccggggta ccagaaaaag cactcgtgcg atagaggaga ggctacttct
    13381 tacctccaag ttcaaaagcc tggaaacatg gctctgcctg ttcttgttcc ggtgcggtgc
    13441 gctgaaatcc tcagacctca cgagcccgct tcatacattt cacattctgt actgcggcga
    13501 agacacagtc aagacttctc tgccagaact ataacgcggc catggatacc gccaacgtat
    13561 ctaccgttca aacgacctat ggctcacacc tgttgcatct cgtgcacagc tgggacttgg
    13621 aacttccacc cctgtctggc agcacgatgt ggaaagtatt cgcggcattt gtaagtagaa
    13681 agattggagt ttaccatgaa tggcgggttg attggtacag tttgctgcgt atgccgttgg
    13741 ccatgtcatc tacaacttat acttccaccc acttcgtgac taccctgggc cacttctggc
    13801 aagatcgtcc ttgttatgga gattccttcg ctctatggat ggtcgctggc atcgccatat
    13861 agaggaatgt cacaaaaact atggtacgtc gcgtctggtc aaatcgacga aagggcatcc
    13921 ggaatctgac gatgtatcaa ggcaatgttg ttcgagtgag cccgagcgaa ctgtcgttct
    13981 gcacaccttc tgcgtggaca gacatatatg ggtcgggttc caaaggtgct ggcaaggtgc
    14041 tattgaagaa tgagttctac gacgtcttcg ggtccggctt cgaggtccaa tccttgggca
    14101 ccgagcgcga tccagtcctg gcgcagcaga aacgtgccct gttcgccact gcattgtcgg
    14161 tcaagggtct ggctcaacaa gaacctatcc tgcacgagca catcgatgcg ttcgtgaata
    14221 aacttggtaa actaggtggt ggcgacgacg gcgccgatat gaccaagtgg ttcatattca
    14281 tagggtttga tatcatggga cacatgtctt acggagattc ttttcgatgt gtcgagaggg
    14341 gtgagttgtg tctgatcatg attgaagcca atggcagata ctaaatcaac ctcacagagg
    14401 cgtcacaccc atggcttgat cttatgcttg ggttgatgca cgccgttaca gtcatcgaca
    14461 acctccggcg tcttccattg atggtcacgt tcgcgaaatg gataccagcc agattcacag
    14521 atagtttcaa agaccgcatg attcactttg tcaagatgaa gactgccgcg tgagaattcc
    14581 ccaccattcg aaaccgctta caaactaaca aaaagtagtc gactcgagaa ggaagttgga
    14641 cagaatgact tcctcgaggt cgtttccggc aaaacccgca atggagaaat cactgttgca
    14701 gaaatggagg cgcatgtctg gaatatggcg tacgtggacc aaaatagtca cctgcatttg
    14761 accaggtcaa tgtcactaac gctcttcata gaatggctgg cgctgaaacc agcggaagct
    14821 ccatgaccgc tacgctgttt ttcatcctca cgaaccctaa agtgcatcaa aagatgaacc
    14881 aggaagtgcg gtccacgtac gctagctacg aagacatcag cctcgtctcg gcaacacaac
    14941 tgcagtatct tatggctgtg ttgaaggaag gcttgcgtat ctttcccgtg gcagctcagg
    15001 gtaccccacg aacatccccc ggatgcacta ttgctgggcg ccatgtgccc aaaggggtaa
    15061 gtggatggcc tattggcatt ggaagacttg atacgtgtct aacgtttcca cgtgccagac
    15121 tgaactctac gtttctccgt gggccatcac acatgacgag cgcttttggg accaaccgta
    15181 tgacttcaga ccggagcgat ggattgatcc tgattgcaaa gattttaagg cagctagtca
    15241 accattttct cttggtcctc gcgtttgtcc agggaagctg taagtaccct ttcctctcag
    15301 atcctttgtc tccctctttt tacctgggcg tatctacgcc ttctctttat cagagtccaa
    15361 ggcgtaagca tttcaaggag gctaagtacg ttgcagcttt gcgaatggac aaatggccct
    15421 catgctggcg aagatggtat atgtgtatga catggaactt gtgaatcggg atctagattg
    15481 gatcaatact tgtaaaatgc atttcctatg gtggaagccg gagttaaagg taagattcag
    15541 accacgaaac actgtggaat aaatgcgaaa gccacgtact tctgatcatt ggcggtcgta
    15601 tggctcccgc cgtctttgat ccctctacct ggcagcatat agatcttaga ctaaagcaag
    15661 gctatgaaac tctacatggg gattgattgt tggaaacccg acccaacagc acaagaattc
    15721 aaacgtcaaa cagatctgag atgctaagac gccctgatct gaccgtttat aagtccaagt
    15781 aatgaacacc ccatcatcgt gcttgcatgt ttgaagcacc tcccgccctt aaccatatca
    15841 cgaagcccgt gtttattata ccaacagaac gtttccgtcg aatgactgtc taaaagttaa
    15901 acaacggagt catgcgggtt tcacatatga gtagccagta ataccatgat ccatcactct
    15961 aacgtccgct tcacccaatc taacttggcc gcgatagcgc ggcgtcccaa ccaagactcg
    16021 ggcgccatct catcgaagcc gtggaatgca cctgcccaga tatgcagatc agcagacaca
    16081 ccggcagccc agaggcgtga cgcgtacgcc actacttcat cacgacagaa ctcagccgag
    16141 ccagcctcta agaaggccgg tggcaaacct gcgacgctcg tggtccgagc cggcgcccag
    16201 tatgggctca cggcatcccc tttattctct ccgagggcga tttcccacgc agccgcgttc
    16261 ttgatcccat cccagggctc ctggccgtcg aactggccac agctgactgt ctcacagcgg
    16321 tcgtccagcg ctgggcatgg caacatctgt ccgcggatcg gcggctgcag accttcatca
    16381 cgggcacgga gcgccagccc cgccgcgagg gcgctgcccg ctgaatgtcc ggcaagaagg
    16441 atccgcgtga gatctatgtc cagcagctta gccgaagcac gcacccacag gagaccggcg
    16501 tagcaatcat cggccgctgc gggctgcggg tgctcgggcc cccggcgata ctcgacactc
    16561 acgagcacgg ctcctgtggc aaccgcccag ttcagaggct gcgtgaggcc gacaaggcgg
    16621 tggaggaaga cgaaaccgcc gccgtgcatg taaaagatgc aaggccgtgg cctgccgctg
    16681 ggtggggtcg ccttgggagt aaaaaccgac agggcgactg gcgggtcaga tgggcccaga
    16741 ccgggagctg tgtattcatt gtgcgcaatg ttgcggtcgc ctatgatgcc gacgacgctg
    16801 gtcgccgggt catccaggct gcggtctgta cgtagatgat gcttaatgac gaactctggc
    16861 gtgattggac cgaacggctc aaaggaggct tgaacaattg ccagttctgg gtcgtaggat
    16921 ggacgagcag gtgacatttt gaccaattgt ctttaaacca gcttacgaac aatacaaatt
    16981 ggtctctcta gattatatga acaggttggt tcgttcaaag atgggcaatg aatgtgggat
    17041 tgaagaatac atcgtcaatc gcaatcgggt gctgttgcat caaaggactt tctgaatcca
    17101 acctccgggg ccgatcacca cgtccgaaat ctgctggcca gactcttcgg cgaaagtggg
    17161 tatacaatat aggggggtat agagtgtggg aaatgtgaat ttcggaacta cccgtttcac
    17221 ccatagtact gtatacttag ctactggggt aaagttgtac cagtcagcaa attctctaca
    17281 tcaagtctac ctcgctccgt gaagctagct agacagggat cactcaccct ggtattggtc
    17341 ttacagtgta gtctgcatcc aaacgcacag tatacttatt gccaaggatt acggtctagg
    17401 cactatactt gtggggccca accacagatg taatgcaagg ctgaggcaca tctactacca
    17461 gtaggtatct tagtagtccg cccggggagg aatgccgaac gtcctagaaa gtcgattgct
    17521 acaaccaccc ggggcgccaa accatgtggc catcggcagg actcctacca aatatcaagc
    17581 tacaacaaga gcgggctata aaatggttcc tccttcaatc tagggggtgt tatcacgact
    17641 tggataaaat atcgattgct tgttccttca gtgcacacct acgcattaac tctctctact
    17701 caacgctgac ctccaaacag tctctttata cctaccgaga ttaataccag agaccatgac
    17761 tctgccatct atcccccggc ttgatcccgc tgctttccgc tggcaatcat cgccagatga
    17821 tccccgcgca gtgcagcgtc tggcacttgg caccgaagcc tgggttggct tgcgtgaacc
    17881 caactcgcgc ggacaatatg acaattacct taacaccacg ctccgtgttg aggctcccgg
    17941 gctgtctcta gcacaccttg atagaaatat tgtgtccgct cttacacaca tccgatttca
    18001 tcaccctgag gtggcctgca ctgccgtttg gaactctggg gacaatgggc cacctcacat
    18061 caagtatatt ccaccaacat ctgccgccgc tgcgagtcag tgggcacgcg atgctgtgac
    18121 tgtcagaatt acatccctga ccggactgca agttgcggcc gaagtcgcta gactgcgcta
    18181 tacaagtacc aaaccgcggt cgatcccatc gctcactatt tctgtggtgg cgagcgtctc
    18241 aggtgaggag gaaccgttag agaaaggaac tcgtgttgat attctctgtc acttcaatca
    18301 catcttttgg gacggcatca gctcgcgtgt cctcatgggc gacttgcttc gccgccttgg
    18361 agaacaattg aacgctgccg ataatgagct ggcggcgagc cactatgcct ggggtacgga
    18421 gactgccatg ctgagcgaac ctgttctgga cgcttgtaga gtggacgtcg gcactctcgg
    18481 cgatagcttt gagaagacac gagatgaatt catcttgagt cttatcaaca gtggagtaag
    18541 tgcgcttacg tggcacccaa gcaatatacc gttgtccatt gactaattcc taaaagtcca
    18601 gctggggcct ccctgtcact aatacggtag gtgaaccgcg cacgatttgg cactccttta
    18661 cacctgaaga gagtcaaaca atgaaggcga cggtcaagtc acgacttgga caaggcttca
    18721 ctcttactca cctgggtcat gcggccatgg ttctcgccct cttgcaggtg tgccctctcc
    18781 cactggacgt ccctgagtct gttgcgctcg cctcgccgct tccggtcaat ggtcgacgct
    18841 acctgcgaca agagcacgca gaaagacggt acggatcctg tcaagctggg gcatttgttc
    18901 agtttgcacc gttacgtgcc tgggctatcg ataatggcga tacagaggct gttaggactg
    18961 cgcttgagaa tctctgccga cacacgaagg atggatacga ctattggctc aaaaatgaat
    19021 tccaactagc tgtggatcag gcaaagggaa acttccttgc agcagcactt gcatcgtgag
    19081 aactccacgt caaagccact gatttaagct tcttctaact aggtttcctg tccgcagagc
    19141 gccgccatca ttctcgcctt ctagctttcc ggtctgttat cttctaatat accaaatcca
    19201 gtatcatcct ttcagttgca tagaaactga catttatgtt gcaacaggtc ttcgcaagcg
    19261 acggtattgt ggaccagtat ttgcctggag aggtgactgg cacatgtggc atgaagctgt
    19321 ttaccgtgga aagctgcttg tttcatcttg acacttatca atcagacgtg taagtgagct
    19381 ctgtatcaag gcgtgttcat ttgaagtcat cgcagattcg ctaatcaaaa tttctcactt
    19441 agtctcatac gaatggagag cttcaaaggt gtcacgagtc tatcaatctg cttcaatgat
    19501 ggccgtttga acgttacttt ggcaaaggaa tttctcaagt ctgttgctga gttcatgttg
    19561 aaatttggct aaagactgaa ttcaacttgt cattaataga ttggtaaaag aaaagtgaga
    19621 gtttaaagta tccaataccg tattagcatc cgatatatag tcccgcttga atatgatctg
    19681 cgcattcggc tctaaatact aactagaggt gcgacaagaa ggcagagccg aacgaagtgg
    19741 ctacagtgtc ttcgatggtt ttcgatatta ctttcactca aaaatctcta gtgattaaat
    19801 gagggcctaa aaagcctaat gtaaaacgca attcgatgag cgccgagaga ttgccccccg
    19861 gacttccggc acatggcaga attgagcaca gcaagactga aaaagtaata ctttcatcag
    19921 aatttagaga attaatttaa atatttactg taaagaaaat ctatataaaa acttaacacc
    19981 atggaaaaac gaaaagtcat ctatccattc tcgacgtagg cttccacctt ctctcttatg
    20041 ctctctacga cagcctccag ctccccaata aattcctcca gtccttctaa gctgaaattc
    20101 accgtattgg cactatacca taggttccag aacccattct cgggatctgg tctagcaata
    20161 agccaaactt cctcagagtg ctcccaaact ttgtcaggcc caaaccaacc caattcctgg
    20221 caacattccc cgttgcccat cagatcgact gtaaatggct ccgggttctg gaattgaaca
    20281 ataaatgtag aacggcgctc ttcaggtggc cacgtgaact caggcacaca ggacgctagc
    20341 actgatgaag tggtgctcgt ttcaaagcga agcacatcca gttgagcatc tcgtgtggct
    20401 tccaaagtgt gtgcaaagct tcgattggcg tcgagacgca cacgaagggg cacttggtta
    20461 acagtaggtc caaccacgtt ggcgaggacc ggaggaagca tggagcgtcc tgaaacagtc
    20521 atggtggtca caatgtcgtg cgtgttcctc aatttggcca aggcttgtac acatgccgca
    20581 acatacatat tggcagacgt gaaaccatct gctgcaggcg gagccttgat ggcctttttg
    20641 atggacacaa tgtcacttgc tcgacccgtg gacgggagag caagaggctt tgagtcttgc
    20701 aacacttcct gccagtgagc caacatttca ctctcagtat cccgtacgca ctggataaac
    20761 ccagaaaagc gggccatagg tggcaacacc ttgccctgaa ggcttgcggc gaagcagtcc
    20821 agaataggcg tgagactggt acgatcaaag tgtgcgtgtg acaatcgaag gccccagcgc
    20881 gtagaatgcc cctgcccgtg cagcaggtag aaacgggtat agagagaccc gagtgccatg
    20941 gctggctgga gggcggcatt gaatattgtc gtcatgaatc cttccatatc ttgagaggat
    21001 ggagcctgat gtctctcaat cggggcggct gagtttcgag ggatcacctg caacattctt
    21061 tccttcggtg ttacgaacac tgcagcgaga atactgagat ggttccagac cgtttggcaa
    21121 cactcctcta atgttttcaa ggacacatgc tcagggacat cgacatggac catgaagcat
    21181 ccctgagctg ggtcacgcat agcagcatca gcacaaaggg cttgagtagc tgtcgtcggc
    21241 atgacgtctt ggatattttc cagtgagaac tccaaagctg gtgcaattgt gtgctctagg
    21301 aaatcttcaa gcgattgacc ctccagatca tcatcagaca gtagggtgaa tggctggggt
    21361 tcgcggtaca tggacttcgt ccccttctga ggcttgacct tcgttgccat gtcgcaaagg
    21421 cgcggggccc ggaaaatgtc ggacacagtc agaatcatgt cgtattcgtg cgccagggca
    21481 accatacgca tagcttgaat agaatcgcct ccaatcacga agaagttgct gtctgcaccg
    21541 atcttggaga tttccacttg gttaagcacc cgcgaccaga gctcgcgcag tcgcagctcc
    21601 tcaggggtcg aaggctcccg cgccgagatt ccggagtagg cctcatgcag tgcaactagc
    21661 tgatcgcgtg tcatcgcaac tcccatttct cggagacgct ttcgatctgt cttgccagtc
    21721 attgtgagcg ggattttctg aagcggtatg tatgccgtgg gaacaagatg ggcaggcagt
    21781 acggtggcca gctccttggc gggtgtcccg actaccagag aggccaggat atcgtccaaa
    21841 ggcactttgc ctggagagga gaaagcaaca aatgcgacaa gtgtcggatc ttgattttct
    21901 ggtcgaatga cttcagcgac caaagtaaca ttctcgtgct ggcccaccat gacgcgatga
    21961 aggtggtgct caatgtcttc cagttcaact cgctggcctc taattttgac ctgggtatcc
    22021 ttgcgcccaa caaaaactag agcaccatcg tcaagctgcc gaacaagatc tcctgttcta
    22081 tacaagcgac cgtgacgtcc tgcaacacca ccgccgcccc tgagcagcca cggcgggtca
    22141 tgaacgaaag ctgctgccgt cttctccttt tcgttcaaat acccagcacc aacaacggga
    22201 ccttcaagcc agagctctcc ggtaacacct ggtggcataa ggcgatttgt ttccggatcc
    22261 acgacccatg taagggcgcc aaggccgcag ccgatgccga cattgggttg gtcgcctgac
    22321 gccccgcgca gagccgttga gatgggtgta cactccgccg ggccatacgc ctgctttatg
    22381 actcccggtg tccatatctc aacgtcctcc ttccgaatgg gttcaccgag cgaaatcaag
    22441 ttcgtcaccg cgggcagcga ggccggattg agaaggcgat gagtcgtggc gttgaggttc
    22501 aacatattgg cacccatgtg gttgatcgag gcagccaagt cgttctttcg gtcctcatca
    22561 gatgggatgc agatacaccc gccggcctcc agagtatgca gcatattgaa ccatgcacca
    22621 tcgaaggagt atgatgcaaa gtcataaacc cgcgacgtcg tctggtagcc gaagaaagtg
    22681 ctttggtagt gcaaggcact tgcatagttg gaatgggtga cttgggcacc ttttggaaga
    22741 cctgtgctgc ctgaggtgaa aacaaggtac aggagactcg aagacggaac ctccggcaga
    22801 ggggcagtga aattggtcga atccaactct gcgagtccct ggcggtccaa tacaacaatc
    22861 ttcaagtcct cagagtcaca gagacgagat ggctcttcca tccgaagaga ggatgcgacc
    22921 atcacacgcg gggccacttg ctggacgata gtcttcaaac gctgttcggg ctgtccaccg
    22981 tccagcaaaa ctgagcatcc gccagccttc atgacagcca ttactgccac aggagtccac
    23041 acggatttct caaagcatag aggcacaatc atgttcggaa cgacgccaag ttggatgagg
    23101 tgacgtgcca aggtcgatga catggtgtcc aactgtgcat gagtcaagtc tccatcccaa
    23161 gcatgaacag ccaatgcctc aggttggcta cgagccctgg caatgatcat atcgtgcaca
    23221 caagtgtcta gagtctgcgg cacctggcca ttccagcgcc aaatatctgt catgtcctga
    23281 gcggatgcca cctcaagatc actgaccttt gccgtaaggt tggtagcgtc gcagagctgg
    23341 agcaacatgt gctcgaactg tcccaatatt ctggctacac gatctttcct cagcactgct
    23401 gagtcaaaca cggcgtgaat gtggaccccg tcggcctcaa gatagcagta gagcgtcagg
    23461 gcgtacgact tagtttcatg gacaaagcca gaaacgtgag agagcaaccc ctgtttgcgc
    23521 aatgacagat tttggcccgc aggttgtatc aacagcagcg tctgcgcatg gcaggcatcg
    23581 cgtgcagcac tcgatacacg tctgatgttc tgtacaccga actgctctac gtgaaacatg
    23641 tccaccatct gttgctggac cttttgcatc atttcttgga cggtttcgcc gttctgcaac
    23701 atcacacgaa cgggtacagt ggcaatggtg ggtgctgcca tgcgctccac tccttggacg
    23761 tcagcttgcc tccctgtcaa ggtggcacca aacacaatat ctctagatcc agatagctga
    23821 gactggagaa ttgaccatgc tgtgcggaca gcagtggcgg ctgtagagtc actcttgggc
    23881 caggagagat gtatatgacg ttcagcaata ctatcggcaa gaggcaccct cgacggatct
    23941 ggtagtgtcg gaaaggccac ggcaccgtct tggccatcaa aatgattctg ccagaatttt
    24001 tcggccgctt ttatgtcttg cttcaaaatg tgtttgatga agccttggaa aggagggaaa
    24061 gacggagagc gcgcgttcga atacatatcc tcaatcgcgt ccaatacaag cggtgctgac
    24121 cagccatcgt agagcgcatg atgaattgtc catacaaagt acgttgctgc atctagagaa
    24181 ctcttggcaa gcgcaaagaa agataatggc cctccgaggc tttggcttgg agtttggctg
    24241 tcgatggaag atgccgagtc catattcagc acagaacccc attgcagagg ttcattaatc
    24301 acgacctgta caaggccttg atcaggtaga ctgacaaatc gcgtgcggag agatggtgtc
    24361 ttcgccacga tttcctcgca tgctttcctg aaacgttcca gatccgtatt cgcgtcaagg
    24421 cggaaaatgc tgcgggcaac gtagtcccca gctcgctgtg cggtcattgc aagcaggccc
    24481 tcttgcagcg gtgagcatgg aaatatatcc tctatctgat ttggttcaac actggtaagt
    24541 ttggcagcat attgaagcgc gcctttgtga tcggttccag ggttcaacag ggatagagga
    24601 agaatagtcc catcgactgt ctgaggcgag gaactgattt tgaggaggcc ggcctgttct
    24661 cgcagtcgag gattttggaa gatgtgttgg actgtcattt caagaccttg catacgtgcg
    24721 agcctaacaa gcctcatggc ttcgagagag ctacccccga cttggaagaa gtttgcttca
    24781 acgccgagct gactggaatc aagtcccaaa acctcacacc atagttcttg aagcttgact
    24841 tccatggtcg ttttgacaga ctccgtgctc aagcagaaaa gtgaggagga agggcccagc
    24901 atgctcagca cttcaagtgg aagtgcatca gccagacact gcagacgccg gacatcggtt
    24961 ttccacgacg catttttcgg catgcgaagg agtggaatgt attgagatgg catcatgtga
    25021 ggaggtaaag cctcggaaag ctgggcgtgg gcgtttttga tagtagactg ccatgatttc
    25081 gtggctagaa cgtgaagcgc tatcaagtct tcttcttctt cttcctgatt gtatggggcc
    25141 gtgctgatct caggccccat ctggatgaaa gctgcgagac tcttagtcgt gccaagggca
    25201 cgtggagcaa tcacagctgg cacaacgaca gcgggcttgg ggaaggccat tgtaagatga
    25261 tgttgcacct ccccaagttc gagccgttgt cccctcaact tgatctgcga atccttgcga
    25321 ctaatgaaat ggatgacccc gccagtatcg tatcggacca agtcacccgt tttatagaag
    25381 cgccgtggct cgccttggct gctgtcttgg ggattgcacc attcaggagc attgacgaaa
    25441 ctctcgcttg tcagctctgg tttatccagg taccctcgac caacatttgg cccttcgatc
    25501 agtaactctc cctcctggcc gatggccagg agggcatggt ggttgtgcgg gtccacaatc
    25561 cacagtcgcg tgccgaaccc tctgccgagt acaccagtat cagtgccctc cacatactca
    25621 taactagcag acgtaacagc gcactccgca ggtccgtaac tgattatagt tctcgagtgc
    25681 tctgaccacc ggcgcagtaa atctttggaa gcgacttcac cgcccagaat tacagtgtga
    25741 aggcttggca cgtccgcagg gctcatcatc ccagccaggg acggggttat cttggcggac
    25801 tgaacctgaa agcgctcaat gaacccagca aggtcattca tgcgctcatc ctccgatggc
    25861 atacacacag tgcctccgtg aaacagcgta cagaatatgt ccgagtttgc catgtcaaag
    25921 gtgaaggcgg cgaactgcaa tacacgcagt ccttggcata ttccaaaggt tcggctatgc
    25981 tcatacgccg tagcacacat acttctgtgt tctaggacga ttcccttagg cattcctgtg
    26041 ctacctgagg tgaagactac catgcaggca tttcctggct gagcctgatt gtggccagta
    26101 gagggcattc cgtgcagttt caaaagttcc cgttcatcga caggaatcac attctccacg
    26161 agattctcaa aacgatgagc atcctcgggt gtggttagaa tggttgcagc tttggcctgt
    26221 cgaagtatct gttgcaaccg tccgtcaggg tactttgggt cgagaacagt ataggcgccc
    26281 ccggctcgaa gtacagcgag catggcaaca acggcgtagg cggacttagg gaagcacacg
    26341 ggaacaatgt cctcaggtcc tacaccacat ttctgtgata aatttgcggc taggctggcc
    26401 gtcgcggtct ccaactcgcc ataagtgaag gaccggtctg tggacaaaat ggccggagcg
    26461 ttaggatgga gcgcagcttg cttctcaaaa tgccagtgaa ggcattcatc gggggaagca
    26521 tactctgtgc tattccaagc aagtatcttc ttcaagtcat cctcgctgca tgtctctgtc
    26581 actgttgtga cagtagtcgc cttggctgtt ttgattgtag tggggatatc accgtgcgac
    26641 accggccaca ggcgcgtcga aaccccatcc gagttgatga ccatgactat tctgtagctt
    26701 gcttcggctt caaatggtat aaatctcttc taagaatgga gattggacgt tggaagtgag
    26761 aggaacgatg ggctgttgtg ggatagccta cgccggggca atgtgagtga tggggtatga
    26821 tgaatgaaga caatatcggc ctcgaaagtc ccctgtgtct actctgaatt caacggttgc
    26881 tctgagggaa aatagaaaga ggatatttcg aagactttat gtcctactgt ctaagcacac
    26941 gcatcctatg tgtggcatgt aaactccttc ttcctggccg tattactctc gtgactaggc
    27001 tgatgtagcg atgctctaga cccttgattc atgttgcata ggaattcata ttgtctcata
    27061 gctgccccag cctcaacagt tcaacccatg aatcggagca catacagaga agtcaaagtg
    27121 gatattggca gttgtacgcc tgctgtcacg gggggagtgt ctcgaaatac tgcactgtgc
    27181 tcgctgcagg aaccagggat gatgacctga catttggtac acagtatgtg ggatagtaaa
    27241 ggtccttgca ggtacttcgg cgctagtcgc tcctgaccgg acccgtattt tgtatctgca
    27301 ggagcctatc taggacgggt acccatctag aaccatgctg tgcctcagcc ttgcatatct
    27361 ctgtttttcg gcgtggcgaa attcacaact cggcgcaagg cgtttcaatg cgataatgca
    27421 tttgactagc gcttactttt gagttacatt ttgcgaacca aacagaataa gagaaacctg
    27481 gttgtaaatg tggggtccgc ggctttggcc taattactgg ttaactccat cccaggtata
    27541 ggcctaatta caagccgtga ataatgcacg ttactccttg ggcatctaca aggtactttc
    27601 tatgtacttt gaaagacttg agtccttcct taacctgaga taccggaagt agcacattca
    27661 atcactccat gatacgatat actgcaagtc agtggatcca agtctaatgt tcatgctgac
    27721 tcttgagtct cggcccaacc ctgttgtctg accgccgttt ccttcttgcg gtactattgc
    27781 ggcgagacat tctgatatat catacaatgg gtcacgtaaa cacccatgat agtcaggcgt
    27841 ggacgcatcg tgctgagtgg acggggctca gttggatcaa aggtcagtct ggacctcgta
    27901 aaatttgtag accgagctgc agggggcact gaaatggttt ctgttccgaa gtaagtcaga
    27961 taggtcttat ttgcttctga atgcacagtt aaagggtcac ataagcattg gtgtcatgtg
    28021 ttcatgatca ggccgtcaaa tacagacata acttggtgta cactttcaat tcgataccct
    28081 tagttcttct cacctcactc tgacaatttc aaaatcattt ttaccaaatt cccaggtaca
    28141 tcttacacaa tgatggaaga cgcactcctt gcaggcctac aacggttttt atcgcccgaa
    28201 ggcctaggtg tcatcatagc tttgtcttta agtgccatag ttggaaggct tgcagtccta
    28261 tctcgaaacc gtagcaacga catatccaag cttccactgg tcaatgggaa gaagccgtgg
    28321 cagtggacag cccgagagca gcgagagaaa ttttgcctgc acgctaagga aatcattgac
    28381 gatgctcttg caaatgtaat tttaattctt tgcacgccat agtctttgtc gatccgaaat
    28441 aacttacaat ccattcttta ggtcggcgac aaatttcttc tgcagacaga aaacggagtc
    28501 gagcttcttc tctctgcaga ttacgccaat cagatcaaag acgatgaggc acttgacttt
    28561 gggaaacatg tggaaaaggc aagtattagt atgacccaga tatcgctcac tgaagctaat
    28621 aatcgggtag gacatgcact cttatctcga tggttttgct ccctttcgcc aagggcagtc
    28681 tcccgacagg atctttcatg acgccataaa gatcaatttg actcaggaca ttgctaaatt
    28741 gaatctcccc ctctcagagg aagcatctca tgcactgcag aaacactgga ccgataatac
    28801 aggtttgtgc tcctgaaatc caggtaattg caaatgattg ctgacagtat cgcaagaatg
    28861 gcacgagatt cctctcaagc ttcttgcttt caagattgtc tctcagctgt cctcccgcgt
    28921 ttttcttggt gaagagctct gtcgtaacga tgactggctg caagtgactg tagactacac
    28981 gagagactct atgcaggctg cccaagacct ccgcctctgg ccgagattcc tcagagtctt
    29041 cgcctactgg tatcttcccc gctgccgggc tatcagagat gaactgaaga catcgcgcac
    29101 tatcgttgag cctgtacttg agaagcgacg actccagata caggagcgga agaagcaagg
    29161 gctggatcca atacgccatc ttgatgctat gcagtggatg gaagactcat cgaacggtcg
    29221 cccgtatgat ccctctgctg cccagatcat gatggcaatc gctgccaact tttcgggatc
    29281 tgactccttg agcacgctca tgattttcct ttgccaggag ccccagctgg ttgaagatat
    29341 gcgcaaggag attatctccg ttatgactga gagcaagtgg aacaagtcaa ctctctacaa
    29401 gttgcgactc atggacagcg tgctcaagga gagtcagcgc atgaagcctg ccgctgttgg
    29461 taagttctta aatccccttc ttagcactac atatagaccc caatggcaga aagtctaacc
    29521 aatccaaagc tgttatgcga cgactcgcgc tcaaagacac aaaacttcac gatggaacca
    29581 agattcccag gggcaccaaa cttatggttt caacagcgag gtcatgggac ccggagaaat
    29641 atccaaatcc tgaaaggttc gacgggtatc gtttcttgcg catgcgtgag gagcagggac
    29701 tagaaaccgc ccaattcgtg tccacgaccc ctgatgcgct gggctttggc atggggaagc
    29761 atgcctgccc cggacgcttc tttgcatcca acgagctcaa aatcgccctc agtcatatca
    29821 tcctgaagta tgacttcaag ctggcgccgg gtgcccctac gaagccagaa tttcaggcgc
    29881 tattctggtc ggccaacgat aacgcaagaa ttgtcatacg acgccgcaag gaggagattc
    29941 agctgtaatt agtctatacg tagctacgat cagtttacta ttcattgaaa acatatcatt
    30001 tctttagatt tacagtcttt ttcaagtggt agggtagtcg cccgacagga catgtttcaa
    30061 ttttggtatg tcaccaagtt cggttatgaa tatacagcgt ttgaacccaa gcttttgcgt
    30121 agaatagtct tccctcttgt ctttgcggag acattgagag ggcgtgaaga ttttctctat
    30181 ctccgcggtg gcaatactta ccgcaaccat agattcctga cccaagaagc gacacatatc
    30241 ttgtgaccaa tggtttacga ttgaaagcac acacgtgatg aatggttgac aacccgtact
    30301 atacagcgct tgacaggaag ccgttactgg tctcactacc ctgtgaacga atcctagttg
    30361 gccagagagg ttcatcaaga cgtgggggcg gtacacgtgc atagcaatgc caaaagcgga
    30421 aggtgctgta agattacaac tttccggtgg gcccgcccct ggtatactgt gcttgaagga
    30481 gaatagcact ccaaagggtc aaagcttatc cttttgctct ctatacttcg gtaccattcg
    30541 ctccctggtt aaacagagtg gcaaatctga ctattaaacg agagggtggg gttatgtttt
    30601 ccaggtcgtg gcgcttgccg ctgcagaaat catccctggc cctgtctcgc tgagcctcag
    30661 cgttgcatga ggcggcgccg ggaatgatag ttgtttcaag tacagcacat gccgaacggg
    30721 gctagggaat atcctgctca aggccgttga caccattcaa ggctccactt tgtttaatgt
    30781 atcgagtaca tattcatttt ctcaaagtcc tgtcagattt tagcacacat gaatggaacc
    30841 agaaccccag ttacgcacat cctacttagg atattctctg atctgcaata ttcgccgagg
    30901 gcccagatgc cgatatgcag ggacctttgc ggatgagaag ggtccagacg ccaagatgca
    30961 gggacttgtg tgaggctgac ggtgccaaaa gattatattt gcgagctttg tgcgaatgcg
    31021 gcacgtgact ccgccaacct gcatgcattg tatagctaag ataccggctg acttgactta
    31081 cccagctcga tgggggttgg ctctcggtcg atagaattcc ctccatgttc tccgtattag
    31141 cacgcatcca ctggtgtatt gttgtccctt tcaatccggt gctcctgcgg acccggacca
    31201 ggaaacggat aggcacacat caaccgcgat gatattcccg tacctcatcg atctttccaa
    31261 gtgacataaa aaaaagtacc ttgcatgtgg cgagattgag ccctgtttgg gtgccttaat
    31321 gaggcaaacg gtccgctaca tggatatctg aagctgtacg ctccacaact gatgcccttt
    31381 gaaagtgccc tacaccattt atagtgagac tccaggggtc tcgagacaac aggcgtaatc
    31441 agtattctcg tcggtaacct cgtaggtaca caatttcatc aggtcacttg aaaaatctgg
    31501 acctcgatcc aatccttcgc gcagtctaga ccgacgatgt tgctgatgat aaggaaattg
    31561 gagcgtaaca caattacaaa tcatgccgag cagagtttga agagcacatg actggaactc
    31621 gggacttcag agaccagagt atcaagagga tcttggaact gaaaaggtct caaagttttc
    31681 tttgcttccc atctcgtccg tcgatttccc atccaattgt ccgttcttgt tcttctacct
    31741 ctgccgcctt cgaactcgta atctgtgaca cttatcacat acattgcact aagataaaat
    31801 ggaggctgga gattttccca ctgattgcta ccttgatgct gtcgtgcgtt tcctccgaat
    31861 tattaagtac aatgacgaca attacacaca cgaagagcga gtgcgcaact tgcactatgc
    31921 gtacactaaa gcggcaatgc acttttctca gccgaagcaa caggcactaa tcaaggccag
    31981 ccccaggcgc ctgcaagcat cactgcaaac tatcgttgct atggtggtgt atgcttgggt
    32041 tcgtgtagac cccgaggtca tggcagatct gagcattcat tatacgtaca tgttggttct
    32101 tgatgatagc caagatgatc cggatgccac catgaaatca ttttacgaag acctgctggc
    32161 cggccggccc caacagcacc cttggtggca aatggtcaat gaacaatttc ccaccgtgtt
    32221 gagtcattat ggtccttatt gcggcctcaa tctggtccgg agcacaacgg attgtgagtc
    32281 tgaccaaagg ctgcaattca tggccattaa actaacgatc aacagttttc caaggttgct
    32341 ggattgagca gcataacttt cagggattcc caggctcatc cgacttccct ggctttttgc
    32401 gccgcatgaa tgggctcggc cactgcgttg gcggatccat cttcccgaaa gcgcagttcg
    32461 acgagggtgc gcttttcact gagatcacgt cagtaattgc ccaaatggag aactggatgg
    32521 tgtgggtcaa cgacttgcta tcattctaca aaggtacgtg atctcagcga gggccaaagg
    32581 ccggtgggtc catcgagtat aagaagatgc caagactcat aactcccact taccccatac
    32641 cattcccaca gagaagatca caatagctga tagaacatta gaatttgacg aacctcgaga
    32701 ccaaacctcg cttgtaaaca actatgccaa gtgtgatcgc ctttcccttg cggaagcgct
    32761 ggacaagctg acgcgcgaca cgatccgctc ttcagagcag atagtggagg tctttgcgga
    32821 caaagatccg agcattgctg ataccctgag aacattctgt cagggttacg taacgtggca
    32881 cctgagcgac ccgcgctatc gtctccgtga gctcgtcacc aatgccgctg gcggtgacag
    32941 cctggtggca caggagttcc gcgctcacca agccgctgcc gatctcgttg gtgcagttga
    33001 tcctaaagag tgggcttacc cccgcatagc agatatggtg gaaaacgccc aggaggttaa
    33061 gaatgtgcag actaccgagc catttgtccg caaggccttc ctgaacgctc ttccagtagg
    33121 taccattgca cagtggggaa agaaggtttg ggcgcaggaa tatgtgtagc ttcatggttt
    33181 ttgtttccag cctttttctc atgatggttc gggcagtttg atttatattg aagacctaag
    33241 atagacctta aatccagtgg gttccattgc atgacacgaa atatgagatt cgtatgtttt
    33301 gcacgaggcg ttgaatgaga catgcttccg gcgacggaaa accgatcctc ccacccaatt
    33361 tcatatataa gagatgccag caatcttata aatcagcttg ctcttgataa tgatgagata
    33421 ttggctaccc atgacatagt gttcactaac gagaaaataa taattaaacg cctaatgaga
    33481 agccctagag tattttaaag gctgtagctg atgacgctgt aatgtgtgaa atttcttcat
    33541 gacccactaa acacatggca taaataagtt tcaacaattg aatgtatata aaacctatca
    33601 ataactcgtc cttggtctta tgccttcaag agtctggctg actaaaacga acctccaaaa
    33661 ttcaagacga ctgcccggag ggcgtggggc gctgggggtt ctgcaaggct cgttttaggc
    33721 cgcgatactt cgagtcgcct ccacgggctg cataatatgt gaaaatattg ggtttaagtt
    33781 atttatattt gttataaaac cagcatccta ctcgcatctg taccatttgc tattccagcg
    33841 ctccttttag gcattttccc cccaacttcc cccttattcg agatgttatc gcttttcaat
    33901 agtgaacatg ggctcaggag agtagcttgc gcgtcaccat gacctccacc tcgccctggc
    33961 caggtccctt gcctttcacg attttgggct gcccgataat cagaacatta tgaacctgga
    34021 catcctcaac tgtggtattg atgagatcca tgtcaaagtt gcgaagaacc cgtgctagtg
    34081 tcagatatag ctcggcgtgg gccaacctag agttgaaagt atgagacatt ggacctgaaa
    34141 atgcaagtga aactcaacag ctggttaatt tgtaacactt acccgattcc aaggcattgt
    34201 cgagaacctt tggtaaagct agttaggtat ctctcaagag ggaatccttg cttggccgct
    34261 tccacccagc ggtcagggtt gaaagtgaac gggtcctcaa agatctttgg attagtgtgt
    34321 acaaagtacg tcgactgact cacaggcgtc tgtagataga agttgtcagt tttttcttgc
    34381 gggttgatat aggttgatag attgtactca ctccaggagg aatagcataa tccttgtatt
    34441 gaagcgtctc atgtgtgaac acacggggta ggcgcgtaat aggcccataa gataggcgta
    34501 tagattcttt gactacacca gtctgcgcat ttcattcggt tagtaaagaa ataagcccaa
    34561 cgtactgtag ttgtgagact aagctcacca agtagggcag cggctcgagt tggggcatag
    34621 taagcttctc atcagggata tgagcgagct gagccaactc agcacgaact ttatctataa
    34681 tcgatttgtt gtcaagaaga tagaacatgc cagtggccag ggcacgtgaa gaagtttcgg
    34741 tgccggcgaa gataattact tggccctcat ccaccaggcg cttcaaactg cgttcttcag
    34801 ccggaatgcg cggatcacct aaggcctcaa tcatgacaga tttcgaggaa cctgggtttt
    34861 catccttgtt tactaacatc tttttgatgt tcttcttgat gtcttcctgc agaagcaaca
    34921 agtcggcaac aggcggcagg attaggcgga ttatcggaat cggcagcttt ttcaggtact
    34981 tgatgaccca tggaacgaag cgagtaaagt ggaagatctc cgaaacaccc ttgaaagctt
    35041 cgcggacgtc aaatacaagg tcggggctgc tcaagtagtc atagtggtag ccaaagaagc
    35101 gtttggtgat gatgtcggca gtcatggctg caaaggccct gtccaaggag atcatcttgc
    35161 cttccttgcg tgctccgtca agtctaccta gcatggcgct tatacgctcg tgaatctcgg
    35221 gctccatggc taggatggac cgcttggcga aatatgggtt catatagcca cgtcgagatc
    35281 gatgctgcgc gtggcttacc gtggcagcca cggaagctgg cacaccgaat ccagccacgg
    35341 tagatgagtc tttgttgata cgatgaactc ccccagcgta gacattttgg tagtactcag
    35401 gatcatcaat atgaacttcg tttgggttga tgcgaataat agggcctaat gggcttataa
    35461 gtgggtgttg acaatcgttg aggaacaaca taccatattt ctcatgcatt ttgcggattt
    35521 cccaaagata atttccgctc ttcacagcgt cgtgccagaa gtcagagaaa ggcgtcattg
    35581 ccgccatcca tggtccagga atcttgcgca ggggatggaa ataaacatta tagacgcatc
    35641 gcagcacgag ataagcaccc caaagcacaa gaaggttccg tgccagctgg ccacgctttg
    35701 tatattccaa agtgcccaat gatgctgcaa agtggcttga tttaggagcg tcggcaacag
    35761 gcggcggcgt tgtgtcatta gacacaaaat cgaggattga caaatccatg gtgaaggaag
    35821 gatactgatg ttgctggaaa agctcgaccg tctttctgca aataaggtga cgaaaagtca
    35881 acaggtgaga aaatggagaa tgtaaagaat aaaacgataa atacttgtag ctacttgtca
    35941 gcttttatat agacaccgtc tgcgaccata agccaagcct tttccactca tccttccagc
    36001 attccgttct acacccctag tggcggccac tgtgatggat ggtcagtcac aatagcacgt
    36061 gggcagggca catgattgaa accgcagtct ccactcatat taggcaatgt atttccggca
    36121 attactccgc ggcctcaaac ataatgccac ttggagtgaa gcagtatgca atgccgagat
    36181 agtgaacaga cccaagcgta aagttaccgc tacgttacat ccatgaaata tcatagatga
    36241 gtcccggggt aaacgtgatg gatcgggcca tttccaatga acacccgttt gctacctagt
    36301 ccacaggggt agatgacact gcagcataat acgacaactt gactagtgcg ctcgactata
    36361 ccttggtcgc caacagacga atcggggcat ttccggtaca cttatatcca gtcgcttaga
    36421 caaaggctgg cacttgctat cgaggtgctc tatacagtaa ctcataggta cacccagtgg
    36481 cgtctcgcgt aatgcaccga ggagaggtac tttgcaacac ctattgacta aggacctcac
    36541 tccgggacaa ttatttcctc cgttgacatc atggcagagg tccagacctc ttgcgatcaa
    36601 agagtatcaa atctagaacc gtgaagacta cgcgtagatt gcccgataga atgtagttgg
    36661 tgtaataatg accggaaagt cccctgccgg gggtttgtta tggattttct ccaggtacag
    36721 gggcgtgtcc gactatagcg cgtcaataac atgttgtcct gcatgtccgg cctcgaacgc
    36781 tggggtaggg ggtgtactcc aagaatggat gacctgatat tgtgtaggtc tgagtaaaag
    36841 aaaactgaat agttcaatgt atcagtttcc aaggcccctg ctccacatcg caaagttctt
    36901 tgcatatgat gtgagaagaa gaagtggacc aagtaccctg gcttctgctt tgacatgtat
    36961 ctgccatgta ttgactgtga tcttacgctt gcgccttaaa tcaagggcat aatactcaaa
    37021 tagacagcac tgtacattgc attgtatatc cacaaagcca acggtggcat tacattataa
    37081 ccgctagtgc tgagcggcag agttacttgc aagccttttc ggatgttatt gccgcccgca
    37141 tgcggcatgc aatgcctctt ggcaaggcag taagctttgc caagcaaggc tatagccaat
    37201 tggcactgtt gggcaatgct tatctctctt acatggtgtt gagtcgtggc agctgagctc
    37261 tgaaaccagc tgatactcat acatggccct gtatagcaag atctagacct cgcaggctat
    37321 aaagcctgct aatgtccgaa ggttacaaac cacaaagtat cgagtacctt cacatacacg
    37381 tacgtaccta ggtacaggac aaacacctga ttagagacat gcaggttgtc agcccgaaca
    37441 atcccctgca cgttgcgcag ctttggccct tttggaccct gaatgttgca gaatgcgctc
    37501 cgccagcgat tccagagcgg tcgccggcct gcagcactgt ggcgtgcaaa tccggattga
    37561 accgtgtcct gcttgattgg gtggattgcc tggggtcccc tggctgttcg ctaatgcacg
    37621 tggcggggac tagagtcgag acccgggcct atctcgtgtc actttattcc cgcgtatctg
    37681 gtccctgcag attgggcttt ccaagaatga actctccagg gtcaggaatt cgccatgccc
    37741 tatcgcaagc aagaggtacg gtcaatccct tgtttcaatg gcgacagtgc tcaccatggc
    37801 cggaattact gtgtactccg gcatcgagac cggcgctaag cgggtgcttc ccgagaccag
    37861 ggccctgcat cgcagtagga aaaccgaact ctgcggacga taaaatgata accacgccgc
    37921 aaccctgcat ttcctaggaa tctagacttc acgttgagtc gcaaacgtct caccttccac
    37981 ttctgcgatg ccgcttacta gatcaccatg gcctatattc ctcgtccctt caccggcaac
    38041 ggagcggaaa cttggattcc atttctcttc catagcgacc agttcctgtg gaacttcgtt
    38101 gcttcaaaga cctgtcaatc gctgctgtgt tgggggggag tagaagcatc cagctcacct
    38161 ctgcgcacgc attacattct atggcgtcca acatggcgga ccttgacccg aagccacccc
    38221 taacctcaac acccgaagcc accatcactt ccgccaacag catctcagat aggtctgggc
    38281 ctagcccgaa gaataacggc gcaggagatg acgatggtga cggcaagacc aagtctgttg
    38341 ccggcaagga gaagcagtcg ggttccctcc acttcttcta ccgcgtgcat tggtcatact
    38401 cgacctcgct ggatcatact ctccggctga ttggttttgt ctgcgccgtc gcatcaggag
    38461 tcgtgccacc gctgatgacc gtggttttcg gctcctcagt gaaccaattc agttcctacg
    38521 agaatggaag catatccggc gatgacctgt atcggaatat gtcccagaac gcgctgtggc
    38581 tgctctacct gttcattggc cgctttttcc tggtctacat acactccaca tgttttggtt
    38641 tggtcggtat ccgcgttaca aggtccttcc gtcttgactt tatccgatcc atgatccggc
    38701 aggacgtatc cttcgtcgac ttatgcgcag ctggcaccgt ggcctccacc atttcgaata
    38761 gcgccgacat ggtcgagaac ggcagcacag agaaggttgg cagtttgatt caaaacatgg
    38821 ccatgtttgt ggctgcgttc gtggttgctt ttacgcagca gtggaagttg acacttgtca
    38881 cggccacgac actacctgtc ctcttcacgg gattcaagat cacatttggc cttggtaagg
    38941 caaaacaagt ccctactcct aacgtcgcta acatccaatg ttctatcaga tgccaagatt
    39001 gaggccaaaa tacttgagat atacaaccgc gccggcggct tggtagaaga ggccttgggc
    39061 acggtccgta ttgtcacggc cttcaatgcc agcgggaagc tcagccgcaa atatgacaac
    39121 tacctagaag cggcacagaa gctcggcttc cgcaagggtc ccatcattgg cgtccagtgg
    39181 agcgtcgagt ttttcactat ttatgctgca tacgcgctgg cctggtatta cggcattaag
    39241 ctgctcaaca gcggtgagat cgccggcggt ggacaaatca tctcggtgct gctcgccgtc
    39301 ctcttgggta cgaacgctgc gtccaatgtg gctcctgggt tcggagactt tgccaaggct
    39361 tcagctgccg caaagggaat gttcgagatg attgaccgca agtccgaaat agatccattg
    39421 gctgacaaag gcgagcgacc agctcagagt gatggttcgg ttgagctacg ccatgccagc
    39481 tttgcttatc cgtcgcggcc gtcagtccag gtcctgcgcg acgtgagtct gaagtttgag
    39541 gcaggcaaag tcacggcact ggttggtgcg tccggatctg ggaagagtac tattgttggt
    39601 ttaattgaga gatggtataa cccggtgagc ggctccgttc atgtgggcgg ccatgctgtt
    39661 gcggagctga atgtccgttg gctgcgtcag cgcattggac ttgtccagca ggagcctgtg
    39721 ctcttcagcg ataccattta caataacgtt gtgcacgggc tctacggcac ggccatgaac
    39781 gacctccctg agccggagaa gcgagaacta gtcagacagg cgtgcataca agcgtttgcc
    39841 gacgagttca tccagggact gccagacaag tatgacaccg aggttggtga tcgcggcgct
    39901 ttactgagcg gtggccaaaa gcaacgcatc gccattgcac ggagtgtgat ctccaaccca
    39961 gaggtcctct tgctcgacga agctacctca gctttagatc ccacagcgga aggaaaggtg
    40021 caagcttctc tggacaatgt ctccaagtct cgcaccacga tcctgattgc gcataagctt
    40081 tcaactgttc aaaaggccga caaaatcgtg gtgctcagtc aaggggaagt tgtggagcag
    40141 ggtacacacc agcagttgct taatctccgc ggcgcctatt atcagctcgt caatgcccaa
    40201 gcattgcaca cgggtcagga agttttggga caggcgcttg atatggccag tcctcccatc
    40261 gaacatctgc agagacctaa aatatcggag ggcatcgaag aaaaggcttt ggtcttgtcc
    40321 aagtcttcaa ctgcgcacag tgttcagagc cccaaccaag ctgcagacgc cgaagaggct
    40381 gaagatgagg atagcgatat cgcccggaag ctttctatca gccggtgcat cgccatcatc
    40441 tttaaggaac agcgccacat ttggccaata ttgctgttcg gtatcatctc ctcggccgct
    40501 ggtggtggtc tattcccggc acaggccgtt ctcttcggct cgagcattcc gactctacag
    40561 ctgcctcgcg gcgaccagct agtggaacgt ggcaactttt gggcattgat gtattttgtg
    40621 ttcagcttgg gcgttttcgt cagttatgtt ggagttggct tcttctggac tgtggcatcc
    40681 tttcacgcta cacgctttta tcgccgcgaa tacttcgacg ccatgctacg ccaagatgtc
    40741 tccttcttcg acagcagggg ccatggcgcc gccgagatga ccagtcgact ctcgctacac
    40801 ccccagaggc tccaaaatct attgtcgacc aaccttgctc taatcatcgt gatttttgtt
    40861 gacattgttt catgctttat cctagcagtt gccatgggat ggcgactggg cttggttgtc
    40921 attgctggag gcatgcctcc tcttttcggt gcaggcttct tccgtctcag actcgagatg
    40981 gcaaacgagg accgtctaac ccatatgtat ctggaatgtg cgcgttttgc ttctgaggct
    41041 gtgggagcca ttcgcaccgt atccagtctc acattggaag acaaggtgct ggatggcttc
    41101 cgacaaaggc ttgccgagtg ctcgagccga gagctccgta gtaagatgct tacaatgctt
    41161 gttcattcct tcgccgagag tatcaacctt gccgtgacgg gtttggcttt ctggtatggt
    41221 ggcaagctgc tgtctgaggg tagctatgat atgcaaacgt ttttcattgt cttcatggca
    41281 gtgttgatgg gttcgcagtc gggcggagtt ctttttggtt tctcttcaag taagtaaatt
    41341 ggctaaaata cagattcaca aaatctcaga gactaaccgc tgctacagac gtttcgcgag
    41401 cacattcggc agccaaccat atcctggatc tgcgtcaagc acagccccca atcaataact
    41461 ccaccggcac caagcagtta ccgcttagtg gggagaaatc tgctgccatc gaatttcggg
    41521 acgtggcctt cgcttatcca ggtcggccca atcacccggt cttgaacggc ctcaacctca
    41581 agattgaaaa gggtcaatct gtggggattg tgggcgcttc gggctgtggt aagagtacca
    41641 tgattgccct gctagagaga ttctatgaca ttagctccgg acaactcctt gtcgagggac
    41701 aatcactgca gggcttggat gtgcactccc accgctctcg cataggtctc gtttcgcagg
    41761 atacgatgtt gttccaggga accatccgtg agaacatcct actgggggta ccagatgaag
    41821 aggccgccac gtctgaggcg gacgaccgcg ttgagagggc gtgcaaatca gccaacatgc
    41881 atgactttat tagcagctta ccggacgggt atgcaactga cattgggaac cgcggagtgg
    41941 cactgagtgg aggacagcgc cagcgcctcg ctattgcgcg ggcacttatc cgcgagcccg
    42001 acttgttgct atttgacgag gccactagcg cgctagacac taccaacgaa gcgctggtac
    42061 aggctgcgat cgaagcagtg gcgcgcgaga agccgggccg cactacagtt gccgttgccc
    42121 acaggctttc aaccattcga cgatgcgacc gcatctttgt gctgcaccag ggacaagtgg
    42181 ctgaggaggg tacccacgat gagctagttc agaaaagagg acagtactat gaaatggtac
    42241 tagctcagtc tttagaccaa gaggtcgtag aggcgtaaag gaccagacct agacgataga
    42301 atggggcgta gagtatgctt gattgtcaca cccgactgat ataacgcacg aaaggctact
    42361 ttagtttcat atacaaaagt taggacatgt tatggaattc catcctgtgt cctcgtatcc
    42421 tggcattaca cttctgtcac aagtagtggt tttgtaaggc tttacggata gactatgtag
    42481 tgacccactt tattcttaaa cttacatgaa agcggaagtt caatgtcaaa agtcgcgaca
    42541 gccagtggtc cggcaaatct tcggttatca gaaaccgtgc cgtgttgctg tgccgtgtca
    42601 cgacatgtta tgttgacaga ttcgcgcgtt ctcttcttca aataacgctg acaatttctg
    42661 tgcaaggatc tctcgctagt tagtactatg gcgaaacgga aacagcctgt tcaggaggac
    42721 ccggtcatcc acgaccttag cgactttgtg gaattcaaca tcaccaaggt actgtacgac
    42781 ggaaccaaga gaaaacgagc aactttgtat ctagtcaagg ttcgggcagc agcgacatct
    42841 catcgaggcc gcaaagcaac ccggaaatca gcggcaccgt ctgctaggga gagcgggctg
    42901 tacgtgctca aaattgtaaa gactcaatcc ttaaactagg ccatcctcct agattgacac
    42961 tagcaactaa cagagtgctc caccagtttc ccgagtctgt tgccaatcaa gatgactaca
    43021 agagagagct cgcagcaaat gttgtgcttg gtcgcagctc tgctccgccc gatgcacaga
    43081 gtgcttgtaa cgccatgaca gttgcatctg gagactttcc cgcaagccga tggccacgct
    43141 gccttggtac tttgcgaaca agaaaagacc cgacccctgg aacatgggtc cgccgtgatg
    43201 cgaattcaga tcataactct gcacttcttt tcgagtacat ccctgatctc gaactgctca
    43261 cccgtgagct ggtgacagag gagctttctc aagagtacaa acaggtcctt gcagacctcc
    43321 atgccttgca aattcttcat cgggaccaga ttctctacgc cgcatggcca gaaattgttt
    43381 tcaataacct attccttcga ccgaacaaga taactggcaa aaaaggtagg tacttcgtgc
    43441 ttcccagcga ctatgatcga ctactaatat ctgacctttg tccacgtaga aattatgata
    43501 cttgattttg ataagtctct agtacttggc aatagtgctc gggacaagat gcttttacga
    43561 aatgaggcac aggaaatggc ggaagccctt gatacagcac tatccaagaa ggatatgctg
    43621 caatcattgc cgaaggaagt aaaaaggcta ctgcaataag aagctgtagt tggtagagtg
    43681 tcggataaaa tacagccgga ctttgggagg ggaaatataa caaccctagt acaacgtttg
    43741 ccagaagtat cgctgagttc aaaagctaaa cccgtaaatt tgactcaaat tgttgagtgt
    43801 tactttttgg atataaaatc ctttatgaac tcatgaatat ctcttgcacc gcgagatggg
    43861 agtcgctgca ggtatcgcga agagctcgct tcggggctag cagaaatctc aatgaccctc
    43921 cttgagaggt attcgatatc aggaacattc ttcgctacac caagccactt gcgatgatcg
    43981 ttcggaattc tctccagagc cctttcccaa agatgtcgcc atatgtcgag agtctgtagt
    44041 agcttgtctg actgctgttt tagaaacata gcgacatgta agttgaatat gatgtgttgg
    44101 aaggctgcaa gaaccttcag tcagcgcact gtggatctga tccagtagag gcaccaggaa
    44161 aaggtggtcg agactcacca cacagcatca tatgtaggtg aaataggggc aagttctccc
    44221 attcgatatc tgcccgccag ttctcctcaa gcagctttga aatgagttct ttcagacagt
    44281 atgaggtctt ttgaggagag ggtttcgtta attcgaaagt taacacagaa tcaatatccc
    44341 ataatgtggg atcgcaaggg agatctccgg acatttctag cattgagaaa atcggcgggt
    44401 tgttgcaaga taaggtcgcc aaacagtcag cacaaaaggc ccaagagaca agtcgaatga
    44461 tgtgctcccg acgtaaaaag agctcccagt cttcagaggg atgatgccgg caaccaatga
    44521 aatgtagtct tctcatagca gagatcagcg ttggtaatcg ctccgttacg gccaattgct
    44581 gcatatctaa gtcgctcgct aaaagcgtgt ccagagcata catgagtaga gcagcctggc
    44641 aaagctcgac tgcctctgaa aggtcgcccc ctgatggcag attgtcgacg aagatcttca
    44701 attcatggaa gatataggag tccgcgagat ggtagaagtt cctggcatca gtgatgttct
    44761 cggagccgtg tcctggacgg tatgaataag tagcccctgt aagcgaaatg accatcagca
    44821 gaggcagaga ggcttgttca agggcaaatg taggccagtg tacaactggg tattggtagt
    44881 gacgcttgcg acaaaatatc atggcaaatt ctttgacgtt agagacacta aagaagcgac
    44941 gaaaagcgat cgcgtcgaac gaattccgat agcgatcgat agagttggca tgagcggcga
    45001 cgtgcaattc caagagatcg agccttgctg agagtgagcc cgcttgggac tgaggggaca
    45061 agaaggcgcc aagaaggctt tgttcttcag tgttatacag cccgcctaac tccatggaaa
    45121 caagaagttc ttggggttca gatggcagta atagcgtagg gtcgatgtaa tcgaatgttt
    45181 gatgactcag gacttgagct tgtggtggtg tcaagcaggt aggccctacg agggcagctt
    45241 cgggttcctc gcccaccgcc ttttccatga cgaagtcttg cttgtcgtcg gtaaaattga
    45301 gtagaaatga caagggaaca cggccatgac tattgcctgg tgtgtcatgc agctcctcgt
    45361 ggataggttg ccgatgagtg gcatcagtac agcaccgagt gaaagtacaa cgtaacttcc
    45421 gagagacgca gcgctcgcag ggggtttggc tctcggcgtt acagtgcacc ttaacccgcg
    45481 agcactggtc acaagacttt gccttacgcc cacgcctccc agcttgcaat gtacgaccct
    45541 ctctttgagg gcagcatttt gcgtgtcgcc tggcgccgtc gacccgagaa aagactgccg
    45601 aacaaaatgg acactcacga ccggtagaag gcggcgtgga gcggccatcg atctcggcga
    45661 gaggcagctg gcacacggaa catgacatgt cgtctcatat tatttacgtt tctcaagctt
    45721 gtcgcaaacg aagtgggaaa gcgccgggca tgccggtacc atgggacgag tcgatgctga
    45781 gggaggagtg ttttgtccga gggtagaatc tgggcgccat gctgaagttg gctaaggccg
    45841 attgtagcta cagttttctg ggtgaataat tactgtatgc tagtgcgtat ttggcacgcc
    45901 attgcacagt gttccaacct gaatcaagct aataatgcgg gttcatcttc gactagagtg
    45961 ggtccatatt gtgtgaatat cccgacaagg cgctaggcct ataatgcact ctgtacatca
    46021 agcatgtccg cggtgcccat tctttcgagg gagaatgaac cttcgcgcac ttatattcag
    46081 gatcaacaga agccttggga accgtatgcg cgatgaagcc cccacgaatg ccaaagcgta
    46141 ggtcaccctt cgccaacgcg gaaactaaat gtcaattgac taacacaccc atcaacacgc
    46201 agtccgcctc tcgatattat acagcaagca atctcctgca ggccaacatc cggcagttcc
    46261 gcacacacgg agtatcgcgt attcgacaca atttcagcag caggaaagag gtcacgccgc
    46321 gcccaggtct ccacgtcctt ctgctttggc tctggccacg gaatcgaagc ctacaagttt
    46381 gatcgactat gccctgtgag acaatgcata tgctgttttc aagccagtcc aatgtttcct
    46441 caagctaact tatatgtcta taaccaagga cgactttgga tcagctagtg gcttgggcac
    46501 gtaatggatc catgtggcca cttactttcg gccttgcttg ttgcggcatt gagatgatgc
    46561 acgtgtcgat gccacggtac gaccaggacc gtttgggtat tatattccga gcttctccac
    46621 gacaggcgga tgtcatgatc gtcgcaggga ctgttaccaa caagatggcg cctgcactcc
    46681 ggca
//
