# Supplementary material for: Genome sequencing and physiological characterization of three Neoarthrinium moseri strains
Source: BMC Microbiol. 2025 Aug 21;25:526. doi: 10.1186/s12866-025-04274-z (PMC12369201; doi:10.1186/s12866-025-04274-z)
Supplement: Supplementary file 16 — Supplementary Material 16. [file 12866_2025_4274_MOESM16_ESM.zip › BiGSLICE/input/Nmoseri/TUCIM5799/JAFIMR010000003.1.region004.gbk]

LOCUS       JAFIMR010000003        60989 bp    DNA     linear   PLN 06-APR-2022
DEFINITION  Neoarthrinium moseri strain TUCIM 5799 scaffold3_Wmoseri_TUCIM_5799,
            whole genome shotgun sequence.
ACCESSION   JAFIMR010000003
VERSION     JAFIMR010000003.1
KEYWORDS    .
SOURCE      Neoarthrinium moseri
  ORGANISM  Neoarthrinium moseri
            Eukaryota; Fungi; Dikarya; Ascomycota; Pezizomycotina;
            Sordariomycetes; Xylariomycetidae; Xylariomycetidae incertae sedis;
            Neoarthrinium.
COMMENT     ##antiSMASH-Data-START##
            Version      :: 7.1.0
            Run date     :: 2023-12-04 11:58:05
            NOTE: This is a single region extracted from a larger record!
            Orig. start  :: 1473304
            Orig. end    :: 1534293
            ##antiSMASH-Data-END##
FEATURES             Location/Qualifiers
     protocluster    1..60989
                     /aStool="rule-based-clusters"
                     /category="RiPP"
                     /contig_edge="False"
                     /core_location="[30000:30989]"
                     /cutoff="20000"
                     /detection_rule="DUF3328"
                     /neighbourhood="30000"
                     /product="fungal-RiPP-like"
                     /protocluster_number="1"
                     /tool="antismash"
     proto_core      30001..30989
                     /aStool="rule-based-clusters"
                     /tool="antismash"
                     /cutoff="20000"
                     /detection_rule="DUF3328"
                     /neighbourhood="30000"
                     /product="fungal-RiPP-like"
                     /protocluster_number="1"
     cand_cluster    1..60989
                     /candidate_cluster_number="1"
                     /contig_edge="False"
                     /detection_rules="DUF3328"
                     /kind="single"
                     /product="fungal-RiPP-like"
                     /protoclusters="1"
                     /tool="antismash"
     region          1..60989
                     /candidate_cluster_numbers="1"
                     /contig_edge="False"
                     /product="fungal-RiPP-like"
                     /region_number="4"
                     /rules="DUF3328"
                     /tool="antismash"
     gene            846..3130
                     /locus_tag="JX265_001885"
     mRNA            join(846..957,1032..3130)
                     /locus_tag="JX265_001885"
                     /product="hypothetical protein"
     CDS             join(846..957,1032..3130)
                     /codon_start=1
                     /locus_tag="JX265_001885"
                     /product="hypothetical protein"
                     /protein_id="KAI1880264.1"
                     /transl_table=1
                     /translation="MEFVGLRMTVALRHPAGFTVDGVVSAIVPGQVLILEHVHVLNTGE
                     RLPRIDLNPENIADIRENRDAPPAPTFTAPPTGPVPAPTLPEPGDNATFQDPAILSMGR
                     PPRRSDANIGEKRDPAPAPGASATSHHAVGPLSPINPVAQGMGGLHISPPDPAQLDTTE
                     DEVGGATPTLATQPGSSSSRAGKKQRQRQRQPKNARTAPRNDENAVPSGAKPTEQGDGW
                     RQTPMLQSTKSFQPFSSLKKGQKGRKSTANAENGWMSEDVTDVQEAGDFDFEQSLAKFD
                     KRTIFDEMRKQDQVDDADRLVSHNRLPKPKPGTAGGKNLHYTENVLDLPSSSSASKFKE
                     TPDDFWKSEADDATVNGGERLSGQEGSGRTSRLRGESRMSTSRRSQSRKASATQVIGGP
                     VRVNSGAKTLDRSTLSQTHLTSQQPATAMAGVVEGFYSMGSNRRIETVTHLQMLNIENI
                     SHNELGFSEDLMAENAGRSISEVVFTALTDPAVKLRSAAASPPNSATIVILAGNNKSGT
                     RAVAAGRHLRNHGINVLVCVVGIERERELVDELRRQIRLFRSFGGVVSSKTQLFENLSK
                     TTAATLDSSPQSSVTLIIDALLGLSISFEELRKSDQATTYELMEWANRNEAFIVAIDIP
                     SGIDPAVGKVNIIDGAKLYVQPRYVVALGAPKQGLLKAMELGYEQADDITVDEWKLYLA
                     DIGLSTTIWRKAATKLRRGIDFDDKWVLELRYQPPVTDDELD"
     PFAM_domain     1715..1987
                     /aSDomain="FDF"
                     /aSTool="clusterhmmer"
                     /database="35.0"
                     /db_xref="PF09532.13"
                     /description="FDF domain"
                     /detection="hmmscan"
                     /domain_id="clusterhmmer_JX265_001885_0051"
                     /evalue="1.60E-13"
                     /label="JX265_001885"
                     /locus_tag="JX265_001885"
                     /protein_end="356"
                     /protein_start="265"
                     /score="51.5"
                     /tool="antismash"
                     /translation="QEAGDFDFEQSLAKFDKRTIFDEMRKQDQVDDADRLVSHNRLPKP
                     KPGTAGGKNLHYTENVLDLPSSSSASKFKETPDDFWKSEADDATVN"
     PFAM_domain     2324..2926
                     /aSDomain="YjeF_N"
                     /aSTool="clusterhmmer"
                     /database="35.0"
                     /db_xref="PF03853.18"
                     /description="YjeF-related protein N-terminus"
                     /detection="hmmscan"
                     /domain_id="clusterhmmer_JX265_001885_0052"
                     /evalue="4.60E-40"
                     /label="JX265_001885"
                     /locus_tag="JX265_001885"
                     /protein_end="669"
                     /protein_start="468"
                     /score="137.5"
                     /tool="antismash"
                     /translation="LMAENAGRSISEVVFTALTDPAVKLRSAAASPPNSATIVILAGNN
                     KSGTRAVAAGRHLRNHGINVLVCVVGIERERELVDELRRQIRLFRSFGGVVSSKTQLFE
                     NLSKTTAATLDSSPQSSVTLIIDALLGLSISFEELRKSDQATTYELMEWANRNEAFIVA
                     IDIPSGIDPAVGKVNIIDGAKLYVQPRYVVALGAPKQG"
     gene            9459..10761
                     /locus_tag="JX265_001886"
     mRNA            join(9459..9611,9667..9771,9822..10134,10186..10252,
                     10314..10761)
                     /locus_tag="JX265_001886"
                     /product="hypothetical protein"
     CDS             join(9459..9611,9667..9771,9822..10134,10186..10252,
                     10314..10761)
                     /codon_start=1
                     /locus_tag="JX265_001886"
                     /product="hypothetical protein"
                     /protein_id="KAI1880265.1"
                     /transl_table=1
                     /translation="MTTRLDGPGLTLFVISVVLVILSWITVALRLTIRRNIKGIGADDW
                     LMVAGLVFYTIATASTILAVLNGVGTRDQYLTDDDPQEGKKWFMFFQIFYVLSTVPIKS
                     SICVALIRITTRKLFKWILYGIIFFTIVGCLVTDIAVLSWCQPISATWDPSAGSCADKS
                     VIINVSYFISVISILTDWVCAILPAFILWNVQLRYRVKLSVAIVLGLGFVASTATIVRI
                     RYLVYYSISEDYLYNIANIAIWSIVESGLGIVAGSMATLRPLLKYIPFLRTLSSSGDSK
                     SKSKSRSKKTSRFGLRYNQNSIRMDEVGDVKTTCRAGENGWDNCSDDASQKHILRDTTI
                     VVTSHVVQETGGRSQQNLEQV"
     gene            11666..14173
                     /locus_tag="JX265_001887"
     mRNA            join(11666..12188,12245..12408,12474..13899,14010..14173)
                     /locus_tag="JX265_001887"
                     /product="hypothetical protein"
     CDS             join(11666..12188,12245..12408,12474..13899,14010..14173)
                     /codon_start=1
                     /locus_tag="JX265_001887"
                     /product="hypothetical protein"
                     /protein_id="KAI1880266.1"
                     /transl_table=1
                     /translation="MVGYAAVVALLAAAPLCAAQIKRADYSAAAATTFWYANLDHTGPY
                     KGDAPDLDTNHTYPVFKSVSPGATAVEIQAAINDNGNGGKRHSQWLASEPRVVYIPPGT
                     YTINQTIYMNTDTILMGDAAEPPVFKAAAGGFTEDQTLLSGQDPGTGISGELSFAVGLK
                     NIILDTSDIDGGTSFTALWWGVAQACQLQNVKITMAYSVNGTGHSGIRLGRGSTLGLSD
                     VHIERGQNGIYHNGHQQAAYKSIYFKENTVGMLIDGGNTISLIAPTFESVGFAVSCTGG
                     SPWVAIVDAKSINSGVTFNTSVYPSFLIENLDKDTDSDVAVNLDGTLLGAARHVDQFSY
                     ANTVDRDPIYGAVNSSNTRPAALAPGGRYPVIPAPNYATNPVSDFINIKDPSQNGGHVV
                     RGDNTVDEAGVLNQVLQFAAEKGKIAYFPFGKYRVESTVHIPVGSRIVGEAWATITGAG
                     DFFKDSASPQPIVMVGNPGDLGTAQIQDMRFTVSDVLPGAIVLQFHMAGAAAGDVGLWN
                     SLVTIGGTRGAEGLTSSCNDAAAECRAAFLGLHLAATSSAYVENVWNWVADHITEDFAG
                     GSNIAAKGGALVQATRGTWLHALGSEHWWLYQLNLHGAANVFVSQLQSETNYDQGDNVR
                     QLPPAPWTPDTGAAWGDPDFNALCDAADARCRMGLANLFQGGENIYTYASASWVFFSGP
                     GYQSCTDGCQDYLHWVVETPSNFQAFGLCSKDTRAPLRLANGTEILTANGFTGSWGGSI
                     GRYTP"
     PFAM_domain     join(11882..12188,12245..12408,12474..12578)
                     /aSDomain="Pectate_lyase_3"
                     /aSTool="clusterhmmer"
                     /database="35.0"
                     /db_xref="PF12708.10"
                     /description="Pectate lyase superfamily protein"
                     /detection="hmmscan"
                     /domain_id="clusterhmmer_JX265_001887_0053"
                     /evalue="1.40E-26"
                     /label="JX265_001887"
                     /locus_tag="JX265_001887"
                     /protein_end="264"
                     /protein_start="72"
                     /score="93.8"
                     /tool="antismash"
                     /translation="IQAAINDNGNGGKRHSQWLASEPRVVYIPPGTYTINQTIYMNTDT
                     ILMGDAAEPPVFKAAAGGFTEDQTLLSGQDPGTGISGELSFAVGLKNIILDTSDIDGGT
                     SFTALWWGVAQACQLQNVKITMAYSVNGTGHSGIRLGRGSTLGLSDVHIERGQNGIYHN
                     GHQQAAYKSIYFKENTVGMLIDGGNTISL"
     gene            complement(16320..19483)
                     /locus_tag="JX265_001888"
     mRNA            complement(join(16320..17264,17315..19483))
                     /locus_tag="JX265_001888"
                     /product="hypothetical protein"
     CDS             complement(join(16320..17264,17315..19483))
                     /codon_start=1
                     /locus_tag="JX265_001888"
                     /product="hypothetical protein"
                     /protein_id="KAI1880267.1"
                     /transl_table=1
                     /translation="MAWDHLSITKSHLVYIILGGFTSLFMLCSSIIKERMYIGEATVAT
                     LCGLIFGPHAANLIDPNSWGNVDEVTLEFSRIVLVVQCFAVGVELPKFYMERHWKSVVF
                     LLLPVMTFGWLITSLFIFWLVPPLNWLESLTVAACVTATDPVLASSVVGKGKFAKRVPK
                     HLRDLLSAESGCNDGMAFPFIYLSLYLIQDKLNAKEVTYHWLVYTVLYECIFGAVYGFL
                     IGYFARHGIKYAERHDLIDRESFLVFYFTLALFCAGSGSILGVDDLLVGFSAGVGFSND
                     GWFSSKTEESHVSNVIDLLINLAYFVYFGTIIPWDQFNNAALGLSAWRLTVIAIFVILF
                     RRIPIMMALKPLIPDVKTWREALFAGHFGPIGVGAIFIAILARAELETEHTIPLSVVPS
                     FEDTTVEHAELIVLVWPITTFLVVASILVHGSSIAVFTLGKHINTLSLTMSYTAAPDDG
                     PSWMNRLPRISSQSRSQARTMSDTEGDDLKMPEFPPGTLPPTGLPGQFLRRQKEEDNPS
                     KNGSRASSLMGRRRSRKRWDEGMGPGGPVTQSAIFPQRRSQSGLSDAMSPTSPMSPSDR
                     QDTSGTLTGDEDANQLREKGSRDPEKLEQQTSEEDVSPHDGERRGQQDPPEIEVYDEGD
                     NIVIEDEEGQVLAVEPRKTQHHSVGEVAHDLGNLKEAAKNETQKPGWTYDSLKKRLGDW
                     RDEEVQKRKTKTDSEKRHAPARAYQFGNTIIVEDEDGEVVKKYELPSQKAEGSNNDFVA
                     TSLKYMGISGLTKQGHKSKPAEDDAAEAAGEEAPPRPPVRQGTFSGWTGFGKSGAGEGR
                     KKSVAAGAEDDQKKQEEEDRKIRFTIAGEGRRMTKDDFLKEVQKMDPRTRRQVLEQSDA
                     PPAVVALAKQQGTGSGSATPSSIGASKPTAVKTTSTAAATRKGAGQSISPARAEPARGR
                     STTVTARSPAGTSPAESSADTRQDVAASDTPETAVERRRRLAALSGMRDEEEPSTETET
                     PAERRRREAALGLGSPGAVDSDSEDDDTPRVPPTRRGIRFADAPRPGA"
     PFAM_domain     complement(join(16395..17264,17315..18103))
                     /aSDomain="Nha1_C"
                     /aSTool="clusterhmmer"
                     /database="35.0"
                     /db_xref="PF08619.13"
                     /db_xref="GO:0006814"
                     /db_xref="GO:0015385"
                     /db_xref="GO:0016020"
                     /description="Alkali metal cation/H+ antiporter Nha1 C
                     terminus"
                     /detection="hmmscan"
                     /domain_id="clusterhmmer_JX265_001888_0055"
                     /evalue="3.70E-129"
                     /gene_ontologies="GO:0006814: sodium ion transport"
                     /gene_ontologies="GO:0015385: sodium:proton antiporter
                     activity"
                     /gene_ontologies="GO:0016020: membrane"
                     /label="JX265_001888"
                     /locus_tag="JX265_001888"
                     /protein_end="1013"
                     /protein_start="460"
                     /score="432.1"
                     /tool="antismash"
                     /translation="WMNRLPRISSQSRSQARTMSDTEGDDLKMPEFPPGTLPPTGLPGQ
                     FLRRQKEEDNPSKNGSRASSLMGRRRSRKRWDEGMGPGGPVTQSAIFPQRRSQSGLSDA
                     MSPTSPMSPSDRQDTSGTLTGDEDANQLREKGSRDPEKLEQQTSEEDVSPHDGERRGQQ
                     DPPEIEVYDEGDNIVIEDEEGQVLAVEPRKTQHHSVGEVAHDLGNLKEAAKNETQKPGW
                     TYDSLKKRLGDWRDEEVQKRKTKTDSEKRHAPARAYQFGNTIIVEDEDGEVVKKYELPS
                     QKAEGSNNDFVATSLKYMGISGLTKQGHKSKPAEDDAAEAAGEEAPPRPPVRQGTFSGW
                     TGFGKSGAGEGRKKSVAAGAEDDQKKQEEEDRKIRFTIAGEGRRMTKDDFLKEVQKMDP
                     RTRRQVLEQSDAPPAVVALAKQQGTGSGSATPSSIGASKPTAVKTTSTAAATRKGAGQS
                     ISPARAEPARGRSTTVTARSPAGTSPAESSADTRQDVAASDTPETAVERRRRLAALSGM
                     RDEEEPSTETETPAERRRREAALGLGSPGAVDSDSE"
     PFAM_domain     complement(18176..19438)
                     /aSDomain="Na_H_Exchanger"
                     /aSTool="clusterhmmer"
                     /database="35.0"
                     /db_xref="PF00999.24"
                     /db_xref="GO:0006812"
                     /db_xref="GO:0015297"
                     /db_xref="GO:0016020"
                     /db_xref="GO:0055085"
                     /db_xref="GO:1902600"
                     /description="Sodium/hydrogen exchanger family"
                     /detection="hmmscan"
                     /domain_id="clusterhmmer_JX265_001888_0054"
                     /evalue="1.30E-73"
                     /gene_ontologies="GO:0006812: monoatomic cation transport"
                     /gene_ontologies="GO:0015297: antiporter activity"
                     /gene_ontologies="GO:0016020: membrane"
                     /gene_ontologies="GO:0055085: transmembrane transport"
                     /gene_ontologies="GO:1902600: proton transmembrane
                     transport"
                     /label="JX265_001888"
                     /locus_tag="JX265_001888"
                     /protein_end="436"
                     /protein_start="15"
                     /score="248.1"
                     /tool="antismash"
                     /translation="IILGGFTSLFMLCSSIIKERMYIGEATVATLCGLIFGPHAANLID
                     PNSWGNVDEVTLEFSRIVLVVQCFAVGVELPKFYMERHWKSVVFLLLPVMTFGWLITSL
                     FIFWLVPPLNWLESLTVAACVTATDPVLASSVVGKGKFAKRVPKHLRDLLSAESGCNDG
                     MAFPFIYLSLYLIQDKLNAKEVTYHWLVYTVLYECIFGAVYGFLIGYFARHGIKYAERH
                     DLIDRESFLVFYFTLALFCAGSGSILGVDDLLVGFSAGVGFSNDGWFSSKTEESHVSNV
                     IDLLINLAYFVYFGTIIPWDQFNNAALGLSAWRLTVIAIFVILFRRIPIMMALKPLIPD
                     VKTWREALFAGHFGPIGVGAIFIAILARAELETEHTIPLSVVPSFEDTTVEHAELIVLV
                     WPITTFLVVASILVHGSSIAVF"
     gene            23617..25840
                     /locus_tag="JX265_001889"
     mRNA            join(23617..24274,24333..24550,24605..25840)
                     /locus_tag="JX265_001889"
                     /product="hypothetical protein"
     CDS             join(23617..24274,24333..24550,24605..25840)
                     /codon_start=1
                     /locus_tag="JX265_001889"
                     /product="hypothetical protein"
                     /protein_id="KAI1880268.1"
                     /transl_table=1
                     /translation="MDRLRPGDVSPMVTTLDEYRQTHDVSPLSPATEDEPRTPRRGRSR
                     RWRHIPNEAFAVSPESPPKLVDRTWLADESDARSASPKSPDTPAFGHQVWDKELSFGGQ
                     PHFPPQPPSPEGPQEESRLSLDSLQETTPDEGGEKSKTRNYPAATPPGATPTPAHHENW
                     DSPWLRELTLIALALAFAVVAVAILALYVVSSKNIGLGSYIDPVDLVYLWKFIPTSVLA
                     SLLAIWNCVDINARLLQPWANLREGPSSTERTIFLDLVSPPWLITCKATVLKGFYVPML
                     TISGVLLLNILVILSTSLLQVEPELMHDYQLPSIGYVEDRVQVKLGTAATLITLLLACL
                     GISVAVLYKRPQCVVPRNPQSIGGLAFILQGNLELSHHFRSNYQHLRYHLQHERFSTIS
                     NGHTFALVREGMNPSYQPAKEIREGIDTLLWWQPLALRIWSRVLAIVFPLALIGALEGV
                     QHVSDDAGGMSIAFFTDAAHYGVTIIPAIIMWGTSMLYSSINFNTILMSPYCALTSGAS
                     SSRGLFTHNLGRLPLLQMLSSFRRRHMAAGFTSAATMVGPFLIIIVSGLYTIKSSSHTS
                     ETQTGQLSLTYSNTKIIQNRAPKLALQVLLGFMALCNIVAWASMRTRGILPHNPSSIAG
                     AATLLAGGELWKGDDEQRRGLFMPSEAAWRSERELKRQGLWAGVVFGLGWWPDGRFGID
                     AGGPIDDGG"
     PFAM_domain     join(24247..24274,24333..24550,24605..24628)
                     /aSDomain="DUF3433"
                     /aSTool="clusterhmmer"
                     /database="35.0"
                     /db_xref="PF11915.11"
                     /description="Protein of unknown function (DUF3433)"
                     /detection="hmmscan"
                     /domain_id="clusterhmmer_JX265_001889_0056"
                     /evalue="9.20E-14"
                     /label="JX265_001889"
                     /locus_tag="JX265_001889"
                     /protein_end="300"
                     /protein_start="210"
                     /score="51.8"
                     /tool="antismash"
                     /translation="YLWKFIPTSVLASLLAIWNCVDINARLLQPWANLREGPSSTERTI
                     FLDLVSPPWLITCKATVLKGFYVPMLTISGVLLLNILVILSTSLL"
     PFAM_domain     25163..25429
                     /aSDomain="DUF3433"
                     /aSTool="clusterhmmer"
                     /database="35.0"
                     /db_xref="PF11915.11"
                     /description="Protein of unknown function (DUF3433)"
                     /detection="hmmscan"
                     /domain_id="clusterhmmer_JX265_001889_0057"
                     /evalue="5.00E-12"
                     /label="JX265_001889"
                     /locus_tag="JX265_001889"
                     /protein_end="567"
                     /protein_start="478"
                     /score="46.3"
                     /tool="antismash"
                     /translation="YGVTIIPAIIMWGTSMLYSSINFNTILMSPYCALTSGASSSRGLF
                     THNLGRLPLLQMLSSFRRRHMAAGFTSAATMVGPFLIIIVSGLY"
     gene            complement(26431..27589)
                     /locus_tag="JX265_001890"
     mRNA            complement(join(26431..26564,26617..26779,26840..27448,
                     27506..27589))
                     /locus_tag="JX265_001890"
                     /product="hypothetical protein"
     CDS             complement(join(26431..26564,26617..26779,26840..27448,
                     27506..27589))
                     /codon_start=1
                     /gene_functions="biosynthetic-additional (smcogs)
                     SMCOG1001:short-chain dehydrogenase/reductase SDR (Score:
                     113.2; E-value: 2.4e-34)"
                     /gene_kind="biosynthetic-additional"
                     /locus_tag="JX265_001890"
                     /product="hypothetical protein"
                     /protein_id="KAI1880269.1"
                     /transl_table=1
                     /translation="MSRVSKLSQMFPPAPAWTDQDISDLSGKVYIVTGSNAGVGKEVAR
                     ILYSKNATVWAAARNEEKNLAAISSIKEAYPSSTGKLEHLHLDLGDLSTIKKSAETFLA
                     KEKKLHVLINNAGVMLPPRGSTTAQGYELQLGTNCVGPFLFTKLLTPALVETAKTAPKN
                     AVRVVWVSSSAAEGLSYTNGLDIDNLDYSKNDGIYMQIAGKYAVSKSGNWYHSTEFARR
                     HRKDGVISVALNPGNLDSDLSRHHSTTAAIFKPLICYAPVYGAYTELFAGVSDQVTLDK
                     TGSWIVPWGRFSDMRSDLDLGSRPEGEGGTGIAQKFWEWSEAQVQPYL"
     PFAM_domain     complement(join(27008..27448,27506..27508))
                     /aSDomain="adh_short"
                     /aSTool="clusterhmmer"
                     /database="35.0"
                     /db_xref="PF00106.28"
                     /description="short chain dehydrogenase"
                     /detection="hmmscan"
                     /domain_id="clusterhmmer_JX265_001890_0058"
                     /evalue="6.40E-19"
                     /label="JX265_001890"
                     /locus_tag="JX265_001890"
                     /protein_end="175"
                     /protein_start="27"
                     /score="68.3"
                     /tool="antismash"
                     /translation="KVYIVTGSNAGVGKEVARILYSKNATVWAAARNEEKNLAAISSIK
                     EAYPSSTGKLEHLHLDLGDLSTIKKSAETFLAKEKKLHVLINNAGVMLPPRGSTTAQGY
                     ELQLGTNCVGPFLFTKLLTPALVETAKTAPKNAVRVVWVSSSAA"
     gene            28886..29395
                     /locus_tag="JX265_001891"
     mRNA            join(28886..29016,29080..29395)
                     /locus_tag="JX265_001891"
                     /product="hypothetical protein"
     CDS             join(28886..29016,29080..29395)
                     /codon_start=1
                     /locus_tag="JX265_001891"
                     /product="hypothetical protein"
                     /protein_id="KAI1880270.1"
                     /transl_table=1
                     /translation="MRAFILIAVAAAAVSATPMQERADGDWQVTRFAAYVAAHSIVQHI
                     TFSVTVPGIDAPIPCSNATGAAISSSPFLLPVQGGTCSKQDFSFNFRQVENAAIELEVK
                     REAGPTATYNSPSDVVQYVTTGSTPLDTGIAYVGAQDFGLRIPK"
     gene            complement(30001..30989)
                     /locus_tag="JX265_001892"
     mRNA            complement(join(30001..30074,30128..30457,30510..30617,
                     30683..30989))
                     /locus_tag="JX265_001892"
                     /product="hypothetical protein"
     CDS             complement(join(30001..30074,30128..30457,30510..30617,
                     30683..30989))
                     /codon_start=1
                     /gene_functions="biosynthetic (rule-based-clusters)
                     fungal-RiPP-like: DUF3328"
                     /gene_kind="biosynthetic"
                     /locus_tag="JX265_001892"
                     /product="hypothetical protein"
                     /protein_id="KAI1880271.1"
                     /sec_met_domain="DUF3328 (E-value: 1e-22, bitscore: 76.4,
                     seeds: 45, tool: rule-based-clusters)"
                     /transl_table=1
                     /translation="MGSQQHKYENMALDDRDDRSSTEVESLMDGEGKVWHDVDLQRPTR
                     RSRTSRICGVLNSFRWLIDTTLLLIILGFVVRSYLREKPVNPTDYDFLGDMTGVGPKFS
                     QQITTFVNDEDYAPYNTSEFFKPEVLDRWNKLMPLGMGFQWVKEPEKYHDLPKPIEWGY
                     DDEGKEMTVFTTSMTHQLHCLWAIVQTYSGLSSGHEIPEDHHWHMIHCFSYMRQAILCA
                     ADTALEGHATTFPKDNSGSDGWDAKHVCKDQSQVRSYLESVRAYSDQQIY"
     PFAM_domain     complement(join(30037..30074,30128..30457,30510..30617,
                     30683..30863))
                     /aSDomain="UstYa"
                     /aSTool="clusterhmmer"
                     /database="35.0"
                     /db_xref="PF11807.11"
                     /db_xref="GO:0043386"
                     /description="Mycotoxin biosynthesis protein UstYa"
                     /detection="hmmscan"
                     /domain_id="clusterhmmer_JX265_001892_0059"
                     /evalue="3.00E-21"
                     /gene_ontologies="GO:0043386: mycotoxin biosynthetic
                     process"
                     /label="JX265_001892"
                     /locus_tag="JX265_001892"
                     /protein_end="261"
                     /protein_start="42"
                     /score="76.4"
                     /tool="antismash"
                     /translation="PTRRSRTSRICGVLNSFRWLIDTTLLLIILGFVVRSYLREKPVNP
                     TDYDFLGDMTGVGPKFSQQITTFVNDEDYAPYNTSEFFKPEVLDRWNKLMPLGMGFQWV
                     KEPEKYHDLPKPIEWGYDDEGKEMTVFTTSMTHQLHCLWAIVQTYSGLSSGHEIPEDHH
                     WHMIHCFSYMRQAILCAADTALEGHATTFPKDNSGSDGWDAKHVCKDQSQVRSYLE"
     gene            complement(32552..33769)
                     /locus_tag="JX265_001893"
     mRNA            complement(32552..33769)
                     /locus_tag="JX265_001893"
                     /product="hypothetical protein"
     CDS             complement(32552..33769)
                     /codon_start=1
                     /gene_functions="biosynthetic-additional
                     (rule-based-clusters) APH"
                     /gene_kind="biosynthetic-additional"
                     /locus_tag="JX265_001893"
                     /product="hypothetical protein"
                     /protein_id="KAI1880272.1"
                     /sec_met_domain="APH (E-value: 1.1e-13, bitscore: 47.1,
                     seeds: 156, tool: rule-based-clusters)"
                     /transl_table=1
                     /translation="MADPTLYLPAVLEESSITQLLSGLGLPEPTTIQLLNTTAAYHIIY
                     NIKFAEDIDEILQPNALGAGDSAASFAWKVRNPRSLVLRISGKHLPRIKTLNEVATMVW
                     VRAYTKIPIPAVVRFDATENNAIGHEFTLLEKVDGVSVDSIYDDLEDWKKESLVRQLAG
                     YLMELRCREWDHCGGLQLKQRGVPVPGRVVAETFWQGPELARYWPGNESVDSLNVGGPY
                     TSYTAYVRGHIDQYIRNIEKHDSLEWMRDLIPRLYAFLIYLDQHAATLNDTRYILTQRD
                     LHFGNIMCDPETATIQAVLDWEFSEVLPLPLWSPGSGFLWNAKQTPESMTEQSTMYGVF
                     TKLCKAHWPDLLSDFEVKKEMPHKAISTILNFVRAVVEVCPRGQKADAARDWRKTAEMA
                     LTELGV"
     PFAM_domain     complement(32852..33565)
                     /aSDomain="APH"
                     /aSTool="clusterhmmer"
                     /database="35.0"
                     /db_xref="PF01636.26"
                     /description="Phosphotransferase enzyme family"
                     /detection="hmmscan"
                     /domain_id="clusterhmmer_JX265_001893_0060"
                     /evalue="1.30E-12"
                     /label="JX265_001893"
                     /locus_tag="JX265_001893"
                     /protein_end="306"
                     /protein_start="68"
                     /score="48.2"
                     /tool="antismash"
                     /translation="ASFAWKVRNPRSLVLRISGKHLPRIKTLNEVATMVWVRAYTKIPI
                     PAVVRFDATENNAIGHEFTLLEKVDGVSVDSIYDDLEDWKKESLVRQLAGYLMELRCRE
                     WDHCGGLQLKQRGVPVPGRVVAETFWQGPELARYWPGNESVDSLNVGGPYTSYTAYVRG
                     HIDQYIRNIEKHDSLEWMRDLIPRLYAFLIYLDQHAATLNDTRYILTQRDLHFGNIMCD
                     PETATIQAVLDWEFSE"
     gene            complement(34605..35613)
                     /locus_tag="JX265_001894"
     mRNA            complement(join(34605..34829,34894..35613))
                     /locus_tag="JX265_001894"
                     /product="hypothetical protein"
     CDS             complement(join(34605..34829,34894..35613))
                     /codon_start=1
                     /locus_tag="JX265_001894"
                     /product="hypothetical protein"
                     /protein_id="KAI1880273.1"
                     /transl_table=1
                     /translation="MQHRFLLSFLWACLLAAFVAAQTASSTDGSTAVSTTAAATDTATS
                     AVASPSDSTTSAAGSSGTDASTTVATSVGGSTSGDASSPTSSSSNPPDVLLRVPELSVE
                     KIELDVDNLQAEINLAAQVAGLVEVNAGIQVGIKKVNITIADVDAELELIIRLGNLVDI
                     VNRTLASLDLNPLLINILNTVDNVVGDVIGAVDGLLGSIVNGDSKINFLIDNLGNIVQE
                     VTGAAGGILSSIIGNYQQNMTYTGAQSILDGGLIQKTYLYEPLNSLVNIVTNSLGQVVQ
                     AVVVGSGGGGGGSGGGTTTSATASATATATASA"
     gene            36354..37283
                     /locus_tag="JX265_001895"
     mRNA            36354..37283
                     /locus_tag="JX265_001895"
                     /product="hypothetical protein"
     CDS             36354..37283
                     /codon_start=1
                     /locus_tag="JX265_001895"
                     /product="hypothetical protein"
                     /protein_id="KAI1880274.1"
                     /transl_table=1
                     /translation="MSPLFSKAIAFTLLSLFSIVVAQNDGYIGYQLSQRGDPDATLYET
                     EGTIAGVRLPEEPDVYLNASVHVGLISVEVDNITAKVNLDAKVLNLLHFTAGVDASIDR
                     VKLTIENVNAKVYLEARLGNVVAMVDDVLSSIDLNPIVATLGNVVGDVVGNVTDTLGGG
                     SSSSSATSAAPSSTAAAQKRSLDALDYNMQHGILYSINNYAGDTHTNRVLGQNGTIWDV
                     SLDNDGNEQGRRSVGSYNRDMTYTGHNRTTILNGVTEYELGYRYTPYVGLDIYAYIFMT
                     PAGNVVKTKIVSEAEAGGTSTISDDAEQ"
     gene            complement(40281..41762)
                     /locus_tag="JX265_001896"
     mRNA            complement(40281..41762)
                     /locus_tag="JX265_001896"
                     /product="hypothetical protein"
     CDS             complement(40281..41762)
                     /codon_start=1
                     /locus_tag="JX265_001896"
                     /product="hypothetical protein"
                     /protein_id="KAI1880275.1"
                     /transl_table=1
                     /translation="MSFSDFDPTIKGTLPADFQWGYATAAPQIEGAWNKDGKGLSIWDT
                     FGHTPGKVKDSSTADDTTRSYDFYKRDVARMKAYGVTGYRFSLSWSRIIPLGSKDDPVN
                     EQGLKFYSDLVDELLANGITPFVTLFHWDTPQELENRYGGMLNKEKYIPDFNRYARVCF
                     ERLGDRVKNWITYNEPGVYTLAGYAAGVHAPGRSSFRDRNEEGDSSTEPFIVAHTELLS
                     HAHVARIYKEEFKPSQKGTIMITLHGNWNEPWDADDPKHVEAAQRAQEFEIAWFADPLY
                     KTGDYPPSMRAQLGDRLPRFTSEESKLVLGSSEAYGMNSYTTFFVKNRDAEPDINDHKG
                     NVEVFDTNKQGVERGIESDTPWLRTSPHGWGKLLRWIWDRYQTPIFITENGTTAKGEHD
                     FKPSGPDDILEDPHRVDFFKSYLTEVAKASQEGVVIKSYFGWTFTDNWEWAAGFTDRFG
                     VTWVDFNDPEKPRYAKRSAYFLKEFFGHLIAESKK"
     PFAM_domain     complement(40314..41729)
                     /aSDomain="Glyco_hydro_1"
                     /aSTool="clusterhmmer"
                     /database="35.0"
                     /db_xref="PF00232.21"
                     /db_xref="GO:0004553"
                     /db_xref="GO:0005975"
                     /description="Glycosyl hydrolase family 1"
                     /detection="hmmscan"
                     /domain_id="clusterhmmer_JX265_001896_0061"
                     /evalue="1.90E-136"
                     /gene_ontologies="GO:0004553: hydrolase activity,
                     hydrolyzing O-glycosyl compounds"
                     /gene_ontologies="GO:0005975: carbohydrate metabolic
                     process"
                     /label="JX265_001896"
                     /locus_tag="JX265_001896"
                     /protein_end="483"
                     /protein_start="11"
                     /score="455.2"
                     /tool="antismash"
                     /translation="GTLPADFQWGYATAAPQIEGAWNKDGKGLSIWDTFGHTPGKVKDS
                     STADDTTRSYDFYKRDVARMKAYGVTGYRFSLSWSRIIPLGSKDDPVNEQGLKFYSDLV
                     DELLANGITPFVTLFHWDTPQELENRYGGMLNKEKYIPDFNRYARVCFERLGDRVKNWI
                     TYNEPGVYTLAGYAAGVHAPGRSSFRDRNEEGDSSTEPFIVAHTELLSHAHVARIYKEE
                     FKPSQKGTIMITLHGNWNEPWDADDPKHVEAAQRAQEFEIAWFADPLYKTGDYPPSMRA
                     QLGDRLPRFTSEESKLVLGSSEAYGMNSYTTFFVKNRDAEPDINDHKGNVEVFDTNKQG
                     VERGIESDTPWLRTSPHGWGKLLRWIWDRYQTPIFITENGTTAKGEHDFKPSGPDDILE
                     DPHRVDFFKSYLTEVAKASQEGVVIKSYFGWTFTDNWEWAAGFTDRFGVTWVDFNDPEK
                     PRYAKRSAYFLKEF"
     gene            complement(42130..43869)
                     /locus_tag="JX265_001897"
     mRNA            complement(42130..43869)
                     /locus_tag="JX265_001897"
                     /product="hypothetical protein"
     CDS             complement(42130..43869)
                     /codon_start=1
                     /locus_tag="JX265_001897"
                     /product="hypothetical protein"
                     /protein_id="KAI1880276.1"
                     /transl_table=1
                     /translation="MPSIPADVYRDIFSYTDQKTLISCRLLNKYASSIATTFVFRHVRL
                     EAAYDIGNFINVVTSPLRHCVRELTVDTWAGPHATDSVNRDIYPRRDFYRALSYLRFFR
                     NLNHLNLKFDEWCGKRGDEQDAWSAAINENYDFRFSVLDIIFRCLAGNWTPELQHGQEV
                     SGLVSSEIDSEGSIPGDPVNDSLPPGVDAVGPIDIGTLTISNLADFNDERLTQSDSFKK
                     VISFSSLKSLKLLISDQYTTAPDDSVWYRERYDFFDSIPQTWLSPSIAQNIRVLSLYFR
                     EYWGWNPKMDFRTVNPGTGPNSGMPNLRVLALGNYVFSHDWQIDWVASLGKRNGKGGLE
                     ELYLDDCPIMWQARTLRPLDESNTVIELQDGGVLEVSNTGYPCKDGMFAGRRAWNVDKF
                     NYHLRWCYVLDHWREKMVGLKVFNMGHGYWHGDPLYITVPGPDGTPVLKLEYNPGDPKW
                     REQRSQVMMRSGRRGQLMPDLVHLNYDCPRLTEFPIAYAAENDAPYCYGVGLEHERQYI
                     LQYIHFDIELAPIEWVERDDARTVIEELGLNAYETAKRRDEEAYQQLQDAVLERSKSGG
                     RKT"
     gene            complement(44634..45842)
                     /locus_tag="JX265_001898"
     mRNA            complement(44634..45842)
                     /locus_tag="JX265_001898"
                     /product="hypothetical protein"
     CDS             complement(44634..45842)
                     /codon_start=1
                     /locus_tag="JX265_001898"
                     /product="hypothetical protein"
                     /protein_id="KAI1880277.1"
                     /transl_table=1
                     /translation="MDEQNARRSFMGVIVSYDEFQRLKSTFENLKDEISADNNTCVAPL
                     SSLAADLKEIERIYVPRNSANIGEEPSYKRVDNTQSKPTTPSLDQEIRATDEEFESEVN
                     GNNASNAINQNKPQLQIDEEGESQVGEQQEQEREISHTAGPYLNAIADACFRTGSVRLL
                     SILTPPDEDLPIMENTIHDDKGNVIAKNVYYVAIRRSGPHLGSTHLMLAGQNDQSEKTF
                     PSEKEAFEAIVLQMKTKAISKSSAKRRRSSLSRFQTPDQPDAIELPNYIFELGELRITT
                     YDHHDGTSEDRSTYCHVVVDIASAEKALWLVYRYKGVENGDMITRKRKFDRDEDMFSFV
                     ESERGFDIAQIAISFQDWIDKAGNPRLIHNAEGLIKTTCRRADPECSHVVYESFYASLK
                     QGD"
     gene            47082..48746
                     /locus_tag="JX265_001899"
     mRNA            join(47082..47296,47348..47374,47426..48746)
                     /locus_tag="JX265_001899"
                     /product="hypothetical protein"
     CDS             join(47082..47296,47348..47374,47426..48746)
                     /codon_start=1
                     /locus_tag="JX265_001899"
                     /product="hypothetical protein"
                     /protein_id="KAI1880278.1"
                     /transl_table=1
                     /translation="MTSQTRKRKFGTFQCANSEASSSIEVVRATKKDHKIVPRAAEKGK
                     TGHNGDETQIIVKQELDSITDMKPSRTLQANNPNKVCSVNESIEEIKSIALSSEQLVAQ
                     LREETIDWKDGVAEQSQKVVQSYETRMKSTEDSVNAVVDGSKALGKKYEQLAGEINKRT
                     DARLKEFTDHMAAFFAQKVTAAPYASNHCGVGDFACSTPSVANSTGSFKSSSEATKSSM
                     SSYTSIPPTSKLSDKVTPTAASVGSKTTTSSVLKLGISSNGYFTDTRLTKAGYQHLLHT
                     FDFTDVAKLEHLSKIDNRSHSRDYFLFCDLTSPNANTDYVIRIGESAASIMDHAPGVIY
                     KNHPDLMNHNLTSLRIFELEISDDKASRNELAQLDEWKRKYQPPRYVYDLGQLFLFRHW
                     KKGSTRTTLISSCYNVVMDVTKAEKSLWLVARPGCPLDVRQSSKNHKDHTIAFNQSSRS
                     YIACLSKNVRNICFTREKNSQDSFPEFTRADNLVLESACNVPVEIRAKAANIKKMQELM
                     ESA"
     gene            49654..50799
                     /locus_tag="JX265_001900"
     mRNA            49654..50799
                     /locus_tag="JX265_001900"
                     /product="hypothetical protein"
     CDS             49654..50799
                     /codon_start=1
                     /locus_tag="JX265_001900"
                     /product="hypothetical protein"
                     /protein_id="KAI1880279.1"
                     /transl_table=1
                     /translation="MPSAEAMEDLQSEADTMKREQSRQREDFRSAISSIADSTKNILGA
                     QDERLNAIEDRNLELQRKVEAQANDIQELRAQQLGLERETKTKTDNDNQKLAHLMGLCT
                     SLLQSQPTPQTMEGPGDGGQLNVTENPETETMLVPLLHKMDFRNPQHLKALKEMENYQM
                     SLAIFHRKEKQDNDPVAYSVRRSQPFQNYLVCGERKNQNRVAHFWRQQEWANFPTVIEL
                     HGFRRDSITTPAFPKYVWEIGEIYNRRMEAITNQWTERSTGYHLVMDITSPSKAIWMVY
                     RYAEDSDGVKISRNVTKPEKEQRRLSSWRPFTSLTGQSFDAAQVYSTVMNWHDEKTAMG
                     QFRKSCTLVKETGRSMHPTPTFIEPVLEEVKKEIGQGWRKR"
     gene            52677..55737
                     /locus_tag="JX265_001901"
     mRNA            join(52677..52748,53022..53179,53232..53620,53678..54448,
                     54503..55737)
                     /locus_tag="JX265_001901"
                     /product="hypothetical protein"
     CDS             join(52677..52748,53022..53179,53232..53620,53678..54448,
                     54503..55737)
                     /codon_start=1
                     /locus_tag="JX265_001901"
                     /product="hypothetical protein"
                     /protein_id="KAI1880280.1"
                     /transl_table=1
                     /translation="MRSAVLVTLAATYSSAVGLPETYHLDRRDDLAHSPPVYPSPWMSP
                     NAIGWEEAYQKAKDFVSQLHLDEKVNLTTGVGWQGEQCVGQVGSIPRLGFRSLCMQDSP
                     LGVRFGDYSSAFPSGQTVAASFDRDLFYRRGQAIGAEHKGKGVTVVLGPVAGPIGRTPE
                     GGRNWEGFSPDPWLSGIGIAETTKGIQDAGVIACAKHYIANEQEHFRQVGESVGRGFNI
                     SGTLSSNIDDKTMHELYLWPFVDVVKAGVGSIMCSYNQVNNSYACQNSKLLNGLLKSEL
                     GFQGFVMSDWQAQHSGVASAVAGLDMTMPGDTEFNTGLSYWGTNLTLAVINGTVPEYRI
                     DDMAMRIMAAFFKVGLELDQPEINFDSWTLDTYGPIHYAANEGFQQINWHVDVQNGHGA
                     LIREVAAKSTVLLKNEGALPLKKPKFLAVVGEDAGPSALGPNGCADRGCDEGTLAMGWG
                     SGTANFPYLIAPIDALNFQAADDGTRIEAVLNNSATSQITDLVSQADATALVFVNADSG
                     EGYIEYDGNAGDRKNLTLWGNGDEIIKNVSSLCNNTIVIIHSVGPTLLTDWYDSPNVTA
                     IIWAGLPGQESGRSIVDVLYGKVNPAARTPFTWGAKREDYGTDVLYEPNNGDGAPQQDF
                     TEGVFIDYRHFDKKNITPIYEFGFGLSYTTFEYSDLAVEKKYPTAYNPTAGETAEAPTF
                     GAGFSTDLNDYLFPSDSFRYIWQYIYPYVNTSSSAAEASQDPHYGQTADEFLPSKAIDA
                     AAQPLHPAGPTLDGESGGNNGLWDELYTVTAQITNTGDVAGDEVVQLYVSLGGSDDPPV
                     VLRGFDRIHIEPGQSVQFNTTLVRRDLSNWDTASQNWVITDHPKTVYVGPSSRKLPLSA
                     SLS"
     PFAM_domain     join(53314..53620,53678..54102)
                     /aSDomain="Glyco_hydro_3"
                     /aSTool="clusterhmmer"
                     /database="35.0"
                     /db_xref="PF00933.24"
                     /db_xref="GO:0004553"
                     /db_xref="GO:0005975"
                     /description="Glycosyl hydrolase family 3 N terminal
                     domain"
                     /detection="hmmscan"
                     /domain_id="clusterhmmer_JX265_001901_0062"
                     /evalue="2.40E-30"
                     /gene_ontologies="GO:0004553: hydrolase activity,
                     hydrolyzing O-glycosyl compounds"
                     /gene_ontologies="GO:0005975: carbohydrate metabolic
                     process"
                     /label="JX265_001901"
                     /locus_tag="JX265_001901"
                     /protein_end="348"
                     /protein_start="104"
                     /score="106.2"
                     /tool="antismash"
                     /translation="LGVRFGDYSSAFPSGQTVAASFDRDLFYRRGQAIGAEHKGKGVTV
                     VLGPVAGPIGRTPEGGRNWEGFSPDPWLSGIGIAETTKGIQDAGVIACAKHYIANEQEH
                     FRQVGESVGRGFNISGTLSSNIDDKTMHELYLWPFVDVVKAGVGSIMCSYNQVNNSYAC
                     QNSKLLNGLLKSELGFQGFVMSDWQAQHSGVASAVAGLDMTMPGDTEFNTGLSYWGTNL
                     TLAVINGTVPEYRIDDMAMRIM"
     PFAM_domain     join(54283..54448,54503..55101)
                     /aSDomain="Glyco_hydro_3_C"
                     /aSTool="clusterhmmer"
                     /database="35.0"
                     /db_xref="PF01915.25"
                     /db_xref="GO:0004553"
                     /db_xref="GO:0005975"
                     /description="Glycosyl hydrolase family 3 C-terminal
                     domain"
                     /detection="hmmscan"
                     /domain_id="clusterhmmer_JX265_001901_0063"
                     /evalue="1.90E-49"
                     /gene_ontologies="GO:0004553: hydrolase activity,
                     hydrolyzing O-glycosyl compounds"
                     /gene_ontologies="GO:0005975: carbohydrate metabolic
                     process"
                     /label="JX265_001901"
                     /locus_tag="JX265_001901"
                     /protein_end="663"
                     /protein_start="408"
                     /score="168.6"
                     /tool="antismash"
                     /translation="TVLLKNEGALPLKKPKFLAVVGEDAGPSALGPNGCADRGCDEGTL
                     AMGWGSGTANFPYLIAPIDALNFQAADDGTRIEAVLNNSATSQITDLVSQADATALVFV
                     NADSGEGYIEYDGNAGDRKNLTLWGNGDEIIKNVSSLCNNTIVIIHSVGPTLLTDWYDS
                     PNVTAIIWAGLPGQESGRSIVDVLYGKVNPAARTPFTWGAKREDYGTDVLYEPNNGDGA
                     PQQDFTEGVFIDYRHFDKKNITPIYEFGFGLSY"
     PFAM_domain     55498..55704
                     /aSDomain="Fn3-like"
                     /aSTool="clusterhmmer"
                     /database="35.0"
                     /db_xref="PF14310.9"
                     /description="Fibronectin type III-like domain"
                     /detection="hmmscan"
                     /domain_id="clusterhmmer_JX265_001901_0064"
                     /evalue="6.00E-18"
                     /label="JX265_001901"
                     /locus_tag="JX265_001901"
                     /protein_end="864"
                     /protein_start="795"
                     /score="64.9"
                     /tool="antismash"
                     /translation="EVVQLYVSLGGSDDPPVVLRGFDRIHIEPGQSVQFNTTLVRRDLS
                     NWDTASQNWVITDHPKTVYVGPSS"
     gene            56191..56610
                     /locus_tag="JX265_001902"
     mRNA            56191..56610
                     /locus_tag="JX265_001902"
                     /product="hypothetical protein"
     CDS             56191..56610
                     /codon_start=1
                     /locus_tag="JX265_001902"
                     /product="hypothetical protein"
                     /protein_id="KAI1880281.1"
                     /transl_table=1
                     /translation="MSLQVYLAISLGMGVQDHHAILVDSPTLDGSSPDASLGHIYQVTG
                     NIQSGMAYEHRPAREDDISLGRRLLGTVEHSDLERFELICQGVPPPRKQFDGPRRMYPR
                     EPLRRCQEWVKDALDALRTEGVLQELGSDGPNGKS"
     PFAM_domain     56203..56574
                     /aSDomain="DUF6540"
                     /aSTool="clusterhmmer"
                     /database="35.0"
                     /db_xref="PF20174.1"
                     /description="Family of unknown function (DUF6540)"
                     /detection="hmmscan"
                     /domain_id="clusterhmmer_JX265_001902_0065"
                     /evalue="8.90E-23"
                     /label="JX265_001902"
                     /locus_tag="JX265_001902"
                     /protein_end="128"
                     /protein_start="4"
                     /score="81.1"
                     /tool="antismash"
                     /translation="VYLAISLGMGVQDHHAILVDSPTLDGSSPDASLGHIYQVTGNIQS
                     GMAYEHRPAREDDISLGRRLLGTVEHSDLERFELICQGVPPPRKQFDGPRRMYPREPLR
                     RCQEWVKDALDALRTEGVLQ"
     gene            complement(56851..58166)
                     /locus_tag="JX265_001903"
     mRNA            complement(join(56851..57028,57076..57517,57571..57699,
                     57754..57885,57938..58166))
                     /locus_tag="JX265_001903"
                     /product="hypothetical protein"
     CDS             complement(join(56851..57028,57076..57517,57571..57699,
                     57754..57885,57938..58166))
                     /codon_start=1
                     /locus_tag="JX265_001903"
                     /product="hypothetical protein"
                     /protein_id="KAI1880282.1"
                     /transl_table=1
                     /translation="MHLLFAIAASLLTVPAHGHAGHDVEREMAERRQFLATHTNNLAHC
                     ESVHRASGLEQRTVERRLEMAKRLSGDENIMKRQTSSVNKSHKSDKSYNSATDPAVVFA
                     GNRSCVLSPETTEGPFYVTGESIRTKLVDGEKGVPLHLDIQVIDVNTCKPLTGIFLEMW
                     NANSTGVYSGALAIPNGSGMGDKGNLNKGFLRGAQSTDKDGVAQFETIFPGHYTGRATH
                     VHVITHHNAVAEANNTIWNSKVSHIGQAFFDQDLIDQVEKVAPYSTNRQSRMRNAVDSI
                     LLQEAATADPFFEYVLLGNTVADGIFAWFSFGVNTTYTRGIMPVAMAYKEGGKMATNNP
                     KLPGFSQMFPGGFPTSFQPGFGPSPTPKV"
     PFAM_domain     complement(join(57348..57517,57571..57699,57754..57766))
                     /aSDomain="Dioxygenase_C"
                     /aSTool="clusterhmmer"
                     /database="35.0"
                     /db_xref="PF00775.24"
                     /db_xref="GO:0003824"
                     /db_xref="GO:0006725"
                     /db_xref="GO:0008199"
                     /description="Dioxygenase"
                     /detection="hmmscan"
                     /domain_id="clusterhmmer_JX265_001903_0066"
                     /evalue="6.60E-09"
                     /gene_ontologies="GO:0003824: catalytic activity"
                     /gene_ontologies="GO:0006725: cellular aromatic compound
                     metabolic process"
                     /gene_ontologies="GO:0008199: ferric iron binding"
                     /label="JX265_001903"
                     /locus_tag="JX265_001903"
                     /protein_end="220"
                     /protein_start="116"
                     /score="35.6"
                     /tool="antismash"
                     /translation="EGPFYVTGESIRTKLVDGEKGVPLHLDIQVIDVNTCKPLTGIFLE
                     MWNANSTGVYSGALAIPNGSGMGDKGNLNKGFLRGAQSTDKDGVAQFETIFPGHYTGRA
                     "
     gene            complement(59081..60310)
                     /locus_tag="JX265_001904"
     mRNA            complement(join(59081..59446,59510..59825,59893..60129,
                     60186..60310))
                     /locus_tag="JX265_001904"
                     /product="hypothetical protein"
     CDS             complement(join(59081..59446,59510..59825,59893..60129,
                     60186..60310))
                     /codon_start=1
                     /locus_tag="JX265_001904"
                     /product="hypothetical protein"
                     /protein_id="KAI1880283.1"
                     /transl_table=1
                     /translation="MGILFGKFLLSAIIGLAGFQVSALPTPGDTPKCTTPTKRMSWHDM
                     TDDAKKSYLAAEQCVMSSPATVKLPGAKTKWDQLVSLHQIHALQIHSTGTFLPYHRYFL
                     HTHEFLLNECGYKGGLPYWDEPRDAGKFSSSPVFSPTLGFGGDGKGAKNCVADGPFSNV
                     TVNIGPGFTTQPRCVNRKITNFLSSLSAKAQVTAALNYSTYDTVWNGIYSGPHLGGHMA
                     LSMMNGDSITSPGDPVFFLHHGFVDKMWWDWQAQNPSKRLTEIGGPNAQDPAIGFTEFP
                     GGMEVESQMWGHPTAEMAAAAPDPHAGDKGNVTTLGHVLTSKGIIPDATIADIMDIKGG
                     YLCYDYV"
     PFAM_domain     complement(join(59357..59446,59510..59825,59893..60035))
                     /aSDomain="Tyrosinase"
                     /aSTool="clusterhmmer"
                     /database="35.0"
                     /db_xref="PF00264.23"
                     /db_xref="GO:0016491"
                     /description="Common central domain of tyrosinase"
                     /detection="hmmscan"
                     /domain_id="clusterhmmer_JX265_001904_0067"
                     /evalue="5.20E-33"
                     /gene_ontologies="GO:0016491: oxidoreductase activity"
                     /label="JX265_001904"
                     /locus_tag="JX265_001904"
                     /protein_end="256"
                     /protein_start="73"
                     /score="115.3"
                     /tool="antismash"
                     /translation="TKWDQLVSLHQIHALQIHSTGTFLPYHRYFLHTHEFLLNECGYKG
                     GLPYWDEPRDAGKFSSSPVFSPTLGFGGDGKGAKNCVADGPFSNVTVNIGPGFTTQPRC
                     VNRKITNFLSSLSAKAQVTAALNYSTYDTVWNGIYSGPHLGGHMALSMMNGDSITSPGD
                     PVFFLHHGFVDKMWWDWQAQ"
ORIGIN
        1 gtgcatggtt gccataatgg gcgggctgag gtggacgcag gggttttcgg gcctgacgtg
       61 tgtgcattga ggtctgcctg tgtcatgcgt gttgatgatt ttgtttttca gaaagccgta
      121 tatacgtcat gtaggtcccc tgcttatgaa tatctttgtg tataaaaagt ttagataccc
      181 taacccattc acgacattat tgctctgcat ccaccgctcc aagctgtgaa gtgaacccag
      241 cacctgcgtt tgtcatgtag ccccgatcat tgccggtttc aatgaggcaa tagattggat
      301 gtctatccca tgtcttcacc cggcgcaaga cggaggaaaa acaggcacga taagtttggc
      361 catatcccac gagcggcatg ccggtgacgt tgtataggcc ggccggccgg cctatcgata
      421 agaatcctcg acggttcgtt actcccctgt accagtaccc ccctggaggt acgactgact
      481 ggctggcttg gcttctggct ggaggttggg ggactggagc tagctttccg tccagttttt
      541 agtgggcgta agttgcactt tagcgcaagc tccaaatgtt taaccaccac cgactccgag
      601 tcgggcctct acgaattgca tgccgccgtc ccaccttccg cccgtgaaca ttttcttgcc
      661 cgaacccatc caccacaacc accgccgccg cccaaccacc tcgccgtcga ccatcttacg
      721 cacgctgaag atcaagccat cccttagaac atcggaggat cagacacgtc cgggcccgca
      781 agcgaccgac cccccgccct tatgttctag catctgccac accactctca gcgtcatctg
      841 tcaccatgga gttcgtgggc ctgcggatga cggttgccct gaggcatcct gctggtttca
      901 ccgtggacgg tgtcgtctct gccatcgtcc cgggccaggt cttgatcctc gagcacggta
      961 agcctcccaa aaaaaaaaaa gatcagtaca cttgtcgtct ccctggacac ctgctaaact
     1021 acgctgccta gtccacgtct tgaataccgg cgagcggctg cccaggatcg acctcaaccc
     1081 cgagaacatc gccgacatac gggagaaccg cgatgctcct cccgccccga ccttcacagc
     1141 accgcctacc ggccctgtgc ctgcccccac cttgcccgag cctggggaca atgccacctt
     1201 ccaggatccc gccattctca gcatgggacg gcccccgagg aggagcgatg ccaacattgg
     1261 agagaagcgt gacccagctc ccgcccctgg tgcctcggcc acctctcacc atgctgtggg
     1321 cccactgagc cctatcaatc ctgttgcgca gggcatgggc gggctgcaca tctcgcctcc
     1381 ggaccccgcg cagctcgaca ccaccgagga cgaggtcggc ggtgctactc ccaccctggc
     1441 cacccagccg ggttcgtcat cctccagggc cggcaagaaa cagcgccaac gccagcgtca
     1501 gccgaagaac gctcgtactg ccccaagaaa cgacgagaat gcggttccct ctggtgccaa
     1561 gcccaccgaa cagggagacg gttggcgcca gaccccgatg ttgcagtcta ccaagtcctt
     1621 ccagcccttc tcgtcactca agaagggcca gaagggccgc aagtccacgg ccaatgccga
     1681 gaacggctgg atgtcggagg acgttacgga cgttcaggag gccggagact tcgactttga
     1741 gcagagcctg gccaagtttg acaagcgcac catcttcgac gagatgcgga agcaggacca
     1801 ggttgacgat gccgatcgat tggtgtccca caaccgcctc cccaagccga agccagggac
     1861 cgccggaggc aagaacctgc attacacaga aaacgtgctg gacttgccct cgtcgtcatc
     1921 ggcctccaag ttcaaggaga cgccagatga cttctggaag agcgaggccg acgacgccac
     1981 ggtcaatggc ggagaacgtc tgagcgggca ggagggaagc ggccggacct cgcgtctccg
     2041 gggggagtcc agaatgtcaa cgtctcggcg ctcgcagtcc cggaaagcaa gcgccaccca
     2101 ggtcatcggc ggccctgttc gcgtcaattc aggggccaag acgctcgatc gttcaaccct
     2161 gtcgcagact cacctgacga gccagcaacc ggcgacagcc atggctggcg tcgtggaggg
     2221 attctattcg atggggtcga accggcgtat cgagaccgtc acccatctgc agatgttgaa
     2281 tatcgagaac atctcgcaca acgagctggg atttagcgag gatctcatgg ccgagaacgc
     2341 tgggcgcagc atctccgagg tggttttcac tgccctcacc gaccctgctg tcaagcttcg
     2401 aagtgctgcg gcctcgcctc ccaactcggc aaccatcgtc atcttggccg gcaacaacaa
     2461 gtctggcacc cgagcggttg ccgccggacg acatcttcgc aaccatggta tcaacgtgct
     2521 ggtatgtgta gtaggcattg aacgcgagcg agagctggta gacgaactac ggagacagat
     2581 ccgactgttt cgcagcttcg gcggggtggt gtcctccaag acacagctat tcgaaaacct
     2641 cagcaagacg acggctgcaa ccctcgactc gtcgccacag agttcggtca cactgatcat
     2701 cgatgcgctc ctgggtctct cgatatcgtt tgaggagctg cgcaagagcg atcaggccac
     2761 gacgtacgag ctgatggagt gggccaaccg caacgaggct ttcatcgtgg cgattgacat
     2821 ccctagcggc attgaccctg cagtaggaaa agtcaacatc atcgacggcg ccaagctgta
     2881 cgtccagccc cgctacgtcg tcgctctcgg cgcacccaag caaggtctgt tgaaggcgat
     2941 ggagctgggc tacgagcagg ccgacgatat cacggtggac gagtggaagt tgtacctggc
     3001 agacatcggc ctgagcacga ccatctggcg caaggccgcc accaaacttc gccgtggcat
     3061 cgatttcgac gacaagtggg ttctggagct gcgataccag cctcccgtga cggacgacga
     3121 gctcgactag aggcacgctc gagtctcggc ggggtacaag accgacgctg acgagggttc
     3181 caagagcagc acccccgaca tgaacaagga cgactcttgg aggttttgga acggaaacgg
     3241 cgacgacgat agatagtggc gacggcaata agcattgata ccccgatatt tgttttgttt
     3301 tgtttttttg cttcttggcg agcatttacc aggcgctcag gggacagcga aaagacaaag
     3361 actttgattc ttcccgggac gaggtcgcga ttcgttactg catgcatggg gtacatatat
     3421 cagagtgaca gggagggaga gagaggtcca tggcatacac ataggcgtga ttcttaggct
     3481 agaaagatcc aatgctacaa tcatgaacat aggtcacagg catgtggtat atcgaacaga
     3541 gtggcacagt gagtgagctt gtcatgttac actagatatc aaggaccatc aaagcatcac
     3601 ttccttcgtg gagatcatga ccaacactga tgcctttgct gagtttgcct tcccgatctc
     3661 ttggcggttc gcgatgtcgt tctcggtctg agtatctcca tctcaagcct cctcatcggt
     3721 ggcaaaggcc agctgtcctc gaagccggcg gctgatctgt aaacatacac cccgtcagta
     3781 aaaatggcac agccaaaaac aactgagtaa gcaaaacccg tgattcctca gcaccacgcc
     3841 gatactcccc ccagcatcac tgtgtcgtcc acgcaagacc aagccagtac cccacaaagc
     3901 aatgctccac gcagcagcaa attattcgat caagtcgcgc ctcaccgacc gcacccgagg
     3961 gccggactta cagtgaggat ccccgctgcg ctttcaatcc acacccggcc acacccaagg
     4021 aaagtggatg gccggtcggg ctggcctggt cttgattgtg tacctgacaa ctgccgcaac
     4081 ccagcagccg agtcgcgccc ctgctttcct ggaccatggg aggtagcgac cagagggccg
     4141 cgtgcccctg acccagagta gggagggttc tccgcccgcc ccgccactct ctcctccttt
     4201 ctcggctccg gagggaagag acgcgagaag gagggggagg gagacggaga gggaggaggt
     4261 gcaacgcggc gcatgccctg gcccagagct cggccatggg ggaaccctcg acgcaagggc
     4321 gctggctcgg ctttctgctg ttcggtgaca cgtacggcgt gacaaggctg gcagagggac
     4381 ggcgtggcaa ggaagacggg gtgggggatt gcttacctag gataggatga tccttgtggg
     4441 tgcgagagag agagagaacg ggctggtgtc tctgccggat ggaggtgatg atggcgatgg
     4501 cgtccgccga gggtgatgcc tgcgagaggt tgtgggttag cgatgggatg atgaagagtt
     4561 aggaggacga agcagagtga tggattgaat ggaggaggtg atgaaaactc tgatcgagct
     4621 gcggagatga aaaataaaag gacgggtcag gtgaattttt ggcggggtgg cggcaaagct
     4681 gagcgtcgtt gtcgaggtga aggtgtcggc gtggggtttg tgtgcaggat ttcctttgca
     4741 aacgggacgc cgcctgggat gatccagacc gcggaggtga cgagagggaa gctcagagag
     4801 acgcgatgac ttacctcagc gccgcagcga aggcatcgtg agatggacgt gccagcggag
     4861 gccagcagag gacgatggag gatgaacgag gacgctgggc gcgccgtgag gatggagctg
     4921 gtggtgatga ggtcccaggt gaagccaaag gcaatgaggg catgggttga atgaagatgg
     4981 tgcgggaggg aggaattttc aaaatcccaa atctgggaaa tacctcctcc ttatatagat
     5041 attggggggg gggggggggg gggggggggg ggggttactg attgtgcacc cgtgtgcgga
     5101 tttttctcat tggccggctc agaaactcca taggccaata agaaaaatcc gcgcaggatg
     5161 ctatttaatg attgggctga ttgtgaatcg ttctttgtct tgtttgagtc attctggtcg
     5221 ttgtcaggtg aatgtgaggt ggtgggggag tggtgacggt gacggcgacg gcggcggcgg
     5281 cggcggcggc ggcggcggcg agtttgcaaa ttgcaagcgg gctgcagtta gcaagaggac
     5341 cgcagttagc aaaaggaccc cagttagcaa agggactgca gattgcaaga ctgtaaattg
     5401 cagaagggtg ccacttgacg gcaaccggac aatgacggtg acagattcaa agtgaatatt
     5461 cacacattgt cttgaaatgc tacaattgaa ctaacgtgcg ttttccatca ccggaacacg
     5521 ccttgcaagg agggtcatga tcacgtcaaa ggttacgatg taaccgctgc cggcctcagg
     5581 ggctaggata gaaaaatgaa aaggggcttt tgactagtgc tgcctcaagc cctgaacaac
     5641 ggaagaatca caacatacga atcagatccc atacagatgg gatacgcttt gcctttgcag
     5701 cgtattatga tctctacgtc cggtggtcct ctacgtagtc attactcaac cagttcctgg
     5761 acatgtggtc atccaataaa gagaccatca atcatggcga ccaagtgctt ggcgaaggcc
     5821 agaccagatg aacgaccgag atcacatagg gggggaaagg gtattgtgta gacctgcgcg
     5881 tagatcaggg tcaactggat ttctgtttga atgagaaatg cgatgaacca ttctcgtcct
     5941 cctaatatca tgtctcagcc tggggcccat tttcacgcta tctgctgtga gatattggac
     6001 ctgcgatcat cgcgacgaag cgtggttaga atgacaccta tggtagggaa aggtccagca
     6061 cgaggagctc ggacaaatga ggcaccagca caaggcggtc cggcataggc atggagcgcc
     6121 gcatccctga gaagagcgta atcgtacttc aggcgggtgc aatcggagtc gtcagatgat
     6181 atagtgcgtt acattaggag tgagatcgtg ctgacgcgga gtgtcataaa agaacagtaa
     6241 gctctgatca cgacgactag gggaaacacc tttcaccaac cagacgctct ttgggttgtc
     6301 acatggaagc gcgggtcacg gtgaggtgca aaagtgacgt gacctttagc aatctaaaat
     6361 tccgaaacgc tcagagaaag gcagtgagat gacccacgcc aactggcgaa ccggcacgcg
     6421 ccgaagttct gtgtaaggtg ttagattttt aaatatgatt gtagatgagt gggaaaggag
     6481 atgtacgtca ttaacaagtc tcaaacgaga agtaaaagct gcgaaaggtc gacaggcggt
     6541 tcatcgattt accacaacca caggttatat gggatgttgg aaaacaaact cacgaagagg
     6601 ttcaacctgg gtgaccccga gcctggagaa tgtgaaattt tgcccggcca tgcactccac
     6661 agtagtatgt tcctggaccg ccatattaac taatggggga ctggccgctc ttccagcttg
     6721 tcttagtggt ttggctagaa aactcagctc ttgaattaga ttacgtgatt accttgcctt
     6781 ctcacatgta ttgctattcc cattgccatc cattcataca cccgccttcc ggagctccaa
     6841 ataagggggg ttttccccat gtgctacaat tgacttgctc gtcatcacta ggtagattca
     6901 gctgggtgag ctggccattt gactggctct acctggtagc atttctgggt ggagatacag
     6961 caagcgcctt tgtattagac attctggccc ctaaattacc tgaatactat catatcgttg
     7021 taggggcatc aaatgttacc gatggcacag tctcgccgtt tgctcattac ctaaaacttt
     7081 ttgtcatcac gtgtctgcta catggatcac taatcacgat attgtcctgg ccgtgcatcc
     7141 agcaatatta tcgggatgtc gttcatgaag attctccttg atccatgccg taacgagcaa
     7201 tgtgagagtt ggtaaaagat ctcaaaagct caagcacagc gttgctttac cgggagcctt
     7261 taagttgttt catatgtatt gttcatcatt agcagctgct agactgggct ccaggaagtt
     7321 ttcttcgtgc ccgtttccca acagagaaac aggcatggaa tttctactac gtttgtttac
     7381 agccgataat gtaagtcatt tgtccgggaa cagagatctc gggtttcctt tcttagtaat
     7441 ggtgaagatt aaaatatgat agtagtaaca ttgttaggcg ctaatgctac catttgctct
     7501 ggcgattaac gttgcaaatc agaggtccgt ggtatcttgc actaggacaa tacacagtga
     7561 ttcaaagttc cttgtgagat tccaggccca gcacgtcata ttccaacgtg caccaaacta
     7621 gcgtccaaga gactacgaac cacgtggttt tgaaatattt atgttgctaa agctttctca
     7681 cggtctaaga aagtctatta cacctcacat acctcataaa agaaaattga attcaatgta
     7741 tgatagaaac aatggctatc attcattatc acagttaatt caccgatgta acatagcaga
     7801 tgatactacc cacatacagg ctagacaaga ttcttggtgt agtatggagt gaagcccagc
     7861 aaccctgtct gactgcctcg gctgctctgg taagaactaa tccttggtct taaaaaagcc
     7921 ggcagagcgc caagtagcga ctatagctgt atgttcattt catggggaag ctcaacttcg
     7981 gtgccgaatg gagatctcac cttgggatgg tctcgacctg ccggtcagcc cgatgcccct
     8041 gaagccggtc catgagtcca tccgtccggg atggcgggat caggtttggc gtgatagtta
     8101 tgactttctc cctataaaaa aaattcaaaa cgatagcttt tgtctggggc ctatgttgcg
     8161 atctgcgtcg tcttacatac cctgtccatg cctagctaac ctccctatcg gccgagatca
     8221 ggcgatgagg ccagcaagga taacattagt ctgcgcctcc attgaaaggt cctgctctag
     8281 cctggcacag aacgtggcac gagccgaagt tcggcggcct gtccctgtct ttggcgcatg
     8341 gcctagcgcc cgacggagag ggagtttgcg aaattgacca tagtatgcac tcgtctttct
     8401 gatgtcgcgg taccgcattc ctccatttca gtagcgtcag gctaggcgaa aataatccga
     8461 aggtggtgcc gcaaccgatg ccatccgcag atgcggatgc tcaggccgca ggtgagtcta
     8521 ctaggggcgt ggaagtcggc gtaattcggt cgctggcaat catggggaga gcttccgagc
     8581 gccagcgcca gttgtgcttg tacaaaatgg gacaatcggg attggtcggt cgcaactatg
     8641 tgccagccaa aggcgccgtc ccacttcggt gacgcggcga gactgcgagg gccagaactg
     8701 agtgctcggt tatcggactc cagtagggcg gaccttgatc tctccacagt aaatctggag
     8761 aagagaatgg accagggctg attacataag agcctatttg tggtatatgt ctacgttgcc
     8821 gtacagtcga ggtgggcggt tccggtattg gcagatctgg aaatatttat ggtctgcatg
     8881 cataggtttt tctccgccgt tatagtcttt aacctctcgc ctggtatccg agacattgga
     8941 gtgggggctg attggcaagg acctgcattg tcagctggat ggcatatccg ccgagcgtgc
     9001 cgcacagaca gatcgccgag ctaattcgtg atgagcggct ccgatcagct ctgttaaaag
     9061 gggctacatt gactgacagg actctcagtg tggggaggac tgttatcgtg taggcctagc
     9121 atcgcaggga tacatttttg atccgacaat tcaggccgcg ttgtttggta ggtacccaag
     9181 taatctgcaa ttggaaccct gccgagcttg atggcttctt tccggcacga gctaatgcaa
     9241 gactaagtac tatggctaag agtttagaag tactgtgcat ggctggtcgc ataggtagac
     9301 tcttttgcca tgattaataa ccatggcctg atgagttgaa aatgggctga ttcgccttct
     9361 tatttgaagc tggagtgaac atcttccagc ggaaaggtca gcttgggggg gttttttttt
     9421 tcatctttgt gtaatgctgt ttcgatacgt tgcacgccat gacaacaaga cttgatggcc
     9481 caggcctcac cctttttgtt atctccgttg tgctcgtgat cctgtcgtgg attacggtgg
     9541 ctctgcggct aaccattaga cggaatatca agggaattgg tgcagatgac tggttgatgg
     9601 tggcaggtct ggttcgtata aacacgcatt cgactgtggt cagctgctca tgcgtaatgg
     9661 aaacaggtat tctacacaat tgccacagca tcaacaatac ttgccgtctt gaatggcgtt
     9721 ggaacaaggg atcagtatct gacagatgat gacccccagg aaggaaaaaa agtacgtcag
     9781 tcgctgaagg gtgcaaaatg tgaaactcta acatcatgta gtggttcatg ttcttccaga
     9841 tattttacgt cctcagcacg gtccccatca agtcctcgat ctgcgttgcc cttatacgca
     9901 ttacgacccg caaactcttc aaatggattc tatacggcat tattttcttc accatcgtcg
     9961 gctgtctagt caccgacatt gcggtattat catggtgcca gccgatttca gccacctggg
    10021 acccttcagc gggctcatgt gctgataaat ctgtcatcat taatgtctca tactttatct
    10081 cagtcatatc gatactaacg gactgggtat gcgctattct accggctttt atacgtaagt
    10141 gcagcctaca ttacttgcta ctgtgtagct aatattgagt tcaagtatgg aatgtccaat
    10201 tgcgataccg tgtaaaactt tcggtagcta ttgtcctcgg acttggtttc gtgtaagttt
    10261 ggttcttcta cgtagttgag ggccgtaggt ctaactcgca atgctccata aagtgccagc
    10321 actgcaacga tcgtacgaat tcgctacctc gtatactaca gcatatctga ggattatcta
    10381 tacaacatag ccaatatcgc gatatggtcc atcgtggaat ccggcctggg aatcgttgcg
    10441 ggctcaatgg caactctaag accgctgctg aaatacatcc cattcctccg gactctctcc
    10501 agcagtggcg attcgaagtc gaagtcgaag tctaggtcga agaagactag ccgcttcgga
    10561 ctgaggtata accaaaactc gatcaggatg gatgaggttg gagacgtcaa aacaacctgc
    10621 agagccggag aaaatggctg ggataactgc tctgatgacg caagccagaa acatatcctg
    10681 cgcgatacga ctatcgtggt cacaagccat gtggtgcagg aaacaggcgg acggtcccag
    10741 caaaacttgg agcaagttta agcaacttca atcagtctgt ggtgacctta tctgttcgcc
    10801 tgcagtgtac tatttaacct tttggaccgc cactggtcca gcgccgtctg taacaacccg
    10861 aaatgattgt atttagttct ttgcagcact gccgcgattc ttgccgacat cgaatggatg
    10921 agcttcacgg agtattactc ccacagcaag cttactaagt aaaagacgaa tggccggaaa
    10981 agtgggcttc actgcagtga aaccctgtgt aaattgcggc tgacagcgat cccgaagaaa
    11041 gcaagcaggc tcgggccagg gctcagccgc tgacgcgagc atagtcaatt gctggaccta
    11101 ctgtagtagg ggtcagcagt tatgcgttcc ttcggtcccc cctccttgaa gagccgcatc
    11161 atcccacgat cctacgtcgc atcccaggtc acagggctgc aacatctcca gcaagccacg
    11221 gagactctca agatagaacg cgctaaacac cgcagccagc aagaagaact tcgcgaccga
    11281 gtactgcggg aacaactgct cggccctaga atccttccac ctcagttaac acaaccccat
    11341 tggaagtttc agtccgcttt tcgcgaacaa gattgcaggt tgccgaaaat agcataccaa
    11401 ggcggtcttc gggtccgtga cacccctgag tcgaccttag cggcaccgtc tagttgggct
    11461 ctagtctccc atgtggaaca ggcgtgagga gtttacgaac tgcaagtgaa gaagtgatga
    11521 tgatcttgac gtgatggcct tggcctaaag tgctgagcag atcccctagt gcttcatgat
    11581 gcggcaccgt ctctcattgt cgttgatgct gtctgattct tccccggaca tgccatcgtt
    11641 gctatagact tgtaccatag aaactatggt aggatacgct gcagttgtcg ctttactggc
    11701 agcggcgcct ctctgcgcgg cgcaaattaa acgagccgac tactcagcag cggcggcgac
    11761 tacgttctgg tacgccaatc tggaccacac cggcccgtac aagggagacg ccccggatct
    11821 cgacaccaac cacacgtacc cggtcttcaa atccgtgagc cccggcgcta cggccgtcga
    11881 gatccaggcc gccatcaacg acaatggcaa cggtggtaag cgccactcgc aatggctcgc
    11941 gtccgagccg agggttgtgt acataccgcc gggcacctat acgatcaacc agaccatcta
    12001 catgaacacg gacaccattc tgatgggcga tgccgcggag cctcctgtgt tcaaggccgc
    12061 cgctggcggg ttcactgagg accaaacgct gctctccggc caggatcccg gcaccggcat
    12121 ttctggagaa ttatcattcg ccgttggctt gaagaacatc attctcgaca cgtctgatat
    12181 cgacggaggt aagcaccaca cgccttcagt ctatagtccc aacttgtctg actctgagca
    12241 ataggaactt ctttcaccgc gctgtggtgg ggagtcgccc aggcctgcca gctgcagaac
    12301 gtgaaaatca ccatggcata ttccgtcaac ggtactggcc acagcggaat tcggctggga
    12361 cgaggctcga ctctcgggct ctcggacgtg cacatcgagc gcggacaggt gcgttccact
    12421 gaggcagcta atactgtgcc acagacgtgc tgataaagtg gactcgagta tagaacggta
    12481 tataccacaa cgggcaccag caagccgcct acaagagcat ctacttcaag gagaacacgg
    12541 tcggcatgct gatcgacggt ggcaacacca tcagcctcat cgcaccgacg tttgagagcg
    12601 tcggcttcgc ggtctcgtgc acgggcggct cgccctgggt ggccatcgtc gacgccaagt
    12661 ccatcaactc gggcgtcacc ttcaacacga gcgtgtaccc gtccttcctg atcgagaacc
    12721 tggacaagga cacggactcg gacgtcgccg tcaacctcga cgggaccctg ctcggtgccg
    12781 cccgccacgt ggaccagttc tcgtacgcca acacggtgga ccgcgacccg atctacgggg
    12841 ccgtcaactc ctccaacacc cgcccggccg cactcgcgcc cggaggccgc tacccggtga
    12901 tcccggcgcc caactatgcg acgaacccag tctccgactt catcaacatc aaggatccgt
    12961 cccaaaacgg cgggcatgtc gtccgtgggg acaataccgt cgacgaggcg ggcgtcctca
    13021 accaggtcct gcagttcgca gcggagaagg gcaagattgc ctacttcccc tttggcaagt
    13081 accgcgtcga atccaccgtc cacatccccg tgggctcccg catcgtcggc gaggcgtggg
    13141 ccaccatcac gggtgcgggc gacttcttca aggactcggc cagcccgcag cccatcgtca
    13201 tggtcggcaa cccgggagac ctcggcacgg cgcagatcca ggacatgcgc ttcaccgtct
    13261 cggacgtgct cccgggcgcc atcgtgctgc agttccacat ggcgggcgcg gcggcgggcg
    13321 acgtgggcct ctggaactcg ctggtgacca tcggcggcac gcggggcgcc gagggcctga
    13381 cgtcgagctg caacgacgcg gcggccgagt gccgggcggc gttcctgggc ctgcacctcg
    13441 cggcgacgtc gtcggcgtac gtcgagaacg tgtggaactg ggtggcggac cacatcacgg
    13501 aggactttgc gggcgggtcc aacatcgcgg ccaagggcgg cgcgctggtg caggcgacgc
    13561 gcggtacgtg gctgcacgcc ctgggcagcg agcactggtg gctgtaccag ctcaacctgc
    13621 acggcgccgc caacgtcttc gtcagccagc tgcagtccga gaccaactac gaccagggcg
    13681 acaacgtgcg gcagctgccg cccgcgccct ggacgcccga cacgggcgcc gcctggggcg
    13741 acccggactt caacgccctg tgcgacgccg ccgacgcgcg ctgccgcatg ggcctggcca
    13801 acctgttcca gggcggcgag aacatctaca cgtacgcgtc ggcgtcgtgg gtcttcttca
    13861 gcgggcctgg gtaccagtcc tgcacggatg gatgtcaagg tgagtgatca ttgccagccc
    13921 ccctctttgc tctgatgcta gacccaactt ttcccattgt ggaagcaagg agtaataaga
    13981 agaaatactg accgcacaaa tctcaacaga ttatctgcac tgggtcgtag agacgccttc
    14041 caacttccag gcttttggtc tgtgctccaa ggatacccga gcgccgctgc gtctcgcgaa
    14101 tggcacagag attttgacgg cgaacgggtt caccgggtcc tggggcggca gtattgggag
    14161 gtatacgccg taaacagaat gtctggttgt cctaagagtt cgctggctta gcatcaatca
    14221 cgtaccagta tatttacgat gaaatatagc tagaaatcta gaagcactat atatatatag
    14281 acaatatcat ggcataaggt aatgggttgc aggcctcaag ctcatctttg gaacctgcct
    14341 tacaattcct tccatagcgc tcagatgacc acttgccttg cataaggcga cgccgtcgtg
    14401 ctcgtagtca caagcgcttt caagtagtgg tggagctggg ttaagactct ccatattgcc
    14461 tgcttcgctg agacaacagg tacacaggga ctttgagaga ttatgccacg ccgacatttg
    14521 acttcacggc tccaaagcag cataggtggt gttatcagtt cattgattct cgagactcct
    14581 cgtcgattcc agacgcatgc tgcctcccca ggtcctatgt accgtggctt caacgccaat
    14641 actatcatac aatgcatgcc gcaagctttt catgaggtga gagagatggg gaacatctcc
    14701 aatcgtgatt ccccttagta tgtataacac aagaacgaac gagaagcccc aagggcgtcg
    14761 ttctgaagcc ttgaatcagg cctcaccccg agtcactctt tagcgtggct cgatgccgag
    14821 agacccaggg ctgagattag atggtgtagt gtacaacgac tccagcacga ggaggtagtg
    14881 tttgatccaa aagatgcact gcaggcgggc tgcgtggagc gccttacaga gcaggcttgg
    14941 cctcggcctt gcccagagca gcgccgacct gctcagcagt caaagagcct tggccgccag
    15001 gctgggctcc gttgccacca gtgagcatct gagagatgga acatcagcac atgcgttgca
    15061 tatatatcga atttgcggta acgcgtcaac tcacatcgcc acccatctca cgcatcttca
    15121 tctccttctc catatccatg acctgctgct cctcggcaaa ggcgagcgcc cacgggacgc
    15181 cgagcagcag ggccgacgtg gcgatgaccc acagggtctt gccgctgaag ctgaggacgg
    15241 acttgactgc gccggtcgtg ttgttgacgc cgttgtagat ggagttgcgg gtctggggag
    15301 ggatgatgtc gcgcagggcg tagaggcgct cgcccagggt ctcgtcggac gggtcgtagt
    15361 cggactcgtt ggagatctcg gagtctgcag gcaggcatgt tcattagcgc tcgctgtttc
    15421 gccggtgctc cctgaatcgt ctcgcgcaga agctgggcga caaagggcgc gcgtgcgtcg
    15481 cggaattggc gatgcaggcg atcgtggact taccagtgtc ggagtagtcc tcgtcgtcct
    15541 cagggccgat ctggccctcc tggaagtgct cgtcgacgac ctctgtgagc tgaaccattg
    15601 tggcgactgg agaaaatgcg acactgaagc ttgcaaatgt ggtaaaaagc gcgactgggg
    15661 tgatgtcgtc gtcgtctgct gggaaagtga gggtggagag ctggcaagct gggtggtgct
    15721 caaatgcctt ggttgataga cagcaatgcc ggtagaaatc gtagctcctg ggtggacctc
    15781 gagccgctac aaaatttctg tccccggagc ccgtgatgac ggagctggct acaggggggt
    15841 ggtgtcggcc gtcagtttag ccgaagccga cagacgcacc gtgcttggac agtgtaaaag
    15901 cacggtgctt atggggggtt caaggccatt atatgggcac actgtgtccc ccttgttgta
    15961 gcggctggca cagtgcgcta tctgtgcgcc tgtctggacc taacgtacgg ggtatataat
    16021 gtctacctca tgacgggctt gcatctgata gttatggtta tgcaccgctg gtgttttacc
    16081 cccatccaaa gaaacgtggg atgtgtatag agcctggact agcttggtat gcacaccggc
    16141 ccacatatag gtatccggaa tgctgagagt tatatcatga attcgctcct ataaacgtct
    16201 accgatcgat gcaatgcgct acacgggaac tcatacccgt ttatgctata ttcccagaaa
    16261 gactcgtgca ccagcttatg ctaacacacc tctaccatcg tctaatctat cactcgcgcc
    16321 taggcccccg gacgcggagc gtcggcaaac ctaatcccgc gcctggtggg aggcactcgg
    16381 ggcgtatcgt cgtcttcgct gtcgctgtcc accgcaccgg gactgcccag cccgagggcg
    16441 gcttcgcgtc gtctcctctc cgctggcgtc tcggtttcgg tggacggctc ctcctcgtcg
    16501 cgcatgcctg acagcgcagc cagccttcgc cggcgctcaa cggcagtctc gggcgtgtcc
    16561 gaagccgcca catcttgacg agtatctgct gagctttcgg cgggcgaagt tcctgcaggt
    16621 gatcttgccg tcacggtggt gcttcgtcca cgtgcaggtt ccgctctcgc aggggagatg
    16681 gattggcctg cgcctttcct tgtcgccgcc gccgtgctgg tagtcttgac tgccgtaggc
    16741 ttggaggcac caatggacga tggtgttgcc gagccagagc cagtcccttg ttgtttggcg
    16801 agggccacta cagcaggagg cgcgtcagac tgctcaagca cctgtcttcg ggttcggggg
    16861 tccatcttct ggacttcctt taagaaatcg tccttcgtca tccgacggcc ctcgcccgca
    16921 atcgtgaatc tgatcttgcg atcctcctcc tcctgcttct tctggtcgtc ttccgcgccg
    16981 gctgccacgc tcttctttct gccttcaccg gctccggact taccgaagcc agtccaacca
    17041 ctgaaagtcc cctggcgcac aggtggacgt ggtggagcct cctcaccagc agcctctgcg
    17101 gcgtcatctt cagccggctt agacttgtgt ccctgtttcg tgaggccact tatgcccata
    17161 tacttgaggc tagtggcaac aaagtcgttg ttgcttccct cagccttctg cgaaggtagc
    17221 tcgtactttt tgaccacctc accgtcctca tcctccacga tgatctgtca aaggtcagcg
    17281 gacatccatc ccttcgagat gcgttagaac ttacggtatt tccgaactgg taggcacgag
    17341 ctggcgcgtg cctcttctcc gaatcggtct tggtcttcct cttctggact tcctcgtcac
    17401 gccaatctcc aagtcgtttc ttgagagaat cgtacgtcca gccaggtttc tgagtctcgt
    17461 tctttgctgc ttccttgagg ttgccaagat catgtgccac ctcgcctaca ctgtgatgtt
    17521 gtgttttgcg gggttctaca gccaagacct ggccctcttc gtcctcaatg acaatattgt
    17581 cgccctcgtc gtagacttca atctctggag ggtcctgctg gccccttcgc tcgccatcgt
    17641 gcggactgac atcttcttct gaagtctgtt gctcaagctt ctcggggtct cgagaaccct
    17701 tttcgcgcag ctggttcgca tcttcgtcgc ccgttagtgt gccggaagta tcctggcggt
    17761 cagaaggaga catgggagaa gtcggagaca tggcgtcgga tagaccactt tggctgcgcc
    17821 gctgggggaa gatggctgac tgggtaacag gtccaccagg tcccatcccc tcatcccagc
    17881 gctttctgct gcgacggcga cccatcaaag acgaggcacg gctaccattc ttgctagggt
    17941 tgtcttcctc tttctggcgc cgaaggaatt ggcctggcaa accagttggt gggagggtac
    18001 ccggcggaaa ttcgggcatt ttgaggtcat ccccttccgt gtcagacatt gtacgtgctt
    18061 gtgaccgtga ttgggaggat atcctcggaa gccgattcat ccacgatgga ccgtcgtctg
    18121 gggcggctgt gtacgacatt gtcagactga gcgtgttgat atgcttgccc agagtgaaga
    18181 cagcaatcga agagccgtgc accaagatag acgccacgac caggaatgtc gtgataggcc
    18241 atacaagaac tatcaactcc gcgtgctcta ctgttgtgtc ttcgaatgac gggaccacag
    18301 aaaggggaat cgtgtgttcg gtctccagtt cagcacgtgc caggatagca atgaaaatgg
    18361 caccgacacc gattggacca aaatgaccag cgaacaacgc ctcgcgccag gttttgacgt
    18421 caggtataag aggtttcaga gccatcatga tgggaatgcg cctgaaaaga atgacgaata
    18481 tggcgatgac agtcagtctc caagccgaaa ggcccaaggc cgcgttgttg aattgatccc
    18541 atggaatgat cgtgccaaag tacacaaagt atgccaagtt aataagcaga tcaatgacgt
    18601 tggaaacgtg agactcttcg gttttcgagg agaaccaacc gtcgttggag aaaccgaccc
    18661 cagcagagaa gccgacaagc agatcatcga caccgaggat actaccagag cccgcgcaaa
    18721 acaaggccag ggtgaagtag aagaccagga aactctcccg atcaatcaaa tcgtgcctct
    18781 cagcgtactt gatgccatgg cgggcaaagt agccaatcag gaatccatag acggcaccaa
    18841 agatacactc gtacaagacg gtatacacaa gccagtgata agtcacctcc ttggcattca
    18901 gcttgtcttg aatgagatac agggagaggt agatgaaggg gaaagccatg ccatcgttgc
    18961 aacccgactc ggcagacaac aaatctcgca gatgcttcgg aactcgcttg gcaaacttgc
    19021 ccttgccaac aaccgacgag gccaggacag ggtctgtggc tgtcacgcag gctgcaactg
    19081 tcaagctctc cagccagttc aacggtggca ccaaccagaa gatgaacaag ctggtgatga
    19141 gccaaccaaa agtcatgacc ggtagtagga gaaacaccac agacttccag tgtctttcca
    19201 tgtaaaactt tggcaattcg acaccaacgg cgaaacactg cacgacgagc acaatcctag
    19261 aaaactcgag cgtgacctcg tcgacgttgc cccacgaatt ggggtcgatg agatttgcag
    19321 catggggccc gaagatgaga ccgcacaggg tagccacagt ggcttcgcca atgtacatgc
    19381 gctccttgat gatggaagag cacagcatga aaagcgaagt gaagcctccc aggataatgt
    19441 acaccagatg ggacttggtg atcgaaaggt ggtcccacgc catggtgaaa tggtattaga
    19501 agcctttgcc acaaatggct tcctagtcct attttgcaag cttcgcttct ggtcgttcag
    19561 ttcggtcgtt gttcagacgc gggtgtgaaa ggcgatctcg aagccggtcc ggacaggacg
    19621 gaggaccttc ggcaggcgct cgagctcgaa accccccaat cgatgacagc gaccccagac
    19681 tgcaagtgac cgcgatgcat ccagaggaac cgttgcgcgc caatgactgg cctaccagct
    19741 agggaagggg ttggaaaagt gcgagagcag ataattttcg tatacggatg gttgccaagc
    19801 tcgtcacagc tcgaggcgca tccaggtagc aggccgctat tgtagcagcg gacagagttg
    19861 attgctctcc gcggggggaa actgggcggg attgtccagc gacggtaggg agcgcgaaac
    19921 tatcgtcagg ctcgccacag agagtcgaga cgaggcgcaa agagatgcag cggggaagaa
    19981 aaccgcaatg tcaccaagat aagagagcgt caacaaacct ttttagccaa gactcgcaaa
    20041 gcaacccagg acccgtctaa ctttttggca tgagccccat cgatgatgag cgggcgaaag
    20101 ttggggggag tgcagatggg gccgatgtag ggatctagcg cacccaggcg gggctgtcgg
    20161 ggcggcatgc tagggccccc atgggtgctg agccttgtcg acgcccgctg ataggtccct
    20221 cccgcctggt gtaccccgaa ggtatcttgg aaaaggcttg gaaggaggct gatttgatgc
    20281 cgctttttcc gatcagcgtc caacaccaac agatagagaa atagatgcat ggcaattgca
    20341 gaatcaagca cacgcgaagc tctcaatgcc gaggataaga ctctgggcag gtcttggaaa
    20401 tcgagtcgcc tcccggtgca cgctgcggca tcgacgaaag cttcgaatag cgcgtggggg
    20461 gcgctggcag ccggtcaagc cagtcactaa cacgcaggca atcccagagc gttggctcaa
    20521 agccgattcg acgagcgccg agcaaccttg aaaactttcc ctagttggac gtgagctacc
    20581 acgatgggga gatttgattc gaggcgcaca ggacgccatg aacagagtgc ggacaaagcg
    20641 aacgaaatct ctttcaatgg caagcaagag gtccgtggca acatcgcccc gatgcgtacg
    20701 tagcacaggc aacgcaaact ctcctagctc ttgcgcttcc agcgcgtgtc cgatcccaac
    20761 ggctgcactt ggcggtaaac aaccaagatc gtcaatcgcc aatcgccaag cagccttatg
    20821 gacggtcttt agcgatacgt tctagcgggc catgtgagac ttctgcatga gacgaggagg
    20881 ccgagtcagg gtcgtctcat cccgactcag atgtccacgt gcagtgtaga atacttgaca
    20941 aaaggttgca acctgcaagt gtcaagcaaa gcaacgtcgg atgctagata actaggccac
    21001 tccgctgggg gtctgatcag ccggggtaca tgcgaggtac atgttctcca gaacgcgcat
    21061 tcgccgatga gacctttcat tctctgcgac tatccagcat ggaaatgctg tcaacgacca
    21121 attgcatcca ctaggatcgg atgcacactt tacacgggct tccaacaagt tgcaatcctc
    21181 gttgatcaga cgagaactgt cttgtcgtga taaacaaatc tcaagactta cgaacgccca
    21241 ggctgtagtg ttatgaacca gcaagttcgc cgggccacta gcttcttggc ggctctgctc
    21301 gatgggccca ggctactatg gtagtcgctt tgggttgggt ctcgctggtt tgttccccag
    21361 tcgcaaaaat gcaagccgac gtcacacctg atggagccca caatggatgt cccccaaact
    21421 tctcgactcg agccaggcac gtggaacttt cgggcatcaa ataaaatcga tagataaacc
    21481 gatcttgggt aatgtgtata gagacaacta agcgactagt gacgggatgt ctgtatctag
    21541 ctgcataagg ccctcaggcg gcgtcctccc atccgaatcc ccacacaagc cacggagcga
    21601 tgctcccatc gtcgtcaatt gctactacct cgttctggag cgcttctcgt gctgtcgaga
    21661 cgatgcccgt ttcccacaga cagatggtgt ggtagttcat gagcacggcc aagattcccg
    21721 ccgtggccgt ttatttaggg ggcactgacg ggttcgccga tgtaaggccc ggctccggat
    21781 gctcaatgga acggagaatg tgggggtcac cagccaaaac cgccgtgata ccgacgcaaa
    21841 cgtaggtgcg gcttccgcag ccccgagtcc gcaaagctta tcgggtagct acctctatcg
    21901 gatagctact gtaccgagat actatcgaca attggtagtt ctcctcattg tcgtgctcga
    21961 gccctgtcat tacgagcagt cgatcctgtg gcttgtcaaa tcctacaaca cgcgcaagtc
    22021 gccccgctgt tggctcttcc tcaaactggt ctgccgtctc cgaagcccag cagcgcctat
    22081 tcaatgttca cgaaaggttg aactgaacaa tctactacgc acctgcggca actccatatc
    22141 cagggactac gacatttaag cgagtcgatc aattccttgg ttgaagagaa aaagagaaaa
    22201 cccagatgcc cggcgccagc ttttccttac tatgtctagt taatagtttt gtcattctaa
    22261 aattagggta cgtcagtccc gctagggagc cgcaacctcg tcatgaggac gcgccgtatt
    22321 cctcggtacc gtacccgaga tcctgcgttc ctattgacgc ttttctgggt tcgaagttca
    22381 cgcatagcac gccgccaagc tcatatgcca ccgcttttga ctccatggct gcgcatcagc
    22441 cttatgctgc acttcccagc tcggcggtat ctccacaacc ccaaagcaca acacgtggca
    22501 gatggccccc tgggttgggt aatcctcaga gaagggtacc aaggagtact gtctgatgaa
    22561 ctctgcaccc gcagggccaa tgtgcattga actcctcgag cacagccagt attgtggcac
    22621 tcgtgggagt tcctgcaagg gacaagtacc tacacagcct tcaacgagac aacgtccaag
    22681 tcacaccagg ccatgagctt gtttgccgtc accaaacacg acgagactct cctggctagc
    22741 ctctggttag tattgatcca ttcggaccag aaccccgtct aatccacttg gcttctgagc
    22801 aagaacccac cagagggaat caaaaccgtg tctatgattt aaccctcgtg gcagtgatca
    22861 gttcatgatg ctattttaag gatgagtgct gtgaggaaaa ggccctcggg aacagtgtcg
    22921 ggtatccatt tcatcacaca atggcctggc tagttccatg tgttccattg cttgtgcgta
    22981 taggaactta ttcgaggcgt ttggttccag cattactgca aaacccctgc ttcgccgtct
    23041 atcagggtca agcaggtgag aaggtcggat gtcagactga agtggaacct ccggtcagct
    23101 tgccaagcaa gctgccgaaa catttgacaa gagtcggagc tcaaacggcg gccaaacggt
    23161 ggcacgaaac tgtacatgcg tattgcagcc tcacgggaaa ttcaaacaat gtcgtgctca
    23221 tatgtacttg cgggactggc atccatgctt ccagagaccg gggaggcaag gccccggtga
    23281 agatcatgat gcaagagcat aggtgacttt caaattgaat ttccttgttt gtagatgagc
    23341 ttccacggct ccgtgcttat ccttccccat attcgccaat tcggccccca cggcgtacag
    23401 atcgaccatc cgtaagtgag gggtgcggga cctccgtgtc tcgcgggacc gtgggagctt
    23461 acggctgtcg aatgcagatc gcacgcagaa gcagtgttgc actgccgtca ccctcgactt
    23521 actaagctga aacgagtgat tctcacccaa aaccaggcga cataagcaaa ctcggaaaga
    23581 cattttcagt catgtttcgt tcttacactc gccgccatgg atagactacg tcccggagac
    23641 gtgagtccca tggtgacgac gcttgatgaa tataggcaaa ctcacgatgt atcaccgcta
    23701 tcgcctgcaa cggaggacga gccgcgtacc ccgaggcggg gtcgcagcag gcggtggcga
    23761 cacattccga acgaggcttt cgcagtatcg ccagaatctc ctccgaaact tgtagaccgg
    23821 acatggctag cagatgaatc ggacgcacga tcggcatcgc caaaatcccc ggatacccca
    23881 gctttcggcc accaagtatg ggacaaggag ctcagttttg ggggccaacc acattttcct
    23941 ccgcagccgc cttcaccaga aggcccccaa gaggagagcc gattaagtct tgattctctg
    24001 caagaaacga ctccagacga aggcggagaa aagagcaaga ctcgaaacta cccggcggcg
    24061 accccacctg gtgcgacacc aacccctgct catcatgaga attgggactc tccttggctc
    24121 cgcgagctca ctctcatcgc tcttgcgctt gcctttgccg tagtagctgt tgcaatattg
    24181 gcactttacg tggtgtcgtc aaagaatata ggcctcggat cttacattga tcccgtcgac
    24241 ttggtgtatc tttggaagtt cattccaact tcaggtatca acacatctgt cctagcccat
    24301 tcatcagttt ggccctaata tgtctactat agtactagct tcacttttgg caatatggaa
    24361 ctgcgttgat attaacgcaa ggctgcttca gccttgggca aacctgcggg aggggccttc
    24421 gtcaacggag aggacgatat tcctcgactt ggtgtcgcca ccatggctga ttacgtgcaa
    24481 agccaccgtt ctaaagggct tttacgtacc gatgcttacg atttcaggtg ttctattgct
    24541 caatattctg gtagggtcta ctcctgaagt atttcaactg agctaagtgt tgactcatac
    24601 aaaggttatc ttgtcaacaa gcctattgca agtagagccg gagctgatgc acgattacca
    24661 acttccgtca atcggatatg tcgaggatag agtgcaagtc aagttgggaa ctgcagcaac
    24721 tctcatcaca cttctactcg catgtcttgg tatttcggtt gcggtactct ataagcgacc
    24781 acaatgcgtc gttccgagaa atccccagag tattggtggc ctagcgttta ttctgcaggg
    24841 taatcttgag ttgagtcacc acttcagatc aaactatcag cacctgcgct atcatttaca
    24901 gcatgagcgt ttctcaacaa tatctaatgg tcacacgttc gcccttgtgc gggaagggat
    24961 gaatccatcg taccaacctg ccaaggagat aagggaagga atcgatacat tactctggtg
    25021 gcagcctctt gctctacgga tctggagccg agtactggcc attgtgtttc ctctggctct
    25081 gataggagca ctcgaaggcg tacagcacgt ttcagatgat gccggtggga tgtccatcgc
    25141 cttcttcacg gatgcggcgc attatggtgt gacaataatt ccggctatca taatgtgggg
    25201 taccagtatg ctttattctt cgataaactt taacactata ctcatgtcgc cctattgcgc
    25261 tctgaccagc ggagcatcct cgagccgcgg cctgttcacc cacaacctcg gccgcctgcc
    25321 tctcttacaa atgttgtcgt catttcgtcg acgacatatg gctgcaggat tcaccagcgc
    25381 agctaccatg gtcgggccgt tcctcataat catagtctcc ggtctctaca ccatcaagtc
    25441 ctcctctcac acctccgaga cgcagaccgg tcaattaagt ctgacataca gcaacacaaa
    25501 gatcatacag aaccgcgctc cgaagctggc tctacaggta cttctcggat ttatggcgct
    25561 ttgcaacatc gttgcgtggg cgagcatgcg gacaaggggc atattaccgc ataatccgag
    25621 ctcgatcgct ggagccgcga cgcttctggc tggtggtgag ttgtggaagg gggacgacga
    25681 acaaaggaga ggactattca tgccgagtga agcagcgtgg cgaagcgaac gggaactgaa
    25741 gagacaaggc ttgtgggcgg gtgtggtgtt cgggctcggg tggtggcccg atgggaggtt
    25801 cggcattgat gctgggggac ctatcgacga cggaggataa gcattttggg tatggttcag
    25861 gtgcataaac aaggcgtatg gagcattggg gcagtctatg ataaattgac actttctacc
    25921 gaacgaacct cggactattt gccttgcgcg ttgggagtcc ggccctcctg gattctgggc
    25981 atcaacaggc cattacgtta ggtgattaca ctgaatacta cagcctgcct cgtaattgtc
    26041 actctggctg tctttgggtg atttccgtca ggggtgccaa ccgcattcgt ggcacggttc
    26101 gagtatccca agcaactaat gagcagggct attgtcttac tatgcacacc aactgattgt
    26161 ctcaaccata actccttcat agtcaagtcg tacccgcctc tatttttaga actatgttca
    26221 gtaacgattg gccactaagg catgccacag ttgacggacg ggatggatac tcgtccctag
    26281 ttagcgcatc cttttggata ccttacccgg tcgtcctgtg ccgtccgatc agattgactt
    26341 aatcggatcc ttcccagtta gagatattga ccacaccgta acgaacactt agtgactcca
    26401 cattaaatat tggtgcaccg tcagtggcgt ttacaagtat ggctgaactt gcgcctcgga
    26461 ccactcccag aacttctgcg cgatacctgt gccaccctct ccttcaggtc gcgatccaag
    26521 gtccaaatcc gaccgcatgt cgctgaagcg tccccaagga acaactagaa aggtctttag
    26581 ttacggagat ggactttcgg ttcatgtttt actcactcca gcttccagtc ttgtccagtg
    26641 tgacctgatc tgagacgccg gcgaaaagct cagtgtatgc tccgtacaca ggtgcgtaac
    26701 agatcaatgg tttgaatatc gctgccgtcg tgctatggtg gcggctgaga tctgagtcta
    26761 ggttgcctgg gttcaatgcc tgcaaccagt taatcacctg gagccgccga acctttgcga
    26821 atgattaggg aagacttacg acgctgatca caccatcctt ccggtgtctt ctggcgaact
    26881 ctgtgctgtg ataccagtta cctgatttac tgacagcgta ctttccggca atctgcatat
    26941 aaatgccgtc gttctttgag tagtctaagt tgtctatgtc aagtccattc gtatagctca
    27001 gaccttcggc agctgacgaa gacacccaga cgacgcgcac cgcgttcttc ggggccgtct
    27061 tcgccgtctc gaccagtgca ggggtcaaaa gctttgtgaa caagaatggc ccgacgcagt
    27121 tcgtgccgag ctgcagttcg tacccctgtg ccgtcgtgct gccgcggggt ggaagcatga
    27181 ctccggcatt gtttatcagg acatggagct tcttttcctt tgcgaggaat gtctcggcag
    27241 acttcttgat cgtagaaagg tcacccaggt cgagatgcag atgttccagc ttccccgtgg
    27301 acgatggata tgcctctttg atggagctta tggctgctag gttcttctcc tcgttccgcg
    27361 cggcggccca gactgtcgcg ttcttggagt acagaatcct cgccacttct ttaccaacgc
    27421 cagcgttaga ccccgttacg atgtagacct agacgatgtc gccgtgagcg tttgcatgac
    27481 gtcaatcact gcccgcccag ctcaccttgc cgctgagatc tgagatgtcc tggtccgtcc
    27541 aggccggggc cggaggaaac atctgactga gtttcgatac acgagacatg gctcaagact
    27601 gaatgttatt ggctacagtt aggattactg tcgtcgaggc atttgtgatt tgggcgccaa
    27661 gttatctgcc ggaatgcctg tgcgctttgg catcatcgca gcgccaggcc gtcggggatc
    27721 acaaaagccc gtccgaccac gtcggcgcaa ctaatgcccg accctacaag tttccggagg
    27781 tcacctctgc ccttgaagat gccatgacac gctgctggaa gcattgatgc caaccgccct
    27841 gcgtgagcca tactgaatta agttgaagct caactgtata caattgtgta tgcatacgaa
    27901 gtataggtca tgcacgtctt taggcgaccc gctgcaccgg taacatttag tgcttacgcc
    27961 tgcgccgcaa gggaccagca acgcgcatcc ttggctctgt gtgggctcaa atgtccaatc
    28021 atacacaaca gtattcagta ccaggtttct tctaactaca aattagtgaa gtactgcaag
    28081 gaaagatgga tcaagtgaga tattttgtct tcacaaaaaa aaatgtgaga ttagacaagt
    28141 gtcctgtagg attgaagaaa gccatggaaa gagacgtttc cactagttac actctgccat
    28201 cagtaactaa gggtgggtca tcccttgatt ctaagctacc agcggccttg ggagttagca
    28261 catcactaca atacccctct ggctgaagcc cacttaactt tagagatcag tcctagagtc
    28321 gttcgtagta gtcagcgcct caaggtccta ctctaggtgt atgtaaccac cgcagctatc
    28381 ttgcggaagc cggacctgga tcttagaaag tggcttagtt tctagtgaag ccgagatgag
    28441 taatgagagc ttacattcga tcctatcata acccaacaac cagttttccc gcgctatgcc
    28501 ataagacggc agtatgaccc gtcagcgaca ctgcctattc aatgcgggca cgatcgcaag
    28561 catcgattgg ccgtaggccc tgtgtactcc ccaaatgcgg ccgcgatcaa atctcgtgtt
    28621 ataccagtag tctgcccgta tcgatccttc aaccaaagga taccagcgtc acgttgcatg
    28681 atcggcaagt gcttagttca tcgcattcca cccgtgaatg gaatatataa gacttcttgc
    28741 acgtctttgc cctagctgct gagaaccact atgcactcgc ttcaacacca agaaaccggc
    28801 acataaacga ctcctaagca aaacattccg ctgacagcag atatcattct ttcaatcacc
    28861 aaaagtctca ccagcttgaa tgatgatgcg cgccttcatc ctgatcgccg ttgctgcagc
    28921 tgcagtttct gctaccccga tgcaggaacg ggcggatggt gactggcagg tcacgcgctt
    28981 cgccgcatac gtagccgcgc attccattgt ccagcagtag gtatcttaca agagccagtg
    29041 taccagctac cagtaagctg acgtgggtca acttgccagt atcaccttct ccgtcaccgt
    29101 accaggcatc gacgcgccca tcccctgcag caacgcaacc ggagcggcca tctcgtcttc
    29161 gccgttccta ctacccgtcc agggcggcac gtgcagcaaa caggatttca gcttcaactt
    29221 ccgccaggtt gagaacgctg ccatcgagct cgaagtcaag agagaggccg ggcccacggc
    29281 aacctacaac agcccgtccg acgttgtgca atacgtcacg actggctcaa ccccactgga
    29341 cactggtatc gcttatgtgg gagctcagga ctttggcttg cgtattccta aatagtcgca
    29401 cgaggtatgg catcttcgtt aagagagagt gtctgattac tgctgtctga ttactgttgg
    29461 tgcacggatg tagtactctt cagttgatga gctagtggat acttgttggg cggcagagat
    29521 gatagagcta attggttcgc tgccattaca tcgcgagagt gccttaagag ctctcaattt
    29581 tttatttgcc acactctaga gcttgtcacc tatttgcatt ccaccttatt tgtgtcagtg
    29641 agaaacacat ttcaactatt tttccatttt tttctatttc ggttgtttag atatgggtcg
    29701 accacatctc tggcatctga acgttccaac tgacaagtcg aaccccacga agcctttcgg
    29761 agttattgta acgtacagat tctatcccac catgcgccag gtgtatgcac acagtgagtt
    29821 actaatgatt gtggctgtcc taagcatgta gcatcttggt acatgttcag tgtgcacagc
    29881 taccccaagg cggctgtttg accgcgcccc gccatcttat aggctgggag ggctgcagtc
    29941 tagtcatcga ggcccaaaac cactgcggct gcggtctgcg aggcaattat aatcagcgtc
    30001 ttagtagatc tgttggtcgc tgtaggcccg tacgctctcc aggtatgatc ggacttggct
    30061 ctggtccttg cacactgtac actggtcagc ggggtaaaat gttcaattgg atcacgtctc
    30121 ggcttaccat gcttagcatc ccatccgtcc gagccagagt tgtccttggg gaatgtggtg
    30181 gcatggccct cgagggcggt atcagcagcg cacaagatgg cttggcgcat gtagctgaag
    30241 cagtggatca tgtgccagtg gtggtcttcg ggaatctcgt ggccggacga gagaccggag
    30301 taggtctgga cgatcgccca gaggcagtgc agctggtggg tcatggaagt ggtgaagact
    30361 gtcatctcct tgccctcatc gtcataaccc cattcaatcg gcttgggaag gtcgtggtac
    30421 ttctccggct ccttcaccca ctgaaagccc atgccaactg ccgactctgt tagcatcgtg
    30481 tgaccgagat acaatagggc attactcacg aggcataagc ttattccacc tgtccaggac
    30541 ttcaggcttg aagaactcgg acgtgttgta tggcgcgtaa tcctcatcgt tgacgaacgt
    30601 ggtgatctgc tgggaaactg gtggcgagtt agcagagcgc cagcgacgac gggggctgct
    30661 tccgtccttg aggaacacta acatttggga ccaacacctg tcatatctcc gaggaaatcg
    30721 taatcagtcg ggttcaccgg tttctccctt aaatatgacc gcacaacgaa tccaagtatg
    30781 atgagcagta aggttgtgtc gatgagccac ctgaaggagt tcaggacgcc acatatcctg
    30841 ctcgtcctcg acctcctggt cggtctctgt aggtctacat catgccacac cttgccttct
    30901 ccatccatca acgactcgac ttccgtgctc gatctgtcat cgcggtcgtc taaggccatg
    30961 ttctcgtact tgtgctgttg cgaccccatc ttcaaatgct ggctctgtga tggaggtaag
    31021 gactgctgag gtcaatatca gcgctgtcga ctcctgcgac ggcgtgatat ctaaatatta
    31081 tcttgggtat aaatgattgt atgagacgga aagacaagac agaacgtagc ctgtatggag
    31141 agtgcaccgc ggtcccatct tattgcttcc gcggccgcag cggctgggac ggtaaaaaca
    31201 tcccatatct cgcgcacgct gttgcaaggt tgccgattcg aggatggtga agttgcagct
    31261 gcaggcgtct gaggcgagat ctgagacttg gcggctcgag atgcgctttg cgggggtgca
    31321 gccaaaacgt gcaactggca ggggtcaggg tcgagatgtt tcagcggctg atgtgcatct
    31381 ggatcatcgt tgatgtgagc ttggcggacg tgtccgggct caacacttca ccagagtata
    31441 tctcaatcga caatgctgcg catcatttcg ccttattaga ctgggcattt ggatttgcaa
    31501 agactagaaa gacaagtgca tccgcagtcc acatcggcct cgagccacga tgctaccggc
    31561 accccaggac gagacggagc cgcatacggg acaagcccca cttgggggtt ttcagtcggg
    31621 tttcaagttg ccaagcattt gcttcaaagc aacttcagac gaccctcgaa catgttgacg
    31681 gcaggcgacc caattgatcg ttagcacttg tcgatcagag ccgctgatca aaagcagccc
    31741 gacagaaata gagcagccgc attgcccagg catacccatc aacccattgc caccatcaag
    31801 cgtcacctac caggcgtcga ttctcggttc gtatcttggg aatcgcttac ttcggcctgc
    31861 acaattcttg caggaagtcc cacagggttt ctagaacaga cttatgtcgc cttttatacc
    31921 ttcaaaactc agagaagcta ctacaggaga ataacacgga ccagctccca tacggagaag
    31981 caaaaagcac tgaccagtac ttatttgtat aggaaggccg gtaatagcta gggaatggag
    32041 accctttgag agatagcgag acgttctctc cctttgattg gacgctttgt ggtacttgat
    32101 ccgtgtcaac gcatagtagt tttctcagtt tcaacggtat actcgtcgta cttagcacct
    32161 tatctcactg ctcaccgatt gttttctctg agcaattggc acagcaaggc tcataaacga
    32221 gtcaagtact ttatgcacgc ggtctagata ggcatcatga cctatcgtat tagggcaaga
    32281 agctatgtgc actggtaagt tcacccatcg actcggtccg ctgagcaatc gaaacccaca
    32341 tcgaacgacc tgttcatcta aaggagttgc gagaaatata agttgactta tgctctgtcg
    32401 acgattagcc acagagaatg gttgagttca attgtgacac attgatgtca gaagcccata
    32461 tccaggatgc ggtagtctct tgcgatgtac acatgccggc tcgcttgtct gcctactttc
    32521 gtattaatta cgcgggaaac atgctatgtt atcagacccc tagctcagtc aaggccatct
    32581 cggcagtctt acgccagtct cgcgcagcgt cagccttttg gccccttggg caaacctcaa
    32641 caacagcccg aacgaaattc aagatcgtcg agattgcttt gtgaggcatc tctttcttga
    32701 cctcaaagtc ggacaacaag tctggccagt gggccttgca gagcttagta aacacaccat
    32761 acatcgtact ctgctccgtc atggactctg gtgtttgctt ggcattccag agaaatccgc
    32821 tgccagggct ccacagcggc aacggtaata cttctgaaaa ttcccagtca agcactgctt
    32881 gaatggtggc cgtttcggga tcgcacatta tattcccaaa atgcagatct cgttgggtaa
    32941 gaatgtacct ggtatcgttc aaagtggcag cgtgttgatc gaggtaaatg agaaacgcgt
    33001 agagtcgagg gatcaagtcc cgcatccact caagagagtc atgtttttct atgtttcgga
    33061 tatactggtc aatatgacct ctgacgtagg ctgtatatga ggtgtacggc ccgccgacat
    33121 tgagggaatc cacggattcg ttgccaggcc agtatcgcgc cagctctggg ccttgccaga
    33181 aagtctctgc tacgactcga cctggtacag gcacacctct ctgcttgagt tgaaggccgc
    33241 cacagtggtc ccactcgcga cagcgaagtt ccatcaggta ccctgcaagc tgacggacga
    33301 gcgactcctt cttccagtct tcaaggtcat cgtaaatact gtcaacactg accccgtcga
    33361 ccttctctag gagagtgaac tcgtgtccga tagcattatt ctctgttgca tcaaagcgga
    33421 caacagctgg tattggaatc ttcgtgtatg ccctcaccca aaccatggta gcaacctcat
    33481 tgagagtctt gattctggga agatgctttc ctgatattct tagaacgagc gagcgtgggt
    33541 tgcgcacctt ccaagcgaag gaggcggctg aatctcctgc gccaagcgca ttaggctgca
    33601 ggatttcgtc tatgtcttca gcaaacttga tgttgtaaat gatatgatat gctgcagtag
    33661 tattgagtag ctggatagtc gttggctcgg gcaacccgag gccggagagc agctgtgtaa
    33721 tagaactttc ttccaagact gcagggagat agagcgtcgg gtcagccatg cttcggaccc
    33781 tgcgtatcag atatctgatg atagaacgta agggtggtgg gtttgcaatt gtcgtgtaac
    33841 ggacagtgtg tggcgcttga tgggtctgtt gtgggcgata ggcttcgtat gaaattgccg
    33901 aaacctgact gttggtcggg ggctgcttgc tggagtatat accaaagccc ttcactccag
    33961 attacttctt gtagctcggt ccagagtgac gcctaccctg gaaggcgcgg agtcttgcct
    34021 gaagccgaga gaaccagcgc atttcctggt gatagaatct ccagtttccg gtctctcgaa
    34081 ctctgaatcg aggactctgg atggattgtg agtgttgaat gcggctcttt ggattgacgt
    34141 tgagataaga cgtcgatcga aaaacacctg ccgtaattgg tgtgcgatgc gaacaccctg
    34201 gcattagtcc cggcagccag cgccggtggc ttcacggaca cgcgatgaat tctccgtata
    34261 attctccgtc cgaaagcata tacatatctt ggcccgggaa cgactccaga aaaggtaggt
    34321 tcccaaaatt ctccgggtat ggcgttttat cagagcccct catcagctat ataaagcaca
    34381 caacccgcaa acgtatcaga tcgagtcagg cgagtagaca gctcagctaa cttaagcttt
    34441 ctagtggatc tacccaatcg cgctacaata agcacgatcg cccacactgc tggttctttg
    34501 ccatgcacac agctcgctcc atgaagatgc tagcacgtaa tgtggacttt caacattatt
    34561 gtatttctta gctatcaggt cacacgccgg agatggttcc cctactacgc gcttgcagtc
    34621 gccgttgctg tggctgacgc tgtcgctgaa gtcgtggtgc caccgccact gccgccgccg
    34681 ccgccgccgc tgcctaccac caccgcctgc actacttggc cgagggaatt ggtgacaatg
    34741 ttgaccagtg aattaagtgg ctcatataga tacgtctttt gaatcagtcc gccatccagt
    34801 atgctttgcg ctccggtata ggtcatgttc tggtgcacgg gttagcaacg aggcctcttt
    34861 cgtagagaga gtaatgcaag gggcaatact aacctgctgg tagttaccaa tgatggagct
    34921 cagaatacct ccggcagcgc ccgttacttc ctggacaatg ttgcccaggt tgtcgatcaa
    34981 gaagttgatc ttgctgtcgc cgttgacaat ggaaccaagc agtccatcaa cggcgccaat
    35041 gacgtcgccc accacgttat ccaccgtgtt gaggatgttg atcaagagag ggttcaggtc
    35101 cagggaagcc agagtgcggt tgacaatgtc gaccaggttt cccaggcgga tgatcagctc
    35161 aagctcagca tccacgtccg caatggtgat gttgaccttc ttgattccca cctggatacc
    35221 agcattcacc tcgaccaggc ctgcgacctg ggcggccaag ttgatctcgg cttggagatt
    35281 atcaacatcg agctcgatct tctcaaccga gagctcgggc accctcagca acacatcggg
    35341 agggttgctg ctcgaggatg tgggggacga cgcatctccg ctggtgcttc cgccgacaga
    35401 ggtggccaca gtagtcgacg catctgtgcc agatgagccc gccgcagacg ttgtgctatc
    35461 cgaaggcgaa gctacggcag acgttgctgt atccgtggcc gctgccgtcg tgctaacggc
    35521 tgtgctgcca tctgtagatg atgctgtctg cgccgccacg aaggccgcca gcagacatgc
    35581 ccaaaggaac gagaggagga agcgatgctg catgttgact aaagaacgtg tgggcgaagg
    35641 agcgacagcg cacgatggac cgtacagcac caaccgtcta cgggcgtgga gatgacatat
    35701 aaactgacct cgtctgcaag aacttggctg acatccctga caagcaaagt cccgctcccc
    35761 tccgtcattt agaaatcgcg attcgcatat gggatggcgg cagtgctctc ggtgctttgg
    35821 taccgtttgg ccgcggcagg ttcatcgata tgcttgcttt caccgccaag acgctgccct
    35881 ggggccagca agcaagagat tccacgtcat ggggagattg cgcataatgt aagagcgctg
    35941 gtagctccgt ggcttgcagc tcgggcaacc ctgtcgaccc gaattcaacc actcgggatt
    36001 atatagtccc ctgtctcatg cggagctggt cacaaaacga gcctaagtcc accagagtct
    36061 aggcccagct ctatggctag tacccgcagt cagcctattc acaacaggaa tcaacggtcg
    36121 aaaaccttgt tttgaggacc caagaaagct catgctaatt ctacggccgg cagtgaggat
    36181 gccgtcgagt tgctgtggag gatttgcagc cgatcgagcc ccctcgattg cgatgtgaga
    36241 ttgacgcaac gtcctggtcc atccttttta gatgcagagt tcccctcatg cgccctcttc
    36301 agtctccagt gatcttgtaa ggtctactac agcacctcat ccagacgccc atcatgagtc
    36361 cactcttttc aaaggcaatt gccttcacac tcttgtcact cttttcgatc gtggtggcgc
    36421 agaacgatgg ctacatcgga tatcagttga gccagcgtgg cgatccagat gccacactct
    36481 acgagaccga aggtacaatc gccggcgtga ggctccccga ggagcctgat gtctatctga
    36541 atgcgtcagt ccacgtcgga ctgatcagtg ttgaggtgga caacatcacg gccaaagtca
    36601 acctggacgc aaaggtgtta aatctgctgc atttcaccgc cggcgtcgac gcctccattg
    36661 atcgcgtcaa actgacgatc gaaaacgtca atgcaaaggt ctacttggag gcccggttag
    36721 ggaacgtggt ggccatggtg gacgatgtac tttcgtccat cgacctcaac cccatcgttg
    36781 ccaccctcgg caatgtggtg ggcgatgtgg tcggcaacgt cacggatacc ctagggggcg
    36841 gctcttctag ctccagcgcc acttcggcgg ccccaagctc aacggccgct gcccaaaagc
    36901 ggtcgctaga tgccctcgac tacaacatgc agcacggcat cctttactcg atcaacaact
    36961 acgcgggaga cacgcacaca aaccgggttc tgggccagaa cggcaccatc tgggatgtct
    37021 cgttggataa cgacggcaat gagcaagggc gcagaagcgt cggatcctac aatcgcgaca
    37081 tgacctacac cgggcacaac aggaccacca ttctgaacgg tgtcactgag tacgagctcg
    37141 gctacaggta cacgccgtat gttgggctgg acatttacgc atacattttc atgaccccgg
    37201 ccggaaatgt agtgaagacc aagatcgtat cggaagcgga ggctggtgga acaagcacca
    37261 tcagcgacga cgcggaacaa tgaccgatga aaggcgtgtg gtcagcgcga ctgtagttga
    37321 acagattaat acccacgata tccacaatac ccacaccggg agcgtcccac cgggagacgc
    37381 tcctttcctc ctttcgctga aacaaaagtg acatcatgat aggggcgagg aatccgatgc
    37441 acgaagagaa tccttccata ataaccccaa tacgtgccaa gctaacccga gagcatctgc
    37501 cactcggatc ttcacaatac ttccccttcg acgacgtgcc agagtttcga gccacgtcaa
    37561 tttaaggaaa ggccgaacaa gccgagctca gacctcccgt caaccattgg atgtgacctc
    37621 aggggagaac ccgccggggc cggggggctt gctgccccag ggccccacag ggctagtcgc
    37681 gtaattcacc gatcacaccc cgcgagtccc agcgacgggg gtaggtcgca tccagctcct
    37741 ctaatgtcgg acaagttcct ccgcgcgcaa actcctcagc cttggagccc ggtctggagc
    37801 cgagtgtggc ccgctcaatc ggtaacgcct gggaaattgc cctgtgtctc tctctgcaca
    37861 tatgtaggca gtgctccccc tccgcgctgg cggcatggga aagtaaggtt gaccactttt
    37921 gccgacatgg ccgctgggta gccactgtac ctgcctaggt atctgtcagc agttgcggcg
    37981 caatcaagcg aaccccatgg tgatgtgata taggcatgta ggcgtctgaa gacagaaagc
    38041 ggtccgcatg atgttgcaaa gaacagtcac tggcactccc gtttgcggca caagcggcat
    38101 gtagagagcg tgtacaaggc aggaaagcca ccaatttccg caacgtccca ggatttggaa
    38161 agccgacaac acacatagac acacacacac acacacacac acacacacac acacacacac
    38221 acgcacgcaa gccaggtgcc agcaagggag gggggttgct gggttgcagt accaactctg
    38281 gtctcggtcg cgatttggcg atcccttgct ccgcctttcg aggctgcacg ctgcaacctt
    38341 gccagggggc caccggtttt ggagaaactg gtgtcaaaat gccatgttgc ctgccatccg
    38401 atcgaccact gctacacaac atacccctgc agcgttcttc ttcacaatcg cttacagagc
    38461 acggtcacag cgcatgcttg cctataagtg cgccatggta tcggcgctag cagcacagct
    38521 tctcatctcc atcccgcacg taccatgagt gacgcacaca agcacacaag cacaccaagc
    38581 agagtgtgcc gaacggtggt ctgcgtctcg gaatgatcag ggcgttgcat acttagtcct
    38641 cctcctatag caccattacg tccacttcat acaacccgtc ctcggctatc aacgaaatca
    38701 tatgccagcc aaatgatcag cccccccatt atcctgccta ctatacgtcg acactgagag
    38761 acagaccagc ataacattgc ttgtctgatc ttggcaggcg cagtttcttt caaatcagcg
    38821 acgaatgcac aatgtcgtcg gggattaatg caaggccctc actcacaaga gaggtttgtt
    38881 ctcgaaggca caacaaaact gatgcatcca cggacccagc tggtccattc taatatgccg
    38941 tacgctttca cccttgaagt agacacaaaa ttgtttcctg taaactagcg cactgctcgg
    39001 tcatttccag ctttgttgtg ccatgcatct cgacaaatgg ggaggccatg ttctggcaca
    39061 agcctactgt agaagtccgt ttagcaccgc cccagatatg gatgtttggt gacgaggaat
    39121 aggggcgact gcctcagagt agcgtatgga taggatcaga aacgatgtaa cttaaagcaa
    39181 gttatgtgac tagccccttc ttgctcgccc aggccgccta gatcggaaac atgctgcgtg
    39241 gttccattgg ctgcccaaat cagacgcaca tgcataaatg ggtcgtgccg tggtcctgct
    39301 ccccgccgag cacgagacta tgctacaaca caggacggga taccgagccc atctaggcgt
    39361 agaattgata cccgaatttc aaaggagtgc tgcttaatac tgaaagcgga ctgaggtgca
    39421 ggccaagctc ctattgcatg tgtgccggtc cagatgctgg gaagatgaag tgagggtgct
    39481 gcccacaact gtagtccggt gtcctcagtt tgcataaggc cctggggttt caacactcac
    39541 atggcacagt ggcctgatgg atccgtgcct cgctccatat ggccagatgt tagggtatgg
    39601 aaatcttgtt cactgggaaa ccggggttcg agtaggggga cgactgactg cccggtgtct
    39661 tttcttttct gttttgcctc tccttcttat catttcactt gtaggtccga cctgatcgat
    39721 tctacatact gttgtcattc ttctcaccaa aaagtggtgt ttgccagttt tggagctttg
    39781 catatcatag tgtttaacct tcaaattaac gggtgttgca aacgagactt gtcttctctt
    39841 ctgtgactaa ttttcatttg ctactcccga gcacctatga gctgtttgga cactcccccg
    39901 cacattaaaa gaagatatgg ctcctcgtag atctgggttt gacgacgttt attgcaaaca
    39961 gaatagctaa ctatttagta cgtggcaaac gatgtatgga ttagaggagt tatgtgagtt
    40021 tgcatacatg taggaatagt agtcgctacg ggccgtggca tgtgattacc cgagtaagac
    40081 gtgatttttg tctgtactgt tctttaatga ttatcgatag taagatatac tacgcggcga
    40141 acgtccatcg tacaacttga ttgcagtcta ttgatagata cttaaaaata atttaggtcc
    40201 agacagcatg ttgccgcatc cgacctattt aaaagtattg aattggctgt aggcatctct
    40261 agagcactac ccgcactgag ctacttcttg ctttccgcga tcaaatggcc aaaaaactcc
    40321 ttcaggaagt aggccgaccg ctttgcatac ctaggcttct ccgggtcgtt gaaatccacc
    40381 catgtgacac caaagcgatc ggtgaagccg gcagcccact cccaattgtc cgtgaacgtc
    40441 cacccaaagt acgatttgat gaccacgccc tcctgcgacg cctttgcaac ctctgtcagg
    40501 taactcttga agaagtcaac cctgtgggga tcttcgagga tgtcatcagg gccgcttggc
    40561 ttgaagtcat gttcgccctt tgccgtcgtt ccgttctcgg tgataaagat aggagtctgg
    40621 tagcgatccc agatccatct caatagctta ccccagccgt gtggcgaggt tcggagccat
    40681 ggcgtgtcgc tctcaatacc cctctccacg ccttgcttat tcgtgtcaaa gacctcaacg
    40741 ttgcccttgt ggtcgtttat atccggttcc gcatctctat tttttacgaa gaacgttgta
    40801 taagagttca taccatacgc ttcagagctg cccaagacca acttgctctc ttctgaggta
    40861 aaccggggaa gtcggtcccc aagctgtgcg cgcatcgatg gtgggtagtc gcctgtcttg
    40921 tataaagggt cggcgaacca tgcaatctcg aattcctgcg ctctttgtgc tgcctccaca
    40981 tgcttggggt cgtccgcgtc ccagggctcg ttccagttcc cgtgcagggt gatcatgatc
    41041 gtccccttct ggctgggctt gaactcttcc ttgtagattc tggccacatg tgcgtgcgac
    41101 aacagctccg tatgtgccac aatgaatggt tccgtgcttg aatcgccttc ctcgttccgg
    41161 tctcggaaac tggatcgccc aggggcatgc acgccggctg cgtaaccagc tagagtatag
    41221 actccgggct cattataggt gatccagttc ttgacacggt ctcctagtcg ctcaaagcag
    41281 actcgagcgt accgattgaa gtccggaatg tacttctcct tattcagcat gccgccatac
    41341 cggttctcca gctcttgcgg cgtgtcccaa tggaaaagag ttacgaaagg ggtgatgccg
    41401 ttggctagaa gttcatcgac caggtcgcta tagaatttca acccttgctc gttcactggg
    41461 tcgtctttac tgccaagcgg gattattctg gaccacgaca gagagaaacg atagccggtg
    41521 acaccgtagg ctttcatccg ggctacatct cgcttgtaga agtcgtagga gcgggttgta
    41581 tcatcagcgg tgctgctgtc tttgactttc ccaggcgtgt ggccaaaagt gtcccatatc
    41641 gacaggcctt taccatcctt attccatgct ccttctattt gcggggcagc tgttgcgtag
    41701 ccccactgga agtcggctgg gagcgtgcct ttaatagtag gatcaaagtc agaaaaagac
    41761 atactgatat tgctttgatt ttgacgtaaa agaatataag gcgtctgtta ggtttatatc
    41821 tagccttgag attgatatgc gattcacttc agcttagcgc tgccggtttg gcggaccgaa
    41881 gaccccagct gtggtgttga ttcgtgggaa tcaacgctcg gccgacactt acaccgagct
    41941 ctgtactcca ctccactact atcatcatat gaaagctcca cgaagcatga gccttccggc
    42001 cgctcagctg gatgcaaagt catgtattcg tgaaatagtg tgtgtccact gatcagctgt
    42061 cgcggaaaca tcgggctttg tgaccgaagg cgatgttaat cacgataacc atgccggaat
    42121 actgatgatc tatgtctttc taccgcctga tttgcttctc tccagaacag catcctgcag
    42181 ctgctgatat gcctcttcgt ctctcctttt cgcagtctcg tatgcgttca gccccaattc
    42241 ttcgatgaca gtcctggcat catcacgctc tacccactct ataggggcaa gttcaatgtc
    42301 aaaatggata tactgcagga tatactggcg ctcatgctcc agcccaactc cgtagcagta
    42361 cggagcatca ttctcagcag cataagcgat gggaaattca gtgagtctag gacagtcgta
    42421 attgagatgg accagatctg gcatcaactg ccctcggcgc ccgcttcgca tcatgacttg
    42481 ggatctctgc tccctccatt tagggtcccc agggttgtac tcgagtttta ataccggagt
    42541 cccatcgggg ccggggaccg tgatatacaa cgggtcgcca tgccaatagc catggcccat
    42601 gttgaatacc ttcaagccaa ccatcttttc cctccaatgg tcgaggacat aacaccagcg
    42661 tagatggtaa ttgaatttgt caacattcca ggctcttcgt cctgcaaaca taccgtcctt
    42721 gcacggatag ccagtgttgg agacttcgag aactccgcca tcttgcaact caataaccgt
    42781 attggattcg tcgaggggtc gaagggtacg tgcctgccac atgattgggc agtcatccag
    42841 atacaattct tccagtcctc ccttcccatt ccgctttccc agcgaggcaa cccagtcgat
    42901 ttgccaatcg tggctgaaaa cataattccc tagggccagg acgcgcaggt taggcatccc
    42961 agagttgggg cctgtgccag ggttgacagt tctgaaatcc atcttcgggt tccatcccca
    43021 gtattctcga aagtacaatg acaaaaccct aatattctgg gcaatggagg gcgaaagcca
    43081 agtttgggga atgctgtcga agaagtcgta cctttctcga taccaaacag aatcgtcagg
    43141 ggctgtcgtg tattgatctg atataagcaa ttttagactt ttgaggctgc tgaatgatat
    43201 gactttcttg aacgaatctg actgggtcaa tctttcgtca ttgaagtctg ctaagttgct
    43261 tattgtcaag gtgccgatat caataggccc tactgcatca acgcccggtg gtaagctgtc
    43321 gtttacaggg tcgcccggaa tgctgccttc actgtcaatt tcggacgaga ccaagcctga
    43381 aacctcttgc ccgtgctgta attcgggagt ccagttacca gcaaggcagc ggaatatgat
    43441 gtcaagaacc gaaaagcgaa agtcgtagtt ttcattgatg gcagcactcc aggcgtcctg
    43501 ctcgtctcca cgtttgccgc accattcatc gaacttcagg ttgagatggt tcaagtttct
    43561 gaagaaccta aggtacgata gagctcggta gaaatctcgc cgcggataga tatctcggtt
    43621 gacagagtcc gtagcatgtg gcccagccca agtgtcgacg gtgagctcac gaacgcagtg
    43681 ccgcaaaggc gaggtgacga cgttgatgaa gttgccgata tcatatgcag cttctaggcg
    43741 tacatggcgg aatacaaaag tcgtcgcaat ggatgatgcg tacttgttca gcagtcgaca
    43801 gctgatcagt gtcttctggt ctgtgtagct gaaaatgtca cgatagacat cagcaggtat
    43861 tgacggcatg cttgatccgg acgcttgccg cggtcctttt tccagactga ggaagttcac
    43921 gagtgatttg tcacaaggaa agccaacgca atgtcatgcc agtggtgaac gacgaggcca
    43981 gtccgagctt gtttttgtct ccgctgtggc tgtatttcta ggggaggatt cggaatgatg
    44041 cctggatgga ccctctctta ggcttcagct ttgcggtctc caccacatct gccaatccca
    44101 gtagcgtgtc ccaaaatagc gatgcctgcc tcaaaacaca gcaggtgttt ttgtgtatga
    44161 tcatataatt ccagggaggc aatgcgtgtg ttttcaagga ttggaggttg caagtcctta
    44221 caattcccaa cactactttt tattattata attattattt ttattacagg tatataccga
    44281 cccatgtaca cgcttcgttg tcaccgccat ctttgttact cccctgaaat tgaaatcctg
    44341 tcagggcata tcaaaccaac atcaccacac aagttggcct cagtgcaggt aagcgtcgtg
    44401 agcttgcctg tggcccttgc acgtagagga tttgagggat atgatggggg ttcgtctaaa
    44461 gtccaacaat agcaacttgc attgacaagg ttcaattaga cggatgggcg cgcttattgt
    44521 gtctgtttga atactgagag cgctatgcat aagttatata catgaacatt aacctcaaat
    44581 ttcgaaaggc tgtcgcactt ctcatctcct tccctggggt gtatcgccaa aatctaatct
    44641 ccttgcttca aactcgcata gaagctttcg taaacgacat gtgagcactc agggtcggct
    44701 cggcgacacg tggtcttgat gagaccttct gcgttgtgaa tcaagcgcgg atttccggct
    44761 ttgtcaatcc agtcctgaaa actaatggca atctgtgcaa tatcgaatcc gcgctcgctt
    44821 tcaacaaagc taaacatatc ctcatctcgg tcgaactttc tcttgcgcgt gatcatgtca
    44881 ccgttctcta ctcccttgta cctgtacacc agccatagtg ctttctcggc cgaggcaata
    44941 tcgacgacga catggcagta agtagaacga tcctcggagg ttccatcgtg atgatcgtag
    45001 gtcgtgattc tgagttcacc gagctcaaaa atgtagttcg gcagctcaat ggcgtcaggc
    45061 tgatctgggg tctggaagcg ggagagtgat gaacgacgcc gcttcgcgct gctcttcgat
    45121 atcgccttgg tcttcatctg caacacgata gcttcaaaag cctccttttc cgaggggaag
    45181 gtcttctctg attgatcgtt ttgccccgca agcataaggt gagtagaacc gagatgaggt
    45241 ccagatctac gtatagcgac gtagtagaca ttcttagcaa tgacgtttcc cttgtcatca
    45301 tgaatagtgt tttccatgat gggcaaatcc tcgtctggcg gcgtgaggat ggaaagaagc
    45361 ctaacagatc cagttcggaa acaggcgtct gcaatagcgt tcaagtatgg accagctgta
    45421 tgagatatct cgcgctcctg ctcttgctgc tcgccaactt gagattctcc ctcctcgtcg
    45481 atctggagtt gtggtttgtt ctgattaatg gcgttggatg cattattgcc gttgacctca
    45541 ctctcgaatt cttcatcagt ggctcgaatt tcctgatcta ggcttggcgt ggtcggctta
    45601 gattgggtat tgtccaccct cttgtaactc ggttcttcgc cgatgttggc tgagttgcgt
    45661 ggaacgtaaa tgcgttcgat ttccttgaga tccgctgcaa gcgaggaaag tggtgcaaca
    45721 catgtgttgt tatcagcaga gatttcatcc ttgagattct caaaagtgga tttgagacgc
    45781 tggaattcgt cataagatac gattacgccc atgaaactgc gtcgcgcgtt ttgttcgtcc
    45841 attttgtgat ccgaaaggtc aagctgaagg catgagaaaa gttggtgaca acaatggggg
    45901 catggtagac agggttgttt gtattggcgt tgcactgttt acaaggttag acaaacctga
    45961 aaccgtgaat ttggcaagct tgccaaatgg aatctaaagt gatgtgatat gggatatgaa
    46021 atagcccccc ataacccggc aacacaaatg gggaccttcc agacctgcct gattattcag
    46081 atgcgtccgc ttcccataaa gatttaaaat tcgacgcatg ctgccagcat agttattatc
    46141 agttagtaag agtaaaatcg tagcaccgag tttggtcaca gtgtcgacca actatttcta
    46201 cggataaaga ctccagcaaa cttgccttgt cagatattta gccccaccaa accgaatctg
    46261 tagcttcctt ttgagaagga tttgttccaa cttcggtatg tgaatccagt tatcatcacc
    46321 tcatcttcct attcactgtt tctcttgtat tcactgtcat cttactagcc aatcccacta
    46381 taaatagggg gccggaccgc catatgagca agttagcgat gctaccttct accacgtgtt
    46441 gatatcaaac atactctccc tggtgatgat atctctttca tatacgtttc taggtctccg
    46501 ctgaacacac cgaactcggc ttcaatctcc ttggtcagag tcacaacatt ctactcgaga
    46561 cgaattgcac cacttgtctc tttgagacca ccgaccaaac ctcttcttga cagcttaagc
    46621 ccgaagtcct tcgccggggc cactaacgta agaacactct accttcgtga ggcagagacg
    46681 tcgatgccac acttttgaat tccctcatgc ccacaattaa ccctaagaaa acaccgacat
    46741 cgttgcacct tctgtgaaca cgccgatatc cactgtttcc cttccgaagg cagccacgcc
    46801 atcccaatga ctttcatcac gtactgagca cggttgtctt tcacctgcct caatacttca
    46861 agtcctggac atgccactca accagcactc ccggatgcct tttcgctccg ctgacctcag
    46921 tcaaagcctc atcccgctat cagaaacaac tcttcttaac aggtggggtt tgaacaagat
    46981 acggtgggct cctcattcct tgcacgtttt caccagcccc gagtccgctt acaccaggca
    47041 ggttcgactt actcgacttg atagaatttc actccgacac catgacctct cagacccgca
    47101 agcgaaagtt tgggacgttt caatgtgcca actctgaagc ctcgtcatcc attgaggttg
    47161 tgagagctac caagaaagat cacaagatag tgcctcgagc tgcagagaaa gggaagacag
    47221 gtcacaacgg cgatgagacg caaatcattg tcaagcagga acttgattcg ataactgata
    47281 tgaaaccgtc ccgcacgtac gtctacttga tatttgaatg gcagatcgaa agctcacaag
    47341 tttacaggtt gcaggctaac aatcccaaca aagtgtacgt ttttcgggcc ccatgcaaca
    47401 gatcacgtac ttacaagctt tatagttgct ctgttaacga gagcattgaa gagatcaaga
    47461 gtatcgcatt gagtagcgaa cagcttgtgg ctcagcttcg ggaggagacc atagactgga
    47521 aggatggggt tgctgaacaa tctcaaaagg tggtgcagtc ttatgagacc cggatgaagt
    47581 ccactgagga tagtgtcaac gcagttgttg atggatctaa ggctctgggg aagaaatacg
    47641 agcaacttgc tggtgagatc aacaagagaa ctgatgcccg cctaaaagag ttcaccgacc
    47701 acatggctgc cttcttcgca caaaaagtca ccgcggcccc ctatgccagc aaccattgtg
    47761 gtgttggcga cttcgcctgc agcaccccgt cagtcgcaaa ttcaactgga tcgttcaaaa
    47821 gttcatcaga agctactaaa agcagtatga gttcgtacac gagcataccc ccaacttcta
    47881 agctatcaga caaggtcacg ccgacagccg cttccgttgg ttcaaaaaca acgaccagct
    47941 ctgtcttgaa actgggcatc tcctcgaatg gatacttcac agacacccga cttaccaagg
    48001 cggggtatca acaccttctg cacactttcg attttacaga cgtcgcaaaa ttggaacatc
    48061 tgtcgaagat agacaacagg agtcactcga gagattactt cctcttctgt gacctcacaa
    48121 gcccgaacgc caatacagac tacgtcatta gaataggcga gtccgctgcc agtattatgg
    48181 atcacgcacc tggcgttatc tataagaacc acccggatct gatgaaccac aatcttactt
    48241 ccttgcggat cttcgaatta gagatctcgg atgacaaggc tagccgcaat gaactggcgc
    48301 agctcgatga gtggaaaaga aagtatcagc cccctcgata tgtttacgac ttaggtcagc
    48361 tgttcttgtt ccgccactgg aagaagggaa gtaccagaac cactctgata tccagctgct
    48421 acaatgtggt catggatgtc acaaaggccg aaaagtcact ttggcttgtg gctaggcctg
    48481 gctgcccgtt agacgtgcgc cagagctcta agaaccataa agaccatact atcgccttca
    48541 atcaaagcag ccgctcctac atagcgtgct tgtcaaagaa cgtgcgcaat atttgtttca
    48601 cccgcgagaa gaactcgcag gattcgttcc ccgaattcac aagggcagac aacttggtcc
    48661 ttgagtccgc ttgcaacgtc ccggtggaga ttcgtgctaa agcagctaac atcaagaaaa
    48721 tgcaggaact catggagtct gcctgatgaa agggcttggt agcacttggt cgaccttggc
    48781 aactgggagg gcgaataact ccttaggcac atattgtatt cttagcaact gattctacag
    48841 tatttttgcg gtttcctggc cgcgacctat ctcgagatgc tctatctata taattgtgtc
    48901 ataccatacg ctacaatgga aatgtatttg gttaccggtt gtcatacctt aagctccaga
    48961 taggatgtca agaagtagcc tacacactga ctgcacgctg tcactcctag caacagattt
    49021 tcgttttcag ttgctggcta ttgccggata tttgaactgt tccttacact agctaaattc
    49081 tgtgccataa ggagaggcac gccgggtgct tgagcggtct gcattctcgc cctgtcaact
    49141 ttcttctctc gtccgtttga tccttccatc atcatcacag ggcctcgaaa cacgttgcct
    49201 cttgggtgat ggggcacaca gccaggcagc tggtcatgca taattgttta atcaagcact
    49261 agggttaaat cctggatatc tgacgcatga gatttctggg agcagctggc tgggcaacgt
    49321 cccattttcc cattgatttc aacccgctcc acacctgcct cgacccgaca catcatcacc
    49381 atattcggca ccgactccaa catctggtac ctcggtgcgt aattcgcagc ttgagatcac
    49441 cagaaaaccg tcaaactatt aacgaaaggt aatatgatgt cgagccgaga aaacaaacga
    49501 cgccgagtgg agatgcctgc cgaccgaggg gtaggcgcaa ctccggaaag ggcaaacggt
    49561 tccaacagat cagagtcagc aacaatatcg cctggcacag gggatatggc gcctcggata
    49621 cgcccaaatt accgccccag accgaccata gagatgccat ccgcagaagc catggaagac
    49681 ttgcaaagcg aagccgacac catgaagaga gagcaatcga gacaacgcga agatttcaga
    49741 tcagctatct cgagcatcgc agacagtact aagaatattc ttggtgcgca agacgaacga
    49801 ctcaacgcaa tagaagaccg caacctggaa cttcaaagaa aagtcgaggc ccaagcaaac
    49861 gacattcaag aattaagagc tcagcaactt ggtttggagc gagagaccaa gacgaaaaca
    49921 gataacgaca accagaagct ggcacatttg atgggtttgt gtacatcgct tttgcaatcg
    49981 caaccaacac cgcagactat ggaagggcct ggtgatggtg gacaactgaa cgttacggag
    50041 aacccagaaa ctgagacaat gcttgttcca cttttgcata agatggattt tcgcaacccc
    50101 cagcatctca aggctctcaa ggagatggag aactatcaga tgtctctcgc cattttccac
    50161 cgtaaggaga agcaggacaa cgaccctgta gcgtactctg ttcgaagaag ccagcccttt
    50221 caaaactacc ttgtttgtgg ggagcggaag aaccagaacc gggtagcaca cttctggcgc
    50281 cagcaggaat gggcgaattt cccgacggtc atcgagctgc acggcttccg aagagattct
    50341 attacaacac cagccttccc caagtacgtg tgggagattg gagagatata taatcgtaga
    50401 atggaggcca tcaccaacca gtggacggag cgatctaccg ggtatcacct ggtaatggat
    50461 attaccagcc cttccaaagc aatctggatg gtttaccggt atgctgagga cagcgacggc
    50521 gtgaaaatca gcagaaacgt gacgaaaccc gaaaaggagc agagacgctt gtcatcttgg
    50581 cgtccgttta cctctcttac aggacaatcg tttgacgcgg cacaagtcta cagcacggtc
    50641 atgaactggc acgacgagaa aacagctatg gggcaattca ggaagagctg tacgcttgtg
    50701 aaggagacgg gacgttccat gcatccgacg ccaacgttta tcgagccggt cctagaagag
    50761 gtcaagaagg agataggaca aggctggcgg aagagataag gccttgctgg gatgggcatg
    50821 atatcgttcg cagagctaat cagagaatgg ccatgcttga aacgatagtt agtattgaac
    50881 tagggggatg tacaggttgt tttcacatgt ttccaacaga ttagaataga aacccatcag
    50941 gccattgacg tgatactcat attcctaaac agtgtaggcg ttgagtaaag acgttgggcc
    51001 aacccacgtc tgacatgcct aatgttgact gcatcgcatc gcctcaagac ttggcccgaa
    51061 gtcaacccgc ctgtcgctcc actgggcttg gagaaatcgc ggcaagtgat ggtgtggaag
    51121 tgcggggaag gacgccatcc cgtcgtgatc cccacataga gcggaagcaa accgtttgaa
    51181 tgacgcttcc caagcccgcc caacctcaca accccggcga cccttgcggc ccttgcggcc
    51241 ctagtgagca ggcgatgacc caaggaactg cttataacat tgtacgtgca ggcgcagcgc
    51301 ctcacacaga attcgccgag taccgccgag taacacaagc caggaaaccc gtggcgtgac
    51361 gttaccttga gctacctcat gtcgttggcg acgagcagcg tggcacacgc cagtcagatc
    51421 tgtaggttcc aagcagctgg tatcgaggtc gccttttgac tttgaacggc agacaaggta
    51481 gcactgggcc caagtcgcga cctgcaagga gcaaatgagg gtgctgctta aatgccgatc
    51541 ggcatcgagc ctcccaagac aaggagggaa ctctattcat gtcccaccca aggaacaacc
    51601 gtgtctccca cggggctgcc ttttgggatt cgcgtaagct attgcattcc cttggttggt
    51661 taaggcatga ggccatcttc ttgtcgtccc taggcaatta cccttcgtac cgatctttag
    51721 gaagctgcgt attttcgcta catgtcacca caatgtctca gccatgacga tgggagccct
    51781 tcaccaagtg gctacagagc agctcatcat ccctgtcgcc caaccccaca atcctggggt
    51841 gttcgagccc ttggcacgat ggcgcccgca tggggttcga aagattcttg cggtcatctg
    51901 gaggacggac ggggcgttct gcacgcttct tccaaggaac tcgcgccaat tcctcactca
    51961 gccagtcgga tctcttttcg actctgtccc ttcggccctt ttcacaacga tgaagatgga
    52021 gaaagactgg aaacccctgc ttacactacc tgactacctg aagacatcct tcgtgagctc
    52081 acaaagctat ggaaatcgga ctactgtgcc tgttctgaaa tgggcggaat ccttcattga
    52141 ctcgggaccg cctacacagt gtagtcgcta tttcgtattc gcgacaagaa tcattaaagg
    52201 gtcaaccgac tacttccttc gcctcatgca atcttctttc caccgtgagt gtcgtgataa
    52261 tgaccttggt ggtcagctgg gtacaatgag acagcacggt agcctcatag atggggcaat
    52321 cgaccaacca agatttggag cgtgcggagt gaccaagcgg agaaccttgc aagtgcagga
    52381 acgacatgca cattgacgag ctctcatcgt tcgcgtcagc aacggccccg gatgctgggg
    52441 acaatgatcg gcaggaaact gctccactac agtaaacatg gcagcaccta ttaataccga
    52501 gccgctctgc cgctgtcagc tgttgctggc gctctcggat gttccaggtc aactggttct
    52561 gagcacagtg tcttggtgct cttgtcctgt ttctaataca gaacctcgtt ccaagtcgta
    52621 cggacggcga cacgaggcgc cgcctcccgt gaagccacag gctcggtacc aacaccatgc
    52681 gttccgccgt tctggtcact ctagcggcaa cctacagctc agctgtcggt ctgccggaaa
    52741 cctaccatgt acgtcaattt atgcttatta ctggaagaca cgcggcgaaa cattcgtcaa
    52801 ttgggtgctt ccgtgactcc tcgtcctttg tgcgttttgg gacatagcat ctggtgaaca
    52861 tgatgctttt gagagttatt catctgccta ggattgtagc ctgagttcgc aaactccaat
    52921 tcaattcata tgtccatgat tgagtcatca aaatggagtg gcatcgcata cttttacttc
    52981 aattattcgc tgtaaaccaa gccgtagcta acgacctcaa gctcgatcgc cgggatgacc
    53041 ttgcgcattc accaccagtg tatccttcgc cgtggatgag ccctaatgcc attggctggg
    53101 aggaagcata ccaaaaggcc aaggacttcg tttcgcaact ccacttggat gagaaagtca
    53161 acttgacaac gggtgtcggg tatgtgccac cgttacacgt ggtctgcgag caattcttaa
    53221 cctcttcata gttggcaagg cgagcaatgc gtgggccagg ttggctctat cccccgactt
    53281 ggatttcgca gtctgtgcat gcaagactcg cccttgggtg ttcgcttcgg tgactactcc
    53341 tcggcgttcc cctccggtca gactgtagct gcgtcgttcg acagagacct attctaccga
    53401 cgaggacaag ccatcggcgc agaacacaaa ggaaaaggag tcactgttgt actgggacca
    53461 gtcgccggac ctatcggccg cacgccggaa ggtggcagaa actgggaagg attctcgcct
    53521 gatccttggt tgagtggaat tggcattgcc gagacgacca agggcatcca agatgccggt
    53581 gtcattgctt gtgcgaagca ctacattgcc aacgagcaag gtcagtcgtc tatccctcta
    53641 taaacctcct ttagtcatga actgactttc atttcagaac atttccgcca agttggcgag
    53701 tccgttggcc gcggcttcaa tatttctggg actctgtctt cgaacattga cgacaagacc
    53761 atgcacgagc tttacctgtg gcctttcgta gacgttgtca aggccggagt cggctcgatc
    53821 atgtgcagct acaaccaggt caacaactcg tatgcctgcc agaactcgaa actgctcaat
    53881 ggccttctta agagcgagct tggattccaa ggcttcgtca tgagcgactg gcaagctcag
    53941 cacagtggtg tggccagtgc cgttgccggt ttggatatga cgatgcccgg tgacacggag
    54001 ttcaacactg gtttgagcta ttggggaaca aacttgacgt tggctgtcat caatggcact
    54061 gttccagaat atcggatcga tgacatggca atgagaatca tggctgcgtt cttcaaggtt
    54121 gggctggaac tggaccagcc ggaaattaac ttcgattcct ggaccctgga tacctacgga
    54181 cccattcact atgctgccaa cgagggcttt caacagatca attggcatgt tgatgtacag
    54241 aatggccatg gcgcgctcat ccgggaagtt gcagccaaat caaccgtact gcttaaaaac
    54301 gaaggggcct tgcccctcaa gaagcccaag ttccttgccg tcgtgggtga ggatgctgga
    54361 cctagtgcac tgggcccgaa cgggtgcgct gatcgcggat gtgacgaggg aacacttgcc
    54421 atgggttggg gatctggaac agcgaactgt aggtatccaa actcatccac cacacaggtt
    54481 ccacgctgac aagtcgcatt agtcccttac ctgattgcac caatcgatgc ccttaacttc
    54541 caagcagctg atgacggcac tcgcattgaa gccgttctca acaactcagc cactagtcaa
    54601 ataactgatc tggtctccca ggctgatgcg acagcccttg ttttcgtcaa cgctgactct
    54661 ggcgaaggct acattgaata cgatggtaat gcaggtgacc gaaagaatct tactttgtgg
    54721 ggcaatggag acgaaattat caagaacgtc tcttcgctgt gcaacaacac gatcgtcatc
    54781 atccactctg tgggacctac tctgctcact gactggtacg actcgcccaa cgtgactgcc
    54841 atcatttggg ctggtctgcc tggccaagag agcggccgtt ctattgttga cgtgctctac
    54901 ggaaaggtca acccagctgc taggactccg ttcacctggg gtgccaagcg tgaggattac
    54961 ggcactgatg tgctctacga gcccaacaac ggtgatggcg ctccacaaca ggattttacc
    55021 gaaggtgttt tcatcgatta ccgccacttt gacaagaaga acatcacccc tatatacgag
    55081 tttggatttg gtctatctta tactactttc gaatactcgg acctggctgt cgagaagaag
    55141 tacccgactg cctacaatcc tactgcgggt gagactgctg aagcaccgac gtttggtgcc
    55201 ggtttctcta ccgatctgaa tgactaccta ttcccgagcg attcgttccg atacatctgg
    55261 caatacatct atccctacgt caacacgagt tcctcagctg cggaagcttc gcaagaccca
    55321 cactacgggc agaccgccga tgaattcttg ccgtctaagg ccatcgacgc tgctgctcag
    55381 cctcttcacc ctgctggccc gactctcgac ggcgagtctg gtggcaacaa cggactgtgg
    55441 gatgagctct acaccgtcac cgcacagatc accaacaccg gtgatgtcgc tggagacgag
    55501 gtggtccagc tctacgtatc cctcggcggg tctgatgatc ctccggtcgt tctgcgcggc
    55561 tttgaccgca tccacatcga acctggccag tcggtgcagt tcaacacgac gttggttcgc
    55621 cgggacctga gcaactggga caccgcaagc caaaactggg tcatcaccga ccacccaaag
    55681 accgtttacg tgggacccag cagccgcaag ctgcctctct cggcctcgct gagctagatc
    55741 tacagagatg gacgcattac ctttggaggt ggagcagttc ttgtatataa ttaaaattaa
    55801 ctcataatgt caacttataa tctcctatta ttccggccgg tgagctacta tagctacatg
    55861 caagtttgag attccaaata acctgtttag gatcatatca aagaaagatc aacgtcggat
    55921 ccaccgtaca atggctgcct gatctctgaa cgtgtgacta gggtgcaaag gttggctgcc
    55981 tatggctacc gccttgagcg tgccaaatcc tcgagtactt gtagcctgac tcatccgaaa
    56041 cattaatgga ggagtcgcgt caggcttctt cattggacgg cgcaacctgt cgagcacagg
    56101 cattataacg aaccgcgcgc tcagtgagca tttcgctttt caccagctgc gcactcgagc
    56161 atcatcagac accgatatat tcactcaacc atgtccctgc aagtctacct agcaatctcg
    56221 ttggggatgg gcgttcagga ccaccacgcc atcctcgtcg atagcccgac cctcgacggc
    56281 agctcccccg acgcatcgct gggacacatt taccaggtca cgggtaacat ccagagcggc
    56341 atggcctacg agcacagacc cgccagggaa gatgatatca gccttggtag gcgactgctc
    56401 ggcacagttg aacactcgga cctcgagcgc tttgagctta tctgccaagg agtgccgccc
    56461 ccgcggaagc agtttgatgg cccaaggcgg atgtacccgc gtgaacctct gcggaggtgc
    56521 caagaatggg ttaaggatgc actggacgct ttaagaaccg aaggagtcct tcaggagttg
    56581 ggttcagatg gtccgaatgg gaaatcttga gacacggagg gatgatcatg gggcctgcat
    56641 tgactttgag agtctgagaa tctagcttag gcggcagcag ctgtagatga cattatcttt
    56701 gtctcacaga gccagagcag ggcatgtcgc gagccggagt gcctttgtag gcggccaatg
    56761 gtatgctact gtttacttct ccataaacga agagtcaaat tactctgatc taataacgag
    56821 tccacattta gctacgaact ccaaactcgc tcagaccttt ggagtaggtg atggtccaaa
    56881 gcccggttga aacgaagtgg gaaatccacc tgggaacatc tggctaaagc caggcagttt
    56941 tgggttgttc gtagccattt tccctccctc cttataggcc attgcaacag gcattattcc
    57001 tctcgtatat gtcgtattga caccgaagct atgctctatt agattatgtt ggcgactgca
    57061 agtgtgagga cgtacctgaa ccatgcaaat ataccatctg ccacagtgtt gcccagcagc
    57121 acatactcaa agaaggggtc cgcagtagca gcctcttgca gtaaaattga atctacagca
    57181 ttcctcatcc gagactgtcg gtttgtagag tatggcgcaa ccttctcgac ctggtcaata
    57241 aggtcctggt caaagaaggc ctggccaatg tgcgaaactt tgctgttcca gatcgtgttg
    57301 ttcgcctcgg cgacggcatt atggtgcgtg atcacatgca cgtgggtggc ccggccggtg
    57361 taatgcccgg gaaagatggt ttcgaactgg gccactccgt ctttgtccgt ggactgcgca
    57421 cctcggagaa aacccttgtt gagattgccc ttgtcaccca taccagaccc gttgggaatt
    57481 gccagggccc cgctgtatac cccagtagag tttgcatctg gcagttatca gtacggctac
    57541 aatttcgatg ctctatgatc gaaaacttac tccacatctc gaggaaaatg ccggtcaatg
    57601 gcttgcaagt gttgacatcg atcacctgga tgtcaaggtg aagcggaaca cccttttctc
    57661 catcgacaag cttggtgcga attgattccc cagtaacgtc tgcatcatca cattagatag
    57721 accatttcgg tttgtttccg ggtttgcact gacaaaaggg gccctccgta gtttcggggc
    57781 tgagcacaca cgatctgttt ccagcaaaga cgacagcagg gtcagtcgca gaattgtatg
    57841 acttgtctga cttatgggat ttgttcacgg aagaggtctg tcgctctggg atgttgtcag
    57901 ttgctgcagg gacagaatca cagttgcgtt gaattactca taatattctc atccccagaa
    57961 agtcttttag ccatctcaag acgtcgctca acggtgcgct gttccagccc cgaagcacga
    58021 tgaaccgact cgcaatgggc caggttgttg gtatgcgtcg caagaaattg acgacgctcg
    58081 gccatttctc tctcgacgtc atgaccagca tgcccatgcg cgggcacagt taggagagag
    58141 gcagcaatgg caaaaagcaa atgcatcttg tcagatattc acatataggt ctgtccacag
    58201 ggcttaagga gactgagaac tgcgtaatgt gttgcgaggg tatggactat tacatttcta
    58261 tgatgacttc tctctaaaga aaagggagag acaagcacac gcccaacctg tcttttcact
    58321 tttcacccat cccgaccttc agaggacctc gaaataaccg ctcaagggag gctttggaca
    58381 gttctcccag agtgacatgt tccgcatagc caatgattta tggcataaca tatgaagaca
    58441 tctcttggca tcttgctcgg ccacacgaac gacggctaga ccgatataaa ttcggccttg
    58501 tgccgaaaat gcggggccgc gtggggccgg aagtgctata ggatgccagt atgttaatga
    58561 cgggtcccgt gactgcgcct tggccgattt agcctctgct catcagcttg caatttcggg
    58621 aaaagcaggt actgtatatg tttcattatg tgcttggcgt tttctcctca tgattgggct
    58681 gttgcaggga ctgcagtttc tcacgcagtc ccgctccggt ccggattagg ctttcattac
    58741 gaatgtgtcc tctgtaagtg gtcgaaatac cacttctggt tggtttgagg taagacgcgt
    58801 caagttagaa gattaacaga gcgtactgat gggtgcttgc aagagtgaca tcctttactg
    58861 gcaatgacta caatggatgc tcatagcatg gcctgccatc tagaaaagct taacaaattg
    58921 atgttgatca agttaatgtg ttgcaggctc aatttcataa cgaagctatt gtttctgcaa
    58981 agtcaaatgc agcttcagca tccatgacta gcctgtgtat tggccaccgc tctctgtaga
    59041 tgcccagaga aactacactc gactctggct gctggggcag ctacacataa tcgtagcaga
    59101 gatagccgcc cttgatatcc attatatcag ctatcgttgc atctggtatg atccctttac
    59161 tggtcagcac atgccctaga gtggtcacgt ttcctttgtc accggcgtga ggatctgggg
    59221 cagccgctgc catctccgcg gttggatgcc cccacatttg ggactcgact tccataccgc
    59281 ccggaaactc agtgaagcca atggcgggat cttgagcatt tggaccaccg atctccgtga
    59341 gccgcttgct aggattctgt gcctgccagt cccaccacat cttgtctaca aagccgtgat
    59401 gtaggaagaa gacaggatct cctggagagg tgattgaatc accattctgc gtgccatggt
    59461 cagctcaaat aggttccttt ctcggcaata gcctcaaatt ttgactcacc atcatactca
    59521 aagccatatg ccctcctaag tgcgggcccg agtaaatccc attccagaca gtgtcatagg
    59581 tcgagtagtt caatgccgcc gtgacctggg cctttgcaga gagagagctg aggaaattgg
    59641 taattttgcg gttcacgcag cgcggctggg tagtgaatcc aggcccaatg ttgacagtga
    59701 cattggagaa tggcccgtcc gccacgcaat tcttagcccc cttgccgtcg cctccaaacc
    59761 ccaatgttgg ggagaaaact ggcgatgatg agaattttcc agcgtcacgg ggctcatccc
    59821 agtaacttca acgcgtgtgt cagtctttat ggggtggttt aagcccaagg tggatttgag
    59881 gaaggaacgt acggaaggcc tcctttatac ccgcattcat tgaggagaaa ctcatgcgta
    59941 tgcaggaaat atcggtgata tgggaggaac gttccggtgc tgtggatctg taaagcatgg
    60001 atctggtgaa gggatactag ttgatcccac ttggtctttg ctcctggcag ctttacggtt
    60061 gccggacttg acatgacaca ttgttctgcg gccaagtatg acttctttgc atcgtcagtc
    60121 atatcatgcc tgcagcaaat acaccattag cgcttgatat gttcgttgat cccggtctaa
    60181 ctcaccatga catgcgtttt gtaggagtcg tgcacttggg ggtgtcacca ggcgtaggta
    60241 acgcgctgac ctgaaaccca gccaagccga tgatggccga aagaaggaac ttgccaaaga
    60301 gaatccccat gatgaagacg tcaagcagtt ggaatcagat cactattcaa tctaggctgc
    60361 ccacagggaa cagtggatca gatcagtggc gatgcgatat ataccttgtt aaccactctc
    60421 atcacatact ccttgtaaga cactaggaca cttcctgcgg tcgcaaacag gcggaaaccc
    60481 gccaattggg gccgcaatta tgagtttcct tctgcagtca tcatttctag actacatgca
    60541 catttaccgt gccaaccgtc gatgaaggat agattatcag taaatgatga atagcaatag
    60601 ggcagggaca cgggacggct ccacttctgg ataaaggcgt caacgcggct ccaccgcttt
    60661 tcagccaata cctggtcaca acgtacctgc aaaacgaccc cgtggtggca gagaagagct
    60721 tcttctactt gaggaagcat cagctagcct ttatgaacaa atctcaacac tatacaacgg
    60781 cttacgaaat gtagtaacgt agcctccatc gcagacatca agacaccaat gagatctcaa
    60841 ggcccctact ccatatcacg ctgcagtcca accgtgattc atcaccatct ctctctgatc
    60901 acccaccacg tccacgacgt cctctggctc tatctctacg agctctcgtt gaatctcttc
    60961 ctctgccacg cccagatctt gtcgaacct
//
