# Supplementary material for: Genome sequencing and physiological characterization of three Neoarthrinium moseri strains
Source: BMC Microbiol. 2025 Aug 21;25:526. doi: 10.1186/s12866-025-04274-z (PMC12369201; doi:10.1186/s12866-025-04274-z)
Supplement: Supplementary file 16 — Supplementary Material 16. [file 12866_2025_4274_MOESM16_ESM.zip › BiGSLICE/input/Nmoseri/TUCIM5799/JAFIMR010000003.1.region005.gbk]

LOCUS       JAFIMR010000003        11140 bp    DNA     linear   PLN 06-APR-2022
DEFINITION  Neoarthrinium moseri strain TUCIM 5799 scaffold3_Wmoseri_TUCIM_5799,
            whole genome shotgun sequence.
ACCESSION   JAFIMR010000003
VERSION     JAFIMR010000003.1
KEYWORDS    .
SOURCE      Neoarthrinium moseri
  ORGANISM  Neoarthrinium moseri
            Eukaryota; Fungi; Dikarya; Ascomycota; Pezizomycotina;
            Sordariomycetes; Xylariomycetidae; Xylariomycetidae incertae sedis;
            Neoarthrinium.
COMMENT     ##antiSMASH-Data-START##
            Version      :: 7.1.0
            Run date     :: 2023-12-04 11:58:05
            NOTE: This is a single region extracted from a larger record!
            Orig. start  :: 1979153
            Orig. end    :: 1990293
            ##antiSMASH-Data-END##
FEATURES             Location/Qualifiers
     protocluster    1..11140
                     /aStool="rule-based-clusters"
                     /category="other"
                     /contig_edge="False"
                     /core_location="[5000:6140]"
                     /cutoff="20000"
                     /detection_rule="(phosphonates and minimum(1,
                     [2-Hacid_dh_C, Aldedh, Aminotran_1_2, Aminotran_5, AurF,
                     CTP_transf_like, DUF4992, Fe-ADH, HMGL-like, Metallophos_2,
                     NTP_transf_3, NTP_transf_5, PALP, PEP_mutase, TPP_enzyme_C,
                     TPP_enzyme_N, phosphonates]) and not (phosphonatesHydrolase
                     or phosphonatesMeIsocitrateLyase))"
                     /neighbourhood="5000"
                     /product="phosphonate"
                     /protocluster_number="1"
                     /tool="antismash"
     proto_core      5001..6140
                     /aStool="rule-based-clusters"
                     /tool="antismash"
                     /cutoff="20000"
                     /detection_rule="(phosphonates and minimum(1,
                     [2-Hacid_dh_C, Aldedh, Aminotran_1_2, Aminotran_5, AurF,
                     CTP_transf_like, DUF4992, Fe-ADH, HMGL-like, Metallophos_2,
                     NTP_transf_3, NTP_transf_5, PALP, PEP_mutase, TPP_enzyme_C,
                     TPP_enzyme_N, phosphonates]) and not (phosphonatesHydrolase
                     or phosphonatesMeIsocitrateLyase))"
                     /neighbourhood="5000"
                     /product="phosphonate"
                     /protocluster_number="1"
     cand_cluster    1..11140
                     /candidate_cluster_number="1"
                     /contig_edge="False"
                     /detection_rules="(phosphonates and minimum(1,
                     [2-Hacid_dh_C, Aldedh, Aminotran_1_2, Aminotran_5, AurF,
                     CTP_transf_like, DUF4992, Fe-ADH, HMGL-like, Metallophos_2,
                     NTP_transf_3, NTP_transf_5, PALP, PEP_mutase, TPP_enzyme_C,
                     TPP_enzyme_N, phosphonates]) and not (phosphonatesHydrolase
                     or phosphonatesMeIsocitrateLyase))"
                     /kind="single"
                     /product="phosphonate"
                     /protoclusters="1"
                     /tool="antismash"
     region          1..11140
                     /candidate_cluster_numbers="1"
                     /contig_edge="False"
                     /product="phosphonate"
                     /region_number="5"
                     /rules="(phosphonates and minimum(1, [2-Hacid_dh_C, Aldedh,
                     Aminotran_1_2, Aminotran_5, AurF, CTP_transf_like, DUF4992,
                     Fe-ADH, HMGL-like, Metallophos_2, NTP_transf_3,
                     NTP_transf_5, PALP, PEP_mutase, TPP_enzyme_C, TPP_enzyme_N,
                     phosphonates]) and not (phosphonatesHydrolase or
                     phosphonatesMeIsocitrateLyase))"
                     /tool="antismash"
     gene            complement(589..1821)
                     /locus_tag="JX265_002067"
     mRNA            complement(join(589..1118,1176..1821))
                     /locus_tag="JX265_002067"
                     /product="hypothetical protein"
     CDS             complement(join(589..1118,1176..1821))
                     /codon_start=1
                     /locus_tag="JX265_002067"
                     /product="hypothetical protein"
                     /protein_id="KAI1880446.1"
                     /transl_table=1
                     /translation="MTTVQEASKSSLEHLPVEIIQQVYGFLDLNSIKALALSSKHLLAA
                     FQRAEGHIVYASIKHALEPEILPLAIAYFAAAKAGWRQTTDVTRETNWEELCVNVDQFC
                     ATYIDHRGKQPSLPVQDFSYSAGRDMISFHHDVMTFAVSYFQMSDEFRPSDRECGRVQR
                     TTYIIEIIRTLMPLQPPENSPDPLQVFWKYISPWDYRQTRYLHLCAIDTVGQICCLRSP
                     TGYRSLLGQHERGLAARFGATFERLCFENSPAWLSSQIDSVWPRRHIPRFRFRDGLDHA
                     LGSWSYFADPNSPDTLNATALGDLLKRFPSPEDRFVVNLWLHDVLDIGTAEELFGKSLL
                     YFMGDRIMFWDRERVELHAPDYCAMVTSDQLVEAVDGKVVDYSDMDPEYGE"
     gene            complement(3018..4245)
                     /locus_tag="JX265_002068"
     mRNA            complement(join(3018..3541,3708..3793,4001..4245))
                     /locus_tag="JX265_002068"
                     /product="hypothetical protein"
     CDS             complement(join(3018..3541,3708..3793,4001..4245))
                     /codon_start=1
                     /locus_tag="JX265_002068"
                     /product="hypothetical protein"
                     /protein_id="KAI1880447.1"
                     /transl_table=1
                     /translation="MAANTTKKKGTIECLPVELVQRVYGELDLPSITAFALTSRRFYET
                     LRRDLGIILYKVVQNYVGLDIMPLAVAHFEANREEWKSAAETARILKSVYIMQIIRSLM
                     PYNTPAVLECVLPDTKKLMRHALLLFDRHGISIPRLVGKNGKAWLQQELSQLSQLFLDY
                     DDWSIPFIWPAHPDGSWSWLVDPGEVKMIRRQDLRVFFSQHPQPEGSLAAELWLEHMLF
                     MGCHRDPGIFSFLRKRGDEILFWDKERVKKVYGDEEDPPYIMEEIMDAFVGQVVDYTSH
                     RPD"
     gene            complement(5001..6140)
                     /locus_tag="JX265_002069"
     mRNA            complement(5001..6140)
                     /locus_tag="JX265_002069"
                     /product="hypothetical protein"
     CDS             complement(5001..6140)
                     /codon_start=1
                     /gene_functions="biosynthetic (rule-based-clusters)
                     phosphonate: PEP_mutase"
                     /gene_functions="biosynthetic (rule-based-clusters)
                     phosphonate: phosphonates"
                     /gene_functions="biosynthetic-additional (smcogs)
                     SMCOG1231:carboxyvinyl-carboxyphosphonate (Score: 111.9;
                     E-value: 4.8e-34)"
                     /gene_kind="biosynthetic"
                     /locus_tag="JX265_002069"
                     /product="hypothetical protein"
                     /protein_id="KAI1880448.1"
                     /sec_met_domain="phosphonates (E-value: 9.9e-58, bitscore:
                     190.8, seeds: 8, tool: rule-based-clusters)"
                     /sec_met_domain="PEP_mutase (E-value: 4.6e-44, bitscore:
                     146.1, seeds: 69, tool: rule-based-clusters)"
                     /transl_table=1
                     /translation="MSTSIKSLLAHNDGRIRLLEAHDRASKEVIRRTVSKDGESFHGFW
                     ISGLTQTTHLGIPDTELISPLKRASLFGFNDYLHQKDTRPLCAAFDADSGGELADIPAL
                     VAILEIKGVSMIIIEDKAVSEPGKKVNSLKETSGSQAQADPHEFSKTLQAFKQASAGKD
                     ILITARIESLTTRISKEDPVEEDNSIQAALQDAQKRAIIYRDGGADAIMIHSKDTEPHE
                     VLTFLRHFRAKDATTPLVVVPTTYSKTARAALYEAGANVVIYANHLMRARIKAVAPLTD
                     QLLSKHPTLFAEDAELRACVEAQNYGCLLNILLERSLSGNQTREADEYRALAESHALEN
                     MKTVVQNLADGDLAGCEGDERIISVKELLKINARQVSVI"
     PFAM_domain     complement(5292..6125)
                     /aSDomain="PEP_mutase"
                     /aSTool="clusterhmmer"
                     /database="35.0"
                     /db_xref="PF13714.9"
                     /description="Phosphoenolpyruvate phosphomutase"
                     /detection="hmmscan"
                     /domain_id="clusterhmmer_JX265_002069_0068"
                     /evalue="1.30E-42"
                     /label="JX265_002069"
                     /locus_tag="JX265_002069"
                     /protein_end="283"
                     /protein_start="5"
                     /score="146.1"
                     /tool="antismash"
                     /translation="KSLLAHNDGRIRLLEAHDRASKEVIRRTVSKDGESFHGFWISGLT
                     QTTHLGIPDTELISPLKRASLFGFNDYLHQKDTRPLCAAFDADSGGELADIPALVAILE
                     IKGVSMIIIEDKAVSEPGKKVNSLKETSGSQAQADPHEFSKTLQAFKQASAGKDILITA
                     RIESLTTRISKEDPVEEDNSIQAALQDAQKRAIIYRDGGADAIMIHSKDTEPHEVLTFL
                     RHFRAKDATTPLVVVPTTYSKTARAALYEAGANVVIYANHLMRARIKAVAPLTDQL"
     gene            complement(7247..8515)
                     /locus_tag="JX265_002070"
     mRNA            complement(7247..8515)
                     /locus_tag="JX265_002070"
                     /product="hypothetical protein"
     CDS             complement(7247..8515)
                     /codon_start=1
                     /locus_tag="JX265_002070"
                     /product="hypothetical protein"
                     /protein_id="KAI1880449.1"
                     /transl_table=1
                     /translation="MNGDEMTRVIWAEIKRRFIHPYLDVDLKYFDLGLPNRNDTDDQIV
                     YDAAAAIGEYGVGVKCATISPDAERVKEFNLKKRWPSANGIIRNYFGGTVFREPIIIPS
                     IKPYVSRWTKPIVVGRHAYGDQYKGQDFVVPGPGTLELVYTPTGGEPTRIEVFKYEGSG
                     IAQAQPNTDVSIRDFAHVSFKYALSRQLPLYLATKDTVMKKYDGRFRDIFQDIYQAEYE
                     SEFKKAGLSYSHRLIDDMVAYMVKSQGGFIVSLKSKSFNSVHALNLPTNGNNRWTLLTL
                     ALLLSDYDGDVQSDIVAQGFGSLGLMTSVLTTPDDNAFEAEAAHGTVTRHFREHQKGNP
                     TSTNPIASIFAWTRGLKRRGTIDLTPDVVSFSEDLERACIETVEIDGILTKDLAVVSGR
                     GDSFVHTEEFLDAIERKLKSILA"
     PFAM_domain     complement(7277..7660)
                     /aSDomain="Iso_dh"
                     /aSTool="clusterhmmer"
                     /database="35.0"
                     /db_xref="PF00180.23"
                     /description="Isocitrate/isopropylmalate dehydrogenase"
                     /detection="hmmscan"
                     /domain_id="clusterhmmer_JX265_002070_0070"
                     /evalue="7.00E-23"
                     /label="JX265_002070"
                     /locus_tag="JX265_002070"
                     /protein_end="413"
                     /protein_start="285"
                     /score="81.5"
                     /tool="antismash"
                     /translation="SDYDGDVQSDIVAQGFGSLGLMTSVLTTPDDNAFEAEAAHGTVTR
                     HFREHQKGNPTSTNPIASIFAWTRGLKRRGTIDLTPDVVSFSEDLERACIETVEIDGIL
                     TKDLAVVSGRGDSFVHTEEFLDAI"
     PFAM_domain     complement(7757..8512)
                     /aSDomain="Iso_dh"
                     /aSTool="clusterhmmer"
                     /database="35.0"
                     /db_xref="PF00180.23"
                     /description="Isocitrate/isopropylmalate dehydrogenase"
                     /detection="hmmscan"
                     /domain_id="clusterhmmer_JX265_002070_0069"
                     /evalue="3.60E-29"
                     /label="JX265_002070"
                     /locus_tag="JX265_002070"
                     /protein_end="253"
                     /protein_start="1"
                     /score="102.2"
                     /tool="antismash"
                     /translation="NGDEMTRVIWAEIKRRFIHPYLDVDLKYFDLGLPNRNDTDDQIVY
                     DAAAAIGEYGVGVKCATISPDAERVKEFNLKKRWPSANGIIRNYFGGTVFREPIIIPSI
                     KPYVSRWTKPIVVGRHAYGDQYKGQDFVVPGPGTLELVYTPTGGEPTRIEVFKYEGSGI
                     AQAQPNTDVSIRDFAHVSFKYALSRQLPLYLATKDTVMKKYDGRFRDIFQDIYQAEYES
                     EFKKAGLSYSHRLIDDMVAYMVKSQGGFIV"
ORIGIN
        1 cgtgatctca gtgggcagtt gctcgagtgc gctcttggct cccgtcgccc cgttcggttt
       61 gtccctttcc atggctgttc ggatcagaag gggccgccgt ctgccgctga tcataaacgc
      121 agtgatacac actattgttg acgttttgat gagggtcagg ggatcgtggc gacgtaaaat
      181 gatgagtaga aatataaatc gatatcaggg agtggcagca cgaagagtaa cacacccaac
      241 cacggggaga tagagggagg agggaagagg cctgtggaca cctccgtact cgcctcaaga
      301 tcagctactg ccgtaaagat atcctcacgg tctaatgtcg actctagtgt atcagggtgc
      361 ctcatgtggc aagacctcaa agcagcataa atgtacaact attcatattc ctgatgctct
      421 aagaggttcg ccatgagtat cgacaaacgc acgtgctact aaatcagagg ccaattccgc
      481 gcaagtgttt gcccacagtc ctcatcgacc agaaactacc catatccata ctgttcattg
      541 ttcatagcgc catgcaccca aatagacctg gggactcgaa accagccctt actctccgta
      601 ttcgggatcc atgtcgctgt agtcgaccac cttcccgtcc accgcctcta ccagctgatc
      661 gcttgtgacc atagcacagt agtctggagc gtgcagctca accctttcgc ggtcccagaa
      721 catgatgcga tcacccatga aatatagcaa tgacttgccg aaaagctcct ctgctgtccc
      781 aatatctaga acgtcgtgca accagagatt gacgacgaat ctgtcctcgg gagatgggaa
      841 tcgcttcagc aaatctccga gagctgtcgc gttcagggtg tcggggctat tggggtctgc
      901 aaaatagctc cagctgccta gagcgtgatc gagtccgtct cggaaacgaa atctcgggat
      961 gtgacgtcgc ggccacacac tgtcaatctg actgctcaac cacgcggggc tattctcgaa
     1021 gcaaagtctc tcaaaggtgg ctccaaaacg agccgcgagc ccacgctcgt gttggcccag
     1081 caagctgcga tagcccgtgg gggatcggag gcagcaaact aatgatcctg ttagcaccac
     1141 gcttcctgca tactgttttc gtggacagca cctactttga ccaacagtgt cgatggcaca
     1201 caggtgcaga taccgggtct gacgataatc ccaaggcgag atatacttcc aaaacacctg
     1261 cagtgggtct gggctgttct cgggaggctg gaggggcatc agagttcgga tgatctcgat
     1321 gatgtaggtc gttcgctgga cgcggccgca ttcacggtct gatggtctga actcatccga
     1381 catttggaag tagctgactg cgaatgtcat cacgtcgtgg tggaaggaga tcatgtctcg
     1441 acctgcggaa tagctgaagt cctggacagg gagtgacggt tgcttgccgc gatgatcgat
     1501 gtacgtcgcg caaaactggt cgacgttgac gcacagctcc tcccagttgg tctcacgagt
     1561 gacgtctgtg gtctgcctcc aacctgcttt ggctgcggcg aagtaggcga tagccagtgg
     1621 taggatctca ggctcgagag cgtgcttgat tgaggcgtac acgatgtgac cctcagcgcg
     1681 ttgaaacgcc gctaggagat gcttggatga gagtgctaag gccttgatcg agttcagatc
     1741 gagaaacccg tacacctgct ggatgatctc gacgggaaga tgctcgagag agctcttcga
     1801 ggcttcctgt acagtcgtca tgatggcgct ggggatgctc gctcgataga actgtgggca
     1861 ggtcgatggt ttgtgatgga aatccagctt gatgttagta gagggtcgaa gacgaagtga
     1921 aatgaagctg agactctgct ggctggtgag attctgaagg gtctcagcgt gcgaagatgg
     1981 tgaagatggc aggacaatcg aggtgcgagg ggtaaagtga atgaagcaaa cggaaagtcc
     2041 tcgagaacgt gtccgggctt tggtttggta actcgcaggg tggtgagaag aatggagggg
     2101 tggttactcc acgtttgctc gacggcgatg atgattcact ggtcaagccg caaccctgga
     2161 ccagaagaaa agaattgcgg ctgttgccgc aaaccggcgg ccagacggga cggcggcaaa
     2221 tgttctaaat gcaatcgatt aatagagcat tgggttcggg gaacaaggag atattaaata
     2281 ccagctacta ttccggcctg gagaagatat ttcggccttc tccatgcctg tacatacaag
     2341 atcaatttga gattcagtcg ctcgacatac agagcacaga cgtatacctg ctgcatacct
     2401 tacacatcac ttgcagtaac caaggagcac taaatgtata ccactgttgt cacgatatag
     2461 gagatagcta ggtatacgga cgagcggaac gacgttaatc cagggggatc gccctctata
     2521 taacaaggct tatagcctat ttcatttgta gctccttcag gatcaactca agtcaatatc
     2581 catgctctca tgcctgtttt attgtgacaa ctattacccg cctacagttg ggacctcaca
     2641 gcatgggaag aactaggaaa cccggctcac tagcgcatgt cttgtacgtc ttcctagact
     2701 gggcttggag agtactctgt agctacctaa actgcgactc aggaacatag ccttactaca
     2761 tactctgttt tatggttggc cctcgttcca taatccccac acaccattat tacacattat
     2821 cagattgtcc ttggtcctcg atctaagcaa acacacgccg atattaaaca ttatcagatc
     2881 gttcatgatc tctgttccat aagtcaccca catcattatg ctggcctcct gacactcatg
     2941 acattacgac gcattggtct ccatcatact cctcagctat tgagtactgt gccccggagc
     3001 caaccgaaat gctggcatta gtcaggtcgg tgcgaagtgt agtcgacgac ctggcccaca
     3061 aaggcgtcca tgatctcttc catgatatat ggaggatcct cctcgtcgcc gtagactttt
     3121 ttcactcgct ccttgtccca gaacaggatt tcatcgccgc gcttgcgtag aaacgaaaat
     3181 atgccgggat cgcggtggca tcccatgaaa agcatatgtt ctagccatag ctcagcggca
     3241 aggctccctt ccggctgtgg atgctgggag aaaaagactc tgagatcctg gcggcgaatc
     3301 atcttgactt cgccaggatc cacgagccaa ctccagctgc catcggggtg agctggccaa
     3361 atgaacggta tgctccagtc gtcgtaatcc aagaaaagct gcgacagctg cgataattcc
     3421 tgctgtagcc atgccttccc attcttgcca actagccttg gaatgctaat cccatgtcta
     3481 tcaaagagta acagagcatg gcgcatgagt ttcttcgtat ctggaaggac acactcgagg
     3541 actaatccag aagttagaca gttcttcttc tctggagtaa atgccttatc atgatccatt
     3601 cttacaatct tttgtgatgt aggttgcagt caagaaggaa aacttagact ggcggtattc
     3661 ccacggagca aagtgcttct agaacttgcg tagcggattc ggctgacctg ctggggtgtt
     3721 gtagggcatc aggcttcgga tgatctgcat tatgtagact gatttcagga tcctagctgt
     3781 ctctgctgcc gacctagaag agaaattcca gcagtgcgat gaagcccaca gtcgggcgtc
     3841 gtcatgagtt tcaaccatct gcatcgcgtc tctgtatgag tatttgccct tcgcgaacca
     3901 atgcagacgt ttattgtaaa cgaagtgttc cgtgcaaaag ccatcgacct tatcacaaag
     3961 ttcttcctaa gagcattgga ggccgtcgct ttttagggac ttccactcct ctctgttcgc
     4021 ctcgaaatga gcgaccgcga gaggcatgat gtctaaaccg acatagttct gcaccacctt
     4081 atagaggatg atgcccaaat cacgtcggag agtctcatag aagcgtctgg aagtaagggc
     4141 gaaggccgtg atcgagggca ggtccagctc gccatacacg cgttggacga gctcgactgg
     4201 aaggcactca atcgtgccct tcttcttggt ggtgttggct gccatactgt atgtcattga
     4261 tcgacaacga tatgaattgc cgtaggattt ctgaatcgag tgtatggatg gactgatggg
     4321 atgcgacggg gatggtattc atgagtcgct ttcgagttgc gtgcgtgact atgtcaagga
     4381 caggcgtaac caatcatgaa ctaatgatga gaggcaagtc ctgcaaagtg gcgatgggat
     4441 gtagatctca cagcgggatg atatcccccg gcaaaatctc agggtgggat gcaagtctca
     4501 taatgtgttg tgagagtaag aaacgtgtcg atgcccaaga gtgagcggaa agggccagag
     4561 actggataga atgggccagc gacgcgtcgc gtagtatttg atggatgcaa gacgcggtct
     4621 gaaaggtttg tttatgccac gaaaaacaat ggagtgccag gtaactgact gcacgtctcc
     4681 atttgagaaa tggattgcgc cgcgccgcgc cagactgacg tatcaagttt tgtaaacatt
     4741 gcagtacatg actggaaaag tatccactaa agaccgcttc agccgttctt ttcgactccc
     4801 acagacttta ttacaatcat tcattttaca cttgctgctg ctacctcgtc cctttcgacc
     4861 gatctttctg gactgatccc tatgtcattt aagtcgaatg catgcttctg aagaacttga
     4921 tacgatgtat cttattgaat actgtgtgat atccaaagct aaggcacggc ttggctaacg
     4981 gggaaagagt ctcaataatc tcaaatgacc gagacttgac gagcattaat cttcagcaac
     5041 tccttgacag aaatgatacg ttcatcgccc tcgcagcctg cgaggtcgcc gtcggctaga
     5101 ttctgtacca cagttttcat attctcaagt gcatggctct ctgctaacgc tcgatattca
     5161 tctgcctctc ttgtttgatt tcccgacaga ctcctttcca agagtatatt gagcaagcac
     5221 ccgtagttct gagcctccac acaggcacgt aactcggcat cttccgcaaa caaggtagga
     5281 tgtttactta gcagctggtc tgtgagcgga gccacggcct tgattctggc acgcattagg
     5341 tggttcgcat aaatgaccac gttagcgcca gcttcataca aagccgcgcg tgctgtttta
     5401 gagtacgtcg ttggtaccac cactaacggc gtggtggcat ccttagctcg aaagtgtcgg
     5461 agaaaggtga gaacctcgtg cggctcagta tctttgctat ggatcatgat ggcatcagct
     5521 ccaccatctc tgtaaatgat agcgcgcttc tgtgcgtcct gaagagctgc ctgaatggag
     5581 ttatcctcct caacggggtc ttctttactg attcgagtgg tcaaactctc gattctggct
     5641 gtgataagta tatccttgcc ggctgaagct tgcttgaaag cttgaagtgt cttggaaaac
     5701 tcatgaggat ctgcctgtgc ctgagatcca gaggtctctt tcagagagtt gacctttttg
     5761 cccggctcag agacagcctt gtcctcaatg atgatcatcg aaactccctt gatttccagg
     5821 atggcgacca gggcgggaat atcagccaat tcaccaccac tgtcggcatc aaaagccgca
     5881 cacagtggac gggtatcttt ttggtgcaaa tagtcgttga aaccaaacaa ggaagctctc
     5941 ttcaacggtg aaatgagttc agtgtctgga atgccgagat gggttgtttg agtcaaaccg
     6001 ctgatccaga agccatgaaa gctctcgccg tccttgctga ctgttcgtcg gatgacctct
     6061 ttcgacgcgc gatcatgagc ttctaggagg cggatccttc cgtcattgtg cgccagtagc
     6121 gacttgattg atgtagacat tttgcttaaa gataatcaag agtattaatc aaaacaagat
     6181 acgatgatcc gcataagccg cggtcagatg ccatgtatac ctaaaggcca tggcttgaag
     6241 gaaccatcct tcatatatac accacacaaa ttggttttca cgatcacagt ggtacacata
     6301 gaagcgctcg cgttgcagca agaacgtcaa cgtcagaatc ctactactcc gcgctgaagc
     6361 cacttgcgtc acgagttgta tagaatgcgg ttacactcta cagtttgttc tctgcggcac
     6421 gtgctcaatt gagcagtaat gggcgatcca tcgcaaatga aaacaaggaa ccaatgcata
     6481 tctttcccta ccggtgtgag actgcactgc atgagtccaa tgaatccatg tcagcttgca
     6541 agagggatat gtgaacctga tcctatctag tcatggctcg ggtcatttat gcagactcga
     6601 catgttgtcc tgaggtgtcg cgtgataagc ttcctaaggg ggtaattcgt tgccacgtta
     6661 tccccctgcc aagcttgctg catgttcctt gtctcgcttc ttatccgttt ttcaacagtg
     6721 catcatggca accttgccaa cagaacatat aattgcacga tggtggtaag ccaaagcctg
     6781 gtccatgcat ataatccttc ggttgtgacc cgcgattgcc gttcgtcctc tgggtccgtt
     6841 acatctgatt tgctctttac tttactgaat gggctgccag aacttttgag catggatgtt
     6901 gacgtgatct gacgtgagat aacatgctga aacaggactg gtatacgccg tactggctct
     6961 ttctgaaacc tcatcttcat gaatatcttt ttatgaggaa gattctggtt tccgaagtga
     7021 aaagagaccg gtaaaggatg gctgaggaaa atattgcgaa ttgctatcga aatgacatgc
     7081 gtgtatttag tttagcagat aatttccgtc actaccacga tggcttcatc gtatgaccta
     7141 gtcatagaca gtctgtacga gtaattctac gctgactgca ggctatgtaa tatttgatgc
     7201 agagtgaatt tggctaacag ctcagtatat gttatagaaa caagaactac gccaggattg
     7261 actttaactt ccgttcaatt gcatccaaga actcttcggt gtgaacaaag ctgtcccctc
     7321 tccctgaaac tacagcgaga tctttggtca ggattccatc gatttctaca gtctcaatgc
     7381 aggctctttc caagtcctca gaaaaggata caacatcagg tgtgaggtca attgtacctc
     7441 gtcgtttcag gccccgcgtc cacgcaaaga tgctagcaat tgggtttgta gacgtcgggt
     7501 tacctttttg atgctcgcgg aaatgccgag tcacagttcc gtgtgcagct tccgcttcga
     7561 atgcgttgtc atcaggggtt gtcaacacac ttgtcattag gcccaaagaa ccgaaccctt
     7621 gtgccacgat atcagactgt acgtcgccat cgtagtctga gagcagcaaa gccaatgtca
     7681 gcagagtcca gcgattattt ccattcgttg gaaggtttaa ggcgtgaaca gagttaaacg
     7741 acttactctt cagtgaaacg atgaaacctc cttgactctt aaccatgtac gcgaccatgt
     7801 catcaattag tcgatgggag taagacagtc cagccttctt gaactcgctc tcgtactcag
     7861 cttggtatat gtcctgaaag atgtcacgaa accgaccatc gtactttttc atgacagtgt
     7921 ccttggtggc aagatatagt gggagttgtc tactcaacgc atacttgaag ctgacatgag
     7981 caaaatcccg gatggacaca tccgtattag gctgtgcttg ggctataccg ctgccttcgt
     8041 atttgaagac ttcgatgcgc gttggttctc cccctgttgg ggtatatact aattcaagtg
     8101 ttcctgggcc aggaacaacg aagtcttgcc ccttgtactg atcgccatag gcgtggcgcc
     8161 caacgacgat aggttttgtc catcgagata cgtagggctt gattgaggga atgatgatgg
     8221 gttcacggaa tacggtgcca ccaaaataat tgcggatgat tccgttagcc gatggccagc
     8281 gtttcttgag gttgaattct ttgactcgtt ccgcatcagg actgatggtg gcacatttta
     8341 caccgacacc gtattcccca atggcagctg cggcatcata cacaatttgg tcatctgtgt
     8401 cattgcggtt cgggaggccc agatcaaagt actttaagtc aacatccagg tatggatgaa
     8461 tgaaacgacg tttaatctca gcccatataa cgcgggtcat ttcgtcgccg ttcatctcga
     8521 cgagaggtgt cttgacctgt tttggacgtc aacacaatgc cccactgcgt cgtgaaactg
     8581 ggtcagaccc gccttgatcc tggtaacagt cgacattttg tgcacagtct tggctcttga
     8641 gattcagaaa aagatagtcg cagactcttt gcagtagtcg ggatttcaga gggaggtagt
     8701 actacacaca acgagcacta gtgtccgtga gaatcatggg ccttttaaaa ggctccttgc
     8761 cgttccatat ttacttaatg caacatggga gaatcaactg aatactttga aaatcgacat
     8821 tgtagtaatg aaactaccag attggcgcag ttttgcactc caggagagac catccctgga
     8881 gaatccccga cgcatttggg tgccacagct tgtcatgcag atcttgctgg aagcagaaag
     8941 atagcacgcg acacacgttg tgcgacccag atacctcttt gagagtaggt acatatctat
     9001 cgtctattgt tgagatacca ctgcattgcc tggagcacac aatcttacat gcataggcac
     9061 cctgtcagcc tgaagcttat cttcgccttt tcgtgcaatc ctgagttcga aatatggatt
     9121 tctaacatgg gttaggatcc aatgggaatg ggccgcccgc taacgaatgt caagctttat
     9181 gcatgacgtg attgtcaatt ggggtgatct ctagaaagtc catggctgcc ggaaatgact
     9241 ccgcgggaca agggggacta tgcaagccat aactcccatc acagcagaaa accagtacaa
     9301 gagcaacatt tgccatatgt ctacaggaca cctagtcgcg taggcagact gcgacaagag
     9361 gatcgtgcat gcatggtact tcgccaattt ggtcacatgc gacctggata tgtgaccaaa
     9421 tctcggacgg caacctacaa cgtgcccgtt tacagttgta aaagaatacg gtgatgacag
     9481 taaaagtcca tcagatggct gagcaacaca cgttgcggta gcgaatggcc cctcgggtct
     9541 gacatgcgtc atatggtgga tctcggccgg accacttaga aaggagcctg agaggtgcat
     9601 ggggataggc tgactggagt acgatgaacc tgaagaagtc gcgtagaccg ttgaggcggg
     9661 atgcaaacat ctgcggcatc acgccatccg aaatgcgaga caggcaccaa ttccttcacc
     9721 tggaaaagga aagggacacc ggtatcgggt agtgctattg acgagttgtg acatttcgtc
     9781 cctgccgtta tccagaaccg caggcctact cttcaatatc gtagatcctc acggaagatg
     9841 gtgcccgtag tcgccaacat gaaatcatac cagaacaccc gatctctgcc accagaacgg
     9901 cctatcattg cgttctaccc agtgaggctc cgcgagagct ttcgataagc agccgttgca
     9961 agggcgccaa tcggctcgta tcgaggatca ccttaaagca cgaagtcagc caattatata
    10021 tcgagattaa gcttgacggg gtgggggaaa tctatagtgc ggggatgaga caatgtccca
    10081 tggcagaacg tttagcgact tctggcacag ccggccccag ctttggaatc ccgtcgctgt
    10141 ctggtagaaa tgcttcctgc ttgtccttgc ccattcaaca cagctcacag cttctggcgt
    10201 ccaaaggacg tgacgtattc ccagttcaga catgaccgtt cctgccaccc cacactctcg
    10261 agataaaccc aacggcgtca aggcggagtt gccacccgcc ggaggtgtcg tcactcaagc
    10321 atctggcgac cttgaagctg ggcctgtatc tggagaagca atccccatcc ccccagaccc
    10381 gaggacagga ttagacccaa agcaaagccc caatgccagg gaacatggca gcaaagacgc
    10441 acttgatgac cagacatctc gcctgccatt tcgtcggcta atggcggcgt acttgtgcct
    10501 tgcacttatc tacttcatct ctacccttga tatcaactct gttgccacag cactgccagc
    10561 aatctcacgg tcgctggatg caggaagcag catcacctgg gttggtactg cctacttgat
    10621 gggtcagacc agctttcaag cattgtacgg ccggctctct gatatctttg gtcgcaaacc
    10681 tgtcttgttg gcatctatcg gctgcctaat cgttggtgat atcctttgcg gctttgccac
    10741 aaatgtgacg tggctatatg tatgccgtgc gctaagcggc gtgggaggtg gtggcattag
    10801 ctctcttgtt cagatcaccg ttagtgatct tgtcagcctc aaggaacgag ggaagtacca
    10861 aggaatgctc agtggggcta tcggtctcgg tgctggcacg ggcccttttc tcgccgccgc
    10921 cttcatagat ggcgatagta ccgacggcga tggctggcga tggatcttcc gggtaccacc
    10981 tatattggct gctgtctgcc tacttgccat gtcgatggcc ctaccactta agccagtcac
    11041 tggtagttgg cgagagaaac tcgcaaagat cgactggttt ggacttggtg ctgctgtcac
    11101 cgccgtcgtc tttgtcctag tccccatcaa ctcgggaggt
//
