# Supplementary material for: Genome sequencing and physiological characterization of three Neoarthrinium moseri strains
Source: BMC Microbiol. 2025 Aug 21;25:526. doi: 10.1186/s12866-025-04274-z (PMC12369201; doi:10.1186/s12866-025-04274-z)
Supplement: Supplementary file 16 — Supplementary Material 16. [file 12866_2025_4274_MOESM16_ESM.zip › BiGSLICE/input/Nmoseri/TUCIM5799/JAFIMR010000003.1.region006.gbk]

LOCUS       JAFIMR010000003        47536 bp    DNA     linear   PLN 06-APR-2022
DEFINITION  Neoarthrinium moseri strain TUCIM 5799 scaffold3_Wmoseri_TUCIM_5799,
            whole genome shotgun sequence.
ACCESSION   JAFIMR010000003
VERSION     JAFIMR010000003.1
KEYWORDS    .
SOURCE      Neoarthrinium moseri
  ORGANISM  Neoarthrinium moseri
            Eukaryota; Fungi; Dikarya; Ascomycota; Pezizomycotina;
            Sordariomycetes; Xylariomycetidae; Xylariomycetidae incertae sedis;
            Neoarthrinium.
COMMENT     ##antiSMASH-Data-START##
            Version      :: 7.1.0
            Run date     :: 2023-12-04 11:58:05
            NOTE: This is a single region extracted from a larger record!
            Orig. start  :: 2025103
            Orig. end    :: 2072639
            ##antiSMASH-Data-END##
FEATURES             Location/Qualifiers
     protocluster    1..47536
                     /aStool="rule-based-clusters"
                     /category="PKS"
                     /contig_edge="False"
                     /core_location="[20000:27536]"
                     /cutoff="20000"
                     /detection_rule="cds(PKS_AT and (PKS_KS or ene_KS or mod_KS
                     or hyb_KS or itr_KS or tra_KS))"
                     /neighbourhood="20000"
                     /product="T1PKS"
                     /protocluster_number="1"
                     /tool="antismash"
     proto_core      20001..27536
                     /aStool="rule-based-clusters"
                     /tool="antismash"
                     /cutoff="20000"
                     /detection_rule="cds(PKS_AT and (PKS_KS or ene_KS or mod_KS
                     or hyb_KS or itr_KS or tra_KS))"
                     /neighbourhood="20000"
                     /product="T1PKS"
                     /protocluster_number="1"
     protocluster    1..47536
                     /aStool="rule-based-clusters"
                     /category="NRPS"
                     /contig_edge="False"
                     /core_location="[20000:27536]"
                     /cutoff="0"
                     /detection_rule="cds((PP-binding or NAD_binding_4) and
                     (AMP-binding or A-OX))"
                     /neighbourhood="20000"
                     /product="NRPS-like"
                     /protocluster_number="2"
                     /tool="antismash"
     proto_core      20001..27536
                     /aStool="rule-based-clusters"
                     /tool="antismash"
                     /cutoff="0"
                     /detection_rule="cds((PP-binding or NAD_binding_4) and
                     (AMP-binding or A-OX))"
                     /neighbourhood="20000"
                     /product="NRPS-like"
                     /protocluster_number="2"
     cand_cluster    1..47536
                     /SMILES="NC([*])C(=O)CC(O)C(=O)O"
                     /candidate_cluster_number="1"
                     /contig_edge="False"
                     /detection_rules="cds((PP-binding or NAD_binding_4) and
                     (AMP-binding or A-OX))"
                     /detection_rules="cds(PKS_AT and (PKS_KS or ene_KS or
                     mod_KS or hyb_KS or itr_KS or tra_KS))"
                     /kind="chemical_hybrid"
                     /product="NRPS-like"
                     /product="T1PKS"
                     /protoclusters="2"
                     /protoclusters="1"
                     /tool="antismash"
     region          1..47536
                     /candidate_cluster_numbers="1"
                     /contig_edge="False"
                     /product="NRPS-like"
                     /product="T1PKS"
                     /region_number="6"
                     /rules="cds((PP-binding or NAD_binding_4) and (AMP-binding
                     or A-OX))"
                     /rules="cds(PKS_AT and (PKS_KS or ene_KS or mod_KS or
                     hyb_KS or itr_KS or tra_KS))"
                     /tool="antismash"
     gene            complement(1178..1660)
                     /locus_tag="JX265_002083"
     mRNA            complement(1178..1660)
                     /locus_tag="JX265_002083"
                     /product="hypothetical protein"
     CDS             complement(1178..1660)
                     /codon_start=1
                     /locus_tag="JX265_002083"
                     /product="hypothetical protein"
                     /protein_id="KAI1880462.1"
                     /transl_table=1
                     /translation="MADQKQQPRALTLPEGLSPDQLDVITELSSLLSRLRAPTVLPTSQ
                     PGSQQAPRSGTTPLPAAAPTPAAGGPGPSSSASQGGSGGGGEQEIALRDFPAATDHLRH
                     KLAAAKAAVLALPDMHKTTADQEREVAELERRIAAQRAQIASLVATGERFAERMRE"
     PFAM_domain     complement(1220..1387)
                     /aSDomain="Med9"
                     /aSTool="clusterhmmer"
                     /database="35.0"
                     /db_xref="PF07544.16"
                     /db_xref="GO:0003712"
                     /db_xref="GO:0006357"
                     /db_xref="GO:0016592"
                     /description="RNA polymerase II transcription mediator
                     complex subunit 9"
                     /detection="hmmscan"
                     /domain_id="clusterhmmer_JX265_002083_0071"
                     /evalue="7.60E-12"
                     /gene_ontologies="GO:0003712: transcription coregulator
                     activity"
                     /gene_ontologies="GO:0006357: regulation of transcription
                     by RNA polymerase II"
                     /gene_ontologies="GO:0016592: mediator complex"
                     /label="JX265_002083"
                     /locus_tag="JX265_002083"
                     /protein_end="147"
                     /protein_start="91"
                     /score="45.3"
                     /tool="antismash"
                     /translation="LRDFPAATDHLRHKLAAAKAAVLALPDMHKTTADQEREVAELERR
                     IAAQRAQIASL"
     gene            2812..4711
                     /locus_tag="JX265_002084"
     mRNA            join(2812..2842,3123..3475,3530..4711)
                     /locus_tag="JX265_002084"
                     /product="hypothetical protein"
     CDS             join(2812..2842,3123..3475,3530..4711)
                     /codon_start=1
                     /locus_tag="JX265_002084"
                     /product="hypothetical protein"
                     /protein_id="KAI1880463.1"
                     /transl_table=1
                     /translation="MAKTEQKACLIVIDGWGIPSKDSPANGDAITNANTPVMDELSKSA
                     TGFTELEASSLAVGLPEGLMGNSEVGHLNIGAGRVVWQDVVRIDQTIKKGELAQNDVIK
                     KTIDAAKNGNGRLHLCGLVSHGGVHSKQEHLYALLKAAKDAGIPKVFIHFFGDGRDTDP
                     KSGAGYMEELVGKTKEIGIGQIATVVGRYYAMDRDKRWERVELALKGLVLGEGEESSDP
                     VKTVKERYEKGENDEFLKPIIVGGKDARIQDGDEVFFFNYRSDRVRQITQLLGGVDRSP
                     RPDFPYPKINLVTMTQYKLDYPFEIAFKPQHMGNVLAEWLGKQEVEQVHVAETEKYAHV
                     TFFFNGGVEKAFALETRDESQDLVPSNKSVATYDKAPEMSAAGVGKQVVKRLAEQKFPF
                     VMNNFAPPDMVGHTGVYEAAIVGCEATDKAIGEIYEGCKKEGYILFITADHGNAEEMKF
                     PDGKPKTSHTTNKVPFIMANAPEGWSLKKGDEGVLGDVAPTILAAMGLPQPEEMTGSSL
                     LVKA"
     aSDomain        join(2827..2842,3123..3475,3530..4699)
                     /aSDomain="TIGR01307"
                     /aSTool="tigrfam"
                     /description="pgm_bpd_ind: phosphoglycerate mutase
                     (2,3-diphosphoglycerate-independent)"
                     /detection="hmmscan"
                     /domain_id="TIGRFam_JX265_002084_0002"
                     /evalue="6.20E-212"
                     /identifier="TIGR01307"
                     /label="JX265_002084"
                     /locus_tag="JX265_002084"
                     /protein_end="518"
                     /protein_start="5"
                     /score="702.5"
                     /tool="antismash"
                     /translation="QKACLIVIDGWGIPSKDSPANGDAITNANTPVMDELSKSATGFTE
                     LEASSLAVGLPEGLMGNSEVGHLNIGAGRVVWQDVVRIDQTIKKGELAQNDVIKKTIDA
                     AKNGNGRLHLCGLVSHGGVHSKQEHLYALLKAAKDAGIPKVFIHFFGDGRDTDPKSGAG
                     YMEELVGKTKEIGIGQIATVVGRYYAMDRDKRWERVELALKGLVLGEGEESSDPVKTVK
                     ERYEKGENDEFLKPIIVGGKDARIQDGDEVFFFNYRSDRVRQITQLLGGVDRSPRPDFP
                     YPKINLVTMTQYKLDYPFEIAFKPQHMGNVLAEWLGKQEVEQVHVAETEKYAHVTFFFN
                     GGVEKAFALETRDESQDLVPSNKSVATYDKAPEMSAAGVGKQVVKRLAEQKFPFVMNNF
                     APPDMVGHTGVYEAAIVGCEATDKAIGEIYEGCKKEGYILFITADHGNAEEMKFPDGKP
                     KTSHTTNKVPFIMANAPEGWSLKKGDEGVLGDVAPTILAAMGLPQPEEMTGSSLL"
     PFAM_domain     join(3353..3475,3530..4042)
                     /aSDomain="iPGM_N"
                     /aSTool="clusterhmmer"
                     /database="35.0"
                     /db_xref="PF06415.16"
                     /db_xref="GO:0004619"
                     /db_xref="GO:0005737"
                     /db_xref="GO:0006007"
                     /db_xref="GO:0030145"
                     /description="BPG-independent PGAM N-terminus (iPGM_N)"
                     /detection="hmmscan"
                     /domain_id="clusterhmmer_JX265_002084_0072"
                     /evalue="2.00E-79"
                     /gene_ontologies="GO:0004619: phosphoglycerate mutase
                     activity"
                     /gene_ontologies="GO:0005737: cytoplasm"
                     /gene_ontologies="GO:0006007: glucose catabolic process"
                     /gene_ontologies="GO:0030145: manganese ion binding"
                     /label="JX265_002084"
                     /locus_tag="JX265_002084"
                     /protein_end="299"
                     /protein_start="87"
                     /score="266.2"
                     /tool="antismash"
                     /translation="IDQTIKKGELAQNDVIKKTIDAAKNGNGRLHLCGLVSHGGVHSKQ
                     EHLYALLKAAKDAGIPKVFIHFFGDGRDTDPKSGAGYMEELVGKTKEIGIGQIATVVGR
                     YYAMDRDKRWERVELALKGLVLGEGEESSDPVKTVKERYEKGENDEFLKPIIVGGKDAR
                     IQDGDEVFFFNYRSDRVRQITQLLGGVDRSPRPDFPYPKINLVTMTQYK"
     gene            5242..6289
                     /locus_tag="JX265_002085"
     mRNA            join(5242..5516,5749..6289)
                     /locus_tag="JX265_002085"
                     /product="hypothetical protein"
     CDS             join(5242..5516,5749..6289)
                     /codon_start=1
                     /locus_tag="JX265_002085"
                     /product="hypothetical protein"
                     /protein_id="KAI1880464.1"
                     /transl_table=1
                     /translation="MPKPNLRLQTAPPSILKPVKARVHVHPPKTETTTQPKMDGEDPKE
                     RPQDITAIITGLERYNPEAVVYLENYLKEQCENRFHDGSANRTLLKLYQLNPDRLQNDV
                     VTNVLVKALTCFPSPQFSLALHLISPSVLAPNSRNDLPEAIGHLRELNNQLEGAQYARF
                     WATIDSDDLYADLIADINGFEELIRIRIATLVSHASREVDINVLAGWLGLDEGAARKFV
                     TDNAGWKVEGDVVKVPRNAENEAKKTEVREDVNVDMFSRIVRRAWEETA"
     PFAM_domain     5771..6217
                     /aSDomain="CSN8_PSD8_EIF3K"
                     /aSTool="clusterhmmer"
                     /database="35.0"
                     /db_xref="PF10075.12"
                     /description="CSN8/PSMD8/EIF3K family"
                     /detection="hmmscan"
                     /domain_id="clusterhmmer_JX265_002085_0073"
                     /evalue="8.20E-39"
                     /label="JX265_002085"
                     /locus_tag="JX265_002085"
                     /protein_end="248"
                     /protein_start="99"
                     /score="133.0"
                     /tool="antismash"
                     /translation="LQNDVVTNVLVKALTCFPSPQFSLALHLISPSVLAPNSRNDLPEA
                     IGHLRELNNQLEGAQYARFWATIDSDDLYADLIADINGFEELIRIRIATLVSHASREVD
                     INVLAGWLGLDEGAARKFVTDNAGWKVEGDVVKVPRNAENEAKKT"
     gene            8125..9456
                     /locus_tag="JX265_002086"
     mRNA            join(8125..8187,8261..9213,9276..9456)
                     /locus_tag="JX265_002086"
                     /product="hypothetical protein"
     CDS             join(8125..8187,8261..9213,9276..9456)
                     /codon_start=1
                     /locus_tag="JX265_002086"
                     /product="hypothetical protein"
                     /protein_id="KAI1880465.1"
                     /transl_table=1
                     /translation="MAAITTTATETTTIKARGAEQSLEPVYPDVNTIRKAIPAHCFQPS
                     ALRSLSYVFRDLCLAAGLGYAALTYIPALDNVYYRAAAWAAYGFAQGLVGTGIWILAHE
                     CGHGAFSLHRSLNDVVGWVLHSLLMVPYFSWKFSHARHHMYTGHMERDMAFVPATKEIH
                     EHKVARLSWLGIDPEMVEDAPIVNFVKLMAHQLFAWQTYLLFNISAGPKSLQRKGAWWR
                     LSHFEPTGAVFRPQEALYVLITDIGLALVGYALYAAAQQIGGWTTFLLYGVPYFWVHHW
                     LIAITYLHHNHPDVKHFDAEGWTFVKGALATIDRDFGWIDRHLFHGIIGTHVVHHLFAR
                     IPFYYAEEATEAIKPVVGDLYHRDERSFYGQLWSVFNNCKYVEKDPKMPGVMRWHKGA"
     PFAM_domain     join(8444..9213,9276..9336)
                     /aSDomain="FA_desaturase"
                     /aSTool="clusterhmmer"
                     /database="35.0"
                     /db_xref="PF00487.27"
                     /db_xref="GO:0006629"
                     /description="Fatty acid desaturase"
                     /detection="hmmscan"
                     /domain_id="clusterhmmer_JX265_002086_0074"
                     /evalue="1.10E-24"
                     /gene_ontologies="GO:0006629: lipid metabolic process"
                     /label="JX265_002086"
                     /locus_tag="JX265_002086"
                     /protein_end="359"
                     /protein_start="82"
                     /score="87.8"
                     /tool="antismash"
                     /translation="AWAAYGFAQGLVGTGIWILAHECGHGAFSLHRSLNDVVGWVLHSL
                     LMVPYFSWKFSHARHHMYTGHMERDMAFVPATKEIHEHKVARLSWLGIDPEMVEDAPIV
                     NFVKLMAHQLFAWQTYLLFNISAGPKSLQRKGAWWRLSHFEPTGAVFRPQEALYVLITD
                     IGLALVGYALYAAAQQIGGWTTFLLYGVPYFWVHHWLIAITYLHHNHPDVKHFDAEGWT
                     FVKGALATIDRDFGWIDRHLFHGIIGTHVVHHLFARIPFYYAEEATEAIKPVVGD"
     gene            10254..14845
                     /locus_tag="JX265_002087"
     mRNA            join(10254..10381,10436..10656,10720..12855,12918..14845)
                     /locus_tag="JX265_002087"
                     /product="hypothetical protein"
     CDS             join(10254..10381,10436..10656,10720..12855,12918..14845)
                     /codon_start=1
                     /locus_tag="JX265_002087"
                     /product="hypothetical protein"
                     /protein_id="KAI1880466.1"
                     /transl_table=1
                     /translation="MPCLKPSDDLEKYKDLIWCWYIGEDRSMKDVVQRLNDHGVNIKQS
                     NLERRMRLWDMRKNVTDAEGKWMARQQKLRKDKNKKTHFLLSGKRMAEEKIRRAIQRHS
                     LEEYSLLHKFQLSSETEFASSGPGSALVACSPLTSVERPWQPWPNTPAPLPWIQFNDRV
                     LEGSVRLVSVLPSRPRLAVETTSLATGTDPSKGFQRLKVDKVAAALDWLVPESFPEENV
                     RAADSLAQSWPKFDIVALKVFIFRLSNNLIQSEYSTYQSVLRLCESLGLAQVGVIRELF
                     KLAPANPTLAAVLDFLFDVAWKTESVDLVSHLLAENKRVDNGKPTSVVEFPVLHAMEHA
                     IQRSNRRLLDAFICLSSDDPADNFSFTHRNTALHICASHRNQVFANGATSLLLGKGARV
                     VNDTGYVGNALFAALRRGNIQLVKLLAMSGVDFTITSPCVNRSIRKIPGTGYASTIIIS
                     DHDNAFTSAVVSCCTRAPCLGVTFLEDDGINYHYRQDGTLILEDDKEELERHHFRAQEL
                     VVAMFAYLISPQSLITGRGSTWPRIFPVQQPVSVDILIAASLQGYDGLMEKLISGPEDL
                     NRANSHGLWPLYAAIIGHNSNFQRCCKRLLQMGADANFRPSSKPARVRLSSLHQAINYN
                     SADCVVALLDYGADIECKCRVDGIILNGIHPYHGEEMSPLDLAIYRGFWGIAQILVSRG
                     AFVTSGNFFTAVEHSEVSLVQAIMTNQMFDKYMVNPNYGGRKALEVAIHRGNPEMYETL
                     MRTAGSDSVPADQFIAAARAGSFGLVVESMVDADLNLSQQEFSMALMYALENRHKAITN
                     LLIAEHTRFSTTCPLSELSNGNRGRAVELAILDGQESVVSTILSWHPKAYSSGMLCASL
                     VMDQLLSPASNKVVCEILRRRSCATKENFDPLLENTAIALAAYHGQDELLAALLNRSWP
                     GHFCAIPEPQFWEMRYTGQNRYRHLRGLVPNESIMMGDSDHVDFYYEWFSPDWKLSSQM
                     IGDWNSWRDCPPTFSPLLMAVKGQNFDAVNWLMDRGYVADGPTLKAAIMSEWPIEKLNY
                     LVLSCNDVDDRESPNASTALFEAIHYRNIEATRALIEHGANVNEGPFYHADERFYHVEG
                     HLTTRRTCLQMVIRQLPVWSLASAPDYEAIDLLLDAGADVNATGTGREALTALQLACTT
                     GYIPLARRLVEMGADIDDLPVFPHGWSCLESAAAYGRLDMVQFLINCGVSVVGRARLQY
                     ASAVKLAKSFGQTALKVLLQKYGGWTVEDEELLQENFRIYNDWHVLCYKIKRYSNSERE
                     RVNLWILKYYQHDKNNLVDEADDFEQDGSLKRSVFDDSCSSDDSCSSDDSCSSDDSCGS
                     DDAESSDAEEMREQEPPGTQQADFLSIRHTEKNAAGGTAGGTTHDEVPASMSALLALPQ
                     SQPIDESSDIALLFPTEFSASDPTVDTSTRPGTEENKLLAFKMPLHTSFIERTSVDFHE
                     QDDFNAFLI"
     PFAM_domain     join(10269..10381,10436..10481)
                     /aSDomain="Clr5"
                     /aSTool="clusterhmmer"
                     /database="35.0"
                     /db_xref="PF14420.9"
                     /description="Clr5 domain"
                     /detection="hmmscan"
                     /domain_id="clusterhmmer_JX265_002087_0075"
                     /evalue="2.40E-06"
                     /label="JX265_002087"
                     /locus_tag="JX265_002087"
                     /protein_end="58"
                     /protein_start="5"
                     /score="27.8"
                     /tool="antismash"
                     /translation="PSDDLEKYKDLIWCWYIGEDRSMKDVVQRLNDHGVNIKQSNLERR
                     MRLWDMRK"
     PFAM_domain     12033..12329
                     /aSDomain="Ank_2"
                     /aSTool="clusterhmmer"
                     /database="35.0"
                     /db_xref="PF12796.10"
                     /db_xref="GO:0005515"
                     /description="Ankyrin repeats (3 copies)"
                     /detection="hmmscan"
                     /domain_id="clusterhmmer_JX265_002087_0076"
                     /evalue="3.20E-06"
                     /gene_ontologies="GO:0005515: protein binding"
                     /label="JX265_002087"
                     /locus_tag="JX265_002087"
                     /protein_end="653"
                     /protein_start="554"
                     /score="27.7"
                     /tool="antismash"
                     /translation="IAASLQGYDGLMEKLISGPEDLNRANSHGLWPLYAAIIGHNSNFQ
                     RCCKRLLQMGADANFRPSSKPARVRLSSLHQAINYNSADCVVALLDYGADIECK"
     PFAM_domain     13829..14083
                     /aSDomain="Ank_2"
                     /aSTool="clusterhmmer"
                     /database="35.0"
                     /db_xref="PF12796.10"
                     /db_xref="GO:0005515"
                     /description="Ankyrin repeats (3 copies)"
                     /detection="hmmscan"
                     /domain_id="clusterhmmer_JX265_002087_0077"
                     /evalue="1.40E-08"
                     /gene_ontologies="GO:0005515: protein binding"
                     /label="JX265_002087"
                     /locus_tag="JX265_002087"
                     /protein_end="1217"
                     /protein_start="1132"
                     /score="35.3"
                     /tool="antismash"
                     /translation="DYEAIDLLLDAGADVNATGTGREALTALQLACTTGYIPLARRLVE
                     MGADIDDLPVFPHGWSCLESAAAYGRLDMVQFLINCGVSV"
     gene            complement(15324..17428)
                     /locus_tag="JX265_002088"
     mRNA            complement(join(15324..16568,16625..17428))
                     /locus_tag="JX265_002088"
                     /product="hypothetical protein"
     CDS             complement(join(15324..16568,16625..17428))
                     /codon_start=1
                     /locus_tag="JX265_002088"
                     /product="hypothetical protein"
                     /protein_id="KAI1880467.1"
                     /transl_table=1
                     /translation="MGDSLEHANPQGRKQVPSTSEAEFFLRCESPDRESRTQQRGPSPG
                     FRDANRTSLHSDDTRSFLPQRQVSGTREVASDTDEHGKGTEKDAYRSFWEAAQAMDWWW
                     WWEIGATTLSIACVAAIAGVLIYINNRTIDQWTFGIAPNSLIAIVTTISKAAMMVPIAS
                     CISQLKWDYFSKRPRPIKDLELFDTASRGPWGSICFLSLMRTQAITASALAIVTVLALG
                     VEPTAQQILELSSRRWDSPGNNNVSLPIASSYTSKKAAFEGIDPTSTFEQPATSDILFQ
                     QASIARGVAGDIPSLEVNCPSPAVECIWERFNTLGVCTTVQNVTDSIRPACSSGDKGSF
                     DEGEATCVFDFAPIRNSSLVGPTILVPPPFNETEVAPAPITMRWSFSDGGIPGDFNYFE
                     SVGSTGINHGGSNLDIVRYKFDPNWKYATDGMPKTANPQPMEAWNIQWYWCSHWYSGVV
                     ATPTGIQSFKLETESVYRDPDVDRKGVYVANKTNVQYRFNPETWTTSHFQASEVALFKY
                     ISHAFTDQIYENTFLIDQHDNNRILSLGRFMYGADIPRLAQNVADTLTVLVRQNSSGDN
                     LDSTYHYGTASYTATYYHVRWGWLVLPLAEAILTAILLAVAILRARSQPLLKSSQLALV
                     SYGIAARGQQLALTKPARSATALETEVGKKRVRLTRNETGNIGFIGS"
     PFAM_domain     complement(16736..17062)
                     /aSDomain="DUF3176"
                     /aSTool="clusterhmmer"
                     /database="35.0"
                     /db_xref="PF11374.11"
                     /description="Protein of unknown function (DUF3176)"
                     /detection="hmmscan"
                     /domain_id="clusterhmmer_JX265_002088_0078"
                     /evalue="1.30E-32"
                     /label="JX265_002088"
                     /locus_tag="JX265_002088"
                     /protein_end="231"
                     /protein_start="122"
                     /score="112.3"
                     /tool="antismash"
                     /translation="GVLIYINNRTIDQWTFGIAPNSLIAIVTTISKAAMMVPIASCISQ
                     LKWDYFSKRPRPIKDLELFDTASRGPWGSICFLSLMRTQAITASALAIVTVLALGVEPT
                     AQQIL"
     gene            complement(18134..19272)
                     /locus_tag="JX265_002089"
     mRNA            complement(join(18134..18402,18467..18804,18856..19115,
                     19168..19272))
                     /locus_tag="JX265_002089"
                     /product="hypothetical protein"
     CDS             complement(join(18134..18402,18467..18804,18856..19115,
                     19168..19272))
                     /codon_start=1
                     /locus_tag="JX265_002089"
                     /product="hypothetical protein"
                     /protein_id="KAI1880468.1"
                     /transl_table=1
                     /translation="MVVVAVAGGTGTVGRTLVDFMVHSGKHNVFVLTRGVLGPTFNKMA
                     TGLSIDYNNVNHIKHTLQENSIEVVVSALLLFNEAAFKSQINLIRAAAESTTVTKFIPS
                     EYHINFERSIKWGAFLNKPYQIESVRELERHSQLAWTLIRNGLFMDYLGMPFHAKPTHL
                     MSWCIFLDLKHETCVFPGDGEQTMIFTHSTDLAAYVNCLIDMPAGNWPRESLIMPCRIR
                     LKDLARIMKNITGRDFRVTYDSTDAIYDGQITQLPANKKLLSDPSWGPLYQLVEKEVVY
                     TLLSDGYDLSGQNLADLFPGVTPTDLEDFLTQSWRLKEEKKL"
     PFAM_domain     complement(join(18395..18402,18467..18804,18856..19115,
                     19168..19263))
                     /aSDomain="NmrA"
                     /aSTool="clusterhmmer"
                     /database="35.0"
                     /db_xref="PF05368.16"
                     /description="NmrA-like family"
                     /detection="hmmscan"
                     /domain_id="clusterhmmer_JX265_002089_0079"
                     /evalue="2.00E-14"
                     /label="JX265_002089"
                     /locus_tag="JX265_002089"
                     /protein_end="237"
                     /protein_start="3"
                     /score="53.8"
                     /tool="antismash"
                     /translation="VAVAGGTGTVGRTLVDFMVHSGKHNVFVLTRGVLGPTFNKMATGL
                     SIDYNNVNHIKHTLQENSIEVVVSALLLFNEAAFKSQINLIRAAAESTTVTKFIPSEYH
                     INFERSIKWGAFLNKPYQIESVRELERHSQLAWTLIRNGLFMDYLGMPFHAKPTHLMSW
                     CIFLDLKHETCVFPGDGEQTMIFTHSTDLAAYVNCLIDMPAGNWPRESLIMPCRIRLKD
                     LARIMKNITGRD"
     gene            20001..27536
                     /locus_tag="JX265_002090"
     mRNA            20001..27536
                     /locus_tag="JX265_002090"
                     /product="hypothetical protein"
     CDS             20001..27536
                     /NRPS_PKS="Domain: AMP-binding (32-423). E-value: 1.4e-104.
                     Score: 341.8. Matches aSDomain:
                     nrpspksdomains_JX265_002090_AMP-binding.1"
                     /NRPS_PKS="Domain: PCP (537-603). E-value: 1.8e-16. Score:
                     52.0. Matches aSDomain: nrpspksdomains_JX265_002090_PCP.1"
                     /NRPS_PKS="Domain: PKS_KS(Modular-KS) (631-1053). E-value:
                     3.7e-170. Score: 558.3. Matches aSDomain:
                     nrpspksdomains_JX265_002090_PKS_KS.1"
                     /NRPS_PKS="Domain: PKS_AT (1156-1448). E-value: 3.8e-94.
                     Score: 307.2. Matches aSDomain:
                     nrpspksdomains_JX265_002090_PKS_AT.1"
                     /NRPS_PKS="Domain: PKS_KR (1739-1917). E-value: 2.3e-51.
                     Score: 166.2. Matches aSDomain:
                     nrpspksdomains_JX265_002090_PKS_KR.1"
                     /NRPS_PKS="Domain: ACP (2021-2092). E-value: 1.9e-20.
                     Score: 64.9. Matches aSDomain:
                     nrpspksdomains_JX265_002090_ACP.1"
                     /NRPS_PKS="Domain: TD (2160-2394). E-value: 2.1e-52. Score:
                     169.6. Matches aSDomain: nrpspksdomains_JX265_002090_TD.1"
                     /codon_start=1
                     /gene_functions="biosynthetic (rule-based-clusters)
                     NRPS-like: PP-binding"
                     /gene_functions="biosynthetic (rule-based-clusters)
                     NRPS-like: AMP-binding"
                     /gene_functions="biosynthetic (rule-based-clusters)
                     NRPS-like: NAD_binding_4"
                     /gene_functions="biosynthetic (rule-based-clusters) T1PKS:
                     PKS_AT"
                     /gene_functions="biosynthetic (rule-based-clusters) T1PKS:
                     mod_KS"
                     /gene_functions="biosynthetic-additional
                     (rule-based-clusters) adh_short"
                     /gene_functions="biosynthetic-additional (smcogs)
                     SMCOG1093:Beta-ketoacyl synthase (Score: 97.3; E-value:
                     1.4e-29)"
                     /gene_kind="biosynthetic"
                     /locus_tag="JX265_002090"
                     /product="hypothetical protein"
                     /protein_id="KAI1880469.1"
                     /sec_met_domain="AMP-binding (E-value: 1.9e-110, bitscore:
                     364.7, seeds: 400, tool: rule-based-clusters)"
                     /sec_met_domain="PP-binding (E-value: 7.7e-15, bitscore:
                     50.6, seeds: 164, tool: rule-based-clusters)"
                     /sec_met_domain="mod_KS (E-value: 1.1e-182, bitscore:
                     603.0, seeds: 217, tool: rule-based-clusters)"
                     /sec_met_domain="PKS_AT (E-value: 4.7e-93, bitscore: 307.2,
                     seeds: 1682, tool: rule-based-clusters)"
                     /sec_met_domain="adh_short (E-value: 9.4e-53, bitscore:
                     174.2, seeds: 230, tool: rule-based-clusters)"
                     /sec_met_domain="NAD_binding_4 (E-value: 1.7e-49, bitscore:
                     163.6, seeds: 102, tool: rule-based-clusters)"
                     /transl_table=1
                     /translation="MGTISKSDYQALVADFNATDEPNFLAHRLDRLFETVAESHASNTA
                     VIHDETQISYQELNESANLVARGLSKRGVQHGDLVGLAVERSIDLVVVMLAVLKVGAAY
                     VPIDPAFPAERISQMIEDADPKLVLTSTEPTGGLAFWKNMCLSVDEARDSDVTDVTNLN
                     SEIGMRDLAYVIYTSGSTGKPKGVEISHGAASNFLTSLRRREPGCSPHDRLLAITTISF
                     DMSALELLLPILSGATMVMAHSDAVKDPHELLKIMKRYSITIMQATPATWTMLLESGWE
                     SKPRLSKVLCGGEAFPRRLADRLLAAADSVWNVYGPSETTYGSVGRVNHGAEIYAGNPV
                     ANGRIYVLSDDLSPVPVGCTGEVYIGGGSVSNGYRNKPELTASCFLKNPFHSGTMFRTG
                     DLGRFDSPGKLQILGRIDGMVKIRGLRIEVGEIEAAIVDHKAVFEAVVISREGRLVAYC
                     VLDPDFNITLGPIEETRTSIGERLRSWLAERLPKHMVPAFFIVMDALPLSPNQKVDRRA
                     LPNPVDMLQVAGSMQPTTEMERQVQAVWSSILGHDRFGADDSFFNIGGDSMRLIRVQLQ
                     LEKRLGKRVPVPALFEHFTIQALAAHLVSIENGTEKKKMSFHSTQGDTVTNLAGDIAII
                     SMACRLPGGVSHPDHFWDILKDGRDVIVDVPKDRWDAAGLYDANPDAPGKSYCTQGGFI
                     DDVDSHDPSFFGISPREAQDMDPVQHLVLEVGWEAFERAGYTKEQLRGSETGVFIGVSN
                     NITTNQGVANLDGYSITGSANAITSGRLSYTFGLEGPSMTLDTACSSSLVATHLACNSL
                     RLGECNLALVGGASLLLTPGIHIEFSRLRGLSSDGRCRAFSADAQGTVFSEGVSMIVLK
                     RLSDAQRDGDIIHAVLRGTAVSHGGRSASLTAPNGPSQARLIRRALRGSSLQADDIDYV
                     EAHGTATKLGDPIEGQALADVFGGCHLRTQPLWIGSSKSNVGHTGAASGVTGMVKVVLA
                     LRHSILPRTLHVTEPSHSVDWKGARMALLQEAQSWLPKADRVRRAGISSFGIGGTGAHV
                     VVEEPPQSVYGIGQCNSRPPNIPFLISGPMEAALQKQASKLREYLKSLGPEVCLWDVAY
                     SLATTRTHFQRRMVLRAKERAELLAKLDTEAPSHALHACANTKSGRLAMLFTGQGSQLL
                     DMGKGLYRVYPVFRVALDDAVVHFSELEAPLLDVMWAEAGSELAKMLNRTDFAQPALFA
                     LESALWKLWQSWGIQPEAVLGHSVGEVAAAFASGVLDLASACTLVAARGRLMHSLPSNG
                     SMVVLEASAEQVVTAIELLGLVGSVSISNYNTPMQTVISGIAEAANNLMAHFASQGRRV
                     KRLCVSHAFHSPRMRGILADFETVARQLSYHKARIAVVSGRTGRLVTAGQLQDPGYWVQ
                     HIVDAVRFRDGIDAMVDMGINVFVELGPQPVLSGMVAECLVQHDNVDMEACLPSIVPGK
                     QDAAVIQDSLAKLHVRQVPVDWPAYFKPFACQRVELPTYAFQRQRNCPNHIQSAKWTTV
                     MTTATLNGVASRTPKDVLTTFQLKVDWQSVSGGHARLAGKWGLLLPGGTTSWTEQVMTD
                     LAGTGMELIRTQTLADVESLDGVLCLWDSDEDIHHQTRSFAAAALTQLQTAAQTRFASQ
                     LVWVTRSAVGTGTDDVTSLGLGAAPLWGLMRTVRNEHPELRLRLVDVGEGTGATAPNAL
                     ASALMLGAEPEIAMRGRQMLIPRIQRMGWTSNPENSPLLRADGAVLITGGVGGFGGRVA
                     RWLARTHGIRDLVLTSRRGPKTPGADALVADLARLGAQATVVASDIANVHDTRSIIALF
                     NSDRPLRGVIHAAGVADAGTLATLTAERCATSFNAKVDGAWHLHELTLGVDLDMFVTVS
                     SIAGVLGMPGLGLYAAANAFLDALVHVRRARGLRATSIAYGVLAGGGMGTGLIKATRAH
                     LAQFGLEPLQPDDSLALLEQAVRQASPLTVGIPLDTERLRTYLESRGAIPSLYQSLLGR
                     GSSSSRQPGWKMRSILRETEPEKQVGIVLSVVRDLVAKALGFKSAEDVDVMRSLKDIGI
                     DSLTAILTRNQLATLTGLKLSANIAFVHPNLTALSDFLLSQMRHDEDSSSSHNGALGQS
                     GTTKPLTIATPAMKSPVVSTPLDLEAVRKGCLDSSITYENVAEGLVRPESVFVTGATGF
                     VGAFMLHQLLEKGITTHCLVRAPDQECAQKRLIGTLEHYECWQADYLRLLNPVVGDMAS
                     PLFGLDPQSFNNLADQVDSICHAGGLVDWMRPLDEYVGPNMVSTHEVLRLASRGHRAKA
                     VHLISTVATLPRYLGHNVSENEHEYQYATSKWVAERMADAARWRGARVSVYRLPFVAAA
                     AVTGHFRRDRGDFLHNLIVASLETGSFPSIRGDLSLVLPVDYLSRAVIGTMTQHLDQIG
                     QDFDFSPSQAPKFDEYFKTMGGRDAIPFLTWRQQVLAYASTALNSAAARIATILDGCDE
                     DIIASMFKTLPVGRHILSCDDFPVQLFGEHSVVKYLERIRATSERLC"
     aSDomain        20097..21269
                     /aSDomain="AMP-binding"
                     /aSTool="nrps_pks_domains"
                     /database="nrpspksdomains.hmm"
                     /detection="hmmscan"
                     /domain_id="nrpspksdomains_JX265_002090_AMP-binding.1"
                     /evalue="1.40E-104"
                     /label="JX265_002090_AMP-binding.1"
                     /locus_tag="JX265_002090"
                     /protein_end="423"
                     /protein_start="32"
                     /score="341.8"
                     /specificity="substrate consensus: X"
                     /tool="antismash"
                     /translation="FETVAESHASNTAVIHDETQISYQELNESANLVARGLSKRGVQHG
                     DLVGLAVERSIDLVVVMLAVLKVGAAYVPIDPAFPAERISQMIEDADPKLVLTSTEPTG
                     GLAFWKNMCLSVDEARDSDVTDVTNLNSEIGMRDLAYVIYTSGSTGKPKGVEISHGAAS
                     NFLTSLRRREPGCSPHDRLLAITTISFDMSALELLLPILSGATMVMAHSDAVKDPHELL
                     KIMKRYSITIMQATPATWTMLLESGWESKPRLSKVLCGGEAFPRRLADRLLAAADSVWN
                     VYGPSETTYGSVGRVNHGAEIYAGNPVANGRIYVLSDDLSPVPVGCTGEVYIGGGSVSN
                     GYRNKPELTASCFLKNPFHSGTMFRTGDLGRFDSPGKLQILGRIDGMVKIR"
     PFAM_domain     20097..21269
                     /aSDomain="AMP-binding"
                     /aSTool="clusterhmmer"
                     /database="35.0"
                     /db_xref="PF00501.31"
                     /description="AMP-binding enzyme"
                     /detection="hmmscan"
                     /domain_id="clusterhmmer_JX265_002090_0080"
                     /evalue="1.20E-96"
                     /label="JX265_002090"
                     /locus_tag="JX265_002090"
                     /protein_end="423"
                     /protein_start="32"
                     /score="324.1"
                     /tool="antismash"
                     /translation="FETVAESHASNTAVIHDETQISYQELNESANLVARGLSKRGVQHG
                     DLVGLAVERSIDLVVVMLAVLKVGAAYVPIDPAFPAERISQMIEDADPKLVLTSTEPTG
                     GLAFWKNMCLSVDEARDSDVTDVTNLNSEIGMRDLAYVIYTSGSTGKPKGVEISHGAAS
                     NFLTSLRRREPGCSPHDRLLAITTISFDMSALELLLPILSGATMVMAHSDAVKDPHELL
                     KIMKRYSITIMQATPATWTMLLESGWESKPRLSKVLCGGEAFPRRLADRLLAAADSVWN
                     VYGPSETTYGSVGRVNHGAEIYAGNPVANGRIYVLSDDLSPVPVGCTGEVYIGGGSVSN
                     GYRNKPELTASCFLKNPFHSGTMFRTGDLGRFDSPGKLQILGRIDGMVKIR"
     aSModule        20097..21809
                     /complete
                     /domains="nrpspksdomains_JX265_002090_AMP-binding.1"
                     /domains="nrpspksdomains_JX265_002090_PCP.1"
                     /locus_tags="JX265_002090"
                     /monomer_pairings="X -> X"
                     /starter_module
                     /tool="antismash"
                     /type="nrps"
     aSDomain        20160..21341
                     /aSDomain="TIGR01733"
                     /aSTool="tigrfam"
                     /description="AA-adenyl-dom: amino acid adenylation domain"
                     /detection="hmmscan"
                     /domain_id="TIGRFam_JX265_002090_0003"
                     /evalue="1.10E-119"
                     /identifier="TIGR01733"
                     /label="JX265_002090"
                     /locus_tag="JX265_002090"
                     /protein_end="447"
                     /protein_start="53"
                     /score="397.8"
                     /tool="antismash"
                     /translation="SYQELNESANLVARGLSKRGVQHGDLVGLAVERSIDLVVVMLAVL
                     KVGAAYVPIDPAFPAERISQMIEDADPKLVLTSTEPTGGLAFWKNMCLSVDEARDSDVT
                     DVTNLNSEIGMRDLAYVIYTSGSTGKPKGVEISHGAASNFLTSLRRREPGCSPHDRLLA
                     ITTISFDMSALELLLPILSGATMVMAHSDAVKDPHELLKIMKRYSITIMQATPATWTML
                     LESGWESKPRLSKVLCGGEAFPRRLADRLLAAADSVWNVYGPSETTYGSVGRVNHGAEI
                     YAGNPVANGRIYVLSDDLSPVPVGCTGEVYIGGGSVSNGYRNKPELTASCFLKNPFHSG
                     TMFRTGDLGRFDSPGKLQILGRIDGMVKIRGLRIEVGEIEAAIVDHKAVFEAVV"
     CDS_motif       20283..20324
                     /aSTool="nrps_pks_domains"
                     /database="abmotifs"
                     /detection="hmmscan"
                     /domain_id="nrpspksmotif_JX265_002090_0001"
                     /evalue="4.50E-05"
                     /label="NRPS-A_a2"
                     /locus_tag="JX265_002090"
                     /protein_end="108"
                     /protein_start="94"
                     /score="16.7"
                     /tool="antismash"
                     /translation="LAVLKVGAAYVPID"
     CDS_motif       20514..20573
                     /aSTool="nrps_pks_domains"
                     /database="abmotifs"
                     /detection="hmmscan"
                     /domain_id="nrpspksmotif_JX265_002090_0002"
                     /evalue="4.60E-10"
                     /label="NRPS-A_a3"
                     /locus_tag="JX265_002090"
                     /protein_end="191"
                     /protein_start="171"
                     /score="31.4"
                     /tool="antismash"
                     /translation="AYVIYTSGSTGKPKGVEISH"
     CDS_motif       21066..21155
                     /aSTool="nrps_pks_domains"
                     /database="abmotifs"
                     /detection="hmmscan"
                     /domain_id="nrpspksmotif_JX265_002090_0003"
                     /evalue="2.30E-12"
                     /label="NRPS-A_a6"
                     /locus_tag="JX265_002090"
                     /protein_end="385"
                     /protein_start="355"
                     /score="39.1"
                     /tool="antismash"
                     /translation="PVGCTGEVYIGGGSVSNGYRNKPELTASCF"
     CDS_motif       21237..21299
                     /aSTool="nrps_pks_domains"
                     /database="abmotifs"
                     /detection="hmmscan"
                     /domain_id="nrpspksmotif_JX265_002090_0004"
                     /evalue="2.50E-08"
                     /label="NRPS-A_a8"
                     /locus_tag="JX265_002090"
                     /protein_end="433"
                     /protein_start="412"
                     /score="26.2"
                     /tool="antismash"
                     /translation="LGRIDGMVKIRGLRIEVGEIE"
     PFAM_domain     21291..21536
                     /aSDomain="AMP-binding_C"
                     /aSTool="clusterhmmer"
                     /database="35.0"
                     /db_xref="PF13193.9"
                     /description="AMP-binding enzyme C-terminal domain"
                     /detection="hmmscan"
                     /domain_id="clusterhmmer_JX265_002090_0081"
                     /evalue="7.50E-10"
                     /label="JX265_002090"
                     /locus_tag="JX265_002090"
                     /protein_end="512"
                     /protein_start="430"
                     /score="39.8"
                     /tool="antismash"
                     /translation="EIEAAIVDHKAVFEAVVISREGRLVAYCVLDPDFNITLGPIEETR
                     TSIGERLRSWLAERLPKHMVPAFFIVMDALPLSPNQK"
     aSDomain        21612..21809
                     /aSDomain="PCP"
                     /aSTool="nrps_pks_domains"
                     /database="nrpspksdomains.hmm"
                     /detection="hmmscan"
                     /domain_id="nrpspksdomains_JX265_002090_PCP.1"
                     /evalue="1.80E-16"
                     /label="JX265_002090_PCP.1"
                     /locus_tag="JX265_002090"
                     /protein_end="603"
                     /protein_start="537"
                     /score="52.0"
                     /tool="antismash"
                     /translation="ERQVQAVWSSILGHDRFGADDSFFNIGGDSMRLIRVQLQLEKRLG
                     KRVPVPALFEHFTIQALAAHL"
     PFAM_domain     21618..21809
                     /aSDomain="PP-binding"
                     /aSTool="clusterhmmer"
                     /database="35.0"
                     /db_xref="PF00550.28"
                     /description="Phosphopantetheine attachment site"
                     /detection="hmmscan"
                     /domain_id="clusterhmmer_JX265_002090_0082"
                     /evalue="4.10E-13"
                     /label="JX265_002090"
                     /locus_tag="JX265_002090"
                     /protein_end="603"
                     /protein_start="539"
                     /score="49.6"
                     /tool="antismash"
                     /translation="QVQAVWSSILGHDRFGADDSFFNIGGDSMRLIRVQLQLEKRLGKR
                     VPVPALFEHFTIQALAAHL"
     PFAM_domain     21891..22628
                     /aSDomain="ketoacyl-synt"
                     /aSTool="clusterhmmer"
                     /database="35.0"
                     /db_xref="PF00109.29"
                     /description="Beta-ketoacyl synthase, N-terminal domain"
                     /detection="hmmscan"
                     /domain_id="clusterhmmer_JX265_002090_0083"
                     /evalue="1.80E-88"
                     /label="JX265_002090"
                     /locus_tag="JX265_002090"
                     /protein_end="876"
                     /protein_start="630"
                     /score="296.5"
                     /tool="antismash"
                     /translation="DIAIISMACRLPGGVSHPDHFWDILKDGRDVIVDVPKDRWDAAGL
                     YDANPDAPGKSYCTQGGFIDDVDSHDPSFFGISPREAQDMDPVQHLVLEVGWEAFERAG
                     YTKEQLRGSETGVFIGVSNNITTNQGVANLDGYSITGSANAITSGRLSYTFGLEGPSMT
                     LDTACSSSLVATHLACNSLRLGECNLALVGGASLLLTPGIHIEFSRLRGLSSDGRCRAF
                     SADAQGTVFSEGVSMIVLKRLSDA"
     aSDomain        21894..23159
                     /ASF="found active site cysteine: True, scaffold matched
                     GSSS: True"
                     /ASF="found active site histidines: True"
                     /aSDomain="PKS_KS"
                     /aSTool="nrps_pks_domains"
                     /database="nrpspksdomains.hmm"
                     /detection="hmmscan"
                     /domain_id="nrpspksdomains_JX265_002090_PKS_KS.1"
                     /domain_subtypes="Modular-KS"
                     /evalue="3.70E-170"
                     /label="JX265_002090_PKS_KS.1"
                     /locus_tag="JX265_002090"
                     /protein_end="1053"
                     /protein_start="631"
                     /score="558.3"
                     /tool="antismash"
                     /translation="IAIISMACRLPGGVSHPDHFWDILKDGRDVIVDVPKDRWDAAGLY
                     DANPDAPGKSYCTQGGFIDDVDSHDPSFFGISPREAQDMDPVQHLVLEVGWEAFERAGY
                     TKEQLRGSETGVFIGVSNNITTNQGVANLDGYSITGSANAITSGRLSYTFGLEGPSMTL
                     DTACSSSLVATHLACNSLRLGECNLALVGGASLLLTPGIHIEFSRLRGLSSDGRCRAFS
                     ADAQGTVFSEGVSMIVLKRLSDAQRDGDIIHAVLRGTAVSHGGRSASLTAPNGPSQARL
                     IRRALRGSSLQADDIDYVEAHGTATKLGDPIEGQALADVFGGCHLRTQPLWIGSSKSNV
                     GHTGAASGVTGMVKVVLALRHSILPRTLHVTEPSHSVDWKGARMALLQEAQSWLPKADR
                     VRRAGISSFGIGGTGAHVVVEEP"
     aSModule        21894..27182
                     /complete
                     /domains="nrpspksdomains_JX265_002090_PKS_KS.1"
                     /domains="nrpspksdomains_JX265_002090_PKS_AT.1"
                     /domains="nrpspksdomains_JX265_002090_PKS_KR.1"
                     /domains="nrpspksdomains_JX265_002090_ACP.1"
                     /domains="nrpspksdomains_JX265_002090_TD.1"
                     /final_module
                     /locus_tags="JX265_002090"
                     /monomer_pairings="mal -> ohmal"
                     /tool="antismash"
                     /type="pks"
     CDS_motif       22365..22412
                     /aSTool="nrps_pks_domains"
                     /database="abmotifs"
                     /detection="hmmscan"
                     /domain_id="nrpspksmotif_JX265_002090_0005"
                     /evalue="1.00E-06"
                     /label="PKSI-KS_m3"
                     /locus_tag="JX265_002090"
                     /protein_end="804"
                     /protein_start="788"
                     /score="20.6"
                     /tool="antismash"
                     /translation="GPSMTLDTACSSSLVA"
     PFAM_domain     22650..23003
                     /aSDomain="Ketoacyl-synt_C"
                     /aSTool="clusterhmmer"
                     /database="35.0"
                     /db_xref="PF02801.25"
                     /description="Beta-ketoacyl synthase, C-terminal domain"
                     /detection="hmmscan"
                     /domain_id="clusterhmmer_JX265_002090_0084"
                     /evalue="9.30E-40"
                     /label="JX265_002090"
                     /locus_tag="JX265_002090"
                     /protein_end="1001"
                     /protein_start="883"
                     /score="135.5"
                     /tool="antismash"
                     /translation="HAVLRGTAVSHGGRSASLTAPNGPSQARLIRRALRGSSLQADDID
                     YVEAHGTATKLGDPIEGQALADVFGGCHLRTQPLWIGSSKSNVGHTGAASGVTGMVKVV
                     LALRHSILPRTLHV"
     CDS_motif       22785..22832
                     /aSTool="nrps_pks_domains"
                     /database="abmotifs"
                     /detection="hmmscan"
                     /domain_id="nrpspksmotif_JX265_002090_0006"
                     /evalue="7.20E-04"
                     /label="PKSI-KS_m5"
                     /locus_tag="JX265_002090"
                     /protein_end="944"
                     /protein_start="928"
                     /score="11.9"
                     /tool="antismash"
                     /translation="YVEAHGTATKLGDPIE"
     PFAM_domain     23010..23354
                     /aSDomain="KAsynt_C_assoc"
                     /aSTool="clusterhmmer"
                     /database="35.0"
                     /db_xref="PF16197.8"
                     /description="Ketoacyl-synthetase C-terminal extension"
                     /detection="hmmscan"
                     /domain_id="clusterhmmer_JX265_002090_0085"
                     /evalue="6.40E-10"
                     /label="JX265_002090"
                     /locus_tag="JX265_002090"
                     /protein_end="1118"
                     /protein_start="1003"
                     /score="39.6"
                     /tool="antismash"
                     /translation="PSHSVDWKGARMALLQEAQSWLPKADRVRRAGISSFGIGGTGAHV
                     VVEEPPQSVYGIGQCNSRPPNIPFLISGPMEAALQKQASKLREYLKSLGPEVCLWDVAY
                     SLATTRTHFQR"
     aSDomain        23469..24344
                     /ASF="Malonyl-CoA specific"
                     /ASF="found active site serine: True, scaffold matched
                     GHGE: True"
                     /aSDomain="PKS_AT"
                     /aSTool="nrps_pks_domains"
                     /database="nrpspksdomains.hmm"
                     /detection="hmmscan"
                     /domain_id="nrpspksdomains_JX265_002090_PKS_AT.1"
                     /evalue="3.80E-94"
                     /label="JX265_002090_PKS_AT.1"
                     /locus_tag="JX265_002090"
                     /protein_end="1448"
                     /protein_start="1156"
                     /score="307.2"
                     /specificity="substrate consensus: mal"
                     /specificity="PKS signature: Malonyl-CoA"
                     /specificity="Minowa: mal"
                     /tool="antismash"
                     /translation="LFTGQGSQLLDMGKGLYRVYPVFRVALDDAVVHFSELEAPLLDVM
                     WAEAGSELAKMLNRTDFAQPALFALESALWKLWQSWGIQPEAVLGHSVGEVAAAFASGV
                     LDLASACTLVAARGRLMHSLPSNGSMVVLEASAEQVVTAIELLGLVGSVSISNYNTPMQ
                     TVISGIAEAANNLMAHFASQGRRVKRLCVSHAFHSPRMRGILADFETVARQLSYHKARI
                     AVVSGRTGRLVTAGQLQDPGYWVQHIVDAVRFRDGIDAMVDMGINVFVELGPQPVLSGM
                     VAECLVQHDNV"
     PFAM_domain     23469..24437
                     /aSDomain="Acyl_transf_1"
                     /aSTool="clusterhmmer"
                     /database="35.0"
                     /db_xref="PF00698.24"
                     /description="Acyl transferase domain"
                     /detection="hmmscan"
                     /domain_id="clusterhmmer_JX265_002090_0086"
                     /evalue="6.70E-48"
                     /label="JX265_002090"
                     /locus_tag="JX265_002090"
                     /protein_end="1479"
                     /protein_start="1156"
                     /score="163.9"
                     /tool="antismash"
                     /translation="LFTGQGSQLLDMGKGLYRVYPVFRVALDDAVVHFSELEAPLLDVM
                     WAEAGSELAKMLNRTDFAQPALFALESALWKLWQSWGIQPEAVLGHSVGEVAAAFASGV
                     LDLASACTLVAARGRLMHSLPSNGSMVVLEASAEQVVTAIELLGLVGSVSISNYNTPMQ
                     TVISGIAEAANNLMAHFASQGRRVKRLCVSHAFHSPRMRGILADFETVARQLSYHKARI
                     AVVSGRTGRLVTAGQLQDPGYWVQHIVDAVRFRDGIDAMVDMGINVFVELGPQPVLSGM
                     VAECLVQHDNVDMEACLPSIVPGKQDAAVIQDSLAKLHVRQV"
     CDS_motif       23472..23519
                     /aSTool="nrps_pks_domains"
                     /database="abmotifs"
                     /detection="hmmscan"
                     /domain_id="nrpspksmotif_JX265_002090_0007"
                     /evalue="2.30E-04"
                     /label="PKSI-AT-M_m1"
                     /locus_tag="JX265_002090"
                     /protein_end="1173"
                     /protein_start="1157"
                     /score="14.0"
                     /tool="antismash"
                     /translation="FTGQGSQLLDMGKGLY"
     CDS_motif       23640..23708
                     /aSTool="nrps_pks_domains"
                     /database="abmotifs"
                     /detection="hmmscan"
                     /domain_id="nrpspksmotif_JX265_002090_0008"
                     /evalue="9.00E-05"
                     /label="PKSI-AT-mM_m2"
                     /locus_tag="JX265_002090"
                     /protein_end="1236"
                     /protein_start="1213"
                     /score="15.6"
                     /tool="antismash"
                     /translation="NRTDFAQPALFALESALWKLWQS"
     CDS_motif       23712..23834
                     /aSTool="nrps_pks_domains"
                     /database="abmotifs"
                     /detection="hmmscan"
                     /domain_id="nrpspksmotif_JX265_002090_0009"
                     /evalue="6.80E-18"
                     /label="PKSI-AT-M_m3"
                     /locus_tag="JX265_002090"
                     /protein_end="1278"
                     /protein_start="1237"
                     /score="56.8"
                     /tool="antismash"
                     /translation="GIQPEAVLGHSVGEVAAAFASGVLDLASACTLVAARGRLMH"
     CDS_motif       24099..24152
                     /aSTool="nrps_pks_domains"
                     /database="abmotifs"
                     /detection="hmmscan"
                     /domain_id="nrpspksmotif_JX265_002090_0010"
                     /evalue="5.00E+01"
                     /label="PKSI-KR_m1"
                     /locus_tag="JX265_002090"
                     /protein_end="1384"
                     /protein_start="1366"
                     /score="-3.2"
                     /tool="antismash"
                     /translation="VARQLSYHKARIAVVSGR"
     CDS_motif       24147..24200
                     /aSTool="nrps_pks_domains"
                     /database="abmotifs"
                     /detection="hmmscan"
                     /domain_id="nrpspksmotif_JX265_002090_0011"
                     /evalue="1.90E+01"
                     /label="NRPS-A_a6"
                     /locus_tag="JX265_002090"
                     /protein_end="1400"
                     /protein_start="1382"
                     /score="-2.0"
                     /tool="antismash"
                     /translation="GRTGRLVTAGQLQDPGYW"
     CDS_motif       24195..24230
                     /aSTool="nrps_pks_domains"
                     /database="abmotifs"
                     /detection="hmmscan"
                     /domain_id="nrpspksmotif_JX265_002090_0012"
                     /evalue="8.40E-04"
                     /label="PKSI-AT-M_m8"
                     /locus_tag="JX265_002090"
                     /protein_end="1410"
                     /protein_start="1398"
                     /score="12.9"
                     /tool="antismash"
                     /translation="YWVQHIVDAVRF"
     aSDomain        25218..25751
                     /ASF="KR domain putatively catalyzing L-configuration
                     product formation"
                     /ASF="catalytic triad S,Y,N found: True"
                     /aSDomain="PKS_KR"
                     /aSTool="nrps_pks_domains"
                     /database="nrpspksdomains.hmm"
                     /detection="hmmscan"
                     /domain_id="nrpspksdomains_JX265_002090_PKS_KR.1"
                     /evalue="2.30E-51"
                     /label="JX265_002090_PKS_KR.1"
                     /locus_tag="JX265_002090"
                     /protein_end="1917"
                     /protein_start="1739"
                     /score="166.2"
                     /specificity="KR activity: active"
                     /specificity="KR stereochemistry: (unknown)"
                     /tool="antismash"
                     /translation="GAVLITGGVGGFGGRVARWLARTHGIRDLVLTSRRGPKTPGADAL
                     VADLARLGAQATVVASDIANVHDTRSIIALFNSDRPLRGVIHAAGVADAGTLATLTAER
                     CATSFNAKVDGAWHLHELTLGVDLDMFVTVSSIAGVLGMPGLGLYAAANAFLDALVHVR
                     RARGLRATSIAYGVL"
     PFAM_domain     25218..25754
                     /aSDomain="KR"
                     /aSTool="clusterhmmer"
                     /database="35.0"
                     /db_xref="PF08659.13"
                     /description="KR domain"
                     /detection="hmmscan"
                     /domain_id="clusterhmmer_JX265_002090_0087"
                     /evalue="1.60E-54"
                     /label="JX265_002090"
                     /locus_tag="JX265_002090"
                     /protein_end="1918"
                     /protein_start="1739"
                     /score="184.7"
                     /tool="antismash"
                     /translation="GAVLITGGVGGFGGRVARWLARTHGIRDLVLTSRRGPKTPGADAL
                     VADLARLGAQATVVASDIANVHDTRSIIALFNSDRPLRGVIHAAGVADAGTLATLTAER
                     CATSFNAKVDGAWHLHELTLGVDLDMFVTVSSIAGVLGMPGLGLYAAANAFLDALVHVR
                     RARGLRATSIAYGVLA"
     CDS_motif       25224..25322
                     /aSTool="nrps_pks_domains"
                     /database="abmotifs"
                     /detection="hmmscan"
                     /domain_id="nrpspksmotif_JX265_002090_0013"
                     /evalue="2.90E-08"
                     /label="PKSI-KR_m1"
                     /locus_tag="JX265_002090"
                     /protein_end="1774"
                     /protein_start="1741"
                     /score="26.4"
                     /tool="antismash"
                     /translation="VLITGGVGGFGGRVARWLARTHGIRDLVLTSRR"
     CDS_motif       25548..25577
                     /aSTool="nrps_pks_domains"
                     /database="abmotifs"
                     /detection="hmmscan"
                     /domain_id="nrpspksmotif_JX265_002090_0014"
                     /evalue="5.60E-03"
                     /label="PKSI-KR_m3"
                     /locus_tag="JX265_002090"
                     /protein_end="1859"
                     /protein_start="1849"
                     /score="10.2"
                     /tool="antismash"
                     /translation="AKVDGAWHLH"
     CDS_motif       25599..25709
                     /aSTool="nrps_pks_domains"
                     /database="abmotifs"
                     /detection="hmmscan"
                     /domain_id="nrpspksmotif_JX265_002090_0015"
                     /evalue="1.30E-16"
                     /label="PKSI-KR_m4"
                     /locus_tag="JX265_002090"
                     /protein_end="1903"
                     /protein_start="1866"
                     /score="53.1"
                     /tool="antismash"
                     /translation="LDMFVTVSSIAGVLGMPGLGLYAAANAFLDALVHVRR"
     aSDomain        26064..26276
                     /ASF="found active site serine: True"
                     /ASF="non-beta-branching ACP"
                     /aSDomain="ACP"
                     /aSTool="nrps_pks_domains"
                     /database="nrpspksdomains.hmm"
                     /detection="hmmscan"
                     /domain_id="nrpspksdomains_JX265_002090_ACP.1"
                     /evalue="1.90E-20"
                     /label="JX265_002090_ACP.1"
                     /locus_tag="JX265_002090"
                     /protein_end="2092"
                     /protein_start="2021"
                     /score="64.9"
                     /tool="antismash"
                     /translation="SVVRDLVAKALGFKSAEDVDVMRSLKDIGIDSLTAILTRNQLATL
                     TGLKLSANIAFVHPNLTALSDFLLSQ"
     PFAM_domain     26067..26267
                     /aSDomain="PP-binding"
                     /aSTool="clusterhmmer"
                     /database="35.0"
                     /db_xref="PF00550.28"
                     /description="Phosphopantetheine attachment site"
                     /detection="hmmscan"
                     /domain_id="clusterhmmer_JX265_002090_0088"
                     /evalue="6.10E-06"
                     /label="JX265_002090"
                     /locus_tag="JX265_002090"
                     /protein_end="2089"
                     /protein_start="2022"
                     /score="26.6"
                     /tool="antismash"
                     /translation="VVRDLVAKALGFKSAEDVDVMRSLKDIGIDSLTAILTRNQLATLT
                     GLKLSANIAFVHPNLTALSDFL"
     aSDomain        26481..27182
                     /aSDomain="TD"
                     /aSTool="nrps_pks_domains"
                     /database="nrpspksdomains.hmm"
                     /detection="hmmscan"
                     /domain_id="nrpspksdomains_JX265_002090_TD.1"
                     /evalue="2.10E-52"
                     /label="JX265_002090_TD.1"
                     /locus_tag="JX265_002090"
                     /protein_end="2394"
                     /protein_start="2160"
                     /score="169.6"
                     /tool="antismash"
                     /translation="VFVTGATGFVGAFMLHQLLEKGITTHCLVRAPDQECAQKRLIGTL
                     EHYECWQADYLRLLNPVVGDMASPLFGLDPQSFNNLADQVDSICHAGGLVDWMRPLDEY
                     VGPNMVSTHEVLRLASRGHRAKAVHLISTVATLPRYLGHNVSENEHEYQYATSKWVAER
                     MADAARWRGARVSVYRLPFVAAAAVTGHFRRDRGDFLHNLIVASLETGSFPSIRGDLSL
                     VLPVDYLSRAVI"
     CDS_motif       26484..26546
                     /aSTool="nrps_pks_domains"
                     /database="abmotifs"
                     /detection="hmmscan"
                     /domain_id="nrpspksmotif_JX265_002090_0016"
                     /evalue="1.10E+01"
                     /label="PKSI-KR_m1"
                     /locus_tag="JX265_002090"
                     /protein_end="2182"
                     /protein_start="2161"
                     /score="-1.2"
                     /tool="antismash"
                     /translation="FVTGATGFVGAFMLHQLLEKG"
     PFAM_domain     26487..27176
                     /aSDomain="NAD_binding_4"
                     /aSTool="clusterhmmer"
                     /database="35.0"
                     /db_xref="PF07993.15"
                     /description="Male sterility protein"
                     /detection="hmmscan"
                     /domain_id="clusterhmmer_JX265_002090_0089"
                     /evalue="7.30E-48"
                     /label="JX265_002090"
                     /locus_tag="JX265_002090"
                     /protein_end="2392"
                     /protein_start="2162"
                     /score="163.1"
                     /tool="antismash"
                     /translation="VTGATGFVGAFMLHQLLEKGITTHCLVRAPDQECAQKRLIGTLEH
                     YECWQADYLRLLNPVVGDMASPLFGLDPQSFNNLADQVDSICHAGGLVDWMRPLDEYVG
                     PNMVSTHEVLRLASRGHRAKAVHLISTVATLPRYLGHNVSENEHEYQYATSKWVAERMA
                     DAARWRGARVSVYRLPFVAAAAVTGHFRRDRGDFLHNLIVASLETGSFPSIRGDLSLVL
                     PVDYLSRA"
     gene            29047..30062
                     /locus_tag="JX265_002091"
     mRNA            join(29047..29710,29770..30062)
                     /locus_tag="JX265_002091"
                     /product="hypothetical protein"
     CDS             join(29047..29710,29770..30062)
                     /codon_start=1
                     /gene_functions="biosynthetic-additional
                     (rule-based-clusters) PhyH"
                     /gene_kind="biosynthetic-additional"
                     /locus_tag="JX265_002091"
                     /product="hypothetical protein"
                     /protein_id="KAI1880470.1"
                     /sec_met_domain="PhyH (E-value: 1.2e-19, bitscore: 66.8,
                     seeds: 39, tool: rule-based-clusters)"
                     /transl_table=1
                     /translation="MDRNEKEEKASAPRLIPPIDGSYHPSRAITKIPATSSLEDILGVL
                     ERDGGVILTDFVSSQTLDKIDEELEPHTKPIANNDSYDNFIGKNTLVIPGLVGKSDTIA
                     NILDTNETIEKLLKVILEERYPAVFEQHTEDLVVDPLLSIAMAFYVRHGSPRQALHRDD
                     MIFSSKHHPDMKINEVDGFSCFLAGTKITRENGGTMVILGSHRWEHDRRGRPDEVSFLE
                     MERGSAFIFLSNLAHGAGYNTIPGEVRKILNLVFCRGTLRQEENQFLCNPRSKVLKMSP
                     KLQTLLGFKKPTGSWLGLVENEDPAKDLAAVYENLLS"
     PFAM_domain     join(29182..29710,29770..29834)
                     /aSDomain="PhyH"
                     /aSTool="clusterhmmer"
                     /database="35.0"
                     /db_xref="PF05721.16"
                     /description="Phytanoyl-CoA dioxygenase (PhyH)"
                     /detection="hmmscan"
                     /domain_id="clusterhmmer_JX265_002091_0090"
                     /evalue="3.50E-18"
                     /label="JX265_002091"
                     /locus_tag="JX265_002091"
                     /protein_end="243"
                     /protein_start="45"
                     /score="66.8"
                     /tool="antismash"
                     /translation="ERDGGVILTDFVSSQTLDKIDEELEPHTKPIANNDSYDNFIGKNT
                     LVIPGLVGKSDTIANILDTNETIEKLLKVILEERYPAVFEQHTEDLVVDPLLSIAMAFY
                     VRHGSPRQALHRDDMIFSSKHHPDMKINEVDGFSCFLAGTKITRENGGTMVILGSHRWE
                     HDRRGRPDEVSFLEMERGSAFIFLSNLAHGAGYNT"
     gene            complement(30565..31529)
                     /locus_tag="JX265_002092"
     mRNA            complement(join(30565..30886,30964..31529))
                     /locus_tag="JX265_002092"
                     /product="hypothetical protein"
     CDS             complement(join(30565..30886,30964..31529))
                     /codon_start=1
                     /locus_tag="JX265_002092"
                     /product="hypothetical protein"
                     /protein_id="KAI1880471.1"
                     /transl_table=1
                     /translation="MISSQLTIVGCGVFGRAIVNGLLSDTSQSYSLSLTHRRPDAAKRL
                     QNDYPNVLITTDNTDVRIWRSPQDLGTKHIVVIATQPRYTGDVCRDIRQAFLAADRTQQ
                     LVVVTVCPGITIKQLESWLPLNTSIVRAMPNTPIAVRQGATGIFPNQCTSSVVASEVQS
                     IFKRMSPVVALLPREDLLDIVASISGSAPAYFFYLLQNLVASGAARGLPIDIGRDLVVQ
                     SCLGAAVLAQTAPKTTLLELLGHVCVPGGSTEKAIQTLDRFKSSMAIQAAVEESWHANC
                     AMSKEALTEMGNIL"
     PFAM_domain     complement(join(30616..30886,30964..30998))
                     /aSDomain="P5CR_dimer"
                     /aSTool="clusterhmmer"
                     /database="35.0"
                     /db_xref="PF14748.9"
                     /description="Pyrroline-5-carboxylate reductase
                     dimerisation"
                     /detection="hmmscan"
                     /domain_id="clusterhmmer_JX265_002092_0092"
                     /evalue="1.70E-21"
                     /label="JX265_002092"
                     /locus_tag="JX265_002092"
                     /protein_end="279"
                     /protein_start="177"
                     /score="76.6"
                     /tool="antismash"
                     /translation="EDLLDIVASISGSAPAYFFYLLQNLVASGAARGLPIDIGRDLVVQ
                     SCLGAAVLAQTAPKTTLLELLGHVCVPGGSTEKAIQTLDRFKSSMAIQAAVEESWHA"
     PFAM_domain     complement(31233..31514)
                     /aSDomain="F420_oxidored"
                     /aSTool="clusterhmmer"
                     /database="35.0"
                     /db_xref="PF03807.20"
                     /description="NADP oxidoreductase coenzyme F420-dependent"
                     /detection="hmmscan"
                     /domain_id="clusterhmmer_JX265_002092_0091"
                     /evalue="3.10E-05"
                     /label="JX265_002092"
                     /locus_tag="JX265_002092"
                     /protein_end="99"
                     /protein_start="5"
                     /score="24.7"
                     /tool="antismash"
                     /translation="LTIVGCGVFGRAIVNGLLSDTSQSYSLSLTHRRPDAAKRLQNDYP
                     NVLITTDNTDVRIWRSPQDLGTKHIVVIATQPRYTGDVCRDIRQAFLAA"
     gene            32882..34014
                     /locus_tag="JX265_002093"
     mRNA            join(32882..32986,33037..33275,33332..33687,33746..34014)
                     /locus_tag="JX265_002093"
                     /product="hypothetical protein"
     CDS             join(32882..32986,33037..33275,33332..33687,33746..34014)
                     /codon_start=1
                     /locus_tag="JX265_002093"
                     /product="hypothetical protein"
                     /protein_id="KAI1880472.1"
                     /transl_table=1
                     /translation="MAIVAVAGGTGGVGRTVLDAITKSGEHQAIVISRTVASAIAPSEP
                     RRFAVDYNNVEQMKNIFQDNNVEVVVSALLLADEDVAQSQINLIKAAAQSGTVTKFIPS
                     EYYIDFHAPIPGSDLFTNFQIEAEEELSRHPELTWTLIRVGIFLDHLTMPYNPKKTYIS
                     PFWAFVDVDHEQCVFPGDGSQSLVLTHSTDLAAYIERLIGLPAKDWPRESLIASNRLQV
                     KDLETLIKKVTGKNFEVTYDSIESIHKGRITPLPSNQAVFKDPVKGELLHQVEIQVMLS
                     MLSNAHELPGKDLAQVFPNVQKTEIEDFLRAGWKLKEGKMA"
     PFAM_domain     join(32891..32986,33037..33275,33332..33687,33746..33768)
                     /aSDomain="NmrA"
                     /aSTool="clusterhmmer"
                     /database="35.0"
                     /db_xref="PF05368.16"
                     /description="NmrA-like family"
                     /detection="hmmscan"
                     /domain_id="clusterhmmer_JX265_002093_0093"
                     /evalue="4.20E-13"
                     /label="JX265_002093"
                     /locus_tag="JX265_002093"
                     /protein_end="241"
                     /protein_start="3"
                     /score="49.5"
                     /tool="antismash"
                     /translation="VAVAGGTGGVGRTVLDAITKSGEHQAIVISRTVASAIAPSEPRRF
                     AVDYNNVEQMKNIFQDNNVEVVVSALLLADEDVAQSQINLIKAAAQSGTVTKFIPSEYY
                     IDFHAPIPGSDLFTNFQIEAEEELSRHPELTWTLIRVGIFLDHLTMPYNPKKTYISPFW
                     AFVDVDHEQCVFPGDGSQSLVLTHSTDLAAYIERLIGLPAKDWPRESLIASNRLQVKDL
                     ETLIKKVTGKNFEVTY"
     gene            34496..35489
                     /locus_tag="JX265_002094"
     mRNA            join(34496..35126,35200..35489)
                     /locus_tag="JX265_002094"
                     /product="hypothetical protein"
     CDS             join(34496..35126,35200..35489)
                     /codon_start=1
                     /gene_functions="biosynthetic-additional
                     (rule-based-clusters) PhyH"
                     /gene_kind="biosynthetic-additional"
                     /locus_tag="JX265_002094"
                     /product="hypothetical protein"
                     /protein_id="KAI1880473.1"
                     /sec_met_domain="PhyH (E-value: 1.1e-22, bitscore: 76.7,
                     seeds: 39, tool: rule-based-clusters)"
                     /transl_table=1
                     /translation="MSEFPPPIDPSYVPSVSLTRVHATTSIEDLIAVLERDGALILTDV
                     VSSQDISAINDELEPYIQKAQAETHAAYDLIPRQTVMVPGVVGKSPTMARIAELEVIDK
                     LRTSILQKKCTATWEDRIEEFTIGPLLNSSLTYHISYGGPRQRLHRDDMIHGIYHSAEY
                     DLANETMLGFMIAGSKTTRGNGATMAIPGSHKWDHARAPRTDEVCFAEMEPGSAFVFLG
                     TVYHGAGNNSVPGQVRKLFGLFFIQGTLRPEENQFLAIPRSKVLGMSENMLSILGYKKP
                     DTWLGIVNNGDPAENLEEVLHTANC"
     PFAM_domain     join(34598..35126,35200..35264)
                     /aSDomain="PhyH"
                     /aSTool="clusterhmmer"
                     /database="35.0"
                     /db_xref="PF05721.16"
                     /description="Phytanoyl-CoA dioxygenase (PhyH)"
                     /detection="hmmscan"
                     /domain_id="clusterhmmer_JX265_002094_0094"
                     /evalue="3.20E-21"
                     /label="JX265_002094"
                     /locus_tag="JX265_002094"
                     /protein_end="232"
                     /protein_start="34"
                     /score="76.7"
                     /tool="antismash"
                     /translation="ERDGALILTDVVSSQDISAINDELEPYIQKAQAETHAAYDLIPRQ
                     TVMVPGVVGKSPTMARIAELEVIDKLRTSILQKKCTATWEDRIEEFTIGPLLNSSLTYH
                     ISYGGPRQRLHRDDMIHGIYHSAEYDLANETMLGFMIAGSKTTRGNGATMAIPGSHKWD
                     HARAPRTDEVCFAEMEPGSAFVFLGTVYHGAGNNS"
     gene            complement(36260..37777)
                     /locus_tag="JX265_002095"
     mRNA            complement(join(36260..36605,36672..36831,36884..37087,
                     37140..37513,37584..37777))
                     /locus_tag="JX265_002095"
                     /product="hypothetical protein"
     CDS             complement(join(36260..36605,36672..36831,36884..37087,
                     37140..37513,37584..37777))
                     /codon_start=1
                     /gene_functions="transport (smcogs) SMCOG1137:Major
                     facilitator superfamily MFS 1 (Score: 233.8; E-value:
                     4.7e-71)"
                     /gene_kind="transport"
                     /locus_tag="JX265_002095"
                     /product="hypothetical protein"
                     /protein_id="KAI1880474.1"
                     /transl_table=1
                     /translation="MEGKNRTSNAVDGRYSIPKEDGSTQPAVINVNEQKQDAAGELQMD
                     HGLRAWLQVLGCWILFANTWGLSNSFGVFQAYYTTTLLPDTSPSAVAWIGSIQIFLMML
                     IGVCAGWLLDAGYLQFILICGTALTSLGLFMLSLCTQYWQILLAQAFCVGTGSGLLGLT
                     SVAVIPLYFQKKRMVATGIAATGSSLAGIVYPIMERRLLVSIGFPWAVRIFAFVVTTLL
                     LICLAIMRLRPNLKRRGALFRLKHFRDTPYVAFCIAFALMIGSVYVPFFFVDAYAIRLG
                     VDPDTSFYVLSMMNAASLFGRLVPNWLADKFAHDLPGLIIVSMVYGFVSGGMVSLPPAT
                     IANLTEELSEYGTRMGMGYTIASIGALIGNPIGGAAQKFQGDSTADVQREFQGTWIFAG
                     GFMLAAVTAMAISKYLKFGSVLRGKC"
     PFAM_domain     complement(join(36599..36605,36672..36831,36884..37087,
                     37140..37513,37584..37615))
                     /aSDomain="MFS_1"
                     /aSTool="clusterhmmer"
                     /database="35.0"
                     /db_xref="PF07690.19"
                     /db_xref="GO:0022857"
                     /db_xref="GO:0055085"
                     /description="Major Facilitator Superfamily"
                     /detection="hmmscan"
                     /domain_id="clusterhmmer_JX265_002095_0095"
                     /evalue="5.00E-18"
                     /gene_ontologies="GO:0022857: transmembrane transporter
                     activity"
                     /gene_ontologies="GO:0055085: transmembrane transport"
                     /label="JX265_002095"
                     /locus_tag="JX265_002095"
                     /protein_end="313"
                     /protein_start="54"
                     /score="65.3"
                     /tool="antismash"
                     /translation="LGCWILFANTWGLSNSFGVFQAYYTTTLLPDTSPSAVAWIGSIQI
                     FLMMLIGVCAGWLLDAGYLQFILICGTALTSLGLFMLSLCTQYWQILLAQAFCVGTGSG
                     LLGLTSVAVIPLYFQKKRMVATGIAATGSSLAGIVYPIMERRLLVSIGFPWAVRIFAFV
                     VTTLLLICLAIMRLRPNLKRRGALFRLKHFRDTPYVAFCIAFALMIGSVYVPFFFVDAY
                     AIRLGVDPDTSFYVLSMMNAASLFGRLVPNWLADKFA"
     gene            38901..40422
                     /locus_tag="JX265_002096"
     mRNA            join(38901..39077,39145..40422)
                     /locus_tag="JX265_002096"
                     /product="hypothetical protein"
     CDS             join(38901..39077,39145..40422)
                     /NRPS_PKS="Domain: Aminotran_1_2 (52-408). E-value:
                     1.5e-75. Score: 246.4. Matches aSDomain:
                     nrpspksdomains_JX265_002096_Aminotran_1_2.1"
                     /codon_start=1
                     /gene_functions="biosynthetic-additional
                     (rule-based-clusters) Aminotran_1_2"
                     /gene_functions="biosynthetic-additional (smcogs)
                     SMCOG1109:8-amino-7-oxononanoate synthase (Score: 339.7;
                     E-value: 3.6e-103)"
                     /gene_kind="biosynthetic-additional"
                     /locus_tag="JX265_002096"
                     /product="hypothetical protein"
                     /protein_id="KAI1880475.1"
                     /sec_met_domain="Aminotran_1_2 (E-value: 1.8e-74, bitscore:
                     246.4, seeds: 48, tool: rule-based-clusters)"
                     /transl_table=1
                     /translation="MINEPVRFPYEAQYSSVIESKKRDQSYRYFRNVNRLAREFPLAHS
                     AEGKSINVWCTNDYLGMGGNPEVLQAMHAALDKYGACSGGSRNISGHNQFAVSLEKALA
                     KLHRKEAALYFSSGYNANDCALTVLGQQLPGCVFLSDASNHSSIIEGIRHSGARKSVWR
                     HNDLVDLESKLAAIPLGTPKVVCFESIYSMCGTVAPIAEVCDLAERYGALTFLDEVHAV
                     GLYGPHGAGVSEHLDFDAHVSGSASSERTVLSRIDIISGALGKGFGTMGGYVAGSKDLV
                     DMIRSLSRGFIFTTAAGPATMAGAEAAINFQRHNPQDRIQLQRNTRLVKQRLLEHKLPV
                     LPNASHIIPLMVGDAARCKMAADRLYDDYGIYVQPINSPSVPVGQERLRISPTAAHTKE
                     HQDILVSALAKIWDQLGLRRLDDWAKDERGQAVEGWETSGLDAAVWGNEQLGLAASTPN
                     QHGEGFMAQHLAAERFVLEDSLLASK"
     aSDomain        join(38925..39077,39145..40221)
                     /aSDomain="TIGR01821"
                     /aSTool="tigrfam"
                     /description="5aminolev_synth: 5-aminolevulinic acid
                     synthase"
                     /detection="hmmscan"
                     /domain_id="TIGRFam_JX265_002096_0004"
                     /evalue="1.30E-165"
                     /identifier="TIGR01821"
                     /label="JX265_002096"
                     /locus_tag="JX265_002096"
                     /protein_end="418"
                     /protein_start="8"
                     /score="549.1"
                     /tool="antismash"
                     /translation="PYEAQYSSVIESKKRDQSYRYFRNVNRLAREFPLAHSAEGKSINV
                     WCTNDYLGMGGNPEVLQAMHAALDKYGACSGGSRNISGHNQFAVSLEKALAKLHRKEAA
                     LYFSSGYNANDCALTVLGQQLPGCVFLSDASNHSSIIEGIRHSGARKSVWRHNDLVDLE
                     SKLAAIPLGTPKVVCFESIYSMCGTVAPIAEVCDLAERYGALTFLDEVHAVGLYGPHGA
                     GVSEHLDFDAHVSGSASSERTVLSRIDIISGALGKGFGTMGGYVAGSKDLVDMIRSLSR
                     GFIFTTAAGPATMAGAEAAINFQRHNPQDRIQLQRNTRLVKQRLLEHKLPVLPNASHII
                     PLMVGDAARCKMAADRLYDDYGIYVQPINSPSVPVGQERLRISPTAAHTKEHQDILVSA
                     LAKIWDQLGLR"
     aSDomain        join(39057..39077,39145..40191)
                     /aSDomain="Aminotran_1_2"
                     /aSTool="nrps_pks_domains"
                     /database="nrpspksdomains.hmm"
                     /detection="hmmscan"
                     /domain_id="nrpspksdomains_JX265_002096_Aminotran_1_2.1"
                     /evalue="1.50E-75"
                     /label="JX265_002096_Aminotran_1_2.1"
                     /locus_tag="JX265_002096"
                     /protein_end="408"
                     /protein_start="52"
                     /score="246.4"
                     /tool="antismash"
                     /translation="VWCTNDYLGMGGNPEVLQAMHAALDKYGACSGGSRNISGHNQFAV
                     SLEKALAKLHRKEAALYFSSGYNANDCALTVLGQQLPGCVFLSDASNHSSIIEGIRHSG
                     ARKSVWRHNDLVDLESKLAAIPLGTPKVVCFESIYSMCGTVAPIAEVCDLAERYGALTF
                     LDEVHAVGLYGPHGAGVSEHLDFDAHVSGSASSERTVLSRIDIISGALGKGFGTMGGYV
                     AGSKDLVDMIRSLSRGFIFTTAAGPATMAGAEAAINFQRHNPQDRIQLQRNTRLVKQRL
                     LEHKLPVLPNASHIIPLMVGDAARCKMAADRLYDDYGIYVQPINSPSVPVGQERLRISP
                     TAAHTKEHQDILVSAL"
     PFAM_domain     join(39057..39077,39145..40191)
                     /aSDomain="Aminotran_1_2"
                     /aSTool="clusterhmmer"
                     /database="35.0"
                     /db_xref="PF00155.24"
                     /db_xref="GO:0009058"
                     /db_xref="GO:0030170"
                     /description="Aminotransferase class I and II"
                     /detection="hmmscan"
                     /domain_id="clusterhmmer_JX265_002096_0096"
                     /evalue="5.20E-73"
                     /gene_ontologies="GO:0009058: biosynthetic process"
                     /gene_ontologies="GO:0030170: pyridoxal phosphate binding"
                     /label="JX265_002096"
                     /locus_tag="JX265_002096"
                     /protein_end="408"
                     /protein_start="52"
                     /score="246.4"
                     /tool="antismash"
                     /translation="VWCTNDYLGMGGNPEVLQAMHAALDKYGACSGGSRNISGHNQFAV
                     SLEKALAKLHRKEAALYFSSGYNANDCALTVLGQQLPGCVFLSDASNHSSIIEGIRHSG
                     ARKSVWRHNDLVDLESKLAAIPLGTPKVVCFESIYSMCGTVAPIAEVCDLAERYGALTF
                     LDEVHAVGLYGPHGAGVSEHLDFDAHVSGSASSERTVLSRIDIISGALGKGFGTMGGYV
                     AGSKDLVDMIRSLSRGFIFTTAAGPATMAGAEAAINFQRHNPQDRIQLQRNTRLVKQRL
                     LEHKLPVLPNASHIIPLMVGDAARCKMAADRLYDDYGIYVQPINSPSVPVGQERLRISP
                     TAAHTKEHQDILVSAL"
     gene            complement(45202..47355)
                     /locus_tag="JX265_002097"
     mRNA            complement(join(45202..45683,45746..47033,47110..47355))
                     /locus_tag="JX265_002097"
                     /product="hypothetical protein"
     CDS             complement(join(45202..45683,45746..47033,47110..47355))
                     /codon_start=1
                     /locus_tag="JX265_002097"
                     /product="hypothetical protein"
                     /protein_id="KAI1880476.1"
                     /transl_table=1
                     /translation="MRVTLLWLYGSGQFFNTLARSIAKDSFVVRRQNTDAQVLASNEKT
                     GACMYYFGQGSARPNWDKGGKSCIKYCADHGGSGFSMCDYSPYNDVDFTKQPLTVATLK
                     DEEGYIYVPCKCKCNDPTIEGLTENIFDIVAEGLSKLDNILCAAMLSALQAIVEVGIFA
                     IPGGAELQGARALVQGAKTFTENGLEASSFFGNWIGDACGVPDYSFDLMTMFTTLVAGP
                     DSIGTSVGCKIPKGKGTCKPPPKVPDKPKPTLTKPTVTKPTVTKPTVTQATTQQTTAKT
                     TTATTTYSTAACKRAVGDVTQKDKGKNYNVFVSTECNQQGSTVTHEFKITSLSYSANAK
                     PTLINATCKKEWSQACYHYSSAISVQPAWKTLTCPPEAAVTEKPRFHSPAVGKWKARHP
                     KKNKKVDLGWWDKTGAAGSKLIEYQQECQVDEFPPMYLLSKTDTAIKQGGSDNTGQLVR
                     LLPDKENGNAANGMWAGICFRTPMLDSMTAKEVVARAKDTKKNFGYKKNVVNPTSTEYT
                     VGITVDVRPEFTIAKWEHETTPPKSKDDGLSENPCWPKVRAKDDPGYTVQHFAQHYIKN
                     PSLLTKYDYKKAWVKGTNGSKRALLWSDENGGPEMSVVGDNDDLEYLNGTLTDSDQSKR
                     DISWSDPDEDYDAGFPGDDDLNNFNAATLGYDPFSR"
ORIGIN
        1 acagcgtcat cgtggtcgcg gcccgccagg tgcgcgtgca cgagtgcgac aacgtcgata
       61 tctacctgca ctgtgggagc cacccgatca tcgaggactg caagggcatg cggttcgcgt
      121 cgctgcccga ggcttatgtg agtatttctc tcggccgagg gctgcccatc tggccgaatt
      181 atgactactg atactaatgg tccgggcagg ctgtcaagac ccaggaggct ggcaagaacc
      241 agtgggatca ggtcgacgac ttcaagtggc tcaagacgga gccgtcaccg aactggtccg
      301 tattgcccga ggagaagaaa ctccccgagg aagtgtggac aaaggacatc tgtgggaacc
      361 cgagcatgag gacggacgat atcctgcgga aggttggagt tttgagctga attcgtataa
      421 ctacatagcg tgggttgtga catagggaac actgtccgtg ggcggaacat aatgttttat
      481 ggtgtcataa aaggtagttc atcgttcttg atttctctaa taccaactgg tgcttacagc
      541 aacgttgcca gagccttctg gtaatgcttc ctgtctcaaa atctgtaatc atgtgcaaca
      601 gagcgcccac ccttgcttgt ccacaatcaa gaatgccatg ctggccagac tcctctcact
      661 atgccaattc tctggtcatc gatatgacgg tgttgtcgag gagattactt acgccccgcg
      721 gagacacttt gaccttcctc gtcgtcagac gacgcctttc gggatcatct tgtttcatat
      781 ctgggtgaat tccttctgtg tgctgtcccg gtccgttctc atcgtcaagg caaccagaaa
      841 catctggtga gttctgggct tctaaagaga atggggtctc tgtctcgtgt cgttccaatg
      901 gtgcactgct gccctcagaa ccaggggact cttcagccag gtctccggca gtgggtattg
      961 caggtggaac aggacgctgt gatcgaatgg gcagctcttg tacctactaa gcctgatcct
     1021 gctctctacc gctgttcaca tggccgccgt ccccaccatc gccaaccagg gacccctcct
     1081 gcgacgagcc gggcgtcaag ataacctccc ctcctctcgc cgcggcgggc ccggatgtat
     1141 cgctgttact gctgctgctt cgttgcgaga tcgagtccta ctccctcatg cgctcggcga
     1201 agcgctcgcc agtggcaacg aggctggcga tctgggcgcg ctgggcggcg atgcggcgtt
     1261 cgagctcagc gacctcgcgc tcctggtccg ccgtcgtctt gtgcatgtcg ggcagcgcga
     1321 gcacggccgc cttggccgcc gccagcttgt gtcgcaggtg gtccgtggcg gcggggaagt
     1381 cgcgcagcgc gatctcctgc tcgccgccgc cgccgctgcc accctgtgac gccgaggacg
     1441 acgggcctgg ccccccggcg gcgggcgtcg gggccgcggc tgggagcggg gtcgtgccgg
     1501 agcgaggcgc ttgctgcgat cccggttgcg aggtcgggag cacggtcggg gcgcgcaggc
     1561 gggacaggag cgaggagagc tcggtgatca cgtcgagctg gtcgggggag aggccctcgg
     1621 ggagggtaag agcccgtggc tgctgctttt ggtctgccat ggcgcgtggt tttctggcgc
     1681 gggagggatg gagtcgtgat atgtcggcct gtggatggat gcgtgctatg ctcaacagtg
     1741 tgatgtagtt gtagctgcga aagggcagag ctgccaaggg agggagctcg aacccgtcgg
     1801 atgtcttgcg cagtctggat ggaagggagg atcaaaaaga caagtgcgca ggttagcagc
     1861 agaacgcgcc tctcattgcg cgacgaactc aaaatgcaca gaagacgccg gcccaaggtt
     1921 tgcgaggtgc cggcgtacct tgcagcctcg aagggttccc gaacgttcag ccttgcatgc
     1981 gatggtagtg cgtaggtgga tggactgatg gatggatacg ccgtagtctg gcagtcggcg
     2041 cgacccgcga atgataagcc ggtcaatcag taactactgt aactagcacc agggcgcaaa
     2101 gaaatatcaa tacacagcta gctgtaaacg gtaaatagcc ggtatgatga gctctgggct
     2161 gacatcgtgg tgccgcgtgc actatggagt ttttcgctgt ctctgaaact gccagaaccg
     2221 tttatagtta ttacagagaa caagtatgct tggctacgac gggatatgtc gcaaggtgaa
     2281 actgcttcct ttccaccatg gacttgcgca acatgtactt ggaagttcac atcaaccaca
     2341 gcagcagaac caaatatcct gactgagact gggctccgca gagttgaatg cagcgctctg
     2401 agggctctat gcaagttgag agtatggggc tctttgaaac tatactccag atactccctg
     2461 cggatcgtgt tgatcctctg tttctgaatc gattggcgat gctcgtgtat cgtgatgctc
     2521 gaacggagct ggtctcctac tctaaccagc tagaccggag aatcgcccgg aacaaaccaa
     2581 tgttcatctg acgtcaaatt ctcgagtcgc tgcaacccca ccaacccacc attagtctcg
     2641 tttcctgggt ggaaggttta aaacatctca acaaagcccg tccggaactg cttgaccacc
     2701 cactaaatca cgcatctcga gagtatatcg aggcgctgct tgttcctatt cagactccta
     2761 tacccatccc cctagcacat cctcgcttgc tagacctgtc cctgcagcat catggccaag
     2821 acggagcaga aagcatgcct gagtacgttg tccatccctc ctccgtctgc ccctccattc
     2881 gccccggcca cgcccggtcc agtccctccc cctaaagata ccccgttggc cgcgagggcc
     2941 aggaacaacg tcctagtcgc agacgacggc ggcgtcgatg gacatcaggg ttctcctcct
     3001 gctcccgccc ctgcgtcctc ctcgtcctcc tccaagcggc cggactactt tgtcaccgcg
     3061 gcctacatcc tcatctactt ccaagtcggc tggctgatac tgatgcttct tcgcatgtac
     3121 agtcgtcatt gatggctggg gtatcccctc caaggactcg cccgccaacg gcgatgccat
     3181 caccaacgcc aacacccccg tcatggacga gctgtccaag agcgccaccg gcttcacgga
     3241 gctcgaggcc tcgtcgctcg ccgtcggtct gcccgagggc ctcatgggca actccgaggt
     3301 cggccacttg aacattggcg ccggccgtgt cgtatggcag gacgttgtgc gcatcgacca
     3361 gaccatcaag aagggcgaac ttgcacagaa cgatgtcatc aagaagacta tcgacgcggc
     3421 caagaacggc aacggcagac tacacttgtg cggtctcgtc tcccacggcg gtgtggtacg
     3481 tgctacccca ggttcacctc ggtctttcta tctgctaaac atcacgtagc actcgaagca
     3541 ggagcacctc tacgcccttc tgaaggccgc caaggacgct ggcatcccca aggtcttcat
     3601 ccacttcttc ggtgacggcc gtgacaccga ccccaagtct ggcgctggct acatggagga
     3661 gttggtcgga aagaccaagg agatcggcat tggtcagatc gcaaccgttg tcggacgata
     3721 ctacgccatg gaccgcgata agcgctggga gagagtcgag ctcgccctga aggggctggt
     3781 gctcggtgag ggcgaggaga gctcggaccc ggtcaagacg gtcaaggagc gctacgagaa
     3841 gggcgagaac gacgagttct tgaagcccat cattgtgggt ggaaaggacg cccgtatcca
     3901 ggacggagac gaggtcttct tcttcaacta ccgatccgac cgtgtacgcc agatcacgca
     3961 gctgctggga ggcgtcgacc gctcgccgcg acccgacttc ccctacccca agatcaacct
     4021 cgtcaccatg acccagtaca agctggacta ccccttcgag attgccttca agccgcagca
     4081 catgggtaac gtgttggccg agtggctggg caagcaggag gtcgaacagg tgcacgttgc
     4141 cgagacggag aagtacgccc acgtcacctt cttcttcaac ggcggcgtcg agaaggcttt
     4201 tgccctcgag acccgtgatg agtcgcagga cctggtgccc tccaacaaga gcgtcgccac
     4261 ctacgacaag gcgcccgaga tgagcgcggc cggcgtcggc aagcaggtgg tcaagcgcct
     4321 ggcggagcag aagttcccct tcgtcatgaa caactttgcg ccgcccgaca tggtcggcca
     4381 cacaggtgtc tacgaggctg cgatcgtggg ctgtgaggct accgacaagg ccattggcga
     4441 gatctacgag ggatgcaaga aggagggcta catcctgttc atcacggcgg accacggaaa
     4501 cgccgaggag atgaagttcc ccgacggcaa gcccaagacg tcgcacacga ccaacaaggt
     4561 ccccttcatc atggccaacg cccccgaggg ctggagcctg aagaagggcg acgagggcgt
     4621 tctgggcgac gttgccccca ccatcctcgc ggccatgggt ctgccccagc ccgaggagat
     4681 gactggctcg agcttgctgg tcaaggcgta gacatagcaa tctcagaccc tggcgtgcaa
     4741 tctgcaagca gaggtagagg aaacaatttg gttaaggcgc tggggaatgg gcgccgtggg
     4801 acttctcggt tatgcgaaac ggaacggaac gagactaagg gatggaaagg ggtggttgaa
     4861 aatagactca cgagaccacg atagaggaac tatacgtagt agagagacac agaggcaaat
     4921 gaaatatcag atacatgacg aagcatgaac cagggaaaac cagatctcgt gtctgctggt
     4981 cctcgattgc aactaccagc aagcagctcc ttgagctagt cgaaaccagg gcgattctgc
     5041 cttattattc tcatgcctca acttgggggt tgctccagag cagaataggc ctggagcccc
     5101 tggacatgca tcgcacacca gctgagtacg tacctggaca gtcgtcggcg gccggatcaa
     5161 acgttctgcc gataagacgg cgagctagcc cgcgttgggt ctagcggcgc gccagcccac
     5221 gcactggggg cacattcaca aatgcccaaa ccaaatcttc gacttcaaac cgccccgcca
     5281 tcgattttga agcccgtgaa agcccgcgtc cacgtccacc cccccaagac agagaccacc
     5341 acacagccca agatggacgg cgaggacccc aaggagagac cccaggacat cacggccatc
     5401 atcaccggcc tcgagcgcta caacccggag gctgtcgtct acctcgagaa ctacctgaag
     5461 gagcagtgcg agaaccgatt ccacgatggc agcgccaacc ggaccctgct gaagctgtga
     5521 gtcctctccc tgcctcacgc tccccccgcc gacgtcgctg ctgtgatgat cgcatgtaaa
     5581 cgtttcctat tacctgacct ggggccgcgc cggttcccct gaagtctcac cattagatgc
     5641 gtctgatctt gttgctttgc cggcaagtca ttggtgctta catcggttca caatgtacgc
     5701 cgccgcttgc ttggaaccga cctgctgacc tcccctcctc ccacctaggt accagctcaa
     5761 cccggaccgc ctgcagaacg atgtcgtcac caacgtgctc gtcaaggccc tgacctgctt
     5821 cccctcgccc cagttctcgc tcgccctgca cctcatctcc ccctcggtac ttgcgcccaa
     5881 ctcgcgcaac gacctgcccg aggccattgg ccacctgcgc gagctcaaca accagctcga
     5941 gggtgcccag tacgcccgct tctgggccac catcgacagt gacgacctgt acgccgacct
     6001 gattgccgac atcaacggct tcgaggagct catccgcatc cgcattgcca cccttgtgag
     6061 ccacgcctcg cgggaggtcg acatcaacgt acttgccggc tggttgggcc tggacgaggg
     6121 tgccgcgcgg aagtttgtta ccgacaacgc tggctggaag gtggagggtg acgtcgtcaa
     6181 ggtgccccgc aacgccgaga acgaggcgaa gaagaccgag gtgcgcgagg acgtcaacgt
     6241 cgacatgttc tcgaggatcg tgcgcagagc ctgggaagag acggcatgag gcacagggct
     6301 cgcgcctttg agttgacgga aagcatggga caggggctac gcgtcatgcg tacggggaag
     6361 atgctatcca cacggacggc ctgctttatg agacccaaaa ttcggcgttc aggggggtag
     6421 ttctacggtc acgacaaatc atgctgcata ttttttttcg ccatctggat tgttacgaag
     6481 cgacactgga cggacttttg tttctctgtc ttcccctgcc tgcatgatac ctgactgacc
     6541 ggctgccttg acctgcgcgt gcgtgaattt tgcgagccgc gagcatatgc cgatcgctgc
     6601 tcgtggcact cggtgtgttt gatgcataat caagcgaaat gcccgatgta gggttcgggg
     6661 acggcgagtt gacgattcgg agcagcggcg gggggagcag cgtatatatg tatgccagca
     6721 attaccgctc ctcggcttgc atctggggat agcctcctgg aagtcaaaac cacgggagat
     6781 gaatatactt tcgtgcctac atataattgc gaccaatcaa gtcgtttggc cgccgcaccg
     6841 gctcttaatc tcgtttccaa aattggttgt ggccacgggc tccagacccc tgctgaggct
     6901 cggttttccc cgttttatcc cccccactag acagacgctg ccaggctgga atcaatctca
     6961 cggcagaacc aaccattgca tgttcgtatg taccgtgtgc gcggcaaagg tggcctctta
     7021 tgggctctac tgtgcagaag gtgtcgctga agggctttgg ctttgggtac caagccagac
     7081 gggcaggttt gcgaggctag ttcgatgtat gccataattg gtgcattgtg cgtttcttgt
     7141 caaccccacg tgggctagct tgaccgggcc ttgatgtact acgtacccgc agaattgatt
     7201 catggctatg ctcgtctagc tgtgtccgat cacaatcttg cgactctcgc cttgcccacc
     7261 gcaggcccgt gcagggacag aaatcagaaa aagacggcga cgcgggcaaa ggcggattga
     7321 aaaattctca aacgttacgg cgcgatgaaa cggaccccac atggcaggcc aatgggctat
     7381 atccaagggg cgtcctcaac attatcagat cgctatccac tctctccgcg aggggggccc
     7441 aggcgagatg atctgcgcag ggaagcgcta aagcgttgag agctttctga cgggtttccc
     7501 atgtgacatt cgtcgaaaag tcgtgtcgta gtcgataacg gacggggggg gacgactgaa
     7561 gacacgtctt tcccaagggg accctaggtg cccaaggtac atacgcgcgg tcgggggagc
     7621 gagtcggcta gtttttccag acgcctccaa cctgactaag gcgtcgcctc cccgtaccag
     7681 caataagtta tggtgagagc acgggcagct agcacatgca cgcaagagtc aatcttgttc
     7741 ccacggctta tcattttttt tccacctttt ctagaaagta gagcgccaag cccctcaaca
     7801 ggagctctac tgcggtctag caaggatggc gaaccgagtc cgcaaggata ggggtctcgt
     7861 acctctcctc tcctcccagg gggcggcggg ccctgtgcct ggtactgagg taccggtaaa
     7921 tccaaaccgc acagaaataa ggaccctgaa atctagacca gacccttagc ccaccccggg
     7981 tatcgaatgg aggcttaccc gaggggaagg gggccctcgg agacgaataa aaccaggcct
     8041 aatcacgctc cctctcgagg acgggattcc acgcgctctc acacgtctgg ccctgggatc
     8101 agacttggac agctttcctt cacaatggcg gccatcacta ccacagccac tgagacgacg
     8161 accatcaagg ccagaggtgc tgaacaggta tggcctcaca cgaagaacac cctggcgttc
     8221 gtcccttgcg tgctttgctc gtgctaattc gctcacgcag tctctcgagc ccgtctaccc
     8281 ggatgtcaac accatccgca aggccatccc ggcccactgc ttccagccct cggccctgag
     8341 gtcgctgtcg tacgtcttcc gggacctgtg cctggccgct ggactcggct acgcggcgct
     8401 gacctacatc ccggcgctcg acaatgtcta ctaccgcgcc gccgcctggg ccgcctacgg
     8461 cttcgcccag ggcctggtcg gcaccggcat ctggatcctg gcccacgagt gcggccacgg
     8521 cgccttctcc ctgcaccgca gcctcaacga cgtcgtcggc tgggtcctgc acagcctgct
     8581 gatggtgccc tacttctcgt ggaagttcag tcacgcccgc caccacatgt acaccggcca
     8641 catggagcgc gacatggcct tcgtgcccgc caccaaggag atccacgagc acaaggtcgc
     8701 ccgcctgtca tggctgggca tcgacccgga gatggttgag gacgccccca tcgtcaactt
     8761 cgtcaagctc atggcccacc agctcttcgc ctggcagacg tacctgctgt tcaacatctc
     8821 ggccggcccc aagtcgctgc agcgcaaggg cgcctggtgg cgcctgagcc acttcgagcc
     8881 caccggcgcc gtcttccggc cccaggaggc cctgtacgtg ctcatcaccg acattggttt
     8941 ggcactcgtc ggttacgccc tgtacgccgc cgcccagcaa atcggtggct ggaccacctt
     9001 cctgctgtac ggtgtcccct acttctgggt ccaccactgg ctcatcgcca tcacctacct
     9061 ccaccacaac caccccgacg tcaagcactt cgacgccgag ggctggacct ttgtcaaggg
     9121 cgctctggcc accatcgacc gtgactttgg ctggattgac cgccacctgt tccacggcat
     9181 catcggcacc cacgtcgtgc accacctgtt tgcgtaagtt caaagttgcc agacaagaat
     9241 tctccgtggc atcgtcgcta actcgtatcc tgcagtcgta tccccttcta ctacgccgag
     9301 gaggccaccg aggctatcaa gcccgtcgtc ggcgacctgt accaccgcga cgagcgctcc
     9361 ttctacggcc agctgtggtc cgtcttcaac aactgcaagt acgtagagaa ggaccctaag
     9421 atgccgggcg tcatgcgatg gcacaagggt gcctaaagaa ggggcattgc agatgaggga
     9481 aaagtctcgc cgcccgggct gtcatcttga gagatagatg aagccacacc tcctattcat
     9541 catgttattt gttcatagac cgcatagaac gggggatata gacggatccg gggagacagg
     9601 gagcagccag agatggagct ggtgtgacga gcgtggcttg catagactag acctttttag
     9661 acgcgccagc tagatcaaga taccaaaacg tttgtggtaa aagcaaaaac tctggcacca
     9721 atgagcagcg ctcgagtgcg aatgcattga ggatggtgat gattgccatg gcggcttctc
     9781 tgccgtctct tcggcgactg gatggccagc cccgcatgct gagacggtgt gtcaccagtc
     9841 agtgtgcaag ttcttgaaat actgtgacac taccgctgag gttctggtct tcgccaatca
     9901 gcgtgtgtaa ttggagttgt cagcctgcaa ttccccaact tgcaccaatg cgggcatgca
     9961 acatgcagat gaggtggacg acgatcattg gtccagcccg aaacctgcat tctgcaagag
    10021 ccagagcctc gtgcttgttt ccaactttaa catgtaggcc ggggttgcag gccgtagcct
    10081 gatggataag aagacatcgg gctccccgtg tgtcgaacgt tctgttcacc acttgtcaac
    10141 ccccgaaaca cagatctctt aatattgatg actgctttgc ggcacatatt cgttttctgg
    10201 ttgacttcac gaggcttaca gcgtcttgaa aacaacccag cagccacctc acaatgcctt
    10261 gcctcaaacc ctcagacgac ctggaaaagt ataaggacct gatctggtgc tggtacatcg
    10321 gcgaggatag atccatgaag gatgtagtcc aaaggctgaa cgatcacggc gtcaatatca
    10381 agttagtcgt cctccatcta cgcagcagcg tgctctaact cccaaaccac cgcaggcaaa
    10441 gcaatctcga gcgtcgcatg cgactctggg atatgcgaaa gaacgtcacc gatgccgagg
    10501 gaaagtggat ggcccgtcag cagaagttgc ggaaggacaa gaacaagaag acgcatttcc
    10561 tgctctccgg caagcgcatg gcggaggaga agatccgtcg tgccatacag cgccacagcc
    10621 ttgaggagta cagtctgctt cataaatttc aactctgtga gtgtcactcc agctgaagta
    10681 ccaaagtatc aagacctgtt cgattaatct acgtactagc ctcagaaaca gaatttgctt
    10741 cttctggtcc tggttctgca ttggttgcgt gttccccctt gacttccgtc gagaggccat
    10801 ggcagccatg gcccaacact cccgcgcctt tgccatggat acaattcaac gaccgcgttt
    10861 tagaaggctc cgtccgccta gtatctgtct tgccttccag accacgcctt gctgtagaga
    10921 ccacttcatt ggctacaggc actgatccct caaaaggctt tcaacggctc aaggttgaca
    10981 aagttgccgc tgcactcgac tggctcgtcc cggagtcatt cccggaagag aatgttcgcg
    11041 cggcagattc tctcgctcaa tcttggccca agtttgatat tgttgctctg aaggttttta
    11101 tcttcaggct ctcaaacaat ttgattcagt ctgagtatag cacgtatcaa tccgtactcc
    11161 gcctgtgcga gtcattgggg cttgctcaag taggtgtcat tcgtgaactt ttcaagctgg
    11221 ctcctgcaaa ccccacactt gcagccgtct tggacttctt gtttgacgtt gcttggaaga
    11281 ctgaatcggt ggacctcgtg tctcatctct tggcagagaa caagagagtt gataacggca
    11341 agcctacgag tgtggtagaa ttccctgtgt tgcatgccat ggaacatgca atacaacgct
    11401 caaatcgaag actcttggat gccttcattt gcctttcttc agatgatccc gcagacaact
    11461 tcagtttcac acacagaaat acggcccttc atatctgtgc aagtcaccgg aatcaggttt
    11521 tcgcaaatgg cgcgacttcg ttgctgctag gaaaaggggc aagggtagta aacgacaccg
    11581 gttatgtggg caacgcactt tttgctgcac tccggcgcgg caatattcag ctcgtcaagt
    11641 tattggccat gagtggagtg gatttcacga taacctctcc atgtgtaaac cgcagtatac
    11701 gaaagatccc ggggacgggt tatgcttcta caataatcat ctcagatcat gacaacgcct
    11761 tcacatctgc cgttgtgagt tgttgcacta gggctccctg tctgggggtg acattcctag
    11821 aagacgatgg gataaattac cactaccggc aagatggaac cctgatactt gaagatgaca
    11881 aagaagaact tgaacggcat cactttcgcg cacaagaatt agtcgttgcc atgtttgcct
    11941 acttgatttc tccacagtcg ctcattactg gcagaggttc gacttggccc cggatctttc
    12001 cggtgcagca acccgtgtct gtggatattc tgattgcggc atccttgcag gggtatgatg
    12061 gtctgatgga aaagcttata tcaggcccag aagatctgaa tcgagccaat tcccacggac
    12121 tatggccgct ttatgccgct atcattgggc acaacagcaa ttttcagcgc tgttgtaagc
    12181 ggctgctaca aatgggagct gacgcaaact tcaggccatc atctaaacca gcaagagtgc
    12241 gattatcttc gctacatcag gctatcaatt ataattcagc ggattgcgtg gtggcccttc
    12301 tggactatgg cgctgatatc gaatgcaaat gccgggttga cggcatcata ttgaacggca
    12361 ttcatcctta tcacggcgag gagatgagtc cgctggacct agccatatat cgaggattct
    12421 ggggaatcgc gcagatacta gtcagtcgag gcgcattcgt gacatcgggc aatttcttca
    12481 ccgccgtaga acattctgaa gtttcccttg tgcaggccat aatgacgaac cagatgttcg
    12541 ataagtatat ggtgaatcca aattacggag gcaggaaagc gcttgaggtc gctattcaca
    12601 gaggaaatcc tgagatgtat gaaacactga tgagaaccgc ggggtctgac tcagtcccgg
    12661 ctgaccaatt cattgccgct gccagagccg gtagcttcgg actggtggtc gaatccatgg
    12721 tcgatgccga ccttaatctt tctcaacaag agttctcaat ggcattgatg tacgctctgg
    12781 agaacagaca caaagccatc acaaacctac ttattgctga acatacacgt ttttcaacca
    12841 cgtgtccatt atctggtacg ctcttctacc ggagataaaa ctgatgaata cctaagttac
    12901 taattaatca ccaacagagt tgagtaacgg taacaggggc agagcagttg aattggcaat
    12961 attggatggt caagaaagtg ttgtatcaac gatcctctca tggcacccga aagcctatag
    13021 ctctgggatg ttatgcgcta gtcttgtaat ggaccagcta ctatctccag cctcgaacaa
    13081 ggtggtatgt gagatactac gaaggagatc ttgtgccaca aaggagaatt tcgatccact
    13141 gcttgaaaat acagccattg cgcttgcagc gtatcacggg caagacgagc tgcttgctgc
    13201 cttactaaat cgatcatggc ctggacattt ctgcgccata cccgagccac aattctggga
    13261 aatgaggtac acaggccaaa acagatatcg acatcttaga ggactcgtcc ctaacgaaag
    13321 catcatgatg ggagacagcg accatgtgga tttctattac gagtggttct caccagactg
    13381 gaagctttca agtcagatga tcggcgactg gaactcatgg cgtgattgcc caccgacttt
    13441 ctcgccgtta ctcatggcag tcaaaggcca aaacttcgat gcagttaatt ggctgatgga
    13501 ccgaggatat gttgctgacg ggccaactct aaaagctgca ataatgagtg aatggccgat
    13561 tgaaaagctg aattatctcg ttttgagctg caatgacgtt gacgatagag agtcgccaaa
    13621 cgcgtcaaca gcactgtttg aagccataca ttaccggaat atcgaagcta cccgtgctct
    13681 aatagagcac ggagctaacg tgaacgaagg acccttttat cacgcagacg aacgctttta
    13741 tcacgtagaa ggacatctga ctacgcggcg aacatgcctt caaatggtta ttcgacaatt
    13801 gcctgtgtgg agtttggctt ctgcacctga ttatgaagca atcgatttgc ttctagacgc
    13861 aggcgctgat gtcaacgcca caggcacagg tcgcgaagct ctcacagcac tccaacttgc
    13921 ctgtaccact ggctacattc cactagctag acgattagta gaaatggggg cagatatcga
    13981 tgacctccca gtattcccgc atggttggtc atgcctcgaa agtgccgctg catatggaag
    14041 gctcgatatg gtccagtttt taatcaactg cggcgtcagt gtcgtgggca gagcaaggtt
    14101 gcaatacgcc tccgcggtta aattggctaa gtcctttgga caaaccgctt tgaaagttct
    14161 gctccagaaa tatggaggct ggacagtcga agatgaggag ttgctacaag aaaatttcag
    14221 aatctacaat gactggcatg tattatgcta caagattaaa agatattcca actctgaaag
    14281 ggagcgggta aatttgtgga ttctaaagta ttaccaacat gacaagaaca atctggttga
    14341 tgaggcagac gatttcgaac aagatggttc gttgaaaagg tctgtatttg atgacagttg
    14401 cagcagtgat gacagttgca gcagtgatga cagttgcagc agtgatgaca gttgcggcag
    14461 tgatgacgca gaaagctctg atgcagagga aatgagggag caggagcccc cagggactca
    14521 gcaagctgat ttcctcagca ttaggcacac agaaaagaac gcagcaggcg gtacagcagg
    14581 tggaacaact cacgacgaag tgccagcttc gatgtccgca ttgctagcat tgccgcagag
    14641 tcaacctatc gacgagagct ccgatattgc tctcctattt cccacggaat tttcggcaag
    14701 tgacccgact gtagacactt ctacgagacc aggcacagaa gaaaacaagc ttctcgcatt
    14761 taaaatgccc ctgcatacgt catttataga acggaccagc gtggactttc atgagcagga
    14821 cgattttaat gctttcctaa tataagacga gatgctttgc atactttgaa aaaaacagga
    14881 cggtgcatta ttgactgcat ggtatttctt acgtatatac gtctttcaat tgcaggttta
    14941 gaaatcatta gcagaaaact ggaactttat tatgtgagcc gtgtaatcag atttagatgg
    15001 ggtactttct ctacagtggg actaccgcaa agagtcatgc taatgtgatt tctgacaaat
    15061 cattcacgta atatatcgta attctaacca ggaacaattt actgaggagt ccaagtccga
    15121 gtgttagctt tagagaaata gattttgctt ataatctttt ctgatgtatc taaaatctag
    15181 ggagtcatga agtactacct acaatctcca agtatctcat tgataatgat accgaggagt
    15241 ttggttggta ccgaagtctg agagaaagat attgatggct atatagtagt gtgctgtcaa
    15301 tgtgggacat gtagaaaccc ggactaactg ccgataaacc cgatattgcc ggtctcgttc
    15361 ctcgtcaacc tcactctctt cttgccgacc tcagtttcta acgcggttgc actccgcgcc
    15421 ggcttcgtca gcgcaagttg ttgccctcgt gctgcaatcc cgtaggacac aagggcaagc
    15481 tgtgaggact tgagcagcgg ttgactcctc gcccgcagga tcgccacggc cagcaagatt
    15541 gctgtaagaa tcgcctcggc caatggaagc actagccaac cccagcgaac atggtagtaa
    15601 gtcgccgtat aggacgcagt tccatagtgg tacgtcgaat ccaggttgtc tccactactg
    15661 ttttgcctga ccaatacagt aagcgtgtct gcgacgttct gggcgagccg gggtatatcc
    15721 gcgccgtaca tgaacctgcc aagactaaga atacgattgt tgtcatgctg gtcaatcagg
    15781 aaagtgtttt cgtaaatctg gtctgtgaaa gcatgggata tatacttgaa caaggctacc
    15841 tctgaggctt gaaagtgaga cgttgtccaa gtctccggat tgaagcggta ttggacgttt
    15901 gtcttgttag ccacgtacac acctttacga tccacatcag gatcgcggta gacgctttct
    15961 gtctccaatt tgaagctttg gatgccggta ggggttgcaa caacgccgct ataccagtgg
    16021 ctacaccagt accactggat gttccacgct tccatcggct gggggttggc agtcttgggc
    16081 atcccgtcgg ttgcgtattt ccaatttgga tcaaatttgt atctgacgat gtccaaatta
    16141 ctgccaccat ggttgattcc agtcgagcct actgattcaa agtagttgaa gtctccaggt
    16201 atcccaccgt cactaaagct ccatcgcatt gttattggag ctggtgccac ctctgtctcg
    16261 ttgaacgggg gcggcaccaa gatagtcggt ccaacaagtg acgagttacg aatcggtgcg
    16321 aagtcaaaga cacaagtcgc ttcgccctcg tcgaaactac ctttgtcccc tgacgagcat
    16381 gctggcctaa tactatctgt cacgttttga actgtggtac agacgcccag tgtattaaat
    16441 cgttcccata tgcactctac agcaggcgag gggcagttca cctcgagact agggatatct
    16501 cccgcaactc cacgcgcaat agaagcctgc tgaaatagta tgtcgctggt ggctggttgt
    16561 tcgaacgtct acaagtaaca ggtgagttat cattaccaat accgttgatg taaggttcac
    16621 atacactcgt ggggtcaatg ccttcgaatg cggccttttt ggacgtgtag gagctggcta
    16681 ttggaaggct gacgttatta ttacctggcg aatcccaacg acgggatgat agctccaaga
    16741 tctgttgggc tgtgggctcg acacctagtg ccaggacggt gacgatggcc agtgccgagg
    16801 cagttatagc ttgggtccgc atcagtgaaa ggaagcaaat ggaaccccaa gggcctctgc
    16861 tggccgtatc aaacagctcg aggtccttga tcggtcgcgg ccttttcgag aagtaatccc
    16921 acttcaactg gctgatgcat gacgcaatgg ggaccatcat tgcagccttt gagatcgtag
    16981 tcacaatggc gataagagag tttggcgcta tgccaaaggt ccactggtca atggtcctgt
    17041 tgttgatgta gataagcaca ccggctatgg cagccacaca ggcaatgctc agagttgttg
    17101 caccgatctc ccaccaccac caccagtcca tggcctgcgc tgcctcccag aagctgcgat
    17161 atgcatcctt ctcggttccc tttccatgtt cgtcagtgtc agaggcgact tccctggtcc
    17221 cagagacctg tctttgaggg agaaatgaac gcgtatcatc gctgtgtaaa ctagttctgt
    17281 tggcgtcgcg gaagcctggc gatggtccgc gctgttgcgt cctcgattcc ctatctggag
    17341 actcacaacg aaggaaaaac tcggcttctg aagtactcgg cacttgtttg cgcccctggg
    17401 ggtttgcatg ctccagtgag tcgcccattg cggctaattc gacttcaggt gttcctggtt
    17461 gcatcatgcg cgcttcatag aggtcaggag gaaattgaag tgattgtaac gacagatcag
    17521 aaccgcacaa acgacgtctc atgcgggttc ggtggtgacg aagccctgga gttgcgcaac
    17581 cgagtgggtt cgcgacattt agcaatggat caccgcacac gcttcttgag cgaagattct
    17641 tagataaata tggcggagtc agattgtgga tgcgacatgg aggctatgca caattcacac
    17701 ctaggtatct taatttgcag caagctgccc cgtttcaact cggcgctaac gatgcgacta
    17761 ccgtatgccc cttggaatct cacgcatgtc ttactcttgg cattccactc tgctgaacta
    17821 acacacccat ccaccttcta cggttaattt cctggctata attggcttag ctccaacaaa
    17881 ggagcacatc tcttcgaacg gccaaatgaa ggaaatgcga accacattgg catggaatag
    17941 tcgggctaga acctgtatta acacaactct gggtgtttat cgtatcggct aaaggccata
    18001 tgcccttcat attacggcga atgcatataa gaaagccagt ggtattttgt taccagggct
    18061 atcctgttag agttgacaaa caacaaagat tgctagtctc tatgtttctg gatcttgccc
    18121 cgcattctat cccctacagc ttcttctctt ccttcagtct ccaactctgc gtcagaaaat
    18181 cttccaagtc agtgggcgtg acgccaggaa agagatcagc aagattttgt ccactcaagt
    18241 cgtacccatc acttaagagt gtgtatacga cttccttttc cactagctgg taaagcgggc
    18301 cccaagatgg gtcagaaagg agttttttat tcgccggaag ctgcgttatc tgaccatcgt
    18361 aaatggcgtc agtcgagtca tacgttactc gaaaatctcg gcctgacacc tgagttagaa
    18421 tctggtgaca taaggagcct gcggcctaga tcaaggtagc atttacccgt gatattcttc
    18481 atgatccggg ccaggtcttt tagtcgtatc cggcacggca taatgagcga ttcacgcggc
    18541 caattaccgg ctggcatatc gatgaggcaa ttgacatatg cagcaaggtc agtggagtgg
    18601 gtgaatatca tggtctgttc tccatctcca gggaagacgc aggtctcatg cttcaagtcg
    18661 aggaatatgc accaggacat aagatgtgtt ggcttggcgt ggaagggcat gcccaggtag
    18721 tccatgaaca gaccatttcg gatgagagtc caagcgagct gggaatggcg ctcaagctca
    18781 cgtacggatt caatttggta tggtctggat aaaatatcaa taccgctata aaacataagt
    18841 caggtgttag tctacttgtt taggaaggcg ccccacttga ttgaacgttc gaagttaatg
    18901 tgatactcgg aggggataaa cttggtcaca gtcgttgatt cagcagcagc acggatcaaa
    18961 ttgatctgtg acttgaacgc tgcctcattg aatagaagca gagctgatac gacaacctca
    19021 atgctgttct cttgaagagt atgcttgata tgattgacat tgttgtagtc tatcgacaaa
    19081 cctgtcgcca ttttgttgaa ggtgggccct aaaacctgga gaaaagggtc gtcagttcct
    19141 tcctgaagaa catgaagtat ctctcacccc tctggtaagc acaaagacgt tgtgtttgcc
    19201 cgagtgaacc ataaagtcca ccaaggtacg gccgactgtt ccagtcccac cagctacagc
    19261 aacaaccacc atcctgatgt gaaggtgtga aaagcgtggc tgagagttac acaaagtatg
    19321 gacgtggtag tgtccggtac agcatttgca ggagcgttgt catgcatcgg agctataagg
    19381 tttgcgacca agaaatactg gacataattg cgggccagcc tgagtgacgc gaactataac
    19441 tgccgaggcc cacttgggtg tgacaagact ggccaaggtg catagtccct cccactttca
    19501 tggccacagg ggtatgtaaa ctatcaggga cgtatttttc acaaatttgt gcaaggctcc
    19561 agtggtcttg gcacgcaggc ctataacttg gcacagtgga tgtttgacaa gggctatttg
    19621 agtttggcca gcaatgaaga taagcacaac tgcttctatg tctccacact aatatatgac
    19681 ggcccccctg gtgtgaaact atcggtatac agtactcttc tgtacctatg agtctactcg
    19741 cgcactgatt gaacgagcgt ggtcaagcac taagagtcat tgaacaggga agaaactctg
    19801 taaacaactc ctttcccact ttgttaaggc gcagtggatg tgttcgggca agaagtctac
    19861 agcaccactg tatatactct cgttgttctg gtatattagc atgggatccc ttgaagacca
    19921 gtcctcccgg atgcgcgcaa tcgacgtgtc gatgtatcaa aagtcgtatt gcgactcata
    19981 tcaatatcca aatggcaacc atgggcacca tctcaaagag cgactaccaa gctctcgtag
    20041 ccgatttcaa cgctactgac gagcccaatt tcttggcaca ccgccttgac cggctattcg
    20101 agactgtcgc tgagagccac gcgtctaaca ctgccgtcat tcacgacgag acgcagatat
    20161 cataccaaga gctcaatgaa tcggccaatt tagtagctcg tggccttagc aagcgaggtg
    20221 tgcagcatgg cgacctagtc ggcctcgccg ttgagcggtc catcgatttg gtagtcgtaa
    20281 tgttggcagt ccttaaagtt ggggcagcct atgtacctat agacccggcg ttcccagcgg
    20341 agaggatcag tcagatgata gaggatgccg accccaagct tgtccttacc agtacggaac
    20401 caaccggggg cctcgccttt tggaaaaaca tgtgcctaag tgtcgatgag gcgcgagaca
    20461 gcgacgttac cgacgtcacc aacctgaata gcgaaattgg gatgcgagat ctagcatatg
    20521 tgatatacac atccggctcg actggtaagc ccaaaggcgt agagattagt cacggggccg
    20581 cttcgaattt cttgacttcg ctccgccggc gggaaccggg ttgcagcccg catgatcgtc
    20641 tgctcgcaat caccacgatc tcgtttgata tgtctgcctt ggagctcctg ttgccgattc
    20701 tttcgggggc cacaatggtc atggcgcatt cagacgcagt caaagatccc cacgagctcc
    20761 tcaagatcat gaagcgttac tccattacca tcatgcaggc aacccctgct acatggacga
    20821 tgctcttgga gtctggatgg gaaagcaagc cgaggctttc caaggtcctc tgtggcggcg
    20881 aggcgttccc gcgtcggctt gcggaccgtc tacttgccgc tgctgactcg gtatggaacg
    20941 tatatggtcc gtccgagact acctacggca gtgtaggtag ggtgaaccac ggtgcggaga
    21001 tctacgctgg gaaccctgtc gcgaacggcc ggatatacgt tttaagcgat gatctttcac
    21061 cagtgcccgt agggtgtact ggtgaggttt atattggcgg gggtagtgtg tcgaatgggt
    21121 accgcaacaa gccggaactt accgcttcgt gcttcctcaa aaatccgttc catagcggaa
    21181 caatgttccg tacgggagac ctggggcgct ttgattctcc aggaaagttg caaatactcg
    21241 gtcgtattga tggcatggta aagattcgag gtctccgcat cgaggtcggc gaaatcgagg
    21301 cggccattgt cgaccacaag gccgtttttg aggctgttgt gattagtcgt gagggccgtc
    21361 tcgttgctta ttgcgtgctc gatccggatt tcaatatcac cttaggtcct atcgaagaga
    21421 cgagaaccag cattggcgag aggctgcggt cttggttggc cgagaggctg cccaaacata
    21481 tggtacctgc attttttata gtcatggatg ccttgccttt gtcgccaaac cagaaggtcg
    21541 accgtagggc cttgccaaat cccgtcgaca tgcttcaggt agcgggcagc atgcagccaa
    21601 ccaccgagat ggagcgccaa gtccaggccg tgtggtctag tatactagga catgaccggt
    21661 tcggagcgga tgatagcttt ttcaatatag gaggcgactc aatgcggttg atccgcgtgc
    21721 aactacaact ggagaagcgg ctgggcaaac gtgttccggt ccctgcacta ttcgagcatt
    21781 tcactatcca agccttagct gcgcatcttg tcagtataga aaacggaacg gagaaaaaga
    21841 agatgtcttt ccactccacg cagggtgaca ctgtcacgaa ccttgctggg gatattgcca
    21901 tcatatctat ggcctgtcgg ctgcctggcg gtgtttccca cccagaccac ttttgggaca
    21961 tactcaaaga cgggcgggat gtcatagtcg atgttcctaa ggaccgctgg gacgctgcag
    22021 ggctatacga cgccaatcca gacgctcctg gtaagtctta ctgtacccag ggtggcttta
    22081 ttgatgatgt ggactcgcat gacccatctt tcttcggaat atcgcctcgt gaggcccagg
    22141 atatggatcc cgtccagcac ttggtcttgg aggtgggctg ggaagccttt gaacgagctg
    22201 gctacaccaa agaacagctt cgtggcagtg agactggcgt tttcattggg gtcagcaaca
    22261 atatcacgac aaaccagggg gtagcgaatc ttgatgggta ttctataacc ggaagcgcca
    22321 acgccattac gtccggtcgg ctatcataca cgtttgggct ggagggcccg tccatgaccc
    22381 tagacacagc ttgttcttcg tctctagttg caacacattt ggcctgcaac tcactacggc
    22441 ttggagagtg caatttggcc ctggtcggtg gtgcgagtct tctactgact cctggaatac
    22501 acatcgagtt tagcagacta cgggggctat catcggatgg ccgctgccgg gccttctctg
    22561 ctgatgccca agggacagtc ttcagtgaag gcgtctccat gattgtcctg aagcgacttt
    22621 ccgacgcaca acgggacggg gatatcattc atgcagtatt acgtggcaca gccgtgagcc
    22681 acggagggcg gagcgccagc ttgactgccc cgaacggtcc gagtcaagca cgtctcattc
    22741 gcagggctct caggggatca tccttacagg ccgatgatat cgattatgtt gaagcacatg
    22801 gcactgctac caagctaggt gacccgatcg agggacaagc tttggccgat gtcttcggtg
    22861 gttgtcacct gaggacccag ccattgtgga tcggctcgtc caagtccaat gtcggtcata
    22921 ctggggctgc atcgggcgtt actggtatgg taaaggttgt attggccctg cggcacagta
    22981 tactaccccg gacactgcac gtcaccgagc cctcccactc tgtggactgg aaaggcgcca
    23041 gaatggcact tttgcaggag gcccagtcct ggttaccgaa agcggaccgt gtgcgtcgtg
    23101 ccggtatcag ctcgttcggc atcggaggaa ccggtgccca tgtcgtcgtt gaggaaccac
    23161 cacagtctgt atacggaatc ggccaatgca attcacgacc acccaacatt ccgtttctga
    23221 tttctggccc aatggaagct gcccttcaga agcaggcctc caaactccgg gaatacctca
    23281 aaagcctggg cccggaagtt tgtttatggg atgtagccta ctcgctagca accacccgta
    23341 cccatttcca gcgccgcatg gtcttaagag cgaaagagag ggcggaatta ctagcaaaat
    23401 tggacacgga ggccccctca catgctctac atgcctgtgc gaatactaaa tccgggcgcc
    23461 tagccatgct cttcactggt caaggaagcc aactgctaga tatgggcaaa ggactgtaca
    23521 gggtttaccc tgtgttccgt gtggcgctgg acgatgcggt tgtgcacttt tccgagctcg
    23581 aagcaccact actggatgtc atgtgggccg aagctggcag cgaacttgcc aagatgctga
    23641 accgcaccga ctttgcccag ccagcactct ttgcgctgga atcggcgctg tggaagctct
    23701 ggcaaagctg ggggatacag cctgaggccg tgttgggcca tagtgttggt gaggtggcgg
    23761 ctgccttcgc ctcgggggtc ctggatcttg ccagcgcatg cacgctcgta gcagcgcgag
    23821 gacggttgat gcactcacta cccagtaatg gctccatggt ggtcctagag gccagtgctg
    23881 aacaggtagt gacggcgatt gagttgctag gcttggttgg cagtgtgtcc atctcgaatt
    23941 ataatacgcc gatgcagacc gtcatttctg gcatcgccga ggcagccaac aacctcatgg
    24001 ctcacttcgc ttcccagggc cgtagagtaa agaggctatg tgtgtcacac gctttccact
    24061 caccccgaat gaggggcatt ttagcagact ttgagaccgt agcaaggcag ctcagttacc
    24121 acaaagccag gattgctgtc gtgagcggcc gtacggggag actcgttacc gctggccagt
    24181 tgcaagaccc tggctattgg gtgcagcata ttgtcgacgc cgtgcgtttc cgtgacggca
    24241 ttgatgctat ggtagacatg ggcataaatg tctttgtcga gctcggccca cagccagtgc
    24301 ttagtggcat ggtggcggaa tgcctggtcc agcacgataa cgtggacatg gaagcctgcc
    24361 taccgtctat cgttcctgga aaacaagacg ccgctgtgat ccaagatagc ctcgcgaagc
    24421 tacatgtccg tcaagtaccc gttgactggc cggcctactt caagccgttc gcctgccaaa
    24481 gggtagagct gcccacatat gctttccagc gccagcgtaa ctgcccaaac cacatacaat
    24541 cggccaagtg gacaactgtg atgaccactg cgacgctcaa tggtgtagct agccgcacgc
    24601 ccaaagacgt tctcaccaca ttccaactca aagtcgactg gcagtccgtc agtgggggcc
    24661 atgctcgctt ggctggaaaa tggggcctgc tattgccggg aggtaccaca tcgtggacgg
    24721 aacaggtcat gacggacctg gcggggactg gtatggagtt gattcggacc cagacgctcg
    24781 ctgatgtcga gagtctcgac ggagtgctgt gcctgtggga ctcggacgag gacatacacc
    24841 accaaacacg cagtttcgct gcggcggctt tgacacagct ccagacagct gcgcaaacca
    24901 gattcgcatc acaacttgtt tgggtgaccc gctcggctgt ggggaccggg acagacgacg
    24961 tcacgtcgct tggactcgga gccgcgccgc tttggggtct gatgcgcaca gtccggaacg
    25021 aacatccaga attgcgcctg cgcctcgtcg acgtgggcga ggggacggga gccactgctc
    25081 cgaatgcgct cgccagcgcc ctgatgttgg gtgctgagcc tgagatcgcc atgcgcggga
    25141 gacagatgct gataccgcga atacagcgca tgggctggac atccaaccca gaaaactccc
    25201 cgctcctccg tgccgatgga gcggttctca ttaccggggg cgttggtggc ttcgggggtc
    25261 gcgtagctcg gtggctggcg cgtacccacg gcatccggga cttggtgctt acatcccgcc
    25321 gcgggcctaa gacccctggc gcagacgctt tggtggcgga cctcgcccgg ctcggggcac
    25381 aggccacggt ggtggccagc gacattgcca acgtgcacga cacccggtca attatagcgt
    25441 tgttcaactc cgaccgtcca ctgcgaggtg tgatccacgc ggccggcgtg gccgacgccg
    25501 gcacactcgc aacactgaca gcggagcgct gcgcgacgag cttcaatgcc aaagtcgatg
    25561 gtgcttggca cctgcacgaa cttactctgg gcgtggacct tgatatgttt gtcacggtgt
    25621 cgtccatcgc gggagtcttg ggcatgccgg gtctggggct atacgccgcg gccaatgcgt
    25681 ttttggacgc gctcgttcat gtacgccgtg cacgcggcct tcgcgctacc tcaatagcat
    25741 atggtgtgct ggctggtggc ggcatgggga ccggattgat caaagcgacc cgggcccatc
    25801 tcgcccagtt tggcctcgag ccgctccaac cagacgattc gcttgcattg ctggaacagg
    25861 cagtacgcca ggctagtccc ctcacagtgg gtattcccct cgacacggaa cgcctacgca
    25921 catacttgga gagtagaggt gcaatcccgt cgctatacca atcgcttctg ggccgaggca
    25981 gctcaagctc aagacaacca ggttggaaaa tgcgctctat cctccgcgaa acagaacccg
    26041 agaagcaagt tggcatagtc ctcagcgtag tccgggatct ggtggcgaaa gccctcggct
    26101 tcaagagcgc ggaggatgtg gacgtaatgc gatcgctaaa ggatatcggg atcgactctt
    26161 taactgccat tctcacgcgc aaccagcttg cgaccttgac aggcttgaaa ctatctgcta
    26221 acatcgcctt cgttcatccc aatttgactg cattgagcga cttcctcctg tcccaaatgc
    26281 gacacgatga ggactcttca tcatcgcata acggtgcttt ggggcagtcc ggcaccacga
    26341 agcctttgac gatagctacg cctgctatga agtcgcctgt ggtttctact cctttagatc
    26401 tagaggcagt tcgcaagggt tgccttgact caagcatcac gtacgagaac gttgccgagg
    26461 gcctcgttcg tcctgaatcc gtcttcgtta cgggggccac aggatttgtc ggtgcattta
    26521 tgctgcacca actgctcgag aagggcatca ccactcactg cctcgttcgc gcgcctgatc
    26581 aggagtgcgc gcaaaagcgg ctaataggaa cactggagca ttatgagtgc tggcaggccg
    26641 actatcttcg gctactaaac ccagtcgtag gggatatggc atctccactc ttcggcctcg
    26701 atcctcaaag cttcaacaat ttggccgacc aggtggactc tatctgccat gctgggggcc
    26761 tggtggattg gatgcggcct ctagatgagt atgttgggcc taatatggtc agcacgcacg
    26821 aggtattgcg cctagcatcg cgtggtcatc gtgccaaagc cgtacacctc atttccaccg
    26881 ttgccacact accccgttac ttggggcata atgtctccga gaatgaacac gagtaccagt
    26941 atgctacctc gaagtgggtg gccgagcgca tggcggacgc agcgcgctgg cgcggtgccc
    27001 gggtctccgt gtatcgtctt ccgttcgtgg cggccgcggc ggtgacaggc catttccggc
    27061 gtgaccgtgg tgacttcctc cacaacctga ttgtggccag tttagaaacg ggcagtttcc
    27121 cgtctattcg aggggatttg tctctggtac ttccggttga ctatctaagc agggctgtga
    27181 tcggcacgat gacacagcac cttgaccaaa ttggccagga ctttgatttc tctccatctc
    27241 aagccccgaa attcgacgaa tatttcaaaa ctatgggcgg gcgggatgcc attcccttcc
    27301 ttacatggcg gcagcaagtc ttagcatacg cgtcaacggc tctgaacagt gcggcagccc
    27361 gtattgctac aatactcgac ggctgcgacg aagacatcat tgctagtatg ttcaagacac
    27421 ttcctgtggg gaggcacatt ctcagttgtg acgactttcc tgtacagttg ttcggcgaac
    27481 attcagtagt aaagtaccta gaacgtatcc gtgccacaag tgaaaggcta tgttaggaga
    27541 aagaatttgg gtttggcagg tgaatgtgaa ctatgtcata tagacgacag gcacaatgca
    27601 aacctactgc gccatccgat gccgaatatt tagttacggc gtttattcag tactatacct
    27661 ccgaataatg gctgaccata caaagttgac cttctgatac caacaaaggc cgcccaacca
    27721 tatattgaca cctgccgatc ttggagcttg aatctatccg ttaagtgtta agatatggaa
    27781 cacacccata aaataaatgg atgcgagatt gacttatgtc atggaaagaa ctgatgcctt
    27841 gaaccagttg ttcggttctg agagacgaag aattggtcct cagtttgaga atcattatct
    27901 aattatacta ccaagtgtgg tgtcaatcat cataaggcat aatttaggcg taaatttatt
    27961 tacaagcaag agcagattag catgtaaagc gataacatgc ttaccgagaa aaaccctacc
    28021 ctgtttcccc gatcacactg tttctcaatc gtgctctagc tcaattcata tactgccttg
    28081 tggcaagaat ctggtcatga atcctgcagt agacgcgcta attgtgcctt gctaacttgc
    28141 tatttacacc cctctgtatt aggagttcaa tttgtctacc acttatgcac ttgtaacctc
    28201 cacagaccgt tcacaccgtg gcggccgtgg cctacgtcgt caccatacca acttagtgcg
    28261 ctatggcctt gatcgacacc agacttgcag cctcgtaact tggtgaatga tggcgttgtg
    28321 gattgcatga tgagctgcat ggctcctgca gccggcctgt tgcttcatca catcagcaat
    28381 tatcctttgt acctatgtcc tagacatacc atacttggaa tgagcaatca attcaaaaat
    28441 cgcgattggc tcggacgagc tcgggcttat gtatttccta cttaagggta ttcgtatttc
    28501 gcatggctgc atagtatggg aggatcggag gttcaacaaa ggtttgaaat atttattgac
    28561 aagacggcag ttgttcaaag tgagaaaatg gcaccactgg gcaacaacgg cattgcgtta
    28621 cctggcccct atacttggtt tgcctgcatt agtgtgcgct tatgtttagt cgcatgcatt
    28681 agcgcgcatc gtcacatttt atgctccctg ccttctggcc acggcaatga taaccagatc
    28741 ccatcatact ctgtcctgag aagctcgttt tcatcactta ggcccactta tcaccccctt
    28801 tgaagctaat atggcgctag agctgaatct ggcgcatagg ctcccgtgta aagcatattt
    28861 cttccaatca tagagtgtgg agctggttaa acagggcgcg ttgacgcctc tatatttgtg
    28921 aatggaatta gcggacactg cactacaccc cttcaatggc caacctttgc aaacaaatta
    28981 ttgcatttgt ttcttgattc tcactgtcaa taatccatct ggacttgaga ccattattgg
    29041 ggcataatgg atcgaaatga gaaagaagaa aaggcttctg ctccacgtct gattcctccc
    29101 attgatggtt catatcaccc atctagagcc atcacgaaga ttcctgcaac ctcgtcctta
    29161 gaagatattc ttggagttct tgagcgagat ggtggtgtta tcttgaccga ttttgtttca
    29221 tcacagactt tggacaagat tgacgaagag cttgagcccc acacgaagcc cattgctaat
    29281 aatgactcat acgataactt catcggcaaa aatactcttg tcatccctgg gctggttgga
    29341 aagtccgaca ccatagccaa tatcctggac accaatgaga cgatagagaa acttctcaaa
    29401 gtaattctgg aggagagata ccctgcagtt tttgagcagc atacagaaga ccttgtagtt
    29461 gacccgttgt tgagtattgc tatggcattt tacgtccgcc atggctctcc gcgtcaggca
    29521 ttacacagag acgacatgat tttctctagc aagcaccacc cagatatgaa gatcaatgaa
    29581 gtggacggtt tcagctgctt ccttgctggg accaaaatca cgcgagaaaa cggcgggaca
    29641 atggtcattc taggctccca caggtgggaa catgacaggc gcgggaggcc cgatgaggtt
    29701 tccttcctcg gtaagtttga ttattacaaa actggtttat tgtcagaagc tctctgacat
    29761 ggtgcctaga aatggaacga gggtctgcat tcattttcct cagtaacctg gctcatggtg
    29821 ctggatacaa cactatccct ggcgaggtcc ggaagattct gaatcttgtg ttttgtcgag
    29881 gaactttgcg tcaagaggag aaccagttct tgtgcaatcc tcgaagcaaa gttttgaaga
    29941 tgagccctaa gctgcaaact ctgcttggat ttaaaaagcc aacaggtagt tggctaggct
    30001 tagttgaaaa tgaagaccct gcaaaggacc ttgctgctgt ttacgagaac ttactttcat
    30061 agcttttttt tattctcatc acctatgtag gtaccataaa tgctatcttc tatatacaaa
    30121 cgtcatacat atgtgttgat gtcctatctt gaactatcat cgacttaggt caaatcttaa
    30181 agaagagtaa gagttatatt atgtcgaaat gtaggaagaa cttctaatgt acggcggtat
    30241 gtttcggctc ctggtcattt acgaggttat gatgaatcgg agacaggctt taacgacaac
    30301 tgagagtgat actcaaaatc atctgtgcag ccttgaagat aattttcata catgacttcg
    30361 acttcaacac agtcacaagc cagataccac ttagagacga aacactccct cgcacccttc
    30421 cgaattgact gccatgccag cataatataa cgagtcgaca tggttcgaag atggtatccg
    30481 agaaaatgaa atgttttggc agctgaaata gaaaggctac tgttctaaat aaggctagct
    30541 cttggtagtg tcagccagac catcctacaa aatattaccc atctcagtaa gggcctcttt
    30601 gctcatggca cagttggcat gccagctctc ttccacagcc gcctgtatcg ccatgcttga
    30661 cttgaagcgg tctagcgttt gtattgcctt ctcagtgctg cctccaggaa cgcaaacgtg
    30721 gcccagaagc tccaacagcg tcgttttggg cgcagtctgt gccagaacag ccgcgcccaa
    30781 gcaggactgt accaccagat cacgcccaat atctataggc aggccacgag cagctccgga
    30841 agccacgagg ttctgcaata agtagaagaa atacgcaggg gcggagctgg aaagaaaaga
    30901 gagttattca gagttgttca acagcaaagg gacacagcgg tgcaacttct cgagaaaacc
    30961 tacccggata tggacgcgac gatgtccagc aggtcttcac gcgggagcag agcgacgact
    31021 ggagacatgc gcttgaatat ggactggacc tcagacgcta ccaccgagga tgtacattgg
    31081 ttggggaaga tgccggtagc accctgtcgg acggcaatag gagtgttagg catggcccgc
    31141 acgattgatg tattcaaggg cagccagctt tcgagctgct tgatagttat accggggcac
    31201 acggtgacca cgacaagctg ctgtgttcta tcggccgcca ggaaggcctg tctaatatct
    31261 cgacagacat ctccggtata gcgaggctgc gtagcgatca ccacgatatg tttcgttccc
    31321 aagtcctgtg gcgatctcca gatacgtacg tctgtgttgt ctgtggttat caagacgtta
    31381 gggtagtcat tttggagtct cttggcagcg tctgggcggc gatgagttaa actcaaggag
    31441 taagactggc tcgtgtcgga caacagtcca ttcacaatgg cgcggccaaa gacgccacaa
    31501 cccacgattg ttagttggga cgaaatcatt attgaagctg ttcgcgttgg catggcacaa
    31561 ggtcggtagc cattctcaat gtgtgggaac atgaatgtgc cccaggtttg ttgcttacga
    31621 tcagcattga tgtaatgaga tgcggaaact aattcctcaa gtgccgataa cctgtggatt
    31681 atgcatcaca aaacattttc gtgatgcccc ttgggtccct cgatgaatac taccctgatt
    31741 tgctggcttg gattgcatgg tgtgtcttca aatgtcattt gaatttggag attgtgcttc
    31801 aaagaaatgg ccaaaagata aactttgtct gcagtgactt gtcgatcttg gtcgaaccca
    31861 tcgttgttat ttcgtgttcg gtccgtaagg agaaatccat ggcgatttca ttatgtcaaa
    31921 tagtaggatt gtagtcagcc ggaacagggg cagcgatgca gcttcaaagt atatcctgat
    31981 gtactccaac gtatcttctt gtatatgtcc gtgtacttgg tgtcgttgaa gattctgtag
    32041 aattgccgaa ctcaatctga tcagccgatt tgatccctgc cgctagccca ttcgttatca
    32101 ccttctaaac atcgcgagag tacatcttgc atattcagtc cctatattcc caattgcagt
    32161 gatagtcggt gttacaattc tgatggatgc gacatacacg acccacgcca gacccagcag
    32221 ccacttgcac ctgcatcccc ccaccctcgg ctggtcttac ccacttaagt tagcaattgg
    32281 tggataagta gcattccgcc gagatgtgca ctgtatctcc acaaaatcaa tatcatagag
    32341 aaagaacggc agtatggcag cggtggcagt cttcgtaatc taatttacgt atctgccgtg
    32401 ttctggtaaa tgtgttcaac cgaaatgccg gggctctgcg ctttgatcga ttgacgcagg
    32461 gtgatcaatg gttgctgata ttaagctgcg acgtggtggt cggccccacg gacgtgcaga
    32521 aggccgttta taggtcatca aactgcacaa tagttgagta acctcgggcc tgtggcagta
    32581 aaaaagtcgc agacgttgcc acttggcagt gatgaggaga tggcactgca tggcccataa
    32641 gaaggccatc gcttcagttt cataccgata tctgtcaatg gtggttagga tccacatata
    32701 ttcaatattc tggtggcccc aggcggcata aggctccaga gcccgccagc ccaagcgttg
    32761 ttgagcaacc caatcgactc atatcttaaa acttggtaca agcgtcattg ggacttggga
    32821 gctcgcgagt actcaaagac tttgacttac acataaacat ctggtcgtga ccacctacag
    32881 gatggccatc gttgcggttg ccggtggcac cggcggcgtt ggccgtactg tgctggatgc
    32941 cattaccaaa tcgggtgagc accaagccat tgtgatatcg aggacagtaa gcacattgtt
    33001 tctcttcata taaccttgtc aacttacact gcgcaggtag catctgcaat tgcacccagc
    33061 gaaccgagac gttttgctgt cgattacaac aacgttgaac agatgaagaa tatttttcaa
    33121 gacaacaacg ttgaagttgt tgtatcagcc ttgttgctag ctgatgaaga cgttgcgcag
    33181 tcacaaatca acctcattaa agccgctgcc caatcaggga ccgtgactaa attcatccct
    33241 agcgaatact acattgattt ccacgctcca attccgtaag ctccttcgat acgattcaca
    33301 caggatcgca gggctgattt ctatgggata gtggttctga cctgtttacc aactttcaaa
    33361 ttgaggccga agaagaactt tcacgacatc cagagttgac ctggaccctc atcagagtcg
    33421 gaatatttct tgatcatcta actatgccat acaaccccaa gaaaacatat attagtccat
    33481 tctgggcatt tgttgatgtg gaccacgaac aatgtgtctt tcctggcgat gggtcacaat
    33541 cacttgtact tacgcactca acagacctcg cggcgtatat tgagcgttta ataggactcc
    33601 cggccaagga ctggcctagg gaatccctca tcgcatccaa cagactgcaa gtgaaagacc
    33661 tcgagactct aattaagaag gttacaggta taaaataggt ccacattcaa gaacatttgg
    33721 ctaagatttc tgataagaaa agtaggaaag aattttgagg tcacatatga ctctatagag
    33781 tcgatccata agggtcgcat cacacctttg ccttctaacc aggccgtgtt taaggatcca
    33841 gtcaaaggtg aattgcttca tcaagttgaa atacaggtta tgctttcaat gttaagcaac
    33901 gcgcatgagc tgcccgggaa ggacctagct caggtttttc ctaacgtcca gaaaacggag
    33961 attgaagact ttttaagagc gggctggaaa ttgaaggaag ggaaaatggc gtgatagtta
    34021 tccctacttg catgaagacg aaaatgtgca cacgtcttta agctcttcag ccttcaattt
    34081 tggaaatgct agaggatttg cgaaagaagc tctgatgcgt gcagtgccat agccgcagag
    34141 tctaaacgaa cagcagggcg tcagatttgt cagaattagc tagtgcgtta cagtaaagat
    34201 cacaactacg gtgaatcgtc agcaccaaac tggaaaagtt ggtcatctat gaccccctat
    34261 tactccgtgg cagcagctag ccaggatatt atgacgtgac atggcacggc attaggtttc
    34321 gataacggca gttgagtggc aaccgccgct tcgattgatc caatagcact tgaagaatat
    34381 ccgctagact cctctcggat acaaaacaac agtaagggca tccagtctgc gaattctcgg
    34441 ttatgcaaca caccagaatt tactcttatc acactttgtg acttgacctc ccaaaatgag
    34501 tgaatttcct ccgcctattg atccgtctta cgtaccgtcc gtctctctga cgagagttca
    34561 tgcgacgacg tcaattgaag acctaatcgc cgtgctagaa cgagatggtg cccttatcct
    34621 gactgacgtt gtttcaagtc aagatatatc tgcgatcaac gacgaacttg agccttacat
    34681 tcagaaggct caggctgaaa ctcacgctgc ctatgatttg attccgagac aaacggtgat
    34741 ggttcccggt gttgtaggca aatcaccgac aatggccagg attgccgaac tcgaagtcat
    34801 tgacaaactg cggacctcaa tcttgcagaa aaagtgcact gcaacctggg aagaccgcat
    34861 agaagagttc accattggcc ctcttttgaa tagtagtttg acatatcata tcagctacgg
    34921 tggcccacgt cagagattgc atagagatga tatgatccat gggatatacc atagcgccga
    34981 gtacgacttg gcaaacgaaa cgatgcttgg attcatgatt gctgggtcta aaactacccg
    35041 cgggaatgga gcgacgatgg ctattcctgg ttctcacaaa tgggatcatg ctcgggctcc
    35101 tagaactgat gaagtttgct ttgcaggtaa gtcaattctg cttttactct tttcttttgc
    35161 acgacaaaga tcatatttct aacgaatgtg ataatttaga aatggaacca ggttccgcat
    35221 tcgtctttct cggcacagtc tatcatggcg ctggtaataa ctctgttcct ggccaagtgc
    35281 gtaagctctt tggtttgttc ttcatccaag gtacattacg tccagaggag aatcagtttt
    35341 tggcaattcc acgaagtaaa gtactcggaa tgagcgaaaa tatgctctcc atccttggtt
    35401 acaagaaacc agatacgtgg cttggtattg tgaataacgg cgatccggca gagaacctcg
    35461 aggaagttct tcatacagct aactgttaat gttttatggc ttttctttcg gtacgccaca
    35521 gtacagactt agtatggcgt tgctagtact agagatttac actgtaagag gtcaataaca
    35581 taacgctcaa gtaaaatgaa gccacagatc acgagatttg gtagtgaatt gatgatatgg
    35641 ataatagtct gctcctgcaa atgtagaaac cataaatagt cttctctcgg ctattatctc
    35701 gcagtgattt gctgcctcgg ttctgttgta tcagctggtt agtccattgt gggatcattg
    35761 cgcacagcgt gcaatgctgt atgtgctggt cattctgaga cttattaaag catgagcgtt
    35821 cattaagccc gtcaggagtc ttcaaatggg acctaccgaa cttaggttcc cggatagcca
    35881 gaacaaccac caattatcta tagaagggat actatacaac acttatcgtg tcgaacccga
    35941 aatgtgcatt attataacat aatcgctggt gtgtcatagc agtctgtcag taatcgtttc
    36001 aagagtgctg atgcagaaga gcatatggaa tttgtgtggt agaacgcaga tggaagcatc
    36061 atctatacca tccatactcc cgcagcacca gggttgcgca gacaaagcct tataatccac
    36121 tcaatgaagt aatacctcac taactaagtt gggttaatta tgtcataata ttggtatttc
    36181 tggaagaccc cttctgattc tatactccgc atagaaaatt gttggtgaat aaaaagtagt
    36241 accgtatgtg agctgttttt tagcacttcc ccctcaacac cgatccgaac ttcaggtact
    36301 tggaaattgc catagcagtg actgccgcta acatgaaacc tccagcaaag atccaagtgc
    36361 cttgaaactc tctttgcaca tctgcggtcg agtctccttg aaatttctgc gccgcgccac
    36421 cgatggggtt accaatcagg gctccgatgc tggcaatcgt gtaccccata cccattcgcg
    36481 taccgtactc ggagagttcc tctgttagat ttgcaatcgt agcaggtggc agtgacacca
    36541 tgccgcctga cacgaagcca tacaccatcg atacaatgat gaggccggga aggtcatggg
    36601 cgaacctgaa caggaacaag atgatagcgg acccaaggca acagggaagc attatattca
    36661 tccctccata cttatctgcc agccagtttg gcacgagacg gccgaacaag ctagctgcat
    36721 tcatcatgct tagtacgtag aaagaagtat cgggatccac gcctagacga atagcatatg
    36781 catcaacgaa gaaaaatggc acatagacgg aaccaatcat gagtgcaaag gcttttgctt
    36841 ggatcagcat tgagaatgac gaactggaat aactctctct taccgatgca gaatgccacg
    36901 taaggcgtgt cacggaagtg cttgaggcga aacagagcgc cacggcgctt cagattgggt
    36961 ctcagacgca tgatggccag acatatcaat aagagggtgg tgacaacaaa ggcaaagatg
    37021 cggacagccc aaggaaaacc gatggaaact agaagtcgac gctccattat gggatatacg
    37081 atgccagcta ttccatgtga gaagatgtaa ccgtgaagta ctatcaaatg ttgtcttacc
    37141 tagactgctg cccgtagcag caatgcccgt tgccaccatc cgtttctttt ggaaatatag
    37201 aggaataaca gccacggatg tcaagccgag aagcccgctc cccgtcccaa cgcagaacgc
    37261 ctgcgccaat aggatctgcc agtattgtgt acacaagctg agcataaata gtcccaagga
    37321 cgtcaatgct gttccgcata tcaagataaa ttgcagatag ccggcatcga ggagccagcc
    37381 tgcgcatacg ccgatgagca tcatcaagaa tatctgtata gatccgatcc aagcaacagc
    37441 tgaaggacta gtatctggta gcagcgtcgt cgtatagtag gcctggaata caccaaacga
    37501 gttggacaag cccctaaaaa agacttagtt gatgagcgcg acctaaaaca acgcccggtg
    37561 cacatttcag ggatgttact gaccatgtat tggcgaacaa aatccagcag ccaagtacct
    37621 gcagccacgc ccggagacca tggtccattt ggagctctcc tgctgcatct tgcttttgtt
    37681 cgttgacgtt gatgactgct ggttgtgtcg acccgtcctc ctttgggatg gaatacctac
    37741 catcaacagc attgcttgtt ctatttttgc cctccatctt gtaaacaaat ggaacacata
    37801 tggggaaata ggaattacga aatgaaaagt agacggttgt gcatggcaat ttaaaccgtc
    37861 caaaagcggc acaggtggtc cagccaacta cgccaagtga tgcagcccta tacatgtggt
    37921 tagatccagc cgtcctcggc ccactccggc gtcaacatcg gcgagcgact ccacaggtgg
    37981 gacctaggca aggagcggca tattatgtaa aaggacaggg gacaggaccc tagaggaccc
    38041 tgaaagcggc gggagcaccc aacggggtaa tccgaagata aactgcccat aaaccgtttc
    38101 aagggttcaa tgatcatatc atcatgagac actacacagg cagcaaccgg tccattataa
    38161 cggcactact ggcagaatac atttgaagtc agcagtcaga ttctaaagtg actggcggtt
    38221 agtatgtgca acggtctgca cgaaaggtca ggatagtccc gaaccaatgg tcgattatac
    38281 tccacgtttc tcagagcttt tggcccgtcc cgcttgcttt cacgggaagc ccagcaaggt
    38341 ctggcattgt gacccttgac ataggaggca tgccatgaga ccttctctag gtattgtcgg
    38401 agtctcgggg gtctgtagat gcatagtagt atgctctagg ccctcccagg atccaccaag
    38461 atgcgacaga tgactgcaga tttctcattc gtattctagt tttaggtgac tgtagaccac
    38521 cagactgcac gccaagctat gatgggagcc gaactccacc acattagagc ctgcggtaat
    38581 ctaaggtaag aggggtcagt catgtaagcc gtgacaaatt aggtgattct tgctctgaca
    38641 aggctggtgg gaatggccta taagtgtaga actgttgcac atgaatcatt gtcgtcctag
    38701 gtagtcctcg gtagaacaac tatcgtctgt tactagacta cttgaaatgg cttccaaaat
    38761 attctgcaga agctctaact ggacttcgaa cgtccacaga gctgctagcc tgagaacctt
    38821 cggtaggtgt acccttcacc tgttaatcag gccagcgact gatcggcgaa gctactgtcg
    38881 ttgctgctcc tcgtggctcc atgatcaatg aacctgtccg cttcccgtat gaagcacagt
    38941 attcatcagt gattgagagc aagaaaagag accaatcata ccgttacttt cgaaatgtca
    39001 accgcctcgc ccgcgagttt cctctcgcac attcggccga gggtaaatcg attaacgttt
    39061 ggtgtacgaa cgactatgtg agtaaatgtc catacatcca gtagcaccat ttagagactg
    39121 gcaggataac tgactgttgc acagctcggc atgggaggaa acccagaagt gttgcaagcg
    39181 atgcacgcag cgctggataa atatggtgct tgctcgggcg ggtcacgaaa catctcggga
    39241 cacaaccagt ttgccgtgtc gttggagaaa gccttggcca agcttcaccg caaagaggcg
    39301 gcactctact tcagctcggg gtataatgcc aacgattgtg ctctcacggt cttggggcaa
    39361 cagcttcccg ggtgcgtctt cctttcagat gcgtccaatc actcttccat tatcgagggt
    39421 atccgtcatt caggggcgag gaagtctgta tggcggcaca atgaccttgt tgacctggag
    39481 agcaagttgg ctgctatccc actaggaacg cccaaggtcg tttgctttga atctatctac
    39541 tctatgtgtg gcacagtcgc tccaatcgcc gaggtctgcg acttggcaga gcgctatggt
    39601 gcccttacct tccttgacga agtccatgcc gtcggccttt acggtccgca cggggctggt
    39661 gtctcagaac accttgactt tgacgcccat gtgtccggct ctgcctcgtc agagcgcacg
    39721 gtattgtccc gtattgacat catttcggga gcgctaggta aaggcttcgg cactatgggc
    39781 ggctacgtag ctggctccaa ggacttggtc gatatgattc gttcgctctc gcgtgggttc
    39841 attttcacaa cggcggcggg cccggcgacc atggccggtg cggaagcggc cattaacttc
    39901 cagcgccaca atccccaaga ccgtatccag ctccagcgca acacgcgctt ggtgaaacaa
    39961 cggcttcttg agcataagct gcctgttctc cccaatgcct cgcacatcat tcccctcatg
    40021 gttggcgatg ctgcacgctg caagatggca gcagataggt tgtatgacga ctatggcatc
    40081 tacgttcagc ccatcaatag ccccagcgtg cctgtgggcc aggaaagact tcgcatctca
    40141 cccaccgccg cccatacgaa agagcaccag gacatcctgg ttagcgcgtt ggccaagatc
    40201 tgggatcagc tagggctgag gcggctggac gactgggcca aggacgagcg gggacaagct
    40261 gtggaggggt gggagacctc aggcctggac gcggctgtgt gggggaatga gcagttgggc
    40321 ctcgctgctt ccacgcctaa tcagcatggt gaagggttca tggcgcagca tttggccgcc
    40381 gaaaggtttg tgttggaaga ttcgttactg gcgtcgaagt gaagaatgag cgcctgaaga
    40441 tgatatatgt cctaatcttc aaggagtttc gcaatgttgt tctgcgattg aaattgtctc
    40501 gttgactcca ttgtgcatca gtaatcacct gtctttggct tgatagaagt agagcagctt
    40561 tcagcatgaa aaaaaatcga accagcttag aaacctggga taggacctcg cggagcaagt
    40621 tctggtgtag tatccagtcg gctctccagt gacgcgaaga aactacagta agcgtaacta
    40681 tatccatcac tcttgatcta gcagaccatc agtaagaact cattagatct gaggatacaa
    40741 agagtggtat gtgttggtcc tgacatgagt ttttaggtag ttaatgcagc agctaaaacg
    40801 gcatcacggt gcagcatccg tatatggaca ttgtggatgc atgcctagtt tcccgccttc
    40861 gggccatttc tgctcagaca cactagcctc ccggatcgtt ccccggcccg tagcgcgcca
    40921 atgtgctcat tttttccatg atggggccaa tccttgcgga atggccaggg tcccggggga
    40981 aagtaccata cagcctagag atgctaatct aaaccgaatt taagtagatc tcgagaaatc
    41041 gtgagagctt gcgtgacagt attgttcatc tatcagtgtc aaagccctgc ccgccgaatg
    41101 cagcccatga tgcggctagg gatcttggat tttatgccgg gaccttcttc gccaatgcct
    41161 tcaaagcacg taagttgtag cgccattacg ccccaccatc gtctctcact ggcacctcca
    41221 cttcggcctg gatgatcgta gtctagaaaa attatccagc aagtggatcg ccacagaaag
    41281 aaacaagtgt ggtcaacgat gccttacccc gaggagtcat atactctttg aaacagaagc
    41341 ttcaccatag cactagtggt ttagtggtaa aatccatcgt tgccatcgat gggccccgcg
    41401 ttcgattcgc ggctagtgca tcgattccat ttttgtctct gactgtgctg atactgtctg
    41461 ttctaatgtt ttgtactatg taattaattg ctttgctctt ttaacgacgg gtcctggggt
    41521 gcaaaccaag ccaggtcggg cggtcgtatt agcttatatc cccatgataa agttggaaaa
    41581 ttttctgctt ttcaaaatcc aaatttactt ccgtttgtct agtcctgcta ttgaaggtat
    41641 tattgtctgc ttcctgcagg aagaggacct gacaatggta gtcgcgtaga cagggtgtgt
    41701 tcctcatcgg tcagacaata gactgtatga acatgacttg ctgggacctt tcagctcggt
    41761 acctcactac gacaagcaat caaagtcaga gctgtctgca ttataagagc acctgccgga
    41821 tcagtaactt gtgtacacct tcagccaaca gctcagtggt aaaaaaaaaa aaaaaaaccc
    41881 tgtctctgct caggacagac aacacagggt cagcttcaag attgagctac cttacaacgt
    41941 gtctctcaag tccgcatttc ttaggagcga tatttagagc aggtcaagct gcccattata
    42001 agcttatatg ccccaggaaa caatgaacgg acttatcata agtggcagga agtatggctg
    42061 ttataagtgt tataagactt cacaatatta attatttagg gatctctttc aaacgggaga
    42121 tctggattag tttcgttaat attgagtctc gagttgtgcg cttatacaac tggcttaata
    42181 tggctttaca tcctgtttcc tttcctgtca tatactaggg cgtgtgaaca tcagagcgat
    42241 aaagcttctc ttactcataa tccgccacta cgttctggca attgtcaatc actaccgtac
    42301 gtcttataga aggtgctagt cttttgattt gacgtttccc atagataagg catgttggct
    42361 tcatcgtcgg tggcgaagac taccttgggc tgaaatgggc tttttgattt cttattttct
    42421 tggagtgcta ctgcagctta gtatatgaag gtcaatatta gtaggtatga acaccgaaac
    42481 ctgttaaagc attgttttta acaaccgagc gtgtagtgta gccagcgaga tacacctttg
    42541 atgccgtgaa ctgtactata ccttcagtca gtgccgaaac tagcctctat ctggttgctg
    42601 gttctatagc tcgctttgct gctccatcct atcacctgca taaccatatt cattagattc
    42661 atttggcgaa agatcatgaa accctcatca taatgtactg aaattggact gattcgtatc
    42721 tcttggcgat agttggaagg agggttccgt aatctatggc tttgaaggag aacggcgtct
    42781 ccgcaactct tggaaccttg cgaaaggatg agatatcgac ttactcatca agacagtatt
    42841 ggtttgcggt atataccgag gcgctagatt ctatttagtg aaagcgaatt tctagcacat
    42901 aaacgtttct actgaactcc ataggtggta taattcaatc attttattct ccacgagcag
    42961 ccaaccaacc tcagctactg aaatgcgaac ctagactcaa tcttgttggc aactcaattg
    43021 gaattttgat ggcatgcgca ctctctgggg ccgcttaggt atgtaccagg acgctgtcaa
    43081 catcttctct ggtactgaca gtcattctca agcagccctc acacccggct tctttgccac
    43141 gatagcgcac taggacgtcc gacttattgg ttagtgcatt ggaaactgcc atggcggcgg
    43201 caatgtcgga gatccctccc aggtccgcag gttcactgag aaccggacca gcaggaattc
    43261 ggtgaccagc caccaacgac accgcccacc ccaatgatat ccagaaagtc ctcgcaaatc
    43321 aagaatcatg ttgtttaatc ctatacttaa cgggcctcca taatttctat tcgcgtctcg
    43381 aactgcgaag cgggcatatt gtgcaagggt ctgcgttaag ggtggtactg tgaccgaccc
    43441 cgggggcaga tagctgccgt cctccagcca agcttcgcta gagagattca tgtaggcatt
    43501 ttgtaagccc gattagttgc caacgaaacg gcgtaggtac acccagaaaa gttcgtcgtt
    43561 acgttaggtc aattatatac catttcaaca ctgttcatta agattcgtac atagggattg
    43621 gtcaaggagc aatatcaagc cactcgatat tgaaggctgc tgtttacggg gagccgtaat
    43681 atacattgca ttttcgttgc tataaatcga ttctgtgcgc gtagtcgtgt ctgtgttgtg
    43741 tgttgctggg ttgggggttg ggcgggcagc gggaattgat attttatgcg tggctagaga
    43801 taagccgcaa tatacaagta tttgcgatat ccagagcttc atggccgttg aaccaaggtt
    43861 gggttgacta atttgatggg aaaagctttt ttattttgaa ccgaaagacg agatcgagct
    43921 cggaggtaat tgaagaaacg gtaaacttgt ggagggagca aggtactccg tggattgtga
    43981 cacagaatta ggcaccactc ccatgcacca attatagctt tgaacaatct agaagcggcc
    44041 gtggcgagat tttatcagat cacccaccag ctgcctttgt aaatcctttt cacactccaa
    44101 tacgtaagat aacttgatga gaatgatgtc ctgtgcagaa actgttagtt gccagtattt
    44161 actgccacat tttcgaaaac ttttcaggaa tttcagatac ttttgctagc actgacaacg
    44221 acagggagtg gctggagaat catatataca gaagttttct actaggctta gagtcgccta
    44281 gaaagtgagg ttctgggtgc cgaaaatgga ggcacgcatg ctaagctcgg gtagtgtggc
    44341 ttggttcggg tggcttagtg tggcgttgcg ttttatttat atagttatct ttgtcatgtg
    44401 tggattctaa caagataacg ctcctttcac ctatataatt agccccagcg ttctggcgac
    44461 cgataaacac tttcattatg cactttacgg gaggtattat ttttctgatc agttaggtcc
    44521 tattagacaa agcacgttag attcgtcggt aatggcgttt aagactgctt tggctgcttt
    44581 ggctgctgtg gacgttctgg gacaacactg tcctggagcg ccactccagt tcaatgccaa
    44641 atgttgggtc tgaaaatagg agatagtcct aaaacagggg ccaaacgtgc ccacactagt
    44701 gccacatttg gccttgaaat agtcttgact tagaaacggc agctatatga attcaacaac
    44761 acgaaagtta tattcaccat accaattgct atacttagcc tattattgtg tggcattaac
    44821 ttgcctcgac gagcatttta acgcctgtca gaataccttc ataacgaccc ctaccgacta
    44881 taatatgctt attaaacact tgggctagtc ggtaatccac tcaatcaaac catgcagcaa
    44941 ggctgcagct atgtatcttg cccatgtgcc cagtattgat cgttttcctt tttcctctgg
    45001 gcaaattgat agcgcttact ccgctttatg gcgtgctcct acaagtatct atcatttgcg
    45061 cgttcgtgca atctgcagtg accttcgaag cgggctttca agattgcaaa gatgcaaaga
    45121 gggtacttta aagaagacaa aactataaaa cgaatcccca gatatgcaag tgatatcgat
    45181 agtttctaat ccgcaagcta ttcaccgtga aaatggatcg tagcccaatg tggcagcgtt
    45241 aaagttgttc agatcatcat ccccaggaaa tcccgcatca taatcttcgt ccgggtccga
    45301 ccaagaaata tctctcttgg actggtcgga gtccgtcagg gtaccgttca ggtattccag
    45361 gtcgtcatta tcccccacaa cgctcatttc gggacctcca ttctcgtccg accaaagcag
    45421 agctcgcttg gatccgttgg tgcccttgac ccacgccttc ttgtagtcgt acttggttaa
    45481 cagcgagggg ttcttgatgt aatgctgggc aaagtgttgg acggtatatc cagggtcatc
    45541 ctttgctctg accttgggcc agcaagggtt ctcactcagc ccgtcatcct tggacttggg
    45601 aggagtggtc tcgtgctccc atttggcaat ggtgaactcg ggtctcacat cgacggtgat
    45661 ccccaccgtg tactcagttg atgcttcagg ccatcgggtt agttaactat tataccaggc
    45721 cgctagatat attctcataa ctcacttgga tttacaacat tcttcttgta gccaaagttc
    45781 tttttcgtgt ccttggctct agcgacaacc tccttggctg tcatggagtc cagcatgggt
    45841 gttctgaagc atatgcccgc ccacatcccg ttggcggcgt tcccattctc cttgtctgga
    45901 agcagacgca ccagctggcc cgtgttatcg ctgccaccct gcttgatagc ggtatcagtc
    45961 ttgctgagca gatacatggg cgggaactcg tcgacttggc attcttgttg gtactcgata
    46021 agcttgcttc cggccgcacc cgtcttatcc caccatccga ggtctacctt cttgttcttc
    46081 ttgggatgcc gcgctttcca cttgcccacg gcaggggaat ggaagcgagg tttctcggtc
    46141 acggcagcct ccggcgggca ggtcagagtt ttccatgccg gttggacgct gatggccgag
    46201 ctgtagtggt agcaagcctg ggaccactcc ttcttgcaag tggcattgat cagtgtgggt
    46261 ttggcgttgg cgctatagct gagcgatgtg atcttgaact catgggtgac ggtggaaccc
    46321 tgctggttgc actcggtcga gacgaacacg ttgtagtttt tgcccttgtc tttctgcgtg
    46381 acgtccccaa ccgcacgttt gcaggctgcc gttgaataag tggtagttgc tgtcgtcgtc
    46441 ttggcagtgg tttgttgagt agttgcctgg gtcaccgtcg gcttcgtcac cgttggcttc
    46501 gtcacagtcg gcttcgtcag agtaggcttc ggtttatctg gcaccttggg gggtggcttg
    46561 catgttcctt tgcccttagg gatcttgcag cccacgctcg tcccaatgga gtcgggaccg
    46621 gcgaccaagg ttgtgaacat ggtcatgagg tcaaagctgt agtcaggcac accacaggcg
    46681 tcaccgatcc agtttccaaa gaaggacgac gcttccaggc cattctccgt aaaggtcttg
    46741 gccccttgca cgagagcgcg cgctccttgg agttccgcac ccccgggaat cgcgaaaatc
    46801 ccaacttcga cgatcgcctg cagcgcggag agcatggccg cgcaaaggat gttatcgagt
    46861 ttagagagcc cctcagctac aatatcgaaa atgttctcgg taaggccttc gatggtcgga
    46921 tcgttgcatt tgcatttaca agggacgtag atatatcctt cctcatcttt gagggtggct
    46981 acggtaagtg gttgcttggt gaaatcaaca tcattatatg gactataatc gcactattgt
    47041 gttcaccgag ttagccaggc atgatacctc cagcgccagc ggcggcaacg agcgggctag
    47101 aagactcacc atagagaaac cactaccccc atgatcagca cagtatttga tacaggattt
    47161 accgcctttg tcccagttag gtcgtgcgga gccctggccg aaataataca tgcatgcgcc
    47221 cgtcttctca ttgctggcga ggacttgtgc gtcggtattc tgccgtcgca cgacgaacga
    47281 atctttagcg atggatcgtg cgagcgtatt aaaaaattgg ccgctgccat atagccacaa
    47341 aagggtaaca cgcatcttta tggcgaagaa ggggacttcg aaagcagcct cgagcgtaga
    47401 gtcttctcag agcagggatg aaaacagcga tggggatgga ggtggtgata ctacgagctg
    47461 cagccatgga tggttgcgca atctgatcca tcttatactt cgggtgtatc atgagatgct
    47521 gtacaggtct caggct
//
