# Supplementary material for: Genome sequencing and physiological characterization of three Neoarthrinium moseri strains
Source: BMC Microbiol. 2025 Aug 21;25:526. doi: 10.1186/s12866-025-04274-z (PMC12369201; doi:10.1186/s12866-025-04274-z)
Supplement: Supplementary file 16 — Supplementary Material 16. [file 12866_2025_4274_MOESM16_ESM.zip › BiGSLICE/input/Nmoseri/TUCIM5799/JAFIMR010000004.1.region001.gbk]

LOCUS       JAFIMR010000004        61132 bp    DNA     linear   PLN 06-APR-2022
DEFINITION  Neoarthrinium moseri strain TUCIM 5799 scaffold4_Wmoseri_TUCIM_5799,
            whole genome shotgun sequence.
ACCESSION   JAFIMR010000004
VERSION     JAFIMR010000004.1
KEYWORDS    .
SOURCE      Neoarthrinium moseri
  ORGANISM  Neoarthrinium moseri
            Eukaryota; Fungi; Dikarya; Ascomycota; Pezizomycotina;
            Sordariomycetes; Xylariomycetidae; Xylariomycetidae incertae sedis;
            Neoarthrinium.
COMMENT     ##antiSMASH-Data-START##
            Version      :: 7.1.0
            Run date     :: 2023-12-04 11:58:05
            NOTE: This is a single region extracted from a larger record!
            Orig. start  :: 1246396
            Orig. end    :: 1307528
            ##antiSMASH-Data-END##
FEATURES             Location/Qualifiers
     protocluster    1..61132
                     /aStool="rule-based-clusters"
                     /category="RiPP"
                     /contig_edge="False"
                     /core_location="[30000:31132]"
                     /cutoff="20000"
                     /detection_rule="DUF3328"
                     /neighbourhood="30000"
                     /product="fungal-RiPP-like"
                     /protocluster_number="1"
                     /tool="antismash"
     proto_core      30001..31132
                     /aStool="rule-based-clusters"
                     /tool="antismash"
                     /cutoff="20000"
                     /detection_rule="DUF3328"
                     /neighbourhood="30000"
                     /product="fungal-RiPP-like"
                     /protocluster_number="1"
     cand_cluster    1..61132
                     /candidate_cluster_number="1"
                     /contig_edge="False"
                     /detection_rules="DUF3328"
                     /kind="single"
                     /product="fungal-RiPP-like"
                     /protoclusters="1"
                     /tool="antismash"
     region          1..61132
                     /candidate_cluster_numbers="1"
                     /contig_edge="False"
                     /product="fungal-RiPP-like"
                     /region_number="1"
                     /rules="DUF3328"
                     /tool="antismash"
     gene            1713..2955
                     /locus_tag="JX265_002504"
     mRNA            join(1713..1827,1884..2234,2330..2631,2908..2955)
                     /locus_tag="JX265_002504"
                     /product="hypothetical protein"
     CDS             join(1713..1827,1884..2234,2330..2631,2908..2955)
                     /codon_start=1
                     /locus_tag="JX265_002504"
                     /product="hypothetical protein"
                     /protein_id="KAI1879550.1"
                     /transl_table=1
                     /translation="MPSLYRACLAVPAFLALAHAQAVIVSAKGDKGTSLPLQVDTTKSD
                     ANVINTQEITDNVVNECGRTLLAGNIDIGEQTEIQLSNKTVTQVTKGSKVAVTINQLTA
                     DGAGPFTCDMDQASNIQGATGQTPLDVTEKDAGNGVTQLTVTMPQDMTCIGASTGNVCT
                     VRCFNAAKAGPFGGCFAVQQTDVTPNQNTPQNIATAQTLQGITAQVLQNQKDLGVAVKA
                     NADAPTQADQGVLAVDELLNTDSKAQATAGAANATGRNGQNKNARAFAA"
     PFAM_domain     join(1886..2234,2330..2391)
                     /aSDomain="Egh16-like"
                     /aSTool="clusterhmmer"
                     /database="35.0"
                     /db_xref="PF11327.11"
                     /description="Egh16-like virulence factor"
                     /detection="hmmscan"
                     /domain_id="clusterhmmer_JX265_002504_0001"
                     /evalue="2.20E-29"
                     /label="JX265_002504"
                     /locus_tag="JX265_002504"
                     /protein_end="176"
                     /protein_start="39"
                     /score="103.3"
                     /tool="antismash"
                     /translation="DTTKSDANVINTQEITDNVVNECGRTLLAGNIDIGEQTEIQLSNK
                     TVTQVTKGSKVAVTINQLTADGAGPFTCDMDQASNIQGATGQTPLDVTEKDAGNGVTQL
                     TVTMPQDMTCIGASTGNVCTVRCFNAAKAGPFG"
     gene            complement(3561..4694)
                     /locus_tag="JX265_002505"
     mRNA            complement(3561..4694)
                     /locus_tag="JX265_002505"
                     /product="hypothetical protein"
     CDS             complement(3561..4694)
                     /codon_start=1
                     /locus_tag="JX265_002505"
                     /product="hypothetical protein"
                     /protein_id="KAI1879551.1"
                     /transl_table=1
                     /translation="MTSNPFPVVDIHTHMYPPEYVKILENRSDIPLIRRFAGAKDPRYI
                     ILPAEAESLDKAGEDGAPLPGRPVTSHYSSLQQKIHFMDTHRIDISVISLANPWLDFVA
                     TSEAASTAVSVNEEFESMCASQPGRLYFFATLPLTAPQGELLSAIDFVKGLKHCRGVIL
                     GTSGLGKGLDDPELIPVFKALAKNGLTIFLHPHYGLPSEVWGPRATAEYGHVLPLALGF
                     PLETTIAVARMYLAGVFDEVPDLRMLLAHSGGTLPFLAGRIESCIVHDGHLVREGKVGS
                     GRRTVWQVLKEQIYLDAVIYSEVGLKAAIDASGVDRLMFGTDHPFFPPLTSDEQGEWES
                     MTWNKTAVEKALGEGSEGTKAVMGGNAVKILRLSEDA"
     PFAM_domain     complement(3576..4670)
                     /aSDomain="Amidohydro_2"
                     /aSTool="clusterhmmer"
                     /database="35.0"
                     /db_xref="PF04909.17"
                     /db_xref="GO:0016787"
                     /description="Amidohydrolase"
                     /detection="hmmscan"
                     /domain_id="clusterhmmer_JX265_002505_0002"
                     /evalue="3.40E-25"
                     /gene_ontologies="GO:0016787: hydrolase activity"
                     /label="JX265_002505"
                     /locus_tag="JX265_002505"
                     /protein_end="373"
                     /protein_start="8"
                     /score="89.5"
                     /tool="antismash"
                     /translation="VDIHTHMYPPEYVKILENRSDIPLIRRFAGAKDPRYIILPAEAES
                     LDKAGEDGAPLPGRPVTSHYSSLQQKIHFMDTHRIDISVISLANPWLDFVATSEAASTA
                     VSVNEEFESMCASQPGRLYFFATLPLTAPQGELLSAIDFVKGLKHCRGVILGTSGLGKG
                     LDDPELIPVFKALAKNGLTIFLHPHYGLPSEVWGPRATAEYGHVLPLALGFPLETTIAV
                     ARMYLAGVFDEVPDLRMLLAHSGGTLPFLAGRIESCIVHDGHLVREGKVGSGRRTVWQV
                     LKEQIYLDAVIYSEVGLKAAIDASGVDRLMFGTDHPFFPPLTSDEQGEWESMTWNKTAV
                     EKALGEGSEGTKAVMGGNAVKILRL"
     gene            5464..6586
                     /locus_tag="JX265_002506"
     mRNA            join(5464..5505,5558..6387,6454..6586)
                     /locus_tag="JX265_002506"
                     /product="hypothetical protein"
     CDS             join(5464..5505,5558..6387,6454..6586)
                     /codon_start=1
                     /gene_functions="biosynthetic-additional
                     (rule-based-clusters) 2OG-FeII_Oxy"
                     /gene_kind="biosynthetic-additional"
                     /locus_tag="JX265_002506"
                     /product="hypothetical protein"
                     /protein_id="KAI1879552.1"
                     /sec_met_domain="2OG-FeII_Oxy (E-value: 3.4e-19, bitscore:
                     64.5, seeds: 135, tool: rule-based-clusters)"
                     /transl_table=1
                     /translation="MEKAAVENEGLMIPLIDFSVFLNGNPEERKETANAVLHGFQTAGF
                     IYLKGLPFSSDYRQHIFNTSAKYFRLPVDTKMSHCWTTPAANRGYSAPGREKTTELTNI
                     EDIKKLREGNPDLKESLEIGREGVPDHPNHWPEEKGELEGFKSIMTKFHDQCKELHMEV
                     MRAIAVGMGLDETFFDSFTDEGDNTLRLLHYPEVRKDVFTINPGQVRAGAHSDYGSITL
                     LFQDMRGGLQVKSPNGTFVDATPIQDTCVVNAGDLLARWSNDTIKSTIHRVVEPPSGDG
                     PVHPARYSIAYFCNPNFKSHIEAIPGTFSGESEKKYPGINSGDYLVQRLAATY"
     PFAM_domain     join(5500..5505,5558..5929)
                     /aSDomain="DIOX_N"
                     /aSTool="clusterhmmer"
                     /database="35.0"
                     /db_xref="PF14226.9"
                     /description="non-haem dioxygenase in morphine synthesis
                     N-terminal"
                     /detection="hmmscan"
                     /domain_id="clusterhmmer_JX265_002506_0003"
                     /evalue="9.70E-22"
                     /label="JX265_002506"
                     /locus_tag="JX265_002506"
                     /protein_end="138"
                     /protein_start="12"
                     /score="78.1"
                     /tool="antismash"
                     /translation="IPLIDFSVFLNGNPEERKETANAVLHGFQTAGFIYLKGLPFSSDY
                     RQHIFNTSAKYFRLPVDTKMSHCWTTPAANRGYSAPGREKTTELTNIEDIKKLREGNPD
                     LKESLEIGREGVPDHPNHWPEE"
     PFAM_domain     join(6077..6387,6454..6469)
                     /aSDomain="2OG-FeII_Oxy"
                     /aSTool="clusterhmmer"
                     /database="35.0"
                     /db_xref="PF03171.23"
                     /description="2OG-Fe(II) oxygenase superfamily"
                     /detection="hmmscan"
                     /domain_id="clusterhmmer_JX265_002506_0004"
                     /evalue="1.20E-17"
                     /label="JX265_002506"
                     /locus_tag="JX265_002506"
                     /protein_end="296"
                     /protein_start="187"
                     /score="64.4"
                     /tool="antismash"
                     /translation="TLRLLHYPEVRKDVFTINPGQVRAGAHSDYGSITLLFQDMRGGLQ
                     VKSPNGTFVDATPIQDTCVVNAGDLLARWSNDTIKSTIHRVVEPPSGDGPVHPARYSIA
                     YFCNP"
     gene            7122..8291
                     /locus_tag="JX265_002507"
     mRNA            7122..8291
                     /locus_tag="JX265_002507"
                     /product="hypothetical protein"
     CDS             7122..8291
                     /codon_start=1
                     /locus_tag="JX265_002507"
                     /product="hypothetical protein"
                     /protein_id="KAI1879553.1"
                     /transl_table=1
                     /translation="MKKTLLLTYIHGFKGGEDTFGTTGDFAEHLAALVGAELPKVQIRT
                     LVYPKYETRGDLTECVARFRDWLLEKVIDLEVAAGTPSPTVDPSVRTILIGHSMGGIVA
                     ADTAIALANEKVIPSTAEEEGDGEKEVGGHAVNSLMFPYIQGVLAFDTPYLGIAPGVVA
                     HGAEGHWQTASAAISQLSGLGAIWSGGKAAEKATAQPERKPVAALEAPPSKDNKKGGLW
                     NNWSQMAMYAGGAAALAAGGAAAYMKRQQISEGWGWIGSHLEFVGCLARGEDLRKRMAN
                     MMRLNKELDVGFANLYTRLGRAADSKQVSTVGLVMGNQRTFCNLPTRGAAGEWREAVND
                     AAKDETGAHMAMFESAQNPGYIQLSEDAKNLIVSWAKNEWYETSNIELE"
     gene            complement(8533..9282)
                     /locus_tag="JX265_002508"
     mRNA            complement(join(8533..8978,9060..9282))
                     /locus_tag="JX265_002508"
                     /product="hypothetical protein"
     CDS             complement(join(8533..8978,9060..9282))
                     /codon_start=1
                     /locus_tag="JX265_002508"
                     /product="hypothetical protein"
                     /protein_id="KAI1879554.1"
                     /transl_table=1
                     /translation="MASDAAKPVKRSSPVKNGYLILYNAVSTILWATVLGRTVGTNIIR
                     GPAFVYLSTGNFVLWTQTLMILDVLHGLFGIVRSDPVTAALQVGSRYVAVWAVQYPFPA
                     LCSSPIYSSMLFAWSLTEVIRYGYLAVKLMGWEPYPFFWVRYSSYRILYPIGILSEMGM
                     MYLALAPAAQKFGQLYQLFLMACLFIIWPAGAYILIGHMNRQRRKVLKAAKAQDTKATQ
                     "
     PFAM_domain     complement(join(8569..8978,9060..9099))
                     /aSDomain="PTPLA"
                     /aSTool="clusterhmmer"
                     /database="35.0"
                     /db_xref="PF04387.17"
                     /description="Protein tyrosine phosphatase-like protein,
                     PTPLA"
                     /detection="hmmscan"
                     /domain_id="clusterhmmer_JX265_002508_0005"
                     /evalue="8.90E-46"
                     /label="JX265_002508"
                     /locus_tag="JX265_002508"
                     /protein_end="211"
                     /protein_start="61"
                     /score="155.6"
                     /tool="antismash"
                     /translation="QTLMILDVLHGLFGIVRSDPVTAALQVGSRYVAVWAVQYPFPALC
                     SSPIYSSMLFAWSLTEVIRYGYLAVKLMGWEPYPFFWVRYSSYRILYPIGILSEMGMMY
                     LALAPAAQKFGQLYQLFLMACLFIIWPAGAYILIGHMNRQRRKVLK"
     gene            10512..11576
                     /locus_tag="JX265_002509"
     mRNA            10512..11576
                     /locus_tag="JX265_002509"
                     /product="hypothetical protein"
     CDS             10512..11576
                     /codon_start=1
                     /locus_tag="JX265_002509"
                     /product="hypothetical protein"
                     /protein_id="KAI1879555.1"
                     /transl_table=1
                     /translation="MIGLRSVDTEQPADLTKRQISFANGGISIGGLTLGGGGKGQTAEG
                     GAKAGEGQGAATNKTAEGIAALRGARNNTGGGLTVGGVTLGGTGGGITFNNGANNAEKG
                     QKQGQPAEAQPAEGVAAAPGAGEKATPAAGEKAAPAEGEKASPAEGEKAAPAEGEKAAA
                     PGEGQAKPAAGEAAKTPEEIAAVKESEQFNENLGIITDKNGNAVNLGGDLGITKGSDGS
                     TSVGGEAGINILPRAAGSLIVTPAPAKAQEAPSVPSLPKVPAALAAPSLPALPKAAPAA
                     PAPVAVASVPPLPKAAPAAPAPIPAATVPALPAVLPPSQGEAKNPGAPVMAPAASAAPV
                     AEIPDFVPGTDPTA"
     gene            14068..15430
                     /locus_tag="JX265_002510"
     mRNA            join(14068..14263,14327..14389,14449..14896,14980..15430)
                     /locus_tag="JX265_002510"
                     /product="hypothetical protein"
     CDS             join(14068..14263,14327..14389,14449..14896,14980..15430)
                     /codon_start=1
                     /locus_tag="JX265_002510"
                     /product="hypothetical protein"
                     /protein_id="KAI1879556.1"
                     /transl_table=1
                     /translation="MMNFRDGEMVPNRNFTSEFLTDPVNYPPSPQQSVAIAITIAFPAA
                     ALVVVVTRIAGRLSSRQFGWDDGLVCIAMVFSILETAASYMYIKTNFIGISLRNIPPHD
                     PTPGAIWNYAIQILYNPILALVKTSILLFLLRLFGQKPGVRRFIIWLNTANILNMFAIF
                     FAIVFQCFPIEKIWDPTRPGSCVDRRVLFVTSSSINILTDLLVLGLPLRIFLDLKIPRR
                     TKIALMVVFLLGFTVTIVGIIRLALLIQGLFMLIELPDPTANIGFVTSAIETNLFLITA
                     SAPALRPLLRAWFPKVFGLGRDEVEGATERRVIGTTAATQLQTRLTRMKSSRTALRSQS
                     PTPSEDDLVMSYNGIMRRSDIIVRYDPRLTSRDGEGGDGRIEKWV"
     gene            19615..21162
                     /locus_tag="JX265_002511"
     mRNA            19615..21162
                     /locus_tag="JX265_002511"
                     /product="hypothetical protein"
     CDS             19615..21162
                     /codon_start=1
                     /locus_tag="JX265_002511"
                     /product="hypothetical protein"
                     /protein_id="KAI1879557.1"
                     /transl_table=1
                     /translation="MMLNPRSYLYSRRQVPSTSPTLATAAPNTGFPSKRRDENITVTPI
                     KNSNADLTSRPTTAMPKRKESSNLSRSPPTTGTTMAAAVARPNTPTSAVQIPVKNKQEA
                     SYSHNSRYDAPRRQASSQRRRDRHSPDGLPPSVAALLAITSIPPPSKRAGSRQRMTVDS
                     IVPRSQVSEKELSQELSLSSFNRTPMDVLLSPPDEPMEEDASVTSDSCMASVLSTRAAS
                     FDSLPSLGDSLGTTLPSVDSPVTPRSRRFRPPRRSLEPVSSPPGEQAEHPLWVDPDVEV
                     DEMDFSVFDPSAVSTDKQQANVFLPLKTAFKSNLTASLRALRSAARSLSTFTASSVPPE
                     DLLTRSILTMDPRVPFTDERRPPVLDEEPSEAMRRYLNPTDSARLDLRTTPATGPTTRS
                     YTASIQMQTYKVSRSKSAPATSTRKASSPPPSTASTKSPVPPTFPPGPRQREIRENADF
                     IRIAVLEHLMRKRGKFDNSQEGHARWLLPPRKPSAKPYEIGSDGIPIRWIPISQDTS"
     gene            25614..27101
                     /locus_tag="JX265_002512"
     mRNA            join(25614..25892,25957..26253,26400..26948,27003..27101)
                     /locus_tag="JX265_002512"
                     /product="hypothetical protein"
     CDS             join(25614..25892,25957..26253,26400..26948,27003..27101)
                     /codon_start=1
                     /locus_tag="JX265_002512"
                     /product="hypothetical protein"
                     /protein_id="KAI1879558.1"
                     /transl_table=1
                     /translation="MKRSLLSLAAGITAAAAAQTSYLAWATDSFLRRGVTQDFHYTTAT
                     LYLGYEAAYSLTKNETLYSWYQSQIDGILNDDGTIKKWNYSFHSLDEYQSPRVLGSFVH
                     EAYPGDLAADWCLKRIANNFIYWYEETGDEKYKNAADIVRNQMNNHPRTPSGGFWHREP
                     TYPNQMWLDGIFMADSFYAKWTSLYDADNTTAWDDILLQFDNIEAHCRNATSGLLVHGY
                     DESKKAVWADPVTGGAPLVWNRAVGWYFISLLEVLPIWPQSHAGYAKLLNYFTTLAAAL
                     KTTQDESGGWWLIMNEPYPGAEGNYIESSASAMFTLGWLKGIRLGYISSDEYLEVAKKG
                     YALLTEDFVIPNANGTMSWDGTVVVGSLSSNGSYEYYINVPIAMNDYKGAGPFMLAAYE
                     MESWASSA"
     PFAM_domain     join(25719..25892,25957..26253,26400..26948,27003..27080)
                     /aSDomain="Glyco_hydro_88"
                     /aSTool="clusterhmmer"
                     /database="35.0"
                     /db_xref="PF07470.16"
                     /description="Glycosyl Hydrolase Family 88"
                     /detection="hmmscan"
                     /domain_id="clusterhmmer_JX265_002512_0006"
                     /evalue="2.80E-68"
                     /label="JX265_002512"
                     /locus_tag="JX265_002512"
                     /protein_end="401"
                     /protein_start="35"
                     /score="230.6"
                     /tool="antismash"
                     /translation="TQDFHYTTATLYLGYEAAYSLTKNETLYSWYQSQIDGILNDDGTI
                     KKWNYSFHSLDEYQSPRVLGSFVHEAYPGDLAADWCLKRIANNFIYWYEETGDEKYKNA
                     ADIVRNQMNNHPRTPSGGFWHREPTYPNQMWLDGIFMADSFYAKWTSLYDADNTTAWDD
                     ILLQFDNIEAHCRNATSGLLVHGYDESKKAVWADPVTGGAPLVWNRAVGWYFISLLEVL
                     PIWPQSHAGYAKLLNYFTTLAAALKTTQDESGGWWLIMNEPYPGAEGNYIESSASAMFT
                     LGWLKGIRLGYISSDEYLEVAKKGYALLTEDFVIPNANGTMSWDGTVVVGSLSSNGSYE
                     YYINVPIAMNDYKGAGPFMLAAYEME"
     gene            28087..29158
                     /locus_tag="JX265_002513"
     mRNA            join(28087..28606,28654..29072,29120..29158)
                     /locus_tag="JX265_002513"
                     /product="hypothetical protein"
     CDS             join(28087..28606,28654..29072,29120..29158)
                     /codon_start=1
                     /gene_functions="biosynthetic-additional
                     (rule-based-clusters) PhyH"
                     /gene_kind="biosynthetic-additional"
                     /locus_tag="JX265_002513"
                     /product="hypothetical protein"
                     /protein_id="KAI1879559.1"
                     /sec_met_domain="PhyH (E-value: 1e-11, bitscore: 40.8,
                     seeds: 39, tool: rule-based-clusters)"
                     /transl_table=1
                     /translation="MPHASSPTPEAPLYVNDGRLLPEQTGYLRPSSPDEPLEVLRDRYH
                     NDGYLFLKGLIPRSDVIKAREAYFELLSPSGVLAPGTAPADGIFDSSRNKLDFPGIGAG
                     SADANGRPSGGVFVDLALKAHTEPFYKDVFCKNPALLAFISKFTGWNENTLALTRTLLR
                     NNTPGNKAIGVHYDQIFLRHGEDTSVTAWVPMGDIALDGGGLIYLEKGQTLGEEIERDF
                     YRKATETGLTELEAKDAFNKNMMSGGLLADGPKDFGEQYKRRWLVTTYEAGDVVLHTPY
                     TIHASTINYDAKNIIRLGTDLRFVDSSRPYDMRWTNDYRFGDGV"
     PFAM_domain     join(28216..28606,28654..29000)
                     /aSDomain="PhyH"
                     /aSTool="clusterhmmer"
                     /database="35.0"
                     /db_xref="PF05721.16"
                     /description="Phytanoyl-CoA dioxygenase (PhyH)"
                     /detection="hmmscan"
                     /domain_id="clusterhmmer_JX265_002513_0007"
                     /evalue="3.20E-10"
                     /label="JX265_002513"
                     /locus_tag="JX265_002513"
                     /protein_end="289"
                     /protein_start="43"
                     /score="40.8"
                     /tool="antismash"
                     /translation="YHNDGYLFLKGLIPRSDVIKAREAYFELLSPSGVLAPGTAPADGI
                     FDSSRNKLDFPGIGAGSADANGRPSGGVFVDLALKAHTEPFYKDVFCKNPALLAFISKF
                     TGWNENTLALTRTLLRNNTPGNKAIGVHYDQIFLRHGEDTSVTAWVPMGDIALDGGGLI
                     YLEKGQTLGEEIERDFYRKATETGLTELEAKDAFNKNMMSGGLLADGPKDFGEQYKRRW
                     LVTTYEAGDVVLHTPYTIHASTIN"
     gene            30001..31132
                     /locus_tag="JX265_002514"
     mRNA            join(30001..30295,30356..30585,30637..30726,30811..30883,
                     30963..30999,31063..31132)
                     /locus_tag="JX265_002514"
                     /product="hypothetical protein"
     CDS             join(30001..30295,30356..30585,30637..30726,30811..30883,
                     30963..30999,31063..31132)
                     /codon_start=1
                     /gene_functions="biosynthetic (rule-based-clusters)
                     fungal-RiPP-like: DUF3328"
                     /gene_kind="biosynthetic"
                     /locus_tag="JX265_002514"
                     /product="hypothetical protein"
                     /protein_id="KAI1879560.1"
                     /sec_met_domain="DUF3328 (E-value: 1.2e-24, bitscore: 82.6,
                     seeds: 45, tool: rule-based-clusters)"
                     /transl_table=1
                     /translation="MSNDRYQSLRPDDRDEIDDLDAHIDDHIDLDEKDYLHTPRLSRRA
                     KILEALNRYRWVIDGVLIGLIVMLLLDRHWDWRSNGEDAGLEGAGDVTGFAPRFSQKIT
                     TFSPDPMFVPENTSEFWSDEVRQKWLGLVPKGLGYLNIEHPEKYRDLPATLVGYKGKYV
                     VTTSMTHQLHCLYSIAEVFSAYTSGNQSRIPFETPWHLAHCFDYIRQGIMCAGDVALEG
                     RQTTFPEGFDGSDGWDAKHVCKSYDEVLDYLNRNRADDEVWI"
     PFAM_domain     join(30418..30585,30637..30726,30811..30883,30963..30999,
                     31063..31102)
                     /aSDomain="UstYa"
                     /aSTool="clusterhmmer"
                     /database="35.0"
                     /db_xref="PF11807.11"
                     /db_xref="GO:0043386"
                     /description="Mycotoxin biosynthesis protein UstYa"
                     /detection="hmmscan"
                     /domain_id="clusterhmmer_JX265_002514_0008"
                     /evalue="3.60E-23"
                     /gene_ontologies="GO:0043386: mycotoxin biosynthetic
                     process"
                     /label="JX265_002514"
                     /locus_tag="JX265_002514"
                     /protein_end="255"
                     /protein_start="119"
                     /score="82.6"
                     /tool="antismash"
                     /translation="FWSDEVRQKWLGLVPKGLGYLNIEHPEKYRDLPATLVGYKGKYVV
                     TTSMTHQLHCLYSIAEVFSAYTSGNQSRIPFETPWHLAHCFDYIRQGIMCAGDVALEGR
                     QTTFPEGFDGSDGWDAKHVCKSYDEVLDYLNR"
     gene            31870..33254
                     /locus_tag="JX265_002515"
     mRNA            join(31870..32337,32473..32886,32997..33254)
                     /locus_tag="JX265_002515"
                     /product="hypothetical protein"
     CDS             join(31870..32337,32473..32886,32997..33254)
                     /codon_start=1
                     /gene_functions="biosynthetic-additional (smcogs)
                     SMCOG1083:oxidoreductase (Score: 124.1; E-value: 1.2e-37)"
                     /gene_kind="biosynthetic-additional"
                     /locus_tag="JX265_002515"
                     /product="hypothetical protein"
                     /protein_id="KAI1879561.1"
                     /transl_table=1
                     /translation="MPTEFISVTFPNSATEINSGPNPTDIDPTYLVRYARTLDDYGFNY
                     TLVPYGSGSFDPFTIGATIAAVTKQIKVIIALRPNTMYPTVAAKALATLDQLSQGRVVV
                     HFIAGGSDAEQAKEGDFLTKDQRYGRLEEYIKILRRAWESKEPFDWEGKYYQFKQFSNG
                     VQPTKGSIPVSVGGSSDEAYRIGGSLGDIFGLWGEPLKETKDQIDRIYAEAEKAGREDR
                     PKIWVTFRPITAETDDLAWAKAHRTLDALKGGKPLGGIVPATSSTPQNVGSQRLLEIAA
                     RGEVQDRALWYPTVTATNARGASTALVGSYQTVSDSILDYVNLGCELISIRGYDNYNDA
                     VDYGRYILPNVREALVQKEKGTSEVKEPNGSSTVQTESG"
     PFAM_domain     join(31915..32337,32473..32886,32997..33089)
                     /aSDomain="Bac_luciferase"
                     /aSTool="clusterhmmer"
                     /database="35.0"
                     /db_xref="PF00296.23"
                     /db_xref="GO:0016705"
                     /description="Luciferase-like monooxygenase"
                     /detection="hmmscan"
                     /domain_id="clusterhmmer_JX265_002515_0009"
                     /evalue="6.20E-68"
                     /gene_ontologies="GO:0016705: oxidoreductase activity,
                     acting on paired donors, with incorporation or reduction of
                     molecular oxygen"
                     /label="JX265_002515"
                     /locus_tag="JX265_002515"
                     /protein_end="325"
                     /protein_start="15"
                     /score="229.6"
                     /tool="antismash"
                     /translation="EINSGPNPTDIDPTYLVRYARTLDDYGFNYTLVPYGSGSFDPFTI
                     GATIAAVTKQIKVIIALRPNTMYPTVAAKALATLDQLSQGRVVVHFIAGGSDAEQAKEG
                     DFLTKDQRYGRLEEYIKILRRAWESKEPFDWEGKYYQFKQFSNGVQPTKGSIPVSVGGS
                     SDEAYRIGGSLGDIFGLWGEPLKETKDQIDRIYAEAEKAGREDRPKIWVTFRPITAETD
                     DLAWAKAHRTLDALKGGKPLGGIVPATSSTPQNVGSQRLLEIAARGEVQDRALWYPTVT
                     ATNARGASTALVGSYQTVSDSILDYVNLG"
     gene            33944..35830
                     /locus_tag="JX265_002516"
     mRNA            join(33944..34022,34081..34159,34213..35830)
                     /locus_tag="JX265_002516"
                     /product="hypothetical protein"
     CDS             join(33944..34022,34081..34159,34213..35830)
                     /codon_start=1
                     /locus_tag="JX265_002516"
                     /product="hypothetical protein"
                     /protein_id="KAI1879562.1"
                     /transl_table=1
                     /translation="MRFSTLAILAFVGGAFARCSDDRCLRAVNGAPSRSRTSDCQSFFR
                     VTVTPSTSTVTTTVSVGTTDITTATATRTVIATEVASKRWENQREVLDILLRRPTRPLS
                     SATSAAQKTPRYAAACASAAAYSSACSCLGVKHSTITVSTPKATKTVIVSKATTITAVK
                     TVVTTQLYVPISNSSAIFANSTRAIFTNSTSLGNNGTSSTTLSISGSTLTHTGSMSLTS
                     SQLIPNSVSSASSDGRSTSSGDITSKAGTTAITTSSAMFANSTRAFSPSNATAPSLNST
                     GIGHFPNTTSLVPAANATSTGRFLNTTTVSAVMNATVPTTLAKPANMTSAPFLNATSAV
                     VNSTTSAPFLNTTVAVLNATTSAPFLNTTARPLNATSAAPFLNTTTSAPFMNATSIPML
                     NTTRPPFANATTRPFLNSTSVRFSNTSTSVATPTPTTTLDLTCGETATPFMLQVSQPSG
                     LFDGWFLKMVGDAILFSSSANYSTKFSVESSGHLCAVGYIGESGHPAIGIAETKDGLTG
                     SAIYFVDGARVKDMGKVGYGALDCAVDDDLQCGARDMEHWVACGLGLDISSDAGPNVVV
                     DTFNCTSISLSAIYE"
     gene            36158..37651
                     /locus_tag="JX265_002517"
     mRNA            36158..37651
                     /locus_tag="JX265_002517"
                     /product="hypothetical protein"
     CDS             36158..37651
                     /codon_start=1
                     /locus_tag="JX265_002517"
                     /product="hypothetical protein"
                     /protein_id="KAI1879563.1"
                     /transl_table=1
                     /translation="METQTGERHEEAVNTIASVVRLFHATQRPFRNYHGSTNSTRTSER
                     RADNTVDTSQLTHVIRVDREKKVALVEPNVPMDVLVEACLKERLVPLVVMEFPNITVGG
                     GFSGSSGESSSFRYGPFDSTINWIEIVLPNGEVRRASKTSNPDLFWGAASGFGTLGVVT
                     LLEVQLKAARSYVELTYHPFSTVSDASANMQKQAQDGAVDFLDGIAFSPSLTVVCSGRL
                     VDEVPSPASPLRFARRKDPWFYSHVKQRMGGTTRPTTDYVCLVDYLFRFDRGGFWVAKY
                     AFSYFFTPFNRMTRSLLDRYLRAKVMYAALHKSQLADDYIVQDVGVPYEQVGEFSSWLD
                     ANLRTYPLWLCPLRVRRDATDARHGLHAEFADSTTPEFLMNFGIWRPGSLDHDQFVQQN
                     RGLEKKVQELGGKKWLYAHAYYTEDEFWASYDRESYDTLRRTYSATYLPSVYDKVKVDP
                     QNRANRKKPFHGVRPLQGLYGVYKAWRGGDYLLVRKQSN"
     PFAM_domain     36194..36577
                     /aSDomain="FAD_binding_4"
                     /aSTool="clusterhmmer"
                     /database="35.0"
                     /db_xref="PF01565.26"
                     /db_xref="GO:0050660"
                     /description="FAD binding domain"
                     /detection="hmmscan"
                     /domain_id="clusterhmmer_JX265_002517_0010"
                     /evalue="7.60E-17"
                     /gene_ontologies="GO:0050660: flavin adenine dinucleotide
                     binding"
                     /label="JX265_002517"
                     /locus_tag="JX265_002517"
                     /protein_end="140"
                     /protein_start="12"
                     /score="61.5"
                     /tool="antismash"
                     /translation="VNTIASVVRLFHATQRPFRNYHGSTNSTRTSERRADNTVDTSQLT
                     HVIRVDREKKVALVEPNVPMDVLVEACLKERLVPLVVMEFPNITVGGGFSGSSGESSSF
                     RYGPFDSTINWIEIVLPNGEVRRA"
     gene            complement(37855..39472)
                     /locus_tag="JX265_002518"
     mRNA            complement(join(37855..38968,39036..39079,39131..39277,
                     39335..39472))
                     /locus_tag="JX265_002518"
                     /product="hypothetical protein"
     CDS             complement(join(37855..38968,39036..39079,39131..39277,
                     39335..39472))
                     /codon_start=1
                     /locus_tag="JX265_002518"
                     /product="hypothetical protein"
                     /protein_id="KAI1879564.1"
                     /transl_table=1
                     /translation="MKYHSLGSLAILAASQLAIAKEIANPAKQEIYESGQIHETIMSKK
                     HALWDSRRAQGVYDSTQYKSYSAEAGPVLCQDGVAAVIPGDANNTFRCNAIDFYDFKSH
                     ADLGSNGGEGSSSWGWTSPEGREFVAVAQSDGAAFAEINKDGKLIYLGRLPQYTTAEPS
                     LWREIRGYKNYIVIGSEAYYHGVQIFDMSKLLEVDPASPKVFNNKEDLTGHFNELPVGR
                     THNVVVNEEKQYAVAVGAQPRNSSCKSGLIFIDLTDPSAPFSPGCAGGDGYVHDAQCLV
                     YRGPDEKYNEREVCYGYNEDTLTIFDVTDKNSTTIISRTSYEGASYTHQGWVLDKQWQE
                     YLVLDDEYDEVDEAGEGAAGYPVSYFWDIKSLEAPKLTGLYRSSTKGIDHNQFVIDGFA
                     YQSNYGTGLRILDVSSIPQDPTGAGVKEVGFFDIYPEDDDAEDGGIVEFSGTWSHYPYF
                     KSGYILVNTMERGAFVVKRSSI"
     aSDomain        complement(join(37870..38968,39036..39079,39131..39154))
                     /aSDomain="TIGR04312"
                     /aSTool="tigrfam"
                     /description="choice_anch_B: choice-of-anchor B domain"
                     /detection="hmmscan"
                     /domain_id="TIGRFam_JX265_002518_0001"
                     /evalue="2.00E-96"
                     /identifier="TIGR04312"
                     /label="JX265_002518"
                     /locus_tag="JX265_002518"
                     /protein_end="476"
                     /protein_start="87"
                     /score="321.4"
                     /tool="antismash"
                     /translation="NNTFRCNAIDFYDFKSHADLGSNGGEGSSSWGWTSPEGREFVAVA
                     QSDGAAFAEINKDGKLIYLGRLPQYTTAEPSLWREIRGYKNYIVIGSEAYYHGVQIFDM
                     SKLLEVDPASPKVFNNKEDLTGHFNELPVGRTHNVVVNEEKQYAVAVGAQPRNSSCKSG
                     LIFIDLTDPSAPFSPGCAGGDGYVHDAQCLVYRGPDEKYNEREVCYGYNEDTLTIFDVT
                     DKNSTTIISRTSYEGASYTHQGWVLDKQWQEYLVLDDEYDEVDEAGEGAAGYPVSYFWD
                     IKSLEAPKLTGLYRSSTKGIDHNQFVIDGFAYQSNYGTGLRILDVSSIPQDPTGAGVKE
                     VGFFDIYPEDDDAEDGGIVEFSGTWSHYPYFKSGYILVNTMERGAFVVK"
     gene            complement(41048..42762)
                     /locus_tag="JX265_002519"
     mRNA            complement(join(41048..42021,42079..42144,42195..42762))
                     /locus_tag="JX265_002519"
                     /product="hypothetical protein"
     CDS             complement(join(41048..42021,42079..42144,42195..42762))
                     /codon_start=1
                     /locus_tag="JX265_002519"
                     /product="hypothetical protein"
                     /protein_id="KAI1879565.1"
                     /transl_table=1
                     /translation="MRPAQYLGVLSVLSLPVYADWQFRSRSDLAPPRLNITIPATQDVE
                     KGYLFLAPFAGLPDTPTEQHGPRQAGPYIFRDDGDLVWSGYGIYSIWTTNFQAGRWNGK
                     DIIFSFEGDHNPGYGHGHGHVTFMDSHYETIRELRAGNHKLVDKHEFHIVNEKTGLIQV
                     YQPVPRDLAPWGGSSEQQWIVNAIIQELDITTGDLLFEWSSLDHISPDEAILPLNPGQA
                     GSGYNSSDAWDYFHINSVDKDADGNYLISARDACSIHKINGTDGSIIWKLNGKDSSFKV
                     PDNTKFCFQHHARWMKQSADIEIISFYDNSAHGTEHGGGHEVHTAPTSSGKIVKLNTTS
                     WEAELVQGFFPPDDLLSKSQGSTQTLPNGNVLVGWGSEGAVTEFLPNGTAIFHAYMDSG
                     DLGAGVENYRAFRYNWTGIPNEEPSLIALESGDSTTLHVSWNGDTETRIWRFYATDGKG
                     FKELLGEVDRKSFETSLRVPRKKVKFALAEAIGENGTILRVTRSAAAEPDYAPLRGSFG
                     LPNSDRIGRYDGQKPFAV"
     PFAM_domain     complement(join(41474..42021,42079..42144,42195..42459))
                     /aSDomain="Arylsulfotran_2"
                     /aSTool="clusterhmmer"
                     /database="35.0"
                     /db_xref="PF14269.9"
                     /description="Arylsulfotransferase (ASST)"
                     /detection="hmmscan"
                     /domain_id="clusterhmmer_JX265_002519_0011"
                     /evalue="1.00E-74"
                     /label="JX265_002519"
                     /locus_tag="JX265_002519"
                     /protein_end="394"
                     /protein_start="101"
                     /score="251.8"
                     /tool="antismash"
                     /translation="NGKDIIFSFEGDHNPGYGHGHGHVTFMDSHYETIRELRAGNHKLV
                     DKHEFHIVNEKTGLIQVYQPVPRDLAPWGGSSEQQWIVNAIIQELDITTGDLLFEWSSL
                     DHISPDEAILPLNPGQAGSGYNSSDAWDYFHINSVDKDADGNYLISARDACSIHKINGT
                     DGSIIWKLNGKDSSFKVPDNTKFCFQHHARWMKQSADIEIISFYDNSAHGTEHGGGHEV
                     HTAPTSSGKIVKLNTTSWEAELVQGFFPPDDLLSKSQGSTQTLPNGNVLVGWGSEGAVT
                     EFLPNGTAIFHA"
     gene            43779..45682
                     /locus_tag="JX265_002520"
     mRNA            join(43779..44283,44334..44848,44907..45228,45278..45420,
                     45494..45682)
                     /locus_tag="JX265_002520"
                     /product="hypothetical protein"
     CDS             join(43779..44283,44334..44848,44907..45228,45278..45420,
                     45494..45682)
                     /codon_start=1
                     /gene_functions="transport (smcogs) SMCOG1005:Drug
                     resistance transporter, EmrB/QacA (Score: 291.4; E-value:
                     1.6e-88)"
                     /gene_kind="transport"
                     /locus_tag="JX265_002520"
                     /product="hypothetical protein"
                     /protein_id="KAI1879566.1"
                     /transl_table=1
                     /translation="MAAVKGAALVPGAASAAIRDGGIATQHAVDSQGVEAAESQPLLGL
                     TAPSEDAWKAPKHFLFIETAIFSNVFLYGFDSTITAATYAVISSEFDAVNTASWLTTSY
                     LVTSTAFQPLYGRISDIFGRRICFFISTITFALGCLGCGVAEDFILLNLMRALTGFGGG
                     GLMTMATIVNSDMIPFKKRGMYQALQNASFGFGAICGASFGGSIADNIGWRWCFLLQVP
                     VSAVAFVLGYLVIKNPQTRFHEQSFRETWRAVDVSGALLLVTAISVQLVGLSLGGNELP
                     WGSPLVIGSLVGSVILFAVFLIVEARTSAIPVIPLRMLKGRLPTSTQITNVCVGLSAYA
                     YLFMLPLFFQVVLLDSATKAGARLAIPSLASPIGGLIAGVVMSRYGKLTTLVRVGAFLM
                     AAGNALVTSLQFEDSTWKYYAYIFPANLGQGIVYPGLLFTSLATFEHSDHAVCASTVYL
                     IRSLGTVWGVSITSAILQTTLSVQLPNALKDVPDKWTIIDAIRHSVEALKELPPDIQLK
                     ARLVYYRGLQYSFAASTGIAVIALVTSMLLNGKGLRKTSS"
     PFAM_domain     join(43974..44283,44334..44848,44907..45228,45278..45336)
                     /aSDomain="MFS_1"
                     /aSTool="clusterhmmer"
                     /database="35.0"
                     /db_xref="PF07690.19"
                     /db_xref="GO:0022857"
                     /db_xref="GO:0055085"
                     /description="Major Facilitator Superfamily"
                     /detection="hmmscan"
                     /domain_id="clusterhmmer_JX265_002520_0012"
                     /evalue="2.30E-47"
                     /gene_ontologies="GO:0022857: transmembrane transporter
                     activity"
                     /gene_ontologies="GO:0055085: transmembrane transport"
                     /label="JX265_002520"
                     /locus_tag="JX265_002520"
                     /protein_end="467"
                     /protein_start="65"
                     /score="161.8"
                     /tool="antismash"
                     /translation="IFSNVFLYGFDSTITAATYAVISSEFDAVNTASWLTTSYLVTSTA
                     FQPLYGRISDIFGRRICFFISTITFALGCLGCGVAEDFILLNLMRALTGFGGGGLMTMA
                     TIVNSDMIPFKKRGMYQALQNASFGFGAICGASFGGSIADNIGWRWCFLLQVPVSAVAF
                     VLGYLVIKNPQTRFHEQSFRETWRAVDVSGALLLVTAISVQLVGLSLGGNELPWGSPLV
                     IGSLVGSVILFAVFLIVEARTSAIPVIPLRMLKGRLPTSTQITNVCVGLSAYAYLFMLP
                     LFFQVVLLDSATKAGARLAIPSLASPIGGLIAGVVMSRYGKLTTLVRVGAFLMAAGNAL
                     VTSLQFEDSTWKYYAYIFPANLGQGIVYPGLLFTSLATFEHSDHAVCASTVYLIRSLGT
                     VWG"
     gene            complement(46070..47959)
                     /locus_tag="JX265_002521"
     mRNA            complement(join(46070..46885,46965..46980,47112..47639,
                     47688..47959))
                     /locus_tag="JX265_002521"
                     /product="hypothetical protein"
     CDS             complement(join(46070..46885,46965..46980,47112..47639,
                     47688..47959))
                     /codon_start=1
                     /locus_tag="JX265_002521"
                     /product="hypothetical protein"
                     /protein_id="KAI1879567.1"
                     /transl_table=1
                     /translation="MISSQHKASGLRDPVPQPTAKIASDSDGSSRLSSPGGTAPRFPAG
                     EHEWEALRPVIEELYVTRNLPLRGVVHHIRTEYGFKARHVMRTPAFERMYKTRLTRWGM
                     RKSSEAKAVQSTRLGRQVARQIGGGSRSSTPGSIAIYAPSTRLLMHESRTASYLDAALR
                     GFRSFNVSWAETDPRWREISRYKSDSLSVQQFPLKDNLRMATSYLESGDYPAGGRFLRL
                     AFLAIEEVLMDDHISSATDLFVACPLMIFKLQQPLRDEIIKAYSKYLYQQSSIIRKAHP
                     IAAVARSLHEAASVGGMQRVISVISKLVRLQYDTYVRLRGLDVASANKLSVYAHGVQDR
                     DLQLQSMGNFMTIARQASAELGEDNIDARVLWGVALTLRADLELFDDTFRKAAERLCTT
                     CAKMYKCYREKPPEIWVYDYYENWIYRSGHFLLMKYWLAKGGLDQVIEHSRAAVQLNGA
                     PDGVWKMFAAAVEKLLRARGLLGEADRLAERRRELDMTPEVREALEKEEASELSVIANQ
                     RTSIKEEKGTDEEDTDDEDAFKTVSV"
     PFAM_domain     complement(join(47594..47639,47688..47824))
                     /aSDomain="Clr5"
                     /aSTool="clusterhmmer"
                     /database="35.0"
                     /db_xref="PF14420.9"
                     /description="Clr5 domain"
                     /detection="hmmscan"
                     /domain_id="clusterhmmer_JX265_002521_0013"
                     /evalue="6.90E-16"
                     /label="JX265_002521"
                     /locus_tag="JX265_002521"
                     /protein_end="106"
                     /protein_start="45"
                     /score="58.4"
                     /tool="antismash"
                     /translation="EHEWEALRPVIEELYVTRNLPLRGVVHHIRTEYGFKARHVMRTPA
                     FERMYKTRLTRWGMRK"
     gene            complement(48831..51093)
                     /locus_tag="JX265_002522"
     mRNA            complement(join(48831..49011,49073..49127,49236..50239,
                     50305..50672,50827..51093))
                     /locus_tag="JX265_002522"
                     /product="hypothetical protein"
     CDS             complement(join(48831..49011,49073..49127,49236..50239,
                     50305..50672,50827..51093))
                     /codon_start=1
                     /locus_tag="JX265_002522"
                     /product="hypothetical protein"
                     /protein_id="KAI1879568.1"
                     /transl_table=1
                     /translation="MSNSSDDTATEAFPPALDVTVSSPGLSEVTSPPSRQQHHVDFALN
                     VDTRAPQSAPRPSPLSPRSPGFGGVTRSDTELSRRGVRRRNTRANTFKTIQEYDEFEEL
                     SRPGWQPGAEPGVDTTKTEQGHAVMGLHANCQITIVDFSQDNLAIHELDNSELVDFLQQ
                     PQPDWVKCRWINVNGLSWDVIQALGNYKNLHRLAIEDIMNTRNRTKVDWYQHHAFMILT
                     CQKLVRMIDDDSSDDEDARDGHSVRSHGSKKGIKKNIKRWWSSTKEKHTATPSASNIEK
                     GNNIPPLNDILSHQATGLSDVFNPNTLTTLQRYRASSNEARNDFMERHSALASRGLAVT
                     AEQVAMFVTSDNTVIAFFEQSADDVERPILARLASPDTILRQSCDASMVGQAIIDAVID
                     MAIPVSACYADVIADLELEVLLQPSIKQTRSLYIIQSEINKMAGLINPIASIISAMRDH
                     KTTLSQDHAEMKLQDPLGGVIITPMTYTYLGDVYDHCVLISENLVTIRKSADGLIDLIF
                     NTISAYQNESMKQLTVVTIIFLPLTFLTGYFGQNFVLFDAIQGSVITFWQIAIPVTFGI
                     ILILMRLVIYEYFRSFFDRTHVRTVRKRKKERVDRAKTLRKVDVARTF"
     PFAM_domain     complement(join(48966..49011,49073..49127,49236..49977))
                     /aSDomain="CorA"
                     /aSTool="clusterhmmer"
                     /database="35.0"
                     /db_xref="PF01544.21"
                     /db_xref="GO:0016020"
                     /db_xref="GO:0030001"
                     /db_xref="GO:0046873"
                     /db_xref="GO:0055085"
                     /description="CorA-like Mg2+ transporter protein"
                     /detection="hmmscan"
                     /domain_id="clusterhmmer_JX265_002522_0014"
                     /evalue="5.40E-18"
                     /gene_ontologies="GO:0016020: membrane"
                     /gene_ontologies="GO:0030001: metal ion transport"
                     /gene_ontologies="GO:0046873: metal ion transmembrane
                     transporter activity"
                     /gene_ontologies="GO:0055085: transmembrane transport"
                     /label="JX265_002522"
                     /locus_tag="JX265_002522"
                     /protein_end="580"
                     /protein_start="299"
                     /score="65.5"
                     /tool="antismash"
                     /translation="SDVFNPNTLTTLQRYRASSNEARNDFMERHSALASRGLAVTAEQV
                     AMFVTSDNTVIAFFEQSADDVERPILARLASPDTILRQSCDASMVGQAIIDAVIDMAIP
                     VSACYADVIADLELEVLLQPSIKQTRSLYIIQSEINKMAGLINPIASIISAMRDHKTTL
                     SQDHAEMKLQDPLGGVIITPMTYTYLGDVYDHCVLISENLVTIRKSADGLIDLIFNTIS
                     AYQNESMKQLTVVTIIFLPLTFLTGYFGQNFVLFDAIQGSVITFWQIAIPVTFGIILIL
                     "
     gene            complement(52225..52611)
                     /locus_tag="JX265_002523"
     mRNA            complement(52225..52611)
                     /locus_tag="JX265_002523"
                     /product="hypothetical protein"
     CDS             complement(52225..52611)
                     /codon_start=1
                     /locus_tag="JX265_002523"
                     /product="hypothetical protein"
                     /protein_id="KAI1879569.1"
                     /transl_table=1
                     /translation="MQTVGNENREAFSKVIFHAKAIDANIDNRHIRLFPAWHRQPEHSH
                     ILGREVVSSAYDDVRPLRTIVDDGAVELPPNPHPDMAKQKFSCQLQVSIPDRRIPALVP
                     SLVLFSRRASVREFGTGIIKMEGV"
     gene            complement(53181..54204)
                     /locus_tag="JX265_002524"
     mRNA            complement(join(53181..53282,53341..54204))
                     /locus_tag="JX265_002524"
                     /product="hypothetical protein"
     CDS             complement(join(53181..53282,53341..54204))
                     /codon_start=1
                     /locus_tag="JX265_002524"
                     /product="hypothetical protein"
                     /protein_id="KAI1879570.1"
                     /transl_table=1
                     /translation="MAASGGPSSPNARNSSSSSSSTAATPRTAPHLPTPLEVLVLAVYP
                     VLLIFGTLFSVLSPETRAVPYDATGQSHVQHDAPSYFARKNNLFNTLFVKRGWGWITLA
                     FVAFLLTHPALASPTRKLKAGIRWALVTGWWVIVTQWCFGPALIDRGFRYTGGKCEVAE
                     TAVFEGSHDKADVFTAAACKASGGRWSGGHDISGHVFLLVLGSWFLLQEVGWVVARRGV
                     FGRRDERCVVMADGAVKGASVEAEKEDRTANQGELGLGGKFAIALVGLCLWMLLMTAIY
                     FHTWFEKLTGLLVALTGIYAVYYLPRWIPVLRSIVGLPGI"
     PFAM_domain     complement(join(53238..53282,53341..53970))
                     /aSDomain="Scs3p"
                     /aSTool="clusterhmmer"
                     /database="35.0"
                     /db_xref="PF10261.12"
                     /db_xref="GO:0005789"
                     /db_xref="GO:0019915"
                     /db_xref="GO:0106399"
                     /description="Inositol phospholipid synthesis and
                     fat-storage-inducing TM"
                     /detection="hmmscan"
                     /domain_id="clusterhmmer_JX265_002524_0015"
                     /evalue="2.50E-77"
                     /gene_ontologies="GO:0005789: endoplasmic reticulum
                     membrane"
                     /gene_ontologies="GO:0019915: lipid storage"
                     /gene_ontologies="GO:0106399: acyl-coenzyme A diphosphatase
                     activity"
                     /label="JX265_002524"
                     /locus_tag="JX265_002524"
                     /protein_end="303"
                     /protein_start="78"
                     /score="259.8"
                     /tool="antismash"
                     /translation="PSYFARKNNLFNTLFVKRGWGWITLAFVAFLLTHPALASPTRKLK
                     AGIRWALVTGWWVIVTQWCFGPALIDRGFRYTGGKCEVAETAVFEGSHDKADVFTAAAC
                     KASGGRWSGGHDISGHVFLLVLGSWFLLQEVGWVVARRGVFGRRDERCVVMADGAVKGA
                     SVEAEKEDRTANQGELGLGGKFAIALVGLCLWMLLMTAIYFHTWFEKLTGLLVALTGIY
                     AVY"
     gene            complement(55255..58321)
                     /locus_tag="JX265_002525"
     mRNA            complement(join(55255..55829,55904..56130,56205..58321))
                     /locus_tag="JX265_002525"
                     /product="hypothetical protein"
     CDS             complement(join(55255..55829,55904..56130,56205..58321))
                     /codon_start=1
                     /locus_tag="JX265_002525"
                     /product="hypothetical protein"
                     /protein_id="KAI1879571.1"
                     /transl_table=1
                     /translation="MGLSKLFAASLLAMGLFNPTAAVPTTSELEARQQASSYWLPNMDR
                     QEVAAFAGDSSFKVFRNVKDYGAVGDGTTDDTAAINKAVQDGNRCMKGCDSQTAKPALV
                     YFPPGTYLVSEPIIQTYYTQFIGDAVTLPTLKASSSFTGMAVIDADPYEEGVNWYINQN
                     NFFRQVRNFVIDITALPPGAGACIHWQVAQATSLQNIVFNMNPDKSAANAQKGIFMDNG
                     SGGFMADLTFNGGGFGAFIGSQQFTTRNMTFNNCNTAIYLNWCWLWTMQEININNAQIG
                     IDMSSGGVGNIQAGSLLLLDSKISGTPIGINTLYQTDLTMTNNTLILDNVDMTEGVTTA
                     IRFAGDNSTLLAGGQVIAAFAQGRTYDGNAGKAVQAARSGISKPEGLMSDGKVFTRTKP
                     QYQELQKGSFVSVRSSGAKGDGVTDDTAAIQKIFDSVQAGSVVYFDHGAYIISDTIKVP
                     KEIKVVGEMWPLLMADGAKFNDKANPKPVFQVGEAGDVGNVEFSDLIIETKGPAPGAIL
                     MQWNLAGSSAGAAGLWDVHFRIGGTSGTELQSDKCTKNPNATHGANEECEGAFLLFHAT
                     QTASVYVENCWFWVADHELDITDHNQIDIYNGRGVLLESQNPVWFWGTASEHNQMYNYQ
                     ISNAQNVWMSVIQTETAYMQGNPDATTPFPVNEGFNDPDFATSCTDGSTSCARTWGLRV
                     TNSSDIFVFGGGLYSFFENYGQDCLLTQSCQDHMVSIESSSVHLFGISTKASVNMITLD
                     GQSVALDKDNRNTFCAAIAQFESEGGPAGNGSGSGGSGSGSSSSASKSATATIKPSSTA
                     GGSGSAPSSTAASPTQSSGSGSGSGTGGGYGSGSGSGSQSSGTEAGATTTAAVPASTAT
                     TSPSQGSGSGSGSGSGSGSGSGSDSGSGSGSGSGSGSGGSGSGTDSVTTIPITSTLPVS
                     TSTQAAATQTVTTGSGTVPDQAKAVTVTVTATVTATGLCAAS"
     PFAM_domain     complement(56921..57097)
                     /aSDomain="Pectate_lyase_3"
                     /aSTool="clusterhmmer"
                     /database="35.0"
                     /db_xref="PF12708.10"
                     /description="Pectate lyase superfamily protein"
                     /detection="hmmscan"
                     /domain_id="clusterhmmer_JX265_002525_0017"
                     /evalue="4.60E-14"
                     /label="JX265_002525"
                     /locus_tag="JX265_002525"
                     /protein_end="467"
                     /protein_start="408"
                     /score="52.9"
                     /tool="antismash"
                     /translation="FVSVRSSGAKGDGVTDDTAAIQKIFDSVQAGSVVYFDHGAYIISD
                     TIKVPKEIKVVGEM"
     PFAM_domain     complement(57473..58144)
                     /aSDomain="Pectate_lyase_3"
                     /aSTool="clusterhmmer"
                     /database="35.0"
                     /db_xref="PF12708.10"
                     /description="Pectate lyase superfamily protein"
                     /detection="hmmscan"
                     /domain_id="clusterhmmer_JX265_002525_0016"
                     /evalue="4.70E-84"
                     /label="JX265_002525"
                     /locus_tag="JX265_002525"
                     /protein_end="283"
                     /protein_start="59"
                     /score="281.7"
                     /tool="antismash"
                     /translation="FRNVKDYGAVGDGTTDDTAAINKAVQDGNRCMKGCDSQTAKPALV
                     YFPPGTYLVSEPIIQTYYTQFIGDAVTLPTLKASSSFTGMAVIDADPYEEGVNWYINQN
                     NFFRQVRNFVIDITALPPGAGACIHWQVAQATSLQNIVFNMNPDKSAANAQKGIFMDNG
                     SGGFMADLTFNGGGFGAFIGSQQFTTRNMTFNNCNTAIYLNWCWLWTMQEININNAQIG
                     ID"
ORIGIN
        1 aaacttatca accgatttac caaaacggcc aggcataggc caatcagagt taactcattc
       61 tccttccata cccggaggaa gtctgttccc ttccttcata gaccatagac catagaccat
      121 agaccctcct tcctagcacc aattactatg attcccaaga cccacatgtc ggaataacag
      181 tgccctgtcc gatgcaagct ttccttgact acgggctttg ctgccttgac caacatgcga
      241 atcaggccaa gagaaagctc aacctcgaac agtacaaccg cagtaaacac tagagggttc
      301 aatttggtaa cgtcatgaca gtctcaacag agatatacac ttcttgccta gagaggactt
      361 ctaaagaaca ctttgggagt accctcacga atgagccctc cacttttagc gacaagtaca
      421 tcgtacttat gattctacgt tagccaacat actggcactg tggctttgtc aagatgtcat
      481 gagttcaaaa ctgttgcttg atgagcatgg cctatccatg caacagcagc ttttgtgtta
      541 cgtatgagaa cttatcctcg attatgcact gataatcacc caaactgagc agggtaaata
      601 tactacctct gtgtgccggt agtactgtca cgaacgaagg gcgggttggc tcctgcatcg
      661 ctcagcatgg ctgcctgtac gtgttggatg gctagcaaat ttcgggacgc tggatgcccg
      721 gaggcgaagt atagttatgt gttcttgaag atggagcatc ccaacttgca agagaccgag
      781 tcatacagcc gtgaacttcg ccgtattaaa ggtagcgctg cttgtctgcc tgagcacctg
      841 caacgaggct ccactcacaa cgacaggggc tctactgcca cctggaggtc tgccaagaca
      901 tcagatcagc ccactgatgt tttcgattgt ccgggaataa ccaaggaaac accctcgcct
      961 ggtcttcctg ctcaaagcga tgggtcgatg gatcttgtct ttgaagcagg tgtgacactc
     1021 gcaaggggat tttcgaccaa gctgtcgagg actccgtgtg agcatatttg ctttgaaaaa
     1081 catccacgcc tttggagtga tttgcgccat tatgtaggac cttgtgtcct tattcttgag
     1141 tttaagaggt gcagattata ccttgagttt accaacgaca gcaaccatcg ctgaaaaaag
     1201 catagttata gcggtgccga gcagcgctca aaaaatagag ttaggcgcca gccctctgca
     1261 tacgagcctc aatggggcca caacgaccct gtagttgtcg cgggccggtg gatctcggta
     1321 gattccccca acttcatgac ccccgtcccc accgaatggg tctccaccac tgcagcggct
     1381 ctaacgggag gtgtagcaga tgatcgtcgc agatgatttt cgcaaccccc tgggtggatc
     1441 cgatgtttgg taggccggtt gacttgtctg atgggaggga tgaagtcaat gtcaagatgg
     1501 gtctcgatat aagagtttga gaactgcagg aagcatgtgt gctcttgggg tgctgccatc
     1561 tgccactcgt cttcatttct gtatacagca gccggtctgg ttctgttttc ctttaccatt
     1621 ctccttcttt tcgcctgtat agttcgtttc ttcgtcgtgc tgtgcacaag ttttaaccct
     1681 acttcgttct actcatctta tagaaataaa aaatgccttc gctttaccgg gcttgcctcg
     1741 ccgtgcccgc cttcttggct cttgctcacg cacaagctgt catcgtttct gcaaagggtg
     1801 acaagggaac gagtctgccg cttcagggta tgttgttctc aaagaatatc accaaagaat
     1861 cccattccta acatttacga cagtcgacac taccaagtcc gacgccaatg taataaatac
     1921 acaagagatt accgacaatg tggtcaacga gtgcgggagg actttgctcg cgggtaacat
     1981 tgacattgga gagcagacag agatccagct ctccaacaag accgtgactc aggttaccaa
     2041 aggcagcaaa gtggcagtca caatcaacca actgaccgcc gatggtgccg gtccatttac
     2101 atgcgacatg gatcaggcca gcaatatcca aggtgctacg ggtcagactc ctctggatgt
     2161 caccgagaag gatgccggga acggagttac acagctgact gtgaccatgc cacaagacat
     2221 gacatgcatc ggtggtaagt acaactggtt ttacaccatt atgacatccc ccggctgctc
     2281 ttgagtaggg tggtccagct atgcaagacc tcactaactc gttcgtcagc ttcgaccggc
     2341 aatgtatgca cagtcagatg cttcaacgca gcaaaggctg gtccgttcgg cggctgcttc
     2401 gcagtacaac agacagacgt tactccaaac cagaacacgc cacagaacat tgctacggcc
     2461 cagacactcc agggaatcac ggcccaggtc ctccagaacc aaaaggacct cggagtcgcc
     2521 gtcaaggcca acgcagacgc accaacacag gctgaccagg gcgttctcgc cgtggatgaa
     2581 ctcctgaaca ccgactcaaa ggctcaggcc accgcaggcg ctgctaatgc ggtggcgacg
     2641 ggcggtgcca ccactggcaa tggcaacaac aatggaaatg gtcgtggcaa ccgtggcaag
     2701 ggcaatggcc gtggaaatgc cggtaatgcc aatggcaatg ctggtaatgc tggcaatgcc
     2761 aatgctaaca ctggcaacgc tggtaatgcc aatggaaatg ctaacggaaa cgccaatggt
     2821 aacgcccgtg gaaacgccaa tggtaacgca aacgccaatg gtaatgccaa tggcaatgcc
     2881 aatgccaacg gtaatgccaa cgcccagaca ggcagaaatg gccagaacaa gaatgcaaga
     2941 gcctttgctg cttaagcgag atgttgctgt cctggactgg aagaccatcc cgactggaaa
     3001 ggactactcc ttgacatccc tgctagggct tctaagccaa gttgtatatc gaccggttca
     3061 ttacataaat agctagtaaa cttataacga aaagagatat ggcatatcaa taggggcatt
     3121 cccagtgacc acttcctata ccatgtcggc tttgattagc ttgtttcaca ttgtacgatg
     3181 agacagcacc tcaaatcaga gatccatccg tttggactca ctgatgctgc ttgactccgt
     3241 acattgacag agctaatggt cccgtcagcc aacatcatac caggacgatt ccttcgtgaa
     3301 agccaggcag agctgaggct tcacaaacga tgttactacg accacacgaa tatatgctgg
     3361 tcggattctc ctcaaatccc ttatcatccg agatcaattg actgagtggt cacacttcac
     3421 gtgggaggta gtcccagtga tagaaaatgt gtaacttatt catatgctgt ctatatgctt
     3481 cctctagacg aaacatgtaa tcgtccagta tgtccaagtc taagccttca gagcgccaac
     3541 gagttatcca ctatattgca ttatgcgtcc tcactcaatc gcaatatctt aaccgcgttg
     3601 ccccccatca cagccttggt gccttcactc ccctcgccga gcgccttttc aacggctgtc
     3661 ttattccacg tcatgctctc ccattctccc tgctcgtcgc tcgtcagggg cgggaagaag
     3721 gggtgatcag taccaaacat caacctgtcg acaccgctgg cgtcaatggc ggccttgagt
     3781 ccgacctctg aatagatcac cgcatcgagg tagatctgct ccttcagtac ctgccacact
     3841 gtacgtcggc cggagccgac cttgccctcc cgcaccaggt ggccatcgtg tacgatgcag
     3901 ctctcaatac gtcccgcgag aaacggcagc gtgccaccac tgtgcgcgag cagcatccga
     3961 agatctggca cctcgtcgaa cactcccgca aggtacatcc gtgccacggc aatggtggtc
     4021 tcgagaggga acccaagagc caggggcaga acatgaccgt actcggccgt agcccgcggg
     4081 ccccagacct cgcttggcag accgtagtgc gggtgcagga agatcgtcaa cccattcttt
     4141 gccagcgcct tgaacaccgg gatcagctct gggtcgtcga ggcccttgcc cagccccgaa
     4201 gtccccagga tcacgccccg gcagtgcttg agccccttga cgaaatctat ggcggacagg
     4261 agctctccct gaggtgccgt cagcggcagc gttgcgaaga agtacagccg tcccggttgc
     4321 gaggcgcaca tgctctcgaa ctcctcgttg acgctcacag ctgtcgaggc agcctcggag
     4381 gtggcaacga agtcaagcca ggggttggcg agggagatga ccgagatgtc aatcctgtgc
     4441 gtgtccatga agtggatttt ctgctgcagc gaagagtagt ggctcgtcac cggccggccg
     4501 ggcagcggtg cgccatcctc cccggccttg tccagcgact cggcctcggc aggcaggatg
     4561 atataccgcg ggtctttggc accggcgaac cgcctgatca aaggaatatc cgagcggttt
     4621 tctaggatct tcacgtactc tggcgggtac atgtgcgtgt gtatgtccac cacgggaaag
     4681 gggttggaag tcatcttgaa ggagtgtatt gccttgaaag gggctaaagg gtggatgaat
     4741 gtggtaagag atgcccgatt gtatatatcc gtgtctcacg atagcatcca ctcggtctct
     4801 acagagcatc gatcagttga tgtatggagg aggaaggtgt gtttcaagtg gtctcgatga
     4861 attcgtgggg ctgctgtagt gccaagaggg gggtcattga ctaagttggg aagtatacgc
     4921 acccgctagc ctagtgacca cactagagaa gatgaacaag gtaggctggt aggatcttgg
     4981 tagttatctt agcagtggaa gtgagcttag gattctgaag aagagcacac tccaagatac
     5041 tcctgctgtg aagttctcgt gacgatcacc ggcggttatc gtatctcgac cggacctagc
     5101 cgtcggagcc tagaccccac attggccgtg aagctaagac agcttatcta gcggggtatt
     5161 attcgttcgg tttattaaca ctgttgactg cacttttgag gtggaatact acttgatgca
     5221 caagagtgtt ttaaaattga attaaggcct gccagccagt acattctggc tccgtcgcac
     5281 gagactcgca tttcagatcc gagcttgcga gcaagagcga acctcagtag gtatcccaac
     5341 cgtcgtgtat aagtcaagga gcgttgaaaa ccagacgtcg tatctcttac tcgacgacag
     5401 acttcgtgat actcgttcaa acacctgacg tatttggacg ccccgacgct catcacagtg
     5461 aagatggaaa aagcagcagt tgaaaatgag ggtctcatga tcccggtacc tatactcctc
     5521 cattcgacga cgtccgcgag gtactaagtt tgagcagctc attgactttt cggtgtttct
     5581 gaatggaaac ccagaggaga gaaaggagac tgccaatgct gtcctccatg gctttcaaac
     5641 tgcgggtttt atctacctga agggtctgcc attctcatca gactaccgcc agcatatctt
     5701 caacacttcc gccaagtact ttcggctgcc tgtagacacg aagatgtcac actgctggac
     5761 gaccccggcg gcaaaccgcg gctactcggc gcctggtcgt gagaagacaa cggagcttac
     5821 caacattgag gatatcaaga aactacgcga gggcaaccca gacttgaagg agtctctaga
     5881 gattggccgt gagggggtcc cggatcaccc aaatcactgg ccagaggaaa agggcgaact
     5941 ggaggggttc aaatccatca tgacaaagtt ccacgatcag tgcaaggagc tgcatatgga
     6001 agtcatgcgc gccattgcgg taggcatggg tttagatgag accttttttg acagcttcac
     6061 ggacgagggc gacaacactc tgcgcctcct gcattacccc gaggtgcgca aggatgtttt
     6121 cacgatcaac ccaggacagg ttcgcgctgg tgcccacagc gattatggca gcatcacgct
     6181 gctcttccaa gatatgcggg gcgggctaca ggtcaagagc ccgaatggga cgtttgtaga
     6241 cgcgacgccg atccaggaca catgcgtggt gaacgcaggt gacctccttg cgagatggag
     6301 caatgacaca atcaagagta ctattcaccg cgtcgtcgaa ccgccaagcg gtgatggacc
     6361 ggtgcatccg gccagataca gcattgcgta agttgaagct tttgttatcc acgtcaagag
     6421 tgttgcaagc actggctaac cttgggtgca cagatacttc tgcaatccca acttcaagag
     6481 ccacatcgag gcgatcccgg gaaccttctc aggagagagc gagaagaaat acccaggtat
     6541 caacagcgga gactacctgg ttcagagact ggctgcgact tactagataa aaattcgtcc
     6601 cttcatgtgg agaggaagat acgagaaatt ggcggcgaac cttggtgacg agaatgtatg
     6661 atgtgatgat ggtgttggta gaattatgac tagacgacta tgctatacgc aagaatccaa
     6721 acgttgacca atgaaactga agtatgcaaa ccggaagaac catatccaag gatgccgttt
     6781 tgacttaatt gacttgcaac ttgagaaaca gttatggtgg acagaacgct caagagttga
     6841 tgctacatcg acggatggca gtggtcgtgc ctccgtcagt ggaagctggg gtaactcgtg
     6901 aagtgcctga agcggagccc ttcggctggt gtcccactaa catagccccc cgccatgcac
     6961 gtcactgctg accggcggct cagctgcata atgccatcta tcccataact ctcacgctat
     7021 gtctggtgct agacactgag cggcaggcat tgtcgcattc tcgaatctcg tcgatactaa
     7081 ttcttctcct tcaagtcgat ggatcgcctt ccctgcccaa gatgaagaaa acgcttctcc
     7141 tcacgtacat ccacggcttc aaaggcggcg aggacacctt tggcaccacg ggcgacttcg
     7201 ccgagcacct ggccgccctg gtcggcgccg agctgcccaa ggtgcagatc cgtaccctcg
     7261 tgtaccccaa atatgagacg cgcggcgacc tcaccgagtg cgtcgcccgc ttccgcgact
     7321 ggctgctgga gaaggtcatc gacctcgagg tggccgccgg caccccaagc cccaccgtcg
     7381 accccagcgt ccggaccatc ctgatagggc actcgatggg cggcatcgtg gcggcggaca
     7441 cggccatcgc gctggccaat gagaaagtca taccctcaac cgccgaggaa gaaggcgacg
     7501 gagagaagga agtgggtggg cacgcggtca atagcctcat gttcccgtat attcaaggcg
     7561 tcctcgcctt cgacacaccg tacttgggta tcgctcctgg cgtcgttgcc catggagccg
     7621 aggggcattg gcagaccgcc tcggccgcta tatcacaact gagtggactg ggcgctatct
     7681 ggagtggagg gaaggctgcc gagaaagcga cggcgcaacc ggagaggaag cctgttgcgg
     7741 ctctcgaggc gcccccgtcg aaggacaata agaagggcgg gctctggaat aattggagcc
     7801 agatggccat gtatgctggg ggggctgctg ccctcgccgc cgggggtgcc gcagcgtaca
     7861 tgaagaggca gcagatctcg gagggctggg gctggatcgg cagccatctg gaattcgtag
     7921 ggtgcttggc acgaggcgag gacctaagga agcggatggc gaacatgatg cgcctcaaca
     7981 aggagctgga tgtcgggttc gctaacctgt acaccaggct cggccgcgca gccgactcga
     8041 aacaagtcag cacggttggg ctggtcatgg gcaatcagag gaccttctgc aacctgccga
     8101 cccgcggggc cgccggtgaa tggagagagg ccgtgaacga cgcggcgaaa gacgagacgg
     8161 gcgcgcatat ggccatgttt gaatccgcgc agaaccctgg ctacattcaa ctctcagagg
     8221 atgcaaagaa tttgatcgta agctgggcga agaatgagtg gtacgagaca agcaacatag
     8281 aactggaatg aaggaactct tcggcaggct gggtttggct gatttgtctt gcactatgat
     8341 acctcttttg cttttggccg gtcggcgttc ggtattatat agaacaacat tactatatgt
     8401 gcagcgtatg tctaagtatt acgatatatc gcgcggattc caaccacgcc tgtgtggtcg
     8461 gtcctctagt gatatccatg atcgcgcaag tatcccccct tttcgcctac ggtatgcagc
     8521 agccagccct ctctactgtg tagccttcgt gtcctgcgcc ttcgcagcct tcaggacctt
     8581 tctcctctgt cggttcatgt ggccaattag gatatatgcg ccggcgggcc agatgatgaa
     8641 caagcaagcc atgaggaaca gctggtacag ctgcccaaac ttctgcgccg ccggtgccag
     8701 ggcgaggtac atcatgccca tctcgctcag aatgccgatg gggtacagga tgcggtacga
     8761 gctgtagcgc acccagaaga atgggtatgg ctcccatccc atgagcttga cagccaggta
     8821 cccgtaacgg atgacctcgg tcagcgacca ggcgaacagc atggacgaat atatgggcga
     8881 ggagcagagg gccgggaacg ggtactggac ggcccagacg gcgacgtagc gcgagccgac
     8941 ctggagggcg gccgtgacgg ggtcggagcg tacgatgcct gcgagaaacc ggtgttagtc
     9001 aaactgcttt caggagccaa ccatttcgcg tcaaagaggg gctcagaggg gagatatacc
     9061 gaatagcccg tgcaagacgt ccaagatcat cagcgtctgc gtccaaagca caaagttgcc
     9121 cgtggagagg tagacgaagg ccgggcccct gataatgttg gtgccgacag tccgcccgag
     9181 cacagtggcc cagaggatgg tggagacggc attgtagagg atcaggtagc cgttcttgac
     9241 gggcgacgat cgcttgacgg gctttgctgc gtccgaagcc attttgacgc gatcgctgta
     9301 ccgggcgctg tcttcggagt gatgggaaaa gctcgcgatg gttgatgccg gttcaaattt
     9361 tggcgttgac cttgcccgag gtgtcatcac ccgctgtgga cccctggaaa acgttggggt
     9421 ctagcggcat cttggggcag ggggtggatc ggcaggtacc gcatggttgg catgtgcaaa
     9481 tgccactaaa caatggccca tccatggctc aaaacaacct acctagccgc agtggaccga
     9541 cccatcagca ccgctctcca agtccttctc tctatcgatg gctgaagctc tgtgatgccc
     9601 ccatccactt cttaaggcgt catggatcta acagcattcc ctgcctgttc gtacccaaag
     9661 cacgtttgct acgttcattg gtatcgcgag cattcgggca agcaggatcc gatgtttgac
     9721 gccgacgttt cgttacattc gtccgccatg gcacagttgg aaacattgat tcagctgcat
     9781 tatcagccga ggcatataga gccttcctca ccttgcgcgt aggagtgccc agtgacgaaa
     9841 tgagagaagg tgatggattg cactcacaga aatctaaccg ggtcagttcc agagtcgact
     9901 ggggcagggt catgaggcat gcaagtgtca tgtcggcgac ctggaacgtg ccaagggttt
     9961 tgcccgatgt tctgggtcac tctacgaact ggaaacacca ctcaaagccc aaaggagcgt
    10021 tttcagtcac gaagccaaga gagtatttaa agaaaatttt caatgcttat attctagtgc
    10081 taccatagta cagttatgcc tgggcaggtc tgtgtgttag ccagcaaggg cttgtcagca
    10141 ggcatgggtc aactcaagag gtgaaagtgt ggatatactg cacatcatat cagctcagtt
    10201 tctaggtgct tcgccttcga ggtttttttt ttacagcata ctatcgaccc gagtcttgaa
    10261 gcttcaggtc tctccttttt tttttttttt cttctttagt ccagcttgta ctaatttttc
    10321 gaggggcggg ctcctcttta atcgcgaata tgcgtattac atctcttctt ctgggggctc
    10381 tttctattgc caatctggtg tcatgcgaga gtactcggca ttctgtaagc aatcaatgat
    10441 ctacaccagg gaatatcacg ggactgatca cgcgaggctt atagggcagt ttggctagcc
    10501 gagcaaaagc catgatcggc ttgagatcag tcgacacgga gcagcccgcg gatctgacta
    10561 agcgccagat cagctttgct aacggcggca tatccatcgg tggactgaca cttggtgggg
    10621 gagggaaggg ccagactgct gaaggcggag caaaggctgg cgaaggacaa ggtgcggcga
    10681 ccaacaagac agccgagggc atcgctgctc ttcgcggcgc gaggaacaac actggcggcg
    10741 gtctcacggt tggcggcgta acgctgggcg ggactggtgg cggcatcact ttcaacaacg
    10801 gtgctaataa tgcagaaaag gggcagaagc agggacaacc agcagaagca cagccggctg
    10861 agggcgtggc cgctgctcca ggggctggag agaaggcaac acccgctgct ggagagaaag
    10921 cggcacccgc cgagggggag aaagcatcgc ccgccgaggg agagaaagca gcgcctgctg
    10981 agggtgaaaa agctgctgct cctggagaag gtcaagccaa gccggctgct ggtgaggcag
    11041 ccaagacccc tgaagagatc gccgccgtga aggagtcgga gcaattcaat gagaatctcg
    11101 gcatcatcac tgacaagaac ggcaacgcgg tgaacctggg tggcgatctc ggcatcacca
    11161 agggctcgga tggcagcacc tctgtcggtg gtgaggctgg catcaacatt cttccacgag
    11221 ctgctgggtc cttgatcgtg acaccggcac cggccaaggc tcaagaggca ccgtctgtgc
    11281 cttctctccc caaggtaccc gcagctctgg ccgcaccgtc tctcccggcg ttgccgaagg
    11341 cagcaccggc agcccctgcc cccgtcgctg ttgcgagtgt cccaccgctg ccgaaggccg
    11401 ctcctgcggc tccggctccg atccctgctg cgactgttcc agctctgcct gctgtcttgc
    11461 cacccagcca gggggaagct aagaatccgg gtgcccccgt aatggcacct gctgcgtctg
    11521 cggcccctgt tgccgagatt cctgattttg tccctggaac ggatccgact gcttgaaatg
    11581 acaagctcat gcagtggagg tcggaacaga atagggaata agaatgtctc gctactctat
    11641 agcaaatatg ccacctacaa gtacttatcg tcgtacgttc tttcaaggta gtaatttacg
    11701 atcagaaata gcggaatcgc aagtcaatgg cgtttcaagt cttgggctac cctcacagga
    11761 ggtggcagaa atataggcat atatagtgag tgaccaaaat gttcgactag tgctattgct
    11821 tacagtcatc ttgtcttaaa tatactttag cgtaaaataa acgggtatgc tgctcaactc
    11881 cgccgcgttg gcgtcataca tgagaaggcc actatacacg cgaatggcct taaccagccg
    11941 cctttgtctt cacctctgac ggatcatcag gccatactgc tacctgaccc tgcgaatcat
    12001 cacccgcctc ggcccaccag ttttcagcct gtacagcaat tgtctgagaa acgaaacaca
    12061 ctaaagacga tgagcgtaac ttttgccgaa atggcgttga ccgatttgct caatactaga
    12121 gggctggacc tcattgcgtg ctatgaggct attgggccgc gcgattgcga tctcgtcccc
    12181 ctcactggag ctccaactat ataccacact gttcccccat tccaatgcaa tgacctggga
    12241 gttcaccgcg aagtcttata attacatttg gtatccagca aaggctcaca tgagaatcta
    12301 ttgggttgtt cgaagggagt tggatatgca atgggttcga ggtggaatat gtgatttggc
    12361 tgtttgagga ttttctgcaa cgctcgttcc cgctgatcga cccgcgtaaa tgcgaccgac
    12421 tcagagttgg tctcgccacg agatgggaag aagtcattac cacaacatcg attatggctg
    12481 gcaagacaat cacaataagg acaggttgct ccagagttgg ttcgccacgc ccatgcacgg
    12541 cagcgcatag ttggaatagc cggaccactt cttcgccgca gctggatccg gctctaagct
    12601 ttcatctgaa gatgaaattt catctacacc gattctccaa ggttggtcat ccaatcagca
    12661 ctggatgatt gggctctcca gcgagcgctg atccgtatcc gagccgaagt aatctgaaac
    12721 acagttgtct gttcgcagaa ccaaactcct tggtgtgcct gggcgcaccc gactggctac
    12781 gtcgcacagg ggaaggctta atcgattgag ccgcatgatc tgtcgcctcc gtcgctatac
    12841 tctgttccca cctccccaga cccagccgga tgcttggcgg cggtcgcccg tcttgcaggt
    12901 cctcaaaccc gcgtctgcac ttctgcgaca gctcagctgc gttcagccgg cgactcaaac
    12961 aatgttcttg ccgtgcttcg agaagcctgc gtcgaatggc cccggtggtc tcgggaacgc
    13021 caactagcgg tggtatgctc agtttgcacg ctcgagtcgt cctggtcaac taagcgagac
    13081 accggcatag tgcactgttt gcataaaacc cgaccttcgc cgtcaactct atcctgtgtg
    13141 atctacaatc agccatttgg cttcaagtcg aagcctttcg tctgaactaa gcctggacgc
    13201 tcagatcgga tcgccacctc cccgtgttat tcatcccatt caacgtcctc aaagggtctt
    13261 gacggaagat cgccaccaga gcaagcgagc acaggggcat atttcgatgg catttcctga
    13321 caaatttgct ccgctgactt ggtccttcca cttgaacctc tctgtgctag ttcatgacga
    13381 gctcttgttc cgatggagga atctactcat gtccatattt tgcaatcgga atcaaaggtc
    13441 gtgcagctca acacggtagg tctaaatgtt ttagaatcgg gcagacatcc gagaagcacc
    13501 aaggctgtca cttgcttgtc gtttgccatg cgctttcggg aagtgggcct tcctctgcat
    13561 gcccgatgcg aggcaattgt gggagaggag ggaggaaacc atttctttgg ttcatcccaa
    13621 gtgccttgtc tacgcctatc ctgcctccag gcagggattc tccatacaga gttcatggcg
    13681 atcctccaca acgaaagcct gacacatgcg gctgatttaa ccggctgggg tgggctctat
    13741 cccgtcagtg gtctttcgag acatagtctc gggaggcaac aattacacat ctttcgactt
    13801 agccaaggca tggaagaggc gtcgacctgc gtaggtatct gtcatcagtt atgatgtcgt
    13861 atcgttctat atctcatgac ttatcccgct cttttatgat atgccatcga tatcatgacc
    13921 ggtctctcct tcatattccc tcctttacac tcaatctcat atatacgtgt tgcacatcac
    13981 tttcgtttct aattttctta cgcccccaat attgctcatc tatgtgaaaa cgaatatcag
    14041 tcttcgaggc aatactatct tgaaaggatg atgaactttc gagatggtga gatggttcct
    14101 aaccggaact tcacctcaga gttccttacc gacccagtca actatccgcc cagtccacag
    14161 cagagtgttg cgatagcaat cactattgcg ttccctgctg ctgcactggt ggtagtagtg
    14221 acgagaattg ctgggaggtt atcatcacga cagtttggct ggggtaagca gaagcactgg
    14281 agtcgaaata gttcaccgcg attccagtag ctgacacttt ctacagacga tggcctcgtg
    14341 tgtattgcca tggtattctc aatccttgag acagctgcaa gttatatgtg taagcccctt
    14401 ctgtccgagc tacaaccctt cgagcaattt tgattgacag tgcctcagac ataaagacaa
    14461 acttcatcgg tatatccttg aggaatatcc cgccacatga cccgacgcct ggcgcaatat
    14521 ggaactatgc gattcagatc ctctacaacc cgatcctcgc cctggtcaag acctcgatcc
    14581 tcctgttcct gcttcggttg tttggacaga agccaggtgt gcgccgcttc atcatctggc
    14641 tgaacacggc caacatcctc aacatgttcg ccattttctt cgctatcgta ttccaatgct
    14701 tcccaatcga gaagatatgg gacccaacgc ggcctgggtc ttgcgtcgac aggcgtgtgc
    14761 ttttcgtcac gagcagtagc atcaacatcc tcacggactt gctggtgctg ggcctcccgc
    14821 tccgaatatt tcttgacctc aaaatcccac gccgaaccaa gatcgcactg atggtggtct
    14881 tcttgttggg tttcacgtac gtatcccgtc tttctctacg tctacctgtc ccttgtcaca
    14941 gggcatgtga tgaatttggg tctaacgaca gctgtgcagg gtcaccatcg tcggcataat
    15001 acggttggcg ttactgatcc aaggtctgtt catgctgatc gagctgccgg acccgacggc
    15061 caacatcggc ttcgtgacct cggccatcga gaccaacctg ttcctgatca cggcgtcggc
    15121 cccggcgctg cgcccgctgc tgcgcgcctg gttccccaag gtcttcgggc tcggccgcga
    15181 cgaggtcgag ggcgccacgg agcgccgggt cattggcacc acggcggcca cgcagctgca
    15241 gacgcgcctc acgcgcatga agagcagcag gaccgccctg cggagccaga gccccacgcc
    15301 cagcgaggac gacctggtca tgtcgtacaa cggcatcatg cgcaggagcg acatcattgt
    15361 gcgttacgat cccaggctga cgagtcgtga tggggagggc ggagatggca ggatagaaaa
    15421 gtgggtttga gaggatatca gaaacacaga gaattaggcc atcttttgac attcaacggg
    15481 ttcacgacta tggcgtttcg gtttaatgct tttggtgtgg cactgggaca ggaacggcgc
    15541 ctccggatgg gtttgattct caataatagg gttgcatctg ctggaaacaa gttgggagtc
    15601 ttcagacacc acaatccggg agcgtttagt ctatgactat aggggctgtt gtacatttaa
    15661 gctcgtggtc atatgacatt tgcacgctcg tcaaaatgga cgttgtttga tatcgaagct
    15721 gagcatatct tccattagtc tctcgcggta ttgggtatga gtgcaccggt tcatatacag
    15781 aggttccggc gtatacttat atcgagcaca cttaaaaatt tcaggcaggc tactcctatc
    15841 cttataggga tttggcgttg gataagctgt ctctcaatgt gaagtcacat acgaagaacc
    15901 ggtaatactg gatccaagaa atgaagcaat gaaatcatgt gtctatcaag tcataattaa
    15961 gccatcatga aatattccaa cacgtagatg ccatttgtat gaagtgcaga agagcattat
    16021 gctaggcgat tctcatgact tttaatagaa gcacggggta ggtcgcccgt ccatgcgtgt
    16081 gtgtgtgcgc gcgcgtgtgt gtggtctatc ttcccacttg atgcccattg cagtaaaggc
    16141 tggacccaac tcgcaaatct ttgggttcgt cgtttttcct gatacgtatt tggtacgcac
    16201 tggttctagt ggaaatgtag cttcttgata tggtcattgc atcgtcacca ctatccacga
    16261 ggcgcatttg ttgcttgcag ttgttttggg cctggatata cttctgtgct cctggctaag
    16321 aaggaccggt ctaatcttcc ttgggcgagc ctcgtcactg ccgtactgca tattctatga
    16381 gggtttgtgc cgtatcatgt ggaaatcttt aggctctgat gcaagtgagc accaaacgta
    16441 gggtctcttt gatgctagtg cgatatgtat ttcatcactg gttagccatg ccgaggaggt
    16501 caatggtgtg actagtgcca tcgatcatga cgggggtaat aaggtgtcca gtccatgacc
    16561 ttttgattca tagtactgct ttgagttgaa agctgctgct gccaagctta tggggtcgac
    16621 ggtagtcgat aggtgttgat tatcgtgata aaactaggtt tagtcctact ccacttagtt
    16681 tgcgggcggc accagcagag agtgggatgc ctgcgggttt gctgcgttgt ctctgcggcg
    16741 agccccatcg agtaaacccg ccaaaattaa gggtccaaga cggagataac cggcacgcgc
    16801 actcatagat cagacacggc cgatcaggga gactcgaagc ggttcagaac gaggaacaga
    16861 aatgtacgga tactgagcca ataaatcgtg gatgagtgac tgagataccc atgtggcttg
    16921 tgacaactgt cgcgtgtgct attgatgtca ttcggtgcat acgtttgcgg ggaaagcgaa
    16981 tgggatgtcg atgataaggg attaccccat tgacggactt gcattgcgta aagggtgggt
    17041 ggagttgggg gtcggacgaa gccgctggcc gttgcgcgat agagctttgc gatcggatac
    17101 tttgtgcaag ccacgcgggc gatcgcacaa gcttcttcac gagtcggatg ggtgacatgg
    17161 ggtttgggga tgaggactct acatagtagc tgcctggcag agccgaacac gtcaagattt
    17221 tgccttgttt ccgcggaatg accgcaagcg cagtgtgcga gtcatggcct ggagaagcag
    17281 acagggcaga tcttgttcat actatgtagt gagtgacagc tgggccggtc tgggttggtg
    17341 caagtttttg cgctgttgaa ttctgctgca ccttgggcag gcaaatatta cctaagacgg
    17401 caagccgtag atatagtaaa ggcactggat acagcctgtt caaccgtcgc ttggagcaag
    17461 ctggctaaca ggaccttgtt cactcctagt actactgtag aatcatcaat cgtacccgac
    17521 ggggctactg ctctggagtc agcagtgtta gttggagatt cgtatttcgg tgcttctagt
    17581 gggcttaagg cgatctccta gcagcccagg tcgttttgtg cgactgacga aaagctggga
    17641 tggaggggct ggcttaggcg ctctttctac tgcgagattc ccaagcaagc cagggccgcc
    17701 agaagttgat ggagactgga cgggggatga ctaccgtagt aagagtcaca ggctcacagc
    17761 gggcactgcg gcatccacga tgggtcgtag aaccgatgga atattcttca agctccaccc
    17821 agtccctttg aacccacacg ggggagagag ggtttccttt acttaaattg cggagtgcga
    17881 tttgacatga tatttgaatg aagcgtgcaa aatcactgtc ggtaccatct cggaggaccc
    17941 taaaaaggcg ctgtttgggt tgtgcttcgg tcaagctgct tcggctgcta cgagggaaaa
    18001 aaaacccccc gccagtctgc ccgctgccca gtcttctagt gagagagtgc cgaggtcgaa
    18061 tttctcaggg tcctggggtc tgccgtctgt gattgttggg aaggccttat tgcaaggata
    18121 cgaaggaagg ggtcaggtat gcgggcaggg tgtaacacgg ggcaaacgga ggtgagagtt
    18181 gccagcgtgg cctggtcgtg atgaagcatg ctgcatgcca ctggaagggg gaactaataa
    18241 tattcttgca cagattttgt ctcctgttcc cagccatgcc ggaagaggtg aagtattaac
    18301 ttaaggcgcg aaaaatggcg ctgtctgtcc agcggtcaaa taatcaagtc aaccatgggg
    18361 cgttatatag gacatcctta gtacagcaaa gttgctcagg ctttttctta gattgactct
    18421 tagactatgg gctcttgtgt aggtggaatg tgcagccggt attgttggtt tcctatcagc
    18481 tgcaccctca acctcaaccc tccccaagat cctaaccttc ctacgcgtta ctgtacgata
    18541 gatggttagt tactgtactg tggtacaagc tgacgattgg acgtgggtga agccccactg
    18601 aggagcctgt gtacttcccc catgcggcag gcgactgcag tggtgcccgg aacgaaccag
    18661 ggagccaggg agccagggag cctaattgta ccctggtccg ttggttcgct cgtgcacgga
    18721 atacgtcagg acggaaagcg cgggatatgc gccagggggg caggggggca gagggcaggc
    18781 gaggcggtct ccgaccggga gtcagcccag cacaatcagg ttgtccgtta tctcggggcc
    18841 ctctattggg tgctgtactg cacagttcgt acagacagcc agcaccagac cagagtgtcg
    18901 actgcagctg gctctgaatc acaatagctc aagcctccca aatacatggg tacctgacat
    18961 gttctatcgc ctctctccgt cttctttttc ttccctccat ctccccaaag agctgttgtt
    19021 gctttccacg ccgtccgcgt agcaccgctc tgcgacagta agacaatccg tcagcccacc
    19081 tgagtcgcgc ccggtttgga cccttggatt gtcagatgca ctttggacag ggtacccatc
    19141 ggctgagagg cgcaaccgct tgaaagaggg aggacagagg catctgcgtc accttgacca
    19201 ccgacaaagt cgaaggggac gaggccactc tttcttctcg ccagttcatc aacgaaccga
    19261 aggctgctta ttatcctttg agcccaccgc tgtacctcgt tcgcacacga catcatcttt
    19321 tttggggcga ccctgttccc gcattgccgg attccgccct gcattctacg tggccgagac
    19381 ctgctagagc cgctctttta cgtaaacgga gctttcctgg tgcaggacac gatcgaaccg
    19441 actcaagcac cacacgcgac ggattaccct tccctgccct gcagcactct ttgcagtggt
    19501 tccttgcgga acagccccgc cgccgccaga aactgggaac cccggtgagg gcgcccgttc
    19561 caagtattgt tatccatagg gcgggcgcgc gcagactatg gaaggccggc catcatgatg
    19621 ctgaacccca gatcctactt gtactcccgc cgacaagttc cctccacctc accaaccctt
    19681 gccacggcag ccccaaacac tggtttccca tccaaacgga gagatgaaaa catcaccgtc
    19741 actcccatca agaactcgaa tgcagacctc accagtcggc cgaccactgc tatgcccaaa
    19801 cgcaaggaat ctagcaacct aagccgcagc ccaccaacca cgggcacaac catggccgct
    19861 gcggttgcgc gaccaaacac cccgacgagc gcagtccaga tccctgtcaa gaacaagcaa
    19921 gaggcatctt actcccacaa ctcccgatac gatgctccac gacggcaggc ctccagccag
    19981 cggaggcgcg ataggcactc gccagatggc ctcccaccct cggtggctgc tttgcttgcc
    20041 atcacaagta tcccgccgcc cagtaaacga gcgggctccc ggcaacggat gactgtagac
    20101 tctattgtcc cacggtctca agtctcggag aaggagctga gccaggagct cagtctatca
    20161 tcgttcaatc gcacccccat ggatgtactt ctcagtccgc cggatgagcc tatggaggag
    20221 gacgcatctg ttactagcga tagttgcatg gcttctgttc tttccactcg tgcagcatcc
    20281 ttcgatagtc tgccatccct cggggattct ttggggacaa cgctaccctc tgtcgatagt
    20341 cccgttactc caagaagcag gcggtttcgt ccgccccgaa gatcccttga gcccgtttct
    20401 tctccgccgg gtgagcaggc agagcaccct ctctgggtcg atccagatgt cgaggttgat
    20461 gaaatggatt tcagtgtttt cgatccgtcg gcagtatcaa cggacaagca gcaggccaac
    20521 gtctttttac cgctcaaaac ggcgttcaag tcgaatctga cagcatcgct ccgcgcattg
    20581 cgctcagcgg cccggtcgtt gtcgacgttt acggcttctt cggtcccgcc ggaagatcta
    20641 cttacgcgct ctattctcac tatggatcct cgggtaccat ttacagacga gcggcgaccg
    20701 cctgtgcttg acgaggagcc aagtgaggca atgcgccgat accttaaccc tacagatagt
    20761 gcccggctcg atctacggac gaccccagcc acgggaccta cgacacgcag ttatacggcg
    20821 tccattcaaa tgcagacata caaagtctca cgttctaaga gcgccccggc cacatcaacc
    20881 cgcaaagcat cctcgccacc tccgtcaacg gcctcaacta aatccccggt tccccctacg
    20941 ttccccccag gtcctaggca aagagaaatt cgcgaaaacg ctgattttat tcgtattgcc
    21001 gtattggaac acctgatgcg caagaggggc aagttcgaca actcacaaga agggcacgct
    21061 cgttggctgt tgcctcccag gaagccgagt gcgaagcctt acgagattgg gtctgacggc
    21121 atacctattc gatggattcc gatctctcaa gacacctctt agtcactcga caaaaatgtt
    21181 gcagcaacaa ggtcacaaat ccgcggtgaa acgaaaagcg tggagcgtca tattaaaaac
    21241 tcagcgcaag caccaatcaa caatcaaggc tcgtgtgctt ttcttcaccg ttaccccatg
    21301 gaaacagggt atactggccc cagccgacat gcaactcacg gttgggcatg acgacaaaga
    21361 ctcgaccagg ccaacgctca acacgtgtca ataccgttcg aagcggaagc aaggcgactt
    21421 gtgcgtcact tttcctcggc gacacccaac ctaacaattc gggatctgac cgacgaatcc
    21481 ggcgccttcc atttgcacac tccgccgaaa tcgcaagctc ccgacccgcc gtttacgtta
    21541 aaccacacta gtcttcggca ctcgcgaaaa cacgccgaca cgcctcttgc gtaagacgct
    21601 ttcagggttc agatcattta accaggggta gggcagccct gtgtgtacta cccgacgttt
    21661 cggtcggtag cgatacgggc aatgcaccag aaattttcta gaagatattg gtcaggaaca
    21721 gagcggtccg ctctcccgat tccgtccgat gagccttttt tttttttttt tgggagggag
    21781 gattcgctat tcagcgccta atgtcacgaa ttcagtgaca ttcatttact atccattctg
    21841 gagggtgttt gctgagggcc ctcaaatcgg ggtccgggct tttcggatgt gcgacacaat
    21901 ggggaacctg ggcattacac aacgcggtga ttctcggaat tcccatcctg cgaactggaa
    21961 gccagcgcga gcatccatac agctggttca acacccgtta aaccgagctg gtgttgtcgc
    22021 tctctgattc agcacgtcca gggtcaacgt tctggttagc aatacttgtt cctactgttg
    22081 gccctcggtc aatttgattt tcgggaacac ccttttgttt ttgcgcattt tgcggttcac
    22141 cagaaatacc cggcaagcgc gctcattttt agggcatcat tacccgtaca agcattactt
    22201 tttcttttcc tttgttgtgc atgcatcttg tttgcagggg tccaatcgaa atggacaaag
    22261 gttgcattgg gaaggtgttg atctttgact tggtttggca gattcgatga gcatgcatcc
    22321 tcggcgtttg ggtaggagcg atcatacagt tctcagatca tttacaggtg tagaagggat
    22381 cgcatggctc cttgttttct gttttccgca aggtatcccg cattgcaggt gggatgtcga
    22441 ggacttgatg cgcgagaccc tgggaattgg tccctgcatg actgcttaac ttgggttgtc
    22501 gtgttttggt tatgagcgcg cggtgcgaac cgcaaagcgc cagcagtgcc tagtactgca
    22561 ctttgagatg catagaagtg cggctagggg tctggcaggc ggtgtgatcc gtcctccttt
    22621 ttgtgcagat atacccagtc tatcccggtg ggctggctcg catggccgga tggccctccg
    22681 attagctagt taagtgaaac tacattaaga ccatgtcgaa aatattcttg tgaatgtgct
    22741 cgcatccgtt tggggcattg aagtccagac tttcgccgca gggacccttc ctgatcacct
    22801 tccagatcag ggaggatgtg ctgcaactga cacagtattt gtgcgcactg aagtggattc
    22861 atgcttactg cctgcgtctg tagccctttg ttccaataga gaccaaaata tccaagatcc
    22921 cgaagaggaa gttttccaca tgcgtcagca ggtgagtgga ttacccatcg ttcgttcgta
    22981 tgccctagga tgctagcgga cctggttgcc gatatgagca gtcccagcca aatatatagt
    23041 ctactagctc gaactacgtt tcttcaaggc aggaattgta ataaggggca ttggatccgt
    23101 gggcaagaca tcaccgcagt acctactggc ttccattgaa cggctgtcta gccggtatcg
    23161 aatatgatag taaaaggtgg cgcctcataa gggttcagca tgactatcca ataagagagt
    23221 ctgaataaaa cccatggatc gattgtacag aagtctattc ataaacctcc atctccaacc
    23281 ttagctctat ctctgtccag cgcgccgtgc tacccgatat ctcataacaa ccctctgcgt
    23341 cgtgttcgcc gtgttcgcta tactcgctat gtttgccagg tagtcgtgtt ttatcttgag
    23401 gaagagcacc accagcagga catttgcaag cagccagacg acacatagga ggccaaggca
    23461 gagccagaac ctgtagcgcc atgctatgcg ctggtagctc ggtatcataa tgactttccc
    23521 tgtggctttg atagtgatgg tagtgtgtac gctcctggcc tcacggctca taagtagttg
    23581 atagttgata gatcgcaatg tcattgaata gtctctacgc tcgtttggtg tcagcttcgt
    23641 gaagaggccg tgagcggctt gcatgggcta agaatggttg taggaccaag gaccctccgt
    23701 ctagactcag ctcacaacgg caaactatca gaattcctat tttgtgatac aaaggtgagt
    23761 cagaagatgg atgagaactc atatgcggtt ggttatcttt taactcaatg gaatgtacgc
    23821 cgttacaggc gacccaggat ggcttggatg gtacaaattc aattgcagat acgaccgtaa
    23881 cgatctctcc caagcagcct gccgcgttgt tggagaataa tcataagctt ggaactcaag
    23941 aaattagtga ccttcttctt gccggccgtg actatcagca ttgtttacta tgggtatttc
    24001 tcctgcaaga tgaatgcgaa gtttatcata gctctgtgta atagccaatt gatgacgagt
    24061 gaaaggatca ggatacagat tctcctcgtc cacgatagag acctacagag tttgcttcac
    24121 gtggggggtt tacctaaggt gaatacagac atagcattag cctaatttgg tgtctgatgt
    24181 tttggctccg gagtttcctc taaagtattg aatcatcctc taggcctacc ctgccaatca
    24241 tgttggccca aagcctcagg gaggatgagc gcaaggtctt caagtctcac caatcagaca
    24301 ttgagccaat attggctcca gctataagtc ttcgcagagg tatctggaag tccacgtatg
    24361 ggcacgcggc gcaaggcgac cgtaatccac tgggtaataa gagatataat actcaccgcg
    24421 ttgttgatcg cattttgcag aaacactgaa acaaaccagc tctttcggtt tatcagattg
    24481 cggtctccac atcgaagcaa gacatattta tatcactctc ttcgccagac cgaaaaaggg
    24541 ttgactaatg ttagccttac aaaacgctgt aacagccttt ctcgctataa tccgactacc
    24601 gttcctcgat gctgttcgcc ccaatgaatg tggcatctcc cagtcatttg aggtgagagg
    24661 cctctagagc ccgctgatct tgtccaattc tggatataca gttgataggt gtgaaccttc
    24721 gttcaaaagc taaacatgac gagataaact agctagctgg tcttccttcg gcactctctg
    24781 actaaagatg ttgtacgaga ctacgagggc tatgcccaga ttgagctcgg gtttgatgaa
    24841 aaggccggcc cgagggcgcg attacatccc accgtagaag cacaaccgga gaaccccaag
    24901 gctgtcatct ggggcagttg tgcgccaagc tgtcgtcttt gaattttcct atggtggaaa
    24961 aataaaaccg gccagaaagt ttgtttggca gggcgcgaac ccccgtctct tggaaagaac
    25021 ttggctcttg gaattagcca agagaattgc attcagcgat gtctccatat acacgtggat
    25081 acctccttgc aacttaaatg tgcccaaacg gaaagacatt atacttgtca atcgctgaac
    25141 tagtacgcaa caatatagaa ggcgataagt tgtgaaggcg ccattaaaat gtgatccaat
    25201 ggcaccactt tggggcgtta tacatgcgtg cgaccactga agcccctatt atatgggggt
    25261 tctctcactg gagcccatgt cgccaagccc gccaatgtcg cattcatagg gcaatgctca
    25321 gcgaatcgca aattgttgca gtcccttaat caatttccca ccaattggtg agccgtgaac
    25381 cgcatcacgg tgaactatga tagcctcttc agtagagatc accgcaatcc accattggtc
    25441 cctgatatta gaaaaccaat atatcagata agccgcagcc ttggctggga acggggatgg
    25501 attgtaagtt tgctttttgg agtataaaga gctctgcctg ttcggtgttt cagatcagcc
    25561 tgatagactg catccttcgg tagtttcagt ggaccaggta cctgtactgc aaaatgaaga
    25621 gatcactcct atccttggca gccggcatta ccgccgccgc ggcggcgcaa acttcatacc
    25681 tggcctgggc aacggactcc ttcctcaggc gcggcgtcac ccaggatttc cactacacga
    25741 cggcaacgtt gtacttggga tacgaggctg cgtacagctt gaccaagaat gagactctct
    25801 attcgtggta tcagagccag attgacggaa tcctcaatga tgacggcacg atcaagaagt
    25861 ggaactattc gtttcacagc cttgacgaat acgtaagtta catcactcat cgagcaatct
    25921 ggggtgtcat ttttagtcgc agaagatgca ctatagcaat caccaagagt gctaggctcc
    25981 tttgtccacg aagcataccc tggggatctg gcggctgact ggtgtctcaa gcgcattgcc
    26041 aacaacttca tctactggta cgaagagact ggcgatgaga agtacaagaa tgccgcagat
    26101 atcgttcgaa accagatgaa caaccaccca cgcactccat ccggaggctt ctggcaccgc
    26161 gagcccactt accccaacca gatgtggttg gacggtatct tcatggctga tagcttctac
    26221 gcgaagtgga caagcctata tgacgccgat aacgtaagtc acttccaaaa tacgattgag
    26281 acgcatgtcg aggcccagcc ttgctccggc catgaggccc accgctcggc tcgtccacca
    26341 gagccatgct ttgacgcccc gtcaatccca gtttagtttt agtgctgatc aatatataga
    26401 ccactgcatg ggacgacatt cttctgcagt tcgataacat tgaagctcat tgccgcaatg
    26461 ccaccagcgg actactggtg cacggctatg acgaaagcaa gaaagcggtc tgggcagacc
    26521 cagtgaccgg gggagctcct ttggtttgga atcgcgccgt gggctggtac ttcatctccc
    26581 ttctcgaggt ccttcccatc tggccccaat cgcacgcagg atacgccaag ctcctcaact
    26641 acttcacgac acttgccgca gctctgaaaa ctacacaaga tgagtcaggc ggttggtggc
    26701 tgatcatgaa cgagccttac cccggagccg aagggaatta cattgagagc agcgcatcgg
    26761 caatgttcac actcggctgg ctgaagggta ttagacttgg atatatcagc agtgatgaat
    26821 atcttgaggt cgcgaagaag ggctatgcgc ttctgaccga agactttgtg attcccaacg
    26881 cgaacggaac catgagctgg gatggtacgg tcgtagttgg ttccctcagc agcaacggat
    26941 catacgaggt aagtacagtc caaaaaattt tgcgcaatga tctacttgct aagagaccat
    27001 agtactacat caacgtgccg attgcgatga atgactacaa gggtgctggg cctttcatgt
    27061 tggctgcgta tgagatggaa agctgggcct caagtgcata aatggccgag gtcggatatt
    27121 ttccagcatg gctctgtctt gctgaacaat ataaattagc taataaagct caccattgag
    27181 ctcgagagca aaccaatcta aaagatagct attccaacat tcctatgctc gataacgtcg
    27241 ccgtaaattg gcaaaactaa ggtggaagga tttgccgtct ggttgcttca cgaccaattt
    27301 tacgttcgag gctgcgggat gcacaccctc gatggctgtg cagctgccat acacagtttg
    27361 gtttcgtaga gtattgcctt gatcgacttt aaggggaaga ccggccccag atctgcaagg
    27421 tggagtatgt gggggaaagg gtatggactg atgtaagatg tgcggggagc gcagtagaat
    27481 ggaaattcgg cccaatgatg tgacgaggga atataatgta tacctaaagt agttcgagcc
    27541 gataggcagt gtttgggagt tgagacactt ggtcctctcc gtcacaatag agtcgctgaa
    27601 ggtggaacgg aatcaagggg acgatggatg ttgtgaagat agggaagatg cataaccgaa
    27661 gtacatctgc tagttcttgt gctagagcta ctgaatacca gaacgagatt tgttgctcgt
    27721 ctaagcccgg ttgatacacg tcgaagacat gtgtggaaga atactctgca ccaactcgca
    27781 atatcctttt cgactgaggc tttcattcga taggtcgact aatccagaat tatggccact
    27841 aaaagcagct tcgctcgccg aaaagtttcc caataggcaa gtctcggatg gaagagacga
    27901 aaccggccac agctagcgaa ggcaattgcg gggtgagcta actagactgc ctgggcagcc
    27961 cttatattcg atttataagt aggtgttccc ctactgccct atgggtatta tcaggtattt
    28021 ttttttcctt tccatcgaac gtcgacgaca ttatttcttc tagagcttga acgagtctcc
    28081 ttcaacatgc cacacgcatc aagcccgacc cccgaggctc cgttgtatgt gaatgacggc
    28141 cgcttgctac ctgagcagac cggctacttg cgaccttcat caccggacga gccacttgaa
    28201 gtgttgcgtg atcgttatca taatgacgga tatctattcc tgaaagggct gattccaagg
    28261 agcgatgtta tcaaagcccg agaggcatac tttgaacttc tatctcctag tggagtcctt
    28321 gctcctggga ctgctcctgc ggacggcata tttgacagtt ctagaaacaa gctcgatttc
    28381 ccagggatag gagccggttc tgcggatgca aatggccgac cgagtggtgg ggtcttcgtt
    28441 gacctcgccc tcaaagccca taccgaacca ttctataagg atgtattctg caagaaccct
    28501 gcacttctag ccttcatttc caagttcacc ggctggaatg agaacactct ggcattgaca
    28561 agaactctgt tgaggaataa cacccctgga aataaggcca taggcggtga gttttctcgt
    28621 gtaaccgtgg tcaatgatca ctgactggtc cagtccatta cgatcagata ttccttcgcc
    28681 acggcgagga tactagtgta acagcttggg ttccgatggg cgacatcgca ttggatggag
    28741 gaggtctcat atatctggag aaaggccaga cactaggaga ggagatcgaa agagactttt
    28801 atcgcaaggc cacagagacc gggctgaccg agttggaggc aaaggacgct ttcaacaaaa
    28861 acatgatgag tggcggcctt ctcgccgatg gaccaaaaga ctttggagaa cagtacaaga
    28921 ggcgctggtt ggtcactaca tacgaagctg gagatgtagt cctgcacact ccatatacca
    28981 tccatgcttc gacaataaac tatgatgcca agaacatcat caggcttggt actgatttga
    29041 ggtttgtgga ctcttcacga ccgtacgaca tggtaagccg cgctgccaga ctcactctat
    29101 gtctactaac gctgcgcaga ggtggaccaa cgattacagg tttggcgatg gggtctaata
    29161 gactgcttcg gattcagtac gagtttattc tatcttaatc gcatgcattc aagctgaaca
    29221 ctgtgaaggt gaaacactat cactaatgga agtcaagctc aacaccagcc gtgcgaagtg
    29281 agatggtaca ggtggctatg ttccgcccgc gacattttcg acttgaccac atgtcgactt
    29341 tgccagagaa acataattag aaacaattaa ctcaggctcg tcaactgtac tcaatgcaag
    29401 accacggctg cgccctgtgc ggtacccact tcgtagatca cggcactcgc gagcttacga
    29461 aggttcgccc cccttcatgc aacgaacgaa tgcagaaatc atgaatcaaa gcaactctct
    29521 tgactcagct ggaatagttc atcggaataa tccatctgaa gtaaaaacaa tatgttgatc
    29581 agaggatagg gtggcgaagc ccattcctct gggcaggggt ctgatttcgt ttcagattgc
    29641 cgagtccctt gactttgaaa cgtcaagtgc acgatggccc ccagtgcact ctgctgacat
    29701 cgtgtgatct caagttgagg aaaactacac tacagataat tttcaatgat ctcatagttt
    29761 tcagctagat ccgcctttct cccgctaatc ggttgaatac cgacttttga tacccaagca
    29821 gtccgcttcc tcgatccatt cgaactgtga caaggcagtc cgcaagtcga cgccagacga
    29881 cagaggtctg cgtttcattt taccaggcag cgcgcgacca cgtggtttag cgactgaaga
    29941 atctacaaca gaccttgccc agtgtcaagt cagggtgggg tataagcatt tggagcaatc
    30001 atgtcgaacg atagatacca gagtcttaga ccagacgacc gcgatgagat agacgacctg
    30061 gatgcgcata ttgacgatca tatcgatcta gacgagaagg actacctcca cacgccgcga
    30121 ctttcgaggc gagctaaaat ccttgaggca ttgaatcgct accgctgggt aatcgatggg
    30181 gtactgattg ggctcattgt gatgctgctc ttggatcgac attgggactg gcggagcaac
    30241 ggcgaagatg cgggcctcga aggtgccgga gatgtgacag gctttgcgcc tcggtgtaag
    30301 tttgtgtcac cccgtcctct gggttctatg cactatggta ctgatgcccg acaagtttcc
    30361 cagaaaatta ctactttcag tccagaccct atgtttgtgc ctgaaaacac gtcggagttt
    30421 tggtcggacg aagttcgtca gaagtggctg ggacttgtcc ctaagggcct gggatatctc
    30481 aacatcgagc accccgaaaa ataccgcgac cttcctgcca cactagtcgg ctataagggc
    30541 aaatacgttg tcacaacatc aatgacccat cagttgcatt gcctggtaag aatttgaagc
    30601 catgatgact catggacacc atctaatgcc acctagtatt cgatagcaga agtgtttagt
    30661 gcatatacct cgggaaacca atctcgaatc cccttcgaga caccatggca tctcgcacac
    30721 tgttttgtaa gctctagccc tgagtaaact ttccgttcct gaaagcatac ttacgatggg
    30781 cattttatga ctgaccgtat ctctgcaaag gactatatca ggcaaggcat catgtgcgca
    30841 ggtgacgttg ccctcgaagg acggcaaaca accttcccag aaggtgagtc atacttcgca
    30901 caaatggctt acgacaaagc tgtgagaagt tgtacggcga tggttcgctg atctcatcat
    30961 aggatttgat ggtagtgatg gttgggacgc caagcatgtg taagtaacga tactcctgca
    31021 ccaccgagaa gattagagct aacggcgttt cgtacgcacc aggtgcaagt cgtatgacga
    31081 ggtccttgac tatctcaata gaaacagagc tgatgacgag gtttggatat gaaagtatgg
    31141 ttaggaccac ttgcattggt tggagttaag gtatatgcaa ttgaggataa gagatgttgg
    31201 cgtactagag tcccatcaag acagcccacg cattcgcaaa cagtatagta ggctgcgcac
    31261 gtgcatgagc gacaaaaatt gaggactaga tgttgctagc cactcaaatc ttggattatg
    31321 attacttgag cgtcactcca tctgtttgcg acaagcatcc agacatctct gcctctgtaa
    31381 aggaattgaa caaccttctg cagcgaatat ggcccgaatg caatcaaagt gttatccagt
    31441 ttctgtgttg gcatttaagg ggtgttatgc ccatggcttg gaattccggt gttgtctgaa
    31501 ggagttagcc caagtcaatc gtgccagccc agtgggtgga agttaaagcg ctaaactgcc
    31561 caggtatgct gatagcacca ctgtgatact gagatatgta tttgcagcca atctctccaa
    31621 cctgacgcaa tctcatatct ccgatggaca attttgaggc ttcttgttgg ctcgcgacta
    31681 taaagatggg ccttacaccg aggtcggcaa ctgtccgata ttgcgtgatt cgtcgtgcga
    31741 tgatgccatg catacaagat ggagttactc acgcttataa atcgagatca acttgataca
    31801 ttaaagcctc gctttgcaag ataaattata caaacaagta cctcaaacca aataatcaca
    31861 atcgcaaaaa tgcctaccga gttcattagt gtaacctttc ccaactcagc aacggagatc
    31921 aactcgggac ctaacccgac tgatattgat ccgacttatc ttgttcgcta cgcaagaact
    31981 ctagatgact atggattcaa ctacacgttg gtgccgtacg gctcggggtc atttgacccc
    32041 ttcaccattg gtgctacaat agcggcagtg acgaagcaga tcaaggtcat catcgcactg
    32101 cgtcccaata caatgtaccc aacagtggct gcaaaggctt tggctacgct agatcagctc
    32161 agtcaaggac gtgtagtcgt acatttcatt gctgggggaa gtgacgccga gcaggccaaa
    32221 gaaggtgact tcttaaccaa ggatcagcga tatggccgtt tggaggagta catcaagatt
    32281 cttcgtcgcg cctgggaatc taaggagcct tttgattggg aagggaagta ttatcaggtg
    32341 agaaccctag tgcaagaatg attcaagtga ctctcggtag ctgctgggga atgacctgct
    32401 tgagaccagt taatgccttg cgacatttcg tcaccactac aatgaggaat gattcgctaa
    32461 cacaagggct agttcaaaca attcagcaat ggagtccagc caaccaaagg gtcgattcct
    32521 gtctcagttg gtggctcttc tgatgaagcc taccgcatcg gagggtccct aggtgacata
    32581 ttcgggttat ggggagagcc gttgaaggaa accaaagatc aaatcgatcg catctacgca
    32641 gaagctgaga aggctggtcg tgaagaccgc ccaaagatct gggtcacctt ccgtcccatc
    32701 accgcagaga ctgatgatct cgcttgggcc aaggctcacc gaacgctgga cgctctgaaa
    32761 ggaggcaagc ctctaggggg aattgtgcca gcgaccagta gtacgcctca gaacgttggg
    32821 tctcaaagat tactcgagat cgcagcccgc ggcgaagtgc aagatcgtgc cctctggtat
    32881 cccacagtaa gtcttccact caccagaatc gattcatgag tacaagcatt gcgagcgacg
    32941 aatggtttga tcgtgcacac agatcatggg gcaatctact aactgctacc tcgcaggtca
    33001 ctgccaccaa tgcgcgagga gcatctactg ccctggttgg ctcttaccag actgtctccg
    33061 actccatctt ggactatgtc aacctcggct gcgagctcat ctccattcgt gggtacgaca
    33121 actacaatga tgccgttgac tatggccgct acatattacc aaacgttcgc gaggcactgg
    33181 tacagaaaga aaagggcaca agcgaagtta aggagcctaa tggttctagt accgtccaga
    33241 ccgaatctgg ctgagatcga attcccgata ataatcccaa attttcttgt ttaaatgtgc
    33301 gataaagtag aaagcgaata ttgtgggaag gacacttcca tatgaagcta ttagattgaa
    33361 tacaacgaga tctacgatta cttaccgatg atttgcagaa aacatgccca gttcttacat
    33421 gtcaacatag cttgcacgca tctcattttg cgcggtgaca gacttccgtc tcgtaacatt
    33481 cttcattatg aacgtcggcg ttgcattcac tccgagtaag cgaacagcgc aaagtgaaag
    33541 aatcatatca tacgctggag agagttttgc gagcgacgcg ccgttcacgt ctgcataccc
    33601 cgtgagtgta catcgtgaac aagggaaaga aatcggtctt gatgtcgtag ggccgaccag
    33661 gcatgctgtg ctagtccggg tctaggctct atatcgacag ggggtcccct gggcgaaact
    33721 gggatactga ttggggtacc acatctcgaa gcaggtccaa tgcatgacag cgcaattaaa
    33781 gtgcccggca cgctcttgac atgttccaag tttccttgct ttgacaattg gataaaatga
    33841 ggggtgctcc ccagcttcga ttgccgaagc aaccttcgat tgaactgtca agctcgcttg
    33901 acttgacgat ggatcttggt ggtggctgtc ggtgattcca gaaatgcggt tttctacgct
    33961 ggcgattctg gcctttgtcg ggggagcatt cgcaagatgt tcggacgaca gatgcttgcg
    34021 gggtgagaat aaacatacaa cgccatcacg atgtggactg tgaggctaat accgattcag
    34081 cggtgaacgg cgcgccgtcg cgatccagaa catccgactg tcagagcttc tttagagtta
    34141 cggtaacgcc atcaacaagg tatatcaaaa cagtgtctgt gtatatggtt cctgtgtcta
    34201 attttcgcat agcaccgtca ccacgacggt cagtgtcgga accactgata tcactacagc
    34261 cacagccacg aggaccgtca ttgcgacgga ggtcgcatcg aagagatggg agaatcaacg
    34321 tgaggttctc gatatcctat tgaggcgtcc tacacgacct ctaagttctg cgacctctgc
    34381 ggcgcaaaag acccccagat acgcggcagc gtgtgcttct gcggccgcat actcgtccgc
    34441 atgttcctgc ttgggagtga aacactctac aataactgtc tccactccaa aagcaacgaa
    34501 gacagtcatc gtctccaaag ctactaccat aactgcggtg aaaaccgtcg taacgactca
    34561 attatatgtt cccatcagta atagctcggc cattttcgcc aactccacca gggcgatttt
    34621 cacaaactcg acgtctttag gcaataatgg cacaagctcg accacgctct cgatctctgg
    34681 ctcgacactg acccatactg gttcgatgag tctgacgagc tcccagttga tacccaattc
    34741 agtcagcagt gctagtagtg atggccgctc tacaagttcg ggtgatataa cgtccaaggc
    34801 cggaacaacg gctatcacga caagctctgc aatgttcgcc aacagcacga gagcgttctc
    34861 accttcgaat gccacagctc catctctcaa cagcaccggc atcggtcact ttccaaacac
    34921 aacctcgttg gtgccagctg ccaatgcaac aagtacaggt cgtttcctga atacgacgac
    34981 cgtttcagct gtaatgaatg cgacagtgcc gacaacattg gcgaagcccg ctaatatgac
    35041 atccgcacca ttcttgaatg caacatcagc tgtggtgaac agcacgacct ctgccccgtt
    35101 cctcaacaca acggttgcgg tcttaaacgc gacaacttca gcaccttttc tgaacacgac
    35161 agcacgaccg ttaaacgcaa cgtccgcggc acctttcctg aacaccacga cttcggcgcc
    35221 ttttatgaat gctaccagca ttccgatgtt gaacaccacg aggccaccgt ttgccaatgc
    35281 aactactcgc ccgtttttga actcaacctc agtgcgtttc agcaatacaa gcacgtcggt
    35341 cgccaccccg actccaacaa caacgctcga cctgacttgc ggagagaccg caactccttt
    35401 catgctccaa gtttctcagc cttctggtct tttcgacgga tggttcctga agatggtcgg
    35461 agatgctatt ttgttcagct cttccgcgaa ttactcgacc aagttcagtg ttgagagctc
    35521 agggcacctc tgtgctgttg ggtacattgg tgagagtgga caccccgcca ttggcatcgc
    35581 cgagaccaaa gatggcctca ccgggagcgc catatatttt gtcgacgggg caagggtcaa
    35641 agacatgggg aaggtgggat atggtgcact cgactgtgct gtagacgatg atcttcagtg
    35701 cggcgcccga gacatggagc actgggttgc ctgcgggctc ggccttgata tctccagcga
    35761 tgcagggccg aacgtggttg tcgatacatt caactgtacc agcattagtt tatctgctat
    35821 ttatgaatag aactttggtt cttgccatgc caagaatccc cagcacgccg ttctgtatga
    35881 cgaggggagg gcagattagt catcgcgacc cacaacgtca gcacgcttac cctgaaggat
    35941 acctagacag gtctgggttt ttcggcctca ttatgtcgac aacgcgtcct gggcctgaca
    36001 gcaatcccgc agagtggaca tcacaattct tttaggcggg cggtctgctg ttgcgaaggt
    36061 tgagcgctca tcctgttctg cgcgttgtct gacgcgacgg gcatccgatc gtgacccata
    36121 ttctttccag ttgccgatca accttgtctt gtgaccaatg gaaactcaga caggggaacg
    36181 gcatgaagaa gcagtcaata ctatagccag tgttgtccgc ctattccacg ccacccagag
    36241 gcccttccga aattaccatg ggtcaaccaa tagcacgcgt acctctgaga ggcgggcgga
    36301 caacactgtc gacacaagcc aactgaccca tgtgatccgg gtcgaccgtg agaagaaggt
    36361 cgctttggta gagccgaatg tgcccatgga tgttcttgtc gaagcctgct tgaaggaacg
    36421 tctggtgccg cttgttgtca tggagtttcc caatatcact gtgggcggcg ggttttccgg
    36481 atcatccgga gaaagtagtt cctttcgtta cgggcctttc gactcaacaa tcaactggat
    36541 tgagatcgtt ctcccaaacg gagaggtcag aagggcctcc aagaccagta atcctgatct
    36601 gttctgggga gcagcgtcag gcttcgggac gttgggtgtc gtcaccctct tagaggtgca
    36661 actgaaggcg gcaaggtcat acgtcgagtt gacataccac cctttttcga cagtatcgga
    36721 tgcttccgcc aacatgcaga agcaggccca ggatggcgct gttgatttcc tggacgggat
    36781 tgcgttctct cccagtctca ccgtcgtctg ttcagggcgc ttagttgacg aagttccaag
    36841 cccagcctcg cccttgcgct tcgcaagacg taaagatcct tggttctact cacacgtgaa
    36901 gcagcggatg ggaggtacta ccaggccgac cacggactat gtgtgcctgg tagactacct
    36961 gtttaggttt gatcgtggag gcttctgggt tgccaagtac gcttttagtt atttctttac
    37021 gccgttcaac cgcatgacgc ggtcgttgtt ggaccgttac cttcgagcga aagtcatgta
    37081 cgctgcgttg cataaaagcc aactggcaga cgactacata gtccaggatg ttggtgtacc
    37141 atacgagcag gtcggcgaat tctccagctg gctggatgca aacctaagga catacccatt
    37201 atggctttgc cccttacgtg tgcgacgcga tgcgactgat gcacgacatg gattgcatgc
    37261 ggagttcgcc gattccacca caccagaatt cctcatgaat ttcgggatct ggaggcctgg
    37321 ttctttggat catgaccaat ttgtgcaaca gaaccgcggt ctcgagaaga aagtacagga
    37381 gctgggaggg aagaaatggc tatatgccca tgcctactac actgaagatg aattttgggc
    37441 atcctatgat agagaatcat acgatactct gcgtaggaca tattcggcga cctatttgcc
    37501 cagcgtatat gacaaggtta aggtggatcc tcagaaccga gcgaatcgga agaagccctt
    37561 ccacggagtc cgtccactac agggcctcta tggagtatat aaggcttgga gaggcggcga
    37621 ttatttgctc gtaaggaagc aatcgaattg aaggagttat ttcaatgtgc tgggcctgca
    37681 cggtgaatac gagttggctc aaaaatgaat cagaaatcca ggtcgactca gcacgatgaa
    37741 gttaccgaag ccttcttcag tttaagttgt actataggga tggaaaatat agtaatggca
    37801 gtatattctc atcattagac attcccgtat gttatgctaa gttttctctc taatttagat
    37861 gctgcttcgc tttacgacga acgcgcctct ctccatggtg ttgacgagga tgtacccact
    37921 cttgaagtag gggtagtgag accaagtacc cgagaactcg acgataccgc catcctcggc
    37981 gtcgtcgtct tcagggtaga tatcaaagaa gccaacctct ttgacaccgg cgccagtggg
    38041 atcctgtggg atggatgaga cgtccagaat acggagaccg gtaccgtagt tgctctggta
    38101 tgcgaagccg tcgatgacaa actggttgtg gtcgatgccc ttagtggagc tacggtacag
    38161 accggtaagc ttgggagcct caagcgattt gatgtcccag aagtagctga cggggtaacc
    38221 cgcagctccc tcaccggcct cgtcgacctc atcatattcg tcgtcgagaa cgagatactc
    38281 ctgccattgc ttgtccagaa cccatccctg gtgtgtgtaa gatgcaccct cgtagctggt
    38341 acgcgagatg atggtggttg agttcttgtc ggtgacgtcg aagatagtga gcgtgtcttc
    38401 attgtagcca tagcacactt cacgctcgtt gtacttctcg tcaggtccac ggtagacaag
    38461 gcattgagca tcgtggacat agccgtcgcc gccagcgcag ccaggggaga agggggcact
    38521 ggggtccgtc aagtcaatga agatgagacc ggacttgcag ctgctgtttc gcggctgggc
    38581 accgacggca actgcgtact gcttctcctc gttaacgacg acattgtggg tgcgtccaac
    38641 tgggagttcg ttgaagtggc cggtaaggtc ctccttgttg ttaaagacct tagggcttgc
    38701 tgggtcaacc tccagaagct tcgacatgtc gaagatctgt actccatggt agtaagcctc
    38761 ggagccgatg acgatgtagt tcttgtatcc ccggatctcc ctccagagag aaggctctgc
    38821 cgtagtgtat tggggcaggc gtccaaggta aatcagcttg ccgtccttgt taatctctgc
    38881 gaaggcagca ccgtcacttt gtgccacggc aacaaactcc ctgccctccg ggctggtcca
    38941 tccccaggat gaggagccct ctccaccgct attgcaagtg ttaggggtca ttgacttcac
    39001 ttatagaacg cagcatggct ctggtcgata cttactttga tcctaggtct gcgtggctct
    39061 tgaagtcgta aaagtcgatc tgtgtcatgt tagtctctcg aaaaagagta tatagaccag
    39121 cttgacttac ggcgttgcag cggaaggtgt tgttagcatc acccggaatg acagcagcta
    39181 caccatcttg gcaaagcaca ggaccagctt cggcgctgta gctcttgtac tgagtggagt
    39241 catagactcc ctgggcccga cgagagtccc acagggcctg ttgtgttgtg ttagtgacat
    39301 cgactctcta tcttcttgat atgtgacgac ctacatgttt cttgctcatg atagtctcat
    39361 gaatctgccc actctcgtat atttcttgct tggccgggtt ggcaatctcc tttgcaatag
    39421 caagttgaga tgccgccaag atggcaagag atcccaggct gtggtacttc atgattgcag
    39481 cttgatcagg tgtattgaac tggcgatgaa cagctggacg acaaagtcat acaagtcatc
    39541 ctcccgtgag gcaacttgag cctacttata tcggcttccc gagcgctgcc ggcagtcatt
    39601 ccatgggtca tatcacgcta tcttgcggtg cataccgaaa agggtaggca gataataccc
    39661 atgtcacggc aacagtcgtg tgtagcattt ttgccgctcg gcacagcttg gcaaaggctt
    39721 ggcgacccca gatgaatccg gttcacgatg gacttacacg cgtggaccaa tcagatggct
    39781 cgctgataaa ttcgacaatt atcccacgat cggcgagcca aggcgttaaa tgtacgccag
    39841 gacggttcgc tgcaatgcta ccttctcgtt gtgcgagcct cttcttgttg cataggccaa
    39901 gcggtaaagg ttaatccact catgtggggg gcttttcgcc atactcgcat ttgttgacgc
    39961 cttggatgcc caagtccgga gatgtcttgc tgctgcaaga gctatacccg ctgactggcc
    40021 acttgtaaga gtatcaaaac ccgagtgcta ctgtaggggt gaatatgcaa gccaccatcg
    40081 cggccccagt attacgatca tgtttgcctg cgcctgaacc gatatccggt tgagttgcat
    40141 tgagatcatc ccggcatgct gccatctgaa taaacacttg gcttttctaa gctttccctg
    40201 cacggttagg agcggccaag agtagaagca gaagcatgtc ggagcgtccc gtcgcgtatc
    40261 tcaagggctt ctaactccga aatgatacta cagatctgat ttaaggcgat ggagtcaatt
    40321 tctgcttcca acggcttggc tggtctaaag caagtcaagt aacgcaatat cgtgaggtga
    40381 tgattctgtt tgcagcaaac ccgacttgag tctattcaat ggaactctgc caatgccttt
    40441 gaaatcaatg cccaacgtaa ctcaactgta gggaatcgtc tagctctcaa acataacata
    40501 gcactcggaa ccggacttcg gagttcagcg caatgaagtc acgaaaaggc tctttacggt
    40561 ccaagtagcg ctcattacgg ccgtcaaggt tattctggtt ccgtgccttc ttagcattcg
    40621 atacagttac ccaagaggga aagtctggca gatatagaag agcctcgcaa acttggagct
    40681 atgcatggca agcttggcag cggatacctg taggtagttc gcttgcactt ttgattaact
    40741 atgaatgaat gtaagacgta atagactcct tcactagtct aatttgtggg cacccacgac
    40801 gaaaaagcct cagaccaagg taagccaagt gtatacgacg tgaaactgcc ctaagcgctc
    40861 actacccagg gacggagggc caagagaatg taatttggtt ctgagcaaac ataccaaccc
    40921 cgggattcca acattaaaga aaggcaagaa ttgaaggcct aagaaggaaa ctcgattcaa
    40981 ccaccctgaa tagatctcct gacttgattc gcggaaccga gtgctacaca cccgtcaaaa
    41041 ggtgcttcta gactgcgaaa ggtttctgac cgtcgtatcg tccaatacgg tcggagttcg
    41101 gcaggccgaa agaccctcgc agaggtgcat agtctggttc agctgccgca ctgcgtgtca
    41161 ccctgaggat cgtcccattt tcgccgattg cttctgcaag ggcaaacttg actttcttcc
    41221 tcgggacccg aagagaagtc tcgaagcttt tgcggtcaac ctcacctagg agctccttga
    41281 aacctttccc gtcggttgcg tagaatcgcc agatgcgcgt ttcggtatcg ccgttccagc
    41341 tgacatggag cgtagtacta tcgccggact caagagctat gagggaaggc tcttcgttgg
    41401 gaatccctgt ccagttatat cggaacgcgc gataattttc aaccccagca cccaggtctc
    41461 ccgaatccat atatgcgtga aagatcgcgg ttccgttcgg gaggaactca gtcacagcac
    41521 cttcagatcc ccagcctact aaaacattgc cattggggag agtctgggtt gaaccttgag
    41581 actttgatag caagtcatca gggggaaaga agccttggac cagttcagct tcccacgaag
    41641 tcgtattgag cttcacgatc ttcccgctgc ttgttggcgc cgtgtgaact tcatgacctc
    41701 cgccatgctc agtgccatgc gcgctgttgt cgtagaagct tataatttct atgtcagctg
    41761 actgcttcat ccatcgtgca tggtgctgaa agcagaactt tgtgttgtcg gggactttga
    41821 aggaactgtc tttcccattg agtttccaga taatgcttcc gtcggtgccg ttaatcttat
    41881 ggatgctaca tgcgtccctt gcagagatca gatagtttcc atcggcatcc ttatcgacgc
    41941 tgttgatgtg gaaatagtcc cacgcgtctg agctgttgta tccggagcca gcttgtccag
    42001 ggttaagagg cagaatagct tctgtattga tccttcatta gtcgcctaag gcaaatatca
    42061 tagggtggta taacataccg tctggggaaa tatgatcaag actagaccat tcgaatagaa
    42121 gatcgccagt tgtgatatca agttctggaa aggtcagctg tctacgacgt atcagaacca
    42181 ttagcagctc ataccctgaa tgatggcgtt cacaatccat tgctgctcgg agctgcctcc
    42241 ccagggagcc aaatctctgg gtactggttg atagacttgt atcaagccag ttttctcatt
    42301 gacaatgtga aactcatgtt tgtcgacgag cttgtgattc ccggcgcgaa gctctcttat
    42361 ggtctcgtaa tgtgagtcca tgaatgtgac atggccatga ccgtgcccat aacctgggtt
    42421 atgatctcct tcaaagctga agatgatgtc cttaccattc cagcgcccgg cctggaaatt
    42481 tgtcgtccaa atactgtaga tgccgtatcc agaccacacg agatcgccat cgtcccggaa
    42541 gatgtatggc cctgcctgtc tgggaccatg ctgttcggtt ggtgtgtcag gcaacccggc
    42601 gaacggagca agaaagagat atcccttctc gacatcctga gtagctggga tcgtgatatt
    42661 cagccgagga ggagcaaggt ctgagcgaga cctgaactgc cagtccgcgt atactgggag
    42721 gcttaggacg gacagaactc cgagatactg agcgggtctc atggcggtag tgttcggatt
    42781 cgacgggtac tggctatgtc agaaatcacc tccatcttac cagtgttgag gagggtacat
    42841 taaccttggc gagagaacat aagccctaga taacccttct gtattttgac aatccgcaga
    42901 tgtccaagtg agtctgcact ccacgtatta ccaactggaa acagtagttt tggtgtgtaa
    42961 ttgagcttta gtctttccac tcggtgctac gaagttattt catgactata agaggagtag
    43021 actactggtc aagactatga cgacataaac agccaataga ggccctctgg ccagaagccg
    43081 aagtcgcaat cctagcaggt atgaattggc gaatcactgc tgagtagaac ataaatcatg
    43141 cttatgaaat gcattgcgcg aaaactaaac ggtgctccaa accttgcaag agggtctaag
    43201 tgtggtgaag tgcagatgca caacgcagtg agtcaccccg aaaccacatc cgtttggact
    43261 cttgaaccca catcttccat gcttgagttc gttgcgtgct aatcgagcta gattgcacca
    43321 caccttagcc tctaaatcta gacgcgccaa atccttagaa agctccttgc ccttggctgc
    43381 gaggccggct aagcttggaa atcgggggat ttgtgatgaa aattacatct taggtgcttg
    43441 gtgatagtca aatggcacca agcagatatc cggactgcgg ggttgccgag aagttcaaga
    43501 gtatacatag ccaatcgcag cgacccgcca tgtagtcagc gatcaggagc cgaatcaccg
    43561 gagtaccact gtaattggtt acattattag tggcgcacag tggctagcat tctagcctta
    43621 tacgatgtat ccccactaag aacaattttt tgatatatcg ttgcccgcca gaccagcatt
    43681 ctgtgtgact ttgaggagga aattactccc atagctgtgc ctaactctct ggaattgtaa
    43741 ggccagcttg ctcagcccac gtgacgcggg tattcccaat ggctgcagtg aaaggcgctg
    43801 cactagtgcc aggtgccgct tccgccgcta tacgggatgg aggaatagca acccaacacg
    43861 cggtcgacag tcagggagta gaggctgccg aatctcagcc tcttctcgga ctgacagctc
    43921 cgagtgagga cgcatggaaa gcaccgaagc actttctctt tattgagacg gcgatcttct
    43981 caaatgtgtt cttgtacggt tttgactcga cgatcactgc agcaacatat gccgtgatca
    44041 gttccgagtt tgatgcagtc aatacagcgt cgtggttgac gacatcgtat ctcgtcacca
    44101 gtactgcctt ccagccactg tatggccgca tatccgacat cttcggacgg cgtatctgct
    44161 tctttatctc gactattacg tttgcgctgg gatgcctcgg atgcggtgtt gctgaagatt
    44221 ttatccttct gaacctgatg cgcgctctta cgggttttgg aggtggtggc ttgatgacaa
    44281 tgggtatgta tcctagctcc tcgactcttg attctgctaa gtatcgaaac tagccacaat
    44341 tgtcaactcg gatatgatcc cattcaagaa gcgaggaatg tatcaggcat tgcagaatgc
    44401 gagtttcgga tttggggcta tatgcggcgc ttcgtttgga gggtcgattg cagacaacat
    44461 cgggtggagg tggtgtttcc tactacaggt cccggtgtca gcagtcgctt ttgtgttggg
    44521 ctaccttgtg atcaagaacc cccaaacgcg ctttcatgaa caaagcttca gagaaacatg
    44581 gcgggctgta gatgtttccg gtgcactcct actggtcacc gcgatatcgg tccagctggt
    44641 cgggctgagc ctcgggggta acgagcttcc ctggggaagc cccttggtta tagggtctct
    44701 cgttggcagc gttatcttgt tcgcggtatt cctcatagtg gaagctcgta catcagcaat
    44761 cccggtcatc ccactgcgga tgctgaaggg acgacttcct acatcaactc agatcaccaa
    44821 tgtttgtgtt gggttatctg cttacgcggt aagttaattg ctggtcacgg tatgatcgca
    44881 ttgtctggaa ctgactgttc ccctagtatc tcttcatgtt acctctattc tttcaggttg
    44941 tattgctcga ctctgcgacg aaagcaggag ctcgcctagc gattccttct ctagcgagtc
    45001 caattggggg gttgattgca ggtgttgtca tgtcacgcta tggaaaactg accaccttgg
    45061 tgcgggtcgg agcttttcta atggccgcag gaaatgcgtt ggtcacttca ctgcagtttg
    45121 aggattctac ctggaagtat tatgcgtaca tcttcccagc gaatctcggc caagggatcg
    45181 tgtatccagg cttgctcttc acttcgctcg ctacatttga acattccggt aaatcacact
    45241 cctgttcttg ttcgacgttg cctctaatac attctagatc atgctgtttg cgcatcgacc
    45301 gtctacctta tcagatccct gggcacagtc tggggcgttt cgatcacttc ggcaattctt
    45361 cagaccactc tcagcgtcca attgccaaat gcgctaaagg atgtacctga taaatggaca
    45421 gtacgatcct tcttataccc gccttctccc gacacctgta gctgttcttg gcactaatta
    45481 gtcattgtgt tagattatcg atgcgatccg acattccgtc gaggcattga aggagcttcc
    45541 tcccgacatc cagcttaagg ctcgactcgt gtactaccgt ggactccagt actcatttgc
    45601 cgcatcgaca ggcattgctg ttatcgctct cgtcacttcc atgttgttga acggcaaagg
    45661 gttgcgcaaa acgagcagct aaacaagccc agggcagttt cttgctggcg cgcgtgaatg
    45721 atgttggtca gctaacttag agcaaaggac gggtgtaatt agggttggat agtgtggaca
    45781 ggaatctttc tgtgacgttt taccagtcta aatagcgtca aagaacctca gcttcggttt
    45841 tcattgatat atcggtgaaa gatgaagtaa tacccttgca caacatagcg ccttgttcta
    45901 tagacttcta gttcgttaca atgcttccaa acggtaattc atggaagcca caaatcttgc
    45961 cagtgaatat tttgaatacc aatctatatg tcgatccatt ttgcaatgtt gctcggcaga
    46021 tgaacttacg caaggtaagt caaccaggtt gaggttttcc gtgcccgagt cagacagaca
    46081 ctgtcttaaa cgcgtcttca tcgtccgtat cctcctcatc cgttcctttc tcctccttaa
    46141 tgctggtcct ttggttcgcg atgaccgata gttctgatgc ctcctccttt tccaaagcct
    46201 ctcggacttc gggtgtcatg tcgagctctc tacgtcgctc tgccagtcga tctgcctcac
    46261 ctaaaaggcc acgagccctc agcagcttct ccacagccgc ggcaaacatc ttccataccc
    46321 cgtccggagc gccattcagt tggacggccg ctcggctatg ctcaatcact tggtccagcc
    46381 cgcccttggc aagccagtat ttcatgagca agaagtgacc gcttcggtag atccagtttt
    46441 catagtagtc gtagacccat atctccggag gcttctcgcg atagcacttg tacatttttg
    46501 cacatgttgt acataatctc tcggctgcct tccggaatgt gtcgtcgaat aactcgagat
    46561 ctgcccggag cgtcaaagcg accccccaga gcactcgagc gtcgatattg tcctcgccaa
    46621 gctccgctga ggcctggcgt gctattgtca tgaagttgcc catggactgg agttgtagat
    46681 ctctatcctg gaccccatgg gcataaaccg agagcttgtt cgccgaagca acgtcgaggc
    46741 cccgtaggcg aacgtatgtg tcatattgaa gtcgaactag ttttgatata accgaaatca
    46801 ctcgttgcat gccgccgact gacgctgctt catgcaggct gcgtgcaact gcggcaatgg
    46861 ggtgggcctt tctaataatt gatgacttta cggggtcagt gatgactgcc aaatctgttt
    46921 ggactcttgt tcccatatgc cacacgagca agtgacacac gtacctgctg atatagatat
    46981 ctatatcgat cagagtcagc gttgcgtcaa aacggcgatg attgatcaga acccaaacta
    47041 gattggatat ctcctctttt cttccctact gatttcgccc ggtgagggat gcaacgaaac
    47101 tctgggctta cttgctatat gccttgataa tctcgtcccg cagaggttgc tgcaacttga
    47161 aaatcatgag cgggcatgcc acaaatagat ccgtggcact tgagatgtga tcgtccatga
    47221 gaacctcctc gatggccagg aatgcaagcc gcaggaacct gcccccggca gggtagtcgc
    47281 cggactcgag gtagctcgtg gccatgcgaa ggttgtcctt cagtgggaac tgctggacag
    47341 agagggagtc cgacttgtac cgggatatct cgcgccaacg cggatccgtc tcggcccagg
    47401 acacattgaa gctgcgaaag ccccgcagag ccgcatccag gtaggatgca gtccgactct
    47461 catgcatcaa caagcgcgtg ctcggagcgt agattgcgat tgagccaggg gtggaagagc
    47521 gcgagcctcc gccgatctgc cttgcgactt gtctccccag tctcgtgctc tgcactgcct
    47581 tggcttcgct tgactttctc ataccccatc gagtgagtcg ggtcttatac attcgctcac
    47641 tgaagagaac ttaggttagg agcaggaaac acttgacaag gaccaacaat gcgggtgtgc
    47701 gcatgacgtg cctagctttg aagccatatt ctgtcctgat atgatgcact acgccccgga
    47761 gtgggaggtt ccttgtaaca taaagctctt cgataaccgg ccgtagtgcc tcccattcat
    47821 gctcaccagc agggaaacgc ggagcggttc ccccgggcga ggatagacgc gaggatccat
    47881 cactgtccga agcgatcttt gccgtaggtt gagggactgg atctcgaagt ccagaagctt
    47941 tgtgttgaga actgatcatt ctcggaccat gcttaccaat cagtgcgatg ctgctgctcc
    48001 gatgcacacg gtcgttgcga aaacgtgggc agataggtgc ggaatcccat tcgggcagta
    48061 gaagtaccgt gcataatgca cagctgtagc ctcttgttct gcagtcacat gtttcccgac
    48121 aggggtcttg cttactgcgg cacagagcct ggtagaaata atggcgagct tccttgtctt
    48181 actctggtgt actgcatttc tatgataact ggcagcaatt gataactggc acaaatatct
    48241 aatatattgt ctctatctaa agatgaatgg tatcttctag tctgtgctct tcgttatgaa
    48301 ctccaaggag cgaccctgta gcggccgtat agacaatgca acccctttcc gcagtgtgtc
    48361 caagagggtt gtcgctctga cccaaggcac tttaagtgtc cttggagcaa ggcgcataat
    48421 gatatcttgt agtccgaacg cgtaaaacgc aacggcatca caacgacttg actttggcgg
    48481 ttacaccaat caaggaagtt gacggattca agtacaatga tcactctcaa tggggtatca
    48541 agggggtcct taagccatga ctgtggctga gctacggtgg atgagcaggc gctatgcttg
    48601 acaacctgag gcgagtgacc ttggagccgg atctgaggct ctggtctatg ggtatcaaaa
    48661 cggcgggtac aggaaccgct atgcgtagcc caaacttggt cagaataagt cggctgaacc
    48721 caactccgtc tatatatccc gaggtggatt gtccccgggc gtctgagcca ggccgtaggt
    48781 attgtcattc ctggagaacg ttgatggaaa ctggtgcggc tgtctgtgac ctagaaagtc
    48841 ctagcaacat caactttgcg cagtgttttc gctctgtcaa ctctttcctt cttcctcttc
    48901 cgtacagtcc gcacatgcgt gcggtcaaag aatgagcgga agtactcgta gatgactaga
    48961 cgcatgagaa tgagaataat tccgaacgtg acggggatcg cgatttgcca gctgtcttcc
    49021 agttagtgcg agttgccagg agtaaggcca cggccaggga atggagtttt acaaggtaat
    49081 gacgctcccc tgaattgcat cgaacaaaac aaagttctgg ccgaaatctg tccagagaaa
    49141 caagtcagcc tgattcacta cactttacac aagaacatat caattttgta taacaccggg
    49201 tcaagcaaga ggatttggcg aatttgggca cttacatcca gtaaggaaag tcaacggtag
    49261 gaaaataatc gtcactaccg tcaactgctt catgctctcg ttctgatatg cggagatagt
    49321 gttgaaaatc aggtctatca aaccatccgc ggatttcctg atcgtgacca ggttctcgga
    49381 aatcaagaca cagtgatcgt acacatctcc aaggtacgtg taagtcatgg gcgtaatgat
    49441 gacgccgcct aaggggtcct ggagcttcat ctcggcatga tcttgagaca gcgtcgtctt
    49501 gtgatcgcgc atagccgaga tgatggaggc gatagggttg atcaagccag ccattttgtt
    49561 gatttccgac tggataatgt acaggctcct cgtctgcttg atgctgggtt gcagaagaac
    49621 ttcgagttcc agatcagcta tgacatcggc gtagcaagcc gatacgggaa tggccatgtc
    49681 gataacggcg tcgataatcg cttgtcctac cattgatgca tcacaagact gtcgcaaaat
    49741 tgtgtcggga ctggcaagtc ttgcgagaat tggcctctct acatcatcgg ctgactgctc
    49801 gaagaaggct atgactgtgt tgtctgaagt gacgaacata gcgacctgtt cagctgtaac
    49861 ggccaggcct ctggaagcaa gcgcactatg cctctccatg aagtcatttc gcgcctcgtt
    49921 ggaagacgcc cgataccttt gcagcgtagt gagagtgttg gggttgaaaa catccgatag
    49981 ccccgtggct tggtgggaaa ggatgtcatt cagtggcggt atgttgttgc ccttctctat
    50041 gttactggct gaaggcgttg cggtgtgttt ctccttcgta gaggaccacc atcgcttgat
    50101 gttcttcttg atgcctttct tggagccgtg acttctgacg ctatggccgt cgcgcgcatc
    50161 ttcatcgtcg ctactatcgt catcgatcat gcgtaccagt ttctggcagg ttaatatcat
    50221 gaaagcgtgg tgttggtacc tttgataaca cattgtcagc ctccttgcat tgcaaggagc
    50281 aattctggtc tgtggcgcac ttaccagtcg accttggttc gattccttgt attcataatg
    50341 tcttcaatag ccaacctatg caagttcttg tagttgccca gggcttgtat aacatcccag
    50401 cttagcccgt tgacgttgat ccagcggcac ttgacccagt caggctgggg ttgctgcaaa
    50461 aagtcgacta actccgagtt gtccagttcg tggatcgcaa ggttgtcctg gctaaagtcg
    50521 acgatagtaa tctggcaatt ggcatgcaac cccatgactg cgtggccttg ttcggttttt
    50581 gtggtatcga ctccgggctc agcccccggc tgccacccgg gccgggagag ttcctcgaat
    50641 tcatcgtact cttggatcgt cttgaaggtg ttctggtcga gagcaagtca gcatctagta
    50701 acgcaactga tcctgttcat ctgcgccgtg cggccatcct gttggtcacc ccttggaagg
    50761 gacgagtttc tctcacgaaa tcccacctgc gcctggggaa agggaatgcg acggtccatt
    50821 acgtacggca cgagtattgc gtcgcctcac tcccctgcgc gagagctcgg tgtccgatcg
    50881 cgtgacgccc ccgaacccag gactccttgg agagagcggc gaggggcgcg gtgccgactg
    50941 gggcgctcgg gtatcgacat tgagggcgaa atcgacgtga tgctgttgcc gcgaaggggg
    51001 tgaggtgact tcggacaggc ctggggacga gactgtcacg tctagagcgg gcgggaaggc
    51061 ctcggtcgcg gtgtcgtctg aggagttcga catgtttgcc tacgtcccca tgccagacgg
    51121 aactaggacc gcggcgggag cttgatgtct tggcaatgga tgggaatggg agagatggag
    51181 ctgttcccgg gccgttgttg cagataagct taaagcagtt cggccggccg aactagtctc
    51241 gatgcccaga cgcgatgacg ggcggtggat cgcaacctac caaggtaagt atggaagtag
    51301 tggtataagg ctgagtttcc cttttttgca acttctcatg tacatcacag aaaggtggaa
    51361 acagtcccga tttctgatgc tcgttcgagc tcctgttcag ctcttgttca gcgcgaaatc
    51421 cagggtggcc ttcaggggtt gcccatcaaa cagtgggggc agcgccaccc ggcatcttcc
    51481 ttcagattac cagcatccaa agttgtaccc ctgtcctatc gagttaaagt acttctaccc
    51541 agcagagacg aggcaaagac tttttttgga taagcgtcgc cccgggcatg cacgtggaaa
    51601 gtcaacaagg ctttggagaa aagaagaaag tatgaattga ccacctgaac tgcatagtca
    51661 ggcaccagta tatcccagtg ttgacgaacc cgccagtgtt cccgtcttgg ttcccattgt
    51721 gacctccgaa gcgcaactgt acgagtgaaa agggttacct ttgttccatc aagcatcttt
    51781 cccggatacg cttgggatgt gtctgccgta tctttaccaa tgtggcacca tgtatcaatg
    51841 tcttgaagcc gccccggctt gctttacttg cttgactggc aacctaagtt agacgatcag
    51901 agctgcccac ccccagcgga tagcctcgtc attgtatcat caacgaccac cccattgcat
    51961 agcacacttc gtcttgtgcc cgcacgcgcg atggactcac gcctttatcg tacctcacgc
    52021 acaagcttaa gctgattcgc tatgtttcaa atatgcggct ttcggatgat cttagccagc
    52081 ctccgccaga ggccgtttcc gttcttcact ttctctcacg gcaccgtgac ccggcgccgc
    52141 agccttccgc atgctacggt ccggtcaggt gcgcgaaagg cagtcctgaa tgcatcggtt
    52201 gctgggacag tcgctctggc aatctcacac accctccatc ttaattatcc ctgtaccgaa
    52261 ctcccggacg gatgcacgcc tgctgaacaa aacgaggctt ggcaccaggg ctgggatacg
    52321 gcgatccgga atggagactt gaagctggca agagaacttc tgtttggcca tatccggatg
    52381 tggattgggt ggcagttcga cagccccatc atcgacgatg gtcctcaggg gtcggacgtc
    52441 gtcgtaggca ctggatacca cttcgcgtcc gaggatatga gagtgttctg gctgcctgtg
    52501 ccaagctgga aataatctga tatgccggtt gtctatgttg gcatcaatgg ctttggcatg
    52561 gaagatgacc ttggagaatg cctcgcgatt ctcattgcct accgtctgca tgatcgcgtg
    52621 aaaaagtggc aggcggaaag tgaaatgtcc aacaaatact gcctggtcct ccactcctgc
    52681 aataaaacat tgttttagga ctgcggacgt ggatgatttg ttgcttgatg ttctgacgta
    52741 tatgatgtcg tagcagaaaa ctcggcgccg tagtacgatt ggccctattc acagggaagc
    52801 aagcacattc aatccagata cgtataatta gatgaaactg gggttacgta ttttaatcgt
    52861 aaagcgtagg caggcttcga gaatcagtgc cacctactgt caccaaacaa cgatggattg
    52921 agaaggctat ctcgccgacc aggtgatctt tcagttgcta catataaacc tttcatgcat
    52981 gtccatgacc ggggttacta gaccgtcaga gggtgattgc aggggagcat cttgtgggtt
    53041 ggcatcgaac cctgcaagtt ctataacaca ttaatttatt tctactatta tggagttaag
    53101 gtctgtttca tctagcactg ggtatctctt tcgcccgtca tgatgcccat gtctataaga
    53161 tggtcttttc tcgaaccgat ttatatccct ggaagtccca cgatgctccg gagaacagga
    53221 atccatcgag ggaggtaata gacagcatag atgccggtca aggccacgag gagccccgta
    53281 agctgcaact tcatgttagc gtccactgga tataggatag accaaatagt cgagactgac
    53341 cttctcgaac caggtgtgaa agtagatggc cgtcataagg agcatccaca ggcacagtcc
    53401 gaccagcgcg atggcaaact ttcctcccag gcctagctcg ccctgattcg cagtcctgtc
    53461 ctccttctcg gcttcaacgc tggcaccctt cacggcgccg tcggccatga caacacatcg
    53521 ttcatccctg cgcccgaaga cgccgcggcg agccacaacc cagcccacct cttgcaacag
    53581 gaaccagctg cccaggacta ggaggaacac atggccgctg atgtcgtggc cgccgctcca
    53641 cctcccaccc gaggccttgc acgcggccgc agtgaagacg tcggccttgt cgtgggagcc
    53701 ctcgaagacg gccgtctcgg cgacctcgca cttgccgccc gtgtagcgga agcccctgtc
    53761 gatgagggcg ggcccgaagc accactgcgt gacgatgacc caccagcccg tgaccagggc
    53821 ccagcgtatg ccggccttga gcttccgcgt gggcgaggcg agcgccgggt gggtgagcag
    53881 gaaggccacg aaggcgaggg tgatccagcc ccagccgcgc ttgacgaaga gcgtgttgaa
    53941 gaggttgttc ttgcgggcga agtagctggg cgcatcgtgt tggacgtggg actggcccgt
    54001 cgcatcgtac ggcacggcgc gtgtttccgg gctcaagacg gagaagagcg taccaaagat
    54061 gagcaggacc gggtagacgg ccaggacgag gacctcgagg ggcgtcggga ggtggggtgc
    54121 agttcgtggg gtcgccgcgg tgctgctgct gctgctgcta ctgttgcgag cgtttggtga
    54181 cgatgggcct ccggaggctg ccattttcac tggccgtgat cttagagaat aactgtcggc
    54241 catgtgggac gaggcaccat gaagtggcag gttggggggt ttgtggtgtg gtgtagtagt
    54301 tttcttcgac agcagatctt gcgcagatgg atcagtaggg agctcgtgac actcttgtca
    54361 gaaattgtct tggcgccaac gagccgaggg atcgacacga gggtcagtga ctattaacag
    54421 aaaacgagtt ctttgaaagg tggctgcaac gatgtttgcc tgaagccatc tagttccacg
    54481 agcttctggt ttacagacaa ttgagcgatg acgttgacac tggccggcca gcctactgga
    54541 acgtccgctg tgacgggcgc cacagttgcc gaggtgtggc cgcgccaaaa tcgacatccc
    54601 tgttcaggta ccatgcgtga ttacaggaca ccaccctctt tgcctctggt ggcaatctaa
    54661 cttacatcag ttgtgcctga cagcctggca agcttggagt cagcccatag gtcatcagaa
    54721 gtggttctga tcgcaccgca aacatagtgt tataaagtca acatggtatt tcccaggttc
    54781 atacgaatgc gactcatgtt gatgctatag gatctacaag agctgtggca tctgggccac
    54841 gcgcttctcg ggaaattgcc atctataatg gaaagggtat acacgaaaca tccgccgctg
    54901 aactgtttct tttcttgtcc cgccaaaaac tcctgagacc tctgctaggt catgaatgca
    54961 aacctgccct gttccctatg tgtatcatga aaagaagaag agaaaagtat tcgttcaaat
    55021 gccctcgggg ccaaaaggtg gaaaagaagt gaagaatgtt gtcgccgtgc gagaagtctc
    55081 gtgggcgaca agatatgtat gtaggtatcg aaccgaagag aacagggaca ggcctcacac
    55141 tcatggatga ctacagtttg gtgatgttgt agtcgtagtc gttgtggttg ctgtcactgt
    55201 tgagggcgcg actggttggg caggactgcc ttgtcctgta ggtgctgttg tagcctacga
    55261 cgcagcacac agtcccgtgg cagtcactgt tgcagtgacc gtgaccgtga cggctttcgc
    55321 ttggtcgggg acggtaccac tcccagtcgt cacggtctgg gtcgcagcgg cctgggtcga
    55381 cgtactgacc gggagagttg aagtgatcgg aatcgtcgtc acactgtcgg ttcctgaacc
    55441 agagcctccc gacccactgc cggaaccgct gccggaaccg ctgcccgagt cactgccaga
    55501 accactgccg gaaccactgc cagagccgct tcctgagccg ctaccctgag aaggagaagt
    55561 ggtggcggtt gatgcgggga cagcagcagt cgtcgtggcg ccagcctctg tgcctgagct
    55621 ctgagaccca gatcctgaac cggatccgta gccgcctcca gttccagatc cagagcccga
    55681 accgctggac tgagtcggcg aggctgccgt tgaggacgga gccgagcccg agcctcctgc
    55741 agtgcttgat ggcttgatgg tggccgtggc agactttgat gcagaggacg aggaaccgct
    55801 cccactgccg cctgagccag agccgtttcc tggacatgga aaatcagcaa cttgatccta
    55861 caagtaacga tcgttccaaa ggaagccagg agatatcact taccagcagg gccgccctca
    55921 ctctcgaact gagcaatcgc ggcgcagaag gtgtttcggt tgtccttgtc cagtgccacc
    55981 gactgaccgt ctaaggtgat catgttgacc gacgccttcg tgctgatacc gaagaggtga
    56041 acgctggagc tttcgatgct gaccatgtgg tcctggcagc tctgagtaag aagacaatcc
    56101 tggccgtagt tctcaaagaa ggaatagagc cttgagagag attttgttag tcatcaccgg
    56161 cctcaacaac ttcaagtaaa ggggaagagg gacttagtac gtacccgcca ccgaagacga
    56221 agatgtccga cgagttggtc acacggagac cccaggtgcg agcacacgaa gtggaaccat
    56281 ccgtgcagct ggttgcgaag tcagggtcgt tgaatccttc attgaccggg aagggcgtgg
    56341 ttgcgtcagg gttgccttgc atgtatgcgg tctcggtctg gatgacagac atccacacgt
    56401 tctgggcgtt ggagatctgg tagttgtaca tctgattgtg ctcggatgca gtaccccaga
    56461 accaaacggg gttttgggac tcgagaagaa caccacggcc gttatagata tcaatctggt
    56521 tgtggtcggt gatgtcgagc tcgtgatcgg caacccagaa ccaacagttc tcaacgtaga
    56581 cggaggcagt ctgcgtggcg tggaacagca agaatgcacc ctcgcactcc tcattggcac
    56641 cgtgtgtggc gttggggttc ttcgtgcact tgtccgactg gagctcagtg ccggaagtgc
    56701 cgccaatacg gaagtgaaca tcccacagac cagcagcacc agctgaggat ccagccaagt
    56761 tccactgcat gaggatagcg ccaggcgcag gtcccttggt ctcaatgatc aggtcagaga
    56821 attcgacatt gccaacgtcg ccagcctcgc caacctggaa tacaggctta gggttcgctt
    56881 tgtcgttgaa cttggcacca tctgccatga ggagcggcca catctctccg acaaccttga
    56941 tttccttggg gactttgatg gtatccgaga tgatgtaagc accgtgatcg aagtagacaa
    57001 cgctaccggc ctggacactg tcgaaaatct tctggatggc ggctgtatcg tcggtgacac
    57061 cgtctccttt ggcgccagag gatctgacgc tgacaaagct gcccttctgg agctcttggt
    57121 actgaggctt ggtccgcgta aagactttgc cgtcgctcat caaaccctcc ggctttgaga
    57181 taccgctccg cgcagcttga acagccttgc cagcgtttcc gtcgtaggtc cggccttggg
    57241 cgaaagcagc aatcacctgg ccacccgcga gcagagtgct gttgtcacca gcaaagcgaa
    57301 tggcggtcgt cactccctcg gtcatgtcga cgttgtccag aatcaaggtg ttgtttgtca
    57361 tggtgaggtc tgtctggtag agggtgttga ttccgatggg cgtgccggag atcttgctgt
    57421 cgagaagcaa gagactacca gcctgaatgt tgccaacacc accgctggac atgtcgatac
    57481 cgatctgcgc attgttgata ttgatttcct gcatggtcca gagccaacac cagttaagat
    57541 agatggcggt gttacaattg ttgaacgtca tgttgcgagt ggtgaactgc tggctgccga
    57601 taaaggcgcc aaagccgccg ccgttgaatg tcaagtcggc catgaagcca ccggatccgt
    57661 tgtccatgaa gatacccttc tgggcgttgg cggcactctt gtcggggttc atgttgaaga
    57721 caatgttctg caagctcgtc gcctgggcga cttgccagtg gatacaggca ccagcgcccg
    57781 ggggcagtgc tgtaatgtcg atgacgaaat tgcgtacctg gcggaagaag ttgttctggt
    57841 tgatgtacca gttgacgcct tcctcgtaag ggtctgcatc gatcacagcc ataccggtga
    57901 agcttgacga agctttgaga gtgggcaggg tgacggcgtc accaatgaat tgcgtgtagt
    57961 aggtctggat gatgggctcg ctgacaaggt aggtaccagg ggggaagtag acgagagcag
    58021 gcttggcagt ctgagagtca catcctttca tgcaacggtt gccatcctgt acggccttgt
    58081 tgatggcagc cgtgtcatca gttgtgccat caccgaccgc accatagtct ttcacattgc
    58141 ggaagacctt gaagctgctg tccccagcaa aggcagctac ttcttgacgg tccatgttgg
    58201 gaagccagta gctcgaggcc tgctggcgag cttccaactc acttgtcgtc gggacagcgg
    58261 ctgtggggtt gaagagaccc atggccaaga gagaggccgc gaagagcttt gaaagcccca
    58321 tggtgaagat agaaccagct attcgtagat ggactcgaga ggttctgcag cagaaagaac
    58381 ggtttatgac ttgtctggtg agaggtcagc aaatattcca cctgggaatg aaatagtggg
    58441 aggagaaatg tgtaggcgag tctgttgtga aaagagtgtt gacgaagata gtcgagttgg
    58501 tgttgatcga aaggcaaaaa ttaggaaaag gccaagaaag tttggccagt tcctatagag
    58561 ctcgaagatt tatagggaaa cacacgtgca acggtgaatc aaaggctttg tgatgtattg
    58621 ttgcctcgaa gggtgagtgg tagacaatgg cggttgttcg cgaaggtgcg tgatgtggag
    58681 tcgacaaagg tgaaccaggc agtccaatac ccggcgtcca agaccggttg aatgaaggga
    58741 ggcccgcgtt tgtcaccaaa tgaatgaagg caataaattc tcccaaggga agaaaaaatt
    58801 tttcacttac taccaagagc gcggtggtga aacgattcag ccacgtgacg agtgaaggga
    58861 gggtttacag tcaaaggtcg gatgtgtatg gtgtttttct tccagagaat gaatgaatga
    58921 atattgagca gtgggtgttc tttgggagaa gacaaccacc gagaagatga accaaaaatg
    58981 aatgcgtcca gacgtcaaca gaaaagtagg tatgaatagg acaagtgacg gtggtcggtg
    59041 ttgtggtgaa ggaaaggtgg acgtggaacg ggccgcggag caacgagaga ggtgcagtag
    59101 acggggccag cagttttaat atcaacgaca gcaacacgct tccgtacgcc gttgcctcac
    59161 tagcaataag gtccgggatc tttcccgtcc atggatgatt tcctatttat tcatggacga
    59221 caggcacgac tagccttgtt cacaaattgt ccgatctccc gccagccatt ggtagtggcg
    59281 aggcacacaa accggcgcta ctccagtctc ccccatgcac gtattctggg ccacttccta
    59341 atacggcgct tctgatctct atgcaacctc ctgtaatact ttaattgaga ggtgcaccca
    59401 tgcacgtgtg gggaacacct tgaactggcc atgccctgtt atttccttgc ccctttcagg
    59461 ttctgcgtat tggtacgtga cgtgtggttg atgcggctgg agcaacccga gacaaatctc
    59521 ccgcccttgc gtaccggtac cctgcccacc aacggaatgg gagccaaggg cgggcagggg
    59581 ccggagagaa tcaatgccaa cctagacatg cccatcggca gtgaaagcga gagaatcctt
    59641 ccattggcca agaggacacc acggtccaaa cgcgccagca acatgggagc acgaaagcaa
    59701 gataatccat gtctatgcct ctagagcatt gactgcgaat ctacaacatc agacgagagg
    59761 caacattggg agcgtcccaa tggctgcttg atgttgggca gacgcagatt agggaagggg
    59821 tcgacttgct cgcttccaca ggctcgtggc tgttgagtac agttgccgag agttggacag
    59881 catcgcgcat agttaacaag tgacgaggca cagtcaccac cattggattt gcggcgtgcc
    59941 tggtgcctgt tcatgtgctc ccacgctgtt cctgcagctc accaaaccac cacccacgca
    60001 ccttgtgcag cgatcaggga tggaggagat ccgcggcgat ccttagtaac gagctccccg
    60061 aatcctaaat tgaggtcact ggaaagtcta cgcacgcatg ctctcacgac ggaccgggag
    60121 cacggaggcg cttaacccac ctggcttgct ggcctactgg cttgcgtctg cgcgtgcccg
    60181 caaatctgcc ctgcaccatc gccgtcacga tcgcctgaag caatggcttc ccggggatgc
    60241 acggaggagc catcgtcgag aaacaccggc ttgggcccag cgtcggcgct tgaggagcct
    60301 ggagatttga cagccacctg gagaaggggg gcgacgaaga cccctggtgc ccgatgtttc
    60361 agatgtgggg gatcttcctt agcctctggt gctgctgggt ggcaccgatt ggctgggagc
    60421 tctccaaggg gatcgggagt cgggcatgtg ccaccactcc agaagggcac gccaaccccg
    60481 tttcgacatt ctcgtttcaa catcaggcgt ttaccacctg caatttgacg gagtactgct
    60541 cgttggacga gaacgtttct tgagaccgct ctgactacat gctagttgga cagcaacgcg
    60601 gcctgtattc gcctgtatcg actgtgagca acgtgttggc gtcattgcac gaggtcgtcg
    60661 tgcatcgggt gtatactgtc ggtcgtaccc cagaagaggc ctagaaccgg agtgtttggc
    60721 ggacttcaag tatcacggat ggcaacgccc attatgtgat gatggctcat cactgacgcc
    60781 ttgagcactt atgggataag acttacaaat ttagcaccag cagcgtcaac tacttcggcc
    60841 tactgaacac tgaccccacg gatatggcca atactagacc ctagtcgaag agaggctcct
    60901 ctccatcaat gcgagatttc caatctattc gcccacatcc gtcctagttt atgaaagata
    60961 cgatatatat cgcatcaaca ctgctcttct ctaaaagtct gccagaaccc tcttgcgatt
    61021 ttccgccgct tgcttgaatg cccgaatcgt tggagctata ccgtcccatc catggaccag
    61081 acctgcgtat aagtgaaact ctacgccatt gtttgccgtc gccagcttcc ct
//
